# Supplementary material for: Horizontal transfer of the rfb cluster in Leptospira is a genetic determinant of serovar identity
Source: Life Sci Alliance. 2022 Dec 9;6(2):e202201480. doi: 10.26508/lsa.202201480 (PMC9736851; doi:10.26508/lsa.202201480)
Supplement: Supplementary file 8 [file LSA-2022-01480_Supplemental_Data_2.zip › Supp_Data_1-plasmid_sequences/Lmayottensis_MDI272_p1LmayMDI272.gbk]

LOCUS       KNOLLJEP_1            111328 bp    DNA     linear       21-JAN-2022
DEFINITION  Genus species strain strain.
ACCESSION   
VERSION
KEYWORDS    .
SOURCE      Genus species
  ORGANISM  Genus species
            Unclassified.
COMMENT     Annotated using prokka 1.14.0 from
            https://github.com/tseemann/prokka.
FEATURES             Location/Qualifiers
     source          1..111328
                     /organism="Genus species"
                     /mol_type="genomic DNA"
                     /strain="strain"
     gene            21..203
                     /locus_tag="KNOLLJEP_00001"
     CDS             21..203
                     /locus_tag="KNOLLJEP_00001"
                     /inference="ab initio prediction:Prodigal:2.6"
                     /codon_start=1
                     /transl_table=11
                     /product="hypothetical protein"
                     /protein_id="X:KNOLLJEP_00001"
                     /translation="MELTKGVTNSHNVAIPSPIVLIDPDTTGMSFDSIADTERVSPSI
                     MFLFSLNISIIAVFSL"
     gene            complement(225..1526)
                     /locus_tag="KNOLLJEP_00002"
     CDS             complement(225..1526)
                     /locus_tag="KNOLLJEP_00002"
                     /inference="ab initio prediction:Prodigal:2.6"
                     /codon_start=1
                     /transl_table=11
                     /product="hypothetical protein"
                     /protein_id="X:KNOLLJEP_00002"
                     /translation="MEKDEDDKNEGESKKTKKNRKKYKFEPASKYAGGSAYTTKVGTD
                     GSDLDETGHGGFFNTIDKKISAAKDLLDKKKKKKEDEESESSDSLIKKDSTKQFQIQK
                     SEIKIQNATIHTGNFPGGGGGKEPPGGEEVKSDTYSRLSAALPYIGAAFAVAGGVLKT
                     ISSIGEQYHSAMQSQSQTIGATGGYVGGGGGYFSNSELAQANVIKGRITGEDIFKKGN
                     LLESNILRFCGFSRKRDWGSGKRIKTIRKDSKNADLGYLRGGANASGFNGLRQSEYIT
                     KLASIAENLRNKGFSGDISDYSRFSAGINRTDSINMDPLRRMNLAEELSSKGRIGAFG
                     GGIFGSLSMSEALKANGGDLLKSIRDSELNPGKYMSLALSGLDPNTRGLIHKMEGGSF
                     SEMSSLKFGYEGFGRDQSSIHAGYNKGLELENRKKKHLQLI"
     gene            complement(1498..1635)
                     /locus_tag="KNOLLJEP_00003"
     CDS             complement(1498..1635)
                     /locus_tag="KNOLLJEP_00003"
                     /inference="ab initio prediction:Prodigal:2.6"
                     /codon_start=1
                     /transl_table=11
                     /product="hypothetical protein"
                     /protein_id="X:KNOLLJEP_00003"
                     /translation="MSLESLEITVHARPDFKNVEKEFSRISKKAKKLFSFFGKRRRRQ
                     K"
     gene            complement(1661..1939)
                     /locus_tag="KNOLLJEP_00004"
     CDS             complement(1661..1939)
                     /locus_tag="KNOLLJEP_00004"
                     /inference="ab initio prediction:Prodigal:2.6"
                     /codon_start=1
                     /transl_table=11
                     /product="hypothetical protein"
                     /protein_id="X:KNOLLJEP_00004"
                     /translation="MKEFHILPRGVTHLGNLFTPQKQFILEAMSRIDFQNLQYKIKLK
                     SQKNQLEKMKPEEFLESISPNLSSILEEEGGYTKEMIKLQGEQKEKRY"
     gene            complement(2010..2333)
                     /locus_tag="KNOLLJEP_00005"
     CDS             complement(2010..2333)
                     /locus_tag="KNOLLJEP_00005"
                     /inference="ab initio prediction:Prodigal:2.6"
                     /codon_start=1
                     /transl_table=11
                     /product="hypothetical protein"
                     /protein_id="X:KNOLLJEP_00005"
                     /translation="MRILEPNSRVLLNVKYEGKNYTFESDIADPSTELDIDIAVAKRL
                     GGASLESIPNTTYGYIYAIITLNHVIRKIPEEFPVEIESFEKIRDKEFVLKLFKEYKK
                     KRTHF"
     gene            2505..3191
                     /locus_tag="KNOLLJEP_00006"
     CDS             2505..3191
                     /locus_tag="KNOLLJEP_00006"
                     /inference="ab initio prediction:Prodigal:2.6"
                     /codon_start=1
                     /transl_table=11
                     /product="hypothetical protein"
                     /protein_id="X:KNOLLJEP_00006"
                     /translation="MVMRRARGYLVRGSPCFIMTPKRTFVYIDGFNFYYGKVKSTKYK
                     WVDFGKLCTFLLPKEKNNIIKIKYYTAMVKPRQNDPGQLRRQQVYIKALRTIPNFDIY
                     FGHFLSHPIKMMRSDGKGFVEVIKTEEKGSDVNLASHMIFDGCKNEYDTAVIISGDSD
                     LLEPVRIIRNDLKKSVGYLNPQNNPSKVLLQNCDFMKSIRFNTVINSQFPDTVIDKDG
                     NQITKPLEWH"
     gene            complement(3204..3635)
                     /locus_tag="KNOLLJEP_00007"
     CDS             complement(3204..3635)
                     /locus_tag="KNOLLJEP_00007"
                     /inference="ab initio prediction:Prodigal:2.6"
                     /codon_start=1
                     /transl_table=11
                     /product="hypothetical protein"
                     /protein_id="X:KNOLLJEP_00007"
                     /translation="MAKSSKPNPKVLTGNDAIVKINGLTVGFMKSIRVSINNNQGRIQ
                     ALGTRKPKGLKSLDWQGTASGEFHILTIPVEGVVKIDTYNDEHADDFYDILIIEKRSG
                     KRVGMLTGGVNTEGFSILNNEMSGREIEFELVDWEPMEAFN"
     gene            complement(3639..5444)
                     /locus_tag="KNOLLJEP_00008"
     CDS             complement(3639..5444)
                     /locus_tag="KNOLLJEP_00008"
                     /inference="ab initio prediction:Prodigal:2.6"
                     /codon_start=1
                     /transl_table=11
                     /product="hypothetical protein"
                     /protein_id="X:KNOLLJEP_00008"
                     /translation="MGTREVEFLGRGYIQPGSRGAFRTKPQSAGISPDFNTLILIGPS
                     DNGPYTNDPSLPLTKRVLEFGGPDEARQILGSGDLADAVVCAFSPSKDSRFANGPQTI
                     KALNVSQNKSASALVFATTLGITNTVKAITPGPKGNQLRFRVSNNGTILQVADNESIL
                     TSQTLEANDLRIQYIGNASNAILSFDGITLRVTLSGTASTDLSKDLVVDIKSYETLSE
                     LVSYISSQVGYTAVLLSQPDRKTNTLDHIQLTENLDVKSIPQTLKSLLFRQESFFNSS
                     GLLEIISQDKKPLSDLSGFVYLSGGVTGAATTKSYLDAIDTVFDTEAVKGFYINVCTS
                     LEPVRLYLADKLANGNSAEGSDERFGGAGLDLEKSIDERIEDIKSLNSEYMVAGFSPL
                     IRYKADRINLRTYPGWMIAVLHNAIKASSNVRETATFKDLNIVDAPEILTKTQIKNVL
                     RAGGLVITKKPNAGPFKIEFALTTYQSQNLIRNQASTVCTALALVKDLREWLNVTFTG
                     EIPTDPEALGTSLTDADIRTAVIQRIRNVYIRQYGWLTRNIYTGEDAFDENFEIRRDG
                     DVIYFIFPDGKIVTPINYMFFLLNLDVVRGARSEV"
     gene            complement(5431..5640)
                     /locus_tag="KNOLLJEP_00009"
     CDS             complement(5431..5640)
                     /locus_tag="KNOLLJEP_00009"
                     /inference="ab initio prediction:Prodigal:2.6"
                     /codon_start=1
                     /transl_table=11
                     /product="hypothetical protein"
                     /protein_id="X:KNOLLJEP_00009"
                     /translation="METEQSKGKEKESKNNSNKKETPDEFLSRKEKELGKIISPRFRN
                     YFKRELKAISNASFEAVWEAVSGNA"
     gene            complement(5656..6417)
                     /locus_tag="KNOLLJEP_00010"
     CDS             complement(5656..6417)
                     /locus_tag="KNOLLJEP_00010"
                     /inference="ab initio prediction:Prodigal:2.6"
                     /codon_start=1
                     /transl_table=11
                     /product="hypothetical protein"
                     /protein_id="X:KNOLLJEP_00010"
                     /translation="MDFSLKEEEVRRQGGQDKGAVFITYPAPPEDVVVDYFRNFISLT
                     GLEERNLNVPVIHGHPLFQEGISNKGPNTKFPKIGIECATERHTQVLGLSEHHFKNSA
                     QFINYLTEISQTPESRRLPTKSFLDEFSRNKYFQQFQFNCESDVIITGFSSGASGRNS
                     NKFIYDSSLALTLLMTNDLPVLHPGVTVFLPEDTESNLTTNDFAEPFWGFEIKVKIVQ
                     TKSIFRTKPKFLFPDTKEFDLYLSKSRSQFKNLSS"
     gene            complement(6508..7425)
                     /gene="rpnA_1"
                     /locus_tag="KNOLLJEP_00011"
     CDS             complement(6508..7425)
                     /gene="rpnA_1"
                     /locus_tag="KNOLLJEP_00011"
                     /EC_number="3.1.21.-"
                     /inference="ab initio prediction:Prodigal:2.6"
                     /inference="similar to AA sequence:UniProtKB:P31667"
                     /codon_start=1
                     /transl_table=11
                     /product="Recombination-promoting nuclease RpnA"
                     /protein_id="X:KNOLLJEP_00011"
                     /db_xref="COG:COG5464"
                     /translation="MTNPHDRFIREALQDKEDAISFFKFNLPENVIELLDLKRLELTQ
                     SSFISENLKEEQTDLLFQIPLKSGKKTNVYLLFEHKSYLDEAVFSQLLGYISAIYKSQ
                     YRADKKYSVVIPFVFYHGERFWTLGNSFQDRFILSKNEEEVFKKYIPDFELELFDLSK
                     VDLSRLESITLRVILGVVQKIWEGDTSFLSHLGEVFELLAGLKNESKRVEILQKLFLY
                     IFNVRELEPTEITNLLSHSKISRDYEDLAMTTAEKLRKEGEIKGKIEGKIEGKIETAR
                     NMLLDGVSLEYVLKITGLTEQDLKDHGVI"
     gene            complement(7476..8216)
                     /locus_tag="KNOLLJEP_00012"
     CDS             complement(7476..8216)
                     /locus_tag="KNOLLJEP_00012"
                     /inference="ab initio prediction:Prodigal:2.6"
                     /codon_start=1
                     /transl_table=11
                     /product="hypothetical protein"
                     /protein_id="X:KNOLLJEP_00012"
                     /translation="MNYETLYKQGKFPRTQKILSTIALAAKESWTHNVLSAKPSWWGR
                     MAMSNKSGGGGGILIQEIPGGYRVFHPNKGKYNYMAVIEKGRPRYDMRPSLLGGSRAR
                     MGKNGPYVIVPITKNEDGTPLSFKKNTINSVIIKTGSFKEENAHGQLVTRNKYKYRQD
                     PGMTGQGDVFAREQRYKNGNVQRSLVKFVVVNERSRDFFQAAIPAQKVFSGVKEDVKK
                     ALKSKQLKKAVALDTKDLIKELLSKKRK"
     gene            complement(8273..9724)
                     /locus_tag="KNOLLJEP_00013"
     CDS             complement(8273..9724)
                     /locus_tag="KNOLLJEP_00013"
                     /inference="ab initio prediction:Prodigal:2.6"
                     /codon_start=1
                     /transl_table=11
                     /product="hypothetical protein"
                     /protein_id="X:KNOLLJEP_00013"
                     /translation="MTGPYTLEQLVEIQKGFQANTALNGASPFVDFNSSGATLSMQSL
                     DKVFVALASTDKDFKFFNEVPRRQITQTIAEYNRYKSHGGGWFHTSNIGQSDEPTFTD
                     AQMERIYSEVNYSAEGFSFNRVVDTVQNIQDPELIQSNAALKRAMENQMRRFWFGNKK
                     HNRNEQDGFKTHAKNLGNEFYTDCRGSLPSIDQMKYITSRIRTRYFGLTNYAKMHPST
                     KALYDQTFDRSGSGMVVQNNSYSPGNVSLSNNVYGVIDSNSKNNFIQFDDDIWMDSHE
                     WGVPMRYDQNGNRVEGPTSDKEAPPTPSFTLTVIPSVPNSLFTGSYVGDYSYRVCAGN
                     LRHFSGPSNVENISIPNGGAAELSITPGVGGILETRYVIFRETTPSSSLILYMKTVER
                     NLVGAVTIVQDLNEDLPGTTIMVLGDFNTKSSSDETRTLILSELLPYTKTLFPYGAGG
                     ALRTRLGIVEGYSVLQELAPEKFHVFTNVPVRL"
     gene            complement(9721..10419)
                     /locus_tag="KNOLLJEP_00014"
     CDS             complement(9721..10419)
                     /locus_tag="KNOLLJEP_00014"
                     /inference="ab initio prediction:Prodigal:2.6"
                     /codon_start=1
                     /transl_table=11
                     /product="hypothetical protein"
                     /protein_id="X:KNOLLJEP_00014"
                     /translation="MLKSAILRLKEKVSENTNISKSNIQDTKPDLEKLNGEVTKLLEA
                     GSLLPEKEKIEIWALSQGLEEAEATVFAGDTVNSYFENSEEETKSKEKKEKELEEKIQ
                     KSELFFEEVKNTFEILKAGQETLAEAISYLLEKSEENTNLKTEILTLKSQIGNLSKEK
                     NETKNPVTTQIQKSNLNGVISHLDKDKISNRIIELIKQGKCRIEDLSFFESTHKLSER
                     VQKFCNEEYKENQI"
     gene            complement(10412..11347)
                     /locus_tag="KNOLLJEP_00015"
     CDS             complement(10412..11347)
                     /locus_tag="KNOLLJEP_00015"
                     /inference="ab initio prediction:Prodigal:2.6"
                     /codon_start=1
                     /transl_table=11
                     /product="hypothetical protein"
                     /protein_id="X:KNOLLJEP_00015"
                     /translation="METVFLHPFQILKASPEERSGTIKILVKASTEEEDKQGEIILKS
                     AYQDPLMRKEFLNEGYFDYNHLTDIIDKEITELRSQNRLTASHLVELQKSKIESIIGG
                     AVQIGYKDDFPANLKISDEGLYILGNLFPENKFAEEIRKGLQAGFHGWGASVSGYARP
                     IDKQGNKIRKIKLKKCAIAPIQEVYNPNTSVQLLKGAVFLKDIDKEMDSNQEGYKNRN
                     QILKEEKELVERIQRVEKKLQFFTKIIELDPTLQERFLKTIFSDISNRFKNKEMNLGS
                     IVLKSVLSEEYHLEGEELETLSDLLFLKLNGEKYA"
     gene            complement(11399..11659)
                     /locus_tag="KNOLLJEP_00016"
     CDS             complement(11399..11659)
                     /locus_tag="KNOLLJEP_00016"
                     /inference="ab initio prediction:Prodigal:2.6"
                     /codon_start=1
                     /transl_table=11
                     /product="hypothetical protein"
                     /protein_id="X:KNOLLJEP_00016"
                     /translation="MKKIKVPDVLKYIMDPELKIEEGVIYNLFYMGLPVKGYYLSGNW
                     FLMGFTARVIKSLKIHPAGYFLIIYQCSYFKVLFRFLLGEYR"
     gene            complement(11855..12244)
                     /locus_tag="KNOLLJEP_00017"
     CDS             complement(11855..12244)
                     /locus_tag="KNOLLJEP_00017"
                     /inference="ab initio prediction:Prodigal:2.6"
                     /codon_start=1
                     /transl_table=11
                     /product="hypothetical protein"
                     /protein_id="X:KNOLLJEP_00017"
                     /translation="MPAFLGPFSSDEILTESQEKSLKISQVVELDFSSPLGSYNLGEI
                     LPIGTIVNKLIVKVDKAFNELPILTIGNTISPDIWLDTSSLDFSMEGIYLVECYDRVN
                     TATQAKVYWNPKDTIKGRLKAYLITSF"
     gene            complement(12290..13843)
                     /locus_tag="KNOLLJEP_00018"
     CDS             complement(12290..13843)
                     /locus_tag="KNOLLJEP_00018"
                     /inference="ab initio prediction:Prodigal:2.6"
                     /codon_start=1
                     /transl_table=11
                     /product="hypothetical protein"
                     /protein_id="X:KNOLLJEP_00018"
                     /translation="MEKLSISKRTDISIPPKRFSIEIRLPGSSENLFFPVEYVTHIRS
                     QRSLSPGRGGITLTIPWQEKYIVQVGEDESLPISEMKTFETKSFQEIFRVRSIVLLYY
                     DNSNGKSKSNGFKKLNSGKIKTITKDFSPEANSFKSVHITSLETILTDTDFFIDYQRT
                     QGRPGTRTQSTYAGVITSATKVFLQGQLSDLIKNFWDEFFCNLLNVSRYCDHNVLKPT
                     TTENDPNALLSILLPRRAYTEQFVYESQVLSSFTVGQYVNFWEILRSYLCEPLYELFV
                     DPLETFDIEGVFGQGISFGEIGSNRLETYDVGNKESKVIFRPTPFYMFGTDGKYRDLE
                     SSRIDAVYSFDLEDIQNYRIEENEENIVSGVHVIQNTFQTFGTVLSEPKYEDRIRSIF
                     GPKFLHVKIPGLIFREENLRQSSKENYKTELSSIRDLLFSIFCDLEELKITNGSFEIP
                     FIPIRPGIPFQIDIDPLKKYPFNTNEICKFGYITDVVDEFSPGQARANTTISFKWGPN
                     LDFKSEIKR"
     gene            complement(13867..14550)
                     /locus_tag="KNOLLJEP_00019"
     CDS             complement(13867..14550)
                     /locus_tag="KNOLLJEP_00019"
                     /inference="ab initio prediction:Prodigal:2.6"
                     /codon_start=1
                     /transl_table=11
                     /product="hypothetical protein"
                     /protein_id="X:KNOLLJEP_00019"
                     /translation="MRGNFTNDTFEFEQKPHSKDSKITPSMFATVTEVLPRFRVNVLT
                     TFGEIFLKVRTLGPFLYPDGKAHGRAYGIKKNQLVLIEFIGGSYRSPVVTKVFPFPTK
                     DSDLLNLNEFSRKYPFLNPEKDIIDFHESGYLTRQTTNKIEVYDQDQTVILEIDFLNS
                     KAKINLNDLEITANTKITGSLEVDGDIKSSGLIESEKDIISNKKSFNEHGHGYNPGPL
                     PPSKTSPPI"
     gene            complement(14547..16430)
                     /locus_tag="KNOLLJEP_00020"
     CDS             complement(14547..16430)
                     /locus_tag="KNOLLJEP_00020"
                     /inference="ab initio prediction:Prodigal:2.6"
                     /codon_start=1
                     /transl_table=11
                     /product="hypothetical protein"
                     /protein_id="X:KNOLLJEP_00020"
                     /translation="MGITDLAQSGVNTLLGLNSYEPQNVFSFAFYEKEKNGDYNLNTI
                     ESNEYFFVNGPLTYTENFKYRTSISKTFGSSVVIDYGPDNHEIKLEGEFHIYHLGLPS
                     KPSSSISGGSGFVQSAFTAAKSIVKNQLTSYYNKLRSSYLSFGGGDFRSGLQEFQDFM
                     FLLHYSKSLERVEYTSNDSQASKIVSLFYEKRFSFRTHALVFRDYDRNRIVEVVIPNN
                     GFTISRSVSDTNTYKYSLTLVTVKELETQITSKSVRSNFNVFRTISGLMNELENIVNL
                     PLKLSGALLGVANGVQVFASSTKRVLTSWPRMKDQFNTQGKLARKTFENAKNELGIKT
                     KKRGLSEDEILEKIEITSKKSASHEAEFRQNLDTAINDSNSLTRLIAQVLIPVDSSGS
                     IEAMSLQPNADLSDWIDNDVYRYTITIQEILTEIKAFLNTSSIDNEYKIYQVSPGDSW
                     ENVAEKTLGDKNLGQALARFNMSRDTVNLDKRAIKIPYGKNTNIYTPLPDNPNPKDLE
                     IAIIGCDLKLNENRGIEISPTGDLALVMGDEALVNEKLDIIDMVEGSYLSDKTLGNPI
                     LPGEILDEMLKNKHIQNILSQFRSDPRVKTVNFLNTLQEKDTYYFNIKIESITGTSYI
                     LSV"
     gene            16508..17698
                     /locus_tag="KNOLLJEP_00021"
     CDS             16508..17698
                     /locus_tag="KNOLLJEP_00021"
                     /inference="ab initio prediction:Prodigal:2.6"
                     /codon_start=1
                     /transl_table=11
                     /product="hypothetical protein"
                     /protein_id="X:KNOLLJEP_00021"
                     /translation="MALPYIPKTETEYRLAIQNYLIASGSRLSNFNPGSRIYTWICAI
                     ASVLAEGDLRTLNGFDYSIREGIYNALGFNRLPGLKSIGIVRIEYKDHLENIEIPIFT
                     LDLFGLLFESISPVTLLVGQEYLEIEIRAKEPGTDYNIRRLSINTEEGLGSLNIQLPT
                     NTRVWNPSDFTGGSNKETEESRLKRFRNFIISLGRSTPLGIYTAVISIPGIAGAQITT
                     NKNPYSGTLEFGWINIYVSDGTSNPPQSLLNLVLKTIEGDLNDPDNFPGYSAAGTWVN
                     VFKIPVLGITVRFRLEVLNISQVSLEEASTIATNALTSYLNTLSIGFDVLLKQVEATI
                     LKSHSDFYKVTILEFYGKLANQPVPNPIPFPSDISVPPTYLPRTGGSSLGVITCEVSK
                     VDSL"
     gene            17695..18288
                     /locus_tag="KNOLLJEP_00022"
     CDS             17695..18288
                     /locus_tag="KNOLLJEP_00022"
                     /inference="ab initio prediction:Prodigal:2.6"
                     /codon_start=1
                     /transl_table=11
                     /product="hypothetical protein"
                     /protein_id="X:KNOLLJEP_00022"
                     /translation="MNKLLDKLPQFNPTDPTFQSLWGNLDRPELSPVTNINDINKGAL
                     YNSVEWHLSFQELTSKCSTLTQSEGRFLTKWANLLGIERPTGMNDPEFVGYILGYVLS
                     NEPTLTKISQIFQRPDYAVLRCNELGFTSDVSATDTGLFLPGPNTKAVSSIVTPLLGV
                     SYILVEDFSSISNVQITELNRILAAGTAVYIGAKNAD"
     gene            18278..19051
                     /locus_tag="KNOLLJEP_00023"
     CDS             18278..19051
                     /locus_tag="KNOLLJEP_00023"
                     /inference="ab initio prediction:Prodigal:2.6"
                     /codon_start=1
                     /transl_table=11
                     /product="hypothetical protein"
                     /protein_id="X:KNOLLJEP_00023"
                     /translation="MQTEISLTSNEIKTYYQNVFQKISADDINRLSGALGDDSYVRIL
                     LTSILYSIGRNTDTAIGFQVRLQNQNTISVDNGIFIKSDSVYIFPEISLTPNPNSVVG
                     IFELEFESVLTDEKSVAVFNSQTERFQPQPKPTRKTYRTRLYEQWLNTNGNPLITQNR
                     IGLLRYTRNGGNITNLVRTLPVYDPKLVGVDVVLNPNILDNTSLSSAINWLYNYIESK
                     NFIKTTPSPGFDNANFRIRTQGNFAYWSKDEGANWLPFA"
     gene            19102..19488
                     /locus_tag="KNOLLJEP_00024"
     CDS             19102..19488
                     /locus_tag="KNOLLJEP_00024"
                     /inference="ab initio prediction:Prodigal:2.6"
                     /codon_start=1
                     /transl_table=11
                     /product="hypothetical protein"
                     /protein_id="X:KNOLLJEP_00024"
                     /translation="MGNFGSNRYDVYPKGTYSVGDTWHVVDAHLDYGTTVNDCDLCGG
                     YDSCYPLGPWFTCPDCPGGYSQSTSIGLCWTGGGFVFCCTSTCCRHLCNSCYISNWYT
                     RYRVLKYEFFTWKLLSTYQIQGRFWS"
     gene            19623..20003
                     /locus_tag="KNOLLJEP_00025"
     CDS             19623..20003
                     /locus_tag="KNOLLJEP_00025"
                     /inference="ab initio prediction:Prodigal:2.6"
                     /codon_start=1
                     /transl_table=11
                     /product="hypothetical protein"
                     /protein_id="X:KNOLLJEP_00025"
                     /translation="MSLARLKNGCKDMSCCGGKTNTMNQDLIFQQIGQVTQIAKNKGL
                     SEKDASNEAYTFVKGLLSKTSEIIQKNPSLNKELIFHQMSTQAFGLYHSKDETEEILE
                     SVFKSISEQINLSKILSQEFSNLK"
     gene            20000..20221
                     /locus_tag="KNOLLJEP_00026"
     CDS             20000..20221
                     /locus_tag="KNOLLJEP_00026"
                     /inference="ab initio prediction:Prodigal:2.6"
                     /codon_start=1
                     /transl_table=11
                     /product="hypothetical protein"
                     /protein_id="X:KNOLLJEP_00026"
                     /translation="MSIKEFFKFIFSARVTSIVLFKKKKFSLIFRNYFSLGLIGFPIL
                     SCKIEKQFQSRFKSFSVALFGLEVVILIF"
     gene            complement(20530..20961)
                     /locus_tag="KNOLLJEP_00027"
     CDS             complement(20530..20961)
                     /locus_tag="KNOLLJEP_00027"
                     /inference="ab initio prediction:Prodigal:2.6"
                     /codon_start=1
                     /transl_table=11
                     /product="hypothetical protein"
                     /protein_id="X:KNOLLJEP_00027"
                     /translation="MLEIYNQLLYFKTLNSKIDKMFGKDQIRSYSLGVFYMIKLEGFD
                     EFQNGLKNLENNLKKLSEKKEIGFLELFPTEFMSKYTDYSSVEEMFSSSGFVINSEDD
                     FTKLEKSPDWDAFVSQNTKFNSWEEMINFASDIYINQVLDN"
     gene            complement(20998..21219)
                     /locus_tag="KNOLLJEP_00028"
     CDS             complement(20998..21219)
                     /locus_tag="KNOLLJEP_00028"
                     /inference="ab initio prediction:Prodigal:2.6"
                     /codon_start=1
                     /transl_table=11
                     /product="hypothetical protein"
                     /protein_id="X:KNOLLJEP_00028"
                     /translation="MNQEHFIHHPEVLHLRALLVEGLYFQKLTHSIFDDILMNVDKRF
                     KDRDRLIEFITKENLLGDYEKFLQQKECE"
     gene            complement(21281..22144)
                     /locus_tag="KNOLLJEP_00029"
     CDS             complement(21281..22144)
                     /locus_tag="KNOLLJEP_00029"
                     /inference="ab initio prediction:Prodigal:2.6"
                     /codon_start=1
                     /transl_table=11
                     /product="hypothetical protein"
                     /protein_id="X:KNOLLJEP_00029"
                     /translation="MKVLQTEEITIELAEIILDKVHLAMTKENTYWQDTVMDDDKEVG
                     EELYLLQKSCLKKVFQSSKKTLSPQAKIALSKEFKNLGALDLVEILKNTNLENQESDD
                     FLLQKSSLLEENAIVVKIENEKGSYREGFDSNGKRWKCKLFFDYGYIQKSSGDEGIGV
                     FLGPEKNKNTYYLINQKDKDGNFDEHKLMLGFRSEKDAKKAYLKHYPKNWKGLGSIVA
                     LDEEGFQFFLNKKDIPKEFINPKVEILKSKLLDLRFILKKERKYFQNIEVQKTELYKL
                     LKSITDKTKRN"
     gene            complement(22151..22567)
                     /locus_tag="KNOLLJEP_00030"
     CDS             complement(22151..22567)
                     /locus_tag="KNOLLJEP_00030"
                     /inference="ab initio prediction:Prodigal:2.6"
                     /codon_start=1
                     /transl_table=11
                     /product="hypothetical protein"
                     /protein_id="X:KNOLLJEP_00030"
                     /translation="MKQVCKNSLKEILVQIREKLKLLFVFPIYLFGMIRLAVTIYYQK
                     LMLQTQNPGQVMLLYYDPRTINTLNIVEKLERLVVKPFRQIHKINPIVLVLPYGNNLQ
                     TGSIKAFYSSLDRDQKREFKKVIYEDKEIITPKDIL"
     gene            complement(22575..23603)
                     /locus_tag="KNOLLJEP_00031"
     CDS             complement(22575..23603)
                     /locus_tag="KNOLLJEP_00031"
                     /inference="ab initio prediction:Prodigal:2.6"
                     /codon_start=1
                     /transl_table=11
                     /product="hypothetical protein"
                     /protein_id="X:KNOLLJEP_00031"
                     /translation="MLERRGESCLWYRLTPCPCPTEERLPDCKFCYDGLIRNFQETLE
                     IKEELAYKVEHNRVYTRFSPIHKVHSLNLISRETHKPLTIKRIYEDYIEVEEALKFWN
                     AVLLHYEISMIEEITVEAFGENEYSLSPKLPLGAIVGVVEIFKVNDLGETSCVECSGF
                     TLNSIQFPNRVNGLFRLKLKIIYPVKVGYKTFRNEQDAKKIFGNSQITFNDGELMAVM
                     GVGYNLSQGDIITLLVSTLTHSEFIPYQFGSYDKVSYSPIRKVEKIISKEKSSIKEHI
                     QGQDFQVFGDSKIKWKNDKPKNGYSIIYEYHPSFRITGFIESGSGEDRDKPKIFRMKP
                     LSNLNTRE"
     gene            complement(23683..23928)
                     /locus_tag="KNOLLJEP_00032"
     CDS             complement(23683..23928)
                     /locus_tag="KNOLLJEP_00032"
                     /inference="ab initio prediction:Prodigal:2.6"
                     /codon_start=1
                     /transl_table=11
                     /product="hypothetical protein"
                     /protein_id="X:KNOLLJEP_00032"
                     /translation="METKNNLTGNVIRYIPWNRNVNKGGYGFIESNGREYFFNAKYSS
                     IKNEDITIGLRVEFELRKGYDKKHQEFVTQATRLKRV"
     gene            complement(23907..24476)
                     /locus_tag="KNOLLJEP_00033"
     CDS             complement(23907..24476)
                     /locus_tag="KNOLLJEP_00033"
                     /inference="ab initio prediction:Prodigal:2.6"
                     /codon_start=1
                     /transl_table=11
                     /product="hypothetical protein"
                     /protein_id="X:KNOLLJEP_00033"
                     /translation="MEEETTNNLANTTLRPVSCDKCLEFKGLVARVFISEEHLNDPQY
                     MQSLGLKFLGGDKFSGDPITNIAVWLGKNNANLKFKDYQFCCPLHPNCSHEYETFTFK
                     ETDEDDEVSEIFRQGKIRDAKERLRTDEIFKQNMEANRERIRLEKKYGPITKSDVIYR
                     VGTWEEPTCAMEPERSWLSNYIAWKLKTI"
     gene            complement(24457..25428)
                     /locus_tag="KNOLLJEP_00034"
     CDS             complement(24457..25428)
                     /locus_tag="KNOLLJEP_00034"
                     /inference="ab initio prediction:Prodigal:2.6"
                     /codon_start=1
                     /transl_table=11
                     /product="hypothetical protein"
                     /protein_id="X:KNOLLJEP_00034"
                     /translation="MKRESPLSEYRVLRELSYALLYYFLGLQYTVLGNHNLEIIVQKS
                     LWSDVMGVLRRRFFGELLSRPTYYPRKLEIKPDPFTDYSSYSKRKDRLEFPQGVVRRE
                     DLETTDQEIFDFLANDWNRIYLELRDKTSILGYIAQALIEKGEYEDDLKKMTLPEFSE
                     TSKTYNLPGLEDIDALKETLHLTDEQTYGLLYGKSKGAEWLAIYDHNGERKGKAYELI
                     TKTYREQIAQCLERNATEEEIRSLMLSPDDTEIKKALGLFEENISEEQRSKREKEYEE
                     LVTNHLNRDMTRFAYTELSINFNNGKLLYLINEKNTPSYVKFGGGNY"
     gene            complement(25432..25776)
                     /locus_tag="KNOLLJEP_00035"
     CDS             complement(25432..25776)
                     /locus_tag="KNOLLJEP_00035"
                     /inference="ab initio prediction:Prodigal:2.6"
                     /codon_start=1
                     /transl_table=11
                     /product="hypothetical protein"
                     /protein_id="X:KNOLLJEP_00035"
                     /translation="MEETENKFELSKWIVQLEEKNRQILYDQLTSGVLNKEPRDTLFY
                     VFLIKLYKYLDEKGFRPAQEETQISNLVLNLKETRRQTLYDSLVSSISNISDRDTILH
                     IFLWKLDKLLTQ"
     gene            complement(25855..27285)
                     /locus_tag="KNOLLJEP_00036"
     CDS             complement(25855..27285)
                     /locus_tag="KNOLLJEP_00036"
                     /inference="ab initio prediction:Prodigal:2.6"
                     /codon_start=1
                     /transl_table=11
                     /product="hypothetical protein"
                     /protein_id="X:KNOLLJEP_00036"
                     /translation="MSKKQLQEIKYKKIHKNVISKKSIFSEKQCTALEEDWANSNIQE
                     ICYDGGARSGKTYLVIKSILSRAFLSKESRHLIARFRLNHLKMSVWRQTILPCIKDMG
                     FRRGRDYELNESELIITLQNGSEIYTAGLDDSTRVEKIMGTEFNTIFINEATQISYST
                     YQKLKTRLSFVRPDLNNKIIIDCNPRNRYHWIYKYFVLKQDPETCETLSIQRMGKMSR
                     RSWTPLDNPYLTEEYKLLLSELTGIERDRLYKGLWVDVEGLVYKNYEQAIVKPFEIPQ
                     TWDSAGVVDFGYTNPFVFLWLYYDQSNETWYLTNEHYQTEKTVRVHCETLNKSKKPNL
                     FIIADHDSEDRATMAECGYLTIAAEKDIATGIQALIKLLEAKEGIKLRIFDTCVHTLE
                     EFSIYSWEEPKEGKNPKEIPIKYNNHAMDALRYFALKVVGKSNLIITRKKEDVLKEIR
                     RQKPETLENLRKEILKRYGVGQNFLR"
     gene            complement(27239..27853)
                     /locus_tag="KNOLLJEP_00037"
     CDS             complement(27239..27853)
                     /locus_tag="KNOLLJEP_00037"
                     /inference="ab initio prediction:Prodigal:2.6"
                     /codon_start=1
                     /transl_table=11
                     /product="hypothetical protein"
                     /protein_id="X:KNOLLJEP_00037"
                     /translation="MPKIKKKAKKEPAKNGKLRIKKRSGVKKNVIFSEKELEILRKEY
                     LQGTSRESICRKYGLGYKQLDNLIRYNSWNTDRKEISGNLRVVSDLQILTNLADAITK
                     INMEATKYLEIYKSRMTNPKTSNLELSILSKSRYTHIKELLRSLSVPDTIRTEQNNSE
                     EKNQVNIQIVTGVGETPGTVEKLLGKDHVGVKKTTTRNQIQEDT"
     gene            complement(27971..28792)
                     /locus_tag="KNOLLJEP_00038"
     CDS             complement(27971..28792)
                     /locus_tag="KNOLLJEP_00038"
                     /inference="ab initio prediction:Prodigal:2.6"
                     /codon_start=1
                     /transl_table=11
                     /product="hypothetical protein"
                     /protein_id="X:KNOLLJEP_00038"
                     /translation="MNFEILQGDSSKILQELTYVPGYRNKIDSLVTSVPYFQKRDYLE
                     KLHPEKNQEIGCENSITHYLKNLEKVFKEAKKLLKINATVFVNIGETFKGGKALKIPS
                     QFIDMMEGIGYYYIQEIIWAKSITTKNGNIGSCKPESVNRRFTNSHEYVLFFVLDLKK
                     FYLNLKNVSVPLAVNGIDPKTKLEQILVKNSKSLKNYEVTKAENPTLIQKRILRNKIK
                     DNEFTAKRRSVWQIPTPNSKTRHTAVGPIELFEICILAGTKKNGTVLDPFTGKEP"
     gene            complement(28789..29685)
                     /locus_tag="KNOLLJEP_00039"
     CDS             complement(28789..29685)
                     /locus_tag="KNOLLJEP_00039"
                     /inference="ab initio prediction:Prodigal:2.6"
                     /codon_start=1
                     /transl_table=11
                     /product="hypothetical protein"
                     /protein_id="X:KNOLLJEP_00039"
                     /translation="MQELPFLHEIKNNLKIEQIPIHKIRYHEKNNELFQKRKPEYIRE
                     LSSNIQKEGLHEPISVKYDFQNDNYLCLSGEHRVEAVKRLGWTEISGYKVNPEDELSY
                     LIRRNILKPHIGHKARLRVYKIYCPEILNLKFTNKNKIEEVSKKLSLSLQTIQSDLKK
                     FHNQNSEVVNLEELETLWSKKRIKNLRINLSGLSNGNYLLNVSGKNLSYEWVGKLRNI
                     IHESAKAARSVWYDKNFKEENLEAAQQIRQLRIDAGLTQFQLSQALGYSQSYLAELES
                     GKWQCSENLFESIASYCYERIA"
     gene            complement(29850..30104)
                     /locus_tag="KNOLLJEP_00040"
     CDS             complement(29850..30104)
                     /locus_tag="KNOLLJEP_00040"
                     /inference="ab initio prediction:Prodigal:2.6"
                     /codon_start=1
                     /transl_table=11
                     /product="hypothetical protein"
                     /protein_id="X:KNOLLJEP_00040"
                     /translation="MDQRIEYHIYKHIQPTSTSPRIWGSAGHEYFTGNDGLKRAIEKA
                     IELQKTAPLGIEYSVQKYVYSRKTNYRPVKTRVWKNGKAA"
     gene            complement(30114..30335)
                     /locus_tag="KNOLLJEP_00041"
     CDS             complement(30114..30335)
                     /locus_tag="KNOLLJEP_00041"
                     /inference="ab initio prediction:Prodigal:2.6"
                     /codon_start=1
                     /transl_table=11
                     /product="hypothetical protein"
                     /protein_id="X:KNOLLJEP_00041"
                     /translation="MSRLNLTNQNVLEPISYKKEKEYKVPKPLEETDTFFVREKDEEH
                     LYMDRRDAIRYMDAIRILKSPKVGCDDVA"
     gene            complement(30332..31804)
                     /locus_tag="KNOLLJEP_00042"
     CDS             complement(30332..31804)
                     /locus_tag="KNOLLJEP_00042"
                     /inference="ab initio prediction:Prodigal:2.6"
                     /codon_start=1
                     /transl_table=11
                     /product="hypothetical protein"
                     /protein_id="X:KNOLLJEP_00042"
                     /translation="MNENQRVYRVSKDRNFSIVKNNFIDDRRLSLKATAILLLALRYP
                     DNWRMSVKTMTKLKSDKESSISSGFKELVAFGYAEYRKTRNTVTGKFESGWYFFEESQ
                     KPNVQSVPNRSKKEELKQGELFAEEEIKSPGVENPGPDLPLSESPHLENPVAVNPGLE
                     NQSLSNTIYQGLSKQILSSQIQNTSREYRLPAQAHREEQKELLIEKEIKIQREENHRI
                     DLPHLENPHLENPVAVNPGLENQPLSNTIYQGLSKQVLFNQIQNTSREYGPPAKTHRE
                     EHNQDQHKQKENPRFQFPAAWLIKFQDYYLKEHGSEMGQPDSELKALSSLFEFSKGEW
                     NVIESKIQILIQLRKQDPQFWYEQSLSPESISKFWSRLFERKVKPTEKNPKRNEQQNK
                     SLRTESKYNESKTIQETPIEELNNLDPYKCFLVWGKTKLFKQQLEYYEQNSDPLKYEG
                     TKKILYEKFVNEVYPDLIQNSEIKKTTIENGKENSQGSAA"
     gene            complement(31819..32166)
                     /locus_tag="KNOLLJEP_00043"
     CDS             complement(31819..32166)
                     /locus_tag="KNOLLJEP_00043"
                     /inference="ab initio prediction:Prodigal:2.6"
                     /codon_start=1
                     /transl_table=11
                     /product="hypothetical protein"
                     /protein_id="X:KNOLLJEP_00043"
                     /translation="MEPIEANNPDLVDRLRIRNKTRIEILLYINDFREQTTDPGLYKN
                     LRIPDFEIRIGEACLSFLDRGNLFYYTHSVNDAERVLKYIQTKWNEEKKKGIDIPFSR
                     YLQVASGRNHEAA"
     gene            complement(32226..32558)
                     /locus_tag="KNOLLJEP_00044"
     CDS             complement(32226..32558)
                     /locus_tag="KNOLLJEP_00044"
                     /inference="ab initio prediction:Prodigal:2.6"
                     /codon_start=1
                     /transl_table=11
                     /product="hypothetical protein"
                     /protein_id="X:KNOLLJEP_00044"
                     /translation="MKKLRAIRSYYADKINEQFGADGDFLNDKRLGPAELGLLYNALY
                     LRPQTNYSVNELSQYTGNTANETNEILNNLNLFGYSEIIHFKDPNKTELEQKWIIQDK
                     SFERSIVR"
     gene            complement(32856..33035)
                     /locus_tag="KNOLLJEP_00045"
     CDS             complement(32856..33035)
                     /locus_tag="KNOLLJEP_00045"
                     /inference="ab initio prediction:Prodigal:2.6"
                     /codon_start=1
                     /transl_table=11
                     /product="hypothetical protein"
                     /protein_id="X:KNOLLJEP_00045"
                     /translation="MDPINYLKINPIGEGASYYEVYDSRTDVIVYGHSSRTWCIDWVI
                     EEHLRYIVKEGMKKG"
     gene            33441..33836
                     /locus_tag="KNOLLJEP_00046"
     CDS             33441..33836
                     /locus_tag="KNOLLJEP_00046"
                     /inference="ab initio prediction:Prodigal:2.6"
                     /codon_start=1
                     /transl_table=11
                     /product="hypothetical protein"
                     /protein_id="X:KNOLLJEP_00046"
                     /translation="MKQKKVKNITQKFLLMEEELGKTPKEIAEILEVDLSTYYKTKRG
                     AISLSSHFLVKVEHILGYSRDWLEFGKGNPKVEDSKPLSEIASHRSILNKLKAYDLIP
                     ILEILPHNPVAEDKRVLLDLLNLFVQKFR"
     gene            34177..35073
                     /locus_tag="KNOLLJEP_00047"
     CDS             34177..35073
                     /locus_tag="KNOLLJEP_00047"
                     /inference="ab initio prediction:Prodigal:2.6"
                     /codon_start=1
                     /transl_table=11
                     /product="hypothetical protein"
                     /protein_id="X:KNOLLJEP_00047"
                     /translation="MSYIQNCNMPPQFVITITNPKGGTGKSTTAFHLTISISKNGKTL
                     AADVDMQADFSDAFFPDTPIEDFDEANTFTVIRGETTLKNSVRSKHGIDVLVSSLEME
                     DFAYHATKNQSLIPKLGSILRNSDYDYVIIDTPGSGSSETISSIMAADYVLIPVKPSK
                     WATRTIKRVLKKINEAQQFLNTIQSGRTIESFIVPVQWGKAKQPSARAIQILDQLQNY
                     NEILSLLKKKEVGFDLVKCPIVTDPIPYIQEMDDRTENGEPFKPNTIGSEHYDRLVDT
                     ILNFHLNKPSKKDTQLSLTYDK"
     gene            35079..36023
                     /gene="noc"
                     /locus_tag="KNOLLJEP_00048"
     CDS             35079..36023
                     /gene="noc"
                     /locus_tag="KNOLLJEP_00048"
                     /inference="ab initio prediction:Prodigal:2.6"
                     /inference="protein motif:HAMAP:MF_02015"
                     /codon_start=1
                     /transl_table=11
                     /product="Nucleoid occlusion protein"
                     /protein_id="X:KNOLLJEP_00048"
                     /translation="MAKKREIFSLLSTATGSKIELEKAEERLPSRANVFLQDLANLNS
                     QNGELRKIKISLIDSKNNPRKTFIQESIEGLAKSIKAQGLIQPIVVKKAGKRFNLIAG
                     ERRKLAMTLNGEEFILALVHDVDYIEDEFIPEYKLTENLQREDLSDLESAFSLSEIKE
                     RKNYTVTELMNRFGKSESWVKQKLAHAKLADDLVSKNIVPSITLLNKVPTSLIMQLKP
                     HIESNPKEISNWLIPKLQSTELPTRIEFQDFANNLKKTITKPTAIDETKKQLDKKYRI
                     TLLIQKIQKDKDLISVIKKRITQNQKLLDELQNKKKKT"
     gene            36417..37751
                     /locus_tag="KNOLLJEP_00049"
     CDS             36417..37751
                     /locus_tag="KNOLLJEP_00049"
                     /inference="ab initio prediction:Prodigal:2.6"
                     /codon_start=1
                     /transl_table=11
                     /product="hypothetical protein"
                     /protein_id="X:KNOLLJEP_00049"
                     /translation="MGEALSTSCAFTISNVIESLPLTRAKRQLLSRITDLDIAGKKRG
                     LGGCIAKNKSLGRKVGLAETTVSKYIREMKAEGYLVAGTFHGHYRILNSNLSNAVEME
                     RYQYNLSKFQEKNTRLPSIEILESGSQEYGAAPYEGTERCFSNQSTNTTSNKNNEKSS
                     SKIKWSNIAEHAKTLILNEFGEYDSIPEKEKEKIKLWQKLCNENSEISPETILETIRK
                     LIYIKEKYKTNTFWNSIPVNIASSYSYKDRIKSTYNALLQANSNTAKQPTEGENVSQE
                     QNSSVARRYQDPTWESFLNWSSKRLTRSSIEILKRVQVQFRDNGTLLILNTVPKSLQM
                     IITKYFTEEVHVFLPVEFLNGTRLEEKSNSINSEANVNRNEETFSHEEFMQALAKLGK
                     GKSCNIQLVSAPLQNQTGMGRQITNDYVFFQSKNTKNKFKTETQARPERILM"
     gene            38974..43437
                     /locus_tag="KNOLLJEP_00050"
     CDS             38974..43437
                     /locus_tag="KNOLLJEP_00050"
                     /inference="ab initio prediction:Prodigal:2.6"
                     /codon_start=1
                     /transl_table=11
                     /product="hypothetical protein"
                     /protein_id="X:KNOLLJEP_00050"
                     /translation="MLKVRWVSYIHLISLIFIPLFATCSWLEKDHNTMDNVDLAGAIW
                     LAAEPVKTQVNNEGVPVKPGNSGSGGTGSTPVTPVDAIFNLPPGRSVNANALMGTIDP
                     TGTNIVNDFDGDGILNQNETLTNVWVADYPQIETTIAPPVTLKIQILKNSSNQSDQIV
                     SEINSNDFEASKNEGSEKIHQNELNERTVQFQDSFSSETETGLSHERSISAGMNSGFG
                     MGLVSVGMNYSNSTRDSWNAKNATSSTTTKWADRPFKNNIDRDAWNLKSDSSTNKARK
                     YRSDKSSKINETSTVEPNAGVVRAALYIKNLSVNMPVKISNILCSLMFETPGGELVPM
                     SSFRLRNDDYSLFEVEVYGGSDFGPYVVELTNLNTSEVEKAIAAGYTPKIMIVDYTMT
                     HVADSNYKSSLLSFTGNNLKIIEENAKGRTALVKVYGPGVREMYRVTAFDTPNVSNPC
                     NTKSTDVFSPGISLKKALERISCSGENITFKDYVIDLSESAPTLAESRVYLKGIQSFG
                     GISTNLPCTDETSTGSDGVTRTACVQKPYSQWTEAEKTNSGVWAIYSKGKFYSPTDYW
                     TDSGSVRKFDPWRGASAAPVLKGVDSVIWAGDNYDLVYISFKDFIKVEQKFGTNPLET
                     GNGYPLNTKWDLKILGNHPYYPDTNSLYLGEVGFGERIELKIKLDKTKYLSPNFGSAV
                     DTGPYQYFTNFTYNPQVSSDRYNINQAADFEISLGFGGNRTDWFHVIKDLSSNDPYKL
                     KNCGTTLDFISQTYTLCVQLPTLSTSVDPAISLVKLYVRPSLNSAYRKTIWPLHFSQV
                     RKLKGEAGVPIVKGTSLVKVANSYGSVNVGDNFFIQGDSTNYKVVQVLPAAQDGSFDV
                     QLDRLIQIDAPKTTSMYVPGTLTSPDVRLSMDTGFTTDWNNFVNSSFNSTSFDLVQYK
                     PFVSSGNVNCSSIPFHPGSCLGFTPELNSLNWMGIFNEGVALWNSWADGGDFSNFLYS
                     GLVRLTAPSGKSYRLESTNTDFPISADVNAQSLDHPSVVNYGDVALTVWRQGTTLIGR
                     YNQVNTGQAIGNPFNINSAAATNNFVVKAKNGKAVIVWESGYNIYAIVKDLNTLASVG
                     SEILVVTRLQPSSVGFYFLSPGNPPFGYSFDVSIGNDRAAIVWNDFTTTFQYTLTASP
                     NPYMDLNTYCMQYSCTFDEIKTYQANARILRLDTGVFQGGNISIWSFANTRTSYFWGE
                     FPSLTPVYQIDIAANANDNNHLVYAWNVRLSSGGDSHTTYGSVYNLSTGAKIGSTQTI
                     VSEATRPVDSLQVGAATGRGMVLWRRNDGMILGRGIDTSNSNLLGTSNIEVESGGVDS
                     LKLNSFGDRGLFTYRKNGKDLFLKVLDLQAGQLLYPNALSLAQANVDSRNFVNSVLTG
                     NKILTTWDQVNGTRRTNWGRVSDLSTFTVDGPKEFQISTTNEGVQYRGTAVVDNGFGL
                     VTWLSQDKTQQRIRGYKVDLANPGALKYGLNNFFVSPLIERDFTIRAKIKY"
     gene            44007..50936
                     /locus_tag="KNOLLJEP_00051"
     CDS             44007..50936
                     /locus_tag="KNOLLJEP_00051"
                     /inference="ab initio prediction:Prodigal:2.6"
                     /codon_start=1
                     /transl_table=11
                     /product="hypothetical protein"
                     /protein_id="X:KNOLLJEP_00051"
                     /translation="MSEKEPNRNTKKKQNAQIRETSPQKKWGGFSFDSFEIFWEPGRT
                     HTFKYINILLFSCILFVTTTCGILPGKKGKSNNWWWALLGIPNGTSFPSSGSGVGGGP
                     GSGNGSPGSAPAPEGSDLFSISTNYAQAIDAPETKAEAIVGAAFVAPPEVNHFGGISL
                     TYPIHTPPGRAGVEPKLSLTYSSTGGDGWLGIGWSLGLGSITRTPEYGALYYDTRDSF
                     TWNGQRLVKVSGNTTNENGVYRPEITSDDLVVLKLSQIESGGIWEILDSSGTKTFYGE
                     SFESRIFDPNLSSQTYSWYLTRTEDKNGNYLQANYDNSEYSKNRNLFLKEIRYTGNSK
                     SGVPARQYVKFFTKQREDFYVSTSPGFLMRMDRILERIEIGWDNGGKLWDYTPIYETS
                     SDSGRPRIKTIQSSKHTTKPEFEYQTSSRYLIWQNIVNQTSSEIEEDPNSTQYFEGDF
                     NGDGISDLLFFNPKSGNWKAAEGRKEGGYNFKLYANRYQGYTNEEKIKFFKGNVSGDY
                     NGDGRSDIAFYLPETRDFIVAEHDGRVFQFKSYGRLMSSVPDIFRMEWFPGDYDGNGL
                     SDSVLFDEPSGQWTLMLNKGGSFEFLRFSKKFQNVFRNDYTPDGNLDSISTNDSSKPG
                     KDHDKVNFLVGDYNGDGRTDISLYDSRSGKWFVGENYRNENKSDPVYFKLQWKLYKVF
                     TAPEQSLFGHDRFSGDFNGDGFSDFLIFDRSNGEWTLGETGDRTINFKIWSRTPQFKT
                     VTRWIQGDFNGDGRSDIGFYSSSDSKFWIGEATQNGFRFKIYNDLSYGPDQDRILKTP
                     LPKDEVKIESGRTSFAVSSNTKTVLLNYKYDGNLNSGKGELVFPGCFTTDDCSNSPEL
                     LIFNRKDNVWNLKQGNSFVPRVNTSLNPEGTGITTFFGGKPDRYTNNLKDEVLFYKKQ
                     GTTNQFFVLKHTNGNAFDISNLASFSDTDVSKFDPNNSGTVIDYFENNTSQSVLILDD
                     QTASGTARFVLSGLGGTKFLTPNGDLTTTDLNDLFQAGTNENRQRRKEFSFFSGKFTT
                     TQAQLVIVDRRSTVHKWYLGTISSNQIQFKKLTGDIQLPITTSEYNAASPAGIVYALT
                     SDGSIVFGKNLDNGTSFTKVKINTTSVSRTLYNAGTISFSDRFDNYGNPILISGGEDK
                     LYDLAQSRIVSLPNNVVVKNLERPDLIAQVYVFRWIQGDYNGDGLTDIGIFHLKEPTW
                     YFALSTGSVPDIIEGVKNGIGGIYEFEYTNSTKFDNTGDDDIPDLPTSYRVCTQVKLN
                     DGFSNLITKNYEYKNGFAFSAFLNGKKETDYFGFSEFTVQEAYGERTTHKYHTTPYSD
                     FLMNRALGGAEKEIRIIGNDNNDYGIIQTTHDVKQITNTPGITSYLPVTTKIEKFLSG
                     QKTSTQTSDIVFSGAKISRKTDSVTDHFSDSVHGVTTTTSVTDFETDDTTNQRRATRS
                     VTFSGSSHEITSLLSYDSRGNLTKRVSSYTGSGLSPVGSQTTEYETDNHGNQTLEKDT
                     SSSPARGSSYVYDNELNQFVTQETKFGGSISFTTTHQIHYGSAFGVPTLTTDPNGNQT
                     FFEYDDFGRLVRTSSDTDDGTTTTANYSYDASFPLSAKTTFPTGNGDPDFVSRTYSDG
                     MGRNIYTVKSASNGNFAITGRLVYDGTGKVVRKGQSSWATSGEIDRFVLHLEERNPTS
                     FEYDPIGRVKKTTLPLAQGETSPVVVTTTYNSAFETTETHSSGTSKRIAKNASGEVLY
                     VEDFSTDGTAAKIGFCYDIAGNRIKKSDLNDASLMSCPNPTAGVPTKDVSGKNQAYWS
                     YDAFGKLHAESDPDLGVNSYNYNAFGDLTSSTNAKGVTTTLSYDGVGRILTKNIPERN
                     IGYTYDSYPGSENSVGRLVRIEDSNQNKTFSYDKLGRVKKEIRTILATSAGNPLPTET
                     QGPYITETKYDLLGRVTRIDYPEHPISHGRMRACYEYGSAGYISGISVQVNTNGIFPG
                     FCNKDIVENISYNEFGQTSSLTLGNGITTSYSYDVKGRMIRINSSGDVGGNAKVLQDA
                     VYSFNPNNNITNVVNNSTDFNTQFVYSYDGLGRLTSANGSYLGIADGNLSRRFQQSFE
                     YAKNGNLTSKRIHDPASGNISDEWSYVYSNHQVTNIDSTKTGNDTFTLQYDANGNLTR
                     QRDNVKDLTKRISIDSQDRITQIQDGNNAILGSYWYDEGGFRIRKSSLEPKNNVFSNV
                     EILYPSKFFGLEFIESENILTSVNNVYLNGVRIAALNEAGALAYYLTDQVDSVSHVLD
                     DDGNTLSQMQYLPYGETFIQRGDLNFSPKFNSQELDRESGFYFYNARYYDRELHDLQV
                     PIL"
     gene            51287..51649
                     /locus_tag="KNOLLJEP_00052"
     CDS             51287..51649
                     /locus_tag="KNOLLJEP_00052"
                     /inference="ab initio prediction:Prodigal:2.6"
                     /codon_start=1
                     /transl_table=11
                     /product="hypothetical protein"
                     /protein_id="X:KNOLLJEP_00052"
                     /translation="MSAVLGGAATRALGTRLPKPNVPSSTGASSATNSVKLSKSLASE
                     AQMTGKGDAIIKSDKLERAGNLAKQYGGESRDWAKMSSKSYTAKDGTKFETHWYENAS
                     TGQRVEPKTKLFKDTSIK"
     gene            51707..52096
                     /locus_tag="KNOLLJEP_00053"
     CDS             51707..52096
                     /locus_tag="KNOLLJEP_00053"
                     /inference="ab initio prediction:Prodigal:2.6"
                     /codon_start=1
                     /transl_table=11
                     /product="hypothetical protein"
                     /protein_id="X:KNOLLJEP_00053"
                     /translation="MKVKCIKLKTEKTYQIKHVPNWMEESMKVGNVYTAFGLEFNLDL
                     LYVTIFFDERHLVDVPMEILEIIDERVSNEWKAKLWRDGRFTLWPEMFYEKDFFENFS
                     DWQTDERERFKLLRERMESESSEPRED"
     gene            complement(52430..53635)
                     /locus_tag="KNOLLJEP_00054"
     CDS             complement(52430..53635)
                     /locus_tag="KNOLLJEP_00054"
                     /inference="ab initio prediction:Prodigal:2.6"
                     /codon_start=1
                     /transl_table=11
                     /product="hypothetical protein"
                     /protein_id="X:KNOLLJEP_00054"
                     /translation="MLSKKERSRIPDSTFSDWKKRNLSLVVGFTEDDPAHFKDEVYRK
                     ISESKTFKKTLSALLLVFQFYFSLTENMRGKRRIWSEQKKNIVSIVTRISPLIGIKAA
                     CKLLKISSKRFYRWKNEFHCFTSTFNLCRKLHPKQLTSKEQTIIAGYLKKPELQHWPL
                     RSIFYQMLNDSQAFMNLSTFYKYARALRPDFKRFRKPKQRIGIRASSPLTLLHMDTTI
                     LRVQDGSKAYIHFIMDNFSRTILGWKASLEWNAKNTVSNLKEVCEKFNLFHKPIRLLC
                     DDGSENQGAVNGFLDQPNLFIKKLIAQVDISYSNSMIEAVNKKMKYEFLFPKNPISFE
                     EVIDTLKDAVPEYNSRPSGVLFGFSPLQVLNGEVPDKYRFVDQIKEAASRDLISTNKI
                     FVPIIPLFQ"
     gene            complement(53863..54885)
                     /locus_tag="KNOLLJEP_00055"
     CDS             complement(53863..54885)
                     /locus_tag="KNOLLJEP_00055"
                     /inference="ab initio prediction:Prodigal:2.6"
                     /codon_start=1
                     /transl_table=11
                     /product="hypothetical protein"
                     /protein_id="X:KNOLLJEP_00055"
                     /translation="MIKKLLLFTLFISFATEIFSDDVDQLNYKTTSKDNSKKHSFELF
                     LRFNRGSWLPEFIRRTSDANSSLGHSANYGIFTNYDPPSRDKKFENPDFKSFGFVYKN
                     NFYKLMLDYNYLSFSQYFKVNYSYAGIFPGENHPFFGSGFLYNIHPFRTENKFALTKE
                     IFNNDRFVFRIGGGARFLSITQKQQYPIFIPEYVQLISSVSTFSDVTKTYGPQVSVRS
                     ELRLFRGLSFRTNLDVFFLQGISKSNFEYFNTNEFISSKAVNKIQFHGLDLNTEISLF
                     LFNHLRLFLGYELILSKAKFLQFNESNNSFDFYTSVSSELKKHEYTQNKSDSLNLFYF
                     GTGFIF"
     gene            complement(54983..56086)
                     /locus_tag="KNOLLJEP_00056"
     CDS             complement(54983..56086)
                     /locus_tag="KNOLLJEP_00056"
                     /inference="ab initio prediction:Prodigal:2.6"
                     /codon_start=1
                     /transl_table=11
                     /product="hypothetical protein"
                     /protein_id="X:KNOLLJEP_00056"
                     /translation="MNTFEINNYKNFIELGITYFHFFSVVIGIILGFSKLFTNDDFKK
                     SYGTVLYSFSFFLILNNGILFDQGNLRTENKITFGFYYGVFLYSSGAVLVCFSYVLET
                     LDHPWNYCKRLLGTIPATTLLSYLIPQLYFISFIDILGFGVSVFTTVWFFKNVLISKK
                     PIVYLNLSLFSFLISICFVLDFLGTMFDKKDFFFIAELLAGSLICYIVILEWSSPFLF
                     DKSTAENIITDPEESHFSEELQIEGKLQSRNLLEGIDLNKVEIKLNHFLDSKGFIDEE
                     LRLPDFATDLGLTTHQASYYLNQYLNMRFTDFLQFHRINEVKDMIRINANYNLLNIAL
                     ECGFNSASSFHRACVKYTGKSPRDLKKEIQSDS"
     gene            complement(56191..56364)
                     /locus_tag="KNOLLJEP_00057"
     CDS             complement(56191..56364)
                     /locus_tag="KNOLLJEP_00057"
                     /inference="ab initio prediction:Prodigal:2.6"
                     /codon_start=1
                     /transl_table=11
                     /product="hypothetical protein"
                     /protein_id="X:KNOLLJEP_00057"
                     /translation="MVFNYYQIVPLEISNSDLDEYEKYLGKSLNDEDREAILKFTSFR
                     RILAIRKKLKLNL"
     gene            56662..57051
                     /locus_tag="KNOLLJEP_00058"
     CDS             56662..57051
                     /locus_tag="KNOLLJEP_00058"
                     /inference="ab initio prediction:Prodigal:2.6"
                     /codon_start=1
                     /transl_table=11
                     /product="hypothetical protein"
                     /protein_id="X:KNOLLJEP_00058"
                     /translation="MNFSIILKDLMSRKGWNQEDLAKAGEVKQPTVSRYLSGRTIPTL
                     TFVVNLYKNEKIDPIIFVRNFELDPIDLELRKSREEKENLIKEVTVFLRFLKNSPDAL
                     EIFWKIYKMDQSGRKSMNALAERIIEE"
     gene            complement(57038..57952)
                     /locus_tag="KNOLLJEP_00059"
     CDS             complement(57038..57952)
                     /locus_tag="KNOLLJEP_00059"
                     /inference="ab initio prediction:Prodigal:2.6"
                     /codon_start=1
                     /transl_table=11
                     /product="hypothetical protein"
                     /protein_id="X:KNOLLJEP_00059"
                     /translation="MFSEVYTLEAISALLFLASTCNLCLGFYVLFVIRKRFFDFGTLC
                     ILFGIWSALFAVPFFEGTETTFWTRTLTLPMIIAPLFLIRFIHSYVFDKEIPITGNLL
                     ILIVYVIPIYAFSYSDFYITSAWIQDAKLHFTAGILYDYFVIGGVLSIISSIIVLALG
                     FKKRRGLNRVRFVYITTGILLWLLSIGTFTLLLRHLGLPEYNFVAPISCSLATATWSI
                     GIIKINLFEISESAILENRNSIVAHANILILRKVDSQFYKKALISYRKNTIERIIQNF
                     VDLQIHSELTVEEIYFYLATKEMAIIPL"
     gene            complement(57957..58604)
                     /locus_tag="KNOLLJEP_00060"
     CDS             complement(57957..58604)
                     /locus_tag="KNOLLJEP_00060"
                     /inference="ab initio prediction:Prodigal:2.6"
                     /codon_start=1
                     /transl_table=11
                     /product="hypothetical protein"
                     /protein_id="X:KNOLLJEP_00060"
                     /translation="MSHALLSSSSNKIRNKTEKNNLIQYLNCNYESNPNLIERAREFV
                     QLQYSKLDYVGYDPNFDRQFDLNGFSQYFIALDENDEIIATSRIVSRGPFGLPIEYSY
                     RSDIGKRTVIEDGNVAEMNSFAATKMNAGSKVLSLSTDFLLKRDFTSTYGLFDINRGA
                     MGKLYNRIGAIESSLHPYLIYFPNYGKLIQGNVRPTLWKVQVSDKAKIIAKKSHS"
     gene            58988..59974
                     /gene="rpnA_2"
                     /locus_tag="KNOLLJEP_00061"
     CDS             58988..59974
                     /gene="rpnA_2"
                     /locus_tag="KNOLLJEP_00061"
                     /EC_number="3.1.21.-"
                     /inference="ab initio prediction:Prodigal:2.6"
                     /inference="similar to AA sequence:UniProtKB:P31667"
                     /codon_start=1
                     /transl_table=11
                     /product="Recombination-promoting nuclease RpnA"
                     /protein_id="X:KNOLLJEP_00061"
                     /db_xref="COG:COG5464"
                     /translation="MTEVNNPHDRLIRETFQDKKEAATFFKNTLPPEVVKLLDLENLE
                     LTESSFISEELKQEQTDLLFQIPLKSGNKSNVYLLFEHKSYLENTIYIQLLGYLTEIY
                     RNQQRNGEPLSVVIPFVFYHGEKEWKLGDRFLDQFVLTKQETEILKDFIPDFKIDLFD
                     LKEVELKKKLESITFQVTLGVVQKIREGDLEFVSHLPGLFSLLLGIEEESKRVAILRK
                     LLLYIYWARDLKPTELKRVLERSKLEQYEELTVTTAERLISEGIQQGVEKGKIEGKIE
                     GKIEGKIEGKIEGKIEGKLEDAGKMLKKGIDLKTVLEITGLSEKTLKENGIL"
     gene            60148..60315
                     /locus_tag="KNOLLJEP_00062"
     CDS             60148..60315
                     /locus_tag="KNOLLJEP_00062"
                     /inference="ab initio prediction:Prodigal:2.6"
                     /codon_start=1
                     /transl_table=11
                     /product="hypothetical protein"
                     /protein_id="X:KNOLLJEP_00062"
                     /translation="MDTITELQRIESELKYLRDYLPVIAKVEINEALGNIHRAKSKLI
                     EFAAANERDGY"
     gene            60711..60983
                     /locus_tag="KNOLLJEP_00063"
     CDS             60711..60983
                     /locus_tag="KNOLLJEP_00063"
                     /inference="ab initio prediction:Prodigal:2.6"
                     /codon_start=1
                     /transl_table=11
                     /product="hypothetical protein"
                     /protein_id="X:KNOLLJEP_00063"
                     /translation="MKTRKKIPHLKSESSEIDFWTKNDSADYIDYSKAKKVSFPNLKP
                     TTKMISLRLPEALIDRLKVMANKKDIPYQSLIKLLLSDKVEEELRK"
     gene            61051..61941
                     /locus_tag="KNOLLJEP_00064"
     CDS             61051..61941
                     /locus_tag="KNOLLJEP_00064"
                     /inference="ab initio prediction:Prodigal:2.6"
                     /codon_start=1
                     /transl_table=11
                     /product="hypothetical protein"
                     /protein_id="X:KNOLLJEP_00064"
                     /translation="MRLRLQRRRTLTLDGIFVSDILIGEKLLRLIVLLIVLFMIACST
                     RNAIVSYAIVRGDAVNVRSDSNLASKRIRIVKKGELLTLIKRSDHKDSIEGFSNYWYK
                     YKNEAGEEGWVYGSFLTLYQNIHPNAGLFINKFKSTVSNLFPLVKKSSNKYTRYGGNY
                     NDYEITISVEDGILILNELEKYDLREQKVTSVYILKDDRLFQIYRGLYPSFNYIESNC
                     FITINSSGVQTYDMDKILNENFTSLPGAPFEQISELKTENYFFEYETSTGYILQKSKI
                     NKLIEKKYKLTNCKLSNLAQ"
     gene            complement(62135..62470)
                     /locus_tag="KNOLLJEP_00065"
     CDS             complement(62135..62470)
                     /locus_tag="KNOLLJEP_00065"
                     /inference="ab initio prediction:Prodigal:2.6"
                     /codon_start=1
                     /transl_table=11
                     /product="hypothetical protein"
                     /protein_id="X:KNOLLJEP_00065"
                     /translation="MNSSVKITFENNILSSRENGRLKRQEVEKLLNLGNSIVFDISNI
                     RFIAGSYADELFGVLFIKLGDEFKNRISFKVRNKEESASVISTISDALDIRLNITSTN
                     KDPVLSNFP"
     gene            complement(62463..63407)
                     /locus_tag="KNOLLJEP_00066"
     CDS             complement(62463..63407)
                     /locus_tag="KNOLLJEP_00066"
                     /inference="ab initio prediction:Prodigal:2.6"
                     /codon_start=1
                     /transl_table=11
                     /product="hypothetical protein"
                     /protein_id="X:KNOLLJEP_00066"
                     /translation="MSLLESIRQFQNTEIQNLNQWILKKDFYLPSFWVFLTSRVSNTT
                     NYIIVNRDEVKSYINTIGLNKFANTSIPIQEVIRPSEGKTYTQIQKIQIYNDVENANT
                     GIYECFNNYFKSFKLTDNELSPLFHTIGELHDNVSSHSLGTGFSMAQAYKENFEFAIS
                     DNGIGFLKEIQNRKPELKVTDDKEAIKWCLQVSNSTKKLDEFSQRLPEGHSGRSPFPN
                     SYVSQRGDGNHHIGYGLYELHKFAKNYSGRLEIVSGLGYYILNFDGSSRLQDLSQNFN
                     GVSISLRFNLMKLKGNLQEKLLQTPLNSSMIIREEDYE"
     gene            complement(63413..64336)
                     /locus_tag="KNOLLJEP_00067"
     CDS             complement(63413..64336)
                     /locus_tag="KNOLLJEP_00067"
                     /inference="ab initio prediction:Prodigal:2.6"
                     /codon_start=1
                     /transl_table=11
                     /product="hypothetical protein"
                     /protein_id="X:KNOLLJEP_00067"
                     /translation="MKSSLNERVGSPFYFSFAISFLMWNWDIFYILLFESYSYEKFRI
                     SLTNYDFTIWKTTGTAFIYSLIYTIPNLISDNFSFRFKIFNENNKNKYQEKSLFLNSI
                     TSDKIKHGYEDSISKLNKKIEHLNSALEKIHSYYHNYMTSYFLKENNLTNAILSLEMC
                     WKNQDYFSNDIGKSVGLLNIDSNERRPILTNSPDFNTNSRLDEKGIILAVYEKEILIA
                     KKGTIPLEFFKNSISNYEELFNKIQKKEFGIEIYLSKVPGTMIAHFNTPETKNEASIN
                     YYGAYTLIGIAMDIGITLNFQNKSSLPMHFF"
     gene            complement(64875..65342)
                     /locus_tag="KNOLLJEP_00068"
     CDS             complement(64875..65342)
                     /locus_tag="KNOLLJEP_00068"
                     /inference="ab initio prediction:Prodigal:2.6"
                     /codon_start=1
                     /transl_table=11
                     /product="hypothetical protein"
                     /protein_id="X:KNOLLJEP_00068"
                     /translation="MTDKAICIVTHFGIEFDRVIYERLMNLVKYKNKKVFWIDTGYDI
                     AYPKNIRTRKLNYLSFEHGLMPFQSHRALFDVFTMLNILSKYNIDEIIQFAQTPLLRV
                     TAHLDFDKKDLAIKSGFHWNKEKKLWAKVIREGMLKKENLDFKIEKEIIYQNT"
     gene            65425..65907
                     /locus_tag="KNOLLJEP_00069"
     CDS             65425..65907
                     /locus_tag="KNOLLJEP_00069"
                     /inference="ab initio prediction:Prodigal:2.6"
                     /codon_start=1
                     /transl_table=11
                     /product="hypothetical protein"
                     /protein_id="X:KNOLLJEP_00069"
                     /translation="MSSSISKCVGGAVVSIYSRGAYRSGDIDLVEPLLSKASEIKSVM
                     EELGFYKRSRHYVHPKYNHLFIEFLSAPVSIGDDYKIIPDEKEIEGKILKIFSPTDCI
                     KDRLSSYIHFNARECLDQALLVARNQRFELRKVKEWCLKEGALGKEAFEEFEKLLRIT
                     "
     gene            66257..67447
                     /locus_tag="KNOLLJEP_00070"
     CDS             66257..67447
                     /locus_tag="KNOLLJEP_00070"
                     /inference="ab initio prediction:Prodigal:2.6"
                     /inference="similar to AA sequence:ISfinder:ISXax1"
                     /codon_start=1
                     /transl_table=11
                     /product="IS256 family transposase ISXax1"
                     /protein_id="X:KNOLLJEP_00070"
                     /translation="MSKPKNRAEDLLGNEGLLKQLTKSLIERAMQGEMTHHLGYEKNS
                     SLGNNTGNSRNGKSSKKLKGDFGTIDLEIPRDRNGSFEPQIIQKGQTRFTGFDDKIIS
                     MYSRGMTTREITQHLQEIYQVEVSADLISEVTDSVMTTVIEWQNRPLDKVYPILIMDA
                     LVVKVRDGHHVQNKSFYLALGINLQGTKEILGIWVERTEGAKFWLQILTDLKNRGVED
                     ILIACVDGLKGFPDTIISVFPNAQVQLCIVHMVRNSLKWVSYKQKKELMIDLKAIYKS
                     PSAEIAKKSLDDFSTKWDSQYPMISKSWRNNWESVIPFLAYPPNIRKAIYTTNAIESM
                     NMGLRKIIKNRGSFPTDEAAIKLLYLALNNMSKKWTMPIQDWGKAMNQFSIIFGDRLK
                     FDSF"
     gene            complement(67557..67889)
                     /locus_tag="KNOLLJEP_00071"
     CDS             complement(67557..67889)
                     /locus_tag="KNOLLJEP_00071"
                     /inference="ab initio prediction:Prodigal:2.6"
                     /codon_start=1
                     /transl_table=11
                     /product="hypothetical protein"
                     /protein_id="X:KNOLLJEP_00071"
                     /translation="MNKDQLRQIYNLIYSSIITPENLVDNLRKDMYTSINFYKTANGI
                     ISEVNATLKNGEKVTYSYSFDKNEKLQSLIKKLDTSFEPLFDRNDSLVKNLKKTKLKK
                     IEEELLPF"
     gene            complement(67905..69803)
                     /locus_tag="KNOLLJEP_00072"
     CDS             complement(67905..69803)
                     /locus_tag="KNOLLJEP_00072"
                     /inference="ab initio prediction:Prodigal:2.6"
                     /codon_start=1
                     /transl_table=11
                     /product="hypothetical protein"
                     /protein_id="X:KNOLLJEP_00072"
                     /translation="MNLNFEMDYWLTKNVNIQENLELREPQIEAYWEVYEHFIIDRKA
                     SDAIVVIPTGVGKTGLIGILPYKISKGRVLVITPRLVIKDSILGALNPNSPDNFWFTR
                     NVFKDVRDLPIVIEYKRGVKLEYLNNSNLVILNIHRLQDHLESSLLNQVKSDHFDMII
                     IDEAHHSPAKTWVNTIKYFSNAKIVKLTGTPFRTDEVDISGELVYKYKLSRAMAKNFV
                     KKLENISYVPEDLLLTIDNDESKTYNVDEIYKLGIKDEDWISRSVAYSRECSLMIVRK
                     SIELLLQKRVNGRNIPHKIISTSCSISHAEQIKMLYESEGLRTAIVHSRQEEGERKEI
                     LNLIENHEVDVIVNVAMLGEGYDHPFLSVAAIFRPFRALLPYMQFIGRILRIIPSHYN
                     PKTEDNIGWIVSHKHLYLDKLWEDYKQEINESAYINEINDTQEFIEETSNARELLLRD
                     NLLGIVTEKGIGTLQIDPYLTKEIEEARIEEQKIRDEKIKKIMELGVSSYEEANRFLD
                     QIEGQSQNIKNPVAFEEGKRQIVTTKINMLVPDILSRYGLSPKGSELKNCSRLFGDQD
                     YSWILKKNNKNDAMLSIYIRTTMKNYFNRPISEWSLRDLNLAEERLDKIREYVDSAIK
                     AFVTDQLG"
     gene            complement(69894..70631)
                     /locus_tag="KNOLLJEP_00073"
     CDS             complement(69894..70631)
                     /locus_tag="KNOLLJEP_00073"
                     /inference="ab initio prediction:Prodigal:2.6"
                     /codon_start=1
                     /transl_table=11
                     /product="hypothetical protein"
                     /protein_id="X:KNOLLJEP_00073"
                     /translation="MKRICLLIGAPGSDTKGNYLNGVSVDMERMRQYLYSNVGGAWYP
                     NEIEQVVNPSKHKLLSLLNKIKYSDYSLILFSGHGGTSIKNGKTYIEINSDGDDFEAE
                     GLINYTDREVVIIDSCRSYFTPPTSLQGDTYYKSLINEQTNLALKHRRFYDEQVLAAD
                     PGSLILYACSIGETANDTNEGGIFTQNLISTGNNINNYKDRNIFQELNYTFNTAKNLV
                     SQRFRTQHPTMEGSIKRNTWFPFAVKV"
     gene            complement(70775..71080)
                     /locus_tag="KNOLLJEP_00074"
     CDS             complement(70775..71080)
                     /locus_tag="KNOLLJEP_00074"
                     /inference="ab initio prediction:Prodigal:2.6"
                     /codon_start=1
                     /transl_table=11
                     /product="hypothetical protein"
                     /protein_id="X:KNOLLJEP_00074"
                     /translation="MIEIENKLTFAAIVALVSMLFSGITSYLIALFNNKKSEEKALRD
                     SLTQINNLNIQYPYLESKEYIVEFSSKIKLEEKDLRYDSYCIIVFNYLERLSIFCKF"
     gene            71826..72158
                     /locus_tag="KNOLLJEP_00075"
     CDS             71826..72158
                     /locus_tag="KNOLLJEP_00075"
                     /inference="ab initio prediction:Prodigal:2.6"
                     /codon_start=1
                     /transl_table=11
                     /product="hypothetical protein"
                     /protein_id="X:KNOLLJEP_00075"
                     /translation="MKGRRKYSPEFREQAVNRTLNGSFTIKEVAESLGVSYFVLRQWK
                     AEHLKKKETEQPLTDKQLKECGKLKRLRKENLRLKDENAKKSLDDFSTKWDSQYPMIS
                     KSWRNNWE"
     gene            complement(72191..73282)
                     /locus_tag="KNOLLJEP_00076"
     CDS             complement(72191..73282)
                     /locus_tag="KNOLLJEP_00076"
                     /inference="ab initio prediction:Prodigal:2.6"
                     /inference="similar to AA sequence:ISfinder:ISXax1"
                     /codon_start=1
                     /transl_table=11
                     /product="IS256 family transposase ISXax1"
                     /protein_id="X:KNOLLJEP_00076"
                     /translation="MTLYTGTKNGGISGNNTGNSRNGKSNKKLKGDFGSIDLEVPRDR
                     NGSFEPQIIQKGQTRFTGFDDKIISMYSRGMTTREITQHLQEIYQVEVSADLISEVTD
                     SVMTTVIEWQNRPLDKVYPILIMDALVVKVRDGHHVQNKSFYLALGSNLQGTKEILGI
                     WVERTEGAKFWLQILTDLKNRGVEDILIACVDGLKGFPDTIISVFPNAQVQLCIVHMV
                     RNSLKWVSYKQKKELMIDLKAIYKSPSAEIAKKSLDDFSAKWDSQYPMISKSWRNNWE
                     SVIPFLAYPPNIRKAIYTTNAIESMNMGLRKIIKNRGSFPTDEAAIKLLYLALNNMSK
                     KWTMPIQDWGKAMNQFSIIFGDRLKFDSF"
     gene            complement(73290..74102)
                     /locus_tag="KNOLLJEP_00077"
     CDS             complement(73290..74102)
                     /locus_tag="KNOLLJEP_00077"
                     /inference="ab initio prediction:Prodigal:2.6"
                     /inference="similar to AA sequence:ISfinder:ISDet2"
                     /codon_start=1
                     /transl_table=11
                     /product="IS3 family transposase ISDet2"
                     /protein_id="X:KNOLLJEP_00077"
                     /translation="MSREQKREALLLIKTRLGERKSCRLLQISRTGFRHRSRLQDKNM
                     ELKDRILTLAYKHKRAGYRQIHDFIRQEERVNHKRIYRLYSALGLKYRIKPKRKRVSL
                     PAIPKIVPKKPEERWSMDFMSDSLYSGRKFRILNIIDDFGRFAVATQVEFSITSERLV
                     RILNEVSEVHSLPKQIVVDNGPEFTSKAFLRWAFEKGVDIHFITPGKPTENTFIESFN
                     GKMRNECLNENWFKNIEEAQRLVEDWRNFYNSERPHSSLGGLTPEEYLRRSA"
     gene            complement(74099..74362)
                     /locus_tag="KNOLLJEP_00078"
     CDS             complement(74099..74362)
                     /locus_tag="KNOLLJEP_00078"
                     /inference="ab initio prediction:Prodigal:2.6"
                     /inference="similar to AA sequence:ISfinder:IS1222"
                     /codon_start=1
                     /transl_table=11
                     /product="IS3 family transposase IS1222"
                     /protein_id="X:KNOLLJEP_00078"
                     /translation="MKKRFSEDQIHKILKESESGISTPELCRKYGISGNTFYRWRSKY
                     GGLELNDLKRMKTLEEENSRLKKLYAELALENEAIKMLLEKKW"
     gene            74600..75964
                     /locus_tag="KNOLLJEP_00079"
     CDS             74600..75964
                     /locus_tag="KNOLLJEP_00079"
                     /inference="ab initio prediction:Prodigal:2.6"
                     /codon_start=1
                     /transl_table=11
                     /product="hypothetical protein"
                     /protein_id="X:KNOLLJEP_00079"
                     /translation="MAKWKLTYEALEFIGRDGAGWPIIDLISDSYNVEDNSIRRVSVN
                     AKNIVLNTLPKNIVGVRVFDIERIDEMTGKNYFESYQIEDLNFELEESDAKKLRKIQF
                     DLLSIDGGSLDFDYLRLFNPDLFVMNLMDVKAFFVDGYGVLSHEEGALVLENLNNFYN
                     SFTSDQINVLRINPKSVSYDENKLIRRFLGQDRQVVDSSSKQNYVKNGSKVNLKFLEE
                     KIKDSEIISDIIDWIVENEENPELLKNFSKLTPENLSKLNTLSGIVTLKNCLLRWEEN
                     LLHSSEDFWQKEFEDNSYVISQLFTSPVTIMKSKAYLGGKSIHNTGGSLVDYLFVNKL
                     TKNTSIIELKTPATRLLGSNYRSTIYNISAELSGAIVQLSNYKDELLKNYYQLANLNK
                     GIFHAYDPSCILIVGNFATELDSEEKVKSFELFRQQLQNIQIITFDELFEKMRLLIHS
                     LEGS"
     gene            complement(76317..76640)
                     /locus_tag="KNOLLJEP_00080"
     CDS             complement(76317..76640)
                     /locus_tag="KNOLLJEP_00080"
                     /inference="ab initio prediction:Prodigal:2.6"
                     /codon_start=1
                     /transl_table=11
                     /product="hypothetical protein"
                     /protein_id="X:KNOLLJEP_00080"
                     /translation="MKIYLIFVPPGGGEADYQLQLESNSIPQPGDYITIKRKGVDGTE
                     DFIAKRSWWSLSLEKEDGVCKVDSVSVECEFALGPFSSENHKRNVQIYNIKNGKTLEF
                     DDSTY"
     gene            76944..77831
                     /locus_tag="KNOLLJEP_00081"
     CDS             76944..77831
                     /locus_tag="KNOLLJEP_00081"
                     /inference="ab initio prediction:Prodigal:2.6"
                     /codon_start=1
                     /transl_table=11
                     /product="hypothetical protein"
                     /protein_id="X:KNOLLJEP_00081"
                     /translation="MQRQVNWKINIISSIESFLLSQWPEGLNDESSLGSISELAKNTL
                     AYHLANAIEKEQIIEIFTIIANRILNEVTDSKKRKIYGKTLFGIREIQKIESWIQLNI
                     ETLNNVKDNRLLFQKLWPILLEHTKNNMFVKCSSQSSLLTLAYDWIEGKPFYEIFNNF
                     ISTGVKLVSRIQRRNYKLEHVVEICENAISYEGSVILGAVVEIIELLFPQEMVELIER
                     VKILQKSVKYGLSSFTSINGYELGFADRVIAKEFSILMKTEKSKSREFLKVNENAFRT
                     ILLKYPILYSQIFESILET"
     gene            complement(77987..78871)
                     /locus_tag="KNOLLJEP_00082"
     CDS             complement(77987..78871)
                     /locus_tag="KNOLLJEP_00082"
                     /inference="ab initio prediction:Prodigal:2.6"
                     /codon_start=1
                     /transl_table=11
                     /product="hypothetical protein"
                     /protein_id="X:KNOLLJEP_00082"
                     /translation="MSKNPVPSNSNFPTFLFAEFLESQPPNQISEIKNLFTKKDYNYY
                     PSEYILNLPEIQLHCSNDLCNGTRFFRSIETDPILINVNQTNLYITYQCSNCQKYQKI
                     FSLFLFINAESNSNIKSYAFKFGEFPNFGPVTPSRLIKLIGPDREIFLKGRQCENQGL
                     GIGAYGYYRRVVESQKNRILEEIKKIAQKEKMNDEKILLIERAIAENQFSKAVETVQR
                     AIPESILMNGHNPLKILHNALSEGLHSHSDEQCLILAQSIRVVLIELSDRISSALKDE
                     RELKQALNALLNKKHSNP"
     gene            complement(79435..79815)
                     /locus_tag="KNOLLJEP_00083"
     CDS             complement(79435..79815)
                     /locus_tag="KNOLLJEP_00083"
                     /inference="ab initio prediction:Prodigal:2.6"
                     /codon_start=1
                     /transl_table=11
                     /product="hypothetical protein"
                     /protein_id="X:KNOLLJEP_00083"
                     /translation="MKHLVCLSILFLFNCSTFGSVPLQSNLNPSRDTGCSELKGASWF
                     LCLEKLHTNWQKIESSKATVTILSKVRDGEYVRLKKRICWSEFFCRDFEEAVYAPTFF
                     QRLKVTLSTVLISVCIGFLFGIFF"
     gene            complement(79812..80081)
                     /locus_tag="KNOLLJEP_00084"
     CDS             complement(79812..80081)
                     /locus_tag="KNOLLJEP_00084"
                     /inference="ab initio prediction:Prodigal:2.6"
                     /codon_start=1
                     /transl_table=11
                     /product="hypothetical protein"
                     /protein_id="X:KNOLLJEP_00084"
                     /translation="MKNLLLRLKNLIIKNKSFFIFFLFIIILFVSFFKINHLEIKINH
                     EPVENVSPVDYSRDRSKLVCYANNTPKEVQDTCDILSPESKGKKK"
     gene            complement(80148..80489)
                     /locus_tag="KNOLLJEP_00085"
     CDS             complement(80148..80489)
                     /locus_tag="KNOLLJEP_00085"
                     /inference="ab initio prediction:Prodigal:2.6"
                     /codon_start=1
                     /transl_table=11
                     /product="hypothetical protein"
                     /protein_id="X:KNOLLJEP_00085"
                     /translation="MKQKLKSKEIIEKHTNSSKVKDQDQSLGHTVIVKKSLFRKSNQA
                     FFLGLFFLLLGLFLLRFFPEQKISEGFGGVSVHGLFLTSGIVLMSWFKSGEILRSLGD
                     FISKARGGGNS"
     gene            complement(80498..81154)
                     /locus_tag="KNOLLJEP_00086"
     CDS             complement(80498..81154)
                     /locus_tag="KNOLLJEP_00086"
                     /inference="ab initio prediction:Prodigal:2.6"
                     /codon_start=1
                     /transl_table=11
                     /product="hypothetical protein"
                     /protein_id="X:KNOLLJEP_00086"
                     /translation="MRYDKFILELIELTKSKFKNSKYKIDFNLDHVLIGVRGISVLDN
                     NVILNNNSFDRFNDILFNIDPGGNSWGSRVVTMDPGLVSKETLLKYGVTNGEARTEEG
                     LYLVKLGNHKGHDALVQGSPFYFRRDKNSDHIWNDLDPIFLDQVGLNIHARNSNSESV
                     GISSLGCTVTKASWNDPEWIELISIFKGATLLKKKRNQNFKGFCYAVLNQESVKELLI
                     "
     gene            complement(81224..82165)
                     /locus_tag="KNOLLJEP_00087"
     CDS             complement(81224..82165)
                     /locus_tag="KNOLLJEP_00087"
                     /inference="ab initio prediction:Prodigal:2.6"
                     /codon_start=1
                     /transl_table=11
                     /product="hypothetical protein"
                     /protein_id="X:KNOLLJEP_00087"
                     /translation="MTYGFEGDLNKQSEDYEYHDLSACIYPDLEKSNTPLPGWGCIIH
                     PDELRRIMFFGNEPLLTTRGTQLEDFQLKNWCDQTVRAFASEIDWDIYPRLFRSRPLV
                     GQSGRFDLEPKTGRIEDYAEWDDTYDYDPSKSSNFFLKLRRKNLCRLHKWVLTLPWNG
                     NMILDLTSRATIQYKTGILRAVFTRVPFGNVGIPQIGIQGFRFLSQNSSNLPGAYQVD
                     YTTGYDHASRVPRELKDQVLKYFVICVLSSYGEGIIGGISNYSTSVGVISESIGTTMS
                     AENAFFGARIRQLSNELKEWWKTAKIRYTGISFGALG"
     gene            complement(82194..82661)
                     /locus_tag="KNOLLJEP_00088"
     CDS             complement(82194..82661)
                     /locus_tag="KNOLLJEP_00088"
                     /inference="ab initio prediction:Prodigal:2.6"
                     /codon_start=1
                     /transl_table=11
                     /product="hypothetical protein"
                     /protein_id="X:KNOLLJEP_00088"
                     /translation="MLNTNSLLKKKVVVHGKSGDYMAFRNTRTNEDVRVPREKKIDQA
                     KHDRNKINYQKEISEKEKIEIKQREIRHKKFEEEVREQRKSSYGSGSQIPKPGLIMRV
                     YAKNKVNVGGMLAKVKEVAKDGKTVLCELASGKSYTIPIEQLQIAKSKIHSDI"
     gene            complement(82668..82973)
                     /locus_tag="KNOLLJEP_00089"
     CDS             complement(82668..82973)
                     /locus_tag="KNOLLJEP_00089"
                     /inference="ab initio prediction:Prodigal:2.6"
                     /codon_start=1
                     /transl_table=11
                     /product="hypothetical protein"
                     /protein_id="X:KNOLLJEP_00089"
                     /translation="MSRKSITLQDLNRIQFQNQFTLSGNLVLNSKDKLYFISAIHANG
                     NWTMNVKGNNSDSNFRNYTRKGNGDIQFFIPICANEISFTGVIEFSGFWINSSLTSH"
     gene            83161..84720
                     /locus_tag="KNOLLJEP_00090"
     CDS             83161..84720
                     /locus_tag="KNOLLJEP_00090"
                     /inference="ab initio prediction:Prodigal:2.6"
                     /codon_start=1
                     /transl_table=11
                     /product="hypothetical protein"
                     /protein_id="X:KNOLLJEP_00090"
                     /translation="MEKKVGRPRGNNYEKNLAIRLKSNTNIQPTKVNEHLIHLAKSFF
                     SQVNSENIEGRKPVYNYDQINQIRNGVLLRPPCRIPVTQLRNASYGTSIISAIHTIRI
                     DELSRYAKLNKKRGLWFRTENEEDEITDEIQEKIKNCSQFFERMGDLIDGWMNRDNFS
                     SVFEMMIRDTLTFDSISFYLVYNSLGKLVEIKYLDPATIFQVDKEKGYKGDKNVSFVQ
                     IIDDRVIEVFNENEILLLHKNHISDVSMRGFGFSPLEACILDLVGVIRSLKFNRDTFT
                     RQHPPGFMSLIGDATQEVIESIQLQYREMISGMDDSHTIPILGTSAGEIKWTPLNVSN
                     DMVFKELMQWCVSFVIMSHGMDQSELGLRLTGSATLGESNQVEKSKFSLNRSCISLLT
                     YFEMGFNRIRHIREEDFSGIVCEFVGTDPEDEKDKLSKNKDEVANWKLIDEIRIEQDK
                     PTIAQTLADLYGVSEEEYKMAGAVILNPIFQQNLQMIRQSGQNCEYPNLGCSDAEKEE
                     LEEQDDSDLVF"
     gene            complement(84717..85298)
                     /locus_tag="KNOLLJEP_00091"
     CDS             complement(84717..85298)
                     /locus_tag="KNOLLJEP_00091"
                     /inference="ab initio prediction:Prodigal:2.6"
                     /codon_start=1
                     /transl_table=11
                     /product="hypothetical protein"
                     /protein_id="X:KNOLLJEP_00091"
                     /translation="MSKDSSKIFIGGYFNTIGGYNIPKLAALNSSSGYVIPSWGSALN
                     IYGGVNPYIKDMIQVGNTLFIGGIFTSVSGLSRIGFAALNVNTGELLSIYPTQFAGGS
                     LKPNVMSFATKNNRLYFAGQFTTLNYESRLSIACIDSTSMQLLSYYPQNGLGNDTSSI
                     QRGFFHDNETWWLCGNFQSVGGVSRNNLVKLNL"
     gene            complement(85532..85861)
                     /locus_tag="KNOLLJEP_00092"
     CDS             complement(85532..85861)
                     /locus_tag="KNOLLJEP_00092"
                     /inference="ab initio prediction:Prodigal:2.6"
                     /codon_start=1
                     /transl_table=11
                     /product="hypothetical protein"
                     /protein_id="X:KNOLLJEP_00092"
                     /translation="MFLPFAHFQNPKLKPIVDPGFPLNGANGEIYSIIKYENTIFMAG
                     NFTSIGGVNRNGLAALDYSTGTVLPLFQGQSGVVGISSMILVNNMLVMGGVLHPYLGF
                     LETVSPR"
     gene            complement(85862..87205)
                     /locus_tag="KNOLLJEP_00093"
     CDS             complement(85862..87205)
                     /locus_tag="KNOLLJEP_00093"
                     /inference="ab initio prediction:Prodigal:2.6"
                     /codon_start=1
                     /transl_table=11
                     /product="hypothetical protein"
                     /protein_id="X:KNOLLJEP_00093"
                     /translation="MKSFKNDFLKESSIKSYFENLLSIETNSRMTEFNSLESALLSKL
                     NTSEKGASLATLGNDGKLSLSQRPSQNVFIFRPGETSPSYNVFNNWTNLISSLANTKG
                     LKYIQLDDTLEPLTIPLDTSNLNECTLLPRYKKQNHLVVNFTNGFKFLGLPLEIIGLR
                     LQFSSRIFDSSSINALNLTDSILEYTSNVESCIDLVSGNFYVFLKNSSIQGINKTVFS
                     VRSNSLHLYAISGLCNVDSSTITGSPGGILNIVNQNANFLNQNSFVGSQVDFTGQKNE
                     IDSGHILEKTLTQKGQILTKDLFGNWTTLSTGLDNELFVFDSSSASGHRVTNLNSLLG
                     LPGMKSVEYLRQSSPNTTLLSSGNRTLDCSISNLFRITGGNATFTITNLSENQVVNVV
                     LESTGSSYTITWSGGTFYWPNSTVPTPTVISLKKDFYTFIKVGGNIFSSCLLAMG"
     gene            complement(87202..88680)
                     /locus_tag="KNOLLJEP_00094"
     CDS             complement(87202..88680)
                     /locus_tag="KNOLLJEP_00094"
                     /inference="ab initio prediction:Prodigal:2.6"
                     /codon_start=1
                     /transl_table=11
                     /product="hypothetical protein"
                     /protein_id="X:KNOLLJEP_00094"
                     /translation="MNPVFQFLLKGIGSEVFLGKKGPILKAVSTGIEVRLPDNSGLTN
                     LKTASPIDGRDAVNLEWVKKEVLTNWNTPVQNLEELRNIPPDQRKDKQIRQVEEELTL
                     YQYDSDSNATVPDEIDVLRTILPKDLNFSQPGRWLKTTARTNLHSELIGLSFDDHPQY
                     QLKNEKNKSGGYAGINSESELEILSDQGRIKNVLKSNSSQKRDYILPDSSGTIALDET
                     FGGATPQSNGKKGLVPTPLTTDTEKFLSGDGSWKNNFGSLKNSNVITTNYSALKYERV
                     LCDVSGGSFNVSLPNDPKDAIVIGILDLSNKAGTYPITLLRNSKKIENLEEDWQLDLD
                     GGSYELVFSKQKESWYFLGIPSTENIVTTNTIVSDSPNFTEISIAPSANSVRLYLESN
                     LLNVYQMISEVGTVFLGVGFLNSGTRIQNSYFETTTDNLGNCNLSTGLANKIISVFGT
                     VTDNQGKWVSPISFYYDDNGNISFTFGNTFQNRTVRIRIEHK"
     gene            complement(88677..89066)
                     /locus_tag="KNOLLJEP_00095"
     CDS             complement(88677..89066)
                     /locus_tag="KNOLLJEP_00095"
                     /inference="ab initio prediction:Prodigal:2.6"
                     /codon_start=1
                     /transl_table=11
                     /product="hypothetical protein"
                     /protein_id="X:KNOLLJEP_00095"
                     /translation="MEIHRIFFQLFQRNGISIERELENFEIEFQVQQPQKLTKAIRQI
                     DNLVQIPIPSGITFKYVLILATYLTDDTSIGIKKGDPAPIVIRMNGSNQDHVLPQGFI
                     TWSGGIHSLRVATPYDTNQILVEVYLG"
     gene            complement(89105..90775)
                     /locus_tag="KNOLLJEP_00096"
     CDS             complement(89105..90775)
                     /locus_tag="KNOLLJEP_00096"
                     /inference="ab initio prediction:Prodigal:2.6"
                     /codon_start=1
                     /transl_table=11
                     /product="hypothetical protein"
                     /protein_id="X:KNOLLJEP_00096"
                     /translation="MSLESLEITVHARPDFKNVEKEFSRISKKAKKLFSFFGKDEDDK
                     NEGESKKTKKNRKKYKFEPASKYAGGSAYTTKVGTDGSDLDETGHGGFFNTIDKKISA
                     AKDLLDKKKKKKEDEESESSDSLIKKDSTKQFQIQKSEIKIQNATIHTGNFPGGGGGK
                     EPPGGEEVKSDTYSRLSAALPYIGAAFAVAGGVLKTISSIGEQYHSAMQSQSQTIGAT
                     GGYVGGGGGYFSNSELAQANVIKGRITGEDIFKKGNLLESNILRFAASQGKGIGEVVK
                     ELETIRKDSKNADLGYLRGGANASGFNGLRQSEYITKLASIAENLRNKGFSGDISDYS
                     RFSAGINRTDSINMDPLRRMNLAEELSSKGRIGAFGGGIFGSLSMSEALKANGGDLLK
                     SIRDSELNPGKYMSLALSGLDPNTRGLIHKMEGGSFSEMSSLKFGYEGFGRDQSSIHA
                     GYNKGLELENRKKETFATDIGAEAAEVGYKLNTAMIDIFKENKNIMLGLTRSVSAIES
                     KLIPVVSGSINTIGDGIATLCELVTPLVSSISKIVSLTSGNGMLVRTK"
     gene            complement(90836..91474)
                     /locus_tag="KNOLLJEP_00097"
     CDS             complement(90836..91474)
                     /locus_tag="KNOLLJEP_00097"
                     /inference="ab initio prediction:Prodigal:2.6"
                     /codon_start=1
                     /transl_table=11
                     /product="hypothetical protein"
                     /protein_id="X:KNOLLJEP_00097"
                     /translation="MRILEPNSRVLLNVKYEGKNYTFESDIADPSTELDIDIAVAKRL
                     GGASLESIPNTTYGYIYAIITLNHVIRKIPEEFPVEIESFEKIRDKEFVLKLFKEYKK
                     KEDSFLNELKKNRDDRITIGRKESFRPLSDERVSHSTERSDTSGESIYPTETIHSGSN
                     VEDRLSEPTIQDKTKIPEKSTGENETRRVPREYKPESIVYPGRRGRVYKRND"
     gene            91646..92332
                     /locus_tag="KNOLLJEP_00098"
     CDS             91646..92332
                     /locus_tag="KNOLLJEP_00098"
                     /inference="ab initio prediction:Prodigal:2.6"
                     /codon_start=1
                     /transl_table=11
                     /product="hypothetical protein"
                     /protein_id="X:KNOLLJEP_00098"
                     /translation="MVMRRARGYLVRGSPCFIMTPKRTFVYIDGFNFYYGKVKSTKYK
                     WVDFGKLCTFLLPKEKNNIIKIKYYTAMVKPRQNDPGQLRRQQVYIKALRTIPNFDIY
                     FGHFLSHPIKMMRSDGKGFVEVIKTEEKGSDVNLASHMIFDGCKNEYDTAVIISGDSD
                     LLEPVRIIRNDLKKSVGYLNPQNNPSKVLLQNCDFMKSIRFNTVINSQFPDTVIDKDG
                     NQITKPLEWH"
     gene            complement(92345..92776)
                     /locus_tag="KNOLLJEP_00099"
     CDS             complement(92345..92776)
                     /locus_tag="KNOLLJEP_00099"
                     /inference="ab initio prediction:Prodigal:2.6"
                     /codon_start=1
                     /transl_table=11
                     /product="hypothetical protein"
                     /protein_id="X:KNOLLJEP_00099"
                     /translation="MAKSSKPNPKVLTGNDAIVKINGLTVGFMKSIRVSINNNQGRIQ
                     ALGTRKPKGLKSLDWQGTASGEFHILTIPVEGVVKIDTYNDEHADDFYDILIIEKRSG
                     KRVGMLTGGVNTEGFSILNNEMSGREIEFELVDWEPMEAFN"
     gene            complement(92780..94585)
                     /locus_tag="KNOLLJEP_00100"
     CDS             complement(92780..94585)
                     /locus_tag="KNOLLJEP_00100"
                     /inference="ab initio prediction:Prodigal:2.6"
                     /codon_start=1
                     /transl_table=11
                     /product="hypothetical protein"
                     /protein_id="X:KNOLLJEP_00100"
                     /translation="MGTREVEFLGRGYIQPGSRGAFRTKPQSAGISPDFNTLILIGPS
                     DNGPYTNDPSLPLTKRVLEFGGPDEARQILGSGDLADAVVCAFSPSKDSRFANGPQTI
                     KALNVSQNKSASALVFATTLGITNTVKAITPGPKGNQLRFRVSNNGTILQVADNESIL
                     TSQTLEANDLRIQYIGNASNAILSFDGITLRVTLSGTASTDLSKDLVVDIKSYETLSE
                     LVSYISSQVGYTAVLLSQPDRKTNTLDHIQLTENLDVKSIPQTLKSLLFRQESFFNSS
                     GLLEIISQDKKPLSDLSGFVYLSGGVTGAATTKSYLDAIDTVFDTEAVKGFYINVCTS
                     LEPVRLYLADKLANGNSAEGSDERFGGAGLDLEKSIDERIEDIKSLNSEYMVAGFSPL
                     IRYKADRINLRTYPGWMIAVLHNAIKASSNVRETATFKDLNIVDAPEILTKTQIKNVL
                     RAGGLVITKKPNAGPFKIEFALTTYQSQNLIRNQASTVCTALALVKDLREWLNVTFTG
                     EIPTDPEALGTSLTDADIRTAVIQRIRNVYIRQYGWLTRNIYTGEDAFDENFEIRRDG
                     DVIYFIFPDGKIVTPINYMFFLLNLDVVRGARSEV"
     gene            complement(94572..94781)
                     /locus_tag="KNOLLJEP_00101"
     CDS             complement(94572..94781)
                     /locus_tag="KNOLLJEP_00101"
                     /inference="ab initio prediction:Prodigal:2.6"
                     /codon_start=1
                     /transl_table=11
                     /product="hypothetical protein"
                     /protein_id="X:KNOLLJEP_00101"
                     /translation="METEQSKGKEKESKNNSNKKETPDEFLSRKEKELGKIISPRFRN
                     YFKRELKAISNASFEAVWEAVSGNA"
     gene            complement(94797..95558)
                     /locus_tag="KNOLLJEP_00102"
     CDS             complement(94797..95558)
                     /locus_tag="KNOLLJEP_00102"
                     /inference="ab initio prediction:Prodigal:2.6"
                     /codon_start=1
                     /transl_table=11
                     /product="hypothetical protein"
                     /protein_id="X:KNOLLJEP_00102"
                     /translation="MDFSLKEEEVRRQGGQDKGAVFITYPAPPEDVVVDYFRNFISLT
                     GLEERNLNVPVIHGHPLFQEGISNKGPNTKFPKIGIECATERHTQVLGLSEHHFKNSA
                     QFINYLTEISQTPESRRLPTKSFLDEFSRNKYFQQFQFNCESDVIITGFSSGASGRNS
                     NKFIYDSSLALTLLMTNDLPVLHPGVTVFLPEDTESNLTTNDFAEPFWGFEIKVKIVQ
                     TKSIFRTKPKFLFPDTKEFDLYLSKSRSQFKNLSS"
     gene            complement(95649..96566)
                     /gene="rpnA_3"
                     /locus_tag="KNOLLJEP_00103"
     CDS             complement(95649..96566)
                     /gene="rpnA_3"
                     /locus_tag="KNOLLJEP_00103"
                     /EC_number="3.1.21.-"
                     /inference="ab initio prediction:Prodigal:2.6"
                     /inference="similar to AA sequence:UniProtKB:P31667"
                     /codon_start=1
                     /transl_table=11
                     /product="Recombination-promoting nuclease RpnA"
                     /protein_id="X:KNOLLJEP_00103"
                     /db_xref="COG:COG5464"
                     /translation="MTNPHDRFIREALQDKEDAISFFKFNLPENVIELLDLKRLELTQ
                     SSFISENLKEEQTDLLFQIPLKSGKKTNVYLLFEHKSYLDEAVFSQLLGYISAIYKSQ
                     YRADKKYSVVIPFVFYHGERFWTLGNSFQDRFILSKNEEEVFKKYIPDFELELFDLSK
                     VDLSRLESITLRVILGVVQKIWEGDTSFLSHLGEVFELLAGLKNESKRVEILQKLFLY
                     IFNVRELEPTEITNLLSHSKISRDYEDLAMTTAEKLRKEGEIKGKIEGKIEGKIETAR
                     NMLLDGVSLEYVLKITGLTEQDLKDHGVI"
     gene            complement(96617..97357)
                     /locus_tag="KNOLLJEP_00104"
     CDS             complement(96617..97357)
                     /locus_tag="KNOLLJEP_00104"
                     /inference="ab initio prediction:Prodigal:2.6"
                     /codon_start=1
                     /transl_table=11
                     /product="hypothetical protein"
                     /protein_id="X:KNOLLJEP_00104"
                     /translation="MNYETLYKQGKFPRTQKILSTIALAAKESWTHNVLSAKPSWWGR
                     MAMSNKSGGGGGILIQEIPGGYRVFHPNKGKYNYMAVIEKGRPRYDMRPSLLGGSRAR
                     MGKNGPYVIVPITKNEDGTPLSFKKNTINSVIIKTGSFKEENAHGQLVTRNKYKYRQD
                     PGMTGQGDVFAREQRYKNGNVQRSLVKFVVVNERSRDFFQAAIPAQKVFSGVKEDVKK
                     ALKSKQLKKAVALDTKDLIKELLSKKRK"
     gene            complement(97414..98865)
                     /locus_tag="KNOLLJEP_00105"
     CDS             complement(97414..98865)
                     /locus_tag="KNOLLJEP_00105"
                     /inference="ab initio prediction:Prodigal:2.6"
                     /codon_start=1
                     /transl_table=11
                     /product="hypothetical protein"
                     /protein_id="X:KNOLLJEP_00105"
                     /translation="MTGPYTLEQLVEIQKGFQANTALNGASPFVDFNSSGATLSMQSL
                     DKVFVALASTDKDFKFFNEVPRRQITQTIAEYNRYKSHGGGWFHTSNIGQSDEPTFTD
                     AQMERIYSEVNYSAEGFSFNRVVDTVQNIQDPELIQSNAALKRAMENQMRRFWFGNKK
                     HNRNEQDGFKTHAKNLGNEFYTDCRGSLPSIDQMKYITSRIRTRYFGLTNYAKMHPST
                     KALYDQTFDRSGSGMVVQNNSYSPGNVSLSNNVYGVIDSNSKNNFIQFDDDIWMDSHE
                     WGVPMRYDQNGNRVEGPTSDKEAPPTPSFTLTVIPSVPNSLFTGSYVGDYSYRVCAGN
                     LRHFSGPSNVENISIPNGGAAELSITPGVGGILETRYVIFRETTPSSSLILYMKTVER
                     NLVGAVTIVQDLNEDLPGTTIMVLGDFNTKSSSDETRTLILSELLPYTKTLFPYGAGG
                     ALRTRLGIVEGYSVLQELAPEKFHVFTNVPVRL"
     gene            complement(98862..99560)
                     /locus_tag="KNOLLJEP_00106"
     CDS             complement(98862..99560)
                     /locus_tag="KNOLLJEP_00106"
                     /inference="ab initio prediction:Prodigal:2.6"
                     /codon_start=1
                     /transl_table=11
                     /product="hypothetical protein"
                     /protein_id="X:KNOLLJEP_00106"
                     /translation="MLKSAILRLKEKVSENTNISKSNIQDTKPDLEKLNGEVTKLLEA
                     GSLLPEKEKIEIWALSQGLEEAEATVFAGDTVNSYFENSEEETKSKEKKEKELEEKIQ
                     KSELFFEEVKNTFEILKAGQETLAEAISYLLEKSEENTNLKTEILTLKSQIGNLSKEK
                     NETKNPVTTQIQKSNLNGVISHLDKDKISNRIIELIKQGKCRIEDLSFFESTHKLSER
                     VQKFCNEEYKENQI"
     gene            complement(99553..100488)
                     /locus_tag="KNOLLJEP_00107"
     CDS             complement(99553..100488)
                     /locus_tag="KNOLLJEP_00107"
                     /inference="ab initio prediction:Prodigal:2.6"
                     /codon_start=1
                     /transl_table=11
                     /product="hypothetical protein"
                     /protein_id="X:KNOLLJEP_00107"
                     /translation="METVFLHPFQILKASPEERSGTIKILVKASTEEEDKQGEIILKS
                     AYQDPLMRKEFLNEGYFDYNHLTDIIDKEITELRSQNRLTASHLVELQKSKIESIIGG
                     AVQIGYKDDFPANLKISDEGLYILGNLFPENKFAEEIRKGLQAGFHGWGASVSGYARP
                     IDKQGNKIRKIKLKKCAIAPIQEVYNPNTSVQLLKGAVFLKDIDKEMDSNQEGYKNRN
                     QILKEEKELVERIQRVEKKLQFFTKIIELDPTLQERFLKTIFSDISNRFKNKEMNLGS
                     IVLKSVLSEEYHLEGEELETLSDLLFLKLNGEKYA"
     gene            complement(100540..100800)
                     /locus_tag="KNOLLJEP_00108"
     CDS             complement(100540..100800)
                     /locus_tag="KNOLLJEP_00108"
                     /inference="ab initio prediction:Prodigal:2.6"
                     /codon_start=1
                     /transl_table=11
                     /product="hypothetical protein"
                     /protein_id="X:KNOLLJEP_00108"
                     /translation="MKKIKVPDVLKYIMDPELKIEEGVIYNLFYMGLPVKGYYLSGNW
                     FLMGFTARVIKSLKIHPAGYFLIIYQCSYFKVLFRFLLGEYR"
     gene            complement(100996..101385)
                     /locus_tag="KNOLLJEP_00109"
     CDS             complement(100996..101385)
                     /locus_tag="KNOLLJEP_00109"
                     /inference="ab initio prediction:Prodigal:2.6"
                     /codon_start=1
                     /transl_table=11
                     /product="hypothetical protein"
                     /protein_id="X:KNOLLJEP_00109"
                     /translation="MPAFLGPFSSDEILTESQEKSLKISQVVELDFSSPLGSYNLGEI
                     LPIGTIVNKLIVKVDKAFNELPILTIGNTISPDIWLDTSSLDFSMEGIYLVECYDRVN
                     TATQAKVYWNPKDTIKGRLKAYLITSF"
     gene            complement(101431..102984)
                     /locus_tag="KNOLLJEP_00110"
     CDS             complement(101431..102984)
                     /locus_tag="KNOLLJEP_00110"
                     /inference="ab initio prediction:Prodigal:2.6"
                     /codon_start=1
                     /transl_table=11
                     /product="hypothetical protein"
                     /protein_id="X:KNOLLJEP_00110"
                     /translation="MEKLSISKRTDISIPPKRFSIEIRLPGSSENLFFPVEYVTHIRS
                     QRSLSPGRGGITLTIPWQEKYIVQVGEDESLPISEMKTFETKSFQEIFRVRSIVLLYY
                     DNSNGKSKSNGFKKLNSGKIKTITKDFSPEANSFKSVHITSLETILTDTDFFIDYQRT
                     QGRPGTRTQSTYAGVITSATKVFLQGQLSDLIKNFWDEFFCNLLNVSRYCDHNVLKPT
                     TTENDPNALLSILLPRRAYTEQFVYESQVLSSFTVGQYVNFWEILRSYLCEPLYELFV
                     DPLETFDIEGVFGQGISFGEIGSNRLETYDVGNKESKVIFRPTPFYMFGTDGKYRDLE
                     SSRIDAVYSFDLEDIQNYRIEENEENIVSGVHVIQNTFQTFGTVLSEPKYEDRIRSIF
                     GPKFLHVKIPGLIFREENLRQSSKENYKTELSSIRDLLFSIFCDLEELKITNGSFEIP
                     FIPIRPGIPFQIDIDPLKKYPFNTNEICKFGYITDVVDEFSPGQARANTTISFKWGPN
                     LDFKSEIKR"
     gene            complement(103008..103691)
                     /locus_tag="KNOLLJEP_00111"
     CDS             complement(103008..103691)
                     /locus_tag="KNOLLJEP_00111"
                     /inference="ab initio prediction:Prodigal:2.6"
                     /codon_start=1
                     /transl_table=11
                     /product="hypothetical protein"
                     /protein_id="X:KNOLLJEP_00111"
                     /translation="MRGNFTNDTFEFEQKPHSKDSKITPSMFATVTEVLPRFRVNVLT
                     TFGEIFLKVRTLGPFLYPDGKAHGRAYGIKKNQLVLIEFIGGSYRSPVVTKVFPFPTK
                     DSDLLNLNEFSRKYPFLNPEKDIIDFHESGYLTRQTTNKIEVYDQDQTVILEIDFLNS
                     KAKINLNDLEITANTKITGSLEVDGDIKSSGLIESEKDIISNKKSFNEHGHGYNPGPL
                     PPSKTSPPI"
     gene            complement(103688..105571)
                     /locus_tag="KNOLLJEP_00112"
     CDS             complement(103688..105571)
                     /locus_tag="KNOLLJEP_00112"
                     /inference="ab initio prediction:Prodigal:2.6"
                     /codon_start=1
                     /transl_table=11
                     /product="hypothetical protein"
                     /protein_id="X:KNOLLJEP_00112"
                     /translation="MGITDLAQSGVNTLLGLNSYEPQNVFSFAFYEKEKNGDYNLNTI
                     ESNEYFFVNGPLTYTENFKYRTSISKTFGSSVVIDYGPDNHEIKLEGEFHIYHLGLPS
                     KPSSSISGGSGFVQSAFTAAKSIVKNQLTSYYNKLRSSYLSFGGGDFRSGLQEFQDFM
                     FLLHYSKSLERVEYTSNDSQASKIVSLFYEKRFSFRTHALVFRDYDRNRIVEVVIPNN
                     GFTISRSVSDTNTYKYSLTLVTVKELETQITSKSVRSNFNVFRTISGLMNELENIVNL
                     PLKLSGALLGVANGVQVFASSTKRVLTSWPRMKDQFNTQGKLARKTFENAKNELGIKT
                     KKRGLSEDEILEKIEITSKKSASHEAEFRQNLDTAINDSNSLTRLIAQVLIPVDSSGS
                     IEAMSLQPNADLSDWIDNDVYRYTITIQEILTEIKAFLNTSSIDNEYKIYQVSPGDSW
                     ENVAEKTLGDKNLGQALARFNMSRDTVNLDKRAIKIPYGKNTNIYTPLPDNPNPKDLE
                     IAIIGCDLKLNENRGIEISPTGDLALVMGDEALVNEKLDIIDMVEGSYLSDKTLGNPI
                     LPGEILDEMLKNKHIQNILSQFRSDPRVKTVNFLNTLQEKDTYYFNIKIESITGTSYI
                     LSV"
     gene            105649..106839
                     /locus_tag="KNOLLJEP_00113"
     CDS             105649..106839
                     /locus_tag="KNOLLJEP_00113"
                     /inference="ab initio prediction:Prodigal:2.6"
                     /codon_start=1
                     /transl_table=11
                     /product="hypothetical protein"
                     /protein_id="X:KNOLLJEP_00113"
                     /translation="MALPYIPKTETEYRLAIQNYLIASGSRLSNFNPGSRIYTWICAI
                     ASVLAEGDLRTLNGFDYSIREGIYNALGFNRLPGLKSIGIVRIEYKDHLENIEIPIFT
                     LDLFGLLFESISPVTLLVGQEYLEIEIRAKEPGTDYNIRRLSINTEEGLGSLNIQLPT
                     NTRVWNPSDFTGGSNKETEESRLKRFRNFIISLGRSTPLGIYTAVISIPGIAGAQITT
                     NKNPYSGTLEFGWINIYVSDGTSNPPQSLLNLVLKTIEGDLNDPDNFPGYSAAGTWVN
                     VFKIPVLGITVRFRLEVLNISQVSLEEASTIATNALTSYLNTLSIGFDVLLKQVEATI
                     LKSHSDFYKVTILEFYGKLANQPVPNPIPFPSDISVPPTYLPRTGGSSLGVITCEVSK
                     VDSL"
     gene            106836..107429
                     /locus_tag="KNOLLJEP_00114"
     CDS             106836..107429
                     /locus_tag="KNOLLJEP_00114"
                     /inference="ab initio prediction:Prodigal:2.6"
                     /codon_start=1
                     /transl_table=11
                     /product="hypothetical protein"
                     /protein_id="X:KNOLLJEP_00114"
                     /translation="MNKLLDKLPQFNPTDPTFQSLWGNLDRPELSPVTNINDINKGAL
                     YNSVEWHLSFQELTSKCSTLTQSEGRFLTKWANLLGIERPTGMNDPEFVGYILGYVLS
                     NEPTLTKISQIFQRPDYAVLRCNELGFTSDVSATDTGLFLPGPNTKAVSSIVTPLLGV
                     SYILVEDFSSISNVQITELNRILAAGTAVYIGAKNAD"
     gene            107419..108192
                     /locus_tag="KNOLLJEP_00115"
     CDS             107419..108192
                     /locus_tag="KNOLLJEP_00115"
                     /inference="ab initio prediction:Prodigal:2.6"
                     /codon_start=1
                     /transl_table=11
                     /product="hypothetical protein"
                     /protein_id="X:KNOLLJEP_00115"
                     /translation="MQTEISLTSNEIKTYYQNVFQKISADDINRLSGALGDDSYVRIL
                     LTSILYSIGRNTDTAIGFQVRLQNQNTISVDNGIFIKSDSVYIFPEISLTPNPNSVVG
                     IFELEFESVLTDEKSVAVFNSQTERFQPQPKPTRKTYRTRLYEQWLNTNGNPLITQNR
                     IGLLRYTRNGGNITNLVRTLPVYDPKLVGVDVVLNPNILDNTSLSSAINWLYNYIESK
                     NFIKTTPSPGFDNANFRIRTQGNFAYWSKDEGANWLPFA"
     gene            108243..108629
                     /locus_tag="KNOLLJEP_00116"
     CDS             108243..108629
                     /locus_tag="KNOLLJEP_00116"
                     /inference="ab initio prediction:Prodigal:2.6"
                     /codon_start=1
                     /transl_table=11
                     /product="hypothetical protein"
                     /protein_id="X:KNOLLJEP_00116"
                     /translation="MGNFGSNRYDVYPKGTYSVGDTWHVVDAHLDYGTTVNDCDLCGG
                     YDSCYPLGPWFTCPDCPGGYSQSTSIGLCWTGGGFVFCCTSTCCRHLCNSCYISNWYT
                     RYRVLKYEFFTWKLLSTYQIQGRFWS"
     gene            108764..109144
                     /locus_tag="KNOLLJEP_00117"
     CDS             108764..109144
                     /locus_tag="KNOLLJEP_00117"
                     /inference="ab initio prediction:Prodigal:2.6"
                     /codon_start=1
                     /transl_table=11
                     /product="hypothetical protein"
                     /protein_id="X:KNOLLJEP_00117"
                     /translation="MSLARLKNGCKDMSCCGGKTNTMNQDLIFQQIGQVTQIAKNKGL
                     SEKDASNEAYTFVKGLLSKTSEIIQKNPSLNKELIFHQMSTQAFGLYHSKDETEEILE
                     SVFKSISEQINLSKILSQEFSNLK"
     gene            109141..109362
                     /locus_tag="KNOLLJEP_00118"
     CDS             109141..109362
                     /locus_tag="KNOLLJEP_00118"
                     /inference="ab initio prediction:Prodigal:2.6"
                     /codon_start=1
                     /transl_table=11
                     /product="hypothetical protein"
                     /protein_id="X:KNOLLJEP_00118"
                     /translation="MSIKEFFKFIFSARVTSIVLFKKKKFSLIFRNYFSLGLIGFPIL
                     SCKIEKQFQSRFKSFSVALFGLEVVILIF"
     gene            complement(109673..110104)
                     /locus_tag="KNOLLJEP_00119"
     CDS             complement(109673..110104)
                     /locus_tag="KNOLLJEP_00119"
                     /inference="ab initio prediction:Prodigal:2.6"
                     /codon_start=1
                     /transl_table=11
                     /product="hypothetical protein"
                     /protein_id="X:KNOLLJEP_00119"
                     /translation="MLEIYNQLLYLKTLNSKIDKMFGKDQIRSYSLGVFYMIKLEGFD
                     EFQNGLKNLENNLKKLSEKKEIGFLELFPTEFMSKYTDYSSVEEMFSSSGFVINSEDD
                     FTKLEKSPDWDAFVSQNTKFNSWEEMINFASDIYINQVLDN"
     gene            complement(110141..110362)
                     /locus_tag="KNOLLJEP_00120"
     CDS             complement(110141..110362)
                     /locus_tag="KNOLLJEP_00120"
                     /inference="ab initio prediction:Prodigal:2.6"
                     /codon_start=1
                     /transl_table=11
                     /product="hypothetical protein"
                     /protein_id="X:KNOLLJEP_00120"
                     /translation="MNQEHFIHHPEVLHLRALLVEGLYFQKLTHSIFDDILMNVDKRF
                     KDRDRLIEFITKENLLGDYEKFLQQKECE"
     gene            complement(110424..111038)
                     /locus_tag="KNOLLJEP_00121"
     CDS             complement(110424..111038)
                     /locus_tag="KNOLLJEP_00121"
                     /inference="ab initio prediction:Prodigal:2.6"
                     /codon_start=1
                     /transl_table=11
                     /product="hypothetical protein"
                     /protein_id="X:KNOLLJEP_00121"
                     /translation="MDLVEILKNTNLENQESDDFLLQKSSLLEENAIVVKIENEKGSY
                     REGFDSNGKRWKCKLFFDYGYIQKSSGDEGIGVFLGPEKNKNTYYLINQKDKDGNFDE
                     HKLMLGFRSEKDAKKAYLKHYPKNWKGLGSIVALDEEGFQFFLNKKDIPKEFINPKVE
                     ILKSKLLDLRFILKKERKYFQNIEVQKTELYKLLKSITDKTKRN"
     gene            complement(111061..111288)
                     /locus_tag="KNOLLJEP_00122"
     CDS             complement(111061..111288)
                     /locus_tag="KNOLLJEP_00122"
                     /inference="ab initio prediction:Prodigal:2.6"
                     /codon_start=1
                     /transl_table=11
                     /product="hypothetical protein"
                     /protein_id="X:KNOLLJEP_00122"
                     /translation="MKVLQTEEITIELAEIILDKVHLAMTKENTYWQDTVMDDDKEVG
                     EELYLLQKSCLKKSISVFQKNSLTPSKNSTL"
ORIGIN      
        1 tcaaagaaac gattttagaa atggaactta ctaaaggtgt aaccaattca cataacgtgg
       61 cgataccgtc cccgatcgta ttgatcgatc cggatacgac cggtatgagt tttgattcta
      121 tagcagatac cgaacgggta agtccaagca taatgttttt attttcctta aatatatcga
      181 tcatagcggt atttagtttg taacctactt cggcggcttc gcccctatat cagttgcaaa
      241 tgtttctttt ttctattttc tagttctaac cctttgttgt aacctgcatg gattgaactc
      301 tgatccctac caaaaccttc gtaaccgaat tttaaagaac tcatttcgct aaaacttcca
      361 ccttccatct tgtgaatgag tcctcttgta ttggggtcta gtccggataa agcaagagac
      421 atgtattttc ctggattaag ctcggaatct cgaattgatt ttaatagatc tcccccgttt
      481 gcttttagtg cttcactcat ggaaagtgaa ccgaaaattc cacctccaaa agcaccaatc
      541 ctccctttcg atgaaagttc ctccgctaaa ttcattctac gtaaggggtc catgtttatg
      601 gagtccgttc tattgatacc ggctgaaaat cttgaataat cggaaatatc ccctgaaaat
      661 cctttatttc ttagattctc tgcaatggat gcaagttttg taatatattc agattgtcta
      721 agtccgttaa accccgaagc gttcgcgcca ccccttaaat atcctaaatc tgcattttta
      781 gaatctttac ggatcgtttt aattctttta ccacttcccc aatccctttt ccttgagaag
      841 ccgcaaaacc gaagtatatt cgattccagt aaatttcctt ttttaaatat atcttcacct
      901 gtgattctac ctttgattac gtttgcttgt gccagttcgg aattggaaaa ataacctcct
      961 cccccgccaa catacccgcc tgtcgcaccg attgtctgac tctgtgactg catggcgcta
     1021 tgatactgtt caccgataga agaaattgtt tttaatactc cacccgcaac cgcaaacgcg
     1081 gcccctatat aaggtaaagc cgcgctaagc ctggaatacg tgtcactttt tacctcttcc
     1141 cctccaggtg gttcttttcc accccctcca cctggaaagt tacccgtgtg aatcgttgcg
     1201 ttttgaattt ttatttctga tttttggatt tggaattgtt tggttgaatc ttttttgatt
     1261 agagagtccg agctttcact ctcttcgtct tctttctttt tctttttttt atccagtaga
     1321 tccttagcgg ctgaaatctt tttatctatt gtattaaaaa aaccaccgtg ccccgtttcg
     1381 tcaaggtccg atccgtccgt acctactttt gtggtatatg cactaccacc agcgtattta
     1441 gatgcgggtt caaacttata tttttttcta ttttttttag tctttttaga ttcaccttca
     1501 tttttgtcgt cttcgtcttt ttccaaaaaa tgagaatagt tttttggctt ttttggatat
     1561 tcgtgaaaat tccttttcta cgtttttaaa atcaggtctt gcgtgtactg tgatttctaa
     1621 agattctaaa ctcaaagatc caactctcta ttaatttttt ctaatatctc ttttcttttt
     1681 gttccccttg taatttaatc atttcttttg tataccctcc ctcttcttcc aggatagacg
     1741 atagattcgg gcttatactc tctaggaact cttcgggttt cattttctcc agttgatttt
     1801 tctgggattt tagttttatc ttgtattgta ggttctgaaa gtctatcctc gacattgctt
     1861 ccagaatgaa ttgtttctgt ggggtaaata gattccccag atgtgtcact cctctcggta
     1921 gaatgtgaaa ctctttcatc agatagaggt ctaaaagatt cttttcgtcc gatagtgatt
     1981 ctatcgtccc tatttttttt ttaactcatt tagaaatgag tcctcttttt tttgtattct
     2041 ttaaagagtt ttagaacaaa ctctttatcc cgtatctttt caaacgattc tatctctaca
     2101 gggaattctt ccggtatttt tctgattacg tgattgagtg tgataattgc atatatataa
     2161 ccataggttg tattcggtat cgattctaga gatgctccac ccagtctttt ggctacggct
     2221 atgtctatat ccagttcggt gctcggatcg gctatgtctg attcaaatgt gtaatttttc
     2281 ccctcatact ttacgtttaa aaggactcta ctattcggtt ctaatattct catatatgag
     2341 aataatctaa taaattttaa tatcggaaga gtaattattt taaactaaac aaaatatagg
     2401 gaccgggatt taaaattatt tgggatttag aagtgagaaa aaattctaac ttttgtcatt
     2461 gacattactc actactacga cgataatgat attatatcac ccctatggta atgcgtaggg
     2521 cgcggggcta tctcgtaaga ggtagccctt gctttattat gactcctaag cgaacttttg
     2581 tctacatcga cggatttaac ttttattacg gtaaagttaa aagtacaaaa tataaatggg
     2641 tagactttgg aaaactttgc acttttcttc ttcctaaaga aaaaaataac attataaaaa
     2701 ttaaatatta tactgctatg gttaaaccta ggcaaaatga tcctggacag ttacgacgcc
     2761 aacaagtcta tattaaagca ttaagaacaa tcccaaattt cgatatttat ttcggacatt
     2821 ttctatctca tccaatcaaa atgatgcgtt ccgatggaaa aggttttgta gaagttataa
     2881 aaacggaaga gaaaggatcg gacgtaaact tagcctcaca catgattttt gacggttgta
     2941 aaaatgaata tgataccgct gtaattattt caggagactc agatctttta gaaccggtta
     3001 gaattataag aaacgattta aaaaagtctg ttggttattt aaatccgcaa aataatccta
     3061 gtaaagttct tttacagaac tgtgatttta tgaaatccat tcgatttaat acagttataa
     3121 actcacagtt cccggacacg gttatagaca aggatggaaa ccaaattacc aaaccacttg
     3181 aatggcatta atatttcata tttctaatta aatgcttcca tcggttccca gtccacgagt
     3241 tcgaattcga tttctcttcc gctcatttcg ttatttaaga tactaaatcc ttccgtgttg
     3301 actccacccg taagcatacc caccctttta ccgcttcttt tttctatgat gagaatgtca
     3361 tagaaatcgt ccgcatgttc gtcgttatac gtatctattt tgactacacc ttctacggga
     3421 atcgtcaaaa tatgaaactc acccgatgcg gttccttgcc aatcgagact ttttaaaccc
     3481 ttcggttttc ttgttcctaa agcctgtatc cttccttggt tgttattgat actgactcga
     3541 atcgatttca taaaaccgac tgtaagaccg ttgattttaa cgattgcgtc atttccggtt
     3601 aaaactttag gattgggttt tgaactttta gccatattct aaacctcact tctagcgcca
     3661 cgtacgacgt ctaaattcag taggaagaac atatagttga tcggagttac aatcttaccg
     3721 tctgggaata taaaatagat aacgtcaccg tcccgacgta tctcaaaatt ctcatcaaag
     3781 gcgtcttcac ccgtatatat attacgagtc aaccaaccgt attgcctgat atacacatta
     3841 cgaatccttt gtattacagc cgttcgtata tccgcatcgg tcagacttgt cccgagagct
     3901 tccggatctg taggtatttc ccccgtaaag gttacgttta accattctct taaatccttt
     3961 accaaagcca aagcggtgca tacggtcgaa gcttggtttc taatcaggtt ttgggactga
     4021 taggttgtga gtgcgaactc tatcttaaaa ggaccggcat tcggtttttt tgtgattaca
     4081 agacctcccg cgcgtaatac gtttttaatc tgagtttttg ttaaaatttc gggggcatcc
     4141 actatattca aatccttgaa tgtagcagtt tcccttacgt tcgaggaagc tttaattgcg
     4201 ttgtgtaaga ccgcgatcat ccaacccgga taagttctta aattgattcg atctgctttg
     4261 tatctgataa gtggtgaaaa cccggccacc atatattccg agtttaaaga ctttatatct
     4321 tctattcttt catcaatcga cttttcaagg tcaagtcctg ctcctccgaa cctttcatcc
     4381 gatccttcgg ctgaatttcc gtttgcgagt ttatccgcta aataaagtct taccggttca
     4441 agagatgtac atacgtttat ataaaatcct ttgactgctt ccgtatcaaa tacagtatca
     4501 atcgcatcca gataactttt agtggtagcg gctcctgtga ctccacccga caaatacaca
     4561 aatccggaaa gatcagaaag tggtttttta tcttgggata tgatttctaa aagtccgctt
     4621 gaattaaaaa atgattcttg tctaaagagt aaggacttta aagtttgagg tattgacttt
     4681 acgtctaagt tttccgttaa ttgtatatga tcgagtgtgt tagtttttcg atcgggttgg
     4741 gaaagtaata cggccgtata cccgacctga ctggaaatat aggatactaa ctcagaaagt
     4801 gtctcataac tttttatatc gactactaaa tccttactta ggtccgtcga tgccgtgcca
     4861 gataatgtca ctcttaaagt aatgccatca aaactcaata tagcgtttga agcgtttcct
     4921 atgtattgga ttctaaggtc gtttgcctca agggtttgag aagttaaaat gctttcgttg
     4981 tcggcgactt gtagtatggt tccgttattt gagaccctaa accgtagctg attcccttta
     5041 ggccccgggg ttatcgcttt tacagtattc gttattccta atgtagttgc aaaaactaaa
     5101 gcgcttgcgg acttattttg tgaaacgttg agtgctttga tcgtttgtgg accgtttgca
     5161 aacctggagt ctttcgaggg agagaacgca caaactaccg catctgctaa atcccccgat
     5221 cctaggattt gtcttgcttc gtctggtcct ccaaactcca ataccctctt cgtgagtggt
     5281 agtgatggat cgtttgtata gggtccgtta tcgctaggtc ctatgagtat tagagtatta
     5341 aaatcgggtg atattcccgc actttgtggt ttggtacgaa aagcgccacg agaaccgggc
     5401 tggatgtatc cacgtcctaa aaattctact tcacgcgttc ccacttacgg cctcccaaac
     5461 cgcttcaaag gaagcgtttg agattgcctt tagttctctt ttaaagtaat tccgaaatcg
     5521 gggagagatg atttttccta attctttttc ttttctggaa agaaactcat ccggagtttc
     5581 ttttttattc gagttgtttt ttgattcctt ctccttacct ttactttgtt ctgtctccat
     5641 tctttatgac cttttttaag agcttaagtt tttaaactga cttctgcttt ttgacaaata
     5701 taggtcgaat tcctttgtat cgggaaaaag gaatttaggt tttgtcctaa agatcgattt
     5761 tgtttgtacg attttaactt tgatttcaaa accccaaaaa ggttcggcaa aatcgtttgt
     5821 tgttaagtta gattctgtat cttcgggtaa aaatacggtt acacccggat gcaggacagg
     5881 taagtcgttt gtcatgagca gggttaaagc taacgaagag tcgtatataa acttatttga
     5941 atttcttccg cttgcacccg atgaaaatcc ggtgataatt acatcggatt cgcagttaaa
     6001 ctgaaactgt tgaaagtatt tgttacgtga gaattcgtct aaaaaggatt ttgtgggtag
     6061 tcttctagat tctggggttt gtgaaatttc ggtaaggtag tttataaact gtgctgagtt
     6121 tttgaagtgg tgttcgctca gtcctaaaac ttgagtgtgt ctttcagttg cgcattcaat
     6181 tccgattttt ggaaatttag tgtttggtcc tttatttgat attccttcct ggaataatgg
     6241 atgaccgtga attaccggta catttaaatt tctttcttca agtcctgtta aggaaataaa
     6301 attcctaaaa tagtctacga caacgtcttc cgggggtgcg gggtatgtta taaaaacggc
     6361 tcctttatct tggccgccct gtcttctgac ttcttcttcc tttaaactga aatccattta
     6421 aagggaagct tattttattt ttaaattatc ggtttttaaa atttggaata gagtaaatct
     6481 atgtttagat ttttagaagg aagaaagtta tatcactccg tggtctttta ggtcttgctc
     6541 tgtaagtccc gtaatcttta atacatattc taaactgacg ccatccaata acatatttct
     6601 ggcagtttca attttacctt cgattttacc ttcgatttta cctttaattt caccttcttt
     6661 tcttaatttt tcggctgttg tcatggctaa atcctcgtaa tctctactaa tcttagaatg
     6721 actgagtaaa tttgtaattt cagtcggttc aagttctctt acattaaata tatacaaaaa
     6781 cagtttttgt aaaatttcaa cccttttcga ttcgtttttt agacctgcta agagttcaaa
     6841 aacttcacct aaatgactta aaaaagaagt atccccttcc caaatttttt gaaccactcc
     6901 taaaatgact cttagggtga tactttccaa tcggcttaga tccactttgg acagatcgaa
     6961 taattctagc tcaaaatccg gaatgtattt tttaaatact tcctcttcgt ttttggagag
     7021 tatgaatcta tcttgaaaac tatttcctaa agtccaaaac ctttcaccgt gatagaatac
     7081 aaacggaatc acgactgaat attttttatc cgccctatat tgagacttgt aaatcgcgga
     7141 tatataacct aatagttgac taaagactgc ctcatccaaa taacttttgt gttcaaataa
     7201 tagatagacg tttgtttttt tcccggattt cagtgggatc tgaaagagta aatcggtttg
     7261 ttcttctttt aggttttccg aaataaaact agattgtgta agttctaaac gttttaagtc
     7321 taaaagttcg attacatttt cgggtaaatt aaatttaaaa aatgaaatcg catcctcttt
     7381 gtcctgtaaa gcttcccgga tgaaacgatc atgtggattt gtcatatcag acatggtatt
     7441 ttaaataaat gaacataatc tctatttgta aaggttcatt ttcttttttt actgagtagt
     7501 tctttgatta aatccttagt atccaaggcg accgcttttt ttaactgttt ggatttgagt
     7561 gcttttttaa cgtcctcttt cactccgcta aatacctttt gcgcaggaat ggccgcttga
     7621 aaaaaatctc tgctgcgttc gttgactact acaaatttta caagagacct ctgaacgttt
     7681 ccatttttgt atctttgttc tcgtgcaaat acatctcctt gtcctgtcat accagggtct
     7741 tgtctgtact tgtatttgtt tcttgtgact agttgaccat gtgcgttttc ttccttaaaa
     7801 cttcctgtct ttataatgac tgaattgatc gtattttttt taaaagacag aggtgttcca
     7861 tcctcgtttt ttgtgattgg aacgattaca tagggtccat tttttcccat acgtgcccga
     7921 ctccctccca gtaaagatgg cctcatgtca tacctaggtc tccccttttc aatcacagcc
     7981 atatagttat attttccctt gtttgggtga aaaactcggt aacctcccgg aatttcctgg
     8041 attaaaatcc cacctccccc acccgactta tttgacatag ccattctacc ccaccaagat
     8101 ggttttgcgg ataatacgtt atgtgtccat gattccttag cggctaaggc tatcgtactc
     8161 agtatttttt gagttcttgg aaatttacct tgtttgtaaa gagtttcgta attcataaaa
     8221 aaggggtatt accacccctt taaaagaagg atactgatcg tggaatcaat tgctaaagtc
     8281 ttacaggtac gtttgtaaac acgtggaatt tttcaggagc taactcttgt aagacgctat
     8341 acccttctac gattccaagc cttgttcgta aagcaccacc cgcaccatac ggaaacagtg
     8401 tttttgtata gggtagaagt tcggacaaaa ttagagttct tgtttcgtca ctggaagatt
     8461 ttgtgttaaa gtcccccaaa accataatcg tggttcctgg aagatcctcg tttagatctt
     8521 gtacgatcgt aaccgctccc actaaattcc tttccaccgt tttcatatat agaatcaagc
     8581 tggagcttgg agtagtctcc ctaaatatca cataacgtgt ttccagaata cctcctactc
     8641 ccggggttat acttaactcc gcagctcctc cgtttggaat ggatatgttt tctacattgg
     8701 aaggacctga aaaatgtctt aaattcccag cacaaacccg gtagctataa tctcctacat
     8761 aggatccggt gaataaagaa ttaggaacgg aaggaattac agtaagggta aaactaggtg
     8821 taggaggagc ttccttatca ctcgtcggcc cttctacacg atttccgttt tgatcgtaac
     8881 gcataggaac accccattca tgactatcca tccaaatatc atcgtcaaat tgtataaaat
     8941 tatttttgga attggaatcg atcacaccat atacgttatt cgacaaggaa acgtttccag
     9001 gtgaataact gttattttga accaccattc cggaaccgct acgatcaaat gtttgatcgt
     9061 ataaggcttt ggtagaaggg tgcatttttg cataattcgt aagtccaaaa tatctggtac
     9121 gaattctaga cgtaatatat ttcatttgat cgattgaagg taatgaaccc ctacaatccg
     9181 tataaaattc attccctaaa tttttggcat gggttttaaa accgtcttgt tcgtttctat
     9241 tgtgtttttt attcccgaac caaaatcgtc gcatttggtt ttccattgct ctttttaaag
     9301 ctgcatttga ctgtatcagt tccggatctt gtatattctg tacagtatcg accaccctgt
     9361 taaaagaaaa tccttccgcg ctatagttca cctcgctata tattcgttcc atctgtgcgt
     9421 ctgtgaatgt gggttcgtcg gattgtccga tattcgaagt atgaaaccat ccaccaccat
     9481 gagatttgta ccggttatat tccgctatgg tttgagtaat ttgtcgtctt ggtacttcgt
     9541 taaaaaattt aaaatcctta tccgtggagg caagtgccac aaaaacctta tccaaagatt
     9601 gcatggataa tgtggcaccc gatgagttaa aatctacaaa cggagaagct ccattcaaag
     9661 ccgtgtttgc ctgaaatcct ttttgaattt ccactaactg ttctaatgta tagggtcctg
     9721 tcatatttga ttttccttat attcttcgtt acagaatttt tgaactcttt cggatagttt
     9781 gtgtgtggat tcaaaaaaag aaagatcctc gatccggcat tttccttgtt taattagctc
     9841 aatgattctg ttcgaaattt tgtctttatc taagtggctt atcacaccgt ttagattcga
     9901 tttttgaatc tgagtcgtaa caggattttt tgtttcgttt ttttctttgg ataaatttcc
     9961 gatttgggat tttaaggtta aaatttccgt ttttagattc gtattctctt ctgatttttc
    10021 caaaagatag gaaatcgctt cggcaagcgt ttcttgacct gctttaagga tttcgaatgt
    10081 gtttttaacc tcttcaaaaa atagttctga tttttgaatt ttttcttcta attctttctc
    10141 ttttttttct ttggatttgg tttcttcctc cgaattctca aaataagaat ttacggtatc
    10201 tcccgcaaat acagtagctt cggcctcctc caaaccttga gaaagtgccc aaatttctat
    10261 tttttccttt tccggtaaaa gactccccgc ttctaaaagt tttgtcacct caccgtttaa
    10321 tttttccaga tccggttttg tatcttgaat attcgatttt gatatattcg tattctcaga
    10381 tactttttct ttgagtcgta aaattgcgct tttaagcata tttttccccg ttcagtttta
    10441 aaaacaatag atccgataac gtctctaatt cctctccttc taagtgatat tcctcagaaa
    10501 gtacggattt aaggacaatc gatcctagat tcatttcctt atttttaaac cgatttgaga
    10561 tatcggagaa gatggttttt aaaaatcgct cttgtagtgt cgggtctagt tctatgattt
    10621 tagtaaaaaa ctgaagtttt ttttccactc tttgaattct ttccactaat tctttctctt
    10681 cttttaggat ttgatttcgg tttttatacc cttcctgatt tgaatccatt tctttatcta
    10741 tgtcttttaa aaataccgca ccttttaaaa gttgtactga cgtattcggg ttatacactt
    10801 cttgtatggg tgcaatcgca cattttttaa gtttgatttt acggatttta tttccttgtt
    10861 tgtcgatggg tcttgcgtat ccggatacgg atgcacccca tccgtgaaat cctgcttgta
    10921 gtccttttct aatttcttcg gcgaatttat tttccggaaa taaatttccc aggatataca
    10981 atccttcgtc tgaaattttt aaatttgcgg gaaaatcgtc cttgtatccg atctgtacgg
    11041 ctccccctat gatcgattct attttagatt tttgtaattc gactaaatga gacgcggtca
    11101 gtctattttg ggatctgagt tctgtgattt ccttgtcgat tatatccgtt aaatggttat
    11161 aatcaaaata accctcgttt aagaactcct tacgcatcaa agggtcttgg tatgcggatt
    11221 tgaggataat ttcgccttgt ttgtcttctt cttccgtgga cgctttgact aaaattttaa
    11281 tcgtgccgct tctttcttcg ggacttgctt ttaagatttg aaaaggatgt aaaaatactg
    11341 tctccataaa gaagacttta aacggtttaa aatcgtatcg gaaaaaaaag acttactttt
    11401 atctatattc acccagtaaa aaacgaaata ataccttaaa ataactacac tgataaataa
    11461 ttaaaaaata accggcagga tggattttta aacttttaat cactcttgca gtaaaaccca
    11521 ttaaaaacca gttcccggaa agataataac cttttacggg taaacccatg tagaacaggt
    11581 tatatattac accttcctct atttttaatt cagggtccat aatatatttt aagacgtctg
    11641 gaacttttat ttttttcaaa gttttgtttc aattatgaat catgtccctt ttttatcgga
    11701 tgaattttta aatcagattt attttctatt tgaatgtatg acttactttc aaaaagcttg
    11761 ttatactcaa ttaattccat tttaattagt agggttatcg aataacttct actgtagttt
    11821 ttggattttt atagtccgaa aacctttttt tgttttaaaa agaagtgatt aaatacgcct
    11881 ttaatcttcc ttttatagta tcttttggat tccagtagac ttttgcttga gtcgccgtat
    11941 ttacacgatc ataacattcc actaaatata ttccttccat cgaaaagtcc aaactggaag
    12001 tatctaacca aatatcaggt gatatcgtat ttccgatcgt tagaatgggt aattcgttaa
    12061 aagctttatc cacttttacg atcaacttgt ttacaatcgt tcctatcggt aatatttcgc
    12121 ctaggttgta acttccgagt gggcttgaaa aatccaattc caccacttgt gagattttta
    12181 gacttttttc ctgactttcc gttaaaattt catccgacga aaacggacct aaaaaagcgg
    12241 gcatacttgt caatatagca aaattggaat gtatcggttt tcttttttac tatctcttaa
    12301 tttcggattt aaagtctaaa ttcggtcccc atttaaagga aattgtcgta ttcgcacgcg
    12361 cttgacctgg gctaaactca tccactacgt ccgttatata tccaaattta cagatttcat
    12421 tcgtattgaa tggatatttt tttagaggat caatatcgat ctgaaaaggg attcccggtc
    12481 ttatgggtat aaacggaatt tcaaaacttc cgtttgtgat ttttaattcc tctaaatcac
    12541 aaaatataga aaataataaa tcccgaatgc tagaaagttc cgttttataa ttctctttac
    12601 tcgattgtct tagattttcc tctctaaaaa taagacccgg gatttttacg tgtaaaaact
    12661 ttggtccaaa aatcgaccgg atcctatcct catacttagg ttctgaaagc acagtcccaa
    12721 aggtttgaaa cgtgttttga atcacatgta cacccgacac tatattttcc tcattttcct
    12781 cgattctata attttgaata tcctctaaat cgaaactata aaccgcatct atcctagaac
    12841 tttctaagtc cctgtattta ccgtctgttc caaacatata aaatggagta ggtcgaaata
    12901 tcactttgga ttccttattt ccaacgtcat aggtttcgag tcgattggat ccgatttccc
    12961 caaaacttat tccctgtccg aatactccct ctatatcaaa agtctctaat ggatctacaa
    13021 atagttcata aagtggctca caaagatagg accttagtat ctcccaaaag tttacatact
    13081 gaccgactgt aaaactggac aatacttgag actcgtatac gaactgttcc gtgtatgccc
    13141 ttctcggtaa tagtatggaa agtaaggcgt tcggatcgtt ttcagttgta gtcggtttta
    13201 agacgttatg atcacaatat cttgaaacgt ttaatagatt acaaaaaaat tcatcccaaa
    13261 agtttttaat taaatcacta agttgtccct gtaaaaacac ttttgttgca ctcgttatca
    13321 ctcctgcata agtactttgt gttctagttc cgggtcttcc ttgggttcgt tggtagtcta
    13381 taaaaaaatc tgtgtctgtt aggatcgttt ctagactcgt tatatgtacg gatttaaaag
    13441 aattcgcttc tggtgaaaaa tcttttgtga ttgtcttaat tttaccggaa ttgagttttt
    13501 taaatccgtt tgattttgat ttaccgtttg aattgtcgta atagagtaaa acgatacttc
    13561 tgactcgaaa tatctcctga aaacttttag tttcaaacgt tttcatttcc gaaattggaa
    13621 gtgactcgtc ttcccccacc tgtacgatat atttttcttg ccagggaatt gtaagtgtga
    13681 ttccacctct tccaggactt aaagatcttt gtgaccgtat atgagtcaca tattccaccg
    13741 gaaaaaaaag attttcagag gaaccgggaa gcctgatttc tatcgaaaac cgtttaggtg
    13801 gaatggaaat atcggttctt ttggatattg ataatttctc cataatataa atagaatata
    13861 gttatgttat atcggagggg aagttttaga aggtggtaag ggccctgggt tatatccgtg
    13921 accgtgttcg ttaaatgatt ttttattgga gatgatatct ttttcagact cgattaaacc
    13981 actagatttt atatccccat cgacttctaa acttccggta attttggtat ttgcggttat
    14041 ttctaaatcg tttagattaa tctttgcttt tgagtttaaa aaatcgattt caagaattac
    14101 tgtctggtcc tggtcataca cctctatctt atttgtggtt tgtctggtta aataaccgga
    14161 ttcatgaaaa tcgattatat ctttttcagg attcaaaaaa ggatattttc tagaaaactc
    14221 gtttaggttt aataaatcgg aatctttggt cggaaaagga aatactttcg taactacggg
    14281 actacgatac gaacctccta taaactcgat taaaacgagt tgattttttt tgatcccata
    14341 agccctaccg tgcgcttttc catccggata taaaaaggga cctaacgttc ttacctttaa
    14401 aaagatttct ccgaaagtgg tgagtacgtt cacacgaaaa cgaggaagta cttcggtaac
    14461 ggttgcaaac atactaggtg taatttttga atccttagaa tgcggttttt gttcaaactc
    14521 aaatgtgtcg tttgtaaagt ttcccctcat acggatagta tataactagt tccggttatc
    14581 gactctatct ttatgttaaa ataatacgta tccttttcct gtagagtatt caaaaaatta
    14641 accgttttta ccctagggtc tgatctgaat tgacttaata tattttgaat gtgtttattt
    14701 tttaacattt cgtctaaaat ttcccccggt aaaatcggat tacctaacgt tttatccgaa
    14761 agataagaac cttccaccat gtcgattata tctaactttt cgttgactaa cgcctcatcc
    14821 cccataacca aagcgagatc tccagtaggt gagatttcaa ttcccctatt ttcgtttaat
    14881 tttaggtcac acccgataat tgcgatttct aaatctttcg gattcgggtt atcgggtaag
    14941 ggagtatata tattcgtatt ttttccgtag ggaattttaa tcgccctttt gtctaaattt
    15001 acagtatccc tactcatatt aaatcttgct aatgcttgac ctaagttttt atctcctaat
    15061 gttttttcag ctacgttttc ccagctatca cctggactta cttgatagat tttatattcg
    15121 ttgtctatgg atgaagtatt caaaaaggct ttgatttctg ttaaaatctc ttgaattgta
    15181 atcgtatatc tatacacgtc gttatcgatc caatcgctta gatccgcgtt gggctgtaag
    15241 gacatcgcct cgatggatcc ggaagaatcc acagggatta aaacttgtgc aattaaacga
    15301 gttaaggaat tggaatcatt gattgcagta tctaggtttt gtctaaattc agcctcatga
    15361 cttgcggatt ttttagaagt aatctctatt ttctccaaaa tttcgtcttc gctgagtccc
    15421 ctttttttgg ttttgattcc taattcgttt ttagcgtttt cgaatgtttt tcttgctagt
    15481 ttaccttgtg tattaaattg atccttcatc cgcggccagg acgtcagtac cctttttgta
    15541 gaactggcaa atacttgtac tccgtttgca actcctagta aggcacctga tagttttaga
    15601 ggtaggttga ctatattttc cagctcgttc ataagcccgg atatggttct aaaaacgtta
    15661 aaattggatc ttaccgattt acttgtgatt tgtgtttcta gttcttttac ggttacaagg
    15721 gtaagagaat acttgtaagt atttgtatcg gaaacggatc ttgaaatcgt aaatccgtta
    15781 tttggtatga ctacctctac gattctattc ctgtcgtaat ctcgaaacac taaagcatgc
    15841 gttctaaaac tgaatctttt ttcataaaat agggaaacga ttttagaagc ttgggaatcg
    15901 tttgaagtat attctaccct ttctaaactt ttactataat ggagtaaaaa cataaagtcc
    15961 tggaattcct gtagacccga tcgaaagtct ccccctccaa aactcaaata actgcttctt
    16021 aatttgttat aataacttgt aagctgattt ttaacgatac ttttagcggc tgtaaatgcg
    16081 gactgtacaa atccagatcc tcccgaaata gaactactcg gttttgaggg gagtcctaaa
    16141 tggtagatat gaaattcacc ctctagtttt atttcgtggt tatcgggtcc gtagtctatg
    16201 actacactcg aaccgaacgt tttagaaata ctggttctat acttaaaatt ttcagtatat
    16261 gttaggggtc cgtttacaaa aaaatattcg ttactctcga ttgtatttag gttatagtct
    16321 ccgttttttt ctttttcata aaaggcaaac gagaatacgt tttgaggctc atacgaattg
    16381 agtcctaaaa gtgtatttac acccgattga gcaagatccg tgattcccac tttttctata
    16441 ttgtatgtaa attgtcttta tcgggaattt cccgataatt gttttttgaa tatacattca
    16501 aaagttagtg gccctacctt acattcccaa aacggaaaca gaatacagac tagcaattca
    16561 aaactatcta atcgcttcag gttccaggct ttctaatttt aatccgggtt ctcgtatata
    16621 tacctggatc tgtgcgattg caagcgtctt agcagaagga gatttaagaa ccttaaacgg
    16681 atttgattat tcgatccggg aaggaatata caacgcatta ggttttaata gacttcccgg
    16741 tctaaaatca atcggtatcg ttcgaataga atataaagac cacttagaaa atatagaaat
    16801 tcctattttc actctagacc tttttggtct tttatttgaa tccatatccc ccgttactct
    16861 tttagtcgga caagaatatt tagaaatcga gattagggcc aaagaacctg gcacagacta
    16921 caatattcgt agactatcca tcaatacgga agagggatta ggttctttaa atattcaact
    16981 gcctacaaat actagggttt ggaatccgag tgattttacg ggaggtagca acaaagagac
    17041 cgaagaaagt agacttaaaa gatttagaaa ttttatcatt tctctgggta gatccactcc
    17101 actcggtatc tatacggccg tgatttcgat tcctgggatt gcgggcgctc aaatcacgac
    17161 gaataaaaat ccgtattccg gtactcttga atttggttgg atcaatattt atgtatccga
    17221 tggtacctca aacccacccc aaagtctttt gaacttggtt ttaaaaacca tcgaagggga
    17281 cttaaacgat cctgataatt ttcctggcta ttcagcagcc ggtacttggg taaacgtttt
    17341 taaaattcca gttcttggaa ttacagttcg ttttcgtctg gaggttttaa atatctctca
    17401 agtttcctta gaggaagcga gtacaatcgc aacgaatgca cttacctcct atttaaatac
    17461 tctttccatc ggttttgacg ttttactcaa acaagttgag gcgacgattc taaaaagcca
    17521 ttccgatttt tataaagtaa cgatcctaga attctacggt aaacttgcaa atcaaccagt
    17581 cccaaacccg attccgtttc ccagtgacat ttcggttcct cctacctatc ttccccgtac
    17641 gggaggatct tccctaggtg taattacatg cgaagtttct aaagtagatt cgttatgaat
    17701 aaattactcg ataagctacc tcagtttaat ccgacggacc caacctttca aagtctttgg
    17761 ggaaatctag atagacccga actttccccc gttacgaata tcaacgatat aaacaaaggt
    17821 gccctctata acagtgtgga atggcattta tcctttcagg agcttacttc taagtgttcc
    17881 actctcacac aatcggaggg gcgttttttg accaaatggg caaacctttt aggaatcgaa
    17941 agaccgaccg gaatgaacga tcccgaattt gtgggatata tcctaggtta tgtgttatca
    18001 aacgaaccta ctcttacaaa aatctctcaa attttccaaa gacccgatta tgcggtttta
    18061 aggtgtaacg aacttggatt tacaagcgac gtttccgcaa ccgatacggg tctttttctt
    18121 ccgggtccta acacaaaagc ggtctcaagt atcgtaaccc ctctattagg agttagttat
    18181 atactcgtag aggatttctc atccatttcc aacgttcaaa tcacggaact taatcgtatc
    18241 ttagcggcgg gtactgccgt atacataggg gctaaaaatg cagactgaaa tttcactgac
    18301 cagtaacgaa ataaaaacat actaccaaaa cgtattccaa aagatcagtg ccgatgacat
    18361 aaacaggctt tcaggagctt tgggtgacga ttcctatgtt cgaattcttt taacttcgat
    18421 cctttatagt atcggtagaa ataccgacac tgctatcggt tttcaggtaa gattacaaaa
    18481 tcaaaatacg atttcagtcg ataacggtat tttcataaaa tcggattctg tttatatttt
    18541 tccggaaatc tcccttactc cgaacccgaa ttcggttgta ggtatttttg aattggaatt
    18601 tgaatccgtt ttgacggatg aaaagtccgt cgccgttttt aactctcaaa cggaaagatt
    18661 tcagccacaa ccaaaaccca ctcgtaaaac gtatagaacc cgtctttatg agcaatggtt
    18721 aaatacgaac ggtaatcctt taatcactca aaatagaatc ggtcttttaa gatatacgag
    18781 aaacggtgga aatattacaa atcttgtaag aactcttccc gtatatgatc cgaaacttgt
    18841 aggcgtagac gtcgttttaa atccgaacat attagataac acttccttat ccagtgctat
    18901 aaactggctt tataattata tagaatccaa aaacttcatt aaaaccactc cttcacccgg
    18961 atttgataac gctaatttta ggatcaggac tcaaggaaat tttgcgtatt ggagtaagga
    19021 cgagggagca aactggctcc ctttcgcata accccacctt ttggcccttc ctcacccgta
    19081 agcggtgcgg gaggtcattg ggtggggaat tttggttcga atcgttatga cgtatatcca
    19141 aaaggtacct attctgtggg agatacctgg cacgtcgtgg atgctcatct tgattatggt
    19201 acgacagtaa acgactgtga tctgtgcggc ggttatgatt cctgctatcc tctaggacct
    19261 tggtttactt gtcctgattg tcctggagga tactcacaat ctacaagtat cggtctttgt
    19321 tggacgggtg gtgggtttgt attttgttgt acttccactt gttgtagaca tctatgcaat
    19381 tcttgttata tatcgaattg gtatactcgg tatagagttt tgaaatacga attttttacc
    19441 tggaaactac tttccacata ccaaattcaa gggcgttttt ggagttaaat atatgaatga
    19501 aaaaaaagat ttagatcttc gtttagagat ttgttttgct tgtcctttac ttctgaaagg
    19561 tttccttttg gagcgttgta gcgtttgcgg ttgttttgtt agattaaaaa caaaattaaa
    19621 atatgagtct tgcccgatta aaaaatggat gtaaggatat gagttgttgt ggaggtaaaa
    19681 caaacactat gaatcaggat ttaatttttc aacaaatcgg gcaggttact caaattgcca
    19741 aaaacaaagg attatccgaa aaagacgcat caaacgaagc gtatacattt gttaaaggtc
    19801 tactatctaa aacaagtgaa atcattcaaa aaaaccctag tttaaataag gaactcattt
    19861 ttcatcaaat gtccacacaa gctttcggtc tctatcattc taaagacgaa acagaagaga
    19921 ttttagaatc ggtttttaaa tccatttcgg aacagataaa tttgtctaaa attctttcgc
    19981 aagagttttc aaacctaaaa tgagcataaa agagtttttt aaatttattt tttccgcaag
    20041 agtcacctct atcgtattgt ttaaaaaaaa gaagttcagt ttaattttta gaaactattt
    20101 ttccctaggc ttgatcggtt ttccgattct ttcttgtaaa atagaaaaac agtttcaatc
    20161 ccgttttaaa agtttttctg ttgcattatt cggtttagaa gtagtgattc ttatttttta
    20221 aattattaaa ttcgtattga aagctttcta aacctattat tttaattaaa aaatcaatat
    20281 gaaatttaga attttatctc atcatatttt ttataaatta atctttattt ttttgttttc
    20341 tttttgaatt acaatcacaa cccaaagaag agataatata taaaaatctt tccgttgtat
    20401 ttagaaatac caaaagaaat tggaaagtta aaaaagttta gtagattaaa cctacggtat
    20461 aatccaaatt taaaaaacag agaagaatat ccgaaaatta tttctgaatc aaaaaataaa
    20521 tcagatccgt tagttatcca atacttgatt tatatatata tcagaagcaa aattaatcat
    20581 ttcttcccag ctattaaact tcgtattttg acttacaaaa gcatcccaat ccgggctttt
    20641 ttctaatttc gtaaaatcat cctcagaatt tattacaaat ccggaagagc taaacatttc
    20701 ctctacgctg gaataatccg tatatttact catgaattca gtaggaaata attctaaaaa
    20761 tccgatttcc ttcttttcag ataatttttt aagattattt tcaagatttt ttaaaccatt
    20821 ttgaaattcg tcgaaaccct ctaactttat catataaaaa actcctaaag aataggaccg
    20881 aatttgatct ttgccgaaca ttttgtcaat tttagaattt aatgttttaa aatataataa
    20941 ttgattatat atctccaaca aaaacaggga ctatttttga ttcttgaaat tactcaatta
    21001 ttcgcattct ttctgttgca aaaacttttc gtagtccccg agcaaattct cttttgttat
    21061 aaactctata agcctatctc tatccttaaa tcttttgtct acattcatta aaatatcatc
    21121 aaaaatagaa tgagttaatt tttgaaaata cagcccctcc acaagaaggg cccttaaatg
    21181 taaaacttcc gggtggtgta taaaatgttc ctggttcata tatttttaat atactcaaaa
    21241 tattcggtat cggttgacta aaaaagaaat ggaattatcc tcaatttctt ttagttttgt
    21301 ctgttatgga cttaagtagt ttgtagagtt ccgttttttg gacttctatg ttttggaaat
    21361 atttacgttc cttttttaaa ataaaacgta gatctaaaag ttttgatttt aaaatttcta
    21421 cttttgggtt tataaattct tttggaatat cctttttatt taaaaaaaat tgaaaccctt
    21481 cttcgtctaa tgcaacaata ctcccaagac ccttccaatt tttaggatag tgttttagat
    21541 atgctttttt agcgtccttt tcacttctaa accctaacat caatttatgc tcgtcaaagt
    21601 ttccatcctt gtctttttga ttgattaggt agtatgtatt cttatttttt tcaggcccaa
    21661 gaaatactcc tataccttcg tcaccgctag atttttgtat atatccatag tcaaaaaata
    21721 acttacactt ccaacgtttt ccattcgaat caaacccttc ccgataactt cccttttcat
    21781 tttcaatttt tactactatc gcattttcct ctaatagaga ggatttttgt agaagaaagt
    21841 catcggattc ttgattttct agatttgtgt ttttaaggat ctctaccaaa tccaaagcac
    21901 ctaaattttt gaattcttta gagagtgcta tttttgcttg gggtgagaga gtttttttgg
    21961 aagactgaaa tacttttttt aaacaagatt tttgaagtaa gtaaagttct tctccaacct
    22021 ccttgtcatc atccatgaca gtatcttgcc aataggtatt ttcctttgtc atggcaaggt
    22081 ggaccttatc taaaatgatt tccgctaatt caattgtaat ttcttctgtt tgtaatacct
    22141 tcaaaaaatc ttacaaaata tctttagggg ttatgatttc tttatcctca tagatcactt
    22201 ttttaaattc tcttttttgg tccctatcga gagaggaata aaaagctttg atacttccgg
    22261 tttgtaaatt gtttccatag ggtaaaacca aaacgattgg atttatttta tgaatttgtc
    22321 gaaacggttt tacgactaac ctttccaatt tttccactat attcaaagta ttgattgttc
    22381 ttggatcata gtagagtaac atcacttgac ctggattttg agtttgtaac attaattttt
    22441 gataatatat agtaaccgca agccggatca ttccaaaaag ataaattgga aaaacaaata
    22501 gtagttttag tttttccctg atttgtacta atatttcttt tagtgaattt ttacatacct
    22561 gtttcatttt acttttattc tctcgtattt aaattggaca gcggtttcat cctgaatatt
    22621 ttaggtttgt ccctatcctc tccgcttccg gattctataa agccggtaat tctaaaacta
    22681 ggatgatatt cgtaaatgat actatatccg tttttaggtt tgtcgttctt ccacttgatt
    22741 ttagaatccc caaaaacttg aaagtcctgt ccttgaatgt gttctttaat agaggacttt
    22801 tcttttgaga tgattttttc cacttttcta atcggtgaat aggatacttt gtcatagcta
    22861 ccgaattgat aggggataaa ctcagaatgt gtgagtgtag agacaagtaa ggtgattata
    22921 tccccttggc tcaagttata tcctacaccc attacggcca taagttcgcc atcgttaaaa
    22981 gttatttggc tatttccaaa aatctttttt gcgtcctgtt cgttacggaa tgtcttgtat
    23041 cctaccttta ccggatatat aatcttcagt tttaatcgaa aaagtccgtt gaccctattt
    23101 ggaaactgga tcgaattgag tgtaaaaccg gaacattcca cacaacttgt ctctcctaaa
    23161 tcattcacct taaaaatttc cacgactcct acgattgcac ctaatggtaa tttaggagaa
    23221 agagaatatt cgttctctcc aaaagcttcc accgtgattt cctcgatcat ggaaatctca
    23281 tagtgaagta aaactgcatt ccaaaacttt aatgcttctt ccacttcgat ataatcttcg
    23341 tatatccttt taatcgtcag gggtttatgg gtttctcttg agataagatt taaactatga
    23401 actttatgaa tgggactaaa ccgggtatat acccggttat gttccacctt gtaggctagt
    23461 tcttccttta tttccaaggt ctcttgaaaa ttacgtatga gtccgtcata acaaaactta
    23521 caatccggaa gtctttcttc tgtcggacag ggacaggggg tcagtctata ccaaagacaa
    23581 gactcccctc ttctctccaa catttcttca ttagttaaag gggttaaaac gttcggtttt
    23641 gtggtgatgt taaaggggaa ataccccctt tgcccgtttt tctcaaaccc ttttcagtct
    23701 tgtagcctgg gttacgaact cttgatgttt tttgtcgtaa ccttttctaa gttcgaattc
    23761 cacccttaaa ccaatcgtta tgtcttcgtt tttgatcgat gaatatttag cgttaaaaaa
    23821 atattcccta ccatttgatt cgataaagcc gtaacctcct ttattgacgt tacgattcca
    23881 agggatataa cgaattacgt ttcctgttag attgttttta gtttccaagc gatataattt
    23941 gagagccagg aacgttctgg ttccatagcg cacgtaggtt cctcccaggt ccctaccctg
    24001 taaattacat cagactttgt tatcgggccg tatttttttt ctaatcggat tctttccctg
    24061 tttgcttcca tgttttgttt aaaaatttca tcggttctca gcctttcttt tgcgtctcta
    24121 atcttacctt gtctaaatat ttcactaacc tcgtcgtctt cgtccgtttc tttgaatgtg
    24181 aatgtttcgt attcatggga acagtttggg tgtaacggac aacagaattg atagtctttg
    24241 aattttaggt ttgcattatt ttttccgagc cataccgcta tatttgtgat tggatctccg
    24301 ctaaacttat cacctcctag aaatttgagt cctaggctct gcatatattg gggatcgttt
    24361 aaatgttctt cggatataaa aacccgcgcg actagccctt taaattcaag acacttgtca
    24421 caactgacag gacgtaaagt tgtattcgcc aaattgttag tagtttcctc ctccaaactt
    24481 tacatacgaa ggagtatttt tttcgtttat aaggtagagt agttttccgt tgttaaaatt
    24541 tatcgatagt tccgtgtatg caaaacgagt catgtcccgg tttaagtgat ttgtgactaa
    24601 ctcttcgtat tctttttctc ttttacttct ttgttcttcc gagatatttt cttcgaataa
    24661 acctaaagct tttttgattt ctgtgtcgtc gggtgagagc atcaaacttc ggatttcctc
    24721 ttcggttgcg tttctttcca gacattgggc gatctgttcc ctgtacgttt tagtgatgag
    24781 ctcatacgcc ttaccttttc tttccccgtt atgatcatag atcgcaagcc actctgctcc
    24841 ttttgatttt ccatagagta gaccgtaggt ttgttcgtcg gttagatgga gtgtttcttt
    24901 aagtgcgtct atatcctcaa gtccgggtaa attgtatgtt ttggaggttt ctgaaaattc
    24961 aggcagtgtc atttttttta gatcgtcttc atactcccct ttttcaatta aagcctgtgc
    25021 tatatatcca aggatagacg ttttatccct gagttccaaa tagatccgat tccagtcatt
    25081 cgccaaaaaa tcaaaaattt cctgatccgt tgtctctaaa tcctctcgtc taacaacacc
    25141 ttggggaaat tctaacctgt cttttctttt tgaatatgag ctataatccg taaaaggatc
    25201 aggtttgatt tcaagctttc taggatagta ggtaggtctt gatagtagtt ccccgaaaaa
    25261 acgtcttctt aaaaccccca tcacatccga ccaaagtgat ttttggacga ttatctctaa
    25321 attatgatta cctaatactg tatattgcag acctaaaaaa taatagagta aggcataact
    25381 taattcccta agtaccctat attccgagag tggggattct cttttcatga tttattgggt
    25441 aagtagttta tccaatttcc aaagaaatat atggagaatc gtgtctctgt cggaaatatt
    25501 agatattgat gatactagac tatcatagag ggtttgtctt cgtgtttctt tcagatttaa
    25561 aaccaggttt gaaatttggg tttcttcttg tgcgggccta aatcccttct catctaaata
    25621 tttatataac ttgatcaaaa aaacataaaa taacgtgtct cttggttctt tatttaagac
    25681 cccggatgta agttgatcgt atagaatttg tctgtttttt tcctccaatt gtacgatcca
    25741 ttttgatagt tcgaatttat tttccgtttc ttccattggt tttttcctac gttttattaa
    25801 cttaaattcg aatatacttc ccctttcatc ttatcgggtt ttaaaagtat aggattacct
    25861 tagaaaattt tggcctaccc catatctttt caggatctct tttcttaaat tttcaagcgt
    25921 ctctggtttt tgtcttcgaa tctcttttaa tacgtcctct ttttttctgg ttatgattag
    25981 gttagatttt cccacaactt tcagtgcgaa atacctaagt gcatccattg cgtgattatt
    26041 atatttgatc gggatttctt ttgggttttt tccttctttt ggttcctccc aagagtatat
    26101 ggaaaattcc tctaaggtat gtacacacgt atcaaaaatt cttaatttga ttccttcttt
    26161 tgcttctaaa agtttgatca aggcttgaat tcccgtggct atatcctttt cagccgctat
    26221 ggttaaataa ccacattccg ccatagtggc cctgtcttcg gagtcatgat cagctatgat
    26281 aaagaggttc ggttttttac ttttatttaa tgtttcacag tgtaccctta ccgttttttc
    26341 tgtttggtag tgttcgtttg ttaaatacca agtttcattg gactgatcat aataaagcca
    26401 gagaaacaca aacggatttg tatatccaaa atcaaccaca cccgcgctgt cccaagtttg
    26461 tggaatctcg aacggtttta cgatcgcttg ttcgtagttt ttatagacaa gtccttctac
    26521 atccacccat agccctttat acaaccgatc cctttcgatt cctgtgagct ccgataacag
    26581 tagtttatat tcttcggtta gatatggatt atcaagtgga gtccaagacc tccggctcat
    26641 ttttcccatt ctttgaatac ttagtgtttc acaagtttcc gggtcttgtt ttaaaacgaa
    26701 atatttgtaa atccagtggt aacgatttct tggattacaa tcgattatga ttttattatt
    26761 taaatccggt cttacgaatg agagtcttgt ttttaatttt tgataggtgg aataggaaat
    26821 ttgtgtagct tcgtttataa agatcgtatt aaactcggtt cccatgatct tttccactct
    26881 tgtggaatcg tcaagaccgg ccgtatagat ttcggaaccg ttttgtaaag tgatgattaa
    26941 ttcggattca ttgagttcat agtccctccc ccttctaaat cccatgtcct tgatacaagg
    27001 aaggatcgtt tgtctccata cggacatttt taagtgattg agtctaaatc tggcgattaa
    27061 gtgacgagac tccttagaca aaaacgcacg ggataggatc gattttatga caaggtacgt
    27121 ttttccgctt ctggctccgc cgtcataaca gatttcctga atgttactgt tcgcccagtc
    27181 ttcttctaag gcagtacact gtttttcgga aaagatcgat tttttcgaaa ttacattttt
    27241 atgtatcttc ttgtatttga tttcttgtag ttgttttttt gacacctaca tgatctttac
    27301 cgagtaactt ttcaaccgtt ccgggcgttt cccctacccc cgttacgatt tgaatgttga
    27361 cttgattttt ttcttccgag ttattttgtt ccgttcgaat tgtatcaggg accgataaag
    27421 atcggagtaa ctcttttata tgtgtgtatc ttgatttact taaaattgat aattctaaat
    27481 tcgaagtttt aggatttgtc attcttgatt tgtaaatttc taagtatttg gtcgcctcca
    27541 tattgatttt tgtgattgca tcggccaaat tcgtcaaaat ttggaggtct gaaactaccc
    27601 ttaaatttcc tgaaatttcc ttacgatcag tattccatga gttgtatcgt atcagattgt
    27661 ccaactgttt gtaaccaagg ccgtatttcc tacagatact ttctcttgaa gtcccttgta
    27721 agtattcctt acgtaaaatc tctaattctt tttcagaaaa aattacgttt tttttgaccc
    27781 cacttctttt tttaatcctt agctttccat ttttagccgg ttcttttttg gcttttttct
    27841 taattttcgg cattttttta agacactaaa atcatattcg tttcttctaa attgttttta
    27901 gcctctatac aagacctttc gtctaaatca attcccaaaa agtctctttc tagttttaga
    27961 gaagcttttc ctacggttcc ttccccgtaa aaggatctag gacggttccg ttttttttag
    28021 ttcccgctaa tatacaaatc tcaaacaact cgatcggtcc cactgccgta tgccttgttt
    28081 tggaatttgg agtcggtatt tgccagacac ttcttctttt tgcggtaaac tcgttatctt
    28141 tgattttatt tcttaagatt cttttttgaa taagagttgg attttctgct tttgtgactt
    28201 cgtaattttt aagtgacttt gaattcttta ctaaaatttg ttccagtttt gtttttggat
    28261 cgattccatt gactgcaagt ggaaccgata cgtttttaag atttagataa aatttcttta
    28321 aatccaatac gaaaaacaat acgtattcgt gcgaattcgt aaacctacga tttacggact
    28381 ccggtttaca agaacctata tttccgtttt tggttgtgat cgattttgcc caaatgattt
    28441 cctgtatata gtagtatcca ataccctcca tcatatcaat aaactgactc ggtattttta
    28501 atgcctttcc ccctttaaaa gtttctccta tatttacgaa taccgttgca ttgattttca
    28561 gtagtttttt agcctctttg aacactttct ctaaattctt tagatagtgt gtgatactat
    28621 tttcacaacc gatttcttga ttcttttcag ggtgtaattt ttccaaataa tccctctttt
    28681 gaaaataggg aacagaggtt actaagctat cgattttgtt tctgtatccg ggaacatacg
    28741 tcaactcttg taaaattttt gaggaatcgc cttgtaggat ttcaaaattc atgcgatcct
    28801 ctcgtaacaa taactagcaa tcgactcgaa caggttttca gagcactgcc actttcccga
    28861 ttccagttcc gcaaggtagg actgtgaata ccccaatgcc tgtgacagct gaaactgtgt
    28921 aagccctgcg tctattctta gctgtctgat ttgttgtgcg gcttctaggt tttcttcttt
    28981 aaagttttta tcataccaga cagatctcgc cgccttggca ctttcgtgga ttatatttct
    29041 taactttcct acccattcat aacttagatt tttgccgctt acgtttaaga gatagttccc
    29101 gttagataat cctgagagat tgatccttag atttttaatc ctctttttgg accagagtgt
    29161 ttccaactcc tctaagttca cgacttccga gttttgattg tggaattttt ttagatccga
    29221 ttgaatcgtt tgtagggaga gggataattt tttggaaact tcctctattt tattcttatt
    29281 cgtgaatttg aggttgagta tttcaggaca atagatctta tacaccctta acctcgcctt
    29341 gtgccctata tgaggtttta atatatttct tcggatcaaa taactcaact cgtcttccgg
    29401 attgacttta tatccgctaa tctcggtcca ccctagtcgt tttaccgcct ctaccctatg
    29461 ttctcctgat agacagagat agttgtcatt ttgaaaatca tattttacgg atattggctc
    29521 gtgtagcccc tctttttgta tgttactaga taattccctt atatattccg gttttctttt
    29581 ttggaataac tcgttatttt tttcgtgata cctaattttg tgaatcggta tctgttctat
    29641 ttttaaattg tttttgattt cgtgtaagaa tggtaattct tgcataccct ttgttatttt
    29701 tttctattta aaagagtcct ttcgtttttt ttaatcctta aaaaaaaata aggactcttt
    29761 atttttacgg atgtagtttt aacaaagtat gattacgcgt tttttattat ccccacgtta
    29821 gttttggcga ttaatcttct ccctcttttt taagccgctt taccgttttt ccaaactctc
    29881 gtttttacgg gtctgtagtt cgtctttctc gaatatacgt atttttgtac ggaatactcg
    29941 attcctaaag gtgcggtttt ttgtaactct atagccttct caatcgctct ttttaagccg
    30001 tcgtttccgg taaaatattc atgacccgca gatccccaaa ttcttgggga ggtgcttgtt
    30061 ggttgaatgt gtttgtagat atgatattct attcgttggt ccatattaac actttacgcc
    30121 acgtcgtcac aaccaacctt tggggatttt agtattcgga ttgcatccat atatctgatt
    30181 gcatcacggc ggtccatata gaggtgttct tcgtcctttt ctctcacaaa aaacgtatct
    30241 gtttcttcta agggttttgg aactttatat tctttttctt tcttgtacga aatcggttct
    30301 agtacatttt ggttggttaa atttaaacgg ctcatgcggc acttccctgc gaattttctt
    30361 tcccattttc aattgtagtc tttttaattt ctgagttctg aataagatcc ggatacactt
    30421 cgtttacgaa tttttcatac agtatctttt tcgttccttc gtatttgaga ggatctgagt
    30481 tttgttcgta atattctaat tgttgtttaa acaactttgt cttaccccac actaaaaaac
    30541 atttgtaagg atctaggttg tttaactctt ctatgggtgt ttcttggatc gtcttactct
    30601 cgttatattt ggattcagtt cgtaatgatt tattttgttg ttcatttcgc tttggatttt
    30661 tttcagtagg ttttactttt ctttcaaata acctagacca aaacttagag atggattcag
    30721 gactcaaaga ctgctcatac caaaactggg gatcttgttt tcttagttgg atgaggattt
    30781 gaattttact ttcaataacg ttccattccc ctttagaaaa ctcaaagagt gagcttaatg
    30841 cttttagttc cgagtccggt tgtcccattt cacttccatg ttcttttaaa tagtaatcct
    30901 gaaatttaat aagccaagca gccggaaatt gaaaacgtgg attctctttt tgtttgtgct
    30961 gatcttgatt gtgttcttct ctgtgcgttt ttgcaggcgg gccgtactct ctagaagtat
    31021 tttgtatttg attaaagagt acttgttttg atagtccttg gtatatagta tttgataggg
    31081 gttgattttc caggcctgga tttaccgcga ctggattttc caggtgcggg ttttccaagt
    31141 gtggtaaatc gattctatga ttttcttctc tctgaatttt tatttctttt tctattaaaa
    31201 gttccttttg ttcttctctg tgcgcttgtg cgggcaggcg gtactctcta gaagtatttt
    31261 gtatttgaga agagagtatt tgttttgata gtccttggta tatagtattt gatagggatt
    31321 gattttccag gcctggattt accgcgactg gattttccag gtgcgggctt tccgagagtg
    31381 gtaaatccgg tcctggattt tccactccag gactttttat ttcttcttct gcaaaaagtt
    31441 ccccttgttt caattcctcc tttttagaac ggttcggcac agattgaacg tttggttttt
    31501 gagactcttc gaaaaaatac caacccgatt caaatttacc ggttacagta tttcgagttt
    31561 ttcggtactc tgcatatcca aaggcaacta actccttaaa cccggatgag atacttgact
    31621 ctttgtcgga tttcagttta gtcatcgttt ttacggacat tctccagtta tccggataac
    31681 gtaaggcaag aagtaaaatt gcggttgcct tcaggcttaa gcgtctatca tcgataaaat
    31741 tatttttgac tatcgagaag ttccggtctt ttgatacccg atacactctt tgattctcat
    31801 tcatacatta aactcttatt atgcggcttc gtgatttcga ccggaggcta cttgcaaata
    31861 acgggaaaac ggtatatcga ttcctttttt cttttcctca ttccatttcg tttgaatgta
    31921 tttcagtact cgttcagcat cgtttacgga atgcgtataa taaaatagat ttcctcgatc
    31981 caaaaagctt aaacacgctt ccccgattcg aatttcaaag tcggggattc ttaagttctt
    32041 ataaagtcca gggtccgttg tttgttctct gaaatcgttt atgtataaca ggatttcaat
    32101 tctcgtttta ttccgaatcc gtaaccggtc tactagatcc ggattgtttg cctcaattgg
    32161 ttccaactat ttttcctttt ttagtgattt ctatttttgc atttttgtag atgggcttaa
    32221 cttctttatc tcacgatcga tctttcgaaa ctcttatctt ggatgatcca tttctgttcc
    32281 aactctgttt tgttcggatc tttaaagtga attatctccg aatacccaaa caaattcaga
    32341 ttgtttaata tctcattcgt ctcgtttgca gtattcccag tgtattgaga aagttcattt
    32401 acggagtaat ttgtttgcgg tctgagataa agtgcgttgt aaagcagtcc cagttcggcc
    32461 ggccctaacc ttttatcatt caagaaatcc ccgtccgcgc caaactgttc gtttatttta
    32521 tctgcatagt aacttcgaat cgcccggagc tttttcatac ggccgcctcc aatatacggt
    32581 taggattttc aatttcgtcc aattatatcg atagagaatt gattctaatc gagctcgttt
    32641 tgtaatttct atccgagtca tttgtctcgg aatttcgttt aaaggttcca actaattttt
    32701 cctaaattga tgttatttta gatttcgcgt attttttatt aatttccgtt agtatctgtc
    32761 ttggagtctg acgcttaaat cgatatcggt aaattgagaa tccgatatag aatccccaaa
    32821 tgattaaaat tgttattaaa agttcgttca ttcccctacc cctttttcat cccctctttg
    32881 actatatacc tcaaatgttc ttcgataacc caatcgatac accatgtacg cgaagagtgg
    32941 ccgtaaacta tcacatcggt cctagagtcg tagacttcat aatagcttgc gccctcccct
    33001 atcgggttga tttttaaata atttatgggg tccattgggc cattttttgt ttaatttgat
    33061 tccaaaactg ttgttttggg cacaattaat ttatattttc ctaatatact tcgtttttgt
    33121 ttgtgctagt gtctttgaaa atgggcccaa atttatcaat ttggtagttt tgtttttgat
    33181 ttttttagct ttaatgaact aatatcttta cgatttcgtt tatatattcg cttactttaa
    33241 tggataattc acatgacttt cttcaactcg aagttactca attcgatgcc gtatgttgtt
    33301 tttcgttctt ttttctccta aataggagac tatttcagtt ctttagtctt ttcctgtggt
    33361 tagcacagga atgctctata tttgccataa atgggaatga ttcccatttg tatactttaa
    33421 tttaggattt tttcccattt atgaaacaaa aaaaggttaa aaatattact cagaaatttt
    33481 tactaatgga ggaagaactt ggcaaaacgc caaaagaaat tgctgaaatt ttagaggtgg
    33541 atttaagcac ttattacaaa acgaagcgcg gggcgatttc tcttagcagc cactttctgg
    33601 ttaaagtcga acatatcctt gggtacagta gagattggtt agaattcggg aaaggcaatc
    33661 cgaaagttga agattctaaa cctttatccg aaatcgcatc ccatcggtcc attttaaata
    33721 agctcaaagc ttatgacctc atccctattt tagaaatcct tccgcacaat ccagtcgcag
    33781 aagacaaaag agtcctgttg gatcttttaa atctttttgt tcaaaaattt aggtaattga
    33841 ttctaccgct tcaaacccgt ttgtagcttt gatttcggag tcggagttca gacaaaagtt
    33901 ttacaggact ttatcgggga ttttttcttt atgggtcctg cgttttttgc tttggttctg
    33961 ttcggttttt attccattct tatattcttg tatgcccgat tctttctctt gttgtggatg
    34021 cttcctgggc taatggaaaa agaattttat ttgaaatata aacttccctt actctaggct
    34081 ggcttattta ttcactataa acaactaaac gcccattaag aacaacaggt tgcactttac
    34141 aaaattaata ctttaaaaaa aaattctttt ctacttatgt cttatatcca aaattgcaat
    34201 atgccaccac aatttgttat tacaatcaca aacccaaaag gcggaaccgg caaatcaact
    34261 accgcatttc atttgacaat ctctatctcc aaaaatggga aaaccttggc agccgatgtt
    34321 gacatgcagg ccgatttttc cgatgctttt tttcccgata cacccattga agatttcgac
    34381 gaagcgaata cttttacagt gataagaggg gaaactacgc ttaaaaattc tgttagaagc
    34441 aaacatggaa tcgatgtttt agtgtcgtct ttagaaatgg aagacttcgc atatcatgcg
    34501 acaaaaaatc aatcactcat tccaaagctt ggctccattc ttcgaaattc agattatgac
    34561 tatgtgatta ttgatactcc tggttccgga tcttcggaaa caatatcctc tattatggca
    34621 gctgattatg ttttaattcc cgttaaacct tccaagtggg caacaaggac tataaaaaga
    34681 gtattaaaaa aaataaacga ggcacaacaa tttctcaaca ctattcaatc tggcagaacc
    34741 attgaatcgt ttatagttcc agtacaatgg ggaaaagcca aacagccctc cgcacgagct
    34801 attcaaatcc tagaccaact ccaaaattat aatgaaattc tttctcttct caaaaaaaag
    34861 gaagttggtt ttgatttagt aaaatgtcca atagttaccg acccaatacc atatattcaa
    34921 gaaatggacg acagaactga aaatggtgag ccctttaaac caaatactat aggctcagaa
    34981 cattatgacc gattagttga tacaattttg aattttcacc taaataaacc atctaaaaaa
    35041 gacacccagt tgtccttaac atacgacaag taaaccttat ggcaaaaaaa cgagaaatct
    35101 tcagcctttt gtcaacagct acgggcagta aaatagagct cgaaaaagcc gaagaacgtc
    35161 ttccttcaag agcaaatgta tttttacaag acttagccaa tttaaacagt cagaatgggg
    35221 aattaagaaa gataaaaata tctttaatag attcaaaaaa taatccacgc aaaacattta
    35281 tacaagaatc gatcgaagga ctcgcaaaaa gtataaaagc acaaggatta attcagccta
    35341 tagttgtaaa aaaagcagga aaaagattca atttaatagc gggtgagaga cgaaaactcg
    35401 caatgactct aaatggagaa gagtttattt tagcccttgt tcacgatgtt gattatatag
    35461 aagacgaatt cataccggaa tacaaattaa cagaaaatct acaaagagag gacttatcag
    35521 atctagaatc tgcattttca ttatccgaaa tcaaagagag aaaaaactat acagtaaccg
    35581 agcttatgaa tcgatttggg aaatcagagt cgtgggttaa acaaaaatta gctcatgcca
    35641 agttagccga tgatcttgta tccaagaata ttgttccgtc tataacatta ctaaataaag
    35701 ttcccacttc actgattatg caattaaaac cacacattga atcgaaccca aaagaaattt
    35761 ccaattggct tattccgaaa ttacagtcta ccgaattgcc tacaaggatt gaatttcagg
    35821 attttgcaaa caatcttaaa aaaacgatta caaagccaac agcaatcgat gagaccaaaa
    35881 agcaattaga taaaaaatat aggataacgt tattaataca aaaaatccaa aaagacaaag
    35941 atttgataag cgttattaaa aaaagaataa ctcaaaatca aaagctcctt gatgaacttc
    36001 aaaataaaaa aaagaaaacc taagtttttt tatttttatt taaaaagtgc tggtacttga
    36061 ttggcaaact attaatgtcg tattgaatcg aaattcacca cgattcactg ttaatagacc
    36121 tgctgagatg tggtagtcaa agcaggtcaa tttctcaaat ttaaatctca aaataataaa
    36181 ttatgtctct tttttgcttg acacccgttt cgtacctgat tctagtccaa aatatcttag
    36241 gcgacataac taagattggc cactaccact taggccacta acagtgaatc gaggacctac
    36301 cgaaaaggct catgcctgac cttagttccc cgtttcttaa tagagtaggg taattcaaac
    36361 ttttaccgtg ctgcgcccgc gctatgtccg gcaccgtaaa aagggaataa aagactatgg
    36421 gtgaagcttt gtccacaagt tgtgcgttta ctatatcaaa cgtaatcgag tcactaccat
    36481 taacaagggc caaacgacaa ttattatcta gaatcaccga tttagatatc gcaggaaaaa
    36541 agcgggggct tggcggttgt attgcaaaga acaaatcact cggtagaaaa gtaggactcg
    36601 ctgaaactac agtttctaag tatatccgcg aaatgaaggc ggaaggatac ctggtcgctg
    36661 gaacatttca cggacattac cgaatactca attcgaatct gagtaatgcc gttgaaatgg
    36721 agagatatca atacaaccta tcaaaattcc aagaaaaaaa tactaggctg cctagtattg
    36781 aaatcctaga gagcggctcc caggagtacg gagcagcccc gtacgagggt acggagcgtt
    36841 gttttagtaa ccaaagtaca aatacaacga gtaataaaaa taatgaaaaa tcttcttcta
    36901 aaattaaatg gtcaaatatc gctgaacatg caaaaactct tatattgaac gagtttggtg
    36961 aatatgactc tattccggag aaagaaaaag aaaaaattaa actctggcaa aaactctgta
    37021 atgagaattc tgaaatttca ccagagacaa tactggaaac aatccgaaaa ctaatctata
    37081 tcaaagagaa atacaaaacg aatacctttt ggaattccat accggtgaat atagcatcat
    37141 cctactcgta caaagataga attaaaagta catacaatgc gcttttacaa gcgaattcaa
    37201 acacagcgaa acagcccaca gaaggagaga acgtttctca agaacagaac tcgagcgtag
    37261 ctcggagata ccaagacccc acttgggaga gtttcttaaa ctggtcatcg aaacggttaa
    37321 ccagatccag tatcgaaatt ctgaaacgag ttcaagtcca gtttagagat aacggaacac
    37381 ttttgatttt aaacacagtg ccgaaatctt tacagatgat cattacgaag tattttacgg
    37441 aggaagttca tgtgtttcta ccagttgaat ttttaaacgg aaccagattg gaggaaaaat
    37501 ctaatagtat aaattcagaa gctaatgtga accgcaatga agaaactttt tcacatgagg
    37561 aatttatgca ggcacttgca aaactaggaa aggggaaatc ttgcaatata cagttagtat
    37621 cagcaccttt acaaaatcag acaggaatgg gtcgtcaaat aacaaacgat tacgttttct
    37681 ttcaaagcaa gaatacaaaa aacaaattca aaactgaaac gcaagcaaga cctgaaagga
    37741 tccttatgta aattaaatct tttcgggatc agtagggtag ggcattattt aacagtttta
    37801 cacgagtaga tctatgcctt gcaatagaag actctttccg tagccagaga tatgagtaac
    37861 aaaaaaacga gaaataggta cactcaattc aagacgaaga aaggcaaacc tttgcgatgg
    37921 aaagaagttt caccgatcga cgaaaagtaa gaaaaaagaa tttcgttaaa tttctgtcat
    37981 tgattttata gaagcggtta gaggcagaaa actattgtaa agatagaaat caaacccaga
    38041 aagagttttc cttttttagc ttcttcctgc ctaagcggat gtaagaatat atttcgtgtt
    38101 tacgaaagtc caaatactgg catcgggttt tgaaaaccga tagaataagc ggaatcggtg
    38161 ggagtgtaga gtgcaaaggc agccgtaccg ttttaataga agttggtacg atttgtcgta
    38221 atcggttaga gtgtgtttgc acggtagaac ctccgacgac agaaatccat agggtagggg
    38281 acgaagaatt ttttgtgatg atttttttcg ttcgacaata cgcagtacta ttatgtagtc
    38341 cccggttgct tcctcgtttc tagaatattt actatccgga cgcatgaaaa gaataccgta
    38401 gtaagtttga ttcaaaagtt agaatattcg atcttcttca aaaaagccta caatttcgga
    38461 tccttcgcaa ttttgtgaga ctttttttgc aaaaaccgcc tgttcctttt tggtgccatt
    38521 ttcaaacgtc cgagtagtaa ttgatagttt tagtatcctg ttctaaatga cctcaaactg
    38581 caggcgtttg atttttcagc actctttgtt ataagatgaa tttaaataag aatcaaagac
    38641 gtgaaaatca aattcgtttt catacaactt gaaacaaaaa gaacttagta tccataacaa
    38701 acatttggcg gaatcggtag aacgtactcg aattcaatca aaaatttgat acatttttag
    38761 tagtaacatc acaaaaaaac agaatttttt gaaatgctgt ggtcacaacg gggcttattt
    38821 ttttcatagt cgaaatgaaa cttttgtaat tgggacgttt ctcgtctttt ccatttgtag
    38881 catagatata agaatcgtaa tgtgttttca gctaacaaat gtatatcgga cgaggacgta
    38941 agaaatcaaa agcgtaaaac aaagaggtga aagatgttga aagttcgttg ggtgtcgtat
    39001 attcatttaa tatcattaat attcatacca ctttttgcga cctgtagttg gttggaaaag
    39061 gaccataaca cgatggataa cgtggatctg gcgggagcga tttggctggc cgcggaacct
    39121 gtaaagaccc aagtgaacaa cgaaggtgtg cctgtaaaac cgggtaactc cggatcagga
    39181 ggaactggat ccactccagt aacacccgta gacgcaattt ttaatctacc tccgggaaga
    39241 tcggtaaacg ccaacgctct gatgggaacg atcgatccaa cgggtacaaa catagtaaac
    39301 gactttgacg gagacgggat cttaaatcaa aacgaaacac tgactaacgt atgggtggcg
    39361 gactatccgc aaattgaaac aacgatcgca cctcctgtga ctttaaagat acagatctta
    39421 aaaaactcaa gcaaccaaag cgatcagatc gtaagtgaaa tcaactcaaa cgattttgaa
    39481 gcttctaaaa acgaaggatc cgaaaaaata caccagaacg agttgaatga aagaaccgta
    39541 cagtttcagg attcttttag ttcagaaacg gaaacgggac tgtcccacga aagaagcata
    39601 tccgcaggaa tgaattcggg atttggaatg ggacttgttt ctgtgggtat gaactacagc
    39661 aacagtacta gagacagttg gaacgcaaaa aatgctacgt cttcaactac aaccaaatgg
    39721 gcggatcggc cttttaaaaa caatatcgat cgggacgctt ggaatttaaa atcggattcg
    39781 tccacaaaca aagccagaaa gtatcgatcc gataaatcct ctaagatcaa cgaaacatcc
    39841 acggtagaac cgaatgcggg agtagtcaga gccgctttgt atattaaaaa tctatcagtc
    39901 aatatgcccg taaaaatatc gaatatactc tgttctttga tgtttgaaac acccggaggg
    39961 gaactggttc ccatgtcttc ttttagactg agaaacgacg actacagtct ttttgaagtg
    40021 gaagtatatg gaggatccga ctttggccct tacgtagtag aattaacgaa tttgaataca
    40081 tcggaagtgg aaaaggcgat cgcagcggga tatacaccta agatcatgat cgtggactat
    40141 accatgactc acgtagcgga ttccaattac aaatcgtctt tattgagttt tacggggaac
    40201 aatctaaaga tcatcgaaga gaacgcgaaa ggaagaactg cactcgtaaa agtgtacgga
    40261 cccggagtca gagagatgta tcgtgtgacc gcgtttgata caccgaacgt atccaatccg
    40321 tgtaacacaa agtctacgga cgtattttct cctgggatca gtttaaaaaa agctttggaa
    40381 agaatttcct gttcgggtga gaatattaca tttaaggatt atgtaataga cttgtcggaa
    40441 tcggctccaa ctcttgcgga atccagagtg tatttaaaag ggatccaatc ttttggagga
    40501 attagtacaa accttccctg tacggatgaa acgagtacgg gatcggatgg tgttacaaga
    40561 accgcctgtg ttcaaaaacc gtatagccaa tggacggaag ccgaaaaaac gaactcagga
    40621 gtttgggcga tttattccaa gggtaaattt tattctccca cggactactg gaccgactcc
    40681 ggaagtgtac gtaaatttga tccttggaga ggtgcgtctg cggctcctgt tttaaagggt
    40741 gtggattccg tcatttgggc gggtgataac tacgacttag tttacatttc ctttaaggac
    40801 tttatcaaag tggaacagaa gttcggaacc aatcctttgg aaacgggaaa cggttatcct
    40861 ttgaatacga aatgggatct taaaatttta ggaaatcatc cttattatcc ggatacgaat
    40921 tccctttatt taggcgaggt tggttttgga gaaaggattg aattaaaaat caaattagac
    40981 aaaacgaaat atctttcgcc taacttcggt tctgcggtgg acacaggacc gtatcaatac
    41041 ttcacgaatt tcacttacaa tcctcaagtg tcctcggatc gttacaacat caaccaagcc
    41101 gccgattttg agatcagtct gggttttggc gggaatcgta cggattggtt tcacgtcatt
    41161 aaggacttga gttcgaacga tccttacaaa ctgaaaaact gcgggactac tttggatttt
    41221 atcagccaga cgtataccct ttgtgtccaa cttcctactt tgagtacttc tgtggatcct
    41281 gcgatcagtt tagttaaatt gtatgttcga ccttctttga atagtgcgta tcgtaaaacg
    41341 atctggcctt tgcacttctc ccaggttcgt aagttaaaag gagaagcggg tgttccgatt
    41401 gttaaaggta caagccttgt gaaggtagcg aattcgtacg gttccgtaaa cgtaggtgac
    41461 aactttttta tccaaggaga ttccactaac tacaaagtgg ttcaggtttt acctgcggca
    41521 caggacggct cttttgacgt tcagttggat cgtctgattc aaatagacgc tcccaaaacg
    41581 acttctatgt atgtgcctgg aactttgact tctccggatg tcaggctttc tatggataca
    41641 gggtttacga ccgactggaa caattttgta aattcttcct ttaattccac ctcttttgat
    41701 ctggttcaat acaaaccttt tgtttcaagc ggtaacgtta actgttcttc gattcctttc
    41761 catcccggtt cttgtttggg ttttactccg gagcttaatt ctctcaattg gatggggatt
    41821 ttcaacgaag gtgtggcgct ttggaattcc tgggcggatg gcggtgactt tagcaatttc
    41881 ttgtattctg gtttggttcg tttgacggct ccgagtggta agtcgtatcg tttggaaagt
    41941 acaaacactg attttccgat cagtgcggac gtgaatgctc agagtttgga tcatccatct
    42001 gtagtgaatt acggggacgt tgcgttgact gtttggagac aaggcacaac tctgattgga
    42061 agatataacc aggtcaatac aggtcaagcg atcggaaatc cgtttaacat caacagtgct
    42121 gcagctacta ataattttgt agtcaaagca aagaatggga aagcggtgat tgtatgggaa
    42181 agtggataca atatctatgc aattgtcaaa gatttgaata cactggcttc agttggaagt
    42241 gagatcttgg ttgtaaccag actacaaccg agtagcgtcg gattctattt tttaagtccg
    42301 ggaaatcctc ctttcggtta tagctttgat gttagtattg gaaatgatcg agctgcgatc
    42361 gtttggaacg actttaccac tacatttcaa tatacgctaa cggcttcgcc aaacccttac
    42421 atggatctca acacctattg catgcagtat agttgtacct ttgatgaaat taaaacttat
    42481 caagctaatg ctcgtatttt acgtttagat acgggtgtct ttcaaggagg gaatatttcc
    42541 atttggagtt ttgcaaatac tagaaccagt tatttttggg gtgaatttcc aagtcttaca
    42601 ccagtttatc aaattgacat tgcagcaaac gcaaacgaca acaaccacct tgtgtatgct
    42661 tggaatgttc gactatcatc cggtggcgat tctcatacta cctatggctc ggtatacaac
    42721 ctgagtacgg gagccaaaat cggttcgact cagaccattg tcagcgaagc cacaaggccc
    42781 gtggattcct tacaagtagg agctgctacg ggaagaggaa tggtactttg gagaagaaac
    42841 gacgggatga ttttaggaag aggaatcgat acttcgaatt ccaatttatt aggaacttcg
    42901 aatattgaag tggaatccgg aggtgtggat tctcttaaac tcaatagttt tggagataga
    42961 ggacttttta catatagaaa gaacggtaag gatttgttct taaaggttct agacttgcaa
    43021 gcgggacagt tattgtatcc gaatgcgttg tctctggctc aggccaatgt ggattctaga
    43081 aactttgtta actccgtatt gacgggtaat aaaattttaa ccacctggga tcaagtcaat
    43141 gggacaagac gaaccaattg gggtagagtc agcgatctat ccacatttac agtagacggt
    43201 ccgaaggaat ttcagatcag tactacaaac gaaggagttc aatacagggg aactgctgtt
    43261 gtagacaacg gttttggact tgtgacttgg ctttctcaag acaaaacaca acagagaatt
    43321 agaggttaca aagtagatct tgccaacccg ggcgctttga aatacggtct gaataacttc
    43381 tttgtgtctc ctttgatcga aagggacttt acgatccgag cgaagatcaa gtactaaaac
    43441 gtttcgttag agggatgggc ggtttttaga aataaagccg cctattgtgt ttttagaaat
    43501 ggaaatgaaa ttatataaat ataaaaattt caatttgtcg gagttactac aattttttgt
    43561 aatactcggc ccctcccttc tttgggtggg ggtgaggtgg tgggaaaact cgggtgattt
    43621 ttctctacca caaaatcata ctttttgcaa gcgcgaagta tgattcctgt cggaacattt
    43681 acaaaaaaag tctccgggga acatacccat ttccaagatt tttagaaggt agtataacgg
    43741 ggttaaaacg ctgaaaggaa aatttgtctt caaacgattg aggttttatt atatttgaga
    43801 gtttgtttta cggattttta gacaattgag tgtctcgatt ttgatttcaa atctatgttt
    43861 aaacgctctg ttatacggtt ccgagtaaaa acaaacaaca aatgattata tcataaaagt
    43921 aacatgtact aaagttgaaa gagaaacaaa gacaaacgcg aaactaaaag attcgataaa
    43981 aaacgaaaag aaacaagcaa acaaaaatga gcgaaaaaga accaaacaga aacacaaaga
    44041 aaaaacagaa tgcgcagata agagaaactt cgccgcaaaa gaaatgggga ggattctctt
    44101 ttgattcttt tgaaatattc tgggaacctg gtcgcactca tacattcaaa tatataaata
    44161 tactactctt ctcctgtatt ttattcgtaa caacaacgtg tggaattttg cccggaaaaa
    44221 aaggaaagtc caacaattgg tggtgggctt tactcggaat accaaacgga acgagttttc
    44281 catcctctgg aagtggggta ggcggtggtc ccggttccgg gaacggatca cccggaagcg
    44341 caccggcgcc ggaaggaagt gacctttttt ctatctccac taactacgcg caagcgatcg
    44401 acgcacccga aacaaaagcg gaagcgattg tgggagctgc ctttgtagca cctcccgaag
    44461 tgaaccactt cggaggaatc agtctaacgt atcccataca tacacctcct ggacgtgcgg
    44521 gagtagaacc caagctaagt ctaacgtatt cctccacggg aggagacgga tggttaggaa
    44581 ttggatggag cctgggactt ggatccatta caagaacacc ggaatacgga gccctttact
    44641 acgatacaag agacagtttt acctggaacg gacaaaggct cgtaaaagta agcggaaata
    44701 caacaaacga aaacggagtc tatcgccctg aaattacaag tgatgattta gtcgtattaa
    44761 aactttctca aatagagagt ggtgggattt gggaaatact cgattcatcc ggaacgaaaa
    44821 ccttctacgg tgaaagtttc gaaagcagaa tttttgaccc gaacctctcc agccaaacgt
    44881 atagctggta tttgacaagg accgaagaca aaaacggaaa ctatctccaa gcgaattatg
    44941 acaattcgga atattcaaaa aacagaaatc tttttctaaa agaaatcaga tataccggga
    45001 actctaagag tggtgtgccc gcacgccaat acgtaaagtt tttcacaaaa caaagagagg
    45061 atttttacgt ttccacttct cccggatttc tcatgaggat ggacaggatt ctggaaagaa
    45121 tcgaaatcgg ctgggacaac ggagggaaac tctgggacta cactcccata tatgaaactt
    45181 cttccgactc aggaagacct agaatcaaaa ccatacaatc gagtaaacac acgacaaagc
    45241 cggagtttga ataccaaaca tccagtcgtt acttgatctg gcagaatata gtcaatcaaa
    45301 cgtcatccga aatcgaagaa gatccgaact ccacacaata cttcgaagga gattttaacg
    45361 gagacgggat cagtgatttg ctctttttta atccgaagtc aggaaattgg aaagcggcgg
    45421 aaggaagaaa ggaaggaggc tacaacttca aactgtatgc aaaccggtat caaggatata
    45481 caaacgagga aaagataaaa ttcttcaaag ggaatgtaag cggagattac aacggagacg
    45541 gaagaagcga catcgcattc tacttgccgg aaaccagaga tttcatcgta gcggaacacg
    45601 acggaagagt atttcaattt aaatcgtatg gaagactgat gagttccgtt ccggacattt
    45661 tcagaatgga atggtttcca ggagattatg acggaaacgg actgagtgac tccgttcttt
    45721 ttgacgaacc tagcggtcag tggactttga tgctcaacaa aggaggaagt tttgaatttt
    45781 taaggtttag taagaagttt caaaacgtat tcagaaacga ttatacaccg gatggaaact
    45841 tagacagcat tagcacaaac gattcttcta aacctggaaa ggatcacgac aaagtaaact
    45901 ttctcgtagg tgattacaac ggagatggaa gaacagatat ttctctctac gattcaagat
    45961 ctgggaagtg gtttgtaggt gagaattatc gtaacgaaaa caaatccgat ccggtttatt
    46021 ttaaacttca gtggaagctc tacaaagtgt ttacagcccc cgaacagtcg ttattcggac
    46081 acgaccgttt tagtggggac tttaatggag acggtttttc ggactttctc atattcgatc
    46141 gaagtaatgg agaatggacg ttaggtgaaa cgggtgacag aacgatcaat ttcaagattt
    46201 ggtcgagaac tcctcagttc aaaaccgtaa ctcgttggat ccaaggggat tttaacggag
    46261 atggaagatc cgatattgga ttttactcct caagcgacag caagttttgg atcggagaag
    46321 cgacacagaa cgggtttaga ttcaagatat ataacgatct aagctatgga cccgatcagg
    46381 acagaatcct aaaaactcct cttcctaagg acgaggtaaa aatagaatcg ggtagaacta
    46441 gttttgcagt atcgagcaac actaagacag ttctgctgaa ttacaaatat gacggaaatc
    46501 taaactctgg aaaaggagaa cttgtatttc cgggatgctt taccacagat gattgttcta
    46561 attctcccga gcttttgatc tttaatcgta aagataacgt atggaatttg aaacaaggaa
    46621 actcgtttgt accgagggtc aatacatctt tgaatccgga aggaacagga attacgacct
    46681 tcttcggtgg aaaaccagac cgctatacga acaatttaaa agacgaggtt ctcttttaca
    46741 aaaaacaggg aactacaaat cagttttttg tgttaaagca cacgaacgga aatgcattcg
    46801 acatttctaa tttagcttcc tttagcgata cggacgtttc taagtttgat ccgaataaca
    46861 gcggaaccgt gatagactat tttgagaaca atacttccca gtcggttctc atcttggatg
    46921 atcagactgc aagtggaact gcaaggtttg tactttccgg tctaggtggc actaagtttt
    46981 taactccgaa tggagattta actactaccg acttaaacga cctcttccaa gctggaacaa
    47041 acgagaatag acaacgtaga aaagaattca gtttcttttc aggtaagttt acaaccacac
    47101 aagctcagct tgtgatcgta gatcgaagaa gcacggttca caaatggtat ttgggaacga
    47161 tttcttccaa tcagattcag ttcaagaaac tgaccggaga catacaactt cctatcacaa
    47221 cttcggaata caacgcagca agccccgcgg gaattgtata tgcgctcact tccgacggct
    47281 cgatcgtgtt tgggaaaaac ttagacaacg ggacttcgtt taccaaagtt aaaattaata
    47341 cgacttccgt ttccagaacc ctctacaatg cgggaacgat atcgtttagc gatcgtttcg
    47401 acaattacgg aaatccgatt ctcatctcag gcggggaaga caagctgtat gacttagcac
    47461 agagtagaat tgtatctctt cctaacaatg ttgttgtgaa gaatttagag aggcctgatc
    47521 tgatcgcgca agtctatgtt ttccgttgga tccaaggaga ttacaacggg gatggactta
    47581 cagacattgg aatctttcat ttgaaagaac cgacttggta ttttgcactt tctaccggaa
    47641 gtgttccaga catcatcgaa ggggtgaaaa acggaatcgg aggcatttat gaatttgaat
    47701 ataccaattc cacgaagttt gacaatacgg gggacgatga tattccggat ttgccaacga
    47761 gttacagagt ttgcacccaa gttaagttaa acgacggatt ttcaaatctc atcacaaaga
    47821 attacgaata caagaatgga tttgcgttct ctgcattttt aaacggaaaa aaagaaacgg
    47881 attactttgg gttttctgag tttaccgttc aagaagcata tggagaaaga acaactcaca
    47941 aataccatac gactccgtat tctgactttc taatgaaccg agcacttggt ggggcggaga
    48001 aagaaattcg tatcatcgga aacgacaaca atgactatgg tatcattcaa acaacgcatg
    48061 atgtaaaaca gattacgaat acaccgggaa tcacaagtta ccttcctgtt acgactaaga
    48121 ttgagaagtt tttgagtggc caaaaaactt ccacacaaac ctccgacatc gtttttagtg
    48181 gagccaagat cagtcggaaa accgacagtg ttaccgatca ttttagtgat tccgtgcacg
    48241 gtgttacgac cacaacgagc gttactgatt ttgaaacgga tgatacgacc aatcaaagaa
    48301 gagcaacgcg gagtgttaca ttcagtggga gttcccatga gattacttcg ctcttgagtt
    48361 acgacagtcg tggaaatctg acaaaacgtg tgagttccta cacgggaagt ggactcagtc
    48421 ctgtgggatc tcaaacaacc gagtatgaaa ccgacaatca cgggaaccaa acgctagaaa
    48481 aggatacgag ttccagtcct gcgcgtggga gttcctacgt ttatgacaac gaactgaatc
    48541 aatttgtaac gcaggaaaca aaattcggtg gaagtatttc ttttacgacg acacatcaga
    48601 tccattacgg atctgcgttt ggagtcccga ctttaactac ggatccgaac ggaaatcaaa
    48661 cgttttttga atatgatgat tttggaaggc tggttcgaac gagttccgac acggatgatg
    48721 gaactactac aactgcaaat tattcttacg acgcttcttt tcctttgagt gcaaaaacaa
    48781 ctttcccgac aggcaacgga gatcctgact ttgtatctcg cacctattcc gacggaatgg
    48841 gtcgtaacat ctatacggtc aaatctgcgt ctaacggtaa ttttgcgatc acgggaagac
    48901 ttgtgtatga cgggactgga aaggtagtcc gtaaaggtca gtcgagttgg gcaacgtcgg
    48961 gagaaatcga ccgatttgtt ttacacttag aagaaagaaa tccaaccagt tttgagtatg
    49021 acccgattgg tcgggtgaaa aaaacaacgt tgccgcttgc ccaaggggaa acttctcctg
    49081 tggtcgtaac aacgacctac aactctgcat ttgaaactac ggagactcac agttctggta
    49141 caagcaaacg aattgcaaag aatgcgagtg gagaagtctt gtatgtagaa gatttttcta
    49201 ccgacggaac tgcagccaag atcggttttt gttacgacat tgctggaaac agaatcaaga
    49261 aaagtgattt aaacgacgca agtttgatga gttgccccaa tccaactgcg ggagttccca
    49321 caaaagacgt cagtggcaag aaccaagcct attggagtta cgatgcattc gggaaattgc
    49381 atgccgaaag tgatcctgac ttgggtgtga actcctacaa ctacaacgca tttggagatc
    49441 tgacatcgag cacgaatgca aaaggtgtta cgacaacact gagttacgac ggtgtgggaa
    49501 gaatcctgac taaaaatatc ccagaaagga acattggata tacctatgat tcgtatccag
    49561 gtagtgagaa ttctgtcgga agactggtac gtatagaaga ctccaatcaa aacaaaacct
    49621 ttagttatga caaactagga agagtcaaaa aagaaattcg cacaattctg gcaacttccg
    49681 caggaaaccc tctcccgaca gaaacccaag gtccatacat tacagaaact aaatacgatc
    49741 tactcggtcg tgtgactcgg atcgattatc cggaacatcc gatcagtcac ggacggatgc
    49801 gtgcttgtta cgaatacggt tctgcgggtt acatctctgg aatttctgtt caagtaaaca
    49861 cgaacggtat ctttccgggg ttttgcaaca aagacatcgt tgaaaatatc agttacaacg
    49921 agtttgggca gacttcaagc cttacacttg gaaacgggat tacaaccagt tacagctatg
    49981 acgtaaaagg tagaatgatt cgcattaatt cttccgggga tgtgggtggt aatgcgaaag
    50041 tcttgcaaga cgctgtctat tcttttaatc cgaacaacaa cattacaaac gttgttaata
    50101 attctacgga ctttaacact cagtttgttt acagctacga cggtttgggt cgtcttacat
    50161 ctgctaacgg tagttattta ggaattgcgg atgggaatct ttcgagaagg tttcagcagt
    50221 cttttgaata tgcaaagaat ggaaacttaa cttctaagag aattcatgat cctgcgagtg
    50281 ggaacatctc tgacgagtgg agttatgttt actccaatca ccaggtaacg aacatcgatt
    50341 ctacaaaaac aggaaacgat acgtttaccc ttcaatatga tgcaaatgga aacttaacaa
    50401 gacaaagaga caatgttaag gatttaacga aacggatcag catcgactcg caagatcgta
    50461 ttactcagat tcaggatggt aacaatgcga tccttggtag ttactggtat gatgaaggcg
    50521 ggtttcggat ccggaagtct tctttagaac cgaagaacaa tgttttttct aacgttgaga
    50581 tcttgtatcc gagtaagttc tttggtttgg agtttattga gtctgaaaat atactcactt
    50641 ctgttaacaa cgtctatctg aacggtgttc gtattgctgc gttaaatgag gcgggtgccc
    50701 ttgcgtatta tttaaccgat caagtggatt ccgtctctca cgtgttagac gatgatggaa
    50761 atactctttc tcagatgcag tatcttcctt atggggagac ctttattcaa cggggggatt
    50821 tgaacttttc tcctaagttc aattcgcagg agcttgatcg cgagtctggg ttttatttct
    50881 acaatgcgag atactatgac cgggaattgc acgatttaca agtgccgata ctttaattcc
    50941 ggatgaatac aattcgcaag cttggaatcg ttttgcttat gtttataaca acccgattgg
    51001 tgctaaggac cccactggcc atgctcctca agacgagaat gctggtttta aagacgcttc
    51061 gaaaaatatt gcaaagagtg cgatagattc tgttaagtct gctctttctg ctccgactcc
    51121 tgttgatgct gctgtcaatt ctgctgttgc tacggttaaa ggggcaaaag aactttatga
    51181 taaccgaaag gaagtttacg caagtgctaa agattttgct ggtaaattaa cgagcaaaga
    51241 cgacaaagtc cgtgattacg ccgttgggca agctaaagct tacactatga gcgcggttct
    51301 tggcggtgct gcgacaagag cgcttggcac taggttgcct aagccaaatg tgccgagttc
    51361 aacgggggcg agttctgcga ctaattcggt taaactgagt aagagtttag caagtgaagc
    51421 tcagatgact ggtaaaggag acgctattat aaaatctgat aaattagagc gagcaggcaa
    51481 tttagcaaaa caatatggag gcgaaagtag ggattgggcg aagatgtcga gtaagtccta
    51541 cactgcaaaa gatggtacaa aatttgaaac ccattggtat gagaacgctt ctaccggcca
    51601 aagagtagaa cccaaaacca aattgtttaa agatacttct ataaaatgag ttgtgatata
    51661 tattattatt ctataattaa ttgattttat attctaaagg aacattatga aagttaaatg
    51721 cattaaactc aaaacggaaa aaacatatca aatcaaacat gttcccaatt ggatggaaga
    51781 atctatgaaa gttggaaatg tatatacggc attcggcctg gaattcaatt tagatctatt
    51841 atatgttacc atattctttg atgaacgcca tttggttgat gtcccgatgg aaattttaga
    51901 gattatagat gaaagagtga gcaatgagtg gaaggcaaaa ctttggagag atggtagatt
    51961 tacactttgg ccggaaatgt tttacgaaaa agattttttt gaaaatttct cagattggca
    52021 aacagacgaa agagaaaggt ttaaacttct aagggaaaga atggagagcg aaagttcgga
    52081 accgcgtgaa gactaaaatg gaatctaaca aagaccacga tgaaacatag acccacaacg
    52141 cggcagggat cgaagcggag tcaataaatt gggaatgaag gtgatatttt gtatcacgtt
    52201 tttagcatgc aatttattga ctggagccga gagcccggtc cgcgaagcgg agccgcccta
    52261 tccattgcag aaggcacact aaaggtagag agtggaatcc ggaaaaccgg agtttcgtat
    52321 aaaaaagtaa aatgataaga tgacaacttc atggaggtga gataaagaaa ggccgggaac
    52381 ttaaaattaa ccgatgcttg aaagagaaag atcggtattt gctaaacctt tattggaata
    52441 ggggaatgat tggaacaaag atcttgtttg ttgatattag gtctctggaa gcggcctctt
    52501 tgatttgatc gacaaaacgg tatttgtctg gaacttcccc gtttaaaact tgtagcggcg
    52561 agaaaccgaa caagacaccg cttggacggg agttgtattc tggaaccgcg tctttgagag
    52621 tatcgatcac ttcctcaaat gaaattggat ttttaggaaa tagaaattca tatttcattt
    52681 tcttgttcac ggcttcgatc atactgtttg agtaggaaat gtcgacctga gcgattagtt
    52741 ttttgatgaa tagattgggc tggtctaaga aaccgttgac cgcaccttga ttttcggaac
    52801 cgtcatcgca aagcagacgg ataggtttgt gaaagagatt gaatttttcg caaacctctt
    52861 tcagatttga aaccgtattc tttgcgttcc attccagtga agctttccat ccgagaatcg
    52921 tacgggaaaa attgtccatg atgaagtgga tgtaagcctt agaaccgtct tgcacgcgta
    52981 agatggtagt atccatatga agaagagtta aaggagaaga agcacgaatc ccaattcttt
    53041 gtttaggttt tcggaaacgt ttgaaatccg gtcttaaagc ccgagcatac ttgtaaaagg
    53101 tgcttaaatt cataaaagcc tgagagtcgt ttaacatttg atagaagata gatctaagcg
    53161 gccaatgttg aagctccggt tttttaagat atcctgcaat gatcgtttgc tctttggaag
    53221 tgagttgttt gggatgtaat tttctacaaa gattaaaagt agaagtgaaa cagtgaaact
    53281 cgtttttcca acgataaaaa cgttttgaag agatcttcaa aagcttgcaa gcggctttga
    53341 taccgatgag aggagaaatt cttgtaacaa tggaaacgat gtttttcttt tgttcgctcc
    53401 aaattcttct ttttcctcgc atgttttccg ttaaggagaa gtagaattga aaaactaaaa
    53461 gaagagcgga aagagttttt ttgaaggttt tactttccga aatctttctg tagacttcgt
    53521 ctttaaaatg agcgggatca tcttcggtaa acccgacgac taaagagaga ttccgttttt
    53581 tccaatcgga gaaagtcgag tccggaatac gggatctttc ctttttagat aacattccta
    53641 attgcgcttt gagaacaagg gcggtgtgat acgagttttt ggttttcatg attttgcaaa
    53701 aaacgatttc gaaggagatt ttgtaaagta aaaaataaaa ataacataaa agtaatgtga
    53761 tatactaact ttaaaaatga aaccctcatc ttcaccggga cttagttttc ctaaaataaa
    53821 aacagtaaat aaaaacagtg catcgcgaat tccgaataac gtttaaaaaa taaaacccgt
    53881 accgaagtag aaaagattca aagaatccga cttattctga gtatattcgt gtttttttaa
    53941 ctcggaagag acggaagtat aaaaatcgaa agaattattg gactcgttga attgtaaaaa
    54001 tttggcttta gataagatta attcatatcc tagaaataac ctgagatgat taaaaagaaa
    54061 caaggagatc tcggtattca aatcgagacc atgaaattga attttattga ccgcttttga
    54121 ggaaataaat tcgtttgtat taaaatactc gaaattggat ttagaaatac cctgaaggaa
    54181 gaaaacatcc agatttgttc taaaggaaag acctctgaat aatcgtaatt cggatcttac
    54241 gctgacttga ggcccgtatg ttttagtgac atcggaaaaa gtggagacac tggaaatcaa
    54301 ttgaacgtat tcgggaataa aaatcggata ttgttgtttt tgggtaatag ataaaaatct
    54361 agcaccgccg ccaattctaa atacaaaacg atcattgttg aaaatttcct tagtaagtgc
    54421 gaatttattt tccgttctaa aagggtggat gttgtataaa aatccagaac cgaaaaacgg
    54481 atgattctcg cccgggaaga ttccggcata actgtagttg actttaaaat attgagaaaa
    54541 agacagatag ttatagtcaa gcattagctt ataaaagtta tttttataca caaatccgaa
    54601 acttttaaaa tcaggatttt caaacttttt gtctctactc ggtggatcat aattggtgaa
    54661 aatgccgtag ttggcggaat gtcccaagga ggaatttgca tccgacgttc ttcggataaa
    54721 ttcaggcaac caagagcctc gattgaatcg aaggaacaat tcaaatgaat gctttttcga
    54781 attgtctttc gatgtggttt tgtaatttaa ttggtcaaca tcgtctgaaa aaatttccgt
    54841 ggcgaaagaa atgaacaaag taaatagtaa tagtttttta atcattgttt ttatctgttt
    54901 tgattttgta taaattcgta agttttcaaa taagaaagat aacgtgtaaa aaattagaat
    54961 gagaaggtta taatcctgat ttttaagaat ccgattgaat ttctttttta agatcccgag
    55021 gagatttacc cgtatattta acacaagctc tgtgaaacga agaagcggaa ttgaaaccgc
    55081 attcaagagc aatgtttaga agattataat tcgcgtttat acgaatcata tctttgactt
    55141 cgttgattct gtggaattgg aggaaatcgg taaaacgcat attcaaatat tgattcaagt
    55201 agtaagaagc ttgatgagtg gtaagaccta agtcagtggc aaaatcagga agtctcagtt
    55261 cttcgtcgat aaaaccttta gaatctaaaa aatgattcaa tttaatttcg actttgttta
    55321 aatcgattcc ttccaataag tttcgacttt gaagttttcc ttctatttgg agttcttccg
    55381 aaaaatggga ttcttccgga tctgtaatta tgttttcagc tgtagattta tcgaataaaa
    55441 agggagagct ccattctaag ataacgatgt agcagatgag cgacccggcg agtaattccg
    55501 caataaaaaa gaaatccttc ttatcaaaca tcgtaccgag aaaatctaaa acgaaacaga
    55561 tagaaattaa aaatgagaac aaagaaaggt tgagataaac aataggtttt ttagatatta
    55621 aaacattttt aaaaaaccaa acggtcgtaa atacggaaac gccaaaccca agaatgtcaa
    55681 tgaatgaaat aaagtaaagt tgcggaatca aataagagag tagagtggta gcaggaatcg
    55741 ttcctaaaag tcgtttgcag taattccaag gatgatctaa agtttctaac acatagctga
    55801 aacaaaccaa aactgctccg ctggaataaa gaaaaacgcc gtaataaaat ccgaatgtaa
    55861 ttttgttttc agttcgtaag tttccttggt cgaaaagaat tccattgttt agaatcaaaa
    55921 agaacgagaa agaataaaga accgtaccgt aagatttttt aaaatcatca tttgtaaaaa
    55981 gttttgaaaa tcctaaaatt ataccgataa ctacactgaa aaagtggaag taggtgatac
    56041 ctaattctat aaaattcttg taattattaa tttcgaaagt gttcatatct ggtattggag
    56101 aagattcggg ttcgattgaa tttatcctta aaagcgttat cgtaacttat ttttactggt
    56161 tacttcttaa atcgtttgag agaaaatact ctacaggttt aattttaatt tctttctgat
    56221 cgctaaaatc ctacgaaaac tcgtgaattt caatattgct tctctgtcct catcgtttaa
    56281 tgatttccct aaatattttt catactcgtc taaatcggaa ttggagattt ctaagggcac
    56341 tatttggtaa taattgaata ccatggttta ttcctttttt ggagttaaga ttagttttac
    56401 gcttaattga gttaggaagt ttaaaatctt ttgattattg aaaatgaaat atttctgtac
    56461 gaaattctta tatattttaa taaagaccgt gatgataaac gcgtgtttgg atatcggctt
    56521 ttgatttttt tagttttcgg ttgcataatt cccactcgcg aaatttaatt atcaagaatt
    56581 gaaattggga caaatgattt atataatgat aatatacata agtgtatatt tcaagcaaaa
    56641 aatatgcaga tgtgaaattt tatgaatttt agcataatcc tgaaagattt aatgagtagg
    56701 aagggttgga atcaagagga tcttgctaaa gcaggtgagg ttaaacaacc gactgtaagt
    56761 cgttatttga gcggccgtac aattccgacg ctgacttttg tagtaaatct ttataaaaac
    56821 gaaaagattg atcctattat ttttgttcgt aatttcgagt tagacccaat tgatttagaa
    56881 ttaagaaaat cgagggaaga gaaagaaaac ttaatcaaag aagtaactgt ctttctgcga
    56941 tttttaaaaa attctccgga tgccttggaa atattctgga aaatttataa aatggatcaa
    57001 tcgggtagga aatctatgaa cgccttggca gaaagaatta tagaggaatg atagccattt
    57061 cctttgttgc caagtagaag taaatttctt ccacagtaag ttctgagtgg atttgaaggt
    57121 ctacaaaatt ttgaatgatt ctttcgattg tattctttct gtagcttatc aatgcttttt
    57181 tgtaaaattg cgagtcaact tttcttagta ttaagatatt cgcgtgggcg acgatggaat
    57241 ttctattttc taggattgca ctttcagaaa tttcaaacaa attgattttg ataattccaa
    57301 tcgaccaagt ggctgttgct aagctacaac tgataggagc cacaaaattg tattccggta
    57361 agccaaggtg tcgaagaagc aatgtaaacg ttcctattga caatagccaa agtaatattc
    57421 cggtcgtgat atagacgaat cgaactcggt ttagtcctct tctttttttg aatcccaaag
    57481 caagaactat tattgaagaa attatactca gaactccacc aattacgaaa taatcataga
    57541 gtattccggc tgtaaaatgc agttttgcat cttgaatcca tgcactcgta atgtaaaaat
    57601 ccgaatagct aaaagcataa ataggaataa cataaactat taatattagc aggttaccgg
    57661 ttattggaat ctctttgtca aaaacgtagg agtgaatgaa tcgaattaga aacaaaggag
    57721 caatgatcat gggtaatgtt agcgttcgtg tccagaaagt tgtttccgtt ccttcgaaaa
    57781 acggcactgc aaaaagcgca ctccatattc caaaaagaat gcaaagggtc ccgaaatcaa
    57841 aaaatcgttt ccgtatgaca aataaaacgt agaagcctag gcaaagattg catgttgacg
    57901 ctaagaagag tagggctgaa atcgcttcca aagtataaac ctctgaaaac ataacgtcac
    57961 gaatgacttt tttttgcaat aattttagct ttatctgaca cttgtacttt ccataaagtt
    58021 ggtctaacgt ttccttgaat caactttcca tagtttggaa agtaaattaa atatgggtgt
    58081 aaagaagatt ctatagctcc gatccggtta tagagctttc ccattgcacc tcgatttata
    58141 tcgaataatc catatgtgga agtaaaatca cgtttaagta aaaaatcagt acttaaagat
    58201 aaaactttcg aaccagcgtt catcttagtg gcagcaaatg aattcatttc agcaacattt
    58261 ccatcttcga taactgtccg ttttccaata tcgctcctgt aagaatattc gattggaagg
    58321 ccaaatggcc cccgagaaac gattcgggaa gtcgctatga tttcatcgtt ttcatccaga
    58381 gcaataaaat actgactaaa tccatttaga tcaaattgac gatcgaagtt tgggtcatat
    58441 ccgacgtaat ctaatttaga atactggagt tgaacaaatt cccttgcgcg ctcaatcaga
    58501 tttggatttg attcgtaatt acaatttaaa tattgaatta aattattttt ttcagtttta
    58561 ttacgaattt tattagaaga gctagataat aaggcatgtg acataatgat aattatgtca
    58621 tattataaca aagattcaat catttaatct tttttcgttc attactgtat taattcaaat
    58681 tgggttactt aatattaaaa atgattcttt aaagaaattg taaaattata cttagaatcg
    58741 aagattttga ttagtaccaa atacggtttt aaatttgtag gatggaaaaa ccggcaaacg
    58801 aaaaatccca aatgaaccct tagaaattca atttttccat tcccacggaa aaattcgtag
    58861 aaacacccat caaatataac aacgtttttg tgaaaaactt cgaactctgc cttttacgga
    58921 agaatggtaa gttagaagga ttcccaaatg gaattgaccg aaaaaaatga tagctcaagg
    58981 ataacggatg accgaagtga acaatcctca cgatcgattg attcgagaaa cctttcagga
    59041 caaaaaagaa gcggctactt ttttcaaaaa cacgttaccg ccggaagtgg tcaaactact
    59101 cgacttggaa aacttggaat tgaccgaatc gagctttata tccgaggaac taaaacaaga
    59161 acaaacggat ttgctgtttc aaatccctct caagtccgga aacaagtcga acgtctattt
    59221 acttttcgaa cacaaaagtt atttagaaaa caccatctat attcaattac tcggatattt
    59281 aacggaaatc tatcgaaacc aacaaagaaa tggagagcca ctttccgtag tcattccatt
    59341 cgtgttctat cacggagaaa aagaatggaa attgggagat cgatttttgg accagttcgt
    59401 attaacaaaa caagaaacgg aaattctaaa agactttatc cctgatttta aaatagactt
    59461 gtttgatcta aaagaagtag agttgaagaa gaagttggaa agtatcactt ttcaagtcac
    59521 tttgggagtg gttcaaaaaa tccgggaagg ggatttggaa tttgtttctc acttaccggg
    59581 gttattttcg ctactattag gaatagagga agaatcgaaa agggttgcaa tcctacggaa
    59641 actgttgttg tatatttatt gggcccgtga tttaaaacct acggaactca aaagagtttt
    59701 ggaaagatca aaattagaac aatacgagga actaacagtg actacagcgg agagactcat
    59761 ttcagaaggc atacaacaag gtgttgagaa aggcaagatt gaaggcaaga ttgaaggcaa
    59821 gattgaaggc aagattgaag gcaagattga aggcaagatt gaaggcaaat tagaagatgc
    59881 cggtaaaatg ttaaagaaag gaattgatct aaagaccgtt ttagaaatta caggactctc
    59941 cgaaaaaacc ctgaaggaaa atggaattct ttaaagtcga cttctatcca acttttgagt
    60001 aggtttgact ttccgttttc tactcattca acatacctaa aaaacttcta tatagttatt
    60061 tatcaaaaat ttcaaaacga aacttctttg tttgtactat tggattcgag agtccgatga
    60121 atatccggaa gagattgggg gaaaataatg gatacaatca cggaattgca acgaatcgaa
    60181 tcagagttaa aatatttacg tgactacctc cctgtgatag ccaaggtaga gatcaacgag
    60241 gcccttggga atattcatcg cgcaaaatcc aaactgattg aatttgccgc tgcgaacgaa
    60301 cgtgacggat attaaagtgt tgcaatataa gaatcctatg ccaattcatt gaacgtgagt
    60361 tacatattta cgttcctttt tgtaaagctt gtattgagta cgaagtgtaa aggatgtatg
    60421 ggtacgttta aatgaacaaa tgttcataat gtgacagaac tatcattatc ggaagtgcct
    60481 gttgtaatgg gtctttcttg tgaagtttgg gttgattgaa taacgtgtct ttatgacatt
    60541 cgtatattcg gtgtttatca ttaggcgaca ttgcgaaaat tgcaatcgat ttgaaaatga
    60601 atcaaaaaaa gtctcaggta aattcgaatt aaaaattgct tgaaacttac acatatcttt
    60661 gtgtcgacct atttcagttc gtgagatgac tcctcgggaa agaaaaatct atgaaaactc
    60721 gtaaaaaaat acctcatcta aaatcagaaa gttctgaaat tgatttttgg actaagaatg
    60781 attctgcgga ttatatcgat tattcaaagg ctaaaaaagt gtctttccca aatttaaagc
    60841 ctacaaccaa aatgatttct ctgagattac ctgaagcatt aattgataga ttgaaagtta
    60901 tggcgaacaa gaaagatatt ccatatcaat ctttaataaa gcttttactt tcagataaag
    60961 tagaagaaga gcttagaaaa taaaaagctg ttaaagccac tactgcataa cttcgtctcc
    61021 acgccccgct cgctcgaact cgtcgtgcta atgcgtctac ggttgcaacg tcggagaact
    61081 cttacattag acggcatttt tgtatctgat atattgatag gggaaaaact attgagattg
    61141 attgttcttt tgattgttct atttatgata gcctgttcga caagaaacgc tattgtttct
    61201 tatgcaatag ttcgtggaga tgcagttaat gtgagaagtg actccaatct cgcttctaaa
    61261 agaattcgaa ttgttaagaa gggagaactt ttaacattaa tcaaacgaag cgatcataaa
    61321 gattcgatcg aagggtttag caattattgg tataaatata aaaatgaagc aggagaagag
    61381 ggttgggtct atgggtcctt tttgactttg tatcagaata tacatcctaa tgcaggattg
    61441 tttatcaata aatttaaatc tacagtttct aatttatttc ctctagtaaa aaaatcttcc
    61501 aataaatata cacgatacgg tggtaattat aatgattatg aaattacgat ttccgtcgaa
    61561 gatggaattt taattttaaa tgaattagag aaatacgatt tgcgtgagca aaaagttact
    61621 tccgtttata tattaaaaga tgacaggcta tttcaaattt accgaggtct atatccaagc
    61681 tttaactata ttgaatctaa ctgttttatt actatcaaca gttccggtgt gcaaacttat
    61741 gatatggaca aaatacttaa tgaaaatttt acttcccttc ctggagctcc atttgagcaa
    61801 atttcggaat tgaagactga aaactatttt tttgaatacg aaacttcaac gggatatata
    61861 ctacagaaaa gtaaaataaa caaattgatt gaaaaaaaat ataaactaac caactgcaaa
    61921 ctatcgaatt tagctcagta agcaaaaacg gtgcctaact tgacttccag gtttcgttta
    61981 atggtatgaa atcaaatttg tcttataaaa actattacgt attacacttc attttttaca
    62041 aactttttga gcgtattgtg ttcctaacaa aacctttaga gtaagtgtta tcatgtgccg
    62101 aaacattcgt tcatttttga ggcatagaag cgaattatgg gaagttgctt agaactggat
    62161 ctttattcgt agaagtgata tttaaacgaa tatctaatgc gtcagagatt gtcgaaataa
    62221 cagaagcact ttcttcttta ttccgaactt tgaaactgat tcggttttta aattcgtcac
    62281 ccaatttgat gaaaagtact ccaaataact cgtctgcgta agatcctgcg atgaagcgaa
    62341 tattggaaat atcaaacact atagaattcc caaggttaag gagcttctca acttcttggc
    62401 gtttgagacg gccgttttca cgagaagaaa gaatattatt ttcaaaagta atttttacgc
    62461 tgctattcat aatcttcctc cctaataatc atcgacgaat taagaggagt ttgcaataac
    62521 ttctcttgca aatttccctt taatttcatc aaattaaatc ttagactaat agaaactcca
    62581 ttaaaatttt gggataaatc ctgtaatctg gaacttccat cgaaatttag tatataatac
    62641 cctaatccac tgacaatttc taaccttcca ctgtaatttt ttgcaaactt atgaagttca
    62701 tataagccat atccgatatg gtgattccca tcccctcttt gagagacata agaattggga
    62761 aatggagaac gcccagaatg gccttctgga agacgttgtg aaaactcatc tagttttttt
    62821 gtcgaattcg atacttgaag acaccacttg atcgcttctt tatcatcggt aacctttaat
    62881 tctggctttc gattttgtat ttcttttaaa aacccaattc cgttatcaga aattgcaaat
    62941 tcaaaattct ctttataagc ttgtgccata gaaaatccag ttcctaaaga gtgtgaactg
    63001 acgttatcat gaagctctcc tattgtatga aaaagtggac ttagttcgtt atctgttaat
    63061 ttgaaagact tgaaataatt attgaaacat tcataaatac cagtatttgc attttcaaca
    63121 tcattataaa tttgaatttt ttggatttgt gtataagttt tgccttcact aggtcttatt
    63181 acttcttgta ttggtataga cgtattcgca aatttattga gaccgatcgt attaatatag
    63241 cttttgactt catctctgtt tactattata taattggtag tattagagac gcgcgaagtc
    63301 aaaaaaaccc aaaaacttgg cagataaaaa tcttttttta aaatccattg atttaagttt
    63361 tggatttcgg tattttgaaa ttgtcgaatc gattcaagta aagacattag ttttaaaaaa
    63421 agtgcattgg caaagatgat ttattttgaa aatttaaagt tataccgata tccatagcta
    63481 ttccaattaa agtataagcg ccataatagt ttatagaagc ttcattttta gtttcgggag
    63541 tattgaaatg tgcaatcatc gttcctggaa ctttacttaa ataaatttca ataccgaatt
    63601 cctttttttg aattttgtta aataattctt cataattaga aattgaattc ttaaaaaatt
    63661 ccaacggtat agtacctttt tttgcgatta gaatttcttt ctcatatact gcgagaataa
    63721 ttcctttttc atcgagtcgg ctattcgtat tgaaatctgg agaattggtt aatatcggtc
    63781 ttctctcatt ggaatctata ttcaataaac caactgattt tcctatatcg ttagaaaaat
    63841 agtcctgatt tttccaacac atttctagag ataatattgc attcgttaaa ttgttttcct
    63901 ttaaaaagta tgaagtcata tagttatgat aataactgtg aattttctct aatgcagagt
    63961 tcaaatgttc aattttttta tttaatttcg atattgaatc ttcataccca tgtttgattt
    64021 tgtcactggt tatcgaatta agaaatagac ttttttcttg atatttattt ttattgttct
    64081 cattaaaaat tttgaaacga aaagaaaagt tatcagaaat caaattgggt atagtataaa
    64141 taagagaata aataaatgcg gtcccagtag ttttccaaat tgtgaaatca taattagtaa
    64201 gtgaaattct aaacttttca tagctataac tttcaaagag tagaatataa aaaatatccc
    64261 aattccacat taaaaaggaa atcgcgaaag aaaaataaaa tgggcttccc actcgttcgt
    64321 ttaaagagga tttcatttga tcccaaaggg atttttcgac agtttcattt atctcagtat
    64381 tcattgaact gaatacaaaa atgaataagg atagaattac tacaatgaaa aataatatga
    64441 gaataagata ctaatctact tttttaaaat aaaaaaaaca attatcttca gaactaatcc
    64501 acaaaatccc cactttacaa agctaccgat tgaatttcga gttattttaa agaacgtcat
    64561 ttacacaaaa ttgctgatac tgtcaaaact taagttcgtc aaaaatggag tcgtaagttt
    64621 cgggtttctt tcagaagaaa ctgtaaggta aatactgtta aagtagtttt ttaaaaactt
    64681 ttccatttag aacttgtccc aaaacctcgg gtgtaggaac tcctacgaga attgtccaac
    64741 gataaaattc gttagaaaat ccataaatca ccgatctgcg ggaacttcca cgctctatta
    64801 cgaacttata aagtgattgt gctgatttct tttcgtgttt tgggataagt tcttaactaa
    64861 atcaaaaatt tattttaagt attttgataa ataatttctt tttcaatttt aaaatctaaa
    64921 ttttcttttt ttaacattcc ttcacgtatt actttagccc ataatttttt ttctttattc
    64981 cagtgaaaac ccgatttaat tgctaaatct tttttatcaa aatccaaatg tgcggttact
    65041 cttaaaagtg gtgtttgagc aaattgtatt atttcatcaa tattatattt actaagtata
    65101 ttcaacatag tgaaaacgtc gaatagagcc ctatgacttt gaaaaggcat taatccatgt
    65161 tcaaaagata aataatttaa tttcctggtt cgaatatttt taggataggc tatatcatat
    65221 ccagtatcta tccaaaaaac ttttttattt ttatatttaa ctaaattcat taacctttca
    65281 taaataaccc tatcgaactc aataccaaaa tgagtaacta tacatattgc tttatccgtc
    65341 atttcagata ttttaatcga agctgattct attggaattc cgtaagaata taggtcttct
    65401 tcttcaattc ctgttaaaat tttaatgtct tcttcaattt caaaatgtgt aggaggtgcc
    65461 gtcgtttcga tctattcacg aggtgcgtat cgttctggag atatagactt agttgaacca
    65521 cttttatcca aagcgtctga aataaaatca gtaatggaag aattgggatt ttataaaaga
    65581 agtcgtcatt atgttcaccc aaaatacaat catcttttta ttgaattcct ttccgcccct
    65641 gtttcaattg gtgatgatta taagatcatt ccagatgaaa aagaaattga aggtaaaatc
    65701 ttaaaaatat tttcaccgac tgattgtata aaagacaggc tatcttctta catacatttc
    65761 aatgcacggg aatgtctcga tcaagcattg ttagtagcaa ggaatcaacg ttttgaattg
    65821 agaaaagtca aagaatggtg tcttaaagaa ggtgcattgg gaaaggaagc atttgaagag
    65881 ttcgaaaagt tattaagaat tacttagaac ccgtctcaaa accttaggaa tgtaggagct
    65941 attacaatct taaacgacag gaaaaacctt caatacgacg gtttctgtgg gaactctcac
    66001 gtgaacttcc cccgaatgag tggacacgga cgtgcaaaag aaaaaggata aaaagcatgg
    66061 ctcgtaaaac acaatatgac gaaagattta agaagagtac ggtcgaactc ctgataaagt
    66121 ccaggaaatc aatgacccag atatcgaagg atttgggagt ttctttgaat accttgataa
    66181 attggaagaa gagagtgtcg gcttgattgt gtaaatgact tgtgaataac caaaaagtaa
    66241 caaggataaa cccaatatga gcaaacccaa aaatcgagct gaagatctac tgggaaatga
    66301 aggcctctta aagcaactaa cgaaatcact gatagagcga gcgatgcaag gtgagatgac
    66361 gcatcacctt ggatatgaga agaattcctc gttgggcaat aacacaggaa attctcggaa
    66421 tggaaaaagt agcaaaaagc tcaaaggaga ttttggaaca atcgatttgg aaatacctcg
    66481 agacagaaac ggcagtttcg aacctcagat catacaaaaa ggtcagacac gttttaccgg
    66541 cttcgatgac aaaatcattt cgatgtattc acgcggaatg accacacgag aaattaccca
    66601 acatctccaa gaaatctatc aagtggaagt ctcagcggat ctgatctcag aagtcaccga
    66661 ttcggtaatg accacggtga tcgagtggca gaatcgcccc ttggataaag tatatccaat
    66721 tctcatcatg gacgcgttag tcgtaaaggt gagagacggc caccacgttc aaaacaaatc
    66781 cttctatttg gctttaggaa tcaatctaca gggcacaaaa gagatacttg ggatttgggt
    66841 ggagcgcacc gaaggagcga agttctggct tcagatctta accgatttaa agaatcgcgg
    66901 agttgaagat atcttaatcg cctgcgttga cgggttaaaa ggatttccgg atacgatcat
    66961 atcagttttt cctaatgcac aagttcaact ttgtatcgtt catatggtaa ggaattcttt
    67021 gaaatgggtt tcttacaaac agaagaaaga gttgatgatt gatttaaagg ctatctacaa
    67081 atctccgtcg gcagagattg ctaagaaaag ccttgatgat ttttcaacca aatgggacag
    67141 tcaatatccg atgatcagca agtcctggag aaacaattgg gaatcggtga ttcctttttt
    67201 ggcttatcca cctaatattc gtaaggcgat ttacaccaca aacgccatcg aatctatgaa
    67261 tatggggcta agaaaaatta tcaagaatcg gggttcgttt cctaccgatg aagcggctat
    67321 caagcttctt tatttagctt tgaataatat gtctaaaaaa tggaccatgc ctattcaaga
    67381 ttggggaaaa gcaatgaatc aattttcgat tattttcggc gatcggttga agttcgattc
    67441 gttttaagat atgtcattta cacaggagcg ctgacaccct ctcaacatct gaaaaataac
    67501 ttgactcatt actataaaaa tgagtaccgg aaaataagta acaacaaaga taatctttaa
    67561 aaaggtaaaa gttcttcttc gatttttttt agttttgtct ttttaagatt ttttacaagg
    67621 gaatcatttc gatcaaataa aggttcgaaa cttgtgtcta atttttttat taaagactga
    67681 agtttttcat ttttatcgaa tgaataactg taggtaactt tttctccatt tttaagagta
    67741 gcattaacct cagagataat accgttagct gttttgtaga aattaatcga tgtatacata
    67801 tctttccgca aattatcaac taaattttca ggagtgatta tagaagagta aataagattg
    67861 tatatttgtc ttaattgatc tttattcata aaatatgtac ccttttatcc aagttgatca
    67921 gttacaaatg ctttaatagc actatcgacg tattctcgaa ttttatcaag tctttcttcc
    67981 gctaaattta aatcccttaa actccattct gaaattggcc tattgaaata gtttttcatc
    68041 gttgttctta tatatatcga caacatcgcg tcatttttgt tatttttttt gagtatccaa
    68101 ctataatctt gatctccaaa aagtcgtgaa caatttttaa gttcactacc tttcggactt
    68161 aatccataac gtgaaagaat atcgggaact agcatattta tttttgttgt cactatctga
    68221 cgtttcccct cttcaaaggc aactgggttt ttaatatttt gtgattgacc ttctatttga
    68281 tctaaaaatc tattagcttc ttcataagat gagacgccaa gctccattat ctttttgatt
    68341 ttttcatcac gtatcttctg ttcttctatt ctagcctcct ctatttcctt ggttaaatag
    68401 ggatctattt gaagagttcc gattcctttt tcggttacaa ttcctaacaa attgtctcgt
    68461 aagagcaatt cacgcgcatt actagtttct tcgataaatt cttgggtatc attgatttca
    68521 ttaatataag ctgattcatt tatttcttgc ttgtaatctt cccacaactt gtcaagatac
    68581 aaatgtttat gtgaaactat ccaaccaata ttatcttcag tttttggatt gtaatgagat
    68641 gggatgattc ttaatattct acctataaat tgcatgtaag gcaataacgc tctaaagggg
    68701 cgaaaaatcg cagctacaga taaaaatgga tgatcatatc cttcaccaag catggcaaca
    68761 tttactataa catcaacttc atgattttca attaaattaa gaatttcttt gcgctctcct
    68821 tcctcttggc gactatgaac aattgctgtt cgaagtcctt ctgactcgta aagcattttt
    68881 atttgttctg catgagatat actgcaagat gtactaatta ttttgtgagg aatatttcga
    68941 ccgttcactc gtttttgtaa tagtagttca atacttttcc ttacaatcat taaagagcat
    69001 tctcgcgaat aagcaacaga acgacttatc caatcttcgt cttttatccc caatttataa
    69061 atttcatcaa cattataagt ttttgattcg tcgttatcta ttgttaaaag caaatcttca
    69121 ggaacatacg aaatattttc caatttttta acgaaatttt ttgccattgc tctacttaat
    69181 ttatatttat atactagttc tccagaaata tcaacttcat ctgttctaaa aggagttcct
    69241 gttaatttta caatttttgc attagaaaaa tattttatgg tatttaccca tgtttttgct
    69301 ggtgaatgat gggcttcatc aataataatc atatcgaaat ggtcactttt cacttggtta
    69361 aggaggcttg actctaagtg atcttgcaat ctatgaatat ttaatattac aagattagag
    69421 ttattcaaat attctaactt aactcctcgc ttatattcta taactatagg gagatctcga
    69481 acatctttaa aaacatttct tgtaaaccaa aaattatctg gtgaatttgg gtttaatgcg
    69541 cctaatattg aatcttttat aaccaatcga ggagtaataa caagtacacg tcctttagaa
    69601 attttatagg gtaatatccc tataaggcca gttttgccga cacctgtagg aattactaca
    69661 attgcgtcac ttgctttgcg atctattata aaatgttcat agacttccca atatgcttct
    69721 atttgaggct cacgaagttc aagattttct tggatattta cattttttgt aagccaatag
    69781 tccatttcga agttaagatt cattatcccc tcttgtccaa ttaaataata ttctataatc
    69841 ctactaattg tctaaaaacc aatatatact aaaaatacaa tttgaagtcg tcgttatact
    69901 tttactgcaa atggaaacca agtatttctt ttaatcgaac cctccatcgt tgggtgttgt
    69961 gttctaaatc tttgcgatac gagattctta gcagtattaa aagtgtaatt caattcttga
    70021 aatatatttc gatccttata attattgata ttgtttcctg tagaaatcaa attttgagta
    70081 aaaattccac cttcatttgt atcatttgct gtctctccaa tcgaacatgc gtataatata
    70141 agtgatcctg gatcagcggc aagaacttgt tcatcataaa atcttcgatg ttttaatgct
    70201 aaattcgttt gttcattaat taaagattta tagtaagtat caccttggag tgaagtcggt
    70261 ggagtaaaat agcttcgaca actatctatt atgacaacct cacggtcagt ataattaatt
    70321 aaaccttcag cctcaaaatc atctccatca gaattaattt cgatataagt ttttccattt
    70381 tttattgaag tgccaccatg cccggaaaaa agaattagcg agtaatcaga atatttaatt
    70441 ttatttaata atgataataa tttatgttta cttggattca caacttgttc aatttcattt
    70501 ggataccagg caccaccaac attgctataa agatattgtc tcatcctttc catatcaaca
    70561 gaaacaccat taagataatt tcctttcgta tctgagccag gagctccaat taataaacat
    70621 attcttttca ttttattctt ccataattat tcgattaact attctaataa atttcttatg
    70681 ataacccaac tgcttaaact ctgtgtgaat taattttttc caccaatatt tatgaggaat
    70741 tattaattca ggaacatgta cgtattcttc cattttagaa tttgcaaaat atagataatc
    70801 tctctaaata attaaaaaca attatacaat agctatcata tctcagatct ttttcttcta
    70861 atttgatttt agaagaaaat tcaactatat actctttgct ttctaaatat ggatattgga
    70921 tattaagatt attaatttgt gttaaagaat ctctaagcgc tttttcttct gattttttat
    70981 tgttaaataa cgcaattagg taggatgtta ttccagaaaa taacattgaa actaatgcga
    71041 caatagcagc gaaagttaat ttattttcta tttcgatcat tactgattta ctttttcaat
    71101 tcgtttttaa aaaaattagg tgattacttc taatgttgta agaatacaac agagttagac
    71161 gttagaagaa aattttcatt tataatccta atgtagtttt cacaggataa atttctaaat
    71221 atcacttaaa ataactgaat ttgctataaa gtaatttttg ttaaagtcaa cgatatattt
    71281 tcttattgaa tcagaggata ctattgtagc agggctatat cctgaaaacc ttgcgattat
    71341 ctttaatagt tcaattctgt attttttcct gatcttccat atatttactt tttaggctgt
    71401 tcttacatat gtgcaatcca attcttacta ctcggacaca tgaataaaat acttgggtag
    71461 attatttcaa aaatttggat attttggtcc tgctttaaaa tgccgtaaat cccgaatttg
    71521 cggtattttt taagtaccac tattttttcg taaattcggc cgttaataac ttggtactat
    71581 tctcatgcgt ccgggtagta atctataaat taaagaaact acaatatacg aatgtcataa
    71641 aagagtatta ttccatcaat ctaatttata taaaatatat ttataaatta attacatata
    71701 gttttgataa taaacaaatc taaattaata attttacttc cttccaaatc ggttaaaaaa
    71761 tgcaatgtgg cctagtacat aaaagaagac accttttttt ccaagaatag aggtaaaagg
    71821 tgagaatgaa aggaagaaga aaatattcgc cggagtttcg ggaacaagcg gtaaaccgga
    71881 cgttaaacgg atcgtttaca ataaaagaag tagcagagtc cttaggagtt agctattttg
    71941 tattgagaca atggaaggcc gagcatttga aaaagaagga aacagagcaa ccacttacgg
    72001 ataaacagct taaggaatgc ggaaaattga aaagacttcg taaagagaat ctgagattaa
    72061 aggacgagaa cgcgaagaaa agccttgatg atttttcaac caaatgggac agtcagtatc
    72121 cgatgatcag taagtcttgg agaaataatt gggaatgagg gtgtcagcgc tcctgtgtaa
    72181 atgacatatc ttaaaacgaa tcgaacttca accgatcgcc gaaaataatc gaaaattgat
    72241 tcattgcttt tccccaatct tgaataggca tggtccattt tttagacata ttattcaaag
    72301 ctaaataaag aagcttgata gccgcttcat cggtaggaaa cgaaccccga ttcttgataa
    72361 tttttcttaa acccatattc atagattcga tagcgtttgt ggtgtaaatc gccttacgaa
    72421 tattaggtgg ataagccaaa aaaggaatca ccgattccca attgtttctc caggacttgc
    72481 tgatcatcgg atattgactg tcccatttgg cggaaaaatc atcaaggctt ttcttagcaa
    72541 tctctgccga cggagatttg tagatagcct ttaaatcaat catcaactct ttcttctgtt
    72601 tgtaagaaac ccatttcaaa gaattcctta ccatatgaac gatacaaagt tgaacttgtg
    72661 cattaggaaa aactgatatg atcgtatccg gaaatccttt taacccgtca acgcaggcga
    72721 ttaagatatc ttcaactccg cgattcttta aatcggttaa gatctgaagc cagaacttcg
    72781 ctccttcggt gcgctccacc caaatcccaa gtatctcttt tgtgccctgt agattgcttc
    72841 ctaaagccaa atagaaggat ttgttttgaa cgtggtggcc gtctctcacc tttacgacta
    72901 acgcgtccat gatgagaatt ggatatactt tatccaaggg gcgattctgc cactcgatca
    72961 ccgtggtcat taccgaatcg gtgacttctg agatcagatc cgctgagact tccacttgat
    73021 agatttcttg gagatgttgg gtaatttctc gtgtggtcat tccacgagaa tacatcgaaa
    73081 tgatcttatc gtcgaagccg gtaaagcgtg tctgtccttt ttgaatgatc tgcggttcga
    73141 aacttccgtt tctatctcga ggtacttcca aatcgataga accaaaatct cctttgagct
    73201 ttttgttact ttttccattc cgagaatttc ctgtgttatt gcctgagatg cccccgtttt
    73261 tagtaccagt gtaaagtgtc aaaatccact taagcagagc gtcttaaata ttcctccgga
    73321 gtaagtcccc caagagaact atgtggcctt tcagaattat agaaatttct ccagtcctcg
    73381 acaaggcgct gtgcttcttc aatattctta aaccaatttt catttaaaca ttcgtttcgc
    73441 atttttccgt taaagctctc gatgaaggta ttctcagtag gcttacccgg cgtaataaaa
    73501 tgaatatcga ctcctttttc aaaagcccat cgtaaaaaag cttttgatgt gaattcggga
    73561 ccgttatcca caacgatttg ttttggcagg ctatggactt cagatacttc attcaaaatt
    73621 cttactaatc gttccgaagt gattgagaat tccacctgcg ttgccacggc gaatcgtcca
    73681 aagtcatcga tgatattcaa tattctgaat tttcttcccg agtagagtga atccgacatg
    73741 aaatccatcg accacctttc ctccggtttc ttaggaacaa tctttggaat cgcaggtaac
    73801 gatactctct ttcgtttcgg tttgattcgg tattttaagc ccaatgctga atacaagcga
    73861 tagattcgtt tatggtttac tcgttcttct tgccgaataa aatcatgaat ctgtctgtat
    73921 cccgcccttt tatgcttata cgctaaagtg agaattcgat ccttcaattc catgtttttg
    73981 tcctgaagcc tggaacgatg tcgaaagccg gttctggaga tttgcaaaag acggcaggat
    74041 ttccgttctc caagccgcgt tttgattaac aggagcgcct ctcgtttctg ctcacggctc
    74101 accacttttt ttcgagtaac atcttgatcg cttcattttc taaagctaac tctgcataca
    74161 gtttctttag cctactgttt tcttcctcta aagtcttcat ccgttttaga tcgtttagtt
    74221 ctaacccgcc gtatttcgaa cgccaacggt aaaaagtgtt accactgatt ccgtatttac
    74281 gacaaagttc aggagtcgat atccctgatt cagattcctt tagaatctta tgaatttgat
    74341 cttcactgaa acgttttttc atgttttcct ccaaaatttt atgttcttga gaggatttca
    74401 aacattctaa atggttctaa attcgggggc taggtcagac tgactaccgg cgtctaactt
    74461 cgttcgaaat cgctgatgcg actctcactt gacttttcat gtactagaat aaatttaagt
    74521 gaaaaaatcg ttcacggctt ttaaggccgc ttcccgatcc atgacatcgg gaaaattagg
    74581 ttatggttaa gaaaaaatta tggcaaaatg gaaattaacc tatgaagcgt tagaatttat
    74641 aggtagggac ggggccggat ggcccattat tgatctaata tctgattctt ataatgttga
    74701 agataactct atacgccgtg tctctgtaaa cgcaaagaat atagttttga ataccttacc
    74761 aaagaacatt gttggagttc gagttttcga tattgaaaga attgatgaaa tgacgggcaa
    74821 aaactacttt gaaagctatc aaattgaaga tcttaatttt gaattagaag aaagtgatgc
    74881 taagaagtta cgaaaaatac aatttgatct attatccatt gacggcggtt cattagattt
    74941 cgattatcta agacttttta atccagattt gtttgttatg aatttaatgg atgtgaaagc
    75001 attctttgtt gatggttatg gggtactaag tcatgaagaa ggagctttag tattagaaaa
    75061 tttaaataac ttttataatt catttacttc tgatcaaatc aacgttttaa gaattaatcc
    75121 caaaagtgtc tcttatgatg aaaacaaatt gattcgtaga tttctcggac aagatcgaca
    75181 agtcgtagat tcttctagta aacaaaatta cgttaaaaat ggaagtaaag ttaatctaaa
    75241 atttctagaa gaaaaaatta aagattcgga aataatttct gatataattg attggatagt
    75301 tgaaaacgag gaaaatcctg aattattaaa aaacttcagc aaacttactc cggaaaattt
    75361 aagcaaacta aatacattat ccggtattgt aactttaaag aattgtttac tacgatggga
    75421 ggaaaatcta ctccattctt ccgaagactt ttggcaaaaa gagtttgaag ataactcata
    75481 cgtaatttct caacttttta catctccagt tacaattatg aaatctaaag cttacttagg
    75541 tggcaagagt attcataata ctggaggatc gttagtggat tatcttttcg ttaataaatt
    75601 aacaaagaac acaagtataa ttgaattaaa aaccccggcc acaagattat taggctcgaa
    75661 ttatcgtagt accatttata atatttctgc tgaattatct ggagcgattg tacagctttc
    75721 taattataaa gacgaacttt taaaaaacta ttaccagctg gcaaatttaa ataaaggaat
    75781 atttcatgca tatgatcctt cttgcatact catagtggga aatttcgcaa cggaattaga
    75841 ttccgaagaa aaagtaaaat cttttgagtt atttcgacaa caactacaga atattcaaat
    75901 aattactttc gatgaacttt ttgaaaaaat gcgactatta atacattcat tagaaggtag
    75961 ttagtcgtcc ctgaaaaaga gttacaatag cgaataacgc aaataaaatg ctatccaagt
    76021 agaaaaactt agaaacaaaa tcctcataaa acatccagaa accacgtaaa agccggtgaa
    76081 aatgaaacca gaagaaaact caaaacacta gagtcttcga taaatttttt cgatccttgt
    76141 tggatgctac aaaagatagt aataaaagtc tttatctaaa tttttctaaa aatattgaaa
    76201 aagtaaatcc ttgcttctta cttcacatcc attaaattga taagaaaatc taatattttt
    76261 tattcatttt aagaaatgaa aatatcatat aaaaagttaa ttcgggatga cttaaattaa
    76321 tatgttgaat catcaaattc taaagtctta ccatttttaa tattgtatat ttgaacattc
    76381 cttttatggt tctcagagga aaaaggacct aaagcaaatt cgcattcaac actaactgag
    76441 tcaactttac atacaccatc ttctttttct aatgagagtg accaccaaga acgttttgct
    76501 ataaagtctt cagtgccatc aactccttta cgttttattg taatatagtc acccggttgt
    76561 ggtatagaat tagattcaag ttgtagttga taatcagctt ccccaccacc aggagggacg
    76621 aatattaaat aaattttcat tattttcttt ccaattaatt aaagatatta caaaagtata
    76681 aataaaatgc taaatgtcaa attaagaaat atataaaata tgttacattt cccttttctt
    76741 gtcggaaatt tggttcaata tgcgatctgg cgcttttcag tacaagattt ttactctttt
    76801 ttccttctta cgccgaactc acgttatttt aaaatattat gatgtgaaga ataagatagc
    76861 atgggaccgg gcctcgatgg attccgcaat tgttaagaaa atatagtaaa taaatatgct
    76921 gaaaaaaata cactaaacaa gatttgcaga gacaggtaaa ttggaagatt aatatcattt
    76981 cctcaattga aagttttttg ctttcacaat ggcccgaagg attaaacgac gagagtagtt
    77041 taggaagtat aagcgagtta gccaagaata ctcttgccta tcacttagcc aacgctatag
    77101 aaaaagagca aataattgaa atatttacta taatagcgaa tcggatttta aatgaggtta
    77161 ctgattcaaa aaagaggaaa atttatggaa aaaccttatt tgggataagg gaaatacaaa
    77221 agatagaatc ctggattcag ttaaatatag aaacattgaa taatgtaaaa gataatagat
    77281 tattgtttca gaaactatgg cctattcttc tcgaacatac taaaaacaat atgttcgtta
    77341 aatgcagttc gcaatcaagc ttactaacgt tggcatatga ttggattgaa gggaaaccat
    77401 tttatgaaat attcaataat ttcatttcaa ctggagtaaa gctagtcagt aggatacaaa
    77461 gacgaaatta taaacttgag catgttgtcg aaatttgtga aaacgcaatt tcctatgaag
    77521 gatcagtaat acttggagcg gttgttgaaa ttatagagct tttatttcct caagaaatgg
    77581 ttgaacttat agaaagagta aaaattttgc aaaaaagtgt aaaatatgga ttgtcgtctt
    77641 ttacttcaat aaatggttac gaattaggat ttgcagatcg tgtaattgct aaagaatttt
    77701 cgattttaat gaaaactgaa aaaagtaaaa gtagagagtt tcttaaggta aatgagaatg
    77761 cttttagaac aatactttta aaatatccaa ttctttattc gcaaatattt gaaagtatat
    77821 tagaaacgta aaatgttacg gcatatgttc ttttaataaa ttaatgttcg ctttcacgga
    77881 tcttgtattg tgaaccagca aaagacccca cacactcgaa cgtatcatga ttgaggcgag
    77941 gcgcccatat acaccacaat tagcgggcat acaaaatcct gacttttcaa ggatttgaat
    78001 gttttttatt aagtaatgca tttaatgcct gtttcaattc acgctcatct ttaagagcag
    78061 atgaaattct atctgaaagt tcaatcaaca ctactcttat actttgagct aatataagac
    78121 actgctcatc agaatgtgaa tgtaaacctt cgctaagtgc attatgcaat atttttaatg
    78181 gattatgacc attcattaaa atactctcag gaattgctct ttgaactgtt tctacagctt
    78241 tgctaaattg attttcagct attgctcttt ctattaataa tattttttca tcattcattt
    78301 tttctttttg agctattttc ttgatttctt ctaatattct atttttctga ctttcaacca
    78361 ctcttctata gtaaccataa gcccctattc caagaccttg gttttcacat tgcctaccct
    78421 tcaaaaatat ttctctatca ggaccaatta atttaattaa tcgagatgga gtcacaggac
    78481 cgaaattcgg gaattcacca aatttaaaag cataactttt aatattgcta ttgctttctg
    78541 catttataaa taaaaataat gaaaatatct tttgatattt ttgacaattt gaacattgat
    78601 atgtgatata taaattagtt tgattcacat ttatcaggat aggatcagtt tcaattgacc
    78661 gaaaaaaacg tgtgccgtta cataaatcat tcgagcaatg aagttgaatt tctggtaaat
    78721 tcaaaatata ttctgaaggg taataattat aatccttttt tgtaaataaa ttctttattt
    78781 cagatatttg atttggaggt tgactctcta aaaattctgc aaataaaaaa gttggaaaat
    78841 ttgaatttga cggcaccgga ttttttgaca tttttaatca tcaacattga tgtattatag
    78901 aagtcaacta ttccatctaa ttaaataaaa taagaaagat aataattctt ataaaataat
    78961 tgagcttaaa aatatatttt aattttattc atattatata ggtagaaagc gtagaggcat
    79021 ttaataccat tcattgaata aactcaagat tataatattg aatttgtata aaataaactt
    79081 caagttatac tctgaataga ttcggctaaa ttaacgcatt atttaatttt ttaatactaa
    79141 tcaatatttt taattataaa ctaaataaat aaaaactcta gagaataaag cctacttcat
    79201 aagtggagtc taacagaata taaagattat ttagaaattc ttgggaggaa attgaatcaa
    79261 tacgaagtaa caatcaatag tttctttttc acctaaaaac ccctactctc tctcaataca
    79321 aagataaata accaaagcta ataatccaaa aaaacaccat ccaacaaggg ttccgagtgt
    79381 agtgtataaa agaatgagtt taaaacaatc cctgttataa gtcgaatatc caatttaaaa
    79441 gaaaatcccg aaaagaaaac cgatacagac ggaaattaaa accgtggaaa gagtgacttt
    79501 tagcctttga aaaaaagtgg gagcgtagac ggcttcctca aaatcccgac aaaaaaactc
    79561 agaccaacag attcgttttt ttaaacgtac atactccccg tccctaactt ttgaaaggat
    79621 agtcaccgtg gctttggagg attctatttt ttgccaattt gtgtgaagtt tctcaagaca
    79681 taaaaaccaa gaggcccctt ttaattcgga acaaccggta tcacgagaag gatttagatt
    79741 tgattgaaga ggaacacttc caaacgtaga acaattaaat agaaatagaa tagaaagaca
    79801 tacaaggtgt ttcatttctt ttttcctttc gattcgggac tcaagatatc acaggtatct
    79861 tgaacttctt tcggagtgtt attcgcataa caaacaagtt tagaacggtc tcttgagtag
    79921 tctacaggag aaacgttttc gacaggttca tgattgatct tgatttcaag atgattgatt
    79981 ttaaaaaaag aaacaaatag aattataatg aaaagaaaaa agataaaaaa ggatttgttc
    80041 ttaatgatta agttttttaa acgaagtagt aagtttttca tagatgtaac ctcataaaat
    80101 attgatttca aagattacgt gtacgtgtat ttgtttttta gaaagggtta ggaattacca
    80161 cctccgcgcg ctttagaaat aaaatcacct aatgacctta aaatctcacc cgatttaaac
    80221 caggacatta aaacgatacc cgaagttaaa aaaagaccat gaacactcac tcccccgaat
    80281 ccttccgaaa ttttctgttc cggaaaaaat cttaaaagaa aaagacctaa aagtaaaaaa
    80341 aataaaccta agaaaaaagc ttggttagat tttcgaaaaa gacttttttt aacgataacc
    80401 gtatggccta aactttgatc ctgatccttt acctttgaag aattggtatg tttttcgata
    80461 atttcttttg attttagttt ttgtttcata taattctcta tattagtaat tccttaaccg
    80521 attcttgatt taaaaccgca taacaaaatc ctttaaaatt ttgattcctt ttctttttta
    80581 agagtgtggc tcctttaaaa atggaaatga gttcgatcca ctccggatca ttccaagaag
    80641 ctttagtgac agtacaacca agagaagaaa tacctaccga ttcgctattg gaatttcgag
    80701 cgtgtatatt taaaccaacc tgatctaaaa aaatagggtc taaatcgttc caaatatgat
    80761 cgctattttt atcccttcta aaataaaagg gagaaccttg tactaacgcg tcatgacctt
    80821 tatggttccc aagctttacc aaataaagac cttcttcggt tctcgcctcc ccgttagtga
    80881 caccgtattt taaaagagtt tctttggaaa ccaaccccgg atccattgta actaccctac
    80941 tcccccaaga attaccacct ggatcaatgt taaaaaggat gtcgttaaaa cggtcaaaag
    81001 agttgttgtt taaaatcacg ttattgtcta aaacgctgat cccacgtact ccgattaaaa
    81061 cgtgatctag attaaaatcg attttgtatt tggaattttt gaatttagat ttggtaagtt
    81121 cgattagctc taaaataaat ttatcatatc tcacaaaaga aaagatagaa cataagctac
    81181 aatatcggtt taaaaaaaat gaaatggagt ccttagattt ttatcaacct aaggcaccaa
    81241 aagaaattcc agtgtaacga attttagcag tcttccacca ttctttaagt tcgttcgaaa
    81301 gttgtctaat cctggcccca aaaaaagcat tttctgcgga cattgtagtt ccaatagatt
    81361 cactaattac accaacacta gtggaatagt ttgagattcc tccgatgata ccttcaccat
    81421 aagaagataa aacacagatt acaaagtatt ttaaaacttg atcttttagt tctctcggaa
    81481 ccctcgatgc gtgatcatac ccggtagtat aatccacttg ataggcacct ggaagatttg
    81541 aactattttg acttaaaaaa cgaaaccctt gaatccctat ttgaggaatt ccgacattac
    81601 caaaaggaac tcgtgtaaag actgcacgta aaattccggt tttgtattga atcgtagcac
    81661 gacttgtaag atcaagaatc atattcccat tccaaggaag cgttaagacc catttatgaa
    81721 gacgacaaag attttttctt ctcagtttta aaaagaaatt cgaacttttg gaaggatcat
    81781 agtcgtaagt atcatcccac tccgcatagt cttcgattct accggttttg ggttctagat
    81841 caaatcttcc ggattgtcca acaagcgggc gggatcgaaa aagcctagga taaatatccc
    81901 agtcaatttc agaggcaaat gcccgaacgg tttggtcaca ccaatttttt aattggaaat
    81961 cctccagttg agttccacgg gtagtgagaa gaggttcgtt cccgaaaaac ataatccgac
    82021 gaagttcgtc cggatgaatg atacaacccc agccgggaag gggtgtattt gatttttcaa
    82081 gatctgggta aatgcaggca gacaaatcgt gatattcgta gtcttcggat tgtttgttta
    82141 aatccccttc aaaaccgtaa gtcataatct atttattaaa atataataaa tatttagata
    82201 tcggaatgga tttttgattt tgcaatttga agttgttcta tgggtattgt ataggatttt
    82261 ccggaagcta gttcacacag aacggttttt ccgtctttag cgacttcttt aactttagca
    82321 agcatcccgc ctacgttaac tttgtttttt gcgtaaactc tcataataag acctggtttt
    82381 ggtatttgtg aaccacttcc gtatgatgat ttcctttgct ctcttacttc ttcctcgaat
    82441 tttttgtgtc gaatttctct ttgttttatt tctatttttt ctttttcgga aatttctttt
    82501 tgataattga ttttatttcg gtcatgtttt gcttgatcga tctttttttc acgaggcacc
    82561 cttacgtcct cgtttgttct agtatttcga aaggccatat agtcgcctga ctttccatga
    82621 acgactacct tttttttgag tagggaattt gtatttaaca taagatttta gtgggacgtt
    82681 agactagaat tgatccaaaa cccggaaaat tcaatcactc ctgtaaaact gatttcgttt
    82741 gcacatatcg gaataaaaaa ctgaatatct ccatttcctt ttctcgtata atttctaaaa
    82801 ttagagtctg agttatttcc ttttacgttc atcgtccagt taccgtttgc gtgtatagcg
    82861 ctaataaaat agagtttatc tttagaattt aaaaccaaat tccccgaaag ggtgaattgg
    82921 ttttgaaact ggattctatt taggtcttgt agggtgatcg atttacggga cacatttaga
    82981 tttttattcc gaaaataaaa tatcgggaaa taaatattaa accgtactag accaataaaa
    83041 cttaaacgtt ttaattcttt aaatttcgta aaatgattta aaaccctatt ttaaatcatt
    83101 tataataatt taaaattatt tttcaaccga tactcaaatc cttgatttaa aactaaggat
    83161 atggaaaaaa aagtaggccg acctagggga aataattacg aaaaaaattt agcgatacgg
    83221 ttaaaatcga atacaaacat acaacctaca aaagtaaacg aacacctaat tcatttagcg
    83281 aaatcatttt ttagccaagt caattctgaa aatatagaag gtagaaaacc ggtatataac
    83341 tatgatcaga taaatcaaat tagaaacggt gtattactca gaccaccttg tagaataccg
    83401 gtcacacaac ttagaaacgc aagttacggt acgagtataa tttcagctat ccatacgatc
    83461 cgaattgatg agttaagtag atacgcaaaa ttaaataaaa aaagaggact ttggtttagg
    83521 acagaaaacg aagaagacga aatcaccgat gaaatccaag aaaaaatcaa aaactgttca
    83581 cagttttttg aaagaatggg ggatttaata gatgggtgga tgaatcggga caattttagt
    83641 tccgtttttg aaatgatgat acgcgatact ttaacctttg atagtatctc attttattta
    83701 gtgtataact cacttggtaa acttgttgaa atcaaatact tagacccggc tacgattttt
    83761 caggtagata aggaaaaagg gtataagggg gacaaaaatg tatcttttgt acaaattata
    83821 gacgataggg ttatcgaagt atttaacgaa aacgaaatat tactattaca taaaaatcat
    83881 atatccgatg tgtccatgag aggattcggt ttttctcctt tagaggcttg tattttggat
    83941 ttagtggggg tgattcgatc cttaaaattc aaccgggata cttttacaag acaacatcca
    84001 cccggcttta tgtctttaat aggggacgcc acacaagagg tgatagagtc catacaacta
    84061 cagtatagag aaatgatttc cgggatggac gattctcaca ctataccgat tcttggaacg
    84121 tctgcaggtg aaataaaatg gactccatta aatgtttcta atgatatggt atttaaggaa
    84181 ctgatgcagt ggtgcgtttc tttcgtaatc atgtcacacg gtatggatca gtctgaacta
    84241 ggtttaagac ttaccggttc agccacactc ggagaatcta atcaggtaga aaaaagtaag
    84301 ttttctttaa atagatcctg tatttcttta cttacgtact ttgaaatggg ttttaatagg
    84361 atcagacata ttagagaaga agatttttcg ggtattgttt gtgaatttgt aggaacggat
    84421 ccggaagatg aaaaagacaa actcagtaaa aataaagacg aagtggctaa ctggaagtta
    84481 atcgatgaaa tccgaatcga acaagataaa cctacaatag cccaaaccct agccgaccta
    84541 tacggagtca gtgaggaaga gtataaaatg gcgggtgctg tcattttaaa tcctatattc
    84601 cagcaaaatt tacaaatgat acggcaatcg gggcaaaatt gcgaatatcc caatttagga
    84661 tgttctgatg cggaaaaaga agaattagaa gaacaagatg attcggattt ggtattttaa
    84721 agattgagtt tgactaaatt attacgagac actccaccta cactttggaa attgccacag
    84781 agccaccaag tttcattgtc gtgaaaaaaa cctctttgta tagacgaagt atcgtttcct
    84841 agaccgtttt gtgggtagta ggaaagcagt tgcatcgaag tggaatcgat acaggcgata
    84901 gaaagtctag actcgtagtt taaggttgtg aattgtcctg caaaatagag tctattattt
    84961 ttagtggcaa aactcattac attcggtttt aaggaaccac ctgcgaactg agttggataa
    85021 atactgagta attcccccgt gtttacattt agagcggcaa agcctatacg actaagaccg
    85081 gaaaccgaag tgaaaatacc tccgatgaaa agagtgttac cgacttggat catatctttg
    85141 atatacggat ttactccacc gtatatgtta agggcagaac cccaactagg aattacgtaa
    85201 ccggaactag aattcagagc cgccagtttt ggaatattgt aaccccctat cgtattaaaa
    85261 taaccgccta taaatatttt ggatgaatct tttgacaata aaagtctata gggatgtccg
    85321 ccggttaaat aatcttgagg ataccaaggt aaaacggaaa ggtttaaaat atcaattgca
    85381 gctaacctac tcctagaaat tccgcttaca gtcgtaaaag atccgcatag atagagagta
    85441 ttttccttta cgcaaaaatc gaatatatta ggtgatacac ctccgattcc tccactcgga
    85501 taccaagaaa gaagtgatcc cgtatttggg tttatcgcgg cgataccgtt tctaagaaac
    85561 ccaaatacgg atgtaaaact ccccccatta cgagcatatt gtttacgaga atcatggaac
    85621 taattccgac gactccactt tgtccttgaa aaagcggaag tacagttcct gtactataat
    85681 ccaacgcggc taaaccgttt ctatttacac ctccgatact cgtaaagttt cctgccataa
    85741 agatcgtatt ttcatatttt ataatagagt aaatttcacc gtttgcgccg tttaaaggaa
    85801 aacctggatc tacaatcggt tttaatttcg gattttggaa atgagcaaac ggtaaaaaca
    85861 ttcaacccat cgcgagtaaa caggaagaaa agatatttcc acccactttt atgaacgtat
    85921 aaaagtcttt ttttagagag ataaccgtag gtgtaggtac tgtggaattt ggccaataaa
    85981 aagtaccacc cgaccaagtg atcgtatagg aagaaccggt tgattctaaa accacattaa
    86041 ccacttggtt ttcagataaa ttagtaatag tgaatgttgc atttcctccc gtgattctaa
    86101 acagattgga aatggaacaa tctaaagtcc tatttccaga agatagtaag gtggtatttg
    86161 gagaagactg tcttagatat tcgaccgact tcataccggg aagaccgagt aatgaattta
    86221 ggttcgttac cctatgaccc gaagcggagg atgaatcaaa aacgaatagt tcgttgtcaa
    86281 gacctgtaga aagagtcgtc cagttgccga ataaatcttt ggttaaaatt tgtccttttt
    86341 gagtaagtgt tttttctaaa atatggcctg aatcgatttc gtttttttgt cctgtaaaat
    86401 ctacttgaga tccgacaaaa gagttttgat ttaaaaagtt cgcgttttgg ttgactatat
    86461 tcaaaatacc tcccggcgaa cccgtaatcg tagaagaatc cacattacaa agtcctgata
    86521 ttgcataaag atgtaaggaa ttacttctta cggaaaaaac ggttttgtta attccttgga
    86581 tggatgaatt ttttaagaat acataaaaat tccctgaaac taaatcaata caactttcga
    86641 cgttagatgt atattccaaa atggaatcgg taagattaag tgcatttata ctcgaactat
    86701 caaaaatacg ggaagaaaat tggagacgaa gccctattat ttccaaaggt aaacctaaaa
    86761 atttaaaacc gttcgtgaaa tttacgacta agtggttctg ttttttatat ctaggtagta
    86821 aggtacattc gtttaggttg gacgtatcta aaggaatcgt aagcggttca agggtatcgt
    86881 ctaactgaat gtattttaaa ccttttgtat ttgcaagact cgaaattaag tttgtccaat
    86941 tgttaaatac gttgtaggaa ggtgaagttt caccgggtct aaaaataaaa acgttttgtg
    87001 aaggtctttg ggataaagat agtttaccgt cgtttcctaa cgttgctaga cttgcccctt
    87061 tttcgcttgt gtttaactta cttaaaagtg cagattctaa ggagttgaat tctgtcatcc
    87121 tagaatttgt ttctatagag agtaaatttt caaaataact tttgatcgaa ctttccttta
    87181 aaaaatcgtt tttaaaggat ttcatttatg ctctatccgt attctaaccg tacggttttg
    87241 aaaagtgttc ccaaacgtaa aagaaatgtt tccgttatca tcataataaa atgaaatcgg
    87301 tgaaacccac ttgccttgat tatctgttac agtaccgaat acggaaatga ttttatttgc
    87361 taaacccgta gatagattac aatttcctaa attatcagtc gttgtctcaa aatatgaatt
    87421 ttgaatacga gttcccgaat ttaaaaaccc tactcccaaa aaaaccgtac ccacttcgga
    87481 aatcatctgg tatacgttta aaagattaga ttctaaatat aaccttaccg agttggcgga
    87541 aggtgcgata gaaatttccg taaagttagg tgaatcggaa acgatcgtgt ttgtggtaac
    87601 tatattttca gtggaaggaa tccctaaaaa ataccagctt tctttttgtt tcgagaatac
    87661 gagttcataa gatccaccgt ctaaatccaa ttgccagtcc tcttctaaat tctctatttt
    87721 tttggagttt ctaagtaagg tgataggata agttcccgct ttattggata gatccaggat
    87781 tccgattacg attgcgtctt ttggatcgtt tggtaaggat acgttaaaac taccacctga
    87841 aacgtcacat agtacacgtt catatttcaa ggcgctatag tttgtagtta taacgtttga
    87901 gttttttaag gaaccgaaat tatttttcca gctaccgtct ccggataaaa acttttctgt
    87961 gtccgttgtc agaggggtag gaacgagtcc ttttttaccg tttgattgag gggttgcacc
    88021 cccaaatgtt tcgtctaatg caatcgttcc ggaactgtcc ggtagtatat aatccctttt
    88081 ttggctggag ttacttttta atacgttttt aattctacct tgatccgata atatttccag
    88141 ttcactttct gagttgattc cagcataccc acccgattta tttttttcgt tttttaattg
    88201 gtattgtgga tgatcgtcaa aactaagtcc gatcaattcg gaatgaagat tcgttctagc
    88261 tgttgttttt aaccaccttc cgggttgtga aaaatttagg tctttcggaa gaatcgttct
    88321 taaaacgtct atttcatccg gaacggtcgc gtttgaatcc gagtcatact gatacagtgt
    88381 aagttcttct tctacttgtc taatttgttt gtcttttctt tggtcgggtg gaatatttct
    88441 aagttcctct aaattttgta caggagtatt ccaatttgtt aatacttctt tttttaccca
    88501 ttctaaattt accgcatccc ttccgtcgat aggggatgcg gtttttagat tggtaagtcc
    88561 tgaattatcg ggaagtctta cttctatccc tgtggatacg gcttttagaa tcggtccttt
    88621 tttacccaaa aaaacctctg aaccgattcc ttttagtaaa aactgaaata ccggattcaa
    88681 cctagataaa cttccactaa aatttgattc gtatcatagg gggtagcgac tcttaaagaa
    88741 tgaattccac cgctccaggt gataaaacct tgaggtaaaa cgtggtcttg attggaacca
    88801 ttcatacgga ttacgatcgg agctgggtcg ccttttttaa ttcctattga tgtgtcgtcg
    88861 gttagataag tggcaagaat caaaacatac ttaaacgtaa tccccgaagg aattgggatt
    88921 tgtactaagt tatcgatttg acggatcgct tttgtaagtt tttggggttg ttgtacttga
    88981 aattcgattt caaagttttc cagttctctt tcgatcgata tcccgtttct ctgaaatagt
    89041 tgaaaaaata ttctatggat ttccatagaa tttaatttaa cgaatatctt aaatatcggt
    89101 ttatctattt tgttctaaca agcattccgt ttccggaagt caaagaaacg attttagaaa
    89161 tggaacttac taaaggtgta accaattcac ataacgtggc gataccgtcc ccgatcgtat
    89221 tgatcgatcc ggatacgacc ggtatgagtt ttgattctat agcagatacc gaacgggtaa
    89281 gtccaagcat aatgttttta ttttccttaa atatatcgat catagcggta tttagtttgt
    89341 aacctacttc ggcggcttcg gcccctatat cagttgcaaa tgtttctttt tttctatttt
    89401 ctagttctaa ccctttgttg taacctgcat ggattgaact ctgatcccta ccaaaacctt
    89461 cgtaaccgaa ttttaaagaa ctcatttcgc taaaacttcc accttccatc ttgtgaatga
    89521 gtcctcttgt attggggtct agtccggata aagcaagaga catgtatttt cctggattaa
    89581 gctcggaatc tcgaattgat tttaatagat ctcccccgtt tgcttttagt gcttcactca
    89641 tggaaagtga accgaaaatt ccacctccaa aagcaccaat cctccctttc gatgaaagtt
    89701 cctccgctaa attcattcta cgtaaggggt ccatgtttat ggagtccgtt ctattgatac
    89761 cggctgaaaa tcttgaataa tcggaaatat cccctgaaaa tcctttattt cttagattct
    89821 ctgcaatgga tgcaagtttt gtaatatatt cagattgtct aagtccgtta aaccccgaag
    89881 cgttcgcgcc accccttaaa tatcctaaat ctgcattttt agaatcttta cggatcgttt
    89941 ctaattcttt taccacttcc ccaatccctt ttccttgaga agccgcaaac cgaagtatat
    90001 tcgattccag taaatttcct tttttaaata tatcttcacc tgtgattcta cctttgatta
    90061 cgtttgcttg tgccagttcg gaattggaaa aataacctcc tcccccgcca acatacccgc
    90121 ctgtcgcacc gattgtctga ctctgtgact gcatggcgct atgatactgt tcaccgatag
    90181 aagaaattgt ttttaatact ccacccgcaa ccgcaaacgc ggcccctata taaggtaaag
    90241 ccgcgctaag cctggaatac gtgtcacttt ttacctcttc ccctccaggt ggttcttttc
    90301 caccccctcc acctggaaag ttacccgtgt gaatcgttgc gttttgaatt tttatttctg
    90361 atttttggat ttggaattgt ttggttgaat cttttttgat tagagagtcc gagctttcac
    90421 tctcttcgtc ttctttcttt ttcttttttt tatccagtag atccttagcg gctgaaatct
    90481 ttttatctat tgtattaaaa aaaccaccgt gccccgtttc gtcaaggtcc gatccgtccg
    90541 tacctacttt tgtggtatat gcactaccac cagcgtattt agatgcgggt tcaaacttat
    90601 atttttttct atttttttta gtctttttag attcaccttc atttttgtcg tcttcgtctt
    90661 ttccaaaaaa tgagaatagt tttttggctt ttttggatat tcgtgaaaat tccttttcta
    90721 cgtttttaaa atcaggtctt gcgtgtactg tgatttctaa agattctaaa ctcaaagatc
    90781 caactctcta ttaatttttt ctaatatctc ttttcttttt tgttcccctt gtaatttaat
    90841 catttctttt gtataccctc cctcttcttc caggatagac gatagattcg ggcttatact
    90901 ctctaggaac tcttcgggtt tcattttctc cagttgattt ttctgggatt ttagttttat
    90961 cttgtattgt aggttctgaa agtctatcct cgacattgct tccagaatga attgtttctg
    91021 tggggtaaat agattcccca gatgtgtcac tcctctcggt agaatgtgaa actctttcat
    91081 cagatagagg tctaaaagat tcttttcgtc cgatagtgat tctatcgtcc ctattttttt
    91141 ttaactcatt tagaaatgag tcctcttttt ttttgtattc tttaaagagt tttagaacaa
    91201 actctttatc ccgtatcttt tcaaacgatt ctatctctac agggaattct tccggtattt
    91261 ttctgattac gtgattgagt gtgataattg catatatata accataggtt gtattcggta
    91321 tcgattctag agatgctcca cccagtcttt tggctacggc tatgtctata tccagttcgg
    91381 tgctcggatc ggctatgtct gattcaaatg tgtaattttt cccctcatac tttacgttta
    91441 aaaggactct actattcggt tctaatattc tcatatatga gaataatcta ataaatttta
    91501 atatcggaag agtaattatt ttaaactaaa caaaatatag ggaccgggat ttaaaattat
    91561 ttgggattta gaagtgagaa aaaattctaa cttttgtcat tgacattact cactactacg
    91621 acgataatga tattatatca cccctatggt aatgcgtagg gcgcggggct atctcgtaag
    91681 aggtagccct tgctttatta tgactcctaa gcgaactttt gtctacatcg acggatttaa
    91741 cttttattac ggtaaagtta aaagtacaaa atataaatgg gtagactttg gaaaactttg
    91801 cacttttctt cttcctaaag aaaaaaataa cattataaaa attaaatatt atactgctat
    91861 ggttaaacct aggcaaaatg atcctggaca gttacgacgc caacaagtct atattaaagc
    91921 attaagaaca atcccaaatt tcgatattta tttcggacat tttctatctc atccaatcaa
    91981 aatgatgcgt tccgatggaa aaggttttgt agaagttata aaaacggaag agaaaggatc
    92041 ggacgtaaac ttagcctcac acatgatttt tgacggttgt aaaaatgaat atgataccgc
    92101 tgtaattatt tcaggagact cagatctttt agaaccggtt agaattataa gaaacgattt
    92161 aaaaaagtct gttggttatt taaatccgca aaataatcct agtaaagttc ttttacagaa
    92221 ctgtgatttt atgaaatcca ttcgatttaa tacagttata aactcacagt tcccggacac
    92281 ggttatagac aaggatggaa accaaattac caaaccactt gaatggcatt aatatttcat
    92341 atttctaatt aaatgcttcc atcggttccc agtccacgag ttcgaattcg atttctcttc
    92401 cgctcatttc gttatttaag atactaaatc cttccgtgtt gactccaccc gtaagcatac
    92461 ccaccctttt accgcttctt ttttctatga tgagaatgtc atagaaatcg tccgcatgtt
    92521 cgtcgttata cgtatctatt ttgactacac cttctacggg aatcgtcaaa atatgaaact
    92581 cacccgatgc ggttccttgc caatcgagac tttttaaacc cttcggtttt cttgttccta
    92641 aagcctgtat ccttccttgg ttgttattga tactgactcg aatcgatttc ataaaaccga
    92701 ctgtaagacc gttgatttta acgattgcgt catttccggt taaaacttta ggattgggtt
    92761 ttgaactttt agccatattc taaacctcac ttctagcgcc acgtacgacg tctaaattca
    92821 gtaggaagaa catatagttg atcggagtta caatcttacc gtctgggaat ataaaataga
    92881 taacgtcacc gtcccgacgt atctcaaaat tctcatcaaa ggcgtcttca cccgtatata
    92941 tattacgagt caaccaaccg tattgcctga tatacacatt acgaatcctt tgtattacag
    93001 ccgttcgtat atccgcatcg gtcagacttg tcccgagagc ttccggatct gtaggtattt
    93061 cccccgtaaa ggttacgttt aaccattctc ttaaatcctt taccaaagcc aaagcggtgc
    93121 atacggtcga agcttggttt ctaatcaggt tttgggactg ataggttgtg agtgcgaact
    93181 ctatcttaaa aggaccggca ttcggttttt ttgtgattac aagacctccc gcgcgtaata
    93241 cgtttttaat ctgagttttt gttaaaattt cgggggcatc cactatattc aaatccttga
    93301 atgtagcagt ttcccttacg ttcgaggaag ctttaattgc gttgtgtaag accgcgatca
    93361 tccaacccgg ataagttctt aaattgattc gatctgcttt gtatctgata agtggtgaaa
    93421 acccggccac catatattcc gagtttaaag actttatatc ttctattctt tcatcaatcg
    93481 acttttcaag gtcaagtcct gctcctccga acctttcatc cgatccttcg gctgaatttc
    93541 cgtttgcgag tttatccgct aaataaagtc ttaccggttc aagagatgta catacgttta
    93601 tataaaatcc tttgactgct tccgtatcaa atacagtatc aatcgcatcc agataacttt
    93661 tagtggtagc ggctcctgtg actccacccg acaaatacac aaatccggaa agatcagaaa
    93721 gtggtttttt atcttgggat atgatttcta aaagtccgct tgaattaaaa aatgattctt
    93781 gtctaaagag taaggacttt aaagtttgag gtattgactt tacgtctaag ttttccgtta
    93841 attgtatatg atcgagtgtg ttagtttttc gatcgggttg ggaaagtaat acggccgtat
    93901 acccgacctg actggaaata taggatacta actcagaaag tgtctcataa ctttttatat
    93961 cgactactaa atccttactt aggtccgtcg atgccgtgcc agataatgtc actcttaaag
    94021 taatgccatc aaaactcaat atagcgtttg aagcgtttcc tatgtattgg attctaaggt
    94081 cgtttgcctc aagggtttga gaagttaaaa tgctttcgtt gtcggcgact tgtagtatgg
    94141 ttccgttatt tgagacccta aaccgtagct gattcccttt aggccccggg gttatcgctt
    94201 ttacagtatt cgttattcct aatgtagttg caaaaactaa agcgcttgcg gacttatttt
    94261 gtgaaacgtt gagtgctttg atcgtttgtg gaccgtttgc aaacctggag tctttcgagg
    94321 gagagaacgc acaaactacc gcatctgcta aatcccccga tcctaggatt tgtcttgctt
    94381 cgtctggtcc tccaaactcc aataccctct tcgtgagtgg tagtgatgga tcgtttgtat
    94441 agggtccgtt atcgctaggt cctatgagta ttagagtatt aaaatcgggt gatattcccg
    94501 cactttgtgg tttggtacga aaagcgccac gagaaccggg ctggatgtat ccacgtccta
    94561 aaaattctac ttcacgcgtt cccacttacg gcctcccaaa ccgcttcaaa ggaagcgttt
    94621 gagattgcct ttagttctct tttaaagtaa ttccgaaatc ggggagagat gatttttcct
    94681 aattcttttt cttttctgga aagaaactca tccggagttt cttttttatt cgagttgttt
    94741 tttgattcct tctccttacc tttactttgt tctgtctcca ttctttatga ccttttttaa
    94801 gagcttaagt ttttaaactg acttctgctt tttgacaaat ataggtcgaa ttcctttgta
    94861 tcgggaaaaa ggaatttagg ttttgtccta aagatcgatt ttgtttgtac gattttaact
    94921 ttgatttcaa aaccccaaaa aggttcggca aaatcgtttg ttgttaagtt agattctgta
    94981 tcttcgggta aaaatacggt tacacccgga tgcaggacag gtaagtcgtt tgtcatgagc
    95041 agggttaaag ctaacgaaga gtcgtatata aacttatttg aatttcttcc gcttgcaccc
    95101 gatgaaaatc cggtgataat tacatcggat tcgcagttaa actgaaactg ttgaaagtat
    95161 ttgttacgtg agaattcgtc taaaaaggat tttgtgggta gtcttctaga ttctggggtt
    95221 tgtgaaattt cggtaaggta gtttataaac tgtgctgagt ttttgaagtg gtgttcgctc
    95281 agtcctaaaa cttgagtgtg tctttcagtt gcgcattcaa ttccgatttt tggaaattta
    95341 gtgtttggtc ctttatttga tattccttcc tggaataatg gatgaccgtg aattaccggt
    95401 acatttaaat ttctttcttc aagtcctgtt aaggaaataa aattcctaaa atagtctacg
    95461 acaacgtctt ccgggggtgc ggggtatgtt ataaaaacgg ctcctttatc ttggccgccc
    95521 tgtcttctga cttcttcttc ctttaaactg aaatccattt aaagggaagc ttattttatt
    95581 tttaaattat cggtttttaa aatttggaat agagtaaatc tatgtttaga tttttagaag
    95641 gaagaaagtt atatcactcc gtggtctttt aggtcttgct ctgtaagtcc cgtaatcttt
    95701 aatacatatt ctaaactgac gccatccaat aacatatttc tggcagtttc aattttacct
    95761 tcgattttac cttcgatttt acctttaatt tcaccttctt ttcttaattt ttcggctgtt
    95821 gtcatggcta aatcctcgta atctctacta atcttagaat gactgagtaa atttgtaatt
    95881 tcagtcggtt caagttctct tacattaaat atatacaaaa acagtttttg taaaatttca
    95941 acccttttcg attcgttttt tagacctgct aagagttcaa aaacttcacc taaatgactt
    96001 aaaaaagaag tatccccttc ccaaattttt tgaaccactc ctaaaatgac tcttagggtg
    96061 atactttcca atcggcttag atccactttg gacagatcga ataattctag ctcaaaatcc
    96121 ggaatgtatt ttttaaatac ttcctcttcg tttttggaga gtatgaatct atcttgaaaa
    96181 ctatttccta aagtccaaaa cctttcaccg tgatagaata caaacggaat cacgactgaa
    96241 tattttttat ccgccctata ttgagacttg taaatcgcgg atatataacc taatagttga
    96301 ctaaagactg cctcatccaa ataacttttg tgttcaaata atagatagac gtttgttttt
    96361 ttcccggatt tcagtgggat ctgaaagagt aaatcggttt gttcttcttt taggttttcc
    96421 gaaataaaac tagattgtgt aagttctaaa cgttttaagt ctaaaagttc gattacattt
    96481 tcgggtaaat taaatttaaa aaatgaaatc gcatcctctt tgtcctgtaa agcttcccgg
    96541 atgaaacgat catgtggatt tgtcatatca gacatggtat tttaaataaa tgaacataat
    96601 ctctatttgt aaaggttcat tttctttttt tactgagtag ttctttgatt aaatccttag
    96661 tatccaaggc gaccgctttt tttaactgtt tggatttgag tgctttttta acgtcctctt
    96721 tcactccgct aaataccttt tgcgcaggaa tggccgcttg aaaaaaatct ctgctgcgtt
    96781 cgttgactac tacaaatttt acaagagacc tctgaacgtt tccatttttg tatctttgtt
    96841 ctcgtgcaaa tacatctcct tgtcctgtca taccagggtc ttgtctgtac ttgtatttgt
    96901 ttcttgtgac tagttgacca tgtgcgtttt cttccttaaa acttcctgtc tttataatga
    96961 ctgaattgat cgtatttttt ttaaaagaca gaggtgttcc atcctcgttt tttgtgattg
    97021 gaacgattac atagggtcca ttttttccca tacgtgcccg actccctccc agtaaagatg
    97081 gcctcatgtc atacctaggt ctcccctttt caatcacagc catatagtta tattttccct
    97141 tgtttgggtg aaaaactcgg taacctcccg gaatttcctg gattaaaatc ccacctcccc
    97201 cacccgactt atttgacata gccattctac cccaccaaga tggttttgcg gataatacgt
    97261 tatgtgtcca tgattcctta gcggctaagg ctatcgtact cagtattttt tgagttcttg
    97321 gaaatttacc ttgtttgtaa agagtttcgt aattcataaa aaaggggtat taccacccct
    97381 ttaaaagaag gatactgatc gtggaatcaa ttgctaaagt cttacaggta cgtttgtaaa
    97441 cacgtggaat ttttcaggag ctaactcttg taagacgcta tacccttcta cgattccaag
    97501 ccttgttcgt aaagcaccac ccgcaccata cggaaacagt gtttttgtat agggtagaag
    97561 ttcggacaaa attagagttc ttgtttcgtc actggaagat tttgtgttaa agtcccccaa
    97621 aaccataatc gtggttcctg gaagatcctc gtttagatct tgtacgatcg taaccgctcc
    97681 cactaaattc ctttccaccg ttttcatata tagaatcaag ctggagcttg gagtagtctc
    97741 cctaaatatc acataacgtg tttccagaat acctcctact cccggggtta tacttaactc
    97801 cgcagctcct ccgtttggaa tggatatgtt ttctacattg gaaggacctg aaaaatgtct
    97861 taaattccca gcacaaaccc ggtagctata atctcctaca taggatccgg tgaataaaga
    97921 attaggaacg gaaggaatta cagtaagggt aaaactaggt gtaggaggag cttccttatc
    97981 actcgtcggc ccttctacac gatttccgtt ttgatcgtaa cgcataggaa caccccattc
    98041 atgactatcc atccaaatat catcgtcaaa ttgtataaaa ttatttttgg aattggaatc
    98101 gatcacacca tatacgttat tcgacaagga aacgtttcca ggtgaataac tgttattttg
    98161 aaccaccatt ccggaaccgc tacgatcaaa tgtttgatcg tataaggctt tggtagaagg
    98221 gtgcattttt gcataattcg taagtccaaa atatctggta cgaattctag acgtaatata
    98281 tttcatttga tcgattgaag gtaatgaacc cctacaatcc gtataaaatt cattccctaa
    98341 atttttggca tgggttttaa aaccgtcttg ttcgtttcta ttgtgttttt tattcccgaa
    98401 ccaaaatcgt cgcatttggt tttccattgc tctttttaaa gctgcatttg actgtatcag
    98461 ttccggatct tgtatattct gtacagtatc gaccaccctg ttaaaagaaa atccttccgc
    98521 gctatagttc acctcgctat atattcgttc catctgtgcg tctgtgaatg tgggttcgtc
    98581 ggattgtccg atattcgaag tatgaaacca tccaccacca tgagatttgt accggttata
    98641 ttccgctatg gtttgagtaa tttgtcgtct tggtacttcg ttaaaaaatt taaaatcctt
    98701 atccgtggag gcaagtgcca caaaaacctt atccaaagat tgcatggata atgtggcacc
    98761 cgatgagtta aaatctacaa acggagaagc tccattcaaa gccgtgtttg cctgaaatcc
    98821 tttttgaatt tccactaact gttctaatgt atagggtcct gtcatatttg attttcctta
    98881 tattcttcgt tacagaattt ttgaactctt tcggatagtt tgtgtgtgga ttcaaaaaaa
    98941 gaaagatcct cgatccggca ttttccttgt ttaattagct caatgattct gttcgaaatt
    99001 ttgtctttat ctaagtggct tatcacaccg tttagattcg atttttgaat ctgagtcgta
    99061 acaggatttt ttgtttcgtt tttttctttg gataaatttc cgatttggga ttttaaggtt
    99121 aaaatttccg tttttagatt cgtattctct tctgattttt ccaaaagata ggaaatcgct
    99181 tcggcaagcg tttcttgacc tgctttaagg atttcgaatg tgtttttaac ctcttcaaaa
    99241 aatagttctg atttttgaat tttttcttct aattctttct cttttttttc tttggatttg
    99301 gtttcttcct ccgaattctc aaaataagaa tttacggtat ctcccgcaaa tacagtagct
    99361 tcggcctcct ccaaaccttg agaaagtgcc caaatttcta ttttttcctt ttccggtaaa
    99421 agactccccg cttctaaaag ttttgtcacc tcaccgttta atttttccag atccggtttt
    99481 gtatcttgaa tattcgattt tgatatattc gtattctcag atactttttc tttgagtcgt
    99541 aaaattgcgc ttttaagcat atttttcccc gttcagtttt aaaaacaata gatccgataa
    99601 cgtctctaat tcctctcctt ctaagtgata ttcctcagaa agtacggatt taaggacaat
    99661 cgatcctaga ttcatttcct tatttttaaa ccgatttgag atatcggaga agatggtttt
    99721 taaaaatcgc tcttgtagtg tcgggtctag ttctatgatt ttagtaaaaa actgaagttt
    99781 tttttccact ctttgaattc tttccactaa ttctttctct tcttttagga tttgatttcg
    99841 gtttttatac ccttcctgat ttgaatccat ttctttatct atgtctttta aaaataccgc
    99901 accttttaaa agttgtactg acgtattcgg gttatacact tcttgtatgg gtgcaatcgc
    99961 acatttttta agtttgattt tacggatttt atttccttgt ttgtcgatgg gtcttgcgta
   100021 tccggatacg gatgcacccc atccgtgaaa tcctgcttgt agtccttttc taatttcttc
   100081 ggcgaattta ttttccggaa ataaatttcc caggatatac aatccttcgt ctgaaatttt
   100141 taaatttgcg ggaaaatcgt ccttgtatcc gatctgtacg gctcccccta tgatcgattc
   100201 tattttagat ttttgtaatt cgactaaatg agacgcggtc agtctatttt gggatctgag
   100261 ttctgtgatt tccttgtcga ttatatccgt taaatggtta taatcaaaat aaccctcgtt
   100321 taagaactcc ttacgcatca aagggtcttg gtatgcggat ttgaggataa tttcgccttg
   100381 tttgtcttct tcttccgtgg acgctttgac taaaatttta atcgtgccgc ttctttcttc
   100441 gggacttgct tttaagattt gaaaaggatg taaaaatact gtctccataa agaagacttt
   100501 aaacggttta aaatcgtatc ggaaaaaaaa gacttacttt tatctatatt cacccagtaa
   100561 aaaacgaaat aataccttaa aataactaca ctgataaata attaaaaaat aaccggcagg
   100621 atggattttt aaacttttaa tcactcttgc agtaaaaccc attaaaaacc agttcccgga
   100681 aagataataa ccttttacgg gtaaacccat gtagaacagg ttatatatta caccttcctc
   100741 tatttttaat tcagggtcca taatatattt taagacgtct ggaactttta tttttttcaa
   100801 agttttgttt caattatgaa tcatgtccct tttttatcgg atgaattttt aaatcagatt
   100861 tattttctat ttgaatgtat gacttacttt caaaaagctt gttatactca attaattcca
   100921 ttttaattag tagggttatc gaataacttc tactgtagtt tttggatttt tatagtccga
   100981 aaaccttttt ttgttttaaa aagaagtgat taaatacgcc tttaatcttc cttttatagt
   101041 atcttttgga ttccagtaga cttttgcttg agtcgccgta tttacacgat cataacattc
   101101 cactaaatat attccttcca tcgaaaagtc caaactggaa gtatctaacc aaatatcagg
   101161 tgatatcgta tttccgatcg ttagaatggg taattcgtta aaagctttat ccacttttac
   101221 gatcaacttg tttacaatcg ttcctatcgg taatatttcg cctaggttgt aacttccgag
   101281 tgggcttgaa aaatccaatt ccaccacttg tgagattttt agactttttt cctgactttc
   101341 cgttaaaatt tcatccgacg aaaacggacc taaaaaagcg ggcatacttg tcaatatagc
   101401 aaaattggaa tgtatcggtt ttctttttta ctatctctta atttcggatt taaagtctaa
   101461 attcggtccc catttaaagg aaattgtcgt attcgcacgc gcttgacctg ggctaaactc
   101521 atccactacg tccgttatat atccaaattt acagatttca ttcgtattga atggatattt
   101581 ttttagagga tcaatatcga tctgaaaagg gattcccggt cttatgggta taaacggaat
   101641 ttcaaaactt ccgtttgtga tttttaattc ctctaaatca caaaatatag aaaataataa
   101701 atcccgaatg ctagaaagtt ccgttttata attctcttta ctcgattgtc ttagattttc
   101761 ctctctaaaa ataagacccg ggatttttac gtgtaaaaac tttggtccaa aaatcgaccg
   101821 gatcctatcc tcatacttag gttctgaaag cacagtccca aaggtttgaa acgtgttttg
   101881 aatcacatgt acacccgaca ctatattttc ctcattttcc tcgattctat aattttgaat
   101941 atcctctaaa tcgaaactat aaaccgcatc tatcctagaa ctttctaagt ccctgtattt
   102001 accgtctgtt ccaaacatat aaaatggagt aggtcgaaat atcactttgg attccttatt
   102061 tccaacgtca taggtttcga gtcgattgga tccgatttcc ccaaaactta ttccctgtcc
   102121 gaatactccc tctatatcaa aagtctctaa tggatctaca aatagttcat aaagtggctc
   102181 acaaagatag gaccttagta tctcccaaaa gtttacatac tgaccgactg taaaactgga
   102241 caatacttga gactcgtata cgaactgttc cgtgtatgcc cttctcggta atagtatgga
   102301 aagtaaggcg ttcggatcgt tttcagttgt agtcggtttt aagacgttat gatcacaata
   102361 tcttgaaacg tttaatagat tacaaaaaaa ttcatcccaa aagtttttaa ttaaatcact
   102421 aagttgtccc tgtaaaaaca cttttgttgc actcgttatc actcctgcat aagtactttg
   102481 tgttctagtt ccgggtcttc cttgggttcg ttggtagtct ataaaaaaat ctgtgtctgt
   102541 taggatcgtt tctagactcg ttatatgtac ggatttaaaa gaattcgctt ctggtgaaaa
   102601 atcttttgtg attgtcttaa ttttaccgga attgagtttt ttaaatccgt ttgattttga
   102661 tttaccgttt gaattgtcgt aatagagtaa aacgatactt ctgactcgaa atatctcctg
   102721 aaaactttta gtttcaaacg ttttcatttc cgaaattgga agtgactcgt cttcccccac
   102781 ctgtacgata tatttttctt gccagggaat tgtaagtgtg attccacctc ttccaggact
   102841 taaagatctt tgtgaccgta tatgagtcac atattccacc ggaaaaaaaa gattttcaga
   102901 ggaaccggga agcctgattt ctatcgaaaa ccgtttaggt ggaatggaaa tatcggttct
   102961 tttggatatt gataatttct ccataatata aatagaatat agttatgtta tatcggaggg
   103021 gaagttttag aaggtggtaa gggccctggg ttatatccgt gaccgtgttc gttaaatgat
   103081 tttttattgg agatgatatc tttttcagac tcgattaaac cactagattt tatatcccca
   103141 tcgacttcta aacttccggt aattttggta tttgcggtta tttctaaatc gtttagatta
   103201 atctttgctt ttgagtttaa aaaatcgatt tcaagaatta ctgtctggtc ctggtcatac
   103261 acctctatct tatttgtggt ttgtctggtt aaataaccgg attcatgaaa atcgattata
   103321 tctttttcag gattcaaaaa aggatatttt ctagaaaact cgtttaggtt taataaatcg
   103381 gaatctttgg tcggaaaagg aaatactttc gtaactacgg gactacgata cgaacctcct
   103441 ataaactcga ttaaaacgag ttgatttttt ttgatcccat aagccctacc gtgcgctttt
   103501 ccatccggat ataaaaaggg acctaacgtt cttaccttta aaaagatttc tccgaaagtg
   103561 gtgagtacgt tcacacgaaa acgaggaagt acttcggtaa cggttgcaaa catactaggt
   103621 gtaatttttg aatccttaga atgcggtttt tgttcaaact caaatgtgtc gtttgtaaag
   103681 tttcccctca tacggatagt atataactag ttccggttat cgactctatc tttatgttaa
   103741 aataatacgt atccttttcc tgtagagtat tcaaaaaatt aaccgttttt accctagggt
   103801 ctgatctgaa ttgacttaat atattttgaa tgtgtttatt ttttaacatt tcgtctaaaa
   103861 tttcccccgg taaaatcgga ttacctaacg ttttatccga aagataagaa ccttccacca
   103921 tgtcgattat atctaacttt tcgttgacta acgcctcatc ccccataacc aaagcgagat
   103981 ctccagtagg tgagatttca attcccctat tttcgtttaa ttttaggtca cacccgataa
   104041 ttgcgatttc taaatctttc ggattcgggt tatcgggtaa gggagtatat atattcgtat
   104101 tttttccgta gggaatttta atcgcccttt tgtctaaatt tacagtatcc ctactcatat
   104161 taaatcttgc taatgcttga cctaagtttt tatctcctaa tgttttttca gctacgtttt
   104221 cccagctatc acctggactt acttgataga ttttatattc gttgtctatg gatgaagtat
   104281 tcaaaaaggc tttgatttct gttaaaatct cttgaattgt aatcgtatat ctatacacgt
   104341 cgttatcgat ccaatcgctt agatccgcgt tgggctgtaa ggacatcgcc tcgatggatc
   104401 cggaagaatc cacagggatt aaaacttgtg caattaaacg agttaaggaa ttggaatcat
   104461 tgattgcagt atctaggttt tgtctaaatt cagcctcatg acttgcggat tttttagaag
   104521 taatctctat tttctccaaa atttcgtctt cgctgagtcc cctttttttg gttttgattc
   104581 ctaattcgtt tttagcgttt tcgaatgttt ttcttgctag tttaccttgt gtattaaatt
   104641 gatccttcat ccgcggccag gacgtcagta ccctttttgt agaactggca aatacttgta
   104701 ctccgtttgc aactcctagt aaggcacctg atagttttag aggtaggttg actatatttt
   104761 ccagctcgtt cataagcccg gatatggttc taaaaacgtt aaaattggat cttaccgatt
   104821 tacttgtgat ttgtgtttct agttctttta cggttacaag ggtaagagaa tacttgtaag
   104881 tatttgtatc ggaaacggat cttgaaatcg taaatccgtt atttggtatg actacctcta
   104941 cgattctatt cctgtcgtaa tctcgaaaca ctaaagcatg cgttctaaaa ctgaatcttt
   105001 tttcataaaa tagggaaacg attttagaag cttgggaatc gtttgaagta tattctaccc
   105061 tttctaaact tttactataa tggagtaaaa acataaagtc ctggaattcc tgtagacccg
   105121 atcgaaagtc tccccctcca aaactcaaat aactgcttct taatttgtta taataacttg
   105181 taagctgatt tttaacgata cttttagcgg ctgtaaatgc ggactgtaca aatccagatc
   105241 ctcccgaaat agaactactc ggttttgagg ggagtcctaa atggtagata tgaaattcac
   105301 cctctagttt tatttcgtgg ttatcgggtc cgtagtctat gactacactc gaaccgaacg
   105361 ttttagaaat actggttcta tacttaaaat tttcagtata tgttaggggt ccgtttacaa
   105421 aaaaatattc gttactctcg attgtattta ggttatagtc tccgtttttt tctttttcat
   105481 aaaaggcaaa cgagaatacg ttttgaggct catacgaatt gagtcctaaa agtgtattta
   105541 cacccgattg agcaagatcc gtgattccca ctttttctat attgtatgta aattgtcttt
   105601 atcgggaatt tcccgataat tgttttttga atatacattc aaaagttagt ggccctacct
   105661 tacattccca aaacggaaac agaatacaga ctagcaattc aaaactatct aatcgcttca
   105721 ggttccaggc tttctaattt taatccgggt tctcgtatat atacctggat ctgtgcgatt
   105781 gcaagcgtct tagcagaagg agatttaaga accttaaacg gatttgatta ttcgatccgg
   105841 gaaggaatat acaacgcatt aggttttaat agacttcccg gtctaaaatc aatcggtatc
   105901 gttcgaatag aatataaaga ccacttagaa aatatagaaa ttcctatttt cactctagac
   105961 ctttttggtc ttttatttga atccatatcc cccgttactc ttttagtcgg acaagaatat
   106021 ttagaaatcg agattagggc caaagaacct ggcacagact acaatattcg tagactatcc
   106081 atcaatacgg aagagggatt aggttcttta aatattcaac tgcctacaaa tactagggtt
   106141 tggaatccga gtgattttac gggaggtagc aacaaagaga ccgaagaaag tagacttaaa
   106201 agatttagaa attttatcat ttctctgggt agatccactc cactcggtat ctatacggcc
   106261 gtgatttcga ttcctgggat tgcgggcgct caaatcacga cgaataaaaa tccgtattcc
   106321 ggtactcttg aatttggttg gatcaatatt tatgtatccg atggtacctc aaacccaccc
   106381 caaagtcttt tgaacttggt tttaaaaacc atcgaagggg acttaaacga tcctgataat
   106441 tttcctggct attcagcagc cggtacttgg gtaaacgttt ttaaaattcc agttcttgga
   106501 attacagttc gttttcgtct ggaggtttta aatatctctc aagtttcctt agaggaagcg
   106561 agtacaatcg caacgaatgc acttacctcc tatttaaata ctctttccat cggttttgac
   106621 gttttactca aacaagttga ggcgacgatt ctaaaaagcc attccgattt ttataaagta
   106681 acgatcctag aattctacgg taaacttgca aatcaaccag tcccaaaccc gattccgttt
   106741 cccagtgaca tttcggttcc tcctacctat cttccccgta cgggaggatc ttccctaggt
   106801 gtaattacat gcgaagtttc taaagtagat tcgttatgaa taaattactc gataagctac
   106861 ctcagtttaa tccgacggac ccaacctttc aaagtctttg gggaaatcta gatagacccg
   106921 aactttcccc cgttacgaat atcaacgata taaacaaagg tgccctctat aacagtgtgg
   106981 aatggcattt atcctttcag gagcttactt ctaagtgttc cactctcaca caatcggagg
   107041 ggcgtttttt gaccaaatgg gcaaaccttt taggaatcga aagaccgacc ggaatgaacg
   107101 atcccgaatt tgtgggatat atcctaggtt atgtgttatc aaacgaacct actcttacaa
   107161 aaatctctca aattttccaa agacccgatt atgcggtttt aaggtgtaac gaacttggat
   107221 ttacaagcga cgtttccgca accgatacgg gtctttttct tccgggtcct aacacaaaag
   107281 cggtctcaag tatcgtaacc cctctattag gagttagtta tatactcgta gaggatttct
   107341 catccatttc caacgttcaa atcacggaac ttaatcgtat cttagcggcg ggtactgccg
   107401 tatacatagg ggctaaaaat gcagactgaa atttcactga ccagtaacga aataaaaaca
   107461 tactaccaaa acgtattcca aaagatcagt gccgatgaca taaacaggct ttcaggagct
   107521 ttgggtgacg attcctatgt tcgaattctt ttaacttcga tcctttatag tatcggtaga
   107581 aataccgaca ctgctatcgg ttttcaggta agattacaaa atcaaaatac gatttcagtc
   107641 gataacggta ttttcataaa atcggattct gtttatattt ttccggaaat ctcccttact
   107701 ccgaacccga attcggttgt aggtattttt gaattggaat ttgaatccgt tttgacggat
   107761 gaaaagtccg tcgccgtttt taactctcaa acggaaagat ttcagccaca accaaaaccc
   107821 actcgtaaaa cgtatagaac ccgtctttat gagcaatggt taaatacgaa cggtaatcct
   107881 ttaatcactc aaaatagaat cggtctttta agatatacga gaaacggtgg aaatattaca
   107941 aatcttgtaa gaactcttcc cgtatatgat ccgaaacttg taggcgtaga cgtcgtttta
   108001 aatccgaaca tattagataa cacttcctta tccagtgcta taaactggct ttataattat
   108061 atagaatcca aaaacttcat taaaaccact ccttcacccg gatttgataa cgctaatttt
   108121 aggatcagga ctcaaggaaa ttttgcgtat tggagtaagg acgagggagc aaactggctc
   108181 cctttcgcat aaccccacct tttggccctt cctcacccgt aagcggtgcg ggaggtcatt
   108241 gggtggggaa ttttggttcg aatcgttatg acgtatatcc aaaaggtacc tattctgtgg
   108301 gagatacctg gcacgtcgtg gatgctcatc ttgattatgg tacgacagta aacgactgtg
   108361 atctgtgcgg cggttatgat tcctgctatc ctctaggacc ttggtttact tgtcctgatt
   108421 gtcctggagg atactcacaa tctacaagta tcggtctttg ttggacgggt ggtgggtttg
   108481 tattttgttg tacttccact tgttgtagac atctatgcaa ttcttgttat atatcgaatt
   108541 ggtatactcg gtatagagtt ttgaaatacg aattttttac ctggaaacta ctttccacat
   108601 accaaattca agggcgtttt tggagttaaa tatatgaatg aaaaaaaaga tttagatctt
   108661 cgtttagaga tttgttttgc ttgtccttta cttctgaaag gtttcctttt ggagcgttgt
   108721 agcgtttgcg gttgttttgt tagattaaaa acaaaattaa aatatgagtc ttgcccgatt
   108781 aaaaaatgga tgtaaggata tgagttgttg tggaggtaaa acaaacacta tgaatcagga
   108841 tttaattttt caacaaatcg ggcaggttac tcaaattgcc aaaaacaaag gattatccga
   108901 aaaagacgca tcaaacgaag cgtatacatt tgttaaaggt ctactatcta aaacaagtga
   108961 aatcattcaa aaaaacccta gtttaaataa ggaactcatt tttcatcaaa tgtccacaca
   109021 agctttcggt ctctatcatt ctaaagacga aacagaagag attttagaat cggtttttaa
   109081 atccatttcg gaacagataa atttgtctaa aattctttcg caagagtttt caaacctaaa
   109141 atgagcataa aagagttttt taaatttatt ttttccgcaa gagtcacctc tatcgtattg
   109201 tttaaaaaaa agaagttcag tttaattttt agaaactatt tttccctagg cttgatcggt
   109261 tttccgattc tttcttgtaa aatagaaaaa cagtttcaat cccgttttaa aagtttttct
   109321 gttgcattat tcggtttaga agtagtgatt cttatttttt aaattattaa attcgtattg
   109381 aaagctttct aaacctatta ttttaattaa aaaatcaata tgaaatttag aattttatct
   109441 catcatattt tttataaatt aatctttatt tttttgtttt ctttttgaat tacaatcaca
   109501 acccaaagaa gagataatat ataaaaatct ttccgttgta tttagaaata ccaaaagaaa
   109561 ttggaaagtt aaaaaagttt agtagattaa acctacggta taatccaaat ttaaaaaaaa
   109621 cagagaagaa tatccgaaaa ttatttctga atcaaaaaat aaatcagatc cgttagttat
   109681 ccaatacttg atttatatat atatcagaag caaaattaat catttcttcc cagctattaa
   109741 acttcgtatt ttgacttaca aaagcatccc aatccgggct tttttctaat ttcgtaaaat
   109801 catcctcaga atttattaca aatccggaag agctaaacat ttcctctacg ctggaataat
   109861 ccgtatattt actcatgaat tcagtaggaa ataattctaa aaatccgatt tccttctttt
   109921 cagataattt tttaagatta ttttcaagat tttttaaacc attttgaaat tcgtcgaaac
   109981 cctctaactt tatcatataa aaaactccta aagaatagga ccgaatttga tctttgccga
   110041 acattttgtc aattttagaa tttaatgttt ttaaatataa taattgatta tatatctcca
   110101 acaaaaacag ggactatttt tgattcttga aattactcaa ttattcgcat tctttctgtt
   110161 gcaaaaactt ttcgtagtcc ccgagcaaat tctcttttgt tataaactct ataagcctat
   110221 ctctatcctt aaatcttttg tctacattca ttaaaatatc atcaaaaata gaatgagtta
   110281 atttttgaaa atacagcccc tccacaagaa gggcccttaa atgtaaaact tccgggtggt
   110341 gtataaaatg ttcctggttc atatattttt aatatactca aaatattcgg tatcggttga
   110401 ctaaaaaaga aatggaatta tcctcaattt cttttagttt tgtctgttat ggacttaagt
   110461 agtttgtaga gttccgtttt ttggacttct atgttttgga aatatttacg ttcctttttt
   110521 aaaataaaac gtagatctaa aagttttgat tttaaaattt ctacttttgg gtttataaat
   110581 tcttttggaa tatccttttt atttaaaaaa aattgaaacc cttcttcgtc taatgcaaca
   110641 atactcccaa gacccttcca atttttagga tagtgtttta gatatgcttt tttagcgtcc
   110701 ttttcacttc taaaccctaa catcaattta tgctcgtcaa agtttccatc cttgtctttt
   110761 tgattgatta ggtagtatgt attcttattt ttttcaggcc caagaaatac tcctatacct
   110821 tcgtcaccgc tagatttttg tatatatcca tagtcaaaaa ataacttaca cttccaacgt
   110881 tttccattcg aatcaaaccc ttcccgataa cttccctttt cattttcaat ttttactact
   110941 atcgcatttt cctctaatag agaggatttt tgtagaagaa agtcatcgga ttcttgattt
   111001 tctagatttg tgtttttaag gatctctacc aaatccaaag cacctaaatt tttgaattct
   111061 ttagagagtg ctatttttgc ttggggtgag agagtttttt tggaagactg aaatactttt
   111121 ttttaaacaa gatttttgaa gtaagtaaag ttcttctcca acctccttgt catcatccat
   111181 gacagtatct tgccaatagg tattttcctt tgtcatggca aggtggacct tatctaaaat
   111241 gatttccgct aattcaattg taatttcttc tgtttgtaat accttcaaaa aatcttacaa
   111301 aatatcttta ggggttatga tttcttta
//
