# Supplementary material for: Horizontal transfer of the rfb cluster in Leptospira is a genetic determinant of serovar identity
Source: Life Sci Alliance. 2022 Dec 9;6(2):e202201480. doi: 10.26508/lsa.202201480 (PMC9736851; doi:10.26508/lsa.202201480)
Supplement: Supplementary file 8 [file LSA-2022-01480_Supplemental_Data_2.zip › Supp_Data_1-plasmid_sequences/Lnoguchii_IP1512017_p3.gbk]

LOCUS       GGIDPNMM_1             43769 bp    DNA     linear       21-DEC-2021
DEFINITION  Genus species strain strain.
ACCESSION   
VERSION
KEYWORDS    .
SOURCE      Genus species
  ORGANISM  Genus species
            Unclassified.
COMMENT     Annotated using prokka 1.14.6 from
            https://github.com/tseemann/prokka.
FEATURES             Location/Qualifiers
     source          1..43769
                     /organism="Genus species"
                     /mol_type="genomic DNA"
                     /strain="strain"
     gene            100..852
                     /locus_tag="GGIDPNMM_00001"
     CDS             100..852
                     /locus_tag="GGIDPNMM_00001"
                     /inference="ab initio prediction:Prodigal:002006"
                     /inference="protein motif:HAMAP:MF_02040"
                     /codon_start=1
                     /transl_table=11
                     /product="Iron-sulfur cluster carrier protein"
                     /protein_id="X:GGIDPNMM_00001"
                     /translation="MKIIPICSGKGGVGKTTTTIYLAQTLVHLGKKVLVIDYDFNRSL
                     SKFMFTHFQKNEEEAISKNSYKMLFDEDSYERYIVKSVTGLDFIPAIERLKKVDIDFY
                     DDLNLKYRFEKLLRSLNYEFVLLDLHNVVNVVLIAALYSADHVISPMEYGSWSMDGTD
                     DMLKVFKEIKSTAKKKIKFTVVPSRVSNSKIDELVEVCEHNGLKVSAFANINDNSIHT
                     ASNLGEFLNPKKHKAFERFLILANEVSNGRKK"
     gene            836..1465
                     /locus_tag="GGIDPNMM_00002"
     CDS             836..1465
                     /locus_tag="GGIDPNMM_00002"
                     /inference="ab initio prediction:Prodigal:002006"
                     /codon_start=1
                     /transl_table=11
                     /product="hypothetical protein"
                     /protein_id="X:GGIDPNMM_00002"
                     /translation="MAEKNKLTKKELLKQSLKKSQTKESNNIILSNETKSIDPTINQL
                     KDLYESVIMAHKRTVRNSIDFGEYLFEVKEKIGHGNFIPYIEKNKAYLGFDRRTASTY
                     LRIYYYRELVKGCKNMAEAVRLIKTQENGLPQPEQRVEIEINPKQTTYKYSKGKKLYA
                     IFKQSGKSKKGFNKIHLDFIRQFIEEELQKENERYNNKVSDLKSDLKHL"
     gene            1922..3376
                     /locus_tag="GGIDPNMM_00003"
     CDS             1922..3376
                     /locus_tag="GGIDPNMM_00003"
                     /inference="ab initio prediction:Prodigal:002006"
                     /codon_start=1
                     /transl_table=11
                     /product="hypothetical protein"
                     /protein_id="X:GGIDPNMM_00003"
                     /translation="MTEVVHYALVIAHAIESLPLSRTKRQLLSKITDLDIAGRIKGFG
                     GCIAKNKTLGEEVGLAETTVSKYIREMKREGYINSGEFHGHYRILNSSLHDAVVKERY
                     EYNLQKQITKYTGLSSTNILERSNQSTGSAPYERTGDSLNNQSTNQTNNKKNIESFSF
                     SEITWSNISEHSKNLILKEWGEYDHNPQKENVKIKSWKNLIPENPEVVLETLKKLIQI
                     RKSEKYKEDGFWGTIPVNIASSYSYKDIIKNTYNLLTQVGSKTLSIKENKEEIKNGSR
                     INDQTKNENEPTWEGFLVWAKERLSKSSIQSLKQLRVQFENEELSIVGGIDDFLKIII
                     TKYFKEEAKLKTEVKFVKEEEMQENEKSIHNSIKKTDQKSNEENQTHITELNEEISIP
                     VDQSANQDFKHFRDYMSVDKVIHEFMSHSTQTLDRPDLEIIRNLKIRYDLEKIVIFDS
                     PPEKLKNHIRDYFYSHPQRVIALQFEENKFYVAA"
     gene            complement(3779..4354)
                     /locus_tag="GGIDPNMM_00004"
     CDS             complement(3779..4354)
                     /locus_tag="GGIDPNMM_00004"
                     /inference="ab initio prediction:Prodigal:002006"
                     /codon_start=1
                     /transl_table=11
                     /product="hypothetical protein"
                     /protein_id="X:GGIDPNMM_00004"
                     /translation="MFSFEIFSEDQTFSGGHEDAKKLLEEKRYLEAEKLAISLLTNNP
                     SDVNAEYILTSAWVGLGREEVKKGNVDKAIELLKKASLKWPFDQDLKKEIELFSSISF
                     KKNVSSPSSHIHDKNYAMFILVKETYDSIQELKLEIHSLANNKESDYYRQELASSSRR
                     EIIYVIIISAITLVSLLNIFAFYFLIQKKKQ"
     gene            complement(4761..6251)
                     /locus_tag="GGIDPNMM_00005"
     CDS             complement(4761..6251)
                     /locus_tag="GGIDPNMM_00005"
                     /inference="ab initio prediction:Prodigal:002006"
                     /codon_start=1
                     /transl_table=11
                     /product="hypothetical protein"
                     /protein_id="X:GGIDPNMM_00005"
                     /translation="MNKFQKFRIWEFYKNFIRTKIILRKQNRPQSKIVSDFILKRRNI
                     FFLILYLSIFLFCNCLNSPLSNIHNAQNEKVNFTFVSQIGPRSATVSWECSTSLPGSI
                     LYGKSGFESVVTSLENSKIHSMTLPNLESNTDYLAFVFCSSDVKNLQSIPLTFKTWIS
                     DFPNRTRGLWVVGGIGADSFPVKEIDFFDPVTSTWFPSATSVPTPRVFANVVSHKNKI
                     YVIGGMEKQGANYVASKKTEVYDPYLDQWTTLSDMPVANQGGVIASMGEEIFIISGTT
                     TNDMTTGTILNTVSRFAPGIGQNGLWQSYLSLTAIFSRVDMSGCGLNGNIFFTGGRFT
                     NDGTPQATSDSFSPSINSTSAAGEPAITIARHGAGSTCIKPLNSDPFPTDPEWIAVIG
                     GSTGTSTLQPITSITTSNRTDFFQNGTAAFAIGPILPVSVYFPGVEASYETRKLFVFG
                     GASALNIPTDSVYSIGLQNPIASNWSLDPLKMPRARYAHKVIRIDR"
     gene            complement(6248..7123)
                     /locus_tag="GGIDPNMM_00006"
     CDS             complement(6248..7123)
                     /locus_tag="GGIDPNMM_00006"
                     /inference="ab initio prediction:Prodigal:002006"
                     /codon_start=1
                     /transl_table=11
                     /product="hypothetical protein"
                     /protein_id="X:GGIDPNMM_00006"
                     /translation="MKAKLICYILFFACICHGLYASELLLKSGEAFLVEEINESADVI
                     SVRWKGRQFRIPKSEIQRIDYNKKGPESSYHYSEFRLNDGSSIRGIIVETKKDKLVFR
                     TELGFVEIEKSKIQNLNENFLDNDSPNLPDKYLSGRSGENLLYVGGSLLFQTTTGPSH
                     KTNPGVAGAGLFIEKGFINHPLWFFGFLSEYSVAPGAQGSINLWNQSLYIGKQFGVSA
                     PYFLFGGGVTSVQWKNDSRSFNGTDPEILGEFGWAFEFGNGSRLRLGIRSQCIVESGD
                     SFCRSGVRFSWGILL"
     gene            7428..14327
                     /locus_tag="GGIDPNMM_00007"
     CDS             7428..14327
                     /locus_tag="GGIDPNMM_00007"
                     /inference="ab initio prediction:Prodigal:002006"
                     /codon_start=1
                     /transl_table=11
                     /product="hypothetical protein"
                     /protein_id="X:GGIDPNMM_00007"
                     /translation="MKRYVGFLFLSVSLLFVFNFSLLSGIQNVFSSVSSAIAGGIPQK
                     LPLLQAGPDGSANTEIEIELPPGKVVPNLSLSYNSNGGNTIVGMGWSLNGLPTVSRNP
                     SYGIGYNGKDSYVSSLAGELIDVSGNKTIYHSKKESYLRFEPQGTCGDGPCTWITTDK
                     DGKRYIFGGTIDSRIAALGRTAGSIREWALSREEDSHANGYDVNYTPIDVNNGDYYPS
                     TITYNDRTIRFNFENRNDRIPNYSLGTLERIQKRLDRIEILVSGNGFRTYDLDYSYGT
                     VTGRSIFRKLKRSGSNTFGSENFADLDFTYTNHSGGFSPGNITYQDLTNRASMNVFVP
                     NIVVDAMNFILNGNLPYHPSALDANIDASLQYVTKVPVPDRNACNVGFASCLCALLPV
                     CWGGNPHFLEYLAGNCWSFMGWGGPGACDFGVDSALTAWLPMDLNGDGITDFATLNGN
                     EADGSIHLVGHIQRIGQPASSFNGPNIPIHYNTFYQVVDLNGDGKTDFVYEDGGRLWG
                     VYSTGGNFSSPVLFGNVSLNSANRDMHVFSPYEYKFRYGPNNTTPLAGDRSAKDFFGD
                     VNGDELVDFVHDNGGSFSIYLNRETYFDNPIVIGGGGDFYLNSMIDFTGDGKADYVQL
                     VQTYDNSTLTTLQAQKSALDTLMAQYQTEHARVKAVVDQMPTPTTHATIDDTEFQNLL
                     DYLTANGYEPLSDSFETDGKDYAYTPATVAALQTILENIVSAQLNFVGQQSYAINNQI
                     AAIYAQGNLGQATYALQVRTFNLTNGTSQNVVYPLFNSVNPDKSTLADVNGDGVLDFV
                     SFVGTQSIVCIFTGNGFSNPIATNLNAGNGKNLLDFNFGEVNGDGISDLVLFNKENHT
                     IETYLSRSDGTFSYSPGFSFGVFSTQEYTDPNGIERSDTYQISLQDMNLDGISDVSIA
                     FLSLDKTWGRIFYRYNNPRNSGEDQLLSVTNGAGQNSQVQYQLKNNHPGALQPGTANY
                     PDGPSLNPGFLVTQTRQDLSNGIVQTTNYGYTNERHIQGTRNISRSLGFASVRETDIN
                     TNFYKITDYFQNDYRLAGVVQNQRSYNSSNNLTGSTTHSGFSFPNPFGTEIVLPGVVT
                     NNDYKNGTLVETSIQNFNYDSYGFTTSVVESLGSHTITNTSQVSNNVAGWRMGRVVRS
                     RKNVDGIWIEDVSLGYTGDKLTSKTIFPSSASPITTTFGYDTFGNVTTINDPANATST
                     ISYDVVLNLFPVTKTNALGHVTTTNYDFATGLETSTTDPNGAVTLTSYDPYGRKASVT
                     YPGEGSPNEIYSYSNTGEYDLTNLNNNEFVTKSIRDNVSGSVNVSKIFTDPLGNTIRS
                     ETNTALSGINSIEESFFDYTKGVLIRKSNEYYTSLSPQYTTFQYNDPDGELTTILEPS
                     VSGTIQTSITKTGFTETKTSTFPDGQTKTEIITKNELGQVISKTENGRTILTNYSPFG
                     AISSITDVGGLTTSFVYDSFGRRISVQDPNSGMISYSYDSVGRISSQTDARGKTITFT
                     YDVLSRPLTQTTNGPEAPVQFVYDDPNVPFSRGHLTHVTDGSGRTEFRFDLKGNPIQK
                     TKYVDDITAIFKRDYDSLNRPMTETLPDGTKLHNFYSSNGTLSSITMDTADGTSSGHT
                     VVSYQGPYLNANGVPSLRRTSGNGVTMEIGFEPLDKKPLSVVSKKPDGTVIGNTELTY
                     DSKGNITKIEDKLNPARTQDFTLDNLGRITQATGKYGTQNYTFSANGNLIQKGAYTLG
                     YTDGTHANAVTTATSPNTGTLNYGYDASGNMVSRNGDTLRYDSFGKLIEITPYATSSS
                     IANVYDFQGNRVKSVSDITLISTYTLGENYEIVREPGKPERHTLYVKGLEGDLVAQWT
                     REDATLRIADGNGSLNSQSSDFSIGWFVGRVVGTTAKSDGSEESRLSLFVGTLTNPFC
                     KEVTGDCGTYYRNRIQSEFIGIFGYSKFFQVGMPTPLYKAFYFLLLLAVIYLVYPYFL
                     KGNEVLVRLGWKGVGTPALILSLFVVTSLPGCGVLPGTGGKDGDPPWVLALGANVAPG
                     VPSIQNPGVGMTGGGSVGGVPVTGMFFFHPDHLGSITMITDGAGNPASGPEPGTSFVS
                     YEPYGSIIRNDSYGPDIFRYKFTGQVEDKETGLYYYKSRFYEPILGRFLQADSQVMPT
                     NVNGLNRYMYVDGNPVNYRDVSGHVSGSGLMHMVNRIIGHAIGKDFNSKGLDKRLSTG
                     GISKGVNRFVHNATFVSRKRMFDLTNPGRFFYPNMRHIIPAERKGMAINKLRRDIGTI
                     YYYRLLATKGNVPAEEYNYFLLFYIGAAGIVDAQWNPGTKAMFGAKFHLPF"
     gene            14336..14653
                     /locus_tag="GGIDPNMM_00008"
     CDS             14336..14653
                     /locus_tag="GGIDPNMM_00008"
                     /inference="ab initio prediction:Prodigal:002006"
                     /codon_start=1
                     /transl_table=11
                     /product="hypothetical protein"
                     /protein_id="X:GGIDPNMM_00008"
                     /translation="MKLKKSYNIKLSIWYLLITLLMFLNNCLGNNIFGPTITNCEVVL
                     GGIVVDIDVNSRITPTEADIQRLNSSLAYYASHCDGTESKKHKRKKKDDPIYNLSGKE
                     DKY"
     gene            15000..18080
                     /locus_tag="GGIDPNMM_00009"
     CDS             15000..18080
                     /locus_tag="GGIDPNMM_00009"
                     /inference="ab initio prediction:Prodigal:002006"
                     /codon_start=1
                     /transl_table=11
                     /product="hypothetical protein"
                     /protein_id="X:GGIDPNMM_00009"
                     /translation="MNVSKIFTDPLGNTIRSETNTALSGINSIEESFFDYTKGVLIRK
                     SNEYYTSLSPQYTTFQYNDPDGELTTILEPSASGVIQTSITKTGFTETKTSTFPDGQT
                     KTEIITKNELGQVISKTENGRTILTNYSPFGGISSITDVGGLTTSFVYDSFGRRISVQ
                     DPNSGMISYSYDSVGRISSQTDARGKTITFTYDVLSRPLTQTTNGPEAPVQFVYDDPN
                     VPFSRGHLTHVTDGSGRTEFRFDLKGNPIQKTKYVDDITAIFKRDYDSLNRPMTETLP
                     DGTKLHNFYSSNGTLSSITMDTADGTSSGHTVVSYQGPYLNANGVPSLRRTSGNGVTM
                     EIGFEPLDKKPLSVVSKKPDGTVIGNTELTYDSKGNITKIEDKLNPARTQDFTLDNLG
                     RITQATGKYGTQNYTFSANGNLIQKGAYTLGYTDGTHANAVTTATSPNTGTLNYGYDA
                     SGNMVSRNGDTLRYDSFGKLIEITPYATSSSIANVYDFQGNRVKSVSDITLISTYTLG
                     ENYEIVREPGKPERHTLYVKGLEGDLVAQWTREDATLRIADGNGSLNSQSSDFSIGWF
                     VGRVVGTTAKSDGSEESRLSLFVGTLTNPFCKEVTGDCGTYYRNRIQSEFIGIFGYSK
                     FFQVGMPTPLYKAFYFLLLLAVIYLVYPYFLKGNEVLVRLGWKGVGTPALILSLFVVT
                     SLPGCGVLPGTGGKDGDPPWVLALGANVAPGVPSIQNPGVGMTGGGSVGGVPVTGMFF
                     FHPDHLGSITMITDGAGNPASGPEPGTSFVSYEPYGSIIRNDSYGPDIFRYKFTGQVE
                     DKETGLYYYKSRFYEPILGRFLQADSQVMPTNVNGLNRYMYVDGNPVNYRDVSGHVSG
                     SGLMHMVNRIIGHAIGKDFGPKGINKVGHNFSHGVKNYSINQFTKLGMGRLKIKGDLG
                     NFLDSTLGKNGVLGVSAKYISPSSWLKPVVKHNAKHVIRKAAQDGAKGWIMYKTIDTA
                     MHPSHKQENDQFISNILLAYGEIWLDAPALASAIAGTAANNIALDLLQFHKPPM"
     gene            18153..18395
                     /locus_tag="GGIDPNMM_00010"
     CDS             18153..18395
                     /locus_tag="GGIDPNMM_00010"
                     /inference="ab initio prediction:Prodigal:002006"
                     /codon_start=1
                     /transl_table=11
                     /product="hypothetical protein"
                     /protein_id="X:GGIDPNMM_00010"
                     /translation="MKMFIIATKKVRLMAVIVLLQFQTCTHLINDEIYHQGMCVSELI
                     LFAECSSPADENPDSVKTQTLICLALYDNYKKECKD"
     gene            18411..18836
                     /locus_tag="GGIDPNMM_00011"
     CDS             18411..18836
                     /locus_tag="GGIDPNMM_00011"
                     /inference="ab initio prediction:Prodigal:002006"
                     /codon_start=1
                     /transl_table=11
                     /product="hypothetical protein"
                     /protein_id="X:GGIDPNMM_00011"
                     /translation="MPSNVNRIIGHAMGKDFNSKGLDKRLSTNGISKGVNRFVHNATF
                     VSRKRMFDLTNPGRFFYPNMRHIIPPEKKKEGISNLRTNISKIYLTRLLVLNYDNQIM
                     NKEENDLFLLFYIAAPAIVDSQFNAQTLALFGTKFHLPF"
     gene            18849..19154
                     /locus_tag="GGIDPNMM_00012"
     CDS             18849..19154
                     /locus_tag="GGIDPNMM_00012"
                     /inference="ab initio prediction:Prodigal:002006"
                     /codon_start=1
                     /transl_table=11
                     /product="hypothetical protein"
                     /protein_id="X:GGIDPNMM_00012"
                     /translation="MNNFKKTLVILNISCLAILVNCLDNGLYPPSTSKCQTTLEFLSL
                     ESYLMSTHSSVPEEQVQLTNGLLAYYASHCDGTESKKHKRKKKNDPIYDLSGKEDKY"
     gene            19307..20260
                     /locus_tag="GGIDPNMM_00013"
     CDS             19307..20260
                     /locus_tag="GGIDPNMM_00013"
                     /inference="ab initio prediction:Prodigal:002006"
                     /codon_start=1
                     /transl_table=11
                     /product="hypothetical protein"
                     /protein_id="X:GGIDPNMM_00013"
                     /translation="MLPGTGGKDGDPPWVLALGANVAPGVPSIQNPGVGMTGGGSVGG
                     VPVTGMFFFHPDHLGSITMITDGAGNPASGPEPGTSFVSYEPYGSIIRNDSYGPDIFR
                     YKFTGQIEDKETGLYYYKSRFYEPTLGRFIQADSVLMPTNVNGMNRYMYVDGNPVNYR
                     DVSGHVSGSGLMHMVNRIIGHAIGKDFNSKGLDKRLSTGGISKGVNRFVHNATFVPKG
                     KYYMNGTKLWDSTIGNKGIYGWTVHNALYPGQLFRGNATDKALGKLRTFFAIQSLSRI
                     SSAKTEKEREEAQNDLIFLWFIAAPTLAPGAGNMGLHKMFW"
     gene            20321..20563
                     /locus_tag="GGIDPNMM_00014"
     CDS             20321..20563
                     /locus_tag="GGIDPNMM_00014"
                     /inference="ab initio prediction:Prodigal:002006"
                     /codon_start=1
                     /transl_table=11
                     /product="hypothetical protein"
                     /protein_id="X:GGIDPNMM_00014"
                     /translation="MKFIKFLIMIFILSCQLNLNDPLNNEKFDDSLDKYGRCLIGIID
                     YGDKCNDRIENQANHENGYCGLLSLEMSKDCSELIF"
     gene            20897..24076
                     /locus_tag="GGIDPNMM_00015"
     CDS             20897..24076
                     /locus_tag="GGIDPNMM_00015"
                     /inference="ab initio prediction:Prodigal:002006"
                     /codon_start=1
                     /transl_table=11
                     /product="hypothetical protein"
                     /protein_id="X:GGIDPNMM_00015"
                     /translation="MTKSIRDNVSGSVNVSKIFTDPLGNTIRSEANTALSGINSIEES
                     FFDYTKGVLIRKSNEYYTSLSPQYTTFQYNDPDGELTTILEPSASGVIQTSITKTGFT
                     ETKTSTFPDGQTKTETITKNELGQVISKTENGRTTLTNYSPFGAISSITDVGGLTTSF
                     VYDSFGRRISVQDPNSGMISYSYDSVGRISSQTDARGKTITFTYDVLSRPLTQTTNGP
                     EAPVQFVYDDPNVPFSRGHLTHVTDGSGRTEFRFDLKGNPIQKTKYVDDITAIFKRDY
                     DSLNRPMTETLPDGTKLHNFYSSNGTLSSITMDTADGTSSGHTVVSYQGPYLNANGVP
                     SLRRTSGNGVTMEIGFEPLDKKPLSVVSKKPDGTVIGNTELTYDSKGNITKIEDKLNP
                     ARTQDFTLDNLGRITQATGKYGTQNYTFSANGNLIQKGAYTLGYTDGTHANAVTTATS
                     PNTGTLNYGYDASGNMVSRNGDTLRYDSFGKLIEITPYATSSSIANVYDFQGNRVKSV
                     SDITLISTYTLGENYEIVREPGKPERHTLYVKGLEGDLVAQWTREDATLRIADGNGSL
                     NSQSSDFSIGWFVGRIVGTTAKSEESRLSLFVGTLTNPFCKDVTGDCGTYYRNRIQSE
                     FIGIFGYSKFFQVGMPTPLYKAFYFLLLLAVIYLVYPYFLKENEVLVRLGWKGVGTPA
                     LILSLFVVTSLPGCGVLPGTGGKDGDPPWVLALGANIAPGVPSIQNPGVGMTGGGSVG
                     GVPVTGMFFFHPDHLGSITMITDGAGNPASGPEPGTSFVSYEPYGSIIRNDSYGPDIF
                     RYKFTGQIEDKETGLYFYKARYYEPTLGRFIQADSQVMPTNVNGMNRYMYVDGNPVNY
                     RDVSGHVSGSGLMHMVNRIVGHAMGKDFNSKGLDKRLSTNGISKGVNRFVKRGFSVSQ
                     KVGTKKGWEAATLAYYQTEGDLVSMVDAYFKGIKAAKQDKKAKEMIGIANGVLIAGII
                     VMSFGAAAPLAGIISKAAGELFLSSGAVGALMGGSAGSVLKEKGDLTIKDFLYTCGIE
                     GTSGVNSRSNWDGSITVDSKNCYPVPSGE"
     gene            24078..24656
                     /locus_tag="GGIDPNMM_00016"
     CDS             24078..24656
                     /locus_tag="GGIDPNMM_00016"
                     /inference="ab initio prediction:Prodigal:002006"
                     /codon_start=1
                     /transl_table=11
                     /product="hypothetical protein"
                     /protein_id="X:GGIDPNMM_00016"
                     /translation="MNFKIYLLILLFFNFCSRYTIKGPIFENEIIDYNCNENKKRFYI
                     NEVYINEMAYSESLREYISDQLKTSINNILLRDCYKNNSSEYQNGIPIKITVNKFEFI
                     ERKRYLYYIYAIFPIIDFVLNNSMEYSYAVDLTIEYKTAKEKREYVNTFNFCEKRVAG
                     IFELNKPKEENVFRTFRVNVTKFILRSIIGES"
     gene            24653..25213
                     /locus_tag="GGIDPNMM_00017"
     CDS             24653..25213
                     /locus_tag="GGIDPNMM_00017"
                     /inference="ab initio prediction:Prodigal:002006"
                     /codon_start=1
                     /transl_table=11
                     /product="hypothetical protein"
                     /protein_id="X:GGIDPNMM_00017"
                     /translation="MKEFIYILLSLLVFQNCVWTNLNTERINLSEKNTNKTVSIKIDF
                     DYNNRDSINLDLEHHKLSSMYIQSIRDLKIFDRVTYSDVKADYIINIKTTSILNSTGM
                     LFYFLSAISLGIIPLYYNESMELNVELINSRTKNKSNISFPLDIKFISNIYTTSHYRS
                     FDREEISKVVVKKIIFEGIQSKVIDI"
     gene            25498..26349
                     /locus_tag="GGIDPNMM_00018"
     CDS             25498..26349
                     /locus_tag="GGIDPNMM_00018"
                     /inference="ab initio prediction:Prodigal:002006"
                     /codon_start=1
                     /transl_table=11
                     /product="hypothetical protein"
                     /protein_id="X:GGIDPNMM_00018"
                     /translation="MKNITKLLLLGFGLQIALNCKQTDNTNEETLLFLLTAQVAQNCS
                     TPELKGENIPLKFTPYTSRINQYMGSLGFLSNFEFGRRIEMDMKESLPVQYTIHFYNA
                     NSPCDVPQDYSKSLSSYNLFSPRINKKTVYATPLSGNLMALASSYGSSNTSPTDITLS
                     IESSSVCKNPTTADSTLKTLSFNYKTPSSLTAIKIDSYIQNQQIVFTSNVTNIGSGGL
                     QIVVVPGTDACYPSTYKTISFNQNTQNQNQVNWISSTASGPLVILVQYFSETQNTAPN
                     DIKVQVQ"
     gene            26496..26678
                     /locus_tag="GGIDPNMM_00019"
     CDS             26496..26678
                     /locus_tag="GGIDPNMM_00019"
                     /inference="ab initio prediction:Prodigal:002006"
                     /codon_start=1
                     /transl_table=11
                     /product="hypothetical protein"
                     /protein_id="X:GGIDPNMM_00019"
                     /translation="MLLTLLLSEGGKDKVTPEQYAFNRSLYLLNYYVLYNDSFEKEQK
                     CEGDFFLKLFSPETRI"
     gene            complement(26738..27910)
                     /locus_tag="GGIDPNMM_00020"
     CDS             complement(26738..27910)
                     /locus_tag="GGIDPNMM_00020"
                     /inference="ab initio prediction:Prodigal:002006"
                     /codon_start=1
                     /transl_table=11
                     /product="hypothetical protein"
                     /protein_id="X:GGIDPNMM_00020"
                     /translation="MNTIGIENYKSILELGIFYFHAAGVIFGVVLGFSKLFSNDGFSK
                     SYGSVLQSAAFFLILNNGILIDQGTLQNENKILLGSYYGLVLYSSLAVLVCFNYILDS
                     LDNPWIHCKRLLGIIPATILLSYFIPNLYFISFIDILGFGISIFTFSWSLRKILKSNK
                     SILFFNLPFLSFLISICFVLDFLGTIYDKKDFFLFAEIIPGSVICYTIVLERFFPSLF
                     NKVTVTIPETDIANEIELETIPIPENKEPKKYKYPPKNMLEGIDIEIIQTKLNHFIDS
                     KGFKEEELRLPDFAAALGLSTHQASYYLNQYLNMSFTDFLNYNRTIEVINYMEKKIEF
                     NLLNIALECGFNSASSFHRACVKFTGKSPRDLKSYIQSNKDPSLTILQKPKLKSFS"
     gene            complement(27935..28165)
                     /locus_tag="GGIDPNMM_00021"
     CDS             complement(27935..28165)
                     /locus_tag="GGIDPNMM_00021"
                     /inference="ab initio prediction:Prodigal:002006"
                     /codon_start=1
                     /transl_table=11
                     /product="hypothetical protein"
                     /protein_id="X:GGIDPNMM_00021"
                     /translation="MVINYFNIKPLDFTESELDEFSRYIGLPLYNEDKEAILKYNSFR
                     KALAIINKHSFYALNYFPDNPESKYKIRLKQN"
     gene            complement(28262..28720)
                     /locus_tag="GGIDPNMM_00022"
     CDS             complement(28262..28720)
                     /locus_tag="GGIDPNMM_00022"
                     /inference="ab initio prediction:Prodigal:002006"
                     /codon_start=1
                     /transl_table=11
                     /product="hypothetical protein"
                     /protein_id="X:GGIDPNMM_00022"
                     /translation="MLDFRTFIHTKKNKTLVLILYGVVRNFLTIAEILPFFFNSSFWF
                     PSTQNKREHSKNLLQNIDLNQIRLNEFLDEDLRLSDFAIYTELSTHQALHYLNRKLNI
                     SFKDFLNFNRLKEAKRIIHLKGKQTNLLESVFNLITSFYKSYSLIFVYDN"
     gene            28844..29248
                     /locus_tag="GGIDPNMM_00023"
     CDS             28844..29248
                     /locus_tag="GGIDPNMM_00023"
                     /inference="ab initio prediction:Prodigal:002006"
                     /codon_start=1
                     /transl_table=11
                     /product="hypothetical protein"
                     /protein_id="X:GGIDPNMM_00023"
                     /translation="MKSEKHPKIEEEVLKRLNVALDFLLETEGLSQRSIALRMKIHHT
                     NLYRVAAGKRPLTSTFAVNFEHHTNISSVWLTTGEGDMIKANVEIFSDEEIRFFYMIK
                     KNPKLYELVKLLTKVKKDSYELLKGLILKLIK"
     gene            29324..29935
                     /locus_tag="GGIDPNMM_00024"
     CDS             29324..29935
                     /locus_tag="GGIDPNMM_00024"
                     /inference="ab initio prediction:Prodigal:002006"
                     /codon_start=1
                     /transl_table=11
                     /product="hypothetical protein"
                     /protein_id="X:GGIDPNMM_00024"
                     /translation="MSTLISENSVKMISGIGSGRELARIKDFLRRSFDNAGYSDTPWR
                     AFNYDEWSTWFYFEKNNEILSVMRIVEKKPHNIIPLENAVIYNEDEKIPHRRYAVIEE
                     KVADWNSLAFVHTYDGWRAARETFKAVAKFCVQKQFSIIYGMYPRALKSIGLFYKKFG
                     AHLSHRFYEDVYYPGLYLKGELCICSVVEIEKNTLQLIASKSS"
     gene            29969..30859
                     /locus_tag="GGIDPNMM_00025"
     CDS             29969..30859
                     /locus_tag="GGIDPNMM_00025"
                     /inference="ab initio prediction:Prodigal:002006"
                     /codon_start=1
                     /transl_table=11
                     /product="hypothetical protein"
                     /protein_id="X:GGIDPNMM_00025"
                     /translation="MITSITGFFILYLGIYVYRIQPRAKIQKHFLFLCVMLCSWMVGY
                     GMRLLIPNEYREIYSNWILLPIPFIPLFLEMVVYSIAKIEYSMNTYQTIMIFVLLPAF
                     SIISFCGGYARINDMSGYSFSPLFNYHLLTAFVFISVMKISFDLSFNIIRKRGDERIR
                     SFLMFSGILIALLFAIIFCYILPLNHIFLGAYSAFGLLIFAILWSVAILHYDAFEIRE
                     LVIEGAPTPILSRIFSFCVLGLYRIMDGQGYHLKLIASKALVTMNIADKHFDLAVRYP
                     TLERSKRAELVASIYNRRIR"
     gene            31909..32169
                     /locus_tag="GGIDPNMM_00026"
     CDS             31909..32169
                     /locus_tag="GGIDPNMM_00026"
                     /inference="ab initio prediction:Prodigal:002006"
                     /codon_start=1
                     /transl_table=11
                     /product="hypothetical protein"
                     /protein_id="X:GGIDPNMM_00026"
                     /translation="MVLDGIFGNATASKVLLHVFHYSEVHASAIAKDYDTAVTPIRLQ
                     LERFEKTGILVAKQIGRSRVFTFNPKSPFVKPLKEILSIINH"
     gene            32236..32778
                     /locus_tag="GGIDPNMM_00027"
     CDS             32236..32778
                     /locus_tag="GGIDPNMM_00027"
                     /inference="ab initio prediction:Prodigal:002006"
                     /codon_start=1
                     /transl_table=11
                     /product="hypothetical protein"
                     /protein_id="X:GGIDPNMM_00027"
                     /translation="MDEPDWKSVNEEELWKYVGWHLAEKGIQSVLVGGAVVSIYSKGA
                     YRSGDIDLVEPIVSRSKEIALVMKNIGFRKTRRHYVHPKCKHLYIEFLSGPVSIGEDF
                     KIVPDEKKFKGKILKIFSPTDCIKDRLASYIHFKARECLDQALLVAKNQRFDLRQIKE
                     WCFREGEIGKSAFEEFQALL"
     gene            33127..33798
                     /locus_tag="GGIDPNMM_00028"
     CDS             33127..33798
                     /locus_tag="GGIDPNMM_00028"
                     /inference="ab initio prediction:Prodigal:002006"
                     /codon_start=1
                     /transl_table=11
                     /product="hypothetical protein"
                     /protein_id="X:GGIDPNMM_00028"
                     /translation="MKPEENSKQKNQGELFRNRLDQILDHRHPLYQIAKKIDWEKFEK
                     EFGKYYTEKTGRPGLRIRLLVGLHYLKHAYNVSDEKVVEGYLENPYWQHFCGNEYFEH
                     DFPCDPTSLVKWRKRIGSEGVEKFLEETILLGQREGQIKEPEFRRVNVDTTVQEKAIT
                     FPTDAKLYHKMRQVLVKEASKENIQLRQSYKNLPTTSFFGKKNLLLHLKTILSLLGEG
                     QNLAA"
     gene            34083..34490
                     /locus_tag="GGIDPNMM_00029"
     CDS             34083..34490
                     /locus_tag="GGIDPNMM_00029"
                     /inference="ab initio prediction:Prodigal:002006"
                     /codon_start=1
                     /transl_table=11
                     /product="hypothetical protein"
                     /protein_id="X:GGIDPNMM_00029"
                     /translation="MFPVCNLLTRAESPAGCLWQAGFAPVFLCRTLVNIRLKSLLEIS
                     ERILTQSKNSKNKIYSIHSPEVECISKGKSHKRYEFGCKVSLVTTSKSNWVVGVQALH
                     DNPYDGHTLKDAINQMEKIVGLRPKEVYVLNHS"
     gene            complement(35286..36167)
                     /locus_tag="GGIDPNMM_00030"
     CDS             complement(35286..36167)
                     /locus_tag="GGIDPNMM_00030"
                     /inference="ab initio prediction:Prodigal:002006"
                     /codon_start=1
                     /transl_table=11
                     /product="hypothetical protein"
                     /protein_id="X:GGIDPNMM_00030"
                     /translation="MSKNFFPLTNDLMFKILFVKEPDLLISILNSVLFPDGEHTIRNI
                     KILNPELVGSSPNDKRSYLDIRAQDEDGKIFHVEIQVAHQSSFIKRSLYYLSGLIRDQ
                     LNRGSMYSDLKPVYQINIVDFDLIPSENFHSKFKFREESNPDIILTDDVEIHFLELSK
                     FVKRDVRELRNNLEIWLYVLKHTSELEEEEMRILVDKTPDLSKAFTILEQYSNDPQKR
                     NELEAKLKSDRDYAYDLAARFEAGELQGIEKGIEKGAEKEKLKFARKMFQKGMDVNTI
                     LEITGLSKKDLKDHGML"
     gene            complement(38791..39729)
                     /gene="rpnA"
                     /locus_tag="GGIDPNMM_00031"
     CDS             complement(38791..39729)
                     /gene="rpnA"
                     /locus_tag="GGIDPNMM_00031"
                     /EC_number="3.1.21.-"
                     /inference="ab initio prediction:Prodigal:002006"
                     /inference="similar to AA sequence:UniProtKB:P31667"
                     /codon_start=1
                     /transl_table=11
                     /product="Recombination-promoting nuclease RpnA"
                     /protein_id="X:GGIDPNMM_00031"
                     /db_xref="COG:COG5464"
                     /translation="MSDMTNPHDRLIRETLQNKEDAISFFKNSLPEAVIELLDLNRLE
                     LTQSSFISENLKEEQTDLLFQIPLKSGKKANVYLLFEHKSYLDDSIFSQLLGYISAIY
                     KSQFKTDKRYSVVIPFVFYHGERTWTLGNSFQNRFILSKEEEEVFKKYIPDFELELFD
                     LSKVDLNRLESITLRVILGVVQKIWEGDTSFLSHLGEVFELLTGLKNESKRVEIFQKL
                     FLYIFNVREIEPTEITSLLSHSKISRDYEDLIMTTAEKLRKEGEIKGEIKGEIKGKIK
                     GKIEDAKIMFKEGFELNVVLRITGLTEQELKDHGVI"
     gene            complement(40595..42040)
                     /locus_tag="GGIDPNMM_00032"
     CDS             complement(40595..42040)
                     /locus_tag="GGIDPNMM_00032"
                     /inference="ab initio prediction:Prodigal:002006"
                     /codon_start=1
                     /transl_table=11
                     /product="hypothetical protein"
                     /protein_id="X:GGIDPNMM_00032"
                     /translation="MNDNQRVFRVPKDRNFTIVKNHFIDDPRLSMKATAILLLVLRYP
                     DNWRMSVKTMSKFKSDKDSSIASGFKELVTFGYAEFRKGKDPVTGRFNSGWYFFEESQ
                     KPEIPFEVKPTENKRIENQSEHFLKEVKESNRKENKVLNLEQRERPQLENQVVVNSTL
                     PSTKEQKPSIQIFSSQIQNTTREYDQPPQARIEEQKELLEELEIKFKREKNQALDSPQ
                     AETPQLDFQGGENPILENRPLPNTIDQGLSKQVLFKQILNTSREYGPPAKTHIEEQKQ
                     NLYKPKPLSHFHFPESWLMNFQEYYFKEHGSEMGQPDSELKALNKLYELSKGDWSVIE
                     SKIEVLIQLRKQDSQFWYEQSLSPESITKFWSRLFVRKVKPTDKNRMRNEHQNKSIGT
                     EPKYNESKLTPDKPIEIKDLDPYKCFLGWGKSKLFKQQLEYYEQNSDPLKYEGTKKIL
                     FEKFVNEVYPGLVSDSEVKKTSIENRKESAA"
     gene            43092..43469
                     /locus_tag="GGIDPNMM_00033"
     CDS             43092..43469
                     /locus_tag="GGIDPNMM_00033"
                     /inference="ab initio prediction:Prodigal:002006"
                     /codon_start=1
                     /transl_table=11
                     /product="hypothetical protein"
                     /protein_id="X:GGIDPNMM_00033"
                     /translation="MSTIFDRLSAIDDDLKLSHSKMALELGVNRSTYYKYKNGTLTIP
                     KSILIILRLKGYDEHWILSGKGQMKLKDSVHLVEMQKRLKLISKLDSYGVLDSIEKLP
                     QAPSSDQKKIIREFFIFLAAKFV"
ORIGIN      
        1 tttttgtacg ctaatatcga gaattaggta tctttctttt ttttaaactt tttttcattt
       61 tgcgctttct caaattttct acgttttgtt ttttaaatta tgaaaataat accgatctgc
      121 tcagggaaag gcggagttgg aaaaactaca acaacgattt acttagcgca aacattagtg
      181 cacttaggca aaaaagttct agtaatcgac tatgatttca atcgtagtct tagtaaattt
      241 atgtttactc attttcaaaa aaatgaggaa gaagcaatct ccaaaaattc ctataaaatg
      301 ctgttcgatg aggacagcta cgaaaggtat atcgtaaaat ctgtaactgg tttagatttt
      361 attcccgcca tagaaaggct taaaaaagta gacattgatt tttatgatga cctcaatctt
      421 aaataccgtt ttgaaaaact tctaagatcg ctcaattatg aatttgtttt attggacctt
      481 cacaacgtag taaatgtagt tttaattgcc gcattatatt ctgcagacca tgtgatctcg
      541 ccaatggaat acggctcttg gagtatggac ggaaccgatg atatgttaaa agttttcaaa
      601 gaaattaaat ccacggcaaa gaaaaaaatc aaatttactg tagtgccctc cagagtttct
      661 aatagcaaaa tagacgaact tgttgaagtc tgtgaacaca atggtttaaa ggtcagtgct
      721 tttgctaata taaatgacaa ttcaattcac acagcttcga atcttggaga atttttaaac
      781 cctaaaaagc ataaagcttt tgaacgtttt ttaatcttag ctaacgaggt ttcaaatggc
      841 cgaaaaaaat aaacttacca aaaaagaact gctaaaacag tccctcaaaa aatctcaaac
      901 aaaagaatct aataatataa tattatcaaa tgaaactaaa tctattgatc caacgataaa
      961 tcaattaaaa gatttatatg aatcagttat catggcccac aaaaggactg tcagaaattc
     1021 aattgatttt ggtgaatatc tttttgaagt taaagaaaaa ataggacacg gaaatttcat
     1081 tccttatatt gaaaaaaaca aagcctactt gggctttgac agacgaactg caagtaccta
     1141 tttaaggata tactattaca gagaattagt taaaggctgc aaaaatatgg cggaggccgt
     1201 aaggttaata aaaacgcaag aaaatggctt acctcagcca gaacagcgtg ttgaaataga
     1261 aataaaccct aaacaaacga cttataaata ttctaaaggg aaaaaacttt atgccatttt
     1321 taaacaaagc ggtaaaagca aaaaaggatt caataagatt catctagatt ttattagaca
     1381 atttatcgaa gaggaattac aaaaagaaaa cgaaagatac aacaacaaag tatctgatct
     1441 caagagcgat cttaaacatt tataattcaa atgagaaatt cgtttcccat ttgaattacc
     1501 ataaattcaa aatttaaacg cgattttaaa atttttcttt ccaaaataaa aattacttgt
     1561 actcgatttc gcttaaagtt aatcttgcat agaattcgtt caccacgatt cgagaaaacg
     1621 cccgcgggga ggtgagatcc cccaagggca tccttcccta aagttccaat aatttagtta
     1681 tgtcccattt tttgcttgac aggtatatag tacctgtatc tagtccaaaa tatcttagga
     1741 gacataacta agataaggcc gatctcactt taggccaaaa ttctcgaatc gaggacctac
     1801 cgcaaaggct ccatgcctga tctttagttc cccgtatttc taatatagag tagggtaaaa
     1861 aataactttt accgtgcgtc acccgaagta tgtccgcatg gtgaaaacaa gggatactaa
     1921 aatgaccgag gtcgtacatt acgctttggt gatagctcac gctatcgaat cgttaccgct
     1981 ttcaaggact aaaagacaac tactgtccaa aatcactgac ttagacattg caggacgaat
     2041 caaagggttc ggcggatgta ttgcaaaaaa caaaacacta ggcgaagaag tagggttagc
     2101 agaaacgact gtctctaaat atattcgtga aatgaaacgt gaaggatata taaactctgg
     2161 agaatttcac ggacattata gaatactaaa ctctagtcta catgatgcgg ttgtaaaaga
     2221 acgatatgaa tataacctac aaaaacagat aactaaatat actggtctgt ctagtacaaa
     2281 tatcctagag agatcaaatc aaagtaccgg atctgctccg tacgaacgta cgggggatag
     2341 tcttaataac caaagtacaa accaaacaaa taacaaaaag aatatagaaa gtttttcttt
     2401 ttctgaaatt acctggtcaa atatctctga acattctaaa aacctcatac tgaaagaatg
     2461 gggggaatat gaccacaatc cacaaaagga aaatgttaaa atcaagtctt ggaaaaattt
     2521 aataccggaa aacccagaag tagttttaga aacgctaaaa aaactaattc agatccgaaa
     2581 atcggaaaag tataaagaag acggtttttg gggaacgatt cctgtaaaca tagcctccag
     2641 ctactcttac aaagacatta taaaaaacac atataaccta cttacacaag taggaagtaa
     2701 aaccctttca atcaaggaaa ataaagaaga aataaaaaac ggaagtagaa taaacgatca
     2761 gaccaaaaat gaaaacgaac caacctggga aggattctta gtttgggcaa aggaaagact
     2821 ttctaaatcg agcattcaaa gtcttaaaca gttaagagtt caattcgaaa atgaggaatt
     2881 gagtatagta gggggtatag acgattttct caaaataata atcactaagt attttaaaga
     2941 agaagcaaaa ctcaaaacag aagtaaaatt tgtaaaagaa gaagaaatgc aagagaacga
     3001 aaagagtatt cataactcaa ttaagaaaac ggatcagaag agtaacgagg aaaatcaaac
     3061 acacataacc gaactgaatg aagaaatatc cataccagtt gatcaatcag caaaccaaga
     3121 tttcaaacat ttccgagact atatgtcggt agataaagta atccatgagt tcatgagcca
     3181 ttctacacaa acactagatc gaccagactt agaaatcatt cgtaatctaa agatccgtta
     3241 tgatctggag aaaatagtaa tctttgattc tccaccagag aagttaaaaa atcacatacg
     3301 tgattatttt tatagtcatc cccaaagggt tatcgcacta cagtttgagg aaaacaaatt
     3361 ctatgtagcg gcgtagttat atagaatttt cttagaaact gttagtatat acatctatta
     3421 caggtaaaac tttaagaaag gatgaatctg tagacttaag gttaaaaagt tgtatataag
     3481 aatgcgtatc ataaggaatt tctttagaat ctaaattcca ttcttcacag atagaattcc
     3541 aaatttgtat tcttaatttt ttttatgtcc atgggtatac tacggaaggt cgtttgtagt
     3601 ttgaataatt aaagtcaaaa aatatcgata cttgagccat agcaaaattt agtaaaaacg
     3661 attattttct ccttccacaa aagaaaagtg aattaaagat taagagaaga aactaaggta
     3721 aagaccaaaa taacaaaatg tgaaaagata aattttagag aaaattttat gtatataact
     3781 attgtttttt cttttgtata aggaaataaa aagcaaaaat gtttaaaaga gaaacaaggg
     3841 ttatggccga aatgatgatt acatatatta tttctcttct agaggaagaa gctaattctt
     3901 gacggtaata atcagattct ttgttgtttg caagtgaatg tatctctaat ttcagttctt
     3961 ggatagaatc atatgtttct ttgactaaaa taaacatagc atagtttttg tcatgaatat
     4021 gagaagaagg agacgaaaca ttctttttaa acgagatgct actgaagagt tcgatttctt
     4081 tttttaagtc ctgatcaaag ggccatttca gagaggcttt ttttaaaagt tcaatcgctt
     4141 tatcaacgtt tccttttttg acttcctccc tgcctaaacc aacccaagca gaagttagaa
     4201 tatattcagc attcacatcc gatggattgt ttgtaagtaa tgaaatggct aacttttcgg
     4261 cctctaaata ccgtttctct tctaaaagtt ttttagcgtc ttcatgacct ccggaaaaag
     4321 tttggtcctc ggaaaaaatc tcaaaagaaa acatgaatag aagaattgaa atcaatccca
     4381 aaataaaccg aagaatgttc ccaatagaat aaaagcgttt cataattcaa aacaaccaac
     4441 ctcgtaaaat acaacttgaa atttcaaaaa agcgagcgtt cgtaaccgga tgttgaaatt
     4501 tcgcataacg tcctctaatc cctgcttcga gtgtttaggg attaggctga tatttcaagc
     4561 ctaaccactt gaaaagtagg atctccctct tttacaaaaa aacatccctt gcaaaaccct
     4621 gcttcgagtg tttagggatt agtttgttag aggttagtta tattttcgta atacagaggc
     4681 tttgctttaa acaaagtaaa acttctctaa ctctgtgaat ttactaacca ctaatccact
     4741 aacaactaac cacttgaaac ctacctgtcg atacgaatca ctttgtgagc ataacgggcc
     4801 cttggcattt ttaaaggatc taaggaccaa ttactggcaa tcgggttttg tagaccgata
     4861 gaataaacgg aatcggtggg aatattgagt gcagaagcac ccccaaaaac gaataacttt
     4921 ctagtttcgt aagaagcttc tacgcctgga aaataaacag aaacgggtaa aataggacca
     4981 atcgcaaaag cagcagtacc attttgaaag aagtctgttc tgttcgaggt agtaatcgaa
     5041 gtaatcggtt ggagtgtgct tgtaccagta gaaccaccga tgaccgcaat ccattcgggg
     5101 tcagtaggaa atggatctga atttaaaggt tttatacaag tagaaccagc accgtgacga
     5161 gcaattgtaa ttgcaggttc ccccgcggcg gaagtggaat tgatggaagg agaaaaagaa
     5221 tccgaagttg cttgcggcgt gccgtcgttt gtaaatctac cacctgtaaa aaatatgttt
     5281 ccattgagac cacaaccgga catgtctacg cgagaaaaga tagcagtcaa agaaagataa
     5341 ctttgccaaa ggccattttg accgattcca ggagcaaacc tagaaaccgt atttaaaata
     5401 gtacctgtag tcatatcgtt agtcgtagta ccggaaatga taaaaatttc ttctcccata
     5461 gatgcgatga ctccaccttg attggcgact ggcatatctg aaagtgtagt ccactgatct
     5521 aaatacggat catagacttc tgtcttttta gaagctacat agttggctcc ctgtttttcc
     5581 atcccgccga tgacatagat tttatttttg tgggaaacta cgtttgcaaa aactctaggg
     5641 gtgggaaccg aagttgcaga aggaaaccaa gtagaagtaa caggatcaaa aaaatcaatt
     5701 tctttgactg gaaaagaatc cgcaccgatt ccacctacaa cccaaagacc acgagttcta
     5761 tttggaaaat cgctgatcca ggtcttgaat gtaagaggaa tactttgcag atttttaacg
     5821 tccgaagaac aaaaaacaaa ggctaaatag tcggtattgg attctaagtt aggaagagtc
     5881 atagaatgta ttttagagtt ttctaaacta gtcacaaccg attcaaaacc agacttccca
     5941 tacaaaatag aaccgggtaa agaagtagaa cactcccaac tgacagttgc cgaccgggga
     6001 ccaatttgag aaacaaaagt aaaatttact ttttcatttt gtgcgttgtg aatgttggac
     6061 aaaggagaat tcagacagtt acaaaagaga aagattgata aatagagtat tagaaaaaat
     6121 atatttcttc tttttaaaat gaaatcagaa acgatttttg attgaggccg gttttgtttt
     6181 ctaagtataa tttttgttct aatgaaattt ttataaaatt cccatattct aaatttttga
     6241 aacttgttca taacaaaatc ccccaagaga aacgaacccc ggatctacaa aaagaatctc
     6301 cggattctac aatacactga gaacgaattc ctagtctgag cctcgaaccg tttccaaatt
     6361 caaaagccca accaaattca cctaaaattt ctggatcggt tccattgaac gaacgagaat
     6421 cgtttttcca ctgaacagaa gtaacaccac caccgaataa aaagtaggga gcagagacac
     6481 cgaattgttt gccgatatag agagattgat tccaaagatt gatagagcct tgtgcacctg
     6541 gagccacgga gtattcagag agaaaaccaa aaaaccaaag cggatgattg ataaaaccct
     6601 tttcgataaa aagaccggca ccagctacac ccggatttgt tttgtgagaa ggtcctgtag
     6661 tagtttgaaa taaaagacta ccacctacat agagtagatt ttccccagat ctaccggaaa
     6721 ggtatttgtc tggtaagttc ggagaatcat tatctaaaaa gttttcattt aaattttgaa
     6781 ttttagattt ttcgatttca acaaatccaa gttcggttct aaaaactaat ttgtcttttt
     6841 tagtttcaac aataatccct cggatcgagg aaccgtcgtt taaacggaat tcggaataat
     6901 gatacgaaga ctcaggccct tttttattgt aatcaatcct ttgaatctca gactttggga
     6961 ttctaaactg cctacctttc caacgaacac tgattacatc cgcgctttcg ttgatttctt
     7021 cgacgaggaa ggcttctcct gattttaaaa gaagttcgga agcatataac ccgtgacaaa
     7081 tacatgcaaa aaatagaata taacatatta atttagcttt catataataa actcttgaaa
     7141 aatcaagatc cagaagttta aattatgtta ttcttgtaaa tagataaata ttttttgcaa
     7201 atttgagaga attgaaagtt tttcatatta taaaaatttt tggataattt aacaggtaga
     7261 ttataatatg agaaactttt aatctcctag aaaagtgaaa aaagtcttcc tagctttccc
     7321 tagtttaggt atttgtggca caatatcaca aattaaacac tttgttaggt gataaacgac
     7381 taacaaagtt ttacgatttg tgaagtaaaa gagataggaa atctaaaatg aaacgttatg
     7441 tcggattttt atttttaagt gtgtcattat tgtttgtatt caattttagt ttgttatcag
     7501 gaattcagaa tgtatttagt tccgtatctt ctgcaattgc aggaggaatt ccccaaaaac
     7561 tccccctttt acaagcgggt ccggacggat cagctaatac ggaaattgaa atcgaactac
     7621 ctcccggcaa agtagtacct aatctatctc ttagttacaa ttccaacgga ggaaatacga
     7681 ttgtaggaat gggttggagt ctaaacggac ttccgaccgt ttcgagaaat ccttcgtatg
     7741 gaattgggta taacggaaaa gattcgtatg tttctagttt ggcgggagaa ctgatcgatg
     7801 ttagtggaaa taaaaccatc tatcattcta aaaaagaatc gtatctgcgg tttgaaccac
     7861 agggaacttg tggggacggg ccgtgcactt ggattacaac cgacaaggat ggtaaacgat
     7921 atatctttgg aggaacgatt gattctagaa ttgcggcctt aggaagaacc gcaggatcga
     7981 ttcgggaatg ggcgctctcc agagaagaag attcacacgc aaacggttac gacgtaaatt
     8041 atacacccat cgacgtaaat aacggtgact attatccatc tacgatcaca tacaacgaca
     8101 gaacgattcg ttttaatttt gaaaatagaa acgacagaat tccaaactat tctttaggaa
     8161 ccttagaaag aatccaaaag agactagata gaatcgaaat attagtaagt ggtaacggat
     8221 ttagaaccta cgatttagac tactcttacg gaacggtgac cggtagaagt atattcagaa
     8281 aattgaaacg atctgggagt aatacttttg gttctgaaaa ctttgcagat ctagatttta
     8341 catatacaaa tcattccgga ggttttagcc ctgggaatat aacctaccaa gatttgacca
     8401 atcgggctag tatgaatgta ttcgtaccta acattgttgt ggatgcgatg aattttattt
     8461 taaacggaaa tctaccgtat catccatccg ctttggatgc aaacatagac gcttcacttc
     8521 agtatgtaac gaaagtacct gtaccggaca gaaacgcatg caatgtaggt tttgcgtctt
     8581 gtttgtgtgc tttacttccg gtttgttggg gaggcaatcc acatttttta gaataccttg
     8641 ctggaaattg ctggagcttt atgggttggg gtgggccagg ggcttgtgat tttggagtag
     8701 attctgcttt gacagcctgg ttaccaatgg atctaaacgg agacgggatt accgactttg
     8761 cgacgttaaa cggaaatgaa gcagatggat cgattcattt ggtaggacat atccaaagaa
     8821 ttggacagcc agcgagttca ttcaatggtc cgaatattcc aattcactac aatactttct
     8881 accaagttgt agatttgaat ggagacggta agactgattt tgtatacgaa gacggaggga
     8941 ggctctgggg agtgtattcc acgggtggaa attttagttc tcctgtatta tttggaaatg
     9001 taagtttaaa ttctgcaaat agagacatgc acgtatttag tccgtatgaa tacaaatttc
     9061 gatatgggcc caataacact acaccacttg cgggagacag atcagccaaa gatttttttg
     9121 gggatgtgaa cggggatgag ttagtagatt ttgttcacga caacggagga agtttttcga
     9181 tctatctcaa cagagaaacc tattttgaca atccgattgt aattggagga ggaggggact
     9241 tttatctcaa ttcgatgatt gattttacgg gggacggtaa ggctgactat gtacagcttg
     9301 ttcaaaccta tgacaattct actctaacta cgttacaagc tcaaaaatca gcgttagaca
     9361 cattgatggc acagtatcaa acagaacacg caagagtcaa agcggtagtg gatcaaatgc
     9421 ctacacctac tacacacgca acgatcgacg ataccgagtt tcaaaatcta ttggattatt
     9481 taaccgcaaa cggatacgaa cccttgtccg attcttttga aacggatgga aaagactacg
     9541 cctatacccc tgcgacggtt gcggctttac aaaccatttt agagaatata gtcagcgcac
     9601 aacttaactt tgtaggtcaa cagagttatg cgatcaataa ccagatagcc gcaatctatg
     9661 cacaaggaaa cctaggacag gctacgtatg ctttgcaggt aagaacattc aatttaacta
     9721 atggaacttc tcaaaatgta gtctatccac tttttaattc tgtcaatcct gataaaagta
     9781 cacttgcgga cgtaaacggg gacggtgttt tagattttgt ttcttttgta ggaactcaaa
     9841 gtatcgtttg tatttttact ggaaacggat tttcaaatcc aattgcgacc aatctaaacg
     9901 caggaaatgg taaaaatcta ctggatttta actttggaga agtcaacgga gacggaattt
     9961 ctgatttagt tttatttaat aaagaaaatc atacaatcga aacgtatctt tcgagaagtg
    10021 acggaacgtt tagttacagt cctggtttta gttttggagt tttttccacc caagaatata
    10081 cagatccaaa tggaatcgaa agatccgata cgtatcaaat ttcactccaa gatatgaatt
    10141 tagacgggat tagtgacgta agtatcgctt ttctatcttt agacaaaacc tggggtagaa
    10201 tattctatcg ttacaataac cccagaaatt cgggagagga tcaactgctg agtgttacaa
    10261 acggtgcggg tcaaaactct caagtgcagt atcagttaaa aaacaatcat ccaggggctt
    10321 tacagccagg aaccgcaaac tatccggacg ggcctagtct gaatcccggt tttttagtca
    10381 ctcagacaag acaggatctg tccaacggga tcgttcaaac aactaactac ggttatacga
    10441 acgaaagaca tatccaagga actcgtaaca tttctaggag tttagggttt gcttcggtta
    10501 gggaaacgga tataaatacg aacttttaca aaatcacgga ttattttcaa aacgactatc
    10561 gtttggccgg tgtggtgcaa aatcaaagga gttacaactc ttcgaataac ctaaccggtt
    10621 ctactaccca ttctggtttt agttttccaa acccttttgg aacggagatt gtattgccgg
    10681 gggttgtaac gaacaacgac tacaaaaacg gaacgttagt cgaaacttcg attcaaaatt
    10741 ttaattatga ttcttacggg tttacgacga gtgtagtaga aagtttaggt tcccatacaa
    10801 ttacaaatac ttctcaagtt tccaacaatg tggccggttg gaggatggga agggtagtga
    10861 ggtctagaaa aaacgtagac ggtatttgga tagaggacgt ttcccttgga tatactgggg
    10921 acaaattgac ttctaagaca atctttcctt cgagtgcttc tcctattaca actacgtttg
    10981 gttatgatac attcgggaat gtgactacga tcaacgatcc agctaacgca acgagtacga
    11041 tttcgtatga cgtggttttg aacctatttc cggtgacaaa aacaaacgcg ctgggacacg
    11101 tgacaactac aaactatgat tttgcgacag gtcttgaaac ttccacaaca gatccaaacg
    11161 gtgcggttac attaacgagt tacgaccctt atggtcgaaa agcaagcgta acttatcctg
    11221 gagaggggag tccaaacgaa atctactcct attccaatac gggggaatac gatctgacga
    11281 atttgaacaa caatgagttt gtgactaaaa gtatccgaga caacgtaagc ggaagtgtga
    11341 acgtttctaa aatatttacc gatcctttgg gaaatacgat tcgaagtgaa acaaacacgg
    11401 cactgagtgg gatcaattcg atcgaggaaa gtttctttga ttacacaaaa ggtgtcttga
    11461 ttcgaaaatc caacgaatac tacactagtc tttctccaca atacactacg tttcaataca
    11521 atgaccctga cggagaattg actacaattt tagaaccgag tgtaagcggt acaattcaaa
    11581 ctagtattac aaaaacagga tttacggaaa ctaaaacttc cacgtttcca gacggccaaa
    11641 ccaaaacaga aataatcact aaaaacgaac tggggcaagt gatcagtaaa accgaaaacg
    11701 gtaggacgat tttaaccaac tattctccgt ttggtgctat ttcttcgatt acagatgtgg
    11761 gtggtcttac taccagtttt gtttatgatt cattcggtag aaggatttct gttcaagatc
    11821 caaattctgg aatgatttcg tattcgtatg attctgtcgg aagaatttca agtcagacag
    11881 acgccagggg aaaaacaatt acttttacgt atgatgtgtt gagcagaccc ttaactcaaa
    11941 ctacaaacgg accggaggca ccggttcaat ttgtgtatga cgatcctaat gttccatttt
    12001 ctagaggtca cctaacgcat gttacggacg gaagtggaag gaccgagttt cggtttgatc
    12061 taaaagggaa tccgattcaa aagacaaagt atgtggatga tataactgca atttttaaaa
    12121 gagactatga ttctttaaac cgtccgatga ctgaaactct accggatgga acgaaattac
    12181 acaattttta ttcgtctaac gggactttgt cgagtattac aatggatacg gcggacggga
    12241 cgagttcggg tcatactgta gttagttacc aaggccctta cttaaatgca aatggagttc
    12301 cgtctctaag aaggacttcc ggtaatggtg ttacgatgga aattggtttt gaaccactcg
    12361 acaaaaaacc tctgagtgtg gtttctaaaa aaccggatgg gacagtcatc ggaaatacgg
    12421 aactgaccta tgattcaaaa gggaatatta caaaaataga agacaagtta aatcctgctc
    12481 gtacgcaaga ttttacttta gacaacttag ggagaatcac acaagccacc ggtaaatacg
    12541 gaacacagaa ttatactttt tcagcaaacg ggaacttaat tcaaaaaggt gcatatactt
    12601 taggttacac agatggaacg cacgcaaatg ctgtgacaac tgccacaagc ccgaacacag
    12661 ggacattaaa ctacggatac gatgcaagcg ggaatatggt ttcgagaaac ggagacactt
    12721 tacgttacga ttcgtttggc aagttaattg aaatcacacc ctatgctaca agtagttcga
    12781 ttgccaacgt ttatgatttt caaggaaaca gagtgaagtc agtttcagac attactttga
    12841 tttctacata tacgttagga gagaactatg agattgtaag agaacctggt aagccggaaa
    12901 gacatacttt gtatgttaaa ggtttggaag gggacttggt tgcacagtgg accagagaag
    12961 acgctacgtt acggattgca gacggcaacg gaagtctgaa ttctcagtca agtgattttt
    13021 cgattggttg gtttgtcggt agagttgtgg gaactactgc aaaaagtgac ggttctgaag
    13081 aatcgagact ttctctattt gtgggaactc ttacaaatcc gttttgcaag gaagtgactg
    13141 gggattgtgg aacatactac agaaatcgaa tacaatctga gtttattgga atatttggat
    13201 attctaaatt ctttcaggtt ggaatgccga ccccacttta caaagcgttt tatttcttgc
    13261 tattattagc agttatttat ttagtatatc cttatttcct aaagggaaat gaagttcttg
    13321 tcagacttgg ttggaaaggg gtcggaaccc cggccctgat tttatctttg tttgtagtca
    13381 cttctttgcc cggttgtgga gtgttacccg gaaccggagg taaagatgga gatccacctt
    13441 gggttcttgc gcttggagca aacgtagccc caggagttcc tagtattcaa aacccaggag
    13501 taggaatgac aggtggtgga tcagtgggag gcgttcctgt aactggaatg tttttctttc
    13561 atccagatca tttagggtcg attacgatga tcacggacgg agcgggaaac ccagcttcgg
    13621 gaccagaacc agggacaagt tttgtgtcgt atgaaccata tggttcgatt atacgaaacg
    13681 attcttatgg tcctgatatt ttccgttaca agtttacggg acaagtggaa gacaaagaga
    13741 ctggtcttta ttactacaaa tcacgttttt acgaaccgat tttaggtagg tttttgcaag
    13801 cggattctca agtaatgccg actaacgtaa atggtctgaa tcgttatatg tatgtggatg
    13861 gtaatcctgt gaattatcga gacgttagtg gtcatgtaag tggttccggt cttatgcaca
    13921 tggtgaatcg tattatcggt catgcgatag ggaaagattt taattctaag ggtttggaca
    13981 agagattgag tacgggtggg atttccaaag gagtaaatcg ttttgtgcat aacgcgacct
    14041 ttgtaagtag gaagagaatg tttgatctca ctaatcctgg tagattcttt tatccgaata
    14101 tgaggcatat aattccggcc gaaaggaagg gcatggcgat taataagtta agacgtgata
    14161 ttggaactat ctattattat cggctcctgg caacaaaagg taatgtgcct gctgaggaat
    14221 ataattactt ccttttattt tacatagggg cggcggggat tgtggatgca cagtggaatc
    14281 cgggcacaaa agcaatgttt ggtgcgaagt ttcacctgcc attttgagga actatatgaa
    14341 attaaaaaaa agttataata ttaaactatc aatatggtat ttattaatta ctttattgat
    14401 gtttttaaac aattgtcttg gaaataatat attcggtcca acaataacca actgtgaagt
    14461 tgtgttgggc ggtatcgtag tcgatataga tgtgaatagt agaattactc ctactgaagc
    14521 tgatatacaa aggctgaata gctcgctcgc atattatgca tcacattgcg atggaacgga
    14581 gtcgaagaag cataagagaa agaagaagga cgatccaatc tacaatcttt ccggtaaaga
    14641 agataagtat tgaagcacgg tgcgtgagcg atcgaagcgt ggtcaagaaa ttggaataag
    14701 tgagaaatta tattctaaaa atagaatata atttcttgac cgaagctgag agcgcggccc
    14761 ggcacatatt aaaagaagaa tattgccggg acacgcctgc tttgagtcgc gagtggttag
    14821 atgttagcgg cgatttacta acccctaacc actaattcct cgccacttgg aaaacgtatc
    14881 ctggagaggg gagtccaaac gaaatctact cctattccaa tacgggggaa tacgatctga
    14941 cgaatttgaa caacaatgag tttgcgacta aaagtatccg agacaacgta agcggaagtg
    15001 tgaacgtttc taaaatattt accgatcctt tgggaaatac gattcgaagt gaaacaaaca
    15061 cggcactgag tgggatcaat tcgatcgagg aaagtttctt tgattacaca aaaggtgtct
    15121 tgattcgaaa atccaacgaa tactatacta gtctttctcc gcaatacact acgtttcaat
    15181 acaatgatcc tgacggagaa ttgactacaa ttttagaacc gagtgcgagc ggtgtgattc
    15241 aaactagtat tacaaaaaca ggatttacgg aaactaaaac ttccacgttt ccagacggcc
    15301 aaaccaaaac agaaataatc actaaaaacg aactggggca agtgatcagt aaaaccgaaa
    15361 acggtaggac gattttaacc aactattctc cgtttggtgg tatttcttcg attacagatg
    15421 tgggtggtct tactaccagt tttgtttatg attcattcgg tagaaggatt tctgttcaag
    15481 atccaaattc tggaatgatt tcgtattcgt atgattctgt cggaagaatt tcaagtcaaa
    15541 cggacgccag gggaaaaaca attactttta cgtatgatgt gttgagcaga cctttgactc
    15601 aaactacaaa cggaccggag gcaccggttc aatttgtgta tgacgatcct aatgttccat
    15661 tttctagagg tcacctaacg catgttacgg acggaagtgg aaggaccgag tttcggtttg
    15721 atctaaaagg gaatccgatt caaaagacaa agtatgtgga tgatataact gcaattttta
    15781 aaagagacta tgattcttta aaccgtccga tgactgaaac tctaccggat ggaacgaaat
    15841 tacacaattt ttattcgtct aacgggactt tgtcgagtat tacaatggat acggcggacg
    15901 ggacgagttc gggtcatact gtagttagtt accaaggccc ttacttaaat gcaaatggag
    15961 ttccgtctct aagaaggact tccggtaatg gtgttacgat ggaaattggt tttgaaccac
    16021 tcgacaaaaa acctctgagt gtggtttcta aaaaaccgga tgggacagtc atcggaaata
    16081 cggaactgac ctatgattca aaagggaata ttacaaaaat agaagacaag ttaaatcctg
    16141 ctcgtacgca agattttact ttagacaact tagggagaat cacacaagcc accggtaaat
    16201 acggaacaca gaattatact ttttcagcaa acgggaactt aattcaaaaa ggtgcatata
    16261 ctttaggtta cacagatgga acgcacgcaa atgctgtgac aactgccaca agcccgaaca
    16321 cagggacatt aaactacgga tacgatgcaa gcgggaatat ggtttcgaga aacggagaca
    16381 ctttacgtta cgattcgttt ggcaagttaa ttgaaatcac accctatgct acaagtagtt
    16441 cgattgccaa cgtttatgat tttcaaggaa acagagtgaa gtcagtttca gacattactt
    16501 tgatttctac atatacgtta ggagagaact atgagattgt aagagaacct ggtaagccgg
    16561 aaagacatac tttgtatgtt aaaggtttgg aaggggactt ggttgcacag tggaccagag
    16621 aagacgctac gttacggatt gcagacggca acggaagtct gaattctcag tcaagtgatt
    16681 tttcgattgg ttggtttgtc ggtagagttg tgggaactac tgcaaaaagt gacggttctg
    16741 aagaatcgag actttctcta tttgtgggaa ctcttacaaa tccgttttgc aaggaagtga
    16801 ctggggattg tggaacatac tacagaaatc gaatacaatc tgagtttatt ggaatatttg
    16861 gatattctaa attctttcag gttggaatgc cgaccccact ttacaaagcg ttttatttct
    16921 tgctattatt agcagttatt tatttagtat atccttattt cctaaaggga aatgaagttc
    16981 ttgtcagact tggttggaaa ggggtcggaa ccccggccct gattttatct ttgtttgtag
    17041 tcacttcttt gcccggttgt ggagtgttac ccggaaccgg aggtaaagat ggagatccac
    17101 cttgggttct tgcgcttgga gcaaacgtag ccccaggagt tcctagtatt caaaacccag
    17161 gagtaggaat gacaggtggt ggatcagtgg gaggcgttcc tgtaactgga atgtttttct
    17221 ttcatccaga tcatttaggg tcgattacga tgatcacgga cggagcggga aacccagctt
    17281 cgggaccaga accagggaca agttttgtgt cgtatgaacc atatggttcg attatacgaa
    17341 acgattctta tggtcctgat attttccgtt acaagtttac gggacaagtg gaagacaaag
    17401 agactggtct ttattactac aaatcacgtt tttacgaacc gattttaggt aggtttttgc
    17461 aagcggattc tcaagtaatg ccgactaacg taaatggtct gaatcgttat atgtatgtgg
    17521 atggtaatcc tgtgaattat cgagacgtta gtggtcatgt aagtggttcc ggtcttatgc
    17581 acatggtgaa tcgtattatc ggtcatgcga tagggaagga ttttgggcca aaaggcatta
    17641 ataaagtagg tcataacttt tcacatggag tgaaaaacta ttctatcaac caatttacaa
    17701 agttaggaat gggacgttta aaaattaaag gtgatttagg aaatttttta gattcgacat
    17761 tgggaaagaa tggggttctt ggcgttagtg cgaaatatat ttcaccgtct agttggctca
    17821 aaccagttgt caaacacaat gcgaagcatg taatcagaaa agctgcacag gatggtgcaa
    17881 aaggatggat tatgtataaa acaattgata ctgcgatgca tccaagtcat aaacaagaaa
    17941 atgatcaatt tatatctaat attttattag cttatggaga gatttggtta gatgctcctg
    18001 ctttagcatc tgcaattgca ggaactgctg cgaataatat tgctcttgat ctattgcaat
    18061 ttcataaacc acctatgtaa gataatgtta tataatacaa tatggaatat aagttaattt
    18121 aaataatcta ataaaactag gtattgattt ttatgaaaat gtttattatt gcaacaaaaa
    18181 aagtcagatt aatggctgta attgtattac ttcaatttca aacatgcaca catttgataa
    18241 atgatgaaat ctatcatcaa ggtatgtgtg tttcggaatt aattctattt gcagagtgct
    18301 catcaccagc ggatgaaaat cctgattccg ttaaaactca aactttaatt tgtttggcat
    18361 tgtatgacaa ttataagaaa gaatgtaaag actagaggtg acctgtttta atgccgagta
    18421 acgtgaatcg tattatcggt catgcgatgg ggaaagattt taattctaag ggtttggaca
    18481 agagattgag tacgaatggg atttccaagg gagtaaatcg ttttgtgcat aacgcgacct
    18541 ttgtaagtag gaagagaatg tttgatctca ctaatcctgg tagattcttt tatccgaata
    18601 tgaggcatat aattccacct gaaaagaaaa aagaaggaat aagtaactta agaactaata
    18661 tttctaaaat atatttaact cgtttgcttg ttttgaatta tgataatcaa ataatgaata
    18721 aggaagaaaa tgatttgttc cttcttttct acattgcggc tccggctatt gttgatagtc
    18781 aatttaatgc tcaaacattg gctttgtttg gtacgaaatt tcatctgcca ttttaaggac
    18841 atattgaaat gaataatttt aagaaaacat tagttatttt gaatatatct tgtttagcaa
    18901 ttttggttaa ttgtttagat aacggtttat accccccttc gacgtctaaa tgccagacga
    18961 cccttgaatt tttatcgttg gagtcttact taatgtcaac gcattcgtct gttccagagg
    19021 aacaagtgca attaacaaat ggactacttg cctattacgc atctcattgt gatggaactg
    19081 aatctaagaa acataaaaga aaaaagaaaa acgaccctat ttacgatctt tccggtaaag
    19141 aagataagta ttgaagcgaa gagcgcgacc cggcacaaga agaagggaag agtcttgccg
    19201 ggacacgccc ctgacatcta atccctatct actagccact cgaagcgtag gaactccggc
    19261 cctgatttta tctttgtttg tagttacatc tttgcccggt tgtggagtgt tgcccggaac
    19321 cggaggtaaa gatggagatc cgccttgggt tctcgcactt ggagcaaacg tagctccagg
    19381 agttcctagt attcaaaacc cgggagtggg aatgacaggt ggaggatcag tcggaggagt
    19441 tcctgtaact ggaatgtttt tctttcatcc ggatcattta ggatcgatta cgatgatcac
    19501 agatggagcg ggaaacccag caagtggacc agaaccagga acaagttttg tgtcgtatga
    19561 accatatggt tctattatac gaaacgattc ttatggtcct gatatttttc gttacaagtt
    19621 tacgggacag attgaagaca aagagactgg tctttattac tacaaatcac gtttttacga
    19681 acctacttta ggtcgtttta ttcaagcgga ttctgtttta atgccgacta acgtgaatgg
    19741 tatgaatcgt tatatgtatg tggatggtaa tcctgtgaat tatcgagacg ttagtggtca
    19801 tgtgagtggt tctggtctca tgcacatggt gaatcgtatt atcggtcatg cgatagggaa
    19861 agattttaat tctaagggtt tggacaagag gttgagtacg ggtgggattt ccaaaggagt
    19921 aaatcgtttt gtgcataacg cgacctttgt tccgaagggt aagtattata tgaatggaac
    19981 aaaactctgg gattcgacga ttggaaataa gggaatatat ggttggaccg tgcataacgc
    20041 gttgtatcct gggcaattat ttcgtggaaa tgcaacggat aaagctttag gtaagttgag
    20101 aacattcttc gcaatacagt cgttatcaag aatatcatcc gctaaaactg aaaaagagcg
    20161 cgaagaagca cagaatgatc ttatttttct ttggtttatt gcagctccta ctttagctcc
    20221 cggagctgga aatatgggtt tgcataagat gttttggtga taatgtgata ttttttttga
    20281 acgaaaagct tatgacaata tttaaaaacg gtatataaac atgaaattta taaagttctt
    20341 aattatgata tttattttgt cctgtcaatt gaatttgaat gatccattga ataatgaaaa
    20401 atttgatgat tctctcgata aatatgggcg atgcttaata gggataattg attatggtga
    20461 taaatgtaat gatagaattg aaaatcaagc aaatcatgaa aatggttatt gcggtctttt
    20521 gtctttagaa atgtcgaaag attgctctga attaattttt taatgtacga cattagtttt
    20581 atataatttt ccccgcgtga gcgatcgaag cgtggtcaag aaattggaat aagcgagaat
    20641 taatataata aaaatagaat acaatttctt gaccggagct gagagcgcgg cccggcacat
    20701 attaaaagaa gaatattgcc gggacacgcc tgctttgagt cgcgagtggt tagatgttag
    20761 cggcgattta ctaaccccta gccactattt actcgccact tgaaaaacgt atcctgggga
    20821 ggggagtccg aacgaaacgt atatctattc caacacgggg gaatatgatc taacgaattt
    20881 gaataacaat gagtttgtga ctaaaagtat ccgagacaac gtaagtggaa gtgtgaacgt
    20941 ttctaaaata tttacagatc ctttgggaaa tacgattcga agtgaagcaa acacggcact
    21001 gagtgggatc aattcgatcg aggaaagttt ctttgattac acaaaaggtg tcttgattcg
    21061 aaaatccaac gaatactata ctagtctttc tccgcaatac actacgtttc aatacaatga
    21121 ccctgacgga gaattgacta caattttaga accgagtgcg agcggtgtga ttcaaactag
    21181 tattacaaaa acaggattta cggaaactaa aacttccacg tttccagacg gccaaaccaa
    21241 aacagaaaca attactaaaa acgaactggg ccaagtgatc agtaaaaccg aaaacggtag
    21301 gacgacttta accaactatt ctccgtttgg tgctatttct tcgattacgg atgtgggtgg
    21361 tcttactacc agttttgttt atgattcatt cggtagaagg atttctgttc aagatccaaa
    21421 ttctggaatg atttcgtatt cgtatgattc tgtcggaaga atttcaagtc aaacggacgc
    21481 caggggaaaa acaattactt ttacgtatga tgtgttgagc agacctttga ctcaaactac
    21541 aaacggaccg gaggcaccgg ttcaatttgt gtatgacgat cctaatgttc cattttctag
    21601 aggtcaccta acgcatgtta cggacggaag tggaagaacg gagtttcgat ttgatctaaa
    21661 aggaaatccg atccaaaaga caaaatatgt ggatgatata actgcaattt ttaaaagaga
    21721 ctatgattct ttaaaccgtc cgatgactga aactctaccg gatggaacga aactacacaa
    21781 cttctattcg tctaacggga ctttgtcgag tatcacaatg gatacggcgg acgggacgag
    21841 ttcgggccac actgtagtta gttaccaagg tccttactta aatgcaaatg gagttccgtc
    21901 tctaagaagg acttccggta acggtgttac gatggaaatt ggttttgaac cactcgacaa
    21961 aaaacctctg agtgtggttt ctaaaaaacc ggatgggaca gtcatcggaa atacggaact
    22021 gacctatgat tcaaaaggga atattacaaa aatagaagac aagttaaatc ctgctcgtac
    22081 gcaagatttt actttagaca acttagggag aatcacacaa gccaccggta aatacggaac
    22141 acagaattat actttttcag caaacgggaa cttaattcaa aaaggtgcat atactttagg
    22201 ttacacagat ggaacgcacg caaatgctgt gacaactgcc acaagcccga acacagggac
    22261 attaaactac ggatacgatg caagcgggaa tatggtttcg agaaacggag acactttacg
    22321 ttacgattcg tttggcaagt taattgaaat cacaccctat gctacaagta gttcgattgc
    22381 caacgtttat gattttcaag gaaacagagt gaagtcagtt tcagacatta ctttgatttc
    22441 tacatatacg ttaggagaga actatgagat tgtaagagaa cctggtaagc cggaaagaca
    22501 tactttgtat gttaaaggtt tggaagggga cttggttgca cagtggacca gagaagacgc
    22561 tacgttacgg attgcagacg gcaacggaag tctgaattct cagtcaagtg atttttcgat
    22621 tggttggttt gtcggtagaa ttgtgggaac tactgcaaaa agtgaagaat cgagactttc
    22681 tctatttgtg ggaactctta caaatccatt ttgtaaggac gtgactgggg attgtggaac
    22741 atactacaga aatcgaatac aatctgagtt tattggaata tttggatatt ctaaattctt
    22801 tcaggttgga atgccgaccc cactttacaa agcgttttat ttcttgctat tattagcagt
    22861 tatttattta gtatatcctt atttcctaaa ggagaatgaa gttcttgtca gactcggttg
    22921 gaaaggggta ggaactccgg ccctgatttt atctttgttt gtagttacat ctttgcccgg
    22981 ttgtggagtg ttacccggaa ccggtggtaa agatggagat ccgccttggg ttcttgcact
    23041 tggtgcaaac atagccccag gagttcctag tattcaaaac ccgggagtgg gaatgacagg
    23101 tggaggatca gtcggaggag ttccagtaac tggaatgttt ttctttcatc cggatcattt
    23161 aggatcgatc acgatgatca cagatggagc gggaaatcct gcaagtggac cagagccagg
    23221 aacaagtttt gtgtcgtatg aaccgtatgg ttcgattatt cgaaacgatt cttatggccc
    23281 tgatattttc cgttacaagt ttacgggtca gattgaagac aaagagactg gtctttactt
    23341 ttacaaagca aggtattacg aacctacgtt aggtcgtttt attcaagcgg attctcaagt
    23401 aatgccgact aacgtaaatg gtatgaatcg ttacatgtat gtggatggta atcctgtgaa
    23461 ctatcgtgac gttagtggtc atgtaagtgg ttctggtttg atgcacatgg tgaatcggat
    23521 cgttggtcat gcgatgggga aagattttaa ttctaagggt ttggacaaga ggttgagtac
    23581 gaatgggatt tccaagggag taaatcgttt tgttaagagg ggatttagtg tatcgcaaaa
    23641 agttggtact aagaaaggat gggaagcagc aactttagca tattatcaaa ctgaaggtga
    23701 tttagtttca atggtagatg cttatttcaa aggaataaag gccgcaaaac aagataaaaa
    23761 agctaaagaa atgatcggta ttgctaatgg tgtattgatt gcaggtatca tagtcatgtc
    23821 ctttggtgca gccgctccat tagcgggtat aatttcaaaa gcagcaggag aattatttct
    23881 aagttcaggt gctgtagggg cattgatggg aggatctgca ggtagtgttt taaaggaaaa
    23941 aggagattta actataaaag actttttata tacttgtggg attgaaggaa cttctggagt
    24001 aaatagccgt agcaattggg atggttctat aacagttgat tcaaaaaatt gttacccagt
    24061 tccatcagga gaataatttg aattttaaaa tatatttact aatattacta ttctttaatt
    24121 tttgttcgag atatacaatt aaaggtccaa tatttgaaaa tgaaatcatt gattataact
    24181 gtaatgagaa taaaaaaagg ttttatataa atgaagtata tataaatgaa atggcttatt
    24241 cggaatctct aagagaatat atttctgatc aattaaaaac atctatcaat aatatcttgt
    24301 taagagactg ttataaaaac aatagtagcg aataccaaaa tggaattcct ataaaaatta
    24361 ccgtaaataa atttgaattt attgaaagaa aaaggtattt atattatata tatgctatat
    24421 tcccgattat agattttgta ttaaataatt ctatggaata cagttatgct gttgacctaa
    24481 ctatagaata taaaacagcg aaggaaaaaa gggaatatgt aaatactttt aacttttgtg
    24541 aaaaacgagt agctggaatt tttgagctta ataaaccaaa agaagaaaat gtgtttagga
    24601 catttagagt gaatgttact aaatttattt taagatcaat tataggagaa tcatgaaaga
    24661 attcatatac attcttttgt ccttattggt atttcaaaat tgtgtttgga caaatttaaa
    24721 tacagaacga attaatctgt cagaaaagaa cacaaacaag actgtatcta taaaaatcga
    24781 ttttgattat aataataggg attcaataaa tttggatctt gaacaccata aactttcttc
    24841 aatgtatatt caatcaattc gtgatcttaa aatatttgat cgagtgactt attcagatgt
    24901 aaaagctgat tatataatta atataaaaac gacatcaata ttgaattcta cgggtatgtt
    24961 attttacttt ctcagtgcta tatctttagg tattatacct ttgtattata atgagtcaat
    25021 ggaattgaat gtagagttaa taaattccag aacaaaaaat aaaagtaata ttagctttcc
    25081 tttagatata aagtttattt ctaatatcta tactacgagt cattatcgtt catttgatcg
    25141 agaagaaatc tcaaaggtag ttgtaaaaaa aattattttt gagggtatac aatctaaagt
    25201 cattgatata taagaataga aataaaataa tttattctaa aattggtttt gatatttagt
    25261 ttgttttgaa tagtctttat tcaaataaat agtatttctg tttcacaaaa aaatactaaa
    25321 acaaataaaa taccttctca aaatagtaat caaaatttag agatcaataa tctaaaagaa
    25381 tgttccataa aaacgatata tgtattatcg atcatcaaga agtaacgtat taagaacaca
    25441 tacaacaaaa taaaaataga gttcagttcc cttttaaaaa aaacacaggg ataaaaaatg
    25501 aaaaacataa caaaattact tttattaggg ttcggccttc aaatcgcttt aaattgtaaa
    25561 caaacagata atacaaatga agaaacactg ctatttctac taacggcaca agtagcccaa
    25621 aattgttcga ctcctgaatt gaaaggggaa aatataccac tgaaatttac accctatacc
    25681 agtagaatca atcaatacat gggaagccta ggatttttga gtaattttga atttggaaga
    25741 agaattgaaa tggatatgaa agaatctcta cctgtacaat atactatcca tttttataac
    25801 gccaatagtc cctgtgacgt acctcaagat tatagtaaat ctttaagctc atataattta
    25861 ttttcaccaa gaatcaataa aaagactgta tatgcaacac cgttgtctgg aaatctaatg
    25921 gcattagctt cttcgtatgg atcaagtaat acaagtccaa cggatataac actgagtata
    25981 gagtcaagtt cagtgtgtaa gaacccaaca acagcagact caacccttaa aactttatcg
    26041 tttaattaca aaacacctag ttcgttaaca gctataaaaa tagattccta tatacaaaat
    26101 caacaaatag tatttacatc caatgtaacg aatatagggt cgggcggttt acaaattgta
    26161 gtagtgcccg gaacagatgc ttgttatcca agcacgtata aaacaatcag ttttaatcag
    26221 aacacacaga atcaaaatca agtaaattgg atttcatcaa ccgcatcggg tccacttgtg
    26281 attttagtac aatacttttc ggaaactcag aacacagcac cgaatgatat aaaagtacaa
    26341 gtccagtagg atcgttcaaa cttgataaat tttaaggcta agaaatgata aaaaagattc
    26401 tattattgat tttcatattt ttcaattttt gtattgcaga ttccgaatga atcaattgta
    26461 gagaagaatt agatagaatt aatttcgaaa gggatatgtt attaactttg ttactttcgg
    26521 aaggagggaa agataaagtc actccggaac aatatgcttt caatcggtct ttgtatcttt
    26581 taaattatta tgtactgtat aacgattctt tcgaaaaaga acaaaaatgt gaaggagatt
    26641 tctttttaaa attattttct cctgaaacaa ggatctaaaa tcaaaatgag ttagagaata
    26701 atccaaccct cttttatcaa ggaacaattt aaaagattta agaaaacgat tttaatttag
    26761 gtttttgaag aatagtaaga cttggatctt tgtttgattg aatataagat ttaagatctc
    26821 gaggggattt accagtaaat ttaacacaag ccctgtgaaa cgaagaagca gaattaaaac
    26881 cacattcaag agcaatattg agtagattaa actcgatttt tttctccata taattaatta
    26941 cttcaattgt ccgattataa tttaaaaaat cagtaaaact catattcaaa tattgattta
    27001 gatagtaaga agcctgatga gtagaaagac ctaatgcagc ggcaaaatca ggaagtctta
    27061 gttcttcttc tttaaaacct ttagaatcta taaaatgatt caatttagtt tgaattattt
    27121 caatatcgat tccttctaac atatttttag gaggatattt atattttttg ggttctttgt
    27181 tctctgggat tggaatcgtt tctaattcaa tttcattggc tatatctgtc tccggaatcg
    27241 taacagtaac cttattaaac aaagaaggga aaaaacgctc taaaacaatc gtataacaaa
    27301 tgacagaacc aggaatgatt tctgcaaaga gaaagaaatc tttcttatca taaatcgtac
    27361 ctaaaaaatc caaaacaaaa caaatagaga ttaagaaaga taaaaagggt aggttgaaaa
    27421 ataaaatcga tttgttagat tttagaatct ttcttaaaga ccaggaaaaa gtaaaaatag
    27481 aaattccaaa tcccaaaatg tctatgaaag atataaagta aagattggga atgaaataag
    27541 aaagtaaaat cgtagcggga atgattccta aaagtctttt gcaatgaatc caaggattat
    27601 ctaaagaatc taatatatag ttgaaacaga ctaaaacagc caaactggaa taaagaacca
    27661 aaccatagta agagcctaat aaaatcttat tttcgttttg taaggttcct tgatcgataa
    27721 gtatcccatt atttaaaatt agaaaaaacg cggcggattg taaaacggaa ccgtaggatt
    27781 tactaaaacc atcattagaa aaaagtttag aaaaccctaa tacaacccca aaaattacac
    27841 cagcagcatg aaaataaaaa atacctaatt ctaaaatact tttgtaattc tcaattccga
    27901 ttgtattcat aacaattcta taaaaaaatt tgatttaatt ttgttttaat cgaatcttat
    27961 atttactttc aggattatcc ggaaagtaat tgagggcata gaaactatgt ttatttatga
    28021 ttgctaaagc ctttcgaaaa ctgttgtatt tcagaatagc ttctttgtct tcgttataga
    28081 ggggtaagcc tatgtatctt gagaattcgt ctaattcgga ttctgtgaag tctaagggtt
    28141 ttatattaaa ataattgatg accataaatt tatcccttac tttggttttg atgataaata
    28201 tgattaatta agtcgcttat tcgatttata cttttcgatt gtatcaatcc cactttcaaa
    28261 tttagttatc ataaacaaaa atcagagaat aggatttata gaaggaagtg atcaaattaa
    28321 agacggattc taacaagttg gtctgttttc ctttgaggtg aattattctt ttggcttctt
    28381 ttaacctgtt aaaattcaga aaatccttaa aactaatatt tagtttgcga ttcaagtagt
    28441 gcaacgcttg atgagtgctg agttcggtgt atatggcaaa gtctgacaat cgtaaatctt
    28501 cgtccaaaaa ttcattcaat cgaatttgat taagatcaat attttgcagg agatttttcg
    28561 agtgttccct tttgttttga gtggaaggaa accaaaaaga agagttaaaa aagaatggca
    28621 gaatttcggc tattgtcaaa aaatttcgaa cgactccata aagaatgagt acaagggttt
    28681 tatttttttt ggtatgaatg aacgttctaa aatctagcat ttatagggcc tatactgctt
    28741 atattgaatt cgagatcggt caacttatac tgtgccactg gcaacaagtc aattaaaaaa
    28801 tgtgccatag gcacaaataa gaaaattata attttgctat tctatgaaat ctgaaaagca
    28861 tccgaaaatc gaagaagaag ttttgaagcg gttaaatgtt gctttggatt tcttattgga
    28921 aactgaaggg ctaagtcaaa ggagtattgc actccggatg aaaattcatc atacaaacct
    28981 ttatagagtc gctgctggga aaaggccgtt gacttcaaca tttgcagtta attttgaaca
    29041 ccatacgaat atttcttctg tctggctcac aacgggtgaa ggagatatga ttaaggcaaa
    29101 cgtcgaaatt ttcagcgacg aggaaattcg attcttttat atgataaaga agaatccgaa
    29161 attgtatgag ttggttaaac ttctgacgaa agtcaaaaaa gatagctacg aattgttaaa
    29221 aggtttgatc ctcaagctta ttaagtagtt tgaatataaa atattgtgtt ctaaaattag
    29281 tacaactact tgatttttta aaaataagag acataataaa gttatgtcta cattgatttc
    29341 agaaaactcg gttaaaatga tttcaggaat tggttcaggt agggagcttg ctcggatcaa
    29401 agattttttg cgtcggtcat ttgacaacgc aggatatagt gacacgcctt ggcgggcatt
    29461 caattatgat gaatggtcca cttggtttta ttttgaaaag aataatgaaa ttctgtctgt
    29521 aatgcgtata gttgaaaaga agccgcataa cataattccc ttagaaaatg cagtgattta
    29581 caatgaagac gaaaagattc ctcatagacg ttacgcggtt attgaagaga aagtggccga
    29641 ttggaattct ttagcttttg ttcatactta cgatggttgg cgagcggcaa gagaaacatt
    29701 taaagctgta gctaagtttt gtgttcaaaa gcaattttca ataatctatg gaatgtatcc
    29761 tcgtgcgctt aaaagtatag gtttgtttta taaaaaattt ggagcgcatc tttctcatcg
    29821 attctatgaa gatgtttatt accccggatt gtatctaaag ggcgaactat gtatatgctc
    29881 tgtcgtagaa attgaaaaaa acactttaca actgattgcg tcaaaatcat cgtaagcgcg
    29941 tgtcaaaata tcgctttaga gaatttgaat gataacatct attacaggtt tctttatact
    30001 ataccttgga atttacgtgt accgcattca acctagagcg aaaatacaaa agcatttctt
    30061 atttttatgt gtaatgcttt gcagttggat ggttggatac ggtatgcgat tgttgattcc
    30121 aaatgaatat cgagaaatat attcgaactg gatcttattg ccgattccat ttattccctt
    30181 atttcttgaa atggtagttt attctattgc taaaattgaa tattcgatga atacttatca
    30241 aacgattatg atctttgtgc tgcttccggc attttcgatc atctcttttt gtggaggtta
    30301 tgcccggata aatgatatgt ctggctattc gttttcccct ctttttaact accatttgct
    30361 gacggccttt gtctttattt cagtaatgaa gatttccttt gatctaagtt tcaatataat
    30421 tagaaagaga ggtgatgaaa gaatccgttc tttcttgatg ttctctggaa ttttaatcgc
    30481 tcttctgttt gctatcattt tttgttacat tcttcctttg aatcatattt tcttgggtgc
    30541 ttattccgct tttggacttt tgatatttgc cattctttgg tcagttgcga ttttgcatta
    30601 cgacgcgttc gaaattaggg aattggtcat tgaaggtgct ccgactccga ttttaagtcg
    30661 aatcttttca ttttgcgtat taggcttata tcgtattatg gatggacaag gttatcattt
    30721 gaaacttatt gcttcgaaag ctcttgtcac aatgaatatt gcggacaaac actttgattt
    30781 agcggtaagg tatcccacat tggaacgttc gaagagagcg gaacttgtag cgagtattta
    30841 caatagacga attcgataat cacaattttt agatctctca aattccaaag tataaaaata
    30901 tatttaactc tctgttctcc gatactggaa ttcccgacat tctaacgaat aaaaaaaact
    30961 ctataaaaac tgtgaatgaa gaaagaacaa ataggttaaa aaatttaacg ttttacccaa
    31021 aataaggatc taaaccattt tttagaattc ctagaaatgt ccaaaaatta tgatcaatat
    31081 aaaaaattgt atgtttacta ttgtttatgt aaaaattata atattcctaa attaaaatag
    31141 tacaaaatga aaaacctaaa ctaaggatat atataaacaa acccaaataa atggctcaaa
    31201 tagccgtttc ggacgaaatt aagacaattt ttaggggttt aaattatacc ttaaatttcc
    31261 tgaatatcaa aataatcgag gtagtatagg gtttaaaatg acagatgaat aatatataag
    31321 acaatcaatc gaacaaatag caaacagttg aaataaatta ataacagagt tttatcaact
    31381 ttgagacata taaaacgact aaacaatcta tttgcaaaaa agtagaattg aaaatattaa
    31441 aattaatata atacgagata tattaaaaaa tgaacaaata ttcattttct ggacatagat
    31501 tacattatcg gaagtagctt atacaattgt gcagttttaa aattttgcat tcaaatcaac
    31561 tttagattta tctaatatag aattgaagat tgatcgacaa tattcgtaga agaaagatta
    31621 tttatttgat tccctacttt tgaggagtta tatagtaagt aagaactttg attctcattt
    31681 ggggtttata ataaaaatat agcttttctt tgtttcaatg tcatcgcgtg gcgaaccgag
    31741 aatgaaaact taacatcttt gacttccttt aggagttttc aaaaaaaaca cggtttccgg
    31801 agtcttatac tttgagaggc gttttttgat ttcagagttg actaaaatat ggtcaatgtt
    31861 ggctaaaaag tagttgataa taaaagacta atataacaca atttaagaat ggttcttgac
    31921 ggtatttttg gaaatgcaac agcttcgaaa gttttgttgc atgtctttca ttatagcgaa
    31981 gtacacgctt cggcaattgc caaagactac gatacggccg taactccaat tcgacttcaa
    32041 ttagagcgat ttgagaaaac aggaatactt gtcgccaaac agattggtcg ttctcgcgtt
    32101 tttacattta atccaaaatc cccttttgta aaaccgttga aggaaatttt gtcgattatc
    32161 aatcattgag catcgaagaa aaggaaaaac tgttctctac aagacgacga ccgcgagaaa
    32221 aaggaaagcc tgtatatgga cgagcctgat tggaagtcgg ttaatgaaga agaattgtgg
    32281 aagtatgtag gatggcatct cgcagagaaa ggaatacaat ctgttttagt tggaggagca
    32341 gttgtatcaa tttattccaa aggagcttat cgttcaggag atatagactt agtagagccg
    32401 attgtttcta gatcgaaaga aatcgcgtta gttatgaaaa acatcggatt tcgaaaaaca
    32461 aggcgtcatt atgttcatcc caaatgtaaa catctatata tcgagttctt atcgggtccc
    32521 gtttcgattg gagaggattt caaaattgta ccagatgaaa aaaaattcaa gggaaagatc
    32581 ttaaaaatat tttctcctac cgattgtata aaggatcgac tcgcttcata tattcatttt
    32641 aaagcgcgcg aatgtttaga tcaggctttg ttggtggcaa aaaatcaaag attcgattta
    32701 agacaaataa aagaatggtg ttttagagaa ggtgaaatcg gaaagtctgc atttgaagaa
    32761 tttcaagcat tgctttaaaa atattaggaa tatcaaaacg aattattgaa agatattata
    32821 aaagcagaac agcgttataa agaaatgcga gatgatgctc catctgattt aaaatctccg
    32881 atcaatacaa ttctaaaaca tttaagttta gcgaaaacgg agattattga atcggaagga
    32941 aaatttaatg gataatcttt ataatgcgat cattgtcgca tcttttagta ttcttgcatc
    33001 tataaatagt cgtccctgaa aaagagtcag aatggcaaat aacgcaaata aaatggtttg
    33061 caatagggaa atgtcaaaaa caaaatcacc gtaaagaatc cagaaaccac gtaaaagccg
    33121 gtgaaaatga aaccagaaga aaactcaaaa caaaagaatc aaggtgaact atttcgcaac
    33181 agattagacc agatcctgga tcataggcac ccgttgtatc aaattgcgaa gaagatagac
    33241 tgggaaaagt ttgagaaaga attcggaaaa tactacacag agaaaaccgg ccgccccggc
    33301 ttacgaatcc gtttgttagt tgggcttcac tacttgaaac acgcgtataa cgtgtctgat
    33361 gagaaggtag tagaaggtta tttagaaaat ccgtattggc aacatttttg cggaaatgaa
    33421 tatttcgaac atgatttccc ttgtgatcca acgagtttag taaagtggcg aaaacggatt
    33481 ggttctgaag gagtagagaa atttttagaa gagacgatct tattaggcca acgagaaggc
    33541 cagatcaaag aaccagagtt tagaagagtg aatgtagata cgaccgtgca ggaaaaagcg
    33601 atcacttttc caacggatgc aaaactgtat cacaaaatgc gacaagtttt agtaaaagaa
    33661 gcatcaaaag aaaatattca attaagacaa agttataaga acctgcccac caccagtttc
    33721 ttcggtaaga aaaacctact acttcattta aagacaatcc taagtttgtt aggtgaggga
    33781 cagaaccttg cagcttaatc tttttgtaaa gtaagattaa gttttgagat acgctgtaaa
    33841 cgaaaaggta aattagcatt cattaaacaa ggacgttatt ttcatgcgaa acaaagtaaa
    33901 cgcgctcaca aggaaacaaa acgcttaaaa acgtatttgg gctgtgtaaa aaacgtattt
    33961 gggctgtgta aaacgggata tagagcgaaa agtagaaaat cctaatataa cgtgagttcg
    34021 gcctaacgcg aaagggatcg atgcggggtc aataaattga atctaaagac gattgttgta
    34081 ttatgtttcc tgtatgcaat ttattgacca gagctgagag cccggccggc tgcctgtggc
    34141 aagccggatt cgccccggtt ttcttatgtc gaactctcgt taatatacga cttaaatctc
    34201 ttttagaaat ctctgaacga atcttaacac aaagtaaaaa cagcaaaaat aaaatctaca
    34261 gtattcattc tccggaagtg gaatgtattt ctaaaggtaa atctcataag agatatgagt
    34321 ttggttgtaa agtgagttta gttaccacga gtaaatctaa ttgggttgtt ggggttcaag
    34381 ccttacatga caacccgtat gacggtcata ctttgaaaga tgccatcaat cagatggaaa
    34441 agattgttgg tcttcgtcct aaggaggttt atgtgctcaa ccattcttga aactaaagcg
    34501 tctcactttc catggatcgt tcgaagtaac tcagcgtctc gctcccaatg ggtcgttcga
    34561 cgggatacaa aggtaaagat catcatccgg aggatgttca agttcatctt tccaataaaa
    34621 gcagaaagaa aatgtctcgt tggggatgaa tcgaagatct gctattgaac cggttatttc
    34681 tcatctgaaa cacgatcaca atatgattcg aaattttctc aaaggtaaag aaggcgatcg
    34741 tatcaattcg atcttatccg ctgctgggtt ttatttctct aagctcattc gagctttttt
    34801 ttgttccttt tttaatcgta tctttccttt tcgtttttat tttcaatttg agtcttgttt
    34861 cttttcattt cctcaaaatc tcaatttttc agggacgact agttaaaaag acgttcgttt
    34921 tcaattctcc ttgaaaaata acgccctact acttcattta aaaacaatcc taagtttgtt
    34981 aggtgaggaa attgtaggaa aagcgaggga agaatacgag attctaaatc caactaaaac
    35041 ttgtgatttg gtatatcaag ttcagacaaa tctgaacaac ggcctaaaaa aacatgacag
    35101 aaactatgtt ttatagacca ggaatgaaat tgataagata ctctaacgtt ttttaccatt
    35161 ataaacaaat acctaaatgc agaagtattt tatacatctt taatattcta tttccaattc
    35221 atgaattgga tcacaagaat tcaatactta ctaattgaat gtccgatcgt tcttaactgt
    35281 acaggctata gcatcccgtg gtcttttaga tcctttttac tcaaaccagt gatttctaag
    35341 atcgtattca catccatacc tttctgaaac atcttacgag cgaattttaa cttttctttc
    35401 tctgcaccct tttcaatccc tttctcaatc ccttgtagtt cacccgcttc aaaacgagct
    35461 gccaagtcat acgcatagtc ccggtctgat tttaactttg cttctaactc attgcgtttc
    35521 tgtggatcgt ttgaatactg ttctaagatt gtaaatgcct tacttaaatc tggagtctta
    35581 tctactaaaa ttctcatttc ttcttcctcc aactcggacg tatgttttaa cacatacaac
    35641 cagatctcta aattattcct taattccctt acgtctcttt tgacaaactt agacaactct
    35701 aaaaaatgaa tttctacgtc gtctgttaaa atgatgtcgg gattagactc ttctctaaat
    35761 ttaaacttac tatgaaaatt ctccgaagga attaagtcga agtcaactat atttatctga
    35821 tacaccggct tcaaatcgga atacatagaa cctcggttta actggtcccg aattagtcct
    35881 gaaagataat acaaacttct ctttatgaaa gaactttgat gagctacttg gatttctaca
    35941 tgaaatattt ttccgtcctc atcttgagca cgtatatcta aataagaacg tttgtcattc
    36001 ggagacgatc ctacaagttc cggattcagt attttgatat ttcggatcgt atgttcccca
    36061 tccggaaata acacactgtt taatattgaa atcagtagat ccggttcttt gacaaacaag
    36121 atcttaaaca tcaaatcatt ggttaatgga aaaaagtttt tagacattgg cttggttctt
    36181 ttgttttact ttcaactgga aagatatttt gaggaaacta ctttttgtaa ttcggtcttt
    36241 tatttgcttc cttacaaatt tatctttgta aggtttctat ttttttagct ttgtttcaaa
    36301 tcttaaaaaa gaaaggaatc tcttttttta aaaactataa acacatacaa ccaaatctat
    36361 ggatctaatc atctcttgaa tatagtaagt cttaagcaat taaatacagt ttttactccc
    36421 gaatttttcc ctccattttc ctctcttaca attttgcctg ctcttcaagt tattaagact
    36481 actacaataa caaactacta tattttgatt taaaagagct ttggtttttg tgaaacaaag
    36541 accttaatag aattgttgaa aaattaattc ttcatcagtt ttcgtttcat ggaaacggtc
    36601 gatgaagtag ttttgttaat cgctactatg aaatttttca acaattctaa tttagatggg
    36661 tgtttctaaa tgaaacaatt cgattttgac tgtccttatt tattggaaat tatttatttt
    36721 aacacgccta ccctatttga atttcctatt gactaaaaca ttttagatga tcgtgccact
    36781 tcaagttttc atcaataaga tttttacaca aactgtttcc tctacctgct cttgaaagag
    36841 agtcgaaaat attttaactt cacttctaac tcattgagga tcacttgaat ataaatgttt
    36901 tacttaaatc taaaatttga tcctaaaaat tccttttctc ttttcaagat ccaaaacaaa
    36961 gaaatccact tctaaacctc aggattttag gaggtcgaaa tttttcctga atatcgaatt
    37021 tctttaaaaa atggattcaa agctatagaa agaacatgct actttttgaa tattcttaga
    37081 aatcacctac tttcttaaaa aagatgactt ttttcaaatt gtcctgtttt ggctcgtttt
    37141 ttcctgaatt gagattctta agaaaagtca gattctactg tcttcctaca acaaacatat
    37201 tcctttgaca aaggggcctg ttttttgata tgaatcgagt aaacatctta ctgactgaga
    37261 tttctatttt gtcaaacggc cacagaagtg ggagaatttc tatgaagact cattctaagt
    37321 ttttatacta aagtaaattg attctgttca aataaaaaaa cttcaatcaa aacctgatca
    37381 tgaactaaaa acggaggagt ttaaaaacta ttgaacaatt cgttatcctt ttactgagaa
    37441 ttagtattta gaacgttctt tagtttatta gaagggcctt aaagattatc gttatgagtt
    37501 gttcgatttt gaaactttag gtaaaaaata cttacttttt aacctacttc tctactacga
    37561 ttcaaaaagg tttgtatctt tctcgttcct aaagaatata cggttctaaa attctattag
    37621 aggcaaagtc agttttgatt tttttaagtc cgagtctctg aaagattcga aacaagaaaa
    37681 ctttcattag agtcctacat ccttttggaa gtttgaccta ccctactcta aaaaacttcg
    37741 cacagatctt tgtttgtaat gtttatcctt ttttaattct atcttctttc cctttttatt
    37801 tctttggcat ttatttgtgt tctttcaaat tactttggaa ttgtttctgg actttctaat
    37861 tgcttatacc aagcaaatca atacattcta ttttaaccct caatttcttt aagaaattct
    37921 attcaaacca ttgaactccc ttccattctc ctaaaacagt tcggtttaga tattcaagac
    37981 gaaaaaaatt ctgaaacata cagcgaaaag aaacttagat aaacagaaat gaaatatcgg
    38041 aaaataagag aagtttatcc tgagcttgta atcttgattt ttatgaaaca ggggttttgc
    38101 atgtgaaaaa ccctgtaaaa acccacttcc aagtttttaa aaaagtaaaa tatcggaaac
    38161 aatacaagac gaaaaaacga ctgtctcttt tctgctcatt acaaaaagaa ttcagaacga
    38221 agaactccat taagagccaa atcatttttg aactgatgta ttttatcccc aaaaaatctg
    38281 attcaaagat agtacattat tgtgccgaaa ttcgtagata aaaaagactt tcgtcttctc
    38341 tttccttgaa ctttaaagaa tttcgagacc tggaaatcca aatgaaatat agctaagaac
    38401 aaagtttccc tttatacctt gaaaaagaat gccttactac ttcatttaaa aacaacctta
    38461 cgtttgttag gtgaggaaaa tggagggaag aatacgagat tctaaatcca gctaaaactt
    38521 gtgatttggt ataatcaagt tcagacgaat ctgaaaaacg gcctaaaaaa agtaggacag
    38581 aaactatgtt tcataaacca gaatggaatc gataggatac cctaacgttt tttaccatta
    38641 taaacaaata cctaaatgca gaactatttt atatatcttt aatattccat ttccaattcg
    38701 tgaataagga aaaaattgaa tcacaagatt cctgacaacc cttcgtattc aatactgagt
    38761 gaatgtccga tctgttctta actttacaag tcatatcact ccgtggtctt ttaactcttg
    38821 ctcggtaagt ccggtaatcc gaagaactac atttaattcg aatccttctt taaacattat
    38881 tttggcatct tcgattttac ctttaatttt acctttaatt tcacctttaa tttcaccttt
    38941 aatttcacct tcttttctta atttttcggc tgttgtcata atcaaatcct cgtaatctct
    39001 actaatctta gaatgactga gtaaactagt aatttcagtc ggttcaatct ctcttacatt
    39061 aaatatatac aaaaacagtt tttggaaaat ttcaaccctt ttcgattcgt tttttagacc
    39121 tgttaaaagt tcaaatactt ctcctaaatg acttaaaaat gaggtatccc cttcccatat
    39181 tttttgaact actcctaaaa tcactcttag ggtgatactt tccaatcggt ttagatccac
    39241 tttcgacaaa tcaaataatt ctaattcaaa atctggaatg tatttcttaa atacttcctc
    39301 ttcttctttg gagagtataa acctgttttg aaaactattt cctaaagtcc aagtcctttc
    39361 accgtgatag aacacaaacg gaatcaccac tgaatatctt ttatccgtct taaactgaga
    39421 cttgtagatt gcagatatat atcctaatag ttggctaaag atagaatcgt ctaaataact
    39481 tttgtgttca aataatagat agacgtttgc ttttttccct gatttcagtg ggatctgaaa
    39541 gagtagatcg gtctgttctt cttttaagtt ttctgagatg aaactagatt gtgttagttc
    39601 taaacggttt aagtctaata gttcgattac agcttcaggt aaactatttt taaagaagga
    39661 aatcgcatcc tctttgtttt gtagagtttc ccggattaaa cggtcatgag ggtttgtcat
    39721 atcagacatc gtattttaaa aattgaatat tacttctatt tgtaaagatt cattttcttt
    39781 tttatgaatt agttctttga ttcaatccaa ggcgacccct ctttttttaa ctgtttggat
    39841 ttaagtcctt ttttaacgtc ttctttgact ccactaaata ccttgaaaac gaatacccta
    39901 cttcatttaa aaacaatcct aagtttgtta gatgaggaaa aatgagggaa gaatactcta
    39961 ttctaaatcc agctaaaact tgtgattcaa cctataaagt tcagacgaat ccggtaacgg
    40021 cctaaaaaag tatgacaaaa actatgcttt gataaaccag aatgaaatcg atagaatctt
    40081 caatcgtttt taccattaga gttgttgaaa aattctatag tccagattaa caaactcctt
    40141 caatcgactg ttttcataaa agaaataaat ggagaattaa tttttcaaca actctattgt
    40201 aaatgaattc agaattaccc tttatacctt gaatcatata tttctaattc ataaattgga
    40261 tattagatca caagataaaa caaaaacgtc atttactcag aatagctgat actaccccat
    40321 ttcataattt cattgcatat attaaactgt tctttatccg ttcaacattc gaatcgattc
    40381 acatacatga gtctcttaca aaaaaaagat atgatccttt tactgatctc tacaaaattg
    40441 agtaccgtta attttatcac aaaacactga ttccatgcaa aatattaggt actctattat
    40501 atagttatgt gtaatggttc gttgagagtt tactcttgtt cttttttaaa caaaatcggc
    40561 tctagtacaa tttggttgat tcaattaaaa aagctcatgc tgcactttcc tttctatttt
    40621 caattgaagt ctttttgacc tctgagtcac ttacaagacc cggatacact tcgtttacaa
    40681 atttttcaaa gagtatcttt ttagttcctt catattttag aggatctgag ttttgttcat
    40741 aatattctaa ttgttgttta aacaacttac tcttacccca acctaaaaaa catttgtagg
    40801 gatctaagtc ctttatctcg atcggtttgt ccggtgttaa cttactctcg ttatatttgg
    40861 gttcagttcc tattgattta ttctgatgtt catttcgcat tctattcttg tcagtaggtt
    40921 ttacctttct tacaaataac ctagaccaaa acttagtaat cgattcagga cttaaagact
    40981 gttcatacca aaactgggaa tcttgttttc tcagttgaat gagtacttct attttacttt
    41041 cgataacgct ccaatctcct ttggatagtt catacagttt gttgagtgct tttagttctg
    41101 agtctggttg tcccatttca cttccatgtt ctttgaaata gtattcttgg aagttcataa
    41161 gccaagactc aggaaaatga aaatgtgata acggtttagg tttatataaa ttttgttttt
    41221 gttcttctat gtgcgttttt gcaggcgggc cgtactctct agaagtattt agtatttgtt
    41281 taaagagtac ttgttttgat agtccttggt ctatagtatt tggtagtggg cgattttcca
    41341 gaattggatt ttccccacct tgaaaatcaa gttgtggcgt ttctgcttgg ggtgaatcaa
    41401 gagcctgatt tttttctctc ttaaatttta tttctaattc ttctaagagt tccttttgtt
    41461 cttctatacg tgcttgtggg ggctggtcat actctctagt tgtattttgt atttgtgaag
    41521 agaatatttg tatcgaaggt ttttgttctt tagtactggg tagagttgaa tttaccacaa
    41581 cttgattttc aagctgtggt ctttctcgtt gttctaaatt taaaacttta ttttcttttc
    41641 tgttcgattc tttgacttct tttaaaaaat gctcactttg attttctatc ctcttatttt
    41701 ctgttggttt tacttcgaat ggaatttccg gcttttgaga ctcttcaaaa aaataccatc
    41761 cggaattaaa tctaccagtt actggatctt ttccttttcg aaattctgca tatccaaaag
    41821 taactagttc tttaaaaccg gatgcaatac ttgaatcttt gtcacttttg aatttagaca
    41881 tcgtttttac agacattctc cagttgtctg gataacgtag aaccaaaagt aggatcgctg
    41941 ttgctttcat acttagtcga ggatcatcga taaaatgatt ttttacgatc gtaaagtttc
    42001 tgtcttttgg gacccgaaac actctttgat tgtcattcat atactattct cttgttctta
    42061 aattgttctt gaggttagtc tggatagttc tgaaaaagta agtggaaaaa cattacatcg
    42121 atccaaagta tccggattcg gtttcacttt ggcacaaaaa cggttatcgg aagttttatt
    42181 tctaaaaaaa tttatctaag ggtaaatttt gggattcaat ctttgcgtta ggctgaacgt
    42241 aaatttgatc taaaaaaggg cgaaaaattg ttcggtctac attttagatt ttttctaaaa
    42301 tctgttttcc agctcggtaa tttcctgtcc tgggaattct gatttaggta ggagtctttt
    42361 acagagtagt tgagtttaaa aatacacact atcgttaaga aaagtctttt agttactcat
    42421 attagggaat tggaatttct attttatcgg gaaaaatata tatctacttt ttgctttgat
    42481 catacaaaga aaaatagagt ttttaatttt atttaaaatc cagtaaaacc cctttttaaa
    42541 ttaaaaataa taatttaaaa ctatttctta tcttgattcc aagacctgag tatttctttt
    42601 cttttattcc aaaaagtggt ttcatttttt actatttgga ggtttgaaaa tagaaattaa
    42661 atttatggtc attttaaaaa aatacagaaa ttttctaatt ttgaatctaa ttcgaaaatt
    42721 gtttagagag ttttagaacg atcaccttga atgtgtaatt aaaagtgaga tgttttcgtt
    42781 tgttcaaaaa tgcggggact tgtacaaaga ttgaaaggcc tgtcgtttac aatacgatgt
    42841 aaaatgtagg actaccacgt tttatttgag gttctaaaat ttatcttgag ataaccttgt
    42901 cccctaccct tctatttttg aagggtaaaa acttttggtt ttctaatttc attcttattt
    42961 ttatccatag ttttagggta tttttgtttt ttaaatattt ccagtcctct ttacagggtt
    43021 aggtgaaaat tcttaaattg tagctgactg agacatagat tatgataccc tgtctcctat
    43081 ggagactatt tatgtctaca atttttgaca gactttccgc tattgacgac gacctaaaac
    43141 tcagtcacag caagatggct ttggaattag gtgtcaatcg ttccacttat tacaaataca
    43201 aaaatggaac tcttacaatc ccgaaatcta ttttgatcat tttgaggctt aaaggttatg
    43261 atgaacattg gattctttcc ggaaaaggcc aaatgaaact caaagattcc gttcatttag
    43321 tagaaatgca gaaaaggcta aaactcattt ctaagctcga ctcttacggt gtgttagatt
    43381 ctatcgaaaa attaccccaa gctccttctt ctgatcaaaa gaaaatcatt cgagagttct
    43441 ttattttttt ggctgctaag tttgtgtaag gaagttttgg cgtggtatag gacgcataaa
    43501 aatagtagca aaaataaagg tgcactatta taaattgagc ctaactcaga attttttaaa
    43561 taagttgact catcaaatta tattcatgga tttgagcagc attttctgat tctatatatt
    43621 cctcctaagc acaataaaag aaaaacctaa cttatacgat tggtaaaata agaggattta
    43681 caatgcttaa gtatcattta attttttaat cagattttca aatgggaaac gaatttccca
    43741 tttgaagtca gctaatttca ctttatatt
//
