# Supplementary material for: Horizontal transfer of the rfb cluster in Leptospira is a genetic determinant of serovar identity
Source: Life Sci Alliance. 2022 Dec 9;6(2):e202201480. doi: 10.26508/lsa.202201480 (PMC9736851; doi:10.26508/lsa.202201480)
Supplement: Supplementary file 8 [file LSA-2022-01480_Supplemental_Data_2.zip › Supp_Data_1-plasmid_sequences/Lnoguchii_IP1512017_p1.gbk]

LOCUS       MKBIMOIP_1            178101 bp    DNA     linear       21-DEC-2021
DEFINITION  Genus species strain strain.
ACCESSION   
VERSION
KEYWORDS    .
SOURCE      Genus species
  ORGANISM  Genus species
            Unclassified.
COMMENT     Annotated using prokka 1.14.6 from
            https://github.com/tseemann/prokka.
FEATURES             Location/Qualifiers
     source          1..178101
                     /organism="Genus species"
                     /mol_type="genomic DNA"
                     /strain="strain"
     gene            100..864
                     /gene="soj_1"
                     /locus_tag="MKBIMOIP_00001"
     CDS             100..864
                     /gene="soj_1"
                     /locus_tag="MKBIMOIP_00001"
                     /EC_number="3.6.-.-"
                     /inference="ab initio prediction:Prodigal:002006"
                     /inference="similar to AA sequence:UniProtKB:Q72H90"
                     /codon_start=1
                     /transl_table=11
                     /product="Chromosome-partitioning ATPase Soj"
                     /protein_id="X:MKBIMOIP_00001"
                     /db_xref="COG:COG1192"
                     /translation="MQIVTLANLKGGVSKTTTAINLSIQLSYRKKKVLCMDLDLNNNK
                     TDFFLRGVNEKELEERNVYHALLEQKEIRACMYETRFPGIDILPATLSLGKITEELGS
                     DPRVFSTFEENLRKLDYDFVIIDTPVYLSLELRFALWIADLVLYPVRPSRWNFQGTKT
                     LLGEIESIFEEIEGKEKRAKTLLVPSIVSKRKQEVERILKLRQKYEVTKTVVWKLSAI
                     ETATEMGKALKENTKGYELFEELTNEVLRNLKGVRK"
     gene            861..2036
                     /locus_tag="MKBIMOIP_00002"
     CDS             861..2036
                     /locus_tag="MKBIMOIP_00002"
                     /inference="ab initio prediction:Prodigal:002006"
                     /codon_start=1
                     /transl_table=11
                     /product="hypothetical protein"
                     /protein_id="X:MKBIMOIP_00002"
                     /translation="MKAERNPKESKKETSTKVSLEEKASEWMEMQESSPRPGSTLGKQ
                     YIPKGVTLNPIVKMVSPLSLRPNPNNDFDPLSEEEYKNLKENIAQNGILDALTAKKDG
                     MLVTGENRYKIALELQEHEDESVRRRVESIPVRYYMNELTLEEEYDILEGDNLFRRHL
                     TAEQRKERLKKRILRKYKDELVLDNRGGDRKSESSKTSEETKPESEFNSEMLSEGFKE
                     TESNYQDDSLIGHSGKDLVNNESSLVGSGSEKSKDEGHPLIGNSSKNLAKKVSENENI
                     PLGTAKNYISELKKELKSKEPKVVSEKEKKKGKNESKSKTLQSKDKVKEFQKKYSKMS
                     STAKKAEVNRLIGKLIQVRKNREKLDAQVTAFIKEDSLIVEKLFAVGEKKRVQGLSV"
     gene            2033..2332
                     /locus_tag="MKBIMOIP_00003"
     CDS             2033..2332
                     /locus_tag="MKBIMOIP_00003"
                     /inference="ab initio prediction:Prodigal:002006"
                     /codon_start=1
                     /transl_table=11
                     /product="hypothetical protein"
                     /protein_id="X:MKBIMOIP_00003"
                     /translation="MRESNRTKKTLRLLNPPVSELEREEMLFQERIEIFWKKFQDLSS
                     SEKKEKVKGLLSSFHKYQKRMETLLFQWKNLFEKEQEIKRKLRTIGERTRGIRKF"
     gene            2467..2715
                     /locus_tag="MKBIMOIP_00004"
     CDS             2467..2715
                     /locus_tag="MKBIMOIP_00004"
                     /inference="ab initio prediction:Prodigal:002006"
                     /codon_start=1
                     /transl_table=11
                     /product="hypothetical protein"
                     /protein_id="X:MKBIMOIP_00004"
                     /translation="MMTVSGTIKKGKIVLDEKVKVHDGKVLVTFIEEKESDFLISKNT
                     GLELKKLNLAGMWSDRGITDGSSYSRELRKKLETRNVD"
     gene            2705..3082
                     /locus_tag="MKBIMOIP_00005"
     CDS             2705..3082
                     /locus_tag="MKBIMOIP_00005"
                     /EC_number="3.1.-.-"
                     /inference="ab initio prediction:Prodigal:002006"
                     /inference="similar to AA sequence:UniProtKB:P9WFA7"
                     /codon_start=1
                     /transl_table=11
                     /product="Ribonuclease VapC10"
                     /protein_id="X:MKBIMOIP_00005"
                     /db_xref="COG:COG1487"
                     /translation="MLIDSDVLIDYLRGYEKATTWLHSIEGSLSISGYSYFELIEGCK
                     TGKDLQRLEKFVSAFNVLWLDEKEIQKALSVFKSNKLRHGIGFIDCLIGQTALSYKKN
                     LYTFNVKHYKAFSGIKILKPYLR"
     gene            3460..3774
                     /locus_tag="MKBIMOIP_00006"
     CDS             3460..3774
                     /locus_tag="MKBIMOIP_00006"
                     /inference="ab initio prediction:Prodigal:002006"
                     /codon_start=1
                     /transl_table=11
                     /product="hypothetical protein"
                     /protein_id="X:MKBIMOIP_00006"
                     /translation="MKNGWTKDRIEVEIKGVKTLRLELPDGLNLNEQALQMTLAVKLY
                     ESGQCSLGQAAKVAGVTKRSFIETMGAFGGSIFSGYTTQDYLSDIRKVRLIQETKCKR
                     KE"
     gene            3854..4078
                     /locus_tag="MKBIMOIP_00007"
     CDS             3854..4078
                     /locus_tag="MKBIMOIP_00007"
                     /inference="ab initio prediction:Prodigal:002006"
                     /codon_start=1
                     /transl_table=11
                     /product="hypothetical protein"
                     /protein_id="X:MKBIMOIP_00007"
                     /translation="MLGQEESIVECLSSPEQVRQSRTDGSVELFYKYFYETLVGDKYL
                     CVVIKNGNDDLFLITAYFTDKVKEGKVLYG"
     gene            4071..4283
                     /locus_tag="MKBIMOIP_00008"
     CDS             4071..4283
                     /locus_tag="MKBIMOIP_00008"
                     /inference="ab initio prediction:Prodigal:002006"
                     /codon_start=1
                     /transl_table=11
                     /product="hypothetical protein"
                     /protein_id="X:MKBIMOIP_00008"
                     /translation="MDREIKIYFDKESDYLEVLFEKKEGFFKETENDVVMEKVDVLGN
                     VIGFSILQVSSFQKEPVSVFLRSGAA"
     gene            complement(5107..5826)
                     /locus_tag="MKBIMOIP_00009"
     CDS             complement(5107..5826)
                     /locus_tag="MKBIMOIP_00009"
                     /inference="ab initio prediction:Prodigal:002006"
                     /codon_start=1
                     /transl_table=11
                     /product="hypothetical protein"
                     /protein_id="X:MKBIMOIP_00009"
                     /translation="MLKNKDWGASRIHSELLILGFDVSLTSVKRIIQRILKWYNPFRG
                     NWNVWLNLISQIKNYTIAMDLCRIQTIYGNTLYALAFIHLGSRKIIHFNITLNPTRLW
                     VLNQIQEAKSIFPEFEILLRDNDVLFSGKKILQGLEDLGIQSLHTPIASPWCNGIIER
                     WFGSLRRECFNHIPIFSLNHAQVVASEYINYYNLWRPHLALNKDSPCGRKVTFPSTTS
                     KVIKRKVLGGLHHIYFHSEAA"
     gene            complement(6776..7840)
                     /locus_tag="MKBIMOIP_00010"
     CDS             complement(6776..7840)
                     /locus_tag="MKBIMOIP_00010"
                     /inference="ab initio prediction:Prodigal:002006"
                     /codon_start=1
                     /transl_table=11
                     /product="hypothetical protein"
                     /protein_id="X:MKBIMOIP_00010"
                     /translation="MFYELSLTANCVFFISLVFLYFKKSSQNTARILFLKSQLVAYKR
                     KKKKFHTKPLERFKLVILSYLDRNWKENLILISPATLLEWRKKKFKIFWSLLSRRKKT
                     GRPNIPWNIIKLIRRVAKENNIWGATKLHGLLQKLGHNICERTVSKYIPKRPPDPKKR
                     MNWKQFYSLHSETMIVSDLFTSYSANFKEIFRVVFFLDVETRQILHFDIHTNPTTNWM
                     KRVLKFVVRKQFKAGREFRYFLTDNDSLFGNKFTKYLERIGIKHKKTAIRSPWQNCYA
                     ERWVKTCRNEFLDYFIPINQYHLEKKLDEFIHFYNNHRTHLALNKDSPIPSPILKTEK
                     ENLFPLPFSAVSIIPIITKT"
     gene            8109..15020
                     /locus_tag="MKBIMOIP_00011"
     CDS             8109..15020
                     /locus_tag="MKBIMOIP_00011"
                     /inference="ab initio prediction:Prodigal:002006"
                     /codon_start=1
                     /transl_table=11
                     /product="hypothetical protein"
                     /protein_id="X:MKBIMOIP_00011"
                     /translation="MQLLSFKDQTSNYNGESDRSGNTATQYGLNNETGIYGNANMLRC
                     RLERRARFFFAEVKKNSPHCPQFSSLLTPNKLIPSPSQIVSLITILAFHVSFVLPFAI
                     FSFLFSASSSLEAQSVPVLGSTKQFANDELKPYVDAAKASSMDSATFLNSVTGGEQVI
                     EAAWETSVNAEIEAIVGGVTNSDSVNNVNVYKDAVRAQLELQKQQAKSQWIADANAYI
                     QAELQIFLAVLSQNTSNNVTSSNTNAVNTVNPTVQAVTTTPASQGTNPAQAAQSYYQG
                     SQLWDTKWQDLLSKQNTWEQNSLNSIQNGILQWNQSITGLENDKLAYLNGIEQTKAQW
                     LANKQLIQNAQSQMRSALQSTITNIRNQENQLKNSASSDPSLVAVFGDMDGLLDDLQD
                     ALNSNSSLGTLAETLGNFFQSQISNATAKADYWNVAKWQETYATQVLEFKKEVATANL
                     SCSGSSSCNYLSTGSHAVTYNADGNVYGWAATNGGFQSGVLVSSFDPYTTANPMYEYC
                     QQNPGSFWCIISPPSSSTITVDPNASSGYYSEGHYEAVCHGTGNWGGTCWGGTGHYAL
                     DTTDCSGNPGGLMCGYDRSWVTDDSYSTSVSESFSQAQKDQIAKNNNIRNAVLGSYNT
                     AFGLSSQAGNALAGSSVALETKVYLGGTTLNSSNWYGSMGLVEQVQVQTKYKYIDSAM
                     QANQNFWTSMKTQFTNIASTFLSLVNPLKNWEERSQEYEEEYQAKLLELEQTKQSTIS
                     NYDNQINQMKAARGAWVTEVYGYQIAGIAGSSDNANSQYRSGQENWSDTISVFQQAEL
                     NWYLSAKDTLQQAVTSPNGETQFQTNAITQANQIQTQITNSETNTTQLYNAATGLYQS
                     YQYAASGNLMNQALTNLQNQTNWNQQGANLSASIADSFGRSESYKTAELNASNRINAL
                     AQTIYGSGAYIVDNTELNQIQTQASGYGQNQTNWQNEINGNNGGFNFNGRRANSISTT
                     LEYTNIRNDISVATTLQEEVVDEERGYLKTANEYFEKSEKYQELAEKAKSEAKFDEAA
                     LYTGYAVREKGNAITFLKKKYNGIGEEITGEVDNRGLTYTRNSFLSYRDTLLNKNFQN
                     STQVQKQIQEGKNQVAGIITEGENYNQIQGMIQTAQNLNQQGAENKERVEKLLAQSKE
                     LAEKNIGEGLLDGLQEMIASIQSSLPQEVSNNGVSQYIQAQEKELAEKQEKADELLSH
                     INSLVTNNNDLAALQALLQGSSQGLNLAANSAVSKYLDDYAKKLQKDNEERSTNLQKT
                     LLESLTNGDDYKYLRDAGYGFRVDGEGITAYREVYSGEIEINGSAMKSTSYSPDLEYQ
                     YIRIETKFNPGNLSVDMLNPNNTTFSAEMVSSVKGYIDNLQKNVEVMFAQFSDKTNEI
                     KEEYVQNEEIESYQKKLYEASKENYLAAFQGLPGEFKEAFEGEMGSTKDYHSQSKYGF
                     SAGSFKGQSGDMKKIGKSMYDGASIDDTVFAGSRELKGNVTIKGVPVEVNYGMQYLIV
                     TSGFDISKIGFNFNLKGLGTNYVDNQLSGVSQKYSIYTKDIQERIERQAKANDAEMDK
                     KGFVFNVLNGMSGGQKVTQAVEGEIRSRVTGAIAEATGLPASFVGALVGGSNMKQAMK
                     AYEKSVTTEAISKATGIPSWYLDQKIAEKEANHAMAQSFSYNLGRAVAVGAVLTTGGV
                     LAGVALATNPKLMDSFNKFADHIGKQAYENKEIIDTAVTVAATVAAPMTGGMSLVALA
                     GYNVVKGATEGGVLGALAGVANVGSAYLSTYTFGIVSYNLSYSYADGFGASVGGGWQV
                     AKGLGVGATLSYNEQSGFGASVGFQAGTSALSFNGGLSYSQRDGISANAGIGVGLGGK
                     KPTGSLNLGVSYNRQDGLGTSAGISSNNNKITHGMGLNITRSEYGGWGADVSSDNYGP
                     GNLSGGLAYTQRDGFTVSLNVNGTNAFNYNSQSGLSSNTDFMSQYAMNNGLAQGVAED
                     TDTSEPNSAQQHNNAEQGAQVIEGAGVSTTRREGEGGDAVDQRINQLKKELSEGISLA
                     HDNGTMSDAGNPALASAAKELSSKMAELQKLEGQKAAGQKPGVQKDGSIVVAGSNKPT
                     LGERASSLFGSIADGAKGLWNKVTGVQTGTAIGSNHYNIVIGDTLIYKLHEEGPGFSS
                     NSSQAGADDHRYGQKPLVETISKTINEWTGNNPGYPIVTNDLGYKSGGYDPRADGTAE
                     AKKAGYYQHHKDGNAIDLSYMVTPGVTQDHVNYDQNKAYNRDKTIEYIKTISRNIPEG
                     VGSKTTNFIKFNDPAVHEYFKDNPLPNLEMRADKSGTMHSNHLHLQLGLPKIKQQ"
     gene            15032..15517
                     /locus_tag="MKBIMOIP_00012"
     CDS             15032..15517
                     /locus_tag="MKBIMOIP_00012"
                     /inference="ab initio prediction:Prodigal:002006"
                     /codon_start=1
                     /transl_table=11
                     /product="hypothetical protein"
                     /protein_id="X:MKBIMOIP_00012"
                     /translation="MILRILLVSCILLNSCDKPVNKEETKVEVKTYTKQEKMKMLDVM
                     LSKLLKDIQEKKNFTPFLEVSDEHSGYTISIGESLGDELVGGNFQKEGFSKLEKYVTV
                     EEVVRLLKKGSKGGISESGRSLWVMFEADRFEYGIDLYFPEKEGRWIVRGFSRLRPER
                     D"
     gene            15580..17088
                     /locus_tag="MKBIMOIP_00013"
     CDS             15580..17088
                     /locus_tag="MKBIMOIP_00013"
                     /inference="ab initio prediction:Prodigal:002006"
                     /codon_start=1
                     /transl_table=11
                     /product="hypothetical protein"
                     /protein_id="X:MKBIMOIP_00013"
                     /translation="MRSLDIQLGIPKLEKHQARHEARGMLSPSRILATNQLTAKHSKR
                     VSYNKQDGLGTSAGISSNNNKITHGMGLNITKSEYGGWGADVSSDNYGPGNLSGGLAY
                     TQRDGFTVSLNVNGTNAFNYNSQSGLSSNTDFMSQYAMNNGLAQGVAEDTDTSDPNSA
                     QQHNNAEQGAQVIEGAGVSTTRREGEGGDAVDQRIAQLKKELSEGISLAHDNGTMSDA
                     GNPALASAAKELSSKMAELQKLESYKASGQKPGVQKDGSIVVAGSNKPTLGERASSLF
                     GSIADGAKGLWNKVTSGSSKPQSTSVATTSANMDAIRNPNIVETIDYPGSSAKAKGAD
                     KASDDPVKIHIVSGDFGRDTTQWTDMADFRDKPHYNGRDNPAKVDLSGKYANRDMAWF
                     GPNANFRVDGVFAGEKISGSRIQLSVLDSNGNAVGQLNMKHFKEINQAIYQGKGQIFP
                     GGTYIGRTNDKVGVSEGPHLHTEVTNEWLDQGKTQGVKYTRQDIYKWMRGEN"
     gene            17099..17644
                     /locus_tag="MKBIMOIP_00014"
     CDS             17099..17644
                     /locus_tag="MKBIMOIP_00014"
                     /inference="ab initio prediction:Prodigal:002006"
                     /codon_start=1
                     /transl_table=11
                     /product="hypothetical protein"
                     /protein_id="X:MKBIMOIP_00014"
                     /translation="MKTMYKSILILLIFISCVCKEESKGEEVKTTKVKPVLLQNAHPI
                     TQQIVKILRENKPDELMAYLDTTYGFEIDDWYISLPDGSDHGAAPRKKDFMKDGIDES
                     GKDLIFNNAVMQKEFAEILPGIVSFREAFMNPKVEINNYFKMGDYGYISVHRENYIYS
                     IDLTCNKNGNCKIIRFEIGRK"
     gene            17873..19363
                     /locus_tag="MKBIMOIP_00015"
     CDS             17873..19363
                     /locus_tag="MKBIMOIP_00015"
                     /inference="ab initio prediction:Prodigal:002006"
                     /codon_start=1
                     /transl_table=11
                     /product="hypothetical protein"
                     /protein_id="X:MKBIMOIP_00015"
                     /translation="MLSPSRILATNQLTAKHSKRVSYNRQDGLGTSAGISSNNNKITH
                     GMGLNITRSEYGGWGADVSSDNYGPGNLSGGLAYTQRDGFTVSLNVNGTNAFNYNSQS
                     GLSSNTDFMSQYAMNNGLAQGVAEDTDTSDPNSAQQHNNAEQGAQVIEGAGVSTTRRE
                     GEGGDAVDQRIAQLKKELSEGISLADGNGTMSDAGNPALASAAKELSSKMAELQKLES
                     NKAARSNGESASDRHLKTGEDAISNHLDKQRSEKPYLQKGEVDVSAHPDYHKKLINME
                     LEGGVSGGNLIRNEKTGKLYYRTEGLGADHTLIPTNPNERVKSPWTQTELHTDGSNGI
                     YSGDYHAPKGSAQSVWGPAGGTFEITRIKTMELGGNEITTRTVINGKEIIEHHRHVMN
                     QMPDVAYNAFKKGTSLPYGTPIGYTGITGNMAVSINNDKNSPRFGMLSAPAYHMHTKV
                     DNAETHTGFIKGVTFGPEVRQSQGLPAFDYAGYYKKKALDLLTGGN"
     gene            19363..19896
                     /locus_tag="MKBIMOIP_00016"
     CDS             19363..19896
                     /locus_tag="MKBIMOIP_00016"
                     /inference="ab initio prediction:Prodigal:002006"
                     /codon_start=1
                     /transl_table=11
                     /product="hypothetical protein"
                     /protein_id="X:MKBIMOIP_00016"
                     /translation="MKTKLIAILIICLAGTMGIFAEKSLKEKAYEYYSSISPEFKKYN
                     LDMEPEKIESLRMKEMTDEGMKYLVVFPNLQTLNLEDSKVTDEGLKQISAFPKLDDLT
                     LGRTKITNKGIEYISKSKTVRILYLYEITTIDDGCIPHLLKMKQLTMLELSAMNNISE
                     QGLKKLRKGLKAQVTTQ"
     gene            20012..21442
                     /locus_tag="MKBIMOIP_00017"
     CDS             20012..21442
                     /locus_tag="MKBIMOIP_00017"
                     /inference="ab initio prediction:Prodigal:002006"
                     /codon_start=1
                     /transl_table=11
                     /product="hypothetical protein"
                     /protein_id="X:MKBIMOIP_00017"
                     /translation="MRSLDIQLGISKLEKHQARHEARGMLSPSRILATNQLTAKHSKR
                     VSYNKQDGLGTSAGISSNNNKITHGMGLNITRSEYGGWGADVSSDNYGPGNLSGGLAY
                     TQRDGFTVSLNVNGTNAFNYNSQSGLSSNTDFMSQYAMNNGLAQGVAEDTDTSEPNSA
                     QQHNNAEQGAQVIEGAGIEVENRKRENGGDDNHYYDKDGNMRIRVTDSNGDSYYRAAT
                     PEEAHRVQNGNGLTMASDTGKPINGIYGETKNASGDRIVRVSDDMSINLKKDGSIFQV
                     FEARGLRGSEVVAGTHDQNADSSKIKSNAWSKTEMHDSGQKGQADMYAKEGTPISIVN
                     AKNNEFKIVSWGSSSRSKDPGNYAVVHFTDTDGVERKVQFGHLQNKVPEYIKNHFENN
                     KNKGPLTLKTGTILGYVGTTGNHWVGNINNNKPNSGGTPRISPEDFTTGPNAHTHAVF
                     YDSPKADRAIQSTDLPSWVKSSIGWK"
     gene            21445..22089
                     /locus_tag="MKBIMOIP_00018"
     CDS             21445..22089
                     /locus_tag="MKBIMOIP_00018"
                     /inference="ab initio prediction:Prodigal:002006"
                     /codon_start=1
                     /transl_table=11
                     /product="hypothetical protein"
                     /protein_id="X:MKBIMOIP_00018"
                     /translation="MSKRWVIIVVFTMFLLCGCKEETQGNSNANPQNPANSSIKNTPL
                     YKEAVEYHKKKGDPSFENTQDMDSVTNLTINKDYYDLDKDVIRYMIFYRNTVSFDIAD
                     IDLRGADLSSINSKNYPDLGILGFVNTGIDDNQLKQIIIANTKLGDFSLVNEPNITDA
                     SFESFLLMKDPYKITLISTSMSDAKIMELKKKLKNTIISTGDEGHISTEQEKNR"
     gene            22539..26480
                     /locus_tag="MKBIMOIP_00019"
     CDS             22539..26480
                     /locus_tag="MKBIMOIP_00019"
                     /inference="ab initio prediction:Prodigal:002006"
                     /codon_start=1
                     /transl_table=11
                     /product="hypothetical protein"
                     /protein_id="X:MKBIMOIP_00019"
                     /translation="MATTLQEEVVDEERGYLKTANEYFEKSEKYQELAEKAKSEAKFD
                     EAALYTGYAVREKGNAITFLKKKYNGIGEEITGEVDNRGLTYTRNSFLSYRDTLLNKN
                     FQNSTQVQKQIQEGKNQVAGIITEGENYNQIQGMIQTAQNLNQQGAENKERVEKLLAQ
                     SKELAEKNIGEGLLDGLQEMIASIQSSLPQEVSNNGVSQYIQAQEKELAEKQEKADEL
                     LSHINSLVTNNNDLAALQALLQGSSQGLNLAANSAVSKYLDDYAKKLQKDNEERSTNL
                     QKTLLESLTNGDDYKYLRDAGYGFRVDGEGITAYREVYSGEIEINGSAMKSTSYSPDL
                     EYQYIRIETKFNPGNLSVDMLNPNNTTFSAEMVSSVKGYIDNLQKNVEVMFAQFSDKT
                     KEVKEEYVQNEEIESYQKKLYEASKDNYLAAFQGLPGEFKEAFEGEMGGLKGYHEQGS
                     KYNFGQGSFKGQSGDMKKIGKSMYDGAIIDDTVFAGSRELKGSVSVKGIPVEVSYGMQ
                     YLIVTSGFEISNLGYNFNLKGLGTNYVDNQLSGVSQKYSIYTKDIQSRIEKQAKANDE
                     EMDKKGFVFNVLNGMSGGQKVTQAVEGEIRSRVTGAIAEATGLPASFVGALVGGSNMK
                     QAMKAYEKSVTTEAISKATGIPSWYLDQKIAEKEANHAMAQSFSYNLGRAVAVGAVLT
                     TGGVLAGVALATNPKLMDSFNKFADHIGKQAYENKEIIDTAVTVAATVAAPMTGGMSL
                     VALAGYNVVKGATEGGVLGALAGVANVGSAYLSTYTFGIVSYNLSYSYADGFGASVGG
                     GWQVAKGLGVGATLSYNEQSGFGASVGFQAGTSALSFNGGLSYSQRDGISANAGIGVG
                     LGGKKPTGSLNLGVSYNRQDGLGTSAGISSNNNKITHGMGLNITRSEYGGWGADVSSD
                     NYGPGNLSGGLAYTQRDGFTVSLNVNGTNAFNYNSQSGLSSNTDFMSQYAMNNGLAQG
                     VAEDTDTSDPNSAQQHNNAEQGAQVIEGAGVSTTRREGEGGDAVDQRIAQLKKELSEG
                     ISLAHDNGTMSDAGNPALASAAKELSSKMAELQKLEGQKAAGQKPGVQKDGSIVVAGS
                     NKPTLGERASSLFGSIADGAKGLWNKVTGGGLSSTTHYTNTPGEGLPHQFNANGEGFY
                     NVAGQGTYMEHKYGQKPLVDTLSNAISDWHKNNPNSPIPVNDLGYKSGGYDPNVNNDP
                     KIVKHHGGGNQVDLGYIVSDGGKYGGDYNNNPKYDRDKTIEFIKTISRNMPEGVTGSV
                     KFNDLKVHEYFKDNKLPNLQMKSDDLSKPDAKVMHSNHLHLTLNLPKSKQQ"
     gene            26498..26938
                     /locus_tag="MKBIMOIP_00020"
     CDS             26498..26938
                     /locus_tag="MKBIMOIP_00020"
                     /inference="ab initio prediction:Prodigal:002006"
                     /codon_start=1
                     /transl_table=11
                     /product="hypothetical protein"
                     /protein_id="X:MKBIMOIP_00020"
                     /translation="MLFRIILIGCIFLSSCEKPENKEERKVEMKTYTEKKMLKEFNIL
                     LPKIVKDIKEKKSLIPLSDLSTHSGDFFSYETNFRGNIRDDLEVIEKNISYLDIINVL
                     TLGKRFVDEENGDGIQITYRKHSIMFQFDEGEGKWKVSSILVEK"
     gene            27017..27496
                     /locus_tag="MKBIMOIP_00021"
     CDS             27017..27496
                     /locus_tag="MKBIMOIP_00021"
                     /inference="ab initio prediction:Prodigal:002006"
                     /codon_start=1
                     /transl_table=11
                     /product="hypothetical protein"
                     /protein_id="X:MKBIMOIP_00021"
                     /translation="MILRILLVSCILLNSCDKPVNKEETKVKTYTKQEKLKMLDVMLS
                     KLLKDIQEKKNFTPFLELSDEHSGYTISIGESLGDELVGGLFQKEGFSKFEKYVTVEE
                     VVRLLKKGSKEHISDDGGSASIMLNIDHFEYDLHFFFPEKEGRWIEQNFSRLRPERD"
     gene            27560..28918
                     /locus_tag="MKBIMOIP_00022"
     CDS             27560..28918
                     /locus_tag="MKBIMOIP_00022"
                     /inference="ab initio prediction:Prodigal:002006"
                     /codon_start=1
                     /transl_table=11
                     /product="hypothetical protein"
                     /protein_id="X:MKBIMOIP_00022"
                     /translation="MRSLDIQLGISKLEKQQAQHEARGMLSPSRILATNQLTAKHSKR
                     VSYNKQDGLGTSAGISSNNNKITHGMGLNITRSEYGGWGADVSSDNYGPGNLSGGLAY
                     TQRDGFTVSLNVNGTNAFNYNSQSGLSSNTDFMSQYAMNNGLAQGVAEDTDTSEPNSA
                     QQHNNAEQGAQVIEGAGVSTTRREGDNDLDALGPNSGGPNDPSLGKGRNLQPYPEDRA
                     VVHNHDYSEGSKVGDGKLNIIEGVVSNPLGNPNSPNVTISSAWGNGGYFPSRKDHIGV
                     DFVGPSGSKVNSAISGVVVGTAEGASIMNSDGKPVGVFFDKKHVNADGTNGAYVTFDK
                     NSPGGKKPLSKDQLASLANNPKSGSGNSVTIRSTINGHTYDLAYHHLQSPTPLQKRDI
                     VISGQQIGIMGSTGHSTGEHLHITVTTKSYPHGIPADYIRPVGNYYEVDSVYFINHAT
                     KK"
     gene            28929..29744
                     /locus_tag="MKBIMOIP_00023"
     CDS             28929..29744
                     /locus_tag="MKBIMOIP_00023"
                     /inference="ab initio prediction:Prodigal:002006"
                     /codon_start=1
                     /transl_table=11
                     /product="hypothetical protein"
                     /protein_id="X:MKBIMOIP_00023"
                     /translation="MNRTRLFILLFIIPWYSVFSAPIHELLKASERGNIKKIESILKS
                     GKVDINGYDKDLDPYIGNEGEPVGPPTTEGYGFTALHWAVYKGHFEAVQYLVEHGANV
                     NAEKPDEDVMTPIFYTGGNEKIIRYLISQKADVFKKDYLGYTLLYKSVSAGRLDLLKM
                     YIDLKLDVNEPSNNSETPLHEASYRGYDKIVKLLLEHGAKVNTLTVVIKQIPPMSSGG
                     HTPLHYAVLSGKLNTAKILLKYGADKTIKNGDGETPLDIAKKKGNKELIELLK"
     gene            29741..30040
                     /locus_tag="MKBIMOIP_00024"
     CDS             29741..30040
                     /locus_tag="MKBIMOIP_00024"
                     /inference="ab initio prediction:Prodigal:002006"
                     /codon_start=1
                     /transl_table=11
                     /product="hypothetical protein"
                     /protein_id="X:MKBIMOIP_00024"
                     /translation="MKFKEKEKITISSESDRSVNPATQHLSFYDFFRIYEKIEMLRCR
                     LKRRARFAQANSPYCPQFSPLLTPNSLIPNHSKGLCGKRERKRDYLFEKEIQWNW"
     gene            30012..33710
                     /locus_tag="MKBIMOIP_00025"
     CDS             30012..33710
                     /locus_tag="MKBIMOIP_00025"
                     /inference="ab initio prediction:Prodigal:002006"
                     /codon_start=1
                     /transl_table=11
                     /product="hypothetical protein"
                     /protein_id="X:MKBIMOIP_00025"
                     /translation="MKKKYNGIGEEITGEVENRGLTYTRNSFLSYRDTLLNKNFQNST
                     QVQKQIQEGKNQVAGIITEGETYNQVQGMIQTAQNLNQQGAENKERVEKLLAQSKELA
                     EKNIGEGLLDGLQEMIASIQSSLPQEVSNNGVSQYIQAQEKELAEKQEKADELLSHIN
                     SLVTNNNDLAALQALLQGSSQGLNLAANSAVSKYLDDYAKKLQKDNEERSSNLQKTLL
                     ESLTNGDDYKYLRDAGYGFRVDGEGITAYREVYSGEIEINGSAMKSTSYSPDLEYQYI
                     RIETKFNPGNLSVDMLNPNNTTFSAEMVSGVKGYIDDLQKNVEVMFAQFSDKTKEVKE
                     EYVQNEEIESYQKKLYEASKENYLAAFQGLPGEFKEMFEGEMGGLKGYHEQGSKYNFG
                     QGSFKGQSGDMKKVGKSMYDGAIIDDTVFAGSRELKGSVSVKGIPVEVSYGMQYLIVT
                     SGFEISNLGYNFNLKGLGTNYVDNQLSGANQKYEIYKEDISARIERQAKANDAEKESK
                     GFIFTILNGMNGGSGSMGQRFTQAVKSEAQSRITGAVAEATGLPASLVGALVGGSSMK
                     DAVKAYVKDETTNAISKATGLPTWLISNQMEKMNKPKEQWYQSQEFQMVTTVAAVVAA
                     PLTGGASLMVAMAVNAGLGAATGAASGGLKGALVGAVGGAAGAAVRSFTGGAVTVGLS
                     YSAENGFGASVGVGYGPATVSVGVSEKGGATVDLGFTKGGFNAGLSYNSKTGSVSGNA
                     GLEVAKGTSLGISYNEGDGFGASISKSLENGVNGSLSWSQKGGVGGSIGYEVPGDKNK
                     SKDSLANKMQGAGGSLNFSQRDGVSVAVNASGGVNAGNWSQSGGFQANTNFLNDKWKA
                     DFVSKQNAIEELQSQGLSKEQATAILDAQAKADSKAAQERNNQETGKSVLDGAAIATQ
                     RREGEGHVIGFSDDGPEPAHGGTPGSHGSDQTMTRSGIVDADGRTVLHPKSGVQADGS
                     ILVSTPSKRDGVQADGSIQVNGSKYQYEISDGKGNKFKYGYGAGGESGGIEHLSVNGK
                     AVEDGSTVRLDKKGKLQVVRDIPLNSTVFVNGIDNKPAEALHSLHSVQEKSGREVYLV
                     YNRTDGVVNDLVHSAGGKLGKNVETSQTVLTNYIKAGKIDTLIAHSQGSLISGNALID
                     AQRDKPEHVERINWVNFGSPAGLNSIPNGIRSAVFYENQADGVTAFGHAGRSIAAFNN
                     GYEIRPGRNIGHSLDSYAESIGDYFRKR"
     gene            33730..34335
                     /locus_tag="MKBIMOIP_00026"
     CDS             33730..34335
                     /locus_tag="MKBIMOIP_00026"
                     /inference="ab initio prediction:Prodigal:002006"
                     /codon_start=1
                     /transl_table=11
                     /product="hypothetical protein"
                     /protein_id="X:MKBIMOIP_00026"
                     /translation="MRKYLEFVLIILLITSCDLFKKVDPDFKDYVVDGPTDFPFDPNK
                     LPVIGVTTEEDLKKMYPKPYRIWTYKKPIPKEIMGKKFNMDRIYYYVNLQTEKISGPG
                     KSGYFGKDYLYFYLFIEKGVVAQYLVSHHVRKNWKEDWALGPYDRSVWGLDKKNNESW
                     PGQDEDADCYWLQRRDRLQYFQSDGHRKPCPYWEAAPAWEK"
     gene            34636..35988
                     /locus_tag="MKBIMOIP_00027"
     CDS             34636..35988
                     /locus_tag="MKBIMOIP_00027"
                     /inference="ab initio prediction:Prodigal:002006"
                     /codon_start=1
                     /transl_table=11
                     /product="hypothetical protein"
                     /protein_id="X:MKBIMOIP_00027"
                     /translation="MSWSQKGGVGGSIGYEVPADKNKPKDPLANKMQGAGGSLNFSQR
                     DGVSASFNTSGGVNAGNWSQSGGFQANTNFLADKWKADFVSKQGAIEELQSKGLSKEQ
                     ATAILDAQAKADSKAAQQHNNAEQGAQVIEGAGVSTTRREGEDSHGATPHAHDHDDPD
                     SLEPAGGKPTKKTPEQMDRELGLSPGTTKKAIDDLKGSSKVLQTAKETLDPRKNVVVK
                     SNETDVTYAGGMYQKLKDLETKHGLTGGRLVMNNESGSIYYRSFGEGGNSETYTRNGQ
                     VKPGEHIKTDNIAWTGMDMHTDEKQIGQADYYAKRGTELTILNSKDGKFTLEKFASGG
                     DVQGNKAIAHFKDSVTGEARTQTFSHMDNKMPSYVKEFLNSKNQVTLTLPTGTVFGTV
                     GFTGNIYAGHVTSSKPLDMKAHTHMGFGGYQPTETNYSKSTPYWDYSVINFDKWEGKR
                     "
     gene            35985..36584
                     /locus_tag="MKBIMOIP_00028"
     CDS             35985..36584
                     /locus_tag="MKBIMOIP_00028"
                     /inference="ab initio prediction:Prodigal:002006"
                     /codon_start=1
                     /transl_table=11
                     /product="hypothetical protein"
                     /protein_id="X:MKBIMOIP_00028"
                     /translation="MITQKITISILLIGAIFACEAKENQEMKGKTSTQKPVEITLENA
                     NSYFRKLTEKDGGKYDPIVNADAWEGGGYEDTDFDDEGMRFFSLFKNILIFHLERTKV
                     TDNGIKLLIQNQKLKSLNIGSKGITNKSCEYLSQLENLEYLHFSSEASIDDGCIDSII
                     KMKKLKELSLGFVPFTRPGVERLRKARPNLSIDLGDVEY"
     gene            36600..36779
                     /locus_tag="MKBIMOIP_00029"
     CDS             36600..36779
                     /locus_tag="MKBIMOIP_00029"
                     /inference="ab initio prediction:Prodigal:002006"
                     /codon_start=1
                     /transl_table=11
                     /product="hypothetical protein"
                     /protein_id="X:MKBIMOIP_00029"
                     /translation="MSIAKIKMSELQIQMSFRTWILFFVGDPFTPERALEKLQSMEDQ
                     EHAKQIWKKLKRTEY"
     gene            36852..37061
                     /locus_tag="MKBIMOIP_00030"
     CDS             36852..37061
                     /locus_tag="MKBIMOIP_00030"
                     /inference="ab initio prediction:Prodigal:002006"
                     /codon_start=1
                     /transl_table=11
                     /product="hypothetical protein"
                     /protein_id="X:MKBIMOIP_00030"
                     /translation="MEEDTRKKGYVLGEAVRDKRSGQTMYVDAAWDPEVRCVYFDAEK
                     KGLVKVQMYPEDLERIKGLLPYLPK"
     gene            complement(37211..37534)
                     /locus_tag="MKBIMOIP_00031"
     CDS             complement(37211..37534)
                     /locus_tag="MKBIMOIP_00031"
                     /inference="ab initio prediction:Prodigal:002006"
                     /codon_start=1
                     /transl_table=11
                     /product="hypothetical protein"
                     /protein_id="X:MKBIMOIP_00031"
                     /translation="MSFKIEPTPTFERELKRLTKKYPSLKKEIKVLSISLTNNPNQGV
                     AIGQNCYKIRIPIASKGKGKSGGARIISCVFLIDKVVSLLSIYDKSEKENISDKDLEK
                     AIKEF"
     gene            complement(37524..37748)
                     /locus_tag="MKBIMOIP_00032"
     CDS             complement(37524..37748)
                     /locus_tag="MKBIMOIP_00032"
                     /inference="ab initio prediction:Prodigal:002006"
                     /codon_start=1
                     /transl_table=11
                     /product="hypothetical protein"
                     /protein_id="X:MKBIMOIP_00032"
                     /translation="MKVLLDIKDSKAHSLLEILKGLSFVKFKILTEPKEKDPNKEEIL
                     ADIKQGFKEAKLIRAGKLKAKSMEQLLDEL"
     gene            complement(37763..38152)
                     /locus_tag="MKBIMOIP_00033"
     CDS             complement(37763..38152)
                     /locus_tag="MKBIMOIP_00033"
                     /inference="ab initio prediction:Prodigal:002006"
                     /codon_start=1
                     /transl_table=11
                     /product="hypothetical protein"
                     /protein_id="X:MKBIMOIP_00033"
                     /translation="MASKQKKNTKDQFPERLRQLRVMKKMSQEELGQLTDLNYNHIGR
                     YERGDSRPSADKLKALAEALGVTTDYLLDGNSSNVARVNLEDQELLEMFQKVQQLPQE
                     KKESIKDLIEAYLFREKIRQDIILVKK"
     gene            38323..41202
                     /gene="dnaG_1"
                     /locus_tag="MKBIMOIP_00034"
     CDS             38323..41202
                     /gene="dnaG_1"
                     /locus_tag="MKBIMOIP_00034"
                     /EC_number="2.7.7.-"
                     /inference="ab initio prediction:Prodigal:002006"
                     /inference="protein motif:HAMAP:MF_00974"
                     /codon_start=1
                     /transl_table=11
                     /product="DNA primase"
                     /protein_id="X:MKBIMOIP_00034"
                     /translation="MPEYIPKEEIARLKEETDLLSLVRSYGIELKNHGVNWLGRCPFH
                     EDRTPSFVVTPAKNLWHCMGACKTGGSAIDFVMKREDLGFSEAVEILRKFKLRPERSK
                     PVTLERVLGRKIPTTEKLSSEERAVVFQVLEYYATTLRQTRSALSYLQTRKIGSEESI
                     SKFRIGYSDGNLGKILPSRQSIVGQRTRDVLKEFGIFGETGQEYFQKKIVIPIFTQEK
                     ELCGMYGRRVLTSKDPRIPNHRYLPGRHLGIWNEEDAFAKKELVLCESIIDALTFWEN
                     GIRNVTCSYGVEGFTEIIQERILETGIKKIYIAYDADMAGDKGAASVYQKLKDKGITI
                     FRVLLPLGMDVNEIAVRNEEVQDTLFGLLEESVILTEEELMPQYKEMFSVETNLSTTR
                     PQEPLLTSQELTALVESQPQPEVKITKEEVEVNFPERTYLAKGLFRNYPSLETLKVTL
                     KVIQGERYHVDTVDLLSYKGRTSYISTASNELKEKEEIIKREIGRLINVLEDALNARE
                     KERNVKTEVELSPEERAQAIQYLEDPELLTNILMDFERCGLVGERVNSLVGYLASITR
                     RTENPLAIIIQSSSSAGKSTLMDSILDFVPEEEKEKYSAMTGQSLFYMSSTNLKNKVL
                     AISEEEGVERAKYALKILQSEKKISIASAMKDPTTGRTVTEEYSVEGPVVIFLTTTNL
                     EIDEELENRCLILTVNEGREQTRTILEIQREQETLEGIVKKRDKEKILTLHKNVQRVL
                     RPLVVVNPYAKEMKFPDTKLRMRRDQRKYLTLIKSIALLQQYQREKKIGKDENGERFE
                     YIEVEKEDMELGSILASKILGRTLEELTPQTKEVLFSLYEMVEKESEEQNLSKNAVRF
                     TRRQARERLGMSDTRLRVHLRRLEELEYLVVRSRGQGQLVEYELLYDGEGREGEEFTL
                     GLTFLGARETGETDIHPEETVVDDGLFSWKEIFGLERKEEVREVV"
     gene            41199..41582
                     /locus_tag="MKBIMOIP_00035"
     CDS             41199..41582
                     /locus_tag="MKBIMOIP_00035"
                     /inference="ab initio prediction:Prodigal:002006"
                     /codon_start=1
                     /transl_table=11
                     /product="hypothetical protein"
                     /protein_id="X:MKBIMOIP_00035"
                     /translation="MKESEYSEFLVYFCSGNLGKFLLWIRSVCIQCNKARENLHFTTG
                     LTQTSPPKSSTSPSKKATSLPLRLGVAWPSPRGRRPPTLAFCRGLDCVLRQNTSLTLK
                     QCILGRKKFSRSLLLLLLLVGFESK"
     gene            41579..42667
                     /gene="xerC_1"
                     /locus_tag="MKBIMOIP_00036"
     CDS             41579..42667
                     /gene="xerC_1"
                     /locus_tag="MKBIMOIP_00036"
                     /inference="ab initio prediction:Prodigal:002006"
                     /inference="protein motif:HAMAP:MF_01808"
                     /codon_start=1
                     /transl_table=11
                     /product="Tyrosine recombinase XerC"
                     /protein_id="X:MKBIMOIP_00036"
                     /translation="MKWQEKLETLRNSPVGSFENYCYGYLEWNRTAKSHDPYTLKNTH
                     ICLMNFFDWCGLREIRYPVEVTLSVLERYRAHVSGLKNKYNGKDLSSARKHKKLSSVK
                     DYFGWLVRKRVLLLNPSLDLELPKYVKRNIPHNVLSVEEAEKILSVPDVTNVFGLRDR
                     AMLEVIYSTGIRRMELGNLYVSDIDFQARTVLVREGKGKKTRLIPISERALGWVRRYL
                     ERSRVVFLKNAKEPYLFLNQRGKKMNPASITLNFTKFRDAAGVAKRQAVHIFRHTTAT
                     GMLDNGADIRHVQEMLGHADLSTTQIYTHVAIRKLKEVYEKTHPSLHTPDSSSLVGAE
                     ERTFQKIEEEVETKAQDKDSNQEESNTS"
     gene            43005..43769
                     /gene="soj_2"
                     /locus_tag="MKBIMOIP_00037"
     CDS             43005..43769
                     /gene="soj_2"
                     /locus_tag="MKBIMOIP_00037"
                     /EC_number="3.6.-.-"
                     /inference="ab initio prediction:Prodigal:002006"
                     /inference="similar to AA sequence:UniProtKB:Q72H90"
                     /codon_start=1
                     /transl_table=11
                     /product="Chromosome-partitioning ATPase Soj"
                     /protein_id="X:MKBIMOIP_00037"
                     /db_xref="COG:COG1192"
                     /translation="MQIVTLANLKGGVSKTTTAINLSIQLSYRKKKVLCMDLDLNNNK
                     TDFFLRGVNEKELEERNVYHALLEQKEIRACMYETRFPGIDILPATLSLGKITEELGS
                     DPRVFSTFEENLRKLDYDFVIIDTPVYLSLELRFALWIADLVLYPVRPSRWNFQGTKT
                     LLGEIESIFEEIEGKEKRAKTLLVPSIVSKRKQEVERILKLRQKYEVTKTVVWKLSAI
                     ETATEMGKALKENTKGYELFEELTNEVLRNLKGVRK"
     gene            43766..44941
                     /locus_tag="MKBIMOIP_00038"
     CDS             43766..44941
                     /locus_tag="MKBIMOIP_00038"
                     /inference="ab initio prediction:Prodigal:002006"
                     /codon_start=1
                     /transl_table=11
                     /product="hypothetical protein"
                     /protein_id="X:MKBIMOIP_00038"
                     /translation="MKAERNPKESKKETSTKVSLEEKASEWMEMQESSPRPGSTLGKQ
                     YIPKGVTLNPIVKMVSPLSLRPNPNNDFDPLSEEEYKNLKENIAQNGILDALTAKKDG
                     MLVTGENRYKIALELQEHEDESVRRRVESIPVRYYMNELTLEEEYDILEGDNLFRRHL
                     TAEQRKERLKKRILRKYKDELVLDNRGGDRKSESSKTSEETKPESEFNSEMLSEGFKE
                     TESNYQDDSLIGHSGKDLVNNESSLVGSGSEKSKDEGHPLIGNSSKNLAKKVSENENI
                     PLGTAKNYISELKKELKSKEPKVVSEKEKKKGKNESKSKTLQSKDKVKEFQKKYSKMS
                     STAKKAEVNRLIGKLIQVRKNREKLDAQVTAFIKEDSLIVEKLFAVGEKKRVQGLSV"
     gene            44938..45237
                     /locus_tag="MKBIMOIP_00039"
     CDS             44938..45237
                     /locus_tag="MKBIMOIP_00039"
                     /inference="ab initio prediction:Prodigal:002006"
                     /codon_start=1
                     /transl_table=11
                     /product="hypothetical protein"
                     /protein_id="X:MKBIMOIP_00039"
                     /translation="MRESNRTKKTLRLLNPPVSELEREEMLFQERIEIFWKKFQDLSS
                     SEKKEKVKGLLSSFHKYQKRMETLLFQWKNLFEKEQEIKRKLRTIGERTRGIRKF"
     gene            45372..45620
                     /locus_tag="MKBIMOIP_00040"
     CDS             45372..45620
                     /locus_tag="MKBIMOIP_00040"
                     /inference="ab initio prediction:Prodigal:002006"
                     /codon_start=1
                     /transl_table=11
                     /product="hypothetical protein"
                     /protein_id="X:MKBIMOIP_00040"
                     /translation="MMTVSGTIKKGKIVLDEKVKVHDGKVLVTFIEEKESDFLISKNT
                     GLELKKLNLAGMWSDRGITDGSSYSRELRKKLETRNVD"
     gene            45610..45987
                     /locus_tag="MKBIMOIP_00041"
     CDS             45610..45987
                     /locus_tag="MKBIMOIP_00041"
                     /EC_number="3.1.-.-"
                     /inference="ab initio prediction:Prodigal:002006"
                     /inference="similar to AA sequence:UniProtKB:P9WFA7"
                     /codon_start=1
                     /transl_table=11
                     /product="Ribonuclease VapC10"
                     /protein_id="X:MKBIMOIP_00041"
                     /db_xref="COG:COG1487"
                     /translation="MLIDSDVLIDYLRGYEKATTWLHSIEGSLSISGYSYFELIEGCK
                     TGKDLQRLEKFVSAFNVLWLDEKEIQKALSVFKSNKLRHGIGFIDCLIGQTALSYKKN
                     LYTFNVKHYKAFSGIKILKPYLR"
     gene            46365..46679
                     /locus_tag="MKBIMOIP_00042"
     CDS             46365..46679
                     /locus_tag="MKBIMOIP_00042"
                     /inference="ab initio prediction:Prodigal:002006"
                     /codon_start=1
                     /transl_table=11
                     /product="hypothetical protein"
                     /protein_id="X:MKBIMOIP_00042"
                     /translation="MKNGWTKDRIEVEIKGVKTLRLELPDGLNLNEQALQMTLAVKLY
                     ESGQCSLGQAAKVAGVTKRSFIETMGAFGGSIFSGYTTQDYLSDIRKVRLIQETKCKR
                     KE"
     gene            46759..46983
                     /locus_tag="MKBIMOIP_00043"
     CDS             46759..46983
                     /locus_tag="MKBIMOIP_00043"
                     /inference="ab initio prediction:Prodigal:002006"
                     /codon_start=1
                     /transl_table=11
                     /product="hypothetical protein"
                     /protein_id="X:MKBIMOIP_00043"
                     /translation="MLGQEESIVECLSSPEQVRQSRTDGSVELFYKYFYETLVGDKYL
                     CVVIKNGNDDLFLITAYFTDKVKEGKVLYG"
     gene            46976..47188
                     /locus_tag="MKBIMOIP_00044"
     CDS             46976..47188
                     /locus_tag="MKBIMOIP_00044"
                     /inference="ab initio prediction:Prodigal:002006"
                     /codon_start=1
                     /transl_table=11
                     /product="hypothetical protein"
                     /protein_id="X:MKBIMOIP_00044"
                     /translation="MDREIKIYFDKESDYLEVLFEKKEGFFKETENDVVMEKVDVLGN
                     VIGFSILQVSSFQKEPVSVFLRSGAA"
     gene            complement(48012..48731)
                     /locus_tag="MKBIMOIP_00045"
     CDS             complement(48012..48731)
                     /locus_tag="MKBIMOIP_00045"
                     /inference="ab initio prediction:Prodigal:002006"
                     /codon_start=1
                     /transl_table=11
                     /product="hypothetical protein"
                     /protein_id="X:MKBIMOIP_00045"
                     /translation="MLKNKDWGASRIHSELLILGFDVSLTSVKRIIQRILKWYNPFRG
                     NWNVWLNLISQIKNYTIAMDLCRIQTIYGNTLYALAFIHLGSRKIIHFNITLNPTRLW
                     VLNQIQEAKSIFPEFEILLRDNDVLFSGKKILQGLEDLGIQSLHTPIASPWCNGIIER
                     WFGSLRRECFNHIPIFSLNHAQVVASEYINYYNLWRPHLALNKDSPCGRKVTFPSTTS
                     KVIKRKVLGGLHHIYFHSEAA"
     gene            complement(49681..50745)
                     /locus_tag="MKBIMOIP_00046"
     CDS             complement(49681..50745)
                     /locus_tag="MKBIMOIP_00046"
                     /inference="ab initio prediction:Prodigal:002006"
                     /codon_start=1
                     /transl_table=11
                     /product="hypothetical protein"
                     /protein_id="X:MKBIMOIP_00046"
                     /translation="MFYELSLTANCVFFISLVFLYFKKSSQNTARILFLKSQLVAYKR
                     KKKKFHTKPLERFKLVILSYLDRNWKENLILISPATLLEWRKKKFKIFWSLLSRRKKT
                     GRPNIPWNIIKLIRRVAKENNIWGATKLHGLLQKLGHNICERTVSKYIPKRPPDPKKR
                     MNWKQFYSLHSETMIVSDLFTSYSANFKEIFRVVFFLDVETRQILHFDIHTNPTTNWM
                     KRVLKFVVRKQFKAGREFRYFLTDNDSLFGNKFTKYLERIGIKHKKTAIRSPWQNCYA
                     ERWVKTCRNEFLDYFIPINQYHLEKKLDEFIHFYNNHRTHLALNKDSPIPSPILKTEK
                     ENLFPLPFSAVSIIPIITKT"
     gene            51014..58135
                     /locus_tag="MKBIMOIP_00047"
     CDS             51014..58135
                     /locus_tag="MKBIMOIP_00047"
                     /inference="ab initio prediction:Prodigal:002006"
                     /codon_start=1
                     /transl_table=11
                     /product="hypothetical protein"
                     /protein_id="X:MKBIMOIP_00047"
                     /translation="MQLLSFKDQTSNYNGESDRSGNTATQYGLNNETGIYGNANMLRC
                     RLERRARFFFAEVKKNSPHCPQFSSLLTPNKLIPSPSQIVSLITILAFHVSFVLPFAI
                     FSFLFSASSSLEAQSVPVLGSTKQFANDELKPYVDAAKASSMDSATFLNSVTGGEQVI
                     EAAWETSVNAEIEAIVGGVTNSDSVNNVNVYKDAVRAQLELQKQQAKSQWIADANAYI
                     QAELQIFLAVLSQNTSNNVTSSNTNAVNTVNPTVQAVTTTPASQGTNPAQAAQSYYQG
                     SQLWDTKWQDLLSKQNTWEQNSLNSIQNGILQWNQSITGLENDKLAYLNGIEQTKAQW
                     LANKQLIQNAQSQMRSALQSTITNIRNQENQLKNSASSDPSLVAVFGDMDGLLDDLQD
                     ALNSNSSLGTLAETLGNFFQSQISNATAKADYWNVAKWQETYATQVLEFKKEVATANL
                     SCSGSSSCNYLSTGSHAVTYNADGNVYGWAATNGGFQSGVLVSSFDPYTTANPMYEYC
                     QQNPGSFWCIISPPSSSTITVDPNASSGYYSEGHYEAVCHGTGNWGGTCWGGTGHYAL
                     DTTDCSGNPGGLMCGYDRSWVTDDSYSTSVSESFSQAQKDQIAKNNNIRNAVLGSYNT
                     AFGLSSQAGNALAGSSVALETKVYLGGTTLNSSNWYGSMGLVEQVQVQTKYKYIDSAM
                     QANQNFWTSMKTQFTNIASTFLSLVNPLKNWEERSQEYEEEYQAKLLELEQTKQSTIS
                     NYDNQINQMKAARGAWVTEVYGYQIAGIAGSSDNANSQYRSGQENWSDTISVFQQAEL
                     NWYLSAKDTLQQAVTSPNGETQFQTNAITQANQIQTQITNSETNTTQLYNAATGLYQS
                     YQYAASGNLMNQALTNLQNQTNWNQQGANLSASIADSFGRSESYKTAELNASNRINAL
                     AQTIYGSGAYIVDNTELNQIQTQASGYGQNQTNWQNEINGNNGGFNFNGRRANSISTT
                     LEYTNIRNDISVATTLQEEVVDEERGYLKTANEYFEKSEKYQELAEKAKSEAKFDEAA
                     LYTGYAVREKGNAITFLKKKYNGIGEEITGEVDNRGLTYTRNSFLSYRDTLLNKNFQN
                     STQVQKQIQEGKNQVAGIITEGENYNQIQGMIQTAQNLNQQGAENKERVEKLLAQSKE
                     LAEKNIGEGLLDGLQEMIASIQSSLPQEVSNNGVSQYIQAQEKELAEKQEKADELLSH
                     INSLVTNNNDLAALQALLQGSSQGLNLAANSAVSKYLDDYAKKLQKDNEERSTNLQKT
                     LLESLTNGDDYKYLRDAGYGFRVDGEGITAYREVYSGEIEINGSAMKSTSYSPDLEYQ
                     YIRIETKFNPGNLSVDMLNPNNTTFSAEMVSSVKGYIDNLQKNVEVMFAQFSDKTNEI
                     KEEYVQNEEIESYQKKLYEASKENYLAAFQGLPGEFKEAFEGEMGSTKDYHSQSKYGF
                     SAGSFKGQSGDMKKIGKSMYDGASIDDTVFAGSRELKGNVTIKGVPVEVNYGMQYLIV
                     TSGFDISKIGFNFNLKGLGTNYVDNQLSGVSQKYSIYTKDIQERIERQAKANDAEMDK
                     KGFVFNVLNGMSGGQKVTQAVEGEIRSRVTGAIAEATGLPASFVGALVGGSNMKQAMK
                     AYEKSVTTEAISKATGIPSWYLDQKIAEKEANHAMAQSFSYNLGRAVAVGAVLTTGGV
                     LAGVALATNPKLMDSFNKFADHIGKQAYENKEIIDTAVTVAATVAAPMTGGMSLVALA
                     GYNVVKGATEGGVLGALAGVANVGSAYLSTYTFGIVSYNLSYSYADGFGASVGGGWQV
                     AKGLGVGATLSYNEQSGFGASVGFQAGTSALSFNGGLSYSQRDGISANAGIGVGLGGK
                     KPTGSLNLGVSYNRQDGLGTSAGISSNNNKITHGMGLNITRSEYGGWGADVSSDNYGP
                     GNLSGGLAYTQRDGFTVSLNVNGTNAFNYNSQSGLSSNTDFMSQYAMNNGLAQGVAED
                     TDTSEPNSAQQHNNAEQGAQVIEGAGVSTTRREGEGGDAVDQRIAQLKKELSEGISLA
                     DGNGTMSDAGGGSGEAAAAKELSKKMAELQKLESNKAARSNGELNGPLVNKGIDKILD
                     QVNSFDKSKSGNVEAALKDFAKANGLSESSPEYKKLKELSADIAGGKSKGFNESRIEY
                     YAQNKERIHTEALTSMYGDKIQSIDGTKAVLKNGEGVIITNGKYDLQLDNKTSVNFKR
                     EEAGLFGTNSLPDYHLRPGAQCFPTTNAVMADQAGVTPRDPSKQLVDDMLFTARGKGI
                     LNENNHTSGGTELQGYYGNELLNKEYGLTQHMLNKQEGLSFDDKKANIQAAIRNGNIV
                     SAGGKFNVAGVGAHRNAIVGYDSKGWVVFDPYGNANTKGYNGNGMFAHYEYGKFNLGG
                     NQAYYVTKD"
     gene            58145..58870
                     /locus_tag="MKBIMOIP_00048"
     CDS             58145..58870
                     /locus_tag="MKBIMOIP_00048"
                     /inference="ab initio prediction:Prodigal:002006"
                     /codon_start=1
                     /transl_table=11
                     /product="hypothetical protein"
                     /protein_id="X:MKBIMOIP_00048"
                     /translation="MKNRRQLLTAILILGVTFMLQAEGEKTRKDLIPIFKKCFAKDEH
                     LSLVASSTLTEKGKPKNFYFPNAIKDYNKDTAWGVSKNQGIGEWIYVYNYVDPDRNSY
                     GKLAGKSQKNYFSFLNGLAKDATSFEENGRIKKVRIDVYELEGDEDGLDFKDPLRVYS
                     DPIENDSFELELKDTPEEQTFERDIFSKIKPKRFFGRFLLFKLTILETYPGTKSKNVF
                     LTEFHAYSEDVKKEGFKITRERK"
     gene            59092..59415
                     /locus_tag="MKBIMOIP_00049"
     CDS             59092..59415
                     /locus_tag="MKBIMOIP_00049"
                     /inference="ab initio prediction:Prodigal:002006"
                     /codon_start=1
                     /transl_table=11
                     /product="hypothetical protein"
                     /protein_id="X:MKBIMOIP_00049"
                     /translation="MKKKYNGIGEEITGEVDNRGLTYTRNSFLSYRDTLLNKNFQNST
                     QIQKQIQEGKNQVAGIITEGENYNQVQGMIQTAVLGQKPSYVKYAALSQLTYIKWNPY
                     QAASE"
     gene            59424..59627
                     /locus_tag="MKBIMOIP_00050"
     CDS             59424..59627
                     /locus_tag="MKBIMOIP_00050"
                     /inference="ab initio prediction:Prodigal:002006"
                     /codon_start=1
                     /transl_table=11
                     /product="hypothetical protein"
                     /protein_id="X:MKBIMOIP_00050"
                     /translation="MMKSTQNVSFDNLGGSIRRKRDDSTTRRIFVQSEMRPPEVVIIN
                     VFGSNHMSVVDGKDRNVIETFST"
     gene            59695..59994
                     /locus_tag="MKBIMOIP_00051"
     CDS             59695..59994
                     /locus_tag="MKBIMOIP_00051"
                     /inference="ab initio prediction:Prodigal:002006"
                     /inference="similar to AA sequence:ISfinder:ISLin2"
                     /codon_start=1
                     /transl_table=11
                     /product="IS3 family transposase ISLin2"
                     /protein_id="X:MKBIMOIP_00051"
                     /translation="MNKKGKYSPEFKEQAVKRTLSGSFTIKEVAESLGISYFMLRQWR
                     TENLKKSEQQSPPTDKQLKESEELKKLRKENLKLKEEVTILKKFAAMLSREQNPD"
     gene            59994..60239
                     /locus_tag="MKBIMOIP_00052"
     CDS             59994..60239
                     /locus_tag="MKBIMOIP_00052"
                     /inference="ab initio prediction:Prodigal:002006"
                     /inference="similar to AA sequence:ISfinder:ISLin2"
                     /codon_start=1
                     /transl_table=11
                     /product="IS3 family transposase ISLin2"
                     /protein_id="X:MKBIMOIP_00052"
                     /translation="MFMETHRFEYSIRSMANVLEVSRSGFYQFLKRSKNELEKYNPEL
                     VEFIRETWLTSRKNYGLVRLLREVKKVYSIYGEPRKN"
     gene            61865..62128
                     /locus_tag="MKBIMOIP_00053"
     CDS             61865..62128
                     /locus_tag="MKBIMOIP_00053"
                     /inference="ab initio prediction:Prodigal:002006"
                     /codon_start=1
                     /transl_table=11
                     /product="hypothetical protein"
                     /protein_id="X:MKBIMOIP_00053"
                     /translation="MKKLLWTCAILLFATGCFTIGKVGYMSPASHDDSELSEDVLGEK
                     CDFVVTNILNDMNSALSNKGKLDLSNVGLKFTGSNCAQTRSLK"
     gene            62226..62492
                     /locus_tag="MKBIMOIP_00054"
     CDS             62226..62492
                     /locus_tag="MKBIMOIP_00054"
                     /inference="ab initio prediction:Prodigal:002006"
                     /codon_start=1
                     /transl_table=11
                     /product="hypothetical protein"
                     /protein_id="X:MKBIMOIP_00054"
                     /translation="MTVPSDLEVIGSGSRVTGSDCSFLPTRWYTNSIAEAVRDALKSV
                     PGATGLKEVDVKAQSYQYVFFGCIEVEGTPVREVVAPAKSTKKK"
     gene            62766..63008
                     /locus_tag="MKBIMOIP_00055"
     CDS             62766..63008
                     /locus_tag="MKBIMOIP_00055"
                     /inference="ab initio prediction:Prodigal:002006"
                     /codon_start=1
                     /transl_table=11
                     /product="hypothetical protein"
                     /protein_id="X:MKBIMOIP_00055"
                     /translation="MKKIYVLFILLLLQNCATTLLKNAAPVTTTTKWLFEISEVYSMS
                     QYVLDRRRYYPKDDNETMVVVEVKVTNKDLVNVSSA"
     gene            63149..63454
                     /locus_tag="MKBIMOIP_00056"
     CDS             63149..63454
                     /locus_tag="MKBIMOIP_00056"
                     /inference="ab initio prediction:Prodigal:002006"
                     /codon_start=1
                     /transl_table=11
                     /product="hypothetical protein"
                     /protein_id="X:MKBIMOIP_00056"
                     /translation="MKFASDSPQFSYVELTLVKKEMDFNASVLVAGKMIRKASVVSKR
                     ESIIFVVREFGVTQVEPNQSIKRDMVFVFPEKMKPEKLFVQNVGEINLLEQQNPEPR"
     gene            63512..63802
                     /locus_tag="MKBIMOIP_00057"
     CDS             63512..63802
                     /locus_tag="MKBIMOIP_00057"
                     /inference="ab initio prediction:Prodigal:002006"
                     /codon_start=1
                     /transl_table=11
                     /product="hypothetical protein"
                     /protein_id="X:MKBIMOIP_00057"
                     /translation="MSELQIQMSFGTWILFFVGNSFTPERVLEKLQSMEDQEHAKKIW
                     KKLKRDRVLGDDFKRFKLNLKKNKEWKSLEFSKDETRTSKHQNITIYDFSCV"
     gene            64311..64994
                     /locus_tag="MKBIMOIP_00058"
     CDS             64311..64994
                     /locus_tag="MKBIMOIP_00058"
                     /inference="ab initio prediction:Prodigal:002006"
                     /codon_start=1
                     /transl_table=11
                     /product="hypothetical protein"
                     /protein_id="X:MKBIMOIP_00058"
                     /translation="MFSKYKIIIYKILKSQKNPFNSFQVASNILLVILFIFSINIFLK
                     NIDYSKDVKLSLLSLNPCYSSYQEYKTCFLNIINPIEHSNNLLERTNFSLNNVNLDKK
                     LLNILGHSSVDIYPWELSEVEKYNLNWKSRPTFQSYISYTPWIDMQNNRFWNSQERPK
                     FILWDTKLGIKSIDDRYLFNDEPISIITILTNYKPVIQEFRHILLKLRNEPILIKHPP
                     THFFVVFYS"
     gene            65061..65912
                     /locus_tag="MKBIMOIP_00059"
     CDS             65061..65912
                     /locus_tag="MKBIMOIP_00059"
                     /inference="ab initio prediction:Prodigal:002006"
                     /codon_start=1
                     /transl_table=11
                     /product="hypothetical protein"
                     /protein_id="X:MKBIMOIP_00059"
                     /translation="MFVGLILKKYIRETERNWKRKFQSKCGEKMEAELEEEIAREQEI
                     LTLCETILEEPDLSEEEMTEVLETILEYEFDELEEELGRVSGRYKGRKIYRKIEIVRT
                     YLKGEANRLIEGFKETDADTLYFLMSNLRWRLDEFPDVSILLSALRYHVRNQEPIDDK
                     KQRKEYIQSYRYTIYQTFGILIDISEALDDANLEVLEQDKDLEKLLVYWQFEILEQFS
                     KIYETRRESPYYKKLGWFKRWALGGYVTRTRDALYMYSSKKAELEKSKSPNEKRGGNT
                     KKRRRKR"
     gene            complement(66071..66775)
                     /gene="tnpA"
                     /locus_tag="MKBIMOIP_00060"
     CDS             complement(66071..66775)
                     /gene="tnpA"
                     /locus_tag="MKBIMOIP_00060"
                     /EC_number="3.1.-.-"
                     /inference="ab initio prediction:Prodigal:002006"
                     /inference="similar to AA sequence:UniProtKB:Q46731"
                     /codon_start=1
                     /transl_table=11
                     /product="Transposase for transposon Tn5"
                     /protein_id="X:MKBIMOIP_00060"
                     /translation="MLSRPVGNEFSHKIVSPDHTIHDVMKNSHVKGTHRIKVRNEKGN
                     LSEVSIKVKYRHIRILPPIGKKKKYPELNLTVIHAQEKGTPKNRKRIDWKLITNLSVK
                     TNLDAIQKLQWYALRWKIEVFHKILKSGCKVKESKLRTAERLVNLISIYCILSWRIFW
                     MTMMNRSTNGAPPDFGLTQTEIQVLDELIKDKSYDQEQNKMLTNYITKIARLGGYLAR
                     SATWKHGLLERVFSTN"
     gene            complement(67152..67415)
                     /locus_tag="MKBIMOIP_00061"
     CDS             complement(67152..67415)
                     /locus_tag="MKBIMOIP_00061"
                     /inference="ab initio prediction:Prodigal:002006"
                     /codon_start=1
                     /transl_table=11
                     /product="hypothetical protein"
                     /protein_id="X:MKBIMOIP_00061"
                     /translation="MKERKAWIEEELAGCDFGDIRLHKRFYKFLENSSEGTGSSIPFV
                     SQDWSSTKAAYRFLSNDRVSEKEILGGHFQSIQERCNTEMGRF"
     gene            68317..68799
                     /gene="ycf3"
                     /locus_tag="MKBIMOIP_00062"
     CDS             68317..68799
                     /gene="ycf3"
                     /locus_tag="MKBIMOIP_00062"
                     /inference="ab initio prediction:Prodigal:002006"
                     /inference="protein motif:HAMAP:MF_00439"
                     /codon_start=1
                     /transl_table=11
                     /product="Photosystem I assembly protein Ycf3"
                     /protein_id="X:MKBIMOIP_00062"
                     /translation="MEQQSKALEFNRQGVTLLNKGDLIQARSFFEKAVKLNPQSPEYV
                     NNVGVTYLNEGKLDQAVVFFAKSAERDPNYVRAFYNLGVAYQNQQNNEKAVQNYLKVV
                     AIDKTFAEVYFNLGIVYARMGNKKQAIDNYQKFIEVAPAGYEKPKKDAKSKIEELKKG
                     "
     gene            69754..71298
                     /locus_tag="MKBIMOIP_00063"
     CDS             69754..71298
                     /locus_tag="MKBIMOIP_00063"
                     /inference="ab initio prediction:Prodigal:002006"
                     /codon_start=1
                     /transl_table=11
                     /product="hypothetical protein"
                     /protein_id="X:MKBIMOIP_00063"
                     /translation="MYGDVYASDKKTLRVNLETATQIALTNYYLLLSLKNKNAAIKEL
                     ISERWRDLLPTLGVNMTRQKYIIEHSNDYVYNAILVNLDQIVYDGGKKKLDLDIAQLE
                     EILSREDFKITSSKVKLEVEKTFINTLVALAKVALNKKSVERAKEQLRLAKLEAKLGF
                     TTQIQVLSVASRLQEIEFALVKSVNEYLKAKNDLKLVMSLDRQFDLIIEGNLLTDFYL
                     SYPNFKREVLIDNAQNQRSEIVRIKINNRKLSKERELAENAWIPQISVGGSYGRTGVT
                     YPLQNDTWNVNVKVVFPLGGSTNTTTENLGMRYNNQASSGFAGTVNPNFNAATSNNLQ
                     VLDNMSYSRKVMESKIKLGDSIAEKKRLEQSIAIEVEKASDFVKESYDLITIGSGMVY
                     FRYESMRLMNTKIQVGEAKRSDILFAETELVGAQEKLVDAIGKYCTSVYELEWVSGMP
                     PDSLKLFNYKPNHGNTILPLILENRPIPKSKVSENFKVKDIEEYFNSPETDSETDLET
                     YDPLKK"
     gene            71372..74953
                     /locus_tag="MKBIMOIP_00064"
     CDS             71372..74953
                     /locus_tag="MKBIMOIP_00064"
                     /inference="ab initio prediction:Prodigal:002006"
                     /codon_start=1
                     /transl_table=11
                     /product="hypothetical protein"
                     /protein_id="X:MKBIMOIP_00064"
                     /translation="MNCSKLENKFKNWIPLDNSPASPKVLYSIPSPGQTGVLRDQKIV
                     MTFNKPIDEQSCIGAFSVQPGVTGLFEVNGSSLTFTPNKRWQGGITYLVNLSNRCEDQ
                     DGRDLEKPYSISFSVSTDVLPPDVISIGGRKNTTGCLNTDPIMDFVNFQNNFYSTTDV
                     CINTPLVLTFTKPMDRGTVESNFLSVPQMVGSFVWSNNNTVLTFTPREALTTGLTYVL
                     TVSQTAQDMSENPLGKNVSVSFTVGTEIVKPQILMQDGFIQNVGGCSPGTLASTLFPA
                     GLFNAVGLCSGIVPGFQSSPIMIDFSEAMNLATTDSNINISPNINGIKTWSTSPNGGC
                     GSTGPCGATSRLTFTPVTPWQHSVTYTVTVSGNATDIAGNPVGQNYSFSFTVGQDFQI
                     PRVIFQDGFLNTGAGCAPGTLASVLDPINGIRDKTGACSGLSPASANTPIFIHFSESV
                     VQSTVENAMSISPNIIGTKTWLTSGNALCGSTGPCGNGSLLVFTPSQDWQNTTYTISI
                     PGSAMDLDGNTLGSSYSFSFTFGIDLLPPRMDFATGPLLSDLAPACGNLGLTPIPNLT
                     TNVCSQTNGTRFRVRFNEPMDQAATTNAFSLTPSVTGLITWPSPTELLFTPSQNLNLF
                     AQYKLTISTAAKDLAGNAMVSEFISFFTTGNGGPVNNTPPTVLNVLSDVATGPGGCDG
                     GMDDSLTPSFVTNVCTDNVGTGQGASFEVIFSKNMDQNLTSQAFSISPNISGLISWTS
                     PTTLRFIATQSLNPNTQYVISIGQNATDSGGIQIQNAYVLYFLTSPLGGFPAVNSIDV
                     FSGTTANCQAGLGIVSNILAATVNNACTGNPAINPIVVTFSEPMNSSSLRSGFTISPS
                     VTGQFSFPTANQMVFTPDVAFQYGRRYNISLATSITNTSGKGLRNSVNATFVVGALDS
                     NQPAVTGIDFEVDGDGDNCVAPPNDVLNAQNGTLTNNVCTGVPIVIHFNEVMDPVSTQ
                     NALSVSPSANFAITFAGNDMTLTPLIALTSRQNYTLTISTSAKDLAGNSLQNSFSLIF
                     RTENNSPQIIAIGRGNQANCNSMAVTTGCWWQAGTPFLPASSYSFTPGLQACPADSTS
                     DNIVIVFNQPMNTVSAVNAVSISAVSQVPNSASSIYKGKWVWSDSDRVLTISMTDVNL
                     VCGFDMLFNTGIGGANYPLYLIQIDQSATNTNGTALSSQFNFFFESN"
     gene            74966..75697
                     /locus_tag="MKBIMOIP_00065"
     CDS             74966..75697
                     /locus_tag="MKBIMOIP_00065"
                     /inference="ab initio prediction:Prodigal:002006"
                     /codon_start=1
                     /transl_table=11
                     /product="hypothetical protein"
                     /protein_id="X:MKBIMOIP_00065"
                     /translation="MNKIFQSIVFLLFSTILYSCSAISKLLRSSGSYQVYVMKSEENT
                     SLALGKIVSRDARFSPFLMENFKDMLQLQLMAEGYSIKEMPEEKSLRKLISNSESVDS
                     NEKKETVPIATETQGAEGSANVKDLLPENLRHVLDKGTVVGFSNVSKEIQFGDYLSSD
                     EIKSLSERTGIHYFVQGAIGNNDSGNLLEEDFNSLVFLKIYDSNGVLKGGVTYVVNGR
                     TLNDANLLREVCQNISNKIGALLKL"
     gene            75694..76347
                     /locus_tag="MKBIMOIP_00066"
     CDS             75694..76347
                     /locus_tag="MKBIMOIP_00066"
                     /inference="ab initio prediction:Prodigal:002006"
                     /codon_start=1
                     /transl_table=11
                     /product="hypothetical protein"
                     /protein_id="X:MKBIMOIP_00066"
                     /translation="MIHRYSRKKFLIPILVFITASTYSCKKESEELKSLKRDANIAYT
                     KQDLNGALTLFSQVLEMDSDSTNTMIMLGKIYYYKKDFEKAEEMFKNAASSEKCNSNA
                     EYWLSKMQSLRGEDRVEVKERLESVIDNIPNRWEVQYTLGTLMESEGKIQEAISLYDQ
                     AQAESAKLSLLYLRLGKIYQKAQRKEMADRYFEKAKFISEENSDMSKMIESEINKAR"
     gene            76392..77846
                     /gene="mdtA"
                     /locus_tag="MKBIMOIP_00067"
     CDS             76392..77846
                     /gene="mdtA"
                     /locus_tag="MKBIMOIP_00067"
                     /inference="ab initio prediction:Prodigal:002006"
                     /inference="protein motif:HAMAP:MF_01422"
                     /codon_start=1
                     /transl_table=11
                     /product="Multidrug resistance protein MdtA"
                     /protein_id="X:MKBIMOIP_00067"
                     /translation="MSKTAKITLLIFCLFVLYKVFIQVDPKSSIRDKRKEGKFEFILN
                     LFKKKDKDYVMDSVIVKAIMVHPEKINPSIHSLGTVDFLDKVDIVSKTAGIIVEIKAK
                     EGEKVKKGEVLLQIDTLQLELERKKNQSALQSAFSSLSLSEEKYAKAKENIEVRMLDI
                     EKRRTQAKEAKAELAKMKMTFAGKETLYREGGISKEEIEHAQTSLITAEAKYRMSVKD
                     LEMGMVGFRNEDITSKNMNVPEDPKEKLKLFVDINTRIDKAEVNVARSQVEAAQAALT
                     STEELIRAATIRSPIDGVVAYVNKHVGEYVNPGAVNSPDQAILVLVNIHKVFAKLNIR
                     ESDMTSIRKGMDLEFTADVYPEKKFYGKVGVINPIVDPKTHTIEVKALIKNEDRSLNP
                     GMFIRGSIFTGETKMSLLVPSESLFAKDNDAAWIYVLNDGIVLRAKVKTGNQYEDKIE
                     ILEGLNPGSIIAVEKLTQLKDGMKVRPEMENSLK"
     gene            77969..80950
                     /gene="mdtB"
                     /locus_tag="MKBIMOIP_00068"
     CDS             77969..80950
                     /gene="mdtB"
                     /locus_tag="MKBIMOIP_00068"
                     /inference="ab initio prediction:Prodigal:002006"
                     /inference="similar to AA sequence:UniProtKB:A8A1U7"
                     /codon_start=1
                     /transl_table=11
                     /product="Multidrug resistance protein MdtB"
                     /protein_id="X:MKBIMOIP_00068"
                     /translation="MEFPRLTVITNFQNAAPEEVENLITKPLTESVGTVKGIEKISSE
                     SMEGVSFVTLQFGWGNKIDYSAMEVREKIDLIRGILPEDAGKPIVTKFDPSQSAIQEI
                     VFFPVDKSRTHELRGFIKREIKSYLDRVDGVALAQISGGFKKEILIEVDPSSMYAHQI
                     SIKDIQGAVESSNINYPAGHIEEGSKDVLIRTMGEYRDFREIEKTNVSKNDKNIPVRL
                     GNIAQIHEGYKERKGLAKYNGEECVTVSIYKESGKNTVTVSESVRSELERLKEQHKNV
                     IKADIVYEESRFVKQSIDNITGELISGGLLAFLSLIFILRNMESPLILLTVLPISVIT
                     TFLLMYLKDLTLNVMTLGGLSLGIGMLFDSGNVVLAAIERHVRNGLPVKEASLIGANE
                     VAGSITSAVLTTVIIFLPIVFLKGIIGVVFGEMALTITFSLLVSLAVSLTLIPMLSAL
                     RGNKVWSRKFDQWSFFKKVAIWENEIDVRFVKGLTNWLGKPKRFFTGIAICFVVVLIL
                     ISYVDKEFIPKVDTGEFKIEILNVKGSSLSSTSELVEELETKLLKEKEVKHVISNIGY
                     DEEQILSRSGGEVGTHQAQVRVVLSTDRSEKTKDFIRRFREKIQYSQNIGIHFYPEED
                     MLSKILSPDSKAVTLEIEGNDLATLAFIGENVRNEISKIQGITDSKSSLESENREFQI
                     RFDEDKMSVYGLSHQYLAGILKTALKGTIATRLRVNDEEFDVRLRYRQSDRKYKENIS
                     RIIIRTPSGEAVFLDQAAEIREGKGYASILRIGQSRVNRITANVENVKQSAVISEVEE
                     YIERLKLPVGYKIHFGGEKENIDSSMRELLFAFVLAVVLIYMLLAGQFESLLIPLIML
                     CTIPLILIGIIPALLITGNSFNISSFTGIILLVGIVVDNAALFYEYVEILEHDQVSLK
                     EAIIGSGQIVLRPIIMNNGTTLLGLLPVALELGEGTEFQSPMAVTVISGLAASVVLSL
                     FLIPIAFYYILKWQRTRKKAI"
     gene            80920..84072
                     /gene="cusA"
                     /locus_tag="MKBIMOIP_00069"
     CDS             80920..84072
                     /gene="cusA"
                     /locus_tag="MKBIMOIP_00069"
                     /inference="ab initio prediction:Prodigal:002006"
                     /inference="similar to AA sequence:UniProtKB:P38054"
                     /codon_start=1
                     /transl_table=11
                     /product="Cation efflux system protein CusA"
                     /protein_id="X:MKBIMOIP_00069"
                     /db_xref="COG:COG3696"
                     /translation="MAKNKKKSDLKEYTTVPESGIKLSGLILWVEKHRTGTAMIFLSL
                     ILLGVIAFRFIPISLFPEAPYPGLTVETEYFGVGPEKIEEIITKPIEESVSTLGGIQH
                     LFSVSEEGKSKVHIQFDQNADLEIKSLEIRDKVEQVSYRFPRETQKPVVLQYDPTQKP
                     VFIIVPKSSSLNIMEIREISDREIKKIIEGIPGVSEVVVAGGKPREILISCDAQKMIG
                     FGVDMNLLLSVLQEANHNENPGEVTEGSIQIPVYVKGRMRSLKEIEFLSLRKDEFGKL
                     IRVGDVAKVNFSYREENSAARVNGQNTVSIYVYRAGTANLLAVSEELRKELKKAENTN
                     LNFEILYDQAETVIQAIRNFFFASLIGFILFIIAASLIFQEFKSSCLFAFLLVCQFFI
                     GSIFMYFLKIDYNLVTIVGLILGCGCCLCVFIVNQLFSDYGKNSNSITGEIFTTILLV
                     SGVFLPILFTTKELKSIYGGLGFVLSVNFFISYLISITILPSLRTKFQIDIKIFNVPK
                     ILKTFIYKLDILSYYVHRMKEDIIDKTLSVIDYSRKRPKVFLSVYILFILIGIYFYSI
                     SKHEFINKVEEKQLIGNVEFPSGTSFSRINAITERIEKNLSELYNIKEVNSKVENGKS
                     TIVVKFNESVSNVDEIGKELEEIVGDIKPAFIYFSGSNDEALLKEVTIDVIGDDLDKI
                     DQITRQVSSVAQELLPNVRHVLLRYKPPREEVRVVIDKEKSESLGIRSQDIGRLLRYG
                     IQGGVATKFIEEEREVDVRIRYDSNYRDQFTDLKEYKIDTEKGKSVPLLEIASLTRDT
                     TPVRIYRKNKRRVLSFSLRIADMSLTEILPKLEKLKEIELPKQYRIEFSDSLQKVLEH
                     QKKMNFILSFAGLILFMILASYLESLKGPFLLLSVLPLPLLFVIIIIYWIDLPLTIPV
                     YIGMIIISAFGILETFILRKELSPWKNQGEKFEIGLMPYDLKEKIRTLLSKFFQLWFL
                     IILFYLPSIFSFGTGAAMLKTVSITLILGLIGICFFTPIVFITFYLYTTAITNTITDV
                     YRQSIDWTNLKLIELRRNTR"
     gene            84069..84758
                     /locus_tag="MKBIMOIP_00070"
     CDS             84069..84758
                     /locus_tag="MKBIMOIP_00070"
                     /inference="ab initio prediction:Prodigal:002006"
                     /codon_start=1
                     /transl_table=11
                     /product="hypothetical protein"
                     /protein_id="X:MKBIMOIP_00070"
                     /translation="MTVLSYLKNTLFRPEYYFKVYSLQSNQIQSNYSVKNFFIVLISL
                     TILLACTRVLQESLFSSVKVTVAQEASAKVEENRKNYGQNQGFVFILLSKIIYVLIWI
                     VIPILLSLIRLPILYFIGEHKTRFKELFITTLATSLPLLLSSFIISVMYDLVLSNYTI
                     GNFETLKLFFLICFIILLVSWIWEGRLCFYAFTGQYDQNNGRAILTWLSPSLLFVNIL
                     AINLVIQIWFR"
     gene            complement(85213..85506)
                     /locus_tag="MKBIMOIP_00071"
     CDS             complement(85213..85506)
                     /locus_tag="MKBIMOIP_00071"
                     /inference="ab initio prediction:Prodigal:002006"
                     /codon_start=1
                     /transl_table=11
                     /product="hypothetical protein"
                     /protein_id="X:MKBIMOIP_00071"
                     /translation="MVQFFLRNKLSILVISLTVLLLGGSYFFLFKETCNGDCKNGFGS
                     KIYWNGKKYIGQWKNNKENGYGVLVAKDQKILYSGKWQEGKEVSKESEIPKKR"
     gene            complement(85516..85935)
                     /locus_tag="MKBIMOIP_00072"
     CDS             complement(85516..85935)
                     /locus_tag="MKBIMOIP_00072"
                     /inference="ab initio prediction:Prodigal:002006"
                     /codon_start=1
                     /transl_table=11
                     /product="hypothetical protein"
                     /protein_id="X:MKBIMOIP_00072"
                     /translation="MEICKNWNVEDFLKTNEQKIPFLIRKHLNECQKCQVDILEYSEL
                     HPIPEYLFGKNFSKQKLLWFGAELANPTDFPITKERKKKISSKMDVLNEEPSVLDLTQ
                     QNRSKFFLFCRRYKKFIFIFGYLALLAPMLQLAFQIF"
     gene            complement(86248..87384)
                     /locus_tag="MKBIMOIP_00073"
     CDS             complement(86248..87384)
                     /locus_tag="MKBIMOIP_00073"
                     /inference="ab initio prediction:Prodigal:002006"
                     /codon_start=1
                     /transl_table=11
                     /product="hypothetical protein"
                     /protein_id="X:MKBIMOIP_00073"
                     /translation="MNTIGIENYKSTLELGIFYFHAAGVSFGFVLGFSKLFSNDGFSK
                     SYGSVLQSAAFFLILNNGILIGLRNENKILIGSYYSLVLYSSLAVLVCFNYILDSLDN
                     PWIHCKRLLGIIPVVILFSYFIPELYFISFIDFLGFGISIFTFSWSLRSVLKSNKSIL
                     FFNLPFLSFLISICFVLDFLGTIYDKKDFFLFAEIIPGSLICYTILLERFFPSLFGKV
                     IISIQDTNLVNQIELETIPIPEDKEPQKYKYPPKNMLEGIDLEKVKTKLNHFLDSKGF
                     KEEELRLPDFATELGLSTHQASYYLNQYLNMSFTEFLQFHRINEVKNMMRIKLNYNLL
                     NIAFECGFNSASSFHRACVKFTGKSPRDLRQELLSNIETQRNGE"
     gene            complement(87437..87649)
                     /locus_tag="MKBIMOIP_00074"
     CDS             complement(87437..87649)
                     /locus_tag="MKBIMOIP_00074"
                     /inference="ab initio prediction:Prodigal:002006"
                     /codon_start=1
                     /transl_table=11
                     /product="hypothetical protein"
                     /protein_id="X:MKBIMOIP_00074"
                     /translation="MIINYFNIKPLDITEPELDEYEKYIGLPLYKEDREAILKFTAFR
                     KILTIRKRLKFNTSENFSLNDLTNNE"
     gene            complement(87744..88016)
                     /locus_tag="MKBIMOIP_00075"
     CDS             complement(87744..88016)
                     /locus_tag="MKBIMOIP_00075"
                     /inference="ab initio prediction:Prodigal:002006"
                     /codon_start=1
                     /transl_table=11
                     /product="hypothetical protein"
                     /protein_id="X:MKBIMOIP_00075"
                     /translation="MLYSNIRMIIFRINSKYNRKRIIFYNQASCFLNLLKKHFQSRFI
                     KYPASLFPEIFSEIDTSYYGSLSLNFKFIGFFKIQGSSYNGFNLQS"
     gene            88111..88494
                     /locus_tag="MKBIMOIP_00076"
     CDS             88111..88494
                     /locus_tag="MKBIMOIP_00076"
                     /inference="ab initio prediction:Prodigal:002006"
                     /codon_start=1
                     /transl_table=11
                     /product="hypothetical protein"
                     /protein_id="X:MKBIMOIP_00076"
                     /translation="MNEVEIQNRINIALKFLKETRGLNQNQIAQKLAVTPGTITRLRN
                     GENALTESMALLFEYIFGISSRWLIYGEGEMLFFPPNIGDKQEIDFLHRIYSRKGMKM
                     LIENILCLSDRDLAVIQVTVEKLNS"
     gene            88571..88867
                     /locus_tag="MKBIMOIP_00077"
     CDS             88571..88867
                     /locus_tag="MKBIMOIP_00077"
                     /inference="ab initio prediction:Prodigal:002006"
                     /codon_start=1
                     /transl_table=11
                     /product="hypothetical protein"
                     /protein_id="X:MKBIMOIP_00077"
                     /translation="MSYLLEQIKVKKLIGLSEQEELNKIKSFVSKIYEDAGYSNSSWK
                     NIDHYDLWSTWFYVEENGQILSAMRITEKNRLILFLWKLLYLKTNNSHLNDMRS"
     gene            88810..89169
                     /locus_tag="MKBIMOIP_00078"
     CDS             88810..89169
                     /locus_tag="MKBIMOIP_00078"
                     /inference="ab initio prediction:Prodigal:002006"
                     /codon_start=1
                     /transl_table=11
                     /product="hypothetical protein"
                     /protein_id="X:MKBIMOIP_00078"
                     /translation="MEVTLFKDEQFPPKRYAVLEENVADWNSVAFIQNVKGAKANFIA
                     VAEHCITKEYNTVYGMYNPKLSGIERIYLREGAEISVRYPGPMYFPALYLKGEIPWFE
                     VIEIRKESLQKIASKKE"
     gene            89200..90105
                     /locus_tag="MKBIMOIP_00079"
     CDS             89200..90105
                     /locus_tag="MKBIMOIP_00079"
                     /inference="ab initio prediction:Prodigal:002006"
                     /codon_start=1
                     /transl_table=11
                     /product="hypothetical protein"
                     /protein_id="X:MKBIMOIP_00079"
                     /translation="MIEVGTGLFVISLGFYVWIFASNKPVRNSFFLLTISLSVWLLCL
                     GLRVYAPNEYKSILVNWTLIPVLFTPYFLHSLTSYLFAPYKKSNEMGWKSIGNIIVLV
                     YLMISILNCKVVHLTEPDIFAYTPTWIYHLLIGYCSFYILFSSIQVLIVIFQKRGDDR
                     VRSFLFFSGIIISLFVSLIFVYILPLHGYFLASNSAFGIMISSLLGAVAILHYDAFEI
                     REHIIEGDSHLPLLNRISSVPILKLFQILDPEEYCNRIVLSKTNVILNVTTVFDELKN
                     REEAKKLNTKERAELLARIFNRRIR"
     gene            complement(90495..91022)
                     /locus_tag="MKBIMOIP_00080"
     CDS             complement(90495..91022)
                     /locus_tag="MKBIMOIP_00080"
                     /inference="ab initio prediction:Prodigal:002006"
                     /inference="similar to AA sequence:ISfinder:IS195"
                     /codon_start=1
                     /transl_table=11
                     /product="IS982 family transposase IS195"
                     /protein_id="X:MKBIMOIP_00080"
                     /translation="MLCRTHVKVFKNIAQRGKSSTGWFYGFKLHLIINDRGEILSFMV
                     TPGNVDDRNSKVIFPLVKNIYDKLFGDRGYISQSLFESLYEKGIQLITKLKKNMKNKL
                     MPLVDKILLRKRAIIESVNDELKNICQIQHTRHRSFCNWAVNLLSGLVAFSFFPKKPS
                     LNLRSKDNLQLLISP"
     gene            complement(91137..91535)
                     /locus_tag="MKBIMOIP_00081"
     CDS             complement(91137..91535)
                     /locus_tag="MKBIMOIP_00081"
                     /inference="ab initio prediction:Prodigal:002006"
                     /inference="similar to AA sequence:ISfinder:ISPsa1"
                     /codon_start=1
                     /transl_table=11
                     /product="IS982 family transposase ISPsa1"
                     /protein_id="X:MKBIMOIP_00081"
                     /translation="MDLTEIFCAIDDYCTQQKINWNVKILSPVVRKRNRKFQLSLSEV
                     ATIVVYFHLSHYREFKNYYLIEIKKNLKSEFPKAVSYNRFVELMPNALCVIASFLSNT
                     RMGKCSGISFIDSTILKVCDNRRIHSHKVT"
     gene            92139..93518
                     /locus_tag="MKBIMOIP_00082"
     CDS             92139..93518
                     /locus_tag="MKBIMOIP_00082"
                     /inference="ab initio prediction:Prodigal:002006"
                     /codon_start=1
                     /transl_table=11
                     /product="hypothetical protein"
                     /protein_id="X:MKBIMOIP_00082"
                     /translation="MTIITTLIFLLVALYLGYLLFNKTKVYNSLYEKYKDIIDLEAYK
                     SNIIKETNDSISERNRILNEIQIQIDQVRIDYSMKRQLLENLVREIAIFDEQSEIISY
                     GLYKPHFDFDTSEQYKEVLLSVRDSGKEMIKLEKAAYSSTTWTVNGSKAEGKKQTKHY
                     IKLMLRAFNGECEAMISDVRWNNILKMEERLLKVHDAINKLGETHSIHITNEYYKLKL
                     KELRLTHEYQDKIYQEKQEQKRIQEQIREEERAQKEIEKALKESEDEERRYTKALEQA
                     KKELEKAQGDQLQKIQLKMVELQKELEEAQRLKQRAISMAEQTKAGHVYVISNIGSFG
                     ESVYKIGMTRRLDPMDRVKELGDASVPFEFDVHAIIYSENAPEFEKLLHKEFDLRKVN
                     LVNNRKEFFNITLDEIEEIAKKHRSDIEFTKIAEAREYRESIKIRSEREKIVTSPNTS
                     VLDKIPQSI"
     gene            93816..94115
                     /locus_tag="MKBIMOIP_00083"
     CDS             93816..94115
                     /locus_tag="MKBIMOIP_00083"
                     /inference="ab initio prediction:Prodigal:002006"
                     /codon_start=1
                     /transl_table=11
                     /product="hypothetical protein"
                     /protein_id="X:MKBIMOIP_00083"
                     /translation="MELPDLSQITGFDWDLGNIEKNWKKHKVKPGEIEEIFFNDPLLV
                     VTDDYHSGKEDRYIVLGITNSGRKLFAVITIQKDKIRPISVREMTPRERKIYESS"
     gene            94102..94374
                     /locus_tag="MKBIMOIP_00084"
     CDS             94102..94374
                     /locus_tag="MKBIMOIP_00084"
                     /inference="ab initio prediction:Prodigal:002006"
                     /codon_start=1
                     /transl_table=11
                     /product="hypothetical protein"
                     /protein_id="X:MKBIMOIP_00084"
                     /translation="MKARKKIPHLKSEKGEIDFWSKNDSADYIDYSKAKKVSFPNLKP
                     TTRMISLRLPEALIDRLKVMANKKDIPYQSLIKLLLSDKVEEELKR"
     gene            95819..96163
                     /locus_tag="MKBIMOIP_00085"
     CDS             95819..96163
                     /locus_tag="MKBIMOIP_00085"
                     /inference="ab initio prediction:Prodigal:002006"
                     /codon_start=1
                     /transl_table=11
                     /product="hypothetical protein"
                     /protein_id="X:MKBIMOIP_00085"
                     /translation="MVLDGIFGNATASKVLLHVFHYSEVHASAIAKDYDTAVTPIRLQ
                     LERFEKTGILVAKQIGRSRVFTFNPKSPFVKPLKEILSIIYQSLSIEEKEKLFSTRRR
                     PREKGKPVYGRA"
     gene            96150..96692
                     /locus_tag="MKBIMOIP_00086"
     CDS             96150..96692
                     /locus_tag="MKBIMOIP_00086"
                     /inference="ab initio prediction:Prodigal:002006"
                     /codon_start=1
                     /transl_table=11
                     /product="hypothetical protein"
                     /protein_id="X:MKBIMOIP_00086"
                     /translation="MDEPDWKSVNEEELWKYVGWHLAEKGIQSVLVGGAVVSIYSKGA
                     YRSGDIDLVEPIVSRSKEIALVMENIGFRKTRRHYVHPKCKHLYIEFLSGPVSIGEDF
                     KIVPDEKKFKGKILKIFSPTDCIKDRLASYIHFKARECLDQALLVAKNQRFDLRQIKE
                     WCFREGEIGKSAFEEFQALL"
     gene            96862..97176
                     /locus_tag="MKBIMOIP_00087"
     CDS             96862..97176
                     /locus_tag="MKBIMOIP_00087"
                     /inference="ab initio prediction:Prodigal:002006"
                     /codon_start=1
                     /transl_table=11
                     /product="hypothetical protein"
                     /protein_id="X:MKBIMOIP_00087"
                     /translation="MDNLYNAIIVASFSILASIITASLSYYFTKRNQNLSNERRIKEE
                     FYRRFAKSLSDLAFDNKDREASKSFSENINIILLIGSPSVIKALMNFHSHLQNKTQEK
                     SE"
     gene            97638..98492
                     /locus_tag="MKBIMOIP_00088"
     CDS             97638..98492
                     /locus_tag="MKBIMOIP_00088"
                     /inference="ab initio prediction:Prodigal:002006"
                     /codon_start=1
                     /transl_table=11
                     /product="hypothetical protein"
                     /protein_id="X:MKBIMOIP_00088"
                     /translation="MKIIKFLLIYFIFTSSELISNDLSLLEEYKLLHIDLSNVRTSGY
                     KSYFNDKRNKAEYKINLNQGTLRIVKSSSNLKCGIIEFGFFKIKLSNGLIGYTRQCNL
                     KINKNSEIINKQYSFYNPIYIPKNLNLNTFKILLNGEISFETLEKEELVVGKFVTYKI
                     SPELLDYYGDGIYIVKRNKEITEEAMHNEIHSNVIELSNFGVLQVLLRMYCILLKLNE
                     KQIPNIEFKKELIKTEFISIANDKNFLKAEILSYYSDEKIEKIFDNNENQRLFFLESI
                     LPYIKYDY"
     gene            98740..99693
                     /locus_tag="MKBIMOIP_00089"
     CDS             98740..99693
                     /locus_tag="MKBIMOIP_00089"
                     /inference="ab initio prediction:Prodigal:002006"
                     /codon_start=1
                     /transl_table=11
                     /product="hypothetical protein"
                     /protein_id="X:MKBIMOIP_00089"
                     /translation="MNSKFEDFALSRLISFDSPLYKVSDLIRQYFYQGDKVYHYTNFD
                     GLKGIIESNGFWLTESTFMNDEQELNNGPLKLQEAIKNIKDHYKGSAQIFIEALANYK
                     LVPRLDYYISCFSKEPDSLDLWRTYSKNETGISIEFDLKDGKFPHFEGLPEYKISEVI
                     YSDKIKLDFIHKLLIVAITEVENDLLNGINYTDWNYEDTANEVIDYISAYFIFFKNES
                     FSTENEVRITHHRSEKSGQTIYFRSSKIGLIPYIKSNELYTLDQIPDEKKELTKKLPI
                     SKIIVGPTRYFLEIKRSIGFFLHYSEYENVSVVPSNIPFRG"
     gene            100003..100239
                     /gene="mazE"
                     /locus_tag="MKBIMOIP_00090"
     CDS             100003..100239
                     /gene="mazE"
                     /locus_tag="MKBIMOIP_00090"
                     /inference="ab initio prediction:Prodigal:002006"
                     /inference="similar to AA sequence:UniProtKB:P0AE72"
                     /codon_start=1
                     /transl_table=11
                     /product="Antitoxin MazE"
                     /protein_id="X:MKBIMOIP_00090"
                     /db_xref="COG:COG2336"
                     /translation="MESIIQKWGNSLGIRIPKAMATELELNDGSHVELQYEGDKIVIY
                     PMKKASLEDKLSKITKQNLHSEISTGNSIGNEAW"
     gene            100275..100574
                     /gene="mazF"
                     /locus_tag="MKBIMOIP_00091"
     CDS             100275..100574
                     /gene="mazF"
                     /locus_tag="MKBIMOIP_00091"
                     /EC_number="3.1.27.-"
                     /inference="ab initio prediction:Prodigal:002006"
                     /inference="similar to AA sequence:UniProtKB:P0AE70"
                     /codon_start=1
                     /transl_table=11
                     /product="Endoribonuclease toxin MazF"
                     /protein_id="X:MKBIMOIP_00091"
                     /db_xref="COG:COG2337"
                     /translation="MWLNFTPQAGHEQKGRRPALVLSPKEYNSKTGLAIFCPITSKIK
                     GYPFEVLIKSKKIDGVILSDQVKNLDWTIREAEFIESINKVSLKEVLDNIKLLIF"
     gene            complement(100632..100886)
                     /locus_tag="MKBIMOIP_00092"
     CDS             complement(100632..100886)
                     /locus_tag="MKBIMOIP_00092"
                     /inference="ab initio prediction:Prodigal:002006"
                     /codon_start=1
                     /transl_table=11
                     /product="hypothetical protein"
                     /protein_id="X:MKBIMOIP_00092"
                     /translation="MEKLQATWQIIESSKAIVTILSKDREGEYLRLKKRICWSEFFCR
                     EFEEVIYSPIFFQRLKVTLSTILISVCIGLLIGISFKIGF"
     gene            complement(101434..102855)
                     /gene="inlI"
                     /locus_tag="MKBIMOIP_00093"
     CDS             complement(101434..102855)
                     /gene="inlI"
                     /locus_tag="MKBIMOIP_00093"
                     /inference="ab initio prediction:Prodigal:002006"
                     /inference="similar to AA sequence:UniProtKB:Q8YA32"
                     /codon_start=1
                     /transl_table=11
                     /product="Internalin I"
                     /protein_id="X:MKBIMOIP_00093"
                     /translation="MNFRITLIYLQKITISLLILIYLSCKTQTEVVEPKTYFDLTEAI
                     QNPLDVRVLNLSNNQLKTLPNEIGQLKNLQELHLSNNQLKTLPNEIGQLKNLQELDLS
                     INQLKTLPNEIGQLKNLQSLDLGINQLTTLPNEIGQLQNLQSLYLRNNQLTTLPNDIG
                     QLKNLQSLDLSINQLKTYLKEIEQLKNLQSLILSSNRLKTLPNDIGQLKNLQSLDLSY
                     NQLETLPNEIGQLKNLQKLDLNNNQLKTYLKEIEQLKNLQSLILSSNRLKTLPNDIGQ
                     LKNLQSLDLSYNQLETLPNEIGKLKNLQKLDLSSNQLKTLPKDIGQLKNLESLDLNNN
                     QLKTLPKDIGQLKNLESLDLNDNQLKTLPKDIGQLKNLESLDLNNNQLKTLPKDIGQL
                     KNLQSLYLRNNQLKTLPKEIGQLQSLQRLDLHNNQLATLPKEIGQLKNLQFLDLSQNQ
                     LSSKEKERIRKLLPKVPFILNKM"
     gene            103756..104367
                     /locus_tag="MKBIMOIP_00094"
     CDS             103756..104367
                     /locus_tag="MKBIMOIP_00094"
                     /inference="ab initio prediction:Prodigal:002006"
                     /codon_start=1
                     /transl_table=11
                     /product="hypothetical protein"
                     /protein_id="X:MKBIMOIP_00094"
                     /translation="MNNFLIKITEIYNSRKIYFSYSLEEILSTYSQEPEIFKRMFERS
                     ISNRYKSTENLYIKALWIAANITNGYLYRPFCYFCGLPFSRSDYLNGTVHIDHFDPIS
                     LDGEHLPGNIEPPCKDCNLLKSNLSNEELQLIFQMPEKFFSERYKKTSEIRKNKLKDF
                     SVLFFQRAVDGEQYRKTFGITIYEQRKHQDDMKANYRTKWFSK"
     gene            105096..107261
                     /locus_tag="MKBIMOIP_00095"
     CDS             105096..107261
                     /locus_tag="MKBIMOIP_00095"
                     /inference="ab initio prediction:Prodigal:002006"
                     /codon_start=1
                     /transl_table=11
                     /product="hypothetical protein"
                     /protein_id="X:MKBIMOIP_00095"
                     /translation="MKKLSVELENCYGIKKLNYTFNFEIKNVNAIYSPNGVMKTSFAR
                     TFGDVSKNVESKDIIFPEENTTRKITDESGTELNPESIFVIEPYNADYRSSKVSMLLV
                     NLILKEEYEKINIRLEQKKLELIQSLKLLTGLKNGIEERISKVFTKAEDQFYAAISRV
                     KGEVLDEREPFFQNIEYAKIFTDKTAKLLQTTELRTKLKEYILKYDELLSNSKFFKSG
                     VFNHTNASTIAKNLKDNGFFRANHSVNFISKSERQEIHNEEQLVEIIDKEKQEILNNS
                     DLIRIFNEIDKLISVNDEVRKFREYLQEHVEILPALIDIDAFEDKLWISYFKSSKEIF
                     RSLTEEYETGKNKIEEIIEQARNEATSWSEVIDIFNQRFSVPFKLSVGNQDDVILKAT
                     APIVQFEFQGSKISRTVTESDLMAVLSIGERRALYLLNIIFEVEARKRSKVKTIFVID
                     DIADSFDYKNKYAIVEYLKDISRNDFFYQIILSHNYDFFRTVSSRLDMKRENKLNSEK
                     EETGIRIKPEHYQNNPFKHWKNNLHNDNSMLISSIPLVRNIAEYSGDDEVYSVLTSLL
                     HYKEETEKLTIKNLEEIYKNILKDKTSLKLENPEGKVIDLIFVVANETLGKPNDELNL
                     ESKIVLSIAIRMKAEMYMVSKIDNVVFWKNITSNQANELLEKYKEKFSSEYDIIQILE
                     QVNLMTPENIHLNSFMYEPILDMSNHHLKTLYKNVLGLK"
     gene            107285..107599
                     /locus_tag="MKBIMOIP_00096"
     CDS             107285..107599
                     /locus_tag="MKBIMOIP_00096"
                     /inference="ab initio prediction:Prodigal:002006"
                     /codon_start=1
                     /transl_table=11
                     /product="hypothetical protein"
                     /protein_id="X:MKBIMOIP_00096"
                     /translation="MVSIEVSNYPEEMKDCKIISFHCDEIDFDFISQGTDQTGRIKIR
                     RVNEAGRKIFQDPRLRKNANFIFRCIDYVEARRFYFSFGEFDSFHETTTGTYCFFTED
                     MS"
     gene            107845..108474
                     /locus_tag="MKBIMOIP_00097"
     CDS             107845..108474
                     /locus_tag="MKBIMOIP_00097"
                     /inference="ab initio prediction:Prodigal:002006"
                     /codon_start=1
                     /transl_table=11
                     /product="hypothetical protein"
                     /protein_id="X:MKBIMOIP_00097"
                     /translation="MENEIHNKSEATFFEQLKNAASERLGSPFYFSFIVSFVLCNWEL
                     FYILIYEKYKYLQFNLFLSHYSVSWVRPFLWASAYSAVYIIPNVFFDFIAHIYKTKGE
                     NRKNLYSKNNLYLDKRTEIDIEERFRNTIQLKSNEINDKARIIHENDKRNESKLLKLF
                     AESKGYENNNILIRKKYPKDNISEYKGRVVLSHGEHSYVFVYNSPDAPF"
     gene            108474..108653
                     /locus_tag="MKBIMOIP_00098"
     CDS             108474..108653
                     /locus_tag="MKBIMOIP_00098"
                     /inference="ab initio prediction:Prodigal:002006"
                     /codon_start=1
                     /transl_table=11
                     /product="hypothetical protein"
                     /protein_id="X:MKBIMOIP_00098"
                     /translation="MNLRMPLKNGVIERPQNPMGICVGELDEYIFFVTSGNTKLHYNQ
                     LQLTNKKSITRRIKN"
     gene            108846..109646
                     /locus_tag="MKBIMOIP_00099"
     CDS             108846..109646
                     /locus_tag="MKBIMOIP_00099"
                     /inference="ab initio prediction:Prodigal:002006"
                     /codon_start=1
                     /transl_table=11
                     /product="hypothetical protein"
                     /protein_id="X:MKBIMOIP_00099"
                     /translation="MKQIILLLVSISLNCSIKDNVVSYAIVRGDAVNVRSDSNLASKK
                     IRIVKKGELLTLIKRSDHKESIEGFNNYWYKYKNEVEEGWVYGSFLTLYQNIHPNAEL
                     FINKFKSTVSNLFPLVKKSSNKYTRYGDNDYEITISVEDGILILNELEKYDLHEQKVT
                     STYILKNDRLFQIYRGLYPSFNYIESSCFITINRSGVQTYDMDKILNENFTSLPGAPF
                     EKISELKIENYFFEYETSTGYILQKSKINRLIEKKYKLTNCKLSNLAQ"
     gene            110017..110259
                     /locus_tag="MKBIMOIP_00100"
     CDS             110017..110259
                     /locus_tag="MKBIMOIP_00100"
                     /inference="ab initio prediction:Prodigal:002006"
                     /codon_start=1
                     /transl_table=11
                     /product="hypothetical protein"
                     /protein_id="X:MKBIMOIP_00100"
                     /translation="MAETIREKTDAKRRDGGTRNSKETSVMDEERRGSVIQSQSLVNF
                     ERGMNRTTETKRFGITKSIVWEAYKSASENVNFSWP"
     gene            complement(110358..111206)
                     /locus_tag="MKBIMOIP_00101"
     CDS             complement(110358..111206)
                     /locus_tag="MKBIMOIP_00101"
                     /inference="ab initio prediction:Prodigal:002006"
                     /inference="similar to AA sequence:ISfinder:IS1500A"
                     /codon_start=1
                     /transl_table=11
                     /product="IS3 family transposase IS1500A"
                     /protein_id="X:MKBIMOIP_00101"
                     /translation="MFMETHRFEYSIQSMANVLEVSRSGFYQFLKRSKNELEKYNPEL
                     VEFIRETWLTSRKNYGLVRLLREVKKVYSIYGARTVRKVMKLCEIQGKQEKRFRIATT
                     DSNHGNRVAPDLVRRNFKPNQKNRIWVSDITFLRSSFGWIYLCVILDLYSRKVVGWSI
                     SNSNDSKLVCTALSKAIECRNPPKGLVFHSDRGSNYCSYETRRYLLNNKLRRSNSRKG
                     NCWDNAVAESFFGSLKREMEYNYFYKIQEAEELLFDHIEVYYNRQRSHSSLDFVSPVQ
                     FEVNAA"
     gene            complement(111206..111508)
                     /locus_tag="MKBIMOIP_00102"
     CDS             complement(111206..111508)
                     /locus_tag="MKBIMOIP_00102"
                     /inference="ab initio prediction:Prodigal:002006"
                     /inference="similar to AA sequence:ISfinder:ISLin2"
                     /codon_start=1
                     /transl_table=11
                     /product="IS3 family transposase ISLin2"
                     /protein_id="X:MKBIMOIP_00102"
                     /translation="MNKKGKYSPEFKEQAVKRTLSGSFTIKEVAESLGISYFVLRQWR
                     TENLKKSEQQSPPTDKQLKESEELKKLRKENLKLKEEENSILKKFAAMLSREQNPD"
     gene            complement(112215..112358)
                     /locus_tag="MKBIMOIP_00103"
     CDS             complement(112215..112358)
                     /locus_tag="MKBIMOIP_00103"
                     /inference="ab initio prediction:Prodigal:002006"
                     /codon_start=1
                     /transl_table=11
                     /product="hypothetical protein"
                     /protein_id="X:MKBIMOIP_00103"
                     /translation="MIISKKLEIKVRELEKKAIVSYISKTTLKVFIKVISNLKSKLPE
                     KCS"
     gene            complement(112355..113269)
                     /gene="rpnD"
                     /locus_tag="MKBIMOIP_00104"
     CDS             complement(112355..113269)
                     /gene="rpnD"
                     /locus_tag="MKBIMOIP_00104"
                     /EC_number="3.1.21.-"
                     /inference="ab initio prediction:Prodigal:002006"
                     /inference="similar to AA sequence:UniProtKB:B7NGZ6"
                     /codon_start=1
                     /transl_table=11
                     /product="Recombination-promoting nuclease RpnD"
                     /protein_id="X:MKBIMOIP_00104"
                     /translation="MSDMTNPHDRLIRETLQDKEDAISFFKNSLPEAVIELLDLNGLE
                     LTQSSFISESLKEEQTDLLFQIPLKSGKKANVYLLFEHKSYLDDSIFSQLLGYISAIY
                     KSQYKVDKKYSVVIPFVFYHGERTWTLGNSFQNRFILSKEEEEVFKKYIPDFELELFD
                     LSKVDLNRLESITLRVILGVVQKIWEGDTSFLSHLGEVFELLTGLKNESKRVEIFQKL
                     FLYIFNVREIEPTEITSLLSHSRYNREYEDLAMTTAEKLIQKGEMKGKVETKIDIARN
                     MLLDGASLEYVLKITRLTEQELKDHGLL"
     gene            complement(114790..115323)
                     /locus_tag="MKBIMOIP_00105"
     CDS             complement(114790..115323)
                     /locus_tag="MKBIMOIP_00105"
                     /inference="ab initio prediction:Prodigal:002006"
                     /codon_start=1
                     /transl_table=11
                     /product="hypothetical protein"
                     /protein_id="X:MKBIMOIP_00105"
                     /translation="MGQPDSELKALNKLYELSKGDWNVIESKIQVLIQLRKQDSQFWY
                     EQSLSPESITKFWSRLFVRKVKPTDKNRMRNEHQNKSIGAEKRTEPKYNESKLTPDKP
                     IEIKDLDPYKCFLGWGKSKLFKQQLEYYEQNSDPLKYEGTKKILFEKFVNEVYPGLVS
                     DSEVKKTSIENRKESAA"
     gene            complement(115487..116233)
                     /locus_tag="MKBIMOIP_00106"
     CDS             complement(115487..116233)
                     /locus_tag="MKBIMOIP_00106"
                     /inference="ab initio prediction:Prodigal:002006"
                     /codon_start=1
                     /transl_table=11
                     /product="hypothetical protein"
                     /protein_id="X:MKBIMOIP_00106"
                     /translation="MNDNQRVFRVQKDRNFTIVKNHFIDDPRLSMKATAILLLVLRYP
                     DNWRMSVKTMSKFKSDKDSSIASGFKELVTFGYAEFRKGKDPVTGRFNSGWYFFEESQ
                     KPEVQYKIKTTQNKRIENQSEHFLKEVKESNRKENKVLDLEQRETPQLENQVVVNSTL
                     PSTKEQKPSIQIFSSQIQNTTREYDQLSQERIEEQKELLEELEIKFKREKNQALGSPQ
                     AEKPLLDFPLLENPILENRPLPKTIKTSTL"
     gene            118009..118404
                     /locus_tag="MKBIMOIP_00107"
     CDS             118009..118404
                     /locus_tag="MKBIMOIP_00107"
                     /inference="ab initio prediction:Prodigal:002006"
                     /codon_start=1
                     /transl_table=11
                     /product="hypothetical protein"
                     /protein_id="X:MKBIMOIP_00107"
                     /translation="MKKEPKWLNQKIVLTIHLDQLKQHGGSQGIRDQGLLESALDRPK
                     NKWSYRPSSNIFDLAASLCIGIAKNHPFIDGNKRVAFMATYVFLGINGYIIEVSEEEV
                     VSIMLKVASGNINETNLSIWLKDNSNRNS"
     gene            119344..119751
                     /locus_tag="MKBIMOIP_00108"
     CDS             119344..119751
                     /locus_tag="MKBIMOIP_00108"
                     /inference="ab initio prediction:Prodigal:002006"
                     /codon_start=1
                     /transl_table=11
                     /product="hypothetical protein"
                     /protein_id="X:MKBIMOIP_00108"
                     /translation="MIPCLLWRLFISTIFDRLSAIDDDLKLSHSKMALELGVNRSTYY
                     KYKNGTLTIPKSILIILRLKGYNEHWILSGKGHMKLKDSVHLVEMQKRLKLISKLDSY
                     GVLDSIEKLPEAPSSDQKKIIREFFIFLASKFV"
     gene            complement(119803..119970)
                     /locus_tag="MKBIMOIP_00109"
     CDS             complement(119803..119970)
                     /locus_tag="MKBIMOIP_00109"
                     /inference="ab initio prediction:Prodigal:002006"
                     /codon_start=1
                     /transl_table=11
                     /product="hypothetical protein"
                     /protein_id="X:MKBIMOIP_00109"
                     /translation="MKCMKRKGKKVPRESKEQIRRVIVTLLAEIFLRNQKLQVAVDQA
                     EESIIEIFERI"
     gene            120302..121066
                     /gene="soj_3"
                     /locus_tag="MKBIMOIP_00110"
     CDS             120302..121066
                     /gene="soj_3"
                     /locus_tag="MKBIMOIP_00110"
                     /EC_number="3.6.-.-"
                     /inference="ab initio prediction:Prodigal:002006"
                     /inference="similar to AA sequence:UniProtKB:P37522"
                     /codon_start=1
                     /transl_table=11
                     /product="Sporulation initiation inhibitor protein Soj"
                     /protein_id="X:MKBIMOIP_00110"
                     /db_xref="COG:COG1192"
                     /translation="MKIFRKTKKRIISFLGHKGGIGKTICATGFGQALAYLGFDVVLM
                     DFEENNNLTGISLNNHPDIANIHQRNLYTAVNGRHSLNEVVWKGSHHGCDVIPTTGKI
                     QQLDFMLYSDRSLSIRLSEEILKLEYDYIILDVHPSLNSSMRFAISVSDLILTPLQED
                     SQNADGIQRVFEEIQIISEEIQRKIPMLIVPNNISSSKEELLHLVAKGMGIKTTNTII
                     YSNEGIKNAKNLKQPLNPKSIGFSYFTNLAKEIHEL"
     gene            121063..121656
                     /locus_tag="MKBIMOIP_00111"
     CDS             121063..121656
                     /locus_tag="MKBIMOIP_00111"
                     /inference="ab initio prediction:Prodigal:002006"
                     /codon_start=1
                     /transl_table=11
                     /product="hypothetical protein"
                     /protein_id="X:MKBIMOIP_00111"
                     /translation="MKSQEKKLKAMLSRDPVKEQTSGIAKLNLVQKIDPIADKIIVLY
                     EGALNDFSNGIRKFILMGELLLKQKKELPHGSFESWLKEHIIDKRDDVSRASLGRYMQ
                     LAKGKNLIPNPEKTTLTEALELIHNGNKVKEINLNPTNSELKKKQRIAHEYYKNFLLG
                     KKITQNQKEIIKTYIEDKLNKLETKRSILEAHFSKLK"
     gene            122070..123551
                     /locus_tag="MKBIMOIP_00112"
     CDS             122070..123551
                     /locus_tag="MKBIMOIP_00112"
                     /inference="ab initio prediction:Prodigal:002006"
                     /codon_start=1
                     /transl_table=11
                     /product="hypothetical protein"
                     /protein_id="X:MKBIMOIP_00112"
                     /translation="MKSATLHGGTSCTEYSNYIKIEYSLVNGRGLTDLDKIVASLIHF
                     YSKRPEGCTASNEHLAFVLEKTPKAISDSISRLTKKGIVSRTVYKTKNGSRRTLKSLL
                     IPNWAWNTPKKETQTITTTSDFENSTPEITDSLPQNTDCMQSANSGSEIIVQNDNQIK
                     EKENNSSFEVLKKETVIKKVKTLIEEEFGEYDANKEKEESSIDKWKTQLKDKHPEEIT
                     EIILKHISQLIQIRKSEKFGYKEFWLSVPVNISSSFSYRLQIKNTALTLLPKEEIKTK
                     IESLNNNENPSIISELKEPTWEGFKIWYSKRLPRTSIETLNKLKYILEDSKLSILDEL
                     SDSLKRIVRKYFNEEITTPITVFFSESEGEEKSKENPEFPIVEPEPRGQNEFKTKEST
                     QKISKSIFQPEKQKESNFKHFRDYMSVDKVIHEFMSHSTQTLDRKDLEIIRKLRISYD
                     LEKIVIYDSPPERLKNHIREYFYSHSQRVIALQFEENKFYVAA"
     gene            complement(123974..124378)
                     /locus_tag="MKBIMOIP_00113"
     CDS             complement(123974..124378)
                     /locus_tag="MKBIMOIP_00113"
                     /inference="ab initio prediction:Prodigal:002006"
                     /codon_start=1
                     /transl_table=11
                     /product="hypothetical protein"
                     /protein_id="X:MKBIMOIP_00113"
                     /translation="MVLIDSSKPRKVFYQAIELLKKASLKWPFDQDLKKEIELFSSIS
                     FKKNVSSPSSHIHDKNYAMFILVKETYDSIQELKLEIHSLANNKESDYYRQELASSSR
                     KEIIYVIIISAITLVSLLNIFAFYFLIQKKKQ"
     gene            124785..126296
                     /locus_tag="MKBIMOIP_00114"
     CDS             124785..126296
                     /locus_tag="MKBIMOIP_00114"
                     /inference="ab initio prediction:Prodigal:002006"
                     /codon_start=1
                     /transl_table=11
                     /product="hypothetical protein"
                     /protein_id="X:MKBIMOIP_00114"
                     /translation="MTMLDTTKRYKACLSIAVLFLGTVIFTFLFGFKLGLENEKFGFV
                     LEWSFELEQILESSSLGTLEKSNDSFLENREFGFKDKNIRLTNVLLDSVFQKDKNRSL
                     DLGTKINKKSKESEKSKTGKFHLETFLVEVSSVFTNQPEITEDSVLVSTPELNFTDNL
                     GTVGAAWEVDAELATIQNIEIDHPQNNLNLDRVEEIGLQVESKLTINPKRSALDELSK
                     LNFLKRNLIEKFNTVSFDFLNQKSNYIQNTETIKTKSSDESYIQEVGSYLSDNTHKKN
                     AANVVVSPFKEHSIIVIDLSKNDSWNFDPKFSSLEKIKIQSKSIEKNQQDTFAPTFDF
                     EFTDRVKSKTLMSQREKFGFLIRESGTELGMSDETLSGFSLWELGNDTFEIRILENIH
                     IERWAWNQIQEKLEEFKNSRLQNNIPSLAKCVKEGLLFFPRRTQSNFKNQDVVSVHSG
                     YTWKDSYFLILDHFLETPKINRKWMRYYSIHLNGPPFGILKKSHSYEKRLEGV"
     gene            126300..127025
                     /locus_tag="MKBIMOIP_00115"
     CDS             126300..127025
                     /locus_tag="MKBIMOIP_00115"
                     /inference="ab initio prediction:Prodigal:002006"
                     /codon_start=1
                     /transl_table=11
                     /product="hypothetical protein"
                     /protein_id="X:MKBIMOIP_00115"
                     /translation="MNSNQSSKIQFDIPNYVIKNQSTIVRSCILEFSHSESNTFKNSN
                     LILILKTLRVALAEGVSTSFNHLILNLNLWELPQKTTYTEEHVIIGSQMEKRVINGWG
                     FTMAGLLSINGKKSKKQTESKDKREMNFSSDTYSTGCCYGNRGVQKEFENHRFEELSN
                     KDICKKESDPFGNNILEIKNIIKRVITKISNGLLSKELARRGQLKHNARYGSRWKLST
                     TLTMDRVGNSAQRFPMGRVVGVA"
     gene            127025..127291
                     /locus_tag="MKBIMOIP_00116"
     CDS             127025..127291
                     /locus_tag="MKBIMOIP_00116"
                     /inference="ab initio prediction:Prodigal:002006"
                     /codon_start=1
                     /transl_table=11
                     /product="hypothetical protein"
                     /protein_id="X:MKBIMOIP_00116"
                     /translation="MTSLEKELDIVLLEKQQVQHEGNSISHSLNSASHSLNSMHRFLR
                     VARQGRVNSAQRFLRKRWKLSKTLFTKAFWVVREGNAFSFPTNN"
     gene            127263..133844
                     /locus_tag="MKBIMOIP_00117"
     CDS             127263..133844
                     /locus_tag="MKBIMOIP_00117"
                     /inference="ab initio prediction:Prodigal:002006"
                     /codon_start=1
                     /transl_table=11
                     /product="hypothetical protein"
                     /protein_id="X:MKBIMOIP_00117"
                     /translation="MLSLFPLTTNELITRSEIQMQNTETKGRGLKKMNLLLKKSITES
                     ENRAVAENETFNKQNIQETENRFSFKTKIVSLITILAFHVSFVLPFAIFSFLFSAISS
                     LEAQSVPVLGSTKQFANDELKPYVDAAKASSMDSATFLNSVTGGEQVIEAAWETSVNA
                     EIEAIVGGVTNSDSVNNVNVYKDAVRAQLELQKQQAKSQWIADANAYIQAELQIFLAV
                     LSQNTSNNVTSSNTNAVNTVNPTVQAVTTTPASQGTNPAQAAQSYYQGSQLWDTKWQD
                     LLSKQNTWEQNSLNSIQNGILQWNQSITGLENDKLAYLNGIEQTKAQWLANKQLIQNA
                     QSQMRSALQSTITNIRNQENQLKNSASSDPSLVAVFGDMDGLLDDLQDALNSNSSLGT
                     LAETLGNFFQSQISNATAKADYWNVAKWQETYATQVLEFKKEVATANLSCSGSSSCNY
                     LSTGSHAVTYNADGNVYGWAATNGGFQSGVLVSSFDPYTTANPMYEYCQQNPGSFWCI
                     ISPPSSSTITVDPNASSGYYSEGHYEAVCHGTGNWGGTCWGGTGHYALDTTDCSGNPG
                     GLMCGYDRSWVTDDSYSTSVSESFSQAQKDQIAKNNNIRNAVLGSYNTAFGLSSQAGN
                     ALAGSSVALETKVYLGGTTLNSSNWYGSMGLVEQVQVQTKYKYIDSAMQANQNFWTSM
                     KTQFTNIASTFLSLVNPLKNWEERSQEYEEEYQAKLLELEQTKQSTISNYDNQINQMK
                     AARGAWVTEVYGYQIAGIAGSSDNANSQYRSGQENWSDTISVFQQAELNWYLSAKDTL
                     QQAVTSPNGETQFQTSAITQANQIQTQITNSETNTTQLYNAATGLYQSYQYAAAGNLM
                     NQALTNLQNQTNWNQQGANLSASIADSFGRSESYKTAELNASNRINALAQTIYGSGAY
                     IVDNTELQTLQTQISTNGQNQTNWQNEINGTNGGFNFNGRRANSISTTLEYTNIRNDI
                     SVATTLQEEVVDEEKGYLKTANEYFEKSEKYQELAEKAKSEAKFDEAALYTGYAVREK
                     GNAITFLKKKYNGIGEEITGEVDNRGLTYTRNSFLSYRDTLLNKNFQNSTQVQKQIQE
                     GKNQVAGIITEGENYNQIQGMIQTAQNLNQQGAENKERVEKLLAQSKELAEKNIGEGL
                     LDGLQEMIASIQSSLPQEVSNNGVSQYIQAQEKELAEKQEKANELLSHMNSLVTNNND
                     LAALQALLQGSSQGLNLAANSAVSKYLDDYAKKLQKDNEERSSNLQKTLLESLTNGDD
                     YKYLRDAGYGFRVDGEGITAYREVYSGEIEINGSAMKSTSYSPDLEYQYIRIETKFNP
                     GNLSVDMLNPNNTTFSAEMVSGVKSYIDNLQKNVEVMFAQFSDKTKEVKEEYVQNEEI
                     ESYQKKLYEASKDNYLAAFQGLPGEFKEMFEGEMGGLKGYHEQGSKYNFGQGSFKGQS
                     GDMKKVGKSMYDGAIIDDTVFAGSRELKGSVSVKGIPVEVSYGMQYLIVTSGFDISNL
                     GYNFNLKGLGTNYVDNQLSGANQKYEIYKEDISARIERQAKANDAEKESKGFIFTILN
                     GMNGGSGSMGQRFTQAVKSEAQSRITGAVAEATGLPASLVGALVGGSSMKDAVKAYVK
                     DETTNAISKATGLPTWLISNQMEKMNKPKEQWYQSQEFQMVTTVAAVVAAPLTGGASL
                     MVMMAVNAGLGAATGAAGGGLKGALVGAVGGAAGAAVRSFTGGAVTVGLSYSAENGFG
                     ASVGVGYGPATVSVGVSEKGGATVDLGFTKGGFNAGLSYNSKTGSVSGNAGLEVAKGT
                     SLGISYNEGDGFGASISKSLENGVNGSLSWSQKGGVGGSIGYEVPGDKNKPKDSLANK
                     MQGAGGSLNFSQRDGVSASFNAAGGVNAGNWSQSGGFQANTNFLNDKWKADFVSKQGA
                     IEELQSQGLSKEQATAILDAQAKADSKAAQNKNNEELGAQVIEGAGRREGEDSADPVD
                     QRINQLKKELSEGISLADGNGTMSDAGGGSGEAAAAKELSKKMAELQKLEGQKAAGQK
                     PGVQKDGSIVVVERTSRENKQETQVSNDPKANSNTNIKPGEIGYSILNFSAVLGVGPN
                     LTKTEMTDHTGRTTVSWDVGISFGLGGGISYSEGKVEGLSHNVKSKDFSFDLGMNVGL
                     GVASVDFNFYDRSKFSASLGGAKALPTIPGKIGVTVTPGSGQGYPQWTISKWDKKIQN
                     ENE"
     gene            133831..134622
                     /locus_tag="MKBIMOIP_00118"
     CDS             133831..134622
                     /locus_tag="MKBIMOIP_00118"
                     /inference="ab initio prediction:Prodigal:002006"
                     /codon_start=1
                     /transl_table=11
                     /product="hypothetical protein"
                     /protein_id="X:MKBIMOIP_00118"
                     /translation="MKMNSKQFQYYVIAIIAIAFYFLFGCSNSQLPKSPKVISYIIWD
                     KEKPSLFDLTMDYSYQEDISLSNLTLYKIEKVGIDDLGKFFNKFSKCPFGLIPRKRGD
                     FSINDAPLIIMLVEDSFNHSHHLFSIGINNTVSKTVFIRKTKLFFNDLSYVEYENEGC
                     YQDKSGYQEYVQLIQGYKTRPQKIPLSDVFKEYRSHENTLSKKSTDLYLRFLFISFAF
                     FGGIGSALILLMLPNRTRNFSRKKKFIIATLYGMFCLMLSALLFI"
     gene            134734..134937
                     /locus_tag="MKBIMOIP_00119"
     CDS             134734..134937
                     /locus_tag="MKBIMOIP_00119"
                     /inference="ab initio prediction:Prodigal:002006"
                     /codon_start=1
                     /transl_table=11
                     /product="hypothetical protein"
                     /protein_id="X:MKBIMOIP_00119"
                     /translation="MMKSTQNVSFDNLGGSIRRKRDDSTTRRIFVQSEMRPPEVVIIN
                     VFGSNHMSVVDGKDRNVIETFST"
     gene            135157..135465
                     /locus_tag="MKBIMOIP_00120"
     CDS             135157..135465
                     /locus_tag="MKBIMOIP_00120"
                     /inference="ab initio prediction:Prodigal:002006"
                     /codon_start=1
                     /transl_table=11
                     /product="hypothetical protein"
                     /protein_id="X:MKBIMOIP_00120"
                     /translation="MNDLSGTEMNESERVERGSVDGLNLAKIHSDGVVFDLRNQIQPS
                     VPVFERFQTISDPSENSLNRGQRNIKIQFQQFGMNFGSSPIDVVQKHIPNLVVDFPIR
                     "
     gene            135578..135706
                     /locus_tag="MKBIMOIP_00121"
     CDS             135578..135706
                     /locus_tag="MKBIMOIP_00121"
                     /inference="ab initio prediction:Prodigal:002006"
                     /codon_start=1
                     /transl_table=11
                     /product="hypothetical protein"
                     /protein_id="X:MKBIMOIP_00121"
                     /translation="MFSKIQTQNQNSEGKEVEFIEVISIFQLQSRKTRMNRSLCES"
     gene            136358..140530
                     /locus_tag="MKBIMOIP_00122"
     CDS             136358..140530
                     /locus_tag="MKBIMOIP_00122"
                     /inference="ab initio prediction:Prodigal:002006"
                     /codon_start=1
                     /transl_table=11
                     /product="hypothetical protein"
                     /protein_id="X:MKBIMOIP_00122"
                     /translation="MATTLQEEVVDEEKGYLKTANEYFEKSEKYQELAEKAKSEAKFD
                     EAALYTGYAVREKGNAITFLKKKYNGIGEEITGEVDNRGLTYTRNSFLSYRDTLLNKN
                     FQNSTQVQKQIQEGKNQVAGIITEGENYNQIQGMIQTAQNLNQQGAENKERVEKLLAQ
                     SKELAEKNIGEGLLDGLQEMIASIQSSLPQEVSNNGVSQYIQAQEKELAEKQEKADEL
                     LSHINSLVTNNNDLAALQALLQGSSQGLNLAANSAVSKYLDDYAKKLQKDNEERSTNL
                     QKTLLESLTNGDDYKYLRDAGYGFRVDGEGITAYREVYSGEIEINGSAMKSTSYSPDL
                     EYQYIRIETKFNPGNLSVDMLNPNNTTFSAEMVSSVKGYIDNLQKNVEVMFAQFSDKT
                     NEIKEEYVQNEEIESYQKKLYEASKENYLAAFQGLPGEFKEAFEGEMGSTKDYHSQSK
                     YGFSAGSFKGQSGDMKKIGKSMYDGASIDDTVFAGSRELKGNVTIKGVPVEVNYGMQY
                     LIVTSGFDISKIGFNFNLKGLGTNYVDNQLSGVSQKYSIYTKDIQERIERQAKANDEE
                     MDKKGFVFNVLNGMSGGQKVTQAVEGEIRSRVTGAIAEATGLPASFVGALVGGSNMKQ
                     AMKAYEKSVTTEAISKATGIPSWYLDQKIAEKEANHAMAQSFSYNLGRAVAVGAVLTT
                     GGVLAGVALATNPKLMDSFNKFADHIGKQAYENKEIIDTAVTVAATVAAPMTGGMSLV
                     ALAGYNVVKGATEGGVLGALAGVANVGSAYLSTYTFGIVSYNLSYSYADGFGASVGGG
                     WQVAKGLGVGATLSYNEQSGFGASVGFQAGTSALSFNGGLSYSQRDGISANAGVGIGL
                     GGKKPTGSLNLGVSYNKQDGLGTSAGISSNNNKITHGMGLNITRSEYGGWGADVSSDN
                     YGPGNLSGGLAYTQRDGFTVSLNVNGTNAFNYNSQSGLSSNTDFMSQYAMNNGLAQGV
                     AEDTDTSDPNSAQQHNNAEQGAQVIEGAGVSTTRREGEGGDAVDQRINQLKKELSEGI
                     SLADGNGTMSDAGGGSGEAAAAKELSKKMAELQKLESNKAARSNGELNGPLVNKGIDK
                     ILDQVNSFDKSKSGNVEAALKDFAKANGLSESSPEYKKLKELSADIAGGKSKGFNESR
                     IEYYAQNKERIHTEALTSMYGDKIQSIDGTKAVLKNGEGVIITNGKYDLQLDNKTSVN
                     FKREEAGLFGTNSLPDYHLRPGAQCFPTTNAVMADQAGVTPRDPSKQLVDDMLFTARG
                     KGILNENNHTSGGTELQRYDGVERLNKEYGLTQHMLQFPNKATFDDKKAAIQQAIQNG
                     HIVNAGGTFNVAGVGAHRNAIVGYDSKGWVVFDPYGNANTKGYNGNGMFAHYEYGKFN
                     LGGTQAYYVTKD"
     gene            140540..141265
                     /locus_tag="MKBIMOIP_00123"
     CDS             140540..141265
                     /locus_tag="MKBIMOIP_00123"
                     /inference="ab initio prediction:Prodigal:002006"
                     /codon_start=1
                     /transl_table=11
                     /product="hypothetical protein"
                     /protein_id="X:MKBIMOIP_00123"
                     /translation="MKNRKRILAILILLGVTMMLQAEGEKVRKDLIPIFKKCYRPDEH
                     LSLVASSTLTEKGKPKNYYGPNNIDDINKDTTWGVSKNQGIGEWIYIYNFVDYNTNHY
                     HQLAGKSQKNYFGFLNGLAKDTTSFEENGRIKKVRIDVYELEGAEDGLDFKDPLRVYS
                     DPIENDSFELELKDTPEEQTFEREIFTKIKPKDSFHGRYLLFKLTILETYPGTKSKNV
                     FLTEFHAYSEDAKKNFRITRERK"
     gene            141487..141711
                     /locus_tag="MKBIMOIP_00124"
     CDS             141487..141711
                     /locus_tag="MKBIMOIP_00124"
                     /inference="ab initio prediction:Prodigal:002006"
                     /codon_start=1
                     /transl_table=11
                     /product="hypothetical protein"
                     /protein_id="X:MKBIMOIP_00124"
                     /translation="MKKKYNGIGEEITGEVENRGLTYTRNSFLSYRDTLLNKNFQNST
                     VLGQKPSYVKYAALSQLTYIKWNPYQAASE"
     gene            141720..141923
                     /locus_tag="MKBIMOIP_00125"
     CDS             141720..141923
                     /locus_tag="MKBIMOIP_00125"
                     /inference="ab initio prediction:Prodigal:002006"
                     /codon_start=1
                     /transl_table=11
                     /product="hypothetical protein"
                     /protein_id="X:MKBIMOIP_00125"
                     /translation="MMKSTQNVSFDNLGGSIRRKRDDSTTRRIFVQSEMRPPEVVIIN
                     VFGSNHMSVVDGKDRNVIETFST"
     gene            142143..142451
                     /locus_tag="MKBIMOIP_00126"
     CDS             142143..142451
                     /locus_tag="MKBIMOIP_00126"
                     /inference="ab initio prediction:Prodigal:002006"
                     /codon_start=1
                     /transl_table=11
                     /product="hypothetical protein"
                     /protein_id="X:MKBIMOIP_00126"
                     /translation="MNDLSGTEMNESERVERGSVDGLNLAKIHSDGVVFDLRNQIQPS
                     VPVFERFQTISDPSENSLNRGQRNIKIQFQQFGMNFGSSPIDVVQKHIPNLVVDFPIR
                     "
     gene            142564..142692
                     /locus_tag="MKBIMOIP_00127"
     CDS             142564..142692
                     /locus_tag="MKBIMOIP_00127"
                     /inference="ab initio prediction:Prodigal:002006"
                     /codon_start=1
                     /transl_table=11
                     /product="hypothetical protein"
                     /protein_id="X:MKBIMOIP_00127"
                     /translation="MFSKIQTQNQNSEGKEVEFIEVISIFQLQSRKTRMNRSLCES"
     gene            143344..147420
                     /locus_tag="MKBIMOIP_00128"
     CDS             143344..147420
                     /locus_tag="MKBIMOIP_00128"
                     /inference="ab initio prediction:Prodigal:002006"
                     /codon_start=1
                     /transl_table=11
                     /product="hypothetical protein"
                     /protein_id="X:MKBIMOIP_00128"
                     /translation="MATTLQEEVVDEERGYLKTANEYFEKSEKYQELAEKAKSEAKFD
                     EAALYTGYAVREKGNAITFLKKKYNGIGEEITGEVENRGLTYTRNSFLSYRDTLLNKN
                     FQNSTQIQKQIQEGKNQVAGIITEGETYNQVQGMIQTAQNLNQQGAENKERVEKLLAQ
                     SKELAEKNIGEGLLDGLQEMIASIQSSLPQEVSNNGVSQYIQAQEKELAEKQEKANEL
                     LSHMNSLVTNNNDLAALQALLQGSSQGLNLAANSAVSKYLDDYAKKLQKDNEERSSNL
                     QKTLLESLTNGDDYKYLRDAGYGFRVDGEGITAYREVYSGEIEINGSAMKSTSYSPDL
                     EYQYIRIETKFNPGNLSVDMLNPNNTTFSAEMVSSVKGYIDNLQKNVEVMFAQFSDKT
                     KEVKEEYVQNEEIESYQKKLYEASKENYLAAFQGLPGEFKEMFEGEMGGLKGYHEQGS
                     KYNFGQGSFKGQSGDMKKVGKSMYDGASIDDTVFAGSRELKGSVSVKGIPVEVSYGMQ
                     YLIVTSGFEISNLGYNFNLKGLGTSYVDNQLSGANQKYEIYKEDISARIEKQAKANDA
                     EKESKGFIFTILNGMNGGSGSMGQRFTQAVRSEAQSRITGAVAEATGLPASLVGALVG
                     GSSMKDAVKAYVKDETTNAISKATGLPTWLISNQMEKMNKPKEQWYQSQEFQMVTTVA
                     AVVAAPLTGGASLMVMMAVNAGLGAATGAASGGLKGALVGAVGGAAGAAVRSFTGGAV
                     TVGLSYSAENGFGASVGVGYGPATVSVGVSEKGGATVDVGFTKGGFNAGLSYNSKTGS
                     VSGNAGLEVAKGTSLGISYNEGDGFGASISKSLENGVNGSLSWSQKGGVGGSIGYEVP
                     GDKNKSKDSLANKMQGAGGSLNFSQRDGVSASFNAAGGVNAGNWSQSGGFQANTNFLN
                     DKWKADFVSKQNAIEELQSKGLSKEQATAILDAQAKADSKAAQNKNNEELGAQVIEGA
                     GRREGEGGDAVDQRIAQLKKELSEGISLADGNGTMSDAGGGSGEAAAAKELSKKMAEL
                     QKLESNKAARSNGELNGPLVNKGIDKILDQVNSFDKSKSGNVEAALKDFAKANGLSES
                     SPEYKKLKELSADIAGGKSKGFNESRIEYYTQNKERIHTEALTSMYGDKIQSIDGTKA
                     ILKNGEGVIITNGKYDLQLDNKTNLNFKREEAGLFGTNSLPDYHLRPGAQCFPTTNAV
                     MADQAGVTPRDPSKQLVDDMLFTARGKGILNENNHTSGGTELQDYPGNKLLNKEYGLT
                     QHMLNEGRSLSFDDKKAAIQAAIRNGNIVSAGGKFNVAGVGDHRNAIVGYDSKGWVVF
                     DPYGNANTKGYNGNGMFAHYEYGKFNLGGNKAYYVTKD"
     gene            147430..148158
                     /locus_tag="MKBIMOIP_00129"
     CDS             147430..148158
                     /locus_tag="MKBIMOIP_00129"
                     /inference="ab initio prediction:Prodigal:002006"
                     /codon_start=1
                     /transl_table=11
                     /product="hypothetical protein"
                     /protein_id="X:MKBIMOIP_00129"
                     /translation="MKNRKRILAILILLGVTMMLQAEGEKTRKDLIPIFKKCYRPDEH
                     KALVASSVLTEKGKSKNYYGPNNIDDQYIDTAWGVSKNQGIGEWIYTYNDARSSGNSY
                     EKLAGKSQKNYFSFLNGLAKDATSFEENGRIKKVRIDVYELEGGETMANLDDPLIYHN
                     YPIENDSFELELKDTPEEQTFERDIFTKIKPQSIAYDRYLLFKLTILETYPGTKSKNV
                     FLTEFLAYSEDVKKEGFKITRERK"
     gene            148380..152270
                     /locus_tag="MKBIMOIP_00130"
     CDS             148380..152270
                     /locus_tag="MKBIMOIP_00130"
                     /inference="ab initio prediction:Prodigal:002006"
                     /codon_start=1
                     /transl_table=11
                     /product="hypothetical protein"
                     /protein_id="X:MKBIMOIP_00130"
                     /translation="MKKKYNGIGEEITGEVENRGLTYTRNSFLSYRDTLLNKNFQNST
                     QVQKQIQEGKNQVAGIITEGETYNQVQGMIQTAQNLNQQGAENKERVEKLLAQSKELA
                     EKNIGEGLLDGLQEMIASIQSSLPQEVSNNGVSQYIQAQEKELAEKQEKANELLSHMN
                     SLVTNNNDLAALQALLQGSSQGLNLAANSAVSKYLDDYAKKLQKDNEERSTNLQKTLL
                     ESLTNGDDYKYLRDAGYGFRVDGEGITAYREVYSGEIEINGSAMKSTSYSPDLEYQYI
                     RIETKFNPGNLSVDMLNPNNTTFSAEMVSGVKGYIDNLQKNVEVMFAQFSDKTNEIKE
                     EYAQNQEIESYQKKLYEASKDNYLAAFQGLPGEFKEMFEGEMGGLKGYHEQGSKYNFG
                     QGSFKGQSGDMKKVGKSMYDGASIDDTVFAGSRELKGSVSVKGIPVEVSYGMQYLIVT
                     SGFEISNLGYNFNLKGLGTSYVDNQLSGVSQKYSIYTKDIQSRIERQAKANDEEKESK
                     GFIFTILNGMNGGSGSMGQRFTQAVRSEAQSRITGAVAEATGLPASLVGALVGGSSMK
                     DAVKAYVKDETTNAISKATGLPTWLISNQMEKMNKPKEQWYQSQEFQMVTTVAAVVAA
                     PLTGGASLMVAMAVNAGLGAATGAASGGLKGALVGAVGGAAGAAVRSFTGGAVTVGLS
                     YSAENGFGASVGVGYGPATVSVGVSEKGGATVDLGFTKGGFNAGLSYNSKTGSVSGNA
                     GLEVAKGTSLGISYNEGDGFGASISKSLENGVNGSLSWSQKGGVGGSIGYEVPGDKNK
                     SKDSLANKMQGAGGSLNFSQRDGVSVAVNASGGVNAGNWSQSGGFQANTNFLNDKWKA
                     DFVSKQNAIEELQSKGLSKEQATAILDAQAKADSKAAQNKNNEELGAQVIEGAGRREG
                     EDSADPADQRIAQLKKELSEGISLADGNGTMSDAGGGSGEAAAAKELSKKMAELQKLE
                     SNKAARSNGELNGPLVNKGIDKILDQVNSFDKSKSGNVEAALKDFAKANGLSESSPEY
                     KKLKELSADIAGGKSKGFTESRIEYYTQNKERIHTEALTSMYGDKIQSIDGTKAILKN
                     GEGVIITNGKYDLQLDNKTNLNFKREEAGLFGTNSLPDYHLRPGAQCFPTTNAVMADQ
                     AGVTPRDPSKQLVDDMLFTARGKGILNENNHTSGGTELQDYPGNKLLNKEYGLTQHML
                     NEGRSLSFDDKKAAIQAAIRNGNIVSAGGKFNVAGVGDHRNAIVGYDSKGWVVFDPYG
                     NANTKGYNGNGMFAHYEYGKFNLGGNKAYYVTKD"
     gene            152280..153008
                     /locus_tag="MKBIMOIP_00131"
     CDS             152280..153008
                     /locus_tag="MKBIMOIP_00131"
                     /inference="ab initio prediction:Prodigal:002006"
                     /codon_start=1
                     /transl_table=11
                     /product="hypothetical protein"
                     /protein_id="X:MKBIMOIP_00131"
                     /translation="MKNRKRILAILILLGVTMMLQAEGEKTRKDLIPIFKKCYRPDEH
                     KALVASSVLTEKGKSKNYYGPNNIDDQYIDTAWGVSKNQGIGEWIYTYNDARSSGNSY
                     EKLAGKSQKNYFSFLNGLAKDATSFEENGRIKKVRIDVYELEGGETMANLDDPLIYHN
                     YPIENDSFELELKDTPEEQTFERDIFTKIKPQSIAYDRYLLFKLTILETYPGTKSKNV
                     FLTEFLAYSEDVKKEGFKITRERK"
     gene            153230..157006
                     /locus_tag="MKBIMOIP_00132"
     CDS             153230..157006
                     /locus_tag="MKBIMOIP_00132"
                     /inference="ab initio prediction:Prodigal:002006"
                     /codon_start=1
                     /transl_table=11
                     /product="hypothetical protein"
                     /protein_id="X:MKBIMOIP_00132"
                     /translation="MKKKYNGIGEEITGEVENRGLTYTRNSFLSYRDTLLNKNFQNST
                     QVQKQIQEGKNQVAGIITEGETYNQVQGMIQTAQNLNQQGAENKERVEKLLAQSKELA
                     EKNIGEGLLDGLQEMIASIQSSLPQEVSNNGVSQYIQAQEKELAEKQEKANELLSHMN
                     SLVTNNNDLAALQALLQGSSQGLNLAANSAVSKYLDDYAKKLQKDNEERSTNLQKTLL
                     ESLTNGDDYKYLRDAGYGFRVDGEGITAYREVYSGEIEINGSAMKSTSYSPDLEYQYI
                     RIETKFNPGNLSVDMLNPNNTTFSAEMVSGVKGYIDNLQKNVEVMFAQFSDKTKEVKE
                     EYVQNEEIESYQKKLYEASKDNYLAAFQGLPGEFKEMFEGEMGGLKGYHEQGSKYNFG
                     QGSFKGQSGDMKKVGKSMYDGASIDDTVFAGSRELKGSVSVKGIPVEVSYGMQYLIVT
                     SGFEISNLGYNFNLKGLGTNYVDNQLSGANQKYEIYKEDISARIEKQAKANDEEMDKK
                     GFVFNVLNGMSGGQKVTQAVEGEIRSRVTGAIAEATGLPASFVGALVGGSNMKQAMKA
                     YEKSVTTEAISKATGIPSWYLDQKIAEKEANHAMAQSFSYNLGRAVAVGAVLTTGGVL
                     AGVALATNPKLMDSFNKFADHIGKQAYENKEIIDTAVTVAATVAAPMTGGMSLVALAG
                     YNVVKGATEGGVLGALAGVANVGSAYLSTYTFGIVSYNLSYSYADGFGASVGGGWQVA
                     KGLGVGATLSYNEQSGFGASVGFQAGTSALSFNGGLSYSQRDGISANAGIGVGLGGKK
                     PTGSLNLGVSYNRQDGLGTSAGISSNNNKITHGMGLNITRSEYGGWGADVSSDNYGPG
                     NLSGGLAYTQRDGFTVSLNVNGTNAFNYNSQSGLSSNTDFMSQYAMNNGLAQGVAEDT
                     DTSEPNSAQQHNNAEQGAQVIEGAGVSTTRREGEGGDAVDQRINQLKKELSEGISLAH
                     DNGTMSDAGNPALASAAKELSSKMAELQKLEGQKAAGQKPGVQKDGSIVVAGSNKPTL
                     GERASSLFGSIADGAKGLWNKVTGVQTGTAIGSNHYNIVIGDTLIYKLHEEGPGFSSN
                     SSQAGADDHRYGQKPLVETISKTINEWTGNNPGYPIVTNDLGYKSGGYDPRADGTAEA
                     KKAGYYQHHKDGNAIDLSYMVTPGVTQDHVNYDQNKAYNRDKTIEYIKTISRNIPEGV
                     GSKTTNFIKFNDPAVHEYFKDNPLPNLEMRADKSGTMHSNHLHLQLGLPKIKQQ"
     gene            157018..157503
                     /locus_tag="MKBIMOIP_00133"
     CDS             157018..157503
                     /locus_tag="MKBIMOIP_00133"
                     /inference="ab initio prediction:Prodigal:002006"
                     /codon_start=1
                     /transl_table=11
                     /product="hypothetical protein"
                     /protein_id="X:MKBIMOIP_00133"
                     /translation="MILRILLVSCILLNSCDKPVNKEETKVEVKTYTKQEKMKMLDVM
                     LSKLLKDIQEKKNFTPFLEVSDEHSGYTISIGESLGDELVGGNFQKEGFSKLEKYVTV
                     EEVVRLLKKGSKGGISESGRSLWVMFEADRFEYGIDLYFPEKEGRWIVRGFSRLRPER
                     D"
     gene            157566..159263
                     /locus_tag="MKBIMOIP_00134"
     CDS             157566..159263
                     /locus_tag="MKBIMOIP_00134"
                     /inference="ab initio prediction:Prodigal:002006"
                     /codon_start=1
                     /transl_table=11
                     /product="hypothetical protein"
                     /protein_id="X:MKBIMOIP_00134"
                     /translation="MRSLDIQLGIPKLEKHQARHEARGMLSPSRILATNQLTAKHSKR
                     VSYNKQDGLGTSAGISSNNNKITHGMGLNITKSEYGGWGADVSSDNYGPGNLSGGLAY
                     TQRDGFTVSLNVNGTNAFNYNSQSGLSSNTDFMSQYAMNNGLAQGVAEDTDTSDPNSA
                     QQHNNAEQGAQVIEGAGVSTTRREGEGGDAVDQRIAQLKKELSEGISLAHDNGTMSDA
                     GNPALASAAKELSSKMAELQKLESNKAARSNGELNGPLVNKGIDKILDQVNSFDKSKS
                     GNVEAALKDFAKANGLSESSPEYKKLKELSADIAGGKSKGFNESRIEYYTQNKERIHT
                     EALTSMYGDKIQSIDGTKAILKNGEGVIITNGKYDLQLDNKTNLNFKREEAGLFGTNS
                     LPDYHLRPGAQCFPTTNAVMADQAGVTPRDPSKQLVDDMLFTARGKGILNENNHTSGG
                     TELQDYPGNKLLNKEYGLTQHMLNEGRSLSFDDKKAAIQAAIRNGNIVSAGGKFNVAG
                     VGDHRNAIVGYDSKGWVVFDPYGNANTKGYNGNGMFAHYEYGKFNLGGNKAYYVTKD"
     gene            159273..160001
                     /locus_tag="MKBIMOIP_00135"
     CDS             159273..160001
                     /locus_tag="MKBIMOIP_00135"
                     /inference="ab initio prediction:Prodigal:002006"
                     /codon_start=1
                     /transl_table=11
                     /product="hypothetical protein"
                     /protein_id="X:MKBIMOIP_00135"
                     /translation="MKNRKRILAILILLGVTMMLQAEGEKTRKDLIPIFKKCYRPDEH
                     KALVASSVLTEKGKSKNYYGPNNIDDQYIDTAWGVSKNQGIGEWIYTYNDARSSGNSY
                     EKLAGKSQKNYFSFLNGLAKDATSFEENGRIKKVRIDVYELEGGETMANLDDPLIYHN
                     YPIENDSFELELKDTPEEQTFERDIFTKIKPQSIAYDRYLLFKLTILETYPGTKSKNV
                     FLTEFLAYSEDVKKEGFKITRERK"
     gene            160223..163975
                     /locus_tag="MKBIMOIP_00136"
     CDS             160223..163975
                     /locus_tag="MKBIMOIP_00136"
                     /inference="ab initio prediction:Prodigal:002006"
                     /codon_start=1
                     /transl_table=11
                     /product="hypothetical protein"
                     /protein_id="X:MKBIMOIP_00136"
                     /translation="MKKKYNGIGEEITGEVDNRGLTYTRNSFLSYRDTLLNKNFQNTT
                     QVQKQIQEGKNQVAGIITEGETYNQVQGMIQTAQNLNQQGAENKERVEKLLAQSKELA
                     EKNIGEGLLDGLQEMIASIQSSLPQEVSNNGVSQYIQAQEKELAEKQEKANELLSHMN
                     SLVTNNNDLAALQALLQGSSQGLNLAANSAVSKYLDDYAKKLQKDNEERSSNLQKTLL
                     ESLTNGDDYKYLRDAGYGFRVDGEGITAYREVYSGEIEINGSAMKSTSYSPDLEYQYI
                     RIETKFNPGNLSVDMLNPNNTTFSAEMVSGVKGYIDNLQKNVEVMFAQFSDKTKEVKE
                     EYVQNEEIESYQKKLYEASKDNYLAAFQGLPGEFKEMFEGEMGGLKGYHEQGSKYNFG
                     QGSFKGQSGDMKKIGKSMYDGLDIDDSVLGGSRELKGSVSVKGIPVEVSYGMQYLIVT
                     SGFDISKIGFNFNLKGLGTSYVDNQLSGVSQKYSIYTKDIQSRIEKQAKANDEEMDKK
                     GFVFNVLNGMSGGQKVTQAVEGEIRSRVTGAIAEATGLPASFVGALVGGSNMKQAMKA
                     YEKSVTTEAISKATGIPSWYLDQKIAEKEANHAMAQSFSYNLGRAVAVGAVLTTGGVL
                     AGVALATNPKLMDSFNKFADHIGKQAYENKEIIDTAVTVAATVAAPMTGGMSLVALAG
                     YNVVKGATEGGVLGALAGVANVGSAYLSTYTFGIVSYNLSYSYADGFGASVGGGWQVA
                     KGLGVGATLSYNEQSGFGASVGFQAGTSALSFNGGLSYSQRDGISANAGIGVGLGGKK
                     PTGSLNLGVSYNRQDGLGTSAGISSNNNKITHGMGLNITRSEYGGWGADVSSDNYGPG
                     NLSGGLAYTQRDGFTVSLNVNGTNAFNYNSQSGLSSNTDFMSQYAMNNGLAQGVAEDT
                     DTSDPNSAQQHNNAEQGAQVIEGAGVSTTRREGEGGDAVDQRIAQLKKELSEGISLAH
                     DNGTMSDAGNPALASAAKELSSKMAELQKLEGQKAAGQKPGVQKDGSIVVAGSNKPTL
                     GERASSLFGSIADGAKGLWNKVTGGGLSSTTHYTNTPGEGLPHQFNANGEGFYNVAGQ
                     GTYMEHKYGQKPLVDTLSNAISDWHKNNPNSPIPVNDLGYKSGGYDPNVNNDPKIVKH
                     HGGGNQVDLGYIVSDGGKYGGDYNNNPKYDRDKTIEFIKTISRNMPEGVTGSVKFNDL
                     KVHEYFKDNKLPNLQMKSDDLSKPDAKVMHSNHLHLTLNLPKSKQQ"
     gene            163993..164433
                     /locus_tag="MKBIMOIP_00137"
     CDS             163993..164433
                     /locus_tag="MKBIMOIP_00137"
                     /inference="ab initio prediction:Prodigal:002006"
                     /codon_start=1
                     /transl_table=11
                     /product="hypothetical protein"
                     /protein_id="X:MKBIMOIP_00137"
                     /translation="MLFRIILIGCIFLSSCEKPENKEERKVEMKTYTEKKMLKEFNIL
                     LPKIVKDIKEKKSLIPLSDLSTHSGDFFSYETNFRGNIRDDLEVIEKNISYLDIINVL
                     TLGKRFVDEENGDGIQITYRKHSIMFQFDEGEGKWKVSSILVEK"
     gene            164512..164991
                     /locus_tag="MKBIMOIP_00138"
     CDS             164512..164991
                     /locus_tag="MKBIMOIP_00138"
                     /inference="ab initio prediction:Prodigal:002006"
                     /codon_start=1
                     /transl_table=11
                     /product="hypothetical protein"
                     /protein_id="X:MKBIMOIP_00138"
                     /translation="MILRILLVSCILLNSCDKPVNKEETKVKTYTKQEKLKMLDVMLS
                     KLLKDIQEKKNFTPFLELSDEHSGYTISIGESLGDELVGGLFQKEGFSKFEKYVTVEE
                     VVRLLKKGSKEHISDDGGSASIMLNIDHFEYDLHFFFPEKEGRWIEQNFSRLRPERD"
     gene            165055..166413
                     /locus_tag="MKBIMOIP_00139"
     CDS             165055..166413
                     /locus_tag="MKBIMOIP_00139"
                     /inference="ab initio prediction:Prodigal:002006"
                     /codon_start=1
                     /transl_table=11
                     /product="hypothetical protein"
                     /protein_id="X:MKBIMOIP_00139"
                     /translation="MRSLDIQLGISKLEKQQAQHEARGMLSPSRILATNQLTAKHSKR
                     VSYNKQDGLGTSAGISSNNNKITHGMGLNITRSEYGGWGADVSSDNYGPGNLSGGLAY
                     TQRDGFTVSLNVNGTNAFNYNSQSGLSSNTDFMSQYAMNNGLAQGVAEDTDTSEPNSA
                     QQHNNAEQGAQVIEGAGVSTTRREGDNDLDALGPNSGGPNDPSLGKGRNLQPYPEDRA
                     VVHNHDYSEGSKVGDGKLNIIEGVVSNPLGNPNSPNVTISSAWGNGGYFPSRKDHIGV
                     DFVGPSGSKVNSAISGVVVGTAEGASIMNSDGKPVGVFFDKKHVNADGTNGAYVTFDK
                     NSPGGKKPLSKDQLASLANNPKSGSGNSVTIRSTINGHTYDLAYHHLQSPTPLQKRDI
                     VISGQQIGIMGSTGHSTGEHLHITVTTKSYPHGIPADYIRPVGNYYEVDSVYFINHAT
                     KK"
     gene            166424..167239
                     /locus_tag="MKBIMOIP_00140"
     CDS             166424..167239
                     /locus_tag="MKBIMOIP_00140"
                     /inference="ab initio prediction:Prodigal:002006"
                     /codon_start=1
                     /transl_table=11
                     /product="hypothetical protein"
                     /protein_id="X:MKBIMOIP_00140"
                     /translation="MNRTRLFILLFIIPWYSVFSAPIHELLKASERGNIKKIESILKS
                     GKVDINGYDKDLDPYIGNEGEPVGPPTTEGYGFTALHWAVYKGHFEAVQYLVEHGANV
                     NAEKPDEDVMTPIFYTGGNEKIIRYLISQKADVFKKDYLGYTLLYKSVSAGRLDLLKM
                     YIDLKLDVNEPSNNSETPLHEASYRGYDKIVKLLLEHGAKVNTLTVVIKQIPPMSSGG
                     HTPLHYAVLSGKLNTAKILLKYGADKTIKNGDGETPLDIAKKKGNKELIELLK"
     gene            167236..167535
                     /locus_tag="MKBIMOIP_00141"
     CDS             167236..167535
                     /locus_tag="MKBIMOIP_00141"
                     /inference="ab initio prediction:Prodigal:002006"
                     /codon_start=1
                     /transl_table=11
                     /product="hypothetical protein"
                     /protein_id="X:MKBIMOIP_00141"
                     /translation="MKFKEKEKITISSESDRSVNPATQHLSFYDFFRIYEKIEMLRCR
                     LKRRARFAQANSPYCPQFSPLLTPNSLIPNHSKGLCGKRERKRDYLFEKEIQWNW"
     gene            167507..171184
                     /locus_tag="MKBIMOIP_00142"
     CDS             167507..171184
                     /locus_tag="MKBIMOIP_00142"
                     /inference="ab initio prediction:Prodigal:002006"
                     /codon_start=1
                     /transl_table=11
                     /product="hypothetical protein"
                     /protein_id="X:MKBIMOIP_00142"
                     /translation="MKKKYNGIGEEITGEVENRGLTYTRNSFLSYRDTLLNKNFQNST
                     QVQKQIQEGKNQVAGIITEGETYNQVQGMIQTAQNLNQQGAENKERVEKLLAQSKELA
                     EKNIGEGLLDGLQEMIASIQSSLPQEVSNNGVSQYIQAQEKELAEKQEKADELLSHIN
                     SLVTNNNDLAALQALLQGSSQGLNLAANSAVSKYLDDYAKKLQKDNEERSSNLQKTLL
                     ESLTNGDDYKYLRDAGYGFRVDGEGITAYREVYSGEIEINGSAMKSTSYSPDLEYQYI
                     RIETKFNPGNLSVDMLNPNNTTFSAEMVSGVKGYIDDLQKNVEVMFAQFSDKTKEVKE
                     EYVQNEEIESYQKKLYEASKENYLAAFQGLPGEFKEMFEGEMGGLKGYHEQGSKYNFG
                     QGSFKGQSGDMKKVGKSMYDGAIIDDTVFAGSRELKGSVSVKGIPVEVSYGMQYLIVT
                     SGFEISNLGYNFNLKGLGTNYVDNQLSGANQKYEIYKEDISARIERQAKANDAEKESK
                     GFIFTILNGMNGGSGSMGQRFTQAVKSEAQSRITGAVAEATGLPASLVGALVGGSSMK
                     DAVKAYVKDETTNAISKATGLPTWLISNQMEKMNKPKEQWYQSQEFQMVTTVAAVVAA
                     PLTGGASLMVAMAVNAGLGAATGAASGGLKGALVGAVGGAAGAAVRSFTGGAVTVGLS
                     YSAENGFGASVGVGYGPATVSVGVSEKGGATVDLGFTKGGFNAGLSYNSKTGSVSGNA
                     GLEVAKGTSLGISYNEGDGFGASISKSLENGVNGSLSWSQKGGVGGSIGYEVPGDKNK
                     SKDSLANKMQGAGGSLNFSQRDGVSASFNAAGGVNAGNWSQSGGFQANTNFLNDKWKA
                     DFVSKQGAIEELQSQGLSKEQATAILDAQAKADSKAAQNKNNQETGKSVLDGAGIATQ
                     RREGEDSHGATPHAHDHDDPDSLEPAGGKPTKKTPEQMDRELGLSPGTTKKAIDDLKG
                     SSKVLQTAKETLDPRKNVVVKSNETDVTYAGGMYQKLKDLETKHGLTGGRLVMNNESG
                     SIYYRSFGEGGNSETYTRNGQVKPGEHIKTDNIAWTGMDMHTDEKQIGQADYYAKRGT
                     ELTILNSKDGKFTLEKFASGGDVQGNKAIAHFKDSVTGEARTQTFSHMDNKMPSYVKE
                     FLNSKNQVTLTLPTGTVFGTVGFTGNIYAGHVTSSKPLDMKAHTHMGFGGYQPTETNY
                     SKSTPYWDYSVINFDKWEGKR"
     gene            171181..171780
                     /locus_tag="MKBIMOIP_00143"
     CDS             171181..171780
                     /locus_tag="MKBIMOIP_00143"
                     /inference="ab initio prediction:Prodigal:002006"
                     /codon_start=1
                     /transl_table=11
                     /product="hypothetical protein"
                     /protein_id="X:MKBIMOIP_00143"
                     /translation="MITQKITISILLIGAIFACEAKENQEMKGKTSTQKPVEITLENA
                     NSYFRKLTEKDGGKYDPIVNADAWEGGGYEDTDFDDEGMRFFSLFKNILIFHLERTKV
                     TDNGIKLLIQNQKLKSLNIGSKGITNKSCEYLSQLENLEYLHFSSEASIDDGCIDSII
                     KMKKLKELSLGFVPFTRPGVERLRKARPNLSIDLGDVEY"
     gene            171796..171975
                     /locus_tag="MKBIMOIP_00144"
     CDS             171796..171975
                     /locus_tag="MKBIMOIP_00144"
                     /inference="ab initio prediction:Prodigal:002006"
                     /codon_start=1
                     /transl_table=11
                     /product="hypothetical protein"
                     /protein_id="X:MKBIMOIP_00144"
                     /translation="MSIAKIKMSELQIQMSFRTWILFFVGDPFTPERALEKLQSMEDQ
                     EHAKQIWKKLKRTEY"
     gene            172048..172257
                     /locus_tag="MKBIMOIP_00145"
     CDS             172048..172257
                     /locus_tag="MKBIMOIP_00145"
                     /inference="ab initio prediction:Prodigal:002006"
                     /codon_start=1
                     /transl_table=11
                     /product="hypothetical protein"
                     /protein_id="X:MKBIMOIP_00145"
                     /translation="MEEDTRKKGYVLGEAVRDKRSGQTMYVDAAWDPEVRCVYFDAEK
                     KGLVKVQMYPEDLERIKGLLPYLPK"
     gene            complement(172407..172730)
                     /locus_tag="MKBIMOIP_00146"
     CDS             complement(172407..172730)
                     /locus_tag="MKBIMOIP_00146"
                     /inference="ab initio prediction:Prodigal:002006"
                     /codon_start=1
                     /transl_table=11
                     /product="hypothetical protein"
                     /protein_id="X:MKBIMOIP_00146"
                     /translation="MSFKIEPTPTFERELKRLTKKYPSLKKEIKVLSISLTNNPNQGV
                     AIGQNCYKIRIPIASKGKGKSGGARIISCVFLIDKVVSLLSIYDKSEKENISDKDLEK
                     AIKEF"
     gene            complement(172720..172944)
                     /locus_tag="MKBIMOIP_00147"
     CDS             complement(172720..172944)
                     /locus_tag="MKBIMOIP_00147"
                     /inference="ab initio prediction:Prodigal:002006"
                     /codon_start=1
                     /transl_table=11
                     /product="hypothetical protein"
                     /protein_id="X:MKBIMOIP_00147"
                     /translation="MKVLLDIKDSKAHSLLEILKGLSFVKFKILTEPKEKDPNKEEIL
                     ADIKQGFKEAKLIRAGKLKAKSMEQLLDEL"
     gene            complement(172959..173348)
                     /locus_tag="MKBIMOIP_00148"
     CDS             complement(172959..173348)
                     /locus_tag="MKBIMOIP_00148"
                     /inference="ab initio prediction:Prodigal:002006"
                     /codon_start=1
                     /transl_table=11
                     /product="hypothetical protein"
                     /protein_id="X:MKBIMOIP_00148"
                     /translation="MASKQKKNTKDQFPERLRQLRVMKKMSQEELGQLTDLNYNHIGR
                     YERGDSRPSADKLKALAEALGVTTDYLLDGNSSNVARVNLEDQELLEMFQKVQQLPQE
                     KKESIKDLIEAYLFREKIRQDIILVKK"
     gene            173519..176398
                     /gene="dnaG_2"
                     /locus_tag="MKBIMOIP_00149"
     CDS             173519..176398
                     /gene="dnaG_2"
                     /locus_tag="MKBIMOIP_00149"
                     /EC_number="2.7.7.-"
                     /inference="ab initio prediction:Prodigal:002006"
                     /inference="protein motif:HAMAP:MF_00974"
                     /codon_start=1
                     /transl_table=11
                     /product="DNA primase"
                     /protein_id="X:MKBIMOIP_00149"
                     /translation="MPEYIPKEEIARLKEETDLLSLVRSYGIELKNHGVNWLGRCPFH
                     EDRTPSFVVTPAKNLWHCMGACKTGGSAIDFVMKREDLGFSEAVEILRKFKLRPERSK
                     PVTLERVLGRKIPTTEKLSSEERAVVFQVLEYYATTLRQTRSALSYLQTRKIGSEESI
                     SKFRIGYSDGNLGKILPSRQSIVGQRTRDVLKEFGIFGETGQEYFQKKIVIPIFTQEK
                     ELCGMYGRRVLTSKDPRIPNHRYLPGRHLGIWNEEDAFAKKELVLCESIIDALTFWEN
                     GIRNVTCSYGVEGFTEIIQERILETGIKKIYIAYDADMAGDKGAASVYQKLKDKGITI
                     FRVLLPLGMDVNEIAVRNEEVQDTLFGLLEESVILTEEELMPQYKEMFSVETNLSTTR
                     PQEPLLTSQELTALVESQPQPEVKITKEEVEVNFPERTYLAKGLFRNYPSLETLKVTL
                     KVIQGERYHVDTVDLLSYKGRTSYISTASNELKEKEEIIKREIGRLINVLEDALNARE
                     KERNVKTEVELSPEERAQAIQYLEDPELLTNILMDFERCGLVGERVNSLVGYLASITR
                     RTENPLAIIIQSSSSAGKSTLMDSILDFVPEEEKEKYSAMTGQSLFYMSSTNLKNKVL
                     AISEEEGVERAKYALKILQSEKKISIASAMKDPTTGRTVTEEYSVEGPVVIFLTTTNL
                     EIDEELENRCLILTVNEGREQTRTILEIQREQETLEGIVKKRDKEKILTLHKNVQRVL
                     RPLVVVNPYAKEMKFPDTKLRMRRDQRKYLTLIKSIALLQQYQREKKIGKDENGERFE
                     YIEVEKEDMELGSILASKILGRTLEELTPQTKEVLFSLYEMVEKESEEQNLSKNAVRF
                     TRRQARERLGMSDTRLRVHLRRLEELEYLVVRSRGQGQLVEYELLYDGEGREGEEFTL
                     GLTFLGARETGETDIHPEETVVDDGLFSWKEIFGLERKEEVREVV"
     gene            176395..176778
                     /locus_tag="MKBIMOIP_00150"
     CDS             176395..176778
                     /locus_tag="MKBIMOIP_00150"
                     /inference="ab initio prediction:Prodigal:002006"
                     /codon_start=1
                     /transl_table=11
                     /product="hypothetical protein"
                     /protein_id="X:MKBIMOIP_00150"
                     /translation="MKESEYSEFLVYFCSGNLGKFLLWIRSVCIQCNKARENLHFTTG
                     LTQTSPPKSSTSPSKKATSLPLRLGVAWPSPRGRRPPTLAFCRGLDCVLRQNTSLTLK
                     QCILGRKKFSRSLLLLLLLVGFESK"
     gene            176775..177863
                     /gene="xerC_2"
                     /locus_tag="MKBIMOIP_00151"
     CDS             176775..177863
                     /gene="xerC_2"
                     /locus_tag="MKBIMOIP_00151"
                     /inference="ab initio prediction:Prodigal:002006"
                     /inference="protein motif:HAMAP:MF_01808"
                     /codon_start=1
                     /transl_table=11
                     /product="Tyrosine recombinase XerC"
                     /protein_id="X:MKBIMOIP_00151"
                     /translation="MKWQEKLETLRNSPVGSFENYCYGYLEWNRTAKSHDPYTLKNTH
                     ICLMNFFDWCGLREIRYPVEVTLSVLERYRAHVSGLKNKYNGKDLSSARKHKKLSSVK
                     DYFGWLVRKRVLLLNPSLDLELPKYVKRNIPHNVLSVEEAEKILSVPDVTNVFGLRDR
                     AMLEVIYSTGIRRMELGNLYVSDIDFQARTVLVREGKGKKTRLIPISERALGWVRRYL
                     ERSRVVFLKNAKEPYLFLNQRGKKMNPASITLNFTKFRDAAGVAKRQAVHIFRHTTAT
                     GMLDNGADIRHVQEMLGHADLSTTQIYTHVAIRKLKEVYEKTHPSLHTPDSSSLVGAE
                     ERTFQKIEEEVETKAQDKDSNQEESNTS"
ORIGIN      
        1 tagtaactag cgactcgaag ttagtgggag tagtgaaaat tcttctgaac taaccactaa
       61 ccaactagct tactaacaac tcgaagaggg agtattaaga tgcaaatagt aacacttgcg
      121 aatttaaaag gtggggtgtc aaagacaacg acagcaatca atctttcgat acagttgtca
      181 tacagaaaga agaaagtgtt gtgtatggac ttggatctaa acaacaacaa gacggatttt
      241 tttctaagag gagtgaatga aaaggaatta gaagaaagga atgtgtatca cgcgttgctt
      301 gaacagaaag agattagagc ttgtatgtat gaaacacgat ttccgggaat cgacatatta
      361 ccggcaacac tttcattggg gaagatcacg gaggaattag gaagtgaccc gagggtgttt
      421 tctacgtttg aagagaattt aagaaaacta gattatgatt ttgtaatcat tgatactcca
      481 gtttacttaa gtttagaatt acggttcgca ctttggattg cggacttggt attgtatcca
      541 gtgaggccgt cgagatggaa ctttcaagga accaaaacgt tacttggaga aatagaaagt
      601 atcttcgaag agattgaggg aaaagagaag agggcgaaaa cgttactcgt cccttcgatt
      661 gtgagtaaga ggaagcagga agtagagaga atcttaaagt taagacagaa atacgaagta
      721 actaaaacgg tggtatggaa gttgtcagcg attgaaacgg ccacagagat gggtaaggcg
      781 ttaaaggaga ataccaaggg gtacgagtta tttgaagagt taaccaacga agtattaaga
      841 aacttaaaag gggttaggaa atgaaagcag aacgcaatcc aaaagaatcc aagaaagaga
      901 catccacaaa agtttcttta gaagagaagg caagtgaatg gatggagatg caagagtcaa
      961 gtccccggcc cggatctaca ttagggaaac agtatatacc gaagggtgtg acgttaaacc
     1021 cgatcgtgaa gatggtttct cctttgagtt taagaccgaa tccgaacaac gactttgacc
     1081 ctttgagtga agaagaatac aagaatctta aagagaatat tgcacagaat ggaatcttgg
     1141 atgctctaac cgccaagaaa gacgggatgc ttgtgactgg agagaacaga tacaaaattg
     1201 ctttagagtt acaagaacac gaagacgaga gtgtaagacg tagagtcgag agtattccag
     1261 ttcgttatta tatgaatgag cttacccttg aagaggaata cgacatctta gaaggagaca
     1321 atttatttcg aagacatcta acagcagaac aaagaaaaga acggttaaag aaaagaatct
     1381 tacgtaaata caaggacgaa cttgttttag acaaccgagg tggggacaga aaaagcgaat
     1441 cgtctaagac aagtgaagaa acaaaaccag agagtgaatt caattcagaa atgttaagcg
     1501 aaggcttcaa agaaacggaa tcaaactatc aggatgatag tttgatcggc cattccggta
     1561 aagatttagt aaacaatgaa tcttctcttg ttggaagtgg atctgaaaaa tcaaaagatg
     1621 agggtcatcc tttgattggt aattcgagta agaatttagc caagaaggta tcagaaaatg
     1681 aaaacatacc tttaggaact gctaaaaatt atatctccga attaaagaag gaactcaaaa
     1741 gcaaagagcc gaaggtagta tctgagaagg agaagaagaa agggaagaat gaatcaaaga
     1801 gcaaaacttt gcaaagcaag gacaaggtca aagagtttca gaagaagtat tctaagatga
     1861 gttcgacggc caagaaagcg gaagtgaatc gattgattgg caagttgatt caagtcagga
     1921 agaatagaga gaagttagac gctcaagtaa cagcttttat taaagaagat tctttgattg
     1981 tggagaagct atttgcggta ggagaaaaga aacgggttca aggattgtcc gtatgagaga
     2041 gagtaaccga actaagaaaa cattaaggtt attaaatcct ccggtttccg aattagaaag
     2101 agaagagatg ttattccaag aaagaatcga aatcttttgg aagaaatttc aagatttgag
     2161 ttcttcggaa aagaaagaga aagtcaaagg actgctttca agctttcaca aataccagaa
     2221 gagaatggag acacttcttt ttcagtggaa gaatcttttc gagaaggagc aagagatcaa
     2281 aagaaagctc agaacgatcg gagaaagaac gagaggaatt cggaagtttt gattttagtg
     2341 aaagctcttc tttttagttg gtttttatta tttctgaaat gtgcgatttt ttccctcgct
     2401 tttcctcaaa gtgtaagttg aaaaaggatt ggacaaagag aaaatgaaac ttggaattaa
     2461 aagaacatga tgacggtaag cggaaccatt aaaaagggca agattgtatt agacgagaaa
     2521 gtaaaagttc acgacggaaa ggttttagta acctttatcg aagaaaaaga aagtgacttt
     2581 ttgatttcca agaacacggg attagagtta aagaaattga atttggctgg aatgtggtcg
     2641 gatcgtggaa ttacggacgg ttcttcgtat tccagagaat taagaaagaa gttagaaact
     2701 cgtaatgttg attgattcgg atgtattgat cgattatttg cgaggttatg aaaaagcgac
     2761 gacctggctt cactcaatcg aaggctctct ttctatttcc ggttattctt attttgaatt
     2821 gatcgaaggt tgcaagactg gaaaggattt gcagagatta gaaaaattcg tatctgcgtt
     2881 taacgtgtta tggctggatg aaaaagagat tcaaaaagcg ttatctgttt ttaaaagtaa
     2941 caaattaaga catggaattg gttttatcga ttgtttgatt ggacagactg cgttgtctta
     3001 caaaaagaat ctttatacct ttaatgtaaa acactacaaa gcattttcgg gaatcaagat
     3061 tttaaaaccg tatttaaggt aacaagtaac gttgttattt cgttttgcaa gatttagaag
     3121 aaaactttct tctttagctg tgatagccgg taacaaagag atttcggttt caaagggaag
     3181 agccaagtaa gttaacttat attgaaaaga aacagagaat gatttgtgaa agaataaagt
     3241 cctttcattc atttaaatta gaaatagaaa cctgaattta tcttcaattt cctcaaaaat
     3301 atccccttaa aactaccctg aaatttcctt aaatttcctt actatcgttt tcgaatgaag
     3361 agtggttttc gtattaagga tgtagagaaa gctttcttct ttagttgtaa tgaaagggct
     3421 ttccaaatca cgaatagatt tctgctcttc aagtgggaga tgaaaaatgg ttggacgaaa
     3481 gacagaattg aagttgaaat caaaggggta aagactttaa gattagaatt accggatgga
     3541 ttgaatttga acgagcaggc gttacagatg acactcgccg taaaacttta tgaatctggt
     3601 cagtgttcgt taggtcaggc ggcgaaagta gcaggagtga caaaacgtag ttttattgaa
     3661 acaatgggtg cctttggagg ttccattttt tcgggctata caacacaaga ttatttgagt
     3721 gatattcgaa aggtgcgatt gattcaagaa acaaaatgta aacgtaaaga atgaaacaac
     3781 tggaagatgt atttaaaaga aagatccgat ttaccgaaga aagaaggaaa cattagaaga
     3841 ggatcaccct gagatgttag gacaagaaga gagtattgta gagtgtttat cgtctcctga
     3901 acaagtgaga caatcccgaa cggatgggag tgtggaatta ttttacaagt atttttacga
     3961 aacgttagtg ggtgacaaat atctttgtgt agtaatcaag aatggaaatg atgatttatt
     4021 tttaatcacg gcttatttca ccgacaaggt aaaagaagga aaggtattat atggataggg
     4081 agatcaagat ttatttcgac aaagagtctg actatttgga ggttctcttt gaaaagaaag
     4141 aaggtttttt taaagaaacg gaaaacgatg tagtaatgga gaaagtggat gtattaggga
     4201 atgtaatcgg gttttcgatt cttcaagtga gttccttcca gaaagaacct gtatccgttt
     4261 ttcttcggag tggtgctgct taatgcgtgt taagagaagg ccactttcct ttaaaacatc
     4321 caaagttaat ttttcaagtt aggatattct ttcgttttga aggatgtaga aagaaacttt
     4381 cttctttagc tgtgattgta ttgaattcca aaacacgaat gtattgaagt tcaaaggaaa
     4441 gagcaaacga aagagatcgt atttaagaga aattccgtta aagtaaatgc cagtatttga
     4501 aatctcggct aaagtaatgc acaataacgg tttgaataga tttcggatta atgtgtaaaa
     4561 agctaaattg aaagagaaaa aaccgggaaa aaaaccggaa gaatggaatt cattaatcac
     4621 cttaactttt aaaggaaaga aacaatttac cttttataca ttgtgttcca aacgcgtagc
     4681 ctctaaactt ttaaaaacga tctaaagatg actccgacga aaacgtcggg gaggaagggg
     4741 aagagagagt agctaataaa atttcaagtg tttgaaatca agaattgaag atattcgatt
     4801 ttttagaatt tttcacaatg aaaaacccct atttagttta gttttctaaa gattcctctt
     4861 gaaaatgagt ttttaggaat ttttacgagt ttttaaaagg atcgaaactt agatttcgtt
     4921 ttaaggattc gatttgaaag tattttcaaa gaaaaatact aacattaact agcattgtat
     4981 caaaatttca ctcgaaaggg aatttcgttt cacgactaaa agaggaagtg gtgtcctagg
     5041 tcaaaaaccg tcatatgtga agtatgcggc cttgagccag ctaacgtata ttaagtggaa
     5101 cccatatcaa gcggcctctg aatgaaagta aatatgatgt aatcctccaa gaacttttcg
     5161 tttgataact ttggaggtag tagaaggaaa ggtgactttt cttccgcagg gagaatcctt
     5221 gttcaaggcg agatgcggcc tccaaagatt gtaatagttg atgtattcgg aggcaacgac
     5281 ttgtgcgtgg tttaatgaaa aaatgggaat gtgattgaaa cattctcttc ttagagatcc
     5341 gaaccaacgt tctatgatgc cgttgcacca aggagaagcg atcggggtat gaagagattg
     5401 aatccctaaa tcttccaaac cttgtagaat ttttttaccg gagaaaagaa catcgttgtc
     5461 tcgaagaagg atttcaaact cggggaaaat ggattttgct tcttgaattt gatttaaaac
     5521 ccataacctt gtagggttca aagtaatatt gaaatgaatg attttcctgg aaccaagatg
     5581 aatgaaagct aaagcgtaaa gagtgttacc gtaaatagtt tgaatgcgac aaagatccat
     5641 tgcaatggta taatttttga tttgagagat gagatttaac caaacgttcc aatttcctct
     5701 aaaaggatta taccatttaa gaattctttg aatgattctt ttaacggaag tcaaagagac
     5761 atcgaatccc aatattagaa gttcggaatg aattctggaa gcgccccaat ctttgttttt
     5821 caacatgtct tgaatctgat gatatatatt ccagtataac gggtctacct tgagtgtgaa
     5881 ttttgaataa ttttctatat tggtttctca gaattgtgaa aagattcgta atgtgtttag
     5941 gatttacctt ccagagaaag tagaggatta gcttttcaaa gagaaaaatc caaaaccaag
     6001 gattgtgata aaagtgaata gaatccatct ttgttttttg gatgttatcg aatagaagtt
     6061 tgtaaggaca atagaaagag aaatagattt aatttcagta tataacgtaa aagatcgtaa
     6121 gttaggaaaa tgcggttgtg taaaaaaaac ttgaacctct tcttttttct tgacaaatgg
     6181 tggtgttagg cgactcttcg attcatcgaa gagtcggtaa ggccttcgaa acccacctca
     6241 tttttttatt ttttcgaaat taaactaaac gttttccgcc aaagaaatcc ttcattgaac
     6301 agatgaaagc cgtgaccaac aacgactaaa gctttgaagt tacgaagcga aagcgatcga
     6361 agtgtaaatc ctgcgacgca acatttgtcg ttctatgatt tttttagaat atacgaaaag
     6421 attgaaatgt tgcgttgcag attgaagcga agagcgcggt tcgcgcaagc gaattcgccc
     6481 tattgtcctc agttttcccc cctcctaacc cctaactccc taattcctaa ccactcgaag
     6541 gggctgagtc tcgcaaaaac taaaatgtga gaagttaagt ccaagataac agactcatgt
     6601 gataaaatga aattatttga gaagaaagga ggcggtaaaa ctgacaaaaa acggattcaa
     6661 aatatagaat ataatgaaag aatagagtat ttaaagtaac aaaacaaaca ggaaggcata
     6721 ggtaaccctt tgccaaataa agttacacaa aagaaaacaa gaaacagacg ttaggctacg
     6781 ttttcgtaat gataggtatg atagagaccg ccgagaacgg gagtggaaac aagttttcct
     6841 tttccgtctt taggatcgga gagggaatcg gtgaatcttt gttcaaagca agatgggttc
     6901 tgtggttgtt gtagaaatga ataaactcat ccaatttctt ttccaagtga tattggttga
     6961 tcggaatgaa ataatccaag aattcatttc tacaagtttt cacccaacgt tctgcataac
     7021 agttttgcca gggagatcga atcgcagtct ttttgtgttt gataccgatc cgttccaaat
     7081 acttggtaaa tttatttcca aagagagagt cgttgtcggt gagaaaataa cgaaactccc
     7141 ttcccgcttt gaattgtttt cgaactacga atttcaaaac tcgtttcatc caatttgtag
     7201 tcgggtttgt atgaatatca aagtgaagga tttgtcttgt ttcaacatct aaaaagaaaa
     7261 cgacacgaaa gatttctttg aagtttgccg agtatgaagt aaagagatcg gaaacgatca
     7321 tcgtctcaga atgaagagaa tagaactgtt tccaattcat acgtttttta ggatctggtg
     7381 gtctttttgg aatatacttc gaaacggttc tttcacaaat attgtgacca agtttttgta
     7441 agagaccgtg gagtttggtc gctccccaga tattgttttc ttttgcgacc ctacgaatga
     7501 gtttgatgat attccaagga atgttgggcc tacctgtttt ttttcttctc gaaagtaatg
     7561 accaaaagat tttgaacttt ttctttcgcc attccagaag agtagcaggg gaaataagga
     7621 ttagattttc tttccaattt cgatcgagat aggaaagaat tacaagtttg aatctttcaa
     7681 gaggttttgt atgaaatttc tttttctttc gtttgtaggc gacaagttgg cttttaagaa
     7741 acaaaattcg ggctgtgttt tgagatgatt ttttgaagta aagaaaaacg agagagatga
     7801 agaaaacaca gtttgcagtg agagagagtt cgtaaaacaa ccattaacct ctgttaaaaa
     7861 atgattttag cgggaataga gtggaaaaac atgatggtca gagagccttt ttttaaacca
     7921 ttgccacatc tcagtaattt tctatatgca tctgtgaata tatcgtaata gtttcatcac
     7981 aatatgaatc ttttttgacg gacgcctaat ttgttatttg tcagtgatat aataattgac
     8041 acaaatcaca aagttttgca atttgttcga gtatttagag gacggagacg ttacgtcacg
     8101 gttttggaat gcagcttttg agttttaaag accaaacatc gaactacaac ggcgaaagcg
     8161 atcgcagcgg aaatactgcg acgcaatatg gattgaataa tgaaactgga atatacggaa
     8221 atgctaacat gttgcgatgc agattggagc gaagagcgcg gtttttcttc gcggaagtga
     8281 agaaaaattc gccccactgt ccccagtttt cctccctcct aacccctaat aaactaatcc
     8341 ctagcccctc gcagatagta agtttgataa cgatccttgc gtttcatgtt tcttttgtat
     8401 taccgtttgc gatttttagt tttttgtttt ccgccagtag ctctctggaa gcccaaagtg
     8461 tgccggtact tggaagcact aaacaatttg caaatgacga actaaaacct tacgtagacg
     8521 cggccaaggc cagctctatg gattctgcca cgtttttaaa ttcggtcaca ggcggagaac
     8581 aggtaattga agcggcctgg gagacgagtg taaatgctga gatagaagca attgtaggag
     8641 gagttacaaa ttcggattct gtgaataacg taaacgtata caaagacgcg gtaagggctc
     8701 agttagaact acaaaaacaa caggccaaaa gtcagtggat agcagatgca aacgcgtata
     8761 tccaagcgga actacaaatc tttttagctg ttttgtccca aaacacatcc aacaacgtaa
     8821 cctcgtctaa cacaaatgct gtgaatacgg ttaacccaac ggtgcaagcg gtgacaacaa
     8881 ctcccgcttc tcaagggaca aaccccgcac aagcggcaca aagttattac caaggaagcc
     8941 agctctggga tacaaagtgg caggatttac tgagtaaaca aaatacctgg gaacagaatt
     9001 ctttgaattc gatccaaaac gggattttgc aatggaacca gtcgattaca ggtttagaaa
     9061 atgataaatt agcctatttg aatggaattg aacagactaa ggctcaatgg ctggccaaca
     9121 aacaactgat ccagaacgct caaagtcaga tgagatctgc gttacaatct acgataacga
     9181 atatacggaa tcaagagaat caattgaaaa acagcgcatc cagcgatcct agtttagttg
     9241 ccgtatttgg agacatggat ggattgcttg acgatctaca agacgcattg aattcgaatt
     9301 cgtctttggg aacactggcg gagaccttgg gaaacttttt tcaaagccag atttcaaacg
     9361 caaccgcgaa agcggactac tggaatgttg caaagtggca agaaacgtat gcgactcaag
     9421 ttctagagtt taaaaaagaa gtggcgactg cgaacttaag ctgtagtgga agcagttcct
     9481 gcaactactt gtctaccgga tcccatgcgg tgacatacaa cgcagatgga aatgtatatg
     9541 gttgggctgc cacgaatgga ggatttcaga gcggagtttt agtcagtagt tttgatccat
     9601 atacgactgc aaacccgatg tatgaatatt gtcagcagaa tcctggtagt ttctggtgta
     9661 taatttcacc accctcgtca tcaacgatca ccgttgatcc taacgctagc agtggatact
     9721 acagcgaagg acattacgag gcggtttgtc atggaacagg aaattgggga ggaacttgtt
     9781 ggggaggaac tgggcactac gcgttagata cgacggattg tagtggtaat cctggtgggc
     9841 ttatgtgcgg atatgataga agttgggtaa ccgacgacag ttattctacc tcggtatcag
     9901 aaagctttag ccaggcacaa aaagaccaaa tagcaaaaaa caataatata cgaaatgcag
     9961 tattaggaag ttacaataca gcgtttggat tgtcttctca ggctgggaac gcgcttgcgg
    10021 gatcaagcgt agctcttgaa accaaagtat atttaggtgg gactacttta aatagttcga
    10081 actggtatgg atcgatggga cttgttgaac aagtgcaggt tcaaacgaaa tacaaataca
    10141 tagactctgc gatgcaagca aaccaaaact tttggaccag catgaaaaca cagtttacaa
    10201 atattgcatc tacctttttg tccttggtga atcctttaaa aaactgggaa gaaagatcgc
    10261 aagagtatga agaagaatat caggcgaaac tattagaact agaacaaaca aaacaaagta
    10321 caatttccaa ctacgacaac caaattaatc agatgaaagc ggccagaggc gcttgggtaa
    10381 ctgaagttta cggttatcaa atagcaggaa ttgcaggaag ttctgataac gcaaatagtc
    10441 aatacagaag tggacaagag aactggtcgg atacgatttc tgtttttcaa caagcggaat
    10501 tgaattggta tttgtctgcc aaggatacgt tacaacaagc ggtaacatct cctaacggag
    10561 aaacacagtt tcaaacaaac gcaattacac aagcaaacca gatccagacg cagattacaa
    10621 attcggaaac aaacacaacc cagctttaca atgcagcgac aggactgtat caatcctatc
    10681 aatacgcggc ttctggaaac ttgatgaacc aggcattgac gaacctgcaa aaccaaacga
    10741 actggaacca gcaaggagcg aacctttcag cgagtatcgc ggattctttt ggaagaagcg
    10801 agagttacaa aactgcggag ttgaatgcaa gtaatcgaat caatgcactt gcacaaacga
    10861 tctatggaag tggtgcgtat atagtagaca atactgaatt aaatcagatt caaactcaag
    10921 ccagtggata cggacagaat caaacgaatt ggcaaaatga aattaacgga aataacggag
    10981 gttttaactt taacggtaga agggcgaata gtatatccac aacattagaa tatacaaata
    11041 tacgaaatga tatatctgtg gcgaccacgt tacaagaaga agtggtagat gaagaaagag
    11101 gttatttaaa aaccgcaaat gaatattttg agaagtcaga aaaataccaa gagttagcag
    11161 agaaagccaa aagcgaagct aagtttgacg aggcagcact ttacaccggc tatgcggtaa
    11221 gagagaaagg aaacgcgatc acctttttga aaaagaaata caatggaatt ggtgaagaga
    11281 taaccgggga agtagataac cgaggactga catatacaag aaattctttt ttgagttaca
    11341 gagacacact tttaaacaag aactttcaga acagcacaca agtacaaaaa caaatccaag
    11401 aaggaaagaa tcaagtagca gggatcataa cggaaggaga gaactacaac cagatccaag
    11461 gaatgattca aacagcacag aacttgaacc aacaaggagc agagaacaaa gagagagtgg
    11521 aaaaactctt agcgcaatcc aaggaactag ctgagaagaa tataggcgaa gggcttttgg
    11581 acggactaca agagatgata gcaagcatcc agagttcttt acctcaagaa gtcagtaaca
    11641 atggagtgag tcaatacatc caagcgcaag agaaagagtt agcagagaaa caagaaaaag
    11701 cggatgaact gctgagtcac ataaactcgt tagtaacaaa taacaacgat ttggcggcac
    11761 tacaagctct gttacaagga agtagccaag gattgaactt agcagcaaat agcgcagtat
    11821 ctaaatactt agacgactat gctaagaaac tacaaaaaga caacgaagaa agaagtacca
    11881 atctacagaa gacactttta gaatctctga cgaacggaga cgactacaaa tacctccgag
    11941 acgcaggata cggatttaga gtggatggag aaggaattac cgcttacaga gaagtctaca
    12001 gtggagaaat agagatcaat ggaagtgcga tgaaaagcac tagttattca cccgatttag
    12061 aatatcaata tatacgaata gagacaaagt ttaatccagg aaacctaagc gtggatatgt
    12121 taaatccgaa caacacaacg tttagcgcgg agatggtgag tagtgtaaag ggatatatag
    12181 acaatctaca aaagaacgta gaggtgatgt ttgcccagtt tagcgacaaa acaaacgaaa
    12241 tcaaagaaga atacgttcag aatgaggaaa tagaaagtta tcaaaagaaa ctgtatgaag
    12301 caagtaagga gaactactta gccgcgttcc agggtttacc tggagaattt aaggaagctt
    12361 ttgaagggga gatggggagt acgaaggact atcattccca atcgaaatat ggttttagcg
    12421 cggggagttt taaaggccaa agcggagata tgaaaaagat cggcaaatcg atgtatgacg
    12481 gagcaagcat tgatgacact gtatttgctg gaagtagaga gttaaaagga aacgtaacga
    12541 tcaaaggagt tccagtagaa gtaaactacg ggatgcagta tttaatagtc acgtctggat
    12601 ttgatatatc gaagataggg tttaacttta atttaaaggg ccttggaaca aactatgtag
    12661 acaatcaact gagtggagta agtcagaaat attctatata taccaaagat atacaagaga
    12721 gaatagagag acaagcgaag gcgaatgacg cggagatgga caagaaggga ttcgtcttta
    12781 acgtgttaaa cggaatgagc ggaggtcaaa aagtaaccca agcagtagaa ggagagatcc
    12841 ggagtagagt aacgggtgca atcgcagaag cgaccggact accagccagt tttgtaggag
    12901 cgcttgtagg tggttctaac atgaaacagg cgatgaaggc gtatgagaag agtgtaacaa
    12961 cagaagcgat ttctaaagcg actgggatcc caagttggta tttagatcaa aagattgcgg
    13021 agaaagaagc gaatcatgcg atggcacaaa gtttttccta caatttagga agggcagttg
    13081 cagttggcgc agttcttacg accggaggcg tattggccgg cgttgcgctt gcgacgaatc
    13141 ctaaattgat ggattcgttt aataaatttg cggatcatat cggtaaacaa gcgtatgaga
    13201 ataaagagat aatagataca gcagtaactg tagccgcgac agtagcagct cctatgactg
    13261 gaggaatgag tttagtagcg ttagccggtt acaatgttgt gaaaggagcg acagaaggcg
    13321 gcgtcttagg agcgttagcc ggtgtagcta acgtaggtag tgcgtattta agtacctata
    13381 cgtttggaat cgtgtcttac aatttgagtt attcgtatgc ggatggtttt ggagcgagcg
    13441 taggtggtgg ctggcaagta gcaaaaggtt taggagtagg agctacgtta agctacaatg
    13501 aacaaagtgg ttttggagcg agtgtaggtt tccaagcggg tacaagcgca ctgagtttta
    13561 acggtggcct aagctattcc caaagagatg gtatatcggc taacgcagga atcggagttg
    13621 gtttaggagg taaaaaacct acggggtcat tgaacttagg agtgagttac aaccgacaag
    13681 acggtttagg gacgagcgcc gggatttcat ctaacaacaa caagataacg cacggaatgg
    13741 gtttaaacat tacaagaagt gaatatgggg gttggggagc agatgtatcc agtgacaact
    13801 acggtccagg gaacttgagt ggtggacttg catatacaca aagagacggt tttactgtta
    13861 gtttgaatgt aaacggtacg aatgcgttta attacaattc ccaaagtggt ctttcgtcta
    13921 acactgattt catgtctcag tatgcgatga acaatggttt ggcgcaagga gttgctgaag
    13981 atacagatac atcggaacct aactctgctc aacaacacaa caacgctgaa caaggtgcac
    14041 aagtaattga gggtgcaggg gtttcgacaa cgaggagaga aggagaaggc ggggacgcag
    14101 tagatcaaag aatcaatcag ttaaagaaag aattgagtga gggtattagt cttgctcatg
    14161 acaatggaac gatgagtgac gcaggcaatc cggcgttagc aagtgctgcg aaagagcttt
    14221 cgagcaaaat ggcagagttg cagaaactgg aaggtcagaa ggcggctggt cagaaacctg
    14281 gagttcaaaa agatggttcg attgttgtag ctggaagcaa caaaccgacg ttaggtgaaa
    14341 gagcttcttc cttgtttggt tccattgccg atggagccaa aggactgtgg aacaaggtaa
    14401 cgggtgttca gaccggaaca gcaatcggtt caaatcatta taatattgta attggcgata
    14461 cactaattta caaactgcac gaggaaggcc cgggttttag cagtaactct agtcaagctg
    14521 gagcggatga ccatcgttat ggacagaaac cgcttgtgga aacgatttcc aaaaccatta
    14581 atgaatggac tggcaataat ccggggtatc cgatcgtgac aaacgattta ggttacaagt
    14641 cgggagggta tgatccgcgt gcagatggaa cagcggaagc aaaaaaagca ggatattatc
    14701 agcatcataa agacggaaat gcgatcgact tgtcttatat ggtaacgcct ggtgtaacgc
    14761 aggatcatgt gaattatgat caaaataagg cttacaacag agacaaaacg attgaatata
    14821 ttaaaacaat ttcaaggaac attccggaag gtgttggaag caaaacgacg aattttataa
    14881 aattcaatga tcccgcggtg catgagtatt ttaaggataa tccattacca aatctggaaa
    14941 tgcgagctga caaatctgga actatgcaca gcaatcactt gcatttgcag ttaggtttac
    15001 cgaaaataaa acaacagtaa aggagaatat tatgatatta agaatattac tggttagctg
    15061 cattttatta aattcttgcg acaaacctgt taacaaagag gaaacgaaag tggaagtgaa
    15121 gacatatacg aagcaagaga aaatgaaaat gctggatgtg atgctttcga agctcttgaa
    15181 ggatattcaa gagaagaaaa actttactcc ttttttagaa gtaagcgacg aacacagcgg
    15241 atatactatt agtatagggg aaagtttggg ggatgaatta gttggcggca atttccaaaa
    15301 agaaggtttt agtaaattag agaaatatgt caccgttgag gaagttgtac gtcttttaaa
    15361 aaagggaagt aagggtggaa ttagcgaaag tggtagaagt ctttgggtaa tgtttgaagc
    15421 agatcgtttt gagtatggca tcgatttata ttttcccgaa aaagaagggc gttggatcgt
    15481 tcgaggtttt tcaagattga ggccggagag ggattagtaa caagtgaaca gggttccggg
    15541 gatggaacca aggagatagc ccggtgaagg ggtagcgaaa tgcggagctt ggatatacaa
    15601 ttaggcattc ctaaattaga aaaacatcaa gctcggcatg aagcgagggg aatgctttcc
    15661 ccttccagaa tcctagccac taaccaacta accgctaagc actcgaagag agtgagttac
    15721 aacaagcaag acggtttagg gacgagcgcc gggatttcat ctaacaacaa caagataacg
    15781 cacggaatgg gtttaaacat taccaaaagt gaatatgggg gttggggagc agatgtatcc
    15841 agtgacaact acggtccagg gaacttgagt ggtggacttg catatacaca aagagacggt
    15901 tttactgtta gtttgaatgt aaacggtacg aatgcgttta attacaattc ccaaagtggg
    15961 ttatcgtcta acactgattt tatgagtcag tatgcgatga acaatggttt ggcgcaagga
    16021 gttgctgaag atacagatac atcggaccct aactctgctc aacaacacaa caacgctgaa
    16081 caaggtgcac aagtaattga gggtgcaggg gtttcgacaa cgaggagaga aggagaaggc
    16141 ggggacgcag tagatcaaag aatcgctcag ttaaagaaag aattgagtga gggtattagt
    16201 cttgctcatg acaatggaac gatgagtgac gcaggcaatc cagctttggc aagtgctgcg
    16261 aaagagcttt cgagcaaaat ggcagagttg cagaaattgg aaagttacaa agcctctggt
    16321 cagaaacctg gagttcaaaa agatggttcg attgttgtag ctggaagcaa caaaccgaca
    16381 ttaggtgaaa gagcttcttc cttgtttggt tccattgccg atggagctaa ggggctgtgg
    16441 aacaaggtaa cgagtggaag ttctaaacct caatccactt cggtggcaac aacgtcagcg
    16501 aatatggatg cgatacgaaa cccgaacatt gtagaaacaa tcgattatcc aggaagctca
    16561 gctaaagcaa agggtgccga caaggcatcg gacgatccag ttaaaattca tatcgtctcc
    16621 ggagattttg gacgagatac aactcaatgg acggatatgg cagattttag agacaaacct
    16681 cattacaacg ggcgcgataa ccctgcaaag gtagacttat cgggtaaata tgctaatcgt
    16741 gatatggctt ggtttggacc gaatgcgaac tttagagtag acggtgtgtt tgcaggtgag
    16801 aagatcagcg gctctcggat tcaactttcg gttttagatt cgaatggaaa tgcggttggt
    16861 caattgaata tgaaacattt caaagaaatt aaccaggcaa tatatcaggg taaaggacag
    16921 attttccctg gagggactta cataggtaga acaaatgaca aagttggggt atcagaagga
    16981 cctcatttgc atactgaagt tacaaacgag tggcttgatc aaggtaagac gcaaggagtg
    17041 aaatatactc gtcaagatat ctacaaatgg atgcgaggag agaattaagg agaatataat
    17101 gaaaacgatg tacaagagta ttttgatatt attaattttt atttcttgtg tttgtaaaga
    17161 ggaatccaag ggagaagaag tgaaaacgac aaaagtgaag ccagttttat tacaaaatgc
    17221 acatccgatc actcaacaga ttgtaaagat tttaagggag aacaagccag atgaattgat
    17281 ggcatatttg gatacgacat acggttttga aattgatgac tggtatattt ccttaccgga
    17341 tggctccgat catggggctg cacccaggaa gaaagatttt atgaaggatg gtattgatga
    17401 gagcggtaaa gatttaatat ttaacaatgc agtgatgcag aaagaatttg cggaaatcct
    17461 tcctggaatt gtttcctttc gagaagcatt tatgaatcca aaagttgaga ttaacaatta
    17521 ctttaagatg ggtgattacg gctatattag tgttcatcga gagaattaca tatactccat
    17581 cgatttaacc tgtaacaaga acggcaattg caagatcatt cggtttgaaa tcggcagaaa
    17641 gtaagttgtc ctagtccacg gcacattccg agtgcaaact ggacaaaacg gttcagaaaa
    17701 gtgaaccggc atgaaagttg cagtgcagaa aacacacgta aggcaaaaca gggttccggg
    17761 gatggaacca aggagaatag cccggggaag gggtagcgaa atgcggagct tggatataca
    17821 attaggcatt cctaaattag aaaaatagca agctctgcat gaagcgaggg gaatgctttc
    17881 cccttccaga atcctagcca ctaatcaact aaccgctaaa cactcgaaga gagtgagtta
    17941 caaccgacaa gacggtttag ggacgagcgc cgggatttca tctaacaaca acaagataac
    18001 gcacggaatg ggtttaaaca ttacaagaag tgaatatggg ggttggggag cggatgtatc
    18061 cagtgacaac tacggtccag ggaacttgag tggtggactt gcatatacac aaagagacgg
    18121 ttttactgtt agtttgaatg taaacggtac gaatgcgttt aattacaatt cccaaagtgg
    18181 gttatcgtct aacactgatt ttatgtctca gtatgcaatg aacaatggtt tggcgcaagg
    18241 agttgctgaa gatacagata catcggaccc taactctgct caacaacaca acaacgctga
    18301 acaaggtgca caagtaattg agggtgcagg ggtttcgaca acgaggagag aaggagaagg
    18361 cggggacgca gtagatcaaa gaatcgctca gttaaagaaa gaattgagtg agggtattag
    18421 tttagcagac ggaaacggaa caatgagtga cgcaggcaat ccggcgttag caagtgctgc
    18481 gaaagagctt tcgagcaaaa tggcagagtt gcagaaactg gaatcaaaca aagctgcgag
    18541 aagtaatgga gaaagtgcat ccgatcgtca tttaaaaaca ggtgaagatg caatatcaaa
    18601 tcacttagac aaacaaagaa gtgagaaacc gtatttgcag aaaggtgaag tagatgtcag
    18661 tgcgcaccca gactatcaca aaaagctaat taacatggaa ttggaaggtg gagtaagtgg
    18721 aggcaattta atccgaaatg aaaaaaccgg aaagttgtat tacagaacgg aaggtctcgg
    18781 agcggaccat acattgatcc caacgaatcc gaacgaaaga gtaaaatcac cttggactca
    18841 aacggaatta catactgacg gtagcaatgg aatttactcc ggagattatc atgcaccgaa
    18901 aggatcggct caatcagttt ggggacctgc cggtggaacg tttgagatta cgcgtataaa
    18961 aactatggag ttaggtggta atgaaattac aactcgaact gtaattaacg ggaaagaaat
    19021 cattgaacat cacagacacg taatgaatca aatgccggac gtagcctaca atgctttcaa
    19081 aaaaggaact tcactaccgt atggaactcc gatcggatat accgggatta ccggaaacat
    19141 ggccgtatcg atcaacaacg acaagaatag tccgaggttt ggaatgttat ccgcaccggc
    19201 gtatcatatg cacacgaaag tagacaacgc cgaaacacac accggcttta tcaaaggtgt
    19261 gacgtttggt ccggaggtga gacaatcaca aggtttacct gcttttgact atgcaggcta
    19321 ttacaagaag aaagcattag atttattaac cggaggaaat tgatgaaaac gaagttgata
    19381 gcgattttaa taatatgttt ggcggggact atgggaattt ttgcggaaaa gagtctgaaa
    19441 gaaaaagcat acgagtatta cagttccatc agtcctgagt tcaaaaaata caatttagat
    19501 atggagcctg agaagattga aagtttaaga atgaaggaaa tgacggatga gggaatgaaa
    19561 taccttgttg tttttcccaa tttgcaaact ttgaatttag aagattctaa agttacagat
    19621 gaaggcttga aacaaatttc tgcattccca aagttggatg atctaacttt gggacgaact
    19681 aaaattacga acaaagggat tgaatacatt tctaagagta aaacagtaag aatcctatac
    19741 ttatatgaaa tcaccactat tgacgacggt tgtattcctc atttattgaa aatgaaacaa
    19801 ctgacaatgt tagagttatc tgcgatgaat aatatttctg aacagggatt gaaaaaactg
    19861 agaaagggat taaaggctca agttactacg cagtgagttg attgttttag aaagtgtaat
    19921 gaatcaagaa cattcgcaat ttcttgattt caacgagatt gggttccggg cttttgaaac
    19981 gaagagaata gcccggggaa ggggtagcga aatgcggagc ttggatatac aattaggcat
    20041 ttctaaatta gaaaaacatc aagctcggca tgaagcgagg ggaatgcttt ccccttccag
    20101 aatcctagcc actaaccaac taaccgctaa gcactcgaag agagtgagtt acaacaagca
    20161 agacggttta gggacgagcg ccgggatttc atctaacaac aacaagataa cgcacggaat
    20221 gggtttaaac attacaagaa gtgaatatgg gggttgggga gcagatgtat ccagtgacaa
    20281 ctacggtcca gggaacttga gtggtggact tgcatataca caaagagacg gttttactgt
    20341 tagtttgaat gtaaacggta cgaatgcgtt taattacaat tcccaaagtg ggttatcgtc
    20401 taacactgat tttatgagtc agtatgcgat gaacaatggt ttggcgcaag gagttgctga
    20461 agatacagat acatcggaac ctaactctgc tcaacaacac aacaacgctg aacaaggtgc
    20521 acaagtaatt gagggtgcag ggattgaagt tgagaatcgg aagagagaaa acggtgggga
    20581 tgataatcat tattacgaca aagacggtaa tatgagaata cgagtaactg attcgaacgg
    20641 agattcgtat tacagggcag ctactccgga agaagctcat cgagttcaga atggaaacgg
    20701 tctgacgatg gcgagtgaca cgggaaaacc aataaatgga atttacggag aaacaaaaaa
    20761 tgcctctggt gatagaattg ttagagtttc cgatgatatg agtatcaatc tcaaaaagga
    20821 tggatcgata tttcaagtat ttgaagcaag gggtttacgt ggatcagagg ttgtcgcagg
    20881 tacacatgat caaaatgccg attctagtaa aattaaatct aatgcttgga gtaaaacgga
    20941 aatgcatgat agtggccaga agggtcaagc cgatatgtat gcaaaagaag ggactccaat
    21001 ttcaatcgtg aacgcaaaga ataatgaatt taagatcgtt agctggggat caagttcaag
    21061 atcaaaagac ccagggaact atgctgttgt tcattttact gatactgatg gtgttgaaag
    21121 gaaagttcag tttggtcacc ttcaaaacaa agttccagaa tatataaaga atcatttcga
    21181 aaataataaa aataaagggc cattgaccct taaaacaggg actattcttg ggtatgttgg
    21241 gacaacagga aatcattggg ttggaaatat aaataataac aaaccaaatt ctggaggaac
    21301 ccctagaatt tcaccggaag actttacaac aggtccaaat gctcatactc acgccgtttt
    21361 ttatgatagc ccaaaagctg accgcgcgat acaaagtacg gatctaccaa gttgggttaa
    21421 atcttcgata ggatggaagt gaatatgagt aaaagatggg tgataattgt tgtatttacg
    21481 atgtttcttc tttgcggatg caaagaagaa acacagggga attcaaatgc aaatccacag
    21541 aaccctgcaa actcaagtat aaagaataca cctttgtaca aggaagcagt tgaatatcat
    21601 aaaaaaaagg gagacccatc atttgaaaat acacaggaca tggattccgt aacgaattta
    21661 acgattaata aagattacta tgatttggac aaagacgtta tccgatacat gatcttttac
    21721 cgaaacacag tttcttttga tattgcagat atagacttac ggggggctga tttaagttcc
    21781 attaattcta agaattaccc tgatttagga atattgggat ttgtgaatac gggaatagat
    21841 gataatcagc ttaagcaaat aatcatcgca aataccaaat taggtgattt tagtttagta
    21901 aatgagccga atattacaga cgcgtccttt gaaagttttc ttttgatgaa agatccttac
    21961 aaaataactt tgatttcaac ttcgatgagt gatgcgaaaa tcatggagtt aaaaaagaaa
    22021 cttaaaaata caataatatc gacaggtgat gaggggcata tttcaactga gcaagagaaa
    22081 aatagatagt gctattgtcc tagtccaaaa gccgtgtcac tatggatcgc aaaacagggt
    22141 tccggggatg gaacagagga gatagcccgg agaaggggta gcgaaatgcg gagcttggat
    22201 atacaattag gtatttctaa attagaaaaa tagcaagctc agcatgaagc gaggggaatg
    22261 ctttcccctt ctaaaaccta atccactaac gcctagccac ttgcaacgca agtaatcgaa
    22321 tcaatgcact tgcacaaacg atctatggaa gtggtgcgta tatagtagac aatactgaat
    22381 taaatcagat tcaaactcaa atttccacca acggacagaa tcaaacgaat tggcaaaatg
    22441 aaattaacgg aaataacgga ggttttaact ttaacggtag aagggcgaat agtatatcca
    22501 caacattaga atatacaaat atacgaaatg atatatctgt ggcgaccacg ttacaagaag
    22561 aagtggtaga tgaagaaaga ggttatttaa aaaccgcaaa tgaatatttt gagaagtcag
    22621 aaaaatacca agagttagca gagaaagcca aaagcgaagc taagtttgac gaggcagcac
    22681 tttacaccgg ctatgcggta agagagaaag gaaacgcgat cacctttttg aaaaagaaat
    22741 acaatggaat tggtgaagag ataaccgggg aagtagataa ccgaggactg acatatacaa
    22801 gaaattcttt tttgagttac agagacacac ttttaaacaa gaactttcag aacagcacac
    22861 aagtacaaaa acaaatccaa gaaggaaaga atcaagtagc agggatcata acggaaggag
    22921 agaactacaa ccagatccaa ggaatgattc aaacagcaca gaacttgaac caacaaggag
    22981 cagagaacaa agagagagtg gaaaaactct tagcgcaatc caaggaacta gctgagaaga
    23041 atataggcga agggcttttg gacggactac aagagatgat agcaagcatc cagagttctt
    23101 tacctcaaga agtcagtaac aatggagtga gtcaatacat ccaagcgcaa gagaaagagt
    23161 tagcagagaa acaagaaaaa gcggatgaac tgctgagtca cataaactcg ttagtaacaa
    23221 ataacaacga tttggcggca ctacaagctc tgttacaagg aagtagccaa ggattgaact
    23281 tagcagcaaa tagcgcagta tctaaatact tagacgacta tgctaagaaa ctacaaaaag
    23341 acaacgaaga aagaagtacc aatctacaga agacactttt agaatctctg acgaacggag
    23401 acgactacaa atatctgaga gacgcaggat acggatttag agtagatgga gaagggatta
    23461 ccgcttacag agaagtctac agtggagaaa tagagatcaa tggaagtgcg atgaaaagca
    23521 ctagttattc tcccgattta gaatatcaat atatacgaat agagacaaag tttaatccag
    23581 gaaacctaag cgtggatatg ttaaatccga acaatacaac gtttagcgcg gagatggtga
    23641 gtagtgtaaa gggatatata gacaatctac aaaagaacgt agaggtgatg tttgctcagt
    23701 ttagcgacaa aaccaaagag gtaaaagaag aatacgttca gaatgaggaa atagaaagtt
    23761 atcaaaagaa actgtatgaa gcaagtaaag acaactactt agccgcgttc cagggtttac
    23821 ccggagagtt taaggaagct tttgaagggg agatgggagg cttaaaaggt taccacgaac
    23881 aaggatctaa atacaacttt ggacagggga gttttaaagg ccaaagcgga gatatgaaaa
    23941 agatcggcaa atcgatgtat gacggagcaa tcattgatga cactgtattt gcgggaagta
    24001 gagagttaaa aggaagtgtg agtgttaaag ggattccggt agaagtaagc tacggaatgc
    24061 agtatttaat agtcacgtca ggatttgaaa tatcgaattt aggttacaac tttaatttaa
    24121 agggccttgg aacaaactat gtagacaatc aactgagtgg tgtaagtcag aagtattcta
    24181 tatataccaa agatatacaa tcaagaatcg agaaacaagc gaaggcgaat gacgaggaga
    24241 tggacaagaa gggattcgtc tttaacgtgt taaacggaat gagcggaggt caaaaagtaa
    24301 cccaagcagt agaaggagag atccggagta gagtaacggg tgcaatcgca gaagcgaccg
    24361 gactaccagc cagttttgta ggagcgcttg taggtggttc taacatgaaa caggcgatga
    24421 aggcgtatga gaagagtgta acaacagaag cgatttctaa agcgactggg atcccaagtt
    24481 ggtatttaga tcaaaagatt gcggagaaag aagcgaatca tgcgatggca caaagttttt
    24541 cctacaattt aggaagggca gttgcagttg gcgcagttct tacgaccgga ggcgtattgg
    24601 ccggcgttgc gcttgcgacg aatcctaaat tgatggattc gtttaataaa tttgcggatc
    24661 atatcggtaa acaagcgtat gagaataaag agataataga tacagcagta actgtagccg
    24721 cgacagtagc agctcctatg actggaggaa tgagtttagt agcgttagcc ggttacaatg
    24781 ttgtgaaagg agcgacagaa ggcggcgtct taggagcgtt agccggtgta gctaacgtag
    24841 gtagtgcgta tttaagtacc tatacgtttg gaatcgtgtc ttacaatttg agttattcgt
    24901 atgcggatgg ttttggagcg agcgtaggtg gtggctggca agtagcaaaa ggtttaggag
    24961 taggagctac gttaagctac aatgaacaaa gtggttttgg agcgagtgta ggtttccaag
    25021 cgggtacaag cgcactgagt tttaacggtg gcctaagcta ttcccaaaga gatggtatat
    25081 cggctaacgc aggaatcgga gttggtttag gaggtaaaaa acctacgggg tcattgaact
    25141 taggagtgag ttacaaccga caagacggtt tagggacgag cgccgggatt tcatctaaca
    25201 acaacaagat aacgcacgga atgggtttaa acattacaag aagtgaatat gggggttggg
    25261 gagcagatgt atccagtgac aactacggtc cagggaactt gagtggtgga cttgcatata
    25321 cacaaagaga cggttttact gttagtttga acgtaaacgg tacgaatgcg tttaattaca
    25381 attcccaaag tggtctttcg tctaacactg attttatgag tcagtatgca atgaacaatg
    25441 gtttggcgca aggagttgct gaagatacag atacatcgga ccctaactct gctcaacaac
    25501 acaacaacgc tgaacaaggt gcacaagtaa ttgagggtgc aggggtttcg acaacgagga
    25561 gagaaggaga aggcggggac gcagtagatc aaagaatcgc tcagttaaag aaagaattga
    25621 gtgagggtat tagtcttgct catgacaatg gaacgatgag tgacgcaggc aatccggcgt
    25681 tagcaagtgc tgcgaaagag ctttcgagca aaatggcaga gttgcagaaa ctggaaggtc
    25741 agaaggcggc tggtcagaaa cctggagttc aaaaagatgg ttcgattgtt gtagctggaa
    25801 gcaacaaacc gacgttaggt gaaagagctt cttccttgtt tggttccatt gccgatggag
    25861 ccaaaggact gtggaacaag gtaacgggtg gtggtttaag ctcaacaacg cattatacga
    25921 atacaccggg cgaagggttg ccgcatcaat ttaatgcgaa tggagaagga ttttacaacg
    25981 tagccggaca aggaacatat atggaacaca aatacggaca aaagccattg gtggatacgt
    26041 tgtcgaatgc gatcagtgac tggcacaaga acaatccgaa tagtccaata ccagtgaatg
    26101 atttgggcta caaatcgggt ggatacgatc cgaacgtaaa caatgatccg aaaatcgtta
    26161 aacatcacgg cggaggaaat caagtggatc ttggatatat tgtaagtgat ggaggaaaat
    26221 acggcgggga ttacaacaac aatccaaaat atgaccgaga caaaacgatt gaatttatca
    26281 aaacaatatc aagaaatatg ccagaaggag taactggctc tgtaaaattt aacgatctga
    26341 aagttcacga atattttaaa gacaataaat taccaaattt gcaaatgaaa tccgatgatc
    26401 tttcaaaacc tgatgcgaaa gtaatgcaca gtaatcactt acacttgacg ctaaatttac
    26461 cgaaatcaaa acagcaataa aggagaatga gaaaattatg ttattcagaa taatactgat
    26521 tggttgtatt tttttgagtt cttgcgaaaa gccagaaaac aaagaggaaa gaaaagtgga
    26581 gatgaaaaca tatactgaaa aaaaaatgtt aaaagaattt aacattctcc tgcctaaaat
    26641 tgttaaagat attaaagaaa aaaagagctt aatcccatta agtgatttaa gcacccattc
    26701 aggtgatttt ttttcatatg aaactaactt ccgaggcaac attagagatg atctggaagt
    26761 tatagaaaaa aatatttcct atcttgatat aattaatgtg ctaactttag gcaaacggtt
    26821 tgtagatgaa gaaaatggtg atgggattca gatcacttat cgtaaacata gcataatgtt
    26881 tcaatttgat gaaggagaag gaaaatggaa agtttcaagc atcttggttg aaaaataatt
    26941 cggcgaggcc cgcaaaaatt aactttgcag ataatcttct aatataacta aaatattaaa
    27001 gagacatgag aacattatga tattaagaat attgctggtt agttgcattt tattgaattc
    27061 ttgtgacaag cctgttaaca aagaggaaac gaaagtgaaa acatatacca agcaagagaa
    27121 attaaaaatg ttagacgtaa tgctttcaaa actcttgaag gatattcaag aaaagaaaaa
    27181 ctttactccg ttcttagaat tgagcgatga acacagtgga tatactatta gtatagggga
    27241 aagtttgggt gatgaattgg tcggtggtct cttccaaaaa gaaggattta gtaaatttga
    27301 aaaatacgtt accgtcgaag aagttgtacg ccttttgaaa aaaggaagca aagaacatat
    27361 tagcgatgac ggcggaagcg cttcaataat gttgaatata gatcattttg aatatgattt
    27421 gcatttcttt tttccagaaa aagaagggag atggattgaa cagaattttt caagactaag
    27481 gccggagagg gattagtaac aactgaacag ggttccgggc ttttgaaacg gagcagtagc
    27541 ccggtgaagg ggtagcgaaa tgcggagctt ggatatacaa ttaggcattt ctaaattaga
    27601 aaaacagcaa gctcagcatg aagcgagggg aatgctttcc ccttccagaa tcctagccac
    27661 taatcaacta accgctaagc actcgaagag agtgagttac aacaaacaag acggtttagg
    27721 gacgagcgcc gggatttcat ctaacaacaa caagataacg cacggaatgg gtttaaacat
    27781 tacgagaagt gaatatgggg gttggggagc agatgtatcc agtgacaact acggtccagg
    27841 aaacctgagt ggtggacttg catatacaca aagagacggt tttactgtta gtttgaatgt
    27901 aaacggtacg aatgcgttta attacaattc ccaaagtggt ctttcgtcta acactgattt
    27961 tatgagtcag tatgcgatga acaatggttt ggcgcaagga gttgctgaag atacagatac
    28021 atcggaacct aactctgctc aacaacacaa caacgctgaa caaggcgcac aagtaattga
    28081 gggtgcaggg gtttcgacaa cgaggagaga gggagataat gatttagatg cgttaggccc
    28141 taattctgga ggtcctaacg atccttcttt aggtaagggc aggaacttgc aaccgtatcc
    28201 agaagatcgc gctgtggtcc acaatcatga ttatagcgag ggaagtaagg ttggcgacgg
    28261 taaattgaat ataatcgagg gagtggtttc taatccatta ggaaatccta attctcctaa
    28321 tgtaacgatc tcttcggctt ggggaaatgg aggctacttt ccgagtagga aagatcatat
    28381 tggagttgat tttgtaggac catcgggtag caaagtgaac tctgcaattt ctggagttgt
    28441 tgttgggact gcagaaggtg cttctattat gaactcagat ggaaaaccgg taggagtttt
    28501 ctttgacaag aaacatgtca atgcggatgg aacgaacggc gcgtatgtga cgtttgacaa
    28561 gaactctcca ggtggcaaga agccactaag caaggatcag ttagcaagtc ttgctaataa
    28621 cccgaagagc ggttccggaa atagcgtcac gatccgcagt acaatcaacg gtcatacata
    28681 cgatcttgct taccatcatc ttcaaagtcc tactccgttg caaaagcggg atattgtgat
    28741 ttccggacaa cagatcggga tcatgggttc tacgggacat tcgacaggag aacatttgca
    28801 tataactgta acgacaaaaa gttatccaca tggaattcct gctgattaca ttaggccagt
    28861 tgggaattac tatgaagtgg attccgtcta tttcataaac cacgcaacta aaaagtgagg
    28921 aaaaaattat gaatcgaacg agacttttta ttctattgtt tatcatccct tggtattccg
    28981 tattttcggc tccaattcat gagttgttga aggcatcaga aagagggaat attaagaaaa
    29041 tagaatccat tttaaaatct ggcaaggtag atatcaatgg atatgacaag gatttagatc
    29101 catatattgg aaatgaaggg gagccggttg gtccgcctac aacggaaggt tatgggttta
    29161 ctgcattgca ttgggctgtt tacaaaggtc attttgaagc tgttcaatat ttggtggaac
    29221 atggagccaa tgtaaacgca gaaaaaccgg atgaagatgt gatgactccg attttttaca
    29281 cgggtggaaa cgaaaagatc atccgatatc tcatttctca aaaagcggat gtatttaaga
    29341 aagactattt aggttacact ttgttatata agtctgtatc agcaggtaga ttagatctac
    29401 tgaaaatgta tattgatttg aagttagatg tcaatgagcc gagtaataat tcagagactc
    29461 cgttgcatga agcaagttac cgaggatatg acaagatcgt aaagcttcta ttggaacatg
    29521 gggcaaaggt aaacacacta acagtagtga taaaacaaat tcctcctatg agttctggag
    29581 gacacacccc acttcattac gcggttttat ctgggaagct taatacagct aaaatattac
    29641 taaaatatgg agcagataaa acaattaaaa atggagatgg agaaactcct ttggacatag
    29701 cgaagaagaa aggaaacaaa gagctgattg agcttttgaa atgaagttta aggaaaaaga
    29761 aaaaataacg atttctagcg aaagcgatcg aagtgtaaat cctgcgacgc aacatttgtc
    29821 gttctatgat ttttttagaa tatacgaaaa gattgaaatg ttgcgttgca gattgaagcg
    29881 aagagcgcgg ttcgcgcaag cgaattcgcc ctattgtcct cagttttccc ccctcctaac
    29941 ccctaactcc ctaattccta accactcgaa ggggctatgc ggtaagagag aaaggaaacg
    30001 cgattacctt tttgaaaaag aaatacaatg gaattggtga agagataaca ggggaagtag
    30061 agaaccgagg actgacatat acaagaaatt cttttttgag ttacagagac acacttttaa
    30121 acaagaactt tcagaacagc acacaagtac aaaaacaaat ccaagaagga aagaatcaag
    30181 tagcagggat cataacggaa ggagaaacat acaaccaagt ccaaggaatg attcaaacag
    30241 cacagaactt gaaccaacaa ggagcagaga acaaagagag agtggagaag ttactcgccc
    30301 aatccaagga actagctgag aagaatatag gcgaagggct tttggacgga ctacaagaga
    30361 tgatagcaag catccagagt tctttacctc aagaagtaag taataatgga gtgagtcaat
    30421 acatccaagc gcaagagaaa gagttagcag agaaacaaga aaaagcggat gaactgctga
    30481 gtcacataaa ctcgttagta acaaataaca atgatttggc ggcactacaa gctctgttac
    30541 aaggaagtag ccaaggattg aacttagcag caaatagcgc agtatctaaa tacttagacg
    30601 actatgctaa gaaactacaa aaagacaacg aagaaagaag ttcgaattta cagaagacac
    30661 ttttagaatc tctgacgaac ggagacgact acaaatatct gagagacgca ggatacggat
    30721 ttagagtgga tggagaaggg attaccgctt acagagaagt ctacagtggg gaaatagaga
    30781 tcaatggaag tgcgatgaaa agcactagtt attcacccga tttagaatat caatatatac
    30841 gaatagagac aaagtttaat ccaggaaacc taagcgtgga tatgttaaat ccaaacaaca
    30901 caacgtttag cgcggagatg gtgtcagggg taaagggata catagacgat ctacaaaaga
    30961 acgtagaggt gatgtttgcc cagtttagcg acaaaaccaa agaggtaaaa gaagaatacg
    31021 ttcagaatga ggaaatagaa agttatcaaa agaaactgta tgaagcaagt aaggagaact
    31081 acttagcagc attccaaggt ttacctggag aatttaagga aatgttcgag ggagaaatgg
    31141 gaggcttaaa aggttaccac gaacaaggat ctaaatacaa ctttggacag ggaagtttta
    31201 aaggccaaag cggggatatg aaaaaagtcg gcaaatcgat gtatgacgga gcaatcattg
    31261 atgacactgt atttgcggga agtagagagt taaaaggaag tgtgagtgtt aaagggattc
    31321 cggtagaagt aagttacgga atgcagtatt taatagtcac atctggattt gaaatatcga
    31381 atttaggtta caactttaat ttaaagggac ttggaacaaa ctatgtagac aatcaactga
    31441 gtggagcgaa ccagaagtat gagatctaca aagaagacat ctctgcgagg atagagagac
    31501 aagcgaaggc gaatgacgca gagaaagaga gtaagggctt tatattcacg attttgaatg
    31561 gaatgaacgg tggctctgga agtatgggcc agagatttac acaggctgtg aagtcggaag
    31621 cacaaagtcg tataacggga gctgtagcag aagcaacggg attgccagcc tccctcgtcg
    31681 gagccttagt cggcggaagt agtatgaaag acgctgtgaa agcgtatgtg aaagacgaga
    31741 cgactaacgc gatttcgaaa gccacaggct tacctacgtg gctgatttcg aaccagatgg
    31801 agaagatgaa caaaccgaag gaacaatggt atcaaagcca ggagttccag atggtaacaa
    31861 cggtagctgc tgtagtggca gcgcctttga ccggtggagc ctctctcatg gtcgcgatgg
    31921 cggttaacgc aggacttgga gcggctacag gagcggcaag cggcggacta aaaggcgcgt
    31981 tagtcggtgc cgtaggcgga gcagctggtg ccgcggtaag aagttttact ggaggagctg
    32041 taacagtagg actgagttac tcagcagaga acggctttgg agcttccgtc ggagtaggct
    32101 atggaccagc aacggtgagt gtgggagttt cggagaaagg tggagcaaca gtagacttag
    32161 gatttacgaa aggcggcttt aacgcgggtc ttagttacaa cagtaagaca ggaagtgtga
    32221 gtgggaatgc aggattagaa gtagcgaaag gaacaagtct tggaatcagt tacaacgaag
    32281 gcgacggctt tggagctagc attagtaaaa gtttagagaa tggagtgaat ggaagtttga
    32341 gttggagtca gaaaggcgga gtaggaggta gcattggcta cgaagtcccc ggagacaaaa
    32401 acaaatctaa agattcactt gcgaacaaaa tgcaaggggc cggaggaagt ttaaacttca
    32461 gtcaaagaga cggagtatcg gtagcggtta acgcgtctgg tggagtgaac gcaggaaact
    32521 ggagtcagtc aggaggcttc caagcaaaca ctaacttttt aaacgacaag tggaaggccg
    32581 actttgtatc gaaacaaaat gcaattgaag aacttcaatc gcaaggtttg agtaaggagc
    32641 aggcgacagc gattttggat gcgcaagcga aagcggattc gaaggctgct caggagagaa
    32701 acaatcagga aaccggaaaa tcggtgttag acggtgccgc gattgcaaca cagagacgag
    32761 agggagaagg acatgtaatc ggttttagcg atgatggtcc agagcctgca catggtggaa
    32821 ctccgggatc gcatggctct gatcagacga tgactcgatc gggtatagtg gatgccgacg
    32881 gcagaaccgt gttacatcct aaatctgggg ttcaagcaga cggttctatt ttggtaagca
    32941 ctccatccaa acgcgacgga gtgcaggctg acggctcgat ccaagtgaac ggttccaagt
    33001 atcaatatga gatcagcgat ggtaaaggaa acaagttcaa atatggatac ggcgctggag
    33061 gagaatcagg tgggattgaa catttaagtg taaatggtaa agctgtagaa gatggatcga
    33121 cggtaaggtt ggacaagaaa ggtaaacttc aagtagtaag agatataccg ttgaattcga
    33181 ccgtgtttgt gaatggaata gacaacaaac ctgctgaggc tttgcatagc cttcattcag
    33241 ttcaggagaa aagcggtagg gaagtatatt tggtttataa tcgaaccgat ggagtggtca
    33301 acgatcttgt gcatagtgcg ggtggtaaac tgggtaaaaa cgtagagacg tctcaaacag
    33361 tattaacaaa ttatattaaa gcaggaaaga tagatacgtt gattgctcat agccagggat
    33421 ctttgatttc aggtaatgct ttgattgatg ctcaaaggga caaaccagag catgttgaaa
    33481 gaatcaactg ggtaaacttt ggaagtcccg caggattgaa tagcattcca aatggtataa
    33541 gatcggcagt attctatgaa aatcaagcgg atggagtgac tgcatttggt catgcaggaa
    33601 gaagtattgc agcatttaat aatggttatg aaattcgtcc tggtagaaat atcggtcata
    33661 gcctggacag ctatgcagaa tccattggag actattttag aaaacgttaa tttggcaaag
    33721 gaatgaatca tgagaaagta tttagaattt gttttaatta ttctgctaat aacgagttgt
    33781 gatttattca agaaagtgga tcctgatttt aaggactatg tagttgatgg accgacagat
    33841 tttccatttg atccgaacaa gttacccgta atcggagtca ccacggaaga ggatttaaag
    33901 aaaatgtatc ccaaaccgta tcgtatttgg acatacaaga agccgatccc taaagaaatc
    33961 atgggaaaga aattcaatat ggatcgaatt tactattacg taaaccttca gacggaaaag
    34021 atatccggtc ccggaaaatc cggctatttc ggtaaagatt atctctactt ttatctcttt
    34081 atcgagaagg gagttgtggc tcaatatctt gtaagccatc atgtaaggaa aaattggaag
    34141 gaggactggg cgcttggacc gtatgaccgt tctgtttggg gattagataa aaaaaacaat
    34201 gaatcctggc cgggtcaaga cgaagatgca gattgttact ggttacagag acgagatcga
    34261 ttacagtatt ttcaaagcga cggtcataga aaaccttgcc cctactggga ggctgctcct
    34321 gcgtgggaaa agtagttact atgataattt cagaatatac ggaattcttg aagttcagga
    34381 tgaccgggtc cgggcttttg aaacagagga gatagcccgg cggggtaact caacacaacg
    34441 ctctctatgg gtcgcgttgt ggggtagcga aatgcggagc ttggatatac aattaggcat
    34501 ttctaaatta gaaaaatagc aagctctgca tgaagcgagg ggaatgcttt ccccttctaa
    34561 aacctaatcc actaacgcct agccacttga aacgctagta ttagtaaagg ttttgataac
    34621 ggagtgaatg gaagtttgag ttggagtcag aaaggtggag taggaggtag cattggctac
    34681 gaagtccctg cagacaaaaa caaacctaag gatccacttg cgaacaaaat gcaaggagcc
    34741 ggaggttcac tgaactttag tcaaagagac ggagtgtccg cgtctttcaa tacgtccggt
    34801 ggtgtgaatg cagggaactg gagtcagtcc ggtggttttc aggcgaacac gaacttctta
    34861 gcggacaagt ggaaagcaga ctttgtatcg aaacaaggtg caattgaaga acttcaatcg
    34921 aaaggtttga gtaaggaaca ggcgacagcg attctggatg cgcaagcgaa agcagattcg
    34981 aaggctgctc aacaacacaa caacgctgaa caaggcgcac aagtaattga gggtgcaggg
    35041 gtttcgacaa cgaggagaga gggggaagat tcacatgggg caacacctca tgcacacgat
    35101 cacgatgatc cagattcgtt agaacccgcg ggaggaaagc caactaaaaa gacgcctgaa
    35161 caaatggaca gggaattggg cttatctccc ggaacgacta aaaaggcaat tgatgacttg
    35221 aaaggtagtt caaaggtact tcagactgca aaagaaacac tcgatccgag aaagaatgta
    35281 gtagtaaaga gtaatgagac agacgtaacg tatgcgggcg gaatgtatca gaagttgaaa
    35341 gaccttgaaa caaaacacgg attaacgggt ggaagattgg tcatgaacaa tgaatcgggt
    35401 tcaatctatt atcgctcttt tggagaggga ggaaattctg agacatatac tcgtaacggt
    35461 caagtaaaac ctggagaaca tatcaagact gacaacattg cctggacagg aatggacatg
    35521 cacacggatg agaaacaaat tggccaggcg gactactacg caaaacgagg aacggagctg
    35581 actattttga atagcaagga tggaaaattt actttggaaa aatttgcatc tggaggtgat
    35641 gtccaaggga ataaggcgat tgcccacttc aaagattctg taaccggaga agcaagaaca
    35701 caaactttca gtcatatgga caacaagatg ccttcgtatg ttaaagaatt tttaaattca
    35761 aaaaatcagg ttacattaac gcttcctact ggaactgttt ttggaactgt aggatttacc
    35821 ggaaacatat atgcgggaca cgtaacgagt tcgaaaccat tggatatgaa ggcgcatacg
    35881 cacatgggtt ttggcggtta tcaaccaacg gaaaccaatt acagcaaatc gactccatac
    35941 tgggattaca gcgtgatcaa ctttgacaaa tgggaaggga agagatgata actcaaaaaa
    36001 ttacaatcag tatattgctc atcggagcca tttttgcttg tgaagcaaag gagaatcaag
    36061 aaatgaaagg aaaaacttct actcaaaagc ctgtagaaat tacattagaa aacgcgaatt
    36121 cgtatttccg taagcttaca gaaaaagacg gtggcaaata cgatcctatt gtaaatgctg
    36181 atgcttggga aggtggagga tatgaagata cagattttga tgatgagggg atgcgatttt
    36241 ttagtttgtt caaaaatatt ttaatttttc atttagagcg cacaaaggta accgacaatg
    36301 gaatcaaatt actgattcaa aatcaaaaat taaaaagcct taatattggt tccaaaggga
    36361 tcactaacaa aagttgtgag tacctttccc aacttgaaaa tttagagtat ttgcatttct
    36421 ctagcgaagc ctctattgac gacgggtgta ttgattccat tattaaaatg aaaaaactaa
    36481 aagaactttc cttaggattt gttcccttta ctcgtcctgg agttgagaga ttgaggaaag
    36541 caagaccaaa tttgagtatt gacttaggtg atgtagagta ttgacattta gcttttcacg
    36601 tgagtatagc aaaaattaaa atgtctgaat tacaaataca gatgagtttt agaacttgga
    36661 ttttgttttt cgtaggcgat ccttttacgc ctgagagagc attagaaaaa ctgcaatcga
    36721 tggaagatca ggaacacgca aaacagattt ggaaaaagtt aaagcggaca gagtattagg
    36781 cgacgacttc aaaggattga agttaaactt aaagaaaaaa taaagagtgg aagagtgagt
    36841 tggtaaaggg aatggaagaa gacacaagaa aaaaaggata cgttctaggc gaggcagtaa
    36901 gagacaagag aagcggtcaa acgatgtatg tagacgcggc ttgggacccg gaagtgcgtt
    36961 gtgtttactt tgatgcagag aagaaaggac ttgtaaaggt acagatgtat cctgaagatt
    37021 tggagaggat taagggatta ctaccgtatc taccgaagta aaacgtaaac taaacgagag
    37081 taagacaaga ttttttggat ctaaatttct aaaactttgt cttaaaaaaa tatattagaa
    37141 atcatgagaa tattcaacag atcaaacttg cccggcggag acgtcgggtt ttttgtttgt
    37201 gggattgata ttaaaattct ttaatagctt tttctaaatc tttgtcggat atattttctt
    37261 tttccgactt gtcgtaaatg gagagaagag aaacaacctt gtcgattaga aagacgcaag
    37321 agataattct tgcgccgcct gatttacctt ttcctttgga agcgattgga atccggattt
    37381 tgtaacagtt ttggccgatg gcaacgcctt ggtttggatt gtttgtaaga gaaatggaaa
    37441 ggacttttat ttcttttttt agagaaggat attttttagt aagtcgtttt agttctctct
    37501 cgaaagtggg agtgggctca attttaaagc tcatccaata attgttccat tgatttggct
    37561 ttgagtttac cggctcggat gagtttagct tctttgaaac cttgtttgat gtcagcgaga
    37621 atttcttctt tgttgggatc tttttctttc ggttcggtta agattttaaa cttcacaaaa
    37681 gagagtccct ttaggatttc taagagtgaa tgagctttac tgtctttaat gtcgagaagg
    37741 actttcatga gtttgattat tgttattttt ttacaagaat gatgtcttgt cgaatttttt
    37801 cacggaaaag gtatgcttcg attaggtctt tgatcgattc ctttttttct tgaggaagtt
    37861 gttgaacttt ttggaacatt tctaaaagtt cttggtcttc taaattcacg cgagctacgt
    37921 tgctcgaatt tccatcgaga aggtaatctg tagtaacacc taacgcttct gcaagagcct
    37981 taagtttatc agcggatggt cttgaatctc cccgttcata cctaccgata tgattgtaat
    38041 ttaagtctgt gagttgtcca agttcttctt gagacatttt tttcatgacc cgaagttggc
    38101 gaagccgttc gggaaattga tccttagtat ttttcttctg tttagatgcc attttccttc
    38161 atttatcgct taaaattcat gcctgtcgat caaaagttcc tatttttcga ttgcattcta
    38221 tgacaagcgc gtcttatttt gtcttacaaa tatggcggaa tttactacat atatgtagta
    38281 aagcccgatt gaaatttttt tcacctccaa ggagcgatcc tcatgccaga atacatcccg
    38341 aaagaagaga tagcgcgatt gaaagaggaa acggaccttt tgtctttggt acgaagctac
    38401 gggatagagc taaagaacca cggagtgaac tggcttggcc gctgtccgtt ccacgaggac
    38461 agaacacctt cttttgtagt aacacctgca aagaatttgt ggcactgcat gggagcttgt
    38521 aagacaggag gaagcgcgat cgactttgta atgaaacggg aagacttggg atttagcgaa
    38581 gcggtggaaa tactacgcaa gttcaaactc cgcccagaga gaagtaagcc tgtgacactc
    38641 gaaagagttt taggaagaaa gatcccgacg acagagaagt taagcagtga agaaagagcg
    38701 gttgtctttc aggtattaga atattacgca acaactctta gacaaacgag aagcgcactt
    38761 tcgtatttac aaacgaggaa gattggaagc gaggaatcca tatccaagtt tagaatcggc
    38821 tacagcgacg gaaatttagg aaagatatta ccatccagac aaagtattgt aggacaaaga
    38881 acgagagatg tattgaagga atttggaata tttggagaga ccgggcaaga gtatttccaa
    38941 aagaaaatag tcatcccgat ctttacgcaa gagaaagaac tgtgtgggat gtatggaaga
    39001 agggtattga cgagtaaaga cccaagaata cccaatcacc gttacttacc aggaagacat
    39061 ttaggaattt ggaatgaaga agacgcgttt gcaaagaaag agttagtgct ttgcgaatcg
    39121 atcattgacg cgttgacatt ttgggagaat ggaattagga acgtaacctg cagttacgga
    39181 gtggaaggct tcacggaaat aatccaagaa agaatattag aaacaggaat caagaagata
    39241 tacatagcgt atgacgcaga tatggcggga gacaagggag cggcttctgt atatcagaaa
    39301 ctcaaagaca aagggataac aatctttcga gtgttgttac cactcggaat ggatgtaaat
    39361 gaaatcgctg ttcgaaacga agaagtacag gacacacttt ttggactttt agaagagagc
    39421 gtgatactca cagaagaaga actcatgcct caatacaaag aaatgttttc agtagagacg
    39481 aacctttcca ccacccgacc gcaagaaccg cttttgactt cgcaagaact gaccgcctta
    39541 gtcgaatcac aaccccaacc ggaagtcaaa atcacaaaag aagaagtgga agtaaacttt
    39601 ccagaaagaa cgtatttagc caaagggctc tttcgaaatt acccaagcct agagacattg
    39661 aaagtgactt taaaggtgat tcaaggagaa agataccacg tagatacggt ggatctttta
    39721 agctacaaag gaaggacgtc gtatatatca actgcatcaa atgagttaaa agaaaaagaa
    39781 gaaataatca agagggaaat agggagactg atcaacgtat tagaagatgc gttgaacgca
    39841 agagagaagg agagaaatgt aaagacggaa gtggagctaa gtccggagga aagagcgcaa
    39901 gcaatacagt atttagaaga cccggaacta cttacgaata tcctaatgga ctttgagaga
    39961 tgcggacttg tgggggaaag agtgaattcg cttgtagggt atctagcgag tatcacgaga
    40021 agaacggaga atccacttgc catcatcata caaagttcat cgagtgcggg gaagtcaacc
    40081 ctgatggatt caattttaga cttcgtaccg gaagaagaga aagagaagta ttcagcaatg
    40141 acgggccaaa gtctcttcta tatgtcctcc acaaatctca aaaacaaagt cttagcgatc
    40201 tcggaagaag agggagtgga aagggcaaag tatgcgttaa agatactcca gagtgaaaag
    40261 aaaatcagca tagcgagtgc tatgaaagac ccgacgactg gaaggacagt gacggaagaa
    40321 tacagtgtag aagggcctgt tgtaatcttt cttacgacca caaacttaga gattgatgag
    40381 gagttagaga atcgttgtct gatcctaaca gtgaatgaag gaagagaaca gacaagaacg
    40441 atccttgaga tccaaagaga acaagagacc ttagagggaa ttgtcaagaa acgagacaaa
    40501 gagaaaatct taacactgca caagaatgta caaagggtac ttcggccttt agtagtagtg
    40561 aacccgtatg cgaaggaaat gaagtttccg gatacgaaac ttcgtatgag acgggatcag
    40621 aggaagtatc tcaccctcat caaatcgata gccttgttac aacaatacca aagagaaaag
    40681 aagattggaa aggatgagaa cggagagaga tttgaataca tcgaggtaga gaaagaagac
    40741 atggagcttg gaagtattct tgcctctaag atacttggaa ggactctcga agaactcact
    40801 cctcagacaa aggaagtatt gttttcattg tatgagatgg tggagaaaga aagtgaagaa
    40861 caaaatcttt ccaagaatgc agtgagattt acgagacgcc aagcgagaga gagacttgga
    40921 atgagtgata caagacttcg tgtccatttg agacggttag aggaattgga atacttggtg
    40981 gtacgaagtc gcggtcaagg acagttagtg gaatacgagc tattgtatga cggagaggga
    41041 agggagggag aagagtttac attagggctt acttttttag gagcaagaga gacgggagaa
    41101 acagacatac atcccgaaga gacagtagta gacgatggac ttttctcttg gaaagaaata
    41161 ttcgggcttg aaagaaaaga ggaagtgagg gaagttgtat gaaagaatcc gaatattctg
    41221 agtttcttgt atatttttgt tctggaaatt taggaaaatt tctcttgtgg atacgttcag
    41281 tttgtatcca gtgcaacaag gctcgggaaa acctgcattt taccacaggt ttgacgcaaa
    41341 cttcgccccc caaaagctca acttcgccta gcaaaaaggc cacttcgctc ccccttcgcc
    41401 tgggggtcgc ctggccttcg cctaggggtc gtcgcccccc gactctcgca ttctgtaggg
    41461 gtttagactg tgttttaagg caaaacacga gtttaacgct taaacaatgt attctaggga
    41521 gaaaaaagtt ttcccggagc ttgttgctgt tgttgctgtt ggttggtttt gaatccaaat
    41581 gaagtggcaa gagaagttag aaaccttgag gaattctcct gttggaagtt tcgagaatta
    41641 ttgttacggt tatttagaat ggaatcgaac agcgaagtca cacgacccat atacattaaa
    41701 gaatacgcat atatgtttga tgaatttttt tgattggtgt ggattgcgag agatccgtta
    41761 tccggttgag gtaacgttat ctgttttaga aagataccgt gcgcatgtat ctgggttaaa
    41821 gaacaagtat aacgggaaag atctatcgag cgcaagaaaa cacaagaaac tctcctcggt
    41881 gaaagactat tttggttggc ttgtaagaaa gcgagttttg cttttaaatc cgagtttaga
    41941 tttagagcta ccgaagtatg taaaaagaaa cataccacac aacgtgttga gtgtagagga
    42001 agcggaaaag atattgtctg tgccggacgt gacgaatgtc tttgggcttc gagacagggc
    42061 gatgcttgag gtaatctatt cgaccggaat ccgtaggatg gaacttggta atctttatgt
    42121 gagcgatatt gactttcaag ccaggacggt tcttgtgaga gaagggaagg gcaagaaaac
    42181 gagactgatc ccgatcagtg agagggcgct tggatgggta aggagatatt tggaaaggtc
    42241 gcgagttgta tttctgaaaa atgcaaaaga gccctatttg ttccttaatc aaagaggtaa
    42301 gaagatgaat cctgcgagta tcaccttgaa ttttacaaaa ttcagagatg cagcgggtgt
    42361 agcgaagcgt caagcggtgc atatcttccg acatacaaca gcaacgggta tgcttgacaa
    42421 cggagcggac atacgccacg tacaagagat gttagggcac gcggatctaa gtacgaccca
    42481 aatctatacc cacgtagcta ttagaaagtt aaaggaagtg tatgagaaaa cacatccgtc
    42541 cttgcataca ccggattcaa gttcattggt aggagcagag gaaagaacat tccaaaagat
    42601 tgaagaagaa gtagagacga aagcacaaga caaagattcc aatcaagaag agagtaacac
    42661 gagttaattt cacttttgaa agtgaaagtt gaaattcttc attagagttc taaagagttt
    42721 aaaactttca tctaccaaac actcaactgg ttagagcata tatatttcta accgataatc
    42781 caaaaccaaa acaagattca aaaaaactaa taaaagttag gaggccgaag gcgtttcaag
    42841 tggttagtgg tttcgaatcg ctagtgagag tgattccaag ttttccttac taaccactaa
    42901 ccaactagta actagcgact cgaagttagt gggagtagtg aaaattcttc tgaactaacc
    42961 actaaccaac tagcttacta acaactcgaa gagggagtat taagatgcaa atagtaacac
    43021 ttgcgaattt aaaaggtggg gtgtcaaaga caacgacagc aatcaatctt tcgatacagt
    43081 tgtcatacag aaagaagaaa gtgttgtgta tggacttgga tctaaacaac aacaagacgg
    43141 atttttttct aagaggagtg aatgaaaagg aattagaaga aaggaatgtg tatcacgcgt
    43201 tgcttgaaca gaaagagatt agagcttgta tgtatgaaac acgatttccg ggaatcgaca
    43261 tattaccggc aacactttca ttggggaaga tcacggagga attaggaagt gacccgaggg
    43321 tgttttctac gtttgaagag aatttaagaa aactagatta tgattttgta atcattgata
    43381 ctccagttta cttaagttta gaattacggt tcgcactttg gattgcggac ttggtattgt
    43441 atccagtgag gccgtcgaga tggaactttc aaggaaccaa aacgttactt ggagaaatag
    43501 aaagtatctt cgaagagatt gagggaaaag agaagagggc gaaaacgtta ctcgtccctt
    43561 cgattgtgag taagaggaag caggaagtag agagaatctt aaagttaaga cagaaatacg
    43621 aagtaactaa aacggtggta tggaagttgt cagcgattga aacggccaca gagatgggta
    43681 aggcgttaaa ggagaatacc aaggggtacg agttatttga agagttaacc aacgaagtat
    43741 taagaaactt aaaaggggtt aggaaatgaa agcagaacgc aatccaaaag aatccaagaa
    43801 agagacatcc acaaaagttt ctttagaaga gaaggcaagt gaatggatgg agatgcaaga
    43861 gtcaagtccc cggcccggat ctacattagg gaaacagtat ataccgaagg gtgtgacgtt
    43921 aaacccgatc gtgaagatgg tttctccttt gagtttaaga ccgaatccga acaacgactt
    43981 tgaccctttg agtgaagaag aatacaagaa tcttaaagag aatattgcac agaatggaat
    44041 cttggatgct ctaaccgcca agaaagacgg gatgcttgtg actggagaga acagatacaa
    44101 aattgcttta gagttacaag aacacgaaga cgagagtgta agacgtagag tcgagagtat
    44161 tccagttcgt tattatatga atgagcttac ccttgaagag gaatacgaca tcttagaagg
    44221 agacaattta tttcgaagac atctaacagc agaacaaaga aaagaacggt taaagaaaag
    44281 aatcttacgt aaatacaagg acgaacttgt tttagacaac cgaggtgggg acagaaaaag
    44341 cgaatcgtct aagacaagtg aagaaacaaa accagagagt gaattcaatt cagaaatgtt
    44401 aagcgaaggc ttcaaagaaa cggaatcaaa ctatcaggat gatagtttga tcggccattc
    44461 cggtaaagat ttagtaaaca atgaatcttc tcttgttgga agtggatctg aaaaatcaaa
    44521 agatgagggt catcctttga ttggtaattc gagtaagaat ttagccaaga aggtatcaga
    44581 aaatgaaaac atacctttag gaactgctaa aaattatatc tccgaattaa agaaggaact
    44641 caaaagcaaa gagccgaagg tagtatctga gaaggagaag aagaaaggga agaatgaatc
    44701 aaagagcaaa actttgcaaa gcaaggacaa ggtcaaagag tttcagaaga agtattctaa
    44761 gatgagttcg acggccaaga aagcggaagt gaatcgattg attggcaagt tgattcaagt
    44821 caggaagaat agagagaagt tagacgctca agtaacagct tttattaaag aagattcttt
    44881 gattgtggag aagctatttg cggtaggaga aaagaaacgg gttcaaggat tgtccgtatg
    44941 agagagagta accgaactaa gaaaacatta aggttattaa atcctccggt ttccgaatta
    45001 gaaagagaag agatgttatt ccaagaaaga atcgaaatct tttggaagaa atttcaagat
    45061 ttgagttctt cggaaaagaa agagaaagtc aaaggactgc tttcaagctt tcacaaatac
    45121 cagaagagaa tggagacact tctttttcag tggaagaatc ttttcgagaa ggagcaagag
    45181 atcaaaagaa agctcagaac gatcggagaa agaacgagag gaattcggaa gttttgattt
    45241 tagtgaaagc tcttcttttt agttggtttt tattatttct gaaatgtgcg attttttccc
    45301 tcgcttttcc tcaaagtgta agttgaaaaa ggattggaca aagagaaaat gaaacttgga
    45361 attaaaagaa catgatgacg gtaagcggaa ccattaaaaa gggcaagatt gtattagacg
    45421 agaaagtaaa agttcacgac ggaaaggttt tagtaacctt tatcgaagaa aaagaaagtg
    45481 actttttgat ttccaagaac acgggattag agttaaagaa attgaatttg gctggaatgt
    45541 ggtcggatcg tggaattacg gacggttctt cgtattccag agaattaaga aagaagttag
    45601 aaactcgtaa tgttgattga ttcggatgta ttgatcgatt atttgcgagg ttatgaaaaa
    45661 gcgacgacct ggcttcactc aatcgaaggc tctctttcta tttccggtta ttcttatttt
    45721 gaattgatcg aaggttgcaa gactggaaag gatttgcaga gattagaaaa attcgtatct
    45781 gcgtttaacg tgttatggct ggatgaaaaa gagattcaaa aagcgttatc tgtttttaaa
    45841 agtaacaaat taagacatgg aattggtttt atcgattgtt tgattggaca gactgcgttg
    45901 tcttacaaaa agaatcttta tacctttaat gtaaaacact acaaagcatt ttcgggaatc
    45961 aagattttaa aaccgtattt aaggtaacaa gtaacgttgt tatttcgttt tgcaagattt
    46021 agaagaaaac tttcttcttt agctgtgata gccggtaaca aagagatttc ggtttcaaag
    46081 ggaagagcca agtaagttaa cttatattga aaagaaacag agaatgattt gtgaaagaat
    46141 aaagtccttt cattcattta aattagaaat agaaacctga atttatcttc aatttcctca
    46201 aaaatatccc cttaaaacta ccctgaaatt tccttaaatt tccttactat cgttttcgaa
    46261 tgaagagtgg ttttcgtatt aaggatgtag agaaagcttt cttctttagt tgtaatgaaa
    46321 gggctttcca aatcacgaat agatttctgc tcttcaagtg ggagatgaaa aatggttgga
    46381 cgaaagacag aattgaagtt gaaatcaaag gggtaaagac tttaagatta gaattaccgg
    46441 atggattgaa tttgaacgag caggcgttac agatgacact cgccgtaaaa ctttatgaat
    46501 ctggtcagtg ttcgttaggt caggcggcga aagtagcagg agtgacaaaa cgtagtttta
    46561 ttgaaacaat gggtgccttt ggaggttcca ttttttcggg ctatacaaca caagattatt
    46621 tgagtgatat tcgaaaggtg cgattgattc aagaaacaaa atgtaaacgt aaagaatgaa
    46681 acaactggaa gatgtattta aaagaaagat ccgatttacc gaagaaagaa ggaaacatta
    46741 gaagaggatc accctgagat gttaggacaa gaagagagta ttgtagagtg tttatcgtct
    46801 cctgaacaag tgagacaatc ccgaacggat gggagtgtgg aattatttta caagtatttt
    46861 tacgaaacgt tagtgggtga caaatatctt tgtgtagtaa tcaagaatgg aaatgatgat
    46921 ttatttttaa tcacggctta tttcaccgac aaggtaaaag aaggaaaggt attatatgga
    46981 tagggagatc aagatttatt tcgacaaaga gtctgactat ttggaggttc tctttgaaaa
    47041 gaaagaaggt ttttttaaag aaacggaaaa cgatgtagta atggagaaag tggatgtatt
    47101 agggaatgta atcgggtttt cgattcttca agtgagttcc ttccagaaag aacctgtatc
    47161 cgtttttctt cggagtggtg ctgcttaatg cgtgttaaga gaaggccact ttcctttaaa
    47221 acatccaaag ttaatttttc aagttaggat attctttcgt tttgaaggat gtagaaagaa
    47281 actttcttct ttagctgtga ttgtattgaa ttccaaaaca cgaatgtatt gaagttcaaa
    47341 ggaaagagca aacgaaagag atcgtattta agagaaattc cgttaaagta aatgccagta
    47401 tttgaaatct cggctaaagt aatgcacaat aacggtttga atagatttcg gattaatgtg
    47461 taaaaagcta aattgaaaga gaaaaaaccg ggaaaaaaac cggaagaatg gaattcatta
    47521 atcaccttaa cttttaaagg aaagaaacaa tttacctttt atacattgtg ttccaaacgc
    47581 gtagcctcta aacttttaaa aacgatctaa agatgactcc gacgaaaacg tcggggagga
    47641 aggggaagag agagtagcta ataaaatttc aagtgtttga aatcaagaat tgaagatatt
    47701 cgatttttta gaatttttca caatgaaaaa cccctattta gtttagtttt ctaaagattc
    47761 ctcttgaaaa tgagttttta ggaattttta cgagttttta aaaggatcga aacttagatt
    47821 tcgttttaag gattcgattt gaaagtattt tcaaagaaaa atactaacat taactagcat
    47881 tgtatcaaaa tttcactcga aagggaattt cgtttcacga ctaaaagagg aagtggtgtc
    47941 ctaggtcaaa aaccgtcata tgtgaagtat gcggccttga gccagctaac gtatattaag
    48001 tggaacccat atcaagcggc ctctgaatga aagtaaatat gatgtaatcc tccaagaact
    48061 tttcgtttga taactttgga ggtagtagaa ggaaaggtga cttttcttcc gcagggagaa
    48121 tccttgttca aggcgagatg cggcctccaa agattgtaat agttgatgta ttcggaggca
    48181 acgacttgtg cgtggtttaa tgaaaaaatg ggaatgtgat tgaaacattc tcttcttaga
    48241 gatccgaacc aacgttctat gatgccgttg caccaaggag aagcgatcgg ggtatgaaga
    48301 gattgaatcc ctaaatcttc caaaccttgt agaatttttt taccggagaa aagaacatcg
    48361 ttgtctcgaa gaaggatttc aaactcgggg aaaatggatt ttgcttcttg aatttgattt
    48421 aaaacccata accttgtagg gttcaaagta atattgaaat gaatgatttt cctggaacca
    48481 agatgaatga aagctaaagc gtaaagagtg ttaccgtaaa tagtttgaat gcgacaaaga
    48541 tccattgcaa tggtataatt tttgatttga gagatgagat ttaaccaaac gttccaattt
    48601 cctctaaaag gattatacca tttaagaatt ctttgaatga ttcttttaac ggaagtcaaa
    48661 gagacatcga atcccaatat tagaagttcg gaatgaattc tggaagcgcc ccaatctttg
    48721 tttttcaaca tgtcttgaat ctgatgatat atattccagt ataacgggtc taccttgagt
    48781 gtgaattttg aataattttc tatattggtt tctcagaatt gtgaaaagat tcgtaatgtg
    48841 tttaggattt accttccaga gaaagtagag gattagcttt tcaaagagaa aaatccaaaa
    48901 ccaaggattg tgataaaagt gaatagaatc catctttgtt ttttggatgt tatcgaatag
    48961 aagtttgtaa ggacaataga aagagaaata gatttaattt cagtatataa cgtaaaagat
    49021 cgtaagttag gaaaatgcgg ttgtgtaaaa aaaacttgaa cctcttcttt tttcttgaca
    49081 aatggtggtg ttaggcgact cttcgattca tcgaagagtc ggtaaggcct tcgaaaccca
    49141 cctcattttt ttattttttc gaaattaaac taaacgtttt ccgccaaaga aatccttcat
    49201 tgaacagatg aaagccgtga ccaacaacga ctaaagcttt gaagttacga agcgaaagcg
    49261 atcgaagtgt aaatcctgcg acgcaacatt tgtcgttcta tgattttttt agaatatacg
    49321 aaaagattga aatgttgcgt tgcagattga agcgaagagc gcggttcgcg caagcgaatt
    49381 cgccctattg tcctcagttt tcccccctcc taacccctaa ctccctaatt cctaaccact
    49441 cgaaggggct gagtctcgca aaaactaaaa tgtgagaagt taagtccaag ataacagact
    49501 catgtgataa aatgaaatta tttgagaaga aaggaggcgg taaaactgac aaaaaacgga
    49561 ttcaaaatat agaatataat gaaagaatag agtatttaaa gtaacaaaac aaacaggaag
    49621 gcataggtaa ccctttgcca aataaagtta cacaaaagaa aacaagaaac agacgttagg
    49681 ctacgttttc gtaatgatag gtatgataga gaccgccgag aacgggagtg gaaacaagtt
    49741 ttccttttcc gtctttagga tcggagaggg aatcggtgaa tctttgttca aagcaagatg
    49801 ggttctgtgg ttgttgtaga aatgaataaa ctcatccaat ttcttttcca agtgatattg
    49861 gttgatcgga atgaaataat ccaagaattc atttctacaa gttttcaccc aacgttctgc
    49921 ataacagttt tgccagggag atcgaatcgc agtctttttg tgtttgatac cgatccgttc
    49981 caaatacttg gtaaatttat ttccaaagag agagtcgttg tcggtgagaa aataacgaaa
    50041 ctcccttccc gctttgaatt gttttcgaac tacgaatttc aaaactcgtt tcatccaatt
    50101 tgtagtcggg tttgtatgaa tatcaaagtg aaggatttgt cttgtttcaa catctaaaaa
    50161 gaaaacgaca cgaaagattt ctttgaagtt tgccgagtat gaagtaaaga gatcggaaac
    50221 gatcatcgtc tcagaatgaa gagaatagaa ctgtttccaa ttcatacgtt ttttaggatc
    50281 tggtggtctt tttggaatat acttcgaaac ggttctttca caaatattgt gaccaagttt
    50341 ttgtaagaga ccgtggagtt tggtcgctcc ccagatattg ttttcttttg cgaccctacg
    50401 aatgagtttg atgatattcc aaggaatgtt gggcctacct gttttttttc ttctcgaaag
    50461 taatgaccaa aagattttga actttttctt tcgccattcc agaagagtag caggggaaat
    50521 aaggattaga ttttctttcc aatttcgatc gagataggaa agaattacaa gtttgaatct
    50581 ttcaagaggt tttgtatgaa atttcttttt ctttcgtttg taggcgacaa gttggctttt
    50641 aagaaacaaa attcgggctg tgttttgaga tgattttttg aagtaaagaa aaacgagaga
    50701 gatgaagaaa acacagtttg cagtgagaga gagttcgtaa aacaaccatt aacctctgtt
    50761 aaaaaatgat tttagcggga atagagtgga aaaacatgat ggtcagagag ccttttttta
    50821 aaccattgcc acatctcagt aattttctat atgcatctgt gaatatatcg taatagtttc
    50881 atcacaatat gaatcttttt tgacggacgc ctaatttgtt atttgtcagt gatataataa
    50941 ttgacacaaa tcacaaagtt ttgcaatttg ttcgagtatt tagaggacgg agacgttacg
    51001 tcacggtttt ggaatgcagc ttttgagttt taaagaccaa acatcgaact acaacggcga
    51061 aagcgatcgc agcggaaata ctgcgacgca atatggattg aataatgaaa ctggaatata
    51121 cggaaatgct aacatgttgc gatgcagatt ggagcgaaga gcgcggtttt tcttcgcgga
    51181 agtgaagaaa aattcgcccc actgtcccca gttttcctcc ctcctaaccc ctaataaact
    51241 aatccctagc ccctcgcaga tagtaagttt gataacgatc cttgcgtttc atgtttcttt
    51301 tgtattaccg tttgcgattt ttagtttttt gttttccgcc agtagctctc tggaagccca
    51361 aagtgtgccg gtacttggaa gcactaaaca atttgcaaat gacgaactaa aaccttacgt
    51421 agacgcggcc aaggccagct ctatggattc tgccacgttt ttaaattcgg tcacaggcgg
    51481 agaacaggta attgaagcgg cctgggagac gagtgtaaat gctgagatag aagcaattgt
    51541 aggaggagtt acaaattcgg attctgtgaa taacgtaaac gtatacaaag acgcggtaag
    51601 ggctcagtta gaactacaaa aacaacaggc caaaagtcag tggatagcag atgcaaacgc
    51661 gtatatccaa gcggaactac aaatcttttt agctgttttg tcccaaaaca catccaacaa
    51721 cgtaacctcg tctaacacaa atgctgtgaa tacggttaac ccaacggtgc aagcggtgac
    51781 aacaactccc gcttctcaag ggacaaaccc cgcacaagcg gcacaaagtt attaccaagg
    51841 aagccagctc tgggatacaa agtggcagga tttactgagt aaacaaaata cctgggaaca
    51901 gaattctttg aattcgatcc aaaacgggat tttgcaatgg aaccagtcga ttacaggttt
    51961 agaaaatgat aaattagcct atttgaatgg aattgaacag actaaggctc aatggctggc
    52021 caacaaacaa ctgatccaga acgctcaaag tcagatgaga tctgcgttac aatctacgat
    52081 aacgaatata cggaatcaag agaatcaatt gaaaaacagc gcatccagcg atcctagttt
    52141 agttgccgta tttggagaca tggatggatt gcttgacgat ctacaagacg cattgaattc
    52201 gaattcgtct ttgggaacac tggcggagac cttgggaaac ttttttcaaa gccagatttc
    52261 aaacgcaacc gcgaaagcgg actactggaa tgttgcaaag tggcaagaaa cgtatgcgac
    52321 tcaagttcta gagtttaaaa aagaagtggc gactgcgaac ttaagctgta gtggaagcag
    52381 ttcctgcaac tacttgtcta ccggatccca tgcggtgaca tacaacgcag atggaaatgt
    52441 atatggttgg gctgccacga atggaggatt tcagagcgga gttttagtca gtagttttga
    52501 tccatatacg actgcaaacc cgatgtatga atattgtcag cagaatcctg gtagtttctg
    52561 gtgtataatt tcaccaccct cgtcatcaac gatcaccgtt gatcctaacg ctagcagtgg
    52621 atactacagc gaaggacatt acgaggcggt ttgtcatgga acaggaaatt ggggaggaac
    52681 ttgttgggga ggaactgggc actacgcgtt agatacgacg gattgtagtg gtaatcctgg
    52741 tgggcttatg tgcggatatg atagaagttg ggtaaccgac gacagttatt ctacctcggt
    52801 atcagaaagc tttagccagg cacaaaaaga ccaaatagca aaaaacaata atatacgaaa
    52861 tgcagtatta ggaagttaca atacagcgtt tggattgtct tctcaggctg ggaacgcgct
    52921 tgcgggatca agcgtagctc ttgaaaccaa agtatattta ggtgggacta ctttaaatag
    52981 ttcgaactgg tatggatcga tgggacttgt tgaacaagtg caggttcaaa cgaaatacaa
    53041 atacatagac tctgcgatgc aagcaaacca aaacttttgg accagcatga aaacacagtt
    53101 tacaaatatt gcatctacct ttttgtcctt ggtgaatcct ttaaaaaact gggaagaaag
    53161 atcgcaagag tatgaagaag aatatcaggc gaaactatta gaactagaac aaacaaaaca
    53221 aagtacaatt tccaactacg acaaccaaat taatcagatg aaagcggcca gaggcgcttg
    53281 ggtaactgaa gtttacggtt atcaaatagc aggaattgca ggaagttctg ataacgcaaa
    53341 tagtcaatac agaagtggac aagagaactg gtcggatacg atttctgttt ttcaacaagc
    53401 ggaattgaat tggtatttgt ctgccaagga tacgttacaa caagcggtaa catctcctaa
    53461 cggagaaaca cagtttcaaa caaacgcaat tacacaagca aaccagatcc agacgcagat
    53521 tacaaattcg gaaacaaaca caacccagct ttacaatgca gcgacaggac tgtatcaatc
    53581 ctatcaatac gcggcttctg gaaacttgat gaaccaggca ttgacgaacc tgcaaaacca
    53641 aacgaactgg aaccagcaag gagcgaacct ttcagcgagt atcgcggatt cttttggaag
    53701 aagcgagagt tacaaaactg cggagttgaa tgcaagtaat cgaatcaatg cacttgcaca
    53761 aacgatctat ggaagtggtg cgtatatagt agacaatact gaattaaatc agattcaaac
    53821 tcaagccagt ggatacggac agaatcaaac gaattggcaa aatgaaatta acggaaataa
    53881 cggaggtttt aactttaacg gtagaagggc gaatagtata tccacaacat tagaatatac
    53941 aaatatacga aatgatatat ctgtggcgac cacgttacaa gaagaagtgg tagatgaaga
    54001 aagaggttat ttaaaaaccg caaatgaata ttttgagaag tcagaaaaat accaagagtt
    54061 agcagagaaa gccaaaagcg aagctaagtt tgacgaggca gcactttaca ccggctatgc
    54121 ggtaagagag aaaggaaacg cgatcacctt tttgaaaaag aaatacaatg gaattggtga
    54181 agagataacc ggggaagtag ataaccgagg actgacatat acaagaaatt cttttttgag
    54241 ttacagagac acacttttaa acaagaactt tcagaacagc acacaagtac aaaaacaaat
    54301 ccaagaagga aagaatcaag tagcagggat cataacggaa ggagagaact acaaccagat
    54361 ccaaggaatg attcaaacag cacagaactt gaaccaacaa ggagcagaga acaaagagag
    54421 agtggaaaaa ctcttagcgc aatccaagga actagctgag aagaatatag gcgaagggct
    54481 tttggacgga ctacaagaga tgatagcaag catccagagt tctttacctc aagaagtcag
    54541 taacaatgga gtgagtcaat acatccaagc gcaagagaaa gagttagcag agaaacaaga
    54601 aaaagcggat gaactgctga gtcacataaa ctcgttagta acaaataaca acgatttggc
    54661 ggcactacaa gctctgttac aaggaagtag ccaaggattg aacttagcag caaatagcgc
    54721 agtatctaaa tacttagacg actatgctaa gaaactacaa aaagacaacg aagaaagaag
    54781 taccaatcta cagaagacac ttttagaatc tctgacgaac ggagacgact acaaatacct
    54841 ccgagacgca ggatacggat ttagagtgga tggagaagga attaccgctt acagagaagt
    54901 ctacagtgga gaaatagaga tcaatggaag tgcgatgaaa agcactagtt attcacccga
    54961 tttagaatat caatatatac gaatagagac aaagtttaat ccaggaaacc taagcgtgga
    55021 tatgttaaat ccgaacaaca caacgtttag cgcggagatg gtgagtagtg taaagggata
    55081 tatagacaat ctacaaaaga acgtagaggt gatgtttgcc cagtttagcg acaaaacaaa
    55141 cgaaatcaaa gaagaatacg ttcagaatga ggaaatagaa agttatcaaa agaaactgta
    55201 tgaagcaagt aaggagaact acttagccgc gttccagggt ttacctggag aatttaagga
    55261 agcttttgaa ggggagatgg ggagtacgaa ggactatcat tcccaatcga aatatggttt
    55321 tagcgcgggg agttttaaag gccaaagcgg agatatgaaa aagatcggca aatcgatgta
    55381 tgacggagca agcattgatg acactgtatt tgctggaagt agagagttaa aaggaaacgt
    55441 aacgatcaaa ggagttccag tagaagtaaa ctacgggatg cagtatttaa tagtcacgtc
    55501 tggatttgat atatcgaaga tagggtttaa ctttaattta aagggccttg gaacaaacta
    55561 tgtagacaat caactgagtg gagtaagtca gaaatattct atatatacca aagatataca
    55621 agagagaata gagagacaag cgaaggcgaa tgacgcggag atggacaaga agggattcgt
    55681 ctttaacgtg ttaaacggaa tgagcggagg tcaaaaagta acccaagcag tagaaggaga
    55741 gatccggagt agagtaacgg gtgcaatcgc agaagcgacc ggactaccag ccagttttgt
    55801 aggagcgctt gtaggtggtt ctaacatgaa acaggcgatg aaggcgtatg agaagagtgt
    55861 aacaacagaa gcgatttcta aagcgactgg gatcccaagt tggtatttag atcaaaagat
    55921 tgcggagaaa gaagcgaatc atgcgatggc acaaagtttt tcctacaatt taggaagggc
    55981 agttgcagtt ggcgcagttc ttacgaccgg aggcgtattg gccggcgttg cgcttgcgac
    56041 gaatcctaaa ttgatggatt cgtttaataa atttgcggat catatcggta aacaagcgta
    56101 tgagaataaa gagataatag atacagcagt aactgtagcc gcgacagtag cggctcctat
    56161 gactggagga atgagtttag tagcgttagc cggttacaat gttgtgaaag gagcgacaga
    56221 aggcggcgtc ttaggagcgt tagccggtgt agctaacgta ggtagtgcgt atttaagtac
    56281 ctatacgttt ggaatcgtgt cttacaattt gagttattcg tatgcggatg gttttggagc
    56341 gagcgtaggt ggtggctggc aagtagcaaa aggtttagga gtaggagcta cgttaagcta
    56401 caatgaacaa agtggttttg gagcgagtgt aggtttccaa gcgggtacaa gcgcactgag
    56461 ttttaacggt ggcctaagct attcccaaag agatggtata tcggctaacg caggaatcgg
    56521 agttggttta ggaggtaaaa aacctacggg gtcattgaac ttaggagtga gttacaaccg
    56581 acaagacggt ttagggacga gcgccgggat ttcatctaac aacaacaaga taacgcacgg
    56641 aatgggttta aacattacaa gaagtgaata tgggggttgg ggagcagatg tatccagtga
    56701 caactacggt ccagggaact tgagtggtgg acttgcatat acacaaagag acggttttac
    56761 tgttagtttg aatgtaaacg gtacgaatgc gtttaattac aattcccaaa gtggtctttc
    56821 gtctaacact gatttcatgt ctcagtatgc gatgaacaat ggtttggcgc aaggagttgc
    56881 tgaagataca gatacatcgg aacctaactc tgctcaacaa cacaacaacg ctgaacaagg
    56941 tgcacaagta attgagggtg caggggtttc gacaacgagg agagaaggag aaggcgggga
    57001 cgcagtagat caaagaatcg ctcagttaaa gaaagaattg agtgagggaa tcagtttagc
    57061 agacggaaac ggaacgatga gtgacgctgg tggaggatct ggagaagcgg cagcagcaaa
    57121 agagctttct aagaagatgg cagagttgca gaaactggaa tcaaacaaag ctgcgagaag
    57181 taatggagaa ctaaacggtc cacttgtaaa caaagggatc gacaagatct tagatcaagt
    57241 gaacagcttt gacaaaagta aatctggcaa tgtagaagca gcgttgaagg actttgcgaa
    57301 agcaaacggg ctcagtgaaa gttcacctga atacaagaag ttgaaagagt tatcagccga
    57361 tattgctgga ggcaaatcga aaggattcaa tgaatctcga atagaatact atgcacagaa
    57421 caaagaaaga atccatacgg aagcattgac ttcgatgtat ggagacaaga tccagtcgat
    57481 tgatggaacg aaagcggtgt taaagaacgg tgaaggagtc attattacga atggcaagta
    57541 tgatcttcag ttggacaaca agacgagtgt gaatttcaaa agagaggaag ccggtctttt
    57601 tggaactaat agtttacctg attaccacct gagaccggga gcgcagtgtt ttccaacgac
    57661 gaacgctgtg atggctgacc aagcgggtgt gacaccaaga gatccatcga aacaattggt
    57721 ggatgatatg ctttttaccg cgagaggcaa agggatcttg aatgagaaca accatacaag
    57781 tggtggaact gagttacaag gatattatgg aaatgaatta ctcaacaaag aatatggact
    57841 gactcaacac atgctgaata agcaggaagg tttgagtttt gatgacaaga aagctaatat
    57901 tcaagcagcc attcgaaacg ggaacattgt atctgcgggc ggaaaattca acgtggccgg
    57961 ggtgggggct cacagaaatg cgattgtagg atacgactcg aaaggttggg tagtgtttga
    58021 cccgtatggg aatgcgaata caaaaggtta caatggaaat ggaatgtttg cccattatga
    58081 atatggaaag ttcaatttgg gcggcaacca agcttactac gtaacgaagg actaaggaag
    58141 atatatgaag aatcgaagac aactattgac agcgatattg attttaggag taacgttcat
    58201 gctacaagca gaaggtgaga agacaagaaa ggatctaatt ccaatcttca agaagtgttt
    58261 tgcaaaggat gaacatttgt ccttggtagc gagttctact ttgactgaaa aaggaaaacc
    58321 gaagaatttc tattttccca atgccattaa ggactacaac aaagacacgg cttggggagt
    58381 atctaaaaac cagggaattg gagaatggat atatgtttac aattatgtag atccagatag
    58441 aaattcgtat ggaaagctcg caggaaaaag tcaaaagaac tatttcagtt ttttgaatgg
    58501 attggctaag gatgcgactt cttttgaaga aaacggaaga atcaaaaaag tcagaatcga
    58561 tgtgtatgag ttagaaggcg atgaagatgg tttggatttt aaagatcctt tgcgagtcta
    58621 ttctgatcca attgaaaatg attcttttga attggagctg aaagacacac cggaggaaca
    58681 aacctttgaa agagatattt ttagtaaaat aaagcctaaa agattttttg gtcgtttttt
    58741 gctttttaaa ctcacgatcc tggaaaccta cccaggaacc aaaagtaaga atgtatttct
    58801 gacagagttt catgcgtatt cggaagatgt taaaaaagaa ggttttaaaa ttacccgtga
    58861 gaggaagtag agtgcaatca tgaattcact agcgtgagcg atcaagacgt ggtcaacaaa
    58921 ttggattatc gaataaattg aatattctta aaatagaata caatttgttg accggagttg
    58981 cgagcgcgac cttcgcaaac gcgaagggca cgcccctaac ccctaactcc ctaattccta
    59041 accactcgaa ggggatatgc ggtaagagag aaaggaaacg cgattacctt tttgaaaaag
    59101 aaatacaatg gaattggtga agagataaca ggggaagtag ataaccgagg actgacatat
    59161 acaagaaatt cttttttgag ttacagagac acacttttaa acaagaactt tcagaacagc
    59221 acacagatac aaaaacaaat ccaagaagga aagaatcaag tagcagggat cataacggaa
    59281 ggagagaact acaaccaagt ccaaggaatg attcaaacag ctgtcctagg tcaaaaaccg
    59341 tcatatgtga agtatgcggc cttgagccag ctaacgtata ttaagtggaa cccatatcaa
    59401 gcggcctctg aatgagagta gatatgatga agtccaccca aaacgtttcg tttgataatc
    59461 ttggaggtag tattagaagg aagcgagacg actctaccac aaggcgaatc tttgttcaaa
    59521 gcgagatgcg gcctccagaa gttgtaataa ttaatgtatt cggaagcaac catatgagcg
    59581 tggttgatgg aaaagatagg aatgtgattg aaacattctc tacgtagcga accgaactga
    59641 cctagtgacg taaaaacgga caccttttac tcagcgaatg aggtaaaggt gaatatgaat
    59701 aagaaaggaa aatactctcc tgagtttaaa gaacaagcag tcaagcgaac actttcgggt
    59761 tcgtttacga taaaagaagt agcagagtca ctcggaatca gttattttat gttacgacaa
    59821 tggagaacgg aaaacttgaa gaagtcggaa caacaaagtc caccaacaga caaacaatta
    59881 aaagagagtg aagaactgaa aaagcttcgg aaggaaaatc tgaaactgaa agaggaagtt
    59941 actatcctaa aaaagtttgc agccatgctt tcccgagaac aaaatcccga ttgatgttca
    60001 tggaaactca tcgatttgag tattcgattc gaagcatggc taacgtatta gaagtgtctc
    60061 gttcaggatt ctatcaattt ctaaaacgaa gcaaaaacga attagaaaaa tataatcctg
    60121 aacttgtcga gttcattcgg gaaacgtggc taacaagtcg taagaattac ggtttggttc
    60181 ggttgcttcg ggaagtaaag aaagtatatt caatttacgg tgagcctcgc aaaaactaaa
    60241 atgtgagaag ttaagtccaa gataacagac tcatgtgata aaatgaaatt atttgagaag
    60301 aaaagaggcg gtaaaactga caaaaaacgg attcaaaata tagaatataa tgaaagaata
    60361 gagtatttaa agtaacaaaa caaacagaaa gacatagata aacctttgcc aaataaggta
    60421 acacaaaaga aaacaagaaa tagctattag gcgattttct tgtaagaagt cgaactcaaa
    60481 ttttgcttcc taagggtcgc aaaatatata ataaaggccg ccgaggactg gagcggaaac
    60541 gagcttcaca cttttatcct tcgaagatgt taaaacagga gaagtaacgg gtgagtcttt
    60601 gttcaaagcg agatgggttc tgtggttgtt gtagaaatga ataaactcat ccaatttctt
    60661 ttccaagtga tatttgttga gaggaatgaa gaaatccaaa aactcatttc tacaagtctt
    60721 gatctgctga acgaccctta gggagtgaag cattgagtta atccgttcag cgtaacagtt
    60781 ttgccaagga gaatgaaacg aagttttttt gtgtttgata ccgatttttt ccaagtattt
    60841 ggtaaaacgt ttcccaaaga gggaatcatt atcagaaaga aaataatgaa acttttttcc
    60901 cgtttgtttt tgtttacgaa ctacgagttt caaaactttt ttcatccaat tcgtagtcgg
    60961 gtttgtatga atatcaaagt gaagaatttg tcttgtttca acatgtaaaa agaaaacaac
    61021 acgaaagatt tctttgaaat tttcagagta agaagtaaac gtatcggaaa cgatcatcgt
    61081 ctcagaatga agagaataga actgtagcct agttacgaat tattggacac atttttacgc
    61141 agcatttact tcaaattgca caggactcac aacgcgaccc ataggaaagc gttgtgctga
    61201 gttcttttcg ctccaattcc ttcggaattt ccactacaat cgctttcgca tttgttacat
    61261 cgaactcacg atatattaat aatcacaatt gaatgggatt gtgtattttt ttagagaagg
    61321 tggaagatca aatcgtgagc ggtgggcccg cgaagcggga tcggctcgcc accgattaga
    61381 acgtaaacac ctaacgtgac ttaattcctt agcagttaga gaatgtccga aactcaccat
    61441 gtgatttgtt gttgacattt aaatcacata atgatgagat ttggtcgata atatcctaaa
    61501 tttcgtcaga tcaattaggt atgttaaaac gaggataggt ccgatacctt ctctgtgaaa
    61561 gctaaaaagg aaagtccgga tatccggacc ttccaaaaat ctcttagcaa gagccgcaaa
    61621 ggaaaagact aaaatgttgg aacaataaat acagatgagt tttagttttg atatttgtat
    61681 ggaatccgaa tattcctcaa agagtattag aaaaactgca attgctgtaa gaagtaaaac
    61741 ctaaataaaa acaaaagagt gaattgagat cgatagaatt aaaattgaac taacaaaaaa
    61801 taaaaaaaga aattttaaat agagtgtttc tttcgtaaga aaacgaatga aaaagaggaa
    61861 acgaatgaag aaactattgt ggacctgtgc aatattacta tttgcaactg gttgttttac
    61921 gattggtaaa gtaggctaca tgtcgcctgc gtcgcatgac gacagtgaac tttcagagga
    61981 tgtattaggt gaaaaatgcg actttgttgt aacgaacatt ttgaacgata tgaatagtgc
    62041 attgtcgaat aaaggtaaat tggatctttc gaatgtaggc ttgaaattta ccggcagcaa
    62101 ttgtgcgcaa acacggagtt taaaataata tgaaaagagc gttcaagtta ttaactcagt
    62161 gtatatttct tttgcttgta tcagtgaatt gttcatacaa ctggggacag tttaagagat
    62221 attcagtgac agtgccatcg gatttggaag tgattggaag tggcagtcgt gtaactggaa
    62281 gcgattgcag ctttttgcca actcgttggt atacgaacag cattgcagaa gcggttcgag
    62341 atgcattaaa atcggttcca ggagccacgg gtttgaaaga agtggatgtt aaagcacaat
    62401 cgtatcaata cgtattcttt ggatgtattg aggtagaagg aactcccgta cgggaagtag
    62461 tggcaccagc gaaatctact aagaaaaaat agactcaaac cttgcttggc gtgtgtattt
    62521 tgtgctcgcc aagctttttt cagtgtagaa gccacatgtg aggtagaaag cttagcttag
    62581 cttagttttg ttttttgtat gaaatccgaa tattcctcaa agagtattag aaaaactgca
    62641 attgctgtaa gaagtaaaac ctaaataaaa acaaaagagt gaatacagtc tgtaattgta
    62701 aacaagaagc tgactgaaga gacgttacaa acaaagccgg gaagtttggc aagaaaggaa
    62761 actaaatgaa gaagatatat gtattgttca tattgctgct attacaaaat tgcgcgacaa
    62821 cattgctcaa gaatgcggca ccagtaacaa cgactacgaa gtggttgttt gagatttcgg
    62881 aagtatattc gatgtctcaa tatgtgttag atcgtcgtcg ttactatcct aaagacgata
    62941 atgaaacgat ggtggtagta gaggtaaagg taacgaataa ggatttagtt aacgtgagtt
    63001 cggcataaca aatgcgaaag cgattattat gctgcgatcc atagtgagca gcattgagtt
    63061 tgaaaaattc cgaaggaatt ggagcgaaaa cgaacaactc agcgtctcgc ttctatggtc
    63121 gctcgacggg tcgtgagcca ttttaactat gaaatttgcg agcgattcgc cccaattttc
    63181 ttacgtcgaa ctcacgttag ttaagaaaga aatggatttt aacgcaagcg tattagttgc
    63241 cgggaaaatg attcgtaagg cctcggtcgt gtctaaaaga gagagtatta ttttcgtagt
    63301 tagagaattt ggtgtcaccc aggttgaacc aaatcaatcg attaagagag atatggtttt
    63361 cgtatttcca gagaaaatga aacctgaaaa gttatttgtt cagaatgttg gcgagattaa
    63421 tctactcgaa cagcagaatc ccgagccaag gtaagagtgg agccagcggg cccaaattaa
    63481 acgaactaac aaaacaaagg aaaaaattaa aatgtctgaa ttacaaatac agatgagctt
    63541 tggaacttgg attttgtttt ttgtagggaa ttcgtttacg cctgagagag tattagagaa
    63601 attgcaatcg atggaagatc aggaacacgc aaaaaagatt tggaaaaaac taaaacgtga
    63661 cagagtatta ggcgacgact tcaagagatt caagttaaac ctaaagaaaa ataaagagtg
    63721 gaagagcctt gagttttcga aagatgaaac aagaacatca aaacatcaaa atattacaat
    63781 atatgatttc tcctgtgttt agtagaatta aaaacgagga ccgttggttc gcattttctt
    63841 tttacggaag agtatctacc cacaacggcg aaagcgatcg tagcggaaat actgcaatgc
    63901 aacatgtatt taacaattct gatatatgaa tatacgaaaa gactaaaatg ttgcgatgca
    63961 gattggagcg tagagcgcgg tttttcttcg cggaagcgaa gaaaaattcg ccttcagtcc
    64021 cccgtcgtct gtcctctgaa cgcagagaaa caagaaaaag cggatgaatt gctttctcat
    64081 atgaactcgt tagtaacaaa taacaatgat ttggctgcag tgcagaatcc acagccaagg
    64141 tagaaagttt actccgggaa accggattgc ctgtttgaaa atgtaaaatg acactttcat
    64201 tggaatatcg gatctcaaaa gaaacatgtc ctaatccaaa aacgtcattt acacaatata
    64261 gctgatactg ccatatagat ctttatatcc ttcattttgt aaaagtgagt atgttcagta
    64321 aatataagat aatcatatat aaaattttaa aatctcaaaa aaatccattt aattcatttc
    64381 aagtcgcttc gaatatttta ttagttatac tatttatttt tagtatcaac atctttctta
    64441 aaaatattga ttattcaaaa gacgttaagt tatctttatt atcattgaat ccgtgttatt
    64501 cgtcttatca agaatataaa acatgttttc taaatattat taatccaata gagcattcaa
    64561 ataatctttt agagcgaaca aatttttctt taaacaatgt aaatttggat aaaaagctct
    64621 taaatatact tggccatagt agcgttgata tatatccgtg ggaactaagt gaagttgaaa
    64681 aatataattt aaattggaag tcaaggccta cgttccaatc ttatatctct tatactccat
    64741 ggattgacat gcaaaataat agattttgga attcacaaga aaggcctaaa ttcattcttt
    64801 gggatactaa attaggaatt aaaagtattg acgatcgata tttatttaat gatgaaccaa
    64861 tatctataat cacgatatta acgaattaca aaccggttat tcaagaattt cggcatattc
    64921 tcttaaaatt aagaaatgag cctatattaa taaagcatcc tcctacgcat ttttttgtag
    64981 tattttattc ttagatatat attagaaatc atgagaatat tcaacagatc aaacttgccc
    65041 ggcgaataag ccaggttttt ttgtttgtgg gattgatatt aaaaaaatat attagagaaa
    65101 cagaacgaaa ttggaagaga aaattccaaa gcaaatgcgg ggaaaagatg gaagcggaat
    65161 tagaagagga aatagcaaga gagcaggaaa ttttaaccct gtgtgaaaca atcctggaag
    65221 aaccagactt gtcggaagag gaaatgacgg aagtattaga aacaattctg gaatacgagt
    65281 ttgatgaatt agaggaagag cttggtcgtg tgagtggccg ctacaaggga agaaaaatat
    65341 accgcaaaat cgagattgtc cgaacgtatt tgaaggggga agcgaatcga ttgatagagg
    65401 gatttaaaga aacggatgcg gatacgttgt attttttgat gagcaatttg agatggcgtt
    65461 tagatgaatt tccggacgta tcgatcttgc tatcggcatt aaggtatcac gtaaggaacc
    65521 aagaaccgat tgatgacaaa aaacagcgta aagaatacat ccaatcgtat cggtatacga
    65581 tctaccaaac gtttggaata ctgatagata ttagtgaagc tttggacgat gcgaacttag
    65641 aagtcttgga acaagataaa gacttagaga agttgctggt atattggcaa tttgagatac
    65701 tagagcagtt ctctaaaata tatgaaaccc gtcgagaaag tccgtattac aagaaactcg
    65761 gatggtttaa gagatgggct ttagggggtt atgtgactcg aacgagagat gctttgtata
    65821 tgtattcgtc caaaaaagcg gagttggaaa aaagtaagag cccaaatgaa aaacggggtg
    65881 ggaatactaa aaagagaaga cgaaagagat agacggtatt tcaacgattt cagttatacg
    65941 gaaatatatt aaatttcttt aatatatttt tctaaatctt tgtcggatat attttctttt
    66001 tccgtaatcg tctaacgaac cttacaatta cccacaagca tctttcccaa gactaaaccc
    66061 caatgtaata tcagttagtc gagaaaaccc tctccaaaag accatgtttc caagtggcgg
    66121 atcgagccag atagccacca agtcttgcaa ttttagtaat atagttcgtg agcattttat
    66181 tttgttcctg atcgtaactt ttatctttta tgagttcgtc caatacttga atctctgttt
    66241 gagtcaatcc aaaatctgga ggagcaccgt ttgtcgaacg attcatcatg gtcatccaga
    66301 atattcgcca agataaaatg caatagattg aaatcaagtt taccaatctt tctgccgttc
    66361 taagttttga ttctttcact ttgcaaccgg actttaaaat tttatgaaag acttcaatct
    66421 tccaacgcaa agcataccat tgtagctttt gaatcgcatc caaattagtc ttaaccgaca
    66481 aattagttat cagtttccaa tcaatccttt tgcgattttt aggtgttcct ttttcttgtg
    66541 catgaataac ggtaagattt aattcgggat attttttctt tttaccaatt ggaggaagga
    66601 tacgtatatg acgatattta actttgattg aaacttctga taggtttcct ttttcattcc
    66661 tgactttaat tcgatgtgtt ccttttacgt gggaattttt cattacatca tgaatcgtat
    66721 gatctggcga gacgatctta tgagaaaatt cgttcccaac tggtctgcta agcaaaatag
    66781 ctcataaata tcgctttctt gatctcctat atgtacgcaa ttttcaggat gggccagtaa
    66841 aacactggat tgtttgagat tttctaacca acgaaagctt tccttttctt cgatcggtat
    66901 tcttgtagga ttgattttct tctttaatgc gttgcaacct ttaaactttt ttctatttca
    66961 gaatttaatc gaggctaatc caagcggaag tccgtccgtt gtaattacta agcttgaatg
    67021 cattagaatg ccacttgcag tatagtatct caagcgacca tctgaatact tacctgctat
    67081 ggcaagtcga gtgaatccta cttccgttgt ttcctttcgc ttaaacgaaa attcagtcgt
    67141 gtcatacaat attaaaatcg gcccatttct gtattacatc tttcttgtat tgattgaaaa
    67201 tgacctccta gtatttcttt ttcactaaca cgatcgttag agagaaaacg gtaggcggcc
    67261 ttggtgctcg accaatcctg acttacaaaa gggatactac taccagttcc ttctgacgag
    67321 ttttcaagaa atttataaaa tcttttatga agccgaatat ctccgaaatc acaacctgct
    67381 aattcttctt caatccatgc ctttctctcc ttcatgaaca tccttaaacc ccttatatta
    67441 tcaaagcgca ttttggattc ggtctttaat cggtacaaga aattattatt tgtgggtaat
    67501 cgtaaggttc gttagacgat tacgttttat cacaaagcac tgattccatg caaaataatt
    67561 aggtacttta ttatatagtt atgagtaacg tgagttaacg cgaaagggat cgatgaatga
    67621 actaaagcaa aacgctttcc tgaatgccga tccttagaga ggcattcgct gagtttcctg
    67681 ggtcgcgtta actcagcaaa acgctttcct gaactcagcg tctcgcttct acggttgctc
    67741 gacaggtcgc gttggaaact caacacaacg ctttcctatg ggtcgcgttg tgggatcaag
    67801 ttatttgtat tttataaaaa ttgaatctgg ttctaaaatt tcacaataac ttgaccagag
    67861 ctgagagccc ggccggctgc ctgtggcaag ccggattcgc ccagatcttt ttgcctcgaa
    67921 ctataggatt tttcaataac tctaattaga ttattatgta aattttaaaa ataatattta
    67981 taaaatagaa tattctaata ttattgttat caagatttag aactaaatag tagaatcggg
    68041 ttgtaggatt gttttgatga aaattttgtc taattgtttt atgtccgatt taaggcaaaa
    68101 aatcgtttta taccgaaatt tttaagggca aaaattttat aaaaattgga agaatgaaat
    68161 cactttttta aaaatgagtt agaaaaatat actttcattt gaaatgttgg tttaaaggaa
    68221 agtttaaaaa acgttatgaa tttcaaatta ttagttatac tttttgtgat tatttttggg
    68281 attactacaa attattttgg agattcttta ccgaaaatgg aacaacaatc gaaagcatta
    68341 gaatttaacc gacaaggtgt gactttatta aacaaggggg atttgattca ggctcggtcc
    68401 ttttttgaaa aagcggttaa attaaatcct caatctccag aatatgtaaa taacgtaggc
    68461 gtaacttatt taaatgaagg taaattagat caagcggtcg ttttttttgc aaaatccgca
    68521 gaaagagatc cgaattatgt gagagccttt tacaatttag gtgtcgctta tcaaaatcaa
    68581 caaaacaatg aaaaagcggt tcaaaattat ctaaaggttg tagctataga taaaaccttt
    68641 gcagaagtat atttcaattt aggtattgtt tatgctcgaa tgggaaataa aaaacaagca
    68701 atcgacaatt atcaaaagtt tattgaagta gcgcctgcag gatacgaaaa accaaaaaag
    68761 gatgcaaagt ctaaaatcga agaacttaag aaaggataaa aaaatactca aattaagttt
    68821 aagatttttg aaatttatgg catgaatgga ttttcaaaga tgtattcata tcaaattgat
    68881 ctaaataaat aaccgcaaag aaaattacca aaaatactag agtcgctgga aaatgaatct
    68941 ccatcttgtt tctattttat tgatcgccgt tatggaattt ttcaacaact ctaacaatga
    69001 ttctctcaaa agcagaattt gaaatcgtgg aaaatagatt tttaacttag gacttgtccc
    69061 aaaatctaaa agaattttac gcggtatgat ttagaaattt ttaataaaat gcagtagttc
    69121 cacaaattaa gtcacatttg gcaatttgcg agcatagtgt cgttaaatct ttgcagtagt
    69181 ttcccacatt ttatgaactc agtgtcttag ctcgacaggt tttgggacag ctcttaacta
    69241 aaaaggaaat tgaaaacggt gaaaggtagc ttttctataa ctactttatt tttcagtttc
    69301 aaatcaaaca gctattgaaa aattattttt atacgccaat ccttagttct ttttcaaaaa
    69361 tcagttttcg aacctaaaat tgaatcatct tgaaatcatt tctccactgt ttttagacaa
    69421 aaccacatct aataaattta tacctaaatt aaattagtat tgactgaaaa tttgggctga
    69481 tagtaattag gcaaaagaat ttgtgatatt ttcataataa acaatcacaa atttgggatt
    69541 tgtggcaaac aagtgaccat aataaatttt gcaatagtta gaagacaaaa ttatttcctt
    69601 aggagtgtct taaaaactct tctatgtgag ttttctaatt ttcttttcgc attaaaaatc
    69661 aatataacta aacgagatca ttcttgtccg aaaaaaaaag tctttggtaa ttttaggatc
    69721 ttctttgcgc gtattatcat tttatttttt tttatgtatg gtgatgtcta cgcttcggat
    69781 aaaaaaactt taagagttaa tttggaaact gcgactcaga ttgccttaac aaattattat
    69841 ttgttattat ctctcaaaaa taaaaacgcc gcaattaagg aacttatttc agaacgatgg
    69901 agagatttgt tacctacctt aggcgttaat atgacaaggc aaaaatacat tatcgaacat
    69961 tcaaacgatt acgtttacaa tgcgattttg gtcaatttgg accaaatcgt ttacgacggt
    70021 ggcaagaaaa aactcgatct tgatattgct cagctggagg aaatactaag tagggaagat
    70081 tttaaaatta cttcttctaa agttaagtta gaagttgaaa agaccttcat aaatacgtta
    70141 gtcgctcttg ctaaggtggc tttaaataag aaatcggtgg agcgcgctaa agaacaactg
    70201 agacttgcaa aactggaggc aaaactcggt tttaccacac aaattcaagt tttaagcgta
    70261 gcctcccgtc tgcaagaaat cgaattcgca ttggtgaaat ccgtcaacga gtatctcaaa
    70321 gctaaaaacg atttgaaatt ggtcatgagt ttggaccgtc aatttgatct tatcattgag
    70381 gggaatttac tcacagactt ctacctttcc tatcctaatt ttaaaaggga agtgttgatc
    70441 gacaacgctc aaaaccaacg atcggaaatc gtcagaatta aaattaacaa tagaaaatta
    70501 tccaaagaac gcgaattagc cgaaaacgca tggattcctc agatttcggt aggcggttct
    70561 tacggaagaa ccggtgtaac ctatccctta caaaacgata cgtggaatgt aaatgttaag
    70621 gttgttttcc ctttgggcgg atccacgaat acgacgacag aaaatttagg tatgcgttat
    70681 aataaccaag ccagttccgg ttttgccggt actgtgaatc ctaactttaa tgctgcaacg
    70741 tccaacaatc tgcaagtttt agataacatg agttattcaa gaaaggtgat ggaaagtaag
    70801 attaaactgg gagattctat cgctgaaaaa aaacgtttag aacaatctat tgcgatcgaa
    70861 gttgaaaagg ccagcgattt cgttaaggaa tcttatgatc taattacgat cggtagtgga
    70921 atggtttatt ttcgttatga aagtatgcgt ttaatgaata ctaaaattca agtcggagaa
    70981 gcaaaacgat cggacatact ttttgccgaa actgaacttg ttggcgccca ggaaaaactc
    71041 gtagatgcaa tcggaaaata ttgtacttcc gtttacgaat tggaatgggt ttcgggtatg
    71101 ccgcccgatt ctctgaagtt gttcaattat aaaccgaatc acggaaatac aattctacct
    71161 ctgatcttag aaaatagacc cattcctaaa tcgaaagtaa gcgaaaattt taaagttaag
    71221 gatattgagg agtatttcaa ttcacctgaa accgactctg agacagactt ggaaacatac
    71281 gatcctctga agaagtaaaa ctatgaaaaa gcataaacaa tttaaatatt ttgttttaat
    71341 aatattctta tgttcaattt gttttctctc tatgaattgc agtaagcttg aaaataaatt
    71401 caagaattgg attcctttgg acaatagtcc agcttcgcct aaagtattgt attccattcc
    71461 gtctccggga caaactggcg ttttaaggga tcagaaaatc gtaatgacgt ttaataagcc
    71521 gatcgacgaa caaagttgta tcggcgcttt ttcggttcaa ccgggagtta ccggactttt
    71581 tgaagttaat ggaagttctt tgaccttcac accaaataaa agatggcaag gtggaattac
    71641 ttatttagta aatctttcca atcgatgtga ggatcaagac ggtcgcgatt tggaaaaacc
    71701 gtacagtatt agtttttccg taagtaccga cgtacttcct cccgatgtga tttcgatcgg
    71761 tggaagaaaa aacacaacag gttgtttgaa taccgatccg attatggatt ttgtaaattt
    71821 tcaaaataac ttttatagta ctaccgacgt ttgtatcaac actccgcttg tgttgacatt
    71881 tacaaaaccg atggataggg gaaccgtaga atctaacttt ctctccgttc cacaaatggt
    71941 agggtccttc gtttggagta ataataacac agttcttact tttactccta gagaagctct
    72001 tacaacgggt cttacctatg ttttaactgt ttcccaaacc gcacaagata tgtccgaaaa
    72061 tccattgggt aaaaatgtct ccgtaagttt tacagtagga acggaaatcg tcaaacctca
    72121 aatcctaatg caggacggat ttattcaaaa tgtgggcggc tgttctcctg gtactcttgc
    72181 ttccacttta tttccggcag ggctttttaa tgctgtgggt ttatgtagcg gtattgttcc
    72241 tggttttcaa tcctctccga ttatgattga tttttcggaa gcgatgaatt tagccacaac
    72301 cgattcgaat atcaacatat ctccgaatat caacggaatc aaaacttggt ctacaagtcc
    72361 gaatggaggt tgtggatcta ccggtccttg tggtgcgaca agccgactaa cgtttacgcc
    72421 tgtaacacct tggcagcatt ccgttactta caccgttact gtttctggaa atgcaacgga
    72481 catagcggga aatccggtag gccaaaatta ttctttctcg tttacggtgg gccaggattt
    72541 tcaaattcca agagtgattt ttcaggatgg tttcttaaac acgggagcag gttgcgcacc
    72601 cggcacactt gcctctgtgt tagatccgat caacggaatc cgggataaaa ccggagcttg
    72661 ttcgggtctt tctcctgctt ctgcaaatac tccgatattc atacatttta gcgaatccgt
    72721 agtccagtcc acggtcgaaa acgctatgag tatttctccg aatatcatag gaactaaaac
    72781 ttggcttacg agtggtaacg cgttatgcgg ctctactggc ccctgcggaa acggcagtct
    72841 tttagtattt actccgagcc aagattggca gaacacaact tatacaattt caattccagg
    72901 ttccgcaatg gatttagatg gaaatacatt aggatcttct tattcgtttt cttttacgtt
    72961 tggaattgat cttcttccgc ccagaatgga ttttgcaact gggccgttgt taagcgactt
    73021 ggctccagcc tgtgggaatt taggacttac tccgatcccg aatcttacca ccaacgtctg
    73081 tagtcagacg aacggaacca gatttagagt tcgatttaac gagccgatgg atcaagcggc
    73141 aactacaaac gcattttcgt taactccgtc tgtgactgga ttaattactt ggccttctcc
    73201 taccgagttg ttgtttactc cgtctcagaa tttgaatctg ttcgcacagt acaaacttac
    73261 gatcagcact gcggctaagg accttgcggg taacgcaatg gtttctgagt ttatcagttt
    73321 ttttacgact ggaaacggag gcccggtaaa caatactccg cctaccgtac tcaacgtgtt
    73381 atccgacgtc gcgaccggcc cgggaggttg tgacggcggg atggacgatt ccttaacacc
    73441 ttcctttgta acgaacgttt gcacagataa cgtaggaacg gggcaaggag cgtcattcga
    73501 agttatattc agtaaaaaca tggatcagaa tttgacgtct caagcgttct cgattagtcc
    73561 aaacatttca ggacttatct cttggacctc tccgactaca cttcgattta tcgcaactca
    73621 atctctcaat ccgaacactc agtacgtaat ttcgatcggc caaaacgcta ctgactcagg
    73681 tggaattcaa attcaaaacg cttatgttct ttattttctc acgtcaccac ttggaggttt
    73741 tcctgctgtg aactccatag acgtgttttc tggcacaact gcaaattgcc aagcgggtct
    73801 gggaatcgtt tctaacattt tagctgcgac agtcaacaac gcttgtaccg gaaaccctgc
    73861 gattaacccg atcgtggtta ccttttccga accgatgaat tcgtcttctc tccgatccgg
    73921 ttttacgatt tctccttcgg taacgggaca attttctttt ccgaccgcaa atcagatggt
    73981 ttttactccg gacgtagctt tccaatacgg aaggagatat aacatttctc ttgcgacctc
    74041 gataacaaac acttcgggca aagggcttag gaattctgta aacgctactt ttgtagtagg
    74101 agctttggat tcgaatcaac cggcggtaac cgggatcgat tttgaagtgg atggggacgg
    74161 ggataattgt gtagcgccgc ctaacgacgt gttaaacgct caaaacggaa ctcttacgaa
    74221 taacgtgtgc acgggtgttc cgattgtaat tcattttaac gaagtaatgg atccagtttc
    74281 tacacaaaac gctttatctg tctctccttc tgcgaatttt gcgatcactt ttgcagggaa
    74341 cgacatgact ttaactcctt tgattgcgtt aaccagtagg caaaattata ctttaacaat
    74401 ttccacttcg gcaaaagatt tagcgggaaa ctctctacaa aattcatttt ctctaatatt
    74461 cagaactgag aataattcac cgcaaataat cgcgatcgga agagggaacc aagccaactg
    74521 taatagtatg gcggttacaa caggatgttg gtggcaggcg ggaactcctt ttcttcctgc
    74581 ttcctcctat tctttcactc cagggttgca agcttgtcct gcagattcta cttcggacaa
    74641 catcgtaatc gtttttaatc aaccgatgaa taccgtaagt gcggtaaacg cagtcagtat
    74701 aagcgctgtg tctcaggtcc cgaatagcgc ttcttctatt tacaaaggta agtgggtatg
    74761 gagtgacagc gatagagttt tgaccatttc gatgacggac gtcaatttag tgtgcggttt
    74821 tgatatgtta tttaatacgg gaatcggcgg ggcaaattat cccctgtatt tgattcaaat
    74881 agatcagtct gcgacgaata caaatgggac tgctttatct tcgcagttca attttttctt
    74941 cgaaagtaat taaaagagta tatttatgaa taaaattttc caatcgatcg tattcctttt
    75001 attctctacg attttatata gctgctcggc aatttccaag ttactgcgtt cttccggaag
    75061 ttatcaggta tatgtaatga agtccgaaga aaatacttct ttggctttag gaaaaatcgt
    75121 cagtagagac gctagattct ctccttttct tatggaaaac tttaaggata tgcttcagct
    75181 ccaattgatg gcggaaggtt attccataaa ggaaatgcca gaagagaaat ccttaaggaa
    75241 attaatttcg aattccgaat ccgttgactc gaatgaaaaa aaagaaactg tcccgatagc
    75301 gaccgaaacc caaggcgcgg aaggaagtgc aaatgtaaaa gatttacttc cggaaaatct
    75361 gcggcatgtt ttggataagg gaacagtagt aggattttct aatgtatcta aagagataca
    75421 atttggtgat tatctttcca gcgacgagat caaatcttta tcggaacgaa cggggatcca
    75481 ttattttgtt caaggagcca ttggtaataa cgattctgga aatttattgg aagaagattt
    75541 caattctctg gtctttctta aaatttatga ttcgaacgga gtattaaaag gtggagtcac
    75601 ttatgtggtc aacggacgta ccttaaacga cgccaatcta ttaagagaag tttgccaaaa
    75661 tatttccaac aagattggtg ccttattaaa actatgatac atagatattc tcgtaaaaaa
    75721 tttcttattc ctattttggt attcattaca gcttcaacgt attcctgtaa aaaagaatcc
    75781 gaagagttaa agtctttaaa aagagacgcg aatattgctt acacaaaaca agatctgaac
    75841 ggagcgctta cgcttttctc gcaggtttta gaaatggatt ccgattcgac gaatacaatg
    75901 attatgttag gcaagattta ttattataaa aaagattttg aaaaggcaga ggagatgttc
    75961 aaaaacgctg cgagtagtga aaaatgtaat tcgaacgcag aatactggct ttcaaaaatg
    76021 caaagtttac gcggcgagga tcgggtggaa gtgaaagaac gtttagaatc cgtcatagac
    76081 aatatcccaa atcgatggga agtacagtac acattgggaa cattgatgga atcggaaggg
    76141 aaaattcagg aagctatttc cttgtatgat caagcacaag cggagtctgc taaactatct
    76201 cttttatatc tgcgtttggg aaagatatat caaaaagcac aaagaaaaga aatggcggat
    76261 cgttattttg aaaaggctaa attcatatcc gaagaaaatt ctgatatgtc caaaatgatc
    76321 gagtctgaaa tcaataaggc gcgttaaact atatgtctgc ttccaaatta cagattttta
    76381 ggaatgtctt aatgtcgaaa acggctaaaa taacgttatt gatattttgt ttattcgtac
    76441 tttataaagt ttttatacaa gtggacccaa agtcttccat tcgggataaa agaaaagagg
    76501 gcaaatttga atttatcctt aatttattca aaaaaaaaga caaagattac gttatggact
    76561 cggtaattgt aaaagcgatt atggttcatc cggaaaagat aaatccgtca attcactctt
    76621 taggaaccgt tgattttttg gataaggtgg atatagtttc taaaaccgca ggtatcatcg
    76681 tagaaattaa agccaaagaa ggggagaaag ttaaaaaagg ggaagtgttg cttcagattg
    76741 acactcttca gctggagtta gaaagaaaaa aaaatcagtc cgctttacaa agcgcgtttt
    76801 cttcacttag ccttagcgag gaaaaatacg caaaagcaaa agagaacatc gaagtcagaa
    76861 tgctggatat agaaaaaaga aggacacagg ccaaagaagc caaagctgaa ttagctaaaa
    76921 tgaaaatgac ctttgccggt aaggaaaccc tttacagaga aggtggtatc agcaaggaag
    76981 aaatagaaca cgctcaaact tcgctgatca cggcggaagc gaaatatcgt atgagcgtaa
    77041 aggatttgga aatgggaatg gtaggtttta gaaacgaaga tattacttcg aaaaatatga
    77101 atgtccccga agatcccaag gaaaaattaa agttattcgt tgatattaat actcgtatcg
    77161 acaaggcgga agtaaatgtc gcacgttctc aagtagaagc cgcacaggca gctctaacgt
    77221 ccacggagga gttaattcgt gccgctacaa tccggtctcc gattgacgga gttgtagcct
    77281 acgtgaacaa acacgttggg gaatacgtaa atccgggagc ggtaaatagt ccagatcagg
    77341 cgattttagt tcttgtaaac attcataaag tattcgcaaa attgaatatt cgagaatctg
    77401 atatgacatc gatccgtaag ggtatggatc ttgaatttac agcagacgta tatcccgaaa
    77461 aaaagtttta cggaaaagtg ggagttatca acccaatcgt agatcctaaa acccacacta
    77521 tagaagtaaa agccttaatc aaaaacgagg accgatcatt aaatccagga atgtttataa
    77581 ggggttctat ttttacggga gagacaaaaa tgtctcttct ggttccatcg gaatccttat
    77641 tcgctaaaga taacgacgct gcatggattt atgtactcaa tgatgggatt gtgttaagag
    77701 ccaaagtgaa aaccggaaac caatacgagg ataagattga aatactcgaa ggtttaaatc
    77761 ctggaagtat catagccgtg gaaaaactta cccaactcaa ggacggtatg aaagttcgtc
    77821 cagagatgga aaacagtctt aaataaaagt gaagtacctt cagcggatag caatcgatag
    77881 gccggttacg acggctatgt tttacctgct tttgattctg ctcggtttaa tctctctaaa
    77941 agatctagaa gtgaatctgc ttccggatat ggaatttccc cgcctaacgg tgattacaaa
    78001 ttttcaaaat gccgcccctg aagaggttga aaatttaatt acaaaacctt taaccgaatc
    78061 tgtcggaaca gtgaaaggaa tcgaaaaaat ttcttccgaa tcgatggaag gagtttcttt
    78121 tgttactcta caatttggtt ggggaaacaa aatcgattac tctgcaatgg aagtgcggga
    78181 aaaaatagat ctaattcgag ggattcttcc cgaagacgct ggcaaaccaa tcgtcacaaa
    78241 attcgatccg agccaatccg caattcaaga gatcgttttt tttcccgtgg ataaatctag
    78301 aacacacgaa ctaaggggat ttattaaaag agaaatcaaa agttatttgg atcgtgtgga
    78361 cggagtcgcg ctcgcacaga tttcaggagg gtttaaaaaa gaaattctca tcgaagtaga
    78421 tccttcttct atgtatgccc atcaaatatc catcaaagac atacaaggtg cagtagaaag
    78481 ttctaatata aattatcctg cgggtcatat tgaagaaggt tctaaagacg tattgatacg
    78541 aacgatgggt gaatatcggg attttcgtga aattgaaaag accaacgtat ctaaaaacga
    78601 taagaacatt ccggttcgtt tgggaaacat cgcccagatt catgaagggt ataaggaaag
    78661 gaaggggctt gcaaaataca atggggaaga atgtgtaacc gtatcgatct ataaggaatc
    78721 cggaaaaaac accgtaactg tatccgaatc cgtccgctcc gaattggaac gactcaagga
    78781 acaacataaa aatgtaatca aggcggatat tgtgtacgaa gaatccagat tcgtaaaaca
    78841 atccatagat aacatcaccg gagaattgat atccggaggt ttgcttgctt ttctttctct
    78901 tatattcata cttcgtaata tggaaagtcc gcttatactt ttgacggtac ttcccatttc
    78961 ggttatcact acgtttttac tgatgtatct caaagatctt actctcaacg ttatgacgtt
    79021 gggaggtttg tccttgggaa tcgggatgtt gttcgactcg ggcaacgtag tcttagctgc
    79081 gatcgaaaga cacgttagaa acggacttcc agtaaaagag gcttccttga taggagccaa
    79141 tgaagtggca ggatcgatca cttccgcagt tttgaccacg gtgattatat ttttaccgat
    79201 cgttttttta aaaggaatca tcggagttgt attcggagaa atggcattaa cgatcacctt
    79261 ttcgttgtta gttagtttag ccgtatctct tacactcata ccgatgttgt cggcgcttcg
    79321 aggaaataag gtatggtctc gaaaatttga tcagtggtct ttctttaaaa aggtagcgat
    79381 ttgggaaaac gaaatagacg ttcgttttgt aaaagggtta acaaactggc ttggaaaacc
    79441 gaaacgtttt tttacgggaa tcgcgatctg ttttgtggta gttctaattt taatttcata
    79501 cgtggataaa gagttcatac caaaagtaga tactggagaa tttaaaatag aaatactcaa
    79561 cgtaaaaggt tcttcgcttt cttctacatc cgaactcgtc gaagaattag aaacgaaatt
    79621 actcaaagaa aaggaagtaa aacacgtcat ttcaaatatc ggttacgatg aagaacaaat
    79681 tttatctcgt tccggagggg aagtcggaac tcatcaagct caagtaagag ttgtactttc
    79741 tacggatcga tcggaaaaaa caaaagactt cattcgtaga tttagagaga aaattcaata
    79801 ctctcagaac atagggattc atttttatcc ggaagaagat atgctttcaa aaatactttc
    79861 tcctgattct aaagcggtca ctttggagat agaaggaaat gatctggcca ctttggcttt
    79921 tataggcgaa aacgtaagaa atgaaatttc taaaattcaa ggtattacgg attccaaaag
    79981 tagcctagaa tcagagaacc gagagtttca gattcgattt gacgaagaca aaatgtccgt
    80041 ctatggatta tcacaccaat atcttgctgg aattttaaaa acggcgctta aaggaacgat
    80101 agcgacaagg ttgagagtca acgacgagga atttgacgtt agacttcgtt atagacaatc
    80161 cgatcgaaaa tacaaagaaa atatttccag aattataatt cgtacaccgt cgggggaagc
    80221 ggtctttctt gatcaagctg cggaaattcg agaagggaaa ggatacgctt cgattcttag
    80281 aataggtcaa agtcgagtga ataggattac ggctaacgtt gaaaatgtaa aacaatccgc
    80341 cgtaatttca gaagttgaag agtatataga acgattaaaa ttacccgtcg gatataaaat
    80401 tcatttcgga ggagaaaagg aaaatataga ctcttccatg cgggaattgt tattcgcttt
    80461 cgtactggcc gtcgttttaa tttacatgct gcttgcggga cagttcgaat cgcttttaat
    80521 tccattaatt atgttatgta caattccttt gattctaatc ggaatcatac cggcgttatt
    80581 aataacgggt aatagtttta atatcagttc ctttaccgga attatacttc ttgtgggaat
    80641 tgtcgtggat aacgccgctt tattctacga atacgtagaa attttagaac acgaccaagt
    80701 ttcgcttaag gaggcaatta tcggaagcgg acaaattgta ctccgtccaa ttattatgaa
    80761 caatggaacc actcttttag gtttacttcc ggtcgcgtta gaattgggag aaggaactga
    80821 attccaatca cctatggcgg taaccgtaat cagtggacta gccgcttccg ttgtgctttc
    80881 tctttttcta atcccaatcg cattttatta tattctaaaa tggcaaagaa caagaaaaaa
    80941 agcgatctaa aggaatatac gaccgttccc gagtctggaa taaaactatc cggtctgatt
    81001 ctttgggtgg aaaaacatag aacgggaacg gcaatgattt ttctaagtct gatactttta
    81061 ggagtcattg catttcgttt tatacccata tccctgtttc cagaagcgcc ttatcctggt
    81121 cttacagtgg aaacggagta tttcggcgtt ggtcctgaaa aaatcgaaga aatcatcaca
    81181 aagccgattg aagaatccgt atctacgtta ggcggaattc aacatctatt ttccgtatcc
    81241 gaggagggaa aatcaaaagt acatattcaa tttgatcaga atgccgattt ggaaattaaa
    81301 tcattggaaa taagagataa ggtagagcaa gtctcttata gatttcctag agaaacacaa
    81361 aaaccggtcg tacttcaata cgacccaact caaaaaccgg tattcatcat cgttcctaaa
    81421 agttcttcat tgaacattat ggagatacga gaaatatccg atcgtgaaat caaaaagatc
    81481 atagagggaa ttcccggcgt tagcgaagtc gtagtagccg gaggaaaacc gagggaaatt
    81541 ttaatttcat gcgatgcgca gaaaatgatc ggattcggcg tggatatgaa cttactttta
    81601 tccgtgttac aggaggcgaa tcataacgag aatcccggag aagttacgga agggtccatt
    81661 caaattccag tatatgttaa aggcagaatg cggagtttaa aggaaataga attcttatct
    81721 ttgcgaaaag atgaattcgg aaaactaatc cgagtgggcg acgtggcaaa agtgaacttt
    81781 tcttacagag aggaaaattc tgcggcgaga gtgaacggac aaaatacggt aagcatatac
    81841 gtttatcgag cgggaacggc taaccttttg gcggtctctg aagaacttag aaaagagctc
    81901 aaaaaagcag aaaatacaaa tttgaacttt gaaattttat atgaccaagc ggaaacggtc
    81961 atacaggcta tcagaaactt cttttttgcc tcgttaattg ggtttatact ttttattatt
    82021 gcagcttcct taatattcca agaatttaaa tcttcttgtt tatttgcgtt cttgttggtt
    82081 tgtcagtttt ttatcggatc gatttttatg tatttcctaa aaatcgatta taatcttgtt
    82141 acgatcgtag gattaatttt aggttgtgga tgttgcctat gcgtttttat agttaatcaa
    82201 ctattttccg attatggaaa aaactcaaat tcgattacag gggagatatt cactacgata
    82261 ttattggtat ccggcgtatt tcttccgatt ttatttacta caaaagaact gaaaagtatt
    82321 tacggcggtt taggttttgt cttatctgta aattttttta tcagctattt gatttcaatt
    82381 acgatattac cgagtcttag aaccaaattt caaatcgaca ttaaaatttt taacgttcca
    82441 aaaatcttaa aaactttcat ctataaattg gacatactat catattacgt tcatagaatg
    82501 aaagaggata taattgataa aactttgtcg gttattgatt attctagaaa aagaccaaaa
    82561 gtatttttgt ccgtttatat tttatttatc ctaatcggta tttattttta ttctatttcc
    82621 aaacacgagt ttatcaacaa agtagaggaa aaacaactaa taggaaacgt agagtttccc
    82681 tctggaacca gtttttcaag aattaacgca atcacggaac ggattgaaaa aaatctatca
    82741 gaattatata atattaagga agtcaattca aaagtggaaa acggtaagtc tacaatcgta
    82801 gtgaagttta acgaaagcgt atcgaatgtg gatgaaatcg gaaaagaatt agaagaaatc
    82861 gtaggagaca tcaaacccgc ttttatatat ttttcgggaa gcaacgacga agctttatta
    82921 aaggaagtaa cgatcgacgt aatcggagac gatctagata aaatcgatca aattacaaga
    82981 caagtttctt ccgtagcaca agaattgctc cctaacgtta gacacgtttt attgagatat
    83041 aaaccgccta gagaggaagt tcgggtcgtt atagacaagg aaaaaagtga atccttggga
    83101 atccgttccc aagatatagg tcgattgtta cgttacggaa ttcaaggtgg agtcgctaca
    83161 aaatttatag aagaagaaag ggaagtagac gttagaattc gatatgattc gaattatcgg
    83221 gatcaattta cagatctgaa ggaatataaa attgatactg aaaaaggtaa atcagtgcct
    83281 ttgttggaaa ttgcatccct aactagagat actacacccg tcaggattta tagaaaaaat
    83341 aaaagaaggg ttttatcgtt tagtcttaga attgcagata tgagtttaac cgaaattcta
    83401 cctaaactcg aaaaactaaa agaaatcgaa cttcccaaac aatacaggat agaattcagc
    83461 gatagcctgc aaaaggtatt agaacatcaa aaaaaaatga acttcatttt gagttttgca
    83521 ggattgattt tatttatgat tcttgcatct tacttggaat ccttaaaagg gccgttttta
    83581 ttattatccg tattaccttt gccgttgttg ttcgttatca taatcattta ttggatcgat
    83641 ttacctttga ccattccagt ttatatcggc atgattatca tcagtgcatt cggaatttta
    83701 gaaactttta tacttaggaa agaactttct ccttggaaaa accagggaga aaaatttgaa
    83761 atcggtttga tgccatatga tttaaaggaa aaaataagaa ccttactatc gaagtttttt
    83821 caactttggt ttttaatcat tctattttat ttaccatcca ttttcagttt tggaaccggt
    83881 gctgcgatgc ttaaaaccgt ttctattaca ttgattcttg ggttgattgg aatttgtttt
    83941 tttactccaa tcgtatttat cacgttttac ttatatacta ccgcgatcac aaatacaatt
    84001 acggacgtgt atcggcaaag catagactgg acaaacttaa aacttatcga actcaggaga
    84061 aacacaagat gacggtattg agttatttaa agaatacatt gtttaggccg gaatattatt
    84121 ttaaggttta ttcgttacaa tcgaatcaaa ttcaatcgaa ctactcggtt aagaactttt
    84181 ttattgtatt gattagtctt acaatattac tcgcgtgcac gagggtttta caggaatcgc
    84241 ttttttcttc ggttaaagtt acggtggctc aagaagcttc ggcaaaagtg gaagaaaatc
    84301 gaaaaaatta cggacaaaat caaggtttcg tctttatctt actttccaaa ataatctacg
    84361 ttttgatttg gattgtaatt ccaatcttac tttcgttaat ccgacttcca attctttatt
    84421 ttattggaga acataaaacc agattcaaag aacttttcat tacaactctt gcaacctctc
    84481 ttccgcttct attatctagt tttataattt cggttatgta tgatttagtc ttatcaaatt
    84541 atacgatcgg aaatttcgaa acattaaaat tattcttttt gatttgtttt ataattttac
    84601 tagtatcttg gatttgggaa ggtagattgt gtttttatgc ttttacggga cagtatgatc
    84661 aaaataacgg aagagctatt ttaacttggt tatccccaag tttattgttt gtaaatatac
    84721 ttgcgatcaa tcttgtaatt caaatttggt ttcgttaata tagttgtgga actttggaaa
    84781 caaccaattt tgaaagaaag aatgattacg aatctctata aaattgagta cctaatgtct
    84841 attataaagc gctattttac gtaagttcga ttagaatcca atacaaaagt gattattaga
    84901 tttgttaaaa aattctatag tggcgatcaa taaagctgct tcaatcaaac ttttacatga
    84961 aacaggaact gatgaaaaat taatttttca acaattctat tatgttgtac cacgacattg
    85021 agttttttat cagtccagat tttttctatg aattcacatg agtaaaatgt aaactagtat
    85081 tttattatgt agttttaagt aagaaatcta tagaattttt aaatccattg gacttaagat
    85141 tgatttgaat tctttagaaa acagtttata tgatttacct taaaaaaatc aaaatataat
    85201 cattcaaact tgttatcttt tttttggtat ttccgactct tttgaaactt cttttccttc
    85261 ctgccactta ccgctataaa gaattttctg atctttagca accagaactc cgtacccgtt
    85321 ctctttgtta tttttccatt gacctatgta tttttttccg ttccaataaa tcttagaacc
    85381 aaatccgttt ttacaatcgc cgttacaagt ttctttaaaa aggaaaaagt aacttcctcc
    85441 taacagtaga accgtaagcg aaattactaa aatcgaaagt ttatttctca aaaaaaactg
    85501 aaccatacac gccctctaaa aaatctgaaa tgcaagttgt agcattggcg ctaacaacgc
    85561 aagataacca aatataaaaa tgaatttttt ataacgacga caaaataaaa aaaatttaga
    85621 acgattttgt tgagttaagt ctaagaccga aggttcttca tttaagacat ccattttaga
    85681 agaaattttt ttcttccttt cttttgtgat tggaaaatca gttggattgg ccaactccgc
    85741 tccgaaccat agaagttttt gtttggaaaa attttttcca aacaaatatt ctggtatagg
    85801 atgtaactcg gagtattcga gtatatctac ttgacatttt tggcattcat ttaaatgttt
    85861 cctaattaaa aacgggattt tttgttcgtt tgtttttaaa aagtcctcaa cattccaatt
    85921 tttgcatatt tccatattca gcctacctaa tatttctcaa tttgatatta agttatctca
    85981 aaaatacttt acttttgccg aaaatataat tcggacattc taagatattt ttgaaatcga
    86041 aattctaatt tgtgatcatt ttattagagt acatcacaaa ttagttaaaa taaatcaatt
    86101 acccgatttt acgtccatta tatttttgta aaaataatct cctttttaag tttattttca
    86161 atttgagtct tgtttctttt catttcctca aaatctcaat tttcagggac gactaattat
    86221 gagtaaaaaa actattatgt tttctactca ttcgccattt ctttgggttt caatatttga
    86281 aagaagttcc tgtctaagat cacgagggga tttgccagta aatttaacac aagccctgtg
    86341 aaacgaagag gcagaattaa aaccacattc aaaagcaatg tttaaaagat tataatttaa
    86401 ttttatacgc atcatatttt tcacttcgtt gattctatga aattgtagaa actcagtaaa
    86461 actcatattc aaatattgat ttagatagta agaagcctga tgggtagaaa gacctaattc
    86521 agtggcaaaa tcaggaagtc ttagttcttc ttctttaaaa cctttagaat ctaaaaaatg
    86581 atttaactta gttttaactt tttctaaatc gattccttct aacatatttt taggaggata
    86641 tttatatttt tgtggttctt tgtcctctgg gattggaatg gtttctaatt caatttgatt
    86701 gactaagtta gtatcctgaa tcgaaataat aaccttacca aataaagaag ggaaaaaacg
    86761 ttctaagaga attgtataac aaatgagaga accaggaatg atttctgcaa agagaaagaa
    86821 atctttctta tcataaatcg tacctaaaaa atccaaaaca aaacaaatag agattaagaa
    86881 agataaaaag ggtaggttga aaaataaaat cgatttgtta gattttaaaa cacttcttaa
    86941 agaccaggaa aaagtaaaaa tagaaattcc aaatccaaga aagtcgataa aagaaataaa
    87001 gtaaagttcg ggaatgaaat aagaaaataa aattacaact ggaatgatcc ctaaaagtct
    87061 tttgcaatga atccaagggt tatctaaaga atctaatata tagttgaaac agactaaaac
    87121 agccaaacta gaatagagaa ccaggctata gtaagaacct attaaaatct tattttcgtt
    87181 acgtagacca atcaggatcc cattatttaa aattagaaaa aacgcggcgg attgtaaaac
    87241 ggaaccgtag gatttactaa aaccatcatt tgaaaaaagt ttagaaaacc ctaatacaaa
    87301 tccaaaagaa acaccggccg catgaaaata aaaaatacct aattctaaag tacttttgta
    87361 attctcaatt ccgattgtat tcataatgat agtgaaggga gaaactcaaa tgtaattatg
    87421 atataattgc ttctttctac tcgttatttg ttaaatcgtt taaagagaaa ttttccgaag
    87481 tattaaattt taatcttttt cgaatcgtta aaatttttcg gaaagcagtg aattttaaaa
    87541 ttgcttctcg atcttctttg tataacggta agcctatgta tttttcgtat tcgtctaact
    87601 caggttctgt gatgtctaag ggttttatat taaaatagtt gattatcatg atgcttccta
    87661 ttttgatttc aggtggaatt tatactcaat tgagggaaaa attataagag ttgataaagt
    87721 gaaagcagat atgtaagtta ttattaagat tgtaaattga aaccattgta gctacttcct
    87781 tggattttaa agaatccaat aaacttgaaa tttaaagata gggagccgta ataagaagta
    87841 tcaatctcac taaaaatttc tggaaataat gaggcggggt atttaataaa tctactttgg
    87901 aaatgttttt tcaggagatt taaaaaacag gatgcttgat tgtagaaaat aatcctcttt
    87961 ctattatatt tagaattaat tctaaatata atcatccgaa tattcgaata taacattacg
    88021 atgtcctttc tttgtaataa gtctgaattg gtgggatcgt atgttgaatt atacaatttg
    88081 tcaaataaaa aaattgatta atacaataaa atgaatgaag tagaaatcca aaatcgaatc
    88141 aatattgcct taaaatttct aaaagaaacg agaggtttaa atcaaaatca gatagctcaa
    88201 aaactagctg ttacacccgg aacaatcact cgtttacgga atggtgaaaa tgcacttaca
    88261 gaatctatgg ctttgctctt tgaatatatt tttggaattt cttcgagatg gctaatttat
    88321 ggagaaggag aaatgttgtt ctttcctcca aatattggag ataaacagga gattgatttt
    88381 cttcatagga tctatagtcg aaagggtatg aaaatgctca tcgaaaatat tctttgtcta
    88441 tcggatcgag atttagcggt cattcaagta acagttgaaa aattaaattc ttaaaaagtt
    88501 ttttatttca gttttacgtt aataccagaa taattattga gtttttaatt aaagagacat
    88561 aattcatgtt atgtcatatc tattagagca aattaaagtc aaaaaactca tcgggttaag
    88621 tgaacaagaa gagttaaaca aaataaaatc ctttgtatct aaaatatatg aagacgcggg
    88681 ttattccaat tcatcttgga aaaatataga tcattatgat ctttggtcga cctggtttta
    88741 tgtggaagag aacggacaaa ttttatctgc tatgagaata actgaaaaaa accgtttaat
    88801 tttattcctt tggaagttac tttatttaaa gacgaacaat tcccacctaa acgatatgcg
    88861 gtcttagaag aaaatgtagc cgattggaat agtgttgcct ttattcaaaa tgtaaaaggg
    88921 gcaaaagcta attttatagc ggttgctgaa cattgtataa cgaaagaata caatacagtt
    88981 tatggaatgt ataatccgaa gctatcaggt attgaaagaa tttatctaag agaaggtgcg
    89041 gaaatatcgg taagatatcc aggtcctatg tattttccag ctttgtattt aaaaggtgaa
    89101 ataccttggt tcgaagtaat agaaatccga aaagaatctt tacagaaaat tgcctcaaaa
    89161 aaagaataac gaacatattt ttgttgagga tttgtcagct tgatcgaagt gggaactgga
    89221 ttattcgtaa tttctcttgg tttttacgtt tggatcttcg cttctaataa accagttcga
    89281 aattcttttt tcttacttac aatttcactt tctgtttggc ttctttgttt aggtcttaga
    89341 gtttacgctc ctaatgaata taaatccatt ttagtaaatt ggacattgat accggttctc
    89401 tttacgccgt attttttaca ttctcttaca tcctatctat ttgccccata taagaaatcc
    89461 aatgaaatgg gttggaaatc aattggtaat ataatcgttc ttgtttacct tatgatttct
    89521 attttaaact gtaaggttgt tcatcttaca gaaccagata ttttcgctta taccccaact
    89581 tggatttatc atcttttgat tggatattgt agtttttata tattgttttc ttcaattcag
    89641 gttttaattg taatttttca aaaacgtgga gacgatcgag taagatcttt cctatttttt
    89701 tccggcatta tcatttcact tttcgtttct ttaatatttg tttatatctt acctttacat
    89761 ggatactttt tagcttccaa ttctgctttc ggtattatga tttcttcttt gctcggggcc
    89821 gtagcaattt tacactatga cgcatttgaa attagagaac atattatcga aggcgatagt
    89881 catcttcctt tactcaatcg aatctcttct gtccctatac ttaaactgtt tcaaatttta
    89941 gatccagaag agtattgtaa taggattgta ttaagtaaaa ccaacgtgat tctaaatgta
    90001 acgacagttt ttgatgaact taaaaacaga gaagaagcaa agaagttaaa tactaaggaa
    90061 cgagcagaat tattagctag aattttcaat cgtcgtattc gataattaaa ttcttttttt
    90121 aaatttaaaa agtaagcaac ttcgtatata aaattcactt tatcaaatcg taatcaatta
    90181 tataatttat atataattcg tttaataaaa tacttttaaa tctgattaaa aaaaatgctg
    90241 tgaattattt ttaaatattt ttcatacaat taatattata acaaattatt cttcccaatt
    90301 ttaacttctg ttttaaaaat acaagtttaa cttaaattta aaaatttaga acaatgtcca
    90361 gaatagttca gtaaataaag aatctcgtcc caattactga tctttataaa attgagtacc
    90421 gttaatttta ttacaaaaca ctgattccat acaaaatatt aggtacttta tcatatagtt
    90481 aacgtgagtt cggtctaagg agagattaaa agttgtaaat tgtctttaga tctcaaattc
    90541 aaagaaggtt tttttggaaa gaatgaaaat gcaactaaac cgcttaaaag attaacggcc
    90601 caattgcaaa aactccgatg tctagtatgt tgaatctggc atatattttt aagttcatcg
    90661 ttaacggatt caatgatagc tctttttctt aaaagaattt tatcaaccaa gggcattaat
    90721 ttatttttca tattcttttt aagttttgta atgagttgaa ttcccttttc ataaagactt
    90781 tcaaacagag attggctaat gtaacctcta tctccgaaaa gtttatcgta aatattttta
    90841 acaagtggaa aaatcacttt cgaatttcta tcatccacat ttccaggagt aaccataaat
    90901 gataatattt cacctcgatc atttatgatt aaatgcaatt taaagccgta aaaccagcct
    90961 gtgcttgatt tccctcgttg tgcaatgttt ttaaatactt taacgtgagt tcggcataac
    91021 aaatgcgaaa gcgattgtag cggaaattcc gaaggaattg gagcgaaaag cgcggtcgtg
    91081 agccatttta actataaaat ttgcgagcga ttcgccccaa ttttcttacg tcgaactcac
    91141 gttactttat gagaatggat tcttctgttg tcgcatactt tgagaattgt agaatcaatg
    91201 aaggaaattc cggaacattt tcccatacga gtgttggata gaaacgaagc tatgacgcat
    91261 aacgcgttag gcatcagttc aacaaaacga ttgtaactta ctgcttttgg aaattcggat
    91321 ttcagattct tttttatttc tatcaaataa taatttttaa attctctata atgagaaaga
    91381 tggaaataaa ctacgattgt tgctacctcg ctcaggctta gctgaaattt tcggtttctc
    91441 ttgcgaacca ctggactcaa tattttcacg ttccagttta ttttttgttg tgtacaataa
    91501 tcgtctattg cgcaaaatat ctctgtcaga tccatattat atccttttct tgctaaaaat
    91561 ttggttcaat atggatctgg cgcttctgag tacaagatct ttctcttttt ttccacctta
    91621 cgccgaactc acgttaatta tgaataagac tggttttaaa ggaaaatttc attcagaagt
    91681 tttgagagtg agcgggctgc ttttataaag agcctgtccc aaaacccaga gaattttacg
    91741 cgataatttt tttagaaatt tttaataaac tgcagtagtt cccacattgg aaggttttgg
    91801 gacaagctca aaataaattt ttaatagtcg taaattagag gtagcagctt gcacagaatc
    91861 tatgtcctaa cttttcggtc gttatgatat atagatttgt ttaaggcatg ctggaatatt
    91921 atgaatagac aatagatcat ttcataattt aagaaatgag cgaatgttta tattgaggca
    91981 tggtccgcat caaaagttga gtgctacatt ggatttttgc tattttattt gaattgatgg
    92041 ttttttaagg ttttatgata ttcggttatt ctgttgcttt tatgcgacag ccgatgattt
    92101 atagttaggc gcaattttta aaaaatacgg agaaaaatat gaccataatc actactttga
    92161 tatttctact tgtagccttg tatttaggat acttgttatt taataaaacg aaagtctata
    92221 attctttata tgaaaaatat aaagatatca tcgatttaga agcgtataaa tccaatatta
    92281 tcaaagaaac taacgattct atttcagaaa gaaatcgaat attgaacgag atacaaattc
    92341 aaatagatca agttagaata gattactcaa tgaaaaggca acttttggaa aatctagttc
    92401 gcgagatagc aatctttgat gagcaatcag aaattataag ctatggatta tataaaccac
    92461 attttgattt cgatacttct gaacaatata aagaagtcct tttatcagtt cgagattctg
    92521 gtaaagaaat gatcaaattg gaaaaggcag catattcaag cacaacttgg acagtaaatg
    92581 gaagtaaagc tgaagggaag aaacaaacga aacattatat caaactaatg ttgcgcgcat
    92641 tcaatgggga gtgtgaagct atgatttctg atgttcgatg gaataatatt ctaaaaatgg
    92701 aagaacgatt gcttaaagtg cacgatgcaa taaataaatt aggtgaaaca cattcgattc
    92761 acataaccaa tgaatattat aaactaaagt tgaaagaact tagattaact catgaatatc
    92821 aagataaaat atatcaagag aagcaagaac agaagcgtat tcaagaacaa attcgcgaag
    92881 aagaaagagc acaaaaggaa atcgagaaag ccttgaaaga atcagaagat gaagaaagac
    92941 gatatactaa agccttagaa caggcaaaga aggaactcga aaaggcgcaa ggggatcaat
    93001 tgcaaaaaat tcaattaaaa atggtagaat tacaaaagga attagaagag gcccaacggt
    93061 tgaaacagag agcgatatca atggcggaac aaacaaaagc aggccatgtt tacgtaattt
    93121 ccaatatagg ttcgtttggc gaaagcgttt ataaaatagg aatgactcgt cgattggatc
    93181 cgatggatag agtaaaagag ttaggcgacg cttcggtgcc atttgaattt gatgttcacg
    93241 caattattta ctcagaaaat gcaccggaat ttgaaaagtt acttcataaa gaatttgatt
    93301 taaggaaagt caacttagtg aacaatagaa aagagttctt taatattact ttggatgaaa
    93361 tcgaagaaat tgcaaagaag catagaagtg atattgaatt cactaaaata gccgaagccc
    93421 gtgaatatag agagtccata aaaattcgca gtgaaaggga aaaaattgta acctctccca
    93481 atacttccgt tttggataaa atccctcaaa gtatttaaaa acggcgtata acttcgtctc
    93541 ctcgcttcgt tcggaattgc taatcctcag ttcggctccg cacatttgct ttgtcacttc
    93601 gatttgcact atgttcgcta agactcactc aagtctccgt tcctcaacat tggcgagctt
    93661 agtcgttagt gtagttgcaa tgttggtaaa agataaattt gaaatctgtt ttagattttt
    93721 aagtcattat aaaagaaatc gaaagaaaag actttactaa aggattaatt tttacttgaa
    93781 attaaattca gattgtatat cttagaaata tacaaatgga attaccagat ttaagtcaaa
    93841 tcacaggttt tgactgggat ttagggaata ttgaaaagaa ttggaaaaag cataaagtaa
    93901 aacctggtga gatagaggaa atctttttta atgatccttt acttgtagtg acagatgatt
    93961 accattcagg caaagaagat cgttatattg ttttaggaat tacaaattca gggagaaagt
    94021 tgttcgctgt aataacaatt caaaaagaca agatccgacc tatctcagta cgtgaaatga
    94081 ctcctcggga aagaaagatc tatgaaagct cgtaaaaaaa tacctcattt gaaatcagag
    94141 aagggtgaaa ttgatttttg gtccaagaat gattctgcgg actatatcga ttattctaag
    94201 gctaaaaaag tatcttttcc aaatttaaag cccacaacga gaatgatttc acttagatta
    94261 cctgaagcgt taattgatag attaaaagtt atggcgaata agaaagacat tccatatcaa
    94321 tcattaataa aacttttgct ttcagataag gtagaggaag aacttaaaag atagcgtagg
    94381 tatctaagct gtaatagtca agataagacc acacactccg ttcctgttta taacgaaaat
    94441 tgtaagttgt cacttcgatc gatcagacga aatgtatata agacttttat ttaattttat
    94501 caatggactt agggtttcaa tcattcattt tactttaaaa ttcaaaaaag aaatactcag
    94561 agatcccttt cgaatattac gaaattaaaa ttttatattc tgatggtagc gaaatccccg
    94621 taaagttaag aaagaattag gaattattag tactgaattt cgtattctta acccaaagga
    94681 agtacatggc ttctgttaaa aatcgctaaa ctcccaaaac tattattgga tcaaatagat
    94741 gataggtttg aacttttaga aagtatccca agtgaagaaa aattctttta tctctctaaa
    94801 gtggatttac ttaacgaaaa agaaaggttg ctcaaaagac ttgaagcatt agaaaaatta
    94861 atagaaaaaa ctctataaaa actgtgaatg aagaaagaac aaataggtta aaaaatttaa
    94921 cgttttaccc aaaataagga tctaaaccat tttttagaat tcctagaaat gtccaaaaat
    94981 tatgatcaat ataaaaaatt gtatgtttac tattgtttat gtaaaaatta taatattcct
    95041 aaattaaaat agtacaaaat gaaaaaccta aactaaggat atataaacaa acccaaataa
    95101 atggctcaaa tagccgtttc ggacgaaatt aagacaattt ttaggggttt aaattatacc
    95161 ttaaatttcc tgaatatcaa aataatcgag gtagtatagg gtttaaaatg acagatgaat
    95221 aatatataaa acaatgaatc gaacaaatag caaacagttg aaataaatta ataacagagt
    95281 tttatcaact ttgagatata taaaagcgac taaacaatct atttgcaaaa aagtagaatt
    95341 gaaaatatta aaattaatat aatacgagat atattaaaaa atgaacaaat attcattttt
    95401 tggacatagt ttacattatc ggaagtaact catgcaattg tgcagtttta aattttgcat
    95461 tcaaatcaac tttaaattta tctaatatag aattgaaaat tgatcgacaa tattcgtaga
    95521 agaaagatta tttatttgat tccctacttt tgaggagtta tatagtaagt aagaactttg
    95581 attctcattt ggggtttata ataaaaatat agcttttctt tgtttcaatg tcatcgcgtg
    95641 gcgaaccgag aatgaaaact taacatcttt gacttccttt aggagttttc aaaaaaaaca
    95701 cggtttccgg agtcttatac tttgagaggc gttttttgat ttcagagttg actaaaatat
    95761 ggtcaatgtt ggctaaaaag tagttgataa taaaagacta atataacaca atttaagaat
    95821 ggttcttgac ggtatttttg gaaatgcaac agcttcgaaa gttttgttgc atgtctttca
    95881 ttatagcgaa gtacacgctt cggcaattgc caaagactac gatacggccg taactccaat
    95941 tcgacttcaa ttagagcgat ttgagaaaac aggaatactt gtcgccaaac agattggtcg
    96001 ttctcgcgtt tttacattta atccaaaatc cccttttgta aaaccgttga aggaaatttt
    96061 gtcgattatc tatcaatcat tgagcatcga agaaaaggaa aaactgttct ctacaagaag
    96121 acgaccgcga gaaaaaggaa agcctgtata tggacgagcc tgattggaag tcggttaatg
    96181 aagaagaatt gtggaagtat gtaggatggc atctcgcaga gaaaggaata caatctgttt
    96241 tagttggagg agcagttgta tcaatttatt ccaaaggagc ctatcgttca ggagatatag
    96301 acttagtaga gccgattgtt tctagatcga aagaaatagc gttagttatg gaaaacatcg
    96361 gatttcgaaa aacaaggcgt cattatgttc atcccaaatg taaacatcta tatatcgagt
    96421 tcttatcggg tcccgtttcg attggagagg atttcaaaat tgtaccagat gaaaaaaaat
    96481 tcaagggaaa gatcttaaaa atattttctc ctaccgattg tataaaggat cgactcgctt
    96541 catatattca ttttaaagcg cgcgaatgtt tagatcaggc tttgttggtg gcaaaaaatc
    96601 aaagattcga tttaagacaa ataaaagaat ggtgttttag agaaggtgaa atcggaaagt
    96661 ctgcatttga agaatttcaa gcattgcttt aaaaatatta ggaatatcaa aacgaattat
    96721 tgaaagatat tataaaagca gaacagcgtt ataaagaaat gcgagatgat gctccatctg
    96781 atttaaaatc tccgatcaat acaattctaa aacatttaag cttagcgaaa acggagatta
    96841 ttgaatcgga aggaaaattt aatggataat ctttataatg cgatcattgt cgcatctttt
    96901 agtattcttg catctataat taccgcatcc ttatcgtatt attttacaaa gcgaaatcaa
    96961 aatctaagta acgagaggag aataaaggaa gaattttatc gaagattcgc aaagtcgctg
    97021 tctgatttag catttgataa caaggatcga gaagcttcga aatctttctc agaaaatata
    97081 aatatcatct tattaattgg gtctccgagt gtcattaaag cattaatgaa ttttcatagc
    97141 catttacaaa ataaaacaca agaaaaaagc gaatagttaa aaatgcaaaa tattttatta
    97201 tgacaattat ttgaagctct tcgacttgat ctttttcgca ataaaaagat taataaagac
    97261 tttcctgata tttatttagt aaagtgaaat ttattcgttt ttgtgtcata acagatgctt
    97321 catgttatgt ttctttttgt aaaggatgta tgggtacgct tataaacaaa tgttcatttt
    97381 ttggatataa agaggattat gggaagaacc tattgctcca taattaaaag tactcaagac
    97441 tgtttttgag aatcatcatc ggtctcgttg aactacgctc caattctatt ttctgagctt
    97501 ttgggattga tagattccag cgttttatga tattcgtata ttcggttatt tataggtgtt
    97561 tatacgaagt tcgatgattt atagttagac gccattttga aatttcttgt taggattatt
    97621 atactcatcc ataagttatg aaaattatta aatttttact catctatttt atttttacta
    97681 gcagcgagtt aatttcaaac gatctttctc tattagaaga gtataaatta ttacacattg
    97741 atttatctaa tgtgagaacg tcggggtata aatcttattt taatgataaa cgaaataaag
    97801 ccgaatataa aataaatctt aatcaaggaa ctttgagaat agtaaaaagt agtagcaatc
    97861 tcaagtgcgg gataatagaa ttcggttttt ttaagataaa gctatcgaac ggtttaatag
    97921 gctatacaag acaatgcaat ctcaaaataa ataaaaattc tgaaataata aataaacaat
    97981 attcgtttta caatccgatt tatattccta aaaatcttaa tttaaataca tttaaaatcc
    98041 ttttaaatgg agagatctcc ttcgaaactt tggagaagga agagttagtt gtaggaaagt
    98101 ttgtaactta taaaattagt cctgaattat tagattatta tggcgatgga atttacatag
    98161 ttaaaagaaa caaagaaatt acagaagaag caatgcacaa tgaaatccat agtaatgtaa
    98221 ttgaactaag caattttgga gttctacaag ttcttttacg aatgtattgt atcttattga
    98281 aattgaatga aaagcaaatt ccaaatattg aattcaagaa agaattaata aagacagagt
    98341 tcattagtat agccaacgac aagaattttt taaaagctga aatacttagt tattactcag
    98401 atgaaaaaat tgaaaaaatc tttgataaca atgaaaatca aagactattt ttcttagaga
    98461 gtattttgcc atatataaaa tacgattatt gaaaatatca aaacggcgtc taactgcggt
    98521 ttctcgcggc gcttcgagat cgctaacgcg actctcgctt ggcctccggc acatttgctt
    98581 gtcattcggt ttgcaaaacg ttcgctaagg ctcactcgta ccaatctttt ttggattgat
    98641 ggattaccag agttttatga tattcgtata ttttgttatt tttaggtgct tatacgacgt
    98701 tcgtaaaaaa atagttagac gcaatgtggt aaaagaaata tgaattcaaa atttgaagat
    98761 tttgctttat caagactaat cagttttgat tctccactct acaaggtttc ggatctaatt
    98821 agacaatact tctatcaagg cgataaggta taccattata ctaattttga tggtctcaaa
    98881 ggaattatag aatcgaatgg cttttggctt actgaatcca catttatgaa tgatgaacaa
    98941 gagttaaata acggccctct taaattacag gaagccataa aaaacataaa agaccattac
    99001 aaaggcagtg ctcaaatatt tatagaagca ttagcaaatt acaaattagt cccaagactg
    99061 gattattata tttcttgttt cagtaaggaa ccggactctt tagatctatg gcgaacttat
    99121 tcaaaaaatg agactgggat tagtatagag tttgatctca aagatggtaa gtttcctcat
    99181 tttgaaggat tgcccgaata caagataagc gaagttattt attcagataa gattaaactg
    99241 gattttattc acaaactttt gattgttgct ataaccgaag ttgaaaatga tcttttgaat
    99301 ggaataaatt acacagactg gaattatgaa gataccgcca atgaagttat agattatatt
    99361 tccgcatact ttattttttt caaaaatgaa agcttttcaa cagaaaacga agttagaata
    99421 actcatcata gaagtgaaaa atctggacag acaatttatt ttcgatcaag taaaattgga
    99481 ttaatacctt acataaaatc gaacgaactt tatacacttg atcaaatacc ggatgagaaa
    99541 aaggaattaa ccaagaagtt accaatatcc aaaataatag ttggccctac tcgttatttt
    99601 cttgagatta aaaggtcgat tggtttcttt ttacattatt ccgagtatga aaatgtttct
    99661 gtggtaccgt caaatattcc gtttagagga taaccacact acgtataact acggtttctc
    99721 gcttcggctt cgcacatttg ctttgttact tcggttcgcg ggatgttcgc taaggctcac
    99781 tcgaacctcg tgccaattct ttcgcatgct taggcatgct tcagaaccgc aaacgtcgag
    99841 atgtctatta cgttagttgc aatagcccaa aaatcgaaag taatacgagg acttattgca
    99901 ttatttttaa ttaaagaaat taatttttaa attatcaaat atcattcaaa aaaaattgct
    99961 gacaggtttt caaaagtata tacaatgtat atatagtaat ttatggaatc aattattcaa
   100021 aaatggggta atagcttagg aattagaatt ccaaaagcaa tggcaacgga attagagtta
   100081 aatgatggaa gccatgttga attacaatat gaaggagata agattgtaat atatccaatg
   100141 aaaaaagctt cattggaaga taaactttct aaaattacga aacaaaatct tcactctgaa
   100201 atatctactg gtaattctat aggcaatgaa gcttggtaaa gaatagaaac tatactcctg
   100261 aaaaaggaga tattgtgtgg ctgaacttta ctcctcaagc aggtcatgaa cagaaaggtc
   100321 gtagacctgc acttgtttta tcgcctaagg aatataattc aaagacaggg ttagcaatat
   100381 tttgtccaat taccagtaaa attaaaggtt atccattcga agtgttgatt aaatcaaaaa
   100441 aaatcgatgg tgtaattctt tctgatcaag taaaaaactt agattggact atccgtgaag
   100501 cagaatttat tgaatcaata aataaagttt ctttaaaaga agttttagat aatattaaat
   100561 tattaatatt ctaataaacg ggctactgca actaacttcg tctcctcctc actttctggc
   100621 cttcgacaca ttcaaaaccc gattttaaaa gaaatcccaa ttagaagccc gatacagaca
   100681 gaaattaaaa tcgtagaaag agtaactttt aacctctgaa aaaatatagg agagtaaatg
   100741 acttcttcga attcacgaca aaaaaactca gaccaacaga ttcttttttt tagacgtaaa
   100801 tactcccctt ctctgtcttt cgaaagaatg gttacgatcg ctttggaaga ttctattatt
   100861 tgccaagttg cttgaagttt ttccatacat aaaaaccaag aaggtctatt gacttcggaa
   100921 caacccgtat catgagatgg atttagattc gtttatgtag aaacgctacc aaatgtagaa
   100981 cagttaaata aaaatagaat ataaagaaaa cgtttcattt ctttttactt tccttttttt
   101041 agaatctaaa aaatcacagg tgttttgaat ttccttgggt gtaaaactcg cataacagac
   101101 tagtttagaa cggtctttag aataatctgc tggagatact ttttcaaagt gttcctcgtt
   101161 atgagaaaga tgaatttcaa ggttattgat tttaaagaag gaaaggagaa gaacgaaaac
   101221 taatattctt gaaatcagga aggatttgtg tttggtgaga aagtttttaa aacgaattag
   101281 ataatttttc aatgatgttc attacgaaaa ctgtaagttg tcgagacact tattttaagc
   101341 caactccttc tcatcaagaa aaggctgtat tggagttttg ctgaaaatcg aaacagtatt
   101401 ttaccaaata aagaagaaaa aatgctctaa ctattacatt ttattcaaaa taaatggcac
   101461 ctttggaaga agctttcgaa tcctttcttt ttctttggat gatagttgat tttgactcaa
   101521 atctaaaaat tgcaaattct ttagttgccc gatttcctta ggaagagttg cgagttggtt
   101581 attatgtaaa tccaaccgtt gtaaactttg taattgtccg atttctttgg gaagagtctt
   101641 gagttggtta ttcctcaaat acaaactttg taagttcttt aactgtccaa tatctttagg
   101701 aagagtcttg agttggttat tattcaaatc caaactttcc aagttcttta actgtccaat
   101761 atctttagga agagtcttga gttggttatc attcaaatcc aaactttcca agttctttaa
   101821 ctgtccaata tctttaggaa gagtcttgag ttggttatta ttcaaatcca aactttccaa
   101881 gttctttaac tgtccaatat ctttaggaag agtcttaagt tggttactac tcaaatctaa
   101941 cttttgcaag ttctttaatt ttccaatttc gttaggaaga gtctcaagct ggttataact
   102001 caaatccaac gattgtaagt tctttaactg tccaatatca ttaggaagag tcttaagtcg
   102061 gttactactc aaaatcaacg attgcaagtt ttttagttgt tcgatttctt taagataagt
   102121 cttaagttgg ttattattca aatctaactt ttgcaagttc tttaattgtc caatttcgtt
   102181 aggaagagtc tcaagctggt tataactcaa atccaacgat tgtaagtttt ttaactgtcc
   102241 aatatcatta ggaagagtct taagtcggtt actactcaaa atcaacgatt gcaagttttt
   102301 tagttgttcg atttctttaa gataagtctt gagttggtta atactcaaat ccaacgattg
   102361 taagtttttt aactgtccaa tatcattagg aagagtcgtg agttggttat tcctcaaata
   102421 caaactttgt aagttttgta attgtccgat ttcgttagga agagtcgtga gttggttaat
   102481 acccaaatcc aacgattgca agttctttag ttgtccgatt tcgttaggaa gagtcttgag
   102541 ttggttaata ctcaaatcca gctcttgcaa gttctttaat tgtccaattt cgttaggaag
   102601 agtcttgagt tggttattac tcaaatgtag ctcttgcaag ttctttaatt gtccaatttc
   102661 gttaggaaga gtcttgagtt ggttattact caaattcaaa actcgaacat ccaaagggtt
   102721 ttggatcgct tctgttaaat caaagtaagt ttttggttct actacttccg tttgagtctt
   102781 gcaagaaaga taaatgagaa tcagaagact aattgttatt ttttgtaagt aaatcaacgt
   102841 tatgcgaaag ttcataaagg ttatccgaac tgaaatttat ttaaattgaa agataagttt
   102901 ctaaataaaa atataaagtc attcaattta aacattattt ttcaaatttc tgttcgttta
   102961 aagttaaaat tgattcctga ttttcttttt taataagatt gaattttaaa ttctaataat
   103021 ctttttctta aactctttat gaacacaatt gtatttttgg tttttgtaga attgtaagac
   103081 ttgaatcttc gtttttgaat ataagattta agattgtgtg gagatttacc tgtaaaactt
   103141 aacacaaacc ctgtgaaacg aaaaagcaga attgaaatca ttgagtaatt taaaatcggt
   103201 tttttctcaa ctgattggtg aatgggttgg atttgaagaa gtctcagagc gtttgtgtaa
   103261 gatctatttt actaacgcag ttctgggcgt attagattta tttacagaaa aagtattgaa
   103321 atacgaaacg cctgtgtaca actacaacga ataaagtgta acccatgtct ccggtctaga
   103381 gtgttaccga tgtgccagaa catacatccc cagtttcatc gtgacgggac atagcagaca
   103441 ttatcggaag ttccctgttg catcacataa aaatctactc gaaattattt ttgagaatca
   103501 tctatatgtc ttgttgaatc acagtagaat ctactccaaa ctgttttgag aatcatccat
   103561 cagtttcgta aaactacact ccaactctat tttctaagct tttgggattg atagattcca
   103621 gagttttatg atattcgtat attctgttat ttttaggtgt taatacgaag ttcgatggtt
   103681 tatagttaga cgccattttg aattattgag aaataatatc tcaactgttt ccttcttaag
   103741 gttttagctg gaactatgaa caattttctt attaaaatta ctgaaattta caattcgaga
   103801 aaaatatact tcagctattc tttggaagaa attctatcta catatagcca agaacctgaa
   103861 atctttaaaa gaatgtttga aagaagcatt tctaatcgat ataaatcgac ggaaaatctt
   103921 tatattaagg cattatggat agcagcgaac attacaaacg gatatttata tcgtccattt
   103981 tgctattttt gcggtttacc gttttctcgt agcgattatc tcaatggaac agtccatatc
   104041 gatcattttg atccaataag tttggatgga gagcatttac ctgggaatat cgagccccct
   104101 tgcaaagact gtaatttatt aaaatccaat ctgtcgaatg aagaattgca gttaatattt
   104161 caaatgcctg aaaagttctt ttccgaaaga tataagaaga cttcggaaat tagaaaaaat
   104221 aaattaaagg atttctccgt attatttttt cagagagctg ttgacggcga gcaatatcga
   104281 aagacctttg gcataacaat ttatgaacag agaaagcatc aagacgatat gaaagcaaac
   104341 tatcggacaa agtggtttag caagtagtca aaacgtcgtc taactgcggt ttctcgcttc
   104401 gttcggaatt gctcatgaga tcctcactcc gggcttcgcc acatttgctt tgacgttcgg
   104461 cttgcagacg cgactaaggt cgctcaagtc tcgcgccaac tcctcaatag ttgaatctaa
   104521 ttctctgacc tccaatactt gtatttacaa catcctaacg aatagaaaat taatctataa
   104581 ttcatttttc tgaaaattta ttaaaatctg aactttgcaa atttattctt aaaatgtgga
   104641 taattttaaa acctttagat attgtatatg ttaccaactt aaagctttta gaacttagta
   104701 aataaaaaac ttcctcacaa attgactaac gtagaaaaca ggtttagatt tgtaggatgc
   104761 aaaaacgggg aaagaaaaac caaaaaaaat atttatatag atcgacgatc aaagccggat
   104821 ttccttctcc agcagaagag tatttagaaa cggtattaga tataactaca taaattatac
   104881 aaaggattga tccggactta aatcaagaca tcaaaatcat actcgagtct tatcctgtcg
   104941 cttccggaaa gggctattat gtctctaaat atcaggattc cctgaaaata cttccgaatt
   105001 tggattattt ttgtccgggg acgcctttac aatttgttta aataaacttc gatcttttac
   105061 attgataaaa atttgagatc atcagggatt aaaaaatgaa gaaattatct gtagaattag
   105121 agaactgtta tgggattaaa aaattaaatt atacatttaa cttcgaaata aagaatgtaa
   105181 acgctattta ctcaccgaac ggcgttatga aaacgtcctt cgcaagaaca ttcggtgacg
   105241 tctcgaaaaa tgttgaatcc aaagatataa tatttcctga agaaaatacg actcgaaaaa
   105301 ttacagacga gtccggcaca gagttaaatc cggaaagtat attcgttata gaaccataca
   105361 atgccgacta tcgttcaagt aaagtctcga tgttgttggt aaatttaatc ttaaaagaag
   105421 agtatgaaaa aatcaatatt agattagagc aaaaaaagtt agaactaata caatctctaa
   105481 agttattgac tggattaaaa aacgggattg aagaacgaat tagtaaagtg ttcacgaagg
   105541 cggaagatca attttacgct gctatttcga gagtaaaggg tgaagttctc gatgaacgcg
   105601 agcctttttt ccaaaacatc gaatatgcaa aaatatttac cgacaaaacc gcaaaattac
   105661 tacaaactac tgaattgaga actaagctaa aagaatatat tttaaaatat gatgaacttt
   105721 tgagtaattc aaaatttttt aaaagcggcg ttttcaatca tacaaatgct tcgaccatcg
   105781 caaaaaatct aaaagacaat ggtttttttc gtgccaatca tagtgttaat tttatatcaa
   105841 aatccgaaag acaagaaatt cacaatgaag aacagttggt tgaaataatt gataaagaaa
   105901 aacaagaaat attaaacaac tctgatctga ttcgaatctt taatgaaatc gataagttaa
   105961 tttcagtcaa tgatgaagta agaaaattcc gtgaatacct tcaagagcac gttgaaattc
   106021 ttcctgctct aatagatatt gatgcttttg aagacaagct atggatatca tattttaaat
   106081 cttctaaaga aatattccgt tctctcacag aagagtatga aactggaaaa aataaaattg
   106141 aggaaattat cgaacaagct cgaaatgaag cgacttcctg gtcggaggta atagacattt
   106201 ttaatcaacg attttcagtt cctttcaagc tgtccgttgg taatcaagat gatgtaatat
   106261 taaaagcaac tgcgcctatc gtgcaattcg agtttcaagg atcaaaaatt tcaagaacgg
   106321 ttacagaatc agatttgatg gcagttttga gcattggcga aagaagagca ttatatttac
   106381 ttaatattat atttgaagtc gaagcccgaa aaagatcaaa agtaaaaacc atatttgtta
   106441 tagacgacat agctgattcg ttcgattata agaataagta tgctatagta gaatatttga
   106501 aagacatttc aagaaacgat ttcttttatc aaattatact ttctcataat tacgattttt
   106561 ttcggactgt atcgagtcgc ctcgatatga agcgagaaaa taaattgaat tcggaaaaag
   106621 aggaaactgg aattcgcatt aaaccggaac attatcagaa taatccgttt aaacattgga
   106681 agaataatct acataacgat aattcaatgt taatttcttc aattccctta gtccgaaata
   106741 tcgcggaata ttcaggagat gatgaagtct acagcgtttt gacttcttta cttcattata
   106801 aggaagaaac agaaaaacta acaataaaaa atcttgaaga gatttataaa aacatattaa
   106861 aggataaaac aagcttaaaa ttggaaaatc cagagggaaa ggtaattgat ttaattttcg
   106921 tagttgccaa cgagacatta ggaaagccga atgatgagtt aaatttagaa agtaaaattg
   106981 tgctctcgat tgcaatccgg atgaaggcgg aaatgtatat ggtttctaaa attgataatg
   107041 tagtattctg gaagaatatt acaagtaatc aagcaaatga acttttagaa aaatataaag
   107101 aaaaattttc ctctgaatac gatattatac aaatacttga acaagtaaat ctaatgactc
   107161 cagaaaatat tcacttaaat agttttatgt atgagccaat tttagatatg tccaatcatc
   107221 atcttaaaac tttatataag aacgttttgg gtttaaaata gaatcgtgga ggaaatagtg
   107281 aataatggta agcattgaag tatcgaatta tccagaggaa atgaaagact gcaaaattat
   107341 atcttttcat tgtgatgaaa ttgattttga ttttataagt caaggaacgg atcaaaccgg
   107401 aagaataaaa atacgaagag taaatgaagc cggaaggaaa atatttcaag atccccgact
   107461 taggaagaac gctaacttta tttttcgatg tattgattat gtagaagcgc gaagatttta
   107521 tttttccttt ggagaattcg attcattcca tgaaacaacg actggcactt actgtttttt
   107581 tactgaggat atgagttaaa gcgataggca gattgatttt gcggttagta tgaaatatgc
   107641 aacaataaaa attaaattta aagaattcat attctgttaa atgtccctat cttctaccgg
   107701 aatagaatta aaaaatggaa ggaatcggaa ttggtaattt gtatagaagg cgtaatgtat
   107761 aattatagtt tagtaaataa aggaaatatt ttatccctta tgcacttcgt ttattaaata
   107821 attcctttat ttatttgata atttatggaa aacgaaattc acaataaatc cgaagctacc
   107881 ttctttgagc agttgaaaaa tgccgcgtcc gaacgactgg gaagcccatt ctatttttca
   107941 tttattgttt cgtttgtatt atgtaactgg gaattgtttt atatattgat ttacgaaaag
   108001 tacaaatatt tacaatttaa tctattcctt tctcattatt cagtttcatg ggttaggcca
   108061 ttcctgtggg catccgcgta ctcggctgtt tacattattc cgaacgtgtt ttttgatttt
   108121 attgcccata tatataaaac caaaggcgaa aatagaaaaa atttgtattc aaaaaataat
   108181 ttatatttgg ataaaagaac tgaaatcgat attgaagaga gatttagaaa tacgattcaa
   108241 cttaaatcca acgaaataaa cgacaaagcg agaattatcc atgaaaatga taaaagaaat
   108301 gaaagcaagt tattgaaact atttgcagaa tcgaaaggct atgaaaacaa taatatttta
   108361 atcaggaaaa agtatccaaa ggataacatt tcagaataca aaggccgtgt tgtactttca
   108421 catggagagc attcttatgt ttttgtatat aattctccgg atgccccttt ttaatgaatc
   108481 ttagaatgcc acttaaaaac ggagttatcg aaagacctca aaatccaatg ggtatttgtg
   108541 ttggcgagtt ggatgagtat atatttttcg ttacatcggg aaacaccaaa ttgcattata
   108601 accaactcca attaactaac aagaagtcga taactagacg catcaagaat tgaagttata
   108661 gaagatcatg aaaacttatg gttaaatttc tttgatgggc ggtttttaaa tgattttcat
   108721 gaatatcgaa atgaagttag tttatctaag tcataaaaac gacgcctaac tttcggctct
   108781 ggcgctgcgt ttcgtgttca cttcgtgacg ccatttttac aattgcgtat aaggattaaa
   108841 aactattgaa acaaattatc ctattgctcg tttcgatttc attgaattgt tcgataaaag
   108901 acaatgtcgt ttcttatgca atagttcgtg gagatgcggt taatgtgagg agtgactcta
   108961 atctcgcttc taaaaaaatt cgaattgtta agaagggaga acttttaaca ttaatcaaac
   109021 gaagcgacca taaagagtcg atcgaagggt ttaacaatta ttggtataaa tataaaaatg
   109081 aagtagaaga aggttgggtc tatgggtcct ttctgacttt gtatcagaat atacatccta
   109141 atgcagaatt gtttatcaat aaatttaaat ctacggtttc taatttattt cctctggtaa
   109201 aaaaatcttc caataaatat acacgatatg gtgataatga ttatgaaatt acgatctctg
   109261 ttgaagatgg aattttaatt ttaaatgaat tagaaaaata cgatttacat gagcaaaagg
   109321 ttacttccac ttatatatta aaaaatgaca gactatttca aatttaccga ggtttatatc
   109381 caagctttaa ctatattgaa tctagctgtt ttattactat caaccgttct ggtgtgcaaa
   109441 cttatgatat ggacaaaatt cttaatgaaa attttacttc ccttccagga gctccatttg
   109501 agaaaatttc agagttgaag attgaaaact atttttttga atatgaaact tcaacggggt
   109561 atatactaca gaaaagtaaa ataaatagat tgattgaaaa aaaatataaa ctaaccaact
   109621 gcaaactatc gaatttagct cagtaagcaa aaacggtggt gtgtcacgaa gctgatgaaa
   109681 atcagcataa ctatattgaa gatgaaggta ggcccttcga agtcgctgta caggcagaga
   109741 cttcaaacca ctgatagctg ctttgttaaa gagacaaagt ggtgagcgaa tcagcaaaag
   109801 gtatgtaaaa acatatcagg taaatgttaa gaagaagtat cgaaagtgca aactagacgt
   109861 tgtcaaaatc ggagaaacac cgtcactccg agaacagctc acaaagggcc tggttattgt
   109921 gtgagtggca accggtatag aggcagcttg aacttaacat aggcttcagt atggaacgtg
   109981 agaacctgtt gctttgatga aaagggaaat caacaaatgg cagaaaccat aagagagaaa
   110041 accgatgcaa agcgcaggga cggaggaacc cgtaatagta aagaaacatc tgtaatggat
   110101 gaggagcgaa ggggttccgt tatccagtct cagagtttgg tcaactttga aagagggatg
   110161 aaccgaacga ctgagacaaa gcgatttgga atcaccaagt ccatagtgtg ggaagcgtat
   110221 aagagcgcgt ctgaaaatgt taatttctcc tggccataat agaaatcatt gcaatgtata
   110281 atacagtttt gcatccgttg gaaaagtgat tgctttttcc tgcacggtag cctagtcaca
   110341 gttaattgga cacattttta cgcagcattt acttcaaatt gcacaggact cacaaagtct
   110401 aatgacgaat gagacctctg tctattataa taaacttcta tatgatcaaa aagtaattct
   110461 tccgcttctt gaattttata aaagtaatta tattccattt ctcttttcag agaaccaaag
   110521 aaggactcgg cgactgcgtt gtcccaacaa tttccctttc tactattact ccttctgagt
   110581 ttattattta acagatacct tcgagtttcg tacgaacaat aattggatcc tcgatccgaa
   110641 tgaaaaacta aacccttagg aggatttcta cattcgattg ctttggaaag agcggtgcac
   110701 actaacttag aatcattaga atttgaaatc gaccaaccta ctacttttcg agaataaaga
   110761 tccagtatta cacaaagata aatccacccg aaggaggatc ttaaaaaagt aatatctgaa
   110821 acccagatcc gattcttctg attcggtttg aaattccgcc tgactaagtc cggagcaacc
   110881 cgattcccat gattagaatc tgttgtggca atccgaaaac gtttctcctg ttttccttga
   110941 atttcacaaa gtttcatcac ttttcgaacc gttcttgctc cgtaaattga atacactttc
   111001 ttcacttccc gaagcaaccg aaccaagccg taattcttac gacttgttag ccacgtttcc
   111061 cgaatgaact cgacaagttc aggattatat ttttctaatt cgtttttgct tcgttttaga
   111121 aattgataga atcctgaacg agacacttct aagacgttag ccatgctttg aatcgaatac
   111181 tcaaatcgat gagtttccat gaacatcaat cgggattttg ttcgcgggaa agcatggctg
   111241 caaacttttt taggatacta ttctcttcct ctttcagttt cagattttcc tttcgaagtt
   111301 ttttcagttc ttcactctct tttaattgtt tgtctgttgg tggactttgt tgttccgact
   111361 tcttcaagtt ttccgttctc cattgtcgta acacaaaata actgattcca agtgactctg
   111421 ctacttcttt tatcgtaaaa gagcccgaaa gtgttcgctt taccgcttgt tctttaaact
   111481 ccggagagta ttttcctttc ttattcatat tcacctttac ctcattcgct gagtaaaagg
   111541 tgtccgtttt tacgtcacta ggtcaggggt tttgcatttg aaaaaccact gtaaaacccc
   111601 acttcctggt ttttaaaaaa gtaaaatatc ggaaacaata caagccgaaa gaacgactgt
   111661 cacttttctg ctcattacaa aaagaattca gaacgaaaaa ctcccataaa gaatcaaatc
   111721 atttttgaac cggatgcatt ttatctctag aaaatctgat tcaaagatag tacattattg
   111781 tgccgaaatc cgtagatata aaagactttc gtcttctctt tccttgaact ttaaagtatt
   111841 tcgagacctg ggaaatccaa ataaatatag ctaaagaaca aaatttcttt ctatatcctt
   111901 gaaaaagaat gccttactac ttcatttaaa aacaacctta cgtctgttag gtgaggaaat
   111961 tgtaggaaaa gtgagggaag aatccaagat tctaaatcca actaaaactt gtgatttggt
   112021 ataatcaagt tcagacaaat ctgaacaacg gcctaaaatt gtacgacaga aactatgttt
   112081 catatctttg caaaaaattg ataggatacc ctatttttac cattataaac aaatacctaa
   112141 atgcactcca tagtctttca attcttgttc tgtaaatccg gtaaccttta atacatattc
   112201 taaactagtg ccattcaaga gcatttttct ggcaattttg attttagatt cgaaataacc
   112261 tttataaaaa cctttaacgt agtcttcgat atatatgaaa ctatagcctt tttttctagt
   112321 tctcgaactt taatttccaa ctttttggat ataatcataa aagaccgtgg tcttttaact
   112381 cttgctcggt aagtctggta atctttaata catattctaa actggcgcca tctaatagca
   112441 tgtttctggc aatatcaatt ttagtttcaa ctttaccttt catttcaccc ttttgaatta
   112501 acttttcggc tgttgtcatg gctaaatcct cgtattccct attatacctt gaatgactga
   112561 gtaaacttgt aatttcagtc ggttcaatct ctcttacatt aaatatatac aaaaacagtt
   112621 tttggaaaat ttcaaccctt ttcgattcgt tttttagacc tgttaaaagt tcaaatactt
   112681 ctcctaaatg acttaaaaat gaggtatccc cttcccatat tttttgaact actcctaaaa
   112741 tcactcttag ggtgatactt tccaatcggt ttagatccac tttcgacaaa tcaaataatt
   112801 ctaattcaaa atctggaatg tatttcttaa atacttcctc ttcttctttg gagagtataa
   112861 acctgttttg aaaactattt cctaaagtcc aagtcctttc accgtgatag aatacaaacg
   112921 gaatcacgac tgagtatttt ttatccacct tatactgaga tttgtagatt gcggatatat
   112981 atcctaatag ttggctaaag atagaatcgt ctaaataact tttgtgttca aataatagat
   113041 agacgtttgc ttttttccct gatttcagcg ggatctgaaa gagtagatcg gtttgttctt
   113101 cttttaaact ttcagagata aaactagatt gagttagttc taatccgttt aggtctaaaa
   113161 gttcaattac agcttcaggt aaactatttt taaaaaagga aatcgcatct tctttatctt
   113221 gtaaagtttc ccggattaaa cggtcatgag ggtttgtcat atcagacatg gtattttaaa
   113281 ttatggatat tacttctatt tgtaaagatt cattttctat tttacgaatt agttctttga
   113341 ttcaatccaa ggcgaccgat ttttttttaa cgtgagcagg gcgtaacgcg aaagggatcg
   113401 atgaatgaac taaagcaaaa cgctctccta aactcagcgt ctcactcccc atgggtcgtt
   113461 cgacaggtcg cgttaactca gcaaaacgct ttttacgaaa gcgttttagg gtcaatcaat
   113521 tgagactaaa gacgattgtt gtattatgtt tcctgtatgc aattgattga ccagagctga
   113581 gagcccggcc ggctgcctgt ggcaagccgg attcgccccg gttttcttat gtcgaactca
   113641 cgttatttac gtcttcttta actctgctat atccttgaaa aaaaacgccc tactacttca
   113701 tttaaaaaca atcctaagtt tgttaggtga ggaaaatgga gggaaaaata cgaaattcta
   113761 aatccaacta aaacttgtga tttggcgtaa tcaagttcag acaaatctga gaaacagcct
   113821 aaatctgaaa catatagcga aaagaaactc agataatcag aaatgaaata tcggaaaata
   113881 agagaagttt atcctaatct tgtaatcttg atttttatga aacaggggtt ttgcatgtga
   113941 aaaaccctgt aaaaacccac ttccaagttt ttaaaaaagt aaaatatcgg aaacaataca
   114001 agacgaaaaa acgactgtct cttttctgct cattacaaaa agaattcaga acgaagaact
   114061 ccattaagag ccaaatcatt tttgaaccga tgtattttat ctccagaaaa tctgattcaa
   114121 agatagtaca ttattgtgcc gaaattcgta gatataagag acttccgttt tctcttctac
   114181 ttgaacttta aaacatttcg agatcttgga aatccaaatc attttagcta aagaacaaag
   114241 tttccttcta taccttgaaa aagaatgccc tactacttta tttaaaaaca accttacatt
   114301 tgttaggtga tgaaattcga ggaaaatgga gggaagaata cgagattcta aatccagcta
   114361 aatcttgtga tttggtatga tcaagttcag acgaatctga acaacggcct aaaaaaacat
   114421 gacagaaact atgtttcata gaccaggaat gaaattgata gaatcttcaa tcgtttttac
   114481 cattgtaaac aaatacctaa atgcagaact attttatata tctttaatgt tccatttcca
   114541 attcgtgaat tagatcacaa gataaaacaa aaacgtcatt tactcagaat agctgatact
   114601 acccatttca taatttcact gttatatatt gaactgttct ttatccgtcc aacattcgaa
   114661 tcgattcaca tacatgagtc tcttacaaaa aaaagatatg atccttttaa tggttggttg
   114721 agagtttact cttgttcttt tttaaacaaa atcggctcta gtacaatttg gttgattcaa
   114781 ttaaaaaact catgcggcac tttcctttct attttcaatt gaagtctttt tgacctctga
   114841 gtcacttaca agacccggat acacttcgtt tacaaatttt tcaaagagta tctttttagt
   114901 tccttcatat tttagaggat ctgaattttg ttcgtaatat tctaattgtt gtttaaacaa
   114961 cttactctta ccccaaccta aaaaacattt gtagggatct aagtccttta tctcgatcgg
   115021 tttgtccggt gttaacttac tctcgttata tttgggttca gttcgttttt cagctcctat
   115081 tgatttattc tgatgttcat ttcgcattct attcttgtca gtaggtttta cttttcttac
   115141 aaataaccta gaccaaaact tagtaatcga ttcaggactt aaagactgtt cataccaaaa
   115201 ctgggaatct tgttttctca gttgaatgag tacttgtatt ttactttcga taacgttcca
   115261 atctcctttg gatagttcat acagtttgtt gagtgctttt agttctgagt ctggttgtcc
   115321 catttcactt ccatgttctt tgaaatagta ttcttggaat ttaataagcc aagactcagg
   115381 aaaatgaaaa tgtgataacg gtttaggttt atataaattt tgtttttgtt cttctatgtg
   115441 cgtttttgca ggcgggccgt actctctaga agtatttagt atttgtttaa agagtacttg
   115501 ttttgatagt ctttggtagt gggcgatttt ccagaattgg attttccaag agtgggaaat
   115561 ccagtagtgg cttttctgct tggggtgaac caagagcctg atttttttct ctcttaaatt
   115621 ttatttctaa ttcttctaag agttcctttt gttcttctat acgttcttgt gagagctgat
   115681 catactctct agttgtattt tgtatttgtg aagagaatat ttgtatcgat ggtttttgtt
   115741 ctttagtact gggtagagtt gaatttacca caacttgatt ttcaagctgt ggggtttctc
   115801 gttgttctaa atctaaaact ttattttctt ttctgttcga ttctttgact tcttttaaaa
   115861 aatgctcact ttgattttct atcctcttat tttgagttgt ttttattttg tattgaactt
   115921 ccggcttttg agactcttca aaaaaatacc atcccgaatt aaatctacca gttacgggat
   115981 cttttccttt tcgaaattct gcatagccaa aggtaactag ttctttaaac ccagatgcaa
   116041 tacttgaatc tttgtcactt ttgaatttag acatcgtttt tacagacatt ctccagttgt
   116101 ctggataacg tagaaccaaa agtaggatcg ctgttgcttt catacttagt cgaggatcat
   116161 cgataaaatg attttttacg atcgtaaagt ttctgtcttt ttggacacga aacactcttt
   116221 gattgtcatt catatactat tctcttgttc ttaaattgtt cttgaggtga gtctggatgg
   116281 ttctgaaaaa gtaagtgggg aaacattaca tcgatccaaa gtatccggtt tcactttggc
   116341 acaaaaacgg ttatcggaag ttttatttct aaaaaaattt atctaagggt aaattttggg
   116401 attcaatctt tgggttaggt tttacttgaa tttgatctaa aaaagggcga aaaattgttc
   116461 agcctacatt ttagattttt tctaaactct gttttccaaa tcggcaattt cctgtcctgg
   116521 ggattctgat tttggtagga gtcttttaca gagtagtgag tttaaaaata cacactatcg
   116581 ttaagaaaag tctttgagtt actcatatta gggaattgga atttctattt tatcgggaaa
   116641 aatatatatc tactttttgt tttgatcata caaagaaaaa tagagttttt aattttattt
   116701 aaaatgcagt aaaacccctt tttaaattaa aaataataat ttaaaactat ttcttatctt
   116761 gattctaaga cctgagtatt tcttttcttt tattccaaaa agggtcccat ttttattatt
   116821 tagaggtttg aaaataggaa ttaaatctat ggtcatttta gaaaaataca gaatttttct
   116881 aattttgaat ctaattcaaa attgtttaga gagtttttga acgatcacat tgaatgtgta
   116941 attaaaagtg agatgttttc gtttgttcaa aaatgtggaa actcatgcaa agactgaaaa
   117001 gcatgccgtt tacaatgcga tgtaaagtat aggactacca cgtcttaact ttgaaaaaac
   117061 tcatcgcgcc atttccttgt atttgaataa taaatcaaaa cggattcatt tttcgtaaag
   117121 gattttgatc ttatcagctt ttggttattt gttcgaaacc ttaattttat acagttgttt
   117181 gtacgattca aacttccctt ttttactcag agttagataa cagagtaacc aattcaataa
   117241 tatgaatgcg atgtaagaag ataaaggcaa atccgacgtt gcaggaccgc gctttcagct
   117301 tgatcaacaa attgagaatt cgaataaaaa taaaatcttt tcctgattcc aatttgttat
   117361 agaacgcgat ttgtcgaacg acccgcaaaa ctcagtgatg cctctctaag aatcagtatt
   117421 caggggtaga ctctttagtt taaaagaacg ttttgctagg tttccacgcc tctattgttt
   117481 tcacattgaa ttatgccgaa cctgagttaa ccaacgcttt accataacat ttaagagtac
   117541 tactcataac tatataataa agtacctaat attttgcatg gaatcagtgt tttgtgataa
   117601 aattaacggt actcaatttt atagagatca gtaactttac agggatgagt aagaatcttt
   117661 ataaaaccaa atatcatgat ttctgcaata cattcttctt ttgagtgcat ttttaaatct
   117721 aatttcaaat aaaaatactt gttattcata tagttattac tattattata acatggatca
   117781 ctcatcagta aaaaagacaa ccattcgggc aataggcaac tccgccgggg ctaccattcc
   117841 taaagctttg ttggagaaat ataattttca tgaaggcgac accgtatttc tcttagaaac
   117901 cgagtcaggt atccttttat ctccctatga tcccgacttt gaagaagcca tggatattta
   117961 ccaaaaaggt tctaaaaaat acaggaatgc gttaagagaa ttggctaaat gaaaaaagag
   118021 ccaaaatggt taaatcagaa aatcgttttg acaattcatt tagatcaact gaaacaacat
   118081 ggcggctctc aaggaattcg ggatcaaggg cttcttgaat cggctcttga tcgaccgaag
   118141 aacaaatggt cctaccgtcc ctcctctaat atctttgatt tagctgcttc tttatgtata
   118201 gggatagcga agaatcaccc ttttattgat ggcaataaac gtgtcgcttt catggcgact
   118261 tacgtatttc ttggaatcaa tggttacatc atagaggttt cggaagagga agttgtttct
   118321 atcatgctaa aagttgctag tgggaatata aacgaaacaa acttatcaat ctggttaaaa
   118381 gataattcga atcgcaacag ttagacaaag gttgaatatg aacatcaaaa agaaattcat
   118441 ctttagaaaa ctctaattct tcaaagacaa ataagatgat tcaatatgaa aattaatgtt
   118501 tataacccct ctatcatttc ccattaaaaa taataattta acgtgagttc gacgtaagaa
   118561 aattggggcg aataataaac tcaatgcaac gactctctac gggtcgtcgt cgcagctcgc
   118621 aaattttata gttaaaatgg ctcacgacct gtcgaacgac ccatggggag tgagacgctg
   118681 agtttacttc gagcggccat agaagcgaga cgctgagttg ttcgttttcg ctccaattcc
   118741 ttcggaattt ttcaaactta ggtgctgctc actatggatc gcagcataat aatcgctttc
   118801 gcatttgtta tgccgaactc acgttaaaaa taataattta aaactatttc ttatcttgat
   118861 tccaagacct gagtatttct tttcttttat tccaaaaagg gtcccatttt ttgctatctg
   118921 gaggtttgaa aataggaatt aaatctatga tcattttgga tggattctga atttttctta
   118981 attggaatct aactcaaaaa cggtttagaa ttttttgaac gatcaccttg aatgtgtaat
   119041 taaaagtgag atgttttcgt ttgttcaaaa aaatggaaac tcatgcaaag actgaaaagc
   119101 ctgtcgttta caatgcggtg taatttgtgg aattaccacg tctttatttg gggttctaaa
   119161 atttatcttg agataacctt gtcccctacc cttctatttt tgaagggtaa aaacttttgg
   119221 ttttctaatt tcattcttat ttttatccat agttttaggg tatttttgtt ttttaaatat
   119281 ttccagtcct ctttacaggg ttaggcgaaa attcttaaat tgtagctgac tgagacatga
   119341 attatgattc cctgtctcct atggagacta tttatatcta caatttttga cagactttcc
   119401 gctattgacg acgacctaaa actcagtcac agcaagatgg cattggaatt aggtgtcaat
   119461 cgttccactt attacaaata caaaaatgga actcttacaa tccctaagtc tattttgatc
   119521 attttgaggc ttaaaggtta taatgaacat tggattcttt ccggaaaagg tcatatgaaa
   119581 ctcaaagatt ccgttcattt agtagaaatg cagaaaaggc taaaactcat ttctaagctc
   119641 gactcttacg gtgtgttaga ttctatcgaa aaattacctg aagctccttc ttctgatcaa
   119701 aagaaaatca ttcgagagtt ctttattttt ttggcttcta agtttgtgta aggaagtttt
   119761 ggcgtggcac cgtgagattc agcgtcttaa atgtttactc cgtcaaatcc gttcaaaaat
   119821 ttcaatgatg gattcttctg cctgatcaac agccacttgt aatttttgat ttcttaaaaa
   119881 tatttctgcc aatagggtta ctatgactct tctaatctgt tccttacttt ctcttgggac
   119941 tttctttcct tttcgtttca tacatttcat ccattcctct tttttgtatc tttattaaac
   120001 gattttttat tttaacggtc cattttttta tttgcatgtt ttctcttttt tcaggttggc
   120061 ttttcgttta agttatattg gggctttaaa tatctcatac atgagatatt taaatgacat
   120121 gggaaaattt aaatttttga tctataaaac aaattttaag aatctgtttt ataagacata
   120181 atattttaat gacaagataa aagaacgaat acaataatga attcaaatat ctcatacatg
   120241 agatatttga attactttga aattcaatta aacccaaaat atctaagcaa tctcctaaat
   120301 aatgaaaatt tttagaaaaa caaaaaaaag aataataagc tttcttggtc acaaaggagg
   120361 cataggcaaa acaatatgcg cgacaggatt tggccaagcc ctagcatact taggttttga
   120421 tgtagttttg atggattttg aagaaaataa taatctaact ggaataagtt taaataatca
   120481 tccagatatt gcaaacattc atcaaagaaa tttatacaca gcagtaaatg gaagacattc
   120541 attaaacgaa gttgtttgga aaggctctca tcacggttgt gatgtcatac ctaccactgg
   120601 gaaaattcaa caactagatt ttatgttata tagtgataga tctcttagca taagactttc
   120661 cgaagaaatt ttaaaattag aatacgatta tataattcta gacgttcatc cttccttgaa
   120721 tagttcaatg agatttgcaa ttagtgtttc ggatttaata ttaacacctc ttcaagaaga
   120781 ctctcaaaat gcagacggaa tacaaagggt atttgaagag atacaaatta taagtgaaga
   120841 aattcagaga aaaattccta tgcttattgt acccaacaat atttcttcat cgaaagaaga
   120901 attattacac ttagttgcta aaggaatggg aatcaaaact acaaatacta tcatttatag
   120961 taatgaaggg atcaaaaacg ctaaaaattt aaaacaaccg ttaaacccaa aaagcattgg
   121021 cttctcatat tttacaaatt tagcaaagga aattcatgaa ctatgaaatc tcaagaaaaa
   121081 aaattaaaag ccatgttatc tagagacccc gtaaaagaac aaactagtgg tattgcaaaa
   121141 ctgaatcttg tacaaaaaat tgatccgata gctgataaaa taattgtttt atatgaaggt
   121201 gcgttaaatg atttttctaa tggaatacgt aaatttattt taatggggga attattacta
   121261 aaacaaaaaa aggaattacc ccacggatct tttgaaagct ggctcaaaga acatataatt
   121321 gataaacgcg atgatgtatc tcgggcttca cttggtcgtt atatgcaatt agcaaaaggc
   121381 aaaaacctaa tacccaatcc tgaaaaaact actcttacag aagctttaga actgatacat
   121441 aatggaaaca aggtaaaaga aataaactta aatcctacaa attccgaact taagaaaaaa
   121501 caaagaattg cccacgaata ttataagaat ttcttattag gaaaaaaaat tactcaaaac
   121561 cagaaagaaa ttattaaaac ttacatcgaa gataaactaa ataagttaga aaccaaaaga
   121621 agcatattag aagcccattt ctcaaaatta aaatgaaatt attaatattt attaaaaact
   121681 tctctaataa acaaataaat acttgtactc gaaatcaatt gttgtatcct tgtatagaat
   121741 caaagttcac cgcgattcaa gatcaaaaga cctgtggata tgttgcagtt gaagcaggtc
   121801 agccttttaa ttttccctca aaataattta gttatgtccc atttttagct tgacatttgt
   121861 ctggtacatg tttctagtcc aaaatatctt aggagacata actaagataa aggccactgc
   121921 aacatcggcc aaaattgatc ttgaatcgag gacctaccgc aaaggctcca tgccgacctt
   121981 agttccccgt atttctaata gagtagggta gattatttac cgtaccgcgc ccgtagaata
   122041 tgtccggtac cgtaaaatag gaaaacaacg tgaaaagtgc aactttacac ggaggaactt
   122101 cgtgcacaga atattcaaac tatataaaaa ttgaatatag tttagttaat ggtaggggat
   122161 tgaccgatct agataaaatc gtagcgtctc taattcactt ttattccaaa agaccagaag
   122221 gctgtactgc ttctaacgaa catttggctt ttgtgttaga aaaaacaccc aaggcaataa
   122281 gtgattctat ttctcgatta actaagaaag gaatcgtttc aagaacagta tataaaacca
   122341 aaaatggttc tcgcagaact ttaaaatctt tgcttattcc gaactgggct tggaatactc
   122401 caaaaaagga aactcaaacg ataacaacca cgtcagattt tgagaacagc actccagaaa
   122461 taacggatag ccttcctcaa aatacggatt gcatgcagtc cgcaaattct ggatctgaga
   122521 taatagtaca aaatgataat caaataaaag agaaagaaaa caactcttct tttgaagttt
   122581 tgaaaaagga aactgtaatc aaaaaagtca agaccttgat tgaagaagaa ttcggggaat
   122641 acgatgcaaa caaagaaaaa gaagaaagtt caatcgataa atggaaaact caattaaaag
   122701 ataaacatcc tgaagaaatt acagaaataa tactgaaaca catctcccaa ttgattcaaa
   122761 ttcgaaaatc tgaaaaattc gggtataagg agttttggct ttctgttccc gtaaatattt
   122821 cttcttcctt ttcttacaga ttacaaatta aaaatacggc tttgactctg ttgcccaagg
   122881 aagaaataaa aactaagatc gagtctttga acaataacga aaatccttcc ataatatctg
   122941 aattaaaaga acctacatgg gagggattta agatttggta tagcaagaga ttgccaagaa
   123001 ccagcattga gaccctaaac aaactgaaat atatattaga agattctaaa ttatctattc
   123061 tcgatgaatt atcagactca ttaaaaagga tcgtaagaaa atattttaac gaagaaatta
   123121 cgacccctat tacagtattt ttcagtgaat ctgaaggaga ggaaaaatcg aaagagaatc
   123181 cagaattccc tattgtagag cccgaaccaa gaggtcaaaa tgagtttaaa actaaagaat
   123241 caactcaaaa aatttcaaaa tcgatatttc agccagaaaa acaaaaggaa agtaacttca
   123301 aacatttccg agactatatg tcggtagata aagtaatcca tgagttcatg agccattcta
   123361 cacaaacact agatcgaaaa gacctagaaa tcattcgtaa actaagaatc agttacgact
   123421 tagagaaaat agtaatctac gattccccac cagagagatt aaaaaatcac atacgagaat
   123481 acttctatag ccattcgcaa agggttatcg cactacagtt tgaggaaaac aaattctatg
   123541 tagcggcgta gttatataga attttcttag aaactgttag tatatacatc tattacaggt
   123601 aaaactttaa gaaaggatga atctgtaggc ttaaggttaa aaagttgtat ataagaatgc
   123661 gtatcataag gatttgtttt ggcgtagtat gaatcggaac cataaggaat ttctttagaa
   123721 tctaaatgcc attcttcaca gatagagttc caaatttttt ttatgtccat ggtagggcgt
   123781 ttggaatatg ctgataactc aatattcaat taaaagaatt gcgttacgta tgttttgcaa
   123841 atatatgcaa agctatatta ttttctcttc cacaaaagaa aagtgaatta aagattaaga
   123901 gaagaaacta aggtaaagat caaaataact aattgtgaaa agattaattt tagagaaaat
   123961 tttatgtata taactattgt tttttctttt gtataaggaa ataaaaagca aaaatgttta
   124021 aaagagaaac aagggttatg gccgaaatga tgattacata tattatttct tttctagagg
   124081 aagaagctaa ttcttgacgg taataatcag attctttgtt gtttgcaagt gaatgtatct
   124141 ctaatttcag ttcttggata gaatcatatg tttctttgac taaaataaac atagcatagt
   124201 ttttgtcatg aatatgagaa gaaggagacg aaacattctt tttaaacgag atgctactga
   124261 agagttcgat ttcttttttt aagtcctgat caaagggcca tttcagagaa gcttttttta
   124321 aaagttcaat cgcttgatag aaaacttttc tgggttttga agaatcaatt aaaaccatac
   124381 agaaaactaa attgaatttg cgaaatgaat ggcggttaga cgttttttct gtcaaaaaca
   124441 agcgttactg aaaccggcct actgatctct ataaaattga gtaccgttaa ttttatcaca
   124501 aaacactgat tctatgcaaa atattaggta cattattgta tagtcatgag tataagattt
   124561 gttctgcaaa ccgtctagaa ttttaaaatt gtgattgcaa tattgtaaga tgatcacaaa
   124621 tttcgttttt gttacaaatg cggaactatc taaactaatc gacgttactc gtttctacaa
   124681 aatagggcac cattcatttt gagtccatct gttttgaagc gaattttgga cacccggtta
   124741 tatagttctg agcggaagcc gttttgtgac agtttttacc taaaatgaca atgttagata
   124801 ctaccaaacg atacaaagcg tgtttgtcga tagcggtcct ttttttggga actgtgattt
   124861 ttacgttttt gtttggtttt aaattgggtt tggagaatga aaagtttgga tttgttttag
   124921 aatggtcttt tgagttagaa caaatattag aatcgagttc acttggaact ttagagaagt
   124981 cgaatgattc atttttagaa aatcgggaat ttggttttaa agacaaaaat atacgactaa
   125041 caaatgtttt actagattct gtttttcaaa aagataaaaa tagaagtttg gatctaggaa
   125101 caaagatcaa taaaaaatcg aaagaatctg aaaaatcaaa aacgggcaag tttcatttag
   125161 aaactttttt agtagaagta agttctgttt ttacaaatca accggaaatt accgaagaca
   125221 gtgtgttggt atcaactccg gaactaaact ttaccgacaa cttgggaacg gttggcgctg
   125281 cgtgggaagt ggatgcggaa cttgctacaa ttcaaaatat tgaaattgat catccccaaa
   125341 ataatttaaa cttagatcgt gtagaagaaa ttgggttaca agttgagagt aaactaacaa
   125401 tcaacccaaa aagatccgct ttggatgaac tttcaaaact aaacttttta aaaagaaatc
   125461 taatagaaaa attcaatacg gtatcttttg actttttgaa ccaaaagtcc aattacattc
   125521 aaaatactga aaccataaag acaaaaagtt cagatgaatc gtatattcaa gaagtaggga
   125581 gttatttgtc ggataacact cacaaaaaaa atgcggcgaa tgttgttgta tctcccttta
   125641 aagaacattc aataattgta attgatctgt ctaaaaatga ttcttggaat tttgatccaa
   125701 aatttagttc tttggaaaaa ataaaaattc aatcgaaatc gattgaaaaa aatcaacaag
   125761 atacctttgc gccgactttc gattttgagt tcactgatag agtgaaaagt aaaactttga
   125821 tgagccaacg cgagaagttt ggttttctaa ttcgtgaatc tggcacagaa ctgggaatgt
   125881 ccgatgaaac tttgtctggt ttttcccttt gggaattggg aaatgatact tttgaaattc
   125941 gtattttaga gaatattcat atagagagat gggcttggaa tcagatccaa gagaagttag
   126001 aagaatttaa aaacagtcgt ttgcaaaaca acattccttc tcttgctaaa tgtgtaaaag
   126061 aagggctgct gttttttcct cgaagaactc aatccaattt taaaaaccag gatgttgttt
   126121 ctgtccattc tggttatacc tggaaagatt cctattttct aatattggat cattttttag
   126181 aaactcctaa aatcaatcgt aaatggatgc gttattattc tatccattta aacggaccgc
   126241 cgttcggaat actaaaaaag agccactcgt atgaaaaacg tttggaagga gtttgaaaga
   126301 tgaactctaa ccaatcttct aaaatccaat ttgacattcc caactacgtt atcaaaaacc
   126361 aatcaacgat tgttagatcg tgcatattag aattcagtca ttctgaatct aatactttca
   126421 aaaattctaa tttaattcta atacttaaaa ccttgcgggt cgctttggcc gaaggcgttt
   126481 ctacaagttt caatcattta attttaaatc tgaatctgtg ggaactacca caaaaaacaa
   126541 cttatacaga agaacacgtt atcataggat cacaaatgga aaagagagtc atcaatggat
   126601 ggggttttac aatggcggga ttgttgagta ttaacggaaa aaaatcaaaa aaacagactg
   126661 agtcaaaaga taaaagagag atgaactttt cgagcgatac atatagcaca ggttgttgtt
   126721 atgggaatag aggcgttcaa aaagagtttg agaaccatcg ttttgaagag ctttcaaaca
   126781 aagacatatg taaaaaagaa tccgaccctt ttggaaataa tatattagaa ataaaaaata
   126841 taataaaacg tgtaataaca aaaataagta acggtctttt gtcgaaagag ttagcccggc
   126901 gagggcaact aaagcacaac gctcgctatg gatcgcgttg gaaactcagc acaacgctca
   126961 ctatggatcg cgttggaaac tcagcacaac gctttcctat gggtcgcgtt gtgggagtag
   127021 cgtaatgacg agtttggaaa aagaattaga cattgtttta ttagaaaaac agcaagttca
   127081 gcatgaagga aactcaatat cccactctct gaactcagcg tctcactccc tgaactcaat
   127141 gcatcgcttc ctacgggtcg ctcgacaggg tcgcgttaac tcagcacaac gctttttacg
   127201 aaagcgttgg aaactcagca aaacgctttt tacgaaagcg ttttgggtcg ttcgagaagg
   127261 gaatgctttc tcttttccca ctaacaacta atgaactaat cacccgaagc gagatacaga
   127321 tgcagaatac agaaactaaa ggaagaggat tgaagaagat gaacttgttg ttaaaaaaat
   127381 caataacaga gtcagagaat agagctgtag cagagaatga aacattcaat aagcagaata
   127441 ttcaagagac agaaaatcga ttttctttta aaacgaagat agtaagtttg ataacgatcc
   127501 ttgcgtttca tgtttctttt gtattaccgt ttgcgatttt tagttttttg ttttccgcca
   127561 ttagctcttt ggaagcccaa agtgtgccgg tacttggaag cactaaacaa tttgcaaatg
   127621 atgaactaaa accttacgta gacgcggcca aggccagctc tatggattct gccacgtttt
   127681 taaattcggt cacaggcgga gaacaggtaa ttgaagcggc ctgggagacg agtgtaaatg
   127741 ctgagataga agcaattgta ggaggagtta caaattcgga ttctgtgaat aacgtaaacg
   127801 tatacaaaga cgcggtaagg gctcagttag aactacaaaa acaacaggcc aaaagtcagt
   127861 ggatagcaga tgcaaacgcg tatatccaag cggaactaca aatcttttta gctgttttgt
   127921 cccaaaacac atccaacaac gtaacctcgt ctaacacaaa tgctgtgaat acggttaacc
   127981 caacggtgca agcggtgaca acaactcccg cttctcaagg gacaaacccc gcacaagcgg
   128041 cacaaagtta ttaccaagga agccagctct gggatacaaa gtggcaggat ttactgagta
   128101 aacaaaatac ctgggaacag aattctttga attcgatcca aaacgggatt ttgcaatgga
   128161 accagtcgat tacaggttta gaaaatgata aattagccta tttgaatgga attgaacaga
   128221 ctaaggctca atggctggcc aacaaacaac tgatccagaa cgctcaaagt cagatgagat
   128281 ctgcgttaca atctacgata acgaatatac ggaatcaaga gaatcaattg aaaaacagcg
   128341 catccagcga tcctagttta gttgccgtat ttggagacat ggatggattg cttgacgatc
   128401 tacaagacgc attgaattcg aattcgtctt tgggaacact ggcggagacc ttgggaaact
   128461 tttttcaaag ccagatttca aacgcaaccg cgaaagcgga ctactggaat gttgcaaagt
   128521 ggcaagaaac gtatgcgact caagttctag agtttaaaaa agaagtggcg actgcgaact
   128581 taagctgtag tggaagcagt tcctgcaact acttgtctac cggatcccat gcggtgacat
   128641 acaacgcaga tggaaacgta tatggttggg ctgccacgaa tggaggattt cagagcgggg
   128701 ttttagtgag tagttttgat ccatatacga ctgcaaaccc gatgtatgaa tattgtcagc
   128761 agaatcctgg tagtttctgg tgtataattt caccaccctc gtcatcaacg atcaccgttg
   128821 atcctaacgc tagcagtgga tactacagcg aaggacatta cgaggcggtt tgtcatggaa
   128881 caggaaattg gggaggaact tgttggggag gaactgggca ctacgcgtta gatacgacgg
   128941 attgtagtgg taatcctggt gggcttatgt gcggatatga tagaagttgg gtaaccgacg
   129001 acagttattc tacctcggta tcagaaagct ttagccaggc acaaaaagac caaatagcaa
   129061 aaaacaataa tatacgaaat gcagtattag gaagttacaa tacagcgttt ggattgtctt
   129121 ctcaggctgg gaacgcgctt gcgggatcaa gcgtagctct tgaaaccaaa gtatatttag
   129181 gtgggactac tttaaatagt tcgaactggt atggatcgat gggacttgtt gaacaagtgc
   129241 aggttcaaac gaaatacaaa tacatagact ctgcgatgca agcaaaccaa aacttttgga
   129301 ccagcatgaa aacacagttt acaaatattg catctacctt tttgtccttg gtgaatcctt
   129361 taaaaaactg ggaagaaaga tcgcaagagt atgaagaaga ataccaggca aaactattag
   129421 aactagaaca aacaaaacaa agtacaattt ccaactacga caaccaaatc aaccagatga
   129481 aagcggccag aggcgcttgg gtaactgaag tctatggtta tcaaatagca ggaattgcag
   129541 gaagttctga taacgcaaat agtcaataca gaagcggaca agaaaactgg tcggatacaa
   129601 tttctgtttt tcaacaagca gaactgaatt ggtatttgtc tgccaaggat acgttacaac
   129661 aagcggtaac atctcctaac ggagaaacac agtttcagac gagtgcgatt acacaagcaa
   129721 accagatcca gacacagatt acaaattcgg aaacaaacac aacccagctt tacaatgcag
   129781 cgacaggact gtatcaatcc tatcaatacg cggctgctgg aaacttgatg aaccaggcat
   129841 tgacgaactt gcaaaaccaa acgaactgga accagcaagg agcgaacctt tcagcgagta
   129901 tcgcggattc ttttggaaga agcgagagtt acaaaactgc ggagttgaat gcaagtaatc
   129961 gaatcaatgc acttgcacaa acgatctatg gaagtggggc gtatatagta gacaatactg
   130021 aactacagac acttcaaact caaatttcca ccaacggaca gaatcaaacg aattggcaaa
   130081 atgaaattaa cggaactaac ggaggtttta actttaacgg tagaagggcg aatagtatat
   130141 ccacaacatt agaatataca aatatacgaa atgatatatc tgtggcgacc acgttacaag
   130201 aagaagtagt agatgaagaa aaaggctatt taaaaacggc aaacgaatat tttgagaagt
   130261 cagaaaaata ccaagagtta gcagagaaag ccaaaagcga agcaaagttt gacgaggcag
   130321 cactttacac cggctatgcg gtaagagaga aaggaaacgc gatcaccttt ttgaaaaaga
   130381 aatacaatgg aattggtgaa gagataaccg gggaagtaga taaccgagga ctgacatata
   130441 caagaaattc ttttttgagt tacagagaca cacttttaaa caagaacttt cagaacagca
   130501 cacaggtaca aaaacaaatc caagaaggaa agaatcaagt agctgggatc ataacggaag
   130561 gagagaacta caaccagatc caaggaatga ttcaaacagc acagaattta aaccaacaag
   130621 gagcagagaa taaagagagg gtggagaagt tactcgccca atccaaggaa ctagcggaga
   130681 agaatatcgg cgaggggctt ttggacggac tacaagagat gattgcaagc atccagagtt
   130741 ctttacctca agaagtcagt aataatggag tgagtcaata tatccaagcg caagagaaag
   130801 agttagcaga gaaacaagaa aaagcgaatg aactgctgag tcatatgaac tcgttagtaa
   130861 caaataacaa tgatttggcg gcactacaag ctctgttaca aggaagtagc caaggattga
   130921 acttagcagc gaatagcgca gtatctaaat acttagacga ctatgctaag aaactacaaa
   130981 aagacaacga agaaagaagt tcgaatttac agaagacact tttagaatct ctgacgaacg
   131041 gagacgacta caaatatctc cgagacgcgg gatacggatt tagagtagat ggagaaggga
   131101 ttaccgctta cagagaagtc tacagtgggg aaatagagat caatggaagt gcgatgaaaa
   131161 gcactagtta ttcacccgat ttagaatatc aatatatacg aatagagaca aagtttaatc
   131221 cagggaacct aagcgtggat atgttaaatc cgaacaacac aacgtttagc gcggagatgg
   131281 tgtcaggggt aaagagttat atagacaatc tacaaaagaa cgtagaggtg atgtttgctc
   131341 agtttagcga caaaaccaaa gaggtaaaag aagaatacgt tcagaatgag gaaatagaaa
   131401 gttatcaaaa gaaactgtat gaagcaagta aagacaacta cttagccgcg ttccagggtt
   131461 tacccggaga gtttaaggaa atgttcgagg gagaaatggg aggcttaaaa ggttaccacg
   131521 aacaaggatc taaatacaac tttggacagg gaagttttaa aggccaaagc ggagatatga
   131581 aaaaagtcgg caaatcgatg tatgacggag caatcattga tgacactgta tttgctggaa
   131641 gtagagagtt aaaaggaagt gtgagtgtta aagggattcc ggtagaagta agttacggaa
   131701 tgcagtattt aatagtcacg tctggatttg atatatcgaa tttaggttac aactttaatt
   131761 taaagggcct tggaacaaac tatgtagaca atcaactgag tggagcgaac cagaagtatg
   131821 agatctacaa agaagacatc tctgcaagga tagagagaca agcgaaggcg aatgacgcag
   131881 agaaagagag taaaggcttt atattcacga ttttgaatgg aatgaacggt ggctctggaa
   131941 gtatgggcca gagatttaca caggctgtga agtcggaagc acaaagtcgt ataacgggag
   132001 cggtagcaga agcaacggga ttgcccgcct ccctcgtcgg agccttagtc ggcggaagta
   132061 gtatgaaaga cgccgtgaaa gcgtatgtga aagacgagac gactaacgcg atttcgaaag
   132121 ccacaggctt accaacgtgg ctgatttcga accagatgga gaagatgaac aaaccgaagg
   132181 aacagtggta tcaaagccaa gagttccaga tggtaacaac ggtagctgct gtagtggcag
   132241 cgcctttgac cggtggcgcc tctctaatgg tcatgatggc ggttaacgca ggacttggag
   132301 cggcgacagg agcggccggc ggtgggttaa aaggtgcgtt agtcggcgcg gtaggcggag
   132361 cggcgggagc agcggtaaga agttttactg gaggagcggt aacagtggga ctaagttact
   132421 ccgcagagaa cggtttcgga gcgagcgtgg gagtaggcta cggaccagca acggtgagtg
   132481 tgggagtttc ggagaaaggt ggagcaacag tagacttagg atttacgaaa ggcggcttta
   132541 acgcgggtct tagttacaac agtaagacag gaagcgtgag tggaaatgca ggattagaag
   132601 tagcgaaagg aacaagtctt ggaatcagtt acaacgaagg cgacggcttt ggagcgagta
   132661 ttagtaaaag cttagagaat ggagtgaatg gaagtttgag ttggagtcag aaaggcggag
   132721 taggaggtag cattggctac gaagtccccg gagacaaaaa caaacctaag gattcacttg
   132781 cgaacaaaat gcaaggagct ggaggaagtt taaacttcag tcaaagagac ggagtgtccg
   132841 cgtctttcaa tgcagcaggt ggagtgaatg caggaaactg gagtcagtca ggaggctttc
   132901 aagcgaacac taacttctta aacgacaaat ggaaagcaga ctttgtatcg aaacaaggtg
   132961 caattgaaga acttcaatcg caaggtttga gtaaggaaca ggcgacagcg attctggatg
   133021 cgcaagcgaa agcagattcg aaggctgctc aaaacaagaa caatgaagaa cttggtgcac
   133081 aagtaatcga aggagctggg cggagagagg gagaggattc agccgatcca gtagatcaaa
   133141 gaatcaatca gttaaagaaa gaattgagtg aaggaatcag tttagcagac ggaaacggaa
   133201 cgatgagtga cgctggtgga ggatctggag aagcggcagc ggcgaaagag ctttctaaga
   133261 agatggcaga gttacagaaa ctggaaggtc agaaggcggc tggtcagaaa cctggagttc
   133321 aaaaagatgg ttcgattgtt gtagttgaga gaacttcaag agagaataag caagagactc
   133381 aagtttctaa tgatccgaaa gccaacagta atacgaatat taaaccagga gaaattggtt
   133441 attcaatttt aaacttctcc gctgtcctag gagttggccc aaatcttact aaaacagaaa
   133501 tgacagatca tactggcaga acaactgttt cttgggacgt tggaatttcc tttggtttag
   133561 ggggtgggat ttcatattct gaaggcaagg tagaaggatt atctcataat gttaaatcga
   133621 aagatttttc atttgatcta ggaatgaatg taggactagg tgtagcttcc gtagatttta
   133681 atttttacga tcgttctaag ttttcagcat ctttaggggg ggcaaaagca ctccctacta
   133741 tacctggtaa gattggagtg acggtaactc cgggatcagg acagggttat ccacaatgga
   133801 caataagtaa atgggataaa aagattcaaa atgaaaatga atagcaagca gttccaatat
   133861 tacgtaatag cgataattgc tatcgctttt tacttccttt ttggttgttc aaattcgcaa
   133921 ctaccaaaaa gtccaaaagt aatttcttac ataatatggg ataaagaaaa gccgagtctg
   133981 tttgatctta cgatggatta ttcttatcaa gaagatatat cgttatcaaa cttaacatta
   134041 tacaaaatcg aaaaagttgg cattgatgat ctcgggaaat tttttaataa attttccaaa
   134101 tgtccatttg ggttaattcc gagaaagaga ggagattttt cgataaatga tgctccgcta
   134161 attattatgt tagttgaaga ttcctttaat cattctcatc atcttttttc tattggtata
   134221 aacaatactg tttcaaaaac agtattcatc agaaaaacta aactattttt caatgatctt
   134281 tcttatgtag aatatgaaaa cgagggctgc tatcaagata aaagtggtta tcaagaatat
   134341 gtccaattga ttcaaggtta taagacgagg ccacagaaaa taccattatc tgatgtcttt
   134401 aaagaatacc gaagtcatga aaatactcta tcaaaaaaat ctactgatct ttacttgcgt
   134461 ttcttattta taagtttcgc attttttggt gggattggtt ctgcattgat tttattgatg
   134521 ttaccgaatc gaactagaaa cttttccagg aagaaaaaat ttataatagc tacattgtac
   134581 ggtatgtttt gtttaatgtt atcagcatta ttatttattt agaatgtgtt gtgtcctagg
   134641 tcaaaaaccg tcatatgtga agtatgcggc cttgagccag ctaacgtata ttaagtggaa
   134701 cccatatcaa gcggcctctg aatgagagta gatatgatga agtccaccca aaacgtttcg
   134761 tttgataatc ttggaggtag tattagaagg aagcgagacg actctaccac aaggcgaatc
   134821 tttgttcaaa gcgagatgcg gcctccagaa gttgtaataa ttaatgtatt cggaagcaac
   134881 catatgagcg tggttgatgg aaaagatagg aatgtgattg aaacattctc tacgtagcga
   134941 accgaaccaa cgttccataa taccgttgca ccaaggagaa gcgattggag aatgaagaga
   135001 ttgaataccc aattcattca atccttttaa gattttgtga cctgaaaaaa gaacatcatt
   135061 gtctcgcaga agaatttcaa attcgggaca aagcgacttt gcttcttgaa tctgtcgtaa
   135121 tacccattct cttgttgggt ttagagtgat attgaaatga acgatctttc tggaaccgag
   135181 atgaatgaaa gcgagagagt agagagaggt tccgtagatg gtttgaatct tgcaaagatc
   135241 catagcgacg gtgtagtctt tgatttgaga aatcaaattc aaccaagcgt tccagttttt
   135301 gaaaggtttc aaaccatttc ggatccttct gagaattctt tgaaccgtgg acaaagaaat
   135361 atcaaaattc agtttcaaca gttcggaatg aattttggaa gctccccaat cgatgttgtt
   135421 cagaaacata tcccgaattt ggtggtagat ttcccaatac ggtgaaggcc ttccgggaga
   135481 ttttttagat tttaatagag ttcgatattt gtttgcaatt agtttcaaaa tacggagtat
   135541 tctttctggt ggaaacttgt agaggagata gagaagaatg ttttcgaaaa tacaaaccca
   135601 gaaccaaaac tcggaaggaa aagaagtaga attcatagag gtaatttcca tatttcaatt
   135661 gcaaagtaga aaaacaagga tgaaccgatc gttgtgtgag agctaacgtt tgttacttga
   135721 aatgtgcgtt cgacctaatg aaaaaaaatt gagccccctc ttcttttctt gacaaaatca
   135781 gtgttaggcc caactcttca atgtattgaa gagttgggaa attactttca aaacttctct
   135841 tcattttttt ctaaaactgc acaaaaaagc tctcaactgc accggaggtg cgaagcacct
   135901 ttttcaaaac aaaattgtcc actacaacgc gtgagcgatc gcagcggaaa tcctgcaacg
   135961 caccatctac ttaagtaaac actaaattaa aaaagattaa aatggtgagt tgcagattga
   136021 agcgaagagc gcgacccgcc taactcaggg cgcgtttgct ctctacggat cgcaacgcgg
   136081 ggcacgcccc taattcctaa tccactaacg cctagccact tgcaacgcaa gtaatcgaat
   136141 caatgcactt gcacaaacga tctatggaag tggggcgtat atagtagaca atactgaact
   136201 acagacactt caaactcaaa tttccaccaa cggacagaat caaacgaatt ggcaaaatga
   136261 aattaacgga actaacggag gttttaactt taacggtaga agggcgaata gtatatccac
   136321 aacattagaa tatacaaata tacgaaatga tatatctgtg gcgaccacgt tacaagaaga
   136381 agtagtagat gaagaaaaag gctatttaaa aacggcaaac gaatattttg agaagtcaga
   136441 aaaataccaa gagttagcag agaaagccaa aagcgaagca aagtttgacg aggcagcact
   136501 ttacaccggc tatgcggtaa gagagaaagg aaacgcgatc acctttttga aaaagaaata
   136561 caatggaatt ggtgaagaga taaccgggga agtagataac cgaggactga catatacaag
   136621 aaattctttt ttgagttaca gagacacact tttaaacaag aactttcaga acagcacaca
   136681 ggtacaaaaa caaatccaag aaggaaagaa tcaagtagct gggatcataa cggaaggaga
   136741 gaactacaac cagatccaag gaatgattca aacagcacag aacttgaacc aacaaggagc
   136801 agagaacaaa gagagagtgg aaaaactctt agcgcaatcc aaggaactag ctgagaagaa
   136861 tataggcgaa gggcttttgg acggactaca agagatgata gcaagcatcc agagttcttt
   136921 acctcaagaa gtcagtaaca atggagtgag tcaatacatc caagcgcaag agaaagagtt
   136981 agcagagaaa caagaaaaag cggatgaact gctgagtcac ataaactcgt tagtaacaaa
   137041 taacaacgat ttggcggcac tacaagctct gttacaagga agtagccaag gattgaactt
   137101 agcagcaaat agcgcagtat ctaaatactt agacgactat gctaagaaac tacaaaaaga
   137161 caacgaagaa agaagtacca atctacagaa gacactttta gaatctctga cgaacggaga
   137221 cgactacaaa tacctccgag acgcaggata cggatttaga gtggatggag aaggaattac
   137281 cgcttacaga gaagtctaca gtggagaaat agagatcaat ggaagtgcga tgaaaagcac
   137341 tagttattca cccgatttag aatatcaata tatacgaata gagacaaagt ttaatccagg
   137401 aaacctaagc gtggatatgt taaatccgaa caacacaacg tttagcgcgg agatggtgag
   137461 tagtgtaaag ggatatatag acaatctaca aaagaacgta gaggtgatgt ttgcccagtt
   137521 tagcgacaaa acaaacgaaa tcaaagaaga atacgttcag aatgaggaaa tagaaagtta
   137581 tcaaaagaaa ctgtatgaag caagtaagga gaactactta gccgcgttcc agggtttacc
   137641 tggagaattt aaggaagctt ttgaagggga gatggggagt acgaaggact atcattccca
   137701 atcgaaatat ggttttagcg cggggagttt taaaggccaa agcggagata tgaaaaagat
   137761 cggcaaatcg atgtatgacg gagcaagcat tgatgacact gtatttgctg gaagtagaga
   137821 gttaaaagga aacgtaacga tcaaaggagt tccagtagaa gtaaactacg ggatgcagta
   137881 tttaatagtc acgtctggat ttgatatatc gaagataggg tttaacttta atttaaaggg
   137941 ccttggaaca aactatgtag acaatcaact gagtggagta agtcagaagt attctatata
   138001 taccaaagat atacaagaga gaatcgagag acaagccaaa gcgaatgacg aggagatgga
   138061 caagaaggga ttcgtcttta acgtgttaaa cggaatgagc ggaggtcaaa aagtaaccca
   138121 agcagtagaa ggagagatcc ggagtagagt aacgggtgca atcgcagaag cgaccggact
   138181 accagccagt tttgtaggag cgcttgtagg tggttctaac atgaaacagg cgatgaaggc
   138241 gtatgagaag agtgtaacaa cagaagcgat ttctaaagcg actgggatcc caagttggta
   138301 tttagatcaa aagattgcgg agaaagaagc gaatcatgcg atggcacaaa gtttttccta
   138361 caatttagga agggcagttg cagttggcgc agttcttacg accggaggcg tattggccgg
   138421 cgttgcgctt gcgacgaatc ctaaattgat ggattcgttt aataaatttg cggatcatat
   138481 cggtaaacaa gcgtatgaga ataaagagat aatagataca gcagtaactg tagccgcgac
   138541 agtagcagct cctatgactg gaggaatgag tttagtagcg ttagccggtt acaatgttgt
   138601 gaaaggagcg acagaaggcg gcgttttagg agcgttagcc ggtgtagcta acgtaggtag
   138661 tgcgtattta agtacctata cgtttggaat cgtgtcttac aatttgagtt attcgtatgc
   138721 ggatggtttt ggagcgagcg taggtggtgg ctggcaagta gcaaaaggtt taggagtagg
   138781 agctacgtta agctacaatg aacaaagtgg ttttggagcg agtgtaggtt tccaagcggg
   138841 tacaagcgca ctgagtttta acggtggcct aagctattcc caaagagatg gtatatcggc
   138901 taacgcagga gtaggaatcg gacttggagg taaaaaacct acggggtcat tgaacttagg
   138961 agtgagttac aacaaacaag acggtttagg gacgagcgcc gggatctcat ctaacaacaa
   139021 caagataacg cacggaatgg gtttaaacat tacaagaagt gaatatggcg gttggggagc
   139081 agatgtatcc agtgacaact acggtccagg aaacctgagt ggtggacttg catatacaca
   139141 aagagacggt tttactgtta gtttgaacgt aaacggtacg aatgcgttta attacaattc
   139201 ccaaagtggg ttatcgtcta acactgattt tatgagtcag tatgcaatga acaatggttt
   139261 ggcgcaagga gttgctgaag atacagatac atcggaccct aactctgctc aacaacacaa
   139321 caacgctgaa caaggtgcac aagtaattga gggagcaggg gtttcgacaa cgaggagaga
   139381 aggagaaggc ggggacgcag tagatcaaag aatcaatcag ttaaagaaag aattgagtga
   139441 aggaatcagt ttagcagacg gaaacggaac gatgagtgac gctggtggag gatctggaga
   139501 agcggcagca gcaaaagagc tttctaagaa gatggcagag ttgcagaaac tggaatcaaa
   139561 caaagctgcg agaagtaatg gagaactaaa cggtccactt gtaaacaaag ggatcgacaa
   139621 gatcttagat caagtgaaca gctttgacaa aagtaaatct ggcaatgtag aagcagcgtt
   139681 gaaggacttt gcgaaagcaa acgggctcag tgaaagttca cctgaataca agaagttgaa
   139741 agagttatca gccgatattg ctggaggcaa atcgaaagga ttcaatgaat ctcgaataga
   139801 atactatgca cagaacaaag aaagaatcca tacggaagca ttgacttcga tgtatggaga
   139861 caagatccag tcgattgatg gaacgaaagc ggtgttaaag aacggtgaag gagttatcat
   139921 cacgaatggc aagtatgatc ttcagttgga caacaagacg agtgtgaatt tcaagagaga
   139981 ggaagccggt ctttttggaa ctaatagttt acctgattac cacctgagac cgggggcgca
   140041 atgttttcca acgacgaacg ctgtgatggc tgaccaagcg ggtgtgacac caagagatcc
   140101 atcgaaacaa ttggtggatg atatgctttt taccgcgaga ggcaaaggga tcttgaatga
   140161 gaacaaccat acaagcggtg gaactgagtt acaaagatat gatggagttg aaaggttgaa
   140221 taaagaatac ggattgactc aacatatgct ccagtttccc aataaggcaa ctttcgatga
   140281 caagaaagca gcgattcaac aagcgatcca aaacggtcat attgtaaacg caggcggaac
   140341 attcaacgtg gcgggtgttg gggctcacag aaatgcgatt gtaggatacg attcaaaagg
   140401 ttgggttgtg tttgacccgt atgggaatgc gaatacaaaa ggctacaatg gaaatggaat
   140461 gtttgcccat tacgaatatg gaaagttcaa tttgggtgga acgcaagcct actacgtaac
   140521 caaggattaa ggaagatata tgaagaaccg gaaacgaata ttagcaattt tgattttact
   140581 aggggtcaca atgatgttac aagcagaagg tgaaaaagtg agaaaggatc tgattccaat
   140641 tttcaagaaa tgttatcgac cagatgaaca tttgtccttg gttgcaagtt ctactttgac
   140701 tgaaaaagga aaaccgaaga actattacgg accgaataat attgatgata ttaataaaga
   140761 taccacttgg ggagtgagta aaaaccaagg aattggagag tggatataca tatataattt
   140821 tgtagattat aatactaatc attatcacca acttgccgga aagagccaaa aaaactattt
   140881 cggctttttg aatgggcttg ctaaagatac aacttctttt gaagaaaacg gaaggatcaa
   140941 aaaagtaaga atcgatgtgt atgagttaga aggggccgaa gatggtttgg actttaaaga
   141001 tcctttacga gtatattctg atccgattga aaatgattcc tttgaattgg aactgaaaga
   141061 cactccggaa gaacaaacct ttgaaagaga gatttttacg aaaataaaac caaaagactc
   141121 tttccatggt cgttatttac ttttcaaact tacaattctt gaaacgtatc caggaaccaa
   141181 aagtaagaac gtatttttaa cagagtttca cgcgtattcg gaggatgcga aaaaaaattt
   141241 cagaattaca cgtgagagga agtagagtgc aatcatgaat tcactagcgt gagcgatcaa
   141301 gacgtggtca acaaattgga ttatcgaata aattgaatat tcttaaaata gaatacaatt
   141361 tgttgaccgg agttgcgagc gcgaccttcg caaacgcgaa gggcacgccc ctaaccccta
   141421 actccctaat tcctaaccac tcgaaggggc tatgcggtaa gagagaaagg aaacgcgatt
   141481 acctttttga aaaagaaata caatggaatt ggtgaagaga taaccgggga agtagagaac
   141541 cgaggactga catatacaag aaattctttt ttgagttaca gagacacact tttaaacaag
   141601 aactttcaga acagcactgt cctaggtcaa aaaccgtcat atgtgaagta tgcggccttg
   141661 agccagctaa cgtatattaa gtggaaccca tatcaagcgg cctctgaatg agagtagata
   141721 tgatgaagtc cacccaaaac gtttcgtttg ataatcttgg aggtagtatt agaaggaagc
   141781 gagacgactc taccacaagg cgaatctttg ttcaaagcga gatgcggcct ccagaagttg
   141841 taataattaa tgtattcgga agcaaccata tgagcgtggt tgatggaaaa gataggaatg
   141901 tgattgaaac attctctacg tagcgaaccg aaccaacgtt ccataatacc gttgcaccaa
   141961 ggagaagcga ttggagaatg aagagattga atacccaatt cattcaatcc ttttaagatt
   142021 ttgtgacctg aaaaaagaac atcattgtct cgcagaagaa tttcaaattc gggacaaagc
   142081 gactttgctt cttgaatctg tcgtaatacc cattctcttg ttgggtttag agtgatattg
   142141 aaatgaacga tctttctgga accgagatga atgaaagcga gagagtagag agaggttccg
   142201 tagatggttt gaatcttgca aagatccata gcgacggtgt agtctttgat ttgagaaatc
   142261 aaattcaacc aagcgttcca gtttttgaaa ggtttcaaac catttcggat ccttctgaga
   142321 attctttgaa ccgtggacaa agaaatatca aaattcagtt tcaacagttc ggaatgaatt
   142381 ttggaagctc cccaatcgat gttgttcaga aacatatccc gaatttggtg gtagatttcc
   142441 caatacggtg aaggccttcc gggagatttt ttagatttta atagagttcg atatttgttt
   142501 gcaattagtt tcaaaatacg gagtattctt tctggtggaa acttgtagag gagatagaga
   142561 agaatgtttt cgaaaataca aacccagaac caaaactcgg aaggaaaaga agtagaattc
   142621 atagaggtaa tttccatatt tcaattgcaa agtagaaaaa caaggatgaa ccgatcgttg
   142681 tgtgagagct aacgtttgtt acttgaaatg tgcgttcgac ctaatgaaaa aaaattgagc
   142741 cccctcttct tttcttgaca aaatcagtgt taggcccaac tcttcaatgt attgaagagt
   142801 tgggaaatta ctttcaaaac ttctcttcat ttttttctaa aactgcacaa aaaagctctc
   142861 aactgcaccg gaggtgcgaa gcaccttttt caaaacaaaa ttgtccacta caacgcgtga
   142921 gcgatcgcag cggaaatcct gcaacgcacc atctacttaa gtaaacacta aattaaaaaa
   142981 gattaaaatg gtgagttgca gattgaagcg aagagcgcga cccgcctaac tcagggcgcg
   143041 tttgctctct acggatcgca acgcggggca cgcccctaat tcctaatcca ctaacgccta
   143101 gccacttgca acgcaagtaa tcgaatcaat gcacttgcac aaacgatcta tggaagtggt
   143161 gcgtatatag tagacaatac tgaattaaat cagattcaaa ctcaagccag tggatacgga
   143221 cagaatcaaa cgaattggca aaatgaaatt aacggaaata acggaggttt taactttaac
   143281 ggtagaaggg cgaatagtat atccacaaca ttagaatata cgaatatacg aaatgatata
   143341 tctgtggcga ccacgttaca agaagaagta gtagatgaag aaagaggtta tttaaaaacg
   143401 gcgaatgaat attttgagaa gtcagaaaaa taccaagagt tagcagagaa agccaaaagc
   143461 gaagcaaagt ttgacgaggc ggcgctatat accggatatg cggtaagaga gaaaggaaac
   143521 gcgattacct ttttgaaaaa gaaatacaat ggaattggtg aagagataac aggggaagta
   143581 gagaaccgag gactgacata tacaagaaat tcttttttga gttacagaga tacactttta
   143641 aacaagaact ttcagaacag cacacagata caaaaacaaa tccaagaagg aaagaatcaa
   143701 gtagcaggga tcataacgga aggagaaaca tacaaccaag tccaaggaat gattcaaaca
   143761 gcacagaatt taaaccaaca aggagcagag aacaaagaga gggtggagaa gttactcgcc
   143821 caatccaagg aactagctga gaagaatatc ggcgaaggac tactcgacgg actacaagag
   143881 atgattgcaa gcatccagag ttctttacct caagaagtaa gtaacaatgg agtgagtcaa
   143941 tacatccaag cgcaagagaa agagttagca gagaaacaag aaaaagcgaa tgaactgctg
   144001 agtcatatga actcgttagt aacaaataac aacgatttgg cggcactaca agctttactc
   144061 caaggaagta gccaaggatt gaacttagca gcgaatagcg ctgtatctaa atacttagac
   144121 gactatgcta agaaactaca aaaagacaac gaagaaagaa gttcgaattt acagaagaca
   144181 cttttagaat ctctgacgaa cggagacgac tacaaatacc tccgagacgc aggatacgga
   144241 tttagagtag atggagaagg gattaccgct tacagagaag tctacagtgg agaaatagag
   144301 atcaatggaa gtgcgatgaa aagcactagt tattcacccg atttagaata tcaatatata
   144361 cgaatagaga caaagtttaa tccaggaaac ctaagcgtgg atatgctaaa tccgaacaac
   144421 acaacgttta gcgcggagat ggtgagtagt gtaaagggat atatagacaa tctacaaaag
   144481 aacgtagagg tgatgtttgc acagtttagc gacaaaacca aagaggtaaa agaagaatac
   144541 gttcagaatg aggaaataga aagttatcaa aagaaactgt atgaagcaag taaggagaac
   144601 tacttagcag cgttccaggg tttacctgga gaatttaagg aaatgttcga gggggaaatg
   144661 ggaggcttaa aaggttacca cgaacaagga tctaaataca actttggaca gggaagtttt
   144721 aaaggccaaa gcggggacat gaaaaaagtc ggcaaatcga tgtatgacgg agcaagcatt
   144781 gatgacactg tatttgctgg aagtagagaa ctaaaaggaa gtgtgagtgt taaagggatt
   144841 ccggtagaag taagttacgg aatgcagtat ttaatagtca cgtcaggatt tgaaatatcg
   144901 aatttaggtt acaactttaa tttaaagggc cttggaacga gctatgtaga caatcaactg
   144961 agtggagcga accagaagta tgagatctac aaagaagaca tctctgcaag gatagagaaa
   145021 caagcgaagg cgaatgacgc agagaaagag agtaagggct ttatattcac gattttgaat
   145081 ggaatgaacg gtggctctgg aagtatgggc cagagattta cacaggctgt tagatcggaa
   145141 gcacaaagtc gtataacggg agcggtagca gaagcaacgg gattgccagc aagtcttgta
   145201 ggagccttag tcggcggaag tagtatgaaa gacgctgtga aagcgtatgt gaaagacgag
   145261 acgactaacg cgatttctaa agccacaggc ttaccaacgt ggctgatttc gaaccagatg
   145321 gagaagatga acaaaccgaa ggagcaatgg tatcaaagcc aagagttcca gatggtaaca
   145381 acggtagctg ctgtagtggc agcgcctttg accggtggag cctctctaat ggtcatgatg
   145441 gcggttaacg caggacttgg agcggcgaca ggagcagcaa gcggtgggtt aaaaggtgcg
   145501 ttagtcggtg ccgtaggcgg agcagctgga gcagcggtaa gaagttttac tggaggagcg
   145561 gtaacagtgg gactaagtta ctcagcagag aacggtttcg gagcgagcgt gggagtaggc
   145621 tacggaccag caacggtgag tgtgggagtt tcggagaaag gtggagcaac agtagacgta
   145681 ggatttacga aaggcggctt taacgcgggt cttagttaca acagtaagac aggaagtgtg
   145741 agtgggaatg caggattaga agtagcgaaa ggaacaagtc ttggaatcag ttacaacgaa
   145801 ggcgacggct ttggagctag cattagtaaa agtttagaga atggagtgaa tggaagtttg
   145861 agttggagtc agaaaggtgg agtaggaggt agcattggct acgaagttcc cggagacaaa
   145921 aacaaatcta aagattcact tgcgaacaaa atgcaaggag ccggaggaag tttaaacttc
   145981 agtcaaagag acggagtgtc cgcgtctttc aatgcagcag gaggagtgaa cgcagggaac
   146041 tggagtcagt caggaggctt ccaagcaaac acgaacttct taaacgacaa atggaaggct
   146101 gactttgtat cgaaacaaaa tgcaattgaa gaacttcaat cgaaaggttt gagtaaggaa
   146161 caggcgacag cgattctgga tgcgcaagcg aaagcagatt cgaaggctgc tcaaaacaag
   146221 aacaatgaag aacttggtgc acaagtaatc gaaggagctg ggcggagaga gggagaaggc
   146281 ggggacgcag tagatcaaag aatcgctcag ttaaagaaag aattgagtga aggaatcagt
   146341 ttagcagacg gaaacggaac gatgagtgac gctggtggag gatctggaga agcggcagca
   146401 gcaaaagagc tttctaagaa gatggcagag ttgcagaaac tggaatcaaa caaagctgcg
   146461 agaagtaatg gagaactaaa cggtccactt gtaaacaaag ggatcgacaa gatcttagat
   146521 caagtgaaca gctttgacaa aagtaaatct ggcaatgtag aagcagcgtt gaaggacttt
   146581 gcgaaagcaa acgggctcag tgaaagttca cctgaataca agaagttgaa agagttatca
   146641 gccgatattg ccggaggcaa atcgaaagga ttcaatgaat ctcgaattga atactacact
   146701 cagaacaaag aaagaatcca tacggaagca ttgacttcga tgtatggaga caagatccag
   146761 tcgattgatg gaacgaaagc tatattaaag aacggtgaag gagttatcat cacgaatggc
   146821 aagtatgatc ttcagttgga caacaagacg aatctaaatt tcaaaagaga ggaagccggt
   146881 ctttttggaa ctaatagttt acctgattac cacctaagac cgggggcgca atgttttcca
   146941 acgacgaacg ctgtgatggc tgaccaagcg ggtgtgacac caagagatcc atcgaaacaa
   147001 ttggtggatg atatgctttt taccgcgaga ggcaaaggga tcttgaacga gaacaaccat
   147061 accagcggtg gaactgagtt acaagactat cctggtaaca aactactgaa caaagaatat
   147121 ggtctgactc aacacatgct gaatgaagga aggagtttga gttttgatga caagaaagcg
   147181 gcgattcaag cagccattcg aaacgggaac attgtatctg cgggcggaaa attcaacgtg
   147241 gccggggtgg gggatcacag aaatgcgatt gtaggatacg attcgaaagg ttgggtagtg
   147301 tttgacccgt atgggaatgc aaatacaaaa ggttacaatg gaaatggaat gtttgcccat
   147361 tacgaatatg gaaagttcaa tttgggtggg aacaaagcct actacgtaac gaaggactaa
   147421 ggaagatata tgaagaatcg gaaacgaata ttagcaattt tgattttact aggagtaacg
   147481 atgatgttac aagcagaagg tgagaagaca agaaaggatt tgattcctat tttcaagaaa
   147541 tgctatcgac cagatgaaca taaggcttta gttgcaagtt ctgttttgac tgaaaaagga
   147601 aaatcaaaga actattacgg accgaataac attgatgacc aatatatcga tactgcctgg
   147661 ggagtatcta aaaaccaagg aattggggaa tggatatata catacaatga tgcgaggtcg
   147721 agtgggaatt cgtatgaaaa actcgccgga aaaagtcaaa agaactattt cagttttttg
   147781 aatggattgg caaaggatgc gacttcgttt gaagaaaatg gaaggattaa gaaggttcga
   147841 atcgatgtgt atgaattaga aggtggggaa acgatggcga atttagatga tcctctcata
   147901 tatcacaatt atccaattga aaacgattct tttgaattgg aactgaaaga tacaccggag
   147961 gaacaaacct ttgaaagaga tatttttacg aagataaagc cgcaaagtat agcatatgat
   148021 cgttatctac ttttcaaact cacaatctta gaaacctacc caggaaccaa aagtaagaat
   148081 gtatttctga ctgagttctt ggcgtattcg gaagatgtta aaaaagaagg ttttaaaatt
   148141 acacgtgaga ggaagtagag tgcaatcatg aattcactag cgtgagcgat caagacgtgg
   148201 tcaacaaatt ggattatcga ataaattgaa tattcttaaa atagaataca atttgttgac
   148261 cggagttgcg agcgcgacct tcgcaaacgc gaagggcacg cccctaaccc ctaactccct
   148321 aattcctaac cactcgaagg ggctatgcgg taagagagaa aggaaacgcg attacctttt
   148381 tgaaaaagaa atacaatgga attggtgaag agataaccgg ggaagtagag aaccgaggac
   148441 tgacatatac aagaaattct tttttgagtt acagagacac acttttaaac aagaactttc
   148501 agaacagcac acaagttcaa aaacaaatcc aagaaggaaa gaatcaagta gcagggatca
   148561 taacggaagg agaaacatac aaccaagtcc aaggaatgat tcaaacagca cagaatttaa
   148621 accaacaagg agcagagaac aaagagaggg tggagaagtt actcgcccaa tccaaggaac
   148681 tagctgagaa gaatatcggc gaaggactac tcgacggact acaagagatg attgcaagca
   148741 tccagagttc tttacctcaa gaagtaagta acaatggagt gagtcaatac atccaagcgc
   148801 aagaaaaaga gttagcagag aaacaagaaa aagcgaatga actgctgagt catatgaact
   148861 cgttagtaac aaataacaat gatttggcgg cactacaagc tctgttacaa ggaagtagcc
   148921 aaggattgaa cttagcagcg aatagcgcag tatctaaata cttagacgac tatgctaaga
   148981 aactacaaaa agacaacgaa gaaagaagta ccaatttaca gaagacactt ttagaatctc
   149041 tgacgaacgg agacgactac aaatatctga gagacgcggg ttacggattt agagtagatg
   149101 gagaagggat taccgcttac agagaagtct acagtggaga aatagagatc aatggaagtg
   149161 cgatgaaaag cactagttat tcacccgatt tagaatatca atatatacga atagagacaa
   149221 agtttaatcc agggaaccta agcgtggata tgttaaatcc gaacaataca acgtttagcg
   149281 cggagatggt gtcaggggta aagggatata tagacaatct acaaaagaac gtagaggtga
   149341 tgtttgccca gtttagcgac aagacaaacg aaatcaaaga agaatacgca cagaatcagg
   149401 aaatagaaag ttatcaaaag aaactgtatg aagcaagtaa ggacaactac ttagcagcat
   149461 tccagggttt acctggagaa tttaaggaaa tgttcgaggg ggaaatggga ggcttaaaag
   149521 gttaccacga acaaggatct aaatacaact ttggacaggg aagttttaaa ggccaaagcg
   149581 gggacatgaa aaaagtcggc aaatcgatgt atgacggagc aagcattgat gacactgtat
   149641 ttgctggaag tagagaacta aaaggaagtg tgagtgttaa agggattccg gtagaagtaa
   149701 gttacggaat gcagtattta atagtcacgt caggatttga aatatcgaat ttaggttaca
   149761 actttaattt aaagggcctt ggaacgagct atgtagacaa tcaactgagt ggagtaagtc
   149821 agaagtattc tatatatacc aaagatatac aatcaagaat cgagagacaa gcgaaagcga
   149881 acgacgagga gaaagagagt aaaggcttta tattcacgat tttgaatgga atgaacggtg
   149941 gctctggaag tatgggccag agatttacac aggcggttag atcggaagca caaagtcgca
   150001 taacgggcgc ggtagcagaa gcaacgggat tgccagcctc cctcgtcgga gccttagtcg
   150061 gcggaagtag tatgaaagac gctgtgaaag cgtatgtgaa agacgagact acaaacgcga
   150121 tttcgaaagc cacgggttta cctacgtggc tgatttcgaa ccagatggag aagatgaaca
   150181 aaccgaagga acaatggtat caaagccaag agttccagat ggtaacaacg gtagctgctg
   150241 tagtggcagc gcctttgacc ggtggcgcct ctctcatggt cgcgatggcg gttaacgcag
   150301 gacttggagc ggcgacagga gcggcaagcg gcggactaaa aggcgcgtta gtcggtgccg
   150361 taggcggagc ggcgggagca gcggtaagaa gttttactgg aggagcggta acagtgggac
   150421 taagttactc agcagagaac ggctttggag cttccgtcgg agtaggctac ggaccagcaa
   150481 cggtgagtgt gggagtttcg gagaaaggtg gagcaacagt agacttagga tttacgaaag
   150541 gcggctttaa cgcgggactg agttacaaca gtaagacagg aagcgtgagt ggaaatgcag
   150601 gattagaagt agcgaaagga acaagtcttg gaatcagtta caacgaaggc gacggctttg
   150661 gagctagtat tagtaaaagc ttagagaatg gagtgaatgg aagtttgagt tggagtcaga
   150721 aaggtggagt aggcggaagt atcggctatg aagtccccgg agacaagaac aaatctaagg
   150781 attcacttgc gaacaaaatg caaggagccg gaggaagttt aaacttcagt caaagagatg
   150841 gagtgtcggt agcggttaac gcgtctggtg gagtgaacgc aggaaactgg agtcagtcag
   150901 gaggcttcca agcgaacact aacttcttaa acgacaaatg gaaggctgac tttgtatcga
   150961 aacaaaatgc aattgaagaa cttcaatcga aaggtttgag taaggaacag gcgacagcga
   151021 ttctggatgc gcaagcgaaa gcagattcga aggctgctca aaacaagaac aatgaagaac
   151081 ttggtgcaca agtaatcgaa ggagctgggc ggagagaggg agaggattca gccgatccag
   151141 cagatcaaag aattgctcag ttaaagaaag aattgagtga gggaattagt ttagcagacg
   151201 gaaacggaac gatgagtgac gctggtggag gatctggaga agcggcagca gcaaaagagc
   151261 tttctaagaa gatggcagag ttgcagaaac tggaatcaaa caaagctgcg agaagtaatg
   151321 gagaactaaa cggtccactt gtaaacaaag ggatcgacaa gatcttagat caagtgaaca
   151381 gctttgacaa aagtaaatct ggcaatgtag aagcagcatt gaaggacttt gcgaaagcaa
   151441 acgggctcag tgaaagttca cctgaataca agaagttgaa agagttatca gccgatattg
   151501 ccggaggcaa atcgaaagga tttaccgaat ctcgaattga atactacact cagaacaaag
   151561 aaagaatcca tacggaagca ttgacttcga tgtatggaga caagatccag tcgattgatg
   151621 gaacgaaagc tatattaaag aacggtgaag gagttatcat cacgaatggc aagtatgatc
   151681 ttcagttgga caacaagacg aatctaaatt tcaaaagaga ggaagccggt ctttttggaa
   151741 ctaatagttt acctgattac cacctaagac cgggggcgca atgttttcca acgacgaacg
   151801 ctgtgatggc tgaccaagcg ggtgtgacac caagagatcc atcgaaacaa ttggtggatg
   151861 atatgctttt taccgcgaga ggcaaaggga tcttgaacga gaacaaccat accagcggtg
   151921 gaactgagtt acaagactat cctggtaaca aactactgaa caaagaatat ggtctgactc
   151981 aacacatgct gaatgaagga aggagtttga gttttgatga caagaaagcg gcgattcaag
   152041 cagccattcg aaacgggaac attgtatctg cgggcggaaa attcaacgtg gccggggtgg
   152101 gggatcacag aaatgcgatt gtaggatacg attcgaaagg ttgggtagtg tttgacccgt
   152161 atgggaatgc aaatacaaaa ggttacaatg gaaatggaat gtttgcccat tacgaatatg
   152221 gaaagttcaa tttgggtggg aacaaagcct actacgtaac gaaggactaa ggaagatata
   152281 tgaagaatcg gaaacgaata ttagcaattt tgattttact aggagtaacg atgatgttac
   152341 aagcagaagg tgagaagaca agaaaggatt tgattcctat tttcaagaaa tgctatcgac
   152401 cagatgaaca taaggcttta gttgcaagtt ctgttttgac tgaaaaagga aaatcaaaga
   152461 actattacgg accgaataac attgatgacc aatatatcga tactgcctgg ggagtatcta
   152521 aaaaccaagg aattggggaa tggatatata catacaatga tgcgaggtcg agtgggaatt
   152581 cgtatgaaaa actcgccgga aaaagtcaaa agaactattt cagttttttg aatggattgg
   152641 caaaggatgc gacttcgttt gaagaaaatg gaaggattaa gaaggttcga atcgatgtgt
   152701 atgaattaga aggtggggaa acgatggcga atttagatga tcctctcata tatcacaatt
   152761 atccaattga aaacgattct tttgaattgg aactgaaaga tacaccggag gaacaaacct
   152821 ttgaaagaga tatttttacg aagataaagc cgcaaagtat agcatatgat cgttatctac
   152881 ttttcaaact cacaatctta gaaacctacc caggaaccaa aagtaagaat gtatttctga
   152941 ctgagttctt ggcgtattcg gaagatgtta aaaaagaagg ttttaaaatt acacgtgaga
   153001 ggaagtagag tgcaatcatg aattcactag cgtgagcgat caagacgtgg tcaacaaatt
   153061 ggattatcga ataaattgaa tattcttaaa atagaataca atttgttgac cggagttgcg
   153121 agcgcgacct tcgcaaacgc gaagggcacg cccctaaccc ctaactccct aattcctaac
   153181 cactcgaagg ggctatgcgg taagagagaa aggaaacgcg attacctttt tgaaaaagaa
   153241 atacaatgga attggtgaag agataaccgg ggaagtagag aaccgaggac tgacatatac
   153301 aagaaattct tttttgagtt acagagacac acttttaaac aagaactttc agaacagcac
   153361 acaagttcaa aaacaaatcc aagaaggaaa gaatcaagta gcagggatca taacggaagg
   153421 agaaacatac aaccaagtcc aaggaatgat tcaaacagca cagaatttaa accaacaagg
   153481 agcagagaac aaagagaggg tggagaagtt actcgcccaa tccaaggaac tagctgagaa
   153541 gaatatcggc gaaggactac tcgacggact acaagagatg attgcaagca tccagagttc
   153601 tttacctcaa gaagtaagta acaatggagt gagtcaatac atccaagcgc aagaaaaaga
   153661 gttagcagag aaacaagaaa aagcgaatga actgctgagt catatgaact cgttagtaac
   153721 aaataacaat gatttggcgg cactacaagc tctgttacaa ggaagtagcc aaggattgaa
   153781 cttagcagcg aatagcgcag tatctaaata cttagacgac tatgctaaga aactacaaaa
   153841 agacaacgaa gaaagaagta ccaatttaca gaagacactt ttagaatctc tgacgaacgg
   153901 agacgactac aaatatctga gagacgcggg ttacggattt agagtagatg gagaagggat
   153961 taccgcttac agagaagtct acagtggaga aatagagatc aatggaagtg cgatgaaaag
   154021 cactagttat tctcccgatt tagaatatca atatatacga atagagacaa agtttaatcc
   154081 agggaaccta agcgtggata tgttaaatcc gaacaataca acgtttagcg cggagatggt
   154141 gtcaggggta aagggatata tagacaatct acaaaagaac gtagaggtga tgtttgctca
   154201 gtttagcgac aaaaccaaag aggtaaaaga agaatacgtt cagaatgagg aaatagaaag
   154261 ttatcaaaag aaactgtatg aagcaagtaa agacaactac ttagccgcgt tccagggttt
   154321 acctggagaa tttaaggaaa tgttcgaggg ggaaatggga ggtttaaaag gttaccacga
   154381 acaaggatct aaatacaact ttggacaggg gagttttaaa ggccaaagcg gggatatgaa
   154441 aaaagtcggc aaatcgatgt atgacggagc aagcattgat gacactgtat ttgcgggaag
   154501 tagagagtta aaaggaagtg tgagtgttaa agggattccg gtagaagtaa gctacggaat
   154561 gcagtattta atagtcacgt caggatttga aatatcgaat ttaggttaca actttaattt
   154621 aaagggcctt ggaacaaact atgtagacaa tcaactgagt ggagcgaacc agaagtatga
   154681 gatctacaaa gaagacatct ctgcaaggat agagaaacaa gcgaaggcga atgacgagga
   154741 gatggacaag aagggattcg tctttaacgt gttaaacgga atgagcggag gtcaaaaagt
   154801 aacccaagca gtagaaggag agatccggag tagagtaacg ggtgcaatcg cagaagcgac
   154861 cggactacca gccagttttg taggagcgct tgtaggtggt tctaacatga aacaggcgat
   154921 gaaggcgtat gagaagagtg taacaacaga agcgatttct aaagcgactg ggatcccaag
   154981 ttggtattta gatcaaaaga ttgcggagaa agaagcgaat catgcgatgg cacaaagttt
   155041 ttcctacaat ttaggaaggg cagttgcagt tggcgcagtt cttacgaccg gaggcgtatt
   155101 ggccggcgtt gcgcttgcga cgaatcctaa attgatggat tcgtttaata aatttgcgga
   155161 tcatatcggt aaacaagcgt atgagaataa agagataata gatacagcag taactgtagc
   155221 cgcgacagta gcagctccta tgactggagg aatgagttta gtagcgttag ccggttacaa
   155281 tgttgtgaaa ggagcgacag aaggcggcgt cttaggagcg ttagccggtg tagctaacgt
   155341 aggtagtgcg tatttaagta cctatacgtt tggaatcgtg tcttacaatt tgagttattc
   155401 gtatgcggat ggttttggag cgagcgtagg tggtggctgg caagtagcaa aaggtttagg
   155461 agtaggagct acgttaagct acaatgaaca aagtggtttt ggagcgagtg taggtttcca
   155521 agcgggtaca agcgcactga gttttaacgg tggcctaagc tattcccaaa gagatggtat
   155581 atcggctaac gcaggaatcg gagttggttt aggaggtaaa aaacctacgg ggtcattgaa
   155641 cttaggagtg agttacaacc gacaagacgg tttagggacg agcgccggga tttcatctaa
   155701 caacaacaag ataacgcacg gaatgggttt aaacattaca agaagtgaat atgggggttg
   155761 gggagcagat gtatccagtg acaactacgg tccagggaac ttgagtggtg gacttgcata
   155821 tacacaaaga gacggtttta ctgttagttt gaatgtaaac ggtacgaatg cgtttaatta
   155881 caattcccaa agtggtcttt cgtctaacac tgatttcatg tctcagtatg cgatgaacaa
   155941 tggtttggcg caaggagttg ctgaagatac agatacatcg gaacctaact ctgctcaaca
   156001 acacaacaac gctgaacaag gtgcacaagt aattgagggt gcaggggttt cgacaacgag
   156061 gagagaagga gaaggcgggg acgcagtaga tcaaagaatc aatcagttaa agaaagaatt
   156121 gagtgagggt attagtcttg ctcatgacaa tggaacgatg agtgacgcag gcaatccggc
   156181 gttagcaagt gctgcgaaag agctttcgag caaaatggca gagttgcaga aactggaagg
   156241 tcagaaggcg gctggtcaga aacctggagt tcaaaaagat ggttcgattg ttgtagctgg
   156301 aagcaacaaa ccgacgttag gtgaaagagc ttcttccttg tttggttcca ttgccgatgg
   156361 agccaaagga ctgtggaaca aggtaacggg tgttcagacc ggaacagcaa tcggttcaaa
   156421 tcattataat attgtaattg gcgatacact aatttacaaa ctgcacgagg aaggcccggg
   156481 ttttagcagt aactctagtc aagctggagc ggatgaccat cgttatggac agaaaccgct
   156541 tgtggaaacg atttccaaaa ccattaatga atggactggc aataatccgg ggtatccgat
   156601 cgtgacaaac gatttaggtt acaagtcggg agggtatgat ccgcgtgcag atggaacagc
   156661 ggaagcaaaa aaagcaggat attatcagca tcataaagac ggaaatgcga tcgacttgtc
   156721 ttatatggta acgcctggtg taacgcagga tcatgtgaat tatgatcaaa ataaggctta
   156781 caacagagac aaaacgattg aatatattaa aacaatttca aggaacattc cggaaggtgt
   156841 tggaagcaaa acgacgaatt ttataaaatt caatgatccc gcggtgcatg agtattttaa
   156901 ggataatcca ttaccaaatc tggaaatgcg agctgacaaa tctggaacta tgcacagcaa
   156961 tcacttgcat ttgcagttag gtttaccgaa aataaaacaa cagtaaagga gaatattatg
   157021 atattaagaa tattactggt tagctgcatt ttattaaatt cttgcgacaa acctgttaac
   157081 aaagaggaaa cgaaagtgga agtgaagaca tatacgaagc aagagaaaat gaaaatgctg
   157141 gatgtgatgc tttcgaagct cttgaaggat attcaagaga agaaaaactt tactcctttt
   157201 ttagaagtaa gcgacgaaca cagcggatat actattagta taggggaaag tttgggggat
   157261 gaattagttg gcggcaattt ccaaaaagaa ggttttagta aattagagaa atatgtcacc
   157321 gttgaggaag ttgtacgtct tttaaaaaag ggaagtaagg gtggaattag cgaaagtggt
   157381 agaagtcttt gggtaatgtt tgaagcagat cgttttgagt atggcatcga tttatatttt
   157441 cccgaaaaag aagggcgttg gatcgttcga ggtttttcaa gattgaggcc ggagagggat
   157501 tagtaacaag tgaacagggt tccggggatg gaaccaagga gatagcccgg tgaaggggta
   157561 gcgaaatgcg gagcttggat atacaattag gcattcctaa attagaaaaa catcaagctc
   157621 ggcatgaagc gaggggaatg ctttcccctt ccagaatcct agccactaac caactaaccg
   157681 ctaagcactc gaagagagtg agttacaaca agcaagacgg tttagggacg agcgccggga
   157741 tttcatctaa caacaacaag ataacgcacg gaatgggttt aaacattacc aaaagtgaat
   157801 atgggggttg gggagcagat gtatccagtg acaactacgg tccagggaac ttgagtggtg
   157861 gacttgcata tacacaaaga gacggtttta ctgttagttt gaatgtaaac ggtacgaatg
   157921 cgtttaatta caattcccaa agtgggttat cgtctaacac tgattttatg agtcagtatg
   157981 cgatgaacaa tggtttggcg caaggagttg ctgaagatac agatacatcg gaccctaact
   158041 ctgctcaaca acacaacaac gctgaacaag gtgcacaagt aattgagggt gcaggggttt
   158101 cgacaacgag gagagaagga gaaggcgggg acgcagtaga tcaaagaatc gctcagttaa
   158161 agaaagaatt gagtgagggt attagtcttg ctcatgacaa tggaacgatg agtgacgcag
   158221 gcaatccagc tttggcaagt gctgcgaaag agctttcgag caaaatggca gagttgcaga
   158281 aattggaatc aaacaaagct gcgagaagta atggagaact aaacggtcca cttgtaaaca
   158341 aagggatcga caagatctta gatcaagtga acagctttga caaaagtaaa tctggcaatg
   158401 tagaagcagc gttgaaggac tttgcgaaag caaacgggct cagtgaaagt tcacctgaat
   158461 acaagaagtt gaaagagtta tcagccgata ttgccggagg caaatcgaaa ggattcaatg
   158521 aatctcgaat tgaatactac actcagaaca aagaaagaat ccatacggaa gcattgactt
   158581 cgatgtatgg agacaagatc cagtcgattg atggaacgaa agctatatta aagaacggtg
   158641 aaggagttat catcacgaat ggcaagtatg atcttcagtt ggacaacaag acgaatctaa
   158701 atttcaaaag agaggaagcc ggtctttttg gaactaatag tttacctgat taccacctaa
   158761 gaccgggggc gcaatgtttt ccaacgacga acgctgtgat ggctgaccaa gcgggtgtga
   158821 caccaagaga tccatcgaaa caattggtgg atgatatgct ttttaccgcg agaggcaaag
   158881 ggatcttgaa cgagaacaac cataccagcg gtggaactga gttacaagac tatcctggta
   158941 acaaactact gaacaaagaa tatggtctga ctcaacacat gctgaatgaa ggaaggagtt
   159001 tgagttttga tgacaagaaa gcggcgattc aagcagccat tcgaaacggg aacattgtat
   159061 ctgcgggcgg aaaattcaac gtggccgggg tgggggatca cagaaatgcg attgtaggat
   159121 acgattcgaa aggttgggta gtgtttgacc cgtatgggaa tgcaaataca aaaggttaca
   159181 atggaaatgg aatgtttgcc cattacgaat atggaaagtt caatttgggt gggaacaaag
   159241 cctactacgt aacgaaggac taaggaagat atatgaagaa tcggaaacga atattagcaa
   159301 ttttgatttt actaggagta acgatgatgt tacaagcaga aggtgagaag acaagaaagg
   159361 atttgattcc tattttcaag aaatgctatc gaccagatga acataaggct ttagttgcaa
   159421 gttctgtttt gactgaaaaa ggaaaatcaa agaactatta cggaccgaat aacattgatg
   159481 accaatatat cgatactgcc tggggagtat ctaaaaacca aggaattggg gaatggatat
   159541 atacatacaa tgatgcgagg tcgagtggga attcgtatga aaaactcgcc ggaaaaagtc
   159601 aaaagaacta tttcagtttt ttgaatggat tggcaaagga tgcgacttcg tttgaagaaa
   159661 atggaaggat taagaaggtt cgaatcgatg tgtatgaatt agaaggtggg gaaacgatgg
   159721 cgaatttaga tgatcctctc atatatcaca attatccaat tgaaaacgat tcttttgaat
   159781 tggaactgaa agatacaccg gaggaacaaa cctttgaaag agatattttt acgaagataa
   159841 agccgcaaag tatagcatat gatcgttatc tacttttcaa actcacaatc ttagaaacct
   159901 acccaggaac caaaagtaag aatgtatttc tgactgagtt cttggcgtat tcggaagatg
   159961 ttaaaaaaga aggttttaaa attacacgtg agaggaagta gagtgcaatc atgaattcac
   160021 tagcgtgagc gatcaagacg tggtcaacaa attggattat cgaataaatt gaatattctt
   160081 aaaatagaat acaatttgtt gaccggagtt gcgagcgcga ccttcgcaaa cgcgaagggc
   160141 acgcccctaa cccctaactc cctaattcct aaccactcga aggggctatg cggtaagaga
   160201 gaaaggaaac gcgattacct ttttgaaaaa gaaatacaat ggaattggtg aagagataac
   160261 aggggaagta gataaccgag gactgacata tacaagaaat tcttttttga gttacagaga
   160321 cacactttta aacaagaact ttcagaatac aacacaagtt caaaaacaaa tccaagaagg
   160381 aaagaatcaa gtagcaggga tcataacgga aggagaaaca tacaaccaag tccaaggaat
   160441 gattcaaaca gcacagaact tgaaccaaca aggagcagag aacaaagaga gagtggaaaa
   160501 actcttagcg caatccaagg aactagcgga gaagaatatc ggcgaagggc ttttggacgg
   160561 actacaagag atgatagcaa gcatccagag ttctttacct caagaagtca gtaacaatgg
   160621 agtgagtcaa tacatccaag cgcaagaaaa agagttagca gagaaacaag aaaaagcgaa
   160681 tgaactgctg agtcacatga actcgttagt aacaaataac aacgatttgg cggcactaca
   160741 ggctctgtta caaggaagta gccaaggatt gaacttagca gcgaatagcg ctgtatctaa
   160801 atacttagac gactatgcta agaaactaca aaaagacaac gaagaaagaa gttcgaatct
   160861 acagaagaca cttttagaat ctctgacgaa cggagacgac tacaaatatc tgagagacgc
   160921 aggatacgga tttagagtag atggagaagg gattaccgct tacagagaag tctacagtgg
   160981 ggaaatagag atcaatggaa gtgcgatgaa aagcactagt tattcacccg atttagaata
   161041 tcaatatata cgaatagaga caaagtttaa tccaggaaac ctaagcgtgg atatgttaaa
   161101 tccaaacaac acaacgttta gcgcggagat ggtgtcaggg gtaaagggat acatagacaa
   161161 tctacaaaag aacgtagagg tgatgtttgc ccagtttagc gacaaaacca aagaggtaaa
   161221 agaagaatac gttcagaatg aggaaataga aagttatcaa aagaaactgt atgaagcaag
   161281 taaagacaac tacttagccg cgttccaggg tttacctgga gaatttaagg aaatgttcga
   161341 gggagaaatg ggaggcttaa aaggttacca cgaacaagga tctaaataca actttggaca
   161401 ggggagtttt aaaggccaaa gcggagatat gaaaaagatc ggcaaatcga tgtatgacgg
   161461 attggacata gacgacagtg tgttaggtgg aagtagagag ttaaaaggaa gtgtgagtgt
   161521 taaagggatt ccggtggaag taagctacgg aatgcagtat ttaatagtca cgtcaggatt
   161581 tgatatatcg aagatagggt ttaactttaa tttaaaggga cttggaacga gctatgtaga
   161641 caatcaactg agtggtgtaa gtcagaagta ttctatatat accaaagata tacaatcaag
   161701 aatcgagaaa caagcgaagg cgaatgacga ggagatggac aagaagggat tcgtctttaa
   161761 cgtgttaaac ggaatgagcg gaggtcaaaa agtaacccaa gcagtagaag gagagatccg
   161821 gagtagagta acgggtgcaa tcgcagaagc gaccggacta ccagccagtt ttgtaggagc
   161881 gcttgtaggt ggttctaaca tgaaacaggc gatgaaggcg tatgagaaga gtgtaacaac
   161941 agaagcgatt tctaaagcga ctgggatccc aagttggtat ttagatcaaa agattgcgga
   162001 gaaagaagcg aatcatgcga tggcacaaag tttttcctac aatttaggaa gggcagttgc
   162061 agttggcgca gttcttacga ccggaggcgt attggccggc gttgcgcttg cgacgaatcc
   162121 taaattgatg gattcgttta ataaatttgc ggatcatatc ggtaaacaag cgtatgagaa
   162181 taaagagata atagatacag cagtaactgt agccgcgaca gtagcagctc ctatgactgg
   162241 aggaatgagt ttagtagcgt tagccggtta caatgttgtg aaaggagcga cagaaggcgg
   162301 cgtcttagga gcgttagccg gtgtagctaa cgtaggtagt gcgtatttaa gtacctatac
   162361 gtttggaatc gtgtcttaca atttgagtta ttcgtatgcg gatggttttg gagcgagcgt
   162421 aggtggtggc tggcaagtag caaaaggttt aggagtagga gctacgttaa gctacaatga
   162481 acaaagtggt tttggagcga gtgtaggttt ccaagcgggt acaagcgcac tgagttttaa
   162541 cggtggccta agctattccc aaagagatgg tatatcggct aacgcaggaa tcggagttgg
   162601 tttaggaggt aaaaaaccta cggggtcatt gaacttagga gtgagttaca accgacaaga
   162661 cggtttaggg acgagcgccg ggatttcatc taacaacaac aagataacgc acggaatggg
   162721 tttaaacatt acaagaagtg aatatggggg ttggggagca gatgtatcca gtgacaacta
   162781 cggtccaggg aacttgagtg gtggacttgc atatacacaa agagacggtt ttactgttag
   162841 tttgaacgta aacggtacga atgcgtttaa ttacaattcc caaagtggtc tttcgtctaa
   162901 cactgatttt atgagtcagt atgcaatgaa caatggtttg gcgcaaggag ttgctgaaga
   162961 tacagataca tcggacccta actctgctca acaacacaac aacgctgaac aaggtgcaca
   163021 agtaattgag ggtgcagggg tttcgacaac gaggagagaa ggagaaggcg gggacgcagt
   163081 agatcaaaga atcgctcagt taaagaaaga attgagtgag ggtattagtc ttgctcatga
   163141 caatggaacg atgagtgacg caggcaatcc ggcgttagca agtgctgcga aagagctttc
   163201 gagcaaaatg gcagagttgc agaaactgga aggtcagaag gcggctggtc agaaacctgg
   163261 agttcaaaaa gatggttcga ttgttgtagc tggaagcaac aaaccgacgt taggtgaaag
   163321 agcttcttcc ttgtttggtt ccattgccga tggagccaaa ggactgtgga acaaggtaac
   163381 gggtggtggt ttaagctcaa caacgcatta tacgaataca ccgggcgaag ggttgccgca
   163441 tcaatttaat gcgaatggag aaggatttta caacgtagcc ggacaaggaa catatatgga
   163501 acacaaatac ggacaaaagc cattggtgga tacgttgtcg aatgcgatca gtgactggca
   163561 caagaacaat ccgaatagtc caataccagt gaatgatttg ggctacaaat cgggtggata
   163621 cgatccgaac gtaaacaatg atccgaaaat cgttaaacat cacggcggag gaaatcaagt
   163681 ggatcttgga tatattgtaa gtgatggagg aaaatacggc ggggattaca acaacaatcc
   163741 aaaatatgac cgagacaaaa cgattgaatt tatcaaaaca atatcaagaa atatgccaga
   163801 aggagtaact ggctctgtaa aatttaacga tctgaaagtt cacgaatatt ttaaagacaa
   163861 taaattacca aatttgcaaa tgaaatccga tgatctttca aaacctgatg cgaaagtaat
   163921 gcacagtaat cacttacact tgacgctaaa tttaccgaaa tcaaaacagc aataaaggag
   163981 aatgagaaaa ttatgttatt cagaataata ctgattggtt gtattttttt gagttcttgc
   164041 gaaaagccag aaaacaaaga ggaaagaaaa gtggagatga aaacatatac tgaaaaaaaa
   164101 atgttaaaag aatttaacat tctcctgcct aaaattgtta aagatattaa agaaaaaaag
   164161 agcttaatcc cattaagtga tttaagcacc cattcaggtg attttttttc atatgaaact
   164221 aacttccgag gcaacattag agatgatctg gaagttatag aaaaaaatat ttcctatctt
   164281 gatataatta atgtgctaac tttaggcaaa cggtttgtag atgaagaaaa tggtgatggg
   164341 attcagatca cttatcgtaa acatagcata atgtttcaat ttgatgaagg agaaggaaaa
   164401 tggaaagttt caagcatctt ggttgaaaaa taattcggcg aggcccgcaa aaattaactt
   164461 tgcagataat cttctaatat aactaaaata ttaaagagac atgagaacat tatgatatta
   164521 agaatattgc tggttagttg cattttattg aattcttgtg acaagcctgt taacaaagag
   164581 gaaacgaaag tgaaaacata taccaagcaa gagaaattaa aaatgttaga cgtaatgctt
   164641 tcaaaactct tgaaggatat tcaagaaaag aaaaacttta ctccgttctt agaattgagc
   164701 gatgaacaca gtggatatac tattagtata ggggaaagtt tgggtgatga attggtcggt
   164761 ggtctcttcc aaaaagaagg atttagtaaa tttgaaaaat acgttaccgt cgaagaagtt
   164821 gtacgccttt tgaaaaaagg aagcaaagaa catattagcg atgacggcgg aagcgcttca
   164881 ataatgttga atatagatca ttttgaatat gatttgcatt tcttttttcc agaaaaagaa
   164941 gggagatgga ttgaacagaa tttttcaaga ctaaggccgg agagggatta gtaacaactg
   165001 aacagggttc cgggcttttg aaacggagca gtagcccggt gaaggggtag cgaaatgcgg
   165061 agcttggata tacaattagg catttctaaa ttagaaaaac agcaagctca gcatgaagcg
   165121 aggggaatgc tttccccttc cagaatccta gccactaatc aactaaccgc taagcactcg
   165181 aagagagtga gttacaacaa acaagacggt ttagggacga gcgccgggat ttcatctaac
   165241 aacaacaaga taacgcacgg aatgggttta aacattacga gaagtgaata tgggggttgg
   165301 ggagcagatg tatccagtga caactacggt ccaggaaacc tgagtggtgg acttgcatat
   165361 acacaaagag acggttttac tgttagtttg aatgtaaacg gtacgaatgc gtttaattac
   165421 aattcccaaa gtggtctttc gtctaacact gattttatga gtcagtatgc gatgaacaat
   165481 ggtttggcgc aaggagttgc tgaagataca gatacatcgg aacctaactc tgctcaacaa
   165541 cacaacaacg ctgaacaagg cgcacaagta attgagggtg caggggtttc gacaacgagg
   165601 agagagggag ataatgattt agatgcgtta ggccctaatt ctggaggtcc taacgatcct
   165661 tctttaggta agggcaggaa cttgcaaccg tatccagaag atcgcgctgt ggtccacaat
   165721 catgattata gcgagggaag taaggttggc gacggtaaat tgaatataat cgagggagtg
   165781 gtttctaatc cattaggaaa tcctaattct cctaatgtaa cgatctcttc ggcttgggga
   165841 aatggaggct actttccgag taggaaagat catattggag ttgattttgt aggaccatcg
   165901 ggtagcaaag tgaactctgc aatttctgga gttgttgttg ggactgcaga aggtgcttct
   165961 attatgaact cagatggaaa accggtagga gttttctttg acaagaaaca tgtcaatgcg
   166021 gatggaacga acggcgcgta tgtgacgttt gacaagaact ctccaggtgg caagaagcca
   166081 ctaagcaagg atcagttagc aagtcttgct aataacccga agagcggttc cggaaatagc
   166141 gtcacgatcc gcagtacaat caacggtcat acatacgatc ttgcttacca tcatcttcaa
   166201 agtcctactc cgttgcaaaa gcgggatatt gtgatttccg gacaacagat cgggatcatg
   166261 ggttctacgg gacattcgac aggagaacat ttgcatataa ctgtaacgac aaaaagttat
   166321 ccacatggaa ttcctgctga ttacattagg ccagttggga attactatga agtggattcc
   166381 gtctatttca taaaccacgc aactaaaaag tgaggaaaaa attatgaatc gaacgagact
   166441 ttttattcta ttgtttatca tcccttggta ttccgtattt tcggctccaa ttcatgagtt
   166501 gttgaaggca tcagaaagag ggaatattaa gaaaatagaa tccattttaa aatctggcaa
   166561 ggtagatatc aatggatatg acaaggattt agatccatat attggaaatg aaggggagcc
   166621 ggttggtccg cctacaacgg aaggttatgg gtttactgca ttgcattggg ctgtttacaa
   166681 aggtcatttt gaagctgttc aatatttggt ggaacatgga gccaatgtaa acgcagaaaa
   166741 accggatgaa gatgtgatga ctccgatttt ttacacgggt ggaaacgaaa agatcatccg
   166801 atatctcatt tctcaaaaag cggatgtatt taagaaagac tatttaggtt acactttgtt
   166861 atataagtct gtatcagcag gtagattaga tctactgaaa atgtatattg atttgaagtt
   166921 agatgtcaat gagccgagta ataattcaga gactccgttg catgaagcaa gttaccgagg
   166981 atatgacaag atcgtaaagc ttctattgga acatggggca aaggtaaaca cactaacagt
   167041 agtgataaaa caaattcctc ctatgagttc tggaggacac accccacttc attacgcggt
   167101 tttatctggg aagcttaata cagctaaaat attactaaaa tatggagcag ataaaacaat
   167161 taaaaatgga gatggagaaa ctcctttgga catagcgaag aagaaaggaa acaaagagct
   167221 gattgagctt ttgaaatgaa gtttaaggaa aaagaaaaaa taacgatttc tagcgaaagc
   167281 gatcgaagtg taaatcctgc gacgcaacat ttgtcgttct atgatttttt tagaatatac
   167341 gaaaagattg aaatgttgcg ttgcagattg aagcgaagag cgcggttcgc gcaagcgaat
   167401 tcgccctatt gtcctcagtt ttcccccctc ctaaccccta actccctaat tcctaaccac
   167461 tcgaaggggc tatgcggtaa gagagaaagg aaacgcgatt acctttttga aaaagaaata
   167521 caatggaatt ggtgaagaga taacagggga agtagagaac cgaggactga catatacaag
   167581 aaattctttt ttgagttaca gagacacact tttaaacaag aactttcaga acagcacaca
   167641 agtacaaaaa caaatccaag aaggaaagaa tcaagtagca gggatcataa cggaaggaga
   167701 aacatacaac caagtccaag gaatgattca aacagcacag aacttgaacc aacaaggagc
   167761 agagaacaaa gagagagtgg agaagttact cgcccaatcc aaggaactag ctgagaagaa
   167821 tatcggcgaa gggcttttgg acggactaca agagatgata gcaagcatcc agagttcttt
   167881 acctcaagaa gtaagtaata atggagtgag tcaatacatc caagcgcaag agaaagagtt
   167941 agcagagaaa caagaaaaag cggatgaact gctgagtcac ataaactcgt tagtaacaaa
   168001 taacaatgat ttggcggcac tacaagctct gttacaagga agtagccaag gattgaactt
   168061 agcagcaaat agcgcagtat ctaaatactt agacgactat gctaagaaac tacaaaaaga
   168121 caacgaagaa agaagttcga atttacagaa gacactttta gaatctctga cgaacggaga
   168181 cgactacaaa tatctgagag acgcaggata cggatttaga gtggatggag aagggattac
   168241 cgcttacaga gaagtctaca gtggggaaat agagatcaat ggaagtgcga tgaaaagcac
   168301 tagttattca cccgatttag aatatcaata tatacgaata gagacaaagt ttaatccagg
   168361 aaacctaagc gtggatatgt taaatccaaa caacacaacg tttagcgcgg agatggtgtc
   168421 aggggtaaag ggatacatag acgatctaca aaagaacgta gaggtgatgt ttgcccagtt
   168481 tagcgacaaa accaaagagg taaaagaaga atacgttcag aatgaggaaa tagaaagtta
   168541 tcaaaagaaa ctgtatgaag caagtaagga gaactactta gcagcattcc aaggtttacc
   168601 tggagaattt aaggaaatgt tcgagggaga aatgggaggc ttaaaaggtt accacgaaca
   168661 aggatctaaa tacaactttg gacagggaag ttttaaaggc caaagcgggg atatgaaaaa
   168721 agtcggcaaa tcgatgtatg acggagcaat cattgatgac actgtatttg cgggaagtag
   168781 agagttaaaa ggaagtgtga gtgttaaagg gattccggta gaagtaagtt acggaatgca
   168841 gtatttaata gtcacatctg gatttgaaat atcgaattta ggttacaact ttaatttaaa
   168901 gggacttgga acaaactatg tagacaatca actgagtgga gcgaaccaga agtatgagat
   168961 ctacaaagaa gacatctctg cgaggataga gagacaagcg aaggcgaatg acgcagagaa
   169021 agagagtaag ggctttatat tcacgatttt gaatggaatg aacggtggct ctggaagtat
   169081 gggccagaga tttacacagg ctgtgaagtc ggaagcacaa agtcgtataa cgggagctgt
   169141 agcagaagca acgggattgc cagcctccct cgtcggagcc ttagtcggcg gaagtagtat
   169201 gaaagacgct gtgaaagcgt atgtgaaaga cgagacgact aacgcgattt cgaaagccac
   169261 aggcttacct acgtggctga tttcgaacca gatggagaag atgaacaaac cgaaggaaca
   169321 gtggtatcaa agccaggagt tccagatggt aacaacggta gctgctgtag tggcagcgcc
   169381 tttgaccggt ggagcctctc tcatggtcgc gatggcggtt aacgcaggac ttggagcggc
   169441 tacaggagcg gcaagcggcg gactaaaagg cgcgttagtc ggtgccgtag gcggagcagc
   169501 tggtgccgcg gtaagaagtt ttactggagg agctgtaaca gtaggactga gttactcagc
   169561 agagaacggc tttggagctt ccgtcggagt aggctatgga ccagcaacgg tgagtgtggg
   169621 agtttcggag aaaggtggag caacagtaga cttaggattt acgaaaggcg gctttaacgc
   169681 gggtcttagt tacaacagta agacaggaag cgtgagtggg aatgcaggat tagaagtagc
   169741 gaaaggaaca agtcttggaa tcagttacaa cgaaggcgac ggctttggag ctagtattag
   169801 taaaagctta gagaatggag tgaatggaag tttgagttgg agtcagaaag gtggagtagg
   169861 aggaagtatc ggctatgaag tccctggaga caaaaacaaa tctaaagatt cacttgcgaa
   169921 caaaatgcaa ggagccggag gcagtttaaa cttcagtcaa agagacggag tgtccgcgtc
   169981 tttcaatgca gcaggaggag tgaacgcagg gaactggagt cagtcaggag gcttccaagc
   170041 aaacactaac ttcttaaacg acaaatggaa ggcagacttt gtatcgaaac aaggtgcaat
   170101 tgaagaactt caatcgcaag gtttgagtaa ggagcaggcg acagcgattc tggatgcgca
   170161 agcaaaagcg gattcgaagg ctgctcaaaa caagaacaac caggaaaccg gaaaatcggt
   170221 gttagacggt gcggggattg caacacagag acgagaggga gaggattcac atggggcaac
   170281 acctcatgca cacgatcacg atgatccaga ttcgttagaa cccgcgggag gaaagccaac
   170341 taaaaagacg cctgaacaaa tggacaggga attgggctta tctcccggaa cgactaaaaa
   170401 ggcaattgat gacttgaaag gtagttcaaa ggtacttcag actgcaaaag aaacactcga
   170461 tccgagaaag aatgtagtag taaagagtaa tgagacagac gtaacgtatg cgggcggaat
   170521 gtatcagaag ttgaaagacc ttgaaacaaa acacggatta acgggtggaa gattggtcat
   170581 gaacaatgaa tcgggttcaa tctattatcg ctcttttgga gagggaggaa attctgagac
   170641 atatactcgt aacggtcaag taaaacctgg agaacatatc aagactgaca acattgcctg
   170701 gacaggaatg gacatgcaca cggatgagaa acaaattggc caggcggact actacgcaaa
   170761 acgaggaacg gagctgacta ttttgaatag caaggatgga aaatttactt tggaaaaatt
   170821 tgcatctgga ggtgatgtcc aagggaataa ggcgattgcc cacttcaaag attctgtaac
   170881 cggagaagca agaacacaaa ctttcagtca tatggacaac aagatgcctt cgtatgttaa
   170941 agaattttta aattcaaaaa atcaggttac attaacgctt cctactggaa ctgtttttgg
   171001 aactgtagga tttaccggaa acatatatgc gggacacgta acgagttcga aaccattgga
   171061 tatgaaggcg catacgcaca tgggttttgg cggttatcaa ccaacggaaa ccaattacag
   171121 caaatcgact ccatactggg attacagcgt gatcaacttt gacaaatggg aagggaagag
   171181 atgataactc aaaaaattac aatcagtata ttgctcatcg gagccatttt tgcttgtgaa
   171241 gcaaaggaga atcaagaaat gaaaggaaaa acttctactc aaaagcctgt agaaattaca
   171301 ttagaaaacg cgaattcgta tttccgtaag cttacagaaa aagacggtgg caaatacgat
   171361 cctattgtaa atgctgatgc ttgggaaggt ggaggatatg aagatacaga ttttgatgat
   171421 gaggggatgc gattttttag tttgttcaaa aatattttaa tttttcattt agagcgcaca
   171481 aaggtaaccg acaatggaat caaattactg attcaaaatc aaaaattaaa aagccttaat
   171541 attggttcca aagggatcac taacaaaagt tgtgagtacc tttcccaact tgaaaattta
   171601 gagtatttgc atttctctag cgaagcctct attgacgacg ggtgtattga ttccattatt
   171661 aaaatgaaaa aactaaaaga actttcctta ggatttgttc cctttactcg tcctggagtt
   171721 gagagattga ggaaagcaag accaaatttg agtattgact taggtgatgt agagtattga
   171781 catttagctt ttcacgtgag tatagcaaaa attaaaatgt ctgaattaca aatacagatg
   171841 agttttagaa cttggatttt gtttttcgta ggcgatcctt ttacgcctga gagagcatta
   171901 gaaaaactgc aatcgatgga agatcaggaa cacgcaaaac agatttggaa aaagttaaag
   171961 cggacagagt attaggcgac gacttcaaag gattgaagtt aaacttaaag aaaaaataaa
   172021 gagtggaaga gtgagttggt aaagggaatg gaagaagaca caagaaaaaa aggatacgtt
   172081 ctaggcgagg cagtaagaga caagagaagc ggtcaaacga tgtatgtaga cgcggcttgg
   172141 gacccggaag tgcgttgtgt ttactttgat gcagagaaga aaggacttgt aaaggtacag
   172201 atgtatcctg aagatttgga gaggattaag ggattactac cgtatctacc gaagtaaaac
   172261 gtaaactaaa cgagagtaag acaagatttt ttggatctaa atttctaaaa ctttgtctta
   172321 aaaaaatata ttagaaatca tgagaatatt caacagatca aacttgcccg gcggagacgt
   172381 cgggtttttt gtttgtggga ttgatattaa aattctttaa tagctttttc taaatctttg
   172441 tcggatatat tttctttttc cgacttgtcg taaatggaga gaagagaaac aaccttgtcg
   172501 attagaaaga cgcaagagat aattcttgcg ccgcctgatt taccttttcc tttggaagcg
   172561 attggaatcc ggattttgta acagttttgg ccgatggcaa cgccttggtt tggattgttt
   172621 gtaagagaaa tggaaaggac ttttatttct ttttttagag aaggatattt tttagtaagt
   172681 cgttttagtt ctctctcgaa agtgggagtg ggctcaattt taaagctcat ccaataattg
   172741 ttccattgat ttggctttga gtttaccggc tcggatgagt ttagcttctt tgaaaccttg
   172801 tttgatgtca gcgagaattt cttctttgtt gggatctttt tctttcggtt cggttaagat
   172861 tttaaacttc acaaaagaga gtccctttag gatttctaag agtgaatgag ctttactgtc
   172921 tttaatgtcg agaaggactt tcatgagttt gattattgtt atttttttac aagaatgatg
   172981 tcttgtcgaa ttttttcacg gaaaaggtat gcttcgatta ggtctttgat cgattccttt
   173041 ttttcttgag gaagttgttg aactttttgg aacatttcta aaagttcttg gtcttctaaa
   173101 ttcacgcgag ctacgttgct cgaatttcca tcgagaaggt aatctgtagt aacacctaac
   173161 gcttctgcaa gagccttaag tttatcagcg gatggtcttg aatctccccg ttcataccta
   173221 ccgatatgat tgtaatttaa gtctgtgagt tgtccaagtt cttcttgaga catttttttc
   173281 atgacccgaa gttggcgaag ccgttcggga aattgatcct tagtattttt cttctgttta
   173341 gatgccattt tccttcattt atcgcttaaa attcatgcct gtcgatcaaa agttcctatt
   173401 tttcgattgc attctatgac aagcgcgtct tattttgtct tacaaatatg gcggaattta
   173461 ctacatatat gtagtaaagc ccgattgaaa tttttttcac ctccaaggag cgatcctcat
   173521 gccagaatac atcccgaaag aagagatagc gcgattgaaa gaggaaacgg accttttgtc
   173581 tttggtacga agctacggga tagagctaaa gaatcacgga gtgaactggc ttggccgctg
   173641 tccgttccac gaggacagaa caccttcttt tgtagtaaca cctgcaaaga atttgtggca
   173701 ctgcatggga gcttgtaaga caggaggaag cgcgatcgac tttgtaatga aacgggaaga
   173761 cttgggattt agcgaagcgg tggaaatact acgcaagttc aaactccgcc cagagagaag
   173821 taagcctgtg acactcgaaa gagttttagg aagaaagatc ccgacgacag agaagttaag
   173881 cagtgaagaa agagcggttg tctttcaggt attagaatat tacgcaacaa ctcttagaca
   173941 aacgagaagc gcactttcgt atttacaaac gaggaagatt ggaagcgagg aatccatatc
   174001 caagtttaga atcggctaca gcgacggaaa tttaggaaag atattaccat ccagacaaag
   174061 tattgtagga caaagaacga gagatgtatt gaaggaattt ggaatatttg gagagaccgg
   174121 gcaagagtat ttccaaaaga aaatagtcat cccgatcttt acgcaagaga aagaactgtg
   174181 tgggatgtat ggaagaaggg tattgacgag taaagaccca agaataccca atcaccgtta
   174241 cttaccagga agacatttag gaatttggaa tgaagaagac gcgtttgcaa agaaagagtt
   174301 agtgctttgc gaatcgatca ttgacgcgtt gacattttgg gagaatggaa ttaggaacgt
   174361 aacctgcagt tacggagtgg aaggcttcac ggaaataatc caagaaagaa tattagaaac
   174421 aggaatcaag aagatataca tagcgtatga cgcagatatg gcgggagaca agggagcggc
   174481 ttctgtatat cagaaactca aagacaaagg gataacaatc tttcgagtgt tgttaccact
   174541 cggaatggat gtaaatgaaa tcgctgttcg aaacgaagaa gtacaggaca cactttttgg
   174601 acttttagaa gagagcgtga tactcacaga agaagaactc atgcctcaat acaaagaaat
   174661 gttttcagta gagacgaacc tttccaccac ccgaccgcaa gaaccgcttt tgacttcgca
   174721 agaactgacc gccttagtcg aatcacaacc ccaaccggaa gtcaaaatca caaaagaaga
   174781 agtggaagta aactttccag aaagaacgta tttagccaaa gggctctttc gaaattaccc
   174841 aagcctagag acattgaaag tgactttaaa ggtgattcaa ggagaaagat accacgtaga
   174901 tacggtggat cttttaagct acaaaggaag gacgtcgtat atatcaactg catcaaatga
   174961 gttaaaagaa aaagaagaaa taatcaagag ggaaataggg agactgatca acgtattaga
   175021 agatgcgttg aacgcaagag agaaggagag aaatgtaaag acggaagtgg agctaagtcc
   175081 ggaggaaaga gcgcaagcaa tacagtattt agaagacccg gaactactta cgaatatcct
   175141 aatggacttt gagagatgcg gacttgtggg ggaaagagtg aattcgcttg tagggtatct
   175201 agcgagtatc acgagaagaa cggagaatcc acttgccatc atcatacaaa gttcatcgag
   175261 tgcggggaag tcaaccctga tggattcaat tttagacttc gtaccggaag aagagaaaga
   175321 gaagtattca gcaatgacgg gccaaagtct cttctatatg tcctccacaa atctcaaaaa
   175381 caaagtctta gcgatctcgg aagaagaggg agtggaaagg gcaaagtatg cgttaaagat
   175441 actccagagt gaaaagaaaa tcagcatagc gagtgctatg aaagacccga cgactggaag
   175501 gacagtgacg gaagaataca gtgtagaagg gcctgttgta atctttctta cgaccacaaa
   175561 cttagagatt gatgaggagt tagagaatcg ttgtctgatc ctaacagtga atgaaggaag
   175621 agaacagaca agaacgatcc ttgagatcca aagagaacaa gagaccttag agggaattgt
   175681 caagaaacga gacaaagaga aaatcttaac actgcacaag aatgtacaaa gggtacttcg
   175741 gcctttagta gtagtgaacc cgtatgcgaa ggaaatgaag tttccggata cgaaacttcg
   175801 tatgagacgg gatcagagga agtatctcac cctcatcaaa tcgatagcct tgttacaaca
   175861 ataccaaaga gaaaagaaga ttggaaagga tgagaacgga gagagatttg aatacatcga
   175921 ggtagagaaa gaagacatgg agcttggaag tattcttgcc tctaagatac ttggaaggac
   175981 tctcgaagaa ctcactcctc agacaaagga agtattgttt tcattgtatg agatggtgga
   176041 gaaagaaagt gaagaacaaa atctttccaa gaatgcagtg agatttacga gacgccaagc
   176101 gagagagaga cttggaatga gtgatacaag acttcgtgtc catttgagac ggttagagga
   176161 attggaatac ttggtggtac gaagtcgcgg tcaaggacag ttagtggaat acgagctatt
   176221 gtatgacgga gagggaaggg agggagaaga gtttacatta gggcttactt ttttaggagc
   176281 aagagagacg ggagaaacag acatacatcc cgaagagaca gtagtagacg atggactttt
   176341 ctcttggaaa gaaatattcg ggcttgaaag aaaagaggaa gtgagggaag ttgtatgaaa
   176401 gaatccgaat attctgagtt tcttgtatat ttttgttctg gaaatttagg aaaatttctc
   176461 ttgtggatac gttcagtttg tatccagtgc aacaaggctc gggaaaacct gcattttacc
   176521 acaggtttga cgcaaacttc gccccccaaa agctcaactt cgcctagcaa aaaggccact
   176581 tcgctccccc ttcgcctggg ggtcgcctgg ccttcgccta ggggtcgtcg ccccccgact
   176641 ctcgcattct gtaggggttt agactgtgtt ttaaggcaaa acacgagttt aacgcttaaa
   176701 caatgtattc tagggagaaa aaagttttcc cggagcttgt tgctgttgtt gctgttggtt
   176761 ggttttgaat ccaaatgaag tggcaagaga agttagaaac cttgaggaat tctcctgttg
   176821 gaagtttcga gaattattgt tacggttatt tagaatggaa tcgaacagcg aagtcacacg
   176881 acccatatac attaaagaat acgcatatat gtttgatgaa tttttttgat tggtgtggat
   176941 tgcgagagat ccgttatccg gttgaggtaa cgttatctgt tttagaaaga taccgtgcgc
   177001 atgtatctgg gttaaagaac aagtataacg ggaaagatct atcgagcgca agaaaacaca
   177061 agaaactctc ctcggtgaaa gactattttg gttggcttgt aagaaagcga gttttgcttt
   177121 taaatccgag tttagattta gagctaccga agtatgtaaa aagaaacata ccacacaacg
   177181 tgttgagtgt agaggaagcg gaaaagatat tgtctgtgcc ggacgtgacg aatgtctttg
   177241 ggcttcgaga cagggcgatg cttgaggtaa tctattcgac cggaatccgt aggatggaac
   177301 ttggtaatct ttatgtgagc gatattgact ttcaagccag gacggttctt gtgagagaag
   177361 ggaagggcaa gaaaacgaga ctgatcccga tcagtgagag ggcgcttgga tgggtaagga
   177421 gatatttgga aaggtcgcga gttgtatttc tgaaaaatgc aaaagagccc tatttgttcc
   177481 ttaatcaaag aggtaagaag atgaatcctg cgagtatcac cttgaatttt acaaaattca
   177541 gagatgcagc gggtgtagcg aagcgtcaag cggtgcatat cttccgacat acaacagcaa
   177601 cgggtatgct tgacaacgga gcggacatac gccacgtaca agagatgtta gggcacgcgg
   177661 atctaagtac gacccaaatc tatacccacg tagctattag aaagttaaag gaagtgtatg
   177721 agaaaacaca tccgtccttg catacaccgg attcaagttc attggtagga gcagaggaaa
   177781 gaacattcca aaagattgaa gaagaagtag agacgaaagc acaagacaaa gattccaatc
   177841 aagaagagag taacacgagt taatttcact tttgaaagtg aaagttgaaa ttcttcatta
   177901 gagttctaaa gagtttaaaa ctttcatcta ccaaacactc aactggttag agcatatata
   177961 tttctaaccg ataatccaaa accaaaacaa gattcaaaaa aactaataaa agttaggagg
   178021 ccgaaggcgt ttcaagtggt tagtggtttc gaatcgctag tgagagtgat tccaagtttt
   178081 ccttactaac cactaaccaa c
//
