# Supplementary material for: Horizontal transfer of the rfb cluster in Leptospira is a genetic determinant of serovar identity
Source: Life Sci Alliance. 2022 Dec 9;6(2):e202201480. doi: 10.26508/lsa.202201480 (PMC9736851; doi:10.26508/lsa.202201480)
Supplement: Supplementary file 8 [file LSA-2022-01480_Supplemental_Data_2.zip › Supp_Data_1-plasmid_sequences/Lnoguchii_IP1712055_p5.gbk]

LOCUS       JMHDEMGH_1             24253 bp    DNA     linear       21-DEC-2021
DEFINITION  Genus species strain strain.
ACCESSION   
VERSION
KEYWORDS    .
SOURCE      Genus species
  ORGANISM  Genus species
            Unclassified.
COMMENT     Annotated using prokka 1.14.6 from
            https://github.com/tseemann/prokka.
FEATURES             Location/Qualifiers
     source          1..24253
                     /organism="Genus species"
                     /mol_type="genomic DNA"
                     /strain="strain"
     gene            197..415
                     /locus_tag="JMHDEMGH_00001"
     CDS             197..415
                     /locus_tag="JMHDEMGH_00001"
                     /inference="ab initio prediction:Prodigal:002006"
                     /codon_start=1
                     /transl_table=11
                     /product="hypothetical protein"
                     /protein_id="X:JMHDEMGH_00001"
                     /translation="MQRLVPNTKFDGNRSRERYLLDVVGSVVEVLLESKIPSEKYKDW
                     AFDIVESRNNPIPRHSHTVFATSEYGEE"
     gene            627..836
                     /locus_tag="JMHDEMGH_00002"
     CDS             627..836
                     /locus_tag="JMHDEMGH_00002"
                     /inference="ab initio prediction:Prodigal:002006"
                     /codon_start=1
                     /transl_table=11
                     /product="hypothetical protein"
                     /protein_id="X:JMHDEMGH_00002"
                     /translation="MFGQIKKLSNDVYKVSKRIVGLEGGTGTKCIKRAVKMEQEVKST
                     NALRESLKTESNALNLEKNKGKREF"
     gene            916..1272
                     /locus_tag="JMHDEMGH_00003"
     CDS             916..1272
                     /locus_tag="JMHDEMGH_00003"
                     /inference="ab initio prediction:Prodigal:002006"
                     /codon_start=1
                     /transl_table=11
                     /product="hypothetical protein"
                     /protein_id="X:JMHDEMGH_00003"
                     /translation="MNFRKQLKNVDPVKGFYEKSRWKTVLSTLGEYERLRMIGIQTDR
                     NGGRSDQGVYSWNASGTLTRMEEHGKLTNVIKDTNEKIAQHKIKEDNIGKQMIERSSV
                     QSGSCEVCARETRKRS"
     gene            1706..2683
                     /locus_tag="JMHDEMGH_00004"
     CDS             1706..2683
                     /locus_tag="JMHDEMGH_00004"
                     /inference="ab initio prediction:Prodigal:002006"
                     /codon_start=1
                     /transl_table=11
                     /product="hypothetical protein"
                     /protein_id="X:JMHDEMGH_00004"
                     /translation="MRRRHTRPKLQRWFDKDNATMHHNVETVFGKERVSVANDRVDPN
                     TKLVSKGRPNLETLDPKKDKAEYEKLNKEVKAIQDRTAQLDKNFLEYKPVRKANESLP
                     DFLLREKDTFGGEPKAIERIVSGLEEQKKHYEALGDVARVKEIKNTIKEYKERSKESF
                     DRSDDDVLTAALRKGGKERENALRDIEEYLTHADERDSKQRERDIPISAYLKNPAGDP
                     EGKKISVNSHFGRGGYGNHEVAGAYLHSSDHIGLDVGGPKGERINSVLEGKVKSPPTK
                     GLSITIPGEIPNHLKEKGIAYSEPLYDGNGNKTERRRLLRCRWEIVFCR"
     gene            2694..2993
                     /locus_tag="JMHDEMGH_00005"
     CDS             2694..2993
                     /locus_tag="JMHDEMGH_00005"
                     /inference="ab initio prediction:Prodigal:002006"
                     /codon_start=1
                     /transl_table=11
                     /product="hypothetical protein"
                     /protein_id="X:JMHDEMGH_00005"
                     /translation="MDSKYRKANPEVAKTTKPFEGTRSVGVISDNGKFYTMANAKTPV
                     ELTPEQLALVPENIRRNPGSVSSSGNSVAIETTLTGMFAGKYEVQYKHFDSVPRK"
     gene            2950..3237
                     /locus_tag="JMHDEMGH_00006"
     CDS             2950..3237
                     /locus_tag="JMHDEMGH_00006"
                     /inference="ab initio prediction:Prodigal:002006"
                     /codon_start=1
                     /transl_table=11
                     /product="hypothetical protein"
                     /protein_id="X:JMHDEMGH_00006"
                     /translation="MKFNTNTLIPCLENENGEPLKAGDSIKAGQKIGDLGTTGRSTGA
                     HLHISVVSYEKPKGVSPAFYQAVMDKNKNITHYLINPQYFIKVMAPSGARK"
     gene            3248..3553
                     /locus_tag="JMHDEMGH_00007"
     CDS             3248..3553
                     /locus_tag="JMHDEMGH_00007"
                     /inference="ab initio prediction:Prodigal:002006"
                     /codon_start=1
                     /transl_table=11
                     /product="hypothetical protein"
                     /protein_id="X:JMHDEMGH_00007"
                     /translation="MKKMKYTTILLFFAMGFVFSCSPKEEQFAEGIQYLGGSNPKGEE
                     EFKKIGLNARDVAKERLMKELLELKEGIEEKDGHTLVYLSTPTKNLSIDSKSLQHSF"
     gene            3564..3863
                     /locus_tag="JMHDEMGH_00008"
     CDS             3564..3863
                     /locus_tag="JMHDEMGH_00008"
                     /inference="ab initio prediction:Prodigal:002006"
                     /codon_start=1
                     /transl_table=11
                     /product="hypothetical protein"
                     /protein_id="X:JMHDEMGH_00008"
                     /translation="MKAWVKSFETGKAWCEYDLLFKDKIVSYEIEPLDASNRDVIDGI
                     ASKDIRYRVYLRKEGQAGKLTLENSHVLVFTGLMNRKGEFGGFSIDAFLRITVRS"
     gene            4626..4805
                     /locus_tag="JMHDEMGH_00009"
     CDS             4626..4805
                     /locus_tag="JMHDEMGH_00009"
                     /inference="ab initio prediction:Prodigal:002006"
                     /codon_start=1
                     /transl_table=11
                     /product="hypothetical protein"
                     /protein_id="X:JMHDEMGH_00009"
                     /translation="MKELSLGTKMDKPLFTQAEIDKALPKDEHGNIDMDKADPEKLLE
                     KWNAHKERCLKPLTA"
     gene            4802..4996
                     /locus_tag="JMHDEMGH_00010"
     CDS             4802..4996
                     /locus_tag="JMHDEMGH_00010"
                     /inference="ab initio prediction:Prodigal:002006"
                     /codon_start=1
                     /transl_table=11
                     /product="hypothetical protein"
                     /protein_id="X:JMHDEMGH_00010"
                     /translation="MKKWKEEVSRAGERSGIEVRFNEEMSATSSFGKFVTGLMGDVAQ
                     SFGFANDGSKMVDKAGVFSL"
     gene            5208..5414
                     /locus_tag="JMHDEMGH_00011"
     CDS             5208..5414
                     /locus_tag="JMHDEMGH_00011"
                     /inference="ab initio prediction:Prodigal:002006"
                     /codon_start=1
                     /transl_table=11
                     /product="hypothetical protein"
                     /protein_id="X:JMHDEMGH_00011"
                     /translation="MIQSVSQLLNANQLSTNISKSEEDYEYIAIEKIQNRRRSLNLGT
                     RYKLVREQESDRAFRTRGTHSYSF"
     gene            6158..6655
                     /locus_tag="JMHDEMGH_00012"
     CDS             6158..6655
                     /locus_tag="JMHDEMGH_00012"
                     /inference="ab initio prediction:Prodigal:002006"
                     /codon_start=1
                     /transl_table=11
                     /product="hypothetical protein"
                     /protein_id="X:JMHDEMGH_00012"
                     /translation="MNLEKNKAEAGLELNKRRNSDFLAAIHNPDSNDLPGISELRKQL
                     KNVDPVKGFTKEQMKTVIELGEYERTANDWNSNRSRNGRKSDQGVYSWNGFSHNGMEE
                     HGKLTNVIKDTNEKIAQHKIKEDNIGKQMIERSERAKADLVKYVQEKHGNDPRYAEVL
                     VDTAL"
     gene            6652..7209
                     /locus_tag="JMHDEMGH_00013"
     CDS             6652..7209
                     /locus_tag="JMHDEMGH_00013"
                     /inference="ab initio prediction:Prodigal:002006"
                     /codon_start=1
                     /transl_table=11
                     /product="hypothetical protein"
                     /protein_id="X:JMHDEMGH_00013"
                     /translation="MKKDAFNQNESKVTYNEKEKAFADKIPAGTKKRLDEFTTKIADI
                     RVKQNQLEAASYTQWNKDHPNEPYKRTPDLERRRNDMISQQKTLEKERATIINREVAP
                     FSKEPELHRLEKLGESNSLNEKQKIELTQLRNEKKTHETQVAALFDKDNAKLHSSLED
                     IDLKNSKPMTVSTTQVDLKTRRFTS"
     gene            7392..8168
                     /locus_tag="JMHDEMGH_00014"
     CDS             7392..8168
                     /locus_tag="JMHDEMGH_00014"
                     /inference="ab initio prediction:Prodigal:002006"
                     /codon_start=1
                     /transl_table=11
                     /product="hypothetical protein"
                     /protein_id="X:JMHDEMGH_00014"
                     /translation="MGKPEESVKVFDANGKFLTTLSGEKPATVETNPNEKVTIKPNEP
                     KGEIVKNDLNEVKNLIANNNLTSKERLSKINTLDEIEVNGKRYVKETVVTENVKIKKH
                     EEKVTFFTLQNENGKSERISFEEVNSGYKDAKGKPIKTIEMVQVQSEGTVAEDTKRFD
                     RFGNEIPDQDHAGNYPTYAENPKYYQDRIAQIFKEKNIQPERDSDGNLEKYNGNSSLV
                     SLANDGFMNISSLTQTQRDQSYLGQKKQGWKTSVVFVAWK"
     gene            8143..8496
                     /locus_tag="JMHDEMGH_00015"
     CDS             8143..8496
                     /locus_tag="JMHDEMGH_00015"
                     /inference="ab initio prediction:Prodigal:002006"
                     /codon_start=1
                     /transl_table=11
                     /product="hypothetical protein"
                     /protein_id="X:JMHDEMGH_00015"
                     /translation="MLYSLPGSKGGDVLDESACQSHGPATVLASLGFKMTPEQINQYG
                     KLSVMMTRMAAEAGQALPHKPRPSEMSIQEISDLVLKPLGFEVPPGNEGALIASGPNR
                     PEAPDGRNILADRKI"
     gene            8462..9034
                     /locus_tag="JMHDEMGH_00016"
     CDS             8462..9034
                     /locus_tag="JMHDEMGH_00016"
                     /inference="ab initio prediction:Prodigal:002006"
                     /codon_start=1
                     /transl_table=11
                     /product="hypothetical protein"
                     /protein_id="X:JMHDEMGH_00016"
                     /translation="MEEIYWQTGRYEQAKTEYKQELRDFKLKFQEEHLNAWITKQLEK
                     GNIVVSGADFTAGGHVATFIGKDRDGWYSNDSYGDANTKYASRDGKMNHYKFQDYALG
                     YGYVIKKSGNAMTETERKTYLKDYTSYPGLKKQQASISTSIQSLENIVKNASDEKKRQ
                     ESEQKLNELRKNLETTKEEVERIQKQWGLK"
     gene            9031..9855
                     /locus_tag="JMHDEMGH_00017"
     CDS             9031..9855
                     /locus_tag="JMHDEMGH_00017"
                     /inference="ab initio prediction:Prodigal:002006"
                     /codon_start=1
                     /transl_table=11
                     /product="hypothetical protein"
                     /protein_id="X:JMHDEMGH_00017"
                     /translation="MKSRKLKYTKLLMMLGVWLFAAPVFSQVEVYEDCFSKKNNADLK
                     NLNKKQRGEAVDGRFYSIGARIPAGGMDWQTSFFRDRPPKFVVSKTKSKNQTHNEWAT
                     DTCLFNAYNVQDGQAGTFWCEGVPGVGIGEVVVGLMDLENKNYFYILPGHQYTRKTLE
                     SYSRPSEIVVHYLLPGEIGVSQIGGRIFTNVGYFGKQSVKLSAEPGYQKIEIQPYKEI
                     LKEMKGMKVREGETLILVAIEIKSVIEGKENKEHTCIAEIGNFKDEAFYKKATLRD"
     gene            9898..10542
                     /locus_tag="JMHDEMGH_00018"
     CDS             9898..10542
                     /locus_tag="JMHDEMGH_00018"
                     /inference="ab initio prediction:Prodigal:002006"
                     /codon_start=1
                     /transl_table=11
                     /product="hypothetical protein"
                     /protein_id="X:JMHDEMGH_00018"
                     /translation="MNKMSLKETNRTLNYDCESDRSGNPAAQHVSFYDCFGIYEEFKM
                     LRCRLKRRARFLEAKAERNSPLTPSKLKPNHLRSGMNVNTNFTNGLGLGLDYNFKSKD
                     YTANASYDLNNIGGKKWANVNLGISASKSGHASFSASYNSDGNTHIPQSLRGGGATLD
                     FGNDGLIGLSVQGLKGATIGTLTYDTNTHGFQPLSLNYNFQNEFNQGQAAENAS"
     gene            10574..11035
                     /locus_tag="JMHDEMGH_00019"
     CDS             10574..11035
                     /locus_tag="JMHDEMGH_00019"
                     /inference="ab initio prediction:Prodigal:002006"
                     /codon_start=1
                     /transl_table=11
                     /product="hypothetical protein"
                     /protein_id="X:JMHDEMGH_00019"
                     /translation="MKELSLGTKMDKPLFTQAEIDKALPKDEHGNIDMDKADPEKLLE
                     KWNAHKEALSQTPDGLKKWKEEVSRAGERSGIEVKFNDGKSATSTFGKFVTGLMGDVA
                     QSFGFANDGSKMVDKAGVFHLDTCFAPGSKITRLKNKNIRIYGNINSTEIN"
     gene            11147..11434
                     /locus_tag="JMHDEMGH_00020"
     CDS             11147..11434
                     /locus_tag="JMHDEMGH_00020"
                     /inference="ab initio prediction:Prodigal:002006"
                     /codon_start=1
                     /transl_table=11
                     /product="hypothetical protein"
                     /protein_id="X:JMHDEMGH_00020"
                     /translation="MTETFVHEVPQLFFLELDGEEEIHVTWNHPFRRRTPSESGEVST
                     ANAVSSSELLGVSAYELLGVSSYELLGVSLLDVSVSSGDSSDTNKQLTCVR"
     gene            11685..12347
                     /locus_tag="JMHDEMGH_00021"
     CDS             11685..12347
                     /locus_tag="JMHDEMGH_00021"
                     /inference="ab initio prediction:Prodigal:002006"
                     /codon_start=1
                     /transl_table=11
                     /product="hypothetical protein"
                     /protein_id="X:JMHDEMGH_00021"
                     /translation="MGGDTLGIGYVVHNYSKEHEAVFGQIKKLSNDVYKVAKEFAGLE
                     GGTGNEVYQRAVKLEQEVKSTNALRESLKTESNALNLEKNKAEAGLELNKRRNSDFLA
                     AIHNPDSNDLPGISELRKQLRNVDPVKGFTKEQMKTVSSWVNTNGLRMIGIQTGAGMG
                     GSPIKAYIAGTASHITGIEEHGKLTNVIKDTNEKIAQHKIKEDNIGKQMIERSERAKA
                     IL"
     gene            12328..14811
                     /locus_tag="JMHDEMGH_00022"
     CDS             12328..14811
                     /locus_tag="JMHDEMGH_00022"
                     /inference="ab initio prediction:Prodigal:002006"
                     /codon_start=1
                     /transl_table=11
                     /product="hypothetical protein"
                     /protein_id="X:JMHDEMGH_00022"
                     /translation="MQKRSCEYVQEKHGTILDMLKFLVEHGLVKKDAFNQNESKVTYN
                     EKEKAFADKIPAGTKKRLDEFTTKIADIRVKQNQLEAASYTQWNKDHPNEPYKRTPDL
                     ERRRNDMISQQKTLEKERATIINREVAPFSKEPELHRLEKLGESNSLNEKQKIELTQL
                     RNEKKTHETQVAALFDKDNAKLHSSLENIDLKNSKPMTVSTTQSRFENETIHKLRSKD
                     NAATKQLSWEGKTYQRNVNNETGEVNFEREYKPGVKEEISVTDSGQIKQKLTWNNVFG
                     KPEESVKVFDANGKFLTELSGTKPATVETNPNEKVTIKPNEPKGEIVKNDLNEVKNLI
                     ANNNLTSKERLSKINTLDEIEVNGKRYVKETVVTENVKTKNTKEKVTFFTLQNENGKS
                     ERISFEEVNSGYKDAKGKPIKTIEMVQVQSEGTVAEDTKRFDRFGNEIPDQDHAGNYP
                     TFAENPKYYQDRMTQIFREKNIQPERDSDGNLMSYNGRPELVRIANNGFMNITLLTQT
                     QRGQSYLGQTNKEGKPVLYSLPGNRDGDVKDSSACQSHGPAMVMAASGFKMTQEQINQ
                     YGKLNVMTTRLMAEAGQLLPGKPKPSQMGIEQQAAMVYRTMGFDIPKDGSLIAMASSK
                     APKAPDIDFYEDEPEKYTEAKKHYDEVALPEFKKQFQKEHLIPWIQEKLAKGEVVVVG
                     GKFAGLDHVITITGVDDNGFVTEDSFGDASTGYASHDGKSNHYKFNDFVLGYGFTLKP
                     NGQKPLTETERKVYWKDVTSYPGLKKQQATLSASIESLEKIVKNTTDEKKREESNRKL
                     EEQRKSLETTKEEVERIRKQWSNIWKPAN"
     gene            14884..15291
                     /locus_tag="JMHDEMGH_00023"
     CDS             14884..15291
                     /locus_tag="JMHDEMGH_00023"
                     /inference="ab initio prediction:Prodigal:002006"
                     /codon_start=1
                     /transl_table=11
                     /product="hypothetical protein"
                     /protein_id="X:JMHDEMGH_00023"
                     /translation="MRIVFSKKSNADLKNLNKKQKGNSVEGVFYTDSANIPAKGMDWQ
                     TSFKPHKSVSKSRPKNMSQNEWAKKTCALNAYRVSDTYEETKWCEGVPGTGIGEVVVG
                     LIDIKKTKTTSTFFPAQTDLEKTSNRIPAHRRL"
     gene            15342..15608
                     /locus_tag="JMHDEMGH_00024"
     CDS             15342..15608
                     /locus_tag="JMHDEMGH_00024"
                     /inference="ab initio prediction:Prodigal:002006"
                     /codon_start=1
                     /transl_table=11
                     /product="hypothetical protein"
                     /protein_id="X:JMHDEMGH_00024"
                     /translation="MLLDVSYFGKQSVKLNSEPGYQKIEIQPYKEILKEMKGMKVREG
                     ETLVLVAIEIKSVIEGKENKEHTCIAEIGNFKDDAFYKKATLRD"
     gene            15734..16300
                     /locus_tag="JMHDEMGH_00025"
     CDS             15734..16300
                     /locus_tag="JMHDEMGH_00025"
                     /inference="ab initio prediction:Prodigal:002006"
                     /codon_start=1
                     /transl_table=11
                     /product="hypothetical protein"
                     /protein_id="X:JMHDEMGH_00025"
                     /translation="MVVLLSLLTACDDGKKDGLDGETLFYLSYLRTRMACDVNARLLM
                     FKYTGKNHMALDKTKGQVGTALNEIAFYDESLLAANPDCKVSDVKLASGTLPYGLTFD
                     ATTGKVSGTPTAITPITNFEFQYTITSVLTGKTAVQPLKLELEIVGAGRLTCVASLVS
                     PGRYTCPNVSPSESRTLDECINNYACGY"
     gene            16583..16777
                     /locus_tag="JMHDEMGH_00026"
     CDS             16583..16777
                     /locus_tag="JMHDEMGH_00026"
                     /inference="ab initio prediction:Prodigal:002006"
                     /codon_start=1
                     /transl_table=11
                     /product="hypothetical protein"
                     /protein_id="X:JMHDEMGH_00026"
                     /translation="MKEGFVLGEAVKDLTTGQKMYVEVVWNPKVSCIYFDSEKESLVK
                     VQVYPEDLERLKDVLPYLPK"
     gene            16827..17018
                     /locus_tag="JMHDEMGH_00027"
     CDS             16827..17018
                     /locus_tag="JMHDEMGH_00027"
                     /inference="ab initio prediction:Prodigal:002006"
                     /codon_start=1
                     /transl_table=11
                     /product="hypothetical protein"
                     /protein_id="X:JMHDEMGH_00027"
                     /translation="MKNSYMLGEAVRNKVTGQKMYVDIPWNPEVTCVYWNPETNKLVK
                     VEVSPEDLEKVEELLFKRV"
     gene            17485..18096
                     /locus_tag="JMHDEMGH_00028"
     CDS             17485..18096
                     /locus_tag="JMHDEMGH_00028"
                     /inference="ab initio prediction:Prodigal:002006"
                     /codon_start=1
                     /transl_table=11
                     /product="hypothetical protein"
                     /protein_id="X:JMHDEMGH_00028"
                     /translation="MQIETKSAVRVSEFALTPSKLKPNSLRSGMNVNTNFTNGLGLGL
                     DYNFKSKDYTANASYDLNNIGGKKWANASLGISASKNGHASASVSYNNNDGGESKIPQ
                     RLRGQGATLDFGNDGLMNLSIQGLKGATVANISYNTNTHGFEDLTLNSNFQNEFNQGL
                     IAEHSHENLKKQQMEFLKPMVGTGINMGLYSQAEVDQARTKRR"
     gene            18110..18349
                     /locus_tag="JMHDEMGH_00029"
     CDS             18110..18349
                     /locus_tag="JMHDEMGH_00029"
                     /inference="ab initio prediction:Prodigal:002006"
                     /codon_start=1
                     /transl_table=11
                     /product="hypothetical protein"
                     /protein_id="X:JMHDEMGH_00029"
                     /translation="MEKADPSKLLAKWDHYKNSMSGNEDSIKIWKEQVTKAGEDAGVK
                     IRFNEGKSASSTFGKFVTGLIGDVAQSFWICQRRK"
     gene            18351..19751
                     /locus_tag="JMHDEMGH_00030"
     CDS             18351..19751
                     /locus_tag="JMHDEMGH_00030"
                     /inference="ab initio prediction:Prodigal:002006"
                     /codon_start=1
                     /transl_table=11
                     /product="hypothetical protein"
                     /protein_id="X:JMHDEMGH_00030"
                     /translation="MVDKDGVFRLNTCFGPSEAVLTPNGYKAIVSLKIRDEVVTLNEE
                     TGKLEIRRITKTFVHDVNSIHEVNYENDSKIKTTWNHPFAIQRDRSVRLSLGGDTESS
                     QTLTPNSSPLTTRSEYVKVEDLRPGDRSVTVASIRNSLVSSSVSSSKKPLTSGAFLAG
                     SKYASNNGFTNDWRTERRGTLGIVGVEEKFLTQKVYNIEVEGNHNYFVKAKDSAILVH
                     NYTEQVQRVLDGKGILSEDNTKILNSANSKDKIRALNEIKEFDYAGSKWKNIGTDEKG
                     VAHFQSESNKYGLKEDLYFRNNNGKVEIEQVQHLNGKEYPTKHSNLDVLKQTVIAVNL
                     KSTADYLTHLSNVLGERGGSGTKYDDGSPKVNLRKDANGQPILHETKNGTHTVEIDRN
                     GYKGKMVLEEVGRTQREAQSTYPGERGLVREYDKSNPNEYKAWDWQNDKYGDGKGGHL
                     RDVAVLSIDRDCRRQT"
     gene            19729..20184
                     /locus_tag="JMHDEMGH_00031"
     CDS             19729..20184
                     /locus_tag="JMHDEMGH_00031"
                     /inference="ab initio prediction:Prodigal:002006"
                     /codon_start=1
                     /transl_table=11
                     /product="hypothetical protein"
                     /protein_id="X:JMHDEMGH_00031"
                     /translation="MIAEDRHNNGKTVGEVAKHMGDFAASLGKRPSQLSIKEISQALN
                     GSGLTVKENHRIEFEPNETRAQFNDRFFEFTKRQIDQGMSVNVGGKYAASIGHVTRIT
                     GYVEGPNGERGFMINDSYGDANKGYKSGAGGQDGRAVFYPIDKIKIGGI"
     gene            20344..20607
                     /locus_tag="JMHDEMGH_00032"
     CDS             20344..20607
                     /locus_tag="JMHDEMGH_00032"
                     /inference="ab initio prediction:Prodigal:002006"
                     /codon_start=1
                     /transl_table=11
                     /product="hypothetical protein"
                     /protein_id="X:JMHDEMGH_00032"
                     /translation="MQKCKFYFLIFLFSAMNLWSQEEILPGPDCITEKDNPSLKILKT
                     MKDDEVLKQTFYGTIDSTFSLGRWSWGLTWATSHLRPKRKGAY"
     gene            20728..21213
                     /locus_tag="JMHDEMGH_00033"
     CDS             20728..21213
                     /locus_tag="JMHDEMGH_00033"
                     /inference="ab initio prediction:Prodigal:002006"
                     /codon_start=1
                     /transl_table=11
                     /product="hypothetical protein"
                     /protein_id="X:JMHDEMGH_00033"
                     /translation="MHRYEPRNRRNFVELYRSLNFERRKGKFLFISFQVNKTAKNGFL
                     ERNRPKDITIYYLIPESASPIQAGELLIVDPWLYQKQKVTLKDSVGYQKIEIPNFDNI
                     FEDARYSNCCSKKVMIAIEINSVWDGSKKKTLLVSLIFEAVAERKRNISIFRSETISC
                     H"
     gene            21691..22065
                     /locus_tag="JMHDEMGH_00034"
     CDS             21691..22065
                     /locus_tag="JMHDEMGH_00034"
                     /inference="ab initio prediction:Prodigal:002006"
                     /codon_start=1
                     /transl_table=11
                     /product="hypothetical protein"
                     /protein_id="X:JMHDEMGH_00034"
                     /translation="MNLSIQGLKGATVANISYNTNTHGFEDLTLNSNFQNEFNQGLIA
                     EHSHENLKKQQMEFLKPMVGTGINMGLYSQAEVDQALPRDGKGGIDMEKADPSKLLAK
                     WDHYKNSMSGNEDSIKDLEKNK"
     gene            22712..22900
                     /locus_tag="JMHDEMGH_00035"
     CDS             22712..22900
                     /locus_tag="JMHDEMGH_00035"
                     /inference="ab initio prediction:Prodigal:002006"
                     /codon_start=1
                     /transl_table=11
                     /product="hypothetical protein"
                     /protein_id="X:JMHDEMGH_00035"
                     /translation="MGGDTLGIGYVVHNYSKEHEAVFGQIKKLSNDVYKVAKEFAGLE
                     GGTGNEVYQRGRKIGARS"
     gene            22910..23146
                     /locus_tag="JMHDEMGH_00036"
     CDS             22910..23146
                     /locus_tag="JMHDEMGH_00036"
                     /inference="ab initio prediction:Prodigal:002006"
                     /codon_start=1
                     /transl_table=11
                     /product="hypothetical protein"
                     /protein_id="X:JMHDEMGH_00036"
                     /translation="MHLEKSLKTESNALNLEKNKAEAGLELNKRRNSDFLAAIHNPDS
                     NDLPGISELRKQLKNVVDPVKGFTKEQMKTVSSW"
     gene            23164..23271
                     /locus_tag="JMHDEMGH_00037"
     CDS             23164..23271
                     /locus_tag="JMHDEMGH_00037"
                     /inference="ab initio prediction:Prodigal:002006"
                     /codon_start=1
                     /transl_table=11
                     /product="hypothetical protein"
                     /protein_id="X:JMHDEMGH_00037"
                     /translation="MIGIQTGAGMGGSPIKAYIAGTASHITGMEEHGES"
ORIGIN      
        1 agaaagaagg gaataatcct tactccatcg taaacataga gaacttcctg tgcaatcaga
       61 gataaggcag ataacgcggc tgagagtggt cgcaaagtct cgtgtcagac ggcttaaaga
      121 cgtcgcgggg gaaccttctc atagcttaag tggcagttgc tgaataaggg tttagttctt
      181 gaggcaagtt gccagaatgc agcgattagt tcctaatacg aagtttgatg gcaacaggag
      241 ccgtgagcgc tatttattag atgtagtggg gtcagtcgtg gaggttcttc tcgaatctaa
      301 aataccttct gagaaataca aagactgggc atttgacatc gtcgaaagcc gaaacaaccc
      361 tatacctcgt cactcacaca cagttttcgc cactagcgag tatggagaag agtaaggaga
      421 cctacatact gagtgagagt atcaagttat gagatcaaga aacgcgcgag agttggggaa
      481 ctgtaacagg aatatactta ctacaacaca aactttgaca aaagtttaca attgtagagt
      541 agagacaatt cttacataac gtagttgggt gggatacatt aggaatcggt tagttagtca
      601 caacttattc caaagaacac gaagcagtgt ttggtcagat caagaaactt tcgaacgatg
      661 tgtacaaagt cagcaaaaga attgtggggc ttgaaggcgg cacgggtacg aagtgtatca
      721 agagagccgt aaaaatggag caagaagtaa aatctaccaa tgcacttaga gaatctttaa
      781 aaacggaatc gaacgctttg aatttagaaa agaacaaggg gaagcgggaa ttttagagct
      841 gaacaaaaga cagtaacagc gactttttta gctgcgatcc acaatccggg acacaatgat
      901 ctatacgggc atatcatgaa cttccgtaaa caactaaaga atgtagatcc agtgaaagga
      961 ttttacgaaa agagcagatg gaaaacggta ttatcgaccc tgggtgaata cgaacgactg
     1021 cgaatgattg gaattcaaac cgacaggaat ggcggaagat ccgatcaagg cgtatatagc
     1081 tggaacgctt ctggcacatt aactagaatg gaagaacatg gaaagctgac taacgttatt
     1141 aaagacacaa acgagaaaat agcacagcac aagatcaaag aagacaatat cggaaaacag
     1201 atgatcgaga gatcgagcgt gcaaagcgga tcttgtgaag tatgtgcaag agaaacacgg
     1261 aaacgatcct agatatgctg aagttcttgt ggaacacggc cttgtgaaga aagagcgctt
     1321 tcaatcagaa tgaatcgaag gtcacgtatg acgagaagat gaaggctctg agagacaaga
     1381 tacctgctgg aacgaagaag aggacttgga tgagtttacg actaagatag cagacatacg
     1441 agtaaaacag aatcagcttg aggcagcgag ttacacgcag tggaacaaag aacatccgaa
     1501 cgagccatac aagcgcacac ctgaccttga gagacgtcgt aacgacatga tttctcagca
     1561 gaagacttta gagaaagaag agcgacgatc atcaaccgag aagtagcacc attttcgaag
     1621 gaacctgaac ttcaccgttt agagaaattg ggagaatcaa actcactgaa cgagaaacag
     1681 aaggtcgagc taactcaact taggaatgag aagaagacac acgagaccca agttgcagcg
     1741 ttggtttgac aaagacaatg cgacgatgca ccacaacgta gagactgttt tcgggaaaga
     1801 acgggtatct gttgcgaatg atcgagtaga ccctaacaca aaacttgtta gcaaaggaag
     1861 accaaactta gaaaccttag atccgaagaa ggacaaggcg gaatacgaga agttaaacaa
     1921 agaggtcaaa gcgatccaag acagaacggc ccaactggac aaaaactttt tagaatacaa
     1981 accggtaaga aaagcgaacg aaagtttacc tgacttttta ctaagggaga aagatacctt
     2041 tggaggagaa ccgaaagcga ttgaacgaat tgtaagtggt ttagaagaac aaaagaaaca
     2101 ctacgaagcg ttaggcgatg ttgctagggt aaaagagatc aagaatacaa ttaaggaata
     2161 caaagaacgc tctaaagaat cctttgatcg ctcagacgat gatgttctca cggctgccct
     2221 tcgcaaaggt ggaaaggaaa gagaaaacgc gttacgcgac atcgaagaat atctgacaca
     2281 tgcagacgag agagacagta aacagaggga aagagacatt ccaatctctg catacttgaa
     2341 aaacccagcg ggagatccgg aaggaaagaa gatttccgtg aattctcact ttggtcgagg
     2401 cggttacggc aaccacgaag tagctggagc gtatttgcat tcgagcgatc atatcggctt
     2461 ggatgtgggc ggaccgaaag gagaaagaat caactcggtt ctagaaggaa aagtaaaatc
     2521 tcctccgacc aaaggattgt cgataacgat ccctggagag attccaaacc acttgaaaga
     2581 gaaagggatt gcatattcgg aaccattgta tgacggaaac ggaaacaaaa ctgagagacg
     2641 gcggctatta cgatgcagat gggaaatcgt attctgccga taagttgagg gaaatggatt
     2701 cgaagtatcg gaaagcgaat ccggaagttg ccaagactac aaaaccgttt gaagggacta
     2761 gatccgtggg agtgatttcg gacaatggaa aattctacac aatggcaaat gcaaagacac
     2821 ctgttgagtt aacgcctgaa caacttgcct tagttcctga aaacatacga agaaatccag
     2881 gatcagtgag ttcttccgga aacagtgtag cgattgagac gacgttgact ggtatgtttg
     2941 ccgggaagta tgaagttcaa tacaaacact ttgattccgt gcctcgaaaa tgaaaacggg
     3001 gaaccgttga aagcgggaga ttccatcaaa gcgggacaaa agatcggaga tttgggaacg
     3061 actggaagat caacgggtgc acatttgcac atttccgttg ttagttacga gaaaccgaaa
     3121 ggtgtaagtc cggcctttta tcaagctgta atggacaaaa acaaaaacat cacccattat
     3181 ctgatcaatc cacaatattt tattaaagta atggcacctt ctggagcgcg gaagtaggtt
     3241 ggataatatg aagaaaatga aatatacgac tattcttttg ttttttgcga tgggttttgt
     3301 tttttcttgt tctcctaagg aagaacaatt tgcggaaggt attcagtatt taggcggttc
     3361 taatccgaaa ggagaagaag aattcaagaa gatcggtttg aatgcaagag acgttgcgaa
     3421 agagagactg atgaaggaac tcttggaact gaaagaagga attgaagaga aggatggaca
     3481 tactcttgta tatctttcta ccccaaccaa gaatctctca atcgattcaa agagcctaca
     3541 acattccttc taaatatgac gcaatgaaag cctgggtgaa aagttttgaa accggtaaag
     3601 catggtgtga atacgatctt ttgtttaaag acaagatcgt gtcgtatgaa attgaacctt
     3661 tggacgctag taatagagat gtaattgatg gtatagcctc aaaggatata cgttatcgag
     3721 tatatcttcg caaagaaggt caagctggga aattgacatt agaaaacagt catgtattag
     3781 tttttactgg tttaatgaac cgaaaaggtg aatttggagg cttttcgatc gacgcttttt
     3841 tgagaatcac tgtccgatct tgagtccgga agaggagcaa tatttaaagg attttgaaag
     3901 tagttcatgc gaaagaatac cgctgaaatg gcgggctttc gagatgttat gtttagcaag
     3961 aaatgaacaa gatgtcattg aaagaaacga atagaacctt gaattacgac tgcgaaagcg
     4021 atcgaagtgg aaatcctgcg gcgcaacatg tttctttcta tgattgtttt ggaatatacg
     4081 aagaatttaa aatgttgcga tgcagattga agcgaagagc gcggttccgc gttagcggaa
     4141 attcgcccct aacccctaac aaacaaaacc taaccacttg cgaagccgga atgaacgtaa
     4201 cacgaacttt acgaatggtt taggattagg attacgacta caactttaaa agcaaagact
     4261 acacagcgaa cgcgagctac gacttaaaca atatcggggt aagaagtggg cgaacgtgaa
     4321 cttggggatt agtgcgagta aaagcgggca tgcgagtttt tcagcgtctt acaacagcga
     4381 tggtaataca catataccgc aatcgttacg aggtggcgga gcgacattag attttgggta
     4441 atgatggatt gatcggctta agcgtgcaag gccttaaagg agcgacgata ggaacgctac
     4501 gtatgatacg aacacccacg gcttccagcc ctatcattga attacaaact ttcagaacga
     4561 gtttaatcag ggtcaagcag cagagaagca gctaacaatc atcaaagagt cagatggaga
     4621 tcttgatgaa agagctaagt ttaggaacga agatggacaa gccattgttt acccaagcag
     4681 aaatagacaa agcgctaccg aaagacgagc acggtaacat tgatatggat aaggcagatc
     4741 cagagaagtt attagagaaa tggaatgcac ataaggaacg ctgtctcaaa cccctgacgg
     4801 cttgaagaaa tggaaggagg aagtaagcag agctggagaa agaagcggaa tagaagtaag
     4861 atttaacgag gaaatgagtg caacgtcaag ttttggtaag tttgtaacag gactgatggg
     4921 agacgtagcg cagagttttg gatttgcaaa cgacggctct aagatggtgg ataaagccgg
     4981 ggttttttca ctttagacac ttgcttcgcg cccgggacta aagtaacgag agtaaagaac
     5041 aacagaatca gcgggcgctt cgaggggtta gtggttagtt cgttagatgt tagtgttagt
     5101 agtcaagatt cttctgatcg aattacgaat caactggcga ctaacatttc gaagagtcaa
     5161 ggttcttctt gagaacgaat aacagcttac ttgtgttatg gatgaaaatg atacaaagcg
     5221 tttcacagtt actaaacgcg aatcaactat caactaacat ttcgaagagt gaggaagact
     5281 acgaatacat agcgattgaa aagattcaaa atcggagacg tagtttaaat cttggaacga
     5341 gatacaaact tgttcgagaa caagagagtg acagagcttt tcgtacacga ggtacccaca
     5401 gttattcttt ttagagttgg aacggcgaag aagaaatcca cgtaaacatg gatcacccat
     5461 tcagaaggcg tacgccttct gaaagtggcg aggttttcga cggctaacgc cggtctcaag
     5521 tagcgagttt gctaaaggag cagttagtgc ttacgagttg ctaggggtta gttcttacga
     5581 gttgctaggg gttagttttt gttagatgtt agtgtagtag tggagattct ttccgatacg
     5641 aataacaact tacttgtgtt aggtgaaaag gatgaagaaa actccgtttt acaaacacta
     5701 accactaacc aactagcgac taacatctcg aaagcacaaa ccctaaacct cgtcccatac
     5761 cacatcgaag cgagtggacg agagtagaag accttaaact gagagaccaa agtattgaga
     5821 tcggacggaa gttgggggaa ctgtaacggg aatatctaca tactacaaca caagaacccg
     5881 acaaaagttt acaacttaga agtagaagac aatcatacgt atgtagtggg tggagataca
     5941 ttaggaatcg gttatgtagt tcataactat tccaaagaac acgaagcagt gtttggtcag
     6001 atcaagaaac tttcgaacga cggtacaaag tagcaaaaga atttgcgggg cttgaaggcg
     6061 gcaaccggta acgaagtgta tcaaagagcc gtaaattgga gcagaagtaa aatctaccca
     6121 atgcacttag agaatcttta aaaacggaat cgaacgcttg aatttagaaa agaacaaggc
     6181 ggaagcgggc ttagagctga acaaaagacg taacagcgac tttttagctg cgatccacaa
     6241 tccggacagc aatgatctac cgggcatatc agaacttcgt aaacaactaa agaatgtaga
     6301 tccagtgaaa ggatttacga aagagcagat gaaaacggta atcgagctgg gtgaatacga
     6361 acggactgcg aatgattgga attcaaaccg gagcaggaat gggcggaagt ccgatcaagg
     6421 cgtatatagc tggaacggct tctcacataa tggaatggaa gagcatggaa agctgactaa
     6481 cgttattaaa gacacgaacg agaaaatagc acagcacaag atcaaagaag acaatatcgg
     6541 aaaacagatg atcgagagat cggagcgtgc aaaagcggat cttgtgaagt atgtgcaaga
     6601 gaaacacgga aacgatccta gatatgctga agttcttgtg gacacggcct tgtgaagaaa
     6661 gacgctttca atcagaatga atcgaaggtg acgtacaacg aaaaagaaaa ggcgtttgca
     6721 gacaagatac ctgctggaac gaagaagaga ctggatgagt ttacgactaa gatagcagac
     6781 atacgagtaa aacagaatca gcttgaggca gcgagttaca cgcagtggaa caaagaccat
     6841 ccgaacgagc catacaagcg cacaccagat ttggaaagac gtcgtaacga catgatttct
     6901 cagcagaaga ctttagagaa agaaagagcg acgatcatca accgagaagt agcaccattt
     6961 tcgaaggaac ctgaacttca ccgtttagag aaattgggag aatcaaactc actgaacgag
     7021 aaacagaaga tcgagctaac tcaacttagg aatgagaaga agacacacga gacccaagtt
     7081 gcagcgttgt ttgacaaaga caatgcgaag ttacacagct cattagagga catagactta
     7141 aagaattcga aaccgatgac agtatctacg acacaagtag atttgaaaac gagacgattc
     7201 acaagttgag atctaaagac aacccagcga ccaaacaatt gagctgggaa ggcaaaacgt
     7261 atcagagaaa acgtaaacaa cgaaacgggc gaagtaaaac tttgaaagag aatacaaacc
     7321 tggagtgaaa gaagaaatca gcgtaactga cagcggccag atcaaacaga aactaacgtg
     7381 ggacaacata tttggggaaa cctgaagaaa gtgtgaaagt gtttgatgcg aacgggaaat
     7441 tcctaacgac actgagtgga gaaaaacctg cgactgtaga aacaaatccg aacgagaaag
     7501 tgacgattaa accgaacgaa ccaaagggtg agatcgtcaa gaacgacttg aacgaagtga
     7561 agaatctaat tgcaaacaac aacttaactt cgaaagagag attgtctaag atcaacacat
     7621 tagacgaaat agaagtaaac ggaaaacgtt acgtaaaaga gacagtggta acagagaacg
     7681 taaaaataaa aaaacacgaa gagaaggtga cgttctttac attacaaaat gagaatggaa
     7741 agagtgaaag gatttctttt gaagaagtaa acagcggtta caaagacgcc aaagggaaac
     7801 cgattaagac gattgaaatg gttcaggtac aatcggaagg aacggtagca gaagacacaa
     7861 aacgttttga ccgatttgga aacgaaatcc ctgatcaaga ccacgccgga aactatccga
     7921 cgtatgcaga aaatccaaag tattatcaag acagaatagc tcagatattc aaagagaaga
     7981 atattcaacc ggagcgtgac agcgacggca atttagagaa atacaatggg aattcgagtt
     8041 tagtcagttt ggccaacgac ggctttatga acatcagttc gttgacgcag acccagagag
     8101 atcagtctta tttaggtcaa aaaaaacaag gatggaaaac cagtgttgta ttcgttgcct
     8161 ggaagtaagg gcggggacgt gttggatgaa agtgcttgtc agtctcacgg cccggcgacc
     8221 gtcttagcgt cgttaggttt caagatgact ccggaacaaa tcaaccaata cggaaagttg
     8281 agcgtgatga tgacccgtat ggcagcagaa gcgggccaag ccttgccgca caaaccgagg
     8341 ccttccgaga tgtcgattca agagatttct gatttagtgt taaaaccatt agggtttgaa
     8401 gttccacccg gaaacgaggg cgctttgatt gcaagcggac ctaacagacc ggaagcgccg
     8461 gatggaagaa atatattggc agaccggaag atatgaacaa gcgaagacgg aatacaaaca
     8521 agaacttaga gatttcaaat tgaaatttca agaagaacat ttgaatgctt ggattactaa
     8581 acaattagaa aaagggaata tagtggtgtc gggagctgat tttacagcgg gcggtcacgt
     8641 agctaccttt atcggaaaag acagggatgg ttggtattcc aatgattcgt atggagatgc
     8701 aaatacgaaa tatgcaagcc gtgacggaaa gatgaaccat tacaagttcc aagactacgc
     8761 acttggttac ggatatgtga ttaaaaagtc tggaaatgca atgactgaga cggagagaaa
     8821 gacgtatttg aaagattaca cttcgtatcc tggacttaaa aaacagcaag cgagtatttc
     8881 cacttcgatc caatcacttg agaatattgt aaagaacgca agtgatgaga agaaacgcca
     8941 agaatcggaa caaaagttga atgagttgcg taaaaactta gagacaacga aggaagaggt
     9001 agaaagaatt caaaaacaat gggggttaaa atgaaatcta gaaaattaaa atatacgaaa
     9061 ctattaatga tgttaggggt ttggttgttt gcggcccctg ttttttctca ggtggaagta
     9121 tatgaagatt gtttttctaa gaagaacaat gcggatttaa agaacttgaa caagaaacaa
     9181 cgtggggaag cagtcgatgg tagattttat tccattggag cgagaattcc agcgggcgga
     9241 atggactggc agacatcttt ttttagagat agaccgccga agtttgtagt cagtaagact
     9301 aagtctaaaa atcaaacaca caatgaatgg gcaacagaca cgtgtctttt taacgcgtac
     9361 aatgttcaag atgggcaagc gggaacattt tggtgtgaag gtgttccggg tgttgggatt
     9421 ggggaagtag tagttggtct gatggattta gaaaacaaaa actacttcta tatattaccg
     9481 ggacaccaat atacaagaaa aactttagaa tcttactccc gtccctcaga gattgtagtt
     9541 cactatttac ttccaggaga gataggggtt tcgcagatcg gaggaaggat atttacaaat
     9601 gttggatatt ttggtaaaca atcggtgaaa ttgagtgcag agcccggata ccaaaagatc
     9661 gaaatccaac cttacaaaga aattttgaaa gaaatgaaag ggatgaaggt aagagagggt
     9721 gagactttga ttctcgttgc gattgaaatc aagtctgtca tcgagggaaa agaaaacaaa
     9781 gaacacacct gcattgcaga gattgggaac tttaaagatg aggcttttta caagaaggcg
     9841 actctccggg actgagtagg aagaataaca cttcgagatg ttattgttta gcaagaaatg
     9901 aacaagatgt cattgaaaga aacgaataga accttgaatt acgactgcga aagcgatcga
     9961 agtggaaatc ctgcggcgca acatgtttct ttctatgact gttttggaat atacgaagaa
    10021 tttaaaatgt tgcgatgcag attgaagcga agagcgcgtt ttctcgaagc gaaagcggag
    10081 agaaattcgc ccctaacccc tagcaaacta aaacctaacc acttgcgaag cggaatgaac
    10141 gtaaacacga actttacgaa tggtttagga ttaggattag attacaactt taaaagcaaa
    10201 gactacacag cgaacgcgag ctacgactta aacaatatcg ggggtaagaa gtgggcgaac
    10261 gttaacttgg ggattagtgc gagtaaaagc gggcatgcga gtttttcagc gtcttacaac
    10321 agcgatggta atacacatat accgcaatcg ttacgaggag gcggagcgac attagatttt
    10381 ggtaatgatg gattgatcgg cttaagcgtg caaggcctta aaggagcgac gataggaacg
    10441 ctgacgtatg atacgaacac ccacggcttc cagcccctat cattgaatta caactttcag
    10501 aacgagttta atcagggtca agcagcagag aacgcaagct aacaatcatc aaaagagtca
    10561 gatggagatc ttgatgaaag agctaagttt aggaacgaag atggacaagc cattgtttac
    10621 ccaagcggaa atagacaaag cgctaccgaa agacgagcac ggtaacattg atatggataa
    10681 ggcagatcca gagaaattat tagaaaagtg gaatgcacat aaggaagcgc tgtctcaaac
    10741 ccctgacggc ttgaagaaat ggaaggagga agtaagcaga gctggagaaa gaagtggaat
    10801 agaagtaaag tttaacgatg gaaagagtgc aacatctacg tttggtaagt ttgtaacagg
    10861 actgatggga gacgtagcgc agagttttgg atttgcaaac gacggatcta agatggtgga
    10921 taaagccggg gtttttcact tagacacttg ctttgcgccc ggaagcaaaa taacaagatt
    10981 aaaaaacaag aatattagaa tatacggaaa tatcaattct accgaaatta attaatttga
    11041 tgagattaat tccaatgact atgaatttac aaatatcgaa gaaattaaaa tcggagacgt
    11101 agttcagtct tggaacgaga atacaaacct gttcgagaac aagagagtga cagagacttt
    11161 tgtacacgaa gtaccacagt tattcttttt agagttggat ggagaagaag aaatccacgt
    11221 aacatggaat cacccattca gaaggcgtac gccttctgaa agtggcgagg tttcgacggc
    11281 taacgccgtc tcaagtagcg agttgctagg ggttagtgct tacgagttgc taggggttag
    11341 ttcttacgag ttgctagggg ttagtttgtt agatgttagt gttagtagtg gagattcttc
    11401 cgatacgaat aaacaactta cttgtgttag gtgaaaaagg atgaagaaaa ctccgttttt
    11461 acaaacacta accactaacc aactagcgac taacatctcg aaagcacaac cctaaccccg
    11521 ccctaaccac tcgaagcgag tgggtgaaag tagaagacct aaaaactgag agatcaagta
    11581 ttgagatcga cggaagtggg gaactgtaac ggggaattta ctactacaac acagagccga
    11641 caaaagttta caacttagaa gtagaagaca atcatacata cgtagtgggt ggagatacat
    11701 taggaatcgg ttatgtagtt cataactatt ccaaagaaca cgaagcagtg tttggtcaga
    11761 tcaagaaact ttcgaacgac gtgtacaaag tagcaaaaga atttgcgggg cttgaaggcg
    11821 gcacgggtaa cgaagtgtat caaagagccg taaaattgga gcaagaagta aaatctacca
    11881 atgcacttag agaatcttta aaaacggaat cgaacgcttt gaatttagaa aagaacaagg
    11941 cagaagcggg cttagagctg aacaaaagac gtaacagtga ctttttagct gcgatccaca
    12001 atccggacag caatgatcta ccgggcatat cagaacttcg taaacaacta agaaacgttg
    12061 atccagtgaa aggatttacg aaagaacaga tgaaaacggt atcgagctgg gtgaatacga
    12121 acggactgcg aatgattgga attcaaaccg gagcaggaat gggcggaagt ccgatcaagg
    12181 cgtatatagc tggaacggct tctcacataa caggaataga agagcatgga aagctgacta
    12241 acgttattaa agacacgaac gagaaaatag cacagcacaa gatcaaagaa gacaatatcg
    12301 gaaaacagat gatcgagaga tcggagcgtg caaaagcgat cttgtgagta tgtgcaagag
    12361 aaacacggaa cgatcctaga tatgctgaag ttcttggtgg aacacggcct tgtgaagaaa
    12421 gacgctttca atcagaatga atcgaaggtg acgtacaacg aaaaagaaaa ggcgtttgca
    12481 gacaagatac ctgctggaac gaagaagaga ctggatgagt ttacgactaa gatagcagac
    12541 atacgagtaa aacagaatca gcttgaggca gcgagttaca cgcagtggaa caaagaccat
    12601 ccgaacgagc catacaagcg cacaccagat ttggaaagac gtcgtaacga catgatttct
    12661 cagcagaaga ctttagagaa agaaagagcg acgatcatca accgagaagt agcaccattt
    12721 tcgaaggaac ctgaacttca ccgtttagag aaattgggag aatcaaactc actgaacgag
    12781 aaacagaaga tcgagctaac tcaacttagg aatgagaaga agacacacga gacccaagtt
    12841 gcagcgttgt ttgacaaaga caatgcgaag ttacacagct cattagagaa catagactta
    12901 aagaattcga aaccgatgac agtatctacg acacaaagta gatttgaaaa cgagacgatt
    12961 cacaagttga gatctaaaga caacgcagcg accaaacaat tgagctggga aggcaaaacg
    13021 tatcagagaa acgtaaacaa cgaaacgggc gaagtaaact ttgaaagaga atacaaacct
    13081 ggagtgaaag aagagatcag cgtaactgac agcgggcaga tcaaacagaa actaacgtgg
    13141 aacaacgtat ttggtaaacc tgaagaaagt gtgaaagtgt ttgatgcaaa tggaaaattc
    13201 ctaactgaac tgagtggaac caaacctgcg actgtagaaa cgaatccgaa tgaaaaagta
    13261 acgatcaaac cgaacgaacc aaagggtgag attgtcaaga acgacttgaa cgaagtgaag
    13321 aatctaattg caaacaacaa cttaacttcg aaagagagat tgtctaagat caacacatta
    13381 gacgaaatag aagtaaacgg caaacgttac gtaaaagaga cagtagtaac agagaacgta
    13441 aaaactaaaa acacgaaaga gaaggtgacg ttctttacat tacaaaatga gaatggaaag
    13501 agtgagagaa tttcatttga agaagtaaac agcggttaca aagacgccaa agggaaaccg
    13561 attaagacga ttgaaatggt tcaggtacaa tcggaaggaa cggtagcaga agacacaaaa
    13621 cgttttgatc gatttggaaa cgaaatccct gatcaggatc acgccggaaa ttaccctacg
    13681 tttgcagaaa atcctaagta ttatcaggac agaatgactc aaatattcag agagaagaat
    13741 attcaaccgg agcgtgacag cgacggcaat ttgatgagtt acaacggaag acctgagctt
    13801 gtgcgaattg cgaacaacgg tttcatgaat attacactcc tgacgcagac gcagagaggt
    13861 cagtcgtatt taggacagac gaacaaggaa ggaaagcctg tgttgtattc gttacctggt
    13921 aacagagatg gagacgtaaa agacagtagc gcctgccagt ctcacggacc ggcaatggtg
    13981 atggccgctt cgggtttcaa gatgactcaa gaacagatca atcaatacgg aaagctgaac
    14041 gtgatgacaa cccgcctcat ggcggaagcg ggccaattgt tacctggtaa accgaagccg
    14101 tctcagatgg gtattgagca acaggcagct atggtgtatc ggacgatggg ttttgacata
    14161 ccgaaagacg gttctttgat tgcaatggca agtagcaaag cgccgaaagc tccggacata
    14221 gacttttatg aagatgaacc ggaaaaatat actgaagcaa agaaacatta cgatgaagta
    14281 gcgttaccgg aattcaaaaa acaatttcaa aaagaacact tgattccttg gatccaagag
    14341 aagctggcta agggagaggt agtagtagtt ggcggtaagt ttgcgggact agatcacgta
    14401 atcacgatta caggggtaga tgacaacggt ttcgtaacgg aagattcttt tggagacgcg
    14461 agtaccggat atgcgagcca cgacggaaag tcgaaccatt acaagtttaa cgattttgtc
    14521 ttgggatacg gatttactct gaaaccgaat gggcagaagc cattgactga gacggaaaga
    14581 aaggtgtatt ggaaagatgt tacttcgtat cctggtttga aaaagcaaca agcgactctt
    14641 tccgcttcga ttgagtcttt ggaaaaaatc gttaagaata caacggacga aaagaagaga
    14701 gaagaatcga atcggaagtt ggaagaacag agaaaaagtt tggagactac aaaagaagaa
    14761 gtggaaagaa tacgcaaaca atggagcaat atatggaaac cggcaaatta aaacattaca
    14821 aactactgat acttttaggg atttggctct ctttagtccc tttgttttct caagtggaag
    14881 aatatgagga ttgttttttc aaaaaagagc aacgcggatt tgaagaactt gaacaagaaa
    14941 cagaaaggaa attctgttga aggtgtgttc tataccgatt cagcaaatat accggcaaaa
    15001 ggtatggatt ggcaaacgtc ctttaaacca cacaagtcag tctctaagtc tcgacctaaa
    15061 aacatgagcc aaaatgaatg ggcaaagaaa acatgtgcat tgaatgcata ccgagtcagc
    15121 gatacttacg aagaaacaaa atggtgcgaa ggtgttccgg ggactggaat tggggaagta
    15181 gtagttggac tgatcgatat taaaaaaaca aaaactactt ctacattctt cccggcgcaa
    15241 acggacttag aaaaaacttc gaatcgtatt cccgcccatc ggaggttgta gtccattatt
    15301 tacttcccgg agcgacggat acttctcaag ccggtggaac gatgctactc gatgtatctt
    15361 actttggaaa acaatcggtg aaattgaatt cagaacccgg ataccaaaag atcgaaatcc
    15421 aaccttacaa agaaattttg aaagaaatga aagggatgaa ggtaagagag ggcgagactt
    15481 tggttctagt agcgattgaa attaaatccg taatcgaagg aaaagaaaac aaagaacata
    15541 cttgtattgc agagattggt aatttcaaag acgatgcgtt ttacaaaaag gcaactttga
    15601 gagattgaga atagacatga gagaacttta atatattaga aacaagatag agtacttttt
    15661 agagtgagag aaacccttct ttgcgatatg caaaagggaa aatgaaaaga cgatgaaaaa
    15721 aagaatttta ctgatggttg tgttattgtc gttgcttacg gcgtgtgacg atggtaagaa
    15781 agatggctta gacggagaaa cgttatttta tctttcgtat ttaaggactc gaatggcttg
    15841 tgatgtaaat gcacgtttgt tgatgtttaa atacacaggt aagaatcaca tggcattaga
    15901 taaaacgaaa ggtcaagtag gaacagcatt gaatgaaata gccttttatg acgaaagttt
    15961 attggcggcg aatccagact gtaaagtaag tgatgtgaaa ttagcgagtg gcacgttacc
    16021 gtatggattg acctttgatg caacaactgg caaggtaagc gggaccccaa cggcgataac
    16081 tccaattact aactttgagt ttcaatatac gataacgtca gtcttaactg gtaaaacagc
    16141 tgtgcaaccg cttaaattgg agttagaaat agtgggagct ggtagattaa cttgtgtagc
    16201 ttctcttgta tctccaggtc gatatacctg tccaaatgta agtccgagtg aatcccgtac
    16261 tttggatgaa tgtattaata attacgcgtg tggttattga attgatcctt aataaaagaa
    16321 actcgtttcc tttgactcgt tttcagaatt ctgtgacccc aaaaaaaagc ccgctttttt
    16381 aaagaagcgg gtttaagggt gttttgcttg aataatggat tttggaaatg ttaaaaacgg
    16441 gaactttaaa ataaagagaa aaacattaga atattagtaa aaaataaaac tctcaaggac
    16501 ttgatggagt ttaaaacgag agtacttttt agagtgagaa attcaagtta acccttcttt
    16561 gaattgagtc agggagaatg aaatgaaaga aggttttgtg ttgggtgaag cagtaaaaga
    16621 ccttacaacg ggccagaaaa tgtatgtgga agtggtttgg aatccgaaag tatcgtgcat
    16681 ttactttgat tcagagaaag aatctttggt aaaagttcaa gtgtatccag aagatttgga
    16741 acggctgaag gatgtcctac catatcttcc gaagtgagtt caagttaacc cttcttgaag
    16801 ttgagtaaga gaacgagggt aatgaaatga agaatagtta catgttgggt gaagcagtaa
    16861 gaaacaaagt aacgggccaa aagatgtatg tagatatacc ttggaatcca gaagttacgt
    16921 gtgtgtattg gaaccctgaa acaaataaac ttgtaaaagt ggaagtttcc ccagaggatt
    16981 tggagaaggt agaggaacta cttttcaagc gagtgtaagg atatatttag taaaatgtaa
    17041 tattgcaaat gtaaagatta acaaggaatt gccggtgtga ataccgggct tttttgtgct
    17101 ttggatgcga gagtttcgac tttaatgttt aataattata agtttaaata aatagtaaat
    17161 ttttaatgaa tttaatatta gaaaagtata ttagagaatt gacaatgact gtttttgctt
    17221 tagaatgaaa gtagtaaaaa acgatgtttg aaagtttttc attattgtta gaatttagtt
    17281 tagaagaatc aatattagca atgaatgaaa aaccgtgcac cggggtgcac agtttttaaa
    17341 aataacgaac aaagacaaat tttcgaggac aacgaataga accttgaatt acgactgcga
    17401 aagcgatcga agtggaaatc ctgcggcgca acatgtttct ttctatgatt gttttagaat
    17461 atacgaagaa gttgaaatgt tgcgatgcag attgaaacga agagcgcggt tcgcgttagc
    17521 gaattcgccc taacccctag caaactaaaa cctaactcct tgcgaagcgg aatgaacgta
    17581 aacacgaact ttacgaatgg tttaggatta ggattagact acaactttaa aagcaaagac
    17641 tacacagcga acgcgagcta cgacttaaac aatatcgggg gtaagaagtg ggcgaacgca
    17701 agtctaggaa tatccgcaag caagaacggg catgcgagtg cgtccgtatc ctacaacaac
    17761 aacgacggcg gagagagtaa gattccgcaa agactgagag gccaaggagc tacattagat
    17821 tttggtaatg atggcttgat gaacctgagc atccaaggac tgaaaggagc gacagtagcc
    17881 aatatcagct acaatacaaa cacacatggg tttgaagatc tgacgctcaa cagtaacttt
    17941 cagaacgaat ttaaccaggg actgatcgca gaacattctc acgagaattt aaaaaaacaa
    18001 cagatggaat tcttgaaacc gatggtcggg acggggatca atatgggctt gtattcccaa
    18061 gcagaggtcg accaagcgcg taccaagaga cggtaaaggt ggaatcgaca tggagaaagc
    18121 ggatccgagt aaacttcttg cgaagtggga tcattacaaa aacagcatgt ccgggaacga
    18181 ggatagcatc aagatctgga aagaacaagt gacgaaagcc ggagaagatg caggagtgaa
    18241 gattcgattt aacgaaggta aaagtgcgtc gtctaccttt ggtaagtttg taaccggact
    18301 aatcggagac gtagctcaga gtttttggat ttgccaacga cggaagtaag atggtagaca
    18361 aagacggtgt ttttagactg aatacttgtt ttggcccatc ggaagccgta ctcacaccta
    18421 acgggtacaa ggcgattgtc agcttgaaga tccgggacga ggtagtgacg ttaaacgaag
    18481 agaccggtaa gttggagatc cgtagaatca cgaagacgtt tgtgcacgat gtgaattcga
    18541 tccacgaagt gaactacgaa aacgattcta agatcaaaac tacttggaat catcctttcg
    18601 cgattcagag agacagaagc gtaagacttt cgttaggcgg tgacacagaa tcctcacaaa
    18661 ctctaacccc taattcctcg cccctaacca ctcgaagcga atatgtgaag gtggaagact
    18721 tgagaccggg agacagaagt gttacggttg cgagtattcg gaattcactc gtatcaagtt
    18781 ccgtgtcttc ttctaaaaag ccgttgacaa gcggtgcgtt tttggcgggt tctaagtatg
    18841 cgtctaacaa cggttttacg aatgactgga gaacggagag acgaggaacg ctcggtattg
    18901 tgggagtgga agagaaattt cttacacaga aggtttacaa catcgaggtg gaagggaatc
    18961 acaactactt tgtaaaagcg aaggattcgg ctatattggt tcataactac acggaacaag
    19021 ttcaacgtgt tttggatggt aaaggtatat tatcagaaga taatacgaaa atactaaatt
    19081 ctgcaaattc aaaagacaag attcgggctt tgaacgagat caaggaattt gattatgccg
    19141 gttcgaagtg gaagaatatt ggaactgatg agaaaggtgt agctcatttt caatcggaga
    19201 gtaacaaata cggattgaaa gaagatcttt attttagaaa taacaatggc aaggtagaga
    19261 tcgaacaagt tcagcatttg aatggcaaag aatatccaac gaagcatagt aaccttgatg
    19321 tcttaaaaca aacagtcata gctgtgaatt taaaaagtac cgccgactat ttaactcatt
    19381 tgtcgaatgt gttaggcgaa cgcggtggaa gtggcacgaa atatgacgat ggaagtccga
    19441 aggtaaattt gcgtaaagat gcgaacggtc agccgatatt acacgagacg aagaatggaa
    19501 cgcatacggt tgagatcgac cgaaatggct acaaaggtaa gatggtgttg gaagaggtag
    19561 gaagaactca aagagaagct caatcaacgt atccaggaga acgaggactt gtaagagaat
    19621 atgacaagag caatccgaat gaatacaaag cttgggattg gcagaacgac aaatacggag
    19681 acggtaaagg cggtcattta cgagacgttg cagttttgtc aatcgaccgt gattgcagaa
    19741 gacagacata acaacggtaa gacggttggc gaagttgcta aacatatggg agactttgct
    19801 gcttctcttg gtaaaagacc ttcgcagtta agtattaaag agatttctca agcactgaat
    19861 gggtcgggtt taacagtcaa agaaaatcat agaattgaat ttgaacccaa tgaaactaga
    19921 gcccagttca atgacagatt cttcgaattt acgaaaagac aaatagatca aggaatgtct
    19981 gttaatgttg gtggtaaata tgctgcgagc atcggtcacg taactcggat tacaggatat
    20041 gtggaaggac cgaatggaga gcgtggattc atgattaacg actcatatgg agatgcgaac
    20101 aagggttaca aaagcggcgc cggtggacaa gatggtcgcg ccgtctttta tccaatcgac
    20161 aagatcaaaa tagggggaat ttaactacgg atattccatt acagaagata caggaacaag
    20221 ttctccgtct ggtggttcat ccggtttgag aagacgtagt tcttccagta gcatttggaa
    20281 cagatttaaa aatgtttttt aaattcgatt tttcttttaa ggagtattta atgaaaatga
    20341 aatatgcaaa aatgcaaatt ctactttttg atttttcttt tttccgcaat gaatctttgg
    20401 agccaggaag aaattcttcc cggtccggat tgtattacag aaaaagataa tccttctttg
    20461 aagatattga aaacgatgaa agacgatgaa gttctgaaac aaacatttta cggaacgatt
    20521 gatagtactt ttagtcttgg tcgttggtct tgggggctta cttgggctac gtcccatcta
    20581 cgaccaaaaa ggaaaggagc ttactgattt catgaagtcc aaaccgaaag aaaaagacaa
    20641 aaaagcgttt cgggactgga ccaagaagtc ttgcgacaac attccttact acgcacaccg
    20701 ttatggctta aaagaaggaa aagcgtattg caccgatacg aaccgaggaa tcggagaaat
    20761 tttgttgagc tatatcgatc tcttaacttt gaaagaagaa aaggtaaatt cctttttata
    20821 tccttccagg taaacaaaac agcaaaaaat ggttttttgg aacgaaaccg acccaaggat
    20881 attacgattt actatttaat cccggaaagt gcaagtccaa tccaagccgg tgaacttttg
    20941 attgtggatc cttggttgta tcaaaagcag aaagtaacgt taaaggattc ggtagggtat
    21001 caaaagattg aaatcccaaa ttttgataat atttttgaag atgctcgata ttcgaattgt
    21061 tgtagcaaga aagtcatgat cgcgatcgaa attaacagcg tatgggacgg aagtaagaaa
    21121 aagacattac ttgtatcact gatattcgaa gcggtggcgg agaggaaaag gaatatcagt
    21181 atattccgaa gtgaaaccat aagttgtcat tgaaagaaac gaatagaacc ttgaatttac
    21241 gactgcgaaa gcgatcgaag tggaaatcct gcggcgcaac atgtttcaat ctatgactgt
    21301 tttggaatat acgaagaagt tgaaatgttg cgatgcagat tgaagcgaag agcgcggttc
    21361 gcgttagcga attcgcccct aaccctaaca aactaaaaac ctaaccactt gcgaagcgga
    21421 atgaatctca actcgaactt tacaagcgga ttaggacttg gcctagatta caacttcaaa
    21481 agcggagact acacagcaaa cgcaagctac gactttgaca agatcggtgg taaggactgg
    21541 ggcgaacgca agtctaggaa tatccgcaag caagaacggg catgcgagtg cgtccgtatc
    21601 ctacaacaac aacgacggcg ggagagagta agattccgca aagactgaga ggccaaggag
    21661 ctacattaga tttttggtaa tgatggcttg atgaacctga gcatccaagg actgaaagga
    21721 gcgacagtag ccaatatcag ctacaataca aacacacatg ggtttgaaga tctgacgctc
    21781 aacagtaact ttcagaacga atttaaccag ggactgatcg cagaacattc tcacgagaat
    21841 ttaaaaaaac aacagatgga attcttgaaa ccgatggtcg ggacggggat caatatgggc
    21901 ttgtattccc aagcagaggt cgaccaagcg ttaccaagag acggtaaagg tggaatcgac
    21961 atggagaaag cggatccgag taaacttctt gcgaagtggg atcattacaa aaacagcatg
    22021 tccgggaacg aggatagcat caaagatctg gaaaagaaca agtgacgaaa gccggagaag
    22081 atgcaggagt gaagattcga tttaacgaag gtaaaagtgc ggtcgtctac ctcttttggt
    22141 aagttttgta aaccggacta atcggagacg tagctcagag tttttggatt tgccaacgac
    22201 ggaagtaaga tggtagacaa agacgggtgt ttttagactg aatacttgtt ttggccccat
    22261 cggaagccgt actcacacct aacgggtaca aggcgattgt cagcttgaag atccgggacg
    22321 aggtagtgac gttaaacgaa gagacccggt aagttgggag atccgtagaa tcacgaagac
    22381 gtttgtgcac gatgtgaatt cgatccacga agtgaactac gaaaaacgat tctaagatca
    22441 aaactacttg gaatcatcct ttcgcgattc agagagacag aagcgtaaga ctttcgttta
    22501 ggcggtgaca cagaatcctc acaaactcta acccctaatt cctcgtccct aaccactcga
    22561 agcgagtgga cgagagtaga agacctaaaa ctgagagatc aagtattgag atcagacgga
    22621 agttggggaa ctgtaacagg aatatactac tacaacacag aaccgaccaa aagtttacaa
    22681 tttagaagta gaagacaatc atacatacgt agtgggtgga gatacattag gaatcggtta
    22741 tgtagttcac aactattcca aagaacacga agcagtgttt ggtcagatca agaaactttc
    22801 gaacgatgtg tacaaagtag caaaagaatt tgcggggctt gaaggcggca cgggtaacga
    22861 agtgtatcaa agaggccgta aaattggagc aagaagttaa aatctaccaa tgcacttaga
    22921 gaaatcttta aaaacggaat cgaacgcttt gaatttagaa aagaacaagg cggaagcggg
    22981 tttagagctg aacaaaagac gtaacagcga ctttttagct gcgatccaca atccggacag
    23041 caatgatcta ccgggcatat cagaacttcg taaacaacta aagaatgtag tcgatccagt
    23101 gaaaggattt acgaaagagc agatgaaaac ggtatcgagc tggtgaatac gaacggactg
    23161 cgaatgattg gaattcaaac cggagcagga atgggcggaa gtccgatcaa ggcgtatata
    23221 gctggaacgg cttctcacat aactggaatg gaagaacatg gtgaaagctg actaacgtta
    23281 taatagacac aacgagaaat agcaccgcac atagtctcca aggaagacca atatgcggaa
    23341 aaacagatga tctcgagaga tcggagcgtg cataaaagcg atcttgtgaa gtatgtgcaa
    23401 agagaacacg gaaacgattc ctagatatgc tgaagatgct gtgtgaacac ggccttgtga
    23461 agagaacgta cgcattctct aaatcagaat gaatcagagg tccacgatat gacgagaaga
    23521 tgacagctct ggagacaagg atatactgct ggaacgaaga agagactgag ataagagttt
    23581 acagaactaa gagtagcaga acatacgagt ttagttaaca gaatcagctt gagcagcagc
    23641 ggttacgacg cagtggagtc aaagcataca tccgaacgag ccataccagc ccaaccacct
    23701 gaactgagag acgtcgtaag acctggattt ctcagcagaa gacttagaaa agaaagaagc
    23761 gacgatcatc aaccgagaag tcagcaacca tttcgcaagg aactgaacct caccgttaag
    23821 agacttggga gaatcaaact cacttgaccg agaaaaagac aggtcgagct aacataaact
    23881 taggaatgag aagaagacaa ccgagaccca agttgcatgc gttgtttaca taagacaatg
    23941 cgacgcctgc accaaacgta gagccctttt tccggaaaga acggtatctg ttgacgattg
    24001 atcgagtaga cctaagcaca aaaactatgt tgagcaaagg aagacaactt agaacttaga
    24061 tccgaagaag gacaaggcga atacgagaat taaacaaaga aggtcaaagc ggatccaaga
    24121 cagaagcggc ccaactggac aaatactttt taagaatact agccggttaa gcaaagcgaa
    24181 cggaaagtgt acctgacttt tactaaggag aaagaacctt tggaggacga acgaaagcga
    24241 ttgaacgaat tgt
//
