# Supplementary material for: Horizontal transfer of the rfb cluster in Leptospira is a genetic determinant of serovar identity
Source: Life Sci Alliance. 2022 Dec 9;6(2):e202201480. doi: 10.26508/lsa.202201480 (PMC9736851; doi:10.26508/lsa.202201480)
Supplement: Supplementary file 8 [file LSA-2022-01480_Supplemental_Data_2.zip › Supp_Data_1-plasmid_sequences/Lnoguchii_IP1712055_p4.gbk]

LOCUS       JFCPAMDB_1             26771 bp    DNA     linear       21-DEC-2021
DEFINITION  Genus species strain strain.
ACCESSION   
VERSION
KEYWORDS    .
SOURCE      Genus species
  ORGANISM  Genus species
            Unclassified.
COMMENT     Annotated using prokka 1.14.6 from
            https://github.com/tseemann/prokka.
FEATURES             Location/Qualifiers
     source          1..26771
                     /organism="Genus species"
                     /mol_type="genomic DNA"
                     /strain="strain"
     gene            complement(1749..1907)
                     /locus_tag="JFCPAMDB_00001"
     CDS             complement(1749..1907)
                     /locus_tag="JFCPAMDB_00001"
                     /inference="ab initio prediction:Prodigal:002006"
                     /codon_start=1
                     /transl_table=11
                     /product="hypothetical protein"
                     /protein_id="X:JFCPAMDB_00001"
                     /translation="MKFRPAMFATKSTQRLLTYVGHYKFAFFEFRNNLRSPYRGLTPI
                     VAVEISRL"
     gene            2420..2647
                     /locus_tag="JFCPAMDB_00002"
     CDS             2420..2647
                     /locus_tag="JFCPAMDB_00002"
                     /inference="ab initio prediction:Prodigal:002006"
                     /codon_start=1
                     /transl_table=11
                     /product="hypothetical protein"
                     /protein_id="X:JFCPAMDB_00002"
                     /translation="MADL**RAKLGTKDNHVYTQARNRQTLPENEMVNIDMKGQSKRV
                     IREMNAHKEAVKTPGLTEVEGEIHTGEERNK"
     gene            complement(3665..4132)
                     /locus_tag="JFCPAMDB_00003"
     CDS             complement(3665..4132)
                     /locus_tag="JFCPAMDB_00003"
                     /inference="ab initio prediction:Prodigal:002006"
                     /codon_start=1
                     /transl_table=11
                     /product="hypothetical protein"
                     /protein_id="X:JFCPAMDB_00003"
                     /translation="MFSLAHTSPRSALQTLDSRSSVFRYCLL*SVAVLFSSFVSLITF
                     SAAFHILPFSYVRSRSQLYTA*SDFRHSCSRLNSTSFAVRSYSPSSIPFHLLFVNPFT
                     GSTFFSCLRKF*YAVDHCCPDCGSQLKSRLYSLFSSKPASALFFSKSKVRFRF"
     gene            complement(5369..6034)
                     /locus_tag="JFCPAMDB_00004"
     CDS             complement(5369..6034)
                     /locus_tag="JFCPAMDB_00004"
                     /inference="ab initio prediction:Prodigal:002006"
                     /codon_start=1
                     /transl_table=11
                     /product="hypothetical protein"
                     /protein_id="X:JFCPAMDB_00004"
                     /translation="MGECFVFVHYAADKGRTTLSVLVTNNGNVQMCTPCDLPVVAQFS
                     ICPGLNGIPASTVPRFHFEHGIKVCIETSYSGKHTSPTRSSLQLFPGELTDPGFLRMF
                     QESRQVVHGVNLNRCLCICALCRISIVRSLTRTHCPSNGFCSLGNFRIRFPRTSNPFP
                     HLSQNTISGSASNSRRTLSLFPFPSYKGSEICRSLSLSSGLESLQGSLRQSFGRRRFY
                     FSF"
     gene            9721..10050
                     /locus_tag="JFCPAMDB_00005"
     CDS             9721..10050
                     /locus_tag="JFCPAMDB_00005"
                     /inference="ab initio prediction:Prodigal:002006"
                     /codon_start=1
                     /transl_table=11
                     /product="hypothetical protein"
                     /protein_id="X:JFCPAMDB_00005"
                     /translation="MISQQKTLEKERATIINREVAPFSKEPELHRLEKLGNQNSLNEK
                     RQDRANSTLGMRRKTHETQVAALFDKDNAKLHSSLEDIDLRGFENR*QYLRHKVDFET
                     RRIHVEI"
     gene            9990..10442
                     /locus_tag="JFCPAMDB_00006"
     CDS             9990..10442
                     /locus_tag="JFCPAMDB_00006"
                     /inference="ab initio prediction:Prodigal:002006"
                     /codon_start=1
                     /transl_table=11
                     /product="hypothetical protein"
                     /protein_id="X:JFCPAMDB_00006"
                     /translation="MTVSTTQSRF*NETYSR*DLKTTQRPNN*AGEGKTYQKRKQRNG
                     RSKL*REYKTWSEKKKISVTDSGQIKTETTWDQTYWKPEESVKVFDANGKFLTTLSVR
                     KTATVETNPNEKVTIKPNEPKVRSSRTLELKWKNLIGKQQLNFEREIV"
     gene            11723..11839
                     /locus_tag="JFCPAMDB_00007"
     CDS             11723..11839
                     /locus_tag="JFCPAMDB_00007"
                     /inference="ab initio prediction:Prodigal:002006"
                     /codon_start=1
                     /transl_table=11
                     /product="hypothetical protein"
                     /protein_id="X:JFCPAMDB_00007"
                     /translation="MRRNAKNRTKVE*VPYKNLETTKEEVERIQNNGVKIEI"
     gene            complement(14796..15314)
                     /locus_tag="JFCPAMDB_00008"
     CDS             complement(14796..15314)
                     /locus_tag="JFCPAMDB_00008"
                     /inference="ab initio prediction:Prodigal:002006"
                     /codon_start=1
                     /transl_table=11
                     /product="hypothetical protein"
                     /protein_id="X:JFCPAMDB_00008"
                     /translation="MSCYLLVVNSSSLFFVSIYCMQTPFLFRCSSLSIHSD*KASFSQ
                     ACSTKNSAYLGSFPCSLAHTYKSAFARSDLSIICFPILSSLILCWCYFSFVVFNNVSQ
                     LSMLLFLLCEKPFQLYSLDRTSAHSCSGWNSNHSQSGSYSPARYRFSSVSFRNLFMDQ
                     RFLLFTNS*YAR"
     gene            15955..16095
                     /locus_tag="JFCPAMDB_00009"
     CDS             15955..16095
                     /locus_tag="JFCPAMDB_00009"
                     /inference="ab initio prediction:Prodigal:002006"
                     /codon_start=1
                     /transl_table=11
                     /product="hypothetical protein"
                     /protein_id="X:JFCPAMDB_00009"
                     /translation="MQMENSN*TEWNQTCDLETNPNEKVTIKRTNQKGENFKNDLNE*
                     RI"
     gene            16235..16723
                     /locus_tag="JFCPAMDB_00010"
     CDS             16235..16723
                     /locus_tag="JFCPAMDB_00010"
                     /inference="ab initio prediction:Prodigal:002006"
                     /codon_start=1
                     /transl_table=11
                     /product="hypothetical protein"
                     /protein_id="X:JFCPAMDB_00010"
                     /translation="MTRSLHYQNENGKSERISFESVNSGLQRPKGNRLRRLKWFRYNR
                     KEHVAEDTKRFDRMETKSLIRITPEITLRLQKILVLSGQNDSNIREKNIQPERDSDAI
                     **VTTERPELVRIAKQRFHEYYTPDADAERSFVFRTDEQGGKPVLYSIYLRNRDGDVK
                     RQ"
     gene            17830..18147
                     /locus_tag="JFCPAMDB_00011"
     CDS             17830..18147
                     /locus_tag="JFCPAMDB_00011"
                     /inference="ab initio prediction:Prodigal:002006"
                     /codon_start=1
                     /transl_table=11
                     /product="hypothetical protein"
                     /protein_id="X:JFCPAMDB_00011"
                     /translation="MGKENMCMNAYRFRAILTKKQNGAKCSGLELEVVVGLIDIKNKN
                     YFYILPGAKDLEKLSKRYSPIGVVVHFLLPERRILLKPDERCYYLMYLTLENNR*NEF
                     KPG"
     gene            19103..19216
                     /locus_tag="JFCPAMDB_00012"
     CDS             19103..19216
                     /locus_tag="JFCPAMDB_00012"
                     /inference="ab initio prediction:Prodigal:002006"
                     /codon_start=1
                     /transl_table=11
                     /product="hypothetical protein"
                     /protein_id="X:JFCPAMDB_00012"
                     /translation="MNVLIITRVVIELILIKELVSFDSFSESVYPKKKALF"
     gene            20817..20993
                     /locus_tag="JFCPAMDB_00013"
     CDS             20817..20993
                     /locus_tag="JFCPAMDB_00013"
                     /inference="ab initio prediction:Prodigal:002006"
                     /codon_start=1
                     /transl_table=11
                     /product="hypothetical protein"
                     /protein_id="X:JFCPAMDB_00013"
                     /translation="MKFLKPQVGRDQYGLYSQGRVDQAYQETVKRGIDMEKADPSKLL
                     AKWDHYKNSIPGTR"
     gene            22070..22222
                     /locus_tag="JFCPAMDB_00014"
     CDS             22070..22222
                     /locus_tag="JFCPAMDB_00014"
                     /inference="ab initio prediction:Prodigal:002006"
                     /codon_start=1
                     /transl_table=11
                     /product="hypothetical protein"
                     /protein_id="X:JFCPAMDB_00014"
                     /translation="MQEIQRSIVTLCLKKTVIAELKSTADYNSFVECVGEP*IWQKYD
                     EWKSEV"
     gene            23047..23574
                     /locus_tag="JFCPAMDB_00015"
     CDS             23047..23574
                     /locus_tag="JFCPAMDB_00015"
                     /inference="ab initio prediction:Prodigal:002006"
                     /codon_start=1
                     /transl_table=11
                     /product="hypothetical protein"
                     /protein_id="X:JFCPAMDB_00015"
                     /translation="MKYAKMQILLLIFLFSARSLEPGKKFFGPDCITEKIIFS*RY*K
                     R*KTMNSETNILRIRTLVRLSLGRCLGLLGYVHLRSKRKEAYDS*SQTKEKEKKRFGL
                     TESSPTHHFTTHLMLKEGKDIHRYEPRIGNKFCEQYRSLNI*RRKVNRFISSSKQTAQ
                     WFLGTKPTKDIRFTI"
ORIGIN      
        1 caaagcactt ttgttaggag aggagcttct caaagacttg gagacatttt tgacggaaaa
       61 ctactatcgg attggcgatt tagttcaata caacatatcc aaatgtagtt acttttatca
      121 tccaacataa atacacagat ggacgtttta cgatccgtta aaaacgaatg gcacagatgg
      181 aaagcgatca tcttacgcgc gtcgatcgca gcaaacgacg ttaatcaaca aagtaaaaat
      241 tgcgaaccta attgttggga ctacgcaagc cgtgttcata ggagatgctt ctaccagttc
      301 ttggagacga aacaagccgc accaacgcgt gcagaccgta tggcacggcg ctgtaaacac
      361 gttttatttt cccggaatga cgtctttttt gtcggcctct ttattcacga ataagtgcac
      421 aatgaaaaaa gttcttttgc ggttacaaaa tgtaggaatt aaccatgcga aaacgaatgc
      481 ggagccttaa aggtccgaac cttaaattct taagcgtgtg acgtattaga agccatttaa
      541 tcataggtcc gattgcgtaa agttacgggc gttcaaagac tggaagactt taagtcatca
      601 agacgtatat gcttttttaa tcaacaaatt ggaaaggcaa acggcgctac caccggagac
      661 aagcgcagcg aaattcaagc agtggtgagt cattttgaag aaggcgtcgg taaagaagaa
      721 tgggatgacg ctccggaatg tattcttttg aatgcggcgg ggggggcgat taggggagta
      781 ttgactggag gtgaaatctc ttgtaggcaa atagtcggga gttgtgctga aaggattttg
      841 gcgcacgtac gaaggaagcc ggttttaaca agtcacagtt acgaacatac cttaacgata
      901 aaggtgtaca caaaggatga ttatatttaa acattagaga aggaaaaaaa ttgatcagac
      961 aaccgccgcc aatcgacgtg gccgcttacg gagcgatcgt gaaagcggtt gaggacattg
     1021 atctggatcc ggcggtttta cggaaaaatg ggtgaagatg aacgactgaa gtttgtgatc
     1081 cccaaacaag cagagagtga gctgcatttc atagaaacgg tttttctgga ggaaaggagg
     1141 ggatcgttgt aacctggtaa taacacgata tttacggagc attacgactt actgccaaag
     1201 ccctaaaagg agtgacacaa cgtaggacga tatagggcat ttattccgaa gatgatacat
     1261 attcccactc gaatgttcac aaggaaataa cattttacaa cgatatacgt gtccgacgct
     1321 caagcacaga gccgcaccaa ggtataatca acaaagccgt attgaaacgc agctgcgaga
     1381 ctaattgttc gacgccatag cgggaagcgt ttttattacc ggaataagaa agcgtgcgca
     1441 taattaggtt tattacgaaa acatcattat tagaccaaaa aaagcaaaaa aagccgccag
     1501 agaaccaaag acttcaaaaa gacacacaaa tgatagtcca agtagcgcat cacggcggca
     1561 gcgacctatt tggcggccag caggaattca gatgttgaat tccataattt ggaacgagcg
     1621 caaccgcgat taattaccac gctggcacgt gtgactttcg taaacacgct tacaggtgca
     1681 gcgtgcggca gcatgcttga gtattgggag tagaagcata tcaactaaga atggcagcag
     1741 cacagcgctt ataaacgact gatttcgacc gcaacgatgg gagtcaaacc ccgatacggg
     1801 ctacgtaagt tattacgaaa ctcaaaaaat gcaaatttgt aatggccaac ataagttaaa
     1861 aggcgttggg tggacttagt tgcaaacata gcaggacgaa atttcattac cggtagtgaa
     1921 gcaataaaga ttgcaccgca atgaaagtaa cttaagttgg gtttaagtta caacgcggac
     1981 gcgtattagg aatgaacgta aaccacgact tacgaatgtt agttagatta gatctaacaa
     2041 actttaaaag caaagactac acacgaacgc gagtcgactt aacaatatcg ggggtaaaag
     2101 tcgcagcgaa cgttaacttg ggaattagtg cgagtaaacg ggcatgcgag tttttcagcg
     2161 ttcctgtaca acagcgatag tttaatacac atcataccgc atcgttaacg aggcggtagc
     2221 gacatttaga tttggtaagt tatgttgact ttgattaagc gtgcaagcta taaaggagcg
     2281 acttggaacg ctgacgtatg atgacgaaac acgcacggct tccagccact tatcatggaa
     2341 tttacaaact ttcagaacga gtttatcaga ggtcagcagc aaagagaacg cagctaacaa
     2401 atcatcaaaa agaggtcaga tggcggatct ttgatgaaga gctaagttag gaacgaaaga
     2461 caaccatgtg tatacccaag caagaaatag acaaacgcta ccggaaaatg agatggtaaa
     2521 cattgatatg aaaggccaat ccaagagagt tattagagaa atgaatgcac ataaggaagc
     2581 agtcaagacg ccagggctta cagaagtgga aggcgagata cacactggag aagagcggaa
     2641 taagtaagat tttaacgatg agaaagagtg caactcactt ttggtaaagt ttgtaacatg
     2701 gatgatgtca gacgtagcgc agattttgag atttgcaaac tcggctctaa gattgtggat
     2761 aaacggagtg ttccatttag acacttgctt cgcgcacgga agcaaaataa acaagactta
     2821 aaaacaaaat attagaatat acgaaactat caatttctac cgaaattaat ttgaataatt
     2881 aattccaaat gactcatgaa tttacaaata tcgaagaaat taaaatcgga acgtagttca
     2941 gtcttggaac gagatacaac ctgttcgaga acaaaagagt aaaactcaaa ctttcgttca
     3001 cgagggtacc acagtattct tttagaggtt ggatgagaag aagaatccac cgtaacatgg
     3061 aaccatccgt cagaaggcgt agccgtctga aagtggcgag gtttcacggc tacgccgtct
     3121 gcaagtagcg agttgctagc gttaggttct tacgattgct agggggttat tcttacgagt
     3181 gctaaggagt tagtttatta atgttagtgg tagttcgtgg aggttcattc tgactaaact
     3241 gaatcaactg cgactaacat cttaagcaca aactctaacc tcggtcccta accactcgaa
     3301 gcgagtggac gagagtagaa cacctaaaac tgagagatca agtattgaga tcagacaaga
     3361 ttggggaact gtaacagaaa tcatactact acaacacaga accgaacaca aagtttacaa
     3421 tttagaagtg agaagacaat acatacaacg tagtgagtgg agataattag gaatcggtta
     3481 tgtagttcac aactattcca aaagacacga agcgtgtttg tcagatcaag aactttcgaa
     3541 cgatgtgtac aaagtgtagc aaagaaaatt tgcgggcttg aagcgcgcac ggtaacgaaa
     3601 gtgtatcaaa gagccgtaaa ttggagcaag aagtaaaatc taccaagtgg cacttagaga
     3661 atctttaaaa acggaatcga acctttgatt tagaaaagaa caaggcggaa gcgggtttag
     3721 agctgaacaa agagtacaag cgacttttta gctgcgaccc acaatccgga cagcaatgat
     3781 ctaccgcata tcagaacttc cgtaaacaac taaagaatgt agatccagtg aaaggattta
     3841 cgaagagcag atgaaacggt atcgagctgg gtgaatacga acggactgcg aatgatgtgg
     3901 aattcaaccg ggagcaggaa tggcggaagt ccgatcaagc cgtatatagc tgtgaacggc
     3961 ttctcacata actgaatgga agaatatgga aagctgcact aaacgttatt aaagacacaa
     4021 acgaagaaaa tagcacagca acagatcaaa gaagacaata tcggaaaaca gatgatcgag
     4081 aatcgagcgt ctgcaaagcg gatcttggtg aagtatgtgc aagagaaaac acgaaacgtc
     4141 cctagatatg catgaaggtt tcttgtggaa cacgggcctt gtgaagaaag acgctttcat
     4201 cagatgaatc gaaggtcacg tatgaccgag taaagatgaa ggctcttgga gacaagataa
     4261 cctgctgaag aagaagagac tagatgagtt tacgactaag atagcagaca tacgagagta
     4321 aacagaatca gcttgggcag cgagttacac gcatgaacaa aaagaaacat ccgatacgag
     4381 ccatacaagc gcacacctga cctggaggac gtccgtaaac gaattgattc tcagcagaag
     4441 acttagagaa agtgaaagag cgacgattca tccacccgag aagtagcacc catttcgaag
     4501 gaactgaact ttaccgttta gagattggag atcagaatca aactcactga acgagaaaca
     4561 gaagtcgagc taactcaact taggaatgag aagaaggacc acaccgagac ccaagttgca
     4621 gagcgtgttt gacaaacgac aatgcgacga gcaaccacaa cgtagagacc gtttttcggg
     4681 aagaacgggt atctgttgcg aatgatcgag tagtgaccta acacaaactt gttagcaaag
     4741 gaagacaaac ttagaacctt tagtccgaag aaagacaagc ggaatacgaa agttaaacag
     4801 agtcaaatca tcacaagaca gacggcccac tgacaaaaac ttttttagaa tacaaaccgt
     4861 aagaaaagcg acgacgagtt tacctgactt atttactaag agaaagatac ttacttttgg
     4921 aggagaacaa acgaagcgat gcgaattgta agtgtttaga gaacaaaaga acacatacga
     4981 agcgttaggc aatgtgtgct agggtaaaag agatcaaata caaattaaga atacaaagaa
     5041 cgtctaagat cctgtgatcg ctcagacgat gatgttctca cgcttgccct tcgcaagtgg
     5101 aaagggaaag agaaacgcgc ttacggacac gaagaagtat ctacacatgc agacgagaga
     5161 gacagataac agagggaaga gacattccaa cctctgcaaa acttgaaaaa cccagcggag
     5221 atccggagga aagaagattt ccagtcagaa ttctcacttt gatcgaggcg gttacggcaa
     5281 ccacgaagta gctgagcgta tttgcatcag cgatctatcg gctatggatg tgggcgcgga
     5341 ccgaaggaga gaaagaatca actcggttct agaaggaaaa gtaaaatctc ctccgaccaa
     5401 aggattgtcg taacgatccc tggagagatt ccaaaccact tgaaagagaa agggatcggc
     5461 atatttcgga acctttgtat gacggaaacg gaaacaaact gagagtacgg cggctattag
     5521 atgcagatcc ggaaatcgta ttctgcgata agtgaggaaa tgggttcgaa gttcgcggaa
     5581 agcgaatccg gaagttgcca agactacaaa acccgtttga gggacaatga gtccgtgtga
     5641 gtgatcggac aatggaaatt ctacacaatg cgcaaatgca aagacacctg ttgaggttaa
     5701 cgccatgaac aacttgccta gattcctgaa acatacgaag aaatccagga tcagtgagtt
     5761 ctcccggaaa cagttgtagc gatgaacgag ttggactggt atgtttgccg gaatatgaag
     5821 tttcaataca cactttgatt ccgtgctcga aatgaaaacg aggaaccgtt gaagcgggaa
     5881 ttccattcaa gccgggacag atcgagaatt gggcaacgac tggaagatca cacggtgtgc
     5941 acatttgcac atttccgttg ttagttacga gaaccgaaag tgtagtccgg cctttatcag
     6001 cagcgtaatg gacaaaaaca aaacattcac ccattatctg atcaatccac aatattttag
     6061 taaagtaata gaccttcgga gcgcagagaa gtagttggat aatatgagaa aatgaaatat
     6121 acgcactatt cttgtgtttt ttgcgggtgt tgtttttctt gttctcctag cgaagaacaa
     6181 atttgcggga ggtattcagt atttaggcgg tttaatccga agagaagaag aatttcaaga
     6241 agatcggttt gacatgcaga gaacgttgcg aagagagact gtgacagaaa ctcttgaact
     6301 gaaagaagga attaagagaa ggatggaact actcttgtat atctttctac cccaagaatc
     6361 tctcaattca ttcaaagagg cctacaacat tccttctaaa atatgacgca atgaaagcct
     6421 gggttgaaaa gttttgaagc cggtaaaggc atggtttgtg aatacgatct tttgtttaaa
     6481 gacaagatcg tgtacgtata aattgaacct ttggacgcta gtataagaga tgtaatgatg
     6541 gttatagcct caaaggtata cgttatcaga gtatatcttc gcaaagaagt caagctggaa
     6601 attgacatta gaaaacagtc atgtaattag ttttttacga ttttaataga accgaaaagg
     6661 tagatttgga ggctttcgat cgacgctttt ttgaatcact gtccgatctt agtccggaag
     6721 aggagcaagc attttaggat ttttgaagta gtcatccgaa agaaataccg ctgaaaatgg
     6781 cgggcttcga gatgttattg tttagcaaga aatgaacaaa gattgtcatt gaaagaagaa
     6841 acgaatagaa ccttagaatt acgactgcga aagctgatac gagtgaaatc tgcggcgcaa
     6901 catgttcttt ctcttgattg ttgtggaata tacgaataat ttaaatagtt gcgatgcaga
     6961 ttgaagcgag agcgcggtgc gcgttaggcg aattcgcccc taacccctaa caaactaaaa
     7021 ctaaccactt gcgaagcgga atgaaataaa cacgaactta tacgaatggt ttaggttagg
     7081 attagactac aactttaaaa caaagactac acagcgaacg cgagctacga cttaaaacaa
     7141 tatcgggtaa gaagtgggcg aacgtgaaac ttggggactt agtgcgagta aaagcgggca
     7201 tgcgagtttt ttcagcgtct tacaaacagc gtggtaatca catataccgc aatcgttacg
     7261 agtgcggagc gacattagat tttggtaatg atggattgat cggcttaagc gtgcaaggcc
     7321 ttaaaaggag cgacataggt aggaacgctt acgtatgata cgaacaccac ggcttcccag
     7381 ccccttcatt gaattacaac ttcagaacga gtttaatcag ggtcaaggca gcagagaacg
     7441 caagtaaaca atcatcaaaa gagtcagatg gagatcttga tgaaagagct aatttaggaa
     7501 cgtggacaag cccttgttta tcccaagcag aaaatagaca aaagcctacc gaaagacgag
     7561 cacggtaaca ttgatatgga ataggcagat ccagagaatt tattagagaa atggaatgca
     7621 cataaggaag cgctgtctct tcaaaccctg acgcttgaag aaatgaagga ggaagtaagc
     7681 agagctggag aaagagcgca atagaagtaa gatttaacga cgtggaaaga gtgcaacgtc
     7741 aagttttggt agtttgtaac aggactgatg gggacgttag cgcagagttt tgggatttgc
     7801 aaacgacggc tctaagatgg tggtataaag ccgggttttt cacttagaca cttgttctcg
     7861 gcgcccggac taaagtaacg agagtaaaga acaacaaata cgcggtcgct tcgaggtggt
     7921 tagtggttag ttcgttagat gttagtgtta gtagtcaagc ttcttctgat cgaattacga
     7981 atcaactggc gactaaattt cgaagagtca aggttcttct gagagaacga taacagctta
     8041 cttgtagtta tgaaaatgat acaaagcttt cacagttact aaaacgcgaa tcaaactatc
     8101 aacaacattc gagagtagga ggaagactac gaatacatag cgattgaaaa attcaaatcg
     8161 agacgtagtt aaatctggaa cgagaataca aaacttgtcg agaacaagag agtgacagag
     8221 cttttcgtac acgagtacca cagttatctt ttttagagtt ggactgcgaa gagaagaaaa
     8281 tcacgtaaca tggaatcacc ccattcagaa gcgtacgcct tctgaaagtg cgagggtttc
     8341 gacggctaac gccgtctcaa gtagcgagtt gctagggtta gtgcttacga gttgctaggg
     8401 gttagttcta cgattgctag ggttgtttgt tagatgttag tgttagtagt ggaggattca
     8461 ttccgatacg aataacaact tacttgtgtt aggtgaaaag gatgaagaaa actccgttta
     8521 caaaacacta accactaacc actagcgaac taacatctcg aaagcaacaa accctaacct
     8581 cgtcccaacc actcgaagcg acgtggacga gagtagagac ctaactggag accaaatatt
     8641 gagatcggaa cggtaagttg gaactgttaa cggaaatata ctactacaaa cagcaaccga
     8701 caaagtttac aatttagaag tagaaggaca aatcatacgt atgtagtggt ggagatcatt
     8761 aggaatcggt tatgtagttc ataactattc caaagaacac gaagcagtgt tggtcagatc
     8821 agaaactgcc tcgaacgacg tgtacaaagt agcaaaagaa tttagcgggg cttgaaggca
     8881 ggactgtacg aagtgtatca aaatagccgg taaattggaa gcagtaagaa tttttctaaa
     8941 tctacaatag cactatagag aatcttaaaa acgaatcgaa cgctgttgag tagaaaaaga
     9001 acaaggcgga agcgggctta gagtgaacaa aagacgtaac acgacttttt agctgcgcga
     9061 tccacaaatc cggacagcat gatctacggg catatcagaa caatcgaaac aactaaagaa
     9121 tgtaatccag tgaaaaggat ttacgaagag cagcagattg aacggtaatc gagctggagt
     9181 gaaatacgaa cggatgcgat catgatttga ttcaaaacgg agcaggaaat ggcggtaagt
     9241 ccgattcagc gtatatagct ggaacggctt ctcacataac tgaatgaaga gcatggaaag
     9301 ctgactaacg ttaattaaag acacgaacga gaaaatagca cagcacaaga tcaagaagga
     9361 caatatcgga aaaacagatg atcgagagat cggacgtgca aaagcggatc tgtgaagtat
     9421 gtgcaaagaa acacgaaacg atataagata ttagctgaag ttcttgtgtg gaacacggcc
     9481 ttgtgaagaa acgacgcttt caatcagaat gaatcggaag tgacgtacaa cacgaaaaag
     9541 aaaaaggcgt ttgcagacaa gatactgctg gaacgaagaa gagactggat gagtttacga
     9601 ctaagatagc gacatacgag taaaaacgat cagcttgagg cagcgagtta cacgcagtga
     9661 acaaagacca tccgaacgag ccatacaagc gacaccagat ttgaaaagac tcgtaacgac
     9721 atgatttctc agcagaagac tttagagaaa gaaagagcga cgatcatcaa ccgagaagta
     9781 gcaccatttt cgaaggaacc tgaacttcac cgtttagaga aattggggaa tcaaaactca
     9841 ctgaacgaga aacggcaaga tcgagctaac tcaactttag gaatgagaag aaagacacac
     9901 gagacccaag ttgcagcgtt gtttgacaaa gacaatgcga agttacacag ctcattagag
     9961 gacatagact taagaggatt cgaaaaccga tgacagtatc tacgacacaa agtagatttt
    10021 gaaacgagac gtattcacgt tgagatctaa agacaaccca gcgaccaaac aattgagctg
    10081 gggaaggcaa aacgtatcag aaacgtaaac aacgaaacgg gcgaagtaaa ctttgaagag
    10141 aatacaaaac ctggagtgaa aagaagaaaa tcagcgtaac tgacagcggc cagatcaaaa
    10201 cagaaactac gtgggaccaa acatattgga aacctgaaga aagtgtgaaa gtgtttgatg
    10261 cgaacgggaa attcctaacg acactgagtg tgagaaaaac tgcgactgta gaaacaaatc
    10321 cgaacgagaa agtgacgatt aaaccgaacg aaccaaaggt gagatcgtca agaacgcttg
    10381 aattgaagtg gaagaatcta attggcaaac aacaacttaa cttcgaaaga gagattgtct
    10441 aagttcaaca cattagacga aatagaagta aacgaaacgt tacgtaaaag agcagtggta
    10501 acagagaacg ggtaaaaact aaaaacacga aagagaaggt gacgttcttt acattacaaa
    10561 atgagaatgg aaagagtgaa ggattttctt ttgagaaaga aacagcggtt acaaagacgc
    10621 caaaggaaac cgattaaacg attgaaatgt tcagtacaat cggaaggacg gtagcagaag
    10681 acacacaaaa cgttttgacc gatttggaaa cgaaatccct gatcaagaca cgccgcgaaa
    10741 ctatcgacgt atgcagaaaa tccaaagatt atcagacaga aatagctcag atattcaaag
    10801 agaaaatatt caaccgagac gtgacagcga cggcaattga gagaaataca atgggaattc
    10861 gagtttagtc agtttgccaa cgacggcttt atgaacatca gttcgttgac gcagacccag
    10921 agagatcagt cttatttagg tcaaaaaaca aggatggaaa ccagtgttgt attcgttgcc
    10981 tggaagtagg ctgggagtgt tggatgaaag tgcttgtcag tctcacggcc cggcgaccgt
    11041 cttagcgtcg ttaggtttca agatgaatcc ggaacaaatc aaccaaacgg aaagttgagc
    11101 gtgatatgac ccgtagtggc agcagaagcg cggccaagcc ttgccgcacc aaaccagctt
    11161 ccgagatgtc gattcaagag attttcttag tggttaaacc attagggttt tgaatccacc
    11221 ggaaacgagg gcgcttgatt gcaagcgacc taacagaccg gaacgcgccg gtgagaagaa
    11281 atatattggg cagacggaat agaacaaagc ggagcggata caacacagaa ttagagattt
    11341 caaattaaat tcaagaagaa catttgatgc ttggatacta aacaattaga aaaggaatag
    11401 tggtgtcgga agctgaattt acagcgggcc ggtcacgtag ctacctttat cggaaaagac
    11461 agggatgggt tggtattcaa tgattcgtat gagatgcaaa tacgaaatat gcaagccgtg
    11521 acggaaagat ggaaccatta caagttccaa gactaacgca cttggttacg gatatgtgat
    11581 taaaaagtct ggaaatgcaa tgctgagacg gacgagaaga cgtatttgaa agattcaaca
    11641 cttcgtatcc tggactaaaa agcagcaagg aagtactttc cactcgatcc aatcacttga
    11701 ataatgtaaa gaacgcacag tgatgagaag aaacgccaag aatcgaacaa aagttgaatg
    11761 agtgccgtat aaaaacttag agacaacgaa ggaagaggta gaaagaattc aaaacaatgg
    11821 ggttaaaatt gaaatctaga aaattaaaat atacgaaact attaatgatt gttaggggtt
    11881 tgggttgttt gcggcccctg tttttctcag gtgtgaagta tatgaagatt gtttttctaa
    11941 gaagaacaat gcgatttaaa gaacttgaac aagaaacaac gtggggaagc agtcagatgg
    12001 tagattttat tccattggag caaagttcca gcgggcgaat gaacggcaga catctttatt
    12061 tagagataga ccgccggagt ttgtagtcag taagtaagtt aaaatcaaac acacaatcat
    12121 tgggcacgac acagtgtctt ttttaacgcg tacaatgttc aagtggcagc gggacatttt
    12181 ggtgtgaagt gtgttccggg tgttgggatg gggaagtagt agttggtctg atgggatgta
    12241 gaaacaaaaa ctacttctat atattaccgg gacaccaata tacagaaaag actttataat
    12301 cttactcccg tccctcagag atgtagttca ctatttacct tccaggagag ataggtttcg
    12361 cagatcggag gaaggatatt tatcaaagtt ggatattttg gtaaacaatg cggtgaattg
    12421 agtgcatagc cggtaccaaa aaagatcgaa tccaacctta caaaagaaat tttgaaagaa
    12481 atgaaaggga tgaaggaaga gaggggtaga ctttgattct cgttgcgatt aaaatcaagt
    12541 ctgtcatcga ggaaaagaaa acaaagaaca cacctgcatt gcagagattg tgaactttaa
    12601 aagatgaggc tttttacaag aaggcactct ccgggactga gtaggaagaa taacacttcg
    12661 agatgttatt gtttagtagc aagtaaatga acaaggatgt cattgaaaga aacgaataga
    12721 acttgaatta cgactgcgaa agcgatcgaa gtggaaatcc tgcggcgcac atgttctttc
    12781 tatgactgtt ttggaatata cgaagaattt aaaatgtgtt gcgatgcaga ttgaagcgaa
    12841 gagcgcgttt tctcgaagcg aaagcggaga gaaattcgcc cctaacccct agcaaaacta
    12901 aaaccaacca cttgcgaagc ggaatgaagt aaacacgaac tttacgaatg gtttaggatt
    12961 agacttagat tacaacttta aaagcaaaga atacacagcg aacgcagcta cgaccttaaa
    13021 caaatatcgg gggtaagaag tgcgcaacgt caacttgggg attagtgcga gtaaaaagcg
    13081 gcatgccgag tttttcagcg tctttacaac agcgatggta atacacatat accgcaatcg
    13141 ttacgaggag cggaagcgac aattagattt tggtaatgat ggattgatcg gcttaagcgt
    13201 gcaaggcctt aaaggagcga cgataggaac gctgacgtat gataacgaaa caccccacgg
    13261 cttccagccc tatcattgaa ttaccaactt tcagaacgag tttaatcagg gtcaatcaga
    13321 gagaacgcag ctaacaatca tcaaagagtc atgggagatc ttgatgaaag agctaagttt
    13381 aggaacgaag atgacaaagc attgtttacc aagcggaaat agacaaagcg ctaccgaaag
    13441 aagagcacgt aaacattgat atggataagg cagatccaga gaaattatta gaaagtggaa
    13501 tgcacataag gaagcgctgt ctcaaacccc tgacggcttg agaaatggaa ggagagaagt
    13561 aagcagaagc tgagaaagaa gtggaaaata gaagtaaagt ttaacgatgg aaagagtgca
    13621 acatctacgt ttggtaagtt gttaacagga ctgatgggga cgtagcgcag agttttggat
    13681 ttgcaaacga cggatctaag atggtgatta aagccggttt tttcacttag acacttgctt
    13741 tgcgcccgga agcaaaatat acaagattaa aaaacaagaa tattagatat atacggaaat
    13801 atcattctac cgaaattaat ttgaatgagg attaattcca atgactatga atttacaaaa
    13861 atatcgaaga aattaaaaat cggagacgta gttcagtctt ggacgagaat acaaactgtt
    13921 tcgagaacaa gagagtgaca gagacttttg tacacgatac cacagttatt ctttttagag
    13981 tggatggaga agaagaagaa tccacgtaac atgaatcacc cattcagaag gcgttacgcc
    14041 tctgaaagtg gcgagggttt cgacggctaa cgccgtctca agtagcgagt tgctagtggt
    14101 ttagtgctta cgagtgtagg gttagttctt acgagttgta ggttagtttg ttagatgtta
    14161 gtgttatagt gagagattct tccgatacga taaacaactt acttgtgtgt tagtgaaaag
    14221 gatgaagaaa ctccgtttac aaacactaac cactaaccaa ctagcgacta acatctcgaa
    14281 agccaaaccc taccccgccc taaccacact cgaagcgagt gggtgaaagt agaagaccta
    14341 aaactgagag atcaaagttt gagatcagac ggaagttgtg gaactgtaac gggaattact
    14401 aatacaacac agagccgaca aaaagtttac aattagaagt agaagacaat attacatacg
    14461 tagtggtgga gatacattag gaaatcggtt atgtagttca taactattcc aaagaacacg
    14521 aagcatgttt gtcagatcaa gaaactttcg aacgacgtgt acaaaagtag caaaagaatt
    14581 tgggcttgaa ggcggcacgg ggtacgaaga atgtatcaag aagccgtaaa attggagcaa
    14641 gaagtaaaat ctaccaatgc acttagagaa tctttaaaaa cgaagaatcg aacgctttga
    14701 atttagaaaa gaacaagcag aagcggctta gagtgaacaa aaagacgtaa cagtgacttt
    14761 tttagctgcg attccacaag cggacagcaa atgatctacc gggcatatca agaattcgta
    14821 aacaacaaga aacgttgatc catgaaaaga ttacgaaaag aaacagatga aaaacggtat
    14881 cgagcgggtg aatacgaacc ggactgcgaa tgattggaat tccaaccgga gcaggaatgg
    14941 gcggaagtcc gatcaaggct atatagctgg aacggcttct cacataacag gaatagaagc
    15001 atggaaagct gactaacgtt attaaagaca acgaacgaga aatagcacca gcacaagatc
    15061 aaagaagaca atatcggaaa acagatgatc gagagatcgg agcgtgcaaa agcggatttg
    15121 taagtatgtg caagagaaca cggaaacgat cctagatatg ctgagttctt tgtggaacac
    15181 gcctgtgaga aagacgcttt tcaatcagaa tgaatcgaaa gtgaactaca acgaaaaaga
    15241 aaaggcgttt gcatacaata tatgctgacg aagaagagac tggatgagtt tacgactaat
    15301 agatagcagg acatacgagg taaaacagaa tcagcttgag gcagcgagtt acacgcagtg
    15361 gaacaaaagc catcctaacg agccatacaa tgcgcacacc agatttgaaa gacgtcgtaa
    15421 cgacatgatt tctcagcaga gactttagag aaaggaaagc gacagatcat caaccgagag
    15481 tagcaccatt ttcgtaagaa cctgaacttc acgcgtttag agaaattgga agatcaaact
    15541 cactgaacga gaaacagaag agatcgagca taactcaact taggaatgag aagaagacaa
    15601 cacgagaccc aaagttgcac gttgtttgac aaaagacaat gcgaagtaca cagctcatga
    15661 gaaacatata gactaaaaga attcgaacga tgacagtatc tacgaccacc aaagtagatt
    15721 tgaaacacga gacgattcac aagttgagat ctaagacaac gcagcgacaa acaatatgag
    15781 ctggaaggca aaacgtatca gagaacgtaa caacgaaacg ggcgaagtaa actttgaaga
    15841 gaatacaaac ctggagttaa aagaagagat cagcgtaact gacagcgggc agatcaacag
    15901 aataacgtgg aacaacgtat tttggtaaac ctgaagaaag tgtgaaagtg tttgatgcaa
    15961 atggaaaatt ctaactgaac tgagtggaac caaacctgcg acttagaaac gaatccgaat
    16021 gaaaaagtaa cgatcaaacg aacgaaccaa aagggtgaga atttcaagaa cgacttgaac
    16081 gagtgaagaa tctaattgca aacaaacaac ttaacttcga aagagagatt gtctagatca
    16141 cacattagac gaaatagaag taaacggcaa actttacgta aaagagacta gtaggtaaca
    16201 gagaacgtaa aaactaaaaa acacgaaaga gaaagtgaca cgttctttac attaccaaaa
    16261 tgagaatgga aagagtgaga gaatttcatt tgaaagtgta aacagcggtt tacaaagacc
    16321 caaagggaac cgattaagac gattgaaatg gttcaggtac aatcggaagg aacatgtagc
    16381 agaagacaca aaacgttttg atcgaatgga aacgaaatcc ctgatcagga tcacgccgga
    16441 aattacccta cgtttgcaga aaatcctagt attatcagga cagaatgact caaatatcag
    16501 agagaagaat attcaaccgg agcgtgacag cgacgcaatt tgatgagtta caacggaaag
    16561 acctgagctt gtgcgaattg cgaaacaacg gtttcatgaa tattacactc ctgacgcaga
    16621 cgcagagagg tcattcgtat ttaggacaga cgaacaagga ggaaagcctg tgttgtattc
    16681 gatttacctt cgtaacagag atggagacgt aaaaagacag tagcgcctgc agtctcacga
    16741 gaccggcaat ggtgatgccg cttcgggttt caagatgact caagaacaga tcaatcaata
    16801 cggaaagctg aacgtgatga caaccgcctc atggcggaag cggccaatgt tacctggtaa
    16861 accgagccgt ctcagatggt acttgagcaa cagcagctat ggtgtatcac gatgggtttt
    16921 gacataccga agacggttct ttgattgcaa tggcaagtag caaagcgccg aaagctccga
    16981 acatagactt tatgaagatg aaccggaaaa tatacgaaag gcaaagaaac attacgatga
    17041 agtagcgtta ccggaattca aaaaacaatt tcaaaaagaa cacttgattc cttggatcaa
    17101 gagaagctcg gctaagagaa gtagtagtag ttggcggtta agttgcggga cctagatcat
    17161 ctatcacgat tacaggggta gtgacaacgg tttcgtaacg gaagagtctt ttggagacgc
    17221 gagtaccgga tagcgagcca cgacgaaagt cgaaccatta caagtttaaa ttgtcttggg
    17281 atacggatct actctgaacc gaatgggcag aaccacattg actgagacgg aaagaaaagg
    17341 tgtgtggaag atgttacttc gtatcctggt ttttttgaaa agcaacaagc gacctctttc
    17401 ccgcttcgat tgagtcttgg aaaaaatcgt taagaataca acacgaaaag aagagagaat
    17461 gaatcgaatc ggaagttgga agaacaaaga gaaaaagttt ggagactaca aaagaagaag
    17521 tggaaagaat agcaaacaat ggagcaatat atgaaaccgg caaattaaaa cattacaata
    17581 ctgatacttt tagggattgg ctctctttat ccctttgttt tgtcaagtgg aagaatatga
    17641 ggattgtttt tcaaaaaaga gcaacgcgga tttgaagaac ttgaaacaag aaacagaaag
    17701 gaaattctgt tgaaaggtgt gttctatacc gatctcagcc aataaccgcg gcaaaggtat
    17761 ggattggcca acgtccttta aaccacacaa gtcagtctta agtctcgcct aaaaacatga
    17821 gcaaaatgaa tgggcaaaga aaacatgtgc atgaatgcat accggttcag agcgatactt
    17881 acgaagaaac aaaatggtgc gaagtgttcg ggactggaat tggaagtagt agttggactg
    17941 atcgatatta aaaacaaaaa ctacttctac attcttcccg gcgcaaagga cttagaaaaa
    18001 ctttcgaagc gttattcccc catcggagtt gtagtccatt ttttacttcc cgagcgacgg
    18061 atacttctca agccggatga acgatgctac tatctcatgt atcttacttt ggaaaacaat
    18121 cggtgaaatg aattcaaacc cggataaaaa gatcgaaatc caaccttaca aagaaaattt
    18181 aagaaatgaa agggattgaa gtaagtagag gagcgagacg ttggttctag tagcgattga
    18241 aattaaatcc gtaatcgaag gaaagaaaac aaagaacata cttgtattgc gagattgtaa
    18301 tttcaaagac gatggtttta caaaaagcaa cttgagagat tgagaataga catgagagaa
    18361 ctttaatata ttagaaacaa gatagcagag actttttaga gtgagagaac ccttcctttg
    18421 cgatatgcaa aaagggaaat gatgaaagac gatgaaaaaa agaattttac tgatggttgt
    18481 gtttattgtc gtgcttacgg cgtgtgacga tggtaagaaa gatgcttaga cggagaactt
    18541 atttatattt cttttttttt tttcggtttt aatattaaag gggggggact tttttttttt
    18601 tttcccgaaa aaatgctcat gtgatgtaaa atgcacgttg ttgacggttt aaatacacag
    18661 gtaagtaatc acatgcatta ataaaagaaa aaggtccacg ctcctccctc acagcaaagc
    18721 aagccaaaaa gaccctccca aggtaatgcg gatggggtgg gggagggaga acagcattga
    18781 atgaaattac ctttttagac gataattttg gcggcgaatc cagactgtaa agtaagtatg
    18841 tgaaattagc gagtgcactt acctatatgg attgaccttt tgatgcaaaa actgggcagg
    18901 taagcgggag ccccaacgac gataatccat tactactttg agttcatata cgataacgtc
    18961 agtctaaatg gtaaacactg tggcaaccgc ttaaatgagt agagaaatta gtgggagctg
    19021 tagataactt tgtagcttct cttgtatctc caggctcgat atacctgtcc aatgtagtcg
    19081 agtaaaaaaa tccgtacttt ggatgaatgt attaataatt acgcgtgtgg ttattgaatt
    19141 gatcctaata aaagaactcg tttcctttga ctcgttttca gaatctgtat accccaaaaa
    19201 aaaggccctt ttttaaagaa gcgggttaag ggtgtttttg cttgataatg attttgaaat
    19261 gttaaaaaac gggaacttta aataaagaga aaacatatag aatattagta aaaaataact
    19321 ctcaaggact tgatggagtt taaaacgaga gtacttttta agtgtgaaaa ttcaagttaa
    19381 cccttctttg gaattgagtc agagagaatg aaatgaaaga aggtttttgt gttggtgaag
    19441 gaagcagtaa aagccttaca acggccagaa atgtatgtgg aagtggtttg gaatccaagt
    19501 atcgtgcatt tactttgatt cagagaaaga atctttggta aaagtttaag ctgtatccag
    19561 aagatttgga acggctgagg atgtcctacc atatcttccg aagtgagttc aagtaaccct
    19621 tcttgaagtt gcagtagaga acgagaggta atgaaatgaa agaatagtta catgttggtg
    19681 agcagtaaga aacaaagtta acgggccaaa agatgtatgt agatatacct tggaatccag
    19741 aagttacgtg tgtgtattga accctgaaaa aataaacttg taaaagtgaa gtttccccag
    19801 aggattgtgg agaagtagag gaactacttt tcaagcgagt gttaaagata tatttagtaa
    19861 aatgtaatat tgcaatgtaa aagattaaca gaattgccgg tgtgaatacc gggttttttg
    19921 gctttggatg cgagagtttc cgactttaaa tgtttataat tataagttta aataaatagt
    19981 aaatttttaa tgaattagaa tataaaagta tattagagaa tgacaatgat gtttttgctt
    20041 tagaatgaag tagtaaaaac gagtttgaag ttttcattat tgttagaatt tagtttagaa
    20101 agatcaatat atagcaatga atgaaaaccg tgcaccgggg tgcacagttt ttaaaaataa
    20161 cgaacaaaga acaaattttc ggaggacaac gaatagaacc ttgaatttac gactaccgga
    20221 aagcgatcga agtgaaatcc tgcgcgccgc acatgttctt tctatgatgt ttattagaat
    20281 atacgaagaa gttgaaatgt tgcgatgcag attgaaacag agcgcggttc gcgttagcga
    20341 attcgctaac cccttagcaa ctaaacctaa ctcctgcgaa gcggaatgaa cgtaaacacg
    20401 actttacgaa tggttttagg cattaggatt agactacaac ttgtaaaagc aaagactaca
    20461 cagcgggaac gcgagatacg acttaaacaa tatcgggggg aagaagtggg cgaacgcaac
    20521 taggaatatc cgcaagcaag aacgggcatg cgagttgccg catatcctac aacaacaacg
    20581 acggcggaga gagagtagag attccgcaaa ggactgagaa ggccaggagc tacattagat
    20641 tttggtaatg atggcttgat gaacctgcat ccacaggact gaaaggagcg acatgccaat
    20701 atcagctaca tacaaacaca catggtttga agatctgacg ctcaacagta actttcagaa
    20761 cgaagtttaa ccaggactga tcgcagaaca tttcacgaga atttaaaaaa caacagatga
    20821 aattcttgaa accgcaggtc ggacgggatc aatatggctt gtattcccaa ggcagagtcg
    20881 accaagctta ccaagagacg gtaaagcgtg gaatcgacat ggagaaagcg gatccgagta
    20941 aacttcttgc gaagtgggat cattacaaaa acagcattcc gggaacgaga tagcatcaag
    21001 atctgaaaga acaagtgacg aagccaacga gaagatgcag gagtgaagat tcatttaacg
    21061 aggtaaaagt gcgtcgtcta cctttggtaa gtttgtaaac cgggactaat cggagacgta
    21121 gctcagagtt ttgatttgcc aacgacggaa gtaagatggt agacaaagac ggtgttttta
    21181 gactgaatac ttgttttggc ccatggaagc gtactcaacc taacgggata caaggcgatt
    21241 gtcagcttga gatccgggac gtagtagtga cgttaaacga aaagacggta agtggagatt
    21301 ccgtagaatc acgaagacgt ttgtgcacga tgtgaatctc gatccacgaa tgtgaactac
    21361 gaaaacgatt ctaaatcaaa actacttgga atatcctttc gcgattcaga agacagaagc
    21421 gtaagacttt cgtaggcggt gacacagaat cctcacaaac tctaacccct aatttcctcg
    21481 ccccaaccac tcgaagcgaa tatattgaag gtggaagact tgagacggga gacagaagtg
    21541 tcttacgttt tgcgtattcg gaattcactc gtatcaagtt ccgtgtcttc ttctaaaaag
    21601 ccgttgacaa gcggtgcgtt tgcgggttct aagtatgcgt ctaacaacgt tttacgaatg
    21661 actgagaacg agagacgagg aacgctcggt attgtgggag tggaagaaga aatttcttaa
    21721 cagaaggtta cacatcaggt tggaagggaa tcacaactac tttgttaaaa gcgaaggatt
    21781 ctggctatat ggttacataa ctacacgaac aagttcaagt gttttggatg gtaaggtata
    21841 ttatcagaag ataatacgaa aatactaaat tctgcaaatt caaagacaaa ttcgggcttt
    21901 gaacgagatc aaaatttgat ttatgccggt acgaagttga agaacttatt ggaactgatg
    21961 agaaaggtgt agctcatttt caatcgcgag cagaacaaat acgattgaaa gaagatcttt
    22021 attttaaaaa acaatatggc aaggtagaga tcaacaagtc agcatttgaa tgcaagaaat
    22081 ccaacgaagc atagtaacct tatgtctaaa aaaaacagtc atagctgaat taaaaagtac
    22141 cgccgactat aactcatttg tcgaatgtgt aggcgaaccg tgaatttggc agaaatatga
    22201 cgaatggaag tccgaggttt aaatttgcgt aaagatgcga acggtcagcg atatacacga
    22261 gacgaagaat gaactaacgt tgagatcgaa ccgaaatgcg ttacaaaggt aagatgtgtt
    22321 gcgaagatat agaaaactca aagaagaagc tcaatcaagt atccagagaa cagactttgt
    22381 aagaaatatg acaagagaat ccgaatgaat acaagcttgg gattgcagaa cgatcaatac
    22441 ggaagaccgt aaggcgtatt tacgagacgt tgcagtttgt caatcgaccg tgattgcaga
    22501 acacgacata acaacgtaaa cgaggtggcg aagtgctaac atatgagaga ctttgctctt
    22561 ctctggttgt aaaaacttcg catttaagta ttaaagataa ttctcaagca ctgatgggtc
    22621 gggtttaaca gtccagaaaa tataattgaa ttgaacccaa tgaaatagag cccagttcaa
    22681 tgacagatct tcgaatttac gaaaagacaa tagacaagaa tgtctgttaa gttcggtggt
    22741 aaatatgctg cgagcatcgg gcacgactcg gattacagga tattgaagac aatggagagg
    22801 ctggattcat gattaacgat cttggagatc gaacaagtta caaaagcgcg cccgtgacag
    22861 atgtcgcgcc tgtcttatcc aatcacaaat ccaaataata ggaattaact acggatatcc
    22921 atacagaata tacatagaac aattctccgt ctgtggttca tccgttgaga agatagttct
    22981 tccagtagca tttggaacag attaaaaagt ttttaaattc gatttcttta aggagtatta
    23041 atgaaaatga aatatgcaaa aatgcaaatt ctacttttga tttttctttt ttccgcaaga
    23101 tctttggagc caggaaagaa attcttcggt ccggattgta ttacagaaaa gataatcttc
    23161 tcttgaagat attgaaaacg atgaaagacg atgaattctg aaacaaacat tttacggata
    23221 cgaacattag tacgtttgag tcttggtcgt tgcttgggct tacttggcta cgtccatcta
    23281 cgatccaaaa ggaaagaagc ttatgattca tgaagccaaa cgaaagaaaa agaaaaaaag
    23341 cgtttcggac tgacagaatc ttcgccgaca catcatttta ctacacacct tatgcttaaa
    23401 gaaggaaaag atattcaccg atacgaaccg agaatcggaa ataaattttg tgagcaatat
    23461 cgatctctta atatttgaag aagaaaggtt aatcgtttta tatcttccag taaacaaaca
    23521 gcacaatggt ttttgggaac gaaaccgacc aaggatatac gatttactat ttaattcccg
    23581 gaaatgcata gtccaatcaa gccgagtaac ttttgattgt gagatctttg gttgtatcaa
    23641 agcagaagtt acttaaatga ttcggttagg gtatcaaaaa gatgaaatcc caaattttta
    23701 taatactttg agatgctccg atattcgaat gttgtacaga aaatcatgat gcgatctaaa
    23761 ttatcaagcg tatggacgaa gtaaagaaaa gacatacttg tatcactgat attcgaacgt
    23821 gcggagagga aaagaatatc agtaattccg aagtaaacca tagttgttca ttgaaagaag
    23881 acgaatagaa cttgattacg actgcggaag catcgaagtg gataatctgc gcgcaacatg
    23941 ttcaaatcta tactgttttg gaatatacga agaagttgaa atgttgcgat gcgatttagc
    24001 gaagaagcgc ggttcccgtt agcgaattcg cccctacacc ctaacaacta aaacctaacc
    24061 actgcaagcg accccatgaa tctcaactcg aaacttacaa cggataggac tgcccctaat
    24121 taacttcaaa gcgagactac acagcaaact caagctacga ctttacaata tcggtgtaag
    24181 atgcgaacca agttaggaat atcgcaagca agaacgggca tgcgattgcg tccgtatcct
    24241 acaacacaca acgacgcgga gaaagcgtaa gatccgcaaa gatgagaggc caaggagcta
    24301 cattagattc ggtatgatgg cttgatgaac ctgagcatcc aacggatgaa agcagcgaca
    24361 gtagccaata tcagctacaa taacaaaaca cacatggttt gagatctgac gctcaacagt
    24421 aacttcgaag aaatataacc aggactgatc gcagaacact tctcacagaa tttaaaaaac
    24481 aacagatgca ttcttgaaac cgcatggtcg ggacgaggat cataatggct tgtatcccac
    24541 gcagagtcga cccatagctg ttaccaagat acggttaaag ttggatcgac atggagaagc
    24601 ggatcccgag aaacttcttg acgaagtgga tcattaccaa aaacagcatg ccgacacgag
    24661 gatagcatca agatctggga aataacaagt gacgaaagcc gggagaagat gcaagagtga
    24721 gaattcgatt aacaagttaa aaagtgctgt cgctcatacc tttgtaaagt tttgtaaccc
    24781 gactaacgat ggagcagata gctcaaagtt ggatttgcaa acgacgagga atagggagtg
    24841 acttataagt acggttatag actgaaactt gtttgggcac atcttgtagg ccggtacttc
    24901 accacctaac gccggttgaa aggcgcattc gttcagcttg aattggtagt ggacgttaac
    24961 gaaggagacc ggtaagttgc gaatccgtaa atagaatctt tagcacgttt tttaaatttc
    25021 ttctacgaaa acgacttcta acatcaaact actttaggat cattccttcg cgattcgatg
    25081 agacagaagc ggtagagagc gtttcgtgta gcgcgtacac agaatccctc acaaacatct
    25141 aaaaccctaa ttcctcgtcc cttaaccact tcgaagcgag gtgacgatta gtatgaaaga
    25201 cctagaaaac tgcgatcatg gtagtatata agatcagacg aagttgggga gacttaacag
    25261 gaattatact actaccacac taagaagccg acaaaagttt accaatatta gaatttagaa
    25321 aggacaatca tatcatacgt agtggtaata cattagaatc gttatggtga ttcacactat
    25381 gcattatatc agtgttggta ttatatattt cgagacacgc tggacctaaa gtagcaaaag
    25441 aatcttggga gttgaaggcg gcacggttat aaacgaagtt taatcaaaga cccgtaagaa
    25501 agtgagacaa gaaagtaaaa tctaaccaat cgcatcttag aggaatcttt aaaaacgcga
    25561 atcgaagctt gatttagaat agacaaggcg gcattctgaa caaaaacaac agcgattatc
    25621 cgggacagca atgactctac cgttttttta aagaattaga ttccagtgca aaggaggatt
    25681 acgaaagaag caatgaaaac attcgagctg ggtgttatga atagattgga attgcaaatc
    25741 ggcaggcaat gggcgaagtc cgatcaagcg tatatagcgg aacgcttctc aatataatgg
    25801 atacaggaag ctgactaacg ttattaaaca caacagaaaa tagcacagca caaatcaaaa
    25861 aacaactatc ggaaacagtt atctagagat ttaacggatc ttgtgaagta tctgcaagaa
    25921 aacacggaaa catcctagag tagctaagtt ctttgtggaa ccgccttgaa gaaagagctt
    25981 tcaattcaga atgaatcgaa ggtcagtatg aacagaagca tgaagagctc tggagattat
    26041 ctggaacgaa agacgggatg agtttacgac tagatagcag acatacgagt ttattgcagc
    26101 gagtaccacg cagatgaaac aaaaacatcg agtacgagcc atacaagcgc acactgacct
    26161 tgagagaacg tctccgtaaa cgacgattgc attgttcttc gagcagttga ctttagagaa
    26221 ggagggtgaa gagcgtttca tcatcaaccg aaagtaagca ccattttcga acggaaccta
    26281 aatcaccgtt agagaaattg ggagaatcaa ctcactgaac gagaacagaa gtcgagctaa
    26341 acctaactat tagaagacac acgaagaccc aatttcttta caaagacaat gcgacgatca
    26401 cacaaggtag agactgtttt cggaaatttt catgagtcag agtagaccaa ccacaaaaac
    26461 tatgttagtt attcaaacta tagaacctta atccgaaaag gacaagcagt gagaagctta
    26521 acaagagttc aaagcgatcc aagacagaac gcccaacgta taaaatttag aatacaagcc
    26581 gtaagaaaag caagaaaggt accggacttt ttatactata tttttggagg aaaccggaaa
    26641 gcgattgaac gaatgtaatc tagaagaaca aagaaaacac tacgagaact taggcgatga
    26701 gaagtagagt ggaaagatta ttgtaagaag attaactgac ttcaaaaaac gcttctcaag
    26761 aatcctttag a
//
