# Supplementary material for: Horizontal transfer of the rfb cluster in Leptospira is a genetic determinant of serovar identity
Source: Life Sci Alliance. 2022 Dec 9;6(2):e202201480. doi: 10.26508/lsa.202201480 (PMC9736851; doi:10.26508/lsa.202201480)
Supplement: Supplementary file 9 [file LSA-2022-01480_Supplemental_Data_3.zip]

Archive with 220 entries (216 files):
- Supp_Data_2-rfb_sequences/
- __MACOSX/._Supp_Data_2-rfb_sequences
- Supp_Data_2-rfb_sequences/sequences_used_Fig_5A/
- __MACOSX/Supp_Data_2-rfb_sequences/._sequences_used_Fig_5A
- Supp_Data_2-rfb_sequences/.DS_Store
- __MACOSX/Supp_Data_2-rfb_sequences/._.DS_Store
- Supp_Data_2-rfb_sequences/sequences_used_Fig_5B/
- __MACOSX/Supp_Data_2-rfb_sequences/._sequences_used_Fig_5B
- Supp_Data_2-rfb_sequences/sequences_used_Fig_5C/
- __MACOSX/Supp_Data_2-rfb_sequences/._sequences_used_Fig_5C
- Supp_Data_2-rfb_sequences/README_caption.rtf
- __MACOSX/Supp_Data_2-rfb_sequences/._README_caption.rtf
- Supp_Data_2-rfb_sequences/sequences_used_Fig_5A/rfb_Pyrogenes.gbk
- __MACOSX/Supp_Data_2-rfb_sequences/sequences_used_Fig_5A/._rfb_Pyrogenes.gbk
- Supp_Data_2-rfb_sequences/sequences_used_Fig_5A/rfb_IP1705032.gbk
- __MACOSX/Supp_Data_2-rfb_sequences/sequences_used_Fig_5A/._rfb_IP1705032.gbk
- Supp_Data_2-rfb_sequences/sequences_used_Fig_5A/rfb_Grippotyphosa.gbk
- __MACOSX/Supp_Data_2-rfb_sequences/sequences_used_Fig_5A/._rfb_Grippotyphosa.gbk
- Supp_Data_2-rfb_sequences/sequences_used_Fig_5A/rfb_Patoc.gbk
- __MACOSX/Supp_Data_2-rfb_sequences/sequences_used_Fig_5A/._rfb_Patoc.gbk
- Supp_Data_2-rfb_sequences/sequences_used_Fig_5A/rfb_Ceylonica.gbk
- __MACOSX/Supp_Data_2-rfb_sequences/sequences_used_Fig_5A/._rfb_Ceylonica.gbk
- Supp_Data_2-rfb_sequences/sequences_used_Fig_5A/rfb_Javanica.gbk
- __MACOSX/Supp_Data_2-rfb_sequences/sequences_used_Fig_5A/._rfb_Javanica.gbk
- Supp_Data_2-rfb_sequences/sequences_used_Fig_5A/rfb_Hurstbridge.gbk
- __MACOSX/Supp_Data_2-rfb_sequences/sequences_used_Fig_5A/._rfb_Hurstbridge.gbk
- Supp_Data_2-rfb_sequences/sequences_used_Fig_5A/rfb_IP1605021.gbk
- __MACOSX/Supp_Data_2-rfb_sequences/sequences_used_Fig_5A/._rfb_IP1605021.gbk
- Supp_Data_2-rfb_sequences/sequences_used_Fig_5A/rfb_Pomona.gbk
- __MACOSX/Supp_Data_2-rfb_sequences/sequences_used_Fig_5A/._rfb_Pomona.gbk
- Supp_Data_2-rfb_sequences/sequences_used_Fig_5A/rfb_Bratislava.gbk
- __MACOSX/Supp_Data_2-rfb_sequences/sequences_used_Fig_5A/._rfb_Bratislava.gbk
- Supp_Data_2-rfb_sequences/sequences_used_Fig_5A/rfb_IP1709037.gbk
- __MACOSX/Supp_Data_2-rfb_sequences/sequences_used_Fig_5A/._rfb_IP1709037.gbk
- Supp_Data_2-rfb_sequences/sequences_used_Fig_5A/rfb_Lora.gbk
- __MACOSX/Supp_Data_2-rfb_sequences/sequences_used_Fig_5A/._rfb_Lora.gbk
- Supp_Data_2-rfb_sequences/sequences_used_Fig_5A/rfb_Kenya.gbk
- __MACOSX/Supp_Data_2-rfb_sequences/sequences_used_Fig_5A/._rfb_Kenya.gbk
- Supp_Data_2-rfb_sequences/sequences_used_Fig_5A/rfb_Naam.gbk
- __MACOSX/Supp_Data_2-rfb_sequences/sequences_used_Fig_5A/._rfb_Naam.gbk
- Supp_Data_2-rfb_sequences/sequences_used_Fig_5A/rfb_201102933.gbk
- __MACOSX/Supp_Data_2-rfb_sequences/sequences_used_Fig_5A/._rfb_201102933.gbk
- Supp_Data_2-rfb_sequences/sequences_used_Fig_5A/rfb_IP1611024.gbk
- __MACOSX/Supp_Data_2-rfb_sequences/sequences_used_Fig_5A/._rfb_IP1611024.gbk
- Supp_Data_2-rfb_sequences/sequences_used_Fig_5A/rfb_201601331.gbk
- __MACOSX/Supp_Data_2-rfb_sequences/sequences_used_Fig_5A/._rfb_201601331.gbk
- Supp_Data_2-rfb_sequences/sequences_used_Fig_5A/rfb_IP1703027.gbk
- __MACOSX/Supp_Data_2-rfb_sequences/sequences_used_Fig_5A/._rfb_IP1703027.gbk
- Supp_Data_2-rfb_sequences/sequences_used_Fig_5A/rfb_Valbuzzi.gbk
- __MACOSX/Supp_Data_2-rfb_sequences/sequences_used_Fig_5A/._rfb_Valbuzzi.gbk
- Supp_Data_2-rfb_sequences/sequences_used_Fig_5A/rfb_Lai.gbk
- __MACOSX/Supp_Data_2-rfb_sequences/sequences_used_Fig_5A/._rfb_Lai.gbk
- Supp_Data_2-rfb_sequences/sequences_used_Fig_5A/rfb_Manilae.gbk
- __MACOSX/Supp_Data_2-rfb_sequences/sequences_used_Fig_5A/._rfb_Manilae.gbk
- Supp_Data_2-rfb_sequences/sequences_used_Fig_5A/rfb_IP1712055.gbk
- __MACOSX/Supp_Data_2-rfb_sequences/sequences_used_Fig_5A/._rfb_IP1712055.gbk
- Supp_Data_2-rfb_sequences/sequences_used_Fig_5A/rfb_Copenhageni.gbk
- __MACOSX/Supp_Data_2-rfb_sequences/sequences_used_Fig_5A/._rfb_Copenhageni.gbk
- Supp_Data_2-rfb_sequences/sequences_used_Fig_5A/rfb_Guaricura.gbk
- __MACOSX/Supp_Data_2-rfb_sequences/sequences_used_Fig_5A/._rfb_Guaricura.gbk
- Supp_Data_2-rfb_sequences/sequences_used_Fig_5A/rfb_Geyaweera.gbk
- __MACOSX/Supp_Data_2-rfb_sequences/sequences_used_Fig_5A/._rfb_Geyaweera.gbk
- Supp_Data_2-rfb_sequences/sequences_used_Fig_5A/rfb_Szwajizak.gbk
- __MACOSX/Supp_Data_2-rfb_sequences/sequences_used_Fig_5A/._rfb_Szwajizak.gbk
- Supp_Data_2-rfb_sequences/sequences_used_Fig_5A/rfb_Canicola.gbk
- __MACOSX/Supp_Data_2-rfb_sequences/sequences_used_Fig_5A/._rfb_Canicola.gbk
- Supp_Data_2-rfb_sequences/sequences_used_Fig_5A/rfb_IP1512017.gbk
- __MACOSX/Supp_Data_2-rfb_sequences/sequences_used_Fig_5A/._rfb_IP1512017.gbk
- Supp_Data_2-rfb_sequences/sequences_used_Fig_5A/rfb_Cynopteri.gbk
- __MACOSX/Supp_Data_2-rfb_sequences/sequences_used_Fig_5A/._rfb_Cynopteri.gbk
- Supp_Data_2-rfb_sequences/sequences_used_Fig_5A/rfb_Bajan.gbk
- __MACOSX/Supp_Data_2-rfb_sequences/sequences_used_Fig_5A/._rfb_Bajan.gbk
- Supp_Data_2-rfb_sequences/sequences_used_Fig_5A/rfb_Hardjo.gbk
- __MACOSX/Supp_Data_2-rfb_sequences/sequences_used_Fig_5A/._rfb_Hardjo.gbk
- Supp_Data_2-rfb_sequences/sequences_used_Fig_5A/rfb_Zanoni.gbk
- __MACOSX/Supp_Data_2-rfb_sequences/sequences_used_Fig_5A/._rfb_Zanoni.gbk
- Supp_Data_2-rfb_sequences/sequences_used_Fig_5A/rfb_Barbudensis.gbk
- __MACOSX/Supp_Data_2-rfb_sequences/sequences_used_Fig_5A/._rfb_Barbudensis.gbk
- Supp_Data_2-rfb_sequences/sequences_used_Fig_5A/rfb_Weerasinghe.gbk
- __MACOSX/Supp_Data_2-rfb_sequences/sequences_used_Fig_5A/._rfb_Weerasinghe.gbk
- Supp_Data_2-rfb_sequences/sequences_used_Fig_5A/rfb_Icterohaemorrhagiae.gbk
- __MACOSX/Supp_Data_2-rfb_sequences/sequences_used_Fig_5A/._rfb_Icterohaemorrhagiae.gbk
- Supp_Data_2-rfb_sequences/sequences_used_Fig_5A/rfb_IP1804061.gbk
- __MACOSX/Supp_Data_2-rfb_sequences/sequences_used_Fig_5A/._rfb_IP1804061.gbk
- Supp_Data_2-rfb_sequences/sequences_used_Fig_5A/rfb_Linhai.gbk
- __MACOSX/Supp_Data_2-rfb_sequences/sequences_used_Fig_5A/._rfb_Linhai.gbk
- Supp_Data_2-rfb_sequences/sequences_used_Fig_5B/rfb_Lfai_Hurstbridge.gbk
- __MACOSX/Supp_Data_2-rfb_sequences/sequences_used_Fig_5B/._rfb_Lfai_Hurstbridge.gbk
- Supp_Data_2-rfb_sequences/sequences_used_Fig_5B/rfb_Lbro_Hurstbridge.gbk
- __MACOSX/Supp_Data_2-rfb_sequences/sequences_used_Fig_5B/._rfb_Lbro_Hurstbridge.gbk
- Supp_Data_2-rfb_sequences/sequences_used_Fig_5B/rfb_Lkir_Valbuzzi.gbk
- __MACOSX/Supp_Data_2-rfb_sequences/sequences_used_Fig_5B/._rfb_Lkir_Valbuzzi.gbk
- Supp_Data_2-rfb_sequences/sequences_used_Fig_5B/rfb_Lint_Hardjo.gbk
- __MACOSX/Supp_Data_2-rfb_sequences/sequences_used_Fig_5B/._rfb_Lint_Hardjo.gbk
- Supp_Data_2-rfb_sequences/sequences_used_Fig_5B/rfb_Lint_Valbuzzi.gbk
- __MACOSX/Supp_Data_2-rfb_sequences/sequences_used_Fig_5B/._rfb_Lint_Valbuzzi.gbk
- Supp_Data_2-rfb_sequences/sequences_used_Fig_5B/rfb_Lbor_Hardjo.gbk
- __MACOSX/Supp_Data_2-rfb_sequences/sequences_used_Fig_5B/._rfb_Lbor_Hardjo.gbk
- Supp_Data_2-rfb_sequences/sequences_used_Fig_5C/Javanica_10497663.gbk
- __MACOSX/Supp_Data_2-rfb_sequences/sequences_used_Fig_5C/._Javanica_10497663.gbk
- Supp_Data_2-rfb_sequences/sequences_used_Fig_5C/Bratislava_10498154.gbk
- __MACOSX/Supp_Data_2-rfb_sequences/sequences_used_Fig_5C/._Bratislava_10498154.gbk
- Supp_Data_2-rfb_sequences/sequences_used_Fig_5C/Bim_10498143.gbk
- __MACOSX/Supp_Data_2-rfb_sequences/sequences_used_Fig_5C/._Bim_10498143.gbk
- Supp_Data_2-rfb_sequences/sequences_used_Fig_5C/Hardjo_1764.gbk
- __MACOSX/Supp_Data_2-rfb_sequences/sequences_used_Fig_5C/._Hardjo_1764.gbk
- Supp_Data_2-rfb_sequences/sequences_used_Fig_5C/Hurstbridge_10497894.gbk
- __MACOSX/Supp_Data_2-rfb_sequences/sequences_used_Fig_5C/._Hurstbridge_10497894.gbk
- Supp_Data_2-rfb_sequences/sequences_used_Fig_5C/Bim_12406883.gbk
- __MACOSX/Supp_Data_2-rfb_sequences/sequences_used_Fig_5C/._Bim_12406883.gbk
- Supp_Data_2-rfb_sequences/sequences_used_Fig_5C/Ballum_2805053.gbk
- __MACOSX/Supp_Data_2-rfb_sequences/sequences_used_Fig_5C/._Ballum_2805053.gbk
- Supp_Data_2-rfb_sequences/sequences_used_Fig_5C/Bataviae_10498013.gbk
- __MACOSX/Supp_Data_2-rfb_sequences/sequences_used_Fig_5C/._Bataviae_10498013.gbk
- Supp_Data_2-rfb_sequences/sequences_used_Fig_5C/Lai_1895183.gbk
- __MACOSX/Supp_Data_2-rfb_sequences/sequences_used_Fig_5C/._Lai_1895183.gbk
- Supp_Data_2-rfb_sequences/sequences_used_Fig_5C/Tarassovi_2805065.gbk
- __MACOSX/Supp_Data_2-rfb_sequences/sequences_used_Fig_5C/._Tarassovi_2805065.gbk
- Supp_Data_2-rfb_sequences/sequences_used_Fig_5C/Arenal_10855503.gbk
- __MACOSX/Supp_Data_2-rfb_sequences/sequences_used_Fig_5C/._Arenal_10855503.gbk
- Supp_Data_2-rfb_sequences/sequences_used_Fig_5C/Tarassovi_2805064.gbk
- __MACOSX/Supp_Data_2-rfb_sequences/sequences_used_Fig_5C/._Tarassovi_2805064.gbk
- Supp_Data_2-rfb_sequences/sequences_used_Fig_5C/Lyme_10497903.gbk
- __MACOSX/Supp_Data_2-rfb_sequences/sequences_used_Fig_5C/._Lyme_10497903.gbk
- Supp_Data_2-rfb_sequences/sequences_used_Fig_5C/Balcanica_5085354.gbk
- __MACOSX/Supp_Data_2-rfb_sequences/sequences_used_Fig_5C/._Balcanica_5085354.gbk
- Supp_Data_2-rfb_sequences/sequences_used_Fig_5C/Lai_576784.gbk
- __MACOSX/Supp_Data_2-rfb_sequences/sequences_used_Fig_5C/._Lai_576784.gbk
- Supp_Data_2-rfb_sequences/sequences_used_Fig_5C/Bratislava_3382153.gbk
- __MACOSX/Supp_Data_2-rfb_sequences/sequences_used_Fig_5C/._Bratislava_3382153.gbk
- Supp_Data_2-rfb_sequences/sequences_used_Fig_5C/Balcanica_5085355.gbk
- __MACOSX/Supp_Data_2-rfb_sequences/sequences_used_Fig_5C/._Balcanica_5085355.gbk
- Supp_Data_2-rfb_sequences/sequences_used_Fig_5C/Mozdok_4377524.gbk
- __MACOSX/Supp_Data_2-rfb_sequences/sequences_used_Fig_5C/._Mozdok_4377524.gbk
- Supp_Data_2-rfb_sequences/sequences_used_Fig_5C/Bim_10499413.gbk
- __MACOSX/Supp_Data_2-rfb_sequences/sequences_used_Fig_5C/._Bim_10499413.gbk
- Supp_Data_2-rfb_sequences/sequences_used_Fig_5C/Tarassovi_2805063.gbk
- __MACOSX/Supp_Data_2-rfb_sequences/sequences_used_Fig_5C/._Tarassovi_2805063.gbk
- Supp_Data_2-rfb_sequences/sequences_used_Fig_5C/Ballum_28050516.gbk
- __MACOSX/Supp_Data_2-rfb_sequences/sequences_used_Fig_5C/._Ballum_28050516.gbk
- Supp_Data_2-rfb_sequences/sequences_used_Fig_5C/Varillal_9968083.gbk
- __MACOSX/Supp_Data_2-rfb_sequences/sequences_used_Fig_5C/._Varillal_9968083.gbk
- Supp_Data_2-rfb_sequences/sequences_used_Fig_5C/Mozdok_4377523.gbk
- __MACOSX/Supp_Data_2-rfb_sequences/sequences_used_Fig_5C/._Mozdok_4377523.gbk
- Supp_Data_2-rfb_sequences/sequences_used_Fig_5C/Varillal_10499723.gbk
- __MACOSX/Supp_Data_2-rfb_sequences/sequences_used_Fig_5C/._Varillal_10499723.gbk
- Supp_Data_2-rfb_sequences/sequences_used_Fig_5C/Ballum_28050515.gbk
- __MACOSX/Supp_Data_2-rfb_sequences/sequences_used_Fig_5C/._Ballum_28050515.gbk
- Supp_Data_2-rfb_sequences/sequences_used_Fig_5C/Copenhageni_442755.gbk
- __MACOSX/Supp_Data_2-rfb_sequences/sequences_used_Fig_5C/._Copenhageni_442755.gbk
- Supp_Data_2-rfb_sequences/sequences_used_Fig_5C/Kenya_10497733.gbk
- __MACOSX/Supp_Data_2-rfb_sequences/sequences_used_Fig_5C/._Kenya_10497733.gbk
- Supp_Data_2-rfb_sequences/sequences_used_Fig_5C/Lai_576783.gbk
- __MACOSX/Supp_Data_2-rfb_sequences/sequences_used_Fig_5C/._Lai_576783.gbk
- Supp_Data_2-rfb_sequences/sequences_used_Fig_5C/Pyrogenes_10499263.gbk
- __MACOSX/Supp_Data_2-rfb_sequences/sequences_used_Fig_5C/._Pyrogenes_10499263.gbk
- Supp_Data_2-rfb_sequences/sequences_used_Fig_5C/Balcanica_5085353.gbk
- __MACOSX/Supp_Data_2-rfb_sequences/sequences_used_Fig_5C/._Balcanica_5085353.gbk
- Supp_Data_2-rfb_sequences/sequences_used_Fig_5C/Lyme_2930845.gbk
- __MACOSX/Supp_Data_2-rfb_sequences/sequences_used_Fig_5C/._Lyme_2930845.gbk
- Supp_Data_2-rfb_sequences/sequences_used_Fig_5C/Canicola_9968093.gbk
- __MACOSX/Supp_Data_2-rfb_sequences/sequences_used_Fig_5C/._Canicola_9968093.gbk
- Supp_Data_2-rfb_sequences/sequences_used_Fig_5C/Pomona_4427615.gbk
- __MACOSX/Supp_Data_2-rfb_sequences/sequences_used_Fig_5C/._Pomona_4427615.gbk
- Supp_Data_2-rfb_sequences/sequences_used_Fig_5C/Jalna_12913093.gbk
- __MACOSX/Supp_Data_2-rfb_sequences/sequences_used_Fig_5C/._Jalna_12913093.gbk
- Supp_Data_2-rfb_sequences/sequences_used_Fig_5C/Bataviae_3121758.gbk
- __MACOSX/Supp_Data_2-rfb_sequences/sequences_used_Fig_5C/._Bataviae_3121758.gbk
- Supp_Data_2-rfb_sequences/sequences_used_Fig_5C/Arenal_10499763.gbk
- __MACOSX/Supp_Data_2-rfb_sequences/sequences_used_Fig_5C/._Arenal_10499763.gbk
- Supp_Data_2-rfb_sequences/sequences_used_Fig_5C/Patoc_3552784.gbk
- __MACOSX/Supp_Data_2-rfb_sequences/sequences_used_Fig_5C/._Patoc_3552784.gbk
- Supp_Data_2-rfb_sequences/sequences_used_Fig_5C/Kenya_12429913.gbk
- __MACOSX/Supp_Data_2-rfb_sequences/sequences_used_Fig_5C/._Kenya_12429913.gbk
- Supp_Data_2-rfb_sequences/sequences_used_Fig_5C/Pomona_4427610.gbk
- __MACOSX/Supp_Data_2-rfb_sequences/sequences_used_Fig_5C/._Pomona_4427610.gbk
- Supp_Data_2-rfb_sequences/sequences_used_Fig_5C/Hurstbridge_11930113.gbk
- __MACOSX/Supp_Data_2-rfb_sequences/sequences_used_Fig_5C/._Hurstbridge_11930113.gbk
- Supp_Data_2-rfb_sequences/sequences_used_Fig_5C/Arenal_10855493.gbk
- __MACOSX/Supp_Data_2-rfb_sequences/sequences_used_Fig_5C/._Arenal_10855493.gbk
- Supp_Data_2-rfb_sequences/sequences_used_Fig_5C/Pyrogenes_10499283.gbk
- __MACOSX/Supp_Data_2-rfb_sequences/sequences_used_Fig_5C/._Pyrogenes_10499283.gbk
- Supp_Data_2-rfb_sequences/sequences_used_Fig_5C/Jalna_12913083.gbk
- __MACOSX/Supp_Data_2-rfb_sequences/sequences_used_Fig_5C/._Jalna_12913083.gbk
- Supp_Data_2-rfb_sequences/sequences_used_Fig_5C/Mozdok_4377528.gbk
- __MACOSX/Supp_Data_2-rfb_sequences/sequences_used_Fig_5C/._Mozdok_4377528.gbk
- Supp_Data_2-rfb_sequences/sequences_used_Fig_5C/Pomona_4427611.gbk
- __MACOSX/Supp_Data_2-rfb_sequences/sequences_used_Fig_5C/._Pomona_4427611.gbk
- Supp_Data_2-rfb_sequences/sequences_used_Fig_5C/Bataviae_10498023.gbk
- __MACOSX/Supp_Data_2-rfb_sequences/sequences_used_Fig_5C/._Bataviae_10498023.gbk
- Supp_Data_2-rfb_sequences/sequences_used_Fig_5C/Icterohaemorrhagiae_900624.gbk
- __MACOSX/Supp_Data_2-rfb_sequences/sequences_used_Fig_5C/._Icterohaemorrhagiae_900624.gbk
- Supp_Data_2-rfb_sequences/sequences_used_Fig_5C/Copenhageni_2676715.gbk
- __MACOSX/Supp_Data_2-rfb_sequences/sequences_used_Fig_5C/._Copenhageni_2676715.gbk
- Supp_Data_2-rfb_sequences/sequences_used_Fig_5C/Manilae_2146753.gbk
- __MACOSX/Supp_Data_2-rfb_sequences/sequences_used_Fig_5C/._Manilae_2146753.gbk
- Supp_Data_2-rfb_sequences/sequences_used_Fig_5C/Canicola_2118804.gbk
- __MACOSX/Supp_Data_2-rfb_sequences/sequences_used_Fig_5C/._Canicola_2118804.gbk
- Supp_Data_2-rfb_sequences/sequences_used_Fig_5C/Manilae_2146756.gbk
- __MACOSX/Supp_Data_2-rfb_sequences/sequences_used_Fig_5C/._Manilae_2146756.gbk
- Supp_Data_2-rfb_sequences/sequences_used_Fig_5C/Hardjo_1768.gbk
- __MACOSX/Supp_Data_2-rfb_sequences/sequences_used_Fig_5C/._Hardjo_1768.gbk
- Supp_Data_2-rfb_sequences/sequences_used_Fig_5C/Hardjo_383473.gbk
- __MACOSX/Supp_Data_2-rfb_sequences/sequences_used_Fig_5C/._Hardjo_383473.gbk
- Supp_Data_2-rfb_sequences/sequences_used_Fig_5C/Icterohaemorrhagiae_10499073.gbk
- __MACOSX/Supp_Data_2-rfb_sequences/sequences_used_Fig_5C/._Icterohaemorrhagiae_10499073.gbk
- Supp_Data_2-rfb_sequences/sequences_used_Fig_5C/Icterohaemorrhagiae_900623.gbk
- __MACOSX/Supp_Data_2-rfb_sequences/sequences_used_Fig_5C/._Icterohaemorrhagiae_900623.gbk
- Supp_Data_2-rfb_sequences/sequences_used_Fig_5C/Javanica_10497653.gbk
- __MACOSX/Supp_Data_2-rfb_sequences/sequences_used_Fig_5C/._Javanica_10497653.gbk
- Supp_Data_2-rfb_sequences/sequences_used_Fig_5C/Javanica_2805043.gbk
- __MACOSX/Supp_Data_2-rfb_sequences/sequences_used_Fig_5C/._Javanica_2805043.gbk
- Supp_Data_2-rfb_sequences/sequences_used_Fig_5C/Manilae_2146755.gbk
- __MACOSX/Supp_Data_2-rfb_sequences/sequences_used_Fig_5C/._Manilae_2146755.gbk
- Supp_Data_2-rfb_sequences/sequences_used_Fig_5C/Canicola_2118803.gbk
- __MACOSX/Supp_Data_2-rfb_sequences/sequences_used_Fig_5C/._Canicola_2118803.gbk
- Supp_Data_2-rfb_sequences/sequences_used_Fig_5C/Patoc_4564814.gbk
- __MACOSX/Supp_Data_2-rfb_sequences/sequences_used_Fig_5C/._Patoc_4564814.gbk
- Supp_Data_2-rfb_sequences/sequences_used_Fig_5C/Pyrogenes_2805004.gbk
- __MACOSX/Supp_Data_2-rfb_sequences/sequences_used_Fig_5C/._Pyrogenes_2805004.gbk
