# Supplementary material for: Horizontal transfer of the rfb cluster in Leptospira is a genetic determinant of serovar identity
Source: Life Sci Alliance. 2022 Dec 9;6(2):e202201480. doi: 10.26508/lsa.202201480 (PMC9736851; doi:10.26508/lsa.202201480)
Supplement: Supplementary file 9 [file LSA-2022-01480_Supplemental_Data_3.zip › Supp_Data_2-rfb_sequences/sequences_used_Fig_5B/rfb_Lfai_Hurstbridge.gbk]

LOCUS       AKWZ01000006           38813 bp    DNA     linear       10-NOV-2020
DEFINITION  Genus species strain strain.
ACCESSION   
VERSION
KEYWORDS    .
SOURCE      Genus species
  ORGANISM  Genus species
            Unclassified.
COMMENT     Annotated using prokka 1.14.6 from
            https://github.com/tseemann/prokka.
FEATURES             Location/Qualifiers
     source          1..38813
                     /organism="Genus species"
                     /mol_type="genomic DNA"
                     /strain="strain"
     CDS             1..354
                     /locus_tag="KEICLHNB_00001"
                     /inference="ab initio prediction:Prodigal:002006"
                     /codon_start=1
                     /transl_table=11
                     /product="hypothetical protein"
                     /translation="MTDELRHKILKLIEDRPDFNQRDLANALGISLGKTNYCLKALLE
                     KGWIKAKNFKNSKNKLAYAYILTPAGLEEKIKLTLTYYSIKKREYEELREELEKLGIG
                     EEGLTENDARISDGQ"
     CDS             398..1282
                     /locus_tag="KEICLHNB_00002"
                     /inference="ab initio prediction:Prodigal:002006"
                     /codon_start=1
                     /transl_table=11
                     /product="hypothetical protein"
                     /translation="MISNIIQKFGKPEVVDQKWDLVIRPKEGLFSLHLADLWNYKDLI
                     FLFVKRDFISLYKQTILGPLWYIVQPLASTVIYTIIFGKIANVSTDGVPHFIFYLSGT
                     VLWSYFADCLIATSNTFVANAGIFSKVYFPRLAVPVSIVVSSLIKFAIQFATFLAFYF
                     YFILKGATLEMQWSVILLPIFILQIAILGLGFGVMVSSMTTKYRDLSLLVAFGVQLWM
                     YATPVVYPLSLVPEQFKLLYNLNPMANLIENFRFSFLGHGHLDLYAWAQSWIITVLVF
                     FIGIVIFSRAERDFVDTV"
     CDS             1325..2335
                     /gene="pseB"
                     /locus_tag="KEICLHNB_00003"
                     /EC_number="4.2.1.115"
                     /inference="ab initio prediction:Prodigal:002006"
                     /inference="similar to AA sequence:UniProtKB:O25511"
                     /codon_start=1
                     /transl_table=11
                     /product="UDP-N-acetylglucosamine 4,6-dehydratase
                     (inverting)"
                     /db_xref="COG:COG1086"
                     /translation="MLNNLSILVTGGTGSFGKKFIQTVLSKYPNLKRLVVFSRDELKQ
                     FEMQQEIPESKYPQMRYFIGDIRDKDRLMRAMEGINVVVHAAALKQVPAAEYNPFEAI
                     KTNILGSQNVIDAAMDSGVKQVVALSTDKAAAPINLYGATKLCSDKLFVAANNYKGKH
                     DIRFSVVRYGNVMGSRGSVIPFFLKKRSEGVLPITDERMTRFNITLEEGVDLVLYALE
                     SMWGGEIFVPKIPSYNIKVVAEAIGPNCEQKVVGIRPGEKLHEEMITETDGMSTIEFK
                     DYFVILPSVELWSINEFKKKFNGEYCTKDFRYSSGLNEDWLTVEQIRKLIVEHVDPAF
                     HV"
     CDS             2332..3489
                     /gene="pseC"
                     /locus_tag="KEICLHNB_00004"
                     /EC_number="2.6.1.92"
                     /inference="ab initio prediction:Prodigal:002006"
                     /inference="similar to AA sequence:UniProtKB:Q0P8W3"
                     /codon_start=1
                     /transl_table=11
                     /product="UDP-4-amino-4,
                     6-dideoxy-N-acetyl-beta-L-altrosamine transaminase"
                     /db_xref="COG:COG0399"
                     /translation="MIPYGRQNITQADIDSVIQILKSDFITQGPTIDQFEKTVSEYCG
                     SQYALAVSNATAALHIACLALEVGAGDEVWTSPNTFVASANCALYCGAKIGFVDINPK
                     TYNMDVDKLRLKLIEARNKNRLPKVVIPVHFAGQSCDMEEISELSKQYGFKIIEDGSH
                     AIGGKYLGQFIGNCKYSDITVFSFHPVKIITTGEGGMLTTNSKHLHEKLSLLRSHGIS
                     RNPDLMVSESEGGWYYQQLELGFNYRMTDIQAALGISQFARLESFIEKRHRIAENYDK
                     LLDGLPVVTPYRSPGVNSALHLYPIKLSKDAKIGRKQFFDELRRLGVGVQVHYIPVHR
                     QPYYQKLGFKLGDFPEAEEYYESVVSLPIYYDLTHEEQLYVVEMIRNLLLK"
     CDS             3486..4217
                     /gene="kdsB"
                     /locus_tag="KEICLHNB_00005"
                     /EC_number="2.7.7.38"
                     /inference="ab initio prediction:Prodigal:002006"
                     /inference="protein motif:HAMAP:MF_00057"
                     /codon_start=1
                     /transl_table=11
                     /product="8-amino-3,8-dideoxy-manno-octulosonate
                     cytidylyltransferase"
                     /translation="MKTAFVIQARMTSSRLPGKILKEILNKPLLEYQVERLRRVKEAD
                     GIVIATTINETDLPVVELCKKLDVPYYRGSEIDVLSRYYEAATYFGLNDIIRVTSDCP
                     VIDPGIVSKVIKSYLESKNSIDYASNSLERSYPRGMDTEIFSYEALTRAHLEAREPAH
                     REHVTAYIYANPDKFRLKSIVSSIDNSNFRLTVDTPEDFQLIKVIIEALYPKNHEFGI
                     DEIINFLNEFPEHLKINEHVIQKKL"
     CDS             4255..5382
                     /locus_tag="KEICLHNB_00006"
                     /inference="ab initio prediction:Prodigal:002006"
                     /codon_start=1
                     /transl_table=11
                     /product="hypothetical protein"
                     /translation="MPDTKPNLFLDEEGICNACRSYENRKVVNWDLRKEELMVLLNKY
                     RSKDSSNWDCIVPVSGGKDSTFQVVRLLQLGMNPLCVTASTCDLTEIGRKNIENIKQL
                     GVDYLEFSPNPRVRAKLNYIGLTKVGDISWPEHVSIFTIPVRVAVQYNIPLIIWGENS
                     QNEYGGPAADSDRNVLDRRWLEEFGGLLGLRVSDLVGIDGIAQKDLIPYTYPTDDDLR
                     KVGVTGLFLGYYLPWDGYSNSLLAQAHGFQTWYKVTEGSIVNYENLDNYQTAIHEFFK
                     FIKFGFGRASDHASLHIRRGRLTREDGIYLVSKHDGKFPSTYLDRPLSEILKPLGMTV
                     DEFVRVADKFTNKKLFLKDSRGNLIKDKEMNLTKVNYDNLD"
     CDS             5408..6019
                     /gene="hisH"
                     /locus_tag="KEICLHNB_00007"
                     /EC_number="4.3.2.10"
                     /inference="ab initio prediction:Prodigal:002006"
                     /inference="similar to AA sequence:UniProtKB:Q9KSX0"
                     /codon_start=1
                     /transl_table=11
                     /product="Imidazole glycerol phosphate synthase subunit
                     HisH"
                     /db_xref="COG:COG0118"
                     /translation="MNVIIIDYGMGNLSSVLRAFQECGASAEISDNPLDLKRATHIVL
                     PGVGAFPDGINNLRERKFDQAIEHVVADGIPLLGICLGMQLLADTGYEVRKSDGLGLI
                     SGEVKKLDEGAGVRIPHVGWNEVKYKKDDSLFVDIPDNSDFYFVHSYHFEPASENAIV
                     GITPYGQGFVSVVRKDNVMGVQFHPEKSSQLGFKVIRNFLDIN"
     CDS             6044..6814
                     /gene="hisF"
                     /locus_tag="KEICLHNB_00008"
                     /EC_number="4.3.2.10"
                     /inference="ab initio prediction:Prodigal:002006"
                     /inference="similar to AA sequence:UniProtKB:Q7SIB9"
                     /codon_start=1
                     /transl_table=11
                     /product="Imidazole glycerol phosphate synthase subunit
                     HisF"
                     /db_xref="COG:COG0107"
                     /translation="MLKTRIIPTLLLKNVGIVKGIKFNSWRRVDTILPAIKVYNMREV
                     DELIVVDITATSEARELDYESVAEFSEECFVPLTVGGGIKNLTDIRKVLLSGADKVCI
                     NSAAFDYPELITEAAEKFGSQCIVGSIDFGEAAPGDYICYSHSGKVKIDKDPIEWALT
                     LERLGAGELLVTSVDRDGTMTGYDLTMLRRIADAVKIPVIASGGAGNYEHMLEAIKEG
                     HASAVAAASIFHFTEQTPLEAKKFLGANGIPVRKFRVR"
     CDS             6822..7820
                     /locus_tag="KEICLHNB_00009"
                     /inference="ab initio prediction:Prodigal:002006"
                     /codon_start=1
                     /transl_table=11
                     /product="hypothetical protein"
                     /translation="MRATFLTEGTSQTGYGHLSRTKSLYQAAESLGFDCFILANYDVN
                     ASVYLDGLNVENFDWKKRSFESVTYLNDSELVFFDSYQAGIKNIKEIVSNAEDSVKFA
                     YIDDFNRLDYPNGTIINYSVGSNSEMYEGQSGKKSYLLGPRYALLAKEYWQLSNQRPE
                     ISKSIETILLTFGGADNANLTKIALETLSKNFPSISFEVIIGPGNTSFDSFSSNNKKV
                     RLNRSLSISDMKTLIERADLCLTACGHTTYEIAATGRPMIAVLSADNQKLNAQGWKAK
                     GIPVLNGLDSNFRNNLIEIFLRTSPSEVRKSLSEIASTVVDPRGAINVIKTFIASN"
     CDS             7822..8298
                     /locus_tag="KEICLHNB_00010"
                     /inference="ab initio prediction:Prodigal:002006"
                     /codon_start=1
                     /transl_table=11
                     /product="hypothetical protein"
                     /translation="MEEFVLIKAKIDFIKEVYDLSNSREVRENSLNPSEIPWDVHVEW
                     YNSKIKAAPENLFLIITDVNGEFLGQVRFQAANSEEAVISISLSKTARGRSLASKILE
                     AACKLYAAENLEKRTILAQISKDNIPSIKSFSRAAFIYDSDFELDKKQYILMKKVI"
     CDS             8314..9375
                     /gene="pseI"
                     /locus_tag="KEICLHNB_00011"
                     /EC_number="2.5.1.97"
                     /inference="ab initio prediction:Prodigal:002006"
                     /inference="similar to AA sequence:UniProtKB:Q0P8U0"
                     /codon_start=1
                     /transl_table=11
                     /product="Pseudaminic acid synthase"
                     /db_xref="COG:COG2089"
                     /translation="MESIKIGNKFVGGKNDPCFIIAELSANHNQDFNLAVETLHAMKE
                     SGADCVKLQTYTPDTITLKSDAEWFKIHKGTIWDGKTLYDLYSEAYTPWDWQPKLQEI
                     AKSLGLEIFSSPFDKSSVDFLEKMSVPAYKIASFEITDIPLIKYVASKGKPIIISTGI
                     AFIDDINLAVQACREVGNNRIIILKCTSSYPAPYDEINLKTIPNLSETFGVVAGLSDH
                     TEGWAVPVAAVALGAKVIEKHFILDRKIGGPDSSFSMEPDEFRTMVDAIRNVEKALGS
                     VNYDLSEKVKTSREFSRSLFIVKDIKKGEQFTHENVRSIRPGFGLPPKYFERILGKTA
                     LEDFIAGTPLDFGMIRNFQ"
     CDS             9372..10658
                     /gene="btuD"
                     /locus_tag="KEICLHNB_00012"
                     /EC_number="7.6.2.8"
                     /inference="ab initio prediction:Prodigal:002006"
                     /inference="protein motif:HAMAP:MF_01005"
                     /codon_start=1
                     /transl_table=11
                     /product="Vitamin B12 import ATP-binding protein BtuD"
                     /translation="MIVIKAESISKKYRLGTFGTGSFRKDFQSWWAKLRKKEDPNEVI
                     REDHEYRVEDSENKNPLFWALKDIDLEINAGDRIGIIGRNGAGKSTLLKLFSRVTAPT
                     TGIIKVRGRIASLLEVGTGFHPELTGKENIYLNGAILGMSKKEIRMKMDEIIEFAEIE
                     QFIDTPVKRYSSGMYVRLAFSVAAHLQSEILILDEVLAVGDTKFQKKCMQKISEVGGQ
                     GRTILFVSHNLNSILALCNKVAHLRAGRLVEFGDTQQVVNNYLDSLADSQLQSKIRSA
                     DGNLVIKRIRFLDKKDKVKNIFPMLSDLCVEITYEALKDMGTITFTVGVTGVSGALFM
                     GSMIYDGRRPNIKKGTGVLRCTFKEMPLMPGQMYSVFLAIRGVDYETPLMAALDVGSF
                     TVEGDLKKLKYNGPLAKQTAKVSGPIIIDYKWEHTS"
     CDS             10655..11488
                     /locus_tag="KEICLHNB_00013"
                     /inference="ab initio prediction:Prodigal:002006"
                     /codon_start=1
                     /transl_table=11
                     /product="hypothetical protein"
                     /translation="MSAESSIMSKGLFLAACCHRLDFEVEIILRNTLRNPLDPLATEK
                     RKGITYALEIFDINGNSLFSNPKYGNIPFNSFSRVQPSDALDVEEAKKAELMVIIPEI
                     VTEPNVWFEQEHEIVYSNKTTKSLPAVIYDQLPLRFVEEYPPIILLNHKIYVSKDLNS
                     FVVLANYRGLKNRSESPQNMELSFFDNSGALLLRKTVSIPYNSTFYIDVKAEIGSKIA
                     LSDSPVLLTLTARGGNSLFAIETITINEKTKNAALEHSLAPVYFVSQSMKEVRSRALL
                     F"
     CDS             11505..12293
                     /locus_tag="KEICLHNB_00014"
                     /inference="ab initio prediction:Prodigal:002006"
                     /codon_start=1
                     /transl_table=11
                     /product="hypothetical protein"
                     /translation="MIIKDLLRPIYRAYLEIKDSQKGRVSPPVTQIFINDETRRTSFS
                     ITNYPSFLLPSRIGKIWYEISLSDQDGNKVFSKDIKLAKYGSMEISPDQFYSKKLPNR
                     GLFFANIKESKLSFVQKFHLRKLGRLTSHFYTLYHSPDYSNLAMVHPQTVAPVPVSEG
                     KSNFWYSQFLIKVSAISSIELFQMNPSPRKADLNLIVMNMDGKEVISSEESVPAFGVR
                     NIKFDQKMLGENEYVYIASDTLRGNEKPILFSHYPDGTYTALHT"
     CDS             12437..13384
                     /locus_tag="KEICLHNB_00015"
                     /inference="ab initio prediction:Prodigal:002006"
                     /codon_start=1
                     /transl_table=11
                     /product="hypothetical protein"
                     /translation="MEHVISKYTDEGGRDFYYILKTRKNVKKLVIHFTAFFGDWGDRK
                     EYKENYQGYFHRLKMLGFQKDFNTLFLCDQFGFSKNGTYYTGEHGDFFVERAMLKIIK
                     RTIGELQISSGDIITIGSSMGATAALKFGLLFDVKGIISISPHIDLDICAEKQGRFDH
                     VAFICPDGNPMSVDNYIYTRQVNRLLDNWDRGRKLPVLFMHSCEDDYGVHSEQVLPIV
                     TRWKFLGGTEYSDFRLVGGHGSDYCTKAVILDVIDRIFNDRKIQPKKYLSFKYLPDKE
                     KLEKYRVVRKSIILLLEKLHLLNLARNARSYFLAKLKKD"
     CDS             13397..14854
                     /locus_tag="KEICLHNB_00016"
                     /inference="ab initio prediction:Prodigal:002006"
                     /codon_start=1
                     /transl_table=11
                     /product="hypothetical protein"
                     /translation="MNLIINGFHKDQYFPVILYITDRLKPSKCHVIFETNRVALNVET
                     QYYACAVLSHEYSYSTPEDELLPVGADLLRDLSDCEGVVLKMMERDEIRGEWSYNKRK
                     SVYLKHLRYWNHVIETDDIGYFLSSNIPHVVYDYIIYSLCIRKGIPTIFFYQFQPGLS
                     FFMRDWKDPTPGIVKLFERRSAEKNLNLSDRMEREWQTYAVSAENKKPFYMMNSIPDL
                     LNEPSLNKISLLRRLVRVIFFKPWRLIGFLFTFRRKLHNYLSLFQRMLDQKRIMQIDN
                     FYRSRCVDPVPNEKYIYLPLHLQPEMSTSPMAGVFVDQVLIAQMLNAYLPKNCYIYIK
                     EHPNQDLKYRDESFYGTLASLKSVRLISRDYDTFELIQGCTAVATCTGTAGWEALLKG
                     KIVLLFGYTFYQDAPGVFKIRSVEDCRDALHRIFDSSLSINVDRIRPFLKALEDYAFF
                     GNIDPDYMLDGEIDWQSNIDRICKSIDRLLISNHS"
     CDS             14851..16365
                     /locus_tag="KEICLHNB_00017"
                     /inference="ab initio prediction:Prodigal:002006"
                     /codon_start=1
                     /transl_table=11
                     /product="hypothetical protein"
                     /translation="MNLIIYGLYNSHHLPMIEDLNRAFKIEYCEIIGNAESNSIKSNS
                     VNECRFHDWHSISLGYSDVDWNVIAPLDQPLIELMRDCEVEVYRMMDRKSLNVATSWS
                     YNIRKKIYYEHLRYWNHILNERKFDCFLSLNIPHEIIDFIIYWLCKKKGIATFFFYQF
                     QYDITFLMSDWTDPLPNYKRDYEALSVELKKKDKYSIELSERILSELAIQRNSKEDYV
                     PFYMRKRKSNFGLRCFSKIKEIVSVLARIAAEVAKILASPNIDTIYSIINRYRIKYRV
                     EKYKNDSLKSLRELEYTPRSDDRYIYVPLHLQPELSTSPMAGRFVDQRLILEMLSYHI
                     PDNILLYVKEHPNQDLSQREYGFYRDIAKIKTVRIISREFSSRNLLSNCVAVATASGT
                     VGWEAIFMHKPVLLFGHTFFQYAPGVFKISSSEDCRKAIERLFSTNSEFASEKDLLSF
                     LKVIDDSIVRGNIDIEYRKESKVSYENDIAALSTSLSRKIRNHLQEGSTRRESY"
     CDS             16362..18104
                     /locus_tag="KEICLHNB_00018"
                     /inference="ab initio prediction:Prodigal:002006"
                     /codon_start=1
                     /transl_table=11
                     /product="hypothetical protein"
                     /translation="MKILFFAPHSAIWVHSFPEALIAESLQKLGNEIVYITCDSLYNE
                     YCTVMSSLGMDQESSLDSKSSACDSCYARRKLLYTRFKFREIEIGKKITAEEKDFVTA
                     LSKSDFPELLDYTRDGIPVGRISLYELLLQTKKGNLSFSPEEKGFYRIAFRNALHTHI
                     AAERILLEEQPDILFVYNSLYVVNHSFAKVAKEKGIPFYFLHAGENISDRLSRMIIYN
                     GYTFEYRKELVKYWPHYRDKPIGPEAVSNVGNHFFELLRGNHFLVYSSNLKESVSIRK
                     TFDIPEGRKIVSATMSSNDERFASACVGVTIKDANRIFANQAEWIRATIEYFKVRRDH
                     YLIIRVHPREFPNRRDSVKSEHAGELEKLLQDLPENVKINWPEDNISLYDLAKETDAF
                     LNAWSSVGEEMTLLGIPVLLYSPDLILYPADLNITCVDKEDYFEQLDEALKQGWNGER
                     IIKAFRWYEMKFTAGTFKVSNFFHYRESASYAFSKLPLWKSKLQTAWLLFASKFSSHL
                     KSLLLLKRSFPMEFFDLSYEPNMVESSPLELMLAKSFKSKLELSLTEKTISAAQEKKY
                     KERNEANLRSPFFR"
     CDS             18577..19488
                     /locus_tag="KEICLHNB_00019"
                     /inference="ab initio prediction:Prodigal:002006"
                     /codon_start=1
                     /transl_table=11
                     /product="hypothetical protein"
                     /translation="MNNSKAPIALFAYRRVAHTRRTIEALLQNPDAKDSHLILFCDGP
                     KGDDDLESVVALRNFANTVSGFKSVKTIFREHNLGLAKSILTGVTEVLENYNSIIVLE
                     DDIVTHPQFLEYMNFYLTTFENDERVGCIHGYVYPVLGLPEFFFLKGADCWGWASWKR
                     VWKKFNQDGSELLQQLQVKKLESDFDFFNSFPYTQMLRDQIAGRNDSWAIRWYADCFL
                     KGLLCLYPGRSLVQNIGLDLSGTHSGLDPSLSPEFSIDKMKFDDRLPITESIMAKKKI
                     SRFFRMKQTSVAKIKRLLRRIVSYILK"
     CDS             19500..20306
                     /locus_tag="KEICLHNB_00020"
                     /inference="ab initio prediction:Prodigal:002006"
                     /codon_start=1
                     /transl_table=11
                     /product="hypothetical protein"
                     /translation="MKRFVGKVLRRLSRYFLEEKKEHEWFYGDFRSWTDALAECEGYD
                     SPNILDQVKKSLLKVKSGEAVYERDSVLFDRVEYSFPLLTGLLYAAVSESGRLSVLDF
                     GGSLGSSYFQNRTFLDTLSSFRWSIVEQKHFVEEGIENFQDVSLNFYYTASECVLKER
                     PNVLLLSSALPYLSAPYEILENLMSFGISYIIVDRTPFFLDEKPDRILVESVPPEIYD
                     ARYPIWFFNERKFLEFMDAKYMLKEEFLAMDPLGIKGENTKYKAFIFVKR"
     CDS             20303..20428
                     /locus_tag="KEICLHNB_00021"
                     /inference="ab initio prediction:Prodigal:002006"
                     /codon_start=1
                     /transl_table=11
                     /product="hypothetical protein"
                     /translation="MIVLLVKTFGSENIEDWNMVQFLLDEITSAHYEIRNYRFYA"
     CDS             20421..20852
                     /gene="fdtA"
                     /locus_tag="KEICLHNB_00022"
                     /EC_number="5.3.2.3"
                     /inference="ab initio prediction:Prodigal:002006"
                     /inference="similar to AA sequence:UniProtKB:Q6T1W8"
                     /codon_start=1
                     /transl_table=11
                     /product="TDP-4-oxo-6-deoxy-alpha-D-glucose-3,
                     4-oxoisomerase"
                     /translation="MHESIIVSNSGYIFLKNKTGGSVGNLVVLEGERDIPFPIKRVYY
                     ITKIESSTNIRGKHAHRSLEQVIFCVNGSFTLELDDGRKRQNIVMNKENIGVRLGPML
                     WHTMRDFSVDCVILVIASDYYSEADYIRDYDEFIRLLESSI"
     CDS             20849..21970
                     /gene="fdtB"
                     /locus_tag="KEICLHNB_00023"
                     /EC_number="2.6.1.90"
                     /inference="ab initio prediction:Prodigal:002006"
                     /inference="similar to AA sequence:UniProtKB:Q6T1W6"
                     /codon_start=1
                     /transl_table=11
                     /product="dTDP-3-amino-3,6-dideoxy-alpha-D-galactopyranose
                     transaminase"
                     /translation="MIEYENLKAVNEAFFNQFEEEAIKVIRGGWYILGESVDNFEKEF
                     AAWNGNRFCIGTANGLDALVLSLDALNLPKGSEIIVPANTYIATIIAIIRTGHRPVLV
                     EPDPGTLNIDVNRIAAKITSNTKAIQVVHMYGRICDMSAIMKIAEDFGLFVLEDCAQS
                     HGASFNGKKCGTFGILNSFSFYPTKNLGALGDAGAIVTDNQDFAEKIRELRNYGSKRK
                     YHNDTIGYNSRLDEIQAAFLRIKLAKLDSINFKKRELASIYRRELRNANISISKYCSD
                     QENVYHIFPVFCKDRDDLRKYLLNLGIKTEVHYPIAPHNQVAMKHAAALGLWEPELSG
                     YPVSEQIHLQEISLPISYATSAQEVQSVADALNSYRQFK"
     CDS             22020..22955
                     /gene="fcl"
                     /locus_tag="KEICLHNB_00024"
                     /EC_number="1.1.1.271"
                     /inference="ab initio prediction:Prodigal:002006"
                     /inference="similar to AA sequence:UniProtKB:P32055"
                     /codon_start=1
                     /transl_table=11
                     /product="GDP-L-fucose synthase"
                     /db_xref="COG:COG0451"
                     /translation="MEKAAKIYIAGIYGMVGSAIARALVAKGYQNVIGHSSEELNLIR
                     QADVETFFKAERPDYVFLVAAKVGGIYANNTYPADFIYNNLQIQNNIFHSSYVYRAKK
                     LFFLGSSCIYPKFAEQPIREDSLLTGALEPTNEAYAIAKIAGVKMCEFYNKQYHTHFI
                     SAMPTNLYGKGDNYNAMNSHVIPALIRRFHEAKEANLPEVIMWGTGTPLREFLHVDDL
                     ADACVFLMDNYLDDKTINIGSGQEVSIADLANIVKSAVGYKGKIVLDSTKPDGTPRKL
                     LDSSRLMSMGWAPKTKLSDGILATYEDFLSGNVRM"
     CDS             22969..24600
                     /locus_tag="KEICLHNB_00025"
                     /inference="ab initio prediction:Prodigal:002006"
                     /codon_start=1
                     /transl_table=11
                     /product="hypothetical protein"
                     /translation="MLNFCTLFNSKYFSRGIVLLKSLEKFCLTPYHVYVIAFDFETFN
                     ALKKLNLPNVTAITLEEFEDKELLEIKKSRTIQEYCWTCTPSTIAYCIHTFNLDQCTY
                     IDADLMFLSDPKVLLDEMGESSILLTEHRYTPKYDQSSISGIYCVQFISFKNDVRGMK
                     ALQWWRQKCIEWCYATIENGKFGDQKYLDDWYDRFEGVHVLNNLGAGIASWNVQQYCF
                     YIKDNSVFGIDLKSKTEFHVIFYHFHDFKILSDGWWGHTGGYEIFDGAYKCFYENYLI
                     QLLEYKDLYAGVETDEVKLPDNLSTYFPKPSAALLGRLSDRDDILYALSILAGKASSF
                     DDAEALHFLIRNNFRLTYSDNVLSELNSLIDGKQVGFQKRIQSTFFPAKENVTYWDRG
                     INVGPLDLENNFFEIDFDLGRFSSRDTHISWTPINFGYLSVRLESIKFESTGNINSEV
                     RVDPKNIRHNGISQRGGWVEFIRLNPAFLNIPIPAGAGKMRLLGEWKLHRPEELGNRI
                     FQIIRRSPFYWLQYMFINPRRFLRNIVGRIRRFND"
     CDS             24905..25861
                     /locus_tag="KEICLHNB_00026"
                     /inference="ab initio prediction:Prodigal:002006"
                     /codon_start=1
                     /transl_table=11
                     /product="hypothetical protein"
                     /translation="MTIITTVTPSFNQDKYIERTIRSVLSQEGEFYLDYIIMDGGSTD
                     SSVAIIKKIEAIILSGQIVANIDGLNYYLPRKDNELSVGCLGLSYRWFSEKDKGQANA
                     INKGWRLANGKILSWLNSDDIYVSGALATAVSAFSDSNIHFLYGGSLHITADDLVIEP
                     YPSEPYDRERLFDYCYISQPSVFIRKEVFDQAGEINEKLAYCMDYEYWLRISMLYPLN
                     FISRILACTRIHGETKTSFRLKVHSEILAMQNSLLGVVSEHWLYHYVGIWIKENIKNS
                     IIKRKFVYRSIFVLVFLLLDFRFNYGRISINRFSTIVRGGSR"
     CDS             25858..26079
                     /locus_tag="KEICLHNB_00027"
                     /inference="ab initio prediction:Prodigal:002006"
                     /codon_start=1
                     /transl_table=11
                     /product="hypothetical protein"
                     /translation="MKEYFMHTQKIPYGCELISVLETENSFITRIVCHNTWSGKNITY
                     SNPVGLRISISSSMIRVSRTEFERYESNI"
     CDS             26063..27358
                     /gene="mshA_1"
                     /locus_tag="KEICLHNB_00028"
                     /EC_number="2.4.1.250"
                     /inference="ab initio prediction:Prodigal:002006"
                     /inference="protein motif:HAMAP:MF_01695"
                     /codon_start=1
                     /transl_table=11
                     /product="D-inositol-3-phosphate glycosyltransferase"
                     /translation="MKVIFDISVLGWAQKDNKARTGVFRVIENLLTQLLQDRNIELFL
                     CSIDGNFENCICYLRENEYDDSRFIYPGKKSRISLFYKVIYSKYFREEWWSNRPLLYP
                     LFFLFAFIDRIFFLKKMRRAVPKQYLNSHFIFHSPFLPIPEYIRLSNILKVITIYDLI
                     PILYPKYFVNSEFHLIHRIIGSIDRKTNVIAISESTKFDLCKYRPDINPAQVFVTYLA
                     ASESFYKVSDTDAIEKVKTKYGIRSEKYILSLCTIEPRKNLEVIIKAFAKLVISSNVP
                     DTNLVLVGTKGWNYDSIFDEIALSSEAKERIVVTGYAADSDLAQLYSGASCFVYMSFY
                     EGFGLPPLEAMKCGVPVIASNSSSIPEVIGDAGILLEPTDEEGLARNILNVLTDRTLR
                     EDLSKKAIAQARKFDWRSCESRTVQAYSNSRMSETAEIF"
     CDS             27412..28425
                     /gene="rffG"
                     /locus_tag="KEICLHNB_00029"
                     /EC_number="4.2.1.46"
                     /inference="ab initio prediction:Prodigal:002006"
                     /inference="similar to AA sequence:UniProtKB:P27830"
                     /codon_start=1
                     /transl_table=11
                     /product="dTDP-glucose 4,6-dehydratase 2"
                     /db_xref="COG:COG1088"
                     /translation="MVGNILKNTADYEVVVLDKLSYSGNLNNLSDWFSNKRFSFKKID
                     ISNIAEVESFFAGNDFDAIIHLAAESHVDRSIAFPGDFINTNIVGTFNLLESVKRKII
                     ASKRKIRFLHVSTDEVFGSLSESDPSFTENSCYKPNSPYSASKAASDHLVRSYFHTYH
                     LDVITTNCSNNFGPFQFPEKLIPVTIINCLQWKQIPVYGNGSNIRDWLYVEDHCNALR
                     LVLEKGRIGESYNIGSRNECRNLDIVTSICEIMDRLAPQQISYKSLIHFVEDRPGHDY
                     RYSINPDKIETELDWRPEFTFDAALEETIKWYIANDVWWKDILTGKTDNKLEFLERKD
                     RLT"
     CDS             28422..29300
                     /gene="rfbA"
                     /locus_tag="KEICLHNB_00030"
                     /EC_number="2.7.7.24"
                     /inference="ab initio prediction:Prodigal:002006"
                     /inference="similar to AA sequence:UniProtKB:P37744"
                     /codon_start=1
                     /transl_table=11
                     /product="Glucose-1-phosphate thymidylyltransferase 1"
                     /db_xref="COG:COG1209"
                     /translation="MRKGIILAGGSGTRLYPVTRVVSKQLLPIYDKPMIYYPLATLML
                     AGIREILLITNPESIHLFKTLLGDGTHLGIQIDYAVQPNPNGIAEAFIIGEKFIEGSP
                     SVLILGDNIHFGNALSEMLERADLKTDLCTIFAYPVHDPERYGVVEFSSDRRAISIEE
                     KPAAPKSNFAVTGLYFYDSSVVEIAKSLNPSFRGELEITDINKVYLANNNLSVEVMGR
                     GFAWLDTGTPESLLDASVFIGTIEKRQGLKVACLEEIAYRKGFITHSEMEKIIGSLKG
                     NSYGQYLQRIITENIF"
     CDS             29546..30673
                     /gene="mshA_2"
                     /locus_tag="KEICLHNB_00031"
                     /EC_number="2.4.1.250"
                     /inference="ab initio prediction:Prodigal:002006"
                     /inference="protein motif:HAMAP:MF_01695"
                     /codon_start=1
                     /transl_table=11
                     /product="D-inositol-3-phosphate glycosyltransferase"
                     /translation="MKVLFDHQIFSLQRYGGISRYFSNLIQGFRTDSSFGIEAELSLE
                     FSSNEYVREVWNPQFYNRLFPHDFKIPGKRRLLRYVNLPFSLASLISNEFDVFHPTYY
                     FPYFLPFLKDKPFVLTVYDLIHEKYPNDFKNDRTTYYKPTLIEKAARIIAISECTKRD
                     LLKTYKIPEEKIETVLLSIDPAVKFLRQERVSLPEGKCILFVGGRGTYKNFQFLLEYL
                     PIFLKENPDSFLFCAGGGGFNRIEIEKIRKANMETRIIQMDVDDAQLRYLYQNAYVFI
                     FPSLYEGFGLPVLESMANGCVPLLANRSSLPEVGGDAAFYFDPESGASFLESLEEAWK
                     DGPKRTRILRLATSRILDFSLKKMATGTANVYRAVAFDKTY"
     CDS             30720..31829
                     /locus_tag="KEICLHNB_00032"
                     /inference="ab initio prediction:Prodigal:002006"
                     /codon_start=1
                     /transl_table=11
                     /product="hypothetical protein"
                     /translation="MRLSRIINKGKFLLFLRVLLSSPAILLLYVRLLWLSIRLKKRVV
                     VYTGTYGQLGNRLILFLHFIQFCKKYDCVFICPSFGEYAHFFKQFDANFVPSYPAHLK
                     NWSLLKSKNWKRYPFYLKVISALQLKIRLFPFTIAENLHFFEYSDAADSESNVKNFCG
                     KTFYLDSDSFLKKAFKSKILLMSGWRYRIGGFDTSRQMHEDVLTFLAFKDEAIDKVVN
                     RIKILRSQFDKIVAVHHRRKDYREWLNGKFFFEIDDIKRKMAEVSEVLKEAGFQKILF
                     IIFSDEKDAEYSIPSVNVQMSDGTTAEDLYFMSRCDFIIGPPSTFSGWASFSGRVPIF
                     HIFSLREKIRLESFTIIETWNGVEVPLLSGEKFIL"
     CDS             31978..33036
                     /locus_tag="KEICLHNB_00033"
                     /inference="ab initio prediction:Prodigal:002006"
                     /codon_start=1
                     /transl_table=11
                     /product="hypothetical protein"
                     /translation="MHEIQRFVAPILKGSEYLFFGTSSGVGNVSYSPENDNSTLILSA
                     KESLSFASYFNAIFPRHLIKIYGPGKYCFECLIEGDGNISIEFCFRDGRKSTFFTKDI
                     NNSDGSLLITVELEINSESPDMIYPKLKAGSNLKFSNGNLKKTSAARRSGRLAVCICT
                     YKREEFLFSNLKTWLEDSVVAKRLAIFISDNAGTIPSSQMPTDLESYLFSNPNYGGSG
                     GFARAYLEAKDKGNFDYFAFCDDDAIIHPESFFRLISILDSSIEPDKLLLSGAMFDLK
                     RPREVVEAGAKFYVEDSRINSYYAGIDLSRPENLQSYAMADTRNVKNYSGFFLPGSVR
                     RKMKRRHYIRLSLLGAMI"
     CDS             33090..33761
                     /locus_tag="KEICLHNB_00034"
                     /inference="ab initio prediction:Prodigal:002006"
                     /codon_start=1
                     /transl_table=11
                     /product="hypothetical protein"
                     /translation="MAVWHEPFYAKVNPWVEYYNYRNYGILHFALNNEGRWSLIKVYI
                     VRFFGYLFTFQYETLKAAIDGIRDILGGPSLLSGLDMEAKHIEVMKKYAPETVGTGKP
                     LLRRNGVMQIIFNAALLPFSLISFNLISFSFFPSRMNRSRGVAKAVFNSSGSSLLFDF
                     DERRPEVYVRTKSVAKTFRLALSALRIIFEIVIHHRRLSSLWREEFNGFSSESFWRQK
                     LAPFR"
     CDS             33745..34890
                     /gene="rfbD"
                     /locus_tag="KEICLHNB_00035"
                     /EC_number="5.4.99.9"
                     /inference="ab initio prediction:Prodigal:002006"
                     /inference="similar to AA sequence:UniProtKB:Q48485"
                     /codon_start=1
                     /transl_table=11
                     /product="UDP-galactopyranose mutase"
                     /translation="MHHSGDQNSRKILIVGAGFSGAVVAHELSESLSPRPQITVLDQR
                     SHIAGNCNTHRDASTGVMLHEYGPHIFHTDDLDTWEYVNSFVRFRPFVNRVKGVHQGA
                     VYSLPVNLHTINQLFGTQLGPAEAREFLKSQAAVNIDEPANFEEQALKFLGEKIYKAF
                     FYGYTRKQWGCDPKELPASILKRLPVRFNYDDNYYADPYQGIPEEGYTEIIRKMLDHP
                     NIQVTLNRKFLPERDSLGFDHIFYTGPIDEYFSFRHGRLGYRTVTFERNEGEGDFQGN
                     AVLNYCDVDVPWTRIHEHKHFAPWEVHQRTVWFKEFSKETSPSDIPYYPKRLNEDMEK
                     FAKYEAEAVQQKNVTFLGRLATYRYMDMHHVIKEARAIAKEFIGKAE"
     CDS             complement(34899..36449)
                     /locus_tag="KEICLHNB_00036"
                     /inference="ab initio prediction:Prodigal:002006"
                     /codon_start=1
                     /transl_table=11
                     /product="hypothetical protein"
                     /translation="MRLYEIRFSSEGKTEESELYLKSSGPISIVDNRLSLEKGTQISF
                     GTYFNSFSVRKWKKYTSVSDLEIRVEGKGEFSVRIVGAKLAKAGIVYDVLLERECQGN
                     FNEKINLNVIDCDLLYPEIIAKKANCEIYEVGYHSGFGENEARLAVVFCTFKREDFIK
                     ENLKNLKSGILEHRNSLLRNRIQTYVIDNGRTLNNENIPDFIRVIPNPNLGGAGGFTR
                     GIIEVLSNSSFSHILLLDDDIKFSITSLEIVYSFISAIKEDYAEHFIGGGLIDLEIPY
                     LQYERNASWNGVSTRINGSNLDLRITENLIRNEIEDETQGLYAGWWFCCLPVKSVKKL
                     GFPLPFFLKGDDVEYSLRNESKILTVNGIAAWHEAFPKKTRKWNYYYQIRNYLFLSVL
                     RFENYDRTDLLKFSLYRLIKNTFTRNHLALEYTRKALYDFQTGELPESSEAQLLQKSV
                     LALKPGTDSLIKLGLECLSLTFRIWKIFPELSTKIRKNADRYYRFPFWSEYLNLDNKK
                     DSATDMGH"
     CDS             complement(36458..37228)
                     /gene="wfgD"
                     /locus_tag="KEICLHNB_00037"
                     /EC_number="2.4.1.305"
                     /inference="ab initio prediction:Prodigal:002006"
                     /inference="similar to AA sequence:UniProtKB:B5L3F2"
                     /codon_start=1
                     /transl_table=11
                     /product="UDP-Glc:alpha-D-GlcNAc-diphosphoundecaprenol
                     beta-1,3-glucosyltransferase WfgD"
                     /translation="MTQLVSIIMPVYNAEKFIAASIESVLNQKYTSWELLMVDDQSKD
                     SSREIMQAYSKRDSRIKSIFKERNSGSADSRNQGILVAKGRYIAFLDSDDLWDSEFLS
                     EQIKLMQDENVAFSFSSYRIVDETNREILKPYMAAGGPITYWQNLLYNRVGLLTAIYD
                     AETLGKMYFDVSLKSLRDDYALWLDILKKIPYSVGNPKILASYRVRKGALTSNKKNVI
                     LPHFRMLKNRERLGWLAAAFYTGVWGLVALKKYYFNRI"
     CDS             37404..38813
                     /gene="sdcS"
                     /locus_tag="KEICLHNB_00038"
                     /inference="ab initio prediction:Prodigal:002006"
                     /inference="similar to AA sequence:UniProtKB:Q7A4P8"
                     /codon_start=1
                     /transl_table=11
                     /product="Sodium-dependent dicarboxylate transporter SdcS"
                     /translation="MTNTFIKLLISVLLSFLPPLCSHFGLLPYSVGAMFSILLLAACF
                     WIFEVIPGHATSLLVIFLEILLFSNPGKWEFLNLIRPIGGKNPAPNVFLAAIADSAVI
                     LFLGSFALAKGCVKVGVDRWLANRILPAFGDSPRFVLMGLMLVTAGISLWMSNTATAS
                     LMIALVFPLLQILPTDEKFRKGILIGIPFAANLGGIGTPIGSPPNIIAFANLKNHGFG
                     DSISFGSWMLVAIPLLLILLFFAWIWILKAFPPSVDLKLSLRFVEESDKASKRKLHFV
                     LASFLCTVCLWLSESFHGIPAGVVAMLPLILFTSFGILDSSDIRSLEWDVLILVAGGI
                     ALGTGIEKSGAGEWFGSLIGSKAGPGESLWVLALFFSVGLFLSTFLSNTATANLLVPL
                     ALPVAALLLPGDEAYVIQLVLGTALGASLAMSLPVSTPPNAVAYAVGGFEIKDMAKIG
                     IRIGLLGLALVLLGFFVFG"
ORIGIN      
        1 atgaccgacg aactcaggca taaaatttta aaactgatcg aagatcgtcc ggactttaat
       61 caaagagatc tggctaatgc gctcgggatt agcttaggta agaccaatta ttgtcttaaa
      121 gcgcttcttg agaaaggttg gattaaagct aaaaacttta aaaacagtaa gaataagttg
      181 gcctatgctt acattcttac ccccgcgggt cttgaagaaa aaatcaagtt aactcttact
      241 tactattcca ttaaaaaaag ggaatatgaa gagcttaggg aagagttgga aaaattggga
      301 atcggggaag aaggtctaac cgaaaatgat gcgcggatat cagatgggca gtaattttgc
      361 aatctcaaat tgacgacagt gtattttagg aaaatggatg ataagtaaca ttatacagaa
      421 attcgggaag ccggaggtcg ttgatcaaaa atgggatttg gtcattcgtc cgaaagaagg
      481 gttgttttca ttgcacttgg ccgatctttg gaattataag gatctaatat tcttatttgt
      541 taaaagggat tttatttccc tttataagca gactattctt gggcctctat ggtatatagt
      601 gcagccattg gcttctaccg tgatttatac gataattttt ggtaaaattg ccaacgtttc
      661 gacggacgga gtgccgcatt ttatttttta tttatccggc actgtccttt ggagttattt
      721 tgctgattgc ctgattgcta cttcgaatac ctttgtggct aatgcaggga tttttagcaa
      781 agtttacttt cctcggttgg cagtcccggt ttcgatagta gtcagtagtc ttattaaatt
      841 cgcgattcag tttgctacct ttttagcatt ttatttttac tttattctta aaggcgcaac
      901 actagaaatg caatggtccg taattttgct tccgattttt attctccaaa tcgcaattct
      961 aggtttagga tttggagtta tggtctcttc tatgactacc aaatacagag atctatcgct
     1021 tcttgtggca ttcggggttc agctttggat gtacgcaacg ccagttgtat accctttatc
     1081 gcttgttcct gagcaattta agcttttgta taatttaaat cccatggcta atttgattga
     1141 aaattttcga ttctcctttt tagggcatgg acatttggat ctttatgcct gggcgcaaag
     1201 ctggattatt actgttttgg tttttttcat aggtatcgtg atcttttcgc gggcagaaag
     1261 ggattttgtc gataccgttt gattttgcga tgcatgtctg atatataatg taaggataat
     1321 ataaatgttg aataacttat ctattttagt aactggaggg actggttcgt tcgggaaaaa
     1381 atttatacag actgtcctgt ctaaatatcc gaatttgaaa aggcttgttg tgttctctcg
     1441 tgacgagttg aagcagttcg aaatgcaaca ggaaattcct gagtccaaat atcctcagat
     1501 gagatatttt atcggcgata ttcgggataa ggataggttg atgcgtgcga tggaaggtat
     1561 aaatgttgta gtgcatgctg cggctcttaa acaagttccg gccgccgaat ataatccttt
     1621 tgaggcaata aaaaccaata ttttgggttc tcaaaacgtc atcgatgccg caatggattc
     1681 cggagttaag caagtcgtag cattaagtac cgataaggct gcggcaccga tcaatcttta
     1741 tggcgccact aagctttgtt cggataagtt gtttgtagct gcaaataact ataaaggaaa
     1801 acatgatatt cgattttccg tcgttcgtta cggaaacgtg atgggtagta ggggaagtgt
     1861 gattccgttc tttttgaaaa aaagatcgga aggcgtactg cccataaccg atgaaagaat
     1921 gacccgcttt aatattactc ttgaggaagg agtcgatttg gttctatatg ctctggaaag
     1981 tatgtggggt ggcgaaattt ttgtacccaa gattccgagt tacaatatca aagtcgtagc
     2041 agaagcgatc gggccgaatt gtgaacaaaa agtagtgggc atacggcccg gagaaaaact
     2101 tcacgaagaa atgataacgg aaactgacgg aatgagtaca atcgaattta aagattattt
     2161 cgttattctc ccttccgtgg agctttggag tatcaatgaa tttaaaaaga aatttaacgg
     2221 agaatattgt acgaaggatt ttcgctacag tagcggtttg aatgaagatt ggcttaccgt
     2281 cgagcagatc cgaaagttga ttgtcgagca tgtagatccg gcatttcacg tatgattcct
     2341 tatggtaggc aaaatataac acaagccgat atcgattcgg taatccagat tttaaagtcc
     2401 gatttcatta cacaaggacc aactatcgat cagtttgaaa aaactgtttc tgaatattgt
     2461 ggatcgcaat atgcattagc ggtgtccaat gcaaccgcag ctcttcatat cgcttgttta
     2521 gctcttgaag ttggggcagg cgacgaagtg tggacttctc cgaatacctt cgtggcttct
     2581 gcgaattgcg ccttatactg tggagctaaa attggattcg tcgatatcaa tcctaagacg
     2641 tacaatatgg acgttgataa gcttagatta aaacttattg aagcgagaaa taagaataga
     2701 ttacctaaag ttgtgattcc agtgcatttt gcgggtcaat cttgcgacat ggaagagatt
     2761 tcggaactta gtaagcaata cggatttaag attattgagg atgggtccca tgcgattggc
     2821 ggaaaatatt tgggccagtt tatcggaaat tgcaaatatt ctgatataac agtgtttagc
     2881 tttcatccgg ttaagataat tacgacagga gagggtggaa tgcttacaac caactcaaag
     2941 catttacatg agaaattatc gttactgcga tcgcatggaa ttagccgaaa tcctgatctt
     3001 atggtttccg aatcggaagg gggctggtat tatcagcaac ttgagcttgg ttttaactat
     3061 aggatgactg acatacaagc ggcgttaggt attagtcaat tcgcaagact tgaaagcttt
     3121 attgaaaaaa gacatagaat agctgagaat tacgataagc tgctggatgg attgccggtg
     3181 gtcacacctt atcgtagtcc tggagtcaat tctgcattgc atctctatcc gattaaatta
     3241 tcgaaggacg caaaaatcgg ccgtaaacaa tttttcgatg agttacgacg tctcggggtg
     3301 ggagttcagg tccattatat tcccgttcat cgtcagccct attatcaaaa attgggtttt
     3361 aagttagggg attttccgga agcggaagaa tattatgaat ctgttgttag ccttcccatc
     3421 tattatgatt tgacgcacga agagcaacta tacgtcgtag agatgatccg aaatttgctg
     3481 ctaaaatgaa gaccgcattt gtaatccaag ctagaatgac ttcctctagg cttccgggga
     3541 agattctgaa agaaatatta aataaacctc tgctcgaata tcaagtagaa cgtttgcgaa
     3601 gggtgaagga agcggatgga atcgtaattg cgactacgat taacgagacc gatcttcctg
     3661 tcgttgaatt gtgtaagaaa ctggatgttc cttattatcg gggatcggag atcgatgttc
     3721 tttcccgtta ttatgaagca gctacttatt tcggtttgaa cgatattatc cgggtaactt
     3781 cggattgtcc cgttatcgat ccggggatcg ttagtaaggt catcaaatct tacttagaat
     3841 ccaaaaattc aatcgattat gcttccaatt ccttggaacg gagctatcct cgcgggatgg
     3901 atacggaaat tttctcatat gaagctttaa ctagagctca tctagaagcg agagaacctg
     3961 ctcatagaga gcatgttacc gcctacattt acgctaatcc tgacaagttc aggttaaaga
     4021 gcatagttag ttcgattgat aatagcaatt ttagattaac tgttgataca cctgaagact
     4081 ttcagttgat taaagttata atcgaagctc tttaccccaa gaatcatgaa tttggaattg
     4141 atgaaattat aaattttctc aacgagttcc ctgagcattt aaagatcaat gaacatgtta
     4201 ttcagaaaaa actataaagg ataatcaatg atcaagtatt gcagaagatg cgtaatgccc
     4261 gatacaaagc cgaacctttt tcttgatgaa gaaggcatat gtaatgcatg tcgaagttac
     4321 gaaaatcgca aggtcgtaaa ttgggatctt cgtaaagaag agcttatggt acttttgaat
     4381 aaataccgct ccaaggattc atccaattgg gattgcatag ttccggttag tgggggaaag
     4441 gacagtactt ttcaggtcgt tcgcttatta caactcggaa tgaatccgct ttgcgttacg
     4501 gcttctactt gcgacctaac ggaaattgga agaaaaaata tagaaaacat taagcagcta
     4561 ggagtcgatt acttggagtt ttcccctaat cctagagtta gggctaaact aaactacata
     4621 ggcttaacga aggtcggcga catttcttgg cccgagcacg taagtatttt tacgattccg
     4681 gtaagagttg cagttcagta taatattcct ctaattattt ggggcgagaa ctctcagaac
     4741 gaatatggcg gacccgccgc cgactcagat agaaatgtct tggatcgtag atggttggag
     4801 gagttcggag gtcttcttgg tcttagagtt tcggatttgg tcggaattga cggcatcgcg
     4861 cagaaagatt tgataccgta cacgtacccg acggacgatg acctaaggaa ggttggtgtc
     4921 acgggtttat ttttaggtta ctatcttccc tgggacggct attcgaattc acttttagct
     4981 caggcgcacg gatttcaaac ttggtacaag gttactgaag gttcgatcgt aaattacgaa
     5041 aatttggata attatcagac ggctatccat gaatttttta agtttattaa gttcggcttc
     5101 ggaagagcaa gcgatcacgc ttctttgcat attcgaaggg gccgattgac gagggaggac
     5161 gggatttatc tcgtatcgaa gcatgacgga aagtttcctt caacttattt ggataggccg
     5221 ctctccgaga ttttaaaacc gctcggtatg actgtggatg agtttgtacg tgttgccgat
     5281 aaatttacga ataaaaagct ctttttaaaa gattcccgag gaaacctaat taaagataag
     5341 gaaatgaatc ttacaaaggt taattatgat aacctggatt aacaaataag ctaggtcgat
     5401 tgaaaagatg aacgtcataa taatcgatta tggaatggga aatctctcgt ctgtattgag
     5461 ggcttttcag gaatgcgggg catctgcgga aatttcggat aaccctttag atttgaaaag
     5521 agcaacccat atcgttttgc caggagttgg ggcttttcct gacggaatta ataatctgag
     5581 agagaggaaa ttcgatcaag cgatcgaaca tgtcgttgcc gacggtattc ctctattagg
     5641 aatttgctta ggaatgcagc ttttagccga taccggttat gaagtacgga aaagtgatgg
     5701 tttgggcttg atctccggcg aggttaaaaa actcgatgag ggggcaggcg ttcgcattcc
     5761 gcacgtcggc tggaacgaag ttaagtataa aaaagatgat tctctttttg tagatattcc
     5821 cgataattct gatttttatt ttgttcatag ttatcatttc gagcccgcgt ctgaaaatgc
     5881 aattgttgga attactcctt atggtcaagg ttttgtttcg gttgttcgga aggataacgt
     5941 aatgggggtt cagtttcacc cggaaaaaag tagtcagttg ggatttaagg ttattcgtaa
     6001 cttcctagat attaattaaa atttggaatc tcgaaattaa aatatgttaa agactaggat
     6061 aatcccgact ttgctactga agaatgtagg cattgttaaa ggaataaagt ttaatagctg
     6121 gcgtcgggta gatactatat tacctgctat caaagtttat aatatgcggg aagtcgatga
     6181 actcattgta gttgatataa ccgctacgag tgaagccagg gaattagatt atgaatctgt
     6241 tgccgagttt tccgaagagt gcttcgtccc gttaactgta ggcggcggaa taaaaaatct
     6301 cacagatatt cgtaaggtct tattatccgg agccgataaa gtttgcataa attcagcggc
     6361 tttcgattat ccggaactta taacggaagc ggctgaaaaa ttcggatcac aatgtatagt
     6421 cggtagcatc gatttcggag aagcagctcc gggcgattat atttgttact cgcattcggg
     6481 aaaggtcaag atagataaag atccgattga atgggcttta actttggaaa ggcttggtgc
     6541 tggagagttg cttgtaactt ccgtagatcg ggatggtacg atgactggtt atgatttaac
     6601 aatgcttcgg agaatcgctg atgcggtaaa aatcccggtg attgcctccg gaggcgccgg
     6661 aaactacgaa catatgctcg aggcaattaa ggaaggacat gcatcagcag tggcagcagc
     6721 tagtatcttt cacttcacgg agcaaacacc cttggaagcg aagaaattct taggggcaaa
     6781 cgggattccg gttcgtaagt ttcgggtccg ttaagatttt gatgcgtgcg acattcttga
     6841 ccgaaggcac ttcgcaaaca ggctacggtc atttatcacg aacgaaatct ttgtatcagg
     6901 ctgcggaatc gttaggcttc gattgcttca ttctcgctaa ctatgatgtt aatgcatcag
     6961 tatatctgga tggattgaat gtagagaatt tcgattggaa aaaacgatca ttcgaatccg
     7021 tcacttatct taatgactct gagttggtat tcttcgatag ctaccaagct ggaataaaaa
     7081 acataaagga aatcgtctcg aacgcggaag attccgtaaa attcgcttac attgatgatt
     7141 ttaaccgtct ggattatccg aacggcacga tcataaatta ttcggtcggt tcgaattctg
     7201 aaatgtatga aggtcagtcc gggaaaaaat cctacttgct aggaccgaga tatgcgcttc
     7261 ttgcaaaaga gtattggcaa ctttcaaatc agagaccgga aattagcaag agtatcgaga
     7321 cgatattact tacatttggc ggggcggata acgcgaattt aacaaaaatc gctttggaaa
     7381 ctctaagtaa aaactttccg agtatttcat ttgaagtaat tatcggcccc ggtaacacgt
     7441 ccttcgattc gttttcctcg aacaacaaaa aggtcaggct taacagatca ttatcaattt
     7501 ctgatatgaa gacattaatt gaaagagcag acctatgctt gaccgcttgc ggtcacacga
     7561 cttatgaaat tgctgctacc ggccgtccaa tgattgcggt tttaagtgcg gataatcaaa
     7621 aattaaatgc tcaaggttgg aaagcgaaag gtattcccgt gctaaatgga cttgattcga
     7681 attttcgaaa taaccttatc gaaatttttc tgagaacatc gccctcagag gtccgaaaat
     7741 ctctttcgga aattgccagt actgtcgttg acccgagagg agccatcaac gtgataaaaa
     7801 ctttcatcgc atcgaactaa attggaggag tttgttttaa taaaagcgaa gatcgacttt
     7861 attaaggaag tttatgacct ttctaatagt cgagaagtcc gagagaatag tctgaaccct
     7921 tctgagatcc cttgggatgt tcacgtggag tggtataatt ccaaaatcaa ggccgctcct
     7981 gaaaatttat ttctaataat caccgatgtc aatggcgagt ttctcggtca agttcgattt
     8041 caagcggcaa attcggaaga ggccgtaatc agtattagtt tgtctaagac ggcgcgaggg
     8101 agatctttag cttcaaaaat tttagaagct gcatgtaaat tgtatgcggc tgaaaatttg
     8161 gaaaaaagga caatccttgc tcagattagt aaagataata ttccttcaat aaagtctttt
     8221 tctagagcgg cattcattta tgactctgat tttgagcttg ataaaaagca atatatactt
     8281 atgaaaaaag taatataata aaggatccaa tttgtggaat ctataaagat aggcaataaa
     8341 ttcgtcggcg gcaaaaatga tccttgtttc attatcgccg aactttcggc aaatcataat
     8401 caggatttta atttagcagt cgaaacgttg catgctatga aggaatcggg tgcagactgc
     8461 gtaaaattgc aaacatatac tcccgatacc attacgttaa aatccgatgc cgaatggttt
     8521 aagattcata agggaacaat ttgggacgga aagactctat atgatttata ttccgaagcc
     8581 tacaccccct gggactggca accgaaattg caagaaattg caaaatcctt aggcttagaa
     8641 atattttcat cgccgttcga taagagttcg gtcgattttc tggaaaagat gtccgttccc
     8701 gcctacaaga ttgcgtcgtt tgaaattacg gatatccctt tgatcaaata tgtcgcgagt
     8761 aaaggaaaac ctattatcat ctccacagga atcgctttta ttgacgatat taatttagca
     8821 gttcaagcgt gtcgcgaggt cggaaacaat cgcattatca ttttaaaatg tacctcctcg
     8881 tatccagctc cttacgatga aataaatctt aaaacaattc cgaatttatc cgaaacgttc
     8941 ggcgttgttg ccggactttc ggatcatacg gaaggatggg cggtgcctgt agcggcagtt
     9001 gctttggggg cgaaagttat cgaaaaacat tttatcttgg accgaaaaat tggcggccca
     9061 gattcttcct tttccatgga accggatgag tttaggacaa tggtagacgc tatccgtaat
     9121 gtggagaaag ctttaggttc cgtaaattat gatttatcgg aaaaagtcaa aacgagtcgg
     9181 gaattctccc gctcactatt tatcgttaag gatatcaaaa agggcgaaca atttactcac
     9241 gagaatgtaa gatccattcg accgggtttc ggactacctc caaaatattt cgaacgaatt
     9301 ttaggtaaaa cggctttgga agattttata gcaggaactc ctttagattt cggtatgatt
     9361 aggaattttc aatgattgta ataaaggcgg aatccatttc caaaaaatat cgattaggca
     9421 catttgggac cggatcattc cggaaagatt tccaaagctg gtgggccaag ctaagaaaga
     9481 aagaggatcc gaacgaagta attcgcgagg atcatgaata tcgggtcgag gattcggaaa
     9541 ataaaaaccc attgttttgg gctttaaagg atatcgatct tgagatcaat gcgggtgatc
     9601 gcattggaat tatcggtcgc aatggagctg gtaaatccac gcttttaaag ctcttctcta
     9661 gggtaacagc acccacgacc ggtatcatta aagttcgtgg caggattgcc agcttgttag
     9721 aagtggggac cggttttcat cctgagctaa ccggaaagga aaacatctat ttgaacggag
     9781 ccattttggg aatgtccaag aaagagatcc gaatgaaaat ggatgaaatt atcgaattcg
     9841 ccgaaatcga gcagtttatc gatactcccg ttaagcgata ttcgagcgga atgtacgtta
     9901 ggcttgcgtt ttcagtcgcc gctcatttac aatccgaaat tttgattttg gatgaagtat
     9961 tggcggtcgg ggataccaag tttcaaaaga agtgcatgca aaagatttct gaggtcggcg
    10021 gccaagggag aacgatttta ttcgtaagtc ataatttaaa ttccatatta gctttatgca
    10081 ataaggtcgc ccacttgaga gcaggaaggt tagttgagtt cggagatact cagcaggtag
    10141 tcaataatta tttggattct cttgctgatt cgcagcttca atctaagatt cgcagtgctg
    10201 acggtaattt agtcataaaa agaattagat ttttagataa aaaggataag gtaaaaaata
    10261 tctttcctat gttaagcgat ctttgtgtgg agattactta cgaagcgctt aaagacatgg
    10321 gaacgattac gtttaccgtc ggcgtcaccg gagtgtcggg agctcttttt atgggtagca
    10381 tgatctatga tggccgtaga cctaatatca aaaaggggac cggagttctt agatgcactt
    10441 tcaaggaaat gccgctaatg cctggtcaaa tgtattcggt ttttttggcg attcgagggg
    10501 tggattatga aactccattg atggcagcgt tagacgtcgg tagttttacg gtcgaaggcg
    10561 atttaaagaa actaaagtac aacggtccct tggccaagca gactgccaaa gtctcaggtc
    10621 cgattataat cgactataag tgggagcaca catcatgagc gcagaatctt ctatcatgtc
    10681 gaaggggtta tttcttgccg cttgctgcca tagattggat ttcgaagtag agataatact
    10741 cagaaatact ttaagaaatc cgctcgaccc tctggcgacc gaaaaaagaa aagggataac
    10801 ctatgccctg gaaattttcg atataaacgg aaattccctc ttctcaaatc cgaagtacgg
    10861 aaatattcct tttaactcgt tttcgagagt gcagccgtcg gacgcgttag atgtagagga
    10921 agcaaagaaa gccgaattga tggttattat ccccgaaata gtaacggagc ctaacgtatg
    10981 gttcgagcaa gaacacgaaa tagtctactc taataaaacg acgaaatcat taccggcagt
    11041 aatttacgat caattgcccc ttcgctttgt tgaagaatat cctcctataa ttcttctcaa
    11101 tcacaaaatt tacgtatcca aagacttgaa ttcttttgtt gtcctggcca attatagagg
    11161 attgaaaaat agaagcgaat ccccgcagaa tatggaatta agtttttttg ataattcagg
    11221 agctttactt ttgagaaaaa cggtttctat tccatataat tcaacctttt atattgacgt
    11281 gaaggcggaa atcggctcta agattgcgtt aagcgattcc ccggttctct taaccttaac
    11341 tgcacgtggc gggaatagtt tatttgcgat cgaaacgata acgattaatg agaaaacaaa
    11401 gaatgctgcg ttagaacatt ctttggcccc agtttacttt gtaagtcaga gcatgaaaga
    11461 agtaagatcg agagctttac tcttttgatg gatggagatt gactgtgatt attaaagatt
    11521 tattacgacc gatttataga gcatatttag aaattaagga tagccaaaag gggcgagtaa
    11581 gtcctccagt gacgcaaatt ttcataaatg acgagacccg gcgcactagt ttctcgataa
    11641 ccaactaccc gtctttcctg ttaccgtcac gcatcggcaa aatttggtat gaaatcagct
    11701 tgagcgatca ggacggaaat aaggtttttt cgaaggatat aaaattggca aagtacggaa
    11761 gtatggaaat ttctcccgac caattttatt ctaaaaaact accgaatcga ggtctatttt
    11821 tcgctaacat caaagaatcg aagctttcat tcgttcagaa atttcacttg cgaaaattag
    11881 gaagactgac ctcccatttt tatacgctct atcattcccc ggattatagt aatttagcga
    11941 tggtccaccc acaaacggta gcccccgttc cggtctcaga aggtaagtct aatttttggt
    12001 attcgcaatt tttaataaag gtttccgcga tttcgtccat agagcttttt caaatgaatc
    12061 cgagtccgag aaaggccgat ttgaatctca tagtcatgaa tatggacgga aaagaggtca
    12121 tttcttccga agaatcagtt cctgcgttcg gtgttcgaaa tataaaattc gatcaaaaga
    12181 tgttaggcga aaatgaatac gtctatatcg cttccgatac gcttagggga aatgagaaac
    12241 ctatcctttt ttcccattat cctgacggaa cttacaccgc tttgcatacg taaaacagac
    12301 aagattaaaa ttagaaacat tcatttcggc tttaatgaga tttacgcgga tggcaccaac
    12361 gtacccatct aaatcttccg cttccttcta gtaatgccac tcttttaacg ttcgaaattg
    12421 gagcgaattc agcacgatgg aacatgtgat atcgaaatat acggatgaag gcggtcgtga
    12481 tttttattat attctaaaaa cccgtaaaaa tgtaaaaaag ttggtgattc attttacggc
    12541 atttttcggc gattggggtg atcgaaagga atacaaagaa aactatcagg gctatttcca
    12601 tcgtttgaaa atgttaggtt ttcaaaaaga cttcaataca ctttttcttt gcgatcagtt
    12661 cggtttcagc aagaatggaa cgtactatac gggagaacat ggtgattttt tcgtcgagcg
    12721 cgcgatgctc aaaattataa agcggacaat tggcgaactt cagatttcga gcggcgacat
    12781 tataactatc ggctcgtcca tgggagccac ggccgcactc aaattcggtt tattgttcga
    12841 cgtaaagggc ataatatcaa taagtccgca tatcgatctg gatatttgtg cggaaaaaca
    12901 aggtcgcttc gatcacgttg catttatttg tccggatgga aatccgatgt cggtagataa
    12961 ctatatctat actagacagg tgaatcgttt gcttgataat tgggatagag gtagaaaatt
    13021 gcccgttctt tttatgcatt cttgcgaaga tgattatggc gtacacagcg agcaagtttt
    13081 gcctatcgtg actcgttgga aatttttagg tggaaccgag tattccgatt ttcgattagt
    13141 tgggggacac ggaagtgatt attgtactaa agcggtaatt ttggacgtta ttgataggat
    13201 ttttaacgat cgaaaaattc agcctaagaa atacctttct ttcaaatatt tacccgataa
    13261 ggaaaaatta gaaaaatatc gggttgtaag gaaatcaata atattactcc tagaaaaatt
    13321 gcatttattg aatttagcga gaaacgcgcg ctcatacttt ctcgctaaat tgaaaaagga
    13381 ttaagtctag aatttcgtga atttaataat aaacggattt cataaagatc aatattttcc
    13441 ggtaatatta tatataactg atcgtcttaa gccttcgaag tgccacgtga ttttcgaaac
    13501 gaatagagtg gcgttaaatg tggaaactca atattatgcg tgtgcggtat tatcgcacga
    13561 atacagctat agtactcctg aagacgaact tttgccagtc ggggccgatc tccttcggga
    13621 tctttcggat tgtgagggtg tcgttcttaa aatgatggaa cgggacgaaa ttcgcggaga
    13681 atggtcgtat aataaaagaa aatcagttta tttgaaacat ttgcgctatt ggaatcatgt
    13741 cattgaaacg gacgatatcg gttattttct ttcatcgaat attccgcatg tagtgtacga
    13801 ctatattata tattcattat gtatccggaa gggtattccg actatattct tttatcaatt
    13861 tcagccgggg ctatcttttt ttatgcgcga ttggaaggat cccaccccgg gtattgttaa
    13921 acttttcgag agacgatctg ctgaaaaaaa cttgaatctt tccgatagaa tggagcggga
    13981 atggcaaact tatgcggtaa gcgcggaaaa taagaagcct ttctatatga tgaattcgat
    14041 ccccgattta ttgaacgaac cgtcattgaa caaaatttct ctgcttcgga gattagtgcg
    14101 ggttattttt tttaagccct ggcgtttgat cggatttctt tttacctttc gccggaagtt
    14161 gcataattac ctttcacttt ttcaacgaat gttggatcaa aaaagaataa tgcaaatcga
    14221 taatttctat cgaagccgat gcgttgatcc tgttccgaat gagaaatata tatatttacc
    14281 tcttcattta caaccggaga tgtcgacctc tccgatggct ggggtgtttg tggatcaagt
    14341 tctgatcgct caaatgttaa acgcttattt gcctaaaaat tgttatatat acattaagga
    14401 acatccgaat caggatttaa aatatagaga tgagtctttc tatggaacat tggcctcgtt
    14461 gaaatctgta aggctgattt caagagatta tgatactttc gaattgattc aggggtgtac
    14521 ggccgttgca acgtgtacag gtacggccgg ttgggaagct ctcttaaaag gcaagatagt
    14581 tcttttattc ggttatacgt tttatcagga tgcacccgga gtcttcaaga ttagatccgt
    14641 agaagattgt cgtgatgctc tccatcgtat ttttgatagt agcctttcta tcaatgtcga
    14701 tagaattcgg cctttcttga aagcgttgga ggattacgca ttctttggga atatagatcc
    14761 tgattatatg ttagatgggg aaatagattg gcagtctaac atcgatagga tctgcaaatc
    14821 gatcgacagg ttattaattt ccaatcattc atgaatctta ttatttacgg tttgtataat
    14881 tctcatcatc ttccgatgat cgaagatctc aatagggcat ttaaaatcga atattgcgaa
    14941 atcatcggga acgcggaatc gaattctata aaaagcaatt ccgtcaatga gtgccgattc
    15001 catgattggc atagtatttc tctcggatat tccgacgtcg actggaacgt tatagcgccg
    15061 ctcgatcaac ctttaataga gttaatgcgc gattgtgagg tagaggtgta tcgcatgatg
    15121 gaccgaaaat ccttaaatgt ggcaacatct tggtcttata atattcgaaa gaaaatttac
    15181 tacgagcatt tgcgctattg gaatcatatt ttaaacgagc ggaaatttga ttgcttcctt
    15241 tctttgaata tcccgcacga aataatcgat ttcatcatct attggctttg taagaagaaa
    15301 ggaattgcga catttttttt ctaccaattt cagtatgata ttacctttct gatgtcagac
    15361 tggactgatc cgctgcctaa ctataagcga gattacgaag ccctttctgt tgagctgaaa
    15421 aagaaggata aatattcgat cgaattgtcg gaaagaattc tatccgaatt agccattcag
    15481 cggaattcga aggaagatta tgttccattc tacatgcgaa agagaaagtc taattttgga
    15541 ctaagatgtt tctctaaaat aaaggaaatc gtgtccgtat tggcgagaat cgcggctgaa
    15601 gtcgctaaaa tattagcatc tcctaatata gatactatct attcaatcat taatcgatac
    15661 agaataaaat atagagttga aaagtataaa aatgattccc ttaagtcttt aagggaattg
    15721 gaatatactc cgagaagcga cgatcgatac atttatgttc ctttgcattt gcaaccggaa
    15781 ctctcgacct ctccgatggc ggggcgattc gtagatcaaa gattaatact tgaaatgcta
    15841 tcataccata tcccggataa tatcctactt tatgtaaaag agcatccgaa tcaggatttg
    15901 agtcagcgtg aatacggttt ttatcgagat atagctaaga ttaaaaccgt acgaattatt
    15961 tcccgcgaat ttagttccag aaatttactt tcgaactgtg ttgcggtcgc tactgccagc
    16021 ggaacggttg gctgggaagc catttttatg cataaaccgg tattattatt cggtcatact
    16081 ttttttcaat atgctcccgg agtatttaag attagctcta gcgaagattg tcgtaaagct
    16141 atcgaacgct tattttcaac gaattctgaa tttgcctcgg agaaggatct attaagtttc
    16201 ttaaaagtta tagatgattc tatcgttcgc ggaaacatag atatcgaata tcgaaaagaa
    16261 agcaaggtga gctacgagaa tgatatcgcc gctttgagca cttccctttc gcggaaaatt
    16321 cggaatcatc tgcaagaggg aagtactcgg agagaaagtt attgaaaatt ctcttttttg
    16381 ccccgcactc cgcgatatgg gtgcattcgt ttcctgaagc tttgattgca gaatcattgc
    16441 aaaaacttgg gaatgaaatc gtttatatta cgtgcgattc gctttacaat gaatattgta
    16501 cggttatgag ttcattagga atggatcagg agtcaagttt ggattccaaa tcttccgcat
    16561 gcgatagttg ttatgcacgt cggaaactat tatatacgcg attcaaattt cgagaaatcg
    16621 agatcggaaa aaagattaca gctgaagaaa aggattttgt tacggcgctt tctaaaagcg
    16681 atttccctga attgctcgat tacacccgag acggtattcc tgtcggacga atttcgctat
    16741 atgaactcct tttgcagact aaaaagggaa atttatcttt ttctcctgaa gagaagggtt
    16801 tttatcgaat tgcttttcgg aacgctttac atactcatat tgccgcagaa agaattttac
    16861 tagaggaaca acccgacatc ctgttcgtat ataactctct ctatgttgtt aatcattcgt
    16921 tcgctaaggt ggctaaagag aaaggcatcc cgttttattt tctccatgcg ggtgaaaata
    16981 tttccgatcg actatcgcga atgatcattt acaacggata tactttcgaa tataggaaag
    17041 aattagtaaa atattggcca cactatcgag ataagccaat tggcccagag gccgtatcga
    17101 atgtcggaaa tcacttcttc gaattgctcc gcggaaatca ttttctagta tattcgtcaa
    17161 acttaaaaga aagcgtgagt atcagaaaga catttgatat tccggaagga cgcaaaattg
    17221 tttcggcaac gatgagcagt aacgacgaac gatttgcgtc ggcgtgcgtc ggggttacga
    17281 taaaggatgc taaccgtata tttgccaatc aagccgaatg gattcgcgca acaatcgagt
    17341 attttaaggt aaggcgcgat cattatctaa ttatccgagt tcatcctagg gaattcccaa
    17401 acaggagaga ttcggttaaa tctgaacatg caggagaatt agagaaactt cttcaggatc
    17461 ttccggaaaa cgtaaaaata aattggccgg aagataatat atcattatac gatctagcga
    17521 aagaaaccga cgcctttttg aatgcttggt cgagtgtcgg cgaagagatg acattattag
    17581 gaattccggt tttattgtat tctcccgatt tgattttata tccggcggat ttaaatataa
    17641 cttgcgttga taaagaagat tactttgagc agctcgatga ggcccttaaa caaggatgga
    17701 acggcgaaag aataattaag gcatttcgct ggtacgaaat gaaatttacg gcaggtacat
    17761 ttaaagtttc gaattttttc cattatcgag aatcagcatc ttacgctttc tctaaactgc
    17821 cgctttggaa aagcaaatta caaactgctt ggttgctatt tgcgtcgaaa ttttcttcgc
    17881 atttaaaaag tttactatta ttgaagagat cctttccgat ggaatttttt gatctaagtt
    17941 acgagccgaa catggtcgaa agtagcccgt tagaactgat gttggcgaaa tcttttaaga
    18001 gtaaactcga gctttcttta acagagaaaa ctatttccgc tgctcaagaa aaaaaatata
    18061 aagagagaaa tgaagcgaat cttcgaagtc cttttttccg atgaattaaa atctaaatct
    18121 ggttcgaata aaaatcttta taggaatatg ggttcttggt tgtctaaata gcagattaca
    18181 taccgttatt taatttagcc tctccgtgat attttgaata tttttaattt ctccaatgtt
    18241 gttgcgatta gctacctttg aatttcccag cgcttataat tgtcgattaa tctcgagatt
    18301 aaaatatctt ttcgggaaag ctcggaattt cgaagcggga tgtcgaaaac catgaagaag
    18361 atgttttacg ttcaaacgat tgggaagtat accgacctga atttcttctt atcgaagtgc
    18421 tggattttgt tccaaataat ccggataaga gttcaattca taattttttg cttgaaaagc
    18481 gatatacgct agtggcttat accgggcgaa cgctctttta taaagcaaag taagtttaat
    18541 taaccgtcgt tatttcgata gtttaagggc tataagttga ataacagtaa agcgcctatt
    18601 gcactttttg cttaccgtcg agtcgctcat actcgtagaa cgatcgaagc tctattgcaa
    18661 aatcctgatg caaaggattc acatctaata ttattttgcg acggcccaaa aggtgatgat
    18721 gacctcgaat cggtagtggc attgcgaaat tttgcaaata ctgtttccgg ctttaaatcg
    18781 gttaaaacaa ttttccggga acacaattta gggttagcga agtcgatctt aaccggggtg
    18841 accgaggtgt tagagaatta taattctatt atcgtcctgg aagacgatat agtaacacat
    18901 cctcaatttt tagaatatat gaatttttat ctgactactt tcgagaatga tgaaagggta
    18961 ggatgtattc atggatatgt ttaccccgtt ttaggacttc cggaattctt ttttttaaaa
    19021 ggagccgatt gctggggttg ggcaagctgg aagcgagttt ggaaaaaatt caatcaggac
    19081 ggttccgaac ttctacagca attgcaagtt aagaagttag agtccgattt tgattttttc
    19141 aactctttcc catatactca aatgttaaga gaccagatag ccggaaggaa cgattcttgg
    19201 gcaattcgat ggtatgcgga ttgtttttta aaaggtctgc tttgcctata tccgggacgt
    19261 tctctcgttc agaatatcgg tttggatttg tcagggactc actcagggtt agacccttca
    19321 ctctcacccg agttttccat agataaaatg aaattcgatg ataggcttcc gatcacagaa
    19381 tccataatgg ctaagaagaa aatttctcgc ttttttagga tgaaacaaac gagcgttgct
    19441 aagatcaaac ggctacttcg acgaatcgtt tcatatattt taaaatagga ttcgcgaact
    19501 tgaagcgttt tgttggtaaa gttttgaggc gtctttctcg ctatttcttg gaagagaaga
    19561 aagagcatga atggttttat ggcgatttcc gatcatggac agatgcgctg gccgaatgcg
    19621 aaggatacga ttctccgaat attttagatc aggtaaagaa atcgcttcta aaggttaaat
    19681 ccggagaggc ggtgtatgag agagattctg tcttatttga tagagtagaa tattcattcc
    19741 ctctcctgac tggccttctc tatgccgcgg tttctgaatc gggaaggcta agtgttttgg
    19801 attttggcgg ttctttaggt agctcctatt ttcaaaatcg aactttcttg gacacgttaa
    19861 gttcctttag atggtctatc gttgaacaaa agcattttgt agaagaggga atagaaaatt
    19921 ttcaggatgt tagtttaaat ttctattata cagcttctga atgcgtttta aaggaaaggc
    19981 cgaatgtgct tcttctttcg agtgcactgc cttatctatc ggccccttat gaaatacttg
    20041 aaaatttaat gtctttcgga atatcctata ttattgtaga tcggacccct ttttttctcg
    20101 atgagaagcc ggatcgaata ttagtagaaa gtgttccccc ggaaatttac gacgcacgat
    20161 acccgatttg gttttttaac gaaagaaagt ttttggaatt tatggacgcc aaatacatgc
    20221 taaaagagga attcttggcg atggatcctc tcgggatcaa aggtgaaaat acgaagtata
    20281 aagcatttat attcgttaaa cgatgattgt gcttttggtc aaaaccttcg gttccgaaaa
    20341 tatcgaagat tggaatatgg ttcagttttt gctcgatgaa ataacatcag cgcactatga
    20401 aataaggaac tatcgatttt atgcatgaat caataatcgt tagtaattcg ggttacattt
    20461 ttttaaaaaa taaaaccgga ggatcggtcg ggaacttggt agttttggag ggggagcgtg
    20521 atattccgtt tccgatcaaa agagtctatt atataactaa aatcgaaagt tcgacgaata
    20581 ttcgaggaaa acacgcacat agaagtcttg agcaagtaat attttgcgtt aacggaagtt
    20641 tcactttaga gctggatgac ggaagaaaac gacagaatat tgtcatgaat aaggagaaca
    20701 taggcgtaag attagggcct atgctttggc atactatgcg ggatttttcc gtcgattgtg
    20761 tgatattggt gattgcctcg gattattatt cagaagcaga ctatattaga gattatgacg
    20821 agtttattcg ccttttggaa tcttcaattt gatcgagtat gaaaatttaa aggcagttaa
    20881 cgaggctttt tttaatcagt ttgaagaaga ggccatcaaa gtaattcggg gcggttggta
    20941 tattctcgga gagtcggtgg ataattttga gaaggaattt gccgcatgga atggcaatcg
    21001 tttttgcata gggacggcga acgggctgga tgcgctagtt ttatcgttag acgctttaaa
    21061 ccttccgaaa ggttctgaaa ttattgttcc tgcaaacaca tatatagcga cgatcatagc
    21121 gataatcaga accgggcatc ggccagtcct agttgagcct gatcccggaa ctttaaatat
    21181 cgatgtgaat cgaatagcgg caaaaatcac ttccaatact aaagcgattc aagtagtgca
    21241 tatgtacggt cggatctgcg acatgagcgc aattatgaaa attgccgaag atttcggttt
    21301 gtttgtccta gaagattgcg cccaatcgca tggagctagc ttcaatggaa agaaatgcgg
    21361 aacattcggt atcctgaatt ccttcagctt ctatccaacg aaaaatttag gagctctcgg
    21421 cgacgcagga gcaattgtaa ccgataacca ggattttgcg gaaaaaataa gggagctccg
    21481 aaattacggc tcaaaacgta aatatcataa cgatactatc ggctacaatt cacgattgga
    21541 tgaaatacag gcggcttttt taaggatcaa acttgcgaag cttgatagta taaattttaa
    21601 aaagagagag cttgcgtcga tttaccgtcg cgagctgaga aacgctaata tcagtatctc
    21661 gaaatattgt tctgatcagg agaatgttta tcacatattt cccgtttttt gtaaggacag
    21721 agacgactta cgtaaatatt tattaaattt gggaattaaa acggaggtgc attatccgat
    21781 agccccgcat aatcaagttg cgatgaaaca tgctgccgct ctcggtttat gggaacctga
    21841 attatccgga tatccggtaa gcgaacaaat acatcttcag gaaattagtt tgcccatttc
    21901 ttacgctaca tctgcgcagg aagtccagtc ggttgcggat gctttaaata gctatcgcca
    21961 attcaaatag acgttgatct cattgtttat tcaaaaaaat aataaaatgg tattttaata
    22021 tggaaaaagc ggctaaaatt tatatcgctg gaatttacgg aatggttggc tccgccattg
    22081 caagggcatt ggttgctaaa ggataccaaa atgttatagg ccattcgtcc gaggagttga
    22141 acttaattcg tcaagccgac gtggaaacgt tcttcaaggc agaacgaccg gattatgttt
    22201 ttctcgtcgc ggcgaaggta ggaggaattt atgcgaataa cacttaccct gccgatttta
    22261 tttataacaa tcttcaaatt caaaacaata tctttcacag ttcctacgta taccgagcga
    22321 agaaattatt tttcctaggt tcgtcatgta tttatcctaa attcgcggag cagcctatta
    22381 gagaagattc gttgttaacc ggtgcgttag agccgacaaa tgaagcatat gcaatcgcta
    22441 agatagccgg agtaaaaatg tgcgagtttt ataataaaca atatcataca cattttatct
    22501 cggcaatgcc aacgaacttg tacggtaaag gggataatta taatgcaatg aactcgcacg
    22561 taatccccgc attgattaga agatttcacg aggcgaaaga agctaatttg cccgaagtta
    22621 ttatgtgggg aaccgggacg cctttaagag aatttttgca tgtggatgat ttggccgatg
    22681 cgtgtgtttt tttaatggat aattatttgg atgataaaac aataaatata ggtagtggcc
    22741 aggaagtatc catcgcagac ctagctaata tcgtcaaatc cgctgtcgga tataaaggaa
    22801 aaattgtttt ggattcgacg aaaccggatg gaaccccgcg taaattattg gattcttcta
    22861 gattgatgtc tatgggatgg gcccccaaaa ctaagttgtc cgacggtata ttggctactt
    22921 atgaagattt tctttccggc aatgtaagga tgtgaaaatt ctcgattcat gttaaatttt
    22981 tgcacactct ttaattctaa atatttttcg agaggtatcg tacttcttaa atccttagag
    23041 aaattttgtc tgactccgta tcacgtttat gtgatagctt tcgacttcga aacttttaac
    23101 gctttaaaga aactgaatct tccaaatgtc actgccataa ctttggagga attcgaagat
    23161 aaggaattgc tggagatcaa gaagagtcgt acgatccaag aatactgctg gacgtgcact
    23221 ccatctacta tcgcctattg tatccataca tttaacctgg atcaatgcac ttacattgac
    23281 gcagatttga tgtttctttc agatccgaaa gttcttctgg atgaaatggg cgaaagttcg
    23341 atacttttga ccgaacacag atatactccg aaatatgatc agtcctcgat aagcggcata
    23401 tattgcgtac agtttatatc cttcaaaaac gatgtaagag gcatgaaagc gctccaatgg
    23461 tggcggcaaa agtgcataga atggtgttat gcaacgatcg agaatggaaa atttggcgat
    23521 cagaaatacc tggacgattg gtatgacaga tttgaaggcg ttcacgtatt aaataatttg
    23581 ggagctggaa tcgcttcctg gaacgtacaa cagtattgct tttatattaa agataattca
    23641 gtttttggaa tagatttaaa atcgaagacg gaattccatg ttatatttta tcattttcac
    23701 gattttaaaa ttctaagcga cggctggtgg ggacacaccg gtggatatga aatcttcgac
    23761 ggagcatata aatgctttta tgaaaattat ttaattcaat tacttgagta taaagatctt
    23821 tacgcaggcg tggaaaccga cgaggtgaag ttaccggata atctaagcac ttatttcccg
    23881 aaaccatcgg cagctttatt aggaaggcta tcggatcgag acgatattct ttatgcttta
    23941 tccatattgg cgggtaaagc atcgtcgttt gacgatgctg aagcgttaca ctttctgatc
    24001 agaaataatt ttagactaac gtattccgat aatgtcttat ctgaattaaa ttccttgatt
    24061 gacggcaaac aagtcggatt tcaaaaacga attcaatcaa cattttttcc agctaaagaa
    24121 aacgttacct actgggatag aggaatcaac gtagggccgc tagatttaga aaataatttc
    24181 tttgaaattg attttgattt agggagattt tcctcgcgcg atactcatat ttcttggacc
    24241 ccaattaatt ttggatacct ttcggttcgg ctggaaagta ttaagtttga atcgacgggt
    24301 aacataaact ctgaggttag ggttgatccc aagaatatcc gtcacaatgg aataagccaa
    24361 agaggaggat gggttgaatt tattcgtcta aatccggcgt tcttgaatat accgattccc
    24421 gccggagcag gaaagatgcg tctactcggt gaatggaagc tgcatcgacc ggaggaatta
    24481 gggaatcgaa tttttcaaat aattcgaagg agtccgttct attggctgca atacatgttt
    24541 atcaatccaa gaagatttct aaggaacatt gttggtcgta ttcgccgatt taacgattaa
    24601 atggctgtca ttccttgata ttgaaataag tcctcacttc tgatcgttgc agccggtcca
    24661 ttaactgtta gcttgttcaa ggatattaat tgctgtgtga tcggctcaat tggtgatgca
    24721 cactaagcgc attttagcac tgtaaatgaa tacctcggtt tttttaaaca aggagcattc
    24781 cttaagcgtc agggaatcgg gatcttaaat gctgaaattt tcgagacgcc atactatttg
    24841 aactttttta ctaatgcgat cagctagaga tctgagaacg ttcagatctt gaaaagtgat
    24901 ttcaatgact attattacga ctgtcacccc atcattcaat caagataagt acatagagag
    24961 aactatacgt tccgttttat ctcaggaagg tgaattttat ctcgattata tcatcatgga
    25021 cggcggttct acagactcgt ccgttgcaat cataaagaaa atcgaagcga tcatactatc
    25081 gggacagatt gtcgcaaaca ttgacggttt gaattattat cttccgcgaa aagataacga
    25141 attatccgta ggttgcttgg gtttaagcta taggtggttt agcgaaaagg ataaggggca
    25201 agctaacgca attaataaag gatggagatt ggcgaacggt aaaattcttt cttggctgaa
    25261 ttcggatgac atatatgttt ccggcgcatt agcgacagca gtatctgcct ttagcgattc
    25321 taatattcat ttcttatacg gaggaagtct tcatataacc gccgacgatt tggtcattga
    25381 accttaccct tcggagcctt acgatcggga acggttattc gattattgtt atatttcgca
    25441 accttccgtt tttatcagga aggaggtttt tgaccaagca ggggaaatca acgaaaagct
    25501 cgcttactgt atggattatg aatattggct caggatttca atgctatatc ctttgaattt
    25561 tatttcgaga atccttgctt gtacaagaat tcatggtgaa acgaaaacca gttttaggct
    25621 gaaagtccat tctgagatat tggcgatgca aaatagcctc ctcggagtcg tttcggagca
    25681 ttggttatat cactatgtgg gaatttggat taaagaaaat atcaaaaatt ccattataaa
    25741 aagaaaattc gtttatcgtt caatattcgt tctagttttt ctattacttg attttagatt
    25801 taattacggt cgtatttcta taaataggtt ttcaaccatc gtccgagggg gatctcggtg
    25861 aaggaatact ttatgcatac gcaaaaaata ccttatggat gcgagttgat ctccgttttg
    25921 gaaaccgaga attcgttcat aaccagaatt gtatgtcata atacgtggag cggaaagaac
    25981 attacatatt caaatccggt agggctaaga atatctatat cttcctctat gattcgagtt
    26041 tctcgaaccg aattcgagcg atatgaaagt aatatttgat atatcagtat taggttgggc
    26101 acagaaggac aataaagcca gaaccggcgt tttccgagtt atagagaatt tattaactca
    26161 gttgcttcag gatcgaaata tcgaactatt cctttgttcg attgatggaa attttgaaaa
    26221 ttgcatttgt tatttaaggg aaaatgaata tgacgattct cgtttcattt atccaggcaa
    26281 aaagagtcga atttcccttt tctataaagt tatatacagt aagtatttca gagaagaatg
    26341 gtggagcaat cggccccttc tttatccgtt atttttttta tttgcattca tcgataggat
    26401 tttctttcta aaaaaaatga ggagagccgt tccgaagcaa tatttgaatt ctcattttat
    26461 ttttcattct ccttttttgc ctattcccga atatatcagg ttgtctaata tcctcaaagt
    26521 cattacgatt tacgatctaa ttccgatact atatccgaaa tatttcgtta attcagaatt
    26581 tcatttaatt cataggatta tcggatcgat cgatcgtaaa acgaacgtga tagccatttc
    26641 agaatctacg aagttcgacc tttgtaaata cagacccgat attaatcctg ctcaagtttt
    26701 cgtaacttat cttgccgctt cggaatcttt ttataaggta tccgatacgg acgcgatcga
    26761 gaaggtaaaa acgaaatatg gaatacgatc cgaaaaatac atattaagtc tctgtactat
    26821 agaacctcgt aagaatttgg aagtcattat taaggcgttt gcgaagctgg taatttcgag
    26881 caatgttccg gatacaaatt tagttttagt cggaacgaaa ggctggaatt atgattcgat
    26941 ttttgatgaa attgcacttt cttccgaggc gaaggagaga attgtcgtaa caggttatgc
    27001 agcggattct gatttggccc aattgtatag tggagctagc tgtttcgttt atatgtcctt
    27061 ttatgaaggt tttggattgc ctccattgga agcaatgaaa tgcggagttc cagtgatagc
    27121 atcaaattcc tcatcaattc ccgaagttat cggagacgcg ggcattctgt tggaaccgac
    27181 ggatgaagaa ggcctcgcac gaaatatatt gaatgtttta acggatagaa ctttgagaga
    27241 agacttgagc aagaaggcga tcgctcaggc tagaaaattc gattggagaa gttgcgagag
    27301 ccgaacagtg caggcttatt cgaatagtag aatgtccgag actgctgaga tattttgaat
    27361 tagaatgaaa aaattttagt aaccggtggc gcaggtttca tcggatccaa tttggtaggt
    27421 aatatattga agaatacggc cgattacgag gtcgtagtat tggataagtt gtcatactcg
    27481 ggtaatctga acaatttatc ggattggttt tcgaataaga gattttcctt taaaaaaatc
    27541 gatatttcta atattgccga ggtcgagtct tttttcgctg ggaacgattt cgacgcgatt
    27601 attcatctag ctgcggaaag ccatgtcgat cggtcaatcg catttcccgg tgattttata
    27661 aatacgaaca tcgtaggaac atttaactta ctcgaatcgg ttaaaagaaa aattatagcg
    27721 agtaaaagaa aaatacgatt tcttcacgtc tcgaccgacg aagtcttcgg ttccttgtcc
    27781 gaatcggatc cttcatttac cgaaaattca tgttataagc ccaattctcc ttattccgct
    27841 tccaaagcgg cgtccgatca tttggtgaga tcctattttc atacctatca tttggatgtg
    27901 attacgacca actgttcgaa taattttggc ccctttcaat ttcctgaaaa actaattcct
    27961 gtcacgatta taaattgttt gcaatggaaa caaatacctg tctacgggaa cggaagtaat
    28021 atccgtgatt ggctatatgt cgaagaccat tgcaatgctc ttcgtttagt attagaaaag
    28081 ggaagaatag gggaaagtta taatattggt agtcggaatg aatgtagaaa tctagatatc
    28141 gtaacttcga tttgtgaaat aatggatcga ctagctcctc aacaaatttc ctataaatca
    28201 ctaattcatt ttgtggagga tcgaccgggt cacgattatc gttattcgat taatcccgat
    28261 aaaattgaaa cggaattgga ttggagacct gagttcacat tcgatgccgc tctagaggaa
    28321 acgatcaaat ggtacatagc gaatgacgtg tggtggaaag atatacttac cggaaagacc
    28381 gataataagt tggaattttt agaaaggaaa gatcgtttaa catgagaaaa gggataatat
    28441 tagccggcgg ttccggtacc cgtttatatc cggttactcg agtcgtttct aagcagcttt
    28501 taccgatcta tgataaaccg atgatttact atccgttggc aaccttaatg cttgcaggta
    28561 ttcgggaaat attacttata actaatccgg aatcgataca cttatttaaa accctcttag
    28621 gagacggaac ccacttgggc atccaaatcg attatgcagt gcaaccgaat ccaaacggca
    28681 ttgccgaggc tttcatcatc ggggaaaaat ttatcgaagg aagtccttcc gttctgattt
    28741 taggagataa tattcatttc ggaaatgcgc tgtcggaaat gctggagagg gccgatttaa
    28801 agacggatct atgcacgatt tttgcttacc ccgtacatga tccggaaaga tacggagtgg
    28861 ttgaatttag cagcgataga agagccattt ctatcgaaga aaagcctgcg gctcctaagt
    28921 cgaattttgc agtaaccgga ctttattttt atgatagtag cgtcgtagaa atagcaaaat
    28981 ctctaaatcc gtcctttcgc ggcgaactag agattacgga cattaataaa gtctatttag
    29041 cgaataacaa tttatccgtc gaagttatgg gaagaggatt tgcttggtta gacaccggaa
    29101 ctccggaatc tttgctcgat gcgtccgtat tcatcggtac gattgaaaaa cgacagggtc
    29161 taaaagtagc gtgcttggaa gagattgcat atcgcaaggg cttcattact cattcggaaa
    29221 tggaaaaaat aatcggaagc ttgaaaggga attcatacgg tcagtactta caaagaataa
    29281 ttaccgagaa tattttctaa ggagataatc tcaattttta cgtgctttgt agtaatttga
    29341 agatggattc ttcgtcggta taatcggatg gggagatttt gtcgtatccg agtatctttt
    29401 atcattaaga tacatatcta gaaataaccg aatactttcg gagaatgaag aaaagtcttt
    29461 tcatcgactt tttaaaaaat aaactcgaat caccgatgcg ctatgtccat tcggaatact
    29521 ttagccgtta atatattatg aaatgatgaa agtccttttt gatcatcaga ttttttctct
    29581 tcaaaggtac ggggggattt ctagatattt cagtaatttg atacaaggat ttcgaacaga
    29641 ttcgtctttc ggaatagaag ctgaattaag tctcgaattc agttccaatg aatatgtccg
    29701 tgaagtttgg aatcctcaat tctataatcg tcttttccct cacgacttta aaattcccgg
    29761 caaacgacgt ttgcttcgtt atgtaaatct tcctttttcg ctagcgagcc taatttctaa
    29821 cgaatttgac gtatttcatc ctacctatta cttcccgtac tttttgcctt ttttaaagga
    29881 taaacctttt gttctaacgg tttatgattt aattcatgaa aaatatccga acgattttaa
    29941 gaacgaccgg actacctact ataaacctac attaatcgaa aaggccgcac gcattatcgc
    30001 tatttctgaa tgtactaaaa gagatctact gaagacatat aaaatcccgg aggagaaaat
    30061 cgaaacagta ttattgtcta tcgatcctgc agtgaaattt ttaaggcagg aacgcgtctc
    30121 tttgccggaa ggaaaatgta tcttattcgt cggcggtagg gggacatata aaaattttca
    30181 gttccttttg gagtatcttc caatcttcct aaaggaaaac cctgacagtt tcctattttg
    30241 tgcaggggga ggaggattta atcggattga gatagagaaa attcggaaag cgaatatgga
    30301 aacgagaatt attcaaatgg atgtggatga cgcgcagctt cggtatttat atcaaaatgc
    30361 atacgttttt atttttccgt cgctatacga gggtttcgga ttaccggttc ttgaatcgat
    30421 ggcaaatggt tgcgtgccac tcttggcgaa ccgtagtagt ttgcctgagg taggagggga
    30481 cgccgctttc tactttgacc cggaatcggg cgcttccttt ctcgaatctc ttgaggaggc
    30541 gtggaaggac ggtccaaagc gtaccaggat tttacgattg gctacctcgc gaatcttgga
    30601 cttttctttg aaaaaaatgg ctaccggaac tgcaaacgtt tatcgagcag ttgcattcga
    30661 caaaacatat taaagttgga tgagattatc tatccagtgc gctattggga agaaatgatt
    30721 tgcgattaag tagaattatc aacaagggga aatttcttct attcttgcga gttctgctaa
    30781 gttcgcccgc aattctttta ttgtatgttc gattactttg gctgagtatt cggttaaaga
    30841 agcgcgtcgt agtttatacc ggaacttatg ggcagctagg taatcgattg atcctgtttt
    30901 tacattttat tcaattctgt aaaaagtatg attgcgtttt tatttgtcct tccttcggcg
    30961 aatacgccca tttttttaag caattcgatg cgaattttgt cccgagttac ccggcgcatt
    31021 tgaagaattg gtctcttctc aagtcgaaaa actggaagcg atatcctttt tatctgaaag
    31081 tgatttctgc cttacaattg aagattcgtc tgttcccgtt tactatcgcc gagaatttgc
    31141 atttttttga atattctgat gcagctgatt cggaatccaa tgtgaagaat ttctgcggca
    31201 aaacgtttta tcttgactcg gattcttttt tgaagaaggc gtttaaatcg aaaattttgc
    31261 tgatgtccgg ctggcgttat cgtatcggcg gattcgatac tagccgtcaa atgcatgaag
    31321 acgtattaac atttctcgct tttaaggacg aagcgattga taaagttgtt aatagaatta
    31381 aaattcttcg gagtcagttt gataagattg tcgcggtcca tcataggaga aaagattatc
    31441 gggaatggtt aaatggaaaa ttctttttcg aaattgacga tattaaacgg aaaatggccg
    31501 aagtaagtga agtattgaaa gaagcaggat ttcagaaaat tctatttatt attttttccg
    31561 atgaaaaaga tgcggagtat tcaattcctt ccgtaaatgt tcaaatgtcg gacggaacta
    31621 cggctgaaga cttatatttc atgtcacgat gcgactttat tatcggaccc ccgagcacgt
    31681 tttcaggttg ggcttctttt tccggaagag tgccgatttt ccatatattt tcattacgcg
    31741 agaaaattcg cctagaatcc tttactataa tcgagacttg gaatggggtc gaagtccctc
    31801 tactttcggg tgagaaattt attctttaac cgtaattttt gcatgggaac cggcgatgca
    31861 tccattaatc gatcgaactt ctaatttaat gcgctaatcg tttaaccggt aatcaggata
    31921 tatattgata gaggaatttt atgatgccta aaagtaataa gattggttcc cattttaatg
    31981 catgaaattc agagattcgt cgctccgatt ttaaaaggat ctgaatatct tttttttggg
    32041 acttcttccg gagtcggcaa tgtttcttac tctccagaaa atgataattc gacattaatt
    32101 ctctctgcga aggaatctct gtcgttcgct tcctatttta acgcgatttt tcctcggcat
    32161 ttgattaaaa tttacggacc cgggaaatac tgttttgaat gtttaatcga aggcgacggg
    32221 aatataagca ttgaattttg ttttcgagat ggccgcaagt ccaccttctt tacgaaagat
    32281 ataaacaatt cggacggttc acttttaata acagtcgaat tggaaattaa ttctgaatcg
    32341 ccggatatga tttatccgaa actgaaagcc gggagtaatt taaaattttc caacggaaat
    32401 ctgaagaaaa cttcagcggc tcggagatca ggcagattag cagtttgtat ttgcacctat
    32461 aagcgcgaag aatttttgtt cagtaatcta aaaacttggc tcgaagattc tgtcgttgca
    32521 aaaagacttg cgatttttat ttctgataac gccggaacga ttccatcttc ccaaatgccg
    32581 acagatttgg agagctatct tttttctaat ccaaattacg gcggttcagg aggctttgcc
    32641 cgagcctatc ttgaagcaaa agataaagga aatttcgatt atttcgcatt ttgcgacgac
    32701 gatgcaatca ttcatccgga atcttttttt agattgattt cgatacttga ttcatcgata
    32761 gaaccggata aattattgct ttccggcgct atgttcgatt tgaagcgacc aagggaagtt
    32821 gtcgaagccg gagctaaatt ttacgtcgag gattctcgga ttaattccta ttatgcagga
    32881 atcgatttga gtcgaccgga aaatttgcaa tcgtatgcaa tggccgatac tcgaaatgta
    32941 aagaattatt cgggcttttt tttaccgggt tcggtacgaa gaaagatgaa acgacggcat
    33001 tatatccgcc tttctttatt aggggcgatg atatagcatt cggattggtt cgttcacttt
    33061 ccggatcgga ggtcttatct tttccaggga tggcggtttg gcacgaacca ttttatgcga
    33121 aagttaatcc atgggtagaa tattataatt atagaaatta cggaattttg cattttgcct
    33181 tgaataacga agggcggtgg tcattaatca aagtttatat cgttcgtttt ttcggttatc
    33241 tatttacatt ccaatatgag actctgaaag ccgccataga cgggataagg gatattttgg
    33301 gcggtccgag cttgctatct ggtttggaca tggaagcgaa acacatcgag gtaatgaaaa
    33361 aatatgctcc tgaaactgtc ggaactggaa agccgttatt aagacggaac ggagttatgc
    33421 aaattatatt taatgctgca ttgttgccgt tttctttaat tagcttcaat ttgatttctt
    33481 tctctttttt tccctctcgc atgaatcgat cgcggggggt tgctaaagcc gtttttaatt
    33541 cttcagggag ttccttactt tttgattttg acgaacgacg tccggaagtg tacgtgagaa
    33601 ccaaaagcgt tgcaaaaact tttcgtcttg cgctatccgc tcttcgtata atatttgaaa
    33661 ttgttattca tcatcgccgt ttatcttcgc tttggcgcga ggaatttaac ggattcagtt
    33721 ccgaatcttt ttggagacaa aagcttgcac cattcaggtg atcaaaactc tcgcaaaatc
    33781 ctcatcgtag gcgccggttt ttccggcgcc gttgtcgctc acgaactatc ggaaagtcta
    33841 tctcccagac cgcagataac cgttttagac caacgctccc atattgctgg gaattgtaat
    33901 actcatcgcg atgcatcgac cggcgtaatg ctccatgaat acggccctca tattttccat
    33961 acggatgatt tggatacttg ggaatatgtg aactccttcg ttcgcttcag acctttcgtg
    34021 aatagggtaa agggtgtgca tcaaggcgcc gtatattcct tgccggtgaa tctgcatacg
    34081 atcaaccaac tttttggaac tcagttaggc cccgcagagg cgagagaatt tttaaaatct
    34141 caggctgcgg ttaatatcga tgagcctgca aatttcgagg aacaggcttt gaaatttctc
    34201 ggtgagaaaa tatacaaagc cttcttttac ggttatactc gaaagcaatg gggttgcgat
    34261 cctaaggaac tccccgcgtc gattttgaaa cgattgccgg tgcgatttaa ttacgacgat
    34321 aattactatg cggatccgta ccaaggtatc cctgaagaag gatatacgga gattatccgt
    34381 aagatgctgg atcatcctaa tatacaggta acgttgaata gaaagttttt acctgaacgg
    34441 gattcgctag gcttcgatca cattttctat accggcccga ttgatgagta tttttccttt
    34501 cgccatggtc gattaggata ccggaccgtg acttttgagc gtaatgaagg agaaggcgat
    34561 ttccaaggga atgcggtgtt aaactattgc gatgttgacg tgccttggac gcgaattcat
    34621 gagcacaagc attttgctcc ttgggaagtg catcaacgaa cggtttggtt caaggaattt
    34681 agtaaggaaa cttcgccgag cgatattccg tattatccga aaagattaaa cgaagatatg
    34741 gaaaaattcg ctaaatacga agcggaggcc gtgcagcaaa agaacgtgac ttttttaggt
    34801 agattagcca cgtatcgata tatggatatg catcacgtaa ttaaagaggc aagggcgata
    34861 gcaaaagaat ttatcgggaa ggcggaataa tagttcgttt aatgacccat gtcggttgcg
    34921 gaatcctttt tattatctaa attcagatat tcggaccaaa aagggaatct ataataacgg
    34981 tccgcattct ttctgatttt agtcgaaagc tcgggaaaaa ttttccaaat tcgaaacgtt
    35041 aaagacaaac attcaaggcc cagcttaatc aaagaatctg ttcccggctt caatgcaagg
    35101 acggacttct ggagcagttg agcctcgctc gattcgggga gctcgccggt ttgaaaatcg
    35161 tataaggctt ttcttgtata ctctaacgcg agatggtttc tcgtaaacgt gttctttatc
    35221 aatcgataaa gagagaactt taaaagatcg gttcggtcat aattttcaaa tctaaggacg
    35281 cttaagaaaa gataatttct gatttgataa tagtaattcc attttcgcgt cttcttcgga
    35341 aaggcttcgt gccaggctgc aataccgttt actgtaagaa ttttcgattc attccgcaaa
    35401 gaatattcga cgtcgtctcc ctttagaaag aatgggagag ggaaacctaa ttttttaacc
    35461 gattttaccg gaaggcagca aaaccaccag cccgcatata atccttgagt ttcatcttcg
    35521 atctcgttcc gaattagatt ctcggttatt ctaaggtcaa gattgcttcc gttgattctg
    35581 gtcgatactc cgttccacga agcgtttctt tcgtattgaa gataaggtat ttctaaatcg
    35641 atcaacccgc ctcctatgaa atgctcggcg tagtcttctt tgatcgccga tataaacgaa
    35701 taaacgattt ccaaagatgt aatggagaat tttatatcgt cgtctaatag gaggatgtga
    35761 ctgaacgagg aattcgaaag aacttcaata attcctcgcg taaatccgcc tgctccccct
    35821 aaattcgggt taggaattac gcgtatgaaa tccggaatat tctcattgtt aagcgttcgt
    35881 ccgttatcga taacgtacgt ttgaatgcgg ttcctcagaa gagaattccg atgctctaat
    35941 attccggatt ttaggttttt cagattttcc ttgataaaat cttctcgctt gaacgtacaa
    36001 aatacgaccg cgagtcgtgc ttcattctcg ccgaatccgg aatgatagcc tacttcgtat
    36061 atttcgcaat tagccttctt agcgatgatc tcggggtaca atagatcgca gtctatgacg
    36121 tttaaattaa tcttttcgtt aaaattcccc tgacattctc gttctaaaag aacatcatac
    36181 acaattcctg ccttcgccaa tttcgctccg acaattcgaa ccgaaaattc cccttttcct
    36241 tcaacacgta tttccagatc ggacacggag gtgtatttct tccattttct gaccgaaaat
    36301 gaattgaaat aagtgccgaa gctaatttgg gtccctttct ccaaggataa gcgattatcg
    36361 acaatcgata tcggaccgct actttttaga taaagttcgg attcctccgt tttgccttct
    36421 gatgaaaatc ggatttcgta caatcgcatg agcggaatta tattcgatta aagtaatatt
    36481 tcttcaaggc cactaagccc catacgccgg tataaaacgc cgcggctaac cagcccaatc
    36541 gttctcggtt tttcaacatt cggaaatgtg ggagaattac gtttttctta ttggatgtta
    36601 gggctccctt tcgtacgcgg tagctcgcga gtattttagg atttccgacg ctgtatggaa
    36661 tctttttgag aatgtccagc caaagtgcgt aatcgtccct aaggcttttt aagcttacgt
    36721 cgaaatacat ttttccgaga gtttcggcgt cgtaaatcgc cgttaagaga cctacgcgat
    36781 tgtataacag attttgccaa taggtgatcg ggccgccggc ggccatatac ggtttcaaaa
    36841 tttcccgatt cgtttcgtct acaattctgt aggaagaaaa tgaaaacgcc acattctcat
    36901 cctgcattaa tttgatctgt tcgcttagaa actcggagtc ccaaagatca tccgaatcca
    36961 agaaggcgat gtaacgacct ttagccacaa gaattccctg attacgacta tccgccgaac
    37021 ctgaattcct ttctttgaaa atggatttga ttctggaatc ccgcttcgaa taggcctgca
    37081 taatctctcg actggaatct ttggactgat cgtcgaccat caacaattcc caagaagtgt
    37141 atttctgatt taagacgctc tctatactgg ctgcaataaa cttctcggcg ttataaaccg
    37201 gcatgatgat ggatacgagt tgtgtcatta ggatagcttc tgaattgaag tcattttttt
    37261 acggagagtt cgtcggacta caatttttta tgccgaagaa ttcaaagaaa gattaagaca
    37321 tagcgcgcac taaagattga cagaatatga acttgttgtt ggaattcccg aacgttctac
    37381 tctattatct cgattaaaat aacatgacca atacgttcat aaagctcctt atttcagtcc
    37441 ttctttcctt ccttcctcct ctatgttctc atttcggctt gcttccgtat tccgtcggag
    37501 cgatgttttc tatactacta ctcgctgcgt gtttttggat ttttgaagtg attcccgggc
    37561 atgcgacttc cttgcttgtc atttttttag aaattttgct cttctctaat ccgggaaaat
    37621 gggaattttt gaatttaatt cgcccgattg gcggaaaaaa tcccgcacca aacgtattcc
    37681 ttgccgcaat tgccgactct gcagtgattc tcttcctggg gagtttcgct ttggctaaag
    37741 gatgcgtaaa agtcggagtc gatcgatggc tagcgaatcg aattcttccc gctttcggtg
    37801 attctccccg tttcgtttta atgggtttaa tgcttgttac tgcgggtatc tctctgtgga
    37861 tgagtaacac ggcaaccgct tcgttaatga tcgcgttagt gtttcctttg ctgcagattc
    37921 tgccgacgga tgaaaagttt cggaaaggaa ttttaatagg aattcctttc gccgcaaatt
    37981 taggtggaat cggtacgcct atcggatctc ctcctaatat aatagctttt gctaatttaa
    38041 aaaatcacgg ttttggtgat tccatttctt tcggatcctg gatgctggtc gcgattccct
    38101 tactcttgat acttttattt tttgcatgga tttggatttt aaaagcgttt cctcccagcg
    38161 ttgatttgaa gctttcattg cgattcgtcg aagaaagcga taaggcatca aaacgaaaat
    38221 tgcattttgt gctagctagt ttcctttgta ccgtttgcct ttggttgtcc gaatcgtttc
    38281 atggaattcc tgccggagtg gtggcgatgc ttcctttgat cctatttact tcgttcggaa
    38341 ttttagattc gagcgatatt cgttctctag agtgggatgt actgattctc gtagcgggag
    38401 gcatagcgct aggtacgggg atcgaaaaga gtggagcggg agaatggttc ggctcgttga
    38461 tcggctcgaa ggcaggccct ggagaaagtc tttgggttct cgcgctcttc ttttccgtcg
    38521 gattgtttct ttcaacgttc ttatccaata cggcgaccgc gaatttgctc gttcccttag
    38581 ccttacctgt cgcagctcta cttcttccgg gtgacgaagc ctacgtgatt caattagtgt
    38641 tgggcaccgc attaggagct tctctcgcga tgtccttacc tgtttctact cctccgaatg
    38701 ccgtcgcgta cgcggtagga ggatttgaga taaaggacat ggcgaaaatc ggaataagaa
    38761 tcggattatt aggattggct ttggttctct taggattttt tgtcttcggt taa
//
