# Supplementary material for: Horizontal transfer of the rfb cluster in Leptospira is a genetic determinant of serovar identity
Source: Life Sci Alliance. 2022 Dec 9;6(2):e202201480. doi: 10.26508/lsa.202201480 (PMC9736851; doi:10.26508/lsa.202201480)
Supplement: Supplementary file 9 [file LSA-2022-01480_Supplemental_Data_3.zip › Supp_Data_2-rfb_sequences/sequences_used_Fig_5B/rfb_Lbro_Hurstbridge.gbk]

LOCUS       AHMO01000010           38737 bp    DNA     linear       10-NOV-2020
DEFINITION  Genus species strain strain.
ACCESSION   
VERSION
KEYWORDS    .
SOURCE      Genus species
  ORGANISM  Genus species
            Unclassified.
COMMENT     Annotated using prokka 1.14.6 from
            https://github.com/tseemann/prokka.
FEATURES             Location/Qualifiers
     source          1..38737
                     /organism="Genus species"
                     /mol_type="genomic DNA"
                     /strain="strain"
     CDS             1..354
                     /locus_tag="DKNEGJGE_00001"
                     /inference="ab initio prediction:Prodigal:002006"
                     /codon_start=1
                     /transl_table=11
                     /product="hypothetical protein"
                     /translation="MTDELRHKILKLIEDRPDFNQRDLANTLGISLGKTNYCLKALLE
                     KGWIKAKNFKNSKNKLAYAYILTPAGLEEKIKLTLTYYSIKKREYEELREELEKLGIR
                     EDGIIKDDAQMSDGH"
     CDS             398..1282
                     /locus_tag="DKNEGJGE_00002"
                     /inference="ab initio prediction:Prodigal:002006"
                     /codon_start=1
                     /transl_table=11
                     /product="hypothetical protein"
                     /translation="MISNIIQKFGKEEAIDQKWDLVIRPKEGWFSLHLVDLWNYKDLI
                     FLFVKRDFISLYKQTILGPLWYIIQPLASTVIYTIIFGKIANVSTDGVPHFIFYLSGT
                     VLWSYFADCLIATSNTFVANAGIFSKVYFPRLAVPFSIVISSLIKFAIQFATFLAFYS
                     YFILKGATLEMQWSVILLPFFILQIAILGLGFGVMVSSMTTKYRDLSLLVAFGVQLWM
                     YATPVVYPLSLVPERFKFLYNLNPMANLIENFRFSFLGHGHLDLYAWAQSWIITALVF
                     FIGILIFSRAERDFVDTV"
     CDS             1326..2336
                     /gene="pseB"
                     /locus_tag="DKNEGJGE_00003"
                     /EC_number="4.2.1.115"
                     /inference="ab initio prediction:Prodigal:002006"
                     /inference="similar to AA sequence:UniProtKB:O25511"
                     /codon_start=1
                     /transl_table=11
                     /product="UDP-N-acetylglucosamine 4,6-dehydratase
                     (inverting)"
                     /db_xref="COG:COG1086"
                     /translation="MLNNLSILVTGGTGSFGKKFIQTVLTKYPNLKRLVVFSRDELKQ
                     FEMQQEIPESKYPQMRYFIGDIRDKDRLMRAMEGINVVVHAAALKQVPAAEYNPFEAI
                     KTNILGSQNVIDAAMDSGVKQVVALSTDKAAAPINLYGATKLCSDKLFVAANNYKGKH
                     DIRFSVVRYGNVMGSRGSVIPFFLKKRSEGVLPITDERMTRFNITLEEGVDLVLYALE
                     NMWGGEIFVPKIPSYNIKVVAEAIGPNCEQKVVGIRPGEKLHEEMITETDGMSTIEFK
                     DYFVILPSVELWSINEFKKKFNGEYCTKDFRYSSGLNADWLTVEQIRKLIVEHVDPAF
                     HV"
     CDS             2333..3490
                     /gene="pseC"
                     /locus_tag="DKNEGJGE_00004"
                     /EC_number="2.6.1.92"
                     /inference="ab initio prediction:Prodigal:002006"
                     /inference="similar to AA sequence:UniProtKB:Q0P8W3"
                     /codon_start=1
                     /transl_table=11
                     /product="UDP-4-amino-4,
                     6-dideoxy-N-acetyl-beta-L-altrosamine transaminase"
                     /db_xref="COG:COG0399"
                     /translation="MIPYGRQNITQADIDSVIQILKSDFITQGPTIDQFEKTVSEYCG
                     SQYALAVSNATAALHIACLALEVGAGDEVWTSPNTFVASANCALYCGAKIGFVDIDPK
                     TYNMDVDKLRLKLIEAKNKNRLPKVVIPVHFAGQSCDMEEISELSKQYGFKIIEDASH
                     AIGGKYLGKSIGNCKYSDIAVFSFHPVKIITTGEGGMLTTNSKHLHEKLALLRSHGIS
                     RDPDLMVSESEGGWYYQQLELGFNYRMTDIQAALGISQFARLERFIEKRRNIAENYDK
                     LLSGLPVIIPYRNPKVNSALHLYPIRLSKDAKIGRKQFFDELRKSGIGVQVHYIPVHL
                     QPYYQKLGFKLGDFPEAEEYYESVVSLPIYYDLTHEQQLYVVNTIRSLLQK"
     CDS             3487..4218
                     /gene="kdsB"
                     /locus_tag="DKNEGJGE_00005"
                     /EC_number="2.7.7.38"
                     /inference="ab initio prediction:Prodigal:002006"
                     /inference="protein motif:HAMAP:MF_00057"
                     /codon_start=1
                     /transl_table=11
                     /product="8-amino-3,8-dideoxy-manno-octulosonate
                     cytidylyltransferase"
                     /translation="MKTAFIIQARMTSTRLPGKILKEVLNKPLLEYQIERLRRVKEAD
                     GIVIATTINETDLPVVELCKKLDIPYYRGSENDVLSRYYEAATHFGLNDIIRVTSDCP
                     VIDPVIVSKVIVSYLESKKSIDYASNCLERSYPRGMDTEIFSYEALTRAHLEARESNY
                     REHVTAYIYANPDKFRLRSIVSSIDNSNLRLTVDTPEDFQLIKVIIEALYPKNHEFGI
                     DEIINFLNEFPEHLKINEHVIQKKV"
     CDS             4256..5383
                     /locus_tag="DKNEGJGE_00006"
                     /inference="ab initio prediction:Prodigal:002006"
                     /codon_start=1
                     /transl_table=11
                     /product="hypothetical protein"
                     /translation="MPDTKPNLFLDEEGVCNACRSYENRKVVNWDLRKEELMVLLNKY
                     RSKDSSNWDCIVPVSGGKDSTFQVVRLLQLGMNPLCVTASTCDLTEIGRKNIENIKQL
                     GVDYLEFSPNPRVRAKLNYIGLTKVGDISWPEHVSIFTIPVRVAVQYNIPLIIWGENS
                     QNEYGGPAADSDRNVLDRRWLEEFGGLLGLRVSDLVGIDGIAQKDLIPYTYPTDEDLK
                     KVGVTGLFLGYYLPWDGYSNSLLAQAHGFQTWYKVTEGSIVNYENLDNYQTAIHEFFK
                     FIKFGFGRASDHASLHIRRGRLTREDGIYLVSKHDGKFPSTYLDRPLSEILKPLGMTV
                     DEFVRVADKFTNKKLFLKDSRGNLIKDKEMNLTKVNYDNLD"
     CDS             5409..6020
                     /gene="hisH"
                     /locus_tag="DKNEGJGE_00007"
                     /EC_number="4.3.2.10"
                     /inference="ab initio prediction:Prodigal:002006"
                     /inference="similar to AA sequence:UniProtKB:Q9KSX0"
                     /codon_start=1
                     /transl_table=11
                     /product="Imidazole glycerol phosphate synthase subunit
                     HisH"
                     /db_xref="COG:COG0118"
                     /translation="MNVIIIDYGMGNLSSVLRAFQECGASAEISDNPLDLKKATHIVL
                     PGVGAFPDGINNLRERKFDQAIEHIVADGIPLLGICLGMQLLADTGYEVRKSDGLGLI
                     SGEVKKLDEAAGVRIPHVGWNEVNYKKEDSLFTNIPDNSDFYFVHSYHFEPSSESVIV
                     GITPYGQGFVSVVRKDNVMGVQFHPEKSSQLGFRIIRNFLDIN"
     CDS             6045..6302
                     /gene="hisF_1"
                     /locus_tag="DKNEGJGE_00008"
                     /EC_number="4.3.2.10"
                     /inference="ab initio prediction:Prodigal:002006"
                     /inference="similar to AA sequence:UniProtKB:Q7SIB9"
                     /codon_start=1
                     /transl_table=11
                     /product="Imidazole glycerol phosphate synthase subunit
                     HisF"
                     /db_xref="COG:COG0107"
                     /translation="MLKTRIIPTLLLKNVGIVKGVKFDSWRRVDTILPAIKVYNMREV
                     DELIVVDITATSESRELDYESVAEFSEECFVPLTVGGGIKK"
     CDS             6260..6814
                     /gene="hisF_2"
                     /locus_tag="DKNEGJGE_00009"
                     /EC_number="4.3.2.10"
                     /inference="ab initio prediction:Prodigal:002006"
                     /inference="similar to AA sequence:UniProtKB:P62450"
                     /codon_start=1
                     /transl_table=11
                     /product="Imidazole glycerol phosphate synthase subunit
                     HisF"
                     /db_xref="COG:COG0107"
                     /translation="MLCSVNGRWWNKKITDIRKVLLAGADKVCINSAAFDFPELITEA
                     SEKFGSQCIVGSIDFGETEPGKYVCYSHSGKVKVDKDPVEWALTLERLGVGELLVTSV
                     DRDGTMTGYDLTMLRKIADAVKIPVIASGGAGNYGHMLGAIKEGHASAVAAASIFHFT
                     QQTPLEAKKFLEANGIPVRKFRVH"
     CDS             6821..7822
                     /locus_tag="DKNEGJGE_00010"
                     /inference="ab initio prediction:Prodigal:002006"
                     /codon_start=1
                     /transl_table=11
                     /product="hypothetical protein"
                     /translation="MRATFLTEGTSQTGYGHLSRIKSLYQAAESLGMDCFILANYDAN
                     ASIYMNGLNTKNFDWKDQPTESIAYINNSNLVFFDSYQVGIEVLREIVSNSVNSIKFA
                     YIDDFNRLDYPNGIIINYSIGSNLEMYENQSGRKSYLLGPKYALLARDYWQLLSKKSS
                     EIREKVETVLITFGGADNANLTKVALETLVKNFPSIVFEVIIGPGNTSFEFFPLNNER
                     IRFNRALSISDMKTLIERSDLCLTACGHTTYEIAATGRPMIAILTADNQKLNAQGWKA
                     EGIPVLNGLDSNFSDNLAEIFKSTLPIEVRKSLSKIVSDSVDPSGAINVVRTIVASN"
     CDS             7824..8300
                     /locus_tag="DKNEGJGE_00011"
                     /inference="ab initio prediction:Prodigal:002006"
                     /codon_start=1
                     /transl_table=11
                     /product="hypothetical protein"
                     /translation="MQNFVLIKANIDYIKEVYDLSNSREVRENSLNSAAIPWDVHVQW
                     YNSKIKASPENLFLIITNAAGEFLGQVRFQATSQEEAIISISLSEKARGRSLAAEILK
                     AASQMYISENAKKRTILAQISKDNIPSLKSFSKAAFVYDSDFELNDKQYILMKKVI"
     CDS             8315..9376
                     /gene="pseI"
                     /locus_tag="DKNEGJGE_00012"
                     /EC_number="2.5.1.97"
                     /inference="ab initio prediction:Prodigal:002006"
                     /inference="similar to AA sequence:UniProtKB:Q0P8U0"
                     /codon_start=1
                     /transl_table=11
                     /product="Pseudaminic acid synthase"
                     /db_xref="COG:COG2089"
                     /translation="MESIKIGNKSVGGKDDPCFIIAELSANHNQDFNLAVETLHAMKE
                     SGADCIKLQTYTPDTITLKSDNEWFKIQKGTIWDGKTLYDLYSEAFTPWDWQPKLQEI
                     AKSIGLEIFSSPFDESSVDFLEKMSVPAYKIASFEITDIPLIKYVASKGKPIIISTGI
                     AYIDDINLAIQTCREAGNDRIIILKCTSSYPAPYEEINLKTIPNLSETFGVVAGLSDH
                     TEGWAVPVAAVALGAKVVEKHFILDRKIGGPDSSFSMEPGEFRTMVDAIRNVEKAIGS
                     INYDLSEKVITSREFSRSLFIVKDIKKGDQFTRENVRSIRPGFGMHPKYFERILGKTA
                     LEDFRAGTPLQFGMIRNFQ"
     CDS             9373..10659
                     /gene="btuD"
                     /locus_tag="DKNEGJGE_00013"
                     /EC_number="7.6.2.8"
                     /inference="ab initio prediction:Prodigal:002006"
                     /inference="protein motif:HAMAP:MF_01005"
                     /codon_start=1
                     /transl_table=11
                     /product="Vitamin B12 import ATP-binding protein BtuD"
                     /translation="MIVIKAESISKKYRLGTFGTGSFQKDFQSWWAKVRKKDDPNEVI
                     REDHDYRIEDSEDKNPLFWALKDINLEINAGDRIGIIGRNGAGKSTLLKLFSRVTAPT
                     TGIIKVRGRIASLLEVGTGFHPELSGRENIYLNGAILGMSKKEIRSKMEEIIDFAEIE
                     QFIDTPVKRYSSGMYVRLAFSVAAHLQSEILILDEVLAVGDTKFQKKCMQKISEVGGQ
                     GRTILFVSHNLNSILALCNKVAHLRTGRLVEFGDTQKVVNNYLDSLADSQIQSKIRSL
                     DGNLIIKRVRFLDKNDRVKNIFSMLSDLCVEITYEALKDMGTITFTVGVTGISGALFM
                     GSMLYDGRRPNIKKGTGVLRCTFKEMPLMPGQMYSVFLAVRGVDYEAPLLGALDVGSF
                     TVEGDLKKLKYNGPLARQTAKVSGPIIINYKWEHTS"
     CDS             10656..11489
                     /locus_tag="DKNEGJGE_00014"
                     /inference="ab initio prediction:Prodigal:002006"
                     /codon_start=1
                     /transl_table=11
                     /product="hypothetical protein"
                     /translation="MSIETAILSKGLFLAACCRSLDFEVEVLLRNTLRNPFDPLAGEK
                     KKGISYGLEIFDINGNSLFSNPKYGNIPFNSFSSVKPTDALDGENAKKAELMVVIPEI
                     LTEPNVWFEQEHEIVYSNKMTKSLPAVIYDQLPLRFVDEYPPIILLNHKIYVSKDLNS
                     FVVLANYRGSKNRSESPQNMELSFFNGSGALLLRKTVSIPYNSTFYINVKSEIGSLIE
                     LSDSPILLTLTARGGNSLFAIETITINEKTKNAALEHSLAPVYFVSQSMKEVRSRALL
                     F"
     CDS             11508..12296
                     /locus_tag="DKNEGJGE_00015"
                     /inference="ab initio prediction:Prodigal:002006"
                     /codon_start=1
                     /transl_table=11
                     /product="hypothetical protein"
                     /translation="MIIKDLLRPIYRALLEIKDSQKGRLSPPVTQIFINDETRRTSFS
                     ITNYPSFLLPSRIGKVWYEISLSDQDGNKVFSKDIKLAKYGSMEISPERFYSKKLPNR
                     GLFFANIKESKLSFVQKFHLRKLGRLTSHFYTLYHSADYSNLAMVHPQTVAPVPVSEG
                     KSNFWYSQFLIKVSSISSIELFQMNPSPRKADLNLIVMNMDGKEVISSEESVPAFGVR
                     NVKFDRKMLGENEYVYIASDTLRGNEKPILFSHYPDGTYTALHT"
     CDS             12441..13394
                     /locus_tag="DKNEGJGE_00016"
                     /inference="ab initio prediction:Prodigal:002006"
                     /codon_start=1
                     /transl_table=11
                     /product="hypothetical protein"
                     /translation="MEHVISKYTDEEGRDFYYILKTRKNVKKLVIHFTAFFGDWGDRK
                     EYKENYQGYFHRLKMLGFQKDFNALFLCDQFGFSKNGTYYTGEHGDFFVERAMLKIIK
                     RTIDELQISNNNIITVGSSMGATAALKFGLLFDVKGIISISPHIDLDICAEKQGRFDH
                     VAFICPDGNPMSVDNYIYTRQVNRLLDAWDRFKKLPILFIHSCEDDYGVHSEQVLPIV
                     SRWKSLGGTEYSDFRLVGGHGSDYCTKAVILDVIHRIFNNQKILPKRYLSFKYLPDKE
                     KSERYRSVRRVIRVILEKLHLLNVSRNVRSYFMTKMKKEKV"
     CDS             13401..14858
                     /locus_tag="DKNEGJGE_00017"
                     /inference="ab initio prediction:Prodigal:002006"
                     /codon_start=1
                     /transl_table=11
                     /product="hypothetical protein"
                     /translation="MNLIINGFHKTQYFPVISYITDRLKPSKCHVIFETNKVPLDVEA
                     KYYACAVLSHEFSYDTPEDELLPVGEDLLQELSDCEGVVLKMMERDEIRGEWSYNKRK
                     SVYLKHLRYWNHVIETDDIGLFISSNIPHVVYDYIIYSLCIRKGIQTIFFYQFQPGLS
                     FFMQNWKDPTPGIVKLFEWQCARENLNLSNRMELEWQTYVVNTENKKPFYMMNAAPNL
                     LNEGGFNKIALLTRVIRVILLKPWRLIGLLFDFQRKLQNYLSLFQRIIDRKRIMRIEN
                     FYRNHCSDPVPNEKYIYLPLHLQPEMSTSPMAGVFIDQVLIAEMLNAYLPENCYIYIK
                     EHPNQDLKYRDESFYRTLVSLKSVKIISRDYDTFKLIQGCAAVATCTGTAGWEALLKG
                     KIVLLFGYTFYQDAPGVFKIRSAKDCDDAIYRLFNTPNPVAVDRIKPFLKALEEYAFF
                     GNIDPDYMLDGETDQQSNVDGICKSIDKLLTLRHS"
     CDS             14855..16369
                     /locus_tag="DKNEGJGE_00018"
                     /inference="ab initio prediction:Prodigal:002006"
                     /codon_start=1
                     /transl_table=11
                     /product="hypothetical protein"
                     /translation="MNLIIYGLYNSHHLPMIEDLNRAFKIEYCEIIGNSESNSIKNDF
                     IGEYRVHDWHSISLGYSDVDWNVIAPLDQPLIESMRDCEVEVYRMMDRKSLNVATSWP
                     YNLRKKIYYEHLRYWNHILSERKFDCFLSLNIPHEIIDFIIYWLCKKKGIATFFFYQF
                     QSDITFLMSDWTDPFPNYERDREALYAKLKKQRSYSIELSERILLELTAQRNSNEDYV
                     PFYMRKEKPSLGLRWFSEIREIASSLTRLTVEIFRIFLFPNIDSIYSFVTRYRIAYKV
                     ERYKNDAVRSLRELEYIPRSDDRYIYVPLHLQPELSTSPMAGRFVDQRLMLEMLAFHI
                     PDDVLLYVKEHPNQDLSQREFGFYRDIAKIKSVRIISREFSSKNLLSNCIGVATASGT
                     VGWEAIFRYKPVLLFGHTFFKYAPGVMKINSSDDCRRVMERLFSADFEAASETDLLVF
                     LKILDDSIIRGNIDIEYRKESKVSYESDIEALSSSLSGKVRKLLEEGSSRSESY"
     CDS             16366..18177
                     /locus_tag="DKNEGJGE_00019"
                     /inference="ab initio prediction:Prodigal:002006"
                     /codon_start=1
                     /transl_table=11
                     /product="hypothetical protein"
                     /translation="MKILFFAPHSAIWVHSFPEALIAESLQKLGHEIVYITCDSLYNE
                     YCTVMSSLGMDQESSMDSKSSACNNCHARRKLLYTRFKFREIEIGKKITAEEREFISS
                     LSKGNFSELLDYTREGIPLGRISLYELLLQTKKGNLSFSPKEEDFYRIAFRNALHTHI
                     AAERILVEERPDVLFVYNSLYVVNHSFAKSAEAKGIPFYFLHAGENISDRLSRMIIFK
                     GYTFEYRKELVKYWPSYREKSISPEAVLNVGNHFFELLRGNHFLVYSSNLSESVSIRK
                     AFKIPEGCKIVSATMSSNDERFASACAGVSIKDTNVTFANQAEWIRSTIEYFKTRYDN
                     YLIIRVHPREFPNKRDSVKSQHARELEKLLQDLPKNVKINWPEDNISLYDLAKETDVF
                     LNAWSSVGEEMTLLGIPVLLYSPDLILYPEDLNITCINEKNYFEKLDEALKQGWNGER
                     IVKAFRWYEMKFTAGTFKISNFFHYKESASFSFSKLQVWKSKLETVWLLVASKFSSRL
                     KNLLLLKRSFPMEFFDLHYEQNMVESRPLELMLKNSFKSKLELSLAESNFSTTQEMKY
                     IKEEMERIFKVLFSDELKSKSGTNKNLYRNMSSWLSK"
     CDS             18596..19507
                     /locus_tag="DKNEGJGE_00020"
                     /inference="ab initio prediction:Prodigal:002006"
                     /codon_start=1
                     /transl_table=11
                     /product="hypothetical protein"
                     /translation="MNINKAPIALFAYRRVGHTQRTIDALLQNSEAKDSDLLLFCDGP
                     KGEEDLESVLEVRSFASKISGFKSVKTIFRERNLGLAKSILTGVAEVLSNYDSIIVLE
                     DDIVIHPQFLEYMNFYLTTFENDERIGCIHGYIYPVSGLPDFFFLKGADCWGWASWKR
                     VWKNFNQDGSDLLGQLQVKKLEYDFDFLGSFPYTQMLRDQINGKNDSWAIRWYADCFL
                     KGLLCLYPGRSLVQNIGLDLSGTHSGLDPLLSPELSVDRMKFVSNLPVKESIAAKKKI
                     SRFFRGKQTSIAAVKRFVRRIVSFILK"
     CDS             19519..20325
                     /locus_tag="DKNEGJGE_00021"
                     /inference="ab initio prediction:Prodigal:002006"
                     /codon_start=1
                     /transl_table=11
                     /product="hypothetical protein"
                     /translation="MKRFFGKVLRRLSRYFLEETNEHEWFYGNFQSWKDALNECEGYD
                     SPNILNQVKKSLLKVKSGEAIYERDSVLFDRIEYSFPLLTGLLYAAASSSGRLSVLDF
                     GGSLGSSYFQNRTFMDKLSFFRWSIVEQTHFVEEGIKNFQDENLKFYHTASECVSTEK
                     PNVLILSSSLPYLCNPYEILESLLSHGIPYIIIDRTPFFLDENPDRILIERVPPEIYD
                     ARYPIWFFNEKKFLEFMDSKYSLKEEFLAIDPLGIKGENTKYKAFIFVKR"
     CDS             20439..20864
                     /locus_tag="DKNEGJGE_00022"
                     /inference="ab initio prediction:Prodigal:002006"
                     /codon_start=1
                     /transl_table=11
                     /product="hypothetical protein"
                     /translation="MQESIIVSNSGYIFLKNMGGGPSGNLVVLEGEREIPFLIKRVYY
                     ITKIENSTNIRGKHAHRSLEQVIFCVNGSFTLELDDGRKRQDIIMNRENIGVRLGPML
                     WHTMRDFSADCVILVVASDYYSETDYIRNYDEFISLLES"
     CDS             20867..21979
                     /gene="fdtB"
                     /locus_tag="DKNEGJGE_00023"
                     /EC_number="2.6.1.90"
                     /inference="ab initio prediction:Prodigal:002006"
                     /inference="similar to AA sequence:UniProtKB:Q6T1W6"
                     /codon_start=1
                     /transl_table=11
                     /product="dTDP-3-amino-3,6-dideoxy-alpha-D-galactopyranose
                     transaminase"
                     /translation="MIEYENLKAVNEPFFKQLEEEASKIIRGGWYILGETVGNFEKEF
                     AAWNGNRFCIGTANGLDALVLSLEALNLPKGSEIIVPANTYIATIIAIIRTGHRPVLV
                     EPDQGTLNIDVNRIAAKITSNTKAIQVVHMYGRICNMSAIMKLAADFGLLVLEDCAQS
                     HGASFQGKKCGTFGILNSFSFYPTKNLGALGDAGAIVTDNEDLAEKIRELRNYGSKLK
                     YHNDTIGYNSRLDEIQAAFLRIKLTNLDSINSKKRELASIYNRELKNINIDLPTHCSE
                     EENVYHIYPVFCKDRENFRKYLLNLGIKTEVHYPIAPHNQVAMKQAAALGLWEPEISG
                     YPITERIHLNEVSLPISFATSEKEVQSVVEASNSYR"
     CDS             22038..22973
                     /gene="fcl"
                     /locus_tag="DKNEGJGE_00024"
                     /EC_number="1.1.1.271"
                     /inference="ab initio prediction:Prodigal:002006"
                     /inference="similar to AA sequence:UniProtKB:P32055"
                     /codon_start=1
                     /transl_table=11
                     /product="GDP-L-fucose synthase"
                     /db_xref="COG:COG0451"
                     /translation="MEKAAKIYIAGIYGMVGSAIARALAARGYQNVLGHSSEELNLIR
                     QADVETFFKSERPDYVFLVAAKVGGIYANNTYPADFIYNNLQIQNNIFHSSYVYRVKK
                     LFFLGSSCIYPKFAEQPIKEDSLLTGALEPTNEAYAIAKIAGVKMCEFYNKQYHTHFI
                     SAMPTNLYGKGDNYNAMNSHVIPALIRRFHEAKEANLPEVIMWGTGTPLREFLHVDDL
                     ADACVFLMDNYLDDKTINIGSGQEVSIADLANIVKSAVGYEGKIVLDSTKPDGTPRKL
                     LDSSRLMSMGWTPKTKLADGILATYEDFLSGNVRM"
     CDS             22960..24618
                     /locus_tag="DKNEGJGE_00025"
                     /inference="ab initio prediction:Prodigal:002006"
                     /codon_start=1
                     /transl_table=11
                     /product="hypothetical protein"
                     /translation="MLGCENSRFMLNFCTLFNSKYFSRGIVLLKSLEKFCSTPYHVYV
                     IAFDFETFEALKKLNLPNVTPISLEEFEDEELLEAKKSRTIQEYCWTCTPSSIAYCIR
                     EFKLDQCTYIDADLMFLSDPKVLLDEMGDSSILLTEHRYTPKYDQSLLSGIYCVQFIS
                     FKNDIRGIKALQWWRQKCIEWCYATIEDGKFGDQKYLDDWRDRFEGVHVLNHLGGGIA
                     SWNVQQYGFYLKDDSVFGIDLKSKAEFPVVFYHFHDFKILNDAWWGHSGGYEIFDNAY
                     KYFYENYLIQLFEYRDLYAGVETDAVRFPNSLSTYFPKQSAALLGRLSDRNDVLYALS
                     ILSGKIASLDDIDAVRFLVRNNFRLTYSDNVLSELNSLIDGKQVGFQKRSQSTFFPAK
                     ENTTYWDRGISVGPFDLENNFFEIDFDLRRFSSRYTHVSWTPINFGYLSIRLESIKFE
                     LIDNLNSEVTVDTKSIHHNGLHRSGGWVEFIRLNPAFLNIPIPVDAVKISLFGEWKLH
                     TSDELGTRIFQIIRRSPFYWLQYAFASPSRFLKNILARIRRFIN"
     CDS             24936..25892
                     /locus_tag="DKNEGJGE_00026"
                     /inference="ab initio prediction:Prodigal:002006"
                     /codon_start=1
                     /transl_table=11
                     /product="hypothetical protein"
                     /translation="MTITTVVTPSFNQAKYIERTIRSVLSQEGKFYLDYIIMDGGSND
                     SSIEIIKKIESTVLSGRIVASMDGLDYYLPRQDNELSVGCLGISYRWFSEKDKGQANA
                     INKGWLLSKGKILSWLNSDDIYVSGALAAATSAFRDSNIYFLYGGSLHITADDLVIEP
                     YPSEPFSRERLFDYCYISQPSVFIRKDVFDQVGEINEKLAYCMDYEYWIRVSEKYPLN
                     FISRILACTRIHGETKTSFRLKVHSEILMMQNNLFGGVSEHWLYHYVGIRINESNIKF
                     IMKNKFIYRSIFVLIFLSLDLRFNYGRISLNRIFALILGRSR"
     CDS             25889..26110
                     /locus_tag="DKNEGJGE_00027"
                     /inference="ab initio prediction:Prodigal:002006"
                     /codon_start=1
                     /transl_table=11
                     /product="hypothetical protein"
                     /translation="MKEYFKHTQKIPYGYEMVSVLEIENSFVLRIVCHNTWSGKSILY
                     SNPVELRIAMSSSMIPVSQAEFERYESNI"
     CDS             26094..27395
                     /gene="mshA"
                     /locus_tag="DKNEGJGE_00028"
                     /EC_number="2.4.1.250"
                     /inference="ab initio prediction:Prodigal:002006"
                     /inference="protein motif:HAMAP:MF_01695"
                     /codon_start=1
                     /transl_table=11
                     /product="D-inositol-3-phosphate glycosyltransferase"
                     /translation="MKVIFDISVLGWAQKDNKARTGVFRVIENLLAQLFQDPRVELFL
                     CSIDGNFENCISYLREKGYGDSHFIYPGKKREIPLFYKIVYSKYFREEWWRTRSTLFP
                     LFFLFAFIDKVFALKKMRRAIPKQYLNSHFIFHSPFLPIPEYIRLSNISKVITIYDII
                     PILYPKYFVNSKFHLIHKIVGSIDRETSVIAISECTKSDFCKYRPDIDPSQVFVTYLA
                     ASESFYKVSDQDSIDKIKTKYEIKSKKYILTLCTIEPRKNLEVIIRAFSKLVISRDVP
                     DTDLVLVGTKGWNYDAIFNEIELSTEIKEKIVVTGYAADSDLAQLYSGAVCFVYMSFY
                     EGFGLPPLEAMKCGIPVIVSNSSSIPEVIGNAGILLEPTDEEGLIRNLLRVLTDRTLR
                     EDLSRKAIAQAKKFDWRGCERQTVQAYSNNKVPETAKIFLN"
     CDS             27397..28458
                     /gene="rffG"
                     /locus_tag="DKNEGJGE_00029"
                     /EC_number="4.2.1.46"
                     /inference="ab initio prediction:Prodigal:002006"
                     /inference="similar to AA sequence:UniProtKB:P27830"
                     /codon_start=1
                     /transl_table=11
                     /product="dTDP-glucose 4,6-dehydratase 2"
                     /db_xref="COG:COG1088"
                     /translation="MERIIVTGGAGFIGSNLVGNILKNATNCEVVVLDKLSYSGNLNN
                     LSDWFSNKRFSFQKIDISNIVEVESFCAESDFDAIIHLAAESHVDRSIASPGDFIHTN
                     IVGTFNLLESVKRKIIASQKKIRFIHVSTDEVFGSLSESDPSFTENSSYKPNSPYSAS
                     KAASDHLVRSYFHTYHMDVVTTNCSNNFGPFQFPEKLIPVIIINCLQWKQIPVYGNGN
                     NIRDWLYVEDHCDALRLVLEKGRSGESYNIGSRNECRNLDIVTSICQIMDRLVPQQVS
                     YKSLIHFVQDRPGHDYRYSIDPNKIEMELGWKPKFTFDIALEETVKWYITNEAWWKDI
                     ITGKNSDRMEFLRRKDLLT"
     CDS             28455..29333
                     /gene="rfbA"
                     /locus_tag="DKNEGJGE_00030"
                     /EC_number="2.7.7.24"
                     /inference="ab initio prediction:Prodigal:002006"
                     /inference="similar to AA sequence:UniProtKB:P37744"
                     /codon_start=1
                     /transl_table=11
                     /product="Glucose-1-phosphate thymidylyltransferase 1"
                     /db_xref="COG:COG1209"
                     /translation="MRKGVILAGGSGTRLYPVTRVVSKQLLPIYDKPMIYYPLATLML
                     AGIREILLITNPESIHLFKTLLGDGRQLGIKIDYAVQPNPNGIAEAFIIGEKFIGASP
                     SVLILGDNIHFGNALSEMLERADSKKDICTIFAYPVHDPERYGVVEFNNDRRAISLEE
                     KPSVPKSNFAVTGLYFYDNKVVEIAKSLKPSFRGELEITDINKVYLENNNLTVEVMGR
                     GFAWLDTGTPESLLDASVFIGTIEKRQGLKVACLEEIAYRKGFITYSEVEKIIGSLKG
                     NSYGQYLQRIITENIF"
     CDS             29454..30584
                     /locus_tag="DKNEGJGE_00031"
                     /inference="ab initio prediction:Prodigal:002006"
                     /codon_start=1
                     /transl_table=11
                     /product="hypothetical protein"
                     /translation="MLKVLFDHQIFSLQKHGGISRYFSNLIQGFRRDLSFGIEAKLSL
                     EFSSNEYIRETWNPKFYNNFFPHDFRIPGKRRLLRYANLPFSLASLMSVEFDVFHPTY
                     YFPYFLPFLRDKPFVLTVYDLIHEKYPDDFKDDRTTYYKPTLIEKAARIIAISECTKR
                     DLLKIYKIPEEKIETILLSIDQKEKFLKREPVFLPEGKFILFVGGRGTYKNFQFLLDY
                     LPTFFKENPGSFLFCAGGGRFNRIEIEKIRKANMEARIIQMDVDDAQLRYLYQNAHLF
                     IFPSLYEGFGLPVLESMANGCVPLLANRSSLPEVGGDAAFYFDPESGASFLESLEEAW
                     KDGSKRSRILRLGNARVLDFSLEKTIAGTANVYRKVALSKTY"
     CDS             30670..31386
                     /locus_tag="DKNEGJGE_00032"
                     /inference="ab initio prediction:Prodigal:002006"
                     /codon_start=1
                     /transl_table=11
                     /product="hypothetical protein"
                     /translation="MFLRVLLHAPAILLLYIRLLLLSNRLKKRIVIYAGTYGQLGNRL
                     ILFLHFIQFCKKYDCVFICPSFREYAHFFREFNVDFVPSYPANLKDSPLLRSKNWKRY
                     PFYLKVISALQLKICLFPLTIAENLHFFEYSDAADSGPNVQNFHGKTFYLDSEIFLKK
                     TLKSKILLMSGWRYRIGEFDNSPMMREEILAFLALKDEVVGTVVNRIKILRGQFDKII
                     AVHHRRKDYREWLNGKFFLK"
     CDS             31356..31739
                     /locus_tag="DKNEGJGE_00033"
                     /inference="ab initio prediction:Prodigal:002006"
                     /codon_start=1
                     /transl_table=11
                     /product="hypothetical protein"
                     /translation="MVEWKIFFEIGDIKQKMTEVSEALKEAGFQKILFIIFSDEKGEG
                     YSIPSAKTQISNGSMAEDLYFMSQCDLIIGPPSTFSGWASYSGRVPIFHIFSLAEKVR
                     LESFRIIETWNGVEVPLISGEKFIL"
     CDS             31896..33680
                     /gene="glfT2_1"
                     /locus_tag="DKNEGJGE_00034"
                     /EC_number="2.4.1.288"
                     /inference="ab initio prediction:Prodigal:002006"
                     /inference="similar to AA sequence:UniProtKB:O53585"
                     /codon_start=1
                     /transl_table=11
                     /product="Galactofuranosyltransferase GlfT2"
                     /db_xref="COG:COG1216"
                     /translation="MHEVQRFVAPILKGSEFLFFETSSDISSVSSASKNANSTISLSA
                     RESLSFASYFNAIFPRHLIQIYGSGKYYFECLIEGKGNLRIEFRFRNDHRLTFFSKDI
                     NNSDGQVLIKVELEINSESPEIIYPILMAGGNLKFSDGKLKKASPALRSGKLAVCICT
                     YKREEFLFNNLKAWLADSGVADRIAVFISDNAGTILPSQMPAGLENHLFLNPNYGGSG
                     GFARAFLEAKDIGNYDYFVFCDDDAVIHPESFFRLISILDSSEKPEKLLLSGAMLDLK
                     RPKEVVEAGAKFHINDSRITSYYAGIDLSRPKNLESYAIADIGNVKNYSGFFFTGFGA
                     KRVESAELYPPFFIRGDDIAFGLTRSLSGWKVLSYPGIAVWHEPFYAKVNPWVEYYNY
                     RNYGILHFALNKGGPWALIKVYTVRFFTYLFTFQYETLKAAIDGVQDILAGPALLNGL
                     DMEAKHLEIIRKYSPETIMKGGPLLKRNRAMQIIFNSVLLPFSLISINLISFPFFSSR
                     MNRSRGVASAVFNSSGSSLLFDFDERRPEVYVRTRSAGKTFRLALSALRIIFEIIIHH
                     RRLSLLWSREFSGLSSESFWRQKLAPDR"
     CDS             33664..34809
                     /gene="rfbD"
                     /locus_tag="DKNEGJGE_00035"
                     /EC_number="5.4.99.9"
                     /inference="ab initio prediction:Prodigal:002006"
                     /inference="similar to AA sequence:UniProtKB:Q48485"
                     /codon_start=1
                     /transl_table=11
                     /product="UDP-galactopyranose mutase"
                     /translation="MHQTGDVNSRKILIVGAGFSGAVVAHELSESLAPRPQITVLDQR
                     SHIAGNCNTYRDPSTGVMLHEYGPHIFHTDDLDTWEYVNSFVRFRPFINRVKGVHQGT
                     VYSLPVNLHTINQLFGTQLGPEDAKKFLKTQAASDIDEPANFEEQALKFLGEKIYKAF
                     FYGYTRKQWGCDPKELPASILKRLPVRFNYDDNYYADPYQGIPEEGYTEIVRKMLNHS
                     NIRVELERKFLPERDLAGFDHVFYTGPIDEFFSFRHGRLGYRTVTFERNEGEGDYQGN
                     AVLNYCDVEVPWTRIHEHKHFAPWEVHERTVWFKEFSKETSPNDIPYYPKRLNEDMEK
                     FAKYEAEAAQQTKVTFLGRLATYRYMDMHHVIKEARAVAKEFIGKAK"
     CDS             complement(34820..36370)
                     /gene="glfT2_2"
                     /locus_tag="DKNEGJGE_00036"
                     /EC_number="2.4.1.288"
                     /inference="ab initio prediction:Prodigal:002006"
                     /inference="similar to AA sequence:UniProtKB:O53585"
                     /codon_start=1
                     /transl_table=11
                     /product="Galactofuranosyltransferase GlfT2"
                     /db_xref="COG:COG1216"
                     /translation="MQLYEIRFGPEDKTEESELYLKSRGLTSIVLDRLLLSPGANVSF
                     CTYFNSFSVRKWKKYTTVSDLEICFEGKGKFSARIVGAKLTKAGLKYDVLLEQECQGN
                     FSGKINLNHIDCDILFPEIISTETGCEIYGAGYHSGSTKSNARLAIVFCTFKREDFIK
                     KNLENLKTGIFNHKSSILKGNIQTYVVDNGRTLNDENVPDFIRVIPNPNLGGAGGFTR
                     GIIEVLSDFSFSHILLLDDDIKFSITSLEIVYSFILMLKEDYAEHFVGGGLIDIEIPY
                     LQYERNAAWNGVSTRINGSNLDLRVTENLIRNEIENGEEGLYAGWWFCCLPVKSVKRL
                     GLPLPFFLKGDDVEYSLRNGSKVLTLNGIAAWHEAFPKKVRKWNYYYQIRNYLFLSVL
                     RFEEYGRSDFLKFSLYRLIKNAFSMNRLTLEYTLKALSDFQTGELPKSENAELLQKSV
                     LALQPTQNSLITLVLKSLFLTFQIWKIFPAISAKIRKDAERYYKFPFWSEYLNLDNKK
                     DSVIDLNH"
     CDS             complement(36379..37149)
                     /gene="tuaG"
                     /locus_tag="DKNEGJGE_00037"
                     /EC_number="2.4.-.-"
                     /inference="ab initio prediction:Prodigal:002006"
                     /inference="similar to AA sequence:UniProtKB:O32268"
                     /codon_start=1
                     /transl_table=11
                     /product="Putative teichuronic acid biosynthesis
                     glycosyltransferase TuaG"
                     /db_xref="COG:COG0463"
                     /translation="MTQLVSIIMPVYNAEKFIAASIESVLNQKYGAWELLLVDDQSKD
                     SSREIMQTYSKKDSRIKSIFKERNSGSADSRNQGILAARGRYIAFLDADDLWDPEFLS
                     EQIKLMQDEKVAFSFSSYRIVDESDREILKPYMATGGPITYRQNLLYNRVGLLTAIYD
                     TETLGKMYFDVSLKSLRDDYALWLDILKKIPYSVGNPKILASYRVRKGALTSNKKNVI
                     LPHFRMLKNREKLGWIPAAFYTGVWGIVALKKYYFNRI"
     CDS             37472..38737
                     /gene="sdcS"
                     /locus_tag="DKNEGJGE_00038"
                     /inference="ab initio prediction:Prodigal:002006"
                     /inference="similar to AA sequence:UniProtKB:Q7A4P8"
                     /codon_start=1
                     /transl_table=11
                     /product="Sodium-dependent dicarboxylate transporter SdcS"
                     /translation="MIPGHATSLLVIFLEILLFSNPGKWEFLNLLKPINVKALAPSVF
                     LTAIADSAVILFLGSFALAKGCVKVGVDRWLANRILPFFGNSPRFVLMGLMLVTAGIS
                     LWMSNTATASLMIALVFPLLQILPTDEKFRKGILIGIPFAANLGGIGTPIGSPPNIIA
                     FANLKNHGFGDSISFGSWMLVAIPLLLILLFFAWIWILKAFPPSTGLKLSLSFAEEND
                     KASRHKLHFVLASFLFTVCLWLSESFHGIPAGVVAMLPLILFTSFGILGSNDIRSLEW
                     DVLILVAGGIALGTGIEKSGAGEWFGSLIGSKAGPGESLWVLALFFSVGLLLSTFLSN
                     TATANLLVPLALPVAALLLPGDEAYVIQLVLGTALGASLAMSLPVSTPPNAVAYAVGG
                     FEIKDMAKIGIRIGLLGLALVLLGFFIFG"
ORIGIN      
        1 atgaccgacg aactcaggca taaaatttta aaactgatcg aagatcgtcc ggactttaac
       61 caaagagatt tggctaatac gctcgggatt agtttaggta agaccaatta ctgtcttaaa
      121 gccctactag agaaaggttg gatcaaggca aaaaacttta agaacagtaa gaataagttg
      181 gcttacgctt atattcttac tccggctgga ctagaagaga aaattaagct aactctgaca
      241 tattattcta ttaagaaaag agaatatgaa gagttaagag aagaattgga aaaattggga
      301 attcgggaag acgggataat caaggatgac gcgcagatgt ccgacggaca ttaattttgt
      361 gacctcaaat tgacaatgaa gtattttagg gaaatcgatg ataagtaaca ttatacaaaa
      421 attcggaaag gaggaggcaa ttgatcaaaa atgggatttg gtcattcggc ctaaagaagg
      481 gtggttttct ttacatttag ttgatctttg gaattataag gacctaatat ttttattcgt
      541 taaaagggat ttcatttccc tttataaaca gaccatcttg gggcctcttt ggtatataat
      601 acaacctctg gcctccaccg tgatttatac aataatcttc ggtaaaattg cgaacgtttc
      661 aacggacgga gtgcctcatt ttatttttta cttatccggc accgtgcttt ggagttattt
      721 cgccgattgc ctcattgcca cttcgaatac gtttgtggca aatgccggga tttttagcaa
      781 agtttacttt cctaggctag cagtcccgtt ttccatagta atcagtagcc ttattaaatt
      841 tgcgattcag ttcgctacct tcctcgcatt ttattcctac tttattctta aaggtgcaac
      901 gcttgagatg caatggtctg tcattttact tccatttttt atactccaaa ttgccatttt
      961 aggtttaggg tttggagtca tggtctcttc catgaccacc aagtatagag atctttcgct
     1021 tcttgtggct ttcggcgttc agctatggat gtatgcaacc ccggttgtct atcctttatc
     1081 gcttgttccc gaacgattta agtttttgta taatttgaac ccgatggcta atttgattga
     1141 aaattttcgg ttttcctttt tggggcacgg acatttggat ctttatgcat gggcgcaaag
     1201 ctggattatt actgctttgg ttttttttat aggtattttg atcttttcac gggcagaaag
     1261 ggatttcgtt gatactgttt gatttttgtg acatctgttc gatatataat gtaagggtaa
     1321 tataaatgtt gaataactta tctattttgg tgactggagg gactggctct ttcgggaaaa
     1381 aatttataca aactgtccta actaaatatc cgaatttgaa aaggcttgtt gtgttttccc
     1441 gcgacgagtt gaagcagttt gaaatgcaac aagagatccc ggagtcaaaa tatccgcaga
     1501 tgcgatattt tatcggcgat attcgcgata aggatcggtt gatgcgcgcg atggaaggta
     1561 taaatgtcgt ggtgcacgct gcggctctta aacaagttcc ggctgccgaa tataatcctt
     1621 ttgaggcaat aaaaactaat attttgggtt ctcaaaacgt catcgatgcg gcgatggatt
     1681 cgggagtgaa acaagttgtc gcattaagta cggataaagc tgcagcacct atcaatcttt
     1741 acggagctac taagctttgt tcggacaagt tattcgtagc tgcaaataac tataaaggaa
     1801 agcatgatat tcgattttcg gttgttcgtt acggtaacgt gatggggagc aggggaagtg
     1861 tgataccgtt ctttttgaaa aaaagatctg aaggagtcct gcccataacc gatgaaagaa
     1921 tgactcggtt taatattact ctagaggaag gcgtcgattt ggttctttac gccctagaga
     1981 atatgtgggg cggtgagatt tttgtgccga agattccaag ttataacatc aaagtagtag
     2041 ccgaggcgat cggtccgaat tgtgaacaga aagtagtcgg aattcggccg ggcgaaaaac
     2101 ttcatgaaga aatgataacg gaaacggacg gaatgagtac catagaattc aaagattatt
     2161 tcgttattct tccttcggtg gaactctgga gtattaatga atttaaaaag aaatttaacg
     2221 gagaatattg taccaaagat tttcgttata gtagcggttt gaatgcagat tggcttaccg
     2281 ttgagcagat tagaaagttg atcgtagagc atgtagatcc ggcatttcac gtatgattcc
     2341 gtacggtaga caaaatataa cgcaagccga tattgattcg gtaattcaga ttttaaagtc
     2401 cgatttcatc acacaaggac cgactatcga tcagtttgaa aaaacagtat ctgaatactg
     2461 cggctcgcaa tatgcgttag cggtttccaa tgcaaccgcc gcccttcata tagcttgttt
     2521 agcccttgag gttggggcgg gcgacgaagt gtggacttcc ccaaatacct ttgtagcctc
     2581 tgcaaattgc gccctgtact gcggagctaa aattggattc gtcgatatcg atcctaagac
     2641 gtacaatatg gacgttgata agcttcgatt aaaacttatc gaagcgaaaa ataagaatag
     2701 attaccaaaa gtcgtgattc cggtgcattt tgcaggtcag tcttgcgaca tggaagagat
     2761 ttcggagctt agtaaacagt acggatttaa aattattgag gatgcttccc atgcgatcgg
     2821 tggaaaatat ctggggaagt ctatcggaaa ttgcaaatat tctgatatag ccgtgtttag
     2881 ttttcatccg gtcaaaataa ttacgaccgg agagggtgga atgcttacga ctaattcaaa
     2941 acatttacat gaaaaattgg cgctattgcg atcgcatgga attagtcgtg atcctgacct
     3001 tatggtttcc gagtcggagg gcggttggta ttatcagcag cttgagctgg gttttaacta
     3061 taggatgacc gatatacagg ctgcgttggg cattagtcaa ttcgcaagac tcgaaagatt
     3121 tatcgaaaaa agacgaaaca ttgcagaaaa ttacgataag ctattgagtg gattaccggt
     3181 gataatccct tatcgtaatc cgaaagttaa ttcagctctg cacctttatc cgattagatt
     3241 atcgaaggat gcaaaaatcg gtcgaaaaca attttttgat gagttgcgta aatcgggaat
     3301 cggcgttcaa gttcattata ttcccgttca tcttcagcct tactatcaaa aattaggttt
     3361 taaattaggg gactttccgg aggcggaaga gtattatgag tctgttgtta gtcttccgat
     3421 ttactatgac ctaactcacg aacaacaatt atacgtagta aatacgattc gaagtttgct
     3481 gcaaaaatga aaactgcatt cataatccag gctagaatga cttccactcg gcttccgggg
     3541 aagattctaa aagaagtatt aaataaacct ttgctcgaat atcaaataga gcgtttgcga
     3601 agagtaaaag aagccgacgg aatcgtaatc gcgacgacga ttaacgagac tgatctgccg
     3661 gtagttgagc tgtgtaaaaa actggatatt ccttattata gaggatcgga aaacgatgtt
     3721 ctttctcgtt attacgaagc ggctactcat ttcggtttga atgatattat tagggtgact
     3781 tcggattgtc cagttatcga ccctgtgatc gtgagtaagg taatcgtatc ttacttagag
     3841 tccaaaaagt caattgacta tgcttctaac tgcctggaaa gaagctatcc tcgcggaatg
     3901 gacacggaaa ttttctcata tgaagcttta actagagctc atctcgaagc gcgcgaatct
     3961 aactatagag agcatgttac ggcttacatt tatgctaatc ctgacaagtt taggttaagg
     4021 agcatagtaa gttccattga taatagtaat ttaagattaa ccgtcgatac tcctgaagac
     4081 tttcagttga ttaaagtcat catcgaagct ctttacccaa agaatcacga gtttggaatt
     4141 gatgaaatta ttaactttct taacgagttc cctgagcatt tgaagatcaa cgaacatgtt
     4201 attcagaaaa aagtataaag gataataaat gatcaagtat tgtagaagat gcgtaatgcc
     4261 cgatacgaag ccgaacctct ttcttgacga ggaaggcgta tgtaacgctt gccgaagcta
     4321 cgaaaatcgc aaggtcgtaa attgggatct tcgtaaagaa gaacttatgg tacttttgaa
     4381 taaataccgc tctaaggatt catccaattg ggattgcata gttccggtaa gcgggggaaa
     4441 ggacagcacc tttcaggtcg ttcgcttgtt gcaactagga atgaatccgc tttgtgttac
     4501 ggcttccact tgcgatctta ccgaaatcgg aagaaaaaat atagaaaata ttaagcagtt
     4561 aggggtcgat tacttggagt tttctcctaa tccgagagtc agagctaaat taaattatat
     4621 aggtttgacg aaggttggcg acatttcgtg gccggagcat gtaagtattt ttacgattcc
     4681 tgtccgagta gcggttcaat ataatattcc gttaattatc tggggagaga attctcagaa
     4741 cgagtacgga ggaccagcag ccgactcaga cagaaatgtc ttggatcgta gatggttaga
     4801 ggaattcggt ggtcttcttg gtctcagagt ctcggatttg gtagggatcg acggtatagc
     4861 gcagaaagat ttgataccgt acacatatcc aacggacgaa gacctgaaga aggtcggtgt
     4921 aacgggttta tttttaggct attatcttcc ctgggacggc tattcgaatt cacttttagc
     4981 tcaggctcat ggatttcaaa cttggtacaa ggttactgaa ggttcgatcg taaattacga
     5041 aaatttggat aattatcaga cggctatcca tgaatttttt aaattcatta agttcggttt
     5101 tggaagagct agcgatcacg cttctttaca tattcgaaga ggccgattga cgagagagga
     5161 tggaatttat ctagtatcga agcacgacgg caagttccct tcaacctatt tagataggcc
     5221 gctttccgag atattaaagc cgctcggtat gactgtggat gagttcgtaa gggtcgccga
     5281 taagtttaca aataaaaaac tatttttaaa agattctaga ggaaacctga ttaaagataa
     5341 ggaaatgaac cttacgaagg ttaactatga taacctggat taacggataa actaggtcga
     5401 ttgaaaagat gaacgtcata ataattgatt atggaatggg aaacctctca tccgtcttga
     5461 gggcctttca agaatgcggg gcatctgcgg aaatttcaga taacccgtta gatttgaaga
     5521 aagcaacgca tatcgtttta ccgggagtcg gggcttttcc agacggaatt aataatttga
     5581 gagaaaggaa gttcgatcag gcgattgaac atatcgttgc ggacggcatt cctctactag
     5641 gtatatgttt agggatgcag cttttggccg ataccggtta cgaagtaagg aagagcgatg
     5701 gtttgggctt gatatccggc gaggttaaaa aactggatga agcggccggt gtacgtatcc
     5761 ctcacgtcgg ctggaacgaa gttaattata aaaaagagga ttctcttttt acaaacattc
     5821 ctgataactc cgatttttat tttgtacata gctatcattt tgaaccctca tccgaaagtg
     5881 taattgtcgg aattacccct tatggccaag gctttgtgtc tgtcgttcga aaggacaacg
     5941 taatgggagt tcaatttcat ccggagaaaa gtagtcagtt gggatttagg attattcgta
     6001 acttcctcga tattaattaa aatttggaat ttcgaagtta aaatatgtta aagactagaa
     6061 ttatcccaac tttgctactt aaaaacgtag gtattgtcaa aggagtaaaa ttcgatagtt
     6121 ggcgtcgagt cgacactata ttacctgcta ttaaagttta taatatgcga gaagtcgatg
     6181 agctcattgt cgtcgatata actgctacta gcgaatccag agaattagac tatgaatcgg
     6241 ttgcagagtt ttccgaggag tgctttgttc cgttaacggt cggtggtgga ataaaaaaat
     6301 aaccgacatt cgtaaagtct tattagccgg agccgacaag gtttgtataa attcagccgc
     6361 gttcgatttt ccggaactta taacggaagc gtccgaaaaa ttcggatcac aatgcatagt
     6421 tggtagcatc gatttcggag aaacggagcc cggaaaatat gtatgctact cacattcggg
     6481 aaaggttaag gtggataagg acccggtcga atgggctcta actttagaaa ggcttggggt
     6541 cggagaattg ctcgtaactt ccgtggatcg agacggtacg atgacgggct atgatttaac
     6601 aatgctccga aagatcgccg acgccgtaaa aatccctgtg attgcttccg gcggcgccgg
     6661 taattacgga catatgcttg gggcaattaa ggaagggcat gcatccgcgg tcgccgccgc
     6721 cagtattttt cattttacgc agcaaactcc cttggaagcg aagaaattct tagaggcgaa
     6781 tggaattccg gttcgtaagt tccgggttca ttaagattag atgcgggcga cattcctgac
     6841 cgaaggtact tcacaaacag gttatggtca tttatcacga ataaaatctt tgtatcaagc
     6901 cgcggaatcg ttaggcatgg attgctttat tctagctaac tatgacgcta atgcttccat
     6961 atacatgaat ggattaaata cgaagaattt cgactggaag gatcaaccaa ccgaatccat
     7021 cgcttacatt aataactcta atttggtatt cttcgatagc taccaagtcg gaatagaagt
     7081 cttaagggaa atcgtctcaa attctgtaaa ttctataaag tttgcgtaca ttgatgactt
     7141 taaccgtctg gattatccga acggcataat tataaattat tcaatcggtt caaatcttga
     7201 aatgtacgaa aaccagtccg gtagaaaatc ctatttgctc ggaccgaaat acgcccttct
     7261 tgcaagggac tattggcaac ttctatcaaa gaaaagttcg gagataaggg agaaagtcga
     7321 aacggtatta attacttttg gcggagcgga caatgcgaat ttgacaaaag tcgctttgga
     7381 aactcttgtt aaaaactttc caagcatcgt atttgaagta attatcggtc ctggtaatac
     7441 atccttcgaa ttctttccct tgaataacga aaggatcagg tttaacagag cattatcaat
     7501 ttccgatatg aagacattaa ttgaaagatc agacttatgc ttgaccgcat gcggtcacac
     7561 tacctatgaa attgctgcta ccggccgtcc aatgattgcg attttaactg cagataatca
     7621 aaaattgaat gcccagggtt ggaaagcgga aggcatacca gtattaaacg gacttgactc
     7681 gaattttagc gataatcttg cggaaatttt taagagtacg ctacctatag aggttcgaaa
     7741 atccctttcg aaaattgtca gtgactctgt tgatccgagt ggagcgatca acgtggtaag
     7801 aaccatcgtt gcatcgaact aaattgcaga attttgtttt aataaaagct aatatcgact
     7861 atattaagga agtttacgat ctttctaata gtcgagaagt tcgggaaaat agtcttaact
     7921 cggctgcgat cccctgggat gttcacgtgc aatggtataa ttcaaaaatc aaggccagtc
     7981 cggaaaattt atttcttata atcacgaatg ccgctggcga atttctgggt caggttcgat
     8041 ttcaagcaac aagccaggaa gaggccataa ttagtattag tttatctgag aaggcgagag
     8101 ggcgatcttt ggcagccgaa attttaaagg cggccagtca gatgtacata tccgaaaatg
     8161 cgaaaaaaag gacaattctt gctcagatta gtaaagacaa cattccttcg ctaaagtctt
     8221 tttctaaagc ggcattcgtt tacgattccg attttgagct taatgataaa caatatatac
     8281 taatgaaaaa agtaatataa aaaggatcct atttgtggaa tctataaaga taggtaataa
     8341 atctgtcggc ggtaaagatg atccttgttt cattatcgcc gaactttcgg caaatcataa
     8401 tcaggatttc aatttagcgg tcgaaacgtt gcacgcgatg aaggaatcgg gcgcggactg
     8461 cataaaattg caaacataca caccggatac aattacactg aaatccgata acgaatggtt
     8521 caaaattcaa aaagggacaa tttgggacgg aaaaactctg tatgacttat attccgaagc
     8581 gtttactcct tgggactggc agccgaaatt acaagaaatc gcaaagtcga taggcttaga
     8641 aatattctct tctcctttcg atgaaagttc cgtagatttt ctggagaaaa tgtccgtccc
     8701 agcttataag atcgcttcgt ttgaaattac ggatatccct ctgatcaaat acgttgcgag
     8761 taagggaaag cctattatca tttccacagg tatagcttat atagatgata ttaatttagc
     8821 gattcaaact tgtcgcgagg caggaaacga tcgcattatt attttaaaat gtacctcttc
     8881 ttatccggcc ccttacgagg aaataaatct taaaacgatt ccgaatttat ctgaaacttt
     8941 cggcgtagtc gcaggacttt cagaccatac tgaaggctgg gcagtgccgg tcgcggcagt
     9001 tgccctgggg gcgaaagtcg tcgaaaaaca ttttatcttg gaccgaaaaa taggaggccc
     9061 cgattcttct ttttccatgg aaccgggcga gtttagaaca atggtagacg ctatccgcaa
     9121 cgtggaaaag gccatcggtt caataaatta cgacttatcg gaaaaggtca taacgagccg
     9181 ggaattctct cgttctctat ttatagtaaa agatattaag aagggcgatc aatttactcg
     9241 cgagaatgtg aggtccattc ggccaggctt tggaatgcat ccgaaatatt ttgaacgaat
     9301 tttaggtaaa acggctttgg aggattttag agcgggaact cctctacaat tcggcatgat
     9361 taggaacttt caatgattgt aataaaggcg gaatctattt ctaaaaagta tcgactaggt
     9421 acgttcggga ccgggtcgtt ccagaaggat tttcaaagtt ggtgggctaa agtaaggaag
     9481 aaagatgatc ctaacgaagt aattcgcgaa gaccatgatt atcgaatcga ggattcggaa
     9541 gataaaaatc ccttattttg ggcgttgaag gatatcaatc tcgagattaa tgccggcgac
     9601 cgcatcggaa tcatcggtcg taacggagcc ggtaaatcca ctcttttaaa attattctca
     9661 cgagtaacgg cgccaacaac cggcattatt aaagttcgcg gtagaattgc cagcctgctg
     9721 gaagtaggaa ctggtttcca tccggaactt tcaggtaggg aaaacatata tttgaacggt
     9781 gctattttag gaatgtctaa aaaagaaatc cgatcgaaaa tggaggaaat tatcgacttt
     9841 gccgaaatag agcagtttat cgatactcca gtaaagcgat attcaagcgg aatgtatgtt
     9901 aggctggcct tttccgtcgc ggcacatttg cagtccgaaa ttttgatctt agacgaggta
     9961 ttagcggtcg gcgataccaa gttccaaaag aaatgcatgc aaaagatttc tgaagtcggc
    10021 ggccaaggaa gaacgatttt attcgtaagt cataatttaa attccatact cgcattatgc
    10081 aacaaggtcg cccacttaag aacaggtagg ttggtagagt tcggagatac tcagaaggta
    10141 gttaataatt atctggattc tcttgcggat tcacagatcc aatctaagat ccgtagtttg
    10201 gacggtaatt taattataaa aagagtcagg tttttagata aaaacgatag agtgaaaaat
    10261 atcttttcta tgttaagcga tctttgtgtt gaaatcactt atgaagcgct taaagatatg
    10321 ggaacgatca cctttaccgt cggcgtgacc ggtatttcgg gagcgctttt tatgggcagt
    10381 atgctctacg atggtcggag acctaatatc aaaaaaggga caggagttct tagatgcacg
    10441 tttaaggaaa tgccgttaat gcctggccaa atgtattctg tttttttggc ggttcgaggg
    10501 gttgattatg aagctccatt attaggtgcg ctagatgtcg ggagctttac ggtcgaaggt
    10561 gatttaaaaa aattgaagta taatggtcct ttggcaagac agactgcgaa agtctcaggt
    10621 cccatcataa tcaattataa gtgggagcac acatcatgag tatagagact gcgattttgt
    10681 ctaagggttt gtttctcgct gcttgctgtc gaagtttgga cttcgaagtg gaggtactac
    10741 taagaaatac tctaagaaat ccgttcgatc ctttggctgg cgaaaagaaa aaaggaatca
    10801 gctacggctt ggaaattttc gatataaacg gaaattccct tttctccaat ccgaaatacg
    10861 gaaatattcc gtttaactcg ttttcaagcg taaagccgac agatgcgttg gacggcgaga
    10921 acgcaaaaaa agcagaattg atggtcgtga ttcctgaaat attaaccgaa ccgaatgtat
    10981 ggttcgagca ggaacacgaa atagtctatt cgaataaaat gacaaaatcg ctaccggcgg
    11041 tcatttacga tcaattgccg cttcgtttcg ttgacgagta tcctccaata attcttctca
    11101 accataaaat ttatgtatct aaagacttga attctttcgt cgtccttgcc aattataggg
    11161 gatcgaaaaa tcgaagcgaa tctcctcaga atatggaatt aagttttttt aacggttcag
    11221 gtgcgttgct cttgagaaaa accgtttcaa ttccgtacaa ctcgaccttc tatattaacg
    11281 tgaagtcaga aattggatct ttaattgaat taagcgattc cccaattcta ttaacgttaa
    11341 ctgcgcgggg cggtaatagt ctatttgcga tcgaaacgat aacgattaac gaaaagacaa
    11401 aaaatgccgc gttggaacat tctttggccc cggtttattt cgtaagccaa agtatgaaag
    11461 aagtgagatc gagagcctta ctcttttgat ttgatggaga ttaaaccgtg attattaaag
    11521 atttattacg accgatttat agagcccttt tagaaattaa ggatagccaa aaaggacgat
    11581 tgagtccgcc ggttacgcaa atttttataa atgatgagac ccgacgcaca agtttttcga
    11641 taactaacta cccatctttc ttactacctt cgcgaatcgg caaagtctgg tatgaaatta
    11701 gcttgagtga tcaagacgga aataaagttt tctcaaaaga tataaaattg gcaaagtacg
    11761 gaagtatgga aatttctcct gagcgatttt attccaaaaa gctgccgaat cggggacttt
    11821 ttttcgctaa tattaaggaa tcaaaacttt cattcgttca gaaatttcat ttgcgaaaat
    11881 taggaagact gacgtcgcat ttttacactc tatatcattc cgcggattac agtaatttag
    11941 cgatggttca ccctcaaacg gtagcccccg ttccggtttc ggaggggaag tccaatttct
    12001 ggtattcaca atttttaata aaggtctcct ccatctcgtc cattgagctt tttcaaatga
    12061 atccaagtcc gagaaaggcc gatttaaatc ttatagtcat gaatatggac ggaaaagaag
    12121 taatttcttc cgaagaatcc gttccggcgt tcggagttcg aaatgttaaa ttcgaccgaa
    12181 aaatgttggg cgaaaatgaa tacgtctaca ttgcatctga tacgcttagg ggaaatgaga
    12241 aacccatcct cttttcccat taccccgacg gaacatatac tgctttgcat acctaaaaca
    12301 aaccgatccg aaattggcgg tgctaatttc gacgtataat ggttttacgt ggatcgcacc
    12361 gtcctacctc ttaaaatcct ccgcttcctt atagacaaag ctattctttt aacattcgaa
    12421 attggagcga ataaagcacg atggaacatg tgatatcgaa atatacggat gaagaaggtc
    12481 gtgattttta ttatattcta aaaacccgta aaaatgtgaa aaagttggta attcatttta
    12541 cggcattttt cggagattgg ggtgatcgaa aggaatacaa ggaaaactat cagggctact
    12601 tccatcgttt gaaaatgttg ggttttcaaa aagatttcaa tgctcttttt ctttgcgatc
    12661 aattcggttt cagcaagaac ggtacttact atactggaga acacggtgat ttttttgtcg
    12721 agcgggcgat gctcaaaatt ataaaacgca caattgatga acttcaaatt tctaataata
    12781 acattataac tgtcgggtcc tcgatgggcg caacagcagc actaaaattc ggtttattgt
    12841 tcgacgtcaa aggcataata tcgataagcc cgcacattga cctggatatt tgtgcggaaa
    12901 aacaaggtcg cttcgatcat gttgctttta tttgccctga tggaaatccg atgtccgtag
    12961 ataattatat ctatactaga caagtgaatc gcttactcga tgcttgggat cgatttaaga
    13021 aattacccat cctttttatt cattcctgcg aggatgatta tggcgttcat agtgaacagg
    13081 ttctgcctat cgtatctcgt tggaaatctc tgggcggaac ggaatattct gattttcggc
    13141 tggtcggggg tcacggaagc gactattgca caaaggcggt aattttggac gtgatccatc
    13201 ggatttttaa caatcagaaa attttaccga agaggtatct ttcttttaaa tatttaccgg
    13261 ataaggaaaa atccgaaagg tatcggagcg ttaggagagt aataagagtt attttagaaa
    13321 aactgcatct actaaatgta tcgagaaatg ttcgctcata ttttatgact aaaatgaaaa
    13381 aggaaaaagt ttaaaatctc gtgaatttaa ttataaacgg atttcataaa acccaatatt
    13441 ttccggttat atcatacata actgatcgtc tcaaaccttc gaaatgtcat gtaatttttg
    13501 aaacgaataa agttccatta gatgtcgagg ctaaatacta cgcgtgcgcg gtattatccc
    13561 atgaatttag ttatgacacc ccggaggatg agctccttcc cgttggggaa gatctcctac
    13621 aagagctttc cgattgcgag ggggtagttc ttaaaatgat ggagcgggac gaaattcggg
    13681 gggaatggtc ctataataag agaaaatcgg tttatttaaa acatttgcgt tattggaatc
    13741 atgtcattga aaccgatgat atcgggcttt ttatttcatc gaatattcct cacgtcgtat
    13801 acgactatat tatatattca ttatgtataa ggaagggaat ccagactatc tttttctatc
    13861 aattccagcc cgggctttcc ttctttatgc aaaattggaa agatccaact ccaggcatcg
    13921 ttaaactttt cgaatggcaa tgcgctcggg aaaacttgaa tctttcgaat agaatggagt
    13981 tggagtggca aacttatgtg gtaaatacgg aaaataagaa acctttctac atgatgaatg
    14041 ctgccccgaa tttattaaac gaaggtggat ttaataaaat cgcgttgctt acgagagtaa
    14101 tccgggtcat tttattgaag ccttggcgtc tgattggact tctttttgac tttcagcgga
    14161 agttacagaa ttacctttcg ctttttcagc ggattatcga tcgaaaacgc ataatgcgca
    14221 tcgagaattt ctatcgaaat cactgctccg atccggtccc gaacgagaaa tatatatatt
    14281 tacctcttca tctgcagccg gaaatgtcaa cttcgccgat ggcaggcgtt tttattgacc
    14341 aagttcttat tgcggaaatg ttaaacgctt atttaccgga aaattgctat atatatatta
    14401 aggaacatcc gaaccaggat ttaaaatacc gagatgaatc tttctatcgg accttggtat
    14461 cattgaaatc tgtaaaaata atttcaagag attatgatac tttcaaattg attcagggat
    14521 gcgccgctgt tgcgacttgt accggaacgg caggttggga agctctccta aaagggaaga
    14581 ttgttctttt gttcggttat actttttatc aggatgcacc cggagttttt aagatcagat
    14641 ctgctaaaga ttgtgatgat gctatatatc gtctttttaa tactcccaat cccgtcgctg
    14701 tcgaccgtat taaacccttt ttgaaggctc tggaagaata tgcgttcttt ggcaatatag
    14761 atccggatta tatgctagac ggggaaacgg atcagcagtc caatgtcgac ggcatctgta
    14821 aatccatcga taagttatta actttgcgcc attcatgaat cttattattt acggattata
    14881 taattctcat catcttccaa tgatcgagga tttaaaccgg gcatttaaaa tagaatattg
    14941 cgaaatcatc ggtaactcgg aatcgaattc aattaaaaac gatttcatcg gagagtatcg
    15001 agttcatgat tggcacagta tttctctcgg ttattcagat gtcgactgga acgttatcgc
    15061 accgcttgat cagcctttaa ttgaatcgat gcgggattgc gaggtggagg tttatcgaat
    15121 gatggaccga aagtccttaa atgtggcgac ctcctggccc tacaatcttc gaaagaaaat
    15181 ttactatgag catttgcgtt actggaatca cattttgagc gaacgtaaat ttgattgttt
    15241 tctttctttg aatattccgc acgaaatcat cgattttatc atttattggc tttgtaaaaa
    15301 gaaagggatc gctacgtttt ttttctacca atttcagtca gatattacct ttctaatgtc
    15361 ggactggact gatccgtttc ctaactatga gcgggatcga gaagcccttt atgcaaaact
    15421 gaagaagcag agatcttatt cgattgagct gtcggaaaga attcttctag aattaactgc
    15481 acagcgaaat tcgaatgaag attacgttcc attttacatg cgaaaggaaa agcccagctt
    15541 agggctaaga tggttctcgg aaataagaga aattgcctct tcattgacga ggcttacggt
    15601 tgaaatattc agaatatttc tttttccgaa tatagattcc atttattcgt ttgttactcg
    15661 atatagaatt gcgtacaaag tcgaaagata caaaaacgat gccgttcggt ctttaagaga
    15721 actggaatat attccgagaa gcgatgatcg ttatatttat gttcccttgc atttgcaacc
    15781 tgaattatct acatctccga tggcagggcg attcgtggat caaaggctaa tgcttgaaat
    15841 gttggcgttc catattcccg atgacgttct gctatacgtg aaggagcatc ctaatcagga
    15901 tttgagccag cgcgagttcg gtttttatcg agatatagca aagattaaat ccgtacgaat
    15961 tatttctcga gaatttagct ccaagaattt actttcgaat tgtattggag tcgcgacagc
    16021 tagcggaacc gttggttggg aggctatttt tagatataaa cctgtattat tatttggtca
    16081 tacttttttt aaatatgctc cgggagtcat gaaaattaat tccagcgatg actgtcgtag
    16141 agttatggaa cgcttatttt cagcggattt tgaagctgca tcagagacgg atctattagt
    16201 tttcttaaaa atactcgatg attcaattat tcgcggaaac atagatatcg aatatcgcaa
    16261 agaaagtaaa gtgagctacg agagcgatat tgaggctttg agtagttctc tttcagggaa
    16321 agttcggaaa cttctggaag agggaagtag taggagcgaa agttattgaa gattctcttt
    16381 tttgctcctc actcagcaat atgggtacat tcatttcccg aagctctgat cgcggaatct
    16441 ttgcaaaaac tcgggcatga aatcgtttat attacgtgcg attcacttta caacgaatat
    16501 tgtacggtta tgagttcatt agggatggac caggaatcga gtatggattc caagtcttca
    16561 gcatgcaata attgtcatgc gcgccgtaaa ctattatata caagatttaa atttcgcgaa
    16621 atcgaaatcg ggaaaaagat tactgctgag gaaagggaat ttataagttc gctttcgaag
    16681 ggaaattttt ccgaattgct cgattacact agagagggta ttcctctcgg tcggatttcg
    16741 ctgtatgaac tccttctaca gaccaaaaaa ggaaatttat ctttctctcc taaagaggag
    16801 gatttttacc gaatcgcttt tcgaaatgct ttacatacgc atatagcagc cgagcgaatt
    16861 ttagtagagg agcgacccga cgtcctgttt gtatacaact ctttgtatgt cgttaatcac
    16921 tcgttcgcta aatcggccga ggcgaaaggc attccattct attttctcca tgccggcgaa
    16981 aatatttccg atcgactctc gcggatgatc atcttcaagg gttatacttt cgagtatagg
    17041 aaagaattag tgaagtattg gcccagttat cgagaaaaat caattagccc cgaagctgtt
    17101 ttaaacgttg gaaatcattt tttcgaattg cttcgcggaa accattttct cgtatattcc
    17161 tcaaatttaa gtgaaagcgt aagtatcaga aaggcattta aaattccgga aggatgcaaa
    17221 atagtttcgg ctacaatgag tagtaacgac gagcgattcg cttcggcttg cgccggagtt
    17281 agtattaagg atacgaatgt tacctttgcc aatcaagccg aatggattcg ctcaacgatc
    17341 gagtatttca agactaggta cgataattat ttaattattc gagttcatcc gagggaattt
    17401 ccgaataaga gggactcggt taagtcgcaa catgcgagag aattggaaaa gctgcttcag
    17461 gatctcccta aaaacgtaaa aataaattgg ccggaagata atatatcgtt atacgattta
    17521 gcaaaagaga ccgacgtctt tttaaatgct tggtcgagcg tcggtgaaga gatgacgtta
    17581 ttaggaattc cggtactatt gtattctccc gacttaattt tatatcctga agatctaaat
    17641 ataacctgta tcaacgaaaa aaattatttt gaaaagcttg atgaagctct taaacaaggc
    17701 tggaacggcg aaagaatagt taaggcattt cgctggtacg aaatgaaatt tacggcaggt
    17761 acatttaaaa tttcgaattt tttccattac aaggaatccg cttctttttc cttctctaaa
    17821 ttacaagttt ggaaaagtaa attggaaacc gtttggttgt tggttgcgtc gaaattttct
    17881 tcccgtttaa agaacttact cttattgaag agatcatttc cgatggaatt ctttgattta
    17941 cattatgaac agaatatggt cgagagtcgt ccgttagaac tgatgttgaa aaattctttt
    18001 aaaagtaagc tcgaactttc tttggcggag agtaattttt cgactaccca agaaatgaaa
    18061 tatataaagg aagaaatgga gcgaattttc aaagtccttt tttcggacga attgaaatct
    18121 aaatctggca cgaataagaa tctttatcgt aatatgtcgt cttggttatc taagtaatat
    18181 tactccggtt tactatttaa ttttattttt ccgttttgaa taatcgtaat ttagccaatg
    18241 tttttatgat cgactgtctt cgatcatcac taaattgccg attgctaagt tatcttaaag
    18301 tcgaaatgtc tttctgagaa aattagaatg ctaaaaacga gtatttaaaa tcatgaggaa
    18361 gaggttttac aatcgaatga ttgggaagtt tatcgacccg aatttctcct cattgaagtg
    18421 ctcgattttg atcctgacaa tccaagtaaa agtcctattc ataattttct gttggaaaag
    18481 cgatacaatc taatcgctta taccggacgc acgctctttt acagagcgaa gtaagatcga
    18541 tcgagttttt taaatttatt tcgctatcat tgcttcttag tttaagggcc gtactttgaa
    18601 tatcaataaa gcgcctattg cacttttcgc ttatcgtcga gtcggtcata ctcaaagaac
    18661 gattgatgca ctattacaaa attccgaggc taaggattcg gatttgctat tattttgcga
    18721 tggtcctaag ggggaggagg atctcgaatc cgttttagaa gtaaggagtt tcgccagcaa
    18781 gatttccgga tttaagtcgg ttaaaacaat ttttcgggaa cgcaatttgg ggttagcgaa
    18841 gtcgatctta accggagtgg ccgaggttct atcgaattac gattccatta tcgtcttaga
    18901 agacgatata gtaatacatc ctcaattttt agaatatatg aatttttatc tgactacttt
    18961 cgaaaatgat gaaaggattg gatgcataca cgggtatata tatcctgtct caggacttcc
    19021 cgatttcttt tttttaaaag gcgcggattg ttggggctgg gcgagctgga agcgagtctg
    19081 gaaaaatttc aaccaagacg gttccgatct cctcgggcag ttgcaggtta aaaagttaga
    19141 atacgatttt gatttcttag gctctttccc atacactcaa atgttaagag atcagataaa
    19201 cggtaaaaac gattcttggg ctattcgttg gtatgcagat tgtttcttaa aaggcctgct
    19261 ttgtctttat cctggacgat ctttggttca gaatattggc ttggatttat cagggactca
    19321 ttcgggcctg gatcctttgc tctcacctga actttccgta gatagaatga aattcgtttc
    19381 caatctccct gtcaaagaat ctatagcggc taaaaagaag atttctcgtt tttttagagg
    19441 caaacaaaca agtattgctg cggtaaagcg attcgttcga cgcattgttt cgtttatttt
    19501 aaaataggat tcgcaagttt gaagcgtttt ttcggtaaag ttttgagacg tctttcccgc
    19561 tattttctgg aagagacgaa cgagcatgaa tggttttacg ggaattttca atcatggaag
    19621 gatgcgctta atgaatgtga gggatacgat tcgccaaaca ttttaaatca ggtaaaaaaa
    19681 tcgcttctta aggttaaatc cggagaagcg atctatgagc gagattcggt cttatttgat
    19741 agaatcgagt attcttttcc tcttctgacc ggtctccttt acgcggctgc ttcttcatct
    19801 ggtagattaa gcgttttgga tttcggaggt tcgttgggta gttcctactt tcaaaatcgc
    19861 acattcatgg acaagttaag cttctttaga tggtctatcg ttgagcaaac gcattttgta
    19921 gaagagggga taaaaaattt tcaagatgag aatttaaaat tctatcatac cgcttcggaa
    19981 tgcgtttcga cggaaaagcc gaatgtgctc atcctttcca gttcgcttcc ttatctctgc
    20041 aacccttatg aaatacttga aagtttatta tcgcacggga taccgtatat cattatagat
    20101 cgtacacctt tctttctcga tgaaaatccg gatcgtatat taatcgaacg cgtacctccg
    20161 gaaatttacg acgcgagata tccgatctgg ttttttaacg aaaagaagtt tttggaattt
    20221 atggattcca aatactccct taaagaagaa ttcttagcaa tagatcccct ggggatcaag
    20281 ggtgagaata caaaatataa ggcatttata ttcgtgaaac gatgatcagt tttttaaccg
    20341 acacttttga tccataaaga tattgaagaa aaatgcggtc ttttctttgg ctgatagaat
    20401 aatgtaaagg ttatgcaaga ttaggaacaa ttgcttttat gcaggaatca ataattgtta
    20461 gtaattccgg ttatattttt ttaaagaata tgggcggtgg accttccgga aacttggtgg
    20521 ttttagaggg agaacgcgag atcccgtttt taatcaaaag ggtttattac ataactaaaa
    20581 tcgaaaattc gacaaatatt cggggaaagc atgcgcatag aagtctagag caagtaatct
    20641 tctgtgttaa cggaagtttc actttagagc tggatgacgg acgaaagcgg caggatatta
    20701 ttatgaatcg agagaacata ggtgtaagat tagggcctat gctttggcat actatgcgtg
    20761 atttttccgc cgattgtgtg atattagtag tggcttcaga ctattattca gaaacggatt
    20821 atattagaaa ctacgacgag tttattagcc ttttggaatc ttgaatttga tagagtacga
    20881 aaatttaaaa gcggttaatg agcctttctt taaacaatta gaagaagaag ccagcaagat
    20941 aatacggggg ggctggtata ttctcggaga aacggtggga aattttgaaa aagagttcgc
    21001 agcttggaac ggtaaccgct tttgcatagg tacggcaaac ggcttggatg cattggtttt
    21061 atccttggaa gctttaaatc ttccgaaagg ctccgaaatt atcgttccag cgaacacata
    21121 tatagcgacg atcatcgcaa taattagaac cggacataga cccgtcttag ttgaacctga
    21181 tcaggggacc ttaaatatcg atgtgaatcg aatagcagca aaaattactt ccaatactaa
    21241 agcgattcaa gtcgtgcaca tgtacggtcg tatttgtaac atgagcgcaa ttatgaaact
    21301 tgcggcagat ttcggtttgc ttgttctgga agattgtgcc caatcgcatg gagctagttt
    21361 tcagggaaaa aaatgcggaa cattcggtat cttaaattcg ttcagtttct atccaaccaa
    21421 aaatttagga gctctcggtg atgctggagc gatcgtaacc gataacgagg atttagccga
    21481 aaaaataaga gagctccgga actacggatc taaactcaaa taccataatg atactatagg
    21541 ctataattcc agactggatg aaatacaggc ggcttttttg cggatcaagc ttacgaatct
    21601 tgatagtata aattccaaaa agagagagct cgcttcgatt tacaatcgtg aattaaagaa
    21661 cattaatata gatttaccga cgcattgttc cgaggaagag aacgtttatc atatctatcc
    21721 agttttttgc aaagataggg agaatttccg taaatattta ttaaacttgg gaatcaagac
    21781 cgaggtccac tatcctattg ccccgcataa tcaagttgcg atgaaacaag ctgccgcgct
    21841 tggtttatgg gaacccgaaa tatccggata cccgataacc gagcgaatac atcttaacga
    21901 ggtcagtttg cccatttctt tcgccacgtc cgagaaagag gtccagtcgg tcgtcgaggc
    21961 ttcgaatagc tatcgctaat tcaaattgac gcgagtctta ttttaagaaa aagaaagtaa
    22021 tagaacggtg ttttgatatg gaaaaagcgg ctaaaattta tatcgccgga atttacggaa
    22081 tggttggctc ggccatcgca agggcattgg ctgccagggg ataccaaaat gtattaggtc
    22141 attcttctga agaattgaac ttaattcgtc aagcagacgt cgaaacgttc ttcaaatctg
    22201 aaaggccaga ttatgttttt ctggttgcgg cgaaggtcgg aggaatttat gcaaataata
    22261 catatcccgc cgattttatt tataacaatc ttcagattca aaacaatatt tttcatagtt
    22321 cttacgtata tcgtgtaaag aaattattct ttctgggttc gtcatgtatc tatcctaaat
    22381 ttgcggagca accaattaaa gaggattcgt tattaaccgg cgctctggag ccgacaaacg
    22441 aagcatatgc gattgctaag atagccggag tcaagatgtg cgagttttat aataaacaat
    22501 accatacgca ttttatctcg gcaatgccga cgaacttata cggtaagggg gataattata
    22561 atgcaatgaa ttctcatgtg atccctgcat tgattagaag atttcacgaa gctaaagaag
    22621 cgaatttacc tgaagtcatt atgtggggga ccggcacccc tttaagggaa tttttgcacg
    22681 tagatgattt ggccgatgcg tgcgtatttt taatggataa ttacttagac gataaaacaa
    22741 taaatatagg tagcggccag gaagtttcga tcgcggattt ggctaatata gtcaaatcgg
    22801 ctgtcggtta cgaaggaaag attgtcctag attcgactaa acctgacgga acaccgcgta
    22861 aattattaga ttcctctaga ttaatgtcta tgggttggac tcctaaaact aagctggccg
    22921 acggtatttt agctacgtac gaggatttcc tttccggcaa tgttaggatg tgaaaattct
    22981 cgattcatgt taaatttttg cacgctcttt aattctaaat acttttcgag aggaatagta
    23041 cttcttaaat ccctggagaa attttgttcg actccctatc acgtttatgt gatagctttc
    23101 gacttcgaaa cttttgaagc tttaaaaaaa cttaatcttc caaatgttac acctatatct
    23161 ttagaggaat tcgaagacga ggaattgctg gaagccaaga agagtcgaac aatacaggag
    23221 tattgctgga cctgcactcc atcttctatc gcctattgta tccgcgaatt taagctggat
    23281 caatgtactt atattgacgc agatttgatg tttctttcgg atccgaaagt tctccttgat
    23341 gagatgggcg atagctcgat acttttgaca gagcacagat atactccgaa atacgatcaa
    23401 tctctattaa gcggaattta ttgcgtacag tttatatcct tcaaaaacga tataagaggc
    23461 attaaagcgc tccaatggtg gcggcaaaag tgcatagaat ggtgctacgc tacgatcgag
    23521 gatggaaaat tcggcgatca gaaatatctg gacgattggc gtgatagatt tgaaggagtt
    23581 catgtattga atcatttggg aggtggaatt gcttcctgga acgttcaaca atacggtttt
    23641 tacctcaagg acgattcggt ttttggaata gatctaaaat caaaggcaga atttcccgtt
    23701 gtattttatc attttcacga cttcaaaata ttaaacgacg cttggtgggg acattccggc
    23761 ggatacgaaa tattcgataa cgcttataaa tacttttatg aaaattatct aattcagtta
    23821 tttgaatata gggatcttta tgccggtgta gagaccgacg cggtacggtt tccaaatagc
    23881 ttaagcacat attttccaaa acaatcggca gctttattgg gaagattatc ggatcgaaat
    23941 gacgttcttt atgctttatc gatattatcg ggtaagatcg cgtcgttgga tgatatcgac
    24001 gcagtgcgct ttctggtcag aaataatttt aggttaacat attcggataa tgtactgtcg
    24061 gaattaaatt ccttaattga cggcaaacag gttggatttc aaaaacgaag tcaatcgacc
    24121 tttttcccgg caaaagaaaa taccacttat tgggacaggg gaataagcgt agggccgttc
    24181 gatttagaaa ataatttctt tgaaattgat tttgatttac ggagattttc gtcgcgttat
    24241 actcatgttt cttggactcc gattaatttc ggataccttt ccatacgctt ggaaagtatt
    24301 aaatttgaat taatagataa cttaaactcc gaggttacgg tggatactaa atcaatccat
    24361 cacaatggtc tgcatcgaag cgggggatgg gttgaattta tccgtctaaa tccagctttt
    24421 ttgaatatcc cgatcccggt cgacgcggta aagataagtc tattcggcga atggaaactt
    24481 catacatcgg atgaattagg aactcgtatt tttcaaataa ttcggagaag tccgttctac
    24541 tggttgcagt atgctttcgc tagtccgagc agatttctaa agaatatcct tgctcgtata
    24601 cgtcgattta ttaattgaac ggctaagtca ttcagctaat aaattaaata acgatccgga
    24661 tcgtagtaag ccgtcggtta atcgttgcct ttctccagca tattattaac tttatgatct
    24721 gctgaattgc aatgttcact tcaatcgtat ttttagcatc gcaaatgaat gcatttctat
    24781 tatcgttcag aaattattta gcgaaaaaca atccattcac atcatgaaat tgagttcaat
    24841 cgagattgaa tcttcaaaaa attcaacaat ttgaactttt tattattacg atcggttaga
    24901 aatctgagct tattcagatt ttgaaaaatg tttcaatgac tattactact gtcgttaccc
    24961 cgtcatttaa tcaagccaag tacatcgaga gaactatccg ttccgtttta tcccaagaag
    25021 gcaaatttta tctcgattat attattatgg atggcggttc taacgattca tccatcgaga
    25081 ttataaagaa aattgaatca accgttcttt cggggcggat agtcgcaagc atggacggtt
    25141 tggactatta tcttccgagg caagataacg aattatccgt tggatgctta ggtataagct
    25201 atagatggtt tagtgaaaaa gataaaggcc aagccaatgc aattaataaa gggtggttac
    25261 tgtcgaaggg taaaattctg tcttggctaa attcggatga tatctatgtt tccggcgcat
    25321 tggcagcagc aacatcggcc tttcgtgatt ctaatattta tttcttatac ggaggaagtc
    25381 ttcatataac agcggacgat ttggttatcg aaccttatcc ttcggagccg ttcagccgag
    25441 aaagactatt cgattattgt tatatttcgc aaccttccgt ttttattagg aaggatgttt
    25501 ttgatcaagt cggagaaata aacgaaaagc tagcgtattg catggattac gaatattgga
    25561 ttagggtttc agagaaatat ccgttgaatt ttatttcgag aatacttgct tgcaccagaa
    25621 ttcacggtga aacgaaaaca agttttaggc tgaaagtcca ttctgagata ttgatgatgc
    25681 aaaataatct ctttggaggt gtttcggagc attggctcta tcactacgtg ggaatacgga
    25741 ttaacgaaag taatataaaa ttcatcatga aaaacaaatt catttatcgt tcgatattcg
    25801 ttctcatttt tctatcgttg gatttgaggt ttaactacgg tcgcatctct ttaaatagga
    25861 ttttcgcttt aattcttggg agatcccggt gaaggaatac tttaagcata cgcaaaagat
    25921 accttacggt tatgagatgg tatctgtttt ggaaatcgag aactctttcg tacttaggat
    25981 tgtatgccat aatacttgga gcgggaagag cattttatat tcaaatccag tcgaattgag
    26041 aatcgctatg tcttcctcta tgattccggt ttcccaagca gaattcgaga gatatgaaag
    26101 taatatttga tatttcggta ttgggttggg cgcagaaaga taataaagca agaacaggcg
    26161 tttttcgagt aatcgagaat ttattagccc aattatttca ggatccgaga gtcgagcttt
    26221 tcctttgctc gattgacgga aatttcgaga attgtatttc ttatttaagg gaaaaaggat
    26281 atggcgactc acatttcatt tatcccggca aaaaaaggga aattcccctt ttttataaaa
    26341 tcgtatacag taagtatttc agggaagaat ggtggagaac tcgttctact ctttttccgt
    26401 tatttttttt atttgcattt atcgacaagg ttttcgcgtt aaaaaaaatg cggagagcta
    26461 ttccaaaaca atacttaaat tcccatttca tttttcactc cccttttttg ccaatcccgg
    26521 agtatataag attatcaaat atttctaaag tgattactat ttacgatata attccgatat
    26581 tatatccgaa atatttcgta aattctaagt ttcatctaat tcataagata gtcgggtcga
    26641 tagatcgtga aaccagtgtt atagccattt ccgaatgtac aaagtccgat ttttgtaaat
    26701 acagacctga tatagatccg tctcaagttt tcgtaacata tttggccgct tcagagtctt
    26761 tctataaagt gtccgatcag gattcaatag ataagataaa gacgaaatac gaaataaaat
    26821 cgaaaaaata tatattaact ctctgcacta tcgaacctcg taagaattta gaagtcatta
    26881 tacgggcgtt ttcgaaattg gttatctcgc gggatgttcc ggatacagat ttagttctag
    26941 tcggaacgaa aggttggaat tacgacgcta tttttaatga aatcgagctt tcaaccgaga
    27001 tcaaagagaa aattgtagta accggatatg cggcggattc cgatttggct caattatata
    27061 gtggagctgt atgcttcgtt tacatgtcct tttatgaagg ttttggattg cctccattag
    27121 aagcgatgaa gtgcggaatt ccggtaatag tttcaaactc ctcctcaatt cctgaagtta
    27181 tcggaaatgc cggtatatta ttggaaccta cggatgaaga aggtctaatc cgaaatctat
    27241 tgagagtttt aactgacaga actttgagag aagacttgag caggaaggca atcgctcagg
    27301 caaaaaaatt cgattggaga ggttgtgagc gccaaacggt gcaagcatac tcgaataata
    27361 aagtgcccga gacagctaag atatttttga attaaaatgg aaagaattat agtaaccggt
    27421 ggtgcaggtt tcatcggatc caatttggtg ggtaatattt tgaagaatgc gaccaattgc
    27481 gaagtcgtag tattggataa attgtcatac tcaggtaatt tgaataattt gtcggattgg
    27541 ttttccaata agagattttc ctttcaaaaa atcgatattt ctaatatagt tgaagtcgaa
    27601 tctttttgtg ctgaaagcga tttcgatgca attattcatc tagcggcgga aagccatgtt
    27661 gatcgttcca tcgcgtcccc cggtgatttt atacatacaa acatcgtcgg aacattcaat
    27721 cttcttgaat cagttaaaag aaaaattata gcgagccaaa agaagatccg tttcattcac
    27781 gtttcgacag acgaagtctt tggctcctta tccgaatcgg atccgtcatt tactgaaaat
    27841 tccagttata aacccaattc gccttattca gcatccaagg cggcttccga tcatttggta
    27901 aggtcttatt tccatacata tcacatggat gttgtaacga ccaactgttc gaataatttt
    27961 ggacccttcc aatttccgga aaaactgata ccggttataa ttataaattg tttgcaatgg
    28021 aagcaaattc cagtgtatgg aaacggcaat aatattcgcg attggttata tgttgaagat
    28081 cattgcgatg ctcttcgcct agtattagaa aagggtagaa gtggagaaag ttataatata
    28141 ggcagtcgga acgagtgtag aaatctcgat atcgttactt cgatctgtca aataatggat
    28201 cgactcgttc ctcaacaagt atcctataaa tcgctgattc atttcgtaca ggatcgacct
    28261 gggcacgact atcgctattc aatcgatccg aataaaattg aaatggagtt gggttggaaa
    28321 ccgaagttca cattcgatat tgcgctcgaa gaaacggtca agtggtatat aacgaatgaa
    28381 gcttggtgga aggatataat taccggaaaa aacagcgaca ggatggaatt tttgcgaagg
    28441 aaagatcttt taacatgaga aaaggagtaa tattagccgg cggttccgga actcgtttat
    28501 atccggttac tcgagtcgtt tctaagcaac ttttaccgat ctatgataag ccgatgattt
    28561 attatccgtt ggcgactttg atgcttgcgg gaattcggga aatattactg ataactaatc
    28621 cggaatcgat tcacttattt aagacccttc taggagacgg cagacagctg ggtataaaaa
    28681 tcgattacgc cgtacaaccg aatccgaacg gtattgccga ggctttcatc attggcgaaa
    28741 aatttatcgg agcaagtcca tcggttttga ttttaggcga taatattcat tttggaaatg
    28801 cgctgtcgga aatgttagag agggctgatt caaaaaagga tatttgtacg atttttgcct
    28861 acccggttca tgatccggaa agatacggag tggttgaatt taataacgat agacgagcca
    28921 tttcattaga agaaaagccg tcggttccta aatcaaattt tgcggtaact ggactttatt
    28981 tttacgataa caaggtcgta gagatagcga aatctttaaa accttcgttt cgtggagaac
    29041 tggaaattac tgatattaat aaagtttatt tagagaataa caatttaaca gtcgaagtta
    29101 tgggaagagg atttgcctgg ttagacacag gaactccgga atctttgctt gatgcctctg
    29161 tatttattgg cacgattgaa aaacgacagg gacttaaagt agcctgcttg gaagagattg
    29221 catatcgaaa gggcttcatc acttattcgg aagtggaaaa aataatcgga agcttaaaag
    29281 ggaattcata cggtcaatac ttgcaacgga taattaccga gaatatcttt taaagagata
    29341 ctttttttac gtatttctta gcagtttgaa tatgggtgtt tcgtttgcgt aattgaatgc
    29401 aataatttac tatgaatgcc ggaattcttt aaatttaggg tacacattaa aaaatgctga
    29461 aagtcctttt tgatcatcag attttttccc ttcagaagca tggaggtatt tctagatatt
    29521 ttagcaattt gatacaaggg tttcgaaggg atttatcttt tggaatagag gctaaattaa
    29581 gcctcgaatt cagctccaat gaatacatcc gcgaaacatg gaatcctaaa ttctataata
    29641 atttttttcc tcatgacttt cgaatcccag gtaagcgacg tttgcttcgt tatgcgaatc
    29701 ttccgttttc gctcgcgagt ctaatgtctg tcgaattcga cgtatttcat cccacctact
    29761 actttcctta ctttttgcct tttttaaggg ataaaccttt cgttttaacg gtttatgatt
    29821 taattcacga aaaatatccg gatgatttta aggacgaccg aactacctat tataaaccga
    29881 cattaatcga aaaggccgct cgtattatcg ctatttccga atgtactaaa agggacctgc
    29941 taaagatata taaaatcccg gaagagaaaa tcgaaacgat actcttgtcg atcgatcaga
    30001 aagaaaaatt cttaaaacgg gaaccagtat tcttgcccga gggaaaattt attttatttg
    30061 tcggagggcg ggggacatat aaaaattttc aattcctttt ggattacctt ccaactttct
    30121 ttaaagagaa tccgggcagc tttctatttt gtgccggcgg cggaagattt aatcggatcg
    30181 agatagagaa aattcggaaa gcgaatatgg aagcgagaat cattcaaatg gatgtggatg
    30241 acgcgcagct tcggtactta tatcaaaatg cacatctttt tatttttcct tcgttatatg
    30301 agggatttgg attaccggtt cttgaatcga tggcaaacgg ttgcgttcct ctcttggcaa
    30361 accgtagtag cttgcctgaa gtagggggag atgccgcttt ttattttgac cctgagtcgg
    30421 gcgcttcctt tctcgaatct ctggaggagg catggaaaga tggctcaaag cgaagcagaa
    30481 ttttacgatt gggtaatgca agagtcttgg atttttcttt ggagaaaacg attgccggaa
    30541 ctgcaaacgt ttatagaaaa gtcgcgctca gtaaaactta ctgaagtcgg atgagatcgt
    30601 ctatttagcg gactatttgg aagaaatgat ttgcgattag gtagaattat aagccgaggg
    30661 aaaattcttt tgttcttgcg ggttctgctt cacgcgcccg caattcttct tttatatatt
    30721 cgattgcttt tgctgagtaa tcgattgaaa aagcgcatag taatttatgc gggaacttac
    30781 gggcaactcg gtaatcgatt aatccttttt ttgcatttta ttcaattctg caaaaagtac
    30841 gattgcgttt tcatttgtcc ctccttccga gaatatgctc atttctttcg ggaatttaac
    30901 gtggattttg tcccgagtta ccctgctaat ttaaaggatt cgcctcttct tcgatcgaaa
    30961 aattggaagc ggtatccttt ttatctgaaa gtaatttccg cattgcaatt gaagatttgt
    31021 ttgtttccac ttacgattgc cgagaacttg cattttttcg aatattccga tgcggcggac
    31081 tcgggaccaa atgtgcagaa ttttcatggc aagacgtttt atcttgattc ggaaattttt
    31141 ttaaaaaaga cgcttaaatc taagatttta ctgatgtccg gttggcgcta tcgtatcggg
    31201 gagttcgata atagtcctat gatgagggaa gagatattag cgtttctcgc cctgaaggac
    31261 gaagtggttg gtacggttgt taatagaatt aagatccttc gaggtcaatt tgacaaaatt
    31321 atcgcggtac atcatagaag aaaggattac cgagaatggt tgaatggaaa attttttttg
    31381 aaataggcga tattaaacag aaaatgaccg aagtaagcga ggctttgaag gaagccggat
    31441 ttcagaaaat tctatttatt attttttccg atgaaaaagg tgaagggtat tcgattcctt
    31501 ccgcaaagac tcaaatttca aacgggagca tggcggagga tttatatttc atgtcgcagt
    31561 gcgacttgat tatcggaccg cctagtactt tttcaggttg ggcttcctat tccggaagag
    31621 tgccaatttt ccatatattt tcattagcgg agaaagtccg cttggaatcg ttcaggataa
    31681 tcgagacttg gaatggggtc gaagttcctt taatttccgg cgagaaattt attctttaat
    31741 cctaattttt cgcgcatatt cttgtgagcc agtagttttc ccgtcaacag gtcggacttc
    31801 aaatttaata cggtaatatt taaccgttaa tatagacatt ttctaatata agaattttat
    31861 gttgcctata aataatataa tcggacccct ttataatgca tgaggttcag aggtttgtcg
    31921 ctcctatttt aaaaggatct gaatttcttt tttttgagac ttcttccgat ataagtagtg
    31981 tttcttcagc ttcgaaaaat gctaattcga caataagtct ttcggcaagg gaatctcttt
    32041 ccttcgcttc ttattttaac gcgatttttc caaggcatct gattcaaatt tacggtagcg
    32101 ggaaatacta ttttgaatgt ttaatagagg gcaaaggtaa tcttcgcatc gaatttcggt
    32161 ttcgaaatga ccacaggctc actttctttt cgaaagatat aaacaattcg gacggtcagg
    32221 ttttaataaa agtcgaatta gaaattaatt ccgaatcacc ggagattatc tatccgatac
    32281 tgatggccgg aggtaattta aaattttccg atggaaagtt aaaaaaagca tcacctgcac
    32341 ttagatccgg gaaattagcg gtttgtattt gtacttacaa acgagaagaa tttctattca
    32401 ataatctgaa agcctggctg gcagattctg gcgttgcgga tagaattgca gtttttattt
    32461 cggataatgc cggaactatt ctgccttctc aaatgccggc aggtttggag aaccatctat
    32521 ttcttaatcc taattacggc ggttcaggcg gttttgcccg agcctttctt gaagcgaagg
    32581 atattggaaa ttatgattac ttcgtatttt gcgacgacga tgcagttatc catccagaat
    32641 ctttttttag attgatttca attcttgatt catcggaaaa accggagaaa ttgctgctat
    32701 caggagcgat gctcgattta aaaagaccga aggaagttgt agaggcgggc gcgaaattcc
    32761 acattaatga ttctcggatc acatcctatt atgcagggat cgatttgagt cgaccgaaaa
    32821 atttggaatc ttacgcgata gccgatatcg ggaatgtgaa gaattactcg ggcttttttt
    32881 ttacaggatt tggcgcgaag agggttgagt cggctgaatt atatccgcct ttctttatta
    32941 gaggcgatga catagcgttc gggctgactc gctcactatc cggatggaag gtcctgtctt
    33001 atccgggcat tgctgtttgg cacgagccat tttatgcaaa agttaatccg tgggtagaat
    33061 attataatta tagaaattac ggaattttgc actttgcttt gaataaaggg ggaccctggg
    33121 cattaatcaa agtttatact gttcgttttt ttacttatct attcacattc caatatgaga
    33181 cgctgaaagc ggctattgac ggggtacaag atattttagc gggtccggcc ttattgaacg
    33241 ggttggacat ggaagctaaa catcttgaga tcattagaaa atattctccc gaaactatta
    33301 tgaagggagg gccgttacta aaacgaaaca gagcaatgca aattatattt aattcggtat
    33361 tattaccgtt ttctttaatt agcatcaatt taatttcttt cccttttttt tcctctcgca
    33421 tgaatcggtc gcgaggagtc gctagcgccg tatttaactc ctccggaagc tccttgcttt
    33481 ttgattttga cgaacgacgc ccggaagtct acgtaagaac caggagcgct ggaaaaactt
    33541 ttcgccttgc actatccgct ttgcggataa tatttgaaat tattattcac catcgccgtt
    33601 tatctttgct ttggagtaga gaatttagcg gactaagttc tgaatctttt tggagacaaa
    33661 agcttgcacc agacaggtga cgtaaactct cgtaagatcc taatcgtagg cgccggtttt
    33721 tccggtgcag tagtcgctca tgaactatcc gaaagtctag ctcctaggcc tcagataacc
    33781 gtgttagacc agcgctccca tattgcaggg aactgtaata cttatcgaga tccatcgact
    33841 ggagttatgc tccacgagta tggccctcat attttccata cggatgacct ggatacttgg
    33901 gaatatgtga actcctttgt tcgattcaga cccttcatca atagggttaa aggtgttcat
    33961 caaggcacgg tatattcgtt accggtaaat cttcatacga tcaatcaact tttcggaact
    34021 cagttaggac ccgaagacgc gaagaaattc ctcaagactc aagccgcgtc cgatatcgat
    34081 gaacctgcga atttcgagga acaggctttg aaatttctag gagagaaaat atataaagcc
    34141 ttcttttacg gctatacgcg gaaacaatgg ggctgcgatc ctaaggaact ccccgcgtcg
    34201 attctgaaac ggttgcccgt tcgatttaat tacgacgata actactatgc ggatccgtat
    34261 caaggcattc cggaagaagg ctatactgaa atcgttcgca agatgttgaa tcattcgaat
    34321 atacgtgtgg agttggaaag aaagttttta ccggaacgag atttggccgg ctttgatcat
    34381 gttttttata cggggccgat tgacgagttt ttctcctttc gtcacggccg actaggctat
    34441 agaacggtga ctttcgagcg caatgaaggt gaaggcgatt accaaggtaa tgcggtatta
    34501 aattattgcg atgtcgaggt tccttggacg cgaattcacg agcataaaca tttcgctcca
    34561 tgggaagttc atgaacggac cgtctggttc aaagaattca gtaaggagac ttcgcctaat
    34621 gatattcctt attatcctaa gagattaaac gaagatatgg aaaaattcgc taaatatgaa
    34681 gcggaagcgg cgcagcaaac caaggtcact tttttaggta gattagccac atatagatat
    34741 atggatatgc atcacgtgat taaagaggca agggcggtcg cgaaagaatt tatcgggaaa
    34801 gcgaaataac agaattcgct taatggttta agtcgattac ggaatccttt ttattatcca
    34861 aattcaaata ttcggaccaa aaaggaaatt tataataacg ctccgcgtcc tttctgattt
    34921 tggcggaaat tgccggaaaa attttccaaa tttgaaacgt taaaaacagg ctcttaagaa
    34981 ccagcgtgat caaggaattc tgcgtcggtt gcagtgcaag gacagacttc tggagcagct
    35041 cggcattttc cgattttggt agttcgcctg tttgaaagtc ggataaagct tttaaggtgt
    35101 attctaatgt aagacggttc attgaaaatg cgttctttat caatcgataa agcgaaaatt
    35161 ttaagaaatc gcttcgaccg tattcttcga atctaagaac gcttaagaaa agataatttc
    35221 tgatttgata atagtaattc cattttcgca ccttcttggg aaaagcttcg tgccaagctg
    35281 cgataccgtt taaggtaaga actttcgacc cgttccgcag agaatactcg acgtcgtctc
    35341 cctttagaaa gaacggaagg ggtagtccta atcttttaac cgattttacc ggtaggcagc
    35401 aaaaccacca gcccgcatat aatccttcct ctccattttc gatctcgttt cgaatcagat
    35461 tttcggtgac tctaagatcg agattgcttc cgttgattcg tgtcgatacg ccattccacg
    35521 ccgcgtttct ttcatattga agatacggta tttctatatc gattagccca cctcccacaa
    35581 aatgctcggc gtaatcttct ttgagcatta atataaatga ataaacgatt tccaaagacg
    35641 tgatggagaa tttaatatcg tcgtctaaga gaagaatatg actgaaggaa aaatcagaaa
    35701 ggacctcgat gatccctcgc gtgaatcctc cggcgccgcc caaattcgga ttcggaatta
    35761 cgcgtataaa atccgggaca ttctcatcgt ttagtgtccg tccgttgtcg acgacgtaag
    35821 tttgaatgtt accttttagg atggaggact tgtgattgaa tattcccgtc ttcaggtttt
    35881 ctaggttctt ttttataaag tcttcgcgtt tgaaagtaca gaatacgatc gcgagtcgtg
    35941 cattactttt agtagagccg gaatgatagc ctgcgccata tatttcacaa cccgtttccg
    36001 ttgagatgat ttcagggaac aatatatcgc agtcaatgtg gtttaaatta atctttccgc
    36061 taaaatttcc ctggcattct tgttctaaaa gaacgtcata ttttagtccc gccttcgtta
    36121 atttcgctcc gacaattcga gcggaaaatt ttccctttcc ttcaaagcat atttctagat
    36181 cggagacggt cgtgtatttc ttccattttc gtaccgaaaa tgaattgaaa taagtgcaga
    36241 agcttacgtt ggctcctgga ctcagtaata aacgatcaag tacaatcgat gtgagacctc
    36301 tactttttag ataaagttcg gattcttccg ttttatcttc ggggccgaat cggatttcgt
    36361 acaattgcat gagtaaaatt agattcgatt aaagtagtat tttttcaagg ctactatgcc
    36421 ccatacgcca gtataaaacg cggctggaat ccaaccgagc ttttcccgat ttttcagcat
    36481 tcggaagtgg gggagaatta cgtttttctt attggatgtc agggctccct ttcttacgcg
    36541 gtagctggcg agtattttag ggtttccgac gctgtacggg atctttttaa gaatgtccag
    36601 ccaaagtgca taatcgtctc gaagactttt taaacttacg tcgaaataca ttttccctag
    36661 agtttcagtg tcgtagatcg ccgttaaaag acctacgcga ttatatagca gattctgccg
    36721 ataggtgatc ggcccgccgg tcgccatata cggcttcaaa atctcccgat cggattcgtc
    36781 tacgatccga taagatgaaa aagaaaaggc cactttctca tcctgcatca atttgatttg
    36841 ttcgctcagg aattcggggt cccaaagatc atcggcatcc aagaaagcta tataacgacc
    36901 tctggctgcc agaattcctt gattacgact atccgcagat cctgaatttc tttccttgaa
    36961 aatggatttg attctggaat ccttcttcga ataggtttgc ataatctcgc gactggaatc
    37021 tttggactga tcatcgacca aaagcaattc ccaggctccg tatttctgat ttaatacact
    37081 ctctatgctg gctgctataa atttctccgc gttgtaaacg ggcatgatga tggatacgag
    37141 ttgtgtcatt aggatagctt ctgaattgaa gtcatttttt tccgcagagt tcgtcggact
    37201 acaatttttt atgccgacta attcgatgaa agattaagat ggagttcccg cactaaagat
    37261 tgacagaata cgaacttgtt gttggaattc ccgaacgttc ctattccgtt tcctcgatta
    37321 aaatcatatg acccatacgt tcataaagct cttagtttcg atccttctct ccgccgtccc
    37381 tcctctctgt tcctatttcg gctggcttcc gtattcggtc ggagccatgt tttccatatt
    37441 gttgctcgcc gcgtgttttt ggattttcga agtgattccc ggacatgcga cttccctgct
    37501 tgtcattttt ttagaaattc tgctcttctc taatccgggg aaatgggaat ttttgaattt
    37561 gcttaaaccg ataaacgtta aggcccttgc gccgagcgta tttcttactg cgattgccga
    37621 ctctgccgtg attctctttt tgggaagttt tgcattagcc aagggatgcg taaaggtcgg
    37681 ggttgataga tggctggcga atagaattct tccttttttc ggtaattctc cccgttttgt
    37741 tttaatgggt ttaatgctag ttactgcagg tatctctctt tggatgagta ataccgcaac
    37801 cgcttcctta atgatcgcgt tagtgtttcc tttattgcag attttgccga cggatgaaaa
    37861 gtttcggaaa gggattttaa taggaattcc attcgcggcg aatttgggag gaatcggaac
    37921 gccgatcggt tctccgccta atataatagc ttttgctaat ttaaaaaatc atggttttgg
    37981 agattccatt tctttcggct cctggatgct agtcgcaatt cctttgctac tgatattatt
    38041 gttttttgca tggatttgga ttttgaaagc gtttccaccc agcaccggat tgaagctttc
    38101 tttgagcttc gccgaagaga acgataaggc atcaagacat aaattgcatt ttgtgttagc
    38161 tagtttcctt tttaccgtat gcctttggct gtccgaatcg tttcacggaa ttcctgcagg
    38221 agtcgtggcc atgctgcctc tgatcctatt tacttctttc ggtattttag gttcgaatga
    38281 tattcgttct ctagagtggg acgtattgat tctagtggcg ggagggatcg cgttaggtac
    38341 cgggatcgaa aagagtggtg cgggagaatg gttcgggtct ttgatcggct caaaggccgg
    38401 acccggggaa agtctttggg ttctagcact tttcttctcg gtcggattgt tgctttcgac
    38461 atttttatcc aatacggcaa ccgcaaattt gctcgttcca ttagccctac ctgtagcggc
    38521 tctacttttg cctggcgacg aggcgtatgt gatccagcta gtattgggaa cggccttggg
    38581 agcctctctc gcaatgtctt tacctgtttc cactcctccg aatgcagtcg catatgccgt
    38641 cggcggattc gagataaaag atatggcgaa aatcgggatt cgaatcggat tgctaggatt
    38701 agctctagtt cttctcggat tttttatctt cggttaa
//
