# Supplementary material for: Horizontal transfer of the rfb cluster in Leptospira is a genetic determinant of serovar identity
Source: Life Sci Alliance. 2022 Dec 9;6(2):e202201480. doi: 10.26508/lsa.202201480 (PMC9736851; doi:10.26508/lsa.202201480)
Supplement: Supplementary file 9 [file LSA-2022-01480_Supplemental_Data_3.zip › Supp_Data_2-rfb_sequences/sequences_used_Fig_5C/Javanica_10497663.gbk]

LOCUS       IPANFFGO_1              1574 bp    DNA     linear       08-DEC-2021
DEFINITION  Genus species strain strain.
ACCESSION   
VERSION
KEYWORDS    .
SOURCE      Genus species
  ORGANISM  Genus species
            Unclassified.
COMMENT     Annotated using prokka 1.14.6 from
            https://github.com/tseemann/prokka.
FEATURES             Location/Qualifiers
     source          1..1574
                     /organism="Genus species"
                     /mol_type="genomic DNA"
                     /strain="strain"
     gene            complement(710..892)
                     /locus_tag="IPANFFGO_00001"
     CDS             complement(710..892)
                     /locus_tag="IPANFFGO_00001"
                     /inference="ab initio prediction:Prodigal:002006"
                     /codon_start=1
                     /transl_table=11
                     /product="hypothetical protein"
                     /protein_id="X:IPANFFGO_00001"
                     /translation="MLQYAFFFDADKRKAREKATENKSKSNKRKKGNNNTTVKPPSGS
                     ELSTAIRDLRIESETE"
     gene            complement(998..1144)
                     /locus_tag="IPANFFGO_00002"
     CDS             complement(998..1144)
                     /locus_tag="IPANFFGO_00002"
                     /inference="ab initio prediction:Prodigal:002006"
                     /codon_start=1
                     /transl_table=11
                     /product="hypothetical protein"
                     /protein_id="X:IPANFFGO_00002"
                     /translation="MLLVNRTGLKFADTTLKLRNAKMKISKKPMRLEIVSPPLNIVQL
                     LNGS"
ORIGIN      
        1 aacatccatt tcaacaaagc agaaacggac agagaattag tttttcaaca actctaatga
       61 gaaaacgagt attatgctgg gattcataga ggatatcaat ttagtttgaa aaattcaggt
      121 gaaacgcttt ttacgaaagc gtttcaagtt gcgagcgatt cgccaagatt ttcttatacc
      181 aatacaaagc gaagatttcc aagtcttttg aaaccgggat taataacttt ttttgtcttt
      241 atcaaaacct cagcggcgtt ttgtttgaag ttttcatgat agtgttttta tgggcgatgc
      301 tttttatcct tgattcctat aagccctgtt caccttaaac gggggagttt actcgaagta
      361 ttgatagagc cgaccggttc aatccaagat ggaatatcag atttccttaa atcaattata
      421 agattgagac tccctttgta gggaagagta ttttttaaaa tcccatttga aaaaaacttg
      481 atttctaaga cgttcttaaa gataaaatgt aagcaattgc ttactatatg gagcttggaa
      541 tgtttccttt cggtttatga tccggataaa aaataaaatt tcgtattaag ataagatcag
      601 ttttatttca agcaagaacg gagtattttt tgttttttta ttcaagcaaa aatgggataa
      661 tttttattct tttatttccg agtccggatt cagatttttt tcatttttct cattccgtct
      721 ctgattctat tcgtagatct cggattgcgg tggaaagttc tgagccagat ggaggtttta
      781 cagtggtatt attatttcct ttctttcttt tattcgattt tgatttattc tctgttgctt
      841 tttctcttgc ttttcttttg tccgcatcaa agaaaaaagc gtattggagc atcctggtat
      901 tttccgcctt cggttattca agttgtataa tcggttctta cggatatttt ctatatgcgg
      961 gaatcatgcc gaatttcttt gttttttctt atatttttca agaaccgttt aatagttgga
     1021 ctatattcaa gggtggactt acgatttcga gtctcatcgg ttttttactt attttcattt
     1081 tggcgtttct gagtttgagg gttgtgtcgg cgaattttaa accggttcga tttacgagga
     1141 gcatttattc tggtttgttt tttggggtat tgattcttac cgcttttttt cacaacaata
     1201 cgcggttcaa cgaccagatt tacgtctcgg acacaaattc gatttcgttt atcaatcgga
     1261 acatttacaa tattcttacg ggagatcgac tcggttccgc gggattacaa tcgagaaata
     1321 agcccaagtt gaacaaaagt ccgaatccgt ttcgaaaaaa cattttaatc attctaggcg
     1381 agagtcttcg tagaaagaat atggctcttt acggttatag taaggatacg actccgtttt
     1441 tgaatcgttg ggcacaaaat actcagaatg gatccgttgt ggtttttcaa aaagtatttt
     1501 cgaatgcaag ttccacattg atttcggttc cgagtttgtt gtcgggagtt tctcgtataa
     1561 cttcgtataa tgta
//
LOCUS       IPANFFGO_2              3212 bp    DNA     linear       08-DEC-2021
DEFINITION  Genus species strain strain.
ACCESSION   
VERSION
KEYWORDS    .
SOURCE      Genus species
  ORGANISM  Genus species
            Unclassified.
COMMENT     Annotated using prokka 1.14.6 from
            https://github.com/tseemann/prokka.
FEATURES             Location/Qualifiers
     source          1..3212
                     /organism="Genus species"
                     /mol_type="genomic DNA"
                     /strain="strain"
     gene            complement(1490..2230)
                     /gene="moaA"
                     /locus_tag="IPANFFGO_00003"
     CDS             complement(1490..2230)
                     /gene="moaA"
                     /locus_tag="IPANFFGO_00003"
                     /inference="ab initio prediction:Prodigal:002006"
                     /inference="protein motif:HAMAP:MF_01225_A"
                     /codon_start=1
                     /transl_table=11
                     /product="GTP 3',8-cyclase"
                     /protein_id="X:IPANFFGO_00003"
                     /translation="MENYKKESDAIKTLTRIKGPEFEEYRKRWDLVNNFELETEFPMF
                     LHIETSFKCNFRCPMCVQGVPELKEKFGYKDKMTTESITKILLEGKKYNTPSVSFQGD
                     NEPFLNKEITDWFKLAIEFGYLDVMVNTNGSLVTEELAEKIIKSGLTRIRFSLDAINE
                     DTYKKIRIGGKFEQVMKNIDNFLRIRKELNSELPIVGVNFVRMKENENEIDKFIKYWN
                     DKVDFVVIQDFMTPDVKGDFENLAGKEK"
     gene            complement(2231..3079)
                     /gene="kdnB"
                     /locus_tag="IPANFFGO_00004"
     CDS             complement(2231..3079)
                     /gene="kdnB"
                     /locus_tag="IPANFFGO_00004"
                     /EC_number="1.1.3.48"
                     /inference="ab initio prediction:Prodigal:002006"
                     /inference="similar to AA sequence:UniProtKB:Q8EEB0"
                     /codon_start=1
                     /transl_table=11
                     /product="3-deoxy-alpha-D-manno-octulosonate 8-oxidase"
                     /protein_id="X:IPANFFGO_00004"
                     /db_xref="COG:COG1454"
                     /translation="MQIDNLKDKFMQARNHKLPKAIVGIGGGSTMDVAKALSVMMCNE
                     GSASQYQGWDLVPNSGIFKIGIPTVAGSGAEASRTAVLMGKERKFGINSDHSMFDAII
                     LDSSLIKNVPITQKFYSGMDCYIHCVESLQGTMINELAKGNASKALELCEKVFLSDGD
                     DDMLLTASYMGGVSIVNSEVGVCHALSYGLSLELGYRHGFANCVAFNVLEEYYGLWVD
                     RFREMLKIHKIELPKNVCESLDSAAMDRMVNMTLKMERPLTNALGENWKDKMTPAKII
                     GLYERM"
ORIGIN      
        1 gatttattta cagaagcact tacaataatt gtatcgcaca gaccgagcga agcaagttga
       61 gattcataag ccgggtgaag ttctttgttt tcaagaaagg accaatttat atgcccgcca
      121 ggttttcctt tagaaagcca ataaagatga ttagacaagg gatatctttg aatttgccta
      181 atccaattca acttcaaatc caattgctta ataagttttg ccaaggtatc attattaaat
      241 aaaaataaat gttggctcca atacgtaaat ttagagaatg cgtccgattg ataaagcaca
      301 agcaaagcgt cattggaact aggcacttca ataatcagtt ctccatgatc ggaaagtaga
      361 gaagccaact gtaatatggt ttttcttgga tctgttaaat gttcaattac atgaaatgca
      421 gtaatgatat caaactttct attcgtattg attacttttt ctaaatttgt ccataccttt
      481 aattcttttt ctctataata gtcttgaagc cttaactcta actcaacacc ctcggaaagc
      541 gaggtttctt ttagagtttt caaaagaaac ccacctgcgc cacagccaaa atctaaaagc
      601 ctcttattta ttaactttga tttaagaaaa ttatatcttc tttcatcatc cgcgtcagat
      661 tctcgcaacc aatttggcac agatacaact tcagaaccat gcataccaga attttcataa
      721 tgatgttcag tgatatgatt taaacttgat aaatacacaa gcccacattc gttacactcc
      781 aaaatctcta atttcggatt gtctcgaaca cgaccatctc tcttcgtgct tgatacagat
      841 ttacataaat aacattccat taatataata caacctttgt aagtaacatc ttcagtacga
      901 tttattttac aatacagctt ttaaaactta caatagttat caaaagattc taaaaaatcg
      961 ctactttagt catgatatca aactataaaa cctttccaag ggtctgttcc aaaacctcag
     1021 aatgcagaaa ctttcacgaa agtccccaca ataaaatcta tctgaaagct cataaaatac
     1081 taaagggcat ttgtgggaga atcccttctt gttttattac gaatttacca aataattata
     1141 actgattttt tctaaggttt tgggacagac tatactctaa gttttctacg atatactttt
     1201 taaaacactg cgatttttac ggaaattcct cttataaata tactttcttt gcatcaaccc
     1261 gacatttttg agcattttaa acaaataggg ttttcgtgat accgaccctc tttgtggatt
     1321 tttcgtaaat tctttgcctc tttactattc cataaatcga ctagatttaa ttttgtcata
     1381 tctcccaatt ttaaatagct actaaacata gcacaacaag gagtcacgtc accatttcca
     1441 cgaatatata atctttgcca tggttgatta catctaaaat tatagtgatt tatttttcct
     1501 tcccggcaag attttcaaaa tctcctttta catccggtgt cataaagtcc tggattacta
     1561 cgaaatcaac tttatcattc cagtatttaa taaatttatc tatttcattt tcattctcct
     1621 tcattcgaac gaaatttaca cctacaatag gaagttcaga gtttaattct ttacgaatac
     1681 gaagaaaatt atctatattc ttcatcacct gctcgaactt ccctccaatc ctaattttct
     1741 tatatgtatc ctcattgatc gcatccaaac taaatctaat tcttgttaaa ccagatttga
     1801 taatcttttc agcaagttcc tcagttacaa gagatccgtt tgtatttacc attacatcaa
     1861 gataaccaaa ctcaatcgcg agcttaaacc aatcagtaat ttctttattt aaaaaaggtt
     1921 cattatcgcc ttggaaagat acagaaggag tattatattt tttgccttct aaaagaatct
     1981 tcgtgatgct ttcggtagtc attttatctt tataaccgaa tttttctttt aattctggta
     2041 caccttgaac acacataggg catctaaaat tacatttaaa actagtttcg atatggagaa
     2101 acatcggaaa ttcagtttct aattcaaaat tatttaccag gtcccatctt tttctatatt
     2161 cttcgaactc aggtcccttt attcgcgtta aggttttgat tgcatcggat tcttttttat
     2221 aattttccat ttacattctc tcgtataaac caataatctt cgctggtgtc attttatctt
     2281 tccaattctc cccaagtgca ttcgtaagag gtctttccat tttgagggtc atatttacca
     2341 tacggtccat tgccgcacta tcaagtgatt cacaaacatt ttttggtaat tcgattttgt
     2401 gaatttttag catttctcga aagcgatcga cccaaagacc gtaatattcc tctaaaacat
     2461 tgaacgcgac acaattcgca aaaccatgcc tatatcccaa ttcaagacta agtccgtaag
     2521 ataaagcatg acaaacaccc acttcagaat tcacaatgga cacccctccc atataggaag
     2581 ctgtaagcaa catatcgtca tcgccatctg ataaaaaaac cttctcacaa agctctaatg
     2641 ccttacttgc attaccttta gcaagttcgt taatcattgt tccttgcaaa ctctctacac
     2701 aatgaatata acaatccata ccagaataaa atttttgggt gattgggaca ttttttatta
     2761 aagagctatc taatataatt gcatcgaaca tactatgatc actattgatc ccaaacttac
     2821 gttctttacc catcaaaaca gccgtgcggc tagcttcggc cccagaacct gctacagttg
     2881 gaattccaat cttgaaaatc ccggaatttg gtacgagatc ccatccttgg tactgagagg
     2941 cggaaccttc attgcacatc attacagata aagccttagc cacatccata gtactaccac
     3001 cgccgattcc cacgattgcc ttcggtaatt tatgatttcg tgcttgcata aatttatctt
     3061 ttaaattatc gatttgcaat gttgaaggct cctttacact cgcaggaaac cattcaatta
     3121 tatcttcact tgcacacttt agtcgattaa gtatggttcc cttttgatga acatcatcta
     3181 ttataaaaat gtaataatct tcgttatttt tt
//
LOCUS       IPANFFGO_3               664 bp    DNA     linear       08-DEC-2021
DEFINITION  Genus species strain strain.
ACCESSION   
VERSION
KEYWORDS    .
SOURCE      Genus species
  ORGANISM  Genus species
            Unclassified.
COMMENT     Annotated using prokka 1.14.6 from
            https://github.com/tseemann/prokka.
FEATURES             Location/Qualifiers
     source          1..664
                     /organism="Genus species"
                     /mol_type="genomic DNA"
                     /strain="strain"
     gene            complement(410..628)
                     /locus_tag="IPANFFGO_00005"
     CDS             complement(410..628)
                     /locus_tag="IPANFFGO_00005"
                     /inference="ab initio prediction:Prodigal:002006"
                     /codon_start=1
                     /transl_table=11
                     /product="hypothetical protein"
                     /protein_id="X:IPANFFGO_00005"
                     /translation="MPNSIVSVQHVPLEIYDASYPAWFFNLEEFVSLFQVKYDLVADF
                     NSYLQATDILKGIQTREMGMIFEFRKSF"
ORIGIN      
        1 ctgcctaaac tcagtgaaac ggcttcctaa ggggcgccgt ttcaggtcgc aacataatgt
       61 tccaattcct tcggaatttt caaactaaag tgcgctctat gggtcgctgc ataagtatcg
      121 ctttcgcatt tgttaatgcc gaactcacgt taattatata gataatcata aattcagcaa
      181 aatctgccta tagaaattat ctcaaaaaga tttttacctt ttgtatgttg agttaccgac
      241 gacagataga aaatttttga gtatattcta tatgagtgta aatcgtatcg atcgatctct
      301 tcgaattttg agcctatttc aaaatcctaa aagaattagc ctccatcttg gaacaagttt
      361 gtagcaaaca atataggagc atacgtttta agatcttgaa atagacgccc tagaaagatt
      421 ttctgaactc aaaaatcatt cccatttccc gagtctgtat tccttttaag atatccgttg
      481 cttgcaaata actattaaaa tctgctacta agtcgtattt aacttgaaac aacgaaacga
      541 attcttccaa attaaagaac caagcgggat aagaagcatc gtaaatttca agaggaacat
      601 gttgaactga tacgatagaa ttcggcaagt ctataaaata agtcctatct attataatat
      661 aagg
//
LOCUS       IPANFFGO_4              2713 bp    DNA     linear       08-DEC-2021
DEFINITION  Genus species strain strain.
ACCESSION   
VERSION
KEYWORDS    .
SOURCE      Genus species
  ORGANISM  Genus species
            Unclassified.
COMMENT     Annotated using prokka 1.14.6 from
            https://github.com/tseemann/prokka.
FEATURES             Location/Qualifiers
     source          1..2713
                     /organism="Genus species"
                     /mol_type="genomic DNA"
                     /strain="strain"
     gene            223..1680
                     /gene="wbpA"
                     /locus_tag="IPANFFGO_00006"
     CDS             223..1680
                     /gene="wbpA"
                     /locus_tag="IPANFFGO_00006"
                     /EC_number="1.1.1.136"
                     /inference="ab initio prediction:Prodigal:002006"
                     /inference="similar to AA sequence:UniProtKB:G3XD94"
                     /codon_start=1
                     /transl_table=11
                     /product="UDP-N-acetyl-D-glucosamine 6-dehydrogenase"
                     /protein_id="X:IPANFFGO_00006"
                     /db_xref="COG:COG0677"
                     /translation="MKEEKMNYSIFADRAEVSFDGKNRSVICVQGLGFVGAAMAVAIS
                     QARSESGDLAFNVLGVDLPNEQGQKVIDSLNRGEFPISTNDNELLVATALANKNGNLV
                     ATSDTSAYTIADVVIVDINLDLGQPDAEGDPTVNFESFLKAIDIVGNSIRPNCLVLLE
                     TTVPPGTCKNIVAPRLSECFKRRGLPADGFLLAHSYERVMPGDQYLQSIINFWRVYSG
                     YTEEAANECEKFLKQIINTADYALTRLDNTTASETAKVLENSYRAMNIAFIEEWGRFA
                     EGVGVDLFQVLNAIRVRPTHNNIRQPGFGVGGYCLTKDPLFARSSAKYIFNRPDIDFP
                     FSKEAIRINNIMPLVSVRKLESMLNGQIENKKVILFGVSYRTDVSDTRYSPSEIFAKD
                     LQSKKVQLVYHDPLVNFWEEMQVVPDKELPNTDGVDAIVFAVGHKEYRKIDFVSWLGK
                     NRPIILDANNVLTNDQINELKKLGHTIGAIGRGDL"
     gene            1798..2676
                     /gene="chmD"
                     /locus_tag="IPANFFGO_00007"
     CDS             1798..2676
                     /gene="chmD"
                     /locus_tag="IPANFFGO_00007"
                     /EC_number="1.1.1.364"
                     /inference="ab initio prediction:Prodigal:002006"
                     /inference="similar to AA sequence:UniProtKB:Q5SFA6"
                     /codon_start=1
                     /transl_table=11
                     /product="dTDP-4-oxo-6-deoxy-D-allose reductase"
                     /protein_id="X:IPANFFGO_00007"
                     /translation="MMYFLKNLTQSDNVRILNRNLLLAESFNDLSFDFDYIFHFAAII
                     GVKHVLEKPYSVLNDNVVLLNNTVNFARKQKFLKRFFFTSSSEIMAGSLLHLNMPLPT
                     PEDFPIALTDLNSPRTSYMLSKIYGEALCIHSGLPYTLVRPHNIYGPRMGLAHVIPEL
                     SKKIYESVDGSNIQVASLNHSRAMCYVDDAIEILIRLMNSEDSVNGVFNLGNQETEIK
                     ISELAEIIINLFGKKLHIIPGDETFDSPSRRCPDMSKTISTTGYTPKIGLIEGIEKTV
                     HWYVQNVFNPGGISAP"
ORIGIN      
        1 tatataaata ttagaattgt ttaaaaaatt agcctccttt cattttttca ttagaatgaa
       61 tgagtaaagc cgtcatgtta ataatagatg tgaaattttt cagtaattct atttttgtat
      121 gtgtaaagta atttagagat taatgaaatt ttaacatagt tacatcgata acataatttt
      181 gttaaacgtt tcgatgcata aagattaaaa ataagaagtg caatgaaaga agaaaaaatg
      241 aattattcta tttttgcgga tagagctgaa gttagttttg atggaaagaa tcgctccgtt
      301 atttgtgtac aaggtttggg atttgtgggt gctgcgatgg cggttgcaat ttcgcaagca
      361 aggtcagaaa gcggagattt agcctttaat gttttaggag tagatttacc gaatgaacaa
      421 ggtcaaaaag ttatagatag cttgaatcga ggcgaatttc caatatcaac aaatgataac
      481 gagttgttgg tcgctacggc tttggctaac aaaaatggta atttggtggc tacttctgat
      541 acttcggcat atacaattgc ggatgtagtt atagttgata ttaatctgga tttaggtcaa
      601 cccgatgcgg aaggtgatcc aacagtcaac tttgaaagtt ttttaaaagc aattgatata
      661 gtaggaaata gtattcgtcc caattgtttg gtccttctag aaacgactgt gccgcctggt
      721 acttgtaaaa atatagtcgc tcctcgttta tccgaatgtt ttaaacgcag aggtttgcca
      781 gcagacggtt ttttacttgc tcattcctat gaaagagtaa tgccgggaga tcaatatctt
      841 caatctatta taaatttttg gagagtctat tctgggtata cggaagaagc cgctaatgaa
      901 tgcgagaaat ttctaaaaca aattattaat acagcagatt atgctttgac tcgtttagat
      961 aatacgactg cttctgagac cgcaaaagtg ttagaaaaca gctatcgagc gatgaacatc
     1021 gcatttattg aagaatgggg tcgttttgcg gagggtgtag gagtcgatct ttttcaagtg
     1081 ttaaatgcaa tacgtgttag gccaactcat aataatattc gacaaccagg gtttggtgtg
     1141 ggcggttatt gtttgactaa agatccattg ttcgctcgtt cgtctgctaa atatatattt
     1201 aatagacctg atattgattt tccgttttct aaagaagcga ttcgaatcaa taatattatg
     1261 cctttagtaa gcgttagaaa attagaatct atgttaaatg gacaaattga aaataaaaag
     1321 gtaattttgt ttggagtcag ttatcgaact gacgttagtg atactcgtta ctctccttct
     1381 gaaatatttg ctaaagattt gcaaagtaag aaagttcaat tagtttatca tgatcctcta
     1441 gtcaattttt gggaagagat gcaagtcgta cctgataagg agttacctaa tacagatgga
     1501 gtcgatgcaa ttgtatttgc ggtaggacac aaagaataca ggaagattga ctttgtgtct
     1561 tggttgggta agaatcgacc tataatactt gatgcaaata atgtattgac gaatgatcaa
     1621 attaatgaat tgaaaaaatt aggccatact attggtgcaa taggaagagg ggatttataa
     1681 aatgcagaaa gtattgatta ctggtggtgc aggttttatt ggggggccac ttagcaaatg
     1741 ctttggccga aaaagaaatt gaacttgtat tgctggataa ctttattcga ggtgttgatg
     1801 atgtattttt tgaaaaattt gacgcaatcg gataatgtta gaatactaaa tagaaattta
     1861 cttcttgcag aaagttttaa cgatttaagt tttgatttcg attatatttt tcactttgca
     1921 gcaattattg gagtgaaaca cgttttagaa aagccttatt ccgttttaaa tgacaatgtt
     1981 gttctactca ataacacggt caattttgct agaaagcaaa aatttctcaa acgattcttt
     2041 tttacctcta gttcggaaat aatggctgga tctttgttac acttaaatat gcctcttcct
     2101 accccagaag actttcctat agcattgacg gatttaaata gtcctagaac atcttatatg
     2161 ctatctaaaa tatatggaga agcattatgt attcattctg gtttacctta tactttagtt
     2221 cgtcctcata atatatatgg tccaagaatg ggattagctc atgtaattcc tgagttatct
     2281 aagaaaattt atgaatcggt tgacggaagc aatatacaag ttgcctcgtt gaatcatagt
     2341 cgtgctatgt gctacgtcga tgacgcgatt gaaatattga taagattgat gaattccgaa
     2401 gattctgtta atggtgtttt taatctaggc aatcaagaaa cagaaattaa gataagtgag
     2461 cttgcagaaa ttataataaa tttatttggt aaaaagttac atattatacc tggggatgaa
     2521 actttcgatt ctccttctcg acgttgccct gacatgtcta aaaccatttc aacgacggga
     2581 tacactccca agattggact tatagaagga atagaaaaaa cagttcactg gtatgtgcaa
     2641 aatgtcttta accctggagg aatttcggca ccatgattcc tcttgcaata cccgatcttt
     2701 ctggtaatga atc
//
LOCUS       IPANFFGO_5              2868 bp    DNA     linear       08-DEC-2021
DEFINITION  Genus species strain strain.
ACCESSION   
VERSION
KEYWORDS    .
SOURCE      Genus species
  ORGANISM  Genus species
            Unclassified.
COMMENT     Annotated using prokka 1.14.6 from
            https://github.com/tseemann/prokka.
FEATURES             Location/Qualifiers
     source          1..2868
                     /organism="Genus species"
                     /mol_type="genomic DNA"
                     /strain="strain"
     gene            174..1589
                     /locus_tag="IPANFFGO_00008"
     CDS             174..1589
                     /locus_tag="IPANFFGO_00008"
                     /inference="ab initio prediction:Prodigal:002006"
                     /codon_start=1
                     /transl_table=11
                     /product="hypothetical protein"
                     /protein_id="X:IPANFFGO_00008"
                     /translation="MGLSFLLRYHHSSGNPKALEMVENTLLAMKRGGIYDQVGGGLCR
                     YSTDHRWMVPHFEKMLYDNSLFLETLVECSQVSKKISAESFALDVISYLHRDMRIVGG
                     GICSAEDADSEGEEGLFYIWDFEEFREVCGEDSRILEKFWNVTNKGNFEGKNILHESY
                     GGEATKLSEEEWKRIDSVLERARAKLLERRSKRVRPLRDDKILTSWNGLYIKALAKAG
                     IAFRREDFLKLAEETYSFIERNLIDPDGRILRRFRDGESGILGYSNDYAEMISSSIVL
                     FEAGCGIRYLKNAVLWMEEAIRLFRSPAGVFFDTGNDGEVLLRRSVDGYDGVEPSANS
                     SLAYSLVKLSLLGIDSVRYRKFAELIFSYFTKELSTHSLSYPHLLSAYWTYRYHSKEI
                     VLIRKDANSGKDLLAAIQTRFLPDSVFAVVNENELEEARKLSALFDSRDSGGNALVYV
                     CENFSCKLPVSNLADLQKWIE"
     gene            1743..1824
                     /locus_tag="IPANFFGO_00009"
     tRNA            1743..1824
                     /locus_tag="IPANFFGO_00009"
                     /product="tRNA-Leu"
                     /inference="COORDINATES:profile:Aragorn:001002"
                     /note="tRNA-Leu(tag)"
     gene            complement(1908..2741)
                     /gene="pepN"
                     /locus_tag="IPANFFGO_00010"
     CDS             complement(1908..2741)
                     /gene="pepN"
                     /locus_tag="IPANFFGO_00010"
                     /EC_number="3.4.11.2"
                     /inference="ab initio prediction:Prodigal:002006"
                     /inference="similar to AA sequence:UniProtKB:Q11010"
                     /codon_start=1
                     /transl_table=11
                     /product="Aminopeptidase N"
                     /protein_id="X:IPANFFGO_00010"
                     /translation="MTRDAEISPEDFLELVFQQGIHEEDLSVLSSHILTKASSITSNY
                     LKKENKDEWSAKLNERAKKELENPSATEEEKIIWYRILESTSRTPNQLSYLKDLLDGK
                     IIISGIKIDQERRWSILTRLSAFGDKNALDLIAKEEKADTSDLGAKKAYGARVAYPDP
                     KSKSAAWKEFTDPNTKYSTDMLRYGMRGFYWDHQEDILKDYENLYFESVIGIYKDRDS
                     HFSSAFGNLLFPSLEPNQALVDKTNRFLKGQKEIPALLKKDLKQHRDDLERTVKILAK
                     Q"
ORIGIN      
        1 agctctcccg atatctgaaa gattccggag aaggacgggc catagaaaag caagaagaag
       61 gaagtctacc ctcgaaggat tgttttaatt ccggattttc tctttacgaa agttattatg
      121 acgctgagtt cggaggattt aaaaccaatc acgtcaataa gtttcctccg agcatgggac
      181 tttcgttttt acttcgatat catcattctt ccggaaatcc aaaggctttg gagatggtgg
      241 agaatacgct ccttgcaatg aaacgaggag gaatctacga tcaagttgga gggggacttt
      301 gtcgttattc cacggatcat cgttggatgg ttccacattt tgaaaagatg ctctacgata
      361 attctctctt cttggaaact ctagtggaat gttcccaggt ttctaaaaaa atttccgccg
      421 aatcctttgc actcgacgta atttcctatt tacataggga tatgaggatt gtcggcgggg
      481 gaatctgtag cgcggaggat gcggattccg aaggagaaga aggtcttttt tatatctggg
      541 atttcgaaga attccgggaa gtttgtggag aagattctcg aattttggaa aaattttgga
      601 acgtaacaaa caagggaaac ttcgaaggaa agaatattct gcatgaaagt tatggtggtg
      661 aggctacaaa actttccgaa gaagaatgga aacggatcga ttctgttttg gaaagagcta
      721 gggccaaact tctggaaaga agaagcaaga gggttcgtcc tctacgagac gataaaattc
      781 ttacttcttg gaacggtctt tatatcaaag ctcttgcaaa ggcaggtatc gcgtttcgaa
      841 gggaagactt tttgaaactc gcagaggaga cgtattcttt tatagaaagg aatctgatcg
      901 atccggacgg aaggatttta cgtcgattca gagacggcga atcgggtata ttaggatata
      961 gtaatgatta cgcggagatg atttcctctt cgatcgtttt gttcgaagcg ggatgcggaa
     1021 ttcgttatct gaaaaacgcg gttctttgga tggaagaggc gattcgtttg ttccgttccc
     1081 cggcgggtgt gttcttcgat acaggaaacg acggcgaggt ccttttgcgg aggagtgtgg
     1141 acggttacga cggtgtggaa ccttccgcga acagctctct tgcttattct ttggtgaaat
     1201 tgtccttgtt gggaattgat tcggttcgtt atcgtaaatt cgccgagttg atcttttcgt
     1261 attttacaaa agaattatcc acccattctc tcagttatcc gcatttgctt tcggcttact
     1321 ggacttacag atatcattct aaggaaatcg ttttgattcg taaggatgca aattccggaa
     1381 aggatctttt ggccgcgatt caaaccagat ttctaccgga ttcggttttt gccgttgtga
     1441 acgagaatga gttggaagag gcgagaaaac tttccgcttt gttcgactcg agagacagcg
     1501 gaggaaacgc actcgtttat gtttgtgaga atttttcctg taaacttccg gtgagtaatc
     1561 tcgcggatct gcaaaagtgg atcgaatgat cggattctcg aaaatttgga aaaaaattac
     1621 gagcacaact ctcggcgggt attttgacaa acgtcccaaa tccgggcgcc tcgttttgaa
     1681 aaagctttcc aacgaaaccg cttgactcca aagaagattc acgaacattg gaaggaccgc
     1741 acgcgagtat ggtgaaattg gtagacacgc cagatttagg ttctggtgca gaaatgtgtg
     1801 ggggttcgag tccctctact cgcaatttta tttttcaact gtttcgtttt gtaagaatac
     1861 gattcaatct tgccgaaatc tcgtaaactt ctccccttaa aaagtgttca ttgtttggcg
     1921 agaattttca cggttctttc caaatcatct cgatgttgtt tgagatcttt tttaagaaga
     1981 gcgggaatct ctttttgtcc tttgagaaaa cggttcgttt tgtccacgag ggcctgattc
     2041 ggttccaaac ttggaaataa gagatttcca aatgcggaag aaaaatggga atcgcggtct
     2101 ttataaattc cgatcacgga ttcaaagtat aaattctcgt aatcttttag gatatcttcc
     2161 tgatgatccc aataaaaacc tctcattccg tagcggagca tatccgtgga atattttgta
     2221 ttaggatccg taaattcttt ccaagcggcg gatttcgatt ttggatcggg atacgcgact
     2281 ctggctccat atgctttttt cgcgccaaga tcggatgtgt ccgctttttc ttcttttgca
     2341 atgaggtcta acgcgttttt atctccaaat gcggaaagcc tcgttaaaat actccatctt
     2401 ctttcttggt cgattttaat tccggagatt atgatctttc cgtctaaaag gtcctttaag
     2461 taggaaagtt gatttggagt tctggatgta ctttccagta ttctatacca gataattttt
     2521 tcctcttccg tggcggaagg attttcgagt tccttcttgg ctcgttcgtt taactttgcg
     2581 gaccattcat ccttattttc cttcttcagg taattcgacg tgatagagga ggccttggtc
     2641 aatatatgac tgcttaaaac ggaaagatcc tcttcatgaa tcccctgttg aaacacaagc
     2701 tccaaaaaat cctcaggaga aatttccgcg tcgcgcgtca tctgccacag agagccccat
     2761 aggattcttc tcgcaaaacg gtccttcagt ttattcaagg aagtttttaa gagaaggatt
     2821 ccgtctttcg aaagataggt ttttgcatat gcatagtcgt ttgtgttt
//
LOCUS       IPANFFGO_6              2146 bp    DNA     linear       08-DEC-2021
DEFINITION  Genus species strain strain.
ACCESSION   
VERSION
KEYWORDS    .
SOURCE      Genus species
  ORGANISM  Genus species
            Unclassified.
COMMENT     Annotated using prokka 1.14.6 from
            https://github.com/tseemann/prokka.
FEATURES             Location/Qualifiers
     source          1..2146
                     /organism="Genus species"
                     /mol_type="genomic DNA"
                     /strain="strain"
     gene            complement(295..1455)
                     /locus_tag="IPANFFGO_00011"
     CDS             complement(295..1455)
                     /locus_tag="IPANFFGO_00011"
                     /inference="ab initio prediction:Prodigal:002006"
                     /codon_start=1
                     /transl_table=11
                     /product="hypothetical protein"
                     /protein_id="X:IPANFFGO_00011"
                     /translation="MSAIPFHSHSLKNFFHKWKREFIPLKILDRYLFGEFFKVFIGTV
                     VLLTGIMLLSLVNDNMRNFTTTKAPRYHVALFLVYSLPKIISTTVVSMSLMFSICFTV
                     GQFSVNKELVSMMAAGISFFRIVAPLILFGILMWIVMLFVTELIVRPVNKLAKIEHDI
                     LTEGMGTLANSVYQFHVKGKEGFYYLYFYDPNKDEINGGFNYIRLRNDGSPETVISSL
                     KAKYNYETKLWKMKKVEEWHFDNDLKLSSQESFEEKEYELPEDPTYFKIPAGSVEEMN
                     LFQLKEEEKRRIQKGLSYGDVLTEKHSVFALPMMTIIVTLIGTIAGYFTKKTAGVASL
                     GITIGVVLIYYIFNSAGKSLGENGVIPPFVGVWITPSLFLGLCFWMFRRMNL"
     gene            1639..2112
                     /locus_tag="IPANFFGO_00012"
     CDS             1639..2112
                     /locus_tag="IPANFFGO_00012"
                     /inference="ab initio prediction:Prodigal:002006"
                     /codon_start=1
                     /transl_table=11
                     /product="hypothetical protein"
                     /protein_id="X:IPANFFGO_00012"
                     /translation="MKFRSLLILAFAVSFTSGALLAEKSTEEHIKTLSSGSDSEKYES
                     AVALGKNKEKSAIPELIHLLNRNNEPKIVTAAAVALGKIAEPGDATIALKNKIISSEN
                     GDIVYASLASLLNITTKNEKLEDSTKEAFEFADKNRRGDEFVADFLDLIKKKLKL"
ORIGIN      
        1 caacgaattc gttgaaatat aaagataacc gaccaataac aaaacacagc ttcctatgta
       61 ttatcaaaat caaacatctc tattagctct ttaaacgata tccggtttgc cggatccggc
      121 ttttatcttt ggtgtggata caacaccgca ggtcctaggg ctcgctgtaa atatatcgac
      181 agaatgattc gtatatacta tgacttgaag tccaaaatcg ggaacaagta tataaccatt
      241 ttgtaattga aagatgttca ctatgacgaa accatttatg ccactatcta ccagctaaag
      301 attcatacga cggaacatcc agaaacacag tcctaaaaac agactgggag tgatccaaac
      361 tcctacgaaa ggtggtataa ctccgttttc tcctaaggat ttaccagcgg aattgaatat
      421 ataataaatc aatactactc cgatcgtgat ccctaaagat gcgactcccg cagtcttttt
      481 ggtgaaataa cccgcgatcg ttccgattag ggttacgatg atcgtcatca taggcaatgc
      541 aaatacggag tgtttttcag taaggacgtc tccgtaagaa aggccttttt gaattcttct
      601 tttttcctct tctttcaact gaaagagatt catttcttcc accgaacctg caggaatctt
      661 aaaataggtg ggatcttctg gaagttcgta ttctttctcc tcgaaagatt cctgagaact
      721 gagttttaag tcgttatcga aatgccactc ttccaccttc ttcatcttcc agagtttggt
      781 ttcgtagtta tacttcgcct ttaaggagga aattacggtt tcaggcgatc catcattccg
      841 gagtcgaatg taattgaatc cgccgttgat ttcgtcctta ttgggatcat aaaaatacaa
      901 ataataaaaa ccttccttcc cctttacatg aaattgatac acactgtttg caagagttcc
      961 cattccttcc gtaagaatat cgtgttctat ctttgccaat ttgttgaccg gccttacgat
     1021 gagttccgtt acgaaaagca tcacgatcca cattagaatt ccgaataaga taagtggtgc
     1081 cacaattcta aaaaaagaaa ttcccgcagc catcatcgat acgagttctt tattcacgga
     1141 aaactgaccg acggtaaaac agatcgaaaa catcaaggac attgaaacga cggtagtgga
     1201 tatgattttt ggaagactgt agaccaaaaa aagagccacg tggtatctag gcgcttttgt
     1261 ggtcgtaaaa tttctcatgt tgtcgtttac gagagatagg agcatgattc cggtaagcag
     1321 aactacggtt ccgataaaga ccttgaagaa ctctccgaat aaatatcgat ccaaaatttt
     1381 aaggggaata aattcccgtt tccatttgtg gaaaaagttt ttgagtgaat gagagtggaa
     1441 aggaattgcg gacatattct tctttttaga aatttggggt catcttgaca aggttttcgt
     1501 aaatgggcaa tcccttgttt tattttttga atgtgatcgg atgtgcaaag caaattcctg
     1561 gaaatcgatt gtaccttaga attttagatt gactcttgcg tttcgttata cgattcttcc
     1621 gaaggaaagg agtcactcat gaaatttcgt tctcttctta ttcttgcgtt cgccgtttct
     1681 ttcacgtccg gcgctcttct tgcggaaaaa tccaccgaag aacatatcaa aactctttct
     1741 tccggttccg attctgaaaa atacgaatcc gcagtcgctc ttggaaagaa taaggaaaag
     1801 tccgcgattc cggaactcat tcatcttctt aaccgtaata atgaacctaa aatcgtaacg
     1861 gctgcagcgg tcgctttagg gaaaattgcg gagcccggtg atgcgacgat cgctttgaaa
     1921 aataaaatta tttcttccga aaacggggat atcgtctacg cttctttggc ttcgcttttg
     1981 aatatcacca caaaaaatga aaaattggaa gattccacaa aagaagcttt cgaattcgcc
     2041 gataaaaatc gtagagggga cgaatttgtt gccgactttt tagatttgat caaaaagaaa
     2101 ttaaaacttt aatttcgcgt taaattttcg cttagagccg gtctca
//
LOCUS       IPANFFGO_7              2646 bp    DNA     linear       08-DEC-2021
DEFINITION  Genus species strain strain.
ACCESSION   
VERSION
KEYWORDS    .
SOURCE      Genus species
  ORGANISM  Genus species
            Unclassified.
COMMENT     Annotated using prokka 1.14.6 from
            https://github.com/tseemann/prokka.
FEATURES             Location/Qualifiers
     source          1..2646
                     /organism="Genus species"
                     /mol_type="genomic DNA"
                     /strain="strain"
ORIGIN      
        1 ttttgggttc cggttcgata aataaagtag gttgggcttc ttggattcga atttctttct
       61 ttttggattc cagatcgatc agaagctctg ccgctctttt aacgattggt tccggaattc
      121 ccgcgatttt tgccacgtag attccgaaag attttttcgc cttaccgact tttacctttc
      181 gtaaaaatag gaccttgtct tctttttcca aagtttccag atatagatta aaaattccac
      241 tcagacggga aagctccgta agctcatggt aatgagttgc aaagattgtt ttgggtttta
      301 cggacaaaga ggaaagatat tccaagatcg accaggcgat actcattcca tcataagtgg
      361 aggttccacg tcctacctcg tcgaaaagga tcaaagagtc ttccgtgtag tggttgagga
      421 tatttgcagt ttctttcatc tcgacgtaaa atgtggactc tcctgcagta agattgtctc
      481 ccgctccgat tcgagtgaaa agtttatcca caattggaag tctcgctgat tttgcgggaa
      541 caaaagctcc catctgaaac aaaatctgat tgagagcgat ttgtctcatg aacgtagatt
      601 taccggccat gttcggtcct gtcaaaacgg cgattgcttg attttgcgta tctaaataga
      661 cagagtttgg aacaaattct tgaccggggg gaagagttgc ttccacgacc ggatgtctgg
      721 agtccaccaa attcagagaa cgatctttgg aaagttcggg gcgaatccaa ccgaacttgt
      781 ctttcgcaat taaaaccgaa atttgaaaat caaggtcccc gatttcttcc gaaaaagaaa
      841 gaagcgcgga agaatatttc aaaacttctt ccaccatacg attgaattcc gctctttcga
      901 tttcttgaat gatttcgtcc gcttccaaga tcgtgtgctc tatctcctcc aatttgggag
      961 tagtaaaacg ttcgcttccc acaagagtct gttttttaag atagtctttc ggagcttgtt
     1021 ctgcttgggc tctggaaatt tcaataaaat aacctacgat cttattataa cgaatcttta
     1081 atgtatttag gttcgtcctt tttttctctt ctgcttctaa gcttaggatc caatccttac
     1141 ctttaaaacc cgcttctctc gctttatcca gtcgtgtgga gaatccggtc tttaaaaaag
     1201 gaccgtttcc taaaattact ggcagatcat cccccggatg taaacgttct tcgatgaatt
     1261 cggaaagaac ctttaattct tccaaaggaa tgagaaacgg ataagatagg gcttctagtt
     1321 cctttttgag tttgattcct gtggaaatag aattaaggat ggaacgaaaa tctctcggat
     1381 aggagtgatt tcctcggaaa cgagtgagaa tcctttctat atctcctacg tctcggagcg
     1441 cggcaataaa cggcgcaaga actatcttga aaagaatatc ctgcttttcc caacgggaat
     1501 aaaggaccat agggtcgcat tccggaaata gaattctttg tttgaggagt ctttttccct
     1561 ttgcagtatt gcaaaaattg aatatagaat agagtgtgtg atttttttcc ttgtcgttct
     1621 ctacgagctc gaggttgaga atcgtttccc gatccatctc gaggaacttc ccggaactta
     1681 aaattctcgg ttctctcaat acgagtttgt tgtctcgata cgtttcccgg atgtattcgt
     1741 ccaaatatcg ggagaggatt tgaaactgat ctttttccgg aatttcgggt tgatccttta
     1801 aaactgtgaa ttccttatct ctgaaatatt ccaattcttg aaagaaagaa agttcggatt
     1861 gaggtacgca gatttcggaa ggtctgaatt tttcaagttc tgcaacgagc ttctctaaac
     1921 tggtaatagg cgtggaagaa tagaacaatt cccctgtgga aaaatccgcc attgcaaaat
     1981 aaattaagct ttttttgaga tgtaaaacgg caagatagtt attttgaaat ccggtaagaa
     2041 gattttcctc gattacggtt ccgggggtga tgattcgtac cacgtctctt gtcatcaatt
     2101 tggagccggc ttcttcgggt ttggattgct cgcagattgc gatctttttt cctgcgttca
     2161 aaagtcgaga gatgtaattg tctttggaat gatacggaat cccacacata ggaaccgcat
     2221 tttgtctttt agtgagagcg atgtccaaaa tggaagaggc tatcttagcg tcttccaaaa
     2281 acatttcgta aaaatcgccc atacgaaaga ataagatcgt gtccggaaaa tcctttttga
     2341 tcgttagaaa ctgtttcatc attggagtat taagcgcttc tgccagatcg ctccagtact
     2401 ctgcggatgt tcctgtaatt tctaaattca taagcccaac cttacgttcc tgataaattg
     2461 aattactttt tgtgaatctt tgattccggg agaggactcg actccgcttg caacgtctac
     2521 gccgtacggc tttacggttc gaatcgcatt tgagacgtta gacgaattaa gtcccccggc
     2581 caaaagaaac tttctttcaa tccgtgaaat gaagttccag ttgaaagttt ctccggttcc
     2641 cccgcc
//
LOCUS       IPANFFGO_8              3020 bp    DNA     linear       08-DEC-2021
DEFINITION  Genus species strain strain.
ACCESSION   
VERSION
KEYWORDS    .
SOURCE      Genus species
  ORGANISM  Genus species
            Unclassified.
COMMENT     Annotated using prokka 1.14.6 from
            https://github.com/tseemann/prokka.
FEATURES             Location/Qualifiers
     source          1..3020
                     /organism="Genus species"
                     /mol_type="genomic DNA"
                     /strain="strain"
     gene            complement(167..1081)
                     /gene="fdtB"
                     /locus_tag="IPANFFGO_00013"
     CDS             complement(167..1081)
                     /gene="fdtB"
                     /locus_tag="IPANFFGO_00013"
                     /EC_number="2.6.1.90"
                     /inference="ab initio prediction:Prodigal:002006"
                     /inference="similar to AA sequence:UniProtKB:Q6T1W6"
                     /codon_start=1
                     /transl_table=11
                     /product="dTDP-3-amino-3,6-dideoxy-alpha-D-galactopyranose
                     transaminase"
                     /protein_id="X:IPANFFGO_00013"
                     /translation="MIEYENLRLANTRFFEEYKTRLSETIQSGWYILGKEVSSFENQF
                     AQYNGNQYCIGVGNGLDALILALKALNIEKDSEIIVPSNTYIASILAILHAGLRPILV
                     EPDIRTYNIDPERIEEKINSRTKGILIVHLYGKPCEMDSILKIKEENNLFLVEDCAQS
                     HGALYKGKKTGTFGEINGFSFYPTKNLGAIGDAGAVVTDNDLYHDEVKKLRNYGSSIK
                     YKNDLLGYNSRLDELQAIILNIKLKYLDAMNEHKRNLAKIYLENLKDDFIKPVIDEGT
                     YDVYHIFNVRHTRRDGLRDYLTKKRRKD"
     gene            complement(1078..1509)
                     /gene="fdtA"
                     /locus_tag="IPANFFGO_00014"
     CDS             complement(1078..1509)
                     /gene="fdtA"
                     /locus_tag="IPANFFGO_00014"
                     /EC_number="5.3.2.3"
                     /inference="ab initio prediction:Prodigal:002006"
                     /inference="similar to AA sequence:UniProtKB:Q6T1W8"
                     /codon_start=1
                     /transl_table=11
                     /product="TDP-4-oxo-6-deoxy-alpha-D-glucose-3,
                     4-oxoisomerase"
                     /protein_id="X:IPANFFGO_00014"
                     /translation="MDEIIVKNSSYINLKKVRDDRDGNLIILESMRDVPFEIKRVYYI
                     NNLENSVSVRGQHAHKEIEQVIFCINGSFTLKLDDGRTRQEILMNKDNVGVLLGRMLW
                     HTMENFSSGCVLLVAASDYYREDDYIRNYSDFIRLAEKNSI"
     gene            complement(2148..2381)
                     /locus_tag="IPANFFGO_00015"
     CDS             complement(2148..2381)
                     /locus_tag="IPANFFGO_00015"
                     /inference="ab initio prediction:Prodigal:002006"
                     /codon_start=1
                     /transl_table=11
                     /product="hypothetical protein"
                     /protein_id="X:IPANFFGO_00015"
                     /translation="MNYKVLKVIYDVYVEQLIDVVSRFNLKLRSLNIWEMCIMMEKEN
                     FYSYSTLNGVFWNVLLCSLVILKKILRSSQSFL"
     gene            complement(2378..2893)
                     /locus_tag="IPANFFGO_00016"
     CDS             complement(2378..2893)
                     /locus_tag="IPANFFGO_00016"
                     /inference="ab initio prediction:Prodigal:002006"
                     /codon_start=1
                     /transl_table=11
                     /product="hypothetical protein"
                     /protein_id="X:IPANFFGO_00016"
                     /translation="MPTYILKENPNIDHVTYLDSDIYFFSDVSPIYDEIGEHSIMIIP
                     HRFPDRLKHLEANGIYNVQMVYFKRDEIGIKCLSRWREQCLEWCYNRVEDGRLGDQKY
                     LDVWPQTYKNICVLKNEQAGVALWNAEKYKIRLKDEKILINESPLIFYHFHMFKFYEG
                     TSMGLEFPIIN"
ORIGIN      
        1 atgatctcga caactttata aatatcgttt tcagtgtgaa aagttgagat tggaagactg
       61 agcgtagtac gatgaacctg ctcggagata gcaaactcgc cttctacgta tggaaatacg
      121 tccttcattg caacttgttt attgaggcgg aatcggataa tgaatttcag tctttacgcc
      181 gttttttagt aagatagtct cgcagcccgt cacgtcttgt atggcgaaca ttaaagatat
      241 gatatacgtc gtaagttcct tcgtcaatta ccggttttat aaaatcgtct tttagatttt
      301 ccagataaat cttggctaaa tttcttttat gttcgttcat tgcatccaaa tatttcaact
      361 tgatatttaa gattatagcc tgcaattcat ctaaacgaga attatatccg agtaaatcat
      421 tcttgtactt gattgaagaa ccgtaatttc ttagtttctt aacttcgtcg tgatatagat
      481 cgttatccgt cacgacagct cccgcatctc caatagcccc caagttttta gtgggataaa
      541 aactgaaccc gttaatttct ccaaacgttc ccgttttctt ccccttatac aaagcgccgt
      601 gagattgtgc acaatcctct actaaaaaca gattattttc ttccttaatc ttcaaaatag
      661 agtccatctc gcaaggttta ccatacaaat gtacaatcag aattcctttc gttctggaat
      721 taattttttc ctctattctt tcgggatcga tattataggt tctaatatcc ggttcaacta
      781 agataggtct caaacctgca tgcaaaattg ctaaaataga tgctatataa gtattcgaag
      841 gaactataat ttcggagtct ttttctatgt ttaacgcttt caaggcgagt ataagtgcat
      901 ccaaaccatt ccctactccg atacaatact ggtttccatt gtattgggcg aattgatttt
      961 caaaactaga aacttccttc cctaatatat accacccgct ttggatggtt tcagaaagcc
     1021 gcgttttata ctcttcaaag aaccgtgtat tcgctaaacg cagattttcg tattcgatca
     1081 tatcgaattt ttctccgcca aacggataaa atcagaataa tttcttatgt agtcgtcttc
     1141 tctataataa tcggaagcag caacaagaag aacacaacca gaagaaaaat tttccatagt
     1201 atgccaaagc atccttccca aaagcacccc aacattatcc ttattcatca atatttcctg
     1261 ccttgtcctc ccatcatcca attttaatgt aaaacttccg ttaatgcaaa agatcacctg
     1321 ttcaatttct ttatgagcgt gttgtcctct aacactcaca gaattttcta aattgttaat
     1381 ataataaact cgttttattt cgaaaggcac atctctcatg ctctctaata tgatcaaatt
     1441 tccgtctcta tcgtctctga ctttttttag atttatataa cttgaatttt taactataat
     1501 ttcatccata aaaatcatcc aaacacacac taccgcaatg ataccttttt aaatttcaca
     1561 ccaactgaat tgatgaaccg catacgatga tctataccaa aataaggtct aattcaatgt
     1621 aatacgagca tttaattcta aggcacatag acacaaacct caaaatctta aaagatatac
     1681 aaactactat ataactgtaa cattatacga aaccgctcca gaacatttat atcatggcaa
     1741 cttcaatatt acgttagaaa ttatctcaag aatatcttca aatgaccgaa atcaacattt
     1801 taagtgaaga ttaggcatcc caaaaccttt tgaaaatcgt tttaatcatt cgacaaattc
     1861 gcaacacacg ttgaaactct gtagatacgt tcctttgcgg aatttacaag ctttcaaaca
     1921 gatttttttt gttcaatttt tatagaagtc ccaaattttt actcagaact gtataaaaga
     1981 gtacttaata ttttacacta aaacagggct ttggaactta aatttacggt tttatatctt
     2041 atagagatca gtaagacaaa ctccaagtaa ttcttgaagt agctctacaa gtttattgat
     2101 tacaattgat ttttaaaatt taaaataggt ttcgaatcat ttcttactta aagaaaactt
     2161 tgactgctcc ttaggatctt ttttaaaatc accaaactac aaagcagaac attccaaaaa
     2221 actccattca aagtggagta agaataaaaa ttctctttct ccatcatgat acacatttcc
     2281 caaatattca aacttcttaa tttcagatta aaacgggaaa ccacatcgat caattgttcc
     2341 acataaacat cataaataac ctttaacacc ttgtaattca atttataatc ggaaattcca
     2401 gtcccataga tgttccctcg tagaatttaa acatatgaaa atgataaaat atgagagggc
     2461 tttcattgat caaaattttt tcgtctttca atcgaatctt atatttttca gcgttccaaa
     2521 gcgcaacacc ggcttgttca ttttttaata cacatatgtt tttataagtt tgcggccata
     2581 cgtccaaata tttttgatct cccaaacgac cgtcttctac tcggttataa caccactcca
     2641 aacactgctc tctccaacgg ctgagacatt ttattcctat ctcgtcccgt ttaaaatata
     2701 ccatttgcac attgtaaatt ccgttagctt cgagatgttt aagacgatcc ggaaagcgat
     2761 gtggtatgat cattatggaa tgctctccga tttcatcgta aatcggactc acgtcggaaa
     2821 aaaaatatat gtcggaatcc aaataagtaa cgtgatctat atttggattt tcttttaaaa
     2881 tataagtagg caaaaccgga gaaagagtcc agcaatattc ctgccaagtc cgattccctt
     2941 ttgcaacgag aacgtcctcg gactcaatat cgcctaatga aagtattgtg acatgatcaa
     3001 atgaattctc cttaaaaaaa
//
LOCUS       IPANFFGO_9              2773 bp    DNA     linear       08-DEC-2021
DEFINITION  Genus species strain strain.
ACCESSION   
VERSION
KEYWORDS    .
SOURCE      Genus species
  ORGANISM  Genus species
            Unclassified.
COMMENT     Annotated using prokka 1.14.6 from
            https://github.com/tseemann/prokka.
FEATURES             Location/Qualifiers
     source          1..2773
                     /organism="Genus species"
                     /mol_type="genomic DNA"
                     /strain="strain"
     gene            complement(41..817)
                     /gene="gerN"
                     /locus_tag="IPANFFGO_00017"
     CDS             complement(41..817)
                     /gene="gerN"
                     /locus_tag="IPANFFGO_00017"
                     /inference="ab initio prediction:Prodigal:002006"
                     /inference="similar to AA sequence:UniProtKB:Q9KI10"
                     /codon_start=1
                     /transl_table=11
                     /product="Na(+)/H(+)-K(+) antiporter GerN"
                     /protein_id="X:IPANFFGO_00017"
                     /db_xref="COG:COG0475"
                     /translation="MAPEGVDFIAFCLFMGIGMSITAFPVLARIILEKGLTKTTLGSL
                     ALTAAAADDVTAWCILAIVVTIVNAGSFSSGILMIVMSLTYMLVMWKGILPLMKRAGN
                     LYTTKESMTKTITAFFFLFIFFSAWITEAIGIHALFGAFLAGVVMPDKKELRDNLVEK
                     IEDFSLTVLLPLFFAFTGLRTKFGLLSSSGLWPVFFLILFVAVLGKLGGSSIASRMSG
                     KNWKDSFSIGILMNTRGLMELIVLNIGYDLGVLSEEIFFV"
     gene            complement(850..1419)
                     /locus_tag="IPANFFGO_00018"
     CDS             complement(850..1419)
                     /locus_tag="IPANFFGO_00018"
                     /inference="ab initio prediction:Prodigal:002006"
                     /codon_start=1
                     /transl_table=11
                     /product="hypothetical protein"
                     /protein_id="X:IPANFFGO_00018"
                     /translation="MKKISLFYIFLIFLFVLSLGFILQTGRNLEPEKKNFHSSQISPE
                     KNTNAKNYPVKTVPLRPDFLDVEAMGKIFSGHLRQPISRLLLQLIIIMLSARFFGKLA
                     TLLGQPSVIGEILAGILLGPSLLGLIFPEGFQLLFPKESLSTLQILSQLGLLLFMFVI
                     GMELDLKILKNQAESAVIISHSSIMFRFF"
     gene            complement(1500..2108)
                     /locus_tag="IPANFFGO_00019"
     CDS             complement(1500..2108)
                     /locus_tag="IPANFFGO_00019"
                     /inference="ab initio prediction:Prodigal:002006"
                     /codon_start=1
                     /transl_table=11
                     /product="hypothetical protein"
                     /protein_id="X:IPANFFGO_00019"
                     /translation="MSVESGYLKADQSSFFWDKTRYPYIRWQKDQNLKSALEYSVHWY
                     FAKLWNDIGPEKGKPLLEKIGTFQVPFTRNSFWLDGSYTISPSEFADFLIRLQETSPP
                     FRKKTIQTVFDLFKRIPGTLSNASGSHDLAGDWNGVEDYRSDSAFYYTQDETDSWFWV
                     SFQKTNVRWFLLTRVRVLGQPTSPLEAATLASQILREESIVP"
     gene            complement(2346..2732)
                     /locus_tag="IPANFFGO_00020"
     CDS             complement(2346..2732)
                     /locus_tag="IPANFFGO_00020"
                     /inference="ab initio prediction:Prodigal:002006"
                     /codon_start=1
                     /transl_table=11
                     /product="hypothetical protein"
                     /protein_id="X:IPANFFGO_00020"
                     /translation="MIVFGLKLEAVKYASLFYLGLFTRLSSLLIGKFYEIPVVFRNLF
                     SENKTLVSVSRDYIRTHREKVLKRLAANLFGMNDSSSLYQANEEELVEIIRPKMQKPW
                     KKAGRIYFFFVYIPVVFILIGISLWT"
ORIGIN      
        1 accggtcata atcgttgtgg cgagagccat acaaaaacca tcatacgaaa aaaatttctt
       61 cggataaaac tcctaagtcg taaccgatgt tcaaaacgat caattccatc agaccgcggg
      121 tattcataag aataccgatt gaaaaggaat ccttccaatt tttaccggac atacgggatg
      181 cgatcgaact tccgcctaac tttcctaaga cggctacaaa aaggattagg aaaaagaccg
      241 gccaaagacc tgagcttgac agaagaccga attttgtcct aagtccagta aatgcgaaaa
      301 aaagaggaag caaaacggta agactgaagt cttcaatttt ctccaccaga ttgtctctaa
      361 gttccttttt atctggcatc acgactccgg ctagaaatgc gccgaagagt gcatgaattc
      421 cgatcgcttc cgtgatccag gccgagaaga agatgaataa aaagaagaac gcggtgatcg
      481 tttttgtcat cgattcttta gtagtgtata agtttccggc tcttttcatc agaggaagga
      541 ttcctttcca cattaccaac atatacgtta gagacatgac gatcatgaga attcccgagg
      601 aaaaggaacc ggcgtttacg atcgtgacga cgatcgccag gatacaccaa gcggtcacgt
      661 cgtcggccgc ggccgcggtg agtgcaagac ttcctaacgt agttttggtt aaaccttttt
      721 ccagaatgat tctcgcaagt accggaaagg ctgtaatact catgccgatt cccataaaaa
      781 gacagaatgc gatgaaatcg actccttccg gcgccaaggg aacgtagatg aaataggcaa
      841 gacctgctcc taaaagaaac ggaacataat gctcgaatga gagatgatta ctgcggactc
      901 ggcttggttt tttagaattt taagatccaa ttccatgccg attacaaaca taaaaagaag
      961 aagcccgagt tgacttaaga tttgaagagt ggataaggat tctttaggaa ataaaagttg
     1021 aaatccttcg ggaaatatca ggccgagtaa agaggggcca agaaggattc cggctagaat
     1081 ttctcctatc acggaaggtt gccctaaaag tgttgcgagt ttaccgaaga accgggcgga
     1141 aagcatgatt atgatcaatt gaagaagaag tcttgaaatc ggctgtctca gatgaccgga
     1201 aaaaattttg cccattgctt ctacgtctag aaaatccggt cttaaaggaa cggtctttac
     1261 gggataattt tttgcatttg tgtttttttc cggcgagatt tgggaagagt gaaagttctt
     1321 cttttccggt tccaggtttc gtccggtctg aagaataaag cccagagaca agacgaatag
     1381 gaaaattaga aaaatataaa atagcgatat ttttttcatc tgtttggagg cattttaaga
     1441 acgaattccg gtttcgtcat tcagatttta ggaatctctc gatctttcag ggatatcgat
     1501 taaggaacga tggattcttc ccggaggatt tgggatgcaa gtgtcgccgc ttccaaggga
     1561 ctcgtcggtt gtcctagaac tcggactctc gtaagaagaa accagcgaac gttcgttttt
     1621 tggaaagaaa cccaaaacca ggaatcggtt tcgtcttggg tataataaaa cgcagaatct
     1681 gatctataat cttccactcc gttccaatct cccgcaagat cgtgactccc gcttgcgttc
     1741 gaaagagtgc cgggtattct tttgaaaaga tcgaaaacgg tttgaatcgt ctttttacga
     1801 aaaggtggag aagtttcctg aagtcggatt aaaaagtcgg cgaattccga aggtgagatc
     1861 gtataagagc cgtccaacca aaatgaattt cgagtgaacg gaacctgaaa cgttccgatt
     1921 ttctccagaa gcggttttcc tttttccggt ccgatgtcgt tccaaagttt tgcgaaatac
     1981 cagtgtaccg aatattccaa agcggatttg agattctgat ctttctgcca acgaatgtag
     2041 ggatatcttg tcttatccca gaaaaaagaa gactgatctg ctttaagata accgctttcc
     2101 acggacacaa gcgctaaaac ggaatgaaat agggaagagg ggggcgtttt ataagaacat
     2161 tcgttttttg aaagtaaatt ttgtcgttcg ccgtttgatt gattaagatt gcgcagagaa
     2221 atttaccttt tccgtttaaa ctcttttcgg aaaaaagatt ttgaggaaga ggtattctta
     2281 caggaacaaa gccaaagagc gtagaggatg gatatgacga tacttttcac ttgaaatcga
     2341 gtgaatcaag tccaaagaga gatgccgatt aaaatgaata cgaccgggat ataaacaaaa
     2401 aagaaataga ttcttcctgc ttttttccaa ggtttttgca ttttgggacg gataatttcc
     2461 acgagctctt cttcgttggc ttgataaagg gaagaggagt cattcatccc gaacaaatta
     2521 gcggcgagac gtttgagcac cttttctctg tgagtccgga tgtagtcccg actcacagag
     2581 actaacgttt tattttcgga aaaaagattt cgaaatacga ccggaatttc gtaaaacttt
     2641 ccgattaaaa gactggaaag tcgagtgaaa agccccagat aaaaaagaga agcgtatttt
     2701 acggcttcca acttcaggcc gaatacgatc acgaaacaaa ttacataggc tccgtaacct
     2761 acgataaaac cgg
//
LOCUS       IPANFFGO_10             2687 bp    DNA     linear       08-DEC-2021
DEFINITION  Genus species strain strain.
ACCESSION   
VERSION
KEYWORDS    .
SOURCE      Genus species
  ORGANISM  Genus species
            Unclassified.
COMMENT     Annotated using prokka 1.14.6 from
            https://github.com/tseemann/prokka.
FEATURES             Location/Qualifiers
     source          1..2687
                     /organism="Genus species"
                     /mol_type="genomic DNA"
                     /strain="strain"
     gene            338..559
                     /locus_tag="IPANFFGO_00021"
     CDS             338..559
                     /locus_tag="IPANFFGO_00021"
                     /inference="ab initio prediction:Prodigal:002006"
                     /codon_start=1
                     /transl_table=11
                     /product="hypothetical protein"
                     /protein_id="X:IPANFFGO_00021"
                     /translation="MIFEFVKETIIGKFVGLGGTAIPNSLISSRNELSCSKIRSNHFS
                     LEKPFFPSTSPAERIASSHDEKTPSQTKN"
     gene            complement(605..1696)
                     /gene="desV"
                     /locus_tag="IPANFFGO_00022"
     CDS             complement(605..1696)
                     /gene="desV"
                     /locus_tag="IPANFFGO_00022"
                     /EC_number="2.6.1.106"
                     /inference="ab initio prediction:Prodigal:002006"
                     /inference="similar to AA sequence:UniProtKB:Q9ZGH4"
                     /codon_start=1
                     /transl_table=11
                     /product="dTDP-3-amino-3,4,6-trideoxy-alpha-D-glucose
                     transaminase"
                     /protein_id="X:IPANFFGO_00022"
                     /translation="MILCANPLAQNDSYKDEIQKAISSVLVSNRYILGPEVETLEEEF
                     ASFIGVKHSIGVANGTDAIEIALRSLGIGPGDEVVTVSHTAVATVAAIEAAGATPVLV
                     DVDPNFFTLDPSQLDEVFTVHTKAVIAVHLYGQSADLDRIQTFCQEKGIYLIEDVSQA
                     HGSTWKGKKLGSIGHVGCFSCYPTKNLGAVGDAGLITTNDSHLASKMRMLREYGWKDR
                     YISEFAGRNSRLDELQAAILRVKLRNLDSDNGKRRTIAAKYDQGLQAKAFKIPAKNPN
                     SEHVYHLYVIQIDKREELILRLKSEKIFPGVHYPIPIHLQPAYLGKIKTASSMKVTED
                     LSRTVLSLPMYPELPSDDVQKVISSVSLK"
     gene            complement(1693..2586)
                     /locus_tag="IPANFFGO_00023"
     CDS             complement(1693..2586)
                     /locus_tag="IPANFFGO_00023"
                     /inference="ab initio prediction:Prodigal:002006"
                     /codon_start=1
                     /transl_table=11
                     /product="hypothetical protein"
                     /protein_id="X:IPANFFGO_00023"
                     /translation="MLKNFAQRRINHLGIEPSRNVAAIANQNGVKTISEFFDADVAKK
                     IVDQHGQADAFFAANVMCHIPDIKSVVKGIATLLKPTGVVMFEDPYLGDVVEKTSYDQ
                     IYDEHVFLFSGLSIQYLFNLYGLELIDLLPQKTHGGSMRYVLAHKGAYPVSETVHTII
                     EKETRQGLDKLETFIKFRENVEKSKSDLVSLLKEIKSQGKRVVGYAATSKSTTIFNYC
                     GIGPDLIDFISDITPIKQGKFSPGVHIPVKAYSEFKSVYPDYAFLLAWNHSEEIMANE
                     QEFMKSGGKWITHVPFVRVIK"
ORIGIN      
        1 ctttttttca taagaaattt gattcgaaaa aaattcatcg ttatctccag catataagtc
       61 atctaccaga atatacttag gttttacttg atcgataatt tcaataagat attcattcgt
      121 aggaaaatat tgaattacac tgttcgtata aagcaaatca cagaaaggaa ttttcttaaa
      181 atcggtataa aattgtacct ttctagaatg attgaatctt ttagatctgg aaacaatacc
      241 aggaatttct aaaattgaat actttttaat cttactcgga aattcaatag aatccaaata
      301 atcataaatc caacctgaag aacctccgaa atcgacaatg attttcgaat ttgtcaaaga
      361 aactatcatc ggtaaatttg taggtctagg cggaacggca attccaaatt ctttgatctc
      421 cagtcgaaac gaacttagct gttctaaaat tcgctcaaac catttttcgt tagaaaaacc
      481 tttttttccg tcaacgtctc ccgcagaacg aatcgcctct tcccacgacg aaaagacgcc
      541 atcccaaact aaaaactgat ttgaaatttg agtctctttt ttcttcataa aagaattctt
      601 aaattcattt taatgaaacg gaagaaataa ccttctgcac atcatccgaa ggtaattcag
      661 gatacatagg aagtgaaagt acggttcttg ataaatcctc tgttactttc atcgaagaag
      721 ccgttttaat ttttcccaaa tatgccggtt gcaaatgaat cggaatcggg taatgtacac
      781 ccggaaaaat tttttccgat ttaagacgaa ggatcaattc ttctctttta tcaatctgaa
      841 taacataaag atgatataca tgttccgagt taggattttt tgcaggaatc ttaaacgctt
      901 tcgcttgcaa accttggtcg tatttagccg ctatggttct acgttttcca ttatcggaat
      961 ccagattacg aagtttcacc ctcaaaatag ccgcttgcaa ttcgtctaat cttgaatttc
     1021 gacccgcaaa ctcgctgata taccgatcct tccatccgta ttctctaagc attctcatct
     1081 tagatgcaag atgagaatca tttgtagtaa tcaaaccagc gtctcccacc gctcccaaat
     1141 ttttcgtagg ataacagcta aaacaaccaa cgtgaccgat acttcccagc ttttttcctt
     1201 tccaagtgga accgtgagct tgggaaacat cctcgattaa ataaatccct ttttcttggc
     1261 agaaggtttg gattctatcc aaatcagcag attgaccata aagatgaact gcaattacag
     1321 cctttgtatg gaccgtaaat acctcatcca gctgagatgg atctaatgtg aaaaaattag
     1381 gatcaacatc aactaaaaca ggagtggcac ctgcagcttc aatcgcggca accgttgcca
     1441 cggcagtgtg agaaaccgta acaacttcat cgccgggccc aattcctaag gatcgaagcg
     1501 caatctcaat tgcatccgtt ccattcgcaa ccccaatgga atgttttacg ccgataaagg
     1561 aagcaaattc ttcctccaag gtctcaactt cagggcctaa aatataacgg ttacttacga
     1621 gaacggatga aatcgctttt tgaatttcat ccttataaga atcattttgt gctaatggat
     1681 ttgcacaaag aatcatttga taactcttac aaaagggacg tgcgtaatcc acttaccacc
     1741 agatttcata aactcttgtt cattggccat aatttcctct gagtgattcc aagccaaaag
     1801 aaaagcatag tctggataaa ccgatttaaa ctccgagtat gcttttaccg gaatatgaac
     1861 tccaggagaa aatttaccct gtttgatcgg tgttatatca gagataaaat cgatcagatc
     1921 cggtccaata ccgcaataat tgaatatagt tgtacttttt gaagtcgcag catagcctac
     1981 aactcgtttg ccttgtgact taatttcctt cagaagcgaa actagatccg atttggattt
     2041 ttcaacattc tctctaaact taataaatgt ttccagtttg tcaagtcctt gtctcgtttc
     2101 cttttcgatg attgtatgga ccgtttcgct caccggatat gcgcctttat gcgccaaaac
     2161 gtaacgcata gatcctccgt gtgttttttg aggcagcaaa tcgattagtt ctaaaccgta
     2221 aagattaaat aaatattgaa tagaaagccc cgagaataaa aatacatgct catcgtaaat
     2281 ctgatcgtaa gaagtttttt caacaacatc ccccaaatac ggatcttcga acattacgac
     2341 tccggtaggt tttaaaagag ttgcgattcc ctttaccaca ctcttgatat ccggaatgtg
     2401 gcacattaca tttgcggcaa agaacgcatc cgcctgaccg tgttgatcta caattttttt
     2461 tgcaacatct gcatcaaaga attctgatat ggtttttaca ccattttgat ttgcaatcgc
     2521 ggccacgttt cgagaaggtt caatccctaa gtgattgata cgtctctgtg caaagttctt
     2581 aagcatgatg ccatcattac aaccaagctc gactacaaac ggattttcct tagaaagaaa
     2641 cttcgatccg aggattaagt ctgcgaattc tttaaaatgt tttttcc
//
LOCUS       IPANFFGO_11             1857 bp    DNA     linear       08-DEC-2021
DEFINITION  Genus species strain strain.
ACCESSION   
VERSION
KEYWORDS    .
SOURCE      Genus species
  ORGANISM  Genus species
            Unclassified.
COMMENT     Annotated using prokka 1.14.6 from
            https://github.com/tseemann/prokka.
FEATURES             Location/Qualifiers
     source          1..1857
                     /organism="Genus species"
                     /mol_type="genomic DNA"
                     /strain="strain"
     gene            625..1176
                     /locus_tag="IPANFFGO_00024"
     CDS             625..1176
                     /locus_tag="IPANFFGO_00024"
                     /inference="ab initio prediction:Prodigal:002006"
                     /codon_start=1
                     /transl_table=11
                     /product="hypothetical protein"
                     /protein_id="X:IPANFFGO_00024"
                     /translation="MSLLESEKIPLGSLLPEFRLEDPDGKMYSSDQLFGSTGLLLVVT
                     CNHCPYAQAIWPRLIRFAVEIRSLGVRTVAINPNIHPDYPDDSPQMMLSKIKEWGVPF
                     PYLVDKTQEVAKKLSSMCTPDIYLYDEEKKLYYHGRMDDNWKNEKQVSRKELEYAVHQ
                     LVKGNPAPINQMPSIGCSIKWKE"
ORIGIN      
        1 aaaaaaagag agcggcttta ggcaattaat tttgaaaccg aacccagcaa aatgaattcg
       61 aaaaaagttt ggaaacttct ttacttgtaa tgaattgtaa aataaagtat ttatagtatt
      121 cctattaaac agccctttga aagtgggatc gccaaaaaat actaaaaagg attgtgattt
      181 gtttccaacg gaattggaga atacggttat tgctttttgt catcttttgt gaggtgactg
      241 ttatgtatgt tttacgaaaa ttacaataga atcctaacca cattctatct aatatatatg
      301 tcttctgttt aaaactttga tgagcgggcc tttccgaagt ctatttctta tagaaaagag
      361 gagattgaat accgagaggg cggttttggg aaactaagaa tattcgaaag aatttgaatg
      421 gctttcgata aaaacttaca gcgcgtccca aaacctgcgg agatgatcct tagaaagcga
      481 gatactttag ttttctgctt tattagaaag atcgagttgg taactcaagc gtctcgcttc
      541 tattggcgct cgacgggtcc ttattgtttt ttatgaaaaa ataatatcgt gaaataaaat
      601 ggatttcact ttaagataaa agtaatgtct cttcttgaat ctgaaaaaat acccttagga
      661 agtttactcc ctgaatttcg tttggaagat ccggatggga aaatgtattc ttccgatcaa
      721 ctatttggtt cgacgggatt gttgttggtc gtgacctgta atcattgtcc ttatgcccaa
      781 gcgatttggc cgaggctgat tcgttttgcc gtagaaatcc gatctcttgg ggtcaggacg
      841 gtcgcaatca atccgaatat ccacccggat tatcctgacg attctcctca aatgatgctt
      901 tcgaaaataa aggaatgggg ggttcccttt ccttatttgg ttgataagac ccaggaggtc
      961 gcaaaaaaat taagttcgat gtgcacgccg gatatttatc tttatgatga ggaaaaaaag
     1021 ctttattatc atggaagaat ggatgataac tggaagaacg aaaagcaggt ttctagaaag
     1081 gaactggaat acgcggttca tcaacttgta aaaggaaatc ccgctcctat caatcaaatg
     1141 ccttcgatag gatgttccat caaatggaag gaataaactc ttgcccgcaa taacgcctga
     1201 ccatacttca atttccgcag aatcttttca aaatgcggat tttgtcaata gacattatcg
     1261 tgagatcgaa acgaaagctc tggatcattt tagagaagag tttagaaaaa acgaaagttc
     1321 tttggaaaaa gtatctaccg ttactctgac tactttcctg agaaagagcg gcggtctgta
     1381 tcaggattgg agaatattaa aaaagaatct aacagataaa tacgaggaac ttcagagaag
     1441 tcggaattcg gaatacgagc tggtataccg tagtctagtc gcaaataaag atcataagaa
     1501 gtcggccact ttaattgagg atatctttca atcggcggtt gatggcgttt tgaataccgt
     1561 atatacttta tttgatttgg acaagaaatc ggaatttcag ccttcacaga aaccgataga
     1621 cactcgcgat tcaattgcaa aggacgacga acttaaaaga tactatcgag agatgattca
     1681 gaaaaaactg aaggaaagag atcgaagttt ttctcttttt caggatttgc taaagggatc
     1741 ggctttgaat tggaaccgga cttatcggag gaaatttcat cagagccttg catcgaccac
     1801 ggaacgactg gagtcgtcta aggcgaataa ggcggaaatt ttaagcaata aaaagat
//
LOCUS       IPANFFGO_12             1750 bp    DNA     linear       08-DEC-2021
DEFINITION  Genus species strain strain.
ACCESSION   
VERSION
KEYWORDS    .
SOURCE      Genus species
  ORGANISM  Genus species
            Unclassified.
COMMENT     Annotated using prokka 1.14.6 from
            https://github.com/tseemann/prokka.
FEATURES             Location/Qualifiers
     source          1..1750
                     /organism="Genus species"
                     /mol_type="genomic DNA"
                     /strain="strain"
     gene            complement(102..686)
                     /gene="tesA"
                     /locus_tag="IPANFFGO_00025"
     CDS             complement(102..686)
                     /gene="tesA"
                     /locus_tag="IPANFFGO_00025"
                     /EC_number="3.1.1.1"
                     /inference="ab initio prediction:Prodigal:002006"
                     /inference="similar to AA sequence:UniProtKB:Q9HZY8"
                     /codon_start=1
                     /transl_table=11
                     /product="Esterase TesA"
                     /protein_id="X:IPANFFGO_00025"
                     /db_xref="COG:COG2755"
                     /translation="MFLFRILIFISSCSLFTSIHAESNVPKIRILFFGDSLTAGLGLG
                     SPEEAFPALVEKELFKSGISTQAINAGMSGDTTSGGLARLDWAMSSGFDLFVLELGAN
                     DSMRGISPDQTEKNLKEIIIRVKKKNPKVKILLVGMKTFPNLGKEYRKKFEAVFPKIA
                     KEEHLPLVPFFLSGVAGVQKTQSEGRNSSDCGRT"
     gene            complement(1445..1657)
                     /locus_tag="IPANFFGO_00026"
     CDS             complement(1445..1657)
                     /locus_tag="IPANFFGO_00026"
                     /inference="ab initio prediction:Prodigal:002006"
                     /codon_start=1
                     /transl_table=11
                     /product="hypothetical protein"
                     /protein_id="X:IPANFFGO_00026"
                     /translation="MTTPLNPILSLKIPVRILEERVAGKSGSNLGYTICALITTSAPC
                     CMDSWNGMSSILSSSSKVLSILGRPK"
ORIGIN      
        1 ccatcatttc cggtaaaagt ccagtgtaaa cacacttttt ggagaatcat tctttcttca
       61 aaattttttg aatgaaggga aaaagatttt tagcgagaat cctatgtcct tccgcagtcg
      121 gatgaattcc gtccttctga ttgagttttt tgtactcccg ctactccgct tagaaaaaaa
      181 ggaacgagtg gaagatgttc ttccttcgcg atcttaggaa aaacagcttc gaattttttt
      241 cgatactctt tcccgagatt cggaaatgtt ttcataccaa caagaaggat cttcactttc
      301 ggatttttct tttttactct aataatgatc tctttcaaat ttttttcggt ttgatccgga
      361 gaaatccctc tcatagaatc gttcgctcca agttctaaaa cgaacagatc aaaaccagat
      421 gacatcgccc aatccaaacg agcaagacct cctgaagtcg tgtcaccgct cataccagcg
      481 ttgatcgctt gagtagaaat tccgctcttg aaaagttctt tttccacaag agccggaaac
      541 gcctcctccg gagaaccaag ccccaatcca gccgtaagac tgtctccgaa aaacaggatt
      601 cgaatcttag gaacattcga ctctgcgtgg atcgaagtaa acaaagaaca actggaaata
      661 aaaattaaga tcctaaaaag aaacataaca atcgtttgct cccggaattt gtttttacag
      721 aattcaaggt tttcctattc tgtcaaacta tgatccgacg ttttctaatt gtgttcttgc
      781 tccttatgag ttttctaacc gtgctctact acgtcagttt ctaccaacaa gaactacaag
      841 ccgaaggttt agataaatat ctagaatcac aagcaaaaga gattgtagat aagatgagtc
      901 ctgaagaatt aacgggtcaa gtaatccatg tcgcaattcc cggtaaaacc ttggacgaaa
      961 ccgctgcaaa ggaaatagaa gagatccttc caggaggaat cattcttttc ggaacaaatc
     1021 ttggcaccaa agaagaaatt ttaaaactca atctcgaact acaaaagaag agtatggaat
     1081 cttccaaact acctcttttg atttcaatcg atcaagaagg aggaagagtt ctccgagtta
     1141 aagacggagt cactcaattt ccgggagcaa tggcgctcgg ccaaaccaaa aacgctgact
     1201 atgcgtataa agtaggcttt gtaacttctt atcaacttcg aaaactcgga ttcaattttg
     1261 tttttgctcc cgatttggat atcaataaca atccggataa tccggtcatc aacactcgtt
     1321 cgatgggaag tactcccgaa acggtttcca tttccggaat cggatacgaa aagggagcaa
     1381 gaatcggagg agctattcct acgatcaaac actttcccgg acacggggac acaaacgtag
     1441 acagtcattt aggccttccc aaaatcgaca aaactttgga agaactggaa agaatggaac
     1501 tcattccatt ccaggaatcc atacaacaag gtgccgaagt cgtgatgagc gcgcatatcg
     1561 tatatcctaa attggatccg gattttcccg cgaccctttc ctccaaaatt ctcaccggaa
     1621 tcttaagaga taaaatggga ttcaaaggtg tcgtcatcac ggatgcgatg gagatgaacg
     1681 cgatcgatgt acactacaaa gaccgagacc caggagtact tgcaatactg gctggagcgg
     1741 atatccttct
//
LOCUS       IPANFFGO_13             2242 bp    DNA     linear       08-DEC-2021
DEFINITION  Genus species strain strain.
ACCESSION   
VERSION
KEYWORDS    .
SOURCE      Genus species
  ORGANISM  Genus species
            Unclassified.
COMMENT     Annotated using prokka 1.14.6 from
            https://github.com/tseemann/prokka.
FEATURES             Location/Qualifiers
     source          1..2242
                     /organism="Genus species"
                     /mol_type="genomic DNA"
                     /strain="strain"
     gene            1019..1321
                     /locus_tag="IPANFFGO_00027"
     CDS             1019..1321
                     /locus_tag="IPANFFGO_00027"
                     /inference="ab initio prediction:Prodigal:002006"
                     /codon_start=1
                     /transl_table=11
                     /product="hypothetical protein"
                     /protein_id="X:IPANFFGO_00027"
                     /translation="MQQLEESTIYPNKNSFRVEFRRNICSVETEEIQEILSQIREVRP
                     DNVILDMTPVVAIPSMVLNRILKFISELKKDQIQISEVKLSEGLQLVFSRLKIDLG"
     gene            1318..1755
                     /locus_tag="IPANFFGO_00028"
     CDS             1318..1755
                     /locus_tag="IPANFFGO_00028"
                     /inference="ab initio prediction:Prodigal:002006"
                     /codon_start=1
                     /transl_table=11
                     /product="hypothetical protein"
                     /protein_id="X:IPANFFGO_00028"
                     /translation="MKFSLSILLSTSILFQAIVFSSGLFGCILVEKAKICECNHGSKM
                     QKHSNEEDKNFSKKVLSENRSVVSKTLPNCHSAKSGEVHICSCKKTENKLSQLSAFYS
                     ILFSQKQGSDIEHHFDFIQIIILEYSNSGILSFFSPLKPPRSS"
ORIGIN      
        1 ttttaatatt ctagttttag aatcccctaa tcccgcaaaa acccaataaa acaaaaaagg
       61 aaggccagaa atcaaataga tcgaaaacca actccggttc caaaacaagg actgaattcc
      121 gaatttcggt aaaaatcgtt tcaaagaagg aatcagggag tgcgacaagg caaagagttt
      181 atatccgtcc agccaataat ggtaaagatt taatattgat tttacgaccg gcgaaaaata
      241 ttccaaccaa ccgacgacta tcgatacgat catcccggcg acaactccca acgcaaaaac
      301 gcgataaacc gggtttgtag cagaaaacgc agaaacatct tccaaccaat tcttacgcgc
      361 aaccaatccg aataaaaata atatccccaa taacagaagt ttaattgggt aagcaggttc
      421 caattcggtg gaatgtaaaa accaaaacca acctttttga taaaagcgaa aatccaaaaa
      481 caaatctgga ttcgcgataa gactcaaggc ccccacaccg aaaaataaaa gtaatagaat
      541 tccgatcgga tgtttccaaa acgtatccgt gaaaatctta tttccccgaa agtagttttc
      601 gactactccg cgaatacacc agaaaatcca aaggcaatcc tgcaattcca gaaatcttcc
      661 tccgggatga tttccaaaaa caacccccga agcggcgaga aaaaaagtcg cagccaatgg
      721 aaataaaacg tccaagaccg caaaacatac aaaaagaaaa acaaaaacga tcctaaattt
      781 ccaaggatag aaagagagta aagggaggat taatagaact ccaaaaacag cccagaaaaa
      841 ggatcggaag ccaagagagg aaaacgccgg aagaaatgga ctccgaatcc gatttttcat
      901 agggatacaa aagcccgaaa ggtgttttta cgaaacgaca aaatcaaatc gaagttgggt
      961 gggatttttt gtttccagaa aaaactattc tccgacaata gtaattgcgt tttattttat
     1021 gcaacaactg gaagaatcca caatctaccc caataaaaat tcctttcgag tcgaatttcg
     1081 caggaatatt tgttccgtag aaaccgagga aattcaagaa attctttctc aaatccggga
     1141 ggtccgtccg gataacgtca ttttagatat gactcccgtg gtggcgattc cctccatggt
     1201 tctcaatcgc attttaaaat ttatttccga attgaaaaaa gatcaaattc aaatttcgga
     1261 agtaaaactg agcgaaggtt tacaactcgt tttttccaga ctcaagatcg acttaggatg
     1321 aaattttccc tttccatcct tttatccact tcgattttat tccaagccat cgttttttcc
     1381 agcggcctat tcggttgtat tctcgtagaa aaggcaaaaa tctgcgaatg caaccacgga
     1441 agcaaaatgc agaaacactc gaacgaagaa gacaaaaact tctccaaaaa ggtcctctca
     1501 gaaaatcgat ccgtcgtttc taaaacactc ccgaattgtc attccgcaaa atcgggagaa
     1561 gttcacattt gttcctgcaa aaaaacggaa aataaacttt ctcaattgag cgcgttttac
     1621 tcaatccttt tttctcaaaa acaagggagc gatatcgagc accacttcga cttcattcaa
     1681 atcattattt tagaatattc taattccgga attctatctt ttttctctcc gctaaaaccc
     1741 cctcgatcct cttaacgcgc gcagatacga gctttcagga gtttgcggag ccgatccgcg
     1801 tttttcgaaa gttcgtagtt tggaaacgat tgtttctttt cgttcgcggc ggtgtttacc
     1861 gtttaatttc ggtcattacc ccgcacattc gcgcgtattc aaaaaaccgg caaattagat
     1921 tctatattca ggacactcat tatgtttaaa aaaattttcg ttttcatcgc gatgattttc
     1981 gtgtgttccc tcttggttca ttgtccctgg aataaaaaga aggacgattc cgatttgatg
     2041 tccgtcgcgg ctctgctcgt tctcggcaac aaccaaggaa ttcaattttc ggcttacgcc
     2101 ggaacccaaa agttggaatg tggtgcaacc ttaaaaggtc atgcgagcgt tctcgaaacg
     2161 gttccgtttg ttccgaacgc tcatattgcc gaaagtacga cgtttcagtt acacgacttt
     2221 cgtctttttg ttcatggaat tt
//
LOCUS       IPANFFGO_14             2093 bp    DNA     linear       08-DEC-2021
DEFINITION  Genus species strain strain.
ACCESSION   
VERSION
KEYWORDS    .
SOURCE      Genus species
  ORGANISM  Genus species
            Unclassified.
COMMENT     Annotated using prokka 1.14.6 from
            https://github.com/tseemann/prokka.
FEATURES             Location/Qualifiers
     source          1..2093
                     /organism="Genus species"
                     /mol_type="genomic DNA"
                     /strain="strain"
     gene            204..1115
                     /locus_tag="IPANFFGO_00029"
     CDS             204..1115
                     /locus_tag="IPANFFGO_00029"
                     /inference="ab initio prediction:Prodigal:002006"
                     /codon_start=1
                     /transl_table=11
                     /product="hypothetical protein"
                     /protein_id="X:IPANFFGO_00029"
                     /translation="MPENFSPLAVIVTFNPDITLTYKNVQNLNSNSIPVLIVDNRSKN
                     VSLIRSKIGKQNFLVESESNLGLGFALNRGIEYAQTNRYTHVWLFDQDSFLETSAIRT
                     FLQKVREYGTQKSRNEKVASFGPNIFDTIKNRNIYGIPKNQTGILTAKFLITSGSFYS
                     LEVLKEVGLLYQDFFIDYLDYEWCFRANNKGYIHKIVSDVKMKHSIGTDSRSIFGIFK
                     VAIHSPFRWYFLFRNGVYICKMSHIPFCFKLEVVLKTFFRFLILPIFSDSKYQTYLHI
                     LCGIRDGITGRESSFYKHIVGKTFSTT"
     gene            complement(1151..1387)
                     /locus_tag="IPANFFGO_00030"
     CDS             complement(1151..1387)
                     /locus_tag="IPANFFGO_00030"
                     /inference="ab initio prediction:Prodigal:002006"
                     /codon_start=1
                     /transl_table=11
                     /product="hypothetical protein"
                     /protein_id="X:IPANFFGO_00030"
                     /translation="MIEFRRDESDSLKISAFCLYNTIEMVTPNSKTQSSSKFYQFNIL
                     EMWEPTQFPGLTVELRNVRTHTFREFFLILFSIL"
ORIGIN      
        1 gtttttttcg gagcaagtat tttgttttca tgcgatcttt acgagcccta aaatgttggg
       61 ggtacctttc ggttttttaa agatgttgcc tggaatcatc cgtaaaagat ttgagatttg
      121 taatgttgca aactatcgat ctgacgaaat tttaatatgg atgagccgag gatggtttac
      181 cccttttcgt aaaaagtagg aatatgccag aaaatttttc tccattagct gttattgtta
      241 cttttaatcc tgatataact ttaacttaca aaaacgttca aaatctgaat tcaaattcaa
      301 ttccagtttt gatcgtagat aaccgatcta aaaacgtatc tttaatccgt tccaagattg
      361 gaaaacagaa ctttcttgtg gaaagcgaat ccaatctagg tttgggattt gctttaaatc
      421 gaggaatcga atacgcacaa acgaatcgat atacacatgt ttggttattt gatcaagata
      481 gttttttgga aacgtcggcg atccgaactt ttctgcaaaa agtcagagag tatgggacac
      541 aaaagtcccg gaacgagaaa gtcgcatctt tcggccctaa tatttttgat acaatcaaga
      601 atcgtaatat ttatggaatt cctaaaaacc aaactggaat tttaactgca aagtttctaa
      661 taacttctgg aagtttttat tcattggaag ttttaaaaga ggtaggtttg ttatatcagg
      721 atttctttat agattatttg gattacgagt ggtgttttcg ggccaataat aaaggttaca
      781 ttcataaaat cgtttccgat gtgaaaatga aacattctat aggaactgat tccaggagta
      841 tattcggaat ttttaaagtt gcaattcatt ctccctttag gtggtatttc ctttttagga
      901 atggagtgta tatttgtaaa atgtcacata ttccgttttg ctttaaactg gaagttgttc
      961 tgaaaacatt ctttcgattt ttgatcttgc ctattttttc tgattctaaa tatcaaacgt
     1021 atcttcatat tctttgcggg attcgtgatg gaattaccgg aagagaatct tctttttaca
     1081 aacatattgt cggtaaaact ttttctacaa cctagatcaa atctaaattc aaatacttat
     1141 ttgtgaattt ttagagaatt gaaaataaaa tgagaaagaa ttctctaaaa gtatgagttc
     1201 ttacatttct aagttcaact gtcaaacccg gaaattgcgt gggttcccac atttctaaaa
     1261 tattaaactg ataaaattta cttgaggact gagttttgga atttggagtt accatttcaa
     1321 ttgtattata taagcagaat gcactaattt ttaaagaatc gctttcgtct cttctgaatt
     1381 cgatcatata tcaaatttct aatgtttcga aaacgattct atataaaatc gaagtattgg
     1441 ataatactcc gggatacgga gaagaaataa aaaatatagt aaacgattta gaaaatgagt
     1501 tttcgtttaa agatcgagtt aaatttcagt attttcattt tcctgaaaat cctggatacg
     1561 gggtggccaa caatcgctcc atcttgaaat caaataacga attccactta gttctcaatc
     1621 cggatattaa aatgattccg gaaacattgg atctatgcgt tcgttatctg gaagaacacc
     1681 caggctgcga tgcggtggtt ccatccgttt gggattggga aagtggttct gatggaaaac
     1741 ataatattca attcttagta aaatcttatc ccacagtttt tgtattattt ttgaggtctt
     1801 ttgcgccgaa tgttttaaaa aaaatatttc gaaaatactt agaccgatac gacctaaggg
     1861 aaagggattg gaatcaaact caggaagacg tacctttgat tagcggttgt tttatttttg
     1921 caagaacgaa atctttaaaa caaatcggag gatttgacga gaggttcttt ttgtatttcg
     1981 aggattttga cctttcgatg cgtttgagtc gtaaggatta ttttcctaag atccaaattt
     2041 ttcacaaggg cggaaactct tccaagaaag gttttttgca cattaaactt ttt
//
LOCUS       IPANFFGO_15              795 bp    DNA     linear       08-DEC-2021
DEFINITION  Genus species strain strain.
ACCESSION   
VERSION
KEYWORDS    .
SOURCE      Genus species
  ORGANISM  Genus species
            Unclassified.
COMMENT     Annotated using prokka 1.14.6 from
            https://github.com/tseemann/prokka.
FEATURES             Location/Qualifiers
     source          1..795
                     /organism="Genus species"
                     /mol_type="genomic DNA"
                     /strain="strain"
     gene            396..755
                     /locus_tag="IPANFFGO_00031"
     CDS             396..755
                     /locus_tag="IPANFFGO_00031"
                     /inference="ab initio prediction:Prodigal:002006"
                     /codon_start=1
                     /transl_table=11
                     /product="hypothetical protein"
                     /protein_id="X:IPANFFGO_00031"
                     /translation="MLIKFINGEKNIEFRKKFSSQEVETIVIYSSSPEKRVIGYATVD
                     SIVIDTPDSLWKRFYKKGGIDKDRFSSYFNGKETGVGIRIKNVSRLKEAVTPTQLGIQ
                     GAIPQNFKFWKEGLLRN"
ORIGIN      
        1 gaagaaaaac tatatggctg atttttgtcc agagaatctt aattcattga ttcaaagaac
       61 aaaatctact ttaggaatat tgaaatcaaa tacaatcagt tttgatagtt attggaggca
      121 agccggcgtt taggtactca tttttatagg gatcagtaaa aatcgggcaa cgaactgtgt
      181 attccttttc tgaaatagaa aatttaacta agaaagaagt tttagttgta ctttttcgtg
      241 aatctcgtat attagaaaaa ccgatcagct tcgaactctc aagaatgggg gctgtaaggg
      301 gatcgatcca atccattcaa aaagtaaagg aggaggctct accttggcta aaacaaagaa
      361 tcggcgagta gtattcctac cgatcaaacc ggagtttgct cataaaattt attaatgggg
      421 aaaagaatat agagtttcga aagaagttct cttcccaaga agtcgaaacc attgtgatct
      481 actcttccag tcccgaaaag cgagtcatcg gttatgcgac tgtagattct atcgtaatcg
      541 atacccctga ttctctctgg aaacgctttt ataaaaaagg gggaatcgat aaggataggt
      601 tttcttctta ttttaatgga aaggaaacgg gagttggtat tcgaattaag aatgtaagta
      661 gattgaaaga ggctgttacc cctactcagt tgggaatcca aggagcaatt ccgcagaact
      721 ttaagttttg gaaagaggga ttattacgaa attagagcga aaccttattt aaggaagaag
      781 acttagatcc ggtct
//
LOCUS       IPANFFGO_16             1612 bp    DNA     linear       08-DEC-2021
DEFINITION  Genus species strain strain.
ACCESSION   
VERSION
KEYWORDS    .
SOURCE      Genus species
  ORGANISM  Genus species
            Unclassified.
COMMENT     Annotated using prokka 1.14.6 from
            https://github.com/tseemann/prokka.
FEATURES             Location/Qualifiers
     source          1..1612
                     /organism="Genus species"
                     /mol_type="genomic DNA"
                     /strain="strain"
     gene            464..574
                     /locus_tag="IPANFFGO_00032"
     rRNA            464..574
                     /locus_tag="IPANFFGO_00032"
                     /product="5S ribosomal RNA"
     gene            811..972
                     /gene="rpmH"
                     /locus_tag="IPANFFGO_00033"
     CDS             811..972
                     /gene="rpmH"
                     /locus_tag="IPANFFGO_00033"
                     /inference="ab initio prediction:Prodigal:002006"
                     /inference="similar to AA sequence:UniProtKB:Q9RSH2"
                     /codon_start=1
                     /transl_table=11
                     /product="50S ribosomal protein L34"
                     /protein_id="X:IPANFFGO_00033"
                     /db_xref="COG:COG0230"
                     /translation="MKRNYQPSRVKRARTHGFRARMATAGGRKVLSRRRKKGRYKLTV
                     SNEKLGKKY"
     gene            1300..1554
                     /gene="yidD"
                     /locus_tag="IPANFFGO_00034"
     CDS             1300..1554
                     /gene="yidD"
                     /locus_tag="IPANFFGO_00034"
                     /inference="ab initio prediction:Prodigal:002006"
                     /inference="similar to AA sequence:UniProtKB:P0A8C8"
                     /codon_start=1
                     /transl_table=11
                     /product="Putative membrane protein insertion efficiency
                     factor"
                     /protein_id="X:IPANFFGO_00034"
                     /db_xref="COG:COG0759"
                     /translation="MNQLVIQLIQLYKKIISPLLPPACRFTPTCSEYTIQAFREYGFF
                     QAIQLSAWRILRCNPLSQGFEDPLPPNTKRTNLTHGRQTK"
ORIGIN      
        1 gcttcctttg ttcttttttc tgtcttcgca aactgcattc taaattcgtg atgtaatatc
       61 actccgtctc tttctgtcct ctgtctagaa cgagcgaagc gaagttcgtc agtcctcagt
      121 cctctgaatg gacaacttct tagttccttt tgttggtttt cttgttttgt ggtaaatgct
      181 tcgcatctaa cccacgtttt ccaagtccag aaggggcaat tttgtctaaa agcctgtttc
      241 aacttgtgag tattgatctt gaaagcgagg aacgatttcg ggtttataaa cacaaagatg
      301 agaaaaaaga aagaatttaa aagactaagg taggcttttt ccattgtatt tcgattttga
      361 acagcatcga ttttacgaac cgacttcgtg taaaatttac tcttttttat cgattttcga
      421 ttgaccgtat aaacaggtac gcgaacctgt cctcaagatt cccggtgact atagagagag
      481 ggccacaccc gttcccatcc cgaacacgga agttaagcct ctcatcgctg atggtactgt
      541 gtggttcgct gcatgggaga gtaggacgtt gccgggtttt ttacttttaa gcagagggtc
      601 gattctaata attctctgtc ggttttcgga tctcctcggg tattttcttt ttccctaaaa
      661 ctccaaagaa tagaattccc gataaagatc caaactggat atataaattg actcggagca
      721 tttttagaaa gctcttgtca tgccggaaaa gattttaaaa ttactttctt ggaaagaaga
      781 cgcaattatt aacgccaatc aggaataatt atgaaaagaa attaccagcc cagccgagtt
      841 aaaagagcaa gaacgcacgg atttcgtgcg agaatggcta ctgccggtgg aagaaaggtt
      901 ctttcacgca gaagaaaaaa gggcagatac aaattgaccg tttccaacga aaaacttggt
      961 aagaaatact aagaattaag ttatcgaaga gactttaaaa tccaggaagg agattcaatc
     1021 tctttttaag aacggaaaaa gaatctcctg tttcccgatc gctctagtat atctccctaa
     1081 tcctctatct aagaatcgtt ttgtttactg tcctgagcgc gcggtaaaga cggcggttca
     1141 aaggaatcgg atcaaaagga agcttagagc ggtcatatgt gaggaagaga aaatttttct
     1201 aaaaggcttt gatatagcaa tattagccaa aaaagaaatt ttggatctga gccacgaaaa
     1261 actggttaag attttggtct cactgatcaa tcgaatccga tgaaccaact cgtaatccaa
     1321 ctgattcaac tttacaaaaa gataatttct cctttattgc ctcccgcatg tcgttttaca
     1381 cctacttgct ctgaatatac cattcaggcg tttcgagagt acggattttt ccaagcgatt
     1441 caactcagtg cttggagaat tttgagatgt aatcctcttt ctcaggggtt tgaagatccc
     1501 ttaccaccaa acactaaaag gacgaacctg actcatggaa gacagacaaa gtagattatt
     1561 tttagctttg attctcagta tgggaatttg gatgggagtg aattattttt tc
//
LOCUS       IPANFFGO_17             1960 bp    DNA     linear       08-DEC-2021
DEFINITION  Genus species strain strain.
ACCESSION   
VERSION
KEYWORDS    .
SOURCE      Genus species
  ORGANISM  Genus species
            Unclassified.
COMMENT     Annotated using prokka 1.14.6 from
            https://github.com/tseemann/prokka.
FEATURES             Location/Qualifiers
     source          1..1960
                     /organism="Genus species"
                     /mol_type="genomic DNA"
                     /strain="strain"
     gene            49..816
                     /gene="kdsB_1"
                     /locus_tag="IPANFFGO_00035"
     CDS             49..816
                     /gene="kdsB_1"
                     /locus_tag="IPANFFGO_00035"
                     /EC_number="2.7.7.90"
                     /inference="ab initio prediction:Prodigal:002006"
                     /inference="similar to AA sequence:UniProtKB:Q8EEA9"
                     /codon_start=1
                     /transl_table=11
                     /product="8-amino-3,8-dideoxy-manno-octulosonate
                     cytidylyltransferase"
                     /protein_id="X:IPANFFGO_00035"
                     /db_xref="COG:COG1212"
                     /translation="MRIIGIIPARMAASRFPGKPMFPILGRPMVEHVFRRAELYQGWD
                     ELAIATCDEEISNFAKSKNFPVFMTGSHHIRALDRVAEAGTLFTQKLVDDDIVVCVQG
                     DEPMLSPDMLEVVIAPFKMNKLIPATVLAMHIVEEEIWKNPDTVKIIHNEKGEVLYTS
                     RMALPYCKGKFSPELGARRIYGIFAFRWKYLQEFTKHPETRLEKLEACDSNRILDMNF
                     TQYIAPYPYVKSYSVDSPSDITLVENHMKHDKYFQMY"
     gene            791..1873
                     /gene="gfo"
                     /locus_tag="IPANFFGO_00036"
     CDS             791..1873
                     /gene="gfo"
                     /locus_tag="IPANFFGO_00036"
                     /EC_number="1.1.99.28"
                     /inference="ab initio prediction:Prodigal:002006"
                     /inference="similar to AA sequence:UniProtKB:Q07982"
                     /codon_start=1
                     /transl_table=11
                     /product="Glucose--fructose oxidoreductase"
                     /protein_id="X:IPANFFGO_00036"
                     /translation="MINTFKCINLNTENYMRELKVGIAGYGVVGKRRRDCIDRHPFMR
                     VVAVCDKNFKDEGEFPDQIRYYSDYVRLLKEELDVLFVCLTNDVAANVTIAGLNRGLN
                     VFCEKPPGKDMSDIERVACVIEKNSNLKLMYGFNHRYHESVKESLQIIHSGKLGRIIN
                     LRGVYGKSKLITFNQPDWRTKREIAGGGVLLDQGIHIVDLMRLFAGDFVEVHSFVSNN
                     FWGYDVEDNAYALMKTSNGIVGMLHSSATQWRHRFHLDINLERGSIILGGILSGSKSY
                     GAETMTVVTADPDKDNGDPMEQTTRYNKDPSWDEEIAYFADAVLNDKKIKSGSCQDAY
                     QTMRLVHRIYYADSNWRNAYSIPNPD"
ORIGIN      
        1 gtactggatt ttatacaaaa ataattttag aaatattagg atttaagaat gagaataatt
       61 ggaattatac ctgcacgaat ggccgcgtcc cgctttcctg gaaagcctat gtttcccatt
      121 ttgggaagac caatggtgga acatgtattt cgtagagcag agttatatca gggctgggat
      181 gaattagcaa ttgcaacttg tgatgaggaa atttcaaact ttgcaaagag taaaaatttt
      241 ccagttttta tgactggctc ccaccatata agagcattag atcgtgtagc ggaagcagga
      301 actctgttca cacaaaaatt agttgatgat gatattgtag tttgtgtaca aggtgatgag
      361 ccgatgcttt cacctgatat gctggaggtc gttattgctc cttttaaaat gaataaactt
      421 attccagcga ccgtgcttgc aatgcatata gtggaagaag aaatctggaa aaatccagat
      481 accgtaaaaa ttattcacaa tgagaaagga gaagtgttat acacttctag gatggcacta
      541 ccttattgta agggtaaatt ttctcctgaa ttgggggctc gtagaattta tggaattttt
      601 gcgtttcgct ggaaatattt acaagagttt acaaaacatc ctgagaccag acttgaaaag
      661 ttagaggcct gtgatagtaa tcgaattctg gatatgaact tcactcaata tattgcacct
      721 tatccttacg ttaagtctta ttcagtggat agtccttccg atattacttt agtcgaaaat
      781 catatgaaac atgataaata ctttcaaatg tattaattta aacacagaaa attatatgcg
      841 agaattaaaa gtaggaattg ctggttacgg tgtagttgga aaaagaagaa gggattgtat
      901 cgatcgccat ccgtttatga gggtcgttgc agtatgtgat aagaacttta aagatgaagg
      961 agaatttccc gatcagattc gttactattc cgattacgtt cgcttactta aagaagaact
     1021 agatgtactt tttgtctgct taacaaatga tgttgctgct aatgttacta ttgcaggttt
     1081 gaatcgaggt ttgaatgtat tttgtgaaaa gccgccggga aaagatatga gtgatataga
     1141 gagagtggcg tgtgttatag aaaagaattc aaatctcaaa ctcatgtacg gtttcaacca
     1201 taggtatcac gagtctgtta aggaatcctt gcaaattatt cattccggaa aattaggaag
     1261 gatcatcaat ttacgcggag tttacggtaa gtcgaaactc attacgttca atcaacccga
     1321 ttggaggaca aaaagggaaa tcgctggtgg cggagtgcta cttgaccaag gtattcatat
     1381 tgtagatttg atgagattgt ttgcgggaga ttttgtggaa gttcatagtt ttgtatcaaa
     1441 caatttctgg ggttacgatg tagaagacaa tgcgtatgca ctcatgaaaa cctccaatgg
     1501 gattgttgga atgttgcatt catctgcaac acaatggcga catcgttttc atctggatat
     1561 aaatttggag cgaggaagta ttatactcgg agggatttta tctggatcaa aaagttatgg
     1621 ggctgaaacg atgacggtcg ttacggcaga tccagataaa gacaacggag acccaatgga
     1681 gcaaactact cgttataata aagatccttc ttgggacgag gaaattgctt attttgcaga
     1741 tgcagttttg aacgataaaa aaattaaaag cggatcctgc caagatgctt accaaaccat
     1801 gagattagta catcgcattt attacgcaga ttcaaattgg aggaatgctt attcaattcc
     1861 taatcctgat taagattagt ctcgatttct tttacagata aatgcaaatt ttatttaaaa
     1921 ataaaacgat tatagttacg ggaggaacga ggggaattgg
//
LOCUS       IPANFFGO_18             1562 bp    DNA     linear       08-DEC-2021
DEFINITION  Genus species strain strain.
ACCESSION   
VERSION
KEYWORDS    .
SOURCE      Genus species
  ORGANISM  Genus species
            Unclassified.
COMMENT     Annotated using prokka 1.14.6 from
            https://github.com/tseemann/prokka.
FEATURES             Location/Qualifiers
     source          1..1562
                     /organism="Genus species"
                     /mol_type="genomic DNA"
                     /strain="strain"
     gene            complement(525..1106)
                     /locus_tag="IPANFFGO_00037"
     CDS             complement(525..1106)
                     /locus_tag="IPANFFGO_00037"
                     /inference="ab initio prediction:Prodigal:002006"
                     /codon_start=1
                     /transl_table=11
                     /product="hypothetical protein"
                     /protein_id="X:IPANFFGO_00037"
                     /translation="MEKPTSKILLKEASSHKTPSFLKIDVWVLNDLSERERKFFIDRY
                     LRSLNLHPTTRNFFQDLMDCLKRMNSFGIENKEVWFWKSSSYDLYMIPKNSPCLKRFK
                     LESKNMILKWNGSQKKISPGFIPGLCSPGAKIRKNGMSIEISEILRQKEIPVPVRKML
                     PILYREGKVDVICLSLWDPRLGDIVADRSRNFI"
ORIGIN      
        1 attttttttc ttagtttgga aagatcactt tgattgagtt tgtcgatttt tgttctaacc
       61 aaaaccggtt ttatgtttct ttcaaagcag gttccgatca attctaattc ttcttccgga
      121 agttctcttt gagaatcgca gactaaaaac agacatttca agtctttagc gagattcaag
      181 taatccatga gaagatccat cattgcttcg tggtctttat gggaatttgc ggaataaccg
      241 aaacccggta aatccaccag atagatagaa cgatttacaa aaaagaaatt aagtaatttt
      301 gtctttccag gggttgagga aacttttgcg agagattttc tttcgagaat tgcgttgagt
      361 agagatgatt tacctgcatt agaacgtcct gcaaatgcaa tctgaggtat cccttgggaa
      421 ggaatttgat tcgcctctcc gtaggatgct ttgaactcga cgtccttaaa aaatggttcg
      481 tctttttttt gaggatcctc gttcatattc cgagctcctg aaaatcagat aaaatttcga
      541 ctcctgtccg ctacaatgtc ccctaatctc ggatcccaaa gactcagaca gatcacatca
      601 actttccctt ccctataaag tatgggtagc atttttctaa ctggaaccgg aatctctttt
      661 tgtcgcaaga tttcggaaat ttcaatactc atcccatttt tgcgaatttt ggcgccggga
      721 gagcataaac ctggaatgaa tccaggagaa attttttttt ggcttccatt ccatttaagt
      781 atcatatttt tcgattctaa tttaaatctt tttagacagg gtgagttttt agggatcatg
      841 taaaggtcgt aagaggacga tttccaaaac cacacttctt tgttctcaat accgaaagaa
      901 ttcatccttt tcaaacaatc cataagatct tgaaaaaaat tccgagtcgt cgggtgtaga
      961 tttaaagacc gtaaataacg atctataaaa aattttcttt ctctttcaga aagatcgttc
     1021 aggacccata catcaatttt caaaaaagaa ggagttttat gagatgaagc ttctttaaga
     1081 agaattttag aagtaggttt ttccattcga tgaaagtttt tataaattcg atctgggtcc
     1141 gctccttctt gtaacagtaa aggtaagata taatttcgaa ttcgatttct aagatattcg
     1201 ttactttgat tagattcgtc ttcgaagata ggccaagatt cggattgcga aatcgttttg
     1261 atttcgtctt cagtaaaagc aaaaagaggt ctaaaccgat ttttttcata ccaacctaag
     1321 gttcgtaaag aattccaacc acctcctcga atcaggttaa gaagaatggt ttctagataa
     1381 tctgtagaat gatggcccgt aacaatataa ccttcgtatt gattcgaaat tttttcctag
     1441 atccttgtat ctgaaagctc ttccggtttc ttcgagtgtt ttgcctaact ttcgagataa
     1501 aactggaata tttttttttt gaataaattc gggaatggaa acgtgctctc cgtataatcg
     1561 ag
//
LOCUS       IPANFFGO_19              815 bp    DNA     linear       08-DEC-2021
DEFINITION  Genus species strain strain.
ACCESSION   
VERSION
KEYWORDS    .
SOURCE      Genus species
  ORGANISM  Genus species
            Unclassified.
COMMENT     Annotated using prokka 1.14.6 from
            https://github.com/tseemann/prokka.
FEATURES             Location/Qualifiers
     source          1..815
                     /organism="Genus species"
                     /mol_type="genomic DNA"
                     /strain="strain"
ORIGIN      
        1 cccgtttgct acctttggcg tgctttctgc acggcattta gagctaatca aaatgctctg
       61 ccctagatat taatttgaat ccacttttaa aataaccttt tccaaaattc acacattaat
      121 gaacgaaaaa agatttaaga attgtatttt tattataata tgacataata tttattatgt
      181 catataactt attatttaat tctcctaata aagtttgtac caaaattgaa aaaaataatt
      241 taattcaata cttaaactgt aattacgaat caaatccaaa cttggttgaa cgcgcacgga
      301 aatttgttca atttcagtat tctaaattag agtacgccgg atacgaccct gacttcgatc
      361 gtcaattcga cctgaatggt tttagtcagt attttattgc tctggacgaa aatgatgaaa
      421 ttattgcgac ttcccgaatc gtttctagag gtccgtttgg cctaccgatt gaatattcct
      481 atcgaagcga tactggaaaa cgaacagtta tcgaagatgg aaatgttgct gaaatgaatt
      541 catttgctgc cactaagatg aacgctggtt cgaaagtttt atctttaagt actgattttt
      601 tacttaaaca tgattttact tccacatatg gattattcga tataaatcga agtgcaatgg
      661 gaaagctcta taaccggatc ggagctatag aatcttcttt acacccatat ttaatttact
      721 ttccaaacta tggaaagttg gttcaaggaa acgttagacc aactttatgg aaagtacaag
      781 tgtcagataa agctaaaatt attgcaaaaa aagtc
//
LOCUS       IPANFFGO_20             1268 bp    DNA     linear       08-DEC-2021
DEFINITION  Genus species strain strain.
ACCESSION   
VERSION
KEYWORDS    .
SOURCE      Genus species
  ORGANISM  Genus species
            Unclassified.
COMMENT     Annotated using prokka 1.14.6 from
            https://github.com/tseemann/prokka.
FEATURES             Location/Qualifiers
     source          1..1268
                     /organism="Genus species"
                     /mol_type="genomic DNA"
                     /strain="strain"
     gene            39..383
                     /locus_tag="IPANFFGO_00038"
     CDS             39..383
                     /locus_tag="IPANFFGO_00038"
                     /inference="ab initio prediction:Prodigal:002006"
                     /codon_start=1
                     /transl_table=11
                     /product="hypothetical protein"
                     /protein_id="X:IPANFFGO_00038"
                     /translation="MDPKKVRDLATYLSKKTDTGFQWKNDPLYKRGFPFIFSPYLTRH
                     LWECICSPTLIIYGKETHLMPENREEILSHFRHLEYIEMENAGHNMHHDQPEKLEELL
                     NEFYAKHDFLSK"
     gene            812..1027
                     /locus_tag="IPANFFGO_00039"
     CDS             812..1027
                     /locus_tag="IPANFFGO_00039"
                     /inference="ab initio prediction:Prodigal:002006"
                     /codon_start=1
                     /transl_table=11
                     /product="hypothetical protein"
                     /protein_id="X:IPANFFGO_00039"
                     /translation="MQEQGAKFKSQLERYVNYRGIDIVLYLKDGSRVELDRNRKIVGE
                     RIVYFPSKNLTSAVEITSISRAEFFVA"
ORIGIN      
        1 atgaattaac agttcgttta aaacccgttt atcctagatt ggatccgaaa aaagttcggg
       61 atttggcaac ttatctttct aaaaagacgg ataccggatt tcaatggaaa aacgaccctc
      121 tttataaaag aggattccct tttatttttt ctccgtacct gactcgtcat ctctgggaat
      181 gtatttgttc tccgacactc ataatttacg gaaaagaaac gcatcttatg cccgaaaata
      241 gggaagaaat tctttcccat tttagacatt tggaatatat cgaaatggaa aacgcgggtc
      301 acaatatgca tcacgaccaa cccgaaaaac tagaagaatt attaaacgaa ttctacgcca
      361 aacacgattt tctttccaag tagttaaaat tttagggtta ttcaaaaccg ggttattgta
      421 gacaagagaa ataatctgtt attctaatta attggcaatt tgtcgatgtc cctttgcgga
      481 ttgtaaaacg aaatttgaaa agttttcgga caactaaaag taagatcttg tcgcaatgga
      541 agcgaagttt taaaacacaa atcttagtat aacgtaggtg ttgcggagaa atcgggtttt
      601 tgtaaacaac cgatttcaat cgataataac gtgttttggt tgtaaactat aagcaggtcc
      661 ttttgacacg tttgcaggac gaattatttc aatattcagc cggatcttat ccattgactt
      721 ccgaataaaa aatgtttcat ttacgaaaaa aagcttgtac tttcacccat atttccggaa
      781 cattttttca acaattttta aggatgtttt catgcaggag caaggcgcga aatttaagag
      841 tcagttggaa agatacgtca attaccgcgg gatcgatatc gttttgtatc tcaaagacgg
      901 ttctcgtgtg gaattggacc gcaatcgtaa aatagtgggc gaacgaatcg tgtattttcc
      961 ttcaaagaat cttacgagcg ccgtggagat tacgagtatc agtcgtgcgg aattttttgt
     1021 agcttgataa aaaaaagttc attctaaatc ggttcgaaaa aaaacttaca gaaaatgtcg
     1081 gaccaaaaac tgactccctc tttcaggaga taaaaaagaa tacgatccgg cggtcgttat
     1141 tttatggatt ggatcgttct taaaaaatgc gtccgaatcg tatttgcaac gtagtttttt
     1201 tgaaagaagg agtgaagatt aaaattttga ttccgtcatc tcttttttag caaggattgt
     1261 ttttgatt
//
LOCUS       IPANFFGO_21             1299 bp    DNA     linear       08-DEC-2021
DEFINITION  Genus species strain strain.
ACCESSION   
VERSION
KEYWORDS    .
SOURCE      Genus species
  ORGANISM  Genus species
            Unclassified.
COMMENT     Annotated using prokka 1.14.6 from
            https://github.com/tseemann/prokka.
FEATURES             Location/Qualifiers
     source          1..1299
                     /organism="Genus species"
                     /mol_type="genomic DNA"
                     /strain="strain"
     gene            complement(235..963)
                     /locus_tag="IPANFFGO_00040"
     CDS             complement(235..963)
                     /locus_tag="IPANFFGO_00040"
                     /inference="ab initio prediction:Prodigal:002006"
                     /codon_start=1
                     /transl_table=11
                     /product="hypothetical protein"
                     /protein_id="X:IPANFFGO_00040"
                     /translation="MHSLQVYFRSCLSPIYIQTVFKTQENELSILRDDRLAFGMGTKF
                     RKFLGIHFALEKKDIRNVVLQGEFHSNALAAFAFLFCNFGYKVRTFCYARDRDKTSAN
                     SIFVRRNSHFLEKYNSRSEWENAVKRMCVKRAGIADFFESETKVSDSDENEILIPEYG
                     FCRSALDGLDSLWGQIPIERYDRLVVDLGSGATWLSANRFFQNRTDVVGISIGLPKMK
                     IISWLKEKQISLNLPQAPIEEQKF"
     gene            complement(999..1247)
                     /locus_tag="IPANFFGO_00041"
     CDS             complement(999..1247)
                     /locus_tag="IPANFFGO_00041"
                     /inference="ab initio prediction:Prodigal:002006"
                     /codon_start=1
                     /transl_table=11
                     /product="hypothetical protein"
                     /protein_id="X:IPANFFGO_00041"
                     /translation="MELKSEIQKVRSEAKTENQSLRTEMVQLHSEIHELRSEFKSDIQ
                     RVYKNVFYLRKRMDVLVDSFALRFLSTDSFGKTSPKQI"
ORIGIN      
        1 tgtaaaattc atattaaata tctacaaaat gatccaaaaa attccagagc ccaccttgat
       61 ggatgtacaa aatccttccg gtaagttctc cgcgatccat cttgttttga atcgtatata
      121 aggattttcc ggaatagatc ggttcgattg gaactccgaa ctgcaaataa aaagaattac
      181 aaaatcttaa aatagaagaa tcgaccgaac cgaaacctcg aatttccttg gattctaaaa
      241 tttttgttct tctatcggag cttgaggaag attcaaagaa atttgttttt ccttcagcca
      301 agaaattatc ttcatttttg gaagaccaat cgaaattccc acaacatccg tccgattctg
      361 aaaaaaacga tttgcggaca accaagtcgc tcccgatccg aggtcgacca caagacgatc
      421 gtatcgctca atcggaattt gtccccagag agaatccaac ccatccagcg cactccgaca
      481 aaaaccatat tcgggaatca aaatttcgtt ttcatccgaa tccgaaactt ttgtttcgga
      541 ttcgaagaaa tccgcaattc ccgctctttt gacgcacatt cgtttgacgg cattctccca
      601 ttccgatctg gaattatatt tttctaggaa atgtgaattc ctcctgacaa aaatagaatt
      661 ggcactggtt ttatctctat ctctcgcata acaaaacgtt cgaaccttat atccgaaatt
      721 acaaaacaaa aaggcaaagg cagctaatgc attactgtga aattctccct gcaaaactac
      781 attccgaata tccttttttt ctaaggcgaa atgaattccc agaaattttc gaaacttggt
      841 tcccattcca aaagcgagtc gatcatccct caagatggaa agttcatttt cttgagtttt
      901 aaaaacggtt tgaatgtaaa taggagaaag acatgatcga aaataaactt ggagagaatg
      961 caaaaaattg attcttagga agaaatctga aaaagaattc agatttgttt cggcgacgtt
     1021 ttaccaaagg aatccgtgct cagaaatcgt agtgcaaaac tatcgactaa aacgtccatt
     1081 ctcttcctga gatagaaaac attcttatac actctttgaa tatcagattt aaattcagaa
     1141 cgcaattcat gaatctcaga gtgtaattga accatttccg ttctcagact ttgattttct
     1201 gtttttgcct cggaacgaac tttttgaatt tcggatttta attccaactt aagttcctta
     1261 aactctgatt taatatcttt ccaaaaaata cggagaaaa
//
LOCUS       IPANFFGO_22             1148 bp    DNA     linear       08-DEC-2021
DEFINITION  Genus species strain strain.
ACCESSION   
VERSION
KEYWORDS    .
SOURCE      Genus species
  ORGANISM  Genus species
            Unclassified.
COMMENT     Annotated using prokka 1.14.6 from
            https://github.com/tseemann/prokka.
FEATURES             Location/Qualifiers
     source          1..1148
                     /organism="Genus species"
                     /mol_type="genomic DNA"
                     /strain="strain"
     gene            150..593
                     /gene="mgsA"
                     /locus_tag="IPANFFGO_00042"
     CDS             150..593
                     /gene="mgsA"
                     /locus_tag="IPANFFGO_00042"
                     /EC_number="4.2.3.3"
                     /inference="ab initio prediction:Prodigal:002006"
                     /inference="similar to AA sequence:UniProtKB:Q9X0R7"
                     /codon_start=1
                     /transl_table=11
                     /product="Methylglyoxal synthase"
                     /protein_id="X:IPANFFGO_00042"
                     /db_xref="COG:COG1803"
                     /translation="MKEVSVPATKRIALVAHDNRKEDLVSWVKAHREILSKHRLFGTG
                     TTGKLISEETGLPVTRFLSGPLGGDQQIGAKIAEGDLDIVVFFWDPLTAQPHDPDVKA
                     LLRIAVLYNVPMACNRSTADYMISSPQFTISYEKVLLNFELLCES"
ORIGIN      
        1 tgcttcatct gagaccggag taaagaaaaa acgcgaaaag aatcacggat tgactttgaa
       61 aaaaaatatt ctaggtcaat ttaggattgg tctgaaattt gcgtcatcaa aaaattagat
      121 cgaaaataca caagaaagag ttataaaaaa tgaaagaagt ttcggtacca gcaaccaaga
      181 ggattgcact cgttgcacat gataatcgca aagaggattt ggtatcctgg gtcaaggccc
      241 acagggaaat cctttctaaa catcgtttat tcggaacggg aacgacggga aaattgataa
      301 gcgaagaaac gggacttcct gttaccaggt ttctttccgg acctttgggg ggagatcagc
      361 agattggtgc taaaattgcg gaaggggatt tggatatcgt tgtcttcttt tgggatccgc
      421 ttaccgctca acctcatgat ccggacgtaa aagccctact caggatcgcg gtactttata
      481 atgtgcccat ggcttgtaat cgttccacgg ccgattacat gattagttct cctcaattca
      541 ctatatccta cgaaaaagtt cttctgaatt ttgaactgtt gtgtgaaagt taaaaaacga
      601 aatttgcgct cgccttaata ttattgatct ctatcaggtt gagtactgta aatttttatt
      661 gcaaagctcg gtttcggcgc aaaataaccg ggtgttttgt tttgaacttg tctcaaagcc
      721 tacttgcgag acattttaaa taaaatgata gcgggtacga gttggaataa agcaacgtaa
      781 ttatcgagtt tgaattcccg caagtcttta cgactctaaa tgtgttgaac taaacaaagt
      841 gcgttcgacc ttttatctaa aaggattgag gaaatctctg cactttagtt tcacattcgg
      901 gactgtctta tgttcaagaa tcatacgaat ttaaggatcg gtttcgcatt agttatgcca
      961 aattcccgtt aaagttcaaa aattaggctg tttgacgaac aaaatgagga agagtaaaaa
     1021 agacctaacg cctaatcatt gacatctaaa actctaacca ctaaaataac cggtgctttg
     1081 gagtgggttt ataaacggaa taaaaacaaa aggaacttta ggacttagaa aacttttttt
     1141 tacgtttt
//
LOCUS       IPANFFGO_23             1230 bp    DNA     linear       08-DEC-2021
DEFINITION  Genus species strain strain.
ACCESSION   
VERSION
KEYWORDS    .
SOURCE      Genus species
  ORGANISM  Genus species
            Unclassified.
COMMENT     Annotated using prokka 1.14.6 from
            https://github.com/tseemann/prokka.
FEATURES             Location/Qualifiers
     source          1..1230
                     /organism="Genus species"
                     /mol_type="genomic DNA"
                     /strain="strain"
     gene            complement(23..1219)
                     /locus_tag="IPANFFGO_00043"
     CDS             complement(23..1219)
                     /locus_tag="IPANFFGO_00043"
                     /inference="ab initio prediction:Prodigal:002006"
                     /codon_start=1
                     /transl_table=11
                     /product="hypothetical protein"
                     /protein_id="X:IPANFFGO_00043"
                     /translation="MKNLPPGKWKLWAGLILFVLGLYRFIITIPGPSTGIESLSINPS
                     SVWAQKEEWAQVFEKTPYGSLIASEETTGEYGSRDSHWVSVLIRRAVRRNITLQNRFE
                     HSFFSSAEEIIRLFPRQGFKSSLHDEEKRGNLHSVQTEEKLSELFLNLLSERGVSYVL
                     LRSDVLNRIVAVSPQCFSMIYKKGKWTLWKLNSSKPFMELLSQKPIALLMKGNSLQKK
                     SEFGLENLPEPILDFKFQWNVSLVPLFKEEFESNKISFSGAYEVSQLHSYFQKRAEED
                     MDKKNERKPDARREEKTSILLSSEVDPLVWNDSEIKWELSKETESDVCFPILIRSGFF
                     PIWKLVSGEKVYRTLEGQFYFCSMEKQNKFVFYDIRTYLITLIQFLLPLSFLGATFLT
                     YRKISN"
ORIGIN      
        1 cttgaatcgg aaaaaaaaga catcaattgg atattttcct atacgttaaa aacgtcgctc
       61 ccaaaaaaga aagcggaagc aaaaattgaa ttagagtaat caaatatgtg cgaatatcat
      121 aaaatacgaa tttattctgt ttctccatag aacagaagta aaattgacct tccaaagtcc
      181 ggtatacttt ttccccggat acaagcttcc aaataggaaa aaaaccggag cggatcagta
      241 taggaaaaca aacatccgac tcggtttctt tcgaaagttc ccatttaatc tcggaatcgt
      301 tccaaacaag cggatcgacc tcggacgaca aaagaatcga tgttttttcc tccctccttg
      361 cgtcgggttt cctttcgttt tttttgtcca tgtcctcttc ggctcttttt tgaaagtaag
      421 aatgaagttg agagacctca taagctcctg aaaaggaaat tttattcgac tcgaactctt
      481 ccttaaacag aggaactaaa gaaacgttcc attgaaactt aaaatccaga atcggttccg
      541 gtaaattttc caatccgaat tccgattttt tttgaagaga attgcccttc ataaggaggg
      601 cgatcggctt ctgagaaagt aactccataa aaggtttaga agaattcaat ttccataaag
      661 tccattttcc ttttttataa atcatagaga agcattgtgg cgacacagcc acgattcgat
      721 tcaacacgtc cgatctaagt agaacatacg aaacgcctct ttcggaaagg agatttaaaa
      781 ataattcaga aagtttttct tctgtttgaa ccgaatgaag gtttcctctt ttttcttcat
      841 cgtgtagaga agacttaaat ccttgtcgag gaaacaatcg aatgatttct tctgcggaag
      901 aaaagaacga atgttcgaaa cgattctgca aagtgatatt tcgtctaact gctcgacgga
      961 tgagcacgga aacccaatga gaatcccgcg aaccgtattc gccggttgtc tcttccgacg
     1021 caatcaagga gccgtaggga gttttttcaa agacctgagc ccattcttct ttttgcgccc
     1081 acacggagga aggatttatg gaaagacttt cgattccagt ggatgggccg gggatcgtga
     1141 tgataaatct atacaatccc aggacgaata aaatcaaacc agcccaaagt ttccattttc
     1201 caggagggag atttttcaaa aaaaatctcg
//
LOCUS       IPANFFGO_24             1333 bp    DNA     linear       08-DEC-2021
DEFINITION  Genus species strain strain.
ACCESSION   
VERSION
KEYWORDS    .
SOURCE      Genus species
  ORGANISM  Genus species
            Unclassified.
COMMENT     Annotated using prokka 1.14.6 from
            https://github.com/tseemann/prokka.
FEATURES             Location/Qualifiers
     source          1..1333
                     /organism="Genus species"
                     /mol_type="genomic DNA"
                     /strain="strain"
     gene            complement(407..1315)
                     /gene="hsdR_1"
                     /locus_tag="IPANFFGO_00044"
     CDS             complement(407..1315)
                     /gene="hsdR_1"
                     /locus_tag="IPANFFGO_00044"
                     /EC_number="3.1.21.3"
                     /inference="ab initio prediction:Prodigal:002006"
                     /inference="similar to AA sequence:UniProtKB:P10486"
                     /codon_start=1
                     /transl_table=11
                     /product="Type I restriction enzyme EcoR124II R protein"
                     /protein_id="X:IPANFFGO_00044"
                     /translation="MEGFTDLVTGEARRGYVDVVAELQQRFPNPETIEKETDKKAFVK
                     LFGEYLRVENILQNYDEFTSLKALQSVDMSNQEAVEEFKAKHYVSDEGLAALQKIQVP
                     AERKIQDYRSTYNDIRDWLRRQKSGDEKVKPRIDWDDVVFEVDLLKSQEINLDYILEL
                     IFEHNKKVKNKSTLIEDIRRVIRASIGNRAKESLMVDFINQTDLDQISDKASVIDAFF
                     SFAQTEQKREVDELIQTENLNAEAAKRYITSSLRREFASENGTELNTILPKMSPLHPQ
                     YLTIKQSVFQKVSTFVEKFKGVGGQI"
ORIGIN      
        1 ctcgcattcg aagcgacgct gtcgtttctc gctgctgcgg ttggtcgtga ggtaccttat
       61 tacgaaagtc ttgaggacat cgggaccttg ctactgatcc ctataaaata gagtaccgtt
      121 agtttgagca caaatcccac gtttagaggc agaattttag gcactctatt atgcagagat
      181 cagtaatggc aacaacgccg ttcagaggac tgtgttctcg atccgaatct tttattctct
      241 aatgaataat tctctatcgt agtatatatg ttgtaaaaga atcccggaac tccggtaaga
      301 taaaagccaa gctcaaacag cttggctttt ttatttgggg aggggatgcg tgtgcaccaa
      361 aggaattcca gttcaacgga catagccttg ttctgaatta ctctgattag atttgtccac
      421 ctacgccttt aaacttctca acaaaagtcg ataccttttg aaaaacgctt tgtttgatag
      481 tcagatattg cggatgtaac gggctcattt ttggtagaat ggtatttagt tcagttccgt
      541 tctcactggc aaattctcgc cttaatgagg aggtaatata gcgcttggcc gcctctgcgt
      601 tcaagttttc ggtttgaata agttcatcca cttcccgctt ttgttccgtc tgtgcaaatg
      661 agaagaaggc atcaatcaca ctggccttgt cactaatctg gtcaagatcg gtttgattga
      721 taaaatcaac catcagactt tcttttgcac ggttacctat gctagcgcga atgacccgac
      781 gtatgtcttc aatcagggtt gatttgttct ttaccttttt attatgttcg aatatcaatt
      841 ctaggatgta atccaaatta atctcttgag atttaaggag gtctacctca aagaccacat
      901 cgtcccaatc aatacgaggt ttcacttttt cgtcgccaga tttttggcgg cgtagccaat
      961 cacgaatatc gttataagtg gagcgatagt cctgaatttt acgttccgca gggacttgaa
     1021 tcttctgcag tgctgccagg ccttcatcgc ttacataatg cttggcctta aattcctcaa
     1081 ccgcttcctg attactcata tcgacacttt gtaatgcctt cagactggta aattcatcgt
     1141 agttttgtaa tatgttttct acacgcaaat attcaccaaa tagtttcacg aaggctttct
     1201 tatcggtttc tttttcgatc gtttcggggt taggaaaacg ttgttgcaat tctgctacca
     1261 catccacata accgcgtcgt gcttcaccgg ttaccagatc ggtaaagcct tccatatatt
     1321 ccttatagct ttt
//
LOCUS       IPANFFGO_25             1565 bp    DNA     linear       08-DEC-2021
DEFINITION  Genus species strain strain.
ACCESSION   
VERSION
KEYWORDS    .
SOURCE      Genus species
  ORGANISM  Genus species
            Unclassified.
COMMENT     Annotated using prokka 1.14.6 from
            https://github.com/tseemann/prokka.
FEATURES             Location/Qualifiers
     source          1..1565
                     /organism="Genus species"
                     /mol_type="genomic DNA"
                     /strain="strain"
     gene            60..161
                     /locus_tag="IPANFFGO_00045"
     CDS             60..161
                     /locus_tag="IPANFFGO_00045"
                     /inference="ab initio prediction:Prodigal:002006"
                     /codon_start=1
                     /transl_table=11
                     /product="hypothetical protein"
                     /protein_id="X:IPANFFGO_00045"
                     /translation="MNYNKLREVKPVTDFDELKEALELDSLIQEFEF"
     gene            complement(830..1294)
                     /locus_tag="IPANFFGO_00046"
     CDS             complement(830..1294)
                     /locus_tag="IPANFFGO_00046"
                     /inference="ab initio prediction:Prodigal:002006"
                     /codon_start=1
                     /transl_table=11
                     /product="hypothetical protein"
                     /protein_id="X:IPANFFGO_00046"
                     /translation="MGKPFVNDIQNFRPDLFMMMKEFRKERLRRLADIIKEGQDSGIF
                     RKELNRELTIDTLIAALDGIVNPKYLSETTFSISSAFDTVFNIFIHGIENEKNNSQLK
                     NPILHSHLDTDSSHPFFQIMDFDTEQEISSNGAIDLQNIRGKKKSIWSTNTN"
     gene            complement(1332..1541)
                     /gene="slmA_1"
                     /locus_tag="IPANFFGO_00047"
     CDS             complement(1332..1541)
                     /gene="slmA_1"
                     /locus_tag="IPANFFGO_00047"
                     /inference="ab initio prediction:Prodigal:002006"
                     /inference="protein motif:HAMAP:MF_01839"
                     /codon_start=1
                     /transl_table=11
                     /product="Nucleoid occlusion factor SlmA"
                     /protein_id="X:IPANFFGO_00047"
                     /translation="MRLFLSAGFAKTNTDEIAKHIGISKRTLYRYYDAKEKLINAVFN
                     FLKERITTQHEAIIKDKSKNSQRKT"
ORIGIN      
        1 ccgaaagatt tactcgatat tttatcataa cagcagatca aaaaatctat aactggatta
       61 tgaattataa taaactgaga gaggtcaaac cggtgacaga ttttgacgaa ctcaaagagg
      121 ctttggaatt agattcttta attcaggagt ttgaattcta aaatccgaaa gttatttcat
      181 ttcaagataa ttttattcat cttatattct gaagagaaca cttttagaga ataagttatg
      241 atgtttcttg tagaagggaa ctcactctat tacactcgtc tatctggttt cgttcgtaat
      301 aacgagccag atagataatt ttaaaatctt ttccattttc aaaaataagt ttcttctttg
      361 tatatttatt taaataccca ttaaagtctt ttctttgtgt ttgattgatt taaaaagttt
      421 cctatttgtt tgaagcatac tacttcatag attgttttaa aatttggaaa attgaaatca
      481 aaagcttact gaatgatact aagggaaaat gatttgttgc tcgaatctat tttaatagcc
      541 ttaaagttta atttcaaatg atttcttaat aaaaccactt gtctgaaaaa ttaagaatca
      601 acctttctac gcacaaactc gtcatcgctt tcggataaac tcttcagaaa gataaagagt
      661 ctgaacacaa agcatctttg gattcttgaa ttcagattat aactagggga gattcagatc
      721 tgaaattttg ctacagtaga cgcaataaaa atttcgcaga cgtataacaa ctgctcggtt
      781 agttgattag ctcctatatc tccataaaca aagcactgag tctatttggt taatttgtat
      841 ttgttgacca aatagatttt tttttgcctc ttatgttttg aagatcgatg gccccgttag
      901 atgatatttc ttgctctgtg tcgaaatcca tgatttgaaa aaaagggtgt gagctatccg
      961 tgtccagatg agaatgtaaa attgggttct taagttgtga gttgtttttt tcgttttcaa
     1021 tcccgtgtat aaaaatatta aaaaccgtat caaaagcact cgaaatggaa aaggtggttt
     1081 ctgataaata ctttggattg acaattccgt ctaaagcagc gatgagcgtg tcgatcgtta
     1141 gttctcgatt gagttctttt cgaaaaattc cgctgtcttg tccttctttt attatgtctg
     1201 ctagtcttct gagcctttct ttgcgaaatt ccttcatcat cataaaaaga tcggggcgaa
     1261 agttttgtat gtcatttaca aatggtttcc ccattttgga gccgagttcg gtgatgatga
     1321 gtagaatctc gttaagtttt tctctgggaa tttttggatt tgtctttgat gattgcttcg
     1381 tgttgagttg taattctttc tttcaaaaaa ttgaatacgg cgttgatcaa tttctccttc
     1441 gcatcgtaat aacgatagag tgttcgttta ctaattccta tatgttttgc gatttcatcg
     1501 gtgtttgttt tggcaaaacc tgcagaaaga aataaacgca tcgttttttc tagaattttt
     1561 tcaat
//
LOCUS       IPANFFGO_26             1701 bp    DNA     linear       08-DEC-2021
DEFINITION  Genus species strain strain.
ACCESSION   
VERSION
KEYWORDS    .
SOURCE      Genus species
  ORGANISM  Genus species
            Unclassified.
COMMENT     Annotated using prokka 1.14.6 from
            https://github.com/tseemann/prokka.
FEATURES             Location/Qualifiers
     source          1..1701
                     /organism="Genus species"
                     /mol_type="genomic DNA"
                     /strain="strain"
     gene            63..578
                     /locus_tag="IPANFFGO_00048"
     CDS             63..578
                     /locus_tag="IPANFFGO_00048"
                     /inference="ab initio prediction:Prodigal:002006"
                     /codon_start=1
                     /transl_table=11
                     /product="hypothetical protein"
                     /protein_id="X:IPANFFGO_00048"
                     /translation="MNKLSAYCDRSGFRFVIKASNSKDVEDQYKFFKEKIGSGNFDFL
                     TQNKSLSGYNVVDQAQVIVGIDSTLVYESIARGNRTAFFTLRSAFDPSRKFAWPADYP
                     ESGPFWTNKMDVSEFERVMDYITQVSDEDWEAARLKYVKDLMEYDPGNSQFISLMKKL
                     NVPLKRELTVN"
     gene            591..716
                     /locus_tag="IPANFFGO_00049"
     CDS             591..716
                     /locus_tag="IPANFFGO_00049"
                     /inference="ab initio prediction:Prodigal:002006"
                     /codon_start=1
                     /transl_table=11
                     /product="hypothetical protein"
                     /protein_id="X:IPANFFGO_00049"
                     /translation="MIIDKNISQYVVFWEDSIKNALKKIETNKSKTIFAVSEGTN"
ORIGIN      
        1 ttttttatgt aaacggtaga tcgatttctt acgatgaatt ttatttaacg gaagaatttt
       61 tattgaataa gttaagcgct tattgtgatc ggagcggttt tcgatttgta atcaaagctt
      121 ctaattctaa ggacgtcgaa gaccaatata agtttttcaa agaaaaaatt ggaagtggaa
      181 attttgattt tttaactcag aacaaaagtt taagcggata taacgtggta gatcaagcac
      241 aggtcattgt aggaatcgac tccactctcg tttacgaatc catagcaaga gggaatagaa
      301 cggctttttt cactttaaga agcgcttttg acccttctcg gaaatttgca tggccggcag
      361 attatcctga aagcggccct ttttggacca ataaaatgga cgtatccgaa tttgaacgag
      421 ttatggatta tataacacaa gtgagcgatg aagattggga agcggctcgc ttaaaatatg
      481 taaaagattt aatggaatac gatccaggta attctcaatt tatatcttta atgaaaaaat
      541 taaatgttcc cttaaaaaga gagttaacgg taaattaatc ccacttcttt atgatcatcg
      601 ataaaaatat ttctcagtac gttgtttttt gggaggatag catcaaaaat gctctcaaaa
      661 aaattgaaac caataagtct aaaaccattt ttgctgtttc ggaaggaaca aattgatggg
      721 ggttatcaca gacggagatt tccgtagatg gctattgaat gatgatgtag cgaatcgaag
      781 tttagaccag gaggtgaaaa atattgttaa tacaagcttt aagtatttat acatcactga
      841 aagttctaaa agaattcgaa gcacattcaa taatagaatt tctatcattc cgcttattaa
      901 tgaaaacgga gttttggagg cgattgcaaa ggaaacttct gaggaaatct taattgaagg
      961 aatttctttg agtcatagtt cgcctgcttt tgtgatcgcg gaaataggta ataatcataa
     1021 tggaagtttt gaattggcaa aaaaattagt tcgagaggct aaacttgcag gagccgattg
     1081 cgctaagttt caaatgcgaa atttaaacgc tttatatagg aattctggaa atgcgaatga
     1141 cgtggaagaa gatttaggct ctcagtacac tctcgattta ttaaataaat ttcagctttc
     1201 tgacgacgaa ctgtttcgta tttttgatta ttgtcgcgaa gaatctttga tacctttatg
     1261 tactccttgg gatgaagaaa gtttttttaa attagagaaa tacggaatcc cagcatacaa
     1321 aattgcttcg gcggatttta caaatcatca attgatgcgt ttagttgcaa aatcaggtaa
     1381 gcccgtaatt tgttctaccg gcatgtcgac tgaggatgaa attatagatt caattcaagt
     1441 tttacaggat ttaggaactc agtatatttt actacattgt aactctactt atcctgcgcc
     1501 gtttaaggat ataaatccca gatatcttca acatttaaag aagataggaa attgtttggt
     1561 tggatattcg gggcatgaaa gagggtattt ggttgcctta gcggcagtat ctttgggcgc
     1621 taaagtaatc gagaaacatt tcactttgga tagggaaatg gaagggaatg atcacaaggt
     1681 tagtcttttg ccaagtgagt t
//
LOCUS       IPANFFGO_27             1213 bp    DNA     linear       08-DEC-2021
DEFINITION  Genus species strain strain.
ACCESSION   
VERSION
KEYWORDS    .
SOURCE      Genus species
  ORGANISM  Genus species
            Unclassified.
COMMENT     Annotated using prokka 1.14.6 from
            https://github.com/tseemann/prokka.
FEATURES             Location/Qualifiers
     source          1..1213
                     /organism="Genus species"
                     /mol_type="genomic DNA"
                     /strain="strain"
     gene            complement(276..719)
                     /locus_tag="IPANFFGO_00050"
     CDS             complement(276..719)
                     /locus_tag="IPANFFGO_00050"
                     /inference="ab initio prediction:Prodigal:002006"
                     /codon_start=1
                     /transl_table=11
                     /product="hypothetical protein"
                     /protein_id="X:IPANFFGO_00050"
                     /translation="MIKILPLTPTALCDAYLKNKKDQEIYPLDLFQCKNCGFVQIECV
                     VDPEIIYRDYIYVTTSSSGLSSHFENYAKDVFENLNLKSNNLVMDIGSNDGTLLSYFK
                     RKNVKVLGVEPSIKTAEEATQRGIETLPEFFNVDLAKKIKENSEA"
     gene            complement(765..1124)
                     /locus_tag="IPANFFGO_00051"
     CDS             complement(765..1124)
                     /locus_tag="IPANFFGO_00051"
                     /inference="ab initio prediction:Prodigal:002006"
                     /codon_start=1
                     /transl_table=11
                     /product="hypothetical protein"
                     /protein_id="X:IPANFFGO_00051"
                     /translation="MFIVHPKDTYVRPHRHINKPESMMILEGEVDFITFEETGEIEQV
                     LNMGSYNTGKIFYDSMRSSMYHTLLIRSEWLVFLEITKGPFRKEDTIFASWSPGENDL
                     EGVREFMNKIEQRLKNG"
ORIGIN      
        1 ccaataatat cgaaaagacc ctcctttggt ttctacgtgt tgcaaatgaa tcaatctcat
       61 atcaaacgaa tcgaaaaatt ttatcaaagg taaaattgag aaatacgaaa gatgttcatg
      121 ataaataaaa tcgaaaacca tattatccac catatcaccc aaatatgaag actcaatgac
      181 cacaactcct tgtggtgata aaagaaattc caaaccttcc acaaaagaat gtaaatcatc
      241 tatattagca aatagattat taatcgtaat caaatctacg cttccgaatt ttcctttatt
      301 ttttttgcga gatctacatt aaaaaactca ggtaaggttt caatccctct ttgtgtagct
      361 tcttcagcgg tttttataga aggttctact ccaagaactt ttacattctt tcttttaaag
      421 taactgagca aggtaccgtc attactgcca atgtccatca ctaagttgtt tgattttagg
      481 tttaggtttt cgaaaacatc ttttgcataa ttttcgaaat gactactgag tccggaagaa
      541 ctcgtagtaa cataaatata atctctgtat ataatttctg gatcaactac acactctatc
      601 tgcacaaacc cacaattttt acattgaaaa aggtctagtg gataaatttc ttgatccttt
      661 ttgttcttta agtaagcatc gcataacgca gtcggggtca ggggtaatat tttgatcaac
      721 tctgttgatt tgcaaagtct acaattcttt ttttaaaata aaaattatcc attttttaat
      781 ctctgttcta tcttattcat aaattcacga acaccttcta gatcgttctc tccaggactc
      841 caagatgcaa atattgtatc ttctttacga aaaggtcctt tcgtaatttc taaaaatacc
      901 aaccattccg atcgaattaa taaagtgtga tacatagaag aacgcatact gtcatagaaa
      961 attttccctg tattataaga acccatgttt aaaacctgtt ctatttcccc agtttcttca
     1021 aaagtaataa aatctacctc accttctaaa atcatcatcg actcaggctt gtttatatgt
     1081 ctgtgaggtc ttacataagt atcttttgga tgaacgataa acatttcttg taggagttcg
     1141 ttaccattta aatgtgaaca aattctcgct ctttggcgct ttgttccttt cgcgatttct
     1201 attaattttt gta
//
LOCUS       IPANFFGO_28             1251 bp    DNA     linear       08-DEC-2021
DEFINITION  Genus species strain strain.
ACCESSION   
VERSION
KEYWORDS    .
SOURCE      Genus species
  ORGANISM  Genus species
            Unclassified.
COMMENT     Annotated using prokka 1.14.6 from
            https://github.com/tseemann/prokka.
FEATURES             Location/Qualifiers
     source          1..1251
                     /organism="Genus species"
                     /mol_type="genomic DNA"
                     /strain="strain"
     gene            complement(37..906)
                     /locus_tag="IPANFFGO_00052"
     CDS             complement(37..906)
                     /locus_tag="IPANFFGO_00052"
                     /inference="ab initio prediction:Prodigal:002006"
                     /codon_start=1
                     /transl_table=11
                     /product="hypothetical protein"
                     /protein_id="X:IPANFFGO_00052"
                     /translation="MGKSIPVKKKKAPEKRKTLPQTTGKKLSVAIITYNEERNIRDCI
                     ESCLNVADEIVILDSISTDKTERISKSFSSVRFYKQRFKGHVEQKNDVISLCRHEWIL
                     SLDADERISSELENSILAFKQKPDENTLNGLQVSRLTCHLGRFIRYSGWYPQYRYRIF
                     RKGKAVWVGENPHDTISIEGNGSKIHGDIIHYSFRDLTHQVNTINQFSSIVAYTRQRK
                     GRRFSFFRTIYKPFSKFIETYFFKFGFLDGFPGWVIAVSSAYSTFLKDAKQYELEKKM
                     IERPSNVKEDYGR"
ORIGIN      
        1 cttttaaaaa aggaaaagat ttttccgaaa aaagatctaa cgcccataat cctctttcac
       61 gttggaagga cgctctatca tttttttctc caattcatac tgttttgcgt cctttaaaaa
      121 tgtggaatag gccgaagaga ccgcgatcac ccaacccgga aaaccgtcca aaaatccaaa
      181 cttgaaaaaa taagtctcta taaatttaga aaaaggtttg tatatggttc tgaaaaatga
      241 gaatctcctt cccttcctct gcctcgtata agcaacaata gaagagaatt gattgatcgt
      301 attcacttgg tgcgttagat cccgaaaact ataatgaatg atatcgccgt gaatcttact
      361 gccgttccct tcaatgctga tggtatcatg cggattctct cctacccaaa cggcttttcc
      421 ttttcgaaaa atacgatagc gatattgagg ataccaaccg gaataacgaa taaatcttcc
      481 cagatgacag gttagtcggg aaacttgaag accgttcaga gtattctcgt ctggtttttg
      541 tttaaacgca agaatggaat tttcaagctc ggaagaaatc ctttcatccg catctaaaga
      601 aagaatccac tcgtgtctac aaagagagat tacatcattt ttttgttcga catgaccctt
      661 aaatctttgt ttataaaatc ttacggagga aaaagattta gaaattcttt cggttttatc
      721 cgtactgatc gagtcaagaa ttacgatttc atccgctacg ttcagacaag actcgataca
      781 atctcttatg tttctttctt cgttgtaagt gatgattgcg acggataact tttttcccgt
      841 cgtttgcggg agagttttcc gtttttcagg cgccttcttt ttcttgactg gaattgattt
      901 tcccattgat tctcggttct tttttcttaa tggtagaatg aattcgttct ctgtcattgg
      961 ttttttaagg gaatttttaa gaacttagga gaagaatcaa ttgaaagaac ggctcgtcaa
     1021 gaaactcaaa accgtatcct tattttctct cggtttcttc tttctcagtt ttccccaatc
     1081 agtgagcgtg tctcaattct tcggaggact tacaatcgcg acctccttcc cgcttttcat
     1141 tctcgaccaa gaagcccaaa aaacttggaa gagaattcaa aatccatttc ttattttttt
     1201 tcggaattta tatccttctt ttttgtcctt ctttgtttta cgtcggaaac t
//
LOCUS       IPANFFGO_29             1160 bp    DNA     linear       08-DEC-2021
DEFINITION  Genus species strain strain.
ACCESSION   
VERSION
KEYWORDS    .
SOURCE      Genus species
  ORGANISM  Genus species
            Unclassified.
COMMENT     Annotated using prokka 1.14.6 from
            https://github.com/tseemann/prokka.
FEATURES             Location/Qualifiers
     source          1..1160
                     /organism="Genus species"
                     /mol_type="genomic DNA"
                     /strain="strain"
     gene            complement(635..847)
                     /locus_tag="IPANFFGO_00053"
     CDS             complement(635..847)
                     /locus_tag="IPANFFGO_00053"
                     /inference="ab initio prediction:Prodigal:002006"
                     /codon_start=1
                     /transl_table=11
                     /product="hypothetical protein"
                     /protein_id="X:IPANFFGO_00053"
                     /translation="MAPYTIVLSKDKEVRILQPIILQNATCLQCHGGPQDINPAVSKK
                     IAELYPNDQAKGYKLGELRGAFSATW"
ORIGIN      
        1 aactttcctg tttttgtaat attcaagaaa atttaatctt tatttgtctg agcactcggc
       61 tccagtttat aacgtcaatg gtaatgattg aataaatact ttttggttcg cttttatttt
      121 ataaatgtcg atactaccgt tttgaatttc gcaaccattg ccttcgatgg ttccaatttc
      181 tacggctcta tagttttcga tggtgaatca gccgcttttc cagtcgtagt ttgtgcggtc
      241 cgcttggtaa aagaataaaa atattttgtt cctttgattg gaactggaat aaaaagtctt
      301 ttatttttct aaattttccg ttagatggga taaacaaata aagactcctc gcatcgttta
      361 caaaaagata agaccattcc aaaaaaatgt cttcataacc atcgttatta aattctttaa
      421 actcaaaaga ttttatctct tcactatccc ttaagagtca aattcaggat tctatttcgt
      481 ttagaatttc actacggaaa atccagaatc gtctaagcgc gcaatataat cttaaccttg
      541 gattgttatc ttttctattt gttggcgctg ggcgttcagt ccgacagaaa aaattaacaa
      601 agaaaaaata caagaataag tatttcataa agtgttacca agtcgcggaa aaggctcctc
      661 ttaattctcc taatttgtaa ccctttgctt ggtcgttagg atacagttct gcaatttttt
      721 tggataccgc cgggtttata tcttgaggac caccgtggca ttgtaaacag gtcgcattct
      781 gaagaatgat gggttgtaaa attcgaactt ctttgtcttt ggataaaacg atcgtgtagg
      841 gggccattcc ggctttttga gattctttcc attgattgaa aatttcggtt tcccagatct
      901 cgggtcgatg actcgggttt cttggttttt cggaaactct tcttataaga actccgggaa
      961 attctgcctt gagatcggct tcctttttag gagaaattgt tcgacagaca ttgattgcgc
     1021 ctacgattcc cttcgttcga attgcggatt ctaaattctt ttgtaaatcg atttgaaatt
     1081 ctgagatcag ccgaagtaaa atttctttct tctccgaatt ccgccccgag tcgcagaccg
     1141 caaaaaactg aatgaaaagc
//
LOCUS       IPANFFGO_30             1443 bp    DNA     linear       08-DEC-2021
DEFINITION  Genus species strain strain.
ACCESSION   
VERSION
KEYWORDS    .
SOURCE      Genus species
  ORGANISM  Genus species
            Unclassified.
COMMENT     Annotated using prokka 1.14.6 from
            https://github.com/tseemann/prokka.
FEATURES             Location/Qualifiers
     source          1..1443
                     /organism="Genus species"
                     /mol_type="genomic DNA"
                     /strain="strain"
     gene            106..372
                     /locus_tag="IPANFFGO_00054"
     CDS             106..372
                     /locus_tag="IPANFFGO_00054"
                     /inference="ab initio prediction:Prodigal:002006"
                     /codon_start=1
                     /transl_table=11
                     /product="hypothetical protein"
                     /protein_id="X:IPANFFGO_00054"
                     /translation="MNSEDFSGNVYGKGHGKLYQEIVNFYRKNEDFSISYEDAKSTIQ
                     LLNAFYVADEKESWVKVDESGESIRLGTTNEKLSNLYRTPAFVY"
     gene            697..906
                     /locus_tag="IPANFFGO_00055"
     CDS             697..906
                     /locus_tag="IPANFFGO_00055"
                     /inference="ab initio prediction:Prodigal:002006"
                     /codon_start=1
                     /transl_table=11
                     /product="hypothetical protein"
                     /protein_id="X:IPANFFGO_00055"
                     /translation="MYTRSMLPIFEKRKQLIGYKKYSQIINHLSANLKGKILDIGAGI
                     GEVVDVFKEESWETHAIEMNQVAIS"
     gene            985..1434
                     /locus_tag="IPANFFGO_00056"
     CDS             985..1434
                     /locus_tag="IPANFFGO_00056"
                     /inference="ab initio prediction:Prodigal:002006"
                     /codon_start=1
                     /transl_table=11
                     /product="hypothetical protein"
                     /protein_id="X:IPANFFGO_00056"
                     /translation="MAWGVVEHVLDSDVFLKRVVGLLVPGGLFVSEVPHAQSLLIDIS
                     RKTGLDPKRILMGEQHIVLYSTEAYKSLHERNGFKKIHLQTNGLDMDTPCLESMALRF
                     LINYLHLYKKALMKNFMEIFYEGFGQKTIILYQLITRLNYQRKVSNI"
ORIGIN      
        1 tttgaagcta gtttatctat tgtttgtgaa aatggcttag cacaaatcgg gggtattgca
       61 gtaaacgaac tacaaattta tacacctgat ccttctacat gttccttgaa ttctgaagat
      121 ttttcaggaa atgtttatgg aaaaggtcat ggaaaactgt atcaagaaat tgttaacttt
      181 tatcgaaaaa atgaagattt ttctataagt tatgaggatg caaaatcgac tatacaatta
      241 ttgaatgcat tttacgtggc ggatgaaaaa gaaagttggg ttaaagtgga cgaatctggc
      301 gaaagtattc gtttaggaac tacgaacgaa aaactttcta atttgtatcg cactcctgct
      361 ttcgtatatt aaaatattct aattttttga aagattaact gtatagaaga cttatgaaag
      421 ggattttaag agcggctgaa attaaaccag attttgaagg tttgaaaata aatggggcga
      481 actgttgaga aggtatttta ttagttctca tgctttaaat ccaaaatata ctttaggcgt
      541 tacttgtcca ttctatagtt caaaagaagt cgatcatttt tttaatctga atggttttta
      601 ccataacgca tgcggcaatt gtaaaacatt atatgtgagc ccagattatc tgatatttgt
      661 atcgaagaac tttacagtga cgaatattac agcgaaatgt atacccgttc gatgttgcct
      721 atttttgaaa aaaggaaaca actgataggt tataaaaagt attcgcaaat cataaatcat
      781 ttatctgcta atttaaaagg gaaaattctc gatataggcg ctggtatcgg tgaagtggtc
      841 gatgttttta aagaggaaag ttgggaaacc catgcaatcg aaatgaatca agtggccata
      901 tcttagttac agtcgagaag gcataaaaat gtttttcatg gtaatctaga taattataag
      961 acaacggaaa aatttgacgt agttatggct tggggagttg tcgaacatgt gttagactcg
     1021 gatgtgtttt tgaagcgagt tgttggctta ctcgttccgg gtggtctatt tgtttctgag
     1081 gttcctcatg ctcaatcttt actaattgat atatcaagga aaacagggtt ggacccgaag
     1141 agaattctta tgggagagca acatatagtt ctatattcta cggaagctta taaatctctt
     1201 catgaacgaa atggttttaa aaaaatacat ctacagacaa atggtttgga tatggacaca
     1261 ccttgtttag agagtatggc gttgcggttc ctaataaatt acttgcacct ttacaagaaa
     1321 gcattgatga aaaactttat ggagatcttt tacgagggtt ttggacaaaa gactataatc
     1381 ttatatcagc tcattactcg gttaaattac cagcgtaaag tatcgaatat ttaataaaat
     1441 caa
//
LOCUS       IPANFFGO_31             1420 bp    DNA     linear       08-DEC-2021
DEFINITION  Genus species strain strain.
ACCESSION   
VERSION
KEYWORDS    .
SOURCE      Genus species
  ORGANISM  Genus species
            Unclassified.
COMMENT     Annotated using prokka 1.14.6 from
            https://github.com/tseemann/prokka.
FEATURES             Location/Qualifiers
     source          1..1420
                     /organism="Genus species"
                     /mol_type="genomic DNA"
                     /strain="strain"
     gene            112..375
                     /locus_tag="IPANFFGO_00057"
     CDS             112..375
                     /locus_tag="IPANFFGO_00057"
                     /inference="ab initio prediction:Prodigal:002006"
                     /codon_start=1
                     /transl_table=11
                     /product="hypothetical protein"
                     /protein_id="X:IPANFFGO_00057"
                     /translation="MRNLLEESILSSSGSEIGILDRKEGQDRILTIPDSEDLDLRRAV
                     EAVERQKILLAQKLFSGNQIRMARALGISRGSLQYKLKQLEIG"
     gene            378..1388
                     /locus_tag="IPANFFGO_00058"
     CDS             378..1388
                     /locus_tag="IPANFFGO_00058"
                     /inference="ab initio prediction:Prodigal:002006"
                     /codon_start=1
                     /transl_table=11
                     /product="hypothetical protein"
                     /protein_id="X:IPANFFGO_00058"
                     /translation="MDLDSLYEERKTPGGFLVKVRLAKMTYVVFTQKGPEVPRGSKNN
                     SIVVAVPRVVFLGSQFNLSHFRLGELSFVNVKQSKLVIPYQHSNSGNEVRTIFLNSGS
                     DCDVLPVVVYHFQNSGDLIRSREEGVEMHHLVLDESYPRQDLITLKIRFPSLNMLIVR
                     KKVVAHKTPESPAETDKGKESGIVDFNKVRAADIMDSGNLNIHSGNPVFLARIHLRRM
                     DLEKVKQLLLDFQLKPEEVSFIRTFFAVMIRNEFEKDELKQIKQKLLNLDEGFRLAEL
                     ILEMKVNKFEIELEKNFGPEIASMCYALLEKEQDRAEEEEKRIILWEWKLRVKRLFRK
                     NA"
ORIGIN      
        1 gaattgattt tagaagaatt gaaggagtcc atgggtcgtg aagatcttcg gttgtctgaa
       61 gaaaatttaa cataaggttc taaaaatgaa tttggtaaaa atctttcggg cttgcgtaat
      121 cttttagaag aatctatttt aagttcttct gggtcagaaa tcggaattct ggaccgaaaa
      181 gaaggccaag atcggattct aacgattccc gattctgagg atctcgatct tcgaagggca
      241 gtagaggcgg tggaaagaca gaaaattctt ctagcccaaa aattgttcag cggaaatcaa
      301 attcgaatgg cgcgtgctct tggaatttcc agaggatctt tacagtataa actcaaacaa
      361 ttggagattg gttaaaagtg gatctcgact cactctacga agaacgaaaa actcccggcg
      421 gatttttagt taaagttcgt cttgcaaaaa tgacctatgt cgtttttacc caaaaaggac
      481 ctgaggttcc tcgaggttcg aaaaataatt caatagtcgt tgcggttcca agagtcgttt
      541 ttttaggatc acaatttaat ctttctcact ttcgccttgg tgagttgagt tttgtgaatg
      601 taaaacaaag taaacttgtt atcccttatc aacattccaa ttcgggaaat gaggtccgga
      661 ctattttttt aaacagcgga agtgattgtg acgttcttcc ggtagttgtg tatcattttc
      721 aaaatagtgg ggatttgatt cgatctaggg aagagggtgt ggaaatgcac catctcgttt
      781 tggatgagtc ttatcctcgc caagatctga tcactttgaa aattcgattt ccgtctctga
      841 atatgctgat tgttcgtaaa aaagtagtcg ctcataaaac acctgagtct ccggctgaaa
      901 cagacaaagg gaaagaatcc ggaattgtag atttcaataa ggttagagcg gcagacatta
      961 tggattccgg aaatttaaat attcattctg gaaatccggt atttttagct cggattcatt
     1021 tgaggagaat ggatctcgag aaagtaaaac aacttctttt agattttcag ttaaagccgg
     1081 aagaagtttc ctttattcga actttctttg ccgttatgat tcggaatgaa tttgaaaagg
     1141 atgagttgaa acagatcaaa cagaaacttc tcaatctaga tgaaggtttt cgtttggccg
     1201 agctgattct cgagatgaaa gttaataagt ttgagataga acttgaaaaa aactttggtc
     1261 ctgaaatcgc aagtatgtgt tatgcacttc ttgaaaaaga acaagatcgg gcggaagagg
     1321 aagaaaaaag aattattctc tgggaatgga agttaagggt gaagcgtctt tttcgaaaaa
     1381 acgcatgaga attttcttaa aaaaaactct aaaaaatggt
//
LOCUS       IPANFFGO_32             1305 bp    DNA     linear       08-DEC-2021
DEFINITION  Genus species strain strain.
ACCESSION   
VERSION
KEYWORDS    .
SOURCE      Genus species
  ORGANISM  Genus species
            Unclassified.
COMMENT     Annotated using prokka 1.14.6 from
            https://github.com/tseemann/prokka.
FEATURES             Location/Qualifiers
     source          1..1305
                     /organism="Genus species"
                     /mol_type="genomic DNA"
                     /strain="strain"
     gene            151..675
                     /locus_tag="IPANFFGO_00059"
     CDS             151..675
                     /locus_tag="IPANFFGO_00059"
                     /inference="ab initio prediction:Prodigal:002006"
                     /codon_start=1
                     /transl_table=11
                     /product="hypothetical protein"
                     /protein_id="X:IPANFFGO_00059"
                     /translation="MLKVVCFLITSLLILPLNAEEIDLVNKIILKITDSSILKEGDKM
                     QFEVLSYNHGVAMPIMTEGPSYRPVYQDYTVTKYLDLYSAYLLEKCARGGMIPEVVLT
                     YYQRSKNGSFTYKALEVQMVNAMVTSVSVGGGGDRPIETITLNFDSIRYSVTALSSSG
                     KLETKTFLSKVSKN"
     gene            complement(844..1104)
                     /locus_tag="IPANFFGO_00060"
     CDS             complement(844..1104)
                     /locus_tag="IPANFFGO_00060"
                     /inference="ab initio prediction:Prodigal:002006"
                     /codon_start=1
                     /transl_table=11
                     /product="hypothetical protein"
                     /protein_id="X:IPANFFGO_00060"
                     /translation="MGSIRFIYDPNEETNRQFGRKWKEVQFYDEDGILVLASILLDNK
                     GLAFELEIWKTDFNPCYIFLKKRTSQSLNHKINTIKIEYSKI"
ORIGIN      
        1 ttttaccgat gaaaaatata tcttttgatt gcaaaaaaaa cggatcaata gcggtaatta
       61 ccgtttcaat cggattgcta aacggacatt ctcaaaaatg ttcgagggat tccataagaa
      121 ttcatggata ttttttttgg agaatatgat atgttaaagg ttgtttgttt tttaattacg
      181 tccttgctga tccttccttt aaatgcggaa gaaatagacc tcgtcaataa gatcattctg
      241 aaaattacgg attcttccat cttaaaagaa ggagataaga tgcaatttga agtcctttct
      301 tataaccatg gagtagctat gccgattatg acagaaggac ctagctaccg acctgtctat
      361 caagactata cggtgacgaa gtatttagat ttatattcag catatttgtt ggaaaaatgt
      421 gcgcgtggag gaatgattcc ggaagtagtc ctaacctact accaaagaag taagaacgga
      481 tccttcactt acaaagcttt ggaagttcag atggtcaatg caatggtcac gagtgtaagc
      541 gtagggggag gaggagatcg tcctattgaa acgataacct taaattttga ttctattcga
      601 tactcggtta cggcgctgtc ttcttccgga aaattggaga cgaaaacatt cttaagcaaa
      661 gtttcgaaaa attaggaatc gatacttcgg ttcgcttgcg cacgcgccaa atagccgaag
      721 acgaaacgat tgatctatgg gagttttgat tggaatggat gaaaagtttt taaaaagtct
      781 atttttgaaa tactttgtaa ataaaaaaga cttaaaagaa ttggaatgtt ttactgatgg
      841 catttaaatt ttagaatatt ctatttttat tgtgtttatt ttgtgattga gcgattggga
      901 tgtcctcttt tttaggaaaa tgtagcaggg attaaaatca gttttccaaa tttccaattc
      961 aaaagccagt cctttgttgt ccagaaggat cgatgcaaga actaaaatcc catcttcgtc
     1021 gtaaaattga acctctttcc attttcgacc aaattgacga tttgtttctt cattcggatc
     1081 gtatataaat cgaatcgaac ccatataacc gtccgaagtt cttgaatcaa gatagaatca
     1141 aaggatttga gaccgatcga ttttggatca tctttaccaa taatcttaag taaaaaatct
     1201 ttttcctccg gtaagggtgc gcgattcaga ggagtgagaa aagtttttat ttatcataaa
     1261 aattgcatat ttctaagagc gtgtcccaaa accattcgat cttat
//
LOCUS       IPANFFGO_33             1046 bp    DNA     linear       08-DEC-2021
DEFINITION  Genus species strain strain.
ACCESSION   
VERSION
KEYWORDS    .
SOURCE      Genus species
  ORGANISM  Genus species
            Unclassified.
COMMENT     Annotated using prokka 1.14.6 from
            https://github.com/tseemann/prokka.
FEATURES             Location/Qualifiers
     source          1..1046
                     /organism="Genus species"
                     /mol_type="genomic DNA"
                     /strain="strain"
     gene            complement(564..908)
                     /locus_tag="IPANFFGO_00061"
     CDS             complement(564..908)
                     /locus_tag="IPANFFGO_00061"
                     /inference="ab initio prediction:Prodigal:002006"
                     /codon_start=1
                     /transl_table=11
                     /product="hypothetical protein"
                     /protein_id="X:IPANFFGO_00061"
                     /translation="MDEDKKIGQIKIFTFQNPEILSFEKGCNCFISSLSNKKHAESNL
                     SLNNEKIILSGFLELSNVKILEEQVDYLELIRFYNLIYDTITRLDPSFSGVYKTHIYD
                     PKYVDSINTDIK"
ORIGIN      
        1 ttttaatgtt tgaaggaaat tcaaaaaaat attctatcaa ataactttcg catcctttat
       61 tctcaataac aacgaattga tttttattga atgaaaaagt ttcttgataa gtatcttgat
      121 cctttaaata cttagatgta atttttactg ggaaatcgga tcggagagtt gcttctggaa
      181 tgctccttac acatccttcc gcagataacg gattaattga gagaaaaagt agtaatacaa
      241 tgagaataat aagaactttc aatttaaata gcctcgttga atttttaaaa tatgaagttc
      301 ttacttttat aaaaatagga ataagcgagt ctaattgttt gtaattttta taccaaccaa
      361 agtaatgagt tgtccatttt tgtatagtta atacgattct gagcccttct ttatgatttc
      421 taaaaatcga ttttaatttc taaaatttca ttatgtttca attatttttg tctatgacat
      481 ataatgaaaa agtctactcg acattacgcc catcgaccgt attagcatgg cgcggttgac
      541 acggagttag acatcatatt gaattatttt atatccgtat taatggagtc aacgtatttt
      601 ggatcgtaaa tatgagtttt gtaaactcct gaaaaactcg gatctaaacg tgtaatggta
      661 tcgtaaataa gattatagaa acgaattagc tctaaataat caacttgttc ctccaatatc
      721 ttcacattac tcaactcaag aaaacctgat agtataattt tttcgttatt caaactaaga
      781 ttactttcag catgtttctt attagagaga gatgaaataa aacaattaca tcccttttca
      841 aaagagagta tttcagggtt ttgaaaagtg aatattttga tttgaccaat ttttttatcc
      901 tcatccatat catcttttac aaagaaagtc ccatcttcct caatatgcaa tttccctatt
      961 aaactatttt gtacaagttg aatcttagga tagatataat atcctattcg gttgactata
     1021 aatccatcga cattgataaa aaggga
//
LOCUS       IPANFFGO_34             1066 bp    DNA     linear       08-DEC-2021
DEFINITION  Genus species strain strain.
ACCESSION   
VERSION
KEYWORDS    .
SOURCE      Genus species
  ORGANISM  Genus species
            Unclassified.
COMMENT     Annotated using prokka 1.14.6 from
            https://github.com/tseemann/prokka.
FEATURES             Location/Qualifiers
     source          1..1066
                     /organism="Genus species"
                     /mol_type="genomic DNA"
                     /strain="strain"
     gene            complement(486..1007)
                     /gene="hldE_1"
                     /locus_tag="IPANFFGO_00062"
     CDS             complement(486..1007)
                     /gene="hldE_1"
                     /locus_tag="IPANFFGO_00062"
                     /EC_number="2.7.7.70"
                     /inference="ab initio prediction:Prodigal:002006"
                     /inference="protein motif:HAMAP:MF_01603"
                     /codon_start=1
                     /transl_table=11
                     /product="Bifunctional protein HldE"
                     /protein_id="X:IPANFFGO_00062"
                     /translation="MYGVITNRILTEIRSIARENNILLFGDLQCSSQVGNIAKFEDFN
                     LLCPTEREARIALGNHEDGVEWIANTLLEKTRSKNLLIKLGAEGFIAYSNDIPGNFKK
                     REHFPALVSNPVDVAGAGDSLLAAISVSMCSSANLMEASAIGACMAALAVQTIGNIPV
                     SHQKLENYIKNLR"
ORIGIN      
        1 cgtctgatat tcgtttaata ttttttcgca gtccgctttg aacttggaat aatcggtaag
       61 aggttctaac gaaaaatctt ccgtaacatt cggttcatct ttaattccat aaacggaaga
      121 agaagaagca taaataaatc ttttgacggc gtgctttttg ctaatttcaa caagaggtcg
      181 aaatgcgtct aagttgattg attttcctaa attcggattt aactcaaaac ttggatcgtt
      241 ggaaatacat gcaagatgaa taaccgaatc atggcccgga atcgtttgat tcaagagatt
      301 ttgatctcga atatctcctt taaccttcgt taggttagga tgttctttaa gcacatcttc
      361 tccatagatc ataagatcaa gcaccgttac tttataacct tccgaaagaa ggcgaggcac
      421 aagcatggcc ccgacatagc cggcaccgcc tgttatataa atacttttaa tattttgatt
      481 cacatttacc tcaaattctt aatatagttt tccagtttct gatgagaaac aggtatattt
      541 ccaattgttt gaacagcaag cgccgccata caagcgccaa tcgcggaagc ttccatcaaa
      601 tttgcactgg aacacatgct aaccgaaata gctgccaata atgaatcacc cgctccagct
      661 acatctactg ggttggaaac taaagcagga aagtgttctc ttttcttaaa attgcctgga
      721 atatcgttcg aatacgcaat aaatccttct gcgcccagct taattagtaa atttttggaa
      781 cgcgttttct ccaaaagagt atttgcaatc cattctactc cgtcttcatg atttcctaaa
      841 gcaattctag cttctctttc agttgggcat aataaattaa aatcttcaaa tttagcaata
      901 ttaccaactt gactactaca ctgtaaatcc ccaaagagca aaatgttgtt ttcccttgct
      961 attgatcgaa tttcagtaag gattctgtta gttatcactc catacacaaa atcacaaact
     1021 agaattccgt cgtagttttt cgcaattttt tttctaattt ttctaa
//
LOCUS       IPANFFGO_35             1318 bp    DNA     linear       08-DEC-2021
DEFINITION  Genus species strain strain.
ACCESSION   
VERSION
KEYWORDS    .
SOURCE      Genus species
  ORGANISM  Genus species
            Unclassified.
COMMENT     Annotated using prokka 1.14.6 from
            https://github.com/tseemann/prokka.
FEATURES             Location/Qualifiers
     source          1..1318
                     /organism="Genus species"
                     /mol_type="genomic DNA"
                     /strain="strain"
     gene            1..606
                     /locus_tag="IPANFFGO_00063"
     CDS             1..606
                     /locus_tag="IPANFFGO_00063"
                     /inference="ab initio prediction:Prodigal:002006"
                     /codon_start=1
                     /transl_table=11
                     /product="hypothetical protein"
                     /protein_id="X:IPANFFGO_00063"
                     /translation="MGYWVFRMGKVANERLDYNHERFVDYPFSRDQNDLLDVWLMAHS
                     HFVISTGTGLDAVADIYRRPTLYLNLIPLSNINSWAYAITVPKYLKWKKTNKYLTFKE
                     YLKNNYQHSEKYQEAGIMIENLSSEDISEAVLELESRLRGKWIETDEDKELQERFWKE
                     LKGWENFSKYHGWLHPEARVGSHFLNKVGSEFLTKVRKINF"
ORIGIN      
        1 atgggatatt gggtttttcg aatgggtaag gtagcaaatg aaagattaga ttataatcat
       61 gaaagatttg tagattaccc attttcaagg gaccaaaatg atttacttga tgtttggtta
      121 atggctcatt ctcattttgt tatttctacc ggaactggtt tagatgcagt tgcagatata
      181 tatcgaagac caacacttta tttaaattta atacctttaa gcaatataaa ttcttgggca
      241 tatgcaatta ccgttcccaa gtatctaaaa tggaaaaaga caaataaata tttaactttt
      301 aaagaatatt tgaaaaataa ctatcaacac tctgaaaaat atcaagaagc agggatcatg
      361 atagaaaatc tttcctctga ggatatttcc gaagcagttc ttgaattgga atctcgtctg
      421 cgtggaaaat ggattgaaac ggatgaggat aaagaattgc aggaacgatt ttggaaagag
      481 cttaaaggat gggagaattt ttccaaatat catggttggc ttcatcctga agctagagtc
      541 gggtctcatt ttttgaataa agttggttct gaatttttaa ctaaagtaag aaaaataaat
      601 ttttaaaaaa ttatagacag ttgtgataaa aatacaccat aggtcgacca actccaaggt
      661 tcagatttga aaagaccgaa taagttacac tgagctaaac ataaacactt taaaaaagat
      721 tttcttttaa cttcaacttt tttatccttc tatatacttt tgagttaaat tcaacaatgg
      781 ctttatataa atttacttag agccggtctt aaaacctgaa gaaaaatatc tctaaacgat
      841 ccggcaagtt tttaaaaaac gtgagagttc tcacagaaat cgtcgtattg aaagtttttc
      901 ctgtcgttta agattgtagt agctcctaca ttcctaaggt tttgagacgg actcttattg
      961 agtttaggta tttcaagata ataaaaatta attcttcatc tgtttcatgg aaacggtcga
     1021 ttaaagcagt tttgttaatc tgaattatgg aattttcgat aactctactg agaatttatt
     1081 cttttcaatt atcattaacg cgtaatcaag ggaagttcga tgaaacaaac aaattgtaga
     1141 gtttgcaatg aatcgttgca aaagatattg gatttgggtc gtcaaccgtt aggaaacgga
     1201 tttttgacgg aagataaatt taagtatgaa tatttttttc agatggaagt aggtttctct
     1261 gaaacgagta aaatgctaca gctaatagag cagccggagc cggagaaaat gtttcatg
//
LOCUS       IPANFFGO_36             1272 bp    DNA     linear       08-DEC-2021
DEFINITION  Genus species strain strain.
ACCESSION   
VERSION
KEYWORDS    .
SOURCE      Genus species
  ORGANISM  Genus species
            Unclassified.
COMMENT     Annotated using prokka 1.14.6 from
            https://github.com/tseemann/prokka.
FEATURES             Location/Qualifiers
     source          1..1272
                     /organism="Genus species"
                     /mol_type="genomic DNA"
                     /strain="strain"
     gene            30..674
                     /locus_tag="IPANFFGO_00064"
     CDS             30..674
                     /locus_tag="IPANFFGO_00064"
                     /inference="ab initio prediction:Prodigal:002006"
                     /codon_start=1
                     /transl_table=11
                     /product="hypothetical protein"
                     /protein_id="X:IPANFFGO_00064"
                     /translation="MKALKVQAGKLKGKSIETPIAVAGNTNFTPAILKKSVFDIVGSL
                     VLKGRLILEKSVFVDFFAGSGQMALEAMSRGFARVVLYELAWERSDNLRKLFAKFSDN
                     YEVSRKDVFRFYNKLDIPEKSKIYFLDPPYSFWDKKKEKIKSLLDFLLKADATVAVFV
                     QSPIDPNWSGFETRKFGKNFLTFRVNGVGDVSRLPNENASEISEDISSFHQNED"
     gene            complement(785..973)
                     /locus_tag="IPANFFGO_00065"
     CDS             complement(785..973)
                     /locus_tag="IPANFFGO_00065"
                     /inference="ab initio prediction:Prodigal:002006"
                     /codon_start=1
                     /transl_table=11
                     /product="hypothetical protein"
                     /protein_id="X:IPANFFGO_00065"
                     /translation="MDKNRDLNSERSTPINRNEEFKIKVAKEIPTPIAKNRRYNLTDF
                     STNKIVTIFNIDFPQFSF"
ORIGIN      
        1 ttgagcgtcg aaaaaaacgg agtaaagatg tgaaagcact caaggtacag gccggaaagc
       61 ttaaaggtaa gtcgatagaa acgcctattg ccgttgcggg aaacacgaat tttactcccg
      121 cgattttaaa aaaatccgtt tttgatatcg tcggctcctt ggttttaaaa ggaagattga
      181 tacttgagaa atccgtgttt gtggattttt ttgcaggttc cggacagatg gctttggaag
      241 caatgagtcg aggatttgca agagtcgttt tatacgagtt ggcttgggaa agatcggaca
      301 accttcgaaa gcttttcgca aaatttagcg acaactacga ggtcagcaga aaagacgtat
      361 ttcgctttta taataaactc gatattcccg aaaaatcgaa gatctatttt ttagatcctc
      421 cgtattcttt ctgggataag aaaaaggaaa aaattaaatc tcttttggac tttttgttaa
      481 aggccgatgc tactgtagcc gtttttgtcc agtctccgat cgatccaaac tggtccggtt
      541 ttgaaacccg caagttcgga aagaattttt taacttttcg tgtcaacgga gttggggatg
      601 tttctcgact tccgaacgaa aatgcgtccg agatttcgga ggatatatct tcatttcatc
      661 aaaatgaaga ttgaatattc gaaaagttga attctctttt gagaaatcga ttcgagtccg
      721 acttttcttt ttggagtgaa agaaagtgct tgtcgaaagc gggatcagat tttcgaaaac
      781 gcttttaaaa tgagaattgc ggaaaatcta tgttgaagat ggtcacaatt ttattggtgg
      841 agaaatccgt aagattatat cttcgatttt ttgcgatcgg agtggggatt tcttttgcga
      901 ctttgatttt aaactcttcg tttcggttta tgggagtgga tctttccgaa ttcaagtccc
      961 tatttttatc cattctgcct ttgttcttaa aagattatat tcaaattttg attgcgagcg
     1021 gaattctgtt cggtgcgatc ggtttgctcc tttcttctgc gcagcttggg aatgaaaaag
     1081 aggtttcgac cgactcgttt tttatcggtc ctttgtcgga agatggggct ttatcggttc
     1141 aaggtttcga ttcttttgtc aagaagaata tcgaggttga aaaggaaaac tcttatcgaa
     1201 aagttttttg gactttcgga gtatttgtat ttcttctttg gtgtcattct gtgattttta
     1261 ttccccaact ct
//
LOCUS       IPANFFGO_37              830 bp    DNA     linear       08-DEC-2021
DEFINITION  Genus species strain strain.
ACCESSION   
VERSION
KEYWORDS    .
SOURCE      Genus species
  ORGANISM  Genus species
            Unclassified.
COMMENT     Annotated using prokka 1.14.6 from
            https://github.com/tseemann/prokka.
FEATURES             Location/Qualifiers
     source          1..830
                     /organism="Genus species"
                     /mol_type="genomic DNA"
                     /strain="strain"
     gene            78..314
                     /locus_tag="IPANFFGO_00066"
     CDS             78..314
                     /locus_tag="IPANFFGO_00066"
                     /inference="ab initio prediction:Prodigal:002006"
                     /codon_start=1
                     /transl_table=11
                     /product="hypothetical protein"
                     /protein_id="X:IPANFFGO_00066"
                     /translation="MSYFITVNRVGMEFEVQEAFDTFQRHRRYTYVGYTALYHDRSVE
                     GYELFFMMPKMINCTVVAPPWIKQQKNPFPSSIG"
     gene            269..649
                     /locus_tag="IPANFFGO_00067"
     CDS             269..649
                     /locus_tag="IPANFFGO_00067"
                     /inference="ab initio prediction:Prodigal:002006"
                     /codon_start=1
                     /transl_table=11
                     /product="hypothetical protein"
                     /protein_id="X:IPANFFGO_00067"
                     /translation="MDKTAKEPISFFNRIGGWEVPATPNSITPIDLNQFDLSQGKKLL
                     QSYIPYFKSLIKGEKGIRNWYEWWTENEKLLENILSRGDYLRWKIYPIQEIEKFLKES
                     NVLFQRRYRYFWLDGNGLRYYFNM"
ORIGIN      
        1 acttgtccgt ttttccgaaa cgactccaac attacgctgg ttctaaattt aggaatatat
       61 caagttggcc gaatcgtatg tcttatttta ttaccgtaaa tagggtgggg atggaattcg
      121 aagtgcaaga agcattcgat acatttcaac gacatagaag atatacctat gtcggatata
      181 cagcgttata ccatgatagg agtgttgaag gttatgagct ttttttcatg atgccgaaaa
      241 tgataaactg cacggttgtc gcgcccccat ggataaaaca gcaaaagaac ccatttcctt
      301 cttcaatcgg ataggcggtt gggaagttcc tgctactccc aactcgatta caccgatcga
      361 cttaaaccaa tttgacttat ctcaaggaaa aaaactgctt caatcttata ttccttattt
      421 taagtctttg atcaaagggg aaaaagggat cagaaattgg tacgaatggt ggaccgaaaa
      481 tgaaaaactt ctggaaaaca tcttatcacg tggggattac ttgcgatgga aaatttatcc
      541 gattcaagaa atagaaaagt ttcttaaaga atcgaatgtc cttttccaga gaagatatcg
      601 atacttttgg ttagacggta acggtttaag atattacttt aatatgtaag acgttagtcg
      661 tatttctata gaatcccatt ttataaagat acatatttgt aagatctctc agtttcgttt
      721 atgtaaccta gtgatataaa aataaaatgt tcgtgttcat ttttaataca acaattcttt
      781 tcgatctcat agaacacata atagaaaaac gccctaaaaa aacaaacact
//
LOCUS       IPANFFGO_38              784 bp    DNA     linear       08-DEC-2021
DEFINITION  Genus species strain strain.
ACCESSION   
VERSION
KEYWORDS    .
SOURCE      Genus species
  ORGANISM  Genus species
            Unclassified.
COMMENT     Annotated using prokka 1.14.6 from
            https://github.com/tseemann/prokka.
FEATURES             Location/Qualifiers
     source          1..784
                     /organism="Genus species"
                     /mol_type="genomic DNA"
                     /strain="strain"
     gene            158..751
                     /locus_tag="IPANFFGO_00068"
     CDS             158..751
                     /locus_tag="IPANFFGO_00068"
                     /inference="ab initio prediction:Prodigal:002006"
                     /codon_start=1
                     /transl_table=11
                     /product="hypothetical protein"
                     /protein_id="X:IPANFFGO_00068"
                     /translation="MPAFRYAYLFQKDGYKEDLKIFRDSGEFKILVTLPMELNQALKI
                     LKTISNIRIFENYNISFYLKFHPTYSLDSVEKLLRRNKVFRFPILNDNIKDCLVGKQL
                     LISSVSSTCLESLAFGIPVLVIASNGGVTHLPFSENITKEIWDLCYDEKETLEAIFRF
                     VKNYDYDRFKSIGEKIKKENFTKLDHFSLKRFTNLVF"
ORIGIN      
        1 cggatgtctt ggtagtcttt cttttaaaac tcaattccat ttatacccta cgaaagcaga
       61 gtttgatcgt aagttaactc ccggatactt atttgttgtt ggtaaaaact tgatatttga
      121 ttattctgaa tcttgcaagg aattgaaact cgatactatg cctgctttta ggtatgcata
      181 tttatttcag aaggatggat ataaggagga tttaaaaatt tttagagatt ctggggaatt
      241 taaaattttg gtaacgctgc caatggagct taatcaagct ttgaagattc ttaaaaccat
      301 aagtaatatt aggatattcg agaactataa tatttctttt tatttgaagt ttcatcctac
      361 ttattctttg gattcggttg agaaattatt aagaaggaat aaagttttta ggtttcctat
      421 tttaaacgat aatattaagg attgtttggt ggggaagcaa ttgttgataa gttctgtttc
      481 tagtacttgt ctagaaagct tggcctttgg tattcctgtt ttggtcatag cttcgaatgg
      541 tggtgtgact catttgccat tttctgagaa tattacgaaa gagatttggg atttatgtta
      601 tgatgaaaaa gaaactttag aagctatatt tcgttttgtt aaaaattatg attatgatcg
      661 ttttaaatcg ataggcgaaa aaattaaaaa ggaaaatttt actaagcttg atcatttttc
      721 gttgaagcgt tttacaaatt tagtattctg aattaataat aatgagttta tcgattaatt
      781 atta
//
LOCUS       IPANFFGO_39             1027 bp    DNA     linear       08-DEC-2021
DEFINITION  Genus species strain strain.
ACCESSION   
VERSION
KEYWORDS    .
SOURCE      Genus species
  ORGANISM  Genus species
            Unclassified.
COMMENT     Annotated using prokka 1.14.6 from
            https://github.com/tseemann/prokka.
FEATURES             Location/Qualifiers
     source          1..1027
                     /organism="Genus species"
                     /mol_type="genomic DNA"
                     /strain="strain"
ORIGIN      
        1 ttttgtattt tttcggagaa ggtccaaatc gtcgatccct ttgaaagcga tcacaatgtt
       61 ttgaaaacaa cggcattgag caaaagcgct tgcgaaattt ctttttgcat aactggcaat
      121 caaggggttc cgaaatttct gaagagagtt ttcccccgtt atggaagaat tttcttggtc
      181 tacgagttcc gggttcacgt tgctccaaaa ttcttctata atcaccaacg tttcttccaa
      241 tctaggaagg tgattgccga gttcaatttt gggaggaagt tctttttctg ttaccgttag
      301 gcaaccttgt aaaagcgagg atataagaat aaaaagaatt tgatttttca aaatggttgt
      361 ctattcgggc ggaatttatc tcattgctta aggagagact cgtaatgtca atttttttaa
      421 atcgaattgt gttcatagcg tattttgtat tcgtttcgaa ttgtacgaag gaagtggtac
      481 gtgtatataa tcctataacg gataaagata aaaaatcata tggggtaatg gctttcgggc
      541 tttatgctta caaccaaaac cacaaagatt tattgaattt attcggtaaa gattcaggga
      601 cggtatttgc tgagcttgga atgtacgggg tcaagttttc cgagatcgtt tcaaaagacg
      661 cccaaaaaaa ttctctggct gtaagtccat atccgattga aggaccggcg atggtggaaa
      721 aagtggaatc gactcagtat cttgaaggaa aaaccggata tctttcaccg ttttatcttt
      781 tactctcact tgatcctgca aaggaatatg caataaccgg cgtaacttat acttaccaag
      841 taaattgtgg tcagaagtgt agacgagtcg tggttcggga tttttcggta gagccatcca
      901 aatcttttaa ggcatttcct atcaaaacaa aagcggggga tatcacattt ggtgggattt
      961 tgatggcaag ggtggctccg gcttctaaag acgatcctta tggtctttcg gatgatgttc
     1021 cgggcgt
//
LOCUS       IPANFFGO_40              866 bp    DNA     linear       08-DEC-2021
DEFINITION  Genus species strain strain.
ACCESSION   
VERSION
KEYWORDS    .
SOURCE      Genus species
  ORGANISM  Genus species
            Unclassified.
COMMENT     Annotated using prokka 1.14.6 from
            https://github.com/tseemann/prokka.
FEATURES             Location/Qualifiers
     source          1..866
                     /organism="Genus species"
                     /mol_type="genomic DNA"
                     /strain="strain"
     gene            complement(67..843)
                     /gene="icmF_1"
                     /locus_tag="IPANFFGO_00069"
     CDS             complement(67..843)
                     /gene="icmF_1"
                     /locus_tag="IPANFFGO_00069"
                     /EC_number="5.4.99.13"
                     /inference="ab initio prediction:Prodigal:002006"
                     /inference="protein motif:HAMAP:MF_02050"
                     /codon_start=1
                     /transl_table=11
                     /product="Fused isobutyryl-CoA mutase"
                     /protein_id="X:IPANFFGO_00069"
                     /translation="MGFTGTPGAGKSSLLGELATQFLKADNGETMAIVAIDPSSHISG
                     GSLLGDRTRLSLPAREKRIYFRSQPSQLELGGVNPYTYHVIRLLRRFFRYVFIETVGI
                     GQNEIEVSKLTDLSFLVLQPLGGDQVQFMKSGIMEVPDSFIINKCDEEVLANSSYHML
                     ITTLEFLKDVMPGKNLPPVFKTSAKTKYGIDDLLEFIRKAKPTVDRSKETDLQLKKWI
                     KNEFGNFGLKIIEHLPYSDPSSFETLEDRALQEIRKNLNS"
ORIGIN      
        1 caaaggctgg attcgcccaa actttcaacc gtcgaactta cctaaaagta tgaatgaagg
       61 gatcaattaa gaattcagat tttttcgaat ttcctgaagc gctctgtctt ctaaggtttc
      121 aaaactcgaa ggatcggagt aggggagatg ttcgatgatc ttcaggccga aatttccgaa
      181 ctcgttcttg atccatttct taagctgaag atccgtttct ttggaacgat cgacggtggg
      241 ttttgcctta cggataaatt ccagaagatc gtcgattcca tacttggttt tcgcggaggt
      301 tttaaaaacg gggggaagat tttttcctgg cataacgtct tttagaaatt ccagggtagt
      361 gattaacata tgataactgg aattcgcaag aacttcttcg tcgcatttgt tgataatgaa
      421 ggaatccgga acttccatga ttccgctttt cataaactga acctgatctc cgcctaatgg
      481 ttgtaaaacg agaaaggaaa ggtccgtaag tttggagact tcgatttcat tctggccgat
      541 tccgacggtt tcgataaaca cgtaacgaaa aaaacgacga agcaatcgaa ttacgtggta
      601 cgtgtacgga ttgactccgc ctagttctaa ctgactcggt tgggaacgga agtaaatcct
      661 tttctctctt gccggaagag aaagacgggt tctatcgccg agcaaagaac caccagagat
      721 atggctggag ggatcgattg cgacgatcgc cattgtttct ccgttatcgg cttttaaaaa
      781 ttgagtcgcg agttcgccga gtaaggagga ttttccggcc ccgggggttc cggtaaaacc
      841 cacggtgaga gaattttgac ctgaga
//
LOCUS       IPANFFGO_41             1167 bp    DNA     linear       08-DEC-2021
DEFINITION  Genus species strain strain.
ACCESSION   
VERSION
KEYWORDS    .
SOURCE      Genus species
  ORGANISM  Genus species
            Unclassified.
COMMENT     Annotated using prokka 1.14.6 from
            https://github.com/tseemann/prokka.
FEATURES             Location/Qualifiers
     source          1..1167
                     /organism="Genus species"
                     /mol_type="genomic DNA"
                     /strain="strain"
     gene            9..569
                     /locus_tag="IPANFFGO_00070"
     CDS             9..569
                     /locus_tag="IPANFFGO_00070"
                     /inference="ab initio prediction:Prodigal:002006"
                     /codon_start=1
                     /transl_table=11
                     /product="hypothetical protein"
                     /protein_id="X:IPANFFGO_00070"
                     /translation="MDSEGVTCLYIISSFDGFRYHKCDLLRQKKNSISEFIRAVEAKI
                     KNFPREPFRKSIHWITKAAQNDLVEVKWSNLILAFEYFLSFYLEVSCGLTSEEVRKIK
                     SIEQKLKKANGWLRFIPEIYLNEKLRKEIRNPLFHSGEIFSIPFEELVDLYYEFLDLL
                     VRIVFRSLGYTGKYSSPFRQFGTFDV"
     gene            complement(622..1026)
                     /locus_tag="IPANFFGO_00071"
     CDS             complement(622..1026)
                     /locus_tag="IPANFFGO_00071"
                     /inference="ab initio prediction:Prodigal:002006"
                     /codon_start=1
                     /transl_table=11
                     /product="hypothetical protein"
                     /protein_id="X:IPANFFGO_00071"
                     /translation="MNKHKHLEFIQNTITRMNNNSFLIKAWTITILSGIFVFSLKDSK
                     TWLYFFILVPLISLWILDSLYLRYERKYRALYHEVSKKKEKHIDFSMDISKFKSSKFN
                     LSSCMFSETQRSFYGILFVLLSSGFIIESKYY"
ORIGIN      
        1 tcgaaggggt ggatagtgaa ggggtaacct gtctttatat catatcttca tttgatggtt
       61 ttaggtatca taagtgcgat cttttgcgtc aaaaaaagaa ttctatatcg gaatttattc
      121 gagcagttga agcgaaaata aaaaattttc ctagagagcc ttttcgtaaa tctatacatt
      181 ggataactaa agccgctcag aatgatcttg tggaagtaaa atggagtaat ttaattctcg
      241 cttttgaata ttttcttagt ttttatcttg aagtatcttg tggtttaaca tctgaagaag
      301 ttcgaaaaat taaatctatc gaacaaaaat taaaaaaggc aaatggttgg cttcgcttta
      361 ttccggaaat ttatctaaat gaaaagctgc gaaaagaaat tcgaaacccg cttttccatt
      421 caggcgaaat attttcaata cctttcgagg aattagttga cctatattat gaatttttgg
      481 atcttttggt gcgaattgta tttagaagcc tgggatatac tgggaaatat tcatcgcctt
      541 ttaggcaatt tggaacattt gatgtctaag cagaaatata cttgatacag aggtttcgat
      601 ttattcttct taagatttaa ttcagtaata tttgctttct ataataaagc cactagaaag
      661 caaaacaaaa agaatcccgt aaaaggatct ctgggtttct gagaacatgc atgaggaaag
      721 attaaatttt gaagatttaa atttcgaaat atccatggaa aaatctatgt gcttttcctt
      781 tttcttactt acttcatgat aaagagctct gtattttcgt tcgtaacgaa gatataagct
      841 atctaatatc cacaatgaaa tcaatgggac aagtatgaaa aaatatagcc aagtctttga
      901 atcttttaaa gagaagacga atatcccaga aagaatcgtt attgtccatg ctttaattaa
      961 aaaagaattg ttgttcattc gagtgatagt attttgaatg aattctaagt gtttgtgttt
     1021 attcattttt gataattcaa cagttgagtc aaattttttc aactatattt agtttctttt
     1081 ttatcattcg atgtagggat gagtttttat cgccaaaagt tttttttaca ttgattaggt
     1141 taattaggag tatataaatt attttga
//
LOCUS       IPANFFGO_42              796 bp    DNA     linear       08-DEC-2021
DEFINITION  Genus species strain strain.
ACCESSION   
VERSION
KEYWORDS    .
SOURCE      Genus species
  ORGANISM  Genus species
            Unclassified.
COMMENT     Annotated using prokka 1.14.6 from
            https://github.com/tseemann/prokka.
FEATURES             Location/Qualifiers
     source          1..796
                     /organism="Genus species"
                     /mol_type="genomic DNA"
                     /strain="strain"
     gene            complement(51..716)
                     /gene="COQ5_1"
                     /locus_tag="IPANFFGO_00072"
     CDS             complement(51..716)
                     /gene="COQ5_1"
                     /locus_tag="IPANFFGO_00072"
                     /EC_number="2.1.1.163"
                     /inference="ab initio prediction:Prodigal:002006"
                     /inference="protein motif:HAMAP:MF_01813"
                     /codon_start=1
                     /transl_table=11
                     /product="2-methoxy-6-polyprenyl-1,4-benzoquinol
                     methylase, mitochondrial"
                     /protein_id="X:IPANFFGO_00072"
                     /translation="MGKLKSIVTSLHKATQRDYLARMQDHKIECMIKAKEYGFDYWDG
                     DRRFGYGGYKYIPGRWKPVAETLIEDYNLKPGSKVLDVGCGKGFLLYEMLLIEPRLEV
                     IGFDSSVYGLENAKEEVKPYLFQYKAQDPYPFGNNEFDLVISLGTFHNLKLFELKSAL
                     KEMERVGKDGYLMLESYRNEKELFNLECWALTAESLLEVSEWIWLYREFGYTGDYEFI
                     FFE"
ORIGIN      
        1 caacttcgtt ttttataaaa tttaaaattc tgttggttta taaacttcga ttattcaaaa
       61 aatataaact cataatcccc agtataaccg aattcacggt acaaccagat ccattcggaa
      121 acttctaata aggattctgc ggttaaagcc caacattcta gattaaaaag ttctttttca
      181 tttctataac tttctaacat taaataaccg tctttaccaa ctctttccat ttctttcaaa
      241 gcagacttaa gttcaaataa ctttaagtta tggaaggtac ccaatgaaat gactaaatca
      301 aattcattat ttccaaatgg ataaggatct tgagctttat actggaataa gtaaggcttt
      361 acttcttctt ttgcattttc aagaccataa actgaagaat caaaacctat cacctcaagt
      421 ctaggttcga ttaatagcat ttcatagagt aaaaaacctt ttccacatcc cacatctaaa
      481 accttggatc caggtttaag gttgtagtct tcaattaaag tttctgcaac tggcttccat
      541 ctgccgggaa tatatttgta tccaccgtag ccaaaacgac gatctccatc ccaataatca
      601 aagccgtatt ctttcgcctt gatcatacat tctattttat gatcctgcat acgagcaaga
      661 taatctctct gagtcgcttt gtgaagcgat gtaactatac tcttaagctt tcccattttt
      721 aatcatctat tgagaaaaat tttatctaag aaacttttaa ttttataaag attttcacta
      781 acgcctggaa ctaaag
//
LOCUS       IPANFFGO_43              408 bp    DNA     linear       08-DEC-2021
DEFINITION  Genus species strain strain.
ACCESSION   
VERSION
KEYWORDS    .
SOURCE      Genus species
  ORGANISM  Genus species
            Unclassified.
COMMENT     Annotated using prokka 1.14.6 from
            https://github.com/tseemann/prokka.
FEATURES             Location/Qualifiers
     source          1..408
                     /organism="Genus species"
                     /mol_type="genomic DNA"
                     /strain="strain"
ORIGIN      
        1 atcgcattgg cggttttctc ccgtcgttta aaattgtaat agttcttaca ttcctaaggt
       61 tttgagaccg gctcttaata taccagagac tttaaattta attctaatat tttcgggaaa
      121 aaaagaaaaa gtcaaaaacc ggcggttgca gttttcagat ctttgtaacg aatttggaat
      181 cagtcgaaag acaggttaca agtatttaga aagatacgaa tcgggaaaaa atcgacggtt
      241 taaaagatcg atctaagaag cccaaaaagc atccgaatga aactcccgag aatgttgtct
      301 tgctcattat gcagatgcgg gagaagcatc ccacttgggg agcacggaaa cttttgtggg
      361 cattactcat ctctacataa tagagtgtct aaaattcttc atcaaacg
//
LOCUS       IPANFFGO_44             1062 bp    DNA     linear       08-DEC-2021
DEFINITION  Genus species strain strain.
ACCESSION   
VERSION
KEYWORDS    .
SOURCE      Genus species
  ORGANISM  Genus species
            Unclassified.
COMMENT     Annotated using prokka 1.14.6 from
            https://github.com/tseemann/prokka.
FEATURES             Location/Qualifiers
     source          1..1062
                     /organism="Genus species"
                     /mol_type="genomic DNA"
                     /strain="strain"
     gene            23..1024
                     /gene="sufS"
                     /locus_tag="IPANFFGO_00073"
     CDS             23..1024
                     /gene="sufS"
                     /locus_tag="IPANFFGO_00073"
                     /EC_number="2.8.1.7"
                     /inference="ab initio prediction:Prodigal:002006"
                     /inference="similar to AA sequence:UniProtKB:P77444"
                     /codon_start=1
                     /transl_table=11
                     /product="Cysteine desulfurase"
                     /protein_id="X:IPANFFGO_00073"
                     /db_xref="COG:COG0520"
                     /translation="MQFTTIIDWKEIQDLYPVNQEMIWLNNCGTTPCNLNTIQAVGEY
                     LKGYSRKGGLTEVRKYASVKQSIRKIVAGLINCDVEELCIIHNTNEGMNFLSLGFHLK
                     NGDEILLLENEYPSNIYPWEHWKEKGIKIGFIPMAFTPDQFLENLKSSISSKTRIVAL
                     SAVHWCTGMPFPLEEIGTFLDSREIEFVLDGAQGIGLVPVDVRKMKLKYIAFPAWKWL
                     LGPLGLGMLYIQQDKIDTLSFPFKGTGSVINDEVYLPYRAELKSGADRYEISTGNFID
                     WVYFQSTLEMLQKIGFHSVMERIYELADYLSEGMKNVGFQIELDHFPDNRTGNRGGI"
ORIGIN      
        1 caaaggctaa gaaaaaaagg taatgcaatt caccacgatc atcgattgga aagaaatcca
       61 agatctctat cccgtaaatc aggaaatgat ctggctgaac aattgtggaa caactccttg
      121 taacctaaat acaatccagg cggtcgggga atacttgaaa ggttactcta gaaaaggagg
      181 cctaacggaa gtacgtaaat atgcttccgt aaaacaatcg attcgaaaga ttgtcgcagg
      241 gctcatcaat tgtgacgtgg aagaactttg tatcatccac aacacgaatg aagggatgaa
      301 ttttctttct ctcggttttc atttgaaaaa cggagatgaa attctgctct tagagaacga
      361 atatccgagt aatatttatc cttgggaaca ttggaaagaa aaaggaatta agatagggtt
      421 cattccgatg gcctttaccc cggatcaatt tttagaaaat ctgaaatctt ccatcagttc
      481 taaaaccaga atcgtggctc tttctgccgt tcattggtgt acaggaatgc cgtttccctt
      541 ggaagagatc ggaacttttt tagattctag agagattgag ttcgttttgg atggcgctca
      601 aggaataggt ttggttccag ttgatgttag aaagatgaaa ttaaaataca tcgctttccc
      661 tgcttggaaa tggcttttag gtcctcttgg tttgggaatg ttatacattc aacaagataa
      721 aattgatacg ctttcatttc cgtttaaagg aacaggctcc gtaatcaacg acgaggttta
      781 cttaccttat cgcgccgaac taaaatccgg agcggaccgt tatgaaattt ccaccggaaa
      841 ttttatcgac tgggtatatt ttcaatccac gctcgaaatg cttcagaaaa taggatttca
      901 ttccgtcatg gaaagaattt atgaacttgc ggattatctt tccgaaggaa tgaaaaacgt
      961 cggatttcaa atagaactcg atcatttccc cgacaatcga actgggaatc gtggtgggat
     1021 ataaggaagg aatttctatg gacgaactcg tataacttcg ta
//
LOCUS       IPANFFGO_45              649 bp    DNA     linear       08-DEC-2021
DEFINITION  Genus species strain strain.
ACCESSION   
VERSION
KEYWORDS    .
SOURCE      Genus species
  ORGANISM  Genus species
            Unclassified.
COMMENT     Annotated using prokka 1.14.6 from
            https://github.com/tseemann/prokka.
FEATURES             Location/Qualifiers
     source          1..649
                     /organism="Genus species"
                     /mol_type="genomic DNA"
                     /strain="strain"
     gene            39..641
                     /locus_tag="IPANFFGO_00074"
     CDS             39..641
                     /locus_tag="IPANFFGO_00074"
                     /EC_number="3.1.3.3"
                     /inference="ab initio prediction:Prodigal:002006"
                     /inference="similar to AA sequence:UniProtKB:Q9S281"
                     /codon_start=1
                     /transl_table=11
                     /product="Phosphoserine phosphatase"
                     /protein_id="X:IPANFFGO_00074"
                     /db_xref="COG:COG0560"
                     /translation="MDSTLIQQEVIDELARLTGVYEEVASVTKEAMEGNLDFHEALKK
                     RCVHLKGLSSSIFTELYPKLKLNAGVESLLRSLKEKNSKTAVFSGGFIDILEMFQKQY
                     GIDEIHANVLERQNGQFSGNVVGDIVDKNKKFEYLKMIRDREGISRSQVVAVGDGAND
                     ALMLNEAGIGIGFHAKEGLKKLIVNWVDFAPLDVLLFLFS"
ORIGIN      
        1 agactaccaa aagtaaaaaa agttttttcg tttttgatat ggactctact ttgatccagc
       61 aagaagtcat cgacgagtta gcgaggctta cgggagttta cgaagaagtc gcttctgtca
      121 cgaaggaggc aatggaagga aatttggact ttcatgaggc tcttaaaaaa agatgtgttc
      181 acttaaaagg gctttcctcc tccattttta cggagcttta tccaaaactg aaattgaatg
      241 caggggtcga aagtcttctg agaagtttga aagagaaaaa tagtaagacc gcggtgtttt
      301 cgggaggttt tatagacatt ttggaaatgt tccagaagca gtatggaatc gatgaaattc
      361 acgcgaacgt tttagaaaga caaaacggtc aattttcggg gaatgtggtc ggtgatatcg
      421 ttgataaaaa taaaaagttt gaatatttaa agatgattcg ggatcgggag ggaatttcca
      481 gatctcaagt ggttgctgtc ggagacggag caaacgatgc attgatgtta aacgaagcgg
      541 ggattggaat cgggtttcat gcaaaagagg gtttgaaaaa actcatcgtc aattgggtgg
      601 attttgctcc gttagatgtt cttctatttc tgttttctta atttttttg
//
LOCUS       IPANFFGO_46              605 bp    DNA     linear       08-DEC-2021
DEFINITION  Genus species strain strain.
ACCESSION   
VERSION
KEYWORDS    .
SOURCE      Genus species
  ORGANISM  Genus species
            Unclassified.
COMMENT     Annotated using prokka 1.14.6 from
            https://github.com/tseemann/prokka.
FEATURES             Location/Qualifiers
     source          1..605
                     /organism="Genus species"
                     /mol_type="genomic DNA"
                     /strain="strain"
ORIGIN      
        1 acttttttat tattacgttt tttgaataca aaaggttttg agacggcttt aagttcattg
       61 attaaaaaac aaaatctact ctaggaaaat tgaaatcaaa tacgaatagt tttgaaagtt
      121 attggataca agctggcgtt tgggtgttta tttttatagg gtgattacat ggttacgttt
      181 tgtcagcttt aaaataacgt gagttcggcg gttgaaattc atgatacatt tttttgtagg
      241 aagttggaat ttgatctttg taaatctatt ctaaaatgtg gaactacaac aaatcgtgat
      301 tttactaaca aattctaaaa gtagggactc ctatgtttag aaaattttgt cggataaaaa
      361 atttagctta aaaaaatatt attaattttg aatatattta aatcctgatt gtaaggtttt
      421 gccccttaaa atcaaattat gatttttata aggcatacag ggtaactcat ggtcgtaaca
      481 tcgatcactt ttggcaggaa gaaaaatttc taagtcattc atttgaatct ttgtaaattc
      541 tagattttgc ggaatttcta tttttttagg gcggacaaaa aatgctgagt ttccctgaat
      601 gaaac
//
LOCUS       IPANFFGO_47              956 bp    DNA     linear       08-DEC-2021
DEFINITION  Genus species strain strain.
ACCESSION   
VERSION
KEYWORDS    .
SOURCE      Genus species
  ORGANISM  Genus species
            Unclassified.
COMMENT     Annotated using prokka 1.14.6 from
            https://github.com/tseemann/prokka.
FEATURES             Location/Qualifiers
     source          1..956
                     /organism="Genus species"
                     /mol_type="genomic DNA"
                     /strain="strain"
ORIGIN      
        1 atcaaaggtg ccgcggtttt tattttctta cggatcagca ttccgacgag tagtccgatt
       61 ccaagcccta ctccgagtcc tatcaacgta gccttctgag gattttcctt aatataaact
      121 ccggtttggt caataatttg ttttgccctt tccgatgtat cgccggagat ttgtttgatc
      181 ttttccttga gatcggatac gtgctctaaa tattctccac gagctttccc agtgattttt
      241 ttggctttgt cttttaagga ttccacttct tcgttaaaat cttctgtttt agatgtcatg
      301 gttgtttccc cctaattctt ttttctaagt tttacatcgt ggaatcaact actttcgccg
      361 ttttggaacc aggtttttct ctcgaatttt gaagtctaat gaaaagagtg gtgaaatttc
      421 atttaagaaa aagcggaatg actcagattt ttcaattgta taatgatggc ctgaagaatt
      481 agaacgtttc gattttcgat gtgaaaattt tttacacgaa tatttcatcc taaaatcagg
      541 aaaaacgtat gaattggatt agtaagctgg ttcgtctgaa aagacgccaa aaacaaagaa
      601 tcttcaataa ggcgtacaga caggctttaa aattgatgaa aaaggaattc aaagcggaaa
      661 gagaacgcca tcttcaagcg gaaaaggaat tggaaaaata ttacagaaaa gatgtggaca
      721 ccgaggctaa aaaaacccga aagaaaattc aggaactcga caactttaaa cttttgttgg
      781 aaagaagaga aatggaattg gattccaaga tcgtgttttt aaatgaacaa cttcagaaga
      841 tggaggaact caaagcacga atggatgggg ccgtcaatct catggcaagg gccggttcgc
      901 tttccaacgg agctgttgac gacgcggaaa agatcaaaca aaccctcaaa aaaggt
//
LOCUS       IPANFFGO_48              266 bp    DNA     linear       08-DEC-2021
DEFINITION  Genus species strain strain.
ACCESSION   
VERSION
KEYWORDS    .
SOURCE      Genus species
  ORGANISM  Genus species
            Unclassified.
COMMENT     Annotated using prokka 1.14.6 from
            https://github.com/tseemann/prokka.
FEATURES             Location/Qualifiers
     source          1..266
                     /organism="Genus species"
                     /mol_type="genomic DNA"
                     /strain="strain"
ORIGIN      
        1 tccaagttac ttaaaagcag tactaaaatt aacgaacaat tttgcaaaga ggcaaaatcc
       61 tcaaaaaccg ttgtaattcg gaattgtttt ttttgaagaa gagcacacat tttaactttt
      121 gaaacaagtt catcatagta ttatcttcat acgcttcaat agtaagatcc gggtatttat
      181 ggacaaagca taatactaag ctctgcgatt tagttcctgt gcactgaatt cacaaagata
      241 gttacaatct tctaaagaca ggttct
//
LOCUS       IPANFFGO_49             1105 bp    DNA     linear       08-DEC-2021
DEFINITION  Genus species strain strain.
ACCESSION   
VERSION
KEYWORDS    .
SOURCE      Genus species
  ORGANISM  Genus species
            Unclassified.
COMMENT     Annotated using prokka 1.14.6 from
            https://github.com/tseemann/prokka.
FEATURES             Location/Qualifiers
     source          1..1105
                     /organism="Genus species"
                     /mol_type="genomic DNA"
                     /strain="strain"
     gene            complement(489..1004)
                     /locus_tag="IPANFFGO_00075"
     CDS             complement(489..1004)
                     /locus_tag="IPANFFGO_00075"
                     /inference="ab initio prediction:Prodigal:002006"
                     /codon_start=1
                     /transl_table=11
                     /product="hypothetical protein"
                     /protein_id="X:IPANFFGO_00075"
                     /translation="MYLAGLVADEKQIQKKDLQFWANNATSPMISECTVAWIAAESKY
                     GWELAREWIESEKESIASSGWSTFSSLLSIVPNDQIESKEISKLLKRAESKIHKSQNR
                     VKYCMNGFVIAVGGFYPELTEEALQTAKKIGIVEVIMGKTACKVPKAPEYILKMRKMG
                     KIGNKKKTARC"
ORIGIN      
        1 tctagggaat aaatatacgg atttggtgtt tttactatcc gaatcgaagt tttttccatt
       61 caagtattca tttctgtttt tacgattttt aaaagatcat aatcaaaatt gcggaagaat
      121 cgcctatctt tcccgttcag attgacttct tctgaaattg atttttccga tgtagagggc
      181 tttccttttc aatcactacg atgaattttt aaattccttt gatgaaaatc gaatatcatt
      241 ttttagcgat attgattgtt tcgagtcttt gacatgacaa tagattgaaa tcgtccataa
      301 gtttctattt tgattatccg aaataatgtg aattcgatat aagaagtttg ggcgaatcga
      361 attacttgta aatttcatag ctgaaacgct tttgtaaaaa acgtttcagc tggatttttc
      421 tgctttatca gaaagatcta gttgcaaggt tcatcgattg gctttgacga ttttaaaaag
      481 ttcttcgttt aacaacgagc cgtctttttt ttgtttccga tttttcccat tttacgcatc
      541 tttaggatat attcgggggc tttcgggact ttgcaggccg ttttgcccat tatcacttct
      601 actatgccga tcttttttgc agtttgcaaa gcttcctcgg taagttccgg atagaaacct
      661 ccgaccgcga ttacaaaacc gttcatacaa tattttactc ggttctggga tttatgaatt
      721 ttggactctg ctcttttgag taacttggaa atttctttcg actcgatttg atcattcgga
      781 acgatcgaca acaaactgga aaacgtactc catccggagg aagcgatgct ttccttttcg
      841 gattcgatcc attctctcgc gagttcccaa ccgtatttac tttccgccgc gatccatgct
      901 acggtgcatt cgctgatcat tggagaagtt gcattattgg cccaaaactg cagatctttt
      961 ttttggattt gtttttcgtc ggctacgagt cctgcaagat acattgcgtc cgcatttccc
     1021 gttttataaa gtttcaggga aagttcgttg ttctttttga ttttcttttg gatctttttt
     1081 aagtctccta ctttgactcc aaaaa
//
LOCUS       IPANFFGO_50             1244 bp    DNA     linear       08-DEC-2021
DEFINITION  Genus species strain strain.
ACCESSION   
VERSION
KEYWORDS    .
SOURCE      Genus species
  ORGANISM  Genus species
            Unclassified.
COMMENT     Annotated using prokka 1.14.6 from
            https://github.com/tseemann/prokka.
FEATURES             Location/Qualifiers
     source          1..1244
                     /organism="Genus species"
                     /mol_type="genomic DNA"
                     /strain="strain"
ORIGIN      
        1 agaaaaaaat ttctaggata catatcagat cctaataagt cgctatgagg agaataaaat
       61 ctgtcggatt ccaatgaact tccccatttt ccaattagta attttcgatc cgatctacca
      121 actttatatt taggatcata ttcttgaaaa gatctcttaa gtgtataaga agagacaaaa
      181 cttgagaaag gattacttac gatcctaaaa ttttcctcaa ggagtcttag agaaaaatcc
      241 acgtcccaat aatcgttttg aaaagattca tcaagtccct ttaataaatc ccaattcttt
      301 ctagatacca aaaacacatt acgcgaaatt acagaaacgt tcttctcgat aaattctcca
      361 gaccaaattt tagcttcctc taccctaacc ttattacccg caacgccaat gaatcctttt
      421 tttccgagaa gcaaagaaga ataaatgagt tcatttttct gattgaaaat aatcggacaa
      481 actgcgccta tttccgaaga ttgcgcatgt tgtagcaact catacagcca attctcattc
      541 ttcggtttaa aacaaggatt ccaaaataaa acgtaagaac cttgtgtatc agaaacaatt
      601 gaattgatat tttttgcgga aagattcggc tcaaaaaact caagtatttt aaatagaact
      661 cgaccttgaa attttttcaa aacagactga gggatttcaa acttcgtccg attatttcca
      721 acgcttagaa aaatttctaa gtgaaaatcg gaaggagtca atctaatcat ttcataaata
      781 tcttgaaatc cattctctag tatagcctct atatcgagaa caacaatcga aatcaatttg
      841 tttggcttca acctacggat cggatgatag gtaaacggat aataccctgg aacgatttct
      901 ttcaccggct cattttgatc tttataatat tctaatatag cttttttaga gctttcttcg
      961 cagatctgcg ccctttgttt tgaaaaactt tccccatgaa gacgccatac gtataaaaaa
     1021 tatggaagtc ttctaatacg atcggtatgt ctacacgcgc gaagtacaaa ttcatgatcc
     1081 tgacttccgt cgaaaccttc ccgaatacct cccattcgat agattaagtt ttttgaaact
     1141 atcacaaaat gacagatata attataagat atcaatcttt cgggcgagaa ttccggtttt
     1201 gtagaaagtg aaaaaactcc cggaattttt gattgaaaaa tctc
//
LOCUS       IPANFFGO_51              572 bp    DNA     linear       08-DEC-2021
DEFINITION  Genus species strain strain.
ACCESSION   
VERSION
KEYWORDS    .
SOURCE      Genus species
  ORGANISM  Genus species
            Unclassified.
COMMENT     Annotated using prokka 1.14.6 from
            https://github.com/tseemann/prokka.
FEATURES             Location/Qualifiers
     source          1..572
                     /organism="Genus species"
                     /mol_type="genomic DNA"
                     /strain="strain"
     gene            complement(80..463)
                     /locus_tag="IPANFFGO_00076"
     CDS             complement(80..463)
                     /locus_tag="IPANFFGO_00076"
                     /inference="ab initio prediction:Prodigal:002006"
                     /codon_start=1
                     /transl_table=11
                     /product="hypothetical protein"
                     /protein_id="X:IPANFFGO_00076"
                     /translation="MGGEPVVYGGLVFAWLCGMTSRDITENMIWDLGFTEGYHTQPSF
                     SGDTVTAITRILAVEDRGNDFGIPTGAVHLQIIGLKNIKANDAFDKFGEDLFLKENDK
                     KKHGKEKLSEKIFEIERKVLIKKRG"
ORIGIN      
        1 ccatttttag aaacggaagc gacttgtcag gatgttccaa acgaattcgc aaaacatgaa
       61 attgaaatcc gtttgcaaat taacctcttt ttttaatcaa aaccttcctt tcgatttcaa
      121 aaattttttc cgaaagtttt tcttttccgt gttttttctt atcgttttct tttaggaaaa
      181 ggtcctcgcc gaatttatcg aaagcgtcgt tcgctttgat atttttcaga ccgatgatct
      241 gaagatggac tgcgccggtg ggaatgccga aatcgtttcc gcggtcttcg acggccagaa
      301 ttcgggtgat tgcggtcact gtgtcgccgc tgaaagaagg ttgggtatgg taaccttcgg
      361 tgaatccgag atcccaaatc atattttcgg tgatatctct agaagtcatt ccgcataacc
      421 atgcgaagac gagccctcca tagacgacag gctctccgcc cattggacct gaaattccgg
      481 aagaatacaa tttgtcgtag tgaagtgggt gcgtgtttcc gactctataa gtccaaggaa
      541 aatgttcgtc tgtgattgtt cttccatttt ga
//
LOCUS       IPANFFGO_52             1192 bp    DNA     linear       08-DEC-2021
DEFINITION  Genus species strain strain.
ACCESSION   
VERSION
KEYWORDS    .
SOURCE      Genus species
  ORGANISM  Genus species
            Unclassified.
COMMENT     Annotated using prokka 1.14.6 from
            https://github.com/tseemann/prokka.
FEATURES             Location/Qualifiers
     source          1..1192
                     /organism="Genus species"
                     /mol_type="genomic DNA"
                     /strain="strain"
     gene            108..884
                     /locus_tag="IPANFFGO_00077"
     CDS             108..884
                     /locus_tag="IPANFFGO_00077"
                     /EC_number="2.4.1.11"
                     /inference="ab initio prediction:Prodigal:002006"
                     /inference="similar to AA sequence:UniProtKB:P9WMY9"
                     /codon_start=1
                     /transl_table=11
                     /product="Glycogen synthase"
                     /protein_id="X:IPANFFGO_00077"
                     /db_xref="COG:COG0438"
                     /translation="MKRYGLSWQFIRNVILYFLQSATFRKADGIIFLTRYAKDLVQKV
                     IKKILHRTAIIPHGIHSRFSKETKKQKKINEYTFSKPLKILYVSTVDMYKHQWNVAEA
                     ISILHDLKFPVSIEFIGSAYEPSLKLLINKMNQYDPLGKYIYYTGQIAHEKLQKKYHS
                     ADIFVFASSCETFGQIVTEAMAAGLPIACSNMSSMKEILLDNALYFNPEVPASIADSL
                     VKLIESPNLRTKLARNAYKRSKIYNWKKTADSTFKFFMMF"
     gene            918..1166
                     /gene="capD_1"
                     /locus_tag="IPANFFGO_00078"
     CDS             918..1166
                     /gene="capD_1"
                     /locus_tag="IPANFFGO_00078"
                     /EC_number="5.1.3.2"
                     /inference="ab initio prediction:Prodigal:002006"
                     /inference="similar to AA sequence:UniProtKB:Q9ZDJ5"
                     /codon_start=1
                     /transl_table=11
                     /product="UDP-glucose 4-epimerase"
                     /protein_id="X:IPANFFGO_00078"
                     /db_xref="COG:COG1086"
                     /translation="MFKNKSLLITGGTGSFGKAVLDRFLNSDIREIRIFSRDEKKQDD
                     LRKKHNNSKLKFFIGDVRDLDSVRSAFRGVECVFMLLL"
ORIGIN      
        1 aagtaaagga ctgtgattta ttatttatac ccggtggata ttatttagga aattttagac
       61 cttttgttac catcaatcaa aatcttctac cttttgaatg gaaagagatg aaacgttatg
      121 ggctatcttg gcagtttatt cgaaatgtaa ttctttattt tttacaatct gcaacttttc
      181 gaaaagcgga tggtatcatt tttttaacaa ggtatgcaaa ggatttagta caaaaggtta
      241 ttaagaaaat tttacataga actgcaatta tacctcatgg cattcattcc aggttttcaa
      301 aagaaacaaa aaagcaaaag aaaataaatg agtacacgtt ttcgaaacct ctaaaaattt
      361 tatatgtctc aacagttgat atgtataaac atcaatggaa tgtcgctgaa gctatttcta
      421 tcttacatga cttaaaattt cccgtttcaa ttgaatttat aggttctgct tatgagccaa
      481 gtttaaaact attgatcaat aaaatgaatc aatacgatcc cttaggaaag tatatttatt
      541 atacaggtca aatagcacat gaaaagcttc aaaaaaaata tcattctgct gacattttcg
      601 tttttgcttc ttcttgtgaa acttttggac aaatcgtaac ggaagcaatg gcagcaggtt
      661 tgccaattgc ttgttcaaac atgtcttcta tgaaagaaat cttgttggat aatgctttat
      721 attttaatcc tgaggttcca gccagtatag ccgattcttt agttaaattg atagagtcgc
      781 ctaatctaag aacgaaatta gctcgaaatg catacaaaag aagtaaaatt tataactgga
      841 aaaagactgc agattccact ttcaaatttt ttatgatgtt ttaaatagat aacgaacaag
      901 tagcggagtt gaattgaatg tttaaaaaca aatctctttt aataaccggt ggaacgggct
      961 cttttggaaa agcagtttta gatcgatttt taaatagtga tattagagaa attagaattt
     1021 ttagcagaga cgaaaagaaa caagatgatt taagaaagaa acacaataat tctaaactga
     1081 aattttttat cggagacgtt agggacttgg attcagttcg aagtgctttt cgaggagttg
     1141 agtgtgtatt catgctgctg ctctaaaaca agttccttct tgtgtaattt tt
//
LOCUS       IPANFFGO_53              687 bp    DNA     linear       08-DEC-2021
DEFINITION  Genus species strain strain.
ACCESSION   
VERSION
KEYWORDS    .
SOURCE      Genus species
  ORGANISM  Genus species
            Unclassified.
COMMENT     Annotated using prokka 1.14.6 from
            https://github.com/tseemann/prokka.
FEATURES             Location/Qualifiers
     source          1..687
                     /organism="Genus species"
                     /mol_type="genomic DNA"
                     /strain="strain"
ORIGIN      
        1 ttttatattc tatcttccgg ttcagtattg gatcggaagt aaaggaatcg gtggactcgt
       61 cttaacggga atccttctct ctactccaat tctattttgg attcaaaagc gacgaaaaaa
      121 gaaccgtttt tacccttgat cgtttccccc ggcattctca tttcatattg gtctctgttc
      181 gtttttacgg aaggaatttt ttacacagcc accgcgttag actccttttt cctaggcgat
      241 ttcgactata cggctcagac gagaatgatc gtccctacga tcgagggaaa attttttcag
      301 actcaatatt acggtccgaa tgagaacgcg aactttctct ctcatcacat gacgcctgga
      361 atcttacttt tgaccccctt tccgattttg ttcggatcaa aactcggatt cggaatcggg
      421 atattctttt tcgcttcgat cacaattccc cttttatacc attatttaag aacctgttct
      481 atctccgaag aactttccct ttgtgcttcc cttctttggt cgggctcatc cagcttttat
      541 cgattaaatc attcgttaca cttcgaagtt ttggtcccgt tcctttgttt atgcgtgctt
      601 attggaattc aaaaacgaaa attttggatt accttaataa gcctatgttt ctttttggga
      661 atcaaagaag acctttcaat ctactta
//
LOCUS       IPANFFGO_54              623 bp    DNA     linear       08-DEC-2021
DEFINITION  Genus species strain strain.
ACCESSION   
VERSION
KEYWORDS    .
SOURCE      Genus species
  ORGANISM  Genus species
            Unclassified.
COMMENT     Annotated using prokka 1.14.6 from
            https://github.com/tseemann/prokka.
FEATURES             Location/Qualifiers
     source          1..623
                     /organism="Genus species"
                     /mol_type="genomic DNA"
                     /strain="strain"
ORIGIN      
        1 atttaactac tacggctaga attggttctg attatgacca cgatagagta ggttttaatt
       61 atagactgac aaatattcag gcagccgttg ggtgtgcaca gttagaaagg ttagaaaaat
      121 ttgtaacatc taaaagaaga attcaaagag tatataatga aaatttacta aacattaaag
      181 gtatttccgc gattccagag cctaaatacg ggcagtccgc ttcttggttt tctggaatta
      241 ttgttgatac gagtcaatta gggtcgttaa aggaaattag agaaaaatta agaaagttga
      301 atatagatgc tcgccctttt tggaaaccta taaacaaaca attaccttat gcaaacgttt
      361 cgaaagagga tttatcaaat acagaaaaaa tttgggacaa gttactgatg ctcccttgtt
      421 cgactaattt gacggaagac gatcaaaata cagtaattaa ggctgtacaa gaggttttac
      481 gttgaagcgt aagatttgat tgaaattata gaaaattaaa gtaattatta attagaagaa
      541 tcagaaacta tcttttcgta attgaagttg aaagatcgta gacttttaat taaaaagcaa
      601 aaaatttact agcgggatta taa
//
LOCUS       IPANFFGO_55              791 bp    DNA     linear       08-DEC-2021
DEFINITION  Genus species strain strain.
ACCESSION   
VERSION
KEYWORDS    .
SOURCE      Genus species
  ORGANISM  Genus species
            Unclassified.
COMMENT     Annotated using prokka 1.14.6 from
            https://github.com/tseemann/prokka.
FEATURES             Location/Qualifiers
     source          1..791
                     /organism="Genus species"
                     /mol_type="genomic DNA"
                     /strain="strain"
ORIGIN      
        1 gaaaaatata cccctggggt ggaatttttg aacccgggta attgaagcaa aaataatatc
       61 ttgaacttgt atgtccagtt cccggggtaa ctcgaagtag gccagcttgg ataagattct
      121 tttttgccct gtatgattga ttttttagtt ttaaaaccag ttagtttaag gagaatttcc
      181 gtactaggcc atactggctt gaagtgttga tcgctaaatt taagcagtac tagataaaga
      241 gtttttgcgg ccgaagacaa attggcccaa acacctgatt caatgatatc tgcgaagaat
      301 ttaatatagg gataatgttc gcccatcttt ctctttcggt gcttctcctt gtgggaaaat
      361 acattaattt taagcaaaat tccgaagaga gttgacatta tccgacataa tgatacttat
      421 gtctcatcca acaacattcc ttcgggaaaa tccggcccct ggttagccag gggaattttt
      481 ttgtccggac tcgaataaag atacattcct gacccaagtc actttggatc tgaatttcgt
      541 actatatttc cgtttactat attatgtcac attaaacgat tgtgggcaga gtttgtcaat
      601 cccattgggt tcatttcctt ttgtttttgg aaatttcttt tgctaagtac ttgtatgtac
      661 ttttaatgtc atttaacaat tttgttaaac gacattaagg agttatgcgg aattgaattt
      721 tttacggatt tcttttttga ttagtttaaa aatatcacct aacagttctt cgttatcaga
      781 actaatttga a
//
LOCUS       IPANFFGO_56              471 bp    DNA     linear       08-DEC-2021
DEFINITION  Genus species strain strain.
ACCESSION   
VERSION
KEYWORDS    .
SOURCE      Genus species
  ORGANISM  Genus species
            Unclassified.
COMMENT     Annotated using prokka 1.14.6 from
            https://github.com/tseemann/prokka.
FEATURES             Location/Qualifiers
     source          1..471
                     /organism="Genus species"
                     /mol_type="genomic DNA"
                     /strain="strain"
ORIGIN      
        1 ttcgaaggcc gatttcgact gaatgaaaaa aggaatacga aaacggattt ctgcgccttt
       61 aagatgatct ctttatctgc gatacttctt tccgtgataa aaagatactt ttgaataggc
      121 cgaagtctac gcatatccga aaaaaccgcg aatataaggg taaaaactga agttgctaaa
      181 gtgatgtaga ttgcgatttc aagttggctg gaatccattt ccaaaaacat tttataaaat
      241 aaaaccgctg tacctatcgt aagagtaaaa cctacgactt cggttatcaa aatgaaatga
      301 agaatgaatt tacgaatcga atttgtaatg ttgtcatcca tattttgttc cgatacctaa
      361 gttatgcgtt attcgaactt gattgattct ttatgtaaat taaagctatt aactattatt
      421 aatacaagga gaaagtaaaa agagaaatgt aaaatcacat tatattttat t
//
LOCUS       IPANFFGO_57              590 bp    DNA     linear       08-DEC-2021
DEFINITION  Genus species strain strain.
ACCESSION   
VERSION
KEYWORDS    .
SOURCE      Genus species
  ORGANISM  Genus species
            Unclassified.
COMMENT     Annotated using prokka 1.14.6 from
            https://github.com/tseemann/prokka.
FEATURES             Location/Qualifiers
     source          1..590
                     /organism="Genus species"
                     /mol_type="genomic DNA"
                     /strain="strain"
     gene            245..562
                     /locus_tag="IPANFFGO_00079"
     CDS             245..562
                     /locus_tag="IPANFFGO_00079"
                     /inference="ab initio prediction:Prodigal:002006"
                     /codon_start=1
                     /transl_table=11
                     /product="hypothetical protein"
                     /protein_id="X:IPANFFGO_00079"
                     /translation="MEKEIKEALNFAIGAAKSLREQADSILLKVEKEFKELASKGAQD
                     QSEVAKNLRKYIEDALHSVEGVAVQVNSKVEEVKSKVSQSVSSTKIPLNGSSKPKETA
                     AKH"
ORIGIN      
        1 attgtttgga cttattttat aaattatgtt ccaaagatgc tgaaaaaaat tgaagctcca
       61 tctcagattt tttcaaactg attctaatca ttattcgttg taaattttct atatatatat
      121 caaaagtttt caaattatag caatataatc tccatttatt tattttaatt accacttgac
      181 actttattgt gcaccgcata attttggttt attctcagta cagaaaaaca gaggaaaaaa
      241 gcttatggaa aaagaaatca aggaagcgct taactttgca attggagctg caaaatcact
      301 ccgcgagcaa gctgatagca ttctcctgaa agttgaaaaa gaattcaagg aacttgcctc
      361 caaaggagca caagatcaat ctgaggttgc aaaaaacctt agaaaatata tagaagacgc
      421 tcttcattca gttgaaggtg tagcagtaca agtcaactcg aaggtagaag aagttaaatc
      481 aaaagttagt caaagtgttt catccacgaa gatccctttg aacggatctt caaaaccgaa
      541 agaaaccgcg gctaaacact aattgttttc cttcctgtgt tttatgtttt
//
LOCUS       IPANFFGO_58              544 bp    DNA     linear       08-DEC-2021
DEFINITION  Genus species strain strain.
ACCESSION   
VERSION
KEYWORDS    .
SOURCE      Genus species
  ORGANISM  Genus species
            Unclassified.
COMMENT     Annotated using prokka 1.14.6 from
            https://github.com/tseemann/prokka.
FEATURES             Location/Qualifiers
     source          1..544
                     /organism="Genus species"
                     /mol_type="genomic DNA"
                     /strain="strain"
ORIGIN      
        1 gggcttcgtt ctaaaactat catagaaacc gacaaaaaaa gcgattgttc tacgaaaata
       61 aaattattga taatttaaaa gaatttcata ttgttttttc ttttttgata gagggaagaa
      121 ttttgtgaag gttcttttag agagaaattt tttattccta ttttcttggt aaaattggcg
      181 agatggcgag cacacaaact cctgacttag atgagattac ctccacaaag tctacgggag
      241 gaccttggag ggtggttctt tgggacgata acgagcatac ctacgaatat gttatcgaaa
      301 tgctcgtgga aatttgtatg atgactgtcg aaaaggcgtt cttgcatgca gttcaagtcg
      361 atcaagaaaa acgtacaatc gttttttccg gggagttcga gcacgcggaa cacgtccaag
      421 aaagaattct cacctatgga gccgatccga gaatgtccaa ctctaaaggt tccatgagcg
      481 ctactctaga aagtaagatc agggaaaaac aatttactat ctcccatttt ttccgaatgc
      541 ggtt
//
LOCUS       IPANFFGO_59              544 bp    DNA     linear       08-DEC-2021
DEFINITION  Genus species strain strain.
ACCESSION   
VERSION
KEYWORDS    .
SOURCE      Genus species
  ORGANISM  Genus species
            Unclassified.
COMMENT     Annotated using prokka 1.14.6 from
            https://github.com/tseemann/prokka.
FEATURES             Location/Qualifiers
     source          1..544
                     /organism="Genus species"
                     /mol_type="genomic DNA"
                     /strain="strain"
     gene            146..400
                     /locus_tag="IPANFFGO_00080"
     CDS             146..400
                     /locus_tag="IPANFFGO_00080"
                     /inference="ab initio prediction:Prodigal:002006"
                     /codon_start=1
                     /transl_table=11
                     /product="hypothetical protein"
                     /protein_id="X:IPANFFGO_00080"
                     /translation="MDLLERYIQIGNKYYEDSEAQGFLANCYERAYRLSKKTETTKPR
                     KNTTFSGKNTDSYMRNLNSERILRIIRNFPKNFLKTKKRI"
ORIGIN      
        1 catcttttag tttcctcgat gaattctttg gaaaaaatcc agaatccaaa ggtcaaggac
       61 actgaaactt atcgcgatct acaagcaaac gtctatagag aatacatcaa acaccaactt
      121 gccttaaaaa aatttcctgc aagccatgga tcttttggaa agatatattc aaatcggaaa
      181 taaatactac gaagactcgg aagcccaagg ttttcttgca aattgttatg aaagagccta
      241 ccgcctttcc aaaaaaaccg agacgaccaa gcccaggaaa aatacgacat tctccggaaa
      301 aaacacggac tcttatatgc ggaatttaaa ttcggaaaga attctgcgga ttatcaggaa
      361 ttttccaaag aactttttaa agactaaaaa aagaatttaa gttttgtccc taagttcgat
      421 cctatctcgg caaaatctta gttttaaaaa ctaaacctga gtttcgaaga aaacttttct
      481 actgaattcc gagacgtttt ttcagatttt gattctcttc gatcagatct ttgatctctt
      541 tttc
//
LOCUS       IPANFFGO_60              585 bp    DNA     linear       08-DEC-2021
DEFINITION  Genus species strain strain.
ACCESSION   
VERSION
KEYWORDS    .
SOURCE      Genus species
  ORGANISM  Genus species
            Unclassified.
COMMENT     Annotated using prokka 1.14.6 from
            https://github.com/tseemann/prokka.
FEATURES             Location/Qualifiers
     source          1..585
                     /organism="Genus species"
                     /mol_type="genomic DNA"
                     /strain="strain"
ORIGIN      
        1 aaagaaggag tacaaaaata tggccgcaac ggaagagaaa aaaacggaag aaaccaaaat
       61 aggtcgatcg ctttttctga atttcaacaa ctcataaaaa aggaaaaacc ataacaaaga
      121 ataaaacacc actcctgtaa ttccgagacc ggaaaaaacc tgcaagaact gattgtgagt
      181 cgtatgatat aaggacgatc ttccttcgaa gtttaaacaa cattcgttgt accaaccgta
      241 actctcgaaa cctccaccta acaaaggttt tccgatccca agcgtcagcc ctgctaaaaa
      301 atgagaatac ctttccggat ccaccgaacc cacacgcatc caaattacgg aaagcggaaa
      361 taaaattcct ccgacaacta aatgagaggc aaaaaccgcc gcaaatatac gagacgtatt
      421 ccgattttta acaagaaaaa gaggaagagt agaaacggaa agaatacaaa acgtcaaaaa
      481 agagaacata cctcctctgg ctccaatcca aaaaaacgtc actccaaaga ccaaaagaac
      541 ggtcgataac caaaaccatt ttcctaattt aggcgaaaat tccct
//
LOCUS       IPANFFGO_61              444 bp    DNA     linear       08-DEC-2021
DEFINITION  Genus species strain strain.
ACCESSION   
VERSION
KEYWORDS    .
SOURCE      Genus species
  ORGANISM  Genus species
            Unclassified.
COMMENT     Annotated using prokka 1.14.6 from
            https://github.com/tseemann/prokka.
FEATURES             Location/Qualifiers
     source          1..444
                     /organism="Genus species"
                     /mol_type="genomic DNA"
                     /strain="strain"
ORIGIN      
        1 ttcgcctttg cttgcaaggc tggatttcgc tcgaactttt tttatactga acccatgtta
       61 ttttatattt tcataatatt ctatgctgat tttttatttt ctgcagacgt atttgattct
      121 ttttttggaa tataaacttc gatgattata cggtttattt ttgagatagg ttgaggataa
      181 agatgcaatg atacttatta cgcttcgatg gttacaacga ttgatacgga aagtgattta
      241 gagggaaacg aaaagtctta ttgctgcagt tgatgaaacg accctggaaa accccgctta
      301 tagccgaatc tggttcgaga actttctatt ttcgattcct tctccgaaaa gaaatttcga
      361 aaaaaccgat ttcggaaaag gaataagagc cggtctcaaa accttaggaa tgtaagaact
      421 attacaattt taatcgtata actt
//
LOCUS       IPANFFGO_62              558 bp    DNA     linear       08-DEC-2021
DEFINITION  Genus species strain strain.
ACCESSION   
VERSION
KEYWORDS    .
SOURCE      Genus species
  ORGANISM  Genus species
            Unclassified.
COMMENT     Annotated using prokka 1.14.6 from
            https://github.com/tseemann/prokka.
FEATURES             Location/Qualifiers
     source          1..558
                     /organism="Genus species"
                     /mol_type="genomic DNA"
                     /strain="strain"
     gene            complement(28..450)
                     /locus_tag="IPANFFGO_00081"
     CDS             complement(28..450)
                     /locus_tag="IPANFFGO_00081"
                     /inference="ab initio prediction:Prodigal:002006"
                     /codon_start=1
                     /transl_table=11
                     /product="hypothetical protein"
                     /protein_id="X:IPANFFGO_00081"
                     /translation="MKLNLYTKPAIAYHPEIQSYRIQRYALILSQLGILPLFHVHPLS
                     SIQALRTLMNGVIKGRIFIFSFLLSVLLSSNLVAQEESQNVKEKMVCQKIELIINGQN
                     YDDGYKCTTPGAICYLVEGLSMSCFANPSPDTNQPKAN"
ORIGIN      
        1 aatttctagt ttttaaaaac ggattcttta attcgctttc ggctgattcg tgtcgggact
       61 cggatttgca aaacaactca tagaaagtcc ttccaccaaa taacaaatcg ctcctggagt
      121 tgtacattta tatccgtcgt cgtagttttg tccgtttata atgagttcga ttttctgaca
      181 gaccattttt tcctttacat tttggctttc ttcttgagct accaaatttg aagaaagaag
      241 cacactcaat aaaaaagaaa atataaaaat ccgaccctta atcactccgt tcattaaggt
      301 tcgcaaggct tggatggaac ttaacggatg aacgtggaag agcggcaaaa taccgagttg
      361 agaaagtata agagcataac gctgaattct ataactttgg atttctggat gataggcgat
      421 tgcaggtttt gtatacaaat tcagtttcat gataattcta tagtccttta ttttaaaaga
      481 tcggctctcc tcttgttttt tgtcaactat tgaattcaga cctttttatc tctacgaata
      541 tttcgaatcc acaggtag
//
LOCUS       IPANFFGO_63              455 bp    DNA     linear       08-DEC-2021
DEFINITION  Genus species strain strain.
ACCESSION   
VERSION
KEYWORDS    .
SOURCE      Genus species
  ORGANISM  Genus species
            Unclassified.
COMMENT     Annotated using prokka 1.14.6 from
            https://github.com/tseemann/prokka.
FEATURES             Location/Qualifiers
     source          1..455
                     /organism="Genus species"
                     /mol_type="genomic DNA"
                     /strain="strain"
     gene            20..190
                     /locus_tag="IPANFFGO_00082"
     CDS             20..190
                     /locus_tag="IPANFFGO_00082"
                     /inference="ab initio prediction:Prodigal:002006"
                     /codon_start=1
                     /transl_table=11
                     /product="hypothetical protein"
                     /protein_id="X:IPANFFGO_00082"
                     /translation="MQTGVEAIAGLPSREQLLAMIAGGINAPARTIASGINQIIASLA
                     RAIQATAEKNNA"
     gene            241..444
                     /locus_tag="IPANFFGO_00083"
     CDS             241..444
                     /locus_tag="IPANFFGO_00083"
                     /inference="ab initio prediction:Prodigal:002006"
                     /codon_start=1
                     /transl_table=11
                     /product="hypothetical protein"
                     /protein_id="X:IPANFFGO_00083"
                     /translation="MSTEALLEQIGKLTLVEAADLVKKMEDKFGISAAAPVAVAAAAP
                     ASGGGAAAEEASTFNVILKGFGE"
ORIGIN      
        1 gtggacggtt ccgttctgga tgcaaacggg ggtggaagca atcgcgggtc ttccaagccg
       61 cgaacaactt ctggcgatga ttgccggcgg aatcaatgca cctgcaagaa cgatcgcatc
      121 cgggatcaac cagatcattg cgtctcttgc aagagcgatc caagcgactg cggaaaagaa
      181 caacgcataa cgtatttttt aaaaatagca aacgactaaa cggaatcaaa ggagcaataa
      241 atgtctacgg aagcgctatt agagcaaatt ggaaagctta cactagttga ggcggcagac
      301 ctcgttaaaa aaatggaaga taaattcggc atttctgctg cagctccggt tgcagtagcc
      361 gcagctgcgc ctgctagcgg cggcggagcc gctgctgaag aagcttctac tttcaacgtc
      421 atcctgaaag ggtttggcga ataaaaaaat cgaag
//
LOCUS       IPANFFGO_64              324 bp    DNA     linear       08-DEC-2021
DEFINITION  Genus species strain strain.
ACCESSION   
VERSION
KEYWORDS    .
SOURCE      Genus species
  ORGANISM  Genus species
            Unclassified.
COMMENT     Annotated using prokka 1.14.6 from
            https://github.com/tseemann/prokka.
FEATURES             Location/Qualifiers
     source          1..324
                     /organism="Genus species"
                     /mol_type="genomic DNA"
                     /strain="strain"
ORIGIN      
        1 gaacggcaag ctctgtagtt ccttctgttg gttttcttgt tttgtggtta cttgcatcta
       61 acccacgctt ttcaagccca gaagggacgt cattttgtct aagaatttgc gctaaaaact
      121 tatcccaaaa ccttaaagaa attagttaca aacattcagt aagtctgtaa taaaacgcag
      181 tagtttttac attcagaaaa ctgatgacag tgtcgtggca atgccgctct cacggaaggt
      241 agtttttggt ccgactctta gtctaatttg aaaaataaat ataaatcaac gaccgacctt
      301 aatgtcttcc atcgtttttt ttcc
//
LOCUS       IPANFFGO_65              449 bp    DNA     linear       08-DEC-2021
DEFINITION  Genus species strain strain.
ACCESSION   
VERSION
KEYWORDS    .
SOURCE      Genus species
  ORGANISM  Genus species
            Unclassified.
COMMENT     Annotated using prokka 1.14.6 from
            https://github.com/tseemann/prokka.
FEATURES             Location/Qualifiers
     source          1..449
                     /organism="Genus species"
                     /mol_type="genomic DNA"
                     /strain="strain"
ORIGIN      
        1 gaaaactcga ttttccaaac tgtttagagc catacaatga ccggagggtt cgtatcccgc
       61 cttttcggct aggctgagaa tctctcctgg attgagttgt aaaaagtcgg tcacaggctc
      121 cagaattctt atttccagtt tccttggaaa tttttttatt aggtcgggat ggaactcgtt
      181 ttgttccgat cttgatggaa tttggttttc aataaaatcg gattttacaa attgattctc
      241 gagaaaggaa aaatcatgaa gatatcagta ggaaatctac ctcaggagtt gaccgaagac
      301 gagctgaaaa agattttttc ggaattcgga accgttcaag aagtacatat taaaaaagat
      361 aaaactacgg gacgttcttt gtcttatgga tctgtcgaaa tggatgattc cgcgggaacg
      421 aaagcaattg cggcattgaa taaaaaaga
//
LOCUS       IPANFFGO_66              321 bp    DNA     linear       08-DEC-2021
DEFINITION  Genus species strain strain.
ACCESSION   
VERSION
KEYWORDS    .
SOURCE      Genus species
  ORGANISM  Genus species
            Unclassified.
COMMENT     Annotated using prokka 1.14.6 from
            https://github.com/tseemann/prokka.
FEATURES             Location/Qualifiers
     source          1..321
                     /organism="Genus species"
                     /mol_type="genomic DNA"
                     /strain="strain"
ORIGIN      
        1 ttttgtggct ctttttgaaa tttaaattaa tataatattt atatagtggg ttttatgctc
       61 tggagatctt agaattggtt gctttcaggc atccctatga agagtttgtt ccaaaaccta
      121 agaacgtatg tatgagactg ttcgagcgat aaaatccgtt agaaagtcca taaatcacct
      181 aacttaaggg aattcctacg ttctattacg aacttatgaa atgattgtac tgattttctt
      241 tgaggttttg gggacggact cgaagttaaa aaataacaga aagttataaa gaattcccat
      301 gcgaaaccac tgttttacga c
//
LOCUS       IPANFFGO_67              568 bp    DNA     linear       08-DEC-2021
DEFINITION  Genus species strain strain.
ACCESSION   
VERSION
KEYWORDS    .
SOURCE      Genus species
  ORGANISM  Genus species
            Unclassified.
COMMENT     Annotated using prokka 1.14.6 from
            https://github.com/tseemann/prokka.
FEATURES             Location/Qualifiers
     source          1..568
                     /organism="Genus species"
                     /mol_type="genomic DNA"
                     /strain="strain"
     gene            complement(8..520)
                     /locus_tag="IPANFFGO_00084"
     CDS             complement(8..520)
                     /locus_tag="IPANFFGO_00084"
                     /inference="ab initio prediction:Prodigal:002006"
                     /codon_start=1
                     /transl_table=11
                     /product="hypothetical protein"
                     /protein_id="X:IPANFFGO_00084"
                     /translation="MQAIESILNQTYQNVELMLIDNGALEEVSSYLRKIYEEKKNVSL
                     VKFDRNVFDWKDPCVSVSVCWNIGLFYCKGDYVSHLSYDDLLSKNYAEKMVSLFLENP
                     NCVTAAPSVVSIDISGNIKGNNLDTNRRKRFSDGFVLALDLLNGNEKKLFSAPGEVLV
                     IRKDLLLKEA"
ORIGIN      
        1 gaagttatta cgcttctttt agcagcaaat ctttacgtat aaccaaaact tctcctggtg
       61 cagaaaaaag tttcttttcg tttccattta gtaaatctaa agcgagcaca aatccgtcag
      121 aaaatcgctt cctccgattt gtatctaaat tatttccctt tatatttcca gaaatatcaa
      181 tcgaaacaac agaaggagcc gcagttacgc aattagggtt ttctaagaac aaagaaacca
      241 tcttctccgc ataattttta ctcagcaaat cgtcataaga tagatgagaa acatagtccc
      301 ctttacagta aaataaaccg atattccaac aaacgctcac actaacgcaa ggatctttcc
      361 aatcaaatac gtttcgatcg aacttaacca gagatacgtt ttttttctct tcataaattt
      421 ttctaagata agaagaaact tcttcaaggg ctccattgtc gattaacatc aattcaacat
      481 tttgatacgt ttgatttaaa atcgattcaa ttgcctgcat cactaaagac aaattaaaat
      541 acgcatcatg aataatcgta agaatcgg
//
LOCUS       IPANFFGO_68              389 bp    DNA     linear       08-DEC-2021
DEFINITION  Genus species strain strain.
ACCESSION   
VERSION
KEYWORDS    .
SOURCE      Genus species
  ORGANISM  Genus species
            Unclassified.
COMMENT     Annotated using prokka 1.14.6 from
            https://github.com/tseemann/prokka.
FEATURES             Location/Qualifiers
     source          1..389
                     /organism="Genus species"
                     /mol_type="genomic DNA"
                     /strain="strain"
ORIGIN      
        1 ctccaacagc atgcatataa tccggtggat tggtttccat ggggtgagga agccttaact
       61 aaagcaaggg aacaggacaa actcattttc ttatccatag gctatgcgac ctgccattgg
      121 tgtcatgtta tggaaaaaga atcctttgag aaccaaatgg tcgcggatta tctcaattct
      181 catttcgtat cgatcaaagt ggatcgtgaa gaacgacccg atatcgaccg gatctatatg
      241 gatgcgttac acgctatgga ccaacaaggc ggttggcctc ttaatatctt tttgactccg
      301 gatgggaagc ccattactgg aggaacctat ttccctccgg aacccggata tggaagaaaa
      361 agttttttag aagttttgaa tattcttag
//
LOCUS       IPANFFGO_69              308 bp    DNA     linear       08-DEC-2021
DEFINITION  Genus species strain strain.
ACCESSION   
VERSION
KEYWORDS    .
SOURCE      Genus species
  ORGANISM  Genus species
            Unclassified.
COMMENT     Annotated using prokka 1.14.6 from
            https://github.com/tseemann/prokka.
FEATURES             Location/Qualifiers
     source          1..308
                     /organism="Genus species"
                     /mol_type="genomic DNA"
                     /strain="strain"
ORIGIN      
        1 gctgatttct ttcaagtttt gggacaagtt cttagtaaaa tgtgatcggc gttaacttaa
       61 cgaggcgctt ttatatggcg tattcaaatt gatgtttaac ggaaagtcgt atggattgtt
      121 cgtctctgac tgttcaaagg aaaaataaca atgctcgtgc ctaaattcaa aattttattt
      181 acagcgcatc ccaaagctct agtttacttt gtcagaaaga tcaagctgga aactcaacgt
      241 ctcgcttcta ttggcgctcg acggattttt atactcggtt ttatttttgg aatttcatat
      301 aacgtttt
//
LOCUS       IPANFFGO_70              984 bp    DNA     linear       08-DEC-2021
DEFINITION  Genus species strain strain.
ACCESSION   
VERSION
KEYWORDS    .
SOURCE      Genus species
  ORGANISM  Genus species
            Unclassified.
COMMENT     Annotated using prokka 1.14.6 from
            https://github.com/tseemann/prokka.
FEATURES             Location/Qualifiers
     source          1..984
                     /organism="Genus species"
                     /mol_type="genomic DNA"
                     /strain="strain"
     gene            complement(499..732)
                     /locus_tag="IPANFFGO_00085"
     CDS             complement(499..732)
                     /locus_tag="IPANFFGO_00085"
                     /inference="ab initio prediction:Prodigal:002006"
                     /codon_start=1
                     /transl_table=11
                     /product="hypothetical protein"
                     /protein_id="X:IPANFFGO_00085"
                     /translation="MKSAINQSILKNWKGTRSFLKLNLKIEILFLKQVYYLGSGILCY
                     QCACRNGGYISDSEQSEEEPTSGFQRSCKREHP"
ORIGIN      
        1 aaaaatttac acactcccca attcggatgc ctgtcacgag cgctgacaac tagttgtacg
       61 atattttgtt ttgtagtctt tggatgacct ttgagaattc ttggtttacc ctttaactcg
      121 tcgattccaa acaattcata ttgacttagg tatttgtaac ctgtaactcg actgatccca
      181 aattctttac aaagatcagt gatggaccaa ccgaccacaa ttacttggat cttgtcggaa
      241 ttccgacaat tctccgcaaa acaagtgtgt tcacacctcc ggaaacatgg tacggattcg
      301 tttcatcgtt tacaaaacta actcattgca ccctttacaa actttttgaa cgaattatgt
      361 ctcttatgaa atctttagca ttggaggaaa tccgatgcct tggaaggaga cttgcgtgca
      421 tcaagaaaga atgaagtttg tagtagcctg gacacaaggc ggttataata gaaaaactct
      481 gcactaatta tatcccatct atgggtgttc tcttttgcaa ctccgttgaa aaccgctcgt
      541 tggctcttcc tcgctctgtt cagaatcgct aatataacct ccatttcgac acgcacattg
      601 ataacataag atcccacttc ccaagtaata tacttgtttc aaaaataata tttctatttt
      661 taaattcaat ttcaaaaacg atctggttcc tttccaattc tttaatatac tttggtttat
      721 tgcacttttc atttaagtat cctatttcat tcagtcccaa atattagcac tatgcttttt
      781 gaaccccgaa tacaatgcat atatatgttt aaaataaacg gattatcatt tattactatt
      841 agaatgtttg aaactatgaa aaaccatttt cgttgaaaat aaaaagggag agggatacaa
      901 atgattcgtt tgatagtttt gatagtagtt ttgttggttt caattggagt tgacttttcc
      961 tacggagtga attccgcact tatc
//
LOCUS       IPANFFGO_71             1769 bp    DNA     linear       08-DEC-2021
DEFINITION  Genus species strain strain.
ACCESSION   
VERSION
KEYWORDS    .
SOURCE      Genus species
  ORGANISM  Genus species
            Unclassified.
COMMENT     Annotated using prokka 1.14.6 from
            https://github.com/tseemann/prokka.
FEATURES             Location/Qualifiers
     source          1..1769
                     /organism="Genus species"
                     /mol_type="genomic DNA"
                     /strain="strain"
     gene            521..1165
                     /locus_tag="IPANFFGO_00086"
     CDS             521..1165
                     /locus_tag="IPANFFGO_00086"
                     /inference="ab initio prediction:Prodigal:002006"
                     /codon_start=1
                     /transl_table=11
                     /product="hypothetical protein"
                     /protein_id="X:IPANFFGO_00086"
                     /translation="MKAFVFNTIFILIVSSFVLHCGIALTPRLTAKFPLETKTEIFRL
                     NLPYGENQNLYGLNVGIVNGVRNDLFGGQLGIANGAHNLIGIQIGAINLTHHKHAGLK
                     IGLVNFGVPLHGLDPNHTHKSETGIGISIGVANFEIQSGNIAIGIFNYGAGIGIGIIN
                     RSFLSPLNSEDTGLNIGIVNISETHQKQFQIGIINYCPNNTIPIMIVANYCVKE"
ORIGIN      
        1 gaatcatttg tatccctctc ccttcttact tttcaacgaa aatggttttt catagtttca
       61 aacattctaa tagtaataaa tgataatccg tttattttaa acatatatat gcattgtatt
      121 cggagttcaa aaagcatagt gccaatttag gactgaatga aatagaacac ttaaatgaaa
      181 agtgcaataa accaaagtat attaaagaat tgaaaaagaa gcagcttatt ttttaaattg
      241 aattcaaaaa taggaatatt cctttttaaa taggtgcaaa gcatggtgat ggcatatggt
      301 aaaatcaaaa aacggaaatt atatatgagc agctgtaaat attttcttac tgaatcaagg
      361 tagactcctt tttatttcgg aattctaagt gaattgttat tttgaaccac cttctatact
      421 tctattttga aaccgaaata aaggctcttg caaaaaatct cacctatctt ccggataaat
      481 agctcttgct tcaaaggttt attcctcaaa cattgactcg atgaaagcct tcgtttttaa
      541 tactattttt attctaatcg tatcttcatt tgtactacat tgcgggatcg ccctgacccc
      601 tagattgacc gcaaaatttc cactggaaac aaagacggaa attttcaggc tgaatcttcc
      661 ttacggagaa aatcaaaatc tttacgggct taatgtagga atcgtcaacg gggtgcggaa
      721 cgatttgttt ggaggacagc taggaattgc taatggtgct cacaatttaa ttggaattca
      781 aattggagcc atcaatctta cccatcacaa acacgccggt ttgaagatcg gactcgtcaa
      841 ttttggagtt cctttgcatg gtttagatcc taatcatacc cacaaatctg aaacgggaat
      901 tgggatctcg atcggtgtgg ctaattttga aatacaaagc ggaaatatcg caatcggtat
      961 ctttaattac ggagcaggta tcggcatagg aattatcaat aggagtttcc tatctcctct
     1021 taactcagag gatacgggtc tcaatatagg aattgtcaat atatcggaaa cacaccaaaa
     1081 acaatttcaa atcggaatca tcaattattg ccccaacaat acgattccca tcatgatcgt
     1141 cgctaactat tgtgtaaaag aatgatattc cttgaagcaa aaacagatca aaacgaaaat
     1201 aacgatctaa atcgaaaaaa taaattccat agaatagaat attctaaaat taaaataaac
     1261 ttatgaaaaa aataaattcc ccattctttt tttatccttt tattggctct tccacaattg
     1321 cggtgtcgct ttaactccca aggcaacggt caaaatcccg cctcagaccg aaaccgaagt
     1381 ctttcggctc aatcttctac acggtgacac aaaaaatctc tacggactaa atgtaggaat
     1441 ctttaacttt gtttactaca acatgatcgg agctcaggtc ggaatcgtaa attcatcctc
     1501 taataaaaca tctggatggc aattcgcgat cataaatatg gccgaaaaaa atggattatt
     1561 caagattcag acaggcattg caaatctact gagtggaact caaaaagatt ccgccggttt
     1621 gcaagtggga atcttaaatt tgggaaccaa tctgtttccg gatatagaat taaataaacg
     1681 cagaggcggc ttctatctaa cgattggagt cgggaattac gaaacaaatg gcctaacgat
     1741 cggcgcgatc aacctttctt caaaaggaa
//
LOCUS       IPANFFGO_72              901 bp    DNA     linear       08-DEC-2021
DEFINITION  Genus species strain strain.
ACCESSION   
VERSION
KEYWORDS    .
SOURCE      Genus species
  ORGANISM  Genus species
            Unclassified.
COMMENT     Annotated using prokka 1.14.6 from
            https://github.com/tseemann/prokka.
FEATURES             Location/Qualifiers
     source          1..901
                     /organism="Genus species"
                     /mol_type="genomic DNA"
                     /strain="strain"
ORIGIN      
        1 ggataattct gcgttcttta ttttcgataa acccgtaatc attcgaattg ttacgtatct
       61 ttttttcttt tactgtatag ttttaaaagg tgtattcggc aaaaatgtca tttatttcgc
      121 tttttaagaa taaagtcgtt ttgattgttc tttcgatcgt gatttcgatt gaactcgtag
      181 ccacatttac ggagatctac ttttacgaac atacggaggt ttttttagtc aataacgttc
      241 gtaaaaagat ggagtcaggg ggattagatt acaaaggtct catatttgga gattccagaa
      301 gtatgtccct gattccctcc gaaggatctg ggatatataa tttcagtctt cccgcgatgg
      361 gagcaagata ttatgttcat tatctttcga agtatctcaa agcgggaaat aaaaagccgg
      421 aatttatctt atttgcttcc agcccgggat tgattgcgga aggttacggg gatccgatca
      481 tcgatccgag tctcataaaa tacgttaaac cgaatatgag tctttctgaa tatttaaaga
      541 accgtttcat ttccggctta acgtatagga attttttgat ggaaaacgct tcggataata
      601 tgcagaaagt ggtctccgaa atcaattgga agttcttttc ccatagaatt cttcacttat
      661 tttccgtagg ggaaatgttt gaacaataca aaggtcctga gcttctttac gtactttctg
      721 cttcgattcc gaacgtattt tccacatatc ggtatcgcaa agctctttta aacgtatttt
      781 cctatgaaaa ttacaaatct gtcgaaactg cgatgaaact cgattgcgga tgcgaggaac
      841 tttatactcc tcggtgtatg cctcccgaaa gtaatttcag ggataatcgt tggatttccg
      901 a
//
LOCUS       IPANFFGO_73             1023 bp    DNA     linear       08-DEC-2021
DEFINITION  Genus species strain strain.
ACCESSION   
VERSION
KEYWORDS    .
SOURCE      Genus species
  ORGANISM  Genus species
            Unclassified.
COMMENT     Annotated using prokka 1.14.6 from
            https://github.com/tseemann/prokka.
FEATURES             Location/Qualifiers
     source          1..1023
                     /organism="Genus species"
                     /mol_type="genomic DNA"
                     /strain="strain"
     gene            49..606
                     /locus_tag="IPANFFGO_00087"
     CDS             49..606
                     /locus_tag="IPANFFGO_00087"
                     /inference="ab initio prediction:Prodigal:002006"
                     /codon_start=1
                     /transl_table=11
                     /product="hypothetical protein"
                     /protein_id="X:IPANFFGO_00087"
                     /translation="MLAIAIWKRIHFGQQKITFWFPDYFCNSSLFLLRSWGVKFVFYP
                     IQRNREPDYKACKELLKSNSIDVFVLVHYFGKPSDSNRAFEFCKGKNAILVEDAAHVL
                     KPIKGVGEKADFVLYSPHKHLPISDGAILIVRNSGPSNVCWNIQDEDRINRILKNITN
                     RSVIQNSFQPNGFKTFASEIGISKS"
ORIGIN      
        1 gcgacctctt ccgatatttc attatggttt tcaaaatctg cttggtcttt gttggctata
       61 gccatttgga agcgaataca tttcggtcaa caaaaaatta ccttttggtt ccctgactat
      121 ttttgtaatt cttctctatt tttacttcgt tcatgggggg taaaatttgt attttatccg
      181 attcaaagaa accgagaacc cgactataag gcttgtaaag aattattaaa gagtaattcg
      241 attgatgttt tcgtattagt tcattatttt ggaaaaccaa gtgactcgaa tcgtgcattt
      301 gaattttgca agggaaaaaa cgcaattcta gttgaagacg ccgcgcacgt tctaaagcct
      361 ataaaagggg tcggcgaaaa agcggacttc gtattatata gtcctcataa acatcttcct
      421 atttccgacg gagctatttt aatcgttcga aactctggcc cttcgaatgt ctgttggaat
      481 atacaagatg aagatagaat caatagaatt ttaaaaaaca ttacgaacag gtcggtaata
      541 caaaattcct ttcaaccaaa tggttttaaa acgtttgctt cagaaattgg gatttcgaaa
      601 tcatagggat tttaatgtgg agttcttaaa tgacttatct acggagatag tgtcataccc
      661 tttcttctct ttacctgcga agaaaatgtt aaatgtattg gttccacgat tgaatggtat
      721 agcaaggcaa aagatccgaa atcaaaaaat ttgggacgaa attttgttaa atcgttacaa
      781 gttttatacg gatagaggtt cagaaaattg ggttccttat ttatcggaat attgttttga
      841 cgggattgat acagctaagc cgatgtttaa ggccctgtta aaagatgggc ttccagtttc
      901 aacatggccc gatcttcccc ctgaaatatg cgataaaccg cagaaccatt tgaatgcggt
      961 tgagttgagg aactcaagat tgttcttatc gatacattcg aacttatcaa ttcgtgaaat
     1021 gat
//
LOCUS       IPANFFGO_74              669 bp    DNA     linear       08-DEC-2021
DEFINITION  Genus species strain strain.
ACCESSION   
VERSION
KEYWORDS    .
SOURCE      Genus species
  ORGANISM  Genus species
            Unclassified.
COMMENT     Annotated using prokka 1.14.6 from
            https://github.com/tseemann/prokka.
FEATURES             Location/Qualifiers
     source          1..669
                     /organism="Genus species"
                     /mol_type="genomic DNA"
                     /strain="strain"
     gene            135..320
                     /locus_tag="IPANFFGO_00088"
     CDS             135..320
                     /locus_tag="IPANFFGO_00088"
                     /inference="ab initio prediction:Prodigal:002006"
                     /codon_start=1
                     /transl_table=11
                     /product="hypothetical protein"
                     /protein_id="X:IPANFFGO_00088"
                     /translation="MDSSGIATFIGAQNQLSKIAGGGLVLYSLTPQIEKMLELTRLKA
                     LFRTTSNFSEAIRILSV"
ORIGIN      
        1 cccggcccgg cgatcatagt tcaaatacaa ggtgacatta acatattttc ggccaaaaaa
       61 ttaaaagacg cctttaacga agctatagaa aaaaagttta tattcatctt atagatcttt
      121 cgggtgtacg cactatggat tcctccggaa tcgccacctt tatcggagcc cagaatcaat
      181 tgagtaaaat cgcgggcggt gggcttgtac tctattctct cactcctcaa atcgaaaaaa
      241 tgctcgaatt aacgagactt aaagcgcttt tccgtacaac ttccaacttt tcagaagcga
      301 ttcgaattct tagcgtataa ctattccatt ggaaaacatc tggaaaacaa tcgaaagaac
      361 ttgtatttcg agcttactaa agatttattc aagacctatc taaaaaataa cagtatgaaa
      421 tttatggaat tgtcaaaaag tttcattgaa atataggaaa aaatattttt atcatttgaa
      481 atagtccaag ttataaacta aggatagaaa aaatactact accctttaat gatcaattaa
      541 attctcttat agcccaatcc gaatcaattc atatagaatt gaacaaaaac caaactccag
      601 taaaatgtct tttaaaattc atcttaaaat gtaagaactc ctacattttt tagaaactta
      661 ccggggata
//
LOCUS       IPANFFGO_75             9726 bp    DNA     linear       08-DEC-2021
DEFINITION  Genus species strain strain.
ACCESSION   
VERSION
KEYWORDS    .
SOURCE      Genus species
  ORGANISM  Genus species
            Unclassified.
COMMENT     Annotated using prokka 1.14.6 from
            https://github.com/tseemann/prokka.
FEATURES             Location/Qualifiers
     source          1..9726
                     /organism="Genus species"
                     /mol_type="genomic DNA"
                     /strain="strain"
     gene            72..530
                     /locus_tag="IPANFFGO_00089"
     CDS             72..530
                     /locus_tag="IPANFFGO_00089"
                     /inference="ab initio prediction:Prodigal:002006"
                     /codon_start=1
                     /transl_table=11
                     /product="hypothetical protein"
                     /protein_id="X:IPANFFGO_00089"
                     /translation="MERTPGKGEQKVSILFHAYAGDKIDDALSDFLNASAGNSESDLI
                     IWAGHDRLMDRLPPNWKRSSRSPKPAAVLACESEKYFGPVLRSIGSTSIVLTRTFMAP
                     EAYLIQALVDTSAKSGVKNKRAIRSALVDSYAKYQRISKRAAETVFSKLD"
     gene            complement(588..1397)
                     /locus_tag="IPANFFGO_00090"
     CDS             complement(588..1397)
                     /locus_tag="IPANFFGO_00090"
                     /inference="ab initio prediction:Prodigal:002006"
                     /codon_start=1
                     /transl_table=11
                     /product="hypothetical protein"
                     /protein_id="X:IPANFFGO_00090"
                     /translation="MDPVRDSRFFFDLKRKFEVILEEVEKKTFDQKDEIRELETLWEE
                     MFNLAGKNDSPYFQIRLKTLKKQLDTFVKNKGYEKNEFDKIFHQLDKMKRTDSVEFLD
                     ESLRNRLGKIAENHYSSGDMISSGIVLPSATAQKGNQYITFRCGTIYFITDRSSYTVL
                     KDLDRRKNIVEYRGEIYRIFPSSFVYGLSEEEYRNENFLTMNLLVLKREAGLEFYRYD
                     TLGEIFQINEGTFRKGLKPLGSGEVREEGNRIRNYFRKAGIRYYYIPAENF"
     gene            complement(1658..3163)
                     /gene="mrdB"
                     /locus_tag="IPANFFGO_00091"
     CDS             complement(1658..3163)
                     /gene="mrdB"
                     /locus_tag="IPANFFGO_00091"
                     /EC_number="2.4.1.129"
                     /inference="ab initio prediction:Prodigal:002006"
                     /inference="protein motif:HAMAP:MF_02079"
                     /codon_start=1
                     /transl_table=11
                     /product="Peptidoglycan glycosyltransferase MrdB"
                     /protein_id="X:IPANFFGO_00091"
                     /translation="MKPDKSIERIDYFLVISVVIVVLCSVMTLYSQEVNFEDGPGKWY
                     RQLFYFVIGLVIMYFVSRINYQLLGAYALVIYVFTIFLLIITLIPGIGYLPSGRGARS
                     WIKIGPIGIQTSEFAKLSSVILLGQFMVLKEKDMKNLIVLSIPFVIVIVPMVFILLQP
                     DFGTAVSFLPILFTMLFFGGADILHIGSLLAFGGITLMVPMFVEYSRLTLINDIADFL
                     QRTGKTDLLSVVNRLGGKIWLALDGKDVKTANLTPKTLNSLREAVDQVVEVEGGFFFK
                     IFSNQTLLLTFGAIFLIACLVMVGIRIARGSRALRRYYIPLGILGISLISAVVVMKIV
                     PFRENQVIRLTAFLNPEEFKQGAGYQLRASKPAVGSGRFFGKGLMNAEMTEGRIPHVP
                     ESSTDFIFASWAEQTGFLGSVFLLFFLFSIPLRGLQISYESKDRFGSLLASGIVALLF
                     YHMAINIGIVIGLMPVTGIPLSFMSYGGSHLIMSMTAIGIILSIKSRKHAN"
     gene            complement(3150..3644)
                     /gene="mrdA_1"
                     /locus_tag="IPANFFGO_00092"
     CDS             complement(3150..3644)
                     /gene="mrdA_1"
                     /locus_tag="IPANFFGO_00092"
                     /EC_number="3.4.16.4"
                     /inference="ab initio prediction:Prodigal:002006"
                     /inference="protein motif:HAMAP:MF_02081"
                     /codon_start=1
                     /transl_table=11
                     /product="Peptidoglycan D,D-transpeptidase MrdA"
                     /protein_id="X:IPANFFGO_00092"
                     /translation="MGLLNRGQIYQPYVVSEIRDPVDNSIINRTTPQILRDIPINQSS
                     AEAIKEGLKLVIKSGTAAYVLNKPFLPDIAGKTGTAQTRRRGSSGSNHAWFVGYAPAN
                     APVSEQVLVVVFVEYGVGGAAGAAPVAREMFHAAFPPGTFKKSQDITPSSPSTGQEGT
                     FEAR"
     gene            complement(3599..4555)
                     /gene="mrdA_2"
                     /locus_tag="IPANFFGO_00093"
     CDS             complement(3599..4555)
                     /gene="mrdA_2"
                     /locus_tag="IPANFFGO_00093"
                     /EC_number="3.4.16.4"
                     /inference="ab initio prediction:Prodigal:002006"
                     /inference="similar to AA sequence:UniProtKB:P0AD65"
                     /codon_start=1
                     /transl_table=11
                     /product="Peptidoglycan D,D-transpeptidase MrdA"
                     /protein_id="X:IPANFFGO_00093"
                     /db_xref="COG:COG0768"
                     /translation="MGPALAHVTGYIGKPTREDLLSGEIKSYQYLGKSGLELEYDSEL
                     RGVDGFRIQKRSSEGNIEEERVVEHSSPGNNLILTIDKDIQIAAHKALKGSRGTAIAI
                     KVSTGEILAMVSNPSYDPNILSGKNKADRTAHYNRVNSNGGFLNLAIQSKFPPASTYK
                     TLVALAALESQHKIGYTPETTFSCNGSFVLKSTFAGVPDQVFNCWEKGGHGINDLAHA
                     LQKSCSVYFYNLGYKLGSDAILNYSRLFGLEDKSKVDLPGEITGFVPSSAWKKERTGP
                     SGLTGIRSIYQSGRGLSQLHRWEWHYFIWDFSIVGKSISRMW"
     gene            complement(4608..5096)
                     /locus_tag="IPANFFGO_00094"
     CDS             complement(4608..5096)
                     /locus_tag="IPANFFGO_00094"
                     /inference="ab initio prediction:Prodigal:002006"
                     /codon_start=1
                     /transl_table=11
                     /product="hypothetical protein"
                     /protein_id="X:IPANFFGO_00094"
                     /translation="MFGGAQSASEYRLEKSFRLRLYIFSGLVVFTLAAFIFQLFNLQI
                     LNGTSNALKAEKFVRKSETMPAARGQMFDRNFLTPETSMALVSNYSSLDAILNTSLFK
                     YDPASVKAFIQEFARTLSIPISYYENELIEPRFSRNLKAKKADRSFGGNYTCATGKNI
                     SV"
     gene            complement(5098..5610)
                     /locus_tag="IPANFFGO_00095"
     CDS             complement(5098..5610)
                     /locus_tag="IPANFFGO_00095"
                     /inference="ab initio prediction:Prodigal:002006"
                     /codon_start=1
                     /transl_table=11
                     /product="hypothetical protein"
                     /protein_id="X:IPANFFGO_00095"
                     /translation="MILEKLVIAVGILIAHFLNGSNLFEIGSAIKPDFMILLVLFFAL
                     RRGALYGLWIGFFGGLLTDSGLGGEIAIGNVVTYKIGLHSLTFCLIGYLVGKFARSAY
                     HENYFSITIYSLLITFVTRVATYYLFSLFFHENMSYSLFFTSFFNALIAPAFFYALTW
                     IYQLDHMGDA"
     gene            complement(5610..6716)
                     /locus_tag="IPANFFGO_00096"
     CDS             complement(5610..6716)
                     /locus_tag="IPANFFGO_00096"
                     /inference="ab initio prediction:Prodigal:002006"
                     /codon_start=1
                     /transl_table=11
                     /product="hypothetical protein"
                     /protein_id="X:IPANFFGO_00096"
                     /translation="MLWFQLSRSKETLSLLFCILFSVFSLTFRSNVIVRGIASFQRVG
                     DVVSGSIDSFGGFFKGAYNKLESFETIRKERDSCVAVMEDYKLLPQDLEKANRENDFL
                     RKELRFQSRQKYASLKAEVLSVRLNSIYRTIIIDKGSDSGIKPYMPVTARTVDQKGAI
                     IEALVGKVIAVTGGSAVVQPLINSNFNMGVSMPDTNLWANLSGNSGRGTEALLNYIDS
                     GIIIDPRVFGEYPMGPSEMIQYTESLSKIGKSVYTSGGGGVFPTGIPVGIITEEGQRN
                     GSFKSAYLKPFVRFEMLESVTVILKLPEKWLETWPEGQNITIENPYFGELNFPGEDRS
                     KENQTKNPLPPNGNQPQTNAPKSPSTSVPNEEDL"
     gene            complement(6788..7810)
                     /gene="mbl"
                     /locus_tag="IPANFFGO_00097"
     CDS             complement(6788..7810)
                     /gene="mbl"
                     /locus_tag="IPANFFGO_00097"
                     /inference="ab initio prediction:Prodigal:002006"
                     /inference="similar to AA sequence:UniProtKB:P39751"
                     /codon_start=1
                     /transl_table=11
                     /product="Cell shape-determining protein Mbl"
                     /protein_id="X:IPANFFGO_00097"
                     /db_xref="COG:COG1077"
                     /translation="MIFDNLYALFSNDMGIDLGTANTLVHVKGQGIVLSEPSVVAVHA
                     ATGKVLAVGQEAKRMLGRTPGEIVAIRPMKDGVIADFETVEKMIRYFIAKVHNRTTFV
                     KPRIVIGVPSGITEVERRAVRESAEQAGAREIFLIEEALAAAIGANIPINEPAGNMIV
                     DIGGGTTEIAVISLGGMVIAESIRTGGDEFDEAIIKYLRNQYNLVVGERTAEDIKLTI
                     GNAYPEKKAETMEVRGRDAISGLPRTLELESNEIRKALKEPTDEILDGIKRVLERTPP
                     ELASDIVERGIVLTGGGCLLRGLEMYLSKETGVPVFRAENPLTCVVLGTGKYLDELKY
                     IKPGIR"
     gene            8001..9563
                     /gene="ppx"
                     /locus_tag="IPANFFGO_00098"
     CDS             8001..9563
                     /gene="ppx"
                     /locus_tag="IPANFFGO_00098"
                     /EC_number="3.6.1.11"
                     /inference="ab initio prediction:Prodigal:002006"
                     /inference="similar to AA sequence:UniProtKB:Q9ZN70"
                     /codon_start=1
                     /transl_table=11
                     /product="Exopolyphosphatase"
                     /protein_id="X:IPANFFGO_00098"
                     /db_xref="COG:COG0248"
                     /translation="MVQEKPLAAIDLGTNSFHMIIVRVRTNGTFEAIAREKESVRLGN
                     RLQENGPIDSDSFRRGIDCLKRFKILAENAGAEIRAVATSALREASNREEFLEVVYQE
                     TGISIDVVSGYEEARLIYFGILQGIPVFDRKIMMIDIGGGSTEILVGHRGNILFSKSF
                     KLGAIRLTEKFFQEEPLSNSGIRKCRLFIEEMLLPFRKILRDLKPDLVVGSSGTIQAI
                     AGMILASRGESEEISLNNFSFLTSEFKKIRNLILEADTYRKRTKIPGLDSKRADIIIG
                     GTLILEEIFDLANVPALTVSEFALREGIVYDTIRKWEHFESREHSKHLDAIRQTSVDN
                     FMRAFSRDEEYSKHVANLSLQIFDQLASMHKLGQEQRELLEAASLLHEIGQSISHSAY
                     HKHSYYMIRNSEMLLGFTFLEIEIIALTARYHRKNTPKLKHREFNKLAEKNRNLVCQL
                     SAILRISSALNRNRGGLVPSVTCKTEKNQIHFVLHTNKGYDPSLEIWAAEEQKIAFEE
                     TFGYSVEFVTGN"
ORIGIN      
        1 aggcatccgg ctacaaagtc gtcgaacgca aagacgagcc atcgggttct tccgttttaa
       61 gacgacttcg ggtggaacga actcccggca agggagaaca gaaagtttcg attctatttc
      121 atgcttatgc aggagacaaa atcgacgatg cgttaagcga cttcttaaac gcgagcgctg
      181 gaaacagcga atcggatctg atcatatggg cgggtcacga tcgactgatg gatcgtttac
      241 ctccgaattg gaaacggtct tctcgttccc cgaagcccgc tgcggtctta gcttgcgaaa
      301 gcgaaaaata cttcgggcca gttttgcgat caatcggttc tacttccatc gtcttaacga
      361 gaacgtttat ggcacccgaa gcatatctta ttcaagcgtt agtcgacaca tctgcaaaat
      421 cgggagtcaa aaacaaacgc gcgattcgat cggccttagt cgattcctat gcaaagtatc
      481 aacgcatttc caaacgcgcc gcagagaccg tattttcaaa attggattga acaaacgatc
      541 ttacggcttg gaacacaaga tacgcgaatc gaaagagatt tgcttactta aaaattttcg
      601 gcgggaatgt agtaataccg aattccggct tttcggaaat aattccggat ccgattgccc
      661 tcttctcgaa cttcgccact gccaagaggc ttcaggcctt tgcggaaagt tccttcgttg
      721 atctgaaata tttctcctaa cgtgtcataa cgatagaatt ccaatccggc ttcccttttg
      781 agaacgagaa gattcattgt gagaaagttt tcgtttctgt attcctcttc ggaaagacca
      841 taaacgaaag aactcggaaa aatcctataa atctcccctc tgtattcgac gatgtttttc
      901 cttcgatcca agtccttgag aacggtataa gaagatcgat cggtgataaa gtaaatcgtc
      961 ccacatcgaa aggtaatata ctgatttccc ttttgggccg tcgcggacgg caacacaatt
     1021 ccggaagaaa tcatatctcc ggatgaataa tgattttctg cgatctttcc gagacggttt
     1081 ctgagggact cgtccaaaaa ttctacggaa tctgtccgtt tcatcttgtc gagctgatga
     1141 aagattttat cgaattcgtt tttttcgtag cctttatttt ttacaaacgt atcgagttgt
     1201 tttttgaggg ttttgagacg gatttgaaaa tagggagaat cattttttcc tgcgagattg
     1261 aacatttctt cccaaagggt ttccaattcc cgaatttcat ccttttggtc gaaggtcttt
     1321 ttttcaacct cttccaatat gacttcgaat ttacgtttta aatcgaaaaa gaatctggaa
     1381 tctctgacag ggtccatagg cgcattttta atatcggaca atcgcagttt tttttcgaga
     1441 gtgagaaacg tttaaattct tcaaataaca acgacctatt tcttacagat tttaataact
     1501 tccggaaaaa tcttgattct aaatgcagtt ccaacatttc ttttagcttg gccagcactt
     1561 ccttttctcg aattccaccc tagtttataa tataaatcgt tttatgcctc gtatagaaag
     1621 cgcaagatcg ttcaattttt tttggagaaa tagaaattca gttcgcgtgt tttctacttt
     1681 taatcgaaag tatgattcct atcgcggtca tggacatgat caaatgcgat cctccgtaac
     1741 tcataaacga caaaggaatc cccgtcacgg gcataagccc gatcacaata cctatgttaa
     1801 tcgccatgtg ataaaaaagt aacgcgacga ttccggatgc aagtaaagat ccgaatctat
     1861 ccttactctc gtaactgatc tgtaaacctc tgagcggaat cgaaaataaa aagaataata
     1921 aaaatacgga ccctaaaaac ccggtctgct cggcccaaga agcgaaaata aaatcggtgc
     1981 tcgattcggg gacgtgcggg attcttcctt ccgtcatctc tgcattcatc aaaccttttc
     2041 cgaaaaatct accggatccg accgcgggtt tcgaagccct gagttgatac ccggctcctt
     2101 gtttgaattc ttccggattt aaaaacgcgg ttaatcgaat cacctggttc tctctaaagg
     2161 gcacgatttt catcactaca accgcggaga tcaaactgat tcccaaaatc cccaaaggta
     2221 tataatatcg tcttaatgct ctgcttcctc tggcaattcg gattcccacc ataacaagac
     2281 aagcgatcaa aaagatcgct ccaaaagtca aaagcagagt ttgattggag aaaatcttaa
     2341 agaaaaatcc tccctccact tccacaacct gatccaccgc ttcccgcaat gagtttaacg
     2401 ttttgggagt aagattggcc gtctttacgt cttttccgtc gagcgcgagc catatctttc
     2461 caccgagtcg attaaccacg gataaaagat ccgtttttcc ggtcctttgt aaaaagtcgg
     2521 cgatgtcgtt tatcaaagtc agtctagaat attccacgaa catgggaacc atgagagtaa
     2581 ttcctccgaa cgccaataag gatccgatgt gaaggatatc cgctcctccg aaaaagagca
     2641 tcgtaaacaa aatcggcaga aaagataccg cagttccgaa atcgggctgc agtagaataa
     2701 ataccatcgg aacgatcacg attacaaacg gaatcgaaag aacaattaag ttcttcatat
     2761 ccttttcctt taagaccatg aattgaccca ataaaatcac cgaggacaac tttgcaaact
     2821 cagaggtttg aatcccgata ggtccaattt tgatccaaga gcgggcccct cttcccgaag
     2881 gcaaatatcc gattccggga attaacgtga ttatcagtaa gaaaattgtg aacacataaa
     2941 tcacaagcgc ataagcacct aacaactgat agttgatcct cgacacgaaa tacatgatta
     3001 caagtccgat gacgaaataa aacagctggc gataccattt tccgggacca tcttcgaaat
     3061 tgacttcctg actgtatagg gtcatcacgc tacaaagaac gacaatcacg accgaaatca
     3121 ctaaaaagta atcgattctc tctatggact tatctggctt caaacgttcc ctcctgcccc
     3181 gtagaaggag aagagggcgt tatatcctgt gattttttga acgttcccgg aggaaacgcg
     3241 gcatgaaaca tttctctcgc cacaggagca gctcccgccg cccctccaac tccgtactcc
     3301 acaaacacta cgactaatac ctgttcactg acaggtgcat ttgcgggagc atatcccaca
     3361 aaccatgcat ggttggatcc ggaagagcct cttcttctcg tctgagctgt tcccgttttt
     3421 cctgcgatat ccggtaagaa cggcttgttc aaaacgtacg ccgcagtccc acttttgatc
     3481 acgagcttta atccttcttt aatcgcttct gcagaagact gattgatcgg aatatctctg
     3541 agtatttggg gtgtagttct attgatgata gagttatcca caggatcccg aatttcactc
     3601 accacatacg gctgatagat ttgcccacga ttgagaagtc ccatataaaa taatgccatt
     3661 cccatcggtg tagttgagat aaacccctgc ccgattgata aattgatcgt atccccgtca
     3721 aaccacttgg tcccgtacgt tcttttttcc acgcagaaga tgggacaaaa cccgtaattt
     3781 ctcctggaag gtccactttg gatttgtctt ctaatccgaa aagcctggag tagtttaaaa
     3841 tcgcgtcgga accgagtttg tatccaagat tgtaaaaata taccgaacag gatttctgca
     3901 aagcatgtgc aagatcattt attccgtgac ctcccttttc ccaacaatta aaaacctgat
     3961 cgggaacgcc tgcaaacgtg gattttaata caaaacttcc attgcaagaa aacgtcgtct
     4021 ccggagtata tccgatcttg tgttgacttt ccaatgccgc aagcgcgact aatgttttat
     4081 aagtggaagc cggaggaaac ttggattgga tcgcaagatt taaaaatcct ccattactat
     4141 tgactcggtt gtagtgtgcg gttcgatccg ccttattttt cccggaaagt atattcggat
     4201 cgtaactcgg gttggaaacc atcgccaaaa tttctccagt ggagaccttg atcgcgatcg
     4261 cagttcccct actacccttg agcgctttgt gagcggcaat ctgaatgtct ttgtcgatcg
     4321 ttaagatcaa attatttccg ggtgaagaat gttccacaac gcgctcttct tctatgtttc
     4381 cttcggaact tcttttttga atcctaaatc cgtccactcc tcgaagttcg gaatcgtatt
     4441 cgagttcgag tccgcttttt ccgaggtatt gatacgattt tatctccccg gaaagaagat
     4501 cttcccgagt cggtttcccg atataaccgg ttacgtgtgc gagggccggg cccattttgt
     4561 aaattcgcct aggagaaggc aggagaataa tgtatttaga tatattatca aacgctgata
     4621 ttctttcctg ttgcgcatgt gtaattccct ccaaaagaac gatcggcttt tttagccttt
     4681 aggtttctcg aaaaacgagg ctcgatcagt tcgttctcgt aataagagat cggaatcgaa
     4741 agtgtccgtg caaattcctg aataaacgct tttacggaag cgggatcgta cttgaacaag
     4801 gacgtgttta agatcgcatc tagggaagaa taattcgaaa cgagagccat ggaagtttcc
     4861 ggagtgagaa aattacgatc gaacatctgt cccctcgcgg ccggcatggt ctcgctcttt
     4921 ctcacgaact tttccgcttt gagcgcattg ctcgtcccgt tgagaatctg tagattgaat
     4981 aattgaaaga taaacgcggc gagcgtaaac accacaagtc cggaaaagat atataaacga
     5041 agacgaaaac ttttttcaag tcggtattcc gacgcagact gcgctccgcc gaacaactta
     5101 cgcgtccccc atgtgatcca attgatagat ccaagttagg gcataaaaga aggccggggc
     5161 gatgagcgca ttaaaaaacg aagtgaagaa taaggaataa ctcatattct catgaaaaaa
     5221 taaggagaac aaataatacg tggcaaccct cgtgacaaag gtgattagaa gagaatagat
     5281 cgtaatcgaa aaataattct catgatatgc ggaacgagca aattttccga caagataccc
     5341 gatcagacaa aaagtcaagg aatgaagtcc gatcttatat gtaaccacgt ttccgatcgc
     5401 aatttcaccg ccgagtccac tatccgtcaa aaggcctccg aaaaatccga tccagagtcc
     5461 gtagagcgcc ccccttctca aagcgaaaaa aagcacaaga agaatcataa agtccggttt
     5521 gatcgccgaa ccgatttcga aaagattcga gccatttaaa aagtgcgcga ttaagatgcc
     5581 gactgcgata acgagttttt ctaagatcat tacaaatctt cctcgttcgg aacagaagtc
     5641 gaagggctct tcggtgcatt cgtttgcggc tgattcccgt taggcggcag aggatttttc
     5701 gtttgatttt ctttcgaacg atcttctccc ggaaaattga gctctccgaa ataaggattt
     5761 tcgatcgtaa tattctgtcc ttccggccaa gtttccagcc acttctccgg aagtttcaaa
     5821 atgaccgtta cactctcaag catctcaaat cgaacaaaag gtttaagata ggcgcttttg
     5881 aaacttccgt ttcgttgtcc ttcttccgta atgattccta ccggaatccc agtgggaaat
     5941 accccgccgc ctccggaagt atataccgac ttaccaatct tactcaaaga ctccgtatac
     6001 tgaatcatct cactcggtcc catcggatat tccccgaaca ctctcggatc gataatgatt
     6061 ccgctatcga tataattcaa aagcgcttcg gttccccttc cggagtttcc cgaaagattg
     6121 gcccaaagat tggtatccgg catcgatact cccatgttga agttcgaatt gatgagaggt
     6181 tggactacgg ccgatccccc ggtcacagca atcactttac cgacaagcgc ttctatgatt
     6241 gcaccctttt gatccacagt tcttgcagtc accggcatgt aaggtttgat tccggaatcg
     6301 gaacccttgt cgatgatgat ggttctataa atggaattta aacgaacgga taaaacctcc
     6361 gccttgagac tcgcatattt ttgtctgctt tgaaagcgaa gctcctttcg gagaaaatca
     6421 ttttcccgat tcgctttttc caagtcctgc ggaagtagtt tataatcttc cataaccgca
     6481 acgcaagaat ccctttcctt acgtatggtc tcaaaagatt ccagcttatt gtaagcgcct
     6541 ttgaagaatc caccaaaaga atcaatggag ccggacacta cgtctccgac tcgttgaaag
     6601 cttgcgattc ccctgacgat tacgttgctt cgaaaagtta aggaaaatac ggagaacaga
     6661 atacagaaaa gaagagaaag agtctcctta cttcgactga gttgaaacca taacatcgaa
     6721 tcttcttctg ctcccgaatt cgtccgaaca aaaatcgctc ggaacgttag ctatttcaac
     6781 taacttctta acgtatacca ggtttgatat atttcaactc gtctagatac tttccggttc
     6841 caagaaccac acatgtaagc gggttttccg cacggaaaac gggcactccc gtttccttag
     6901 aaagatacat ttccaaccct cggaggagac atcctcctcc cgtaagtacg attcctcttt
     6961 caacgatatc cgatgcaagt tcaggaggtg ttctttctag gacacgtttg attccatcta
     7021 aaatttcatc ggtcggttct ttgagagcct tacggatttc gttggattcc aattcaagcg
     7081 ttctgggaag tccggaaatt gcgtcccgcc cacgaacttc catcgtttcc gccttctttt
     7141 caggataagc atttccgatc gtaagtttga tgtcttccgc ggttctttcc ccgacgacca
     7201 ggttgtattg atttcggaga tacttaatga tcgcttcatc aaattcatct cccccggtgc
     7261 ggatggattc cgcaattacc atcccgccaa gagatatcac cgcaatttca gtcgtaccac
     7321 caccaatatc cacgatcata tttcctgcgg gttcgttgat cgggatattg gctccgatcg
     7381 cggcggcaag agcttcttca atcagaaaaa tttctctcgc cccagcctgc tctgcggatt
     7441 cacgaacggc ccgtctctcc acctcggtaa ttccggacgg aactccgatt acgattctag
     7501 gttttacgaa agtggtacgg ttatgcacct ttgcgataaa ataacggatc attttttcga
     7561 cggtttcgaa gtccgcgatt actccatctt tcatcggacg gatcgccaca atttcacccg
     7621 gtgtccgacc caacatccgc tttgcttcct gccctaccgc gagaacttta ccggtagccg
     7681 catgaaccgc gacaacggaa ggttcggata aaacgatccc ctgtcctttt acatgtacca
     7741 gtgtatttgc cgtccctaga tcgattccca tatcgttgga aaacagggcg tagaggttat
     7801 caaagatcat ttcatgtacc tttcaaccgc ggaggttttt tatctttatt atctgtttaa
     7861 aacggaaaat tcttcagaac tttcttcatt ggacaggttt caataatttc aacgcttagg
     7921 ttcccggcaa cctcaaaaca aaaaaatcag aaaacaaatt aggctggatt catttcagcg
     7981 gagaaacatt ttgttccatc atggttcagg aaaaacctct cgcagccata gatctcggca
     8041 ccaattcatt ccacatgatc atcgttcgag ttagaacgaa cggaaccttc gaagccatcg
     8101 caagagaaaa agaatcggtt cgcttaggta acaggttaca agaaaacggt ccgatcgact
     8161 cggattcttt tcgaagagga atcgattgcc tcaaacgatt taaaattctc gcggaaaacg
     8221 ccggtgcgga aatcagagcc gtcgccacaa gcgcgttacg agaagcttcc aatcgggaag
     8281 aattcttaga agttgtatac caagaaacgg gcatatccat cgacgtagta agcggttatg
     8341 aagaagcccg tttgatctat ttcggaatcc tccaaggaat tcccgttttc gatcgaaaga
     8401 tcatgatgat cgacatcggt ggaggaagta cggaaatact cgtcggccac agaggcaaca
     8461 ttctattctc taaaagtttt aaactgggag cgattcgact cacagaaaaa ttctttcagg
     8521 aagaacctct ttccaactcc ggtatccgaa agtgcagact ctttatagaa gaaatgcttc
     8581 ttccctttcg aaagattctc agagatttaa aaccggattt ggtcgtgggt tcgtccggca
     8641 ccatccaagc gattgccgga atgattcttg cgtcaagagg tgaaagtgaa gaaatctcat
     8701 tgaataactt ttcctttctg acctcggaat ttaagaaaat ccgaaaccta attttggaag
     8761 cagacacata tagaaaaaga accaagattc ccggactcga tagcaaacga gccgacatca
     8821 ttatcggagg aactcttatc ctggaagaga ttttcgatct ggcaaacgtt cccgctttga
     8881 cggtttccga gttcgccctc cgagaaggaa tcgtttacga taccattcgc aaatgggaac
     8941 attttgaaag tagggaacac tccaaacatc tggacgcaat tcgacaaacc tcggtggata
     9001 acttcatgcg agccttttct agagacgaag aatattccaa acatgtcgcc aatttgagtc
     9061 ttcagatctt cgatcaactg gcaagtatgc ataaactcgg tcaagaacag agagaacttt
     9121 tggaagcagc ttctcttctt cacgaaatcg gtcaatccat ctctcattcc gcatatcaca
     9181 aacacagtta ttatatgatt cgaaattcgg aaatgctctt aggatttacc tttttggaga
     9241 tcgaaatcat cgctctcacc gctcgttatc atagaaaaaa tactccgaaa ctgaaacatc
     9301 gggagttcaa caaactcgcg gagaaaaatc ggaacctggt ctgtcagctt tccgcgatct
     9361 taagaatcag ctcggcgctg aatcgtaacc gaggcggact ggttccttcg gtaacttgta
     9421 agacggaaaa aaatcagatc cattttgtct tacacacaaa caagggttac gatccttctt
     9481 tggaaatctg ggcggcggaa gaacaaaaaa tcgcgtttga agaaaccttt ggctattcgg
     9541 tggaatttgt aacaggaaat taaagacaaa ataagtcgtt ccgcttttct aatattcgtt
     9601 ttatttaacg tgaattcggc gtaagaatcc atgattcatt tttctaaaaa caagttgggt
     9661 ttgaactttg taaatctatt cttaaatgcg gaaaaatacc acaaatcacg attttacgaa
     9721 caaatt
//
LOCUS       IPANFFGO_76             3631 bp    DNA     linear       08-DEC-2021
DEFINITION  Genus species strain strain.
ACCESSION   
VERSION
KEYWORDS    .
SOURCE      Genus species
  ORGANISM  Genus species
            Unclassified.
COMMENT     Annotated using prokka 1.14.6 from
            https://github.com/tseemann/prokka.
FEATURES             Location/Qualifiers
     source          1..3631
                     /organism="Genus species"
                     /mol_type="genomic DNA"
                     /strain="strain"
     gene            complement(62..1867)
                     /gene="lepA"
                     /locus_tag="IPANFFGO_00099"
     CDS             complement(62..1867)
                     /gene="lepA"
                     /locus_tag="IPANFFGO_00099"
                     /EC_number="3.6.5.-"
                     /inference="ab initio prediction:Prodigal:002006"
                     /inference="similar to AA sequence:UniProtKB:Q2FXY7"
                     /codon_start=1
                     /transl_table=11
                     /product="Elongation factor 4"
                     /protein_id="X:IPANFFGO_00099"
                     /db_xref="COG:COG0481"
                     /translation="MSNKQQFIRNFSIIAHIDHGKSTLADRLLEIGQVTNDRTKKDQI
                     LDSMDIERERGITIKANNATFDYLADDGNIYTMNLLDTPGHVDFTYEVSRSLKACEGV
                     LLIVDASQGVEAQTLANLYLAMEQDLEILPVMNKIDLPAADVEKTKIQIEESLGLDSE
                     KAVAISAKTGLNVKAVLEAITKEIPAPKGDPKGPLKALIYDSYFDPYMGVVIKIRVFD
                     GGIKKGDRFLIMSTGKDFTVNEVGINRIALTPTDGLGAGEVGYLIAGIKKVSDAKTGD
                     TITLFSNPTKESIPGYKEAKPMVFSGLYPINGEQFDELVDAIEKLKLNDAALIFEKES
                     SVALGFGFRVGYLGLLHMEIVQERLEREFNLDLITTAPSVKYIIRKKDGEVEEIDNPS
                     RFPEPITIESTEEPYVKATVITPNEYVGNIMALAMDKRGIQLDTVYLTQDKVQLTYEL
                     PLAELIFEFYDKLKSFTRGYASLDYEPSGYRISQLVKMDILVNGEPVDALSMIVHRTK
                     AEQRGREIIEKLKDLIPRHQFMIPIQAAVGGKILARESISALRKNVTAKCYGGDITRK
                     KKLLEKQKEGKKRMKQIGNVEIPQEAFLAVLKTNN"
     gene            complement(2381..3127)
                     /locus_tag="IPANFFGO_00100"
     CDS             complement(2381..3127)
                     /locus_tag="IPANFFGO_00100"
                     /inference="ab initio prediction:Prodigal:002006"
                     /codon_start=1
                     /transl_table=11
                     /product="hypothetical protein"
                     /protein_id="X:IPANFFGO_00100"
                     /translation="MENLIRFNYARKLWHLLGLIFPVCYYLDVFQGAFGLLNATRAVV
                     FISLVFCLGVIVLLEYFRFRFPGFQRFFLSILGVLMKEEEKTRLNGTLPYFLSCTFVV
                     LLFPPEISILAMLFLVIGDPTAAWVGTFYGKHRFSNGKSVEGIIAFIVVCSIVGFAFM
                     YLSETSNKRNFLRTEDFVFYNSIIFLIPAVLISAVTELYCGTYWNGLVDDNLLIPSVS
                     AIVLGFTAWLILGVEPSAIFLNLTELFLKI"
     gene            complement(3135..3353)
                     /locus_tag="IPANFFGO_00101"
     CDS             complement(3135..3353)
                     /locus_tag="IPANFFGO_00101"
                     /inference="ab initio prediction:Prodigal:002006"
                     /codon_start=1
                     /transl_table=11
                     /product="hypothetical protein"
                     /protein_id="X:IPANFFGO_00101"
                     /translation="MILDLEEVSLISSRGIQSLKEMNQLSFTSRNKLVLIHPTESVRK
                     AIKMAALNGLFLIAPDEESALKMTMKNR"
ORIGIN      
        1 aaatgaaact aaaaatcaaa agagaatcaa gcttttttct tgaaaaagaa attagaaaac
       61 cttaattgtt cgttttcaaa acggccaaga acgcttcctg gggaatttcc acgtttccga
      121 tctgcttcat ccgctttttt ccttcttttt gcttttctaa aagttttttc ttgcgagtaa
      181 tgtctccgcc gtagcacttt gcggtaacgt ttttacgaag cgcggaaata ctttctcttg
      241 cgagaatttt tcctccgacg gcggcctgaa tcggaatcat aaactgatgt ctcggaatca
      301 aatccttcaa cttttctatg atttcccgcc ccctctgctc tgctttcgtc ctatgaacga
      361 tcatggaaag agcgtccacg ggttccccgt ttactagaat atccatcttc acgagttgag
      421 aaatccgata accggaaggt tcgtaatcaa gcgacgcgta acccctcgta aaggacttta
      481 gcttatcata aaattcgaaa atgagttccg caagaggaag ttcataagtc aattgaacct
      541 tgtcttgagt gagataaacc gtatccaact gaatccctcg tttgtccatc gcaagggcca
      601 tgatattacc cacgtattcg ttcggggtaa tcacggtcgc tttgacgtag ggctcttccg
      661 tggattcgat tgtaatcggc tccggaaaac gggaggggtt atcgatctcc tccacttcac
      721 cgtccttctt tcgaatgatg tacttgacag aaggagctgt cgtgatcaga tcgagattga
      781 attctctttc caatctttcc tgaacaattt ccatgtgaag aagcccgaga tatcccacac
      841 ggaatccgaa tccgagcgcg acagaactct ccttctcaaa tatgagagcg gcgtcgttaa
      901 gtttgagttt ttcgatcgca tccacaagtt catcaaactg ttctccgtta atcggataga
      961 gtccggagaa aaccatcggt tttgcttctt tgtaaccggg aatcgattct tttgtaggat
     1021 tagaaaataa agtgatcgtg tcccccgtct ttgcatcgga aacttttttg attccggcga
     1081 tgagatatcc aacttctccg gccccgagac catcggtcgg agtcaatgcg attcggttga
     1141 ttcctacttc gtttacggta aaatcctttc ccgtgctcat aatgagaaaa cgatctccct
     1201 ttttgatacc tccgtcaaac acacgaatct tgatcacaac tcccatatag ggatcaaaat
     1261 aagaatcata gatcaatgct ttgagaggtc ccttcggatc tcctttcgga gcgggaattt
     1321 cttttgtgat cgcttccaaa accgctttga cattcagacc tgtctttgcc gaaatcgcaa
     1381 ccgccttctc ggaatccaat cccaaacttt cttcgatctg aatctttgtc ttttccacat
     1441 ccgccgcggg aagatcgatc ttattcatga cgggaagaat ttccaaatct tgttccatcg
     1501 cgagataaag attcgcaaga gtttgtgctt ccactccttg actcgcatcc acgatcaaaa
     1561 gaacgccctc acaagctttg agggaacggg aaacctcgta ggtaaaatcc acgtggcccg
     1621 gagtgtcgag aagattcatc gtgtatatat taccatcgtc ggcgagataa tcaaaggttg
     1681 cgttgttcgc tttgatcgtg attcctcttt ctctttcaat atccatcgaa tctaaaattt
     1741 gatccttctt ggttcgatca tttgtaactt gaccgatttc caaaagtctg tcggccaaag
     1801 tggacttgcc gtgatcaata tgggctatga tggaaaaatt acggatgaat tgctgtttat
     1861 tgctcatgag ggtacaatcc gatgattctc ggtatggccc tcctctgaaa agcaaaatac
     1921 ttggaaagtt tttagggaaa gaattagatt ttcacctttt tttggagaat ttaccgtaat
     1981 tgagaagttt tgtgacaacc cgcatgttaa aaatttccaa gaaatcgcag ttataatttt
     2041 tataaaacta agagccggtc ttaaaacctc tacagaaata ttcattttga atttttcata
     2101 aaatgaaaag ttctctcccc tttgacgatc atcggccttc gaataggttt tattattgtc
     2161 aagctttcgt gggagttccc acattttgga ggttttgaga ccggctctaa gtaccgttaa
     2221 ttttattcct aagataagaa gccctgtttc agtgcaaaat attaggctcc cttttatata
     2281 gtttgagtaa tggcaaaacg taggagctct tacattcaaa ggactggtga aagtgtcacg
     2341 gcaatgccac gactacagaa gacagtttta ggatagattc ttagatcttt aaaaataatt
     2401 ccgtcaaatt caggaagatt gcagaaggtt ccactcctaa aatcaaccag gcagtaaaac
     2461 ccaaaactat agcagaaacg gagggaatca aaaggttatc gtctacgaga ccgttccaat
     2521 acgtcccgca gtaaagttcc gtaaccgcgg aaatcaaaac ggcaggaatt aagaaaatta
     2581 tactattata aaatacaaaa tcctccgttc tcaaaaaatt ccgcttattg gacgtctcgg
     2641 aaagatacat aaaagcaaaa cctacaatgg aacaaacaac gatgaatgca atgattcctt
     2701 ccacggattt tccgttggaa aatctgtgct ttccgtaaaa tgtcccgacc caggcggcgg
     2761 tcggatctcc aattacgaga aaaagcatgg caagaatgga aatctcggga ggaaacaaaa
     2821 gtacaacaaa cgtgcaggaa agaaaataag ggagagtgcc gttcaatctc gtcttttctt
     2881 cttccttcat caaaacacct aaaatcgata aaaagaatct ttgaaaaccc ggaaatcgaa
     2941 aacgaaaata ttcaagcagc acgatcactc caagacaaaa caccaaagaa atgaagacta
     3001 ctgcacgtgt cgcattcaaa agcccgaatg ctccttgaaa aacatccaaa tagtaacaga
     3061 caggaaagat caacccgaga agatgccaga gtttacgcgc ataattaaac cgaatcaaat
     3121 tttccactta tatcctacct atttttcatc gtcattttca aagcggattc ttcatccgga
     3181 gcaatcaaaa aaagtccgtt gagcgccgcc attttgatcg ccttccgaac cgattcagta
     3241 ggatgaatca gtaccaattt gttgcgtgaa gtaaaactca gctgattcat ttccttcaaa
     3301 gattgaattc cacgggaaga aatcaaactg acttcttcca gatccaaaat cacgggaccg
     3361 gaacggatcg aaaccgaaag ctgatctctg aatttttttt tcggtaaaat gagttgatgg
     3421 aaccctgaag ttttataacc tgaacgttgt cgattttttc cgtagaaatg atgatttcgt
     3481 ttaaaatcat gatgcttgga aagtcagcct ataagtattt cttcccgaag acaaatggtt
     3541 tttctattct tatccattct atttttaatt taaatcctat tctttttata cccgggcgcc
     3601 ataatcttag ctctttgtat agtgttttat c
//
LOCUS       IPANFFGO_77             7353 bp    DNA     linear       08-DEC-2021
DEFINITION  Genus species strain strain.
ACCESSION   
VERSION
KEYWORDS    .
SOURCE      Genus species
  ORGANISM  Genus species
            Unclassified.
COMMENT     Annotated using prokka 1.14.6 from
            https://github.com/tseemann/prokka.
FEATURES             Location/Qualifiers
     source          1..7353
                     /organism="Genus species"
                     /mol_type="genomic DNA"
                     /strain="strain"
     gene            394..657
                     /locus_tag="IPANFFGO_00102"
     CDS             394..657
                     /locus_tag="IPANFFGO_00102"
                     /inference="ab initio prediction:Prodigal:002006"
                     /codon_start=1
                     /transl_table=11
                     /product="hypothetical protein"
                     /protein_id="X:IPANFFGO_00102"
                     /translation="MNQNLPEPSQKKWIPDGFHFLGPEDSKDRRIILETVSGILKKKA
                     IRKYSYLHLIIVQRFYRRFPLQILRLCFESEIFPEMKFHLVSI"
     gene            603..1040
                     /gene="hisZ_1"
                     /locus_tag="IPANFFGO_00103"
     CDS             603..1040
                     /gene="hisZ_1"
                     /locus_tag="IPANFFGO_00103"
                     /inference="ab initio prediction:Prodigal:002006"
                     /inference="protein motif:HAMAP:MF_00125"
                     /codon_start=1
                     /transl_table=11
                     /product="ATP phosphoribosyltransferase regulatory
                     subunit"
                     /protein_id="X:IPANFFGO_00103"
                     /translation="MFRIRDLSGNEISPSIDLTVQAVKGMAGFSHQRENQNIFYIGRI
                     FRESAKGSVSRKEVLQIGAESIGVSGKENTFKILEELNEIISILPIEDKLTLVLGNVN
                     LFHSIVREFKLSPSEIEILSTLLYQKNVNEIERIFGEKRTIPF"
     gene            1046..1426
                     /gene="hisZ_2"
                     /locus_tag="IPANFFGO_00104"
     CDS             1046..1426
                     /gene="hisZ_2"
                     /locus_tag="IPANFFGO_00104"
                     /inference="ab initio prediction:Prodigal:002006"
                     /inference="protein motif:HAMAP:MF_00125"
                     /codon_start=1
                     /transl_table=11
                     /product="ATP phosphoribosyltransferase regulatory
                     subunit"
                     /protein_id="X:IPANFFGO_00104"
                     /translation="MLSALVLNFDLDSLKNSLKIASPSKGLQKNLNSVLEDTFWIFQS
                     WESKKRKIDLCIDFSLLRDLNYYTGFVFQGYLQGSPNPVLTGGAYDHLYEMFSGVQRD
                     ASGYALIVNILEASLKNPLSDSKS"
     gene            1464..2741
                     /gene="purA"
                     /locus_tag="IPANFFGO_00105"
     CDS             1464..2741
                     /gene="purA"
                     /locus_tag="IPANFFGO_00105"
                     /EC_number="6.3.4.4"
                     /inference="ab initio prediction:Prodigal:002006"
                     /inference="similar to AA sequence:UniProtKB:P65887"
                     /codon_start=1
                     /transl_table=11
                     /product="Adenylosuccinate synthetase"
                     /protein_id="X:IPANFFGO_00105"
                     /db_xref="COG:COG0104"
                     /translation="MPASLVVGTQWGDEGKAKVIDFLSKDTDIIVRYQGGANAGHTVV
                     VHGKKYVFHLVPSGVIYDQTICVIGNGVVLDPLFFIEECDRLQKEGFPVYDKLLLSDA
                     CHLLFPYHSQIDSARETTVSQEHKIGTTKKGIGICYADKMMRTGLRIGDLLDNSYESR
                     LKHLVDEKNRELDKLYGMPPVSYKDINDGLKFFLSKVRKSIINTAYYLDTELKKGKRV
                     LLEGAQGTGLDVDFGTYPYVTSSNPTTGGALIGTGISFQHLKHVIGITKAYTTRVGEG
                     PFPTELLGEEGEALRQKGGEFGATTGRPRRCGWFDAEMLKHSVRINGITSIALTKIDI
                     LSDYDRIPVAVGYKLNGKTLDCFPSQGLEKLEIVYEEFPGWKTDISGISEFQKLPEKC
                     KNYISALEKWIGVKINLVSTGPDRKDTIQGDSF"
     gene            2817..2889
                     /locus_tag="IPANFFGO_00106"
     tRNA            2817..2889
                     /locus_tag="IPANFFGO_00106"
                     /product="tRNA-Lys"
                     /inference="COORDINATES:profile:Aragorn:001002"
                     /note="tRNA-Lys(ttt)"
     gene            2907..2981
                     /locus_tag="IPANFFGO_00107"
     tRNA            2907..2981
                     /locus_tag="IPANFFGO_00107"
                     /product="tRNA-Glu"
                     /inference="COORDINATES:profile:Aragorn:001002"
                     /note="tRNA-Glu(ttc)"
     gene            complement(3337..4014)
                     /locus_tag="IPANFFGO_00108"
     CDS             complement(3337..4014)
                     /locus_tag="IPANFFGO_00108"
                     /inference="ab initio prediction:Prodigal:002006"
                     /codon_start=1
                     /transl_table=11
                     /product="hypothetical protein"
                     /protein_id="X:IPANFFGO_00108"
                     /translation="MKKIFFSHILSTEKRNRLFIVILFLFRLSFSLRAEERTSAEVWK
                     QITVEDFETKEWSSKNLKTRLSKEYSPDIRTSSLLLSLERNSSKSLLLEVPAEKNQSF
                     EILWEQSWKTKGFVQEFQFHIYSSGSGASLYVLLRDSTLEVKKILITHLSFEGWRKIR
                     LNVIRKIRQEDIVFSKQIPVEFLGLLYEAPFTMKRGSRDLFAIDDIVAIVRDKNRMFS
                     GDKTLVR"
     gene            4102..5196
                     /locus_tag="IPANFFGO_00109"
     CDS             4102..5196
                     /locus_tag="IPANFFGO_00109"
                     /inference="ab initio prediction:Prodigal:002006"
                     /codon_start=1
                     /transl_table=11
                     /product="hypothetical protein"
                     /protein_id="X:IPANFFGO_00109"
                     /translation="MKGSSLVRLAIAFLMSVTIALVAQEDLDENPTPQAETQGQSESS
                     TKTKTDQNSTTSSEEIKKADLYVNSKSSFEISAQDDSSTVDYIEYKIGEADYAKYTSP
                     ITILKEGVNRLTYRAVDKAGNKEPAKALVVVVDNTAPTVKIVPSEILYNLDGYNFGSK
                     NVTYTISASDTLSGVKEIKYSINGGDMRPYDNQPIKLEKAGVNLIKYSAVDNSGNSSS
                     EAILVVTLDDVKPEIEIQVNTPLVIIDGKTYSRKGNSFTIKAVDGQSGIKRILIKMDN
                     APDFVAYAEPITIDAQGEHTIEAKAIDNVGNESETKKVSFSVDVNPPTTQIRKIEAGS
                     NGSKPTPSAESTSTPSTTKPTQPATPPAKK"
     gene            5212..6045
                     /locus_tag="IPANFFGO_00110"
     CDS             5212..6045
                     /locus_tag="IPANFFGO_00110"
                     /inference="ab initio prediction:Prodigal:002006"
                     /codon_start=1
                     /transl_table=11
                     /product="hypothetical protein"
                     /protein_id="X:IPANFFGO_00110"
                     /translation="MKKARKIPGFFVPSKRFIEPQSVVKLWKFLDYFLPVSCEFCGRY
                     DFFSSKIGICKSCHLENSTFLIRTQNLCKVCKEVQTTKECFYCSSRNVFFEELKFLQR
                     RTPFLAKVINRIKLQSVYLLSIYLCLGMKKELKPWKSLNFSGIILMPSTKTKWYSGNK
                     RRPFESCDFALKRLQRILPFPLLHPIEKISDEKQAGKSFVDRFIHARLAFRIKEEYKG
                     KLRGNYLLIDDVFTTGASANELARILIQNGADSVRILTLIRTEGKGDEIEKTLQMFSY
                     L"
     gene            6063..6953
                     /gene="dinB"
                     /locus_tag="IPANFFGO_00111"
     CDS             6063..6953
                     /gene="dinB"
                     /locus_tag="IPANFFGO_00111"
                     /EC_number="2.7.7.7"
                     /inference="ab initio prediction:Prodigal:002006"
                     /inference="similar to AA sequence:UniProtKB:Q47155"
                     /codon_start=1
                     /transl_table=11
                     /product="DNA polymerase IV"
                     /protein_id="X:IPANFFGO_00111"
                     /db_xref="COG:COG0389"
                     /translation="MEPRKIIHIDMDAFYASVEQRDFPEYKGKPLIVGGPPNSRSVVA
                     AASYEARKFGIRSAMPCSKAAQLAPQAIFVFPRFEVYKEVSDRIREIFLEYTDRVEML
                     SLDEGYLDVTFNKRNIPFAVTIAKEIRSEIFKRTELTASAGVGNSKFIAKLASEKNKP
                     NGLTIVLPDDVIAFIDPLPVNSFHGVGKVTAQKMKELGIHIGKDLRAKNIDELVQHFG
                     KMGIYYYKISRGEDEREVNSCRERKSLGAENTFDQDKIDREDLLQQLREVAIEVERRL
                     KKEILPVKRSLSKLNFKISV"
     gene            6992..7150
                     /locus_tag="IPANFFGO_00112"
     CDS             6992..7150
                     /locus_tag="IPANFFGO_00112"
                     /inference="ab initio prediction:Prodigal:002006"
                     /codon_start=1
                     /transl_table=11
                     /product="hypothetical protein"
                     /protein_id="X:IPANFFGO_00112"
                     /translation="MDEIYSVAAELFEEFFEFKNEKQVSVKAIRLLGINLSHPNSRDE
                     EPMLFPNL"
ORIGIN      
        1 gaatgttttc aaaaaattcc ttttgccatt tgcctacgct ggattctttt tcagccatcg
       61 tattaccttc ctggtccgtc caaaataaat tctttataac cgtctagaat ccgaactatt
      121 cgtattccga tagattctat aaacagattc ggaatttaag atcgttttcg aaaatctccg
      181 cgaaagaaaa tttctcaaca ttcccggaat ttccgggcaa accctttgaa agtgttcgcc
      241 atgtcattgg ataaaaatct tacgacggaa agaatctctt gatcggttga taatcattcg
      301 tttacattgg aattgtcatt ctatttttta aaaaggtttg aaatctgacg tctcagtttt
      361 gaactgtatt ttgaaactga agtattccaa aacatgaatc aaaatcttcc agaacctagt
      421 cagaaaaagt ggatcccaga tggttttcac tttctcggtc ccgaagacag caaggataga
      481 agaattatat tagaaactgt atccgggatt cttaaaaaaa aggctattcg gaagtattct
      541 tacctgcatt tgattatagt tcaacgtttc tacagacgat ttccactcca aattcttcgt
      601 ctttgtttcg aatccgagat ctttccggaa atgaaatttc acctagtatc gatctgaccg
      661 ttcaagcggt taaggggatg gccggttttt ctcatcaaag ggaaaatcaa aatatctttt
      721 atataggaag aattttcaga gaaagcgcaa aagggagcgt atctcgaaaa gaagttcttc
      781 aaatcggagc cgagtcgatt ggagtttccg gaaaagaaaa cacatttaaa attttggaag
      841 aattaaacga aattatcagc attcttccta tcgaagacaa gctaaccctc gttttaggaa
      901 acgtgaatct gtttcactcc atcgttcggg aatttaagtt gagcccgagt gaaatcgaaa
      961 tcctttccac gctgctctat cagaaaaatg taaatgaaat cgaaagaatt ttcggagaaa
     1021 aaagaacaat tccattctga ttcgtttgtt aagcgcactt gttttaaatt tcgatttgga
     1081 ttcattgaaa aattccctca agatcgcttc tccttcaaag ggccttcaaa aaaatttgaa
     1141 ttccgttctt gaggacactt tctggatttt tcaatcttgg gaatccaaaa agagaaaaat
     1201 cgatctttgt atcgactttt ctcttttgag agatctgaac tattataccg gttttgtttt
     1261 tcaaggttac ctgcaaggtt ctcccaaccc ggttttaact ggaggagctt acgatcatct
     1321 atacgaaatg ttttcgggag tccaaagaga cgcgagtggt tatgctctta tcgtgaatat
     1381 tttagaagct tcccttaaaa accccctttc cgattccaaa tcatgaaacg caattgtacc
     1441 aaatatctat ttgaggaaaa actatgcccg catcgttagt agtagggacc caatggggtg
     1501 atgaaggaaa agccaaagtt atcgactttc tttccaagga cacagacatc attgttcgtt
     1561 accaaggagg tgcgaacgcg ggacatacgg tcgtcgtcca tggaaaaaaa tacgtatttc
     1621 atttagttcc ttccggggtg atctacgatc aaactatttg tgtaatcgga aacggagttg
     1681 tcctcgaccc tctttttttc atcgaagaat gtgatcgtct tcaaaaggaa ggatttccgg
     1741 tctacgacaa acttttgtta agcgatgcgt gtcatcttct ttttccgtat cattctcaga
     1801 tcgattccgc aagggaaact acggtcagcc aagaacacaa aatcggaacc acaaaaaaag
     1861 gaatcggaat ctgttacgcg gataaaatga tgagaaccgg actgcgaata ggagatcttt
     1921 tggacaattc ctacgagtcc cgtttgaaac atttggtcga cgaaaaaaat cgcgaactcg
     1981 acaaactcta cggaatgccc cccgtttctt ataaagatat caacgacggt ttaaaattct
     2041 ttctttccaa agtgaggaaa agcattataa atactgcata ttatctcgat acagaactta
     2101 agaaagggaa acgggtcctt ttggaaggcg cccaaggaac tggtttggac gtcgacttcg
     2161 gaacctatcc ttacgtcaca agttccaatc ctacaaccgg aggagcattg atcggaaccg
     2221 gaatttcgtt tcaacatttg aaacacgtta ttggaattac aaaagcgtac actacaagag
     2281 tcggagaagg acctttccct acggaacttt taggagaaga gggagaggct ctccgtcaaa
     2341 aaggcgggga atttggagcg accacgggac gtccgagacg atgtggttgg ttcgatgcag
     2401 agatgctaaa acattcagtt cgtattaatg ggatcacttc gattgcttta acaaagattg
     2461 atattctttc cgattacgat cggattccgg ttgcggtcgg ctataaactg aacggaaaaa
     2521 ctctagattg ttttccatcg caaggtttgg aaaaactaga aatcgtttat gaagaatttc
     2581 cgggatggaa aacggatatt tccggcatct ccgaatttca aaaactccct gagaaatgta
     2641 aaaattatat ttccgctctg gagaaatgga tcggagtgaa aatcaatttg gtctcaaccg
     2701 gtcctgatag aaaggatacg attcaggggg attcttttta agaatctaag gtttttttcg
     2761 acgtttttga ttgacccacc acactcgata aatatcgtgt atttcggtaa cgcttcgagt
     2821 cgttagctca gctggtagag caattccctt ttaaggaatg ggtccggggt tcgaatcccc
     2881 gacgactcaa agatcagttc tcacaggccg ccatcgtcta gtggttagga cacaagattt
     2941 tcattcttgg aacaggggtt caattcccct tggcggtacc atccatcttc ttgaacttct
     3001 tttttaagtt ttatcttctt aatccacgat cccggaaaat cggtttttta tcacttacga
     3061 ctcgatcgta ttttttgtat attctaaatg caaaatatat aaattttgga atatattttt
     3121 aaatagtttc gaatcgtcga cgaatttcct tgtaataaaa cctcaagaga aaccacatca
     3181 taattgttag gtcaccagtg ataaaacatc gtaactttca cagattacgt cttttaagta
     3241 gtttataaat ttttaaatcg tctttgttgt atcgctgcac aatggaaata ctgaaatttt
     3301 ggaacaagtt cttagtaaaa tcaaagggac gaaaagttat cgaaccaagg ttttgtcgcc
     3361 cgagaacatt cgatttttat ccctaacgat tgcaacgata tcgtctatcg cgaataaatc
     3421 tctggaacct cgcttcatcg taaaaggagc ttcgtaaagg aggcccaaaa attcgacggg
     3481 aatctgtttg gaaaacacga tgtcttcttg tctgattttg cgaattacgt tgagtctgat
     3541 tttcctccaa ccttcaaagc tgagatgagt tattagaatt ttcttaactt ctaaagtgga
     3601 atctcggagt aaaacataaa gagaggcgcc tgatcccgaa gaataaatat gaaactgaaa
     3661 ttcttgaaca aaacctttcg ttttccagga ttgctcccag agaatttcga aggattgatt
     3721 tttttccgcc gggacttcca aaagaagact tttggaggaa tttctttcca gactcagtaa
     3781 aagtgaggag gttcttatat ccggagaata ctccttggat aaacgtgttt tgagattttt
     3841 agaactccat tcttttgttt cgaaatcttc tacggtgatc tgtttccaaa cttccgccga
     3901 agttctttct tccgctctca gcgagaaaga caatcggaat aaaaatagta ttacaataaa
     3961 aaggcgattt cgtttctcgg tagaaaggat gtgagagaag aatatttttt tcatagaatc
     4021 ggttgacagg cttcttccaa atatttccac tatcccaata tcgtcaaaaa actaattacc
     4081 taatccatag gagtacacaa aatgaagggt tcttctctcg taagactcgc aatcgctttt
     4141 ttaatgtccg ttaccatagc attggtggct caagaagatt tggatgaaaa tcccactcct
     4201 caggcagaaa cacaaggaca atcagaaagt tctacaaaaa caaaaaccga tcaaaactcg
     4261 acaacttcgt cggaggaaat aaagaaggcg gatctttacg tgaactctaa aagttctttc
     4321 gaaatctccg cacaggacga ttccagcacc gttgattaca tcgaatacaa aatcggcgaa
     4381 gcggattacg ccaaatatac ttctcctatc acgatcctta aggaaggcgt taaccgcctt
     4441 acctacagag ccgtggataa agcgggaaac aaagaacctg cgaaagcgct cgtagtcgta
     4501 gtggacaaca cggctccaac tgtgaaaatc gttccgagtg aaattcttta taacctagat
     4561 ggatacaact tcggatccaa aaacgtaacc tataccatct ccgcatcgga tactctttcc
     4621 ggagtgaaag aaataaagta ttccatcaat ggcggagaca tgagacctta cgacaatcaa
     4681 ccgatcaaat tagaaaaagc gggtgtgaat ctgattaaat attccgcagt ggacaattcc
     4741 ggaaattctt cttccgaagc aatccttgtc gtaaccttag atgatgtaaa acctgaaatt
     4801 gaaatccagg taaacacccc tctagtaatc atcgatggaa aaacgtattc cagaaaagga
     4861 aattctttta cgatcaaagc cgtagatgga caatccggaa tcaaaaggat tttgattaaa
     4921 atggataatg ccccggattt cgtcgcttat gccgagccga tcacgattga tgctcaaggt
     4981 gaacatacga ttgaagcgaa agcaatcgat aatgtaggaa acgaaagtga aacgaaaaaa
     5041 gtcagcttct cagtggacgt gaatccacct acgacacaaa tccgtaaaat agaagccggt
     5101 tctaacggaa gcaaacctac tccatccgct gaatctacat cgacaccttc tactacaaag
     5161 ccgactcaac ctgcaactcc tccagccaag aaataaaaaa agccggcagg aatgaaaaag
     5221 gcccggaaaa ttccgggctt ttttgtgcct tctaaacgtt tcatagaacc gcaatcggta
     5281 gtgaaactct ggaaattttt agattatttt cttccggtca gctgcgaatt ttgcggaagg
     5341 tatgatttct tttcttccaa aatcggaatt tgcaaatctt gccatttgga aaattccact
     5401 tttttaattc gtactcaaaa tttatgcaag gtttgtaagg aagtacaaac aacgaaagaa
     5461 tgtttctatt gcagctcgag gaacgtattt tttgaagaat tgaaattttt acaaagaaga
     5521 actccttttt tagcaaaggt gatcaaccgt attaagttgc agtccgttta tttactttct
     5581 atttatcttt gtttgggcat gaaaaaagaa ttaaagccct ggaagagtct taatttttcc
     5641 ggaattatac ttatgccttc cacaaaaacc aaatggtatt ccgggaataa acgaagaccc
     5701 tttgaatcct gcgatttcgc tctgaaacga ttgcaaagaa ttcttccttt tccgttacta
     5761 catccaattg aaaaaataag cgatgaaaag caggcgggta agagttttgt agatcgtttt
     5821 atacacgcaa gacttgcttt tcgaatcaaa gaggaatata aaggaaagtt aagaggaaat
     5881 taccttttga tcgacgatgt gtttactaca ggtgcttccg caaacgagtt agcgagaatc
     5941 ctaatccaaa acggagccga ttctgttcga attttaacct tgattcgaac agaagggaaa
     6001 ggagatgaaa tcgaaaagac attacaaatg tttagctatc tataacttga cttaagtcga
     6061 atatggagcc acgtaaaatc attcatatag atatggacgc attctatgca tccgtcgagc
     6121 aaagggactt tccagagtac aaaggaaaac cattaattgt gggtggtcct cctaatagca
     6181 gatccgttgt cgctgccgct tcttacgaag ctcgtaaatt cgggattcgt tccgcaatgc
     6241 cttgttctaa agcggctcag cttgcgcctc aagcgatttt tgtatttcct cgttttgaag
     6301 tatataagga agtttccgat cgaattcgtg aaatcttttt ggaatacacg gatcgtgttg
     6361 aaatgctctc cttggacgaa ggatacttgg atgtcacatt caataaaagg aatattccgt
     6421 ttgccgtaac gattgccaaa gagatccgct ctgaaatttt taaacgcaca gagctgaccg
     6481 cttccgctgg cgtcggtaac tccaaattta tcgccaaact cgcttctgaa aaaaacaaac
     6541 caaacggact caccatagtt ctacccgacg atgtgattgc ttttatcgat cctctaccgg
     6601 taaatagctt tcacggcgtg ggcaaggtca cggctcaaaa gatgaaggaa cttggaattc
     6661 atatcggaaa agatcttaga gcaaaaaata tagacgagct cgttcaacat tttggaaaaa
     6721 tggggatcta ctattataaa atttccagag gagaagacga gagggaagta aactcttgcc
     6781 gggaacgaaa atccttgggt gcagaaaata cgttcgatca ggataaaata gatcgagagg
     6841 acctactgca acaactaaga gaagtcgcga tcgaagtgga aagaagatta aaaaaagaaa
     6901 ttttgccggt aaaacgctca ctctcaaaat taaatttcaa gatttcagtc taagaacaag
     6961 gtcgagaact ttatcggagc ctatttttgc tgtggacgaa atttattccg tagcggcgga
     7021 gctttttgag gaattttttg agtttaaaaa tgaaaaacaa gtttcggtta aagcaattcg
     7081 gcttttaggg atcaatcttt ctcacccgaa ttcaagagac gaagaaccga tgttatttcc
     7141 aaatttataa tattcaggaa gttaaacatt tcttcaactt taaattcatt aaagtaaaaa
     7201 tattatcgta aactaatcat cttacaattt ccgcaaacgc ttatcaaaca ccaaaaccgc
     7261 aacgatacca cctcataaga aaacattttt gtttttccca aaacttaaaa aactacgcaa
     7321 acataacgca agaatcaatg tcggaaattt tca
//
LOCUS       IPANFFGO_78             4069 bp    DNA     linear       08-DEC-2021
DEFINITION  Genus species strain strain.
ACCESSION   
VERSION
KEYWORDS    .
SOURCE      Genus species
  ORGANISM  Genus species
            Unclassified.
COMMENT     Annotated using prokka 1.14.6 from
            https://github.com/tseemann/prokka.
FEATURES             Location/Qualifiers
     source          1..4069
                     /organism="Genus species"
                     /mol_type="genomic DNA"
                     /strain="strain"
     gene            complement(202..1134)
                     /gene="aptB"
                     /locus_tag="IPANFFGO_00113"
     CDS             complement(202..1134)
                     /gene="aptB"
                     /locus_tag="IPANFFGO_00113"
                     /EC_number="2.2.1.-"
                     /inference="ab initio prediction:Prodigal:002006"
                     /inference="similar to AA sequence:UniProtKB:A6KXB3"
                     /codon_start=1
                     /transl_table=11
                     /product="Apulose-4-phosphate transketolase subunit B"
                     /protein_id="X:IPANFFGO_00113"
                     /db_xref="COG:COG3958"
                     /translation="MRNTSLKIVNQLAQKDDRVVFVGSDLGPGVLDEMKQNIPDRFYM
                     EGVSEQHIIGMAAGMAMEGFIPYINTIATFLTRRCFEQVALDLCLHNLPVRLIASGGG
                     IVYAPLGPTHLAVEDIAILRALPNMTIIAPCDAEEMKRLMPLTLDWPHPIYIRLAKGG
                     DKVISKAELGFEIGKAIVMKEGKDGLFITTGVMTQLALEAVQQLETEGLNCGVIHMHT
                     VKPLDGEILKKWIPKVSAIVTVEEHTRIGGLGSAVLEFCNDEIPNETGKIRRIGLPDR
                     FSERYGSQESLLNYFGINKDSLVKTMKDTIRIRK"
     gene            complement(1147..1941)
                     /gene="aptA_1"
                     /locus_tag="IPANFFGO_00114"
     CDS             complement(1147..1941)
                     /gene="aptA_1"
                     /locus_tag="IPANFFGO_00114"
                     /EC_number="2.2.1.-"
                     /inference="ab initio prediction:Prodigal:002006"
                     /inference="similar to AA sequence:UniProtKB:A6VKQ4"
                     /codon_start=1
                     /transl_table=11
                     /product="Apulose-4-phosphate transketolase subunit A"
                     /protein_id="X:IPANFFGO_00114"
                     /db_xref="COG:COG3959"
                     /translation="MELVSKRLRRLVVEALEGGGRGHLGSSMSMIEILHVLYDGYLNI
                     SKDNFTSPDRDRFILSKGHGCLALYAVLADKGFIPAEELKTFCKLDSRLGGHPERGKI
                     PGVEASTGALGHGLPIGVGMAIAGKIRKKNYKVVVLTGDGEINEGSVWEAAMSAAKHK
                     LSNLTVLVDYNKLQSYGLTKEVLDLEPLVDKWKSFGFETTEIDGHNIAEIKSTLNRLP
                     FHSDKPSAIICHTVKGKGFPFAEGNANWHHKSKLSKEEIEAMYACL"
     gene            complement(1953..3092)
                     /locus_tag="IPANFFGO_00115"
     CDS             complement(1953..3092)
                     /locus_tag="IPANFFGO_00115"
                     /inference="ab initio prediction:Prodigal:002006"
                     /codon_start=1
                     /transl_table=11
                     /product="hypothetical protein"
                     /protein_id="X:IPANFFGO_00115"
                     /translation="MVEVFEEKEFSSFTKKILFGKLEANIGSIENIIEFDSWKKISLS
                     IFSEFSLEEIFSVLTQKWKDLNLTGVKTIKANGNSRVYRVDSNDQFYVLKIYPDLQLD
                     PRKRLETEYHSCSVLYQFNLPVPKPIQKDDALNWGLYLWIEGKEIDERQSDLIFQLIK
                     FIQRLKEIKDKVPEEAFKYASESCLSGAELESQIQRRLVVLQNLDNSELNQFLVYELQ
                     PTLDFFLERAKSFYKEDFFVKLKRQYWILSPSDFGFHNSKLGLNGILYIYDLEYFGWD
                     DPVKLISDFLWHPGMNLTESERIVWLKNSIKIFDQDFGIENRFLMYFPLYGIRWCLIL
                     LNEFLKTKLENRINAIPERKDKLIDIQNIQLNKSKVLLSRIKQIA"
     gene            complement(3143..3568)
                     /locus_tag="IPANFFGO_00116"
     CDS             complement(3143..3568)
                     /locus_tag="IPANFFGO_00116"
                     /inference="ab initio prediction:Prodigal:002006"
                     /codon_start=1
                     /transl_table=11
                     /product="hypothetical protein"
                     /protein_id="X:IPANFFGO_00116"
                     /translation="MKLRIGLDFDNTLACYDEVFAIVAKEQKLISNEWRGSKKELRDF
                     LRTLEKGELLWQKVQGKVYGKYMDQATLFPGVAEFLWKCKLNQVKVFIVSHKTEYGHF
                     DEEKINLRTTALQWMEQKGFFDPNEFDISIENVFSLLQD"
     gene            complement(3565..4011)
                     /locus_tag="IPANFFGO_00117"
     CDS             complement(3565..4011)
                     /locus_tag="IPANFFGO_00117"
                     /inference="ab initio prediction:Prodigal:002006"
                     /codon_start=1
                     /transl_table=11
                     /product="hypothetical protein"
                     /protein_id="X:IPANFFGO_00117"
                     /translation="MDVVVNILTNLAYHKREISVFGGAQLRPNIHIDDMVDVYLVLLR
                     APKEKIAGEIYNAGYLNFTVSEIANMVKEVVGEDVKLVTTPTNDNRSYHISSDKIYNQ
                     LGFRANRSIKLAVEDLKKAFDSGLLPNSLTDEKYFNIKRMQSVSLK"
ORIGIN      
        1 gcaaaatcat aattaattag aattgttgaa attagtaaaa ccgcttcaat tgctgatctc
       61 aacaaaacgg aaacagatga gaattaactt ttcaacaact ctattataaa tagaaagtag
      121 aaatgttatt ataaacggac tttaaataca aaaattggtt tcaaattttg aaaatataat
      181 ttgaaaccaa aaatgaacac tttattttct aatacggatc gtatctttca tagttttaac
      241 taaactatct ttgttaattc caaaataatt tagtaaagat tcctgactcc catacctttc
      301 tgagaatcga tctggtagac cgattctacg aatctttccg gtctcgttcg gaatttcatc
      361 attgcaaaat tcaagcaccg cacttcctaa tccaccaatt cgagtgtgct cttctacagt
      421 aacaatagca gaaactttcg gaatccattt tttaagaatt tctccatcta aaggttttac
      481 tgtatgcata tgaatcactc cacaatttag gccttccgtt tccaattgct gaactgcttc
      541 taaagcaagt tgagtcataa ctccagtagt tataaataaa ccatccttac cttctttcat
      601 tacaattgct tttccaattt caaagccaag ttctgcttta ctgattacct tatctccacc
      661 ttttgccaat cgtatataaa tcggatgagg ccaatctaac gttaaaggca ttaacctttt
      721 catttcttca gcatcacaag gagcgataat cgtcatattc ggtaaagcac gaagaattgc
      781 tatatcttca acagcaagat gggtaggtcc aagaggagca tatacgattc ctcctccact
      841 tgcaatcaaa cgaacaggaa gattatgtaa acataaatcc aaagcaacct gttcaaaaca
      901 tcgtctcgtt aaaaacgtcg cgatagtatt aatgtaaggt ataaatcctt ccattgccat
      961 tcctgcagcc attccaatga tatgctgttc actgactcct tccatataga aacgatcagg
     1021 aatattttgt ttcatttcat ccaaaacgcc cggcccaaga tcggatccaa cgaaaacaac
     1081 tctatcgtct ttctgtgcaa gttgatttac aatttttaaa ctagtattac gcatctcagt
     1141 acctttttat aagcaagcat acattgcttc tatttcctct tttgatagtt ttgacttgtg
     1201 atgccaatta gcattccctt cagcaaaagg aaatcctttt cctttaacgg tatgacaaat
     1261 aatcgcagaa ggtttatccg aatgaaaagg aagtctattt aaagtagatt taatttctgc
     1321 tatgttatga ccgtcaattt ccgtagtttc gaaaccaaaa cttttccact tgtccacaag
     1381 tggctctaga tccaatacct ctttagttaa accgtatgac tgtagcttat tataatccac
     1441 taatacagtt aagttggaaa gtttatgttt agctgcagac atggccgctt cccagacgga
     1501 accttcgttg atttcgccgt ctccggtaag aaccacaact ttataatttt tctttctaat
     1561 tttcccagca atagccatac caacaccgat tggaagtcca tgcccaagag cacccgttga
     1621 tgcttcaact ccaggaatct ttcctctttc tggatgccct cctaatcgtg aatccaattt
     1681 acaaaaagtt tttaattctt cggcaggaat aaatccttta tcagccaaaa cagcgtataa
     1741 tgcaagacat ccatgtcctt tactgagaat gaatcgatct cgatccggag aagtaaaatt
     1801 atctttggaa atatttaagt atccatcata taaaacatgc aaaatttcga tcatggacat
     1861 ggaagagccc agatgtcccc ttccgccccc ttccagggcc tctaccacaa gtcttcttaa
     1921 acgtttcgaa acgagttcca taagattttc ctttacgcaa tttgcttaat tcgacttaac
     1981 aacactttag atttgtttaa ttgaatattc tgaatatcaa ttagtttgtc ttttctttcc
     2041 ggaatagcgt taattcgatt ttctaatttt gttttcagaa actcatttaa aagaattaaa
     2101 caccagcgaa ttccgtaaag tgggaaatac attaaaaatc tattttcaat tccaaaatct
     2161 tgatcaaaaa ttttaatcga attttttaac cagactattc tttcgctttc cgtgagattc
     2221 attccaggat gccaaagaaa atctgaaatt aattttacag gatcatccca tccaaaatat
     2281 tctaaatcat aaatatataa tattccattc aatccaagtt tagagttatg aaaaccgaaa
     2341 tcagaaggac ttaatatcca atattgcctt tttaatttta caaaaaaatc ttctttataa
     2401 aaagatttcg ctctttccag gaaaaaatcc aaagtaggtt gtagttcata taccaaaaac
     2461 tgatttaatt cagaattatc taaattctgg agaacgacca atcgtctttg tatttgtgat
     2521 tcaagttcag caccagataa acaagattca gatgcatatt taaatgcttc ttctggaact
     2581 ttgtctttta tttcttttaa tctttgtata aacttaatta gctgaaagat tagatcactt
     2641 tgtcgttcat ctatctcctt tccttcaatc caaagataca atccccaatt caacgcatca
     2701 tccttttgaa ttggcttcgg aactggtaaa ttaaattgat acaacactga acaactgtgg
     2761 tattcagttt ctaatctttt tcgtggatct aattgcaaat ccggataaat ttttaacacg
     2821 tagaattggt cgttggaatc aacccgatat actctactat tcccgttcgc ttttatcgtt
     2881 tttactccgg ttaagtttaa atctttccac ttttgagtca aaacggagaa aatttcttcc
     2941 aatgaaaatt cggaaaaaat agataacgaa atttttttcc agctatcaaa ttctattatg
     3001 ttttcaatac ttccgatatt tgcttctaac ttaccgaaaa gaatcttttt agtaaacgat
     3061 gaaaattcct tctcttcaaa aacctcaacc aaatcatcta tgaaataaga aagttcaagt
     3121 tcattgattt tttttatttt ttctaatctt gtagtagaga aaaaacattc tctatagaaa
     3181 tatcaaattc attgggatca aaaaatcctt tttgttccat ccattgtaag gctgtggttc
     3241 taagatttat cttttcttcg tcgaaatgac catattcagt tttatgacta acaataaaaa
     3301 cttttacctg atttaattta catttccata agaattcagc tacccccgga aataaagtgg
     3361 cttgatccat atatttaccg taaactttac cttggacttt ttgccataat aattcccctt
     3421 tttctaaagt tctaagaaag tccctaagtt ctttcttaga tcctctccat tcatttgaga
     3481 ttaatttttg ttctttcgct acaatcgcaa aaacttcatc atagcacgcg agagtattat
     3541 caaaatctaa tccgatccta agtttcattt taaacttaca gattgcatac gttttatatt
     3601 aaaatatttt tcatctgtca aagaatttgg aagaagacca gaatcaaaag ctttctttaa
     3661 atcctctacc gccaacttaa tagaacgatt tgcacgaaac cccaattgat tgtaaatctt
     3721 atcggaagaa atatggtagg atcgattatc gtttgtagga gttgtaacta actttacatc
     3781 ttctccgaca acttctttaa ccatattagc aatttcagaa accgtaaagt tcaagtaacc
     3841 ggcgttatat atttctccgg ctattttttc ttttggagcg cgtaataaaa ccaaatagac
     3901 atcgaccatg tcgtcaatat gaatattcgg gcgaagttgc gctcctccaa atacggagat
     3961 ttcacgtttg tgatatgcta gattagtcaa aatatttact acaacatcca acctttgtct
     4021 aggagaatat ccacagacag tagcaggacg aatcgtaacg gtagtaaaa
//
LOCUS       IPANFFGO_79             3273 bp    DNA     linear       08-DEC-2021
DEFINITION  Genus species strain strain.
ACCESSION   
VERSION
KEYWORDS    .
SOURCE      Genus species
  ORGANISM  Genus species
            Unclassified.
COMMENT     Annotated using prokka 1.14.6 from
            https://github.com/tseemann/prokka.
FEATURES             Location/Qualifiers
     source          1..3273
                     /organism="Genus species"
                     /mol_type="genomic DNA"
                     /strain="strain"
     gene            27..968
                     /gene="rhaR"
                     /locus_tag="IPANFFGO_00118"
     CDS             27..968
                     /gene="rhaR"
                     /locus_tag="IPANFFGO_00118"
                     /inference="ab initio prediction:Prodigal:002006"
                     /inference="protein motif:HAMAP:MF_01533"
                     /codon_start=1
                     /transl_table=11
                     /product="HTH-type transcriptional activator RhaR"
                     /protein_id="X:IPANFFGO_00118"
                     /translation="MISQTWLRKSLFLIDIVALAASGTLVFLISTMSFKKYSKLPLIY
                     YSNLLGPFILSLPIITFYEQEGSKELEFFLFAADLYVFVYFVIAIANVFIDKKYESST
                     VNFRKILTFVVLISLCIPLEILGIMFENKSLILLSSVHTTFTVIFYYFLTLIHPNLLD
                     FFSLESGKNFVKRSLLHDVDITALEKKLVHIIKEERIYLDEDIRLPDVSEELGISVHQ
                     LSFFLNNHLGMNFNNYINRFRVEEAKSMLINDPSRSVVSVGIAVGFNSNSSFYKAFLK
                     ETGMSPKQFRETQTKVIHFQSSPSPTTDVPSETKLYL"
     gene            1242..2381
                     /locus_tag="IPANFFGO_00119"
     CDS             1242..2381
                     /locus_tag="IPANFFGO_00119"
                     /inference="ab initio prediction:Prodigal:002006"
                     /codon_start=1
                     /transl_table=11
                     /product="hypothetical protein"
                     /protein_id="X:IPANFFGO_00119"
                     /translation="MLNANTLFDTIFSEINLFYAHAAGVGTGIVMAITKLYAGRRDEF
                     SKAYGTILLSVSIFLMTNNKVIFPQETDPRLMKDPMFLGIYFGLVLYASIAVLICIMF
                     ILDGLENPWYYCKRLTVAIPITMVGAFFLPGTIYICFCDSATVLITLYASGWAIFKIH
                     SSKKANVFFNFPFITLIITSSLILDLAGTLTSSTKMLMFSELIPGFMIAYITLIERFF
                     PVLFNKTYVESNKTLADNQALSDFPVNNLIESEENQTEFTRNILEGVELDKIEERINS
                     FLQVRGYADEELRLPDFASYLGLSTHQASYYLNKHMSMKFADFLNMNRIEDVKRNLRD
                     KSHMNLLQVALECGFNSASSFHRACVKFTGKSPREFRKELINSQN"
ORIGIN      
        1 agtttgtgga cgaattcagt ttgagtatga tctcccaaac ttggttacga aaatctctct
       61 ttttaattga tattgtagct ttagccgcca gtggaactct agtattttta atctcaacga
      121 tgagtttcaa aaaatattcg aagcttcctt tgatttatta ttcaaatctt ttaggcccgt
      181 ttatccttag tcttccgatt attacttttt acgaacaaga aggtagtaaa gaactcgaat
      241 ttttcctttt tgcagcggat ttatacgttt tcgtttattt tgtaattgca attgcaaacg
      301 tctttattga caagaaatat gaatcttcca cggtcaactt tagaaagatt cttaccttcg
      361 tcgttctgat atccctgtgt attcccctgg aaatcctcgg aattatgttc gaaaataaat
      421 ccctaatact tctttccagt gtacatacaa catttacagt tattttttat tattttctta
      481 ctttaattca ccccaattta ttagattttt tctccttaga atcgggaaaa aactttgtta
      541 aacgctctct tttacatgat gtggacatca ctgctcttga aaaaaaactg gttcatatca
      601 ttaaggagga aagaatttac ttggacgaag acattcgcct tccagatgtt tccgaagaac
      661 ttggaatttc cgtacaccaa ctttccttct ttttgaataa ccatcttggc atgaatttta
      721 acaattacat caatcggttt cgggttgagg aagcaaagtc aatgctcatc aatgacccgt
      781 ctcgctccgt cgtttctgtc ggaatcgcgg tcggtttcaa ttcgaattct tctttttata
      841 aggcctttct taaagagacc ggaatgtctc caaaacaatt ccgagaaact caaaccaagg
      901 tgattcattt ccaatcttca ccttcgccaa caacagatgt tccttcagaa accaaacttt
      961 atctatgatg aaatcgagct taaaaccgaa cattcttggg cgaaattccc acgagccttt
     1021 tgtaattcca tttcagatta aaataaattc caaaatagaa tatctgatat ttataatttt
     1081 cttgttttca aattatattt accgatgact tcgttcaaaa tcgaaagtta taatgaaata
     1141 aatggaaata agcgtcttta tgagacttag ttgccgcaaa aattccataa aattacaacc
     1201 cagcgtttgc aaaaatcttt tcgtttcagg aattaattca aatgttaaat gcaaataccc
     1261 tattcgatac catattttca gaaattaatt tattttacgc tcacgcagcc ggagtcggaa
     1321 cgggaatcgt aatggccatt accaaactct atgccgggag aagggacgaa ttcagcaaag
     1381 cttatggtac gattcttttg agtgtaagca tcttcctgat gactaacaat aaagtaattt
     1441 ttccgcaaga aaccgatcca agattgatga aagaccccat gtttttagga atttacttcg
     1501 gtttagttct ttatgcctca attgcggttt taatctgtat aatgttcatc cttgacggtt
     1561 tggagaatcc ttggtattac tgtaaaagac tgaccgtcgc catcccaatt acaatggtag
     1621 gtgcattttt tttaccgggc acgatttaca tttgtttttg tgattcggct acagttctaa
     1681 tcacccttta cgcgtccgga tgggccatct tcaaaattca ttcttccaaa aaagcaaatg
     1741 tatttttcaa ctttccattt atcacactca ttatcacttc ttcattgatt ttggatttgg
     1801 ccggaacctt gacgagttct acaaaaatgc ttatgttctc agagctcatt cccgggttta
     1861 tgatcgccta tattacctta attgaacgtt tctttcctgt tcttttcaat aaaacttacg
     1921 ttgaatctaa taaaacactc gcagacaacc aagccctttc ggattttccg gtgaataatt
     1981 taattgaatc cgaagaaaac caaaccgaat ttactagaaa tatcttggaa ggtgtggaat
     2041 tggacaagat cgaagaaaga atcaattctt ttctccaagt gagaggttat gcggatgaag
     2101 aacttcgttt gcctgatttt gcttcttatc tcggactttc tacacaccaa gcctcctatt
     2161 atctcaacaa acacatgtct atgaaattcg cggatttctt gaatatgaac cggatcgaag
     2221 atgtaaaacg gaaccttcgc gataagtcac acatgaattt attacaagtt gccttagaat
     2281 gcggctttaa ctccgcctct tcatttcata gagcttgtgt taaattcaca ggaaaatctc
     2341 cgagagaatt tagaaaagaa ctcatcaatt ctcagaatta aaatcccgtt ttatctaaga
     2401 atctatccca aaattgtcta atgtgggagt tcctacgttt tattgcgaat ttctagacga
     2461 ttataattga ttttttctca ggttttagga cagattataa tataagaaga atgaaatttt
     2521 tttcaatccc ggcaaagtaa gagaattaag ttttcaatca caacaaatac aaagctactc
     2581 atggtatcga attttgtgat aatctgtaat cccatttatc ttttttatgc catgcgacct
     2641 ttgtttggga aattaccgtg aacatgaatc aagtaccaaa tcgtactaca agatccatta
     2701 tttaacgtga attcgatata aaaaagttca ggcgaatcat tcgcaaattt catagctgaa
     2761 tttttcaaac taaagtaccg cctctacaaa tcacaacata ataatcgctt tcgcatttgt
     2821 tataccgaac tcacgttatt ttagttagta acttccagaa tagccgcaat aaaaagataa
     2881 atctttaatc tgatttttaa ggtaagataa ggttctaact ttttatcttc aagacgaact
     2941 tgtttttata agaatttttc aatttagaaa agttttaaac ggaactagaa ttatcataaa
     3001 agtttatttc tttagaaaaa aaattctaaa gaaacgacaa agccgcaatg tcgagattaa
     3061 aacacattta taacataaat tgaatgccta tctgacatag gggaaactga ttgtcaattt
     3121 tttagtttac taatactacg ccttccaaga catggctaat agaatcattt cttaaggaac
     3181 gctcaagaca cattattctt tgatttaaat gattcaagtt atagaagaac tgttcatatt
     3241 aatatgattt cattgcactt tagaaaaatt tgc
//
LOCUS       IPANFFGO_80             6524 bp    DNA     linear       08-DEC-2021
DEFINITION  Genus species strain strain.
ACCESSION   
VERSION
KEYWORDS    .
SOURCE      Genus species
  ORGANISM  Genus species
            Unclassified.
COMMENT     Annotated using prokka 1.14.6 from
            https://github.com/tseemann/prokka.
FEATURES             Location/Qualifiers
     source          1..6524
                     /organism="Genus species"
                     /mol_type="genomic DNA"
                     /strain="strain"
     gene            361..1125
                     /locus_tag="IPANFFGO_00120"
     CDS             361..1125
                     /locus_tag="IPANFFGO_00120"
                     /inference="ab initio prediction:Prodigal:002006"
                     /codon_start=1
                     /transl_table=11
                     /product="hypothetical protein"
                     /protein_id="X:IPANFFGO_00120"
                     /translation="MEPFKPKPLLNKSELRQIKKSRTRVEGKKVITDDVKKLKSLNVT
                     PDLPKGELVHYYKEPIWIEYYIPRESRFAYEVKYLFVKLIDPIPRPADAILKDAISKG
                     EFVDVLDVMFRYPEKETLIRNSYINTFSFLESISANYKQYLKTNDPYDLRIPLFHTEA
                     LMKWEPTVATLEFLGPYTIYNLNWLIRKLNEAEEEFSLEDETISVLIKRRNEYWEENS
                     LPTDEDFELFAALFYEQAFPHRGSEFEDGLLLKETD"
     gene            1800..2813
                     /locus_tag="IPANFFGO_00121"
     CDS             1800..2813
                     /locus_tag="IPANFFGO_00121"
                     /inference="ab initio prediction:Prodigal:002006"
                     /codon_start=1
                     /transl_table=11
                     /product="hypothetical protein"
                     /protein_id="X:IPANFFGO_00121"
                     /translation="MMTNPPKDQETQMTIKEPELVKLYSSIGKIITSSLEQQEVLDAV
                     MEEVRLFFSPENWSLMRYDENSGELFFLIAEGLELNRIKNIRLKSGEGIAGSVVQTKL
                     PIFVENVRNDPRFSKRVDEKTGFETKTIIAVPMIFRGQVYGVIELVNRFDGSSFTPED
                     LVILQTIADFTAISLAHSNQFEETKVLAFRDALTGVFNRNKLNHLKNESSDRRVEDRI
                     ALVALLDLNDFKIINDTYGHKVGDQVLCHFANVLRYVIRGTDNIFRIGGDEFLILFQN
                     ENKEKIIQTRKRFEEAMSILLRKCKENNPPFHFTWGMSVGPLQKLDELIHEADLSMYS
                     SKD"
     gene            complement(3043..3999)
                     /gene="murB"
                     /locus_tag="IPANFFGO_00122"
     CDS             complement(3043..3999)
                     /gene="murB"
                     /locus_tag="IPANFFGO_00122"
                     /EC_number="1.3.1.98"
                     /inference="ab initio prediction:Prodigal:002006"
                     /inference="similar to AA sequence:UniProtKB:Q65JX9"
                     /codon_start=1
                     /transl_table=11
                     /product="UDP-N-acetylenolpyruvoylglucosamine reductase"
                     /protein_id="X:IPANFFGO_00122"
                     /db_xref="COG:COG0812"
                     /translation="MSLALSELQIRTLKQILESSKIPFKSEVRLDILSSFKIGGICPV
                     VVEPENSNQVLETLFIFYKSEIPWKILGGGSNLLISDHPDNFVTLRLSGKFKEFESLG
                     GGKFRIGSATNTTPTFRQISQLGYTGAEFLSTIPGWTGGAVIQNAGCYGGELFDLIQT
                     VEFLRNNEIFVRSPSEIKHGYRFTEFLNEKDSIILGIEILLKEGNLEEIQASLKDKRN
                     RRNSSQPENKKSAGSVFKNPKIFLENGKEIKAWELIDQVGLRGKIKGGAQISPEHCNF
                     IVNVGAATAADVNYLVELILDKVFQTTGIRLNREIEYFGDIP"
     gene            4096..4221
                     /locus_tag="IPANFFGO_00123"
     CDS             4096..4221
                     /locus_tag="IPANFFGO_00123"
                     /inference="ab initio prediction:Prodigal:002006"
                     /codon_start=1
                     /transl_table=11
                     /product="hypothetical protein"
                     /protein_id="X:IPANFFGO_00123"
                     /translation="MFFLLLESVYLDFVSGRTDWETYCESVILLAQDQEKLAGLV"
     gene            complement(4989..5501)
                     /locus_tag="IPANFFGO_00124"
     CDS             complement(4989..5501)
                     /locus_tag="IPANFFGO_00124"
                     /inference="ab initio prediction:Prodigal:002006"
                     /codon_start=1
                     /transl_table=11
                     /product="hypothetical protein"
                     /protein_id="X:IPANFFGO_00124"
                     /translation="MAKLKKKISPPKQKSDETRVKFVGAPSHSITPFLMFNANPEEAA
                     NFYVSIFKKSKVLSANAMQADFILNGQRFFSYNGGPDFQFSWGVSFMISVETQKEVDY
                     YWNALLADGGKEKMCGWIQDKYGMWWQITPKILLQLISHKDRAKAERATQAMLKMQKI
                     DIAALKAAAG"
ORIGIN      
        1 ggaaaacagt tttcgatttt cctttgtaag cgtcgaagaa ggagaaaatc tagaggaact
       61 gaatcaatac atacgggaaa aagatcttcg atttaaagtc attcccgcaa atatttccct
      121 tttgaaggaa tggaagatca actcctaccc atcttttgtg attttggatc ggttcggtaa
      181 gattcgtttt atggattccg ggatgatgaa tcctcttagc ttctttctga ggatttggat
      241 tgtatctttc ttttaacttt ccatttgaag gaagtggttc ctatagacgt gttgtgtacg
      301 tagattttat ggtagatttt gaatttagat tcgatttctt caaaaccgat attatatatt
      361 atggagccgt tcaaacctaa acctttactg aataagtcgg aactacgaca aatcaaaaaa
      421 tctagaacga gggttgaggg caaaaaagta atcacggacg atgttaagaa attaaagtcc
      481 ttaaacgtaa ctcccgatct tcccaaaggg gaactcgttc attattataa agaaccgatt
      541 tggatcgaat attatattcc ccgagaatcc agattcgctt acgaagtgaa atatttgttc
      601 gtaaagttaa tcgatccgat tccaagaccc gcagacgcga ttttaaaaga tgcaatttcc
      661 aaaggagaat ttgtagacgt tttagacgtg atgtttcgtt atccggaaaa agaaactcta
      721 attcgaaaca gttatataaa taccttttct tttttggaat cgatatcagc caattacaaa
      781 cagtacttaa aaacaaacga cccctacgat ttgaggattc ctttatttca tacggaagcc
      841 ttgatgaaat gggaacctac ggtcgctact ctggaatttt tggggcctta cacaatttat
      901 aatcttaact ggctgattcg aaaacttaac gaagcagaag aggaattttc acttgaagac
      961 gaaacgattt ccgtgttgat taaacgaaga aacgaatatt gggaagaaaa ttcgctcccg
     1021 accgatgaag attttgaatt gtttgctgca ttattttatg aacaggcttt tccgcacaga
     1081 ggttctgaat tcgaagatgg tctactttta aaagagaccg attaggaaaa ctttaatttt
     1141 gaacttgtcc caaaatctta gaatgtaaga actctttttg attctactac gacgaagatt
     1201 gtttgtttca taagtttaaa ctttatgttc ttatgtaaaa aattgtggaa aggtttgaca
     1261 caagatactt aggaaattaa ggacttatga aattgaacgt gttgcaagga tgaatgcgac
     1321 ttggttttcg gcctgacgga agggtgatcg ataaaatttt tatcgattta ttgtacttaa
     1381 atttcaatgt gcaaagcctt tgtttatgaa tcgaatcgtt ttaaaagagg gaaagttctt
     1441 caaaaatcaa acgtctaagg acaatttatt taaagcgaaa tacaaaattg actcaagtct
     1501 attcctaaaa taattcataa aagcgtaaag cggcgttaga atataggtgg ataaattttg
     1561 gaatagacat ctgtatgctt ggagatttcc tcgaaaaaga cgaagtttcg ttaagacaat
     1621 cttagatttt taatgaaata aaattgaaat aaaatcggct ggtttttttt aaaaatatct
     1681 ttaattaatc ataaaaaact tctgattttg tctcaaaatg tcgtttcaag gagtaatttt
     1741 ttttgataca taacgcctta atttcttaaa ataaaagttt gtattcgaat aaaaaagtaa
     1801 tgatgaccaa tccgccgaaa gaccaagaaa cacaaatgac tataaaagag ccagagctgg
     1861 taaagttata ttcctccatt gggaaaatta ttacgtcttc cctggaacaa caagaagttt
     1921 tagatgccgt catggaagaa gttcgtttgt ttttcagtcc tgaaaactgg agtcttatgc
     1981 gatacgatga gaattccggg gaattattct tcctaattgc agaaggtctt gaactcaatc
     2041 gtatcaagaa cattcggttg aagtctggag aaggaattgc cggttcggtt gttcaaacaa
     2101 agttgccgat tttcgtggag aatgtgagaa atgacccgag attttccaaa agagtcgacg
     2161 aaaaaaccgg ctttgaaacg aaaacgatca ttgcagttcc tatgattttc aggggacaag
     2221 tttacggagt catcgaattg gtaaatcgat ttgatggttc ctcttttact ccggaagatt
     2281 tagtcattct tcaaacaatt gcagacttta cggcaatttc tttggcgcat tccaatcaat
     2341 tcgaagaaac gaaggttctc gcgtttcgag atgcgttaac gggagtattt aatcgtaata
     2401 agttgaatca tcttaagaat gaatcgtccg atagaagagt agaagaccgt attgcgttag
     2461 ttgctcttct cgatttgaat gattttaaaa taatcaacga cacctacggt cataaggtgg
     2521 gagatcaagt cctttgtcat tttgcaaatg ttctgcgtta tgttattcgt ggaacggata
     2581 acatttttag aatcggaggg gatgaatttt tgattctttt tcaaaatgag aacaaggaaa
     2641 agatcattca aacccggaag agatttgagg aagcgatgtc gattcttttg agaaaatgta
     2701 aagagaataa tcctcctttt cattttactt ggggtatgtc cgtcggtccc cttcagaaac
     2761 tggatgaatt gattcatgag gcagatcttt caatgtattc ttctaaagat taaaattttt
     2821 ccgtagtagt ccgagctcaa gtttgctgta aaagaactag acagatttcc atcgtatgcc
     2881 ccattttttt ctaaaaaaca tgagttaaca tgaatttggc gtagataacc ttctcatctt
     2941 tctgcaaata caatttggga acttctactt tgggaaaaaa tttcttttta tgccgaattc
     3001 acgttaataa caactttaag agcgtagctt cgaaaggcaa catcacggta tatcgccgaa
     3061 gtattcgatc tctcgattta aacgaattcc ggtagtctga aagaccttat ctaaaatgag
     3121 ttcgaccaga tagttcacat ctgcagcggt cgcagctcct acatttacga tgaaattaca
     3181 gtgttcggga gaaatctgag ccccaccttt tatctttccc ctcaaaccga cttgatcgat
     3241 caattcccaa gctttgattt ccttcccatt ctccagaaaa attttgggat tcttaaaaac
     3301 agaaccggca ctctttttgt tttcaggttg agaagaattt cttctatttc ttttatcttt
     3361 taacgacgct tgaatttctt ctaaatttcc ttctttgaga agaatttcaa ttcctaagat
     3421 gatagaatcc ttttcgttta aaaattcagt aaatcggtaa ccatgtttga tttcggaggg
     3481 actgcgaaca aatatttcgt tgtttctcaa aaattcaacg gtttgaatca aatcaaaaag
     3541 ttctcctcca taacaacccg cattctgaat caccgctcca cctgtccatc ccgggattgt
     3601 acttaaaaac tcggctccgg tataacctaa ttgtgaaatt tgtcgaaatg tcggcgtggt
     3661 attggtcgcc gatccgattc ggaattttcc ccctcctaaa gattcaaatt ctttaaattt
     3721 gccggacaaa cgcaaagtga cgaagttgtc cggatgatcc gaaattaaaa gattcgaacc
     3781 tcctccaaga attttccaag gtatttctga tttgtaaaaa ataaaaagcg tttccaaaac
     3841 ctggtttgaa ttttcaggtt cgacaaccac cggacaaatt ccgccgattt taaatgaaga
     3901 tagaatgtct aggcgtactt ccgatttaaa aggtatttta gaagattcta agatttgttt
     3961 cagagttcgg atctgaagtt cggaaagagc aagagacata ggaacactaa acgacgttcc
     4021 tcgattatct accacaagaa aaagaactca aggaaaatcc gaaattggtt cgatcttgta
     4081 gaaaagaggt aatttatgtt ttttctttta ttggaatccg tttatctcga ttttgtttcc
     4141 ggacggaccg attgggaaac ttattgcgaa tccgtaattc ttctcgccca agatcaagaa
     4201 aaattggccg gattagttta agaagccgta aagaaaatcg acagatgtga tttttctcac
     4261 cagttaggat tgtttccgaa ttggctaacc tttaaattac gaaatgattg ttttttcctc
     4321 tcgaaataaa attatggatt tcagtaattt ttaccggctc gacggctttt aagactctta
     4381 gtttttcttt gtattatgaa agtaagccct tttgacggta attttacatt ctgcttctaa
     4441 gagcattgag tttactctaa gctcaaaagt tttccacatc gtgattgatt tatgtaaagt
     4501 cggttctttg gaagatgatt gacaataaaa cacttgagag cttgtccaga aaccttcaaa
     4561 aatttgtgtg atcgtttttt aggaattttg aatcaaacgt gtgagttcct acattttgag
     4621 gactgatgac agtgtcgctt ccacagaaga cagttttgga acaaactctg aatctataca
     4681 aactatcatc gttagaaacg atcgaatcaa tttgtgattt atttcttttt gctaacttga
     4741 ctttccctat tcggctttgc tcctctaaat aagtatagga aagtttttta atttccgctt
     4801 ggaaacctgt ggccaacgaa atagcttttc gacgctacgt ctcgcacact gagtgataaa
     4861 gcgaatgtgt caaaggccac aatgaggatt gcatgagcga tcccgaacga aacgacaaag
     4921 ttgtctgagg cggaagcccg aagcgaaagt agcgtttttt cttgcgaggg caaaaagtaa
     4981 aaaccgtttt agccggctgc agccttaagt gcggcgatgt caattttctg catcttcaac
     5041 atcgcttgtg ttgcgcgctc agccttcgca cgatctttat gcgatataag ttgcaagaga
     5101 atcttaggcg ttatctgcca ccacatgccg tatttatcct ggatccagcc gcacatcttt
     5161 tctttgccgc cgtctgcgag aagggcgttc caataataat cgacttcttt ttgtgtttct
     5221 acactgatca tgaatgagac gccccagctg aattgaaaat caggcccgcc attgtaggaa
     5281 aaaaaccttt ggccgttcag aatgaaatcg gcttgcatcg cgtttgcgct aagaactttg
     5341 gatttcttga agatcgatac atagaaattc gccgcttctt cggggttcgc gttgaacata
     5401 agaaaaggtg ttatgctgtg cgacggagcg cccacgaatt taactctcgt ttcatcagat
     5461 ttctgcttcg gcgggctgat ttttttcttt aactttgcca tgtttttctc ctttttttag
     5521 agcgatttga ccgtctgcgt tacaaatttt agacctgtcc taaaacttca gtttactttg
     5581 tcggaaagat caagctgcaa atctgttcct cgccagtttt ttccgtaaga aaagactaaa
     5641 aactatctca aaaatacttt atctttgctt gaaattcgga tgccaaccat tctaaagaat
     5701 ttagaaaatc ttaaagcagt aatcgcagta atttccctct tcccatgaat tatttcgctc
     5761 actcgtgttg gatttatctt tgtttccttt gctaaacgat aggcagttat attcattgga
     5821 agtaaaactt ttcatttagg atttcaccaa gatgaacatt tggaattttt ttcatttatt
     5881 attactccta atgataatcg actatttcga catcataagc atttaattct ttctatttaa
     5941 aacaaaggcg ccattgatca ttaattctat attggcctaa tcttttacct gataactttt
     6001 ctaaacgatt agaaggtgga atctttaaat cctcaatatt ctttgatcgt gctatcataa
     6061 ctaattttcg atacgcaatc ttttggattt gattaggtga tttcttcgaa aactcttgat
     6121 tcccaacttt ttccgtttct gacaacttga aagagctaat cacaattaat attgctggaa
     6181 ttcgatacta ttttttaaat ttaacctttc tgcattttat gttattaatc cgaaagtctc
     6241 ctcaatctga tcttgaactc agaaactgtt ctcagaatat cgcctaacga actagtggtg
     6301 agcgatgcgt tttacgttta gttagtcgat atgcgtaatt ttctagttaa gataatatat
     6361 ttattttgca attttcacat ttgtaatctc attatcaatt ttttcccaat tttctataat
     6421 atttaaaact aaatctaaag ttgctcgaaa ataaataaaa ttatcctttt catgattttt
     6481 aatatattct ttcgcaaatt gtagtttcag tttatctttt tcga
//
LOCUS       IPANFFGO_81             6690 bp    DNA     linear       08-DEC-2021
DEFINITION  Genus species strain strain.
ACCESSION   
VERSION
KEYWORDS    .
SOURCE      Genus species
  ORGANISM  Genus species
            Unclassified.
COMMENT     Annotated using prokka 1.14.6 from
            https://github.com/tseemann/prokka.
FEATURES             Location/Qualifiers
     source          1..6690
                     /organism="Genus species"
                     /mol_type="genomic DNA"
                     /strain="strain"
     gene            complement(58..1377)
                     /gene="hisS"
                     /locus_tag="IPANFFGO_00125"
     CDS             complement(58..1377)
                     /gene="hisS"
                     /locus_tag="IPANFFGO_00125"
                     /EC_number="6.1.1.21"
                     /inference="ab initio prediction:Prodigal:002006"
                     /inference="similar to AA sequence:UniProtKB:P60911"
                     /codon_start=1
                     /transl_table=11
                     /product="Histidine--tRNA ligase"
                     /protein_id="X:IPANFFGO_00125"
                     /db_xref="COG:COG0124"
                     /translation="MENQKNFLTTAPYKGTRDFYPEEMRLRNWMFSIMRETVLSFGYQ
                     EYDGPILESFDLYKAKSGEEIVERQLYDFIDKGERRVAIRPEMTPTLARMVAGNLRNL
                     PRPVRWFSIPNLWRYEQPGKGRLREHWQLNVDLFGVDTHRAELEILLIADSILKKFGA
                     PTGSYQIKVSHRKLLDSFLRNSLKLSDHQVHGVSKLLDKKSKISPETFEAEIKPLLNN
                     FNEQFSLIETYLASNLETVSTIPGIDPDSIHFIRNLFQELGELGIDKQLVFDPSIIRG
                     FDYYTGCIFEVFDTNPENRRSLYGGGRYDNLIGLFSKEQLSGIGFGLGDVTLKSFLEN
                     HNLIPDLSREKTLFLPIMDESIFVDTFKLSKELRENGILTETMLDSAKIGKQIQVAEK
                     KGYRYVLFLGESEIRTETVQIKDLVSGEQKSLPRKGLSDILKKDFRL"
     gene            complement(1384..2532)
                     /locus_tag="IPANFFGO_00126"
     CDS             complement(1384..2532)
                     /locus_tag="IPANFFGO_00126"
                     /inference="ab initio prediction:Prodigal:002006"
                     /codon_start=1
                     /transl_table=11
                     /product="hypothetical protein"
                     /protein_id="X:IPANFFGO_00126"
                     /translation="MSTQFQTHLQAQRSWETIQDLSKIKYILKEYIHFQGLLVKESPF
                     HQELNPIEIREDGTFVFPIDSTLTDVNDELVLYRTLSKHIEISFDVIEKTDTQIICKP
                     IFAKIAKIKRVSPRIEGLMGKVIAHKFLIPRKELDITKVLGTSGQIILNDLNRKIKQI
                     YPSSRLVFNSSKELTPEEELVKKYKRPIYIRDTSTFDSMSEGGFANLNLLPIKETLQE
                     ELILEDRLRFFKSSKTRSLLIYPILFRSEGETQIFAMGVIESSEGPISDKVIPLYEEM
                     EEIFNSRMGDSNTKSLDKRQNILNISEGGILLEVTDPELIESFLHKPVFTADITFKMQ
                     APLRFAFHIRHISQAGEIYHVGAEIVGSNDAKANMTLLKKNMNFIKTQ"
     gene            complement(2542..2910)
                     /gene="oprF"
                     /locus_tag="IPANFFGO_00127"
     CDS             complement(2542..2910)
                     /gene="oprF"
                     /locus_tag="IPANFFGO_00127"
                     /inference="ab initio prediction:Prodigal:002006"
                     /inference="similar to AA sequence:UniProtKB:P37726"
                     /codon_start=1
                     /transl_table=11
                     /product="Outer membrane porin F"
                     /protein_id="X:IPANFFGO_00127"
                     /translation="MTIYLRAENDVNPIYNLRVYFEFNKTKITNENKKLLDPLVDYLL
                     KNASDKIEIGGHTDNVASKEYNTRLSAKRARNVYEYFLSKGISEKRMKIRAYWYSQPD
                     ADNETEIGRAKNRRVSFRKL"
     gene            complement(2907..4025)
                     /locus_tag="IPANFFGO_00128"
     CDS             complement(2907..4025)
                     /locus_tag="IPANFFGO_00128"
                     /inference="ab initio prediction:Prodigal:002006"
                     /codon_start=1
                     /transl_table=11
                     /product="hypothetical protein"
                     /protein_id="X:IPANFFGO_00128"
                     /translation="MEIFLIFSSDRPGGYGDFDLWISVRNPKNGSWSQPKNLGSPLNS
                     SESEILPFIHQDGEQLYFSSNREDEGKKFKIFRIFLKYKSALDDMLEDEEETEEILKS
                     KQIETPIPKVDQSSLLLLPKPFNTDKWEVYDNEGISFDKDGIWAYISSNRAGGEGQFD
                     IYRFQVPESLRNSYILNFKGLVLDGSEKTMIGLDSTLKIYDGTKPANVITSKRIGGDL
                     TKGKLSNFATTLQTGRVYKVEISSPGFHPQEDILDLRGNIGKNRQIYRTYVLLPIQIG
                     EGKAEETKIEPADNQKPSSAAMKVIVADASTKQVIPDAKVTLFTPTNRKGESLVTDKK
                     SFLINRLPESDFELFATAPKYISESINIIQKNIPKTEL"
     gene            complement(3976..4527)
                     /locus_tag="IPANFFGO_00129"
     CDS             complement(3976..4527)
                     /locus_tag="IPANFFGO_00129"
                     /inference="ab initio prediction:Prodigal:002006"
                     /codon_start=1
                     /transl_table=11
                     /product="hypothetical protein"
                     /protein_id="X:IPANFFGO_00129"
                     /translation="MPDLPEKQFGQPLNTQNDEYNPIISPDGRFIVFQSNRPGGEGGM
                     DLWISENVRFLDKEVPAEWTKPVNMNQNIREELRRPPVPGVRKPNLFNSNAFEGGVSI
                     LFDSNNAPSEIYFTSTLNPAIGRSGFEGLNIYRTIKDKKTGRWTDPEHLSEINSNFNE
                     KMPAISPDGNFFDLFLGSPGRLW"
     gene            4690..5532
                     /gene="folP"
                     /locus_tag="IPANFFGO_00130"
     CDS             4690..5532
                     /gene="folP"
                     /locus_tag="IPANFFGO_00130"
                     /EC_number="2.5.1.15"
                     /inference="ab initio prediction:Prodigal:002006"
                     /inference="similar to AA sequence:UniProtKB:P0AC13"
                     /codon_start=1
                     /transl_table=11
                     /product="Dihydropteroate synthase"
                     /protein_id="X:IPANFFGO_00130"
                     /db_xref="COG:COG0294"
                     /translation="MESKYDLNSGIYFPTIFGVLNITEDSFSDGGKYLTLKASSEKAD
                     SLLIQGASVVDIGAQSSNIQANLVGSEIEWMRMKDLIPDLLAKGVRISVDSFQPKVIA
                     NSLDAGVEFINHIRGFVDKESVREVSKYAGTNRKFIVMYSHNHANRPDTQSYLTSQNV
                     IFEIVKFFRERKKVLLNEGITQEQLIFDPGMGFFLSPDFQVSFEVLRRIQTLKEEFSP
                     MMVSVTKKSFLGNALGGLKVNEREIATVVAELYLSIQNVEYIRTHEPKNLKQALEIWN
                     LLRS"
     gene            5803..6087
                     /locus_tag="IPANFFGO_00131"
     CDS             5803..6087
                     /locus_tag="IPANFFGO_00131"
                     /inference="ab initio prediction:Prodigal:002006"
                     /codon_start=1
                     /transl_table=11
                     /product="hypothetical protein"
                     /protein_id="X:IPANFFGO_00131"
                     /translation="MLGMLLCLTREQRMVFILGEFFSLKSDVAGEICGVSAENYREQL
                     SRARKDLYSFMHNKCALVNKANPVAATAKHEDFQGGLRRSVEYPLRGASL"
     gene            complement(6171..6539)
                     /locus_tag="IPANFFGO_00132"
     CDS             complement(6171..6539)
                     /locus_tag="IPANFFGO_00132"
                     /inference="ab initio prediction:Prodigal:002006"
                     /codon_start=1
                     /transl_table=11
                     /product="hypothetical protein"
                     /protein_id="X:IPANFFGO_00132"
                     /translation="MRFKSRNSSKTKTEWNEIYCCYEAGVTGYPLYRYLKSLGVSCIL
                     VVPGKIPRQSSDKIKTDKRDSIKLARLMRSVDLESIHVPSEEDETVRDYLRSRDSLRL
                     DLGRNRQRLMKFLLRTCPKT"
ORIGIN      
        1 ggagttttgt ccgaatccaa gtagagagtg aaaaatcgat ttggtctaca atatctatca
       61 aagtcgaaag tcttttttga gaatgtccga aagtcctttt cttggaagac ttttttgttc
      121 tccggaaact aagtctttga tttgaaccgt ttccgtgcga atttccgatt ctccaagaaa
      181 caacacgtaa cgataacctt ttttttccgc gacctgaatt tgttttccga tttttgcaga
      241 gtctaacatc gtttcggtga gaatcccatt ttcacgaagt tctttcgaaa gtttgaaagt
      301 atccacgaaa atagattcgt ccatgatcgg aaggaagagg gttttttctc tgcttagatc
      361 cggaatgaga ttatgatttt ctaagaaact ttttaaagtt acgtcgccta gtccgaaacc
      421 gattccggat aattgttcct tggaaaacaa tccgataagg ttgtcgtacc ttcctcctcc
      481 gtacaatgat cttctatttt ccggattggt atcgaatact tcgaaaatac atccggtgta
      541 gtagtcgaat ccccgaatga tggatgggtc aaatacaagt tgtttatcga ttccaagctc
      601 gcctaactct tgaaataaat ttcgaataaa atgaatggaa tccgggtcga ttccagggat
      661 tgtagagacg gtttctaaat tggaggcaag ataggtttcg ataagagaaa attgttcgtt
      721 aaaattgttc aacaacggtt ttatttcggc ttcgaaagtt tccggagaaa ttttggattt
      781 tttatctaaa agtttggaaa ctccgtggac ctggtggtcg ctgagtttaa gggaattcct
      841 taaaaaactg tctaaaagtt ttctatgaga aaccttaatc tgataacttc ccgtaggtgc
      901 tccgaatttt tttaggatcg aatccgcgat caaaagaatt tcaagttcag cacggtgtgt
      961 atccactccg aaaagatcta cattcaattg ccaatgttct cttagtcttc ctttacccgg
     1021 ttgttcgtat ctccataagt tcggaataga aaaccaacgt acaggtcttg gaagattacg
     1081 aagatttccg gctaccattc tcgcaagagt gggagtcatt tccggacgga ttgcgactct
     1141 tcgttctcct ttgtcgataa agtcgtataa ttgccgttcc acgatttctt ctccgctttt
     1201 ggccttataa agatcaaaag attctaggat gggtccgtca tattcctgat aaccgaagga
     1261 aagtacagtc tcccgcataa tggaaaacat ccagtttcgg agacgcattt cctccggata
     1321 aaaatctcta gtgcccttgt aaggggctgt ggttaaaaag tttttttgat tttccaaagc
     1381 aaattactga gtcttaatga agttcatatt tttcttcaat agagtcatat ttgctttagc
     1441 atcgttggag ccaactattt ctgctcctac gtgatagatt tctccggctt gggaaatatg
     1501 tcggatatga aatgcgaatc gcagaggggc ttgcatctta aacgtaatat ccgccgtaaa
     1561 aacaggtttg tgtaaaaaag attcgatcaa ttccggatct gttacttcaa gaagaattcc
     1621 tccttctgat atgttcagga tgttttgcct tttgtccaag gatttagtat tggaatctcc
     1681 cattctggaa ttgaagattt cctccatttc ctcgtagagt ggaatgactt tatccgaaat
     1741 cggaccttcg ctcgattcga tcactcccat cgcgaatatt tgagtttctc cctcgctcct
     1801 gaataggatc gggtatataa gaagggaacg agttttgctg cttttgaaaa aacgaagtct
     1861 atcttccaga atcaattctt cttgaagggt ttctttgatc gggagtaaat ttaaatttgc
     1921 aaatcctcct tccgacattg agtcgaaagt agatgtatct cgaatgtaga tcggtctttt
     1981 atatttcttt accaactctt cttcgggtgt aagttctttg gaggaattaa aaactagtct
     2041 ggaggatgga taaatctgtt ttatcttacg atttaaatcg ttgagtatga tctgtcccga
     2101 ggtccccagt actttagtga tatctaattc ttttctgggg attaaaaatt tatgagctat
     2161 gacttttccc atcagtcctt cgatgcgagg agacaccctt tttatttttg cgatttttgc
     2221 gaagatcggt ttgcatatga tttgagtatc ggttttttcg atcacatcaa aactgatctc
     2281 aatatgtttg gaaagggttc tatacagtac gagttcgtca tttacgtcgg ttaaagtcga
     2341 atcgatgggg aaaacaaagg tgccatcttc tcgaatttct atcgggttta attcttggtg
     2401 aaaaggggac tccttgacca gtaatccttg aaagtgaata tattccttga gaatgtattt
     2461 gatcttgctc aggtcttgga tcgtttccca agacctttga gcttgtagat gcgtttggaa
     2521 ttgtgtgctc atgaaaactc cttagagttt tcgaaaacta actcttctat tttttgctct
     2581 tccgatttct gtttcattgt ctgcgtccgg ttgtgaatac cagtaagccc ttattttcat
     2641 ccgtttttcc gagattcctt ttgaaagaaa atattcgtaa acgttacggg ctcttttggc
     2701 actcagtcta gtattgtatt ctttggaggc tacgttatcg gtatgtcccc cgatttcaat
     2761 tttatcggac gcatttttca aaagatagtc tacaagtgga tctaataact ttttattctc
     2821 gttcgtgatt tttgttttat taaattcgaa gtaaactcgt aggttataga ttgggtttac
     2881 gtcgttttcc gctctgagat aaatagtcac aattccgttt taggaatatt tttttgaata
     2941 atgttgatac tttcggaaat atatttcgga gctgtagcaa ataattcaaa atcactttcg
     3001 ggtaatcggt ttatcaaaaa ggattttttg tctgtaacga gggattctcc ctttcggttt
     3061 gtcggtgtaa agagagtaac cttcgcatcc ggaatgactt gttttgtgga tgcgtctgct
     3121 acgattactt tcatggcggc cgaactaggt ttttgattgt ctgcgggttc aattttcgtt
     3181 tcttccgctt taccttctcc gatttgaatc ggtagaagga cgtatgtcct gtagatctgt
     3241 cgatttttgc ctatgtttcc tcgaaggtct agaatatctt cctgtggatg aaagccggga
     3301 gaactgattt ccactttata aactcttccg gtttgaagag ttgtagcaaa atttgagagt
     3361 tttcctttgg tcagatcgcc tccgattctt ttcgaagtaa ttacgttggc cggtttggtt
     3421 ccatcataaa tttttaaagt agaatccaag ccgatcatgg ttttttcaga accgtctaaa
     3481 actaatcctt tgaagttcaa aatgtaagag ttgcgaagag attccggaac ttgaaaacgg
     3541 tagatatcga attggccttc cccgcctgct cggttggagg aaatataagc ccaaattccg
     3601 tccttgtcaa aactgattcc ctcattatcg taaacttccc atttatccgt gttaaacggt
     3661 ttgggaagca gcagcaaaga ggattgatcc acttttggaa tcggagtttc gatttgtttg
     3721 gatttaagga tttcttccgt ttcctcttca tcttccaaca tgtcgtctaa cgcggattta
     3781 tattttaaga atattctaaa aatcttgaat ttttttcctt cgtcttctcg attagagctg
     3841 aaataaagtt gttctccatc ttgatggata aaaggaagaa tttcactttc cgaagagttg
     3901 aggggagaac ctaaattttt cggctgagac caacttccgt ttttcggatt tcgaaccgaa
     3961 atccaaaggt cgaaatcacc ataacctccc gggcgatccg aggaaaagat caaaaaaatt
     4021 tccatcggga gaaatagcgg gcatcttctc gttgaaatta gaattaattt cgctgagatg
     4081 ttctgggtcg gtccatcttc cggttttttt atccttaatc gttctataaa tattcaggcc
     4141 ctcgaaaccg gaacgtccga ttgcgggatt caacgtcgaa gtgaaataaa tttctgaagg
     4201 agcattgttt gaatcgaata atatggaaac acctccttcg aatgcgtttg aattgaaaag
     4261 attcggtttg cgaactcccg gaacgggagg acgtcttaat tcttcccgaa tattttgatt
     4321 catgtttacg ggtttagtcc attccgcagg tacctcctta tctaaaaagc gaacattctc
     4381 agaaatccaa agatccattc cgccttctcc gcccgggcga ttggattgga atactataaa
     4441 tcttccgtcg gggctaatga tcggattgta ttcgtcgttt tgtgtattaa gaggttgccc
     4501 gaattgtttt tccggaagat ccggcaaagg ttgagaaaaa acgggtgtaa aaatgcaaaa
     4561 aataaaagaa aaatcgattt agaaaaagga cgcatgaatc gctccgaaaa gaaagtagaa
     4621 gagttgccgt ttttagttta attccagaat ctcttttaga gtatcggttt tgtatccgag
     4681 tttttaaaga tggaaagtaa gtatgatttg aattctggga tttatttccc tacgatcttc
     4741 ggagtgttaa acattaccga ggattcgttt tcagacggag gaaaatatct cactctgaaa
     4801 gcttcttccg aaaaagcaga ctcccttctg attcaaggtg caagtgtagt cgatattggc
     4861 gctcagtctt ccaacattca ggcaaatcta gtcggctccg aaatcgaatg gatgagaatg
     4921 aaagatctta taccagactt actcgcaaag ggagtccgca tttctgtgga ttcatttcag
     4981 cctaaagtaa tcgcaaattc tttggatgcc ggtgtggaat ttatcaacca tattcgtgga
     5041 tttgtggata aagaatccgt tcgagaagtt tcaaaatacg caggaacaaa tcgaaagttt
     5101 atcgtgatgt attctcataa tcatgcgaat cgtcccgaca cgcaatctta tctgacttca
     5161 caaaatgtga ttttcgagat cgtaaaattc tttcgagaaa gaaaaaaggt tttattaaac
     5221 gaagggatta ctcaggaaca gttgattttc gatcctggta tgggtttttt cttaagcccc
     5281 gattttcaag tgagctttga agttttgaga aggattcaga ctctcaagga agaattttct
     5341 ccaatgatgg tttcggttac gaaaaaatcc tttttgggga atgcgctcgg gggtttgaaa
     5401 gtaaatgaac gggagattgc cactgtggtt gcggaacttt atctttccat tcaaaatgtg
     5461 gaatatatac gaactcacga gccgaaaaat ttgaaacagg ctttagaaat ttggaattta
     5521 cttcgttcat gatatcgttt acggagtcaa ggacgctaca gtacacactg gaaccaccaa
     5581 gccacggatt ttgttccgac atccaaagca tcattgagtc gtactcgctg atttccagga
     5641 tttttttgac tccaactgtc acagatctca tttcaatcga tatcacttta taacggcagg
     5701 agtctccggg cttcctgtca tttaaggaga aaaataaact atgtatattc aattggccgc
     5761 aggaagagca aaaggtgaag tcgatgagca aatgttggct gcatgctcgg gatgttgttg
     5821 tgtctcacac gcgaacaacg gatggttttc attctcggag aatttttttc tcttaaatct
     5881 gatgtcgctg gtgaaatttg cggcgtcagc gctgagaatt atcgggagca gctttcccga
     5941 gcaaggaagg atctatattc tttcatgcat aataaatgtg ctctcgtcaa taaagcgaat
     6001 cctgtcgctg ccaccgcaaa acacgaggat tttcaaggcg ggttacgtcg atccgtagaa
     6061 tatccgcttc gcggcgcatc actataaaaa tgcgtgaatc ttttccgaag aacatgcaga
     6121 tgcgatgtgc gatttggatt tttacgaact tttggagccg atttcttttc tcaggttttg
     6181 ggacaagttc ttaataagaa tttcattaac ctttgacgat tccttcctaa atccaaacga
     6241 aggctatcac gggatcttag atagtctctt actgtttcgt cctcttcact cggtacatga
     6301 atcgattcta aatccacgct tcgcattaat ctagctaact tgatcgagtc tctcttgtcc
     6361 gttttgatct tatctgaact ttgccttggg atctttccag ggacgaccag aatacagctc
     6421 actcccaaag actttagata tctgtaaagt ggataaccgg ttactcctgc ctcgtaacaa
     6481 caatatatct cgttccattc tgttttagtt tttgatgaat ttcttgattt gaatctcatt
     6541 atgttttatc tgttgttcct ttactatttc ctttgaattg ctcgttaaat acgcgattct
     6601 gatcttttct tttttgtctc tgcaagctgc attctaaatt cttgatgtat tatctccctc
     6661 gtttctttct gtcctccgtc tagaacgagc
//
LOCUS       IPANFFGO_82             2256 bp    DNA     linear       08-DEC-2021
DEFINITION  Genus species strain strain.
ACCESSION   
VERSION
KEYWORDS    .
SOURCE      Genus species
  ORGANISM  Genus species
            Unclassified.
COMMENT     Annotated using prokka 1.14.6 from
            https://github.com/tseemann/prokka.
FEATURES             Location/Qualifiers
     source          1..2256
                     /organism="Genus species"
                     /mol_type="genomic DNA"
                     /strain="strain"
     gene            complement(247..828)
                     /locus_tag="IPANFFGO_00133"
     CDS             complement(247..828)
                     /locus_tag="IPANFFGO_00133"
                     /inference="ab initio prediction:Prodigal:002006"
                     /codon_start=1
                     /transl_table=11
                     /product="hypothetical protein"
                     /protein_id="X:IPANFFGO_00133"
                     /translation="MNHKVKIVLIALSLSMTGSSIVLLSQESKTGNAKVNFLLGKAHV
                     QKPGKNSWEPLKSNDPVYEGDLISTGNGSRVTVLYRGSEFKIQQNSKIRLTSLHEESK
                     NGRLEIDQGFAWFKIVNLKGKKFDVATSNSTAGVRGTSFSVSYDPKTKDSSFCTCEGK
                     VTISDSNGKEILQEKGKGTIVFSQNPEMKKSGI"
     gene            complement(843..2168)
                     /locus_tag="IPANFFGO_00134"
     CDS             complement(843..2168)
                     /locus_tag="IPANFFGO_00134"
                     /inference="ab initio prediction:Prodigal:002006"
                     /codon_start=1
                     /transl_table=11
                     /product="hypothetical protein"
                     /protein_id="X:IPANFFGO_00134"
                     /translation="MISPSYGARIRDGASGISNSNPNDRTGFSTPWTLLMISKTFEEV
                     RIQTELWGELIRNNQLTSDTRVDTGTKQNPYVLNVRRANIKKIWNTSSWGNYTLGFGI
                     QELPHTYTQWSNYWRWRYIDRGPLESLGFASQPADIGLNAVGNWSIISSQFMVSNGEG
                     YRETQNTNSAGMDVSSRFSVEPQLGESGKAGFHLFYRRENAFGSGGNECFEGKTTCLP
                     NDLNPITALSKQIKSLQSDTTGLETNLIWNGPIKWNLGLGGFFKKQNSGEIRDRLQPF
                     AAPVAFGKDGFGKALYAWLSIGAGNFHLLGRIERGTGNNGVVGVTDTIQREFFPGLST
                     SNVNLPAQVRNILPETRTNGYSSKSSFRRISVFFEWVVNPRFRMAIGYIENKNYDTNG
                     VGQKVYIDQLGNERTEKEYLGQWNGSSNLGIVSYSSLDRQVLLRTTIEF"
ORIGIN      
        1 gcgtttcacc tgagttcttc aagccgaagt gctgctcgtt atggatcgta acataatcat
       61 tgtttttgca tttgttacat cgaactcacg ttattttatt gtttaccgta ggtttcgtcc
      121 tttaaaaaat cctcggaagg agtccaacct tccggggtgt ggcaagaaag acagtttttc
      181 aaagaaagat tttttttcaa tcttgcttca aagcttggaa gtgtttttaa tttctttata
      241 attccttcat attccacttt ttttcatttc cggattttgt gaaaaaacga tcgttccttt
      301 tcctttttcc tgaagaattt cctttccatt cgaatcggaa atggtcacct tcccttcgca
      361 ggtgcaaaag gaagagtctt ttgttttcgg gtcgtacgaa actgaaaacg aagtgcctcg
      421 aactcccgcc gttgaatttg aagttgcaac gtcgaatttt tttcctttca gatttacgat
      481 tttaaaccat gcgaaacctt gatcgatttc aagtctgccg tttttggatt cttcgtgaag
      541 acttgtaagt ctgattttac tgttttgttg gatcttaaat tcggaacctc tataaagtac
      601 cgtaactctt gaaccgttac ccgtggagat tagatctcct tcatacacgg gatcgttcga
      661 tttcaaaggc tcccaagagt ttttaccagg tttttgaacg tgagcttttc ctaataaaaa
      721 gtttactttg gcgtttcccg ttttcgattc ctgactcaaa agtacgattg aacttcccgt
      781 cattgaaagg gaaagtgcga tcaatacgat ctttaccttg tgattcataa taatctccta
      841 atttaaaact ctattgtggt tctcaaaagt acctgcctat ccaatgagga ataggaaacg
      901 attccgaggt tgctgctacc gttccattga cctaaatatt ctttttcggt tctttcgttt
      961 ccgagctgat cgatgtaaac tttttgtcca acaccgttcg tgtcgtagtt tttgttttca
     1021 atgtaaccga tcgccattct aaagcgggga ttgacgaccc attcgaaaaa cacgctgatc
     1081 cttcgaaacg agcttttgct tgaatacccg tttgttctcg tttcgggaag aatgtttcgg
     1141 acttgtgccg gaagatttac gtttgaggtt gagagtccgg ggaaaaattc cctttgaatc
     1201 gtgtccgtaa cgccgactac gccgttgttt ccggtacctc gttctatcct tcccagaaga
     1261 tgaaagttac cggctcctat ggaaagccat gcatacagag cttttccgaa accgtcttta
     1321 ccgaaagcaa ccggagcggc gaatggttgt aagcgatctc ggatttctcc gctgttttgt
     1381 tttttgaaaa aacctcccaa gcctaaattc cattttatgg ggccgttcca gatcaggttg
     1441 gtttctaaac cggtcgtgtc ggattgtaaa cttttgatct gtttcgacag agcggttata
     1501 ggattcaggt cgtttggaag acaagtcgtt tttccttcga aacattcgtt tcctcccgaa
     1561 ccgaatgcgt tttctcttct gtagaaaaga tgaaaacccg cttttccact ttcgcctaat
     1621 tggggttcta cggaaaatct ggaggaaacg tccatgcctg cggaatttgt gttttgtgtc
     1681 tctctataac cttctccgtt actaaccata aactgggagc tgatgatgga ccagttaccg
     1741 accgcattca gtccgatgtc tgcgggttgg gatgcaaaac cgagagattc cagaggtcct
     1801 cggtcgatgt atctccatct ccagtagttg ctccattggg tataagtatg aggaagttct
     1861 tggattccga agcctaatgt gtagtttccc caggaagaag tattccagat ttttttaata
     1921 ttggccctgc gaacgttcag aacgtaagga ttttgtttgg tgcccgtatc tactcgtgta
     1981 tccgatgtta gttgattatt ccggattaat tctccccaaa gttccgtttg gattctgact
     2041 tcctcgaacg tttttgaaat cataagaagg gtccaagggg tggaaaatcc cgttctgtcg
     2101 ttcgggttcg agttggaaat tccggaagct ccgtcccgaa tcctcgcccc ataggaagga
     2161 gaaatcaccg ccttaacgtc caaaccgtaa taggaatccg gttcgtcttt tttcgtggtt
     2221 acaacttgtt ccgcgtgggt ggtccagacc gaaagg
//
LOCUS       IPANFFGO_83             2223 bp    DNA     linear       08-DEC-2021
DEFINITION  Genus species strain strain.
ACCESSION   
VERSION
KEYWORDS    .
SOURCE      Genus species
  ORGANISM  Genus species
            Unclassified.
COMMENT     Annotated using prokka 1.14.6 from
            https://github.com/tseemann/prokka.
FEATURES             Location/Qualifiers
     source          1..2223
                     /organism="Genus species"
                     /mol_type="genomic DNA"
                     /strain="strain"
     gene            complement(321..1742)
                     /gene="glnA"
                     /locus_tag="IPANFFGO_00135"
     CDS             complement(321..1742)
                     /gene="glnA"
                     /locus_tag="IPANFFGO_00135"
                     /EC_number="6.3.1.2"
                     /inference="ab initio prediction:Prodigal:002006"
                     /inference="similar to AA sequence:UniProtKB:P94845"
                     /codon_start=1
                     /transl_table=11
                     /product="Glutamine synthetase"
                     /protein_id="X:IPANFFGO_00135"
                     /db_xref="COG:COG0174"
                     /translation="MSRTPSEVIAYAKANNVLFYDFRFTDIKGAWHHVSYHTIAITED
                     SFKGLPFDGSSIPAWQPIDRSDMQLIPDTDAIFLDPFTADPTLVVFCDVFDIYKGTLY
                     EKCPRSIAKKALKYLESSGLADTAYFGPENEFFIFDNIKVKDAINIQYYEIDSLEGIW
                     NSHTDFPGSTNTGHRPGTKGGYFPVAPVDSQVDLRAAIVKTLHQIGMETFVVHHEVAQ
                     GQGEIGVKFGTLIEAADNVQKLKYVVKMVAHNYGKTATFMPKPLYGDNGNGMHCHQSI
                     WKNGVNLFAGKGYQNLSDTAMNYIGGVLFHAKACAAFTNASTNSYKRLLPGFEAPSIL
                     AYSAQNRSASCRIPFVNGDKARRVEFRFPDSSSNPYLAFAAMLMAGIDGVQKKIDPGP
                     PREEDLFELSLDEIREKGIQQMPHTLRESVEHMLLDKEFLKKGDVFTEEFIQTYKAYK
                     FETEIWPWEGRPHPFEFLTTYSC"
ORIGIN      
        1 aaatagagta ccgttaattt gagaataaat cccgcgtttg atgaagaatt ttagacactc
       61 tattatctat agatgagtaa taaaagaaac ataaaaagga gcagtatttt agttttgccg
      121 tgagaagttt tgaagaaatt tcttatatca gaaatttcta cttttgtaaa ataaaatctt
      181 aatttcaaac ctttgtcgta tttcctgcga ttcttttcaa aatccgtcca aaaaaagccc
      241 gagaaaaatc ccgggctttt cgatctgtaa tctaaacgaa catcggcact tttgacgccg
      301 gcgctcgatc gatccgatga tcagcaggaa tacgtagtaa gaaattcgaa cgggtgaggt
      361 ctaccttccc aaggccagat ttcagtttca aacttatacg ctttgtaagt ttgaatgaat
      421 tcttccgtaa atacatcccc ttttttgagg aactctttat ccaagagcat gtgttctacg
      481 gattcacgaa gagtgtgagg catttgttga attccttttt cacgaatttc atccagagaa
      541 agttcgaaaa gatcctcttc ccgaggtgga cccggatcaa ttttcttttg aactccgtcg
      601 ataccggcca taagcatcgc tgcaaaagca agataagggt ttgaggaaga atcagggaaa
      661 cggaactcaa cccttcttgc tttgtcccca tttacgaaag gaatacggca agaagcggaa
      721 cggttctgag cagaataagc taaaatggaa ggagcttcga aaccggggag aagtctttta
      781 taagaattcg tggaagcgtt cgtaaacgcc gcgcaggctt ttgcatgaaa aagaaccccg
      841 ccgatgtaat tcatagcggt gtcgcttaag ttttggtaac ctttaccagc gaacaagttc
      901 acaccgtttt tccaaatgga ctggtgacaa tgcataccgt tgccgttgtc accgtaaaga
      961 ggtttcggca tgaaggttgc ggttttaccg taattatgag ccaccatctt aacaacgtat
     1021 ttcagttttt gaacgttatc cgccgcttca atcaaagttc cgaatttaac accgatttca
     1081 ccttgacctt gagcaacctc gtgatggacc acaaaagttt ccataccaat ttgatgaaga
     1141 gtcttaacga tcgcagctct cagatccact tgagaatcca caggagctac cggaaagtaa
     1201 ccacctttgg tgccgggacg gtgacctgtg tttgtagaac cgggaaagtc agtgtgagaa
     1261 ttccaaattc cttccaaaga atcaatttcg taatattgaa tgttgatcgc gtcttttact
     1321 ttaatgttgt caaagataaa aaattcgttt tcaggaccga aatacgcagt gtccgcaaga
     1381 ccggaagact caagatactt cagggctttt ttcgcgatag aacgaggaca tttttcgtaa
     1441 agagtgcctt tgtagatgtc aaaaacgtcg cagaaaacga caagagtagg atccgcagta
     1501 aaaggatcta aaaaaatcgc atcggtatcc ggaatcaact gcatatcgga tcgatcgatc
     1561 ggttgccaag caggtatgga acttccatca aacggtaacc ctttaaagga atcctcggta
     1621 atcgcgatcg tgtgatacga tacgtggtgc caagctcctt tgatatccgt aaaacggaaa
     1681 tcgtagaaaa gaacgttatt cgccttggca tatgcgataa cttcactagg tgttctggac
     1741 attctattct cctgttagtc ttcgagtatt aatcgttaat tcacgcataa tgcgtctgta
     1801 cttttagtgc aaatatcgta ccattaaact gaaatccgat gatttcccaa aaaagagccg
     1861 aaatctcttt ttttctccgt tttaggaacg aatccggaat caaagtaaaa ttccttgaaa
     1921 gacaggcaag ccctaaaata cactgcggtt gcagatttta tcttttttcc aattcaattg
     1981 gcaactagct caaatttcgt acattattcg taccgataat ttacattctg cataaatatt
     2041 attcagtatt tgagaaacta atgaaacaaa ttcattttct taccgaagcg gaattaaaac
     2101 aaagattaga tcgaaaaact ttcgaatccc tttttgaaaa ttctcaaccg agtgaattcg
     2161 ttttaaaaga gttttatgat caagtaaaaa cttgggccca agaactggat gcgaaatact
     2221 gga
//
LOCUS       IPANFFGO_84             1876 bp    DNA     linear       08-DEC-2021
DEFINITION  Genus species strain strain.
ACCESSION   
VERSION
KEYWORDS    .
SOURCE      Genus species
  ORGANISM  Genus species
            Unclassified.
COMMENT     Annotated using prokka 1.14.6 from
            https://github.com/tseemann/prokka.
FEATURES             Location/Qualifiers
     source          1..1876
                     /organism="Genus species"
                     /mol_type="genomic DNA"
                     /strain="strain"
     gene            complement(1..1185)
                     /gene="per_1"
                     /locus_tag="IPANFFGO_00136"
     CDS             complement(1..1185)
                     /gene="per_1"
                     /locus_tag="IPANFFGO_00136"
                     /EC_number="2.6.1.102"
                     /inference="ab initio prediction:Prodigal:002006"
                     /inference="similar to AA sequence:UniProtKB:Q9A9H3"
                     /codon_start=1
                     /transl_table=11
                     /product="GDP-perosamine synthase"
                     /protein_id="X:IPANFFGO_00136"
                     /db_xref="COG:COG0399"
                     /translation="MDFKIKWSGRSINYTQEEIDTVVEVMKTADPQTQGKYLQQFESD
                     FSNYLDGQPCFGVTNATHALELIADLADLKSDDEIIIPGHTYCASAIPFGRTGAKLVW
                     ADIDPETFLVSFESIQKLVTNKTKAIVVVHLYGMIIPDIVEIAKFAKSKNILLIEDCA
                     QSLGAILNGKSCGTFGDFAAFSFHGQKNITTMGEGGILTLKNTSLAGKVPGLRHNGHA
                     PFLNKTDYWKPAMSNVDVDLDGIWPHNFSLTEVQAALGSVLLKRIALLTEERRKRAQK
                     FIDSFSEFEELSFQKQNDSKAHSYHLLVAKYKAVKNGKNRDDLISILSKKFKIQVIVQ
                     YYPLYRYDLFKKMGHANAICPASDDFFDNMVSFPFHIWMSENDFDYMGASIKQALIEL
                     RN"
     gene            complement(1209..1709)
                     /locus_tag="IPANFFGO_00137"
     CDS             complement(1209..1709)
                     /locus_tag="IPANFFGO_00137"
                     /inference="ab initio prediction:Prodigal:002006"
                     /codon_start=1
                     /transl_table=11
                     /product="hypothetical protein"
                     /protein_id="X:IPANFFGO_00137"
                     /translation="MDKPLNITVRGKLYENLVRSLNDLDSEGVEIIPQTMPPFPWLFG
                     GQRYHNLFLSAEEIVEFCEQYSVRICLDVSHSKLACNHYHWPFSKFLEQVSPYVAHLH
                     IVDAKGVDGEGLQIGEGEIDFHMLSNILREKAPKASFIPEIWQGHKNNGEGFLISLTR
                     LEKFHL"
ORIGIN      
        1 ttaatttcgc aattcgatta aagcctgttt tatggatgcg cccatataat caaaatcatt
       61 ttcactcatc caaatatgaa atggaaagga aaccatattg tcaaaaaaat catcactcgc
      121 cggacaaata gcgttagcat gtcccatctt tttaaataaa tcatatctgt ataatggata
      181 gtattgaaca atgacttgaa tcttaaattt tttacttaaa atagaaatta aatcgtctct
      241 gtttttccca ttctttacag ctttgtattt agctactaaa agatgataac tatgagcttt
      301 agaatcgttt tgtttttgaa aagacaactc ttcaaattca ctaaatgaat ctataaattt
      361 ctgcgctctt tttctccttt cttccgttaa taaagcaatt cgttttaata aaacagatcc
      421 taaagcagcc tgaacttccg ttagactaaa attatgaggc caaattccgt ccaaatctac
      481 atccacgtta gacatagccg gcttccaata atcagtttta tttaaaaagg gagcatgtcc
      541 attgtgcctt aagccaggaa ctttgccagc gagagatgta ttctttaaag taagaattcc
      601 accttcaccc attgttgtaa tatttttttg accgtgaaaa ctaaaggcag caaaatctcc
      661 aaaagtaccg caagactttc cgtttaatat tgcgcctaat gattgtgcac aatcttcaat
      721 taatagaata tttttagatt ttgcaaactt ggcaatttca actatatctg gaattatcat
      781 cccatataga tgcactacta caatagcttt cgttttattt gtaactaact tttgaattga
      841 ttcaaaagag actaaaaaag tttcaggatc aatatcagcc catactaact tagctcccgt
      901 tcttccaaat ggaatagcgg atgcacaata agtatgacct ggaataatta tttcatcgtc
      961 tgactttaaa tctgctaaat ccgcaattaa ctccaaagcg tgcgtagcat tggttactcc
     1021 aaagcaaggt tggccatcta gatagtttga aaaatcactt tcgaattgtt gcaaatactt
     1081 accttgggtc tgaggatctg cagttttcat aacttctacg acagtatcaa tttcttcttg
     1141 ggtataattg atcgatctac ctgaccattt tattttaaaa tccactttaa aaacccctaa
     1201 aattatttct ataaatgaaa cttttccaaa cgagtaagag aaataagaaa accttctccg
     1261 ttatttttat gtccctgcca aatttcaggt ataaacgatg ctttcggagc tttttcccta
     1321 agtatgttag aaagcatatg aaaatctatt tctccttctc ctatttggag cccttcgcca
     1381 tccacccctt ttgcatctac aatatgtaag tgtgcaacat atggagaaac ttgttctaga
     1441 aatttactaa acggccagtg atagtgattg caggctaact tggaatgaga aacatcaagg
     1501 cagattcgaa cagaatattg ctcacaaaat tcgacaattt cttccgcaga taaaaaaaga
     1561 ttatgatatc tttgcccgcc aaaaagccaa ggaaaaggag gcattgtttg tggaataatt
     1621 tctactccct ccgaatccaa atcattgaga gatcgtacta gattttcata taattttcca
     1681 cgaacagtta tatttaaagg tttatccaaa gaaaacctcc gacatttgta acaatcaaag
     1741 gtcttttatt tgaattcgga aaaaaatctt ttaattttct ggtaatatca attactttct
     1801 gaatttcctt cacagacctt cttctataat cttcatcttc tgtgcaaagg tccaacaaat
     1861 gaccactttc aaaaag
//
LOCUS       IPANFFGO_85             3052 bp    DNA     linear       08-DEC-2021
DEFINITION  Genus species strain strain.
ACCESSION   
VERSION
KEYWORDS    .
SOURCE      Genus species
  ORGANISM  Genus species
            Unclassified.
COMMENT     Annotated using prokka 1.14.6 from
            https://github.com/tseemann/prokka.
FEATURES             Location/Qualifiers
     source          1..3052
                     /organism="Genus species"
                     /mol_type="genomic DNA"
                     /strain="strain"
     gene            6..377
                     /gene="frc"
                     /locus_tag="IPANFFGO_00138"
     CDS             6..377
                     /gene="frc"
                     /locus_tag="IPANFFGO_00138"
                     /EC_number="2.8.3.16"
                     /inference="ab initio prediction:Prodigal:002006"
                     /inference="protein motif:HAMAP:MF_00742"
                     /codon_start=1
                     /transl_table=11
                     /product="Formyl-CoA:oxalate CoA-transferase"
                     /protein_id="X:IPANFFGO_00138"
                     /translation="MGELPTEEKNFSKWKEILTAYFASKTFEDLNFLFENEDSCLTPV
                     KTMEEVSKDPVLRERGMILDKKHPEYGDYFQFGAPFPFSATPITYRLDPPNHGEHNTS
                     IYRSLGYTLEEIETMKKEKVI"
     gene            654..1817
                     /locus_tag="IPANFFGO_00139"
     CDS             654..1817
                     /locus_tag="IPANFFGO_00139"
                     /EC_number="1.3.99.-"
                     /inference="ab initio prediction:Prodigal:002006"
                     /inference="similar to AA sequence:UniProtKB:P9WQG1"
                     /codon_start=1
                     /transl_table=11
                     /product="putative acyl-CoA dehydrogenase fadE25"
                     /protein_id="X:IPANFFGO_00139"
                     /db_xref="COG:COG1960"
                     /translation="MYQEFTEQQLEIRDQIRNFVKKEITHEVASHWDEENKHPEELIN
                     RMRKELGVNGLTIPEEYGGWGLGSVEQCLVTEELSRGCLGISLCFGYTGLGILPILKG
                     ASHEQKKKWLQPVIDGEYGISFCLSEPGAGSDVPGMSTTAVKKGDKWVINGTKQWITG
                     GGSAGAYTVFAYTDKGRGTRGVSCFYVKRDTPGLTVGKKEDKLGIRASDTRQIIFEDC
                     AVEEANMIGRENLGFIYALQTLNASRPYVAAMGVGVSQAALDYASKYARQREQFGSKI
                     SSFQAVQHMLADMSIGLETSRQVTYLAARMADADDPRLPKYSAIAKAHASETAMKCAL
                     DAVQIFGGYGYTKEYPVEKLMRDAKILCIFEGTTQIQKNEIAAYVIREAASAK"
     gene            complement(2044..2226)
                     /locus_tag="IPANFFGO_00140"
     CDS             complement(2044..2226)
                     /locus_tag="IPANFFGO_00140"
                     /inference="ab initio prediction:Prodigal:002006"
                     /codon_start=1
                     /transl_table=11
                     /product="hypothetical protein"
                     /protein_id="X:IPANFFGO_00140"
                     /translation="MILEHKAVPSMIFLIDGVKKTAKETKASSLFMNPWETQAISLLL
                     ALGKLSVSLLLALDGF"
ORIGIN      
        1 gacatttggg ggaattaccg acggaagaga aaaacttttc caagtggaaa gaaattctta
       61 ccgcttactt tgcatccaag acgtttgaag atttgaactt tttatttgag aatgaggatt
      121 cttgtctgac ccccgttaag acgatggaag aagtcagtaa agatccggtt ttaagggaaa
      181 ggggaatgat tctagataaa aaacatcccg aatatggtga ttactttcag tttggagctc
      241 cttttccgtt ttccgcaacc ccgattacat atcggttgga tcctccaaat catggggaac
      301 ataatacgtc gatttaccga tctctcggat atactttgga agaaatcgaa acgatgaaaa
      361 aggaaaaagt gatttgattt cgtctgaaaa cgtttaggac attgaaatat ttccaaaatt
      421 gaaatctcta aatactaaaa acagaacgtt cgttctttga gattgaaaag aatggcatat
      481 ttgaagctga tttttgaagg gaatgaattt tgaataaaaa gctttcaatg taaaatgaat
      541 aaaaaagaaa aaaacgagtg aagcgccgat tttttctccc gtattttgat ttgatctaat
      601 catggagaaa aaaaaagtag gatcagaaca ctctcgtaag aagggaaaaa ccgatgtatc
      661 aggaatttac cgaacaacag ctcgaaatca gagaccagat ccgtaatttc gtgaaaaaag
      721 aaatcacaca tgaagttgca agtcactggg acgaagaaaa taaacatccc gaagaactca
      781 tcaatcgtat gagaaaagaa ttgggagtca acggtttgac catccccgaa gaatacggcg
      841 gttggggact tggttctgtg gaacagtgcc tcgtcactga agaactttcc agaggatgtc
      901 tcggaatttc tctttgtttt ggttatacag gtcttgggat tcttcctatt ttgaaagggg
      961 cttctcacga gcaaaagaag aagtggttac aaccagtcat agacggagag tatggaatct
     1021 ctttctgtct ttccgagccg ggtgcgggat ccgacgttcc gggtatgagt acgactgccg
     1081 ttaaaaaagg cgataagtgg gtcatcaacg gaacgaaaca atggatcacc ggtggtggta
     1141 gtgccggtgc ctatactgta tttgcctata ctgataaggg gagagggacc agaggagtga
     1201 gttgtttcta tgtgaaaaga gatacgccgg ggctgaccgt cggtaaaaaa gaagacaaac
     1261 tcggaatccg tgcttcggat actcgtcaga tcatctttga agattgtgcc gtggaagaag
     1321 cgaatatgat cggaagggaa aacttagggt ttatctacgc gcttcaaact ctaaacgctt
     1381 ctcgtcctta cgttgcggcg atgggagtag gtgtctctca agcggctctt gactacgctt
     1441 ccaaatatgc aagacaaagg gagcaattcg gatccaagat ttccagcttt caagctgttc
     1501 agcacatgct tgcggatatg tccatcggtt tggaaacttc tcgtcaagtt acgtatcttg
     1561 cggcgaggat ggccgatgcc gatgatccga gacttcccaa gtattccgca attgcaaaag
     1621 ctcacgcttc tgagactgcg atgaaatgcg ctctggatgc ggttcaaatt ttcggcggat
     1681 acggttatac aaaagaatat cctgtcgaaa aattgatgag agatgcgaaa attctttgta
     1741 ttttcgaagg aactactcag atccagaaaa acgagatcgc ggcttacgtg attcgtgaag
     1801 cggcgtccgc taaataagaa tattagaatt tttaaaaatg cgttcttaca ctatgggacg
     1861 tgtttagaaa ttacggggat tagaaaaaag ttttcgagaa ccgtgactga attaaaaggc
     1921 gttcgacatt ggtcggcgcc ttttttatta cgattttgag tctttgaagc ggaagttatc
     1981 aatattcaca tccaaaatgt taagtgattt caatgggcat tgtgttttaa tgtgaattcg
     2041 atatcagaac ccgtcgagcg ccaatagaag cgagacgctg agtttcccga gcgccaatag
     2101 aagcgagatg gcttgagttt cccaaggatt cataaagagc gaagatgctt tcgtttcctt
     2161 cgcggtcttt ttgactccgt cgattaagaa tatcatactc ggaactgcct tatgttcaag
     2221 aatcatatta atctaaggat cgcttccgca ggcttggtac gtgcggagaa gtaagtttgg
     2281 gcgaatttct agcaaatctc ataatatgta attaaaattg ttttcgattc gaattgacag
     2341 cgtgatcttt cattcgaacc attgacccag gatggtccat atgtatagga ttgtgtccgt
     2401 ttcgttcttt atttcttttc tgctcgtctt ttataactgt aaagaaccgg ttcaaaaagc
     2461 ggaactggaa agttttgtta taaagaatat tgttcatccc aataacaacc cttataataa
     2521 ggataaagta gagttgggaa aactgctcta ctttgataaa cgactttcat tcaatgggaa
     2581 tacaaattgt gcgatttgtc attctgtgga aatacaaaac tcggaaaaaa attctttacc
     2641 tagaaataaa attcacaatt cccccgcttc ttttcttaca aatgtaggtt tgtataagga
     2701 tgtgttcatt gatcctcagg cgaaagattt ggaagaaatt gtaagagaac gaatttacac
     2761 ggcggtaatg ctcaaagacg agaagaccat cgtagcgaga ctcagtcgag ttgcagaata
     2821 tagggaactt ttcgaaaaag cgttcggttc tccgggaatt actatggatc ggatcgtaaa
     2881 agcgatttcc gcatttgaaa gaacaatcat atccaagaat tctagattcg atcgttatgt
     2941 gatgggggaa gagtctgcac tttccccggc tcagaaacgg ggcttagacg tgtttatgaa
     3001 caaagccaaa tgttcccaat gccacaaggg accgaatttt tcggattctg aa
//
LOCUS       IPANFFGO_86             2000 bp    DNA     linear       08-DEC-2021
DEFINITION  Genus species strain strain.
ACCESSION   
VERSION
KEYWORDS    .
SOURCE      Genus species
  ORGANISM  Genus species
            Unclassified.
COMMENT     Annotated using prokka 1.14.6 from
            https://github.com/tseemann/prokka.
FEATURES             Location/Qualifiers
     source          1..2000
                     /organism="Genus species"
                     /mol_type="genomic DNA"
                     /strain="strain"
     gene            complement(260..559)
                     /locus_tag="IPANFFGO_00141"
     CDS             complement(260..559)
                     /locus_tag="IPANFFGO_00141"
                     /inference="ab initio prediction:Prodigal:002006"
                     /codon_start=1
                     /transl_table=11
                     /product="hypothetical protein"
                     /protein_id="X:IPANFFGO_00141"
                     /translation="MSQIKKNESLSSNSLISINVSPFQLKNPEFADNLISYFSKLNLL
                     PNSVVLEMTESRYEETALIIEQMAILKRFGFQIAIDDFGIGNSNFSRVEKSNVIM"
     gene            complement(546..1667)
                     /locus_tag="IPANFFGO_00142"
     CDS             complement(546..1667)
                     /locus_tag="IPANFFGO_00142"
                     /inference="ab initio prediction:Prodigal:002006"
                     /codon_start=1
                     /transl_table=11
                     /product="hypothetical protein"
                     /protein_id="X:IPANFFGO_00142"
                     /translation="MKRKNGFLRYNESMISEYSDLFIENKIHSSDIFSYSLYNFGGKQ
                     LYSEPNYNSLLNSDLKLKKAIERFIDYGNKHSNVSGLRRFKNDRNIQLMVRSGNDRVY
                     KVDFEINPKGSYILVHIESTLKNLSYSKKHKIQRFRSLKHDLVRTLKLEKTYFYLVNI
                     EIYNHPSLHKYETQIYEAVFLDLHAEFLTITNNQNVGFRISANQIFFAYQINKPDVDI
                     NWIPSSLISYMKNTIQIENYEFHLKLSIGGFHTSETDTSPRNILKGLKTNLRKVIDFP
                     FSQYATQNQNDSSNLIATYLSLRNSVHKKELLLYYQPIVSSETKDLYSLEALSRWNHS
                     VQGMISPDVFIPLAEESGLISSSWGLGYYKMLLLVFVSN"
ORIGIN      
        1 ttacaaatat attatcaaat tacaattctt ccctgtaact gaaaggaaga aagatccgta
       61 atctgagtcg gttttccata gtgaaatcct tgtaaaaagt tcggccccat aatcgattgc
      121 aatactttct agttccgcat tttcgatccc ttcaaaaacc gtttttttcc aagggataaa
      181 agaacttgag aaatcgcctt caaaatactt cttttacttt gattggtatc gataccgatg
      241 accaagcttt tatctaattt tacataatca cattcgattt ttcaactctg gaaaaattag
      301 aatttcctat tccgaaatca tcgatcgcga tttgaaaacc gaaacgtttt aaaattgcca
      361 tttgctcgat gatcaaagct gtttcttcgt aacgactctc cgtcatttca agaacaacag
      421 aattcggaag gagattcaat ttcgaaaagt aagaaattag gttatccgcg aattcaggat
      481 ttttcaattg aaatggcgat acattaatcg aaattaaaga attggaagat aaagattcat
      541 tttttttaat ttgagacaaa tactaaaagt agcattttgt aataacccaa gccccaacta
      601 gagctgatca aacccgactc ttctgctaaa gggataaaaa catccggact aatcattcct
      661 tgaacggaat gattccaacg tgaaagtgct tctaaggaat atagatcttt ggtttccgag
      721 ctcacaattg gttgataata tagaagaagt tcttttttat gcaccgagtt tctgagagat
      781 aaatacgttg cgatcaaatt agaggaatca ttttgattct gggtcgcata ctgactaaaa
      841 ggaaagtcga tcacttttct aagattcgtt tttaaaccct tgagaatatt gcgaggactg
      901 gtatccgttt cggaagtatg aaatcctccg atagaaagtt tcaaatgaaa ctcgtaattt
      961 tcaatctgga tcgtattctt catataagaa atcaaactcg aaggaatcca attgatgtct
     1021 acatccggct tgttgatttg atatgcaaaa aagatttgat ttgcggaaat acgaaagccg
     1081 acgttttgat tattagtgat agttaaaaat tcagcatgta aatccaagaa aacagcctca
     1141 taaatctgag tttcgtattt atgaagagat gggtgattgt aaatttcaat attaacgaga
     1201 tagaaatatg ttttttccag ttttaaggta cgaaccaaat cgtgttttaa agaccgaaat
     1261 ctttgaattt tgtgtttttt ggaataggat aaatttttta gagtagattc gatatgcaca
     1321 agtatataac taccctttgg attgatttca aagtcaacct tgtaaacccg gtcattcccc
     1381 gatcgaacca taagttgaat gtttctatcg tttttaaatc ttcgaagtcc agaaacattt
     1441 gagtgtttat tgccataatc gataaatctt tcgatcgctt tcttaagttt tagatccgaa
     1501 ttcaataaag agttgtagtt cggttctgaa taaagctgtt tccccccaaa attatacagc
     1561 gagtagctaa atatatccga tgaatgaatt ttattttcaa taaaaagatc gctgtattca
     1621 gaaatcatag attcattgta tcgtagaaat ccgttttttc ttttcatctt ataatctaaa
     1681 gttcaaaaga aattcgattc aatttacaat aatcgggatg aattctcaat tttaaacgta
     1741 aaaacccgga aattgagaga actgtaaagt aaaatgtctt cacgaaagca gaaatgagta
     1801 gtttccgtat tataaccgaa aacgagagat acctttttaa atagttacat caactaaaac
     1861 cacaaatcac tgaataaaat gataccgact acctatttct caatttactc ttacaaactt
     1921 acttgaaaat aatttttcaa acaaactgaa aaagttttca accgtgaaca aaagtaaaat
     1981 cttcgttcat tctcaacttt
//
LOCUS       IPANFFGO_87             1742 bp    DNA     linear       08-DEC-2021
DEFINITION  Genus species strain strain.
ACCESSION   
VERSION
KEYWORDS    .
SOURCE      Genus species
  ORGANISM  Genus species
            Unclassified.
COMMENT     Annotated using prokka 1.14.6 from
            https://github.com/tseemann/prokka.
FEATURES             Location/Qualifiers
     source          1..1742
                     /organism="Genus species"
                     /mol_type="genomic DNA"
                     /strain="strain"
ORIGIN      
        1 cccagataag tgggttgata caaagaaccc cctctgtatg cgtacaaata acgtacttct
       61 ataatattcc tttcttgagg catttcgaaa ttaatcggta tggttacgtt tccaacatga
      121 atccaggact ttccgtcgta aagacgcatg cttacactac gttttagatt tactgtttct
      181 acgcttaccg tcgcggtctc gtaaaatttg aatttaatct gagcccctct gcttgcgggt
      241 ctacccgctt tgtaaggagc actcaaatct ttgaatacga ttccttcctt ttgtttttcc
      301 cgcaattttt cgagaagtcc ttttttgtct tttgtggaga ctaccaattc aacaagacaa
      361 aaggttttgt ccctaccttt taagatggac tgaagtatcg cataacgctc ttggtaggaa
      421 agatgttgaa tatcttttcc gtctttcgaa aaaatgtcga aaggataaaa tacgtctccg
      481 accgactccc catccaaaat aaagtcgtcc tgaaaaccga gagcatattc gtatatgatt
      541 tgtgaaatcg cgataattag acccttgcga ttgattcctt ccacgttgtc tccggtcttt
      601 cggatcatca tacgattgcc gtccaatttt tcctgagctc catattgatc attttcaata
      661 tacgcggaga gttcctcttc ctcgatagga ttgagaagtt gacaatgaac accgcttatt
      721 cgttcttctt tgtttgtatg aagataagga gttccggatt ctcctttcgt atatcctttc
      781 gacattttgg agtttacgag ctggttcata attttttgag cggattcgta agaaaccggc
      841 tttgaagtct tggtcccggt ttgaagagta cttccacgtc tgccaaaagc gaagagaacc
      901 acatacccat ctccttccgg atctatattt acatgataaa ctttgtcact accgtcacct
      961 tgataataaa gactgatctt atttaactct ttagaacttt ctgatggaat agtttctaaa
     1021 tcttgtttta cggttttctg agatgacggt tcgactttat ccttcggtcg ttcttcgatc
     1081 ttttgtgaat cagatttcga ttgcttttca atttttggaa ttatagtttt atctatttcc
     1141 tttcgactct ccttgtccga tttgggtttc ttattatcat taagaactga ctttccattt
     1201 atatcatttt tttctacata acccttcttt aatttttcag agagtatctt acgcgctttt
     1261 tttaagcagg cttcttcagt tttaaaattt ttagtttgag atgttccggc agcgcctgtt
     1321 ttgccataaa taatggtaaa ggaatttccc aaaacttcta tgctccaaaa tttgtccgat
     1381 gtatcgcctt tataagttag gtagtgcttc ataagatccg cttgaagtgt attttaattt
     1441 attattatat ttaaatttta taaaaacaca tccggtttga cgttttttcg ttttaggatg
     1501 tattttttcc tttagcagta gactatgaaa cttcttgtgt aatcttagag aaacttttct
     1561 gctaaagcac cgactaatac aggtgatccg ccccatatgc agtttacttt ccgtttttgc
     1621 gataaatgca aagtctcgcg cctaactttt caaacccaga aaatacactt tttatctgat
     1681 atatgggggg ccaatcgaag tagtaaataa tttttcgcat atttctcatt agagttgttg
     1741 aa
//
LOCUS       IPANFFGO_88             3926 bp    DNA     linear       08-DEC-2021
DEFINITION  Genus species strain strain.
ACCESSION   
VERSION
KEYWORDS    .
SOURCE      Genus species
  ORGANISM  Genus species
            Unclassified.
COMMENT     Annotated using prokka 1.14.6 from
            https://github.com/tseemann/prokka.
FEATURES             Location/Qualifiers
     source          1..3926
                     /organism="Genus species"
                     /mol_type="genomic DNA"
                     /strain="strain"
     gene            150..971
                     /gene="ndhC"
                     /locus_tag="IPANFFGO_00143"
     CDS             150..971
                     /gene="ndhC"
                     /locus_tag="IPANFFGO_00143"
                     /EC_number="7.1.1.-"
                     /inference="ab initio prediction:Prodigal:002006"
                     /inference="protein motif:HAMAP:MF_01394"
                     /codon_start=1
                     /transl_table=11
                     /product="NAD(P)H-quinone oxidoreductase subunit 3,
                     chloroplastic"
                     /protein_id="X:IPANFFGO_00143"
                     /translation="MDKSFSLLRFITTSCQIYHLSIRFLSSGFEIFGFGLKSQFRIFR
                     IYHKIRFLLRKDTNCKMRGVVLSKVPAIVLLEILSFFGNLLSLISILRGFVIFYGEFF
                     LIESNLKSGGSALGSGERDAETLDQKTIRLNFRLTGYVQTGTLIGAMDSAPEHLGPLL
                     IQFLFGVGFSALILTLAILIGPKRKSKPQDAFECGVQYYGDARGLFNIKFYLVAVLFI
                     LFDIEAVFLFPYAVNLIGFKNAGLGFFLVFEMFVFVLTLVVGLYYIWKKGALEWD"
     gene            962..1522
                     /gene="nuoB"
                     /locus_tag="IPANFFGO_00144"
     CDS             962..1522
                     /gene="nuoB"
                     /locus_tag="IPANFFGO_00144"
                     /EC_number="7.1.1.-"
                     /inference="ab initio prediction:Prodigal:002006"
                     /inference="similar to AA sequence:UniProtKB:P9WJH1"
                     /codon_start=1
                     /transl_table=11
                     /product="NADH-quinone oxidoreductase subunit B"
                     /protein_id="X:IPANFFGO_00144"
                     /db_xref="COG:COG0377"
                     /translation="MGLSDLSKAPGQVLGDMLQLGNIESVIQWGRGNSLWPFPFATAC
                     CGIEYMSTACSDYDIARFGAERPSFSPRQADMILVLGTITYKMAPVLRQIYDQMAEPK
                     FVISVGACASSGGMFNTYGVLQGVDRILPVDIYVPGCPPRPEAILDALVKLQTKLKTQ
                     GLEARRQEVMQKIQELNERNKPLVVR"
     gene            1519..2052
                     /gene="ndhJ"
                     /locus_tag="IPANFFGO_00145"
     CDS             1519..2052
                     /gene="ndhJ"
                     /locus_tag="IPANFFGO_00145"
                     /EC_number="7.1.1.-"
                     /inference="ab initio prediction:Prodigal:002006"
                     /inference="protein motif:HAMAP:MF_01357"
                     /codon_start=1
                     /transl_table=11
                     /product="NAD(P)H-quinone oxidoreductase subunit J,
                     chloroplastic"
                     /protein_id="X:IPANFFGO_00145"
                     /translation="MKEEIERFLKEKFPHFLNVQEPVISNVPVFYLKAEGIVPVLSAL
                     KGHPTLNYNFLNDLTAVDWLGKKEPRFEVNYLLRSANQSSSKIRIKVRLEDGEAIPSV
                     TNVYKGANWPEREIYDLFGISFIGHPNLDRILMPDNFQGHPLRKDFPLEGFGQDYLIE
                     DLLHIHVNEDITKEGGK"
     gene            2054..3271
                     /gene="nqo4"
                     /locus_tag="IPANFFGO_00146"
     CDS             2054..3271
                     /gene="nqo4"
                     /locus_tag="IPANFFGO_00146"
                     /EC_number="7.1.1.-"
                     /inference="ab initio prediction:Prodigal:002006"
                     /inference="similar to AA sequence:UniProtKB:Q56220"
                     /codon_start=1
                     /transl_table=11
                     /product="NADH-quinone oxidoreductase subunit 4"
                     /protein_id="X:IPANFFGO_00146"
                     /db_xref="COG:COG0649"
                     /translation="MMYEKTAEHFEQKYKNLPEGHLLVNLGPSHPATHGILQNVIQID
                     GERIVEAESVIGYVHRCFEKLGERYTYNQFLVCTDRMNYVSTPLNNIGWILAVEKMMQ
                     VEVPDRVTYVRMIISELSRIMDHIICTGILGVDLGAFSGMLHLFHHRENIYQIIEKLT
                     GARLTTTFCRIGGLERDIYPEFEKEVKLVCKGLKPAIEEFNSLLLKNKIFLGRTEGIG
                     GISAENAIAYGFSGPNLRAAGVDWDVRKDEPYMLYDKVDFDVPIGEDGSVLHRSLVRM
                     EEMRQSIRIIEQLVDGIPSGAWHADLPHAYLPEKNKVYNNMEELIYHFKIIMHGVKVP
                     PGEHYMATEAANGELGFYIVSEGEKSPWRVHVRRPCFWYYQSFAELVRGGLLADSVAT
                     MSSLNVIAGELDC"
     gene            3271..3750
                     /gene="nqo2"
                     /locus_tag="IPANFFGO_00147"
     CDS             3271..3750
                     /gene="nqo2"
                     /locus_tag="IPANFFGO_00147"
                     /EC_number="7.1.1.-"
                     /inference="ab initio prediction:Prodigal:002006"
                     /inference="similar to AA sequence:UniProtKB:P29914"
                     /codon_start=1
                     /transl_table=11
                     /product="NADH-quinone oxidoreductase chain 2"
                     /protein_id="X:IPANFFGO_00147"
                     /db_xref="COG:COG1905"
                     /translation="MSYKFSEASEKRFRKMLEVFPDKRSLVLPCLYILQRENGFVDQD
                     GMAYIAERLGDPISLAQVYGVATFYTLYNKKPVGKYHIQICGTSSCYLLGSDEIEEHI
                     CKRLGIRTGQTTPDGKFTLEEVECLGACGYAPMVQIGDDFYEQLTPEKVDRILDNLN"
ORIGIN      
        1 taaaaccttt acggacgaat accgttccca agatggaatt tttcgaagat gaacattgaa
       61 tgaatacgaa aaggaatagt acgtaaaaaa gacttttgga agagggcatt cgatttctct
      121 tccgggaaaa ataaaatgaa ttgtaagtaa tggacaaatc gttttccctt cttcgtttca
      181 ttactaccag ttgtcagata tatcatttgt ccattcgttt tttatcaagc ggatttgaga
      241 tttttggctt cgggctgaaa tcccaattta ggatatttcg aatctatcac aaaattcgat
      301 ttctattacg aaaagatacg aactgtaaaa tgagaggtgt tgtgctttct aaagttcctg
      361 caattgttct cttggagata cttagtttct ttgggaacct gctctcgctc atttcgattc
      421 ttagaggttt tgtaattttt tatggagaat tttttcttat agaatcgaat cttaaatcag
      481 gtggaagtgc tctcggttct ggtgaacgag atgcggaaac actcgatcaa aaaacgatcc
      541 gtttgaattt caggttgaca ggttatgtgc aaacagggac tctaattggt gctatggata
      601 gcgctcccga gcaccttggc ccgttattga ttcaattttt attcggagtc ggattctccg
      661 ctctgattct tacccttgcc atactcatcg gtccgaaaag aaaatcgaaa ccccaagacg
      721 ctttcgagtg cggggtgcag tattacggag acgcgagagg actttttaac atcaagtttt
      781 atctggtcgc ggttcttttc atcctcttcg acattgaagc ggtctttttg tttccttatg
      841 cggtcaatct gatcggattc aaaaacgcag gactcggttt ttttctcgtc ttcgagatgt
      901 ttgtgtttgt cctgacctta gttgtgggtt tatactatat ctggaagaaa ggagcactgg
      961 aatgggattg agtgatttga gtaaggctcc gggccaagtc ttgggagata tgctccagct
     1021 cggaaacatc gaatccgtga ttcaatgggg aaggggtaac tccctttggc cttttccttt
     1081 cgctactgct tgttgcggaa tcgagtatat gagtactgcc tgttccgatt acgacattgc
     1141 ccgtttcggg gcggagcgtc cttcgttttc tccgcgtcag gcggacatga tcctagtatt
     1201 gggaacgatc acatacaaga tggctcccgt tcttcggcag atttatgatc aaatggcaga
     1261 gcccaagttc gtcatcagcg tcggggcttg tgcttcctcc gggggaatgt tcaacaccta
     1321 cggagttttg cagggagtgg accgaatact tccggtggac atatatgttc ccggttgtcc
     1381 gccgagacct gaggcgattt tagacgcact cgttaaattg cagactaaac tgaaaaccca
     1441 ggggctggaa gcgagacgtc aggaagtgat gcagaaaatc caggaattga acgaaagaaa
     1501 taaacccctg gtcgtacgat gaaagaagaa atagaacgtt ttcttaaaga aaaatttccg
     1561 cattttttga acgtacaaga accggtcatt tccaacgttc cggtttttta tctaaaggcc
     1621 gaaggtatcg ttcccgtatt gagcgctctt aagggtcatc cgacactgaa ttataatttt
     1681 ctaaacgatt taaccgcagt ggattggctc ggaaaaaagg agccccgatt cgaagttaat
     1741 tatctgcttc gttccgcaaa tcaatcttca agtaaaatcc ggatcaaagt tcgcttggaa
     1801 gacggggaag ccattccaag tgtgactaac gtttataaag gagccaactg gccggaaagg
     1861 gaaatttatg atcttttcgg aatatccttt atcggtcatc cgaacctgga tcggattttg
     1921 atgccggata actttcaagg acatcccttg cggaaggatt ttccattgga agggttcgga
     1981 caggattatc tgatcgagga tctgcttcat atccacgtaa acgaagatat aactaaagaa
     2041 ggagggaagt agtatgatgt acgaaaaaac ggcggaacat ttcgagcaga aatataaaaa
     2101 tcttcccgaa ggacatcttc tcgtaaattt agggccttcc catccggcga cacacggaat
     2161 tttgcaaaac gtgatccaga ttgacgggga aagaatcgtg gaagccgagt ccgtaatcgg
     2221 atacgtacac cgttgttttg aaaaattagg ggaacgttat acgtacaatc aatttctggt
     2281 ctgcacggat cggatgaact acgtttccac tccgctgaac aatataggtt ggattctcgc
     2341 ggtggaaaag atgatgcagg tggaagtgcc tgatcgcgta acgtatgtca gaatgatcat
     2401 ttccgaactt tcccggatca tggatcatat catctgcacc ggaattctcg gagtggactt
     2461 gggagcgttc tccggaatgt tgcacctctt tcatcataga gaaaacatct atcagatcat
     2521 cgaaaagctc accggcgcaa gattgactac gactttctgc agaatcggag gactcgaaag
     2581 agacatctat cccgagttcg aaaaggaagt gaaactcgtg tgcaagggat taaaacccgc
     2641 gatcgaagag ttcaacagcc ttcttctcaa aaataaaatc tttctcggac gcaccgaagg
     2701 catcggcgga atttccgcgg aaaacgcaat cgcctacgga ttcagcggac cgaatctccg
     2761 cgccgcgggc gtggattggg acgtccgcaa agacgaaccg tatatgctgt acgacaaggt
     2821 ggacttcgac gttccgatcg gagaggacgg aagtgttctg caccgcagtc ttgtgagaat
     2881 ggaagagatg cgtcagtcga tccggattat cgaacagctc gtggacggaa ttccttccgg
     2941 agcttggcac gcggatctac cgcacgccta tcttcccgaa aagaacaaag tctacaacaa
     3001 catggaagaa ttgatctatc acttcaagat catcatgcac ggggtcaagg ttcctccggg
     3061 agaacattac atggcgaccg aagcggccaa cggagaactc ggattctaca tcgtttccga
     3121 aggggaaaaa tctccctgga gagttcacgt tagacgtcct tgtttctggt attatcaatc
     3181 gtttgcggag ctcgtgcgcg gaggacttct cgcggattcg gtcgcgacca tgagttcttt
     3241 gaacgtgatc gccggggagt tggactgctg atgagttaca agtttagtga agcctccgaa
     3301 aaaagattcc ggaagatgtt ggaagtattt ccggacaaac gttctctcgt tctgccttgt
     3361 ttgtacattc tccaaaggga aaacggtttt gtggatcaag atggaatggc ttacatcgcc
     3421 gaacgtctgg gagatccgat ctctctcgca caagtctatg gggtcgccac gttttacact
     3481 ctctacaaca aaaaaccggt gggcaaatat cacattcaga tttgcggaac ttcgagttgt
     3541 tatctattgg gaagcgacga aatcgaagaa catatctgca aacgtttggg aattcgtacg
     3601 ggacagacga ccccggacgg taagtttacc ttggaagaag tggaatgtct gggcgcttgc
     3661 ggttacgctc cgatggtcca gataggcgac gatttttacg agcaactaac tcccgaaaaa
     3721 gtggaccgga ttctagataa cctgaactga caaaaggaaa tccttatggc agaaatgaaa
     3781 cttcttacga aatacataga caaccctcag tccgccaaac tcgagtttta cgaatcggta
     3841 cacggttacg aaggtttaaa aaaagcgctt tcgatgaaac cggacgatat catcgcagaa
     3901 gtcaaaaagt cgggtttgcg agggag
//
LOCUS       IPANFFGO_89             1751 bp    DNA     linear       08-DEC-2021
DEFINITION  Genus species strain strain.
ACCESSION   
VERSION
KEYWORDS    .
SOURCE      Genus species
  ORGANISM  Genus species
            Unclassified.
COMMENT     Annotated using prokka 1.14.6 from
            https://github.com/tseemann/prokka.
FEATURES             Location/Qualifiers
     source          1..1751
                     /organism="Genus species"
                     /mol_type="genomic DNA"
                     /strain="strain"
     gene            158..355
                     /locus_tag="IPANFFGO_00148"
     CDS             158..355
                     /locus_tag="IPANFFGO_00148"
                     /inference="ab initio prediction:Prodigal:002006"
                     /codon_start=1
                     /transl_table=11
                     /product="hypothetical protein"
                     /protein_id="X:IPANFFGO_00148"
                     /translation="MLVWVLSKLSFVPSVSEGRRLIKAGGLYLFEDKITDEKFAIQKD
                     KEYLVRQGKREIFENSFLKMI"
     gene            390..1586
                     /locus_tag="IPANFFGO_00149"
     CDS             390..1586
                     /locus_tag="IPANFFGO_00149"
                     /inference="ab initio prediction:Prodigal:002006"
                     /codon_start=1
                     /transl_table=11
                     /product="hypothetical protein"
                     /protein_id="X:IPANFFGO_00149"
                     /translation="MLSEEESSELSKTISEIKNSGIRSEVIERRFKTLRILFSIGFFT
                     FLSVASVITLAHRIFKLEATVEKQTIHITNLEESLTSLRLEEQQQEEELLKFKSDIYD
                     AVPDGDLSDQVSENKINLEVLVGSDVGKNINRGDVRFKEIALTFDLGTGEDLKLIYEY
                     LSQFPIKITLFVSNENPALKNGSFFSNTNLRYLKKLSELGDRVVFGNHTWSHYNIPRS
                     LYETSLRKRILLSYVSDEIPDANFLQQEMRMVEEKFESITGKQLTKYYRLPYGGFDPL
                     VIQTFGKLGYTHHIFWSNNSVGSLDIPDFVYKKFIYKKDPKTGKTRIMPNPNYKTRAE
                     ALDFLYRWEEADKDGMNGAIILMHLGSPRQSEKLIYILPDFIREMLSKGYSFVTVPEI
                     INDHQD"
ORIGIN      
        1 acttgcaaag ctcataatgg accaactttc ttctccttcc gaaaacgaag aagcgaccga
       61 agaatggaaa aaatccataa tccaaaatcg agggccattc ccgacgatat cagagaagta
      121 aacttggaga agaattcttt cggaaactcc ggaacccttg ctcgtctggg ttttaagtaa
      181 actttctttc gttccttccg tttccgaagg aagaagactc atcaaagcag gagggttata
      241 tctctttgaa gataaaatca ccgatgaaaa attcgcgatc caaaaagata aggaatactt
      301 agtaaggcag ggaaaaaggg aaatttttga aaattctttc ctaaaaatga tttgaagctt
      361 ttgaaaattt tcatttcaat caaatcctca tgttaagcga agaagaatcg tcggaacttt
      421 cgaagacaat ctccgaaatt aaaaacagcg ggattcgatc cgaagtgatc gagcgaagat
      481 tcaaaactct tcgtatactc ttctccatag gcttttttac gttcctaagt gtggcgtcgg
      541 ttattacgtt agcgcataga atttttaaat tggaagcaac cgtcgaaaaa caaacgattc
      601 atatcaccaa tctcgaagaa agtttaacct cgcttcgtct cgaagaacaa caacaggaag
      661 aagagcttct caagtttaaa tcggatattt atgatgcagt tcccgacgga gatttatccg
      721 accaggtttc tgaaaataag ataaacttgg aagttcttgt aggttccgac gtgggtaaaa
      781 acatcaatcg aggagatgtt cgttttaaag aaatcgcttt gactttcgat ttggggacgg
      841 gagaggatct taagttgatt tacgaatatc tttcccagtt tcccatcaaa atcacgttat
      901 ttgtctcgaa tgaaaacccg gcgctcaaaa atggttcgtt cttcagcaac acaaatctac
      961 gctacttgaa aaagctttcc gaactcggag atcgagttgt ttttggaaac catacttgga
     1021 gtcattataa tattccaaga agtttatacg aaacttcttt acgtaaaaga attttgctca
     1081 gttacgtttc tgacgaaatc ccggacgcca attttctcca acaagaaatg agaatggtgg
     1141 aagagaaatt cgaatccatt acaggtaaac aattgactaa atactaccgt cttccttatg
     1201 gaggttttga tcctctggta attcaaacct tcggaaaact cggttataca catcatattt
     1261 tttggagtaa taattcggtc ggttctttgg atattccgga tttcgtttat aaaaaattta
     1321 tttataagaa agaccctaaa accggcaaaa cgaggattat gccgaatccg aattataaga
     1381 ctagagccga agcgttggat tttctttatc gttgggaaga ggcggataaa gatggtatga
     1441 acggagccat cattttgatg catttaggtt ccccaagaca atcggaaaag ctcatctata
     1501 ttcttccgga tttcatccgg gaaatgcttt ccaagggtta tagttttgta acggtccctg
     1561 aaattatcaa cgatcaccag gattgatttc ttctgagaaa attgcaaatt gtgggggaga
     1621 tttttctctc cagctgatat ctgaatttat tgagggtttg ttctaaagcc ttggactgta
     1681 ggagttttca cgagaattta acaataatag agttgttgaa aaattaattc ttcatttgtt
     1741 tccgtttcat g
//
LOCUS       IPANFFGO_90             1693 bp    DNA     linear       08-DEC-2021
DEFINITION  Genus species strain strain.
ACCESSION   
VERSION
KEYWORDS    .
SOURCE      Genus species
  ORGANISM  Genus species
            Unclassified.
COMMENT     Annotated using prokka 1.14.6 from
            https://github.com/tseemann/prokka.
FEATURES             Location/Qualifiers
     source          1..1693
                     /organism="Genus species"
                     /mol_type="genomic DNA"
                     /strain="strain"
     gene            complement(247..783)
                     /locus_tag="IPANFFGO_00150"
     CDS             complement(247..783)
                     /locus_tag="IPANFFGO_00150"
                     /inference="ab initio prediction:Prodigal:002006"
                     /codon_start=1
                     /transl_table=11
                     /product="hypothetical protein"
                     /protein_id="X:IPANFFGO_00150"
                     /translation="MVRTDSDLDGKTDLWTWVRGDDKDPKASLVFFEELIRKGNHSRT
                     WYGPGNRKLIEQNDLDEDGRWESMVYYNASAIPKETMRIVAHVEVDLYGKGKPSLWIF
                     PEARMELDSNEDGKPDQILTNQDRMLENFAKLQKGEEVSKKDFSPMSVSNSWVLNPKQ
                     IANPRYQALISQSLFPVN"
     gene            complement(783..944)
                     /locus_tag="IPANFFGO_00151"
     CDS             complement(783..944)
                     /locus_tag="IPANFFGO_00151"
                     /inference="ab initio prediction:Prodigal:002006"
                     /codon_start=1
                     /transl_table=11
                     /product="hypothetical protein"
                     /protein_id="X:IPANFFGO_00151"
                     /translation="MKFSIIKNLNLELVLLVLSSCKDDRIKISDLGVIDKDKKNTNRP
                     SFFNPKNYS"
ORIGIN      
        1 ttatggcttc ctacgggtcg ctctgaaggt cgtgttcaaa actcgacaga acactcccta
       61 tggatcgtat tttggacccg ggtttgaaga taaaaaataa cccggagatt ttctcccttc
      121 aaaatatatt ttagaaaatt ggaatatact tgatttctat ttattgatga gggttgaaaa
      181 acgtggtctt gttttttgtc ggattgattc aaatgctttc ttacatggac ccacgttatt
      241 tcaactttaa tttactggaa aaaggctttg gctgatcaac gcttgatagc gaggatttgc
      301 gatttgtttc ggatttaaaa cccaagaatt actcaccgac atcggactaa aatccttttt
      361 cgagacttcc tctccctttt ggagttttgc gaaattttcc aacatacgat cttgattggt
      421 caatatttga tccggttttc catcctcgtt tgagtctaac tccatccgag cttccggaaa
      481 aatccataaa cttggtttac cttttccata aagatccact tccacatgtg ccacgatccg
      541 catcgtttcc ttgggaatgg cggatgcgtt gtaataaacc atcgactccc aacgaccgtc
      601 ctcatccaaa tcgttttgtt cgatcaattt tctgttgccc ggaccgtacc aagttcgact
      661 gtggtttccc tttcggatga gttcctcaaa aaagacaaga ctcgcttttg gatccttatc
      721 atctcctcgg acccaggtcc aaagatccgt tttaccgtcc aaatccgaat ctgttcgaac
      781 catcacgagt aatttttcgg gttgaagaac gaaggtcggt ttgtattttt tttatctttg
      841 tcgattacgc ctaaatcgct tatttttatc ctgtcgtctt tgcaagagga taaaacaagt
      901 agcacaagtt ctaaattcaa atttttaatt atactgaatt tcattttgaa ctccttatac
      961 caggttaaat atcgggtgtc tatataaaat aaaaaacaac aatcaacttg gagtttacta
     1021 taaaatggta aggttcggtt taaagaaatc cggagatgtc tgcttataga aacttgcagt
     1081 ctttataaaa aacgagagta gttgatgctt ttgattccca tatatgttta ggcacggcgt
     1141 tttaagttat tatcttttca attattttct gtgcttggaa cttgggcgct ctatcgcgga
     1201 tactcgggga gttttccgca ggtcttacag caatattctt cgcctagact tgctcacaac
     1261 cgagtcactc aaagactccg cttagaaccg gaaacctaaa cctattttca tacttaaaaa
     1321 ttgggtgtca tcgcgaagat tatagaaatg taactaacgt gagttcgata taggaaagtt
     1381 tgggcgaatc gctcccaaat attatagtaa aaacggctcg cgacttgaaa cactatcgta
     1441 aaaagtgttt catctgaatt tttcaagtta aagtgctgct ttctctatgg attgcagtat
     1501 aatcatcgct ttcgcattga ttacacctaa ctcacattag gataaatcag ctacaatcat
     1561 ttgctactcg ggcacatgaa aaaatactat aatgagttta tttcaaacgt tagaatattg
     1621 atctccttcg aaaaagccaa cgattctgga tttggtcgta attttgtgag gacttcttat
     1681 ctttacaaag ttg
//
LOCUS       IPANFFGO_91              825 bp    DNA     linear       08-DEC-2021
DEFINITION  Genus species strain strain.
ACCESSION   
VERSION
KEYWORDS    .
SOURCE      Genus species
  ORGANISM  Genus species
            Unclassified.
COMMENT     Annotated using prokka 1.14.6 from
            https://github.com/tseemann/prokka.
FEATURES             Location/Qualifiers
     source          1..825
                     /organism="Genus species"
                     /mol_type="genomic DNA"
                     /strain="strain"
ORIGIN      
        1 ggaaaaattt ccttcgcttc taattctttt tgaatggaat ttggttgaat gattcggacc
       61 ctgaaatttt ttgcagtttt atcgatttta tccgttctat tttcgtgcga atatgattcg
      121 gattcggagg ttttggatct cacacacgtt gaatggaagg cgagtttagg aaaccatctc
      181 aagactatat tagaaaaatc gaatatttct agttcttttt ctcagaataa aaaaggaaag
      241 gagcccaaga gttcggaaaa ttggaaattg atttccaatt ttccggtgag ctttaattct
      301 ctttttgaaa taccggagcg gtccgggttc cacgaagtga ctgtaaaaac ggaattttct
      361 ataaatccgg attctgtgct cttgaaattg ccgaccgcga tttattttcc aagcataggg
      421 gaaaattggg agctttatct caatggtttt ttaattcgaa aagaaaaatt tctaaaacag
      481 actgatggga aagatgcgac tcctgcgatt cgaagatccc taagatccat aacgttacct
      541 attcctttcg gtgttttaaa gcaaggcaag aataccattc ttttatgtat agtcggcgga
      601 tcgaatcaga ctccttatat tcaaaacgat catttcggat tttatcacgc agacggatat
      661 aaaatttcat tacttcagaa aatttatcaa tctaattccg aacattttaa tgttttttta
      721 tgtgcaattt atcttatatt tggggtttat tatatacttt tttatacgat acggaagcat
      781 gatttgtatt atctctattt cggactattt ttatttattt cttcc
//
LOCUS       IPANFFGO_92            10858 bp    DNA     linear       08-DEC-2021
DEFINITION  Genus species strain strain.
ACCESSION   
VERSION
KEYWORDS    .
SOURCE      Genus species
  ORGANISM  Genus species
            Unclassified.
COMMENT     Annotated using prokka 1.14.6 from
            https://github.com/tseemann/prokka.
FEATURES             Location/Qualifiers
     source          1..10858
                     /organism="Genus species"
                     /mol_type="genomic DNA"
                     /strain="strain"
     gene            complement(273..2240)
                     /gene="mdoB_1"
                     /locus_tag="IPANFFGO_00152"
     CDS             complement(273..2240)
                     /gene="mdoB_1"
                     /locus_tag="IPANFFGO_00152"
                     /EC_number="2.7.8.20"
                     /inference="ab initio prediction:Prodigal:002006"
                     /inference="protein motif:HAMAP:MF_01070"
                     /codon_start=1
                     /transl_table=11
                     /product="Phosphoglycerol transferase I"
                     /protein_id="X:IPANFFGO_00152"
                     /translation="MLSKIPSNLKIFSGFTIGFLILFFLYRLCWCIVFSSKFSAASVP
                     EIMLAFLVGIRFDISVCSILLGPPWILSAIHPLNRFKAYTLLWGIFPIFLFFYASAFL
                     IGDTLYFGETNKHLGYEGFVFLGSELWIIFKAFFARHTILAIVSCSVIGTLFPFTIHK
                     YIQKKTYIFHSTQKRSELLQLLILPPILFLLVRGGIQSRPLRPSDAIISETHIVNQLV
                     LNGIFTSIMDIKNQSIPNNLKLPYPDTIDSVRNEIEYPGAKFVSEKYPLLRETEETNP
                     GKPPNIVLILLESWTGKYAYTNGRILPEGKRIAPHFEDLIRKGTYFSSFFASGGRTTN
                     GLLSTLTGIPDGPGLTAVRTPQVLSRFGGLGTVLKSIGYNTFFIHGGDVNFDNMLFLF
                     DHWGFDTILGQEYFDTLQKYKPGPWGYYDGDLLNELHEIIIKQEPPFLALALTLTTHY
                     PYQVPSREDEVFSSSLEEADYFNVYRYADKSIYSFLEKAKKAPYFKDTVFIFVGDHTH
                     HRNLDYFEDRNVPFLIYSPGRIPSRVDPRISSQLDVIPTILGIVGKKVQFSAMGRNLL
                     DKRISGGVAYFAFGNLFGWIENNWIFYSFTDKVRNSSFSIVPRIGETEECKNDPVQCE
                     IYHRKAKSFWNLSYELMSRNLIYPPKNKNTK"
     gene            complement(2260..4374)
                     /gene="feoB"
                     /locus_tag="IPANFFGO_00153"
     CDS             complement(2260..4374)
                     /gene="feoB"
                     /locus_tag="IPANFFGO_00153"
                     /inference="ab initio prediction:Prodigal:002006"
                     /inference="similar to AA sequence:UniProtKB:Q9PMQ9"
                     /codon_start=1
                     /transl_table=11
                     /product="Fe(2+) transporter FeoB"
                     /protein_id="X:IPANFFGO_00153"
                     /db_xref="COG:COG0370"
                     /translation="MDHSKTVLSSKTSRILMAGNPNCGKSTLFNRLTGLRQKTGNYHG
                     VTVEKAEGLLSRHGEQPLKVLDLPGAFSLGGNSEDKQITSKVLISHREGDKILFVMDA
                     SLAERSLQFLLQVLELNIPVLVAVTMKDVLEKKRIRLELDSLSREFGILFQYVNPKNG
                     DGVQELKNLIFSPDSFRLPIRSFSWDPEREKFLNGLLKSFSSEYSDSLKFVLINSFKE
                     LSGEVLQKGLPGISLFPENSRKFIREEFNRFGKRFTYLEELTQKSIYIKKILGNAIVG
                     NPIPGARILSKADKILLHPFWGVISFLGIMALVFQTLFTWSEIPMSWIELMVQSVGSF
                     VGRFLDEGPLRSLIQEGIIGGVGAVLVFIPQIGLLFLFIGILEETGYIARASFVMDRF
                     MGKFGLSGKSFIPLLSSAACAVPAIMGTRTIENKSDRITTILVAPLITCSARYPVYIL
                     VIGAIFPAGNFWGFFNIQALTMFGLFLLGMISSMLAALVFKKTFFKSDSSYFLMELPA
                     YNTPSIKSLALTVFKKLKAFLSTAGQIILFISILLWFLANYPRIDSSVYPNADGVELK
                     KIQIRESYAGSAGKLMEPVLKPIGFDWKMGIGIITSFAAREIMVSTLSIIYGVGGESD
                     DDLKEAIRKDKDEDGKAVWGLKNSVSLLLFFAFACQCMSTIAVVKKETNSVFWPSFLF
                     TYMTILAYSASFSVFQIWSLFS"
     gene            complement(4361..4612)
                     /locus_tag="IPANFFGO_00154"
     CDS             complement(4361..4612)
                     /locus_tag="IPANFFGO_00154"
                     /inference="ab initio prediction:Prodigal:002006"
                     /codon_start=1
                     /transl_table=11
                     /product="hypothetical protein"
                     /protein_id="X:IPANFFGO_00154"
                     /translation="MIHLLSELEKGQEASIVSLLSQPGKEELFQNILDIGLLPGTKIL
                     VLEKYSSQKKIVLRAGEVEIAIREGEAELIQIGDIYGPF"
     gene            complement(4609..5901)
                     /locus_tag="IPANFFGO_00155"
     CDS             complement(4609..5901)
                     /locus_tag="IPANFFGO_00155"
                     /inference="ab initio prediction:Prodigal:002006"
                     /inference="similar to AA sequence:UniProtKB:P9WQI1"
                     /codon_start=1
                     /transl_table=11
                     /product="hypothetical protein"
                     /protein_id="X:IPANFFGO_00155"
                     /db_xref="COG:COG0661"
                     /translation="MAGFFDSLKMGFGGASRILNSSFVFSTKTLLLLKDLTLGGDTFP
                     IRLREAFEELGATYIKLGQLIASAPSLFPEEFVTEMQKCLDSIRPIPFTTVEKIIQKE
                     LGGKLTDHFRSVEPIPIASASIAQVHSAITKDGLDVVIKVQRPDIESTLSADLNLIYL
                     ASVLFERFAPGLNKSGISDMVGQFQTSILEEIDFYKEADNIEEFEKELLFMGETRARV
                     PKVYRELSTKKILTMERFYGSPITDRNSVQKYSPDPQKILTDALEIWFSTLSRNGFFH
                     ADVHAGNLMILRDGTVGFIDFGIVGRISPRVWDGLMIFLEGLSLNQTQKIAKGLIQMD
                     STAKDVNEKKLAQDLEVVFSRMTEMVMKVQAGDLESLDDKKLNAILFEFREISLRNGL
                     KIPKEFGLLIKQILYFDRYVKTMAPEIDLIRDRDKFLI"
     gene            6062..8065
                     /locus_tag="IPANFFGO_00156"
     CDS             6062..8065
                     /locus_tag="IPANFFGO_00156"
                     /inference="ab initio prediction:Prodigal:002006"
                     /codon_start=1
                     /transl_table=11
                     /product="hypothetical protein"
                     /protein_id="X:IPANFFGO_00156"
                     /translation="MSSDSVLFQELDKLEQNDLKKVAALWNLSKLPYKEKNKNVAYIY
                     EIFQDDFYLKGVLEKLTQLQVTIYTSILKNKNVLTLGEISRKVNIPPINVEMELNLLR
                     KYQLVYQRKNRERLTNNLDKYHAFEEIADLVPLEQNLKGDKYKISLEKYLDRKKMTEI
                     SEEWKAAVKAPKQLDGMKKFYSIACSEEGIDLNLQSLADLERDTLVRIYLSGGVSEAE
                     DIRSYVVTSRGKYEQIIPSLILKGLIVDVCFVDEKFVRVFVIPDEILKYVQTHPILPS
                     VKKGTKQRTEKLATNDLDFFLNTKKLISYISRKGLVLAKSGKVKQADHKRTEQELLNP
                     DIGIFPEKSQIYQMELILPVLKLLNLVDIKGENIVLKEDVEEFNRKDIFEIMKLVVHE
                     VNEARMKRVVPAEVFVATEMPFYDKPILDKCVSLIIKAKRIHLSVIFSNIIREHMILS
                     PGFRTKNFQSDLAEFRKEIMSVIFYLHLFGLLEVEYPNRFLTLSKLGEYFFQTGELSH
                     KTEKGGITINPDFTIIAFPDRVSIYGLHLLKAFTELRDYDRVYTFVLTKEAFQLGILL
                     GYKPVEFIDFLKSSSKADLAQNLLFLLEDWGGNLPVVDITEDCVLVRTKDQNTMELLL
                     GQIKGKKIILDEIGPTAVLVDKNRVQDVITVSEKLNLIVNLTR"
     gene            complement(8283..8552)
                     /locus_tag="IPANFFGO_00157"
     CDS             complement(8283..8552)
                     /locus_tag="IPANFFGO_00157"
                     /inference="ab initio prediction:Prodigal:002006"
                     /codon_start=1
                     /transl_table=11
                     /product="hypothetical protein"
                     /protein_id="X:IPANFFGO_00157"
                     /translation="MEWEKILRDSVKDNKIKELHLRKVPTLKTCDDWSKVREIGLIDH
                     KTKYAHYKGGLVKYGDALFFVTDERLQAIAPYRKWEFKTKIKVEE"
     gene            complement(8794..10851)
                     /locus_tag="IPANFFGO_00158"
     CDS             complement(8794..10851)
                     /locus_tag="IPANFFGO_00158"
                     /inference="ab initio prediction:Prodigal:002006"
                     /codon_start=1
                     /transl_table=11
                     /product="hypothetical protein"
                     /protein_id="X:IPANFFGO_00158"
                     /translation="MTSNLIEAGIFKNIDVSSLVKIRLTGSLTITFIFIMCILAITIS
                     CLVFKFNHLSIQRSYFNQMENMNETLNIFTESIFEEVQSDAQKLKKNPLFLSLIENHK
                     TNEIQKFLDTLLDHSPKYESISLIKQENQSWKVFIGTGILSKDRESILKDFKLPSKDI
                     IIETISRKRIFLSEPISSPISGAPILLILETIPQNVNVYIAYSLKIADLTSKLIGSIQ
                     IGKSGYSGLISPNEVIINHINSSLNLKSLKSFPFYSQMKNYKNKVPFRYLSNGKYNYT
                     ILYKNPKYDFLTFTSVECEEITGEAIVCVYAMVGISLAGLFLIGILIYFILKNRIRPL
                     QESKNALEAMANGNLTNGLKVFSMDEIGEMAISINSFNKNVKKVLNKIANSSENLASS
                     SDEMSKAHNSISDNAQNQASSSEEISASIEEISAGMDGMEIQTEEQVNLLDQFALDMS
                     QFSHSIHSTFKSLEKTMSEVERITGSAQKGEKSLELTNHSIAKISRSSEDITGVIEII
                     SNISEQIHLLSLNTAIEAARAGSAGRGFAVVADEISKLADKTTDSIKNIEHIIQNNET
                     EIGVGIQNITDTVKVISGIIQGISEINHQMKVVNRFMEDQLSKNDQMNLAAKEVKGRA
                     DAIQAAVREQKIAIEEISKRITTINELNQSSAASSEELSSSSVNLAKLAEELKHEVEF
                     FKL"
ORIGIN      
        1 ttcctatgca ttgtttcgga taattcatat tttttgaata tatccacgag aatcttcgcg
       61 tccggattgt ggacgtcgat aaattcttcc gtaacataag attgaaattt tacgacttgt
      121 gccccggcct tttttgcggc ggcgatcgtt tttttgccga tctcttcgtc gttgttgtga
      181 tttaacccga tttctgcgac gacgatcgga ggggattcgg agccaacgta tagttcggat
      241 gcgattgaaa atttttttag aaaggtcatg ttttacttcg tatttttatt ctttggggga
      301 tatataagat ttcggctcat taactcgtaa cttaagttcc aaaatgattt tgctttccga
      361 tggtatattt cgcattgtac cgggtcgttc ttacattctt ccgtttcccc aattcttgga
      421 acgatagaga aagaggaatt gcgaacctta tccgtaaaac tgtaaaagat ccaattgttt
      481 tcgatccagc cgaaaagatt tccgaaagca aaataggcga ctccgccgga aatccgttta
      541 tccaaaagat ttctccccat cgctgagaat tgaacttttt taccgacgat tccaaggatg
      601 gtcggaatga catcgagttg agaggaaatt cttggatcga ctcgagaagg gattcttccc
      661 ggagaataga ttagaaaggg aacgtttcta tcttcgaaat aatccagatt cctgtgatgt
      721 gtatggtctc ccacaaaaat aaaaaccgta tctttgaagt agggagcttt ttttgctttt
      781 tccagaaagg agtagatcga cttatccgca tagcgatata cgttgaaata atccgcttcc
      841 tcaagtgagg aagaaaacac ctcgtcttct cgggaaggaa cctgataggg ataatgagtg
      901 gttaaggtca aagcaagcgc taaaaatggc ggttcttgtt tgattataat ttcgtgtaat
      961 tcgtttaaca aatctccatc gtaataaccc caaggaccgg gtttgtattt ttgaagggta
     1021 tcaaagtatt cctgaccgag aatcgtatca aaaccccagt gatcgaacaa gaaaagcata
     1081 ttgtcgaagt ttacatcccc gccgtgaatg aagaacgtat tgtatccgat cgatttcaga
     1141 accgttccta aacctccgaa gcggcttaaa acttgcggcg ttctgactgc ggtcaaaccg
     1201 ggaccatcgg gaattccggt taacgtggat aaaagtccgt tggtggttct tcctccgctt
     1261 gcgaaaaagg aagaaaagta ggttcctttt cgaattagat cttcgaaatg aggtgcgatc
     1321 cgttttcctt cgggaagaat tcgtccgttt gtatatgcgt attttccagt ccaactttcc
     1381 aaaagaatca aaacgatgtt gggcggcttg cccgggtttg tttcttcggt ttcccggagc
     1441 aaagggtatt tttcggaaac gaactttgct cctggatatt cgatttcatt tctaaccgaa
     1501 tcgatcgtat cgggataagg taatttcaag ttgttaggga tcgattggtt cttgatatcc
     1561 ataatggagg taaaaatgcc gttcaaaaca agttggttta cgatatgagt ttccgagatg
     1621 atagcgtcgc taggtctgag aggtctggat tgaattccac cgcgcacgag caggaataga
     1681 atcggaggaa ggatcagtag ttgtaggagt tctgatcttt tttgcgtcga gtgaaaaata
     1741 tatgtttttt tttgaatgta tttatggatc gtaaaaggaa ataacgtacc aattacggaa
     1801 caggatacga tcgctaaaat cgtatgcctt gcaaagaacg ctttgaagat gatccaaagc
     1861 tccgagccta aaaaaacaaa accttcgtaa ccgagatgtt tattagtttc gccgaaataa
     1921 agagtatctc cgattagaaa cgccgacgcg taaaaaaaca aaaagatagg aaaaattccc
     1981 caaaggagtg tataggcctt aaaacgattc aatggatgta tggccgaaag aatccaaggc
     2041 ggtccgagaa gaatcgagca aacggaaatg tcgaaacgaa ttccgactaa aaacgcaagc
     2101 atgatttcag gaacggaagc ggctgaaaac ttggaagaga atacgatgca ccaacagagt
     2161 cgatagagga aaaataagat caaaaatccg atcgtaaaac ccgaaaagat tttgagatta
     2221 gaaggaattt tacttaacat ttgaggttta ggacaatgat caggaaaata ggctccaaat
     2281 ctgaaagacc gaaaaagaag ctgaatatgc taaaattgtc atgtacgtaa ataaaaacga
     2341 cggccagaag acggagttcg tttccttttt gaccacggcg atagtggaca tacattggca
     2401 ggcaaacgca aaaaacaaaa gtaaactaac cgaattctta agaccccata ccgcttttcc
     2461 atcttcgtcc ttgtctttgc gaatcgcctc tttgagatca tcgtctgatt ctcctccgac
     2521 accgtagatg atggaaagag tggaaaccat gatctctctt gcggcaaaag aagtgatgat
     2581 tccgattccc atcttccagt cgaatccgat aggttttaaa accggttcca tcaattttcc
     2641 ggcggaacct gcataggatt ctctgatttg gatttttttg agctccacac cgtctgcatt
     2701 cggataaaca gaggaatcga ttctcggata attggccaaa aaccaaagta ggatcgaaat
     2761 aaacaggatg atttgtcccg ccgtggataa aaacgctttc aattttttga atactgtgag
     2821 tgccaggctc ttgattgaag gagtattata agccggaagt tccatcaaaa aataagagga
     2881 gtccgatttg aagaacgttt ttttgaaaac gagagcggcg agcatggacg atatcattcc
     2941 caagagaaaa agtccgaaca tcgtaagagc ttggatattg aaaaatcccc agaagttacc
     3001 tgcgggaaag attgcaccga tgaccagaat atataccgga taacgtgccg aacaagtgat
     3061 cagcggggct acaagaatcg tagtgatccg atccgatttg ttttcgatcg ttcttgtccc
     3121 catgatcgcc ggaaccgcac aagccgcgga ggacaataat ggaatgaacg atttgcccga
     3181 aagaccgaac ttccccataa aacgatccat cacaaaagaa gcccttgcaa tataaccggt
     3241 ctcttccaga attccgatga acaaaaacaa aagaccgatc tgaggaataa acacaagaac
     3301 cgctccgact cctccgatga ttccttcttg aatcaaggag cgaagcgggc cttcatctaa
     3361 aaatcttccg acaaaacttc cgacactttg gaccatgagt tcgatccaac tcatcgggat
     3421 ttccgaccag gtaaaaagtg tctgaaaaac caaagccatg attcctaaaa acgaaatcac
     3481 tccccaaaaa ggatggagaa gaattttatc cgctttggaa agaattcttg cgccgggaat
     3541 tggattacca acgatcgcgt ttcctaaaat ttttttgata tagatggatt tttgagtcag
     3601 ttcttcgaga taggtgaaac gttttccgaa acggttgaat tcttcccgaa tgaatttcct
     3661 ggagttttcg ggaaaaaggg aaataccagg cagacctttt tgtaggactt ctccggaaag
     3721 ttccttgaaa gaattgatca aaacgaactt taaagaatca gaatattcgg aagaaaagga
     3781 ttttaaaagt ccgttcagga atttttctct ttcggggtcc catgaaaagg atcggattgg
     3841 aagtcgaaac gagtcggggg aaaagatcag atttttcagt tcttggaccc cgtctccgtt
     3901 tttgggattt acgtattgaa ataaaattcc gaattctctc gagagggaat ctaattctag
     3961 acgtatcctt ttcttttcca gaacgtcttt catcgtaacc gcgactaaaa cgggaatatt
     4021 taattccaaa acttgaagta aaaactgaag actcctttcc gccagagaag catccatcac
     4081 aaaaaggatt ttatctcctt cccggtgact gatgagaact ttactcgtaa tttgtttgtc
     4141 ttcggagttt ccgccgaggc tgaacgcacc cggaagatcc aaaactttta gaggctgttc
     4201 tccgtgacga cttaaaaggc cttccgcttt ttctacggtg actccgtgat agtttccggt
     4261 tttttgtctc agccctgtca aacggttgaa tagggttgat ttgccgcaat ttggatttcc
     4321 ggccatgaga attcgggacg ttttggaact aagaaccgtt ttagaatggt ccataaatgt
     4381 ctcctatctg aatcaactca gcttctcctt ctcggattgc aatctctact tctcctgcac
     4441 ggagtacgat ctttttttgg gaggagtatt tttcaagaac gagtattttt gttcccggaa
     4501 gaagtccgat atccaggata ttttggaata gttcctcttt tccgggctga gaaagtaagg
     4561 aaacgatgga ggcttcctgg cccttttcca attcgcttaa caaatgaatc atattaagaa
     4621 tttatccctg tcccgaatta gatcgatctc aggcgccatc gtttttacgt accgatcgaa
     4681 ataaagaatc tgtttgataa gaagaccgaa ttctttcgga atttttaaac cgttcctgag
     4741 agagatttca cggaactcga aaagaatcgc gtttagtttt ttatcgtcca gggattctaa
     4801 atctcccgct tggactttca tcaccatttc ggtcatcctg gaaaagacga cttccaaatc
     4861 ctgcgcaagc tttttttcat tcacgtcttt ggcggtagaa tccatctgga tcagaccttt
     4921 tgcaatcttt tgggtttgat tgaggcttaa accctccagg aaaatcatca gaccgtccca
     4981 gactcgggga gagattcttc ccacgatacc gaagtcgata aaccccacgg tcccgtctcg
     5041 aagaatcatt aaatttcctg catgtacgtc cgcatggaag aaaccgtttc tagagagagt
     5101 ggaaaaccaa atttccagag cgtccgtcaa aatcttttgt ggatcgggag aatacttttg
     5161 gaccgaattc cgatcggtga ttggagagcc gtagaaacgt tccatcgtaa gaattttctt
     5221 tgtggataat tccctgtaaa ctttgggaac tctggctctc gtttctccca taaaaagaag
     5281 ttctttttcg aactcttcga tgttgtccgc ttccttataa aaatcaattt cttctaatat
     5341 ggatgtttgg aattgtccca ccatatcgga aattcccgac ttgtttaatc ccggcgcaaa
     5401 tctttcgaag agaacggacg caagataaat gagatttaaa tcggcggata acgtggattc
     5461 tatgtccggt ctttgcactt taatcaccac gtctaatccg tctttagtaa tcgcggaatg
     5521 tacttgagcg atggaggcgg aagcaatcgg gatcggttcc acactccgaa aatgatcggt
     5581 aagttttcca cctaattcct tttgaatgat cttttctacg gtggtaaagg gaatgggccg
     5641 aatagaatcc aaacacttct gcatttcggt tacaaattct tcgggaaaaa gagagggggc
     5701 agaagcgatc aattgaccta acttgatgta tgtagcgcct aactcttcaa acgcttcccg
     5761 gagacgaatt gggaaggtat ctccacctaa tgtgaggtct tttaagagaa ggagcgtttt
     5821 ggtggagaat acaaaactgc tgttcaggat tcgggaggca ccgccaaaac ccattttcag
     5881 ggaatcaaaa aaaccggcca taaacacaaa gatttggaac ttcgattcaa aagacaacta
     5941 cagaaaggga accggaaaaa accggcgaat gcctgcgggt cgaaactgct tttttgttta
     6001 cgaacgaact taaattctga ttatggctac ataaaatact ccatccggtg tatcccctcc
     6061 tatgagtagc gattcagtat tatttcagga actcgataaa ctggaacaga acgatctgaa
     6121 gaaggtcgca gctttatgga atctttccaa acttccttat aaagaaaaaa ataagaatgt
     6181 agcatatatc tatgaaattt tccaggacga tttttatcta aaaggagttc ttgaaaaact
     6241 cactcaactt caggttacca tttatacgag tattcttaaa aataagaacg tgctgactct
     6301 cggggaaatt tcgagaaaag taaacatccc cccgattaac gtcgagatgg agttgaatct
     6361 tcttcgaaaa tatcaacttg tataccagag aaaaaatcgc gaacgtctca cgaataattt
     6421 agataaatat catgcgtttg aggaaatcgc agatctggtt cctctcgaac aaaatctcaa
     6481 aggggacaaa tacaagatct ccttggaaaa atatctcgat cgtaaaaaaa tgaccgagat
     6541 ttccgaagaa tggaaggctg ccgttaaggc tccgaaacaa ctcgacggaa tgaagaagtt
     6601 ttattccatc gcttgttctg aggaaggaat cgatctgaat cttcagtctc ttgccgattt
     6661 ggaaagagat acgcttgttc gaatctatct gagcggcggt gtttcggaag cggaagacat
     6721 ccgtagttac gtggtgacca gccgtggaaa atacgagcag atcattccct ctttgatttt
     6781 aaagggactt atcgtggatg tttgtttcgt ggacgaaaaa ttcgtccgtg tattcgtgat
     6841 tcccgatgaa attttaaaat acgttcagac gcatccgatt cttccttccg tgaaaaaagg
     6901 gaccaaacaa agaacggaaa aacttgcgac gaacgatctt gatttctttc tcaatacgaa
     6961 aaaattaatt tcctacatca gccgtaaggg attggttctc gcgaaatccg gaaaagtaaa
     7021 acaagccgat cacaaaagga cggagcagga actgctcaat ccggatatag gaatttttcc
     7081 ggagaagagt caaatctatc agatggaact catattaccg gtgttgaaac ttttgaattt
     7141 agtggatatt aaaggtgaaa acatcgtcct caaagaagac gtagaagaat ttaacagaaa
     7201 agatatcttc gaaatcatga aacttgtggt gcacgaggtc aatgaggctc gtatgaaacg
     7261 ggttgtgcct gccgaagtat ttgtcgcgac tgaaatgcct ttttacgata agcctatatt
     7321 ggacaaatgt gtgagtctca tcatcaaggc gaaacgaatt catctatcgg tgattttttc
     7381 caatatcatt cgggaacata tgattctttc tcccggattt aggacgaaaa actttcagtc
     7441 cgaccttgcg gaatttcgta aggaaatcat gagtgtcatt ttttatctgc atttgtttgg
     7501 acttttggaa gtagaatatc cgaaccgctt tctcactctt tctaaattgg gagaatactt
     7561 ctttcaaacc ggagaacttt cccataagac ggagaagggt gggatcacga tcaatccgga
     7621 ctttacgatc attgcgttcc cggatcgggt ttcgatttac ggacttcatc ttctgaaagc
     7681 ttttaccgaa cttagggatt acgatcgtgt ttatacgttt gttctgacca aagaagcgtt
     7741 tcaattgggg attcttctcg gatacaaacc cgtagagttt atcgatttct taaaaagctc
     7801 cagtaaggcg gatcttgcgc aaaatcttct ttttttattg gaagattggg gtggaaatct
     7861 tcccgtagta gatatcacgg aggattgtgt tttggttcgt acgaaagatc agaatacgat
     7921 ggagttattg ctcggacaga ttaagggaaa aaagatcatt ttagatgaaa tcggtcctac
     7981 agccgttttg gtcgataaaa atcgagtgca agatgtgatt acggtttccg aaaaactaaa
     8041 tctgatcgta aatctaaccc gctgaaacgt gaaacgggtt ttttatattt gtttttgatt
     8101 tataagattt ttcttttaaa aggaaaacat catattttat tctaatcatt tttttaaaaa
     8161 actatcggaa gattttctct caaataagag aggggagatt aaaattcgtt ctttttaaag
     8221 aaagaacaaa aaacgatcgg tttgatagga gagatggcgc ccgagtcctt ttgggactag
     8281 agtcattctt ctactttgat tttggttttg aattcccatt tgcgataggg tgcgatcgcc
     8341 tggagcctct cgtctgttac gaaaaagagg gcgtctccat acttaactag tcccccttta
     8401 taatgtgcgt atttggtttt gtgatcaata aggcctattt cccgaacctt actccaatca
     8461 tcgcaggttt tgagagtggg gacttttcta agatgcaact ctttgatctt attatcttta
     8521 acggagtccc tgagtatttt ttcccattcc ataaacgcag agtaaaagaa aggggggaaa
     8581 aatcaagggt ttttgtaaaa gctccgcatg acgattgaaa atagagagcg ggcgaattta
     8641 agatcacgtc atagacggaa gcgggatagt tctactaacg gaagcagatc gattttccga
     8701 atcagttatg aatcacggaa gacaacgatt cacaattttg atttcgtcgc agaatgcgaa
     8761 aaaagaacat ccgtttttcg ttttcttacg aaatcaaagt ttaaaaaatt ctacttcgtg
     8821 tttaagctct tcggctaatt ttgctaagtt gacagaactg gaactcagtt cttctgagga
     8881 agccgcggaa gattgattga gctcgtttat agtagtgatc cttttagaga tttcttcaat
     8941 tgcaattttt tgttcgcgaa ccgccgcttg gattgcatcc gccctgcctt tgacttcttt
     9001 cgcggcgagg ttcatttgat cgtttttgga aagttgatct tccataaacc gatttaccac
     9061 cttcatttgg tgattgattt cagaaatccc ttggatgatt ccggagatga cttttaccgt
     9121 atcggtgatg ttttgaattc cgactcctat ttccgtttcg ttgttttgaa tgatgtgttc
     9181 tatatttttg atgctgtccg tcgttttatc cgctagtttc gaaatttcat cggcgacgac
     9241 cgcaaaacct cttccggcgc ttccggctct agcagcttcg attgccgtat tcaatgagag
     9301 aagatgaatt tgttctgaaa tattgctgat gatttctatg acgccggtaa tatcttccga
     9361 actacggctg attttagcga tggaatgatt ggttagttcc aaggattttt cacctttttg
     9421 agcgcttccc gtgatccttt ccacttcgga catcgtcttt tccaaacttt taaaagttga
     9481 atgaatggaa tgtgagaatt gactcatgtc caaggcgaat tgatccagta gattgacttg
     9541 ctcctccgtc tggatttcca ttccatccat accggcggag atttcttcga tcgaagctga
     9601 aatttcttcc gaagaagaag cctggttttg cgcgttatcg gaaatggagt tatgggcttt
     9661 cgacatctcg tcggaggagc ttgcaaggtt ttcggacgag tttgcgatct tatttaagac
     9721 ctttttcaca tttttgttaa acgaattgat tgaaatcgcc atctctccga tttcatccat
     9781 tgaaaaaacc ttgagtccgt tggtaagatt cccattcgcc atagcttcca aggcgttctt
     9841 actttcttgc aaaggacgga ttctattttt aagaatgaaa tagatcaaaa ttcctattag
     9901 aaaaagaccg gctaaggaaa ttcccaccat tgcgtaaacg cagacgatcg cttcgccggt
     9961 gatttcttca cattcgaccg aagtaaaggt aagaaagtcg tatttcggat tcttatagag
    10021 aatcgtgtag ttatattttc cgttagaaag ataacgaaac ggaactttgt tcttataatt
    10081 tttcatttga gaatagaaag gaaaactttt caaacttttc agattcagag aagagttaat
    10141 gtgattgatt attacttcgt tcggactaat aagtccggaa taacccgatt ttccgatctg
    10201 aatagaaccg attagtttac tcgtaagatc ggcgatttta agggaataag cgatgtaaac
    10261 atttacattc tgcggaatcg tttccaaaat taaaagtatg ggtgctccgg aaatgggaga
    10321 agagatcggt tcgcttagga atattctttt tcttgaaatc gtttctatga tgatatcttt
    10381 cgaaggaagt ttgaaatctt tgagaatgga ttcgcggtct ttggaaagta ttccagtacc
    10441 tatgaaaacc ttccaggatt gattttcctg tttgataaga gaaatggatt cgtatttcgg
    10501 agaatgatct aaaagtgtat ctaaaaattt ctgaatttcg tttgttttat gattctcgat
    10561 tagagaaaga aataaggggt tttttttcaa tttttgcgcg tcggattgaa cttcctcgaa
    10621 gatcgattcc gtaaaaatat tcagcgtttc gttcatgttt tccatctgat tgaaatacga
    10681 tctctgaatc gacaaatggt tgaacttgaa tacgagacag gagatcgtaa tcgcaaggat
    10741 acacatgata aatataaagg ttatcgtaag agagcctgtt aggcgaattt ttaccagaga
    10801 tgagacgtct atatttttga atatacccgc ttcaatcaga ttggaagtca atttttcc
//
LOCUS       IPANFFGO_93             6895 bp    DNA     linear       08-DEC-2021
DEFINITION  Genus species strain strain.
ACCESSION   
VERSION
KEYWORDS    .
SOURCE      Genus species
  ORGANISM  Genus species
            Unclassified.
COMMENT     Annotated using prokka 1.14.6 from
            https://github.com/tseemann/prokka.
FEATURES             Location/Qualifiers
     source          1..6895
                     /organism="Genus species"
                     /mol_type="genomic DNA"
                     /strain="strain"
     gene            complement(286..933)
                     /locus_tag="IPANFFGO_00159"
     CDS             complement(286..933)
                     /locus_tag="IPANFFGO_00159"
                     /inference="ab initio prediction:Prodigal:002006"
                     /codon_start=1
                     /transl_table=11
                     /product="hypothetical protein"
                     /protein_id="X:IPANFFGO_00159"
                     /translation="MNFRRIAQFRFRYLIFLLLPFGFQLLLAPLVGAFNQKKNILDEE
                     SIEIATIQAYISEIRPSLSPESLQKLSQVILQESRRLNIESCNFRCSDTDKVSLLIGL
                     IHLESQFKATARSTKNARGFMQIMPTTASWLSQKEGWKVNRNDLHKPEVNIHLGVSYL
                     NYLLDLRKGNTAKALLSYNAGPGAVDRWGGIPVYNEIILSNQSHYLELREKIADP"
     gene            complement(1532..2656)
                     /locus_tag="IPANFFGO_00160"
     CDS             complement(1532..2656)
                     /locus_tag="IPANFFGO_00160"
                     /inference="ab initio prediction:Prodigal:002006"
                     /inference="similar to AA sequence:UniProtKB:P9WKP3"
                     /codon_start=1
                     /transl_table=11
                     /product="hypothetical protein"
                     /protein_id="X:IPANFFGO_00160"
                     /db_xref="COG:COG2220"
                     /translation="MYVRKSNSKNFFLISDFFWGIFALVILQTSCLSSFGGTPEGKRL
                     ERMRTSKMYKDGKFENDPFVPNIVSGTYTNIIWRQLFGNEQRTPPSSIPVVYPKSFSP
                     NASPGLRTIWLGHASVLVEIDEVRILTDPVFSNKVSPFKSVGPERFFPPPISLENLPS
                     IDAVVISHDHYDHLDMDTAKYLASKGTKYFVPLGIGAHLEHWGIPENQIIELDWWEKG
                     NVGKVEIVCTPAVHYSGRGLLNGKSTLWASWSIIGPKNKFFHSGDTGYSPHFAEIGKR
                     LGPFDLTSIKIGAYDITWEGIHMNPEKAVQAHLDLKAKRMLPIHWGTFNLAIHHWDEP
                     ILRTVKSAKQYQIDLVTPKPGEVVVGGTTFVSEAWWEKVR"
     gene            3202..3402
                     /locus_tag="IPANFFGO_00161"
     CDS             3202..3402
                     /locus_tag="IPANFFGO_00161"
                     /inference="ab initio prediction:Prodigal:002006"
                     /codon_start=1
                     /transl_table=11
                     /product="hypothetical protein"
                     /protein_id="X:IPANFFGO_00161"
                     /translation="MKIFRNFLSAGILAVVVFCVLFTGACKKKEDNDDTSNVFFLLLR
                     LKPYVEQSKTGFFIIVPKGIAQ"
     gene            3414..3911
                     /locus_tag="IPANFFGO_00162"
     CDS             3414..3911
                     /locus_tag="IPANFFGO_00162"
                     /inference="ab initio prediction:Prodigal:002006"
                     /codon_start=1
                     /transl_table=11
                     /product="hypothetical protein"
                     /protein_id="X:IPANFFGO_00162"
                     /translation="MKKSWALILVVVFVFLGTGLSFRSDRVAFFVREDSPKPFPVRLE
                     LLQPLKANADRWGFVRQSATWARGNSLFMDDLIFAIRKAFPLGTTVNITLSNQLFNGQ
                     SYTLRLKLNSGNVSYQPSTLGAAASYTNFLNFVPRPITNRLFNFSSMTIREMLRGTGP
                     FFYIN"
     gene            3908..4591
                     /locus_tag="IPANFFGO_00163"
     CDS             3908..4591
                     /locus_tag="IPANFFGO_00163"
                     /inference="ab initio prediction:Prodigal:002006"
                     /codon_start=1
                     /transl_table=11
                     /product="hypothetical protein"
                     /protein_id="X:IPANFFGO_00163"
                     /translation="MSRLDPTRWSGAAAIIESYVVQPVITGFPNQGLIQTYSWKGPLG
                     SDTLGQDVDTGRVILEEMDNRTVFCFKSVVSFNGTTDLVTINAGTTALGYSHNNGLCP
                     GTGREYYKLAYSQKLDGSLNVTAKGGLEQTAITSGQAITCNNNVNQFVNFTPTYGLFN
                     FNGFVAEGVAASAIPSDFIQANRVDGLYDRVGTVGKSSATTNPAGSSWDTLTKAYVDA
                     ITIHFENVP"
     gene            complement(5173..6492)
                     /locus_tag="IPANFFGO_00164"
     CDS             complement(5173..6492)
                     /locus_tag="IPANFFGO_00164"
                     /inference="ab initio prediction:Prodigal:002006"
                     /codon_start=1
                     /transl_table=11
                     /product="hypothetical protein"
                     /protein_id="X:IPANFFGO_00164"
                     /translation="MEINLVTIAIPFFFLLIFLEIGFSAYHKRKLYRLNDSINDLSTG
                     TASQVVGVFSKTITLAAYIYIYQNFRIFNLPSWPSEIVPEAMLGLSSPAWAWIIVVAV
                     WILCFIGYDLAYYWVHRLSHEVNFLWAGHVVHHQSEEYNLTVALRQASLHGLFTWVFY
                     LPLALIGFSPIVMILNGQLNLIYQFWIHTKAIDKLPRWFEAIFNTPSHHRVHHGINPK
                     YIDKNHGGTLIVFDKLFGTFEPESEEPVYGTVKPLRSFNPIWANLHYWWEMIELSWRC
                     SRWSDKIKVFFALPGWRPKELGGQYPIPEVSSNTFHKYDIDLPKGLSLYSLVWFIISV
                     ALAFGMLVKIGSLSWFHIGVISLITLVSLPAIGGILERKRWALFVEPIRMVILVLGAY
                     ALSGEMNITLGALLLGAVSMMWFLSHRNVFASIQEINPVQEILKRTA"
ORIGIN      
        1 ttgtcacttg caaaagttgt agcaccatca taaaagatag gtaatatcat ttaggatatt
       61 tggataaagt tgctttttat tgtccaggat gcgagaacac aatgttaata agtgattggc
      121 agattcgggc gaatagaaag ttgaaaaata aaaattcaaa gaatacaatg accatcgggt
      181 tctatcaatt tctgaaacca aataagaatt gttgggacaa tacggttgcc gagttctcct
      241 ttgtttctga aaagagaaat gggaatataa ttacttttat agaatttaag gatcggcaat
      301 tttttctctt agttccaaat aatgggattg gttggaaaga atgatttcgt tgtatacagg
      361 aattccaccc caacgatcaa ccgcaccggg gccggcgttg taagaaagga gggccttagc
      421 tgtatttcct tttctcaaat ccaacagata attcagataa gaaactccaa ggtggatatt
      481 gacttccggt ttgtggagat cgtttcggtt gactttccaa ccttcttttt gggaaagcca
      541 gcttgcggtt gtaggcataa tttgcataaa accacgagcg tttttggttg aacgggccgt
      601 tgctttgaac tgggattcta gatgaatcag accgatcagt aaactcactt tgtctgtgtc
      661 ggaacaacga aaattgcagg attctatatt cagtcttctg gattcctgga gaatcacttg
      721 ggagagtttt tgaagtgatt ccggagaaag ggatggtcgg atctccgaga tgtaggcttg
      781 gatggttgcg atttcgatag attcttcatc cagaatgttt ttcttttgat tgaatgctcc
      841 cacaagtggt gccaaaagca gttgaaaacc gaaaggtaag agcagaaaaa ttaaataccg
      901 gaaacgaaat tgggctatcc tgcgaaaatt cactgtatgc ctccgggaat tttaattagt
      961 gcgccgcaca atgatatttt tttggcgatg cactataggt caagtatttc cagtgatttt
     1021 agagaggttt taagagacag aatttctggt aggaattatg cccaaactga gatggatcat
     1081 ccagtttcgt tggttacaga cagttaccaa tgattaacaa aaagaaaaat ggcatgcggt
     1141 tctcgaatca taggctggag ttccgaccat aacttctgga aaagttgtcg agaaaagaaa
     1201 agaaaatcgg tttctataat acttttaata agtttaaaaa ccgtcttcaa acaggttgtt
     1261 ttctttacaa ttacgtcaga ttgtatcaat tctcattttc ctgaatttgt tgatcagatt
     1321 tcataatatt cgtcaacata attttagaac tttacatgct taatcctcgt aactcggaaa
     1381 cgttggagtt ctgggtgttc ttggataatt tatactttca aaaggatctt ttcagttttt
     1441 gaaatctttt ttccaaattt gataatgcaa cgtgagtttg gtataagaaa aaaccgattg
     1501 tataaaagtt gatctttttc atgtaggatc actaacggac tttctcccac caggcttcgg
     1561 agacaaaagt cgttcctcca acgacaactt ctcccggttt cggagtgact aagtcgattt
     1621 gatattgttt tgcggatttt acggttcgta gaatcggttc gtcccagtga tgaatcgcca
     1681 gattgaatgt tccccaatga atcggaagca ttcttttggc tttcagatct agatgtgcct
     1741 gaactgcctt ttctggattc atatgaattc cttcccaggt gatatcgtag gctccaattt
     1801 taatcgaagt tagatcaaag ggaccgaggc gtttgccgat ttccgcaaaa tgaggagagt
     1861 aaccggtatc cccactatga aagaatttat ttttaggacc gatgatgctc caggaagccc
     1921 aaagagtgga tttaccgttc aagagtcctc ttccggaata gtgaaccgca ggcgtgcaga
     1981 cgatctcaac tttaccgaca tttccctttt cccaccagtc caattcgatg atttggtttt
     2041 cgggaattcc ccaatgttct aaatgagcac cgattcccaa agggacaaag tatttcgttc
     2101 ccttggaagc cagatatttg gcggtatcca tatccaaatg atcgtaatgg tcatgtgaaa
     2161 ttacgaccgc atcgattgaa ggaagattct ccagggaaat cggaggaggg aaaaatcttt
     2221 ccggacctac acttttaaat ggagaaacct tatttgaaaa caccgggtct gtgagaattc
     2281 tcacttcgtc gatttcgacc aaaacggaag catgaccaag ccaaattgtt cttaatcctg
     2341 gagatgcgtt tggagaaaaa cttttcggat agaccaccgg aatcgaagag ggaggagttc
     2401 tttgttcgtt tccgaaaagt tgtctccaga tgatatttgt ataagttccg gaaacgatat
     2461 tgggaacgaa gggatcattt tcgaattttc catctttgta cattttagag gttcgcattc
     2521 tttcgagtcg ttttccttcc ggagttcctc cgaaagaact gagacaactt gtttgtaaaa
     2581 tgactaaagc gaaaattccc caaaaaaaat cagagataag aaagaaattt tttgaattcg
     2641 atttccgaac atacaattca ctcctaaaat tgaagttata ctccctttgt ggatttgagc
     2701 aaagcagttt cgtgattttg aaaaggattc aatcagaaaa aaatttacgc aatcctaaaa
     2761 gactataatg tttttttcct acggtataat gaaagcgttt gaattgattt tagttcgcac
     2821 cgaacggaga tggtgaaatc tctcaaaagc aatataaaaa ttgttcatat ttattcggaa
     2881 cttagactaa aaatccaaac gaactgggga tttctatttg gattcgataa aaaacgagat
     2941 tggagtccga taccgatata ggcttgttta ttttttggga agaattcgcg ttttggaatc
     3001 ctggttgact tgcgatttca attagtgttt tattaagagc ccgtctttta aagaagggcg
     3061 ccttactgca atcctcattt ccgtaaacga aatttcggtt ttttaggaac gttgtaaata
     3121 gggaaatttt taggaattga taaaagcgat tcaagagaat gttgaaacta gtagagacct
     3181 agttgtgtga aggggatgaa tatgaaaatt tttcgtaatt ttctttctgc aggaatactc
     3241 gcagttgttg tcttctgtgt tttgttcact ggagcttgta agaaaaagga agacaacgac
     3301 gatactagca atgtgttttt ccttttgttg cgactcaagc cctatgtaga acaaagtaag
     3361 accggatttt ttatcatcgt tcccaaaggt attgctcagt aaggaaaatt caaatgaaga
     3421 aatcatgggc tttaattctt gttgtggttt ttgttttcct cggaacgggg cttagttttc
     3481 gttcggatcg agtcgcattc ttcgtaaggg aagattctcc caaaccgttt ccggttcgtt
     3541 tagagttgtt acaacctttg aaagcgaatg cggatcgttg ggggtttgtg aggcagtccg
     3601 caacttgggc gagaggaaat tctctcttta tggacgatct gatcttcgcg atccgcaaag
     3661 cgtttccact cggaaccacg gtgaacatca ctctttccaa tcaacttttc aacggacaat
     3721 cttatacact gcggttgaaa ctcaattccg gaaacgtttc gtatcaacct tccacactcg
     3781 gtgccgcggc ttcttatacg aattttttga acttcgttcc acgtccgata accaaccggc
     3841 tcttcaattt ttcttcgatg acgatccgag agatgttgcg ggggacgggg ccgttctttt
     3901 atatcaattg agcagactcg atccgactcg ttggtcgggc gcggccgcga tcatcgaaag
     3961 ttacgtcgtt caacctgtga ttaccggatt tccgaatcaa ggtttgattc aaacgtattc
     4021 ttggaaagga ccactcggtt ccgatacgct tgggcaagac gtggatacgg gaagagtgat
     4081 cctcgaagag atggacaacc gaaccgtgtt ctgttttaaa tccgtcgtga gttttaacgg
     4141 aaccaccgat ctcgtaacga tcaatgcggg aaccacggcc ctcggttatt cgcataacaa
     4201 cggactttgt cccggaaccg gaagagaata ctacaaactc gcctatagtc aaaaactcga
     4261 cggaagtttg aacgttaccg caaagggtgg attggaacaa actgcgatca cgtccggcca
     4321 agcgattact tgcaacaaca acgtaaatca gttcgtgaat tttacaccta catacggact
     4381 gtttaatttc aatggatttg tcgcggaagg ggttgccgca agcgcgattc cttccgattt
     4441 tattcaagcg aatcgagtgg atggattgta tgatcgagta ggaactgtcg gaaagtccag
     4501 cgcgactacg aatcccgcgg gttcaagctg ggacacttta acaaaagcgt atgtcgacgc
     4561 gattacgatt catttcgaaa acgttcctta agaaaactcg ttcctaaaga tgtggggact
     4621 gctatggaac aacgaaaaat actgtttgaa agccgtcgga atccgggagc ttttttgctt
     4681 tcgacattct tccgaaatga attttaatcg aagaatggag tttcgttacg cttgaagaaa
     4741 ctttgcgttc cggtttttcg gaatcggatt ttgaactcga cgtatgacct atgtttctca
     4801 accggtatcc gatcggaaaa ttacgttttt attgtaaaat aattttcgaa tttactccgc
     4861 cttacggttg cgaagaaaaa cgcgatgtcg cttaatattt ttaattggtt cgtctgtgtt
     4921 tgacgagccg aaaggaacga ttcccgttct taaacataga agaatgggaa gtttggacca
     4981 aaatgaaatt cccgaaatca ggatcgattg taattccggg aggtttggtt cctcgaacga
     5041 aaaaaactta gaatctatcc caaaacccca gtttactttg tcaaaaagat caagctgcaa
     5101 agttctgtcc tagttttggg acagattttt aggagaatac gtggaaccga atgtttggtt
     5161 ccaacatagg atttaagcgg tcctctttag aatttcctga accggattga tttcctggat
     5221 ggaagcaaag acgtttctat ggctcaaaaa ccacatcatg gaaaccgcac ctagaagaag
     5281 agcacctaat gtgatgttca tttctcctga aagcgcgtaa gcgcccagga ctagaattac
     5341 catacgaatc ggttccacaa aaagagccca acgttttctt tccaaaatcc cgcctatcgc
     5401 cggcaaagaa accaaggtaa tcaaactaat gactcctatg tggaaccaag aaagagatcc
     5461 tattttaacg agcatgccga acgccaatgc tacggaaata ataaaccata cgagagaata
     5521 cagacttaat cctttgggaa gatcaatatc atatttatgg aatgtatttg aggagacttc
     5581 gggaatcgga tactgaccac cgagttcttt tggcctccag ccgggaagcg cgaagaaaac
     5641 cttgattttg tccgaccaac gagagcaacg ccaagagagt tcgatcattt cccaccagta
     5701 atgaagatta gcccaaatcg ggttgaaact acgaaggggt ttaactgttc cgtaaaccgg
     5761 ttcctccgat tcaggttcaa atgtcccgaa caatttgtcg aaaacgatca acgttccacc
     5821 gtgattttta tcgatgtatt tcgggttgat tccgtggtga accctgtggt gagaaggtgt
     5881 gttgaagatt gcttcgaacc aacgaggaag tttgtcgatc gcctttgtgt gaatccagaa
     5941 ttgatagatc agattgagtt gcccgttcag aatcataacg atcggagaaa aaccgattag
     6001 ggctaaaggg agataaaaca cccaggtaaa aagtccgtga aggcttgcct gtcttaaagc
     6061 gaccgtaaga ttatattctt cactttgatg gtgtacaacg tgtcccgccc aaagaaaatt
     6121 aacttcgtga ctcagacggt gaacccaata ataggctaag tcgtaaccga taaaacaaag
     6181 gatccaaact gctacgacaa tgatccaggc ccaagccgga gaactaagtc ctaacatagc
     6241 ttcgggaacg atttcgcttg gccaagaagg gaggttgaag attctaaaat tttgataaat
     6301 ataaatgtaa gcggctaaag taattgtttt cgaaaaaact cccacaacct ggcttgcggt
     6361 tcccgttgag agatcgttga tcgaatcgtt tagtcgatag agttttcgct tgtgatacgc
     6421 ggaaaatcca atttccagaa agatcaataa aaagaaaaat ggaattgcga tcgtgacaag
     6481 attgatttcc ataaagcctc taataagttc ttctttaaga ttgttcctca atgctttctt
     6541 ggtcaattca aaaacacccc taagtagggc attttttcgt cacaaccgtt atggtaaatc
     6601 gaatcatcct aaattgggat gtcgtgtaat caaatagatg agtttctttt ggagaagatt
     6661 tcgtttttga aacagataat ttggaacttg tcctaaaacc tcggatgtag gaactcgtgt
     6721 tcagaggact gaggacagaa agaaacgggg gagttattgc actgcgaatt tagaatgcag
     6781 tttgcggaga caaaaaagca aacaaaagaa actatactaa cgtgaattcg atataagaaa
     6841 gtttgggcga atcattcgcg agctgaaacg tttttataaa aaagcgtttc gcctg
//
LOCUS       IPANFFGO_94             1471 bp    DNA     linear       08-DEC-2021
DEFINITION  Genus species strain strain.
ACCESSION   
VERSION
KEYWORDS    .
SOURCE      Genus species
  ORGANISM  Genus species
            Unclassified.
COMMENT     Annotated using prokka 1.14.6 from
            https://github.com/tseemann/prokka.
FEATURES             Location/Qualifiers
     source          1..1471
                     /organism="Genus species"
                     /mol_type="genomic DNA"
                     /strain="strain"
     gene            complement(115..1128)
                     /gene="menH_1"
                     /locus_tag="IPANFFGO_00165"
     CDS             complement(115..1128)
                     /gene="menH_1"
                     /locus_tag="IPANFFGO_00165"
                     /EC_number="4.2.99.20"
                     /inference="ab initio prediction:Prodigal:002006"
                     /inference="protein motif:HAMAP:MF_01660"
                     /codon_start=1
                     /transl_table=11
                     /product="2-succinyl-6-hydroxy-2,
                     4-cyclohexadiene-1-carboxylate synthase"
[truncated: 7,942,141 more chars]
