# Supplementary material for: Horizontal transfer of the rfb cluster in Leptospira is a genetic determinant of serovar identity
Source: Life Sci Alliance. 2022 Dec 9;6(2):e202201480. doi: 10.26508/lsa.202201480 (PMC9736851; doi:10.26508/lsa.202201480)
Supplement: Supplementary file 9 [file LSA-2022-01480_Supplemental_Data_3.zip › Supp_Data_2-rfb_sequences/sequences_used_Fig_5C/Hurstbridge_10497894.gbk]

LOCUS       CPLEGNKG_1               405 bp    DNA     linear       08-DEC-2021
DEFINITION  Genus species strain strain.
ACCESSION   
VERSION
KEYWORDS    .
SOURCE      Genus species
  ORGANISM  Genus species
            Unclassified.
COMMENT     Annotated using prokka 1.14.6 from
            https://github.com/tseemann/prokka.
FEATURES             Location/Qualifiers
     source          1..405
                     /organism="Genus species"
                     /mol_type="genomic DNA"
                     /strain="strain"
     gene            complement(204..320)
                     /locus_tag="CPLEGNKG_00001"
     CDS             complement(204..320)
                     /locus_tag="CPLEGNKG_00001"
                     /inference="ab initio prediction:Prodigal:002006"
                     /codon_start=1
                     /transl_table=11
                     /product="hypothetical protein"
                     /protein_id="X:CPLEGNKG_00001"
                     /translation="MGTNFPYYESYFEQIAKDRDEGKETPEFVKEGLADQAG"
ORIGIN      
        1 tatacgaagt tatacgatat tcaaaaaatt cgacgaggct gcttctacta taaggtttgc
       61 cattgaactc tcgcctgaga atagtacgat aatgaagatc aaagatcttt tggatcgatt
      121 ggttgaaaaa caagagagtg aaaatcttta actcgcttta aaaccgaatc gatgaaatcg
      181 cctgtattgt attaccgaat cctctaccct gcttggtctg caagcccttc tttaacgaat
      241 tcgggagttt cttttccttc atctcgatct ttagcgattt gctcgaagta agattcgtaa
      301 taaggaaaat tcgttcccat aattctatcc caaacattga aatataaact ataaatttcc
      361 gtgaaacttc tgatggtgta agttatgatg cgtggaagta ttaat
//
LOCUS       CPLEGNKG_2               442 bp    DNA     linear       08-DEC-2021
DEFINITION  Genus species strain strain.
ACCESSION   
VERSION
KEYWORDS    .
SOURCE      Genus species
  ORGANISM  Genus species
            Unclassified.
COMMENT     Annotated using prokka 1.14.6 from
            https://github.com/tseemann/prokka.
FEATURES             Location/Qualifiers
     source          1..442
                     /organism="Genus species"
                     /mol_type="genomic DNA"
                     /strain="strain"
ORIGIN      
        1 atatttttgg aggaatttac cggcatggaa atccgaaaac cttcttgaaa ttttacccga
       61 cggttctccc caagaattca gatccgattt attacgagtt atcgacacca ttaaaacctc
      121 gttctccaat cctgaaaaga aagattcgac ttacgattct ttgctcaagg aatttaaaac
      181 ctgtttgatc ggttgggaag atttgggcta tttagtacgt aagacggaag tctacatact
      241 taggcatcga gatagcctcg aggattcccg caaaaaggat ctatttctgg gtgcagttct
      301 aaaggagttc accggactca gacgcaaact tctagctggg aaaaattgag cgaaagttct
      361 cctaccttat ttcgagtctt attaaaaatt atagatatat tatataccgt agaaattgag
      421 agaaaaaccg ttcgtataac tt
//
LOCUS       CPLEGNKG_3             32060 bp    DNA     linear       08-DEC-2021
DEFINITION  Genus species strain strain.
ACCESSION   
VERSION
KEYWORDS    .
SOURCE      Genus species
  ORGANISM  Genus species
            Unclassified.
COMMENT     Annotated using prokka 1.14.6 from
            https://github.com/tseemann/prokka.
FEATURES             Location/Qualifiers
     source          1..32060
                     /organism="Genus species"
                     /mol_type="genomic DNA"
                     /strain="strain"
     gene            1045..1266
                     /locus_tag="CPLEGNKG_00002"
     CDS             1045..1266
                     /locus_tag="CPLEGNKG_00002"
                     /inference="ab initio prediction:Prodigal:002006"
                     /codon_start=1
                     /transl_table=11
                     /product="hypothetical protein"
                     /protein_id="X:CPLEGNKG_00002"
                     /translation="MTGAIFEKTQKEEFINEFELRKGEGSDCYKSQKYPTLTIWIRDL
                     ICIADEGRYVKITDSWDSASEFLRSSYRK"
     gene            1271..1969
                     /locus_tag="CPLEGNKG_00003"
     CDS             1271..1969
                     /locus_tag="CPLEGNKG_00003"
                     /inference="ab initio prediction:Prodigal:002006"
                     /codon_start=1
                     /transl_table=11
                     /product="hypothetical protein"
                     /protein_id="X:CPLEGNKG_00003"
                     /translation="MAKAKIFHSVKRQNSSATSVANCALVDARLSFKSLGILCLALSH
                     PYKDRLNSDYFAKRNRESKAEVIKSLRELEFYGYSELKREGDGFGKFTSHWSFYKKSR
                     KPKVKGKVLNFEKKKKELNLFLPLKMEPKPVALNQERPVNWLSKFEIIYFNNHHGVLK
                     NPGLELDSIYWIFDKTKGNWNEVESKLELLEELHLNGGELWRNTEITPSNLRNLWDSL
                     ENLSLRENPELTQF"
     gene            2003..2956
                     /gene="noc_1"
                     /locus_tag="CPLEGNKG_00004"
     CDS             2003..2956
                     /gene="noc_1"
                     /locus_tag="CPLEGNKG_00004"
                     /inference="ab initio prediction:Prodigal:002006"
                     /inference="protein motif:HAMAP:MF_02015"
                     /codon_start=1
                     /transl_table=11
                     /product="Nucleoid occlusion protein"
                     /protein_id="X:CPLEGNKG_00004"
                     /translation="MLLETNSKLKIKENNIKRAVLIPLSKLKFHENNHALFQKRTESY
                     LNLLTENIQKFGLLTPITVKEIEGGFYKILGGENRTIAVSRLNWIEIPAYIENPPSQK
                     AETARMIYLNYDSRPRPFSERVNAYSHYCPGFFQARKYSDKSLREISKETSIPFSTLK
                     KDLKRIRSGTVSQEITQERLIKIWEKKKILHLRVNFIDTGHGEFIIHISGKNINYEFG
                     PDKFKTVLRQAVEAGESDHFSKEYRPENQERAKEIRDLRKRAGLTQSKMARKVELSQS
                     YYAELETGKYRCSESQYKAIYTACIEAMDEDIEELKLKKII"
     gene            2999..3928
                     /locus_tag="CPLEGNKG_00005"
     CDS             2999..3928
                     /locus_tag="CPLEGNKG_00005"
                     /inference="ab initio prediction:Prodigal:002006"
                     /codon_start=1
                     /transl_table=11
                     /product="hypothetical protein"
                     /protein_id="X:CPLEGNKG_00005"
                     /translation="MKKVKQFKEPRLSSSKITRPALLYFGGKFRIRNWILSNFPPHIT
                     YVEPFLGAGSILLSKERSWQEVGNDINGDIVNFFRVLRDFPLRLVRKIKYTPYSDRFL
                     NEAFQNLRTERDPVIRAYYFYIVCWMNMAFNFISEKGVNFRRKGNLDGTGNHRPALQF
                     RSLENLFKISERLRGVHFIQRDAEEVIRMYDAPGTLFYVDMPYLKDTRNSKILYNSEF
                     NTKEDHIRILSLLTKIKGMAIISHYRNNIYDRILQGWKKEEKEAIANSTKKGKGKKKS
                     KRTEVLYISPRARKAAFIPVGNKNPKIQKHNTN"
     gene            3987..4613
                     /locus_tag="CPLEGNKG_00006"
     CDS             3987..4613
                     /locus_tag="CPLEGNKG_00006"
                     /inference="ab initio prediction:Prodigal:002006"
                     /codon_start=1
                     /transl_table=11
                     /product="hypothetical protein"
                     /protein_id="X:CPLEGNKG_00006"
                     /translation="MEGLSAKNEATLEKESLTVNTIDSTGPYSELNRVKTFIDRIFLE
                     GGYLKSPSSQNLDPWSTWIYLTNTRGEIFSVQRIVEKSPENQITIEQAFISGENTEKH
                     YTVVERNVADWNSVAFEHSKLGLRAALLNAGYIARHCLESKYDLVFGFSNEKKQGIER
                     LYLAHGAEFSKKYPKPVYFPEDRLEGKPFELKIIEIDRGALQKIAAKL"
     gene            4730..5362
                     /locus_tag="CPLEGNKG_00007"
     CDS             4730..5362
                     /locus_tag="CPLEGNKG_00007"
                     /inference="ab initio prediction:Prodigal:002006"
                     /codon_start=1
                     /transl_table=11
                     /product="hypothetical protein"
                     /protein_id="X:CPLEGNKG_00007"
                     /translation="MIAKHRQLLSFEEELRVDKFQIRIAFGNEDKETLARLKEFNSLK
                     HIEGGYSQAPKNPVEMDPYSIWIYVLDRKGELLSTQRVVEKREENLLPIELAVSLANK
                     CRYAVLEENVADWNSVSFIKSRTGWEAAVKNFAAIAKLCLFKKYTKVYGFYNKETPAI
                     ERIYKKNGAVDSLKYPGDVFLPGYYLRGEVVKARIIELDKNALQRVATQF"
     gene            5380..6297
                     /locus_tag="CPLEGNKG_00008"
     CDS             5380..6297
                     /locus_tag="CPLEGNKG_00008"
                     /inference="ab initio prediction:Prodigal:002006"
                     /codon_start=1
                     /transl_table=11
                     /product="hypothetical protein"
                     /protein_id="X:CPLEGNKG_00008"
                     /translation="MNLPSIICFVVAVYILVIGFYVFFFKEIVTQTQKYFLLFCLSIS
                     AWLFWFAIRPYFPKGLMAAAANWTTFPAILIPFSFYCCAKSYVNSDFRPSKKIVLLNI
                     AIVAFLLYRAATSQMVEYIGHNETGGVVYTPTYSYHIFILYSVVLVLFSLKFIANRAL
                     KGSGQERVNATIFVAGCTFGLLSAITFIYILPLFGIFIQYLTSVGMFVTISVWAIVIL
                     QYDAFELKTYSVTTEEIPIPIRPVNKIYRIIFRFLEPKVYNEKRNKAGAELVLSILNY
                     YVTMARVFPDREPIQIAKLVADKYSENLR"
     gene            complement(6289..6714)
                     /locus_tag="CPLEGNKG_00009"
     CDS             complement(6289..6714)
                     /locus_tag="CPLEGNKG_00009"
                     /inference="ab initio prediction:Prodigal:002006"
                     /codon_start=1
                     /transl_table=11
                     /product="hypothetical protein"
                     /protein_id="X:CPLEGNKG_00009"
                     /translation="MRKNSELFREKLTLVVSELMEAHGLHQKDIGHKVSSPQGLNNML
                     GGRMNNPSASFLACMKLEFGVNPDWLVDDNLPVKYKGRYLKQSEGLPENVLRNVDLWQ
                     QILDSGLAADIRLLLKLNQKSKNLISKAIRDLAKKNKLS"
     gene            6988..7899
                     /locus_tag="CPLEGNKG_00010"
     CDS             6988..7899
                     /locus_tag="CPLEGNKG_00010"
                     /inference="ab initio prediction:Prodigal:002006"
                     /codon_start=1
                     /transl_table=11
                     /product="hypothetical protein"
                     /protein_id="X:CPLEGNKG_00010"
                     /translation="MALFAFILLVTSTIYFYLRSKESRLGKIFSLLSLSLTVWSFFLF
                     ICDYKSEYWSQTLAIQLITLGPIFIPILLTYIITNYTFLKKILSPPGSMLVAHGLIIL
                     RLLYATFEGTLSPFILEGEKVVYKGNVNYYFFCAYLVGTIFWSLLVIRKNIKKGNYFV
                     RLHSLYMATGIIFGFVIAIVLSIVLPNLGISLNSISVFGLLIFLWTTWIPLDHNRLFT
                     EDELLDFRQDIRNPRLSNVIIYLNRYLLNVIDPVAYKEICTEFEKKRQEELCDLQVDL
                     LTEFKAMKDTKATLRGYANKMLNLFFR"
     gene            complement(7885..8301)
                     /locus_tag="CPLEGNKG_00011"
     CDS             complement(7885..8301)
                     /locus_tag="CPLEGNKG_00011"
                     /inference="ab initio prediction:Prodigal:002006"
                     /codon_start=1
                     /transl_table=11
                     /product="hypothetical protein"
                     /protein_id="X:CPLEGNKG_00011"
                     /translation="MTKSFKNQGNSPGRRLKKAIDLILNSSVEEAATAMSCSIETVYR
                     YIRDKIEIPEHRLDLLQGRKKISKAFILSGTGLISIEGDRLLLLENDKAILNVAEISP
                     AHLEVILKLSLCSVDDAEFISKMISKMKPEFYSTEE"
     gene            8440..8883
                     /locus_tag="CPLEGNKG_00012"
     CDS             8440..8883
                     /locus_tag="CPLEGNKG_00012"
                     /inference="ab initio prediction:Prodigal:002006"
                     /codon_start=1
                     /transl_table=11
                     /product="hypothetical protein"
                     /protein_id="X:CPLEGNKG_00012"
                     /translation="MEPVFLALEGNLNQRFDWNLNFTKFMEATRGKWYSAEYFETTLD
                     SSKPLYGLRKAMNAREIHLTALKTSKTPYSLRSRIFLWRLIAKTKIQKKILRKKTNEI
                     EGLEKDLSDKNFEILKLSFRVSRLESELTLVKKSNEILKTIRGIE"
     gene            8880..9332
                     /locus_tag="CPLEGNKG_00013"
     CDS             8880..9332
                     /locus_tag="CPLEGNKG_00013"
                     /inference="ab initio prediction:Prodigal:002006"
                     /codon_start=1
                     /transl_table=11
                     /product="hypothetical protein"
                     /protein_id="X:CPLEGNKG_00013"
                     /translation="MKLPFLNKVKKSVFLYLFDTSKKKDEPLETKLKCISSNIKLLEA
                     FDRLRQKEWTYFSEGDLLRENQFFSNYGFGEKLLFFVSLAYPTPKILIGPNQIAKQVH
                     GLLRCVHEGKFIEFEADFRSFQLVAKASDISHISSSLKKPIKSQVSKN"
     gene            9334..9960
                     /locus_tag="CPLEGNKG_00014"
     CDS             9334..9960
                     /locus_tag="CPLEGNKG_00014"
                     /inference="ab initio prediction:Prodigal:002006"
                     /codon_start=1
                     /transl_table=11
                     /product="hypothetical protein"
                     /protein_id="X:CPLEGNKG_00014"
                     /translation="MNQPFKIRPSSKRSILFLFSSVFILSCGMGDKDKERIYFEAVKD
                     FDNNKRSEAKQGFSRIYDDDPEFQDTRMYLGKIAFYDLDFDEAERKFYDAYAERPEQI
                     DALKWLIKAEFSKKERPMEILKANVQKFLNLCSEDLEVLYIKGILAEESKKPDIAILA
                     YRQILAISSKSALAHERMLLISKRFRDEKGIETHEKALLIRKQRKKQR"
     gene            9957..10907
                     /locus_tag="CPLEGNKG_00015"
     CDS             9957..10907
                     /locus_tag="CPLEGNKG_00015"
                     /inference="ab initio prediction:Prodigal:002006"
                     /codon_start=1
                     /transl_table=11
                     /product="hypothetical protein"
                     /protein_id="X:CPLEGNKG_00015"
                     /translation="MTLDQCFPCFSMYSTFLFVNFIGAFILLYLGLYVLRQAGERQVE
                     KLFPFLSIVLSIAFLIYSVRDFPPRWTLTYTLNWIMVPIGYAPLLVLLITNSIEKTEF
                     KFSKGILLFFLLYFLFITYEGVTLNFVRIYDFTEAKYILLWPFHVLIGVLALVGVYSI
                     YVFGKKAKRTRGLRRVQFFLFLIGLVPVVFCSILFLYLLPLYGIFKEGFIVTAFIPFV
                     ILWVISILSLDYYKLKSYPGNLESPPFILDKGGIFLFWVYKQVDPVSYILFTNRRLGG
                     FYKALEDYKKELKNLKYPKWKIEKILKERFDPYFNFRRAL"
     gene            complement(10910..11329)
                     /locus_tag="CPLEGNKG_00016"
     CDS             complement(10910..11329)
                     /locus_tag="CPLEGNKG_00016"
                     /inference="ab initio prediction:Prodigal:002006"
                     /codon_start=1
                     /transl_table=11
                     /product="hypothetical protein"
                     /protein_id="X:CPLEGNKG_00016"
                     /translation="MKSKNVPLKLLPEKIDLIIEEKNFIKVRRFADFLHVKDMTIHSL
                     KNGGTLRPSHLLLDRLEDRLRVNRNWLLDDNLPVLYKNRYLPEDDETLKKSFEPILKV
                     FHKEKYIPDLQILALTLKPEDREIVFQLVRHLNSIRT"
     gene            11568..11900
                     /locus_tag="CPLEGNKG_00017"
     CDS             11568..11900
                     /locus_tag="CPLEGNKG_00017"
                     /inference="ab initio prediction:Prodigal:002006"
                     /codon_start=1
                     /transl_table=11
                     /product="hypothetical protein"
                     /protein_id="X:CPLEGNKG_00017"
                     /translation="MATNLKADFRAIESLVKFESYLQYFYFGYFLDEIVPDYWDSEKS
                     NGTISDPFYEYKKEKMTSIYNSRSEALSGLLEITQNNFSDKVTELHRELEKQILKEKK
                     SLEKFARD"
     gene            11943..12611
                     /locus_tag="CPLEGNKG_00018"
     CDS             11943..12611
                     /locus_tag="CPLEGNKG_00018"
                     /inference="ab initio prediction:Prodigal:002006"
                     /codon_start=1
                     /transl_table=11
                     /product="hypothetical protein"
                     /protein_id="X:CPLEGNKG_00018"
                     /translation="MNLVLSIKNWLTTVFGSILFPNSTDILEDSKSFFKRAFFSEVGL
                     LVLYSSLNLLITYSINYRQTITANRYYESLFNQQGISPFLYSMNTYPYVIIWVLFFIL
                     LFQIYSMTLKFWILRSFTEKNVLFIRVAGMEAVSFSNFILFLFPVLIYSKLFPNNYKS
                     NLIPLVLYSSVYFITIFGGMLYYFKSWVRLSKEVFLQPTGRAVFVCFAPLLLLAFLIL
                     WIIS"
     gene            12739..13134
                     /locus_tag="CPLEGNKG_00019"
     CDS             12739..13134
                     /locus_tag="CPLEGNKG_00019"
                     /inference="ab initio prediction:Prodigal:002006"
                     /codon_start=1
                     /transl_table=11
                     /product="hypothetical protein"
                     /protein_id="X:CPLEGNKG_00019"
                     /translation="MIRLMKMLSVTACVVFLGIFMQCNKSSSNDSANNLLLYYLSTQR
                     TGTVFLNACSGAPSGTCSDAYNTPFNSSSCSAGAGGTISTSQCNCSGAVGTCITVGYR
                     TIYYSSNFTIASAQAQCVGNATWTINCTP"
     gene            complement(13157..14281)
                     /locus_tag="CPLEGNKG_00020"
     CDS             complement(13157..14281)
                     /locus_tag="CPLEGNKG_00020"
                     /inference="ab initio prediction:Prodigal:002006"
                     /codon_start=1
                     /transl_table=11
                     /product="hypothetical protein"
                     /protein_id="X:CPLEGNKG_00020"
                     /translation="MDYSNKVSMFRSFFFISILLFISFSACTLNLIRNFPNHTVETTP
                     GEVPKKLGLIVIYESDPSFPLEESPGKVREEIQSWISENPSYKLLELHISPSFTSISG
                     EIKNTVLVRIRKFSNHTNWSFYLSAFTMFILPGSESLSQEIEITFYDSEGNPNLVKTT
                     FPLEKQTWRSLFLFPFSNLSDRRSLTFSSIQSALLQIRNLKNLSSEISGEPTANCTLK
                     PSSPLLSGISTIRINILKTYLEDRFEFWLRKTSYVVHRATDFHPEATFLVTRVEIENP
                     SDSNAIINPKYFLVDSDFNPTNKEEDKFKGKTTQFPIPVFVRDWFYYPKTFFALRDPS
                     LPFLLKPGEKTVRELLFVVPENQTPKEIKYPLPSPEKKYS"
     gene            14397..19994
                     /locus_tag="CPLEGNKG_00021"
     CDS             14397..19994
                     /locus_tag="CPLEGNKG_00021"
                     /inference="ab initio prediction:Prodigal:002006"
                     /codon_start=1
                     /transl_table=11
                     /product="hypothetical protein"
                     /protein_id="X:CPLEGNKG_00021"
                     /translation="MSRIQIALKLCSTSILFFFLLPYSDSIHSQQTLPGAFPQGPDQS
                     AKEHLIFQQASSLHSVATWDEWVNGNFSAFQADWVKQEEAAVTAYISQYYPNLAIANT
                     TYSQSVLATVAAWEQQAYDNWQVQADTQILSERGAFIAGLNGQNQANLASSQSANNLN
                     TDIQKLNSQYDQTKMTGLAQYNSALNSLDATFEKEYQQIAQTDAQYQAIVSQIQAYQN
                     QVYSNLSQNVDGLKAYLFQQNLLHVHSATGTDLLGDYSSATQAQLVTDYTSLDPSKLT
                     QAGQDLKTLIDNLQTAITNKSPLSSISQTMTNYLNSQVASATTQLQTYQAEMFQTITF
                     GENSGNTKVEFSPATDFAGLTPGSNAAYSNALAEAAKQYIDSGYTLSSPLISQLQSVI
                     GGSNLVVTQIYGMDIQSSSSTPYLLLNTPWNADLQHPITGANRSYLTGGENFYTFNQL
                     TWLCWITCVPVNTTIDDQSAYLTGSVKVEDTNAAANAAQYQAYVDQLTSKFQLWNGTL
                     LPETQNFDSQVSTFQSSFSAWTAQKAQLETSLNSQYQVQKNQLDTSLSTFDSNLAAMK
                     SNSLQDSSSLPTFQTSVTSSSIQTSLSSIDNQIKTVSAQNPSVPDFSLVSSLQNNLSQ
                     GINAAYNLSVIGINQQISISNTQKSQEDIVNQLSSQRIFKSGADIPENIYEMFTGTSK
                     DGKMSVKGGGQCQGAGLSSDACQALYKNNDYFQNQFQNVYTDSTGAIHVVENVHTGTA
                     TYTGKGDRADSSSYTQDMESKDYIVARTGVAKLGDTSSLGGLFDKNWLSESDSSGNSE
                     VGSVLNSTTKNATSGIESSSLFNAISLNTSQISTVDSSLANEAQNFIQNQVSTASTVE
                     SLAQAYVQGVSPGQWAANQIKSMTQSAVASTIGTALNIPADLVNAYLSYKEGRKAQRK
                     AEAAMNNRLAIVDAPLAIANMIPGVRDIARPFSSIVEKATSEVITGATNFFTKSDIGR
                     AQLKILSAGTITDSDLKNLNKKGMKAAEYIRGKDLQGALSAGDIQGQYKAAFKNAAYL
                     AAAQTLSPNLNNMDPKILAQLLQHYDNQQQQKAAKKAQQNQMISTALQMAAAAALQFI
                     PGPGTIAGAGILAQIGEGIAAASEFMSSLPVVSDVVEGVSAVGEYLGQGIRAAKSFVG
                     LGESAVGTATTLTRAESGLMNGVRIINAAGQVAIASQSGNTNSMLAGLANGLLLGVAG
                     PGGLTGSISYTAPPKDNTLLGGSLDNAIDGTPSSGWGGSIAFGGSALNAGISFQPGSG
                     ANLNLGGSKGSTFLNVSYNTESGNTSGSVGAGAYHGTNLGVNLSTDPNQKPSIFAGLN
                     CDASASDCGGGRLAKNGGATLTISQDGSATLGANFLGSQFGSISFDSTGKFGTFTADP
                     SFQTNFNIVNAQNVYNEYEAVGASHEAAKYALALSDPKIAEASPTFKALIERTGISQE
                     DISQLGKDLQNNRLSPEQRDAGTQLLNQLMNAVNEEAYSQGNPKLLKAISTSPLVQEA
                     GSMPSDSGSFIRDVSSQASLLFKDLAGSTGLPQVIEGLSNSQISKTEDPKSGTSASDR
                     TAWPQNSDEQAAKNWFDAGYAATKKEDDGVLLADASSPNKSNSPFGDGTAWDGKIVSG
                     GTSFEEGVGGDNGKGKNSNDEKYPNQRAIVHTHDYSEGTRVGSGKLNIREGVSNPFGD
                     PTSKDIKLSAAWGKGGYPQSGKDHTGADFIGPTGSKINAAISGIVVNITKGTSIIDET
                     GRPRGVFSEKADNGEKVYYKFTSDGSTRLLNDKELKILANQPKSNSGNSVTIRTTVGG
                     NTYDLTYKHLQNSPTLKSGQPIKAGSSIGIVGSTGYSTGEHLHLMVTTDSYPFDVPKD
                     YVRVKDGKYQIDPVYFLNHVYNN"
     gene            20000..20782
                     /locus_tag="CPLEGNKG_00022"
     CDS             20000..20782
                     /locus_tag="CPLEGNKG_00022"
                     /inference="ab initio prediction:Prodigal:002006"
                     /codon_start=1
                     /transl_table=11
                     /product="hypothetical protein"
                     /protein_id="X:CPLEGNKG_00022"
                     /translation="MKRYLIIFILIPIISISSRPIDDLLIASKNGDVRKIESILKKGN
                     VDVNGFIKGSLPTEEEEAEVGFQFTPLHWAVKNNHVEAVKVLIKAGANVNAVAGYSKE
                     TPIFFTLNPKKKDILNLLISAKADLSVLDSSGQTPLNSAVRYGYFKTSKILIELGSDI
                     NHKNIDGETPLHNASSRGYDEIVELLISKGAGVNLVTKKSSNIDSGGNSPLHYAAMFG
                     RVNTVKILLSHGANKTLCNGDGNTPLDIAKKEGYKDLIKILE"
     gene            20879..21280
                     /locus_tag="CPLEGNKG_00023"
     CDS             20879..21280
                     /locus_tag="CPLEGNKG_00023"
                     /inference="ab initio prediction:Prodigal:002006"
                     /codon_start=1
                     /transl_table=11
                     /product="hypothetical protein"
                     /protein_id="X:CPLEGNKG_00023"
                     /translation="MNYKSSKATSDSLPLLPKEPSCQLNIGSELFWIEILAKDKEIET
                     KHERHLRECPLCSQIVHHLIESGNVKNANLQEKLLLGEKPNGVYNFEESGNWFFRFVK
                     SAERKKRLINLVYYILIAAPVLYGLYKLLKD"
     gene            21367..22857
                     /gene="mdtA_1"
                     /locus_tag="CPLEGNKG_00024"
     CDS             21367..22857
                     /gene="mdtA_1"
                     /locus_tag="CPLEGNKG_00024"
                     /inference="ab initio prediction:Prodigal:002006"
                     /inference="protein motif:HAMAP:MF_01422"
                     /codon_start=1
                     /transl_table=11
                     /product="Multidrug resistance protein MdtA"
                     /protein_id="X:CPLEGNKG_00024"
                     /translation="MIIVFLKTIFRNYIFRLLLLFVILYLLLFVAFKRLKDDPSYPFV
                     NKIGQVLFKPITWVNTPRSKEETIESTTAIPVSAYRIEKKDIVPSISAPGTIDFKDKV
                     DVYSKLSGRIEKIYVKEGDQVKIGQKLFKIESLQYELELMKQEATLESSHSQVQLAKE
                     KLEKAKTAVESRLKEQEKSKSLINRAKEEYEKAKKTFERKEAIFKEGGISTEEIELSK
                     LDLTRSESNYNLAKKDLEIHSAGLTDEDIIKNGFKVPKTEKEKVEIIKEINTKIEKAE
                     LAVAEGAYRASEAQSNATKILLKEIVNYSPISGVVAKKYKSEGEMINGNASGNQSVLT
                     IINVSQVNAVFNISESDAVHLKKDMKVDFSADAFKNENFTGKVIFKSPLIDQKVHTNE
                     VKALVNNKDGRLMPGMFIRINLITGKPVPTILVPLTAIIPKEDDLASVFKVVDGLCKK
                     VEIRTGRKFGEYIEVKEGLEGNEIIVLDKLSQIRDGISVKPNFLPN"
     gene            22882..25971
                     /gene="mdtB_1"
                     /locus_tag="CPLEGNKG_00025"
     CDS             22882..25971
                     /gene="mdtB_1"
                     /locus_tag="CPLEGNKG_00025"
                     /inference="ab initio prediction:Prodigal:002006"
                     /inference="similar to AA sequence:UniProtKB:B5YUD3"
                     /codon_start=1
                     /transl_table=11
                     /product="Multidrug resistance protein MdtB"
                     /protein_id="X:CPLEGNKG_00025"
                     /translation="MKPIIRFCISRRITVAMIWIAFSLFGGIALTKIKLNLMPEFRFP
                     KITILVSYPNASPEEVETLITKPLTDSVGTIGGLEKINSESLEGAALITLQFESNITI
                     DYAIIEVRERIDLIRDFLPQDASRPVVTRFDPSSSAFQEIVFFPSKDMEKKELLSFIQ
                     DNVKVHLEKIEGLASVQLSGGFTKEISVEIDPDRMNSFGISILDVRRAIQSTNINFPA
                     GSLPFGKKDLLIRATGEYESPTEIGETFAGGSGQGGPVKIGSFANIHTGYKERTGIAR
                     YNGNECVVAYLYKESGKNSVEISEKVKEEIKEINERFGKDLKAEIVYDESKFIKDAIS
                     GVSSSLISGAILAFLVLVFLLRNVKSPLILLTVIPVSLLTTFLFFYLFHISLNMMSLG
                     GLALGIGMLFDTSNVVFSSIERNLSRGKEIDEAAEIGTLEVTGSVISATLTTVIVFLP
                     IIFLKSIVGIVFAEMALAITISLLVSLLASLTIIPMLTSVLYKITLESDFLNRFIFVR
                     SEKIYLFTLKSYERNLNYYLDHPLKLLLIVGVLFLISIQFLPLVTREFVPSVDTGEFS
                     IHVETQKGSNLEATSEIVNSIETKLLNSESVKSVISRIGYEEDSLAGKNNREASSNRA
                     TLRVLLKENTKISTPDFMNQFRPKLNLGEDTKLIFENSGDILSSILSTEESKLKIEIL
                     GEDLKTLHDIGEGLSKKISNIPGIKDVRESITEKQVEYSIKFDPIKSSHVNITNEYLS
                     NYLKLANHGSLVTKIRVKNKNVNVRLSVKKSDLDSLEKVLRMGLKTPSGELILVSEIS
                     KIEEIIAPTSILRSGNSRVNLVKADISQNLTNSGIEKVGEIIQAFPVPPGYKIQFSGE
                     KENIEKSFKELTFAFILATLLIYMLLASQFESLVYSLVMICTIPLMFIGTFPALFLFG
                     KSLNVSSFMGIVLLLGVVVDNAALYFEYVHLLSKEEIPLKKVIVDSGKIVLRPILMNN
                     STTILGLLPIMLELSKGTEFQSPMAIVVVVGLFASFFFSLYLIPILFFQLLKNKKAL"
     gene            25968..28859
                     /gene="czcA_1"
                     /locus_tag="CPLEGNKG_00026"
     CDS             25968..28859
                     /gene="czcA_1"
                     /locus_tag="CPLEGNKG_00026"
                     /inference="ab initio prediction:Prodigal:002006"
                     /inference="similar to AA sequence:UniProtKB:P13511"
                     /codon_start=1
                     /transl_table=11
                     /product="Cobalt-zinc-cadmium resistance protein CzcA"
                     /protein_id="X:CPLEGNKG_00026"
                     /translation="MIEKGQKILESRPVSTGMFLFGLILFGAISYVKNPISLFPNTTY
                     PGLTVSIEYPGADVKDLEEMITIPIEESISGVGGIEEIYSFTERGKTEINVEFEKESN
                     LEFKSLEVRERIDIVAGNFPREVHKPFIYSYDPDNRPTMILTLKSETFDFIELRTIAD
                     NEVKRYLENIEGISKISVTGGKVREVLVSCDMQKLRAYGLDLSEIQRSIRENNTTSAV
                     ANLKKQGLSSKLLLLGRYKDLNDLKTLPVFSTKEGRNILLEDLANVSFSYREEESSSR
                     LNGKENVSLYIYKSSLGNTLSISKEIHRKLDDLKISGVNFKLIYDQSETVKKSYLNLI
                     ACGGVGLILFFLLLYYHRNYKQVRIRTTLLTQTILNFFLFQFVLYIFKLDFDIIIFSA
                     FILGFAIWTLVSFLLLEKTPQDLSNLKQVSTLPEFSALISIVLFLSLPLYFLDREIGE
                     ASFKLGVFIVLFLVFSYFSFSPIKRFFNQIRNRYFPSFISEPLQLELKFSLFQGLEPK
                     ITRKTILLIYVVVLLASIYRVVKIDKEFYYTIENKKILGYVELPSGTGFGFTNSITKR
                     IEEKILALSEIEEVTSKVEGGHSFLIITLKDSAIAGDTFLEKMKKQVGNTSPAFVYFS
                     RESDASKFKEIVVDVLGEDTEKLDETVKLLAEKARKIPGVEEVILRYKPPRDELSLVL
                     DKYKTSHSNLSNLEIGTYLKLAIQGAVVSKFIEDSKEIDIRVRLSEEYRNSEKSLENY
                     FIKNSTGKYAPLTEISSPKESKSPIKIFRKNKKRVLSFAIRTGKISHSKILSDLKSLG
                     EELPDGYHLELGRSLEKTVETESKIYIVIGFAILFLFGILSSYFESFILALKALVKLS
                     LPSSISFLFLSYVFGAFTLSMYLGILILLSISSFLIIVSHKMEETKSLKSIFYAFLPV
                     VCLFISEVLFASEGGKFLKEIEITILVGFFVFAALLPFINPKPKNNTTE"
     gene            29483..29899
                     /locus_tag="CPLEGNKG_00027"
     CDS             29483..29899
                     /locus_tag="CPLEGNKG_00027"
                     /inference="ab initio prediction:Prodigal:002006"
                     /codon_start=1
                     /transl_table=11
                     /product="hypothetical protein"
                     /protein_id="X:CPLEGNKG_00027"
                     /translation="MASELAVSESTVLRWMRFYEINISGAPRRWIKEEDQYLIENYGF
                     VTLDYITKKLGRSKGVVTTRAKFLRNSGEKLPKKSLRPSKFKGQKPTKEELEKLLKIF
                     SSYQISKKIGVSDASVRYWIKAYGIETDSEDAKRVV"
     gene            30101..30355
                     /locus_tag="CPLEGNKG_00028"
     CDS             30101..30355
                     /locus_tag="CPLEGNKG_00028"
                     /inference="ab initio prediction:Prodigal:002006"
                     /codon_start=1
                     /transl_table=11
                     /product="hypothetical protein"
                     /protein_id="X:CPLEGNKG_00028"
                     /translation="MEKVIKGLVLPRDRRFRTAKRASIELSERIKQNPAMIHRAKRRA
                     NGVIVTSESPELHVARLLNKYGISLSSDLEFWPLPPLLEE"
     gene            30358..30744
                     /locus_tag="CPLEGNKG_00029"
     CDS             30358..30744
                     /locus_tag="CPLEGNKG_00029"
                     /inference="ab initio prediction:Prodigal:002006"
                     /codon_start=1
                     /transl_table=11
                     /product="hypothetical protein"
                     /protein_id="X:CPLEGNKG_00029"
                     /translation="MPEKEPERNFQDKAIDAFAQVQIRQIEARKEVDLAQVDMAKSSA
                     IEETRRMEIIIKQEDASEKRSYSLIWGLFIFLVLLTCACFYLVATNHPAGLYSFIAVL
                     SYFFGGISGIGFKNLWDKSNSREESD"
     gene            30801..31835
                     /locus_tag="CPLEGNKG_00030"
     CDS             30801..31835
                     /locus_tag="CPLEGNKG_00030"
                     /inference="ab initio prediction:Prodigal:002006"
                     /codon_start=1
                     /transl_table=11
                     /product="hypothetical protein"
                     /protein_id="X:CPLEGNKG_00030"
                     /translation="MITYLFGAGASYNALPLAIEMPKDMRWIVEEIKKKHLIGNRSGL
                     KVSELKTEFVKRTEALLDEFDRSNYSTIDDYAYSKYSGGTNINYIRAILSAYISLRQI
                     IIPVNSRFQRVDSRYRVFLQKLIIKGNFSKAQNLNLLTWNYDNQLEMSLREIYPNDWS
                     SILHEKLNLFPSIDQYGMETDRFEIKKLNTYYLNGSSGFHQNRESQKLSVVKDYVINP
                     NAGVDSISQILYFFYLYHQDIMVSPMLHFGWEDNDYNRKVLKMACASVSETQKLYLVG
                     YTFPDPNRNIDLKLINAMNKLKTIYIQGPSEKKFKEIKFKLTESFPVNDIKYYESKDD
                     FLIPNELLAG"
     gene            complement(31851..32045)
                     /locus_tag="CPLEGNKG_00031"
     CDS             complement(31851..32045)
                     /locus_tag="CPLEGNKG_00031"
                     /inference="ab initio prediction:Prodigal:002006"
                     /codon_start=1
                     /transl_table=11
                     /product="hypothetical protein"
                     /protein_id="X:CPLEGNKG_00031"
                     /translation="MERNITLDDFNKIIDSMKDLRDWMDGHVRPEINEALRHLERAKF
                     IWIEIEAAHARERQRRQNTD"
ORIGIN      
        1 cagcttgctg gacattttca atttccttga aaaccattcc gactgcgcgt attgaccaag
       61 ggattggtgt taccggaata attacttttg tggaagctat caaagacata gttaattcac
      121 ttgcaagcga gcccggagtg tcaatgacaa cgtaatcaaa gttagaatcg tcaagggcgt
      181 tttttaaccg acgtataaac cctaaatttg cacccttata agataattcc gcaagttcca
      241 atatggccgg taagaccttt aaattatgca tttcgtaaat agatgtgtct agtgtagtat
      301 cgcctctaag gagagagtag gcatttcctt tgtcgaaaaa ttccggatca ctatcgggga
      361 aaaaaaattc cgtcaaatct ccctgacaat ctaaatcgat tgccaatact tttccatgat
      421 tacgtagtgc taaggctaaa tgtatagcat tcgtagtttt gcaggatccg cctttaatat
      481 ttgtaagcga gattatttcc ttcataacat caattgttgt aagtgaatag aaaatagaaa
      541 acaccaattt atgtcggatt atttgatctg aaaaaaaact tagtttctgc ggtatttgta
      601 aattcggagc tttctcagtt catcctgtat ggaccacagg aaacctcgaa atgccgatat
      661 ttggtcaaaa ttctggtcca tttcgcttaa caacgattgc cagtatataa atcattgact
      721 aaaccaacca aagtttcccc gctccccgac tgacaagaaa ctagaattat gtctcttaaa
      781 gttgttcaaa ataccgataa aaaatttcaa ttacccgata aaaattcctg cggtaaaatc
      841 ttaacaactt cagatctcta gttttcccgg agtcaaatga ctatggtaaa tatacgtata
      901 gtggaatgag gcaccaacat ggaaataaca atcaaattcg caatagcaat ttttataatc
      961 ggacttggag tatatctcca atggccgaga agaaagacaa actcacaaat acgaaacgaa
     1021 atcaatcgga gataaatctt ttctatgacc ggagccatat tcgaaaaaac acaaaaagaa
     1081 gaattcataa acgaattcga attaagaaaa ggggagggga gcgattgcta taaatcgcaa
     1141 aaatatccga ctctaacgat atggatacgt gacctgatct gtattgcgga tgaaggccga
     1201 tacgtgaaaa tcacggattc ttgggatagc gcatcggaat ttctaagatc ttcctaccga
     1261 aaataagaat atggcgaaag caaagatctt tcattctgta aaaaggcaaa actcttccgc
     1321 aaccagtgtt gcgaactgcg cgcttgttga tgcgcgactt agttttaaaa gcctcggaat
     1381 actttgtctg gctctatctc atccctacaa agatagatta aactcggatt atttcgcgaa
     1441 acgaaataga gaatctaaag cggaagtcat aaagtctctt cgtgaattag agttttatgg
     1501 atactcagaa ctgaagcggg aaggggacgg atttgggaaa ttcacctctc actggagttt
     1561 ctataaaaaa tccagaaaac cgaaagtaaa aggaaaagtt ctgaatttcg aaaaaaagaa
     1621 aaaagaactg aatttgtttc taccgctaaa aatggaacca aagccggttg ccttaaatca
     1681 ggagagaccg gtcaattggc tctctaagtt cgaaataatt tacttcaata atcaccacgg
     1741 cgtcctaaaa aatccaggac tggaactcga ttcaatctat tggatttttg ataaaaccaa
     1801 gggaaattgg aacgaagtag aatcgaaact ggaattgttg gaagagcttc acctaaacgg
     1861 tggagaactc tggagaaata cggaaatcac acctagtaat ttaagaaacc tttgggatag
     1921 tctagaaaac ctaagcctca gagaaaaccc agagctcacc caattctaaa aagaaaaaac
     1981 caaaccagag cgggaaaaag aaatgttgtt ggaaacgaat tcgaagctca agatcaaaga
     2041 aaataatatc aaacgagcgg tattaatacc gttaagtaag ctaaagtttc acgaaaataa
     2101 tcatgcttta ttccagaaac ggactgaatc ttacctaaac ctccttacgg aaaatataca
     2161 gaaatttgga ctattaactc caattacagt aaaggaaata gagggcggct tctataaaat
     2221 cttaggagga gaaaatagga caatcgcagt gagtcgcctg aattggatag aaattcctgc
     2281 ctacatagaa aacccgcctt cacaaaaagc ggaaaccgct cgaatgatct acttgaacta
     2341 tgatagccgc ccgagaccat tttcggagcg agtaaacgca tattctcatt actgtccagg
     2401 tttttttcaa gctaggaaat actcagataa gtctttaaga gaaatatcga aagaaacctc
     2461 cattccattt tcgaccctca aaaaagacct aaaacgaatc agatccggaa cagtttctca
     2521 ggaaataact caagaaagat taataaaaat ttgggaaaaa aagaagattt tacacctccg
     2581 agtgaatttt atcgataccg gtcacgggga atttattatc catatatccg ggaaaaatat
     2641 taactacgaa ttcggtccag acaaatttaa gacagtactc aggcaagcag tggaagcagg
     2701 cgagtcggac catttctcaa aagaatacag accggagaat caagaacggg caaaagaaat
     2761 tcgggatctg cgaaaacgag caggactaac acaaagtaaa atggcaagga aagtggagct
     2821 ttcccaaagt tattatgctg agctagaaac gggaaaatat cgttgttctg agtcccagta
     2881 taaagcaatt tacactgctt gtattgaggc gatggacgag gatatcgaag aactaaagct
     2941 taaaaaaata atctaacgat tctagaattg aaactcggaa taggaattcc gaaatccatt
     3001 gaaaaaggtt aaacagttta aggaaccaag actttcttct tcaaaaataa ctaggccagc
     3061 tctattatac ttcggaggga aatttagaat tagaaattgg attttaagta attttcctcc
     3121 gcacattaca tatgtggaac cgtttttagg agccggatca attctactct ctaaagaaag
     3181 atcctggcaa gaggttggaa atgatataaa cggggatatc gtgaacttct ttcgggtctt
     3241 gcgtgatttc cctctccgat tggtaagaaa aatcaaatac actccctatt cagatagatt
     3301 cctgaatgaa gcctttcaaa atctccggac cgaaagggat cccgtaattc gcgcttatta
     3361 tttttacatc gtgtgttgga tgaacatggc ttttaacttc atctccgaga agggagtgaa
     3421 ttttagaaga aaagggaatc tggacggaac aggaaaccac aggccggcat tgcagtttcg
     3481 aagtttagag aacctattta aaatatcgga aaggctccgt ggcgttcatt ttatacaaag
     3541 agacgccgaa gaagtaattc gaatgtatga cgcacctgga acgctttttt acgtagacat
     3601 gccttattta aaggatacga gaaattctaa aatactttat aattcggagt ttaataccaa
     3661 agaagatcat atccgaattc tatccttact cactaaaatt aaaggaatgg cgattatttc
     3721 tcattatcgc aataatattt atgatcgaat cctgcaaggg tggaaaaagg aagaaaaaga
     3781 agcgatagcg aatagtacta aaaaagggaa gggtaaaaag aaatcgaagc ggaccgaagt
     3841 actttacatt tctccaagag cgaggaaggc cgcttttatc cctgtgggga ataaaaatcc
     3901 taagatacaa aaacataata caaactgaat ctaaaaataa aagcccgagc cttgacacac
     3961 aagaaataca atgacataat aataaaatgg aaggtttatc agctaaaaat gaggctaccc
     4021 tagaaaaaga atcacttaca gttaatacta tcgattccac tgggccttat agcgaattga
     4081 accgagtgaa aactttcatt gaccggatat tcttagaagg cggttacttg aaatcgcctt
     4141 cctctcagaa cttggatcct tggtccacat ggatctatct aacgaacact cgtggagaaa
     4201 tcttttcagt tcaacggatc gtagaaaaaa gccctgaaaa tcagataact atcgagcagg
     4261 cgttcatttc cggggagaat acggaaaaac attacacagt agttgaaaga aatgtagcag
     4321 attggaattc cgtcgctttc gaacattcta agctaggtct aagagcggct ctactgaatg
     4381 ctggatatat agctcgtcat tgcctggaaa gtaagtatga tcttgtgttc ggattttcga
     4441 atgagaaaaa acaaggaatc gagagattat atttagctca cggtgcagaa ttttcaaaaa
     4501 aatatccaaa gccagtatat tttccggaag ataggctcga aggaaaacct tttgaattga
     4561 aaataataga aatcgacagg ggtgccttgc agaaaatagc cgcgaaatta taaaatacga
     4621 atgctcttcg gctgaattcg gactctatcg aattaaatta aaatccctca ttaaacagaa
     4681 ttttttggtt tccgttgaca atctcacttt taagtgacat aataatttta tgatcgctaa
     4741 acataggcaa ttgctttcct ttgaggaaga gttgcgagtc gataaatttc agattcgaat
     4801 cgctttcgga aatgaggaca aggagacctt agcgcgattg aaagaattta attctctaaa
     4861 acatatagag ggaggttata gccaggcgcc taaaaatcct gtggaaatgg atccgtattc
     4921 aatatggatt tatgttttag atagaaaagg tgaacttctt tccacgcaaa gagtggtaga
     4981 aaaaagggaa gaaaatttat tgcccattga gttagccgta agtctggcaa acaaatgcag
     5041 atacgcggta ttagaagaaa atgtcgcgga ctggaatagc gtttcattta tcaaaagtag
     5101 aactggctgg gaggcagcag taaaaaattt tgcggcgatc gcgaaactat gtctctttaa
     5161 aaaatatacg aaagtatatg gattctataa taaagagaca cctgcgatag aaagaatata
     5221 taaaaaaaac ggtgcggtcg actctctaaa gtatcctgga gatgtgtttc tgcccggata
     5281 ttacttacga ggggaggtgg ttaaagcgag aatcattgag ctagacaaaa acgctttaca
     5341 aagggtcgct acgcaatttt aactaagcga agtttcgcta tgaatttgcc ttcaataatt
     5401 tgtttcgtcg tagccgttta tattttagtg atcggttttt acgttttctt ctttaaagaa
     5461 atagtgaccc aaactcaaaa gtatttttta ttattttgcc tttcaatcag tgcctggctt
     5521 ttttggtttg ctatacggcc gtatttccca aaaggactta tggctgccgc agcgaactgg
     5581 acgactttcc cggctatact aattccgttt tctttttatt gctgtgcaaa gtcctatgtg
     5641 aactcggatt tccggccttc gaaaaaaata gtactcttaa atattgcgat agtagcgttc
     5701 ctgctatata gggctgcgac ctcccaaatg gtcgagtaca ttggtcataa tgaaaccgga
     5761 ggagtcgttt atactcctac gtacagttac catatattca tcctttattc cgtagtatta
     5821 gttttgttca gcctaaaatt tatagcaaat agagctctta aagggagtgg acaagagaga
     5881 gtgaacgcta ctatatttgt agctggatgc accttcggat tactatccgc cataacattc
     5941 atttatatat tgcccttatt cggaattttt atccagtacc ttacgtcagt cggaatgttc
     6001 gtaactattt cggtatgggc tatcgtaatt cttcagtacg atgcttttga attaaaaacg
     6061 tattccgtaa caaccgagga aattccaatc cccatccgcc ccgtaaataa aatataccgg
     6121 ataatatttc gatttttaga accgaaggta tataatgaaa aaagaaacaa agcgggagcg
     6181 gaactagtac tttcgatatt gaattactac gtaacaatgg ctagagtatt tccggacagg
     6241 gaaccgatcc agatcgctaa attagtggcc gataaatatt cggaaaattt acgataattt
     6301 atttttctta gctaaatcgc gaatagcctt tgaaatcaaa tttttagatt tctgattcag
     6361 ttttaaaagt aaacggatat cagccgccaa cccagaatct aaaatttgtt gccaaaggtc
     6421 cacgtttcgg aggacgtttt caggaagtcc ttccgattgt tttaaatatc ttcctttata
     6481 cttgaccggc aaattgtcat ccacaagcca atcaggattg accccaaatt cgagcttcat
     6541 gcaggctaga aaagaagcgg acggattatt catccgtcct ccgagcatat tattcagacc
     6601 ttgaggggaa ctgactttat ggccgatatc tttttgatgc aatccgtgtg cttccatcaa
     6661 ttctgaaacg actaaagtga gtttttctct aaaaagttcg ctattttttc tcaatttaaa
     6721 aatacatata atttatttag ttgacaagaa cgcagaaaat aaattaaaaa cctaggctcg
     6781 acgcaaaact gacattattt tatgaaagta aaaagggtct tagaaaaatc attcttcgga
     6841 aactctctta gaatctttct aaaattcgct attttgtaaa ggtgcggtct gatgaaggga
     6901 atatcaacta ttttagatag gattcgaaaa gaccggacac agtattgaaa ggacgaaaaa
     6961 ggatttacaa gagaagggtt ggcttgaatg gctttattcg catttatttt actagtaact
     7021 tccacaattt atttttacct ccgatctaag gaaagtcgac tagggaaaat attctccctt
     7081 ttatcgctta gcttaacggt ctggagcttt ttccttttta tttgtgatta caaatcagaa
     7141 tattggtcgc aaactttagc gatccaacta atcacactcg gtccgatatt tattccaatc
     7201 ctattaactt atattattac caattatacg ttccttaaga aaattctttc ccctccaggc
     7261 tcgatgcttg ttgcccacgg tcttataata ctacgccttc tttacgcgac cttcgaggga
     7321 actctttctc cattcatatt ggagggagag aaggtcgttt ataaaggaaa tgtgaattat
     7381 tacttttttt gtgcgtattt ggtaggaaca atattctggt ctttacttgt aattaggaag
     7441 aacataaaga aaggaaatta ttttgtacgg ctccattccc tctacatggc gactggaatc
     7501 atatttggat tcgtaattgc tatcgtattg tcaatagtcc tgccaaacct tggaatttct
     7561 ttgaattcca tttcagtctt tggccttctt atatttctat ggactacatg gatcccgctc
     7621 gatcataatc gattgtttac ggaagacgaa cttttagatt ttcgacaaga tatacgaaat
     7681 cctagacttt cgaacgtaat catttactta aatcggtatt tgttaaacgt tatagatcca
     7741 gttgcctaca aagagatctg cacggagttt gaaaaaaaga gacaagagga attatgcgat
     7801 ctccaagtag acctcctgac cgaattcaag gccatgaaag atacgaaagc aacactacgc
     7861 gggtatgcaa acaaaatgtt aaatttattc ttccgttgaa tagaattcgg gtttcatttt
     7921 agagatcatc ttgcttatga attcagcatc atccacagaa cagagagata actttaggat
     7981 tacttctaga tgtgccgggc taatttctgc tacgttcaag attgctttat cattctctaa
     8041 aagcaaaagc ctgtcgcctt ctatactaat aagaccggtt ccagagagta tgaacgcctt
     8101 agaaattttt tttctcccct ggagtaaatc caggcggtgc tccgggattt ctattttgtc
     8161 tcgaatgtat ctatatactg tttcgattga gcaactcatt gcggttgcag cttcttcgac
     8221 ggaagaattt agaattagat cgattgcttt ttttagcctt ctgcccgggg aattgccttg
     8281 atttttaaaa gattttgtca tggtgccaaa atattatgct tgaaaatttg catggtgcaa
     8341 atatgtgttt tccgtgagga aatttaggga atgattactt aaatcgaaaa taaggcaatc
     8401 ggaaagcgaa attagagtaa gggaaacttt ttaaatcatt tggagcctgt ttttttagca
     8461 ttggagggga acttaaatca aagattcgat tggaatctta attttaccaa atttatggaa
     8521 gcgacgagag ggaagtggta tagcgcagag tatttcgaaa ctaccttaga tagtagtaag
     8581 cctctgtacg gcctcagaaa agcgatgaat gctagagaga ttcatctaac tgctctaaaa
     8641 acctcaaaga ctccgtattc gttacggtcc cgaatctttc tttggagatt aattgccaaa
     8701 acaaaaatcc agaaaaaaat tcttcgcaaa aaaactaatg aaatcgaggg actagaaaaa
     8761 gatctctcag ataaaaactt tgaaatttta aaactttcct tccgagtatc acgtcttgaa
     8821 tcggaactaa ctttggtaaa aaaatcgaac gaaatactga aaacgattcg aggtatcgaa
     8881 tgaaactccc tttcttgaat aaagtaaaga aatctgtatt tttatatctc ttcgatactt
     8941 ccaaaaagaa agacgaacca ttagaaacta agctaaagtg catttcttct aatattaagc
     9001 ttttggaagc gtttgatcga ttgcgacaaa aagagtggac ttacttttcc gaaggcgatc
     9061 tattgcgtga aaatcaattt ttttcgaatt acggatttgg tgaaaaactc cttttcttcg
     9121 tttctttggc ttaccccact cccaaaattt taattggacc gaaccaaatc gcaaaacagg
     9181 tgcacggact tttaagatgt gttcacgagg gaaagtttat agaatttgag gctgatttta
     9241 gatcgttcca gttggtcgca aaagcctccg atatctcaca tatctctagt tctctaaaaa
     9301 aaccaataaa atcgcaagtt tctaaaaact aaaatgaatc aaccctttaa aattcgccca
     9361 agttcgaaac gctcgattct attcttattt tcgagtgtct ttattctctc ttgtggaatg
     9421 ggagataaag acaaggaacg aatctatttc gaagccgtta aggactttga taataacaaa
     9481 cgatcggaag caaaacaagg tttttctaga atatatgacg atgacccaga gtttcaagat
     9541 acaagaatgt atctcgggaa aatcgccttt tacgatttgg attttgacga agcagaaagg
     9601 aaattttacg atgcgtatgc agagcgtcca gagcaaatcg acgctctaaa atggctaata
     9661 aaagcggaat tctctaaaaa agaaaggcca atggaaattc taaaggcgaa cgttcaaaaa
     9721 ttcttaaacc tctgtagtga ggatcttgaa gttttatata ttaaggggat tttagcggaa
     9781 gaatcaaaaa agccggatat tgcgattcta gcatacagac aaatacttgc aatatcttcg
     9841 aaaagcgctt tagcccatga aaggatgcta ttaatttcga agcgatttag agatgaaaag
     9901 ggaatcgaaa ctcatgaaaa agccttattg atcagaaaac aaaggaagaa acaaagatga
     9961 ctttagatca gtgcttcccc tgtttttcca tgtattctac atttttattc gtaaatttta
    10021 tcggagcgtt tattcttctt tatctaggtt tatacgtttt aagacaagcg ggtgaaaggc
    10081 aggttgagaa attatttccg tttttaagta ttgtactttc aatcgctttt ttaatatatt
    10141 cagtccgcga cttcccgccg cgctggactt taacctatac cttaaattgg attatggttc
    10201 ctatcggcta tgcgcctttg ctcgtccttt tgattacgaa ttcgatcgaa aaaaccgaat
    10261 tcaaattttc gaaaggaata cttctttttt tcttactata tttcttattt ataacgtatg
    10321 agggagttac tctcaatttt gtgagaattt atgattttac cgaagccaaa tacattctac
    10381 tttggccttt ccatgttcta atcggtgttc ttgctttagt aggagtctat tcgatctatg
    10441 tattcggaaa aaaagctaaa aggactcgtg ggctacgtag agttcaattc tttctttttt
    10501 tgatcggcct cgttccggtt gtattttgct ctatattatt cctttatcta ttaccacttt
    10561 acggaatatt caaagaaggc tttatcgtaa ctgcattcat cccgttcgta atcctttggg
    10621 tgatttcaat tctaagtctt gattattaca aactcaaatc ttacccaggg aacttggagt
    10681 ctccgccctt tatactagat aaaggcggga ttttcctttt ttgggtttat aaacaagttg
    10741 atcctgtttc ctatattcta ttcacgaatc gaagactcgg aggtttttat aaagctttag
    10801 aagattataa gaaggaactg aaaaacctaa aatatccgaa gtggaaaatc gaaaaaattc
    10861 taaaggaaag gttcgatccc tatttcaatt ttaggagggc tttatgaatc taagtacgaa
    10921 tagaattcaa gtggcgaaca agctgaaata cgatttctcg gtcttccggt tttaatgtga
    10981 gagcgagaat ctgcaaatcg ggaatgtatt tttctttatg aaaaactttc aagataggtt
    11041 cgaatgattt ttttagagtt tcatcgtctt cgggaaggta tcgattttta tacagaacgg
    11101 gtaggttatc gtctaggagc caattacggt ttactcgcaa gcgatcttct aatcgatcca
    11161 agaggaggtg agaaggtcga agcgtacctc cattttttaa actatgaatg gtcatatcct
    11221 tcacatgtaa gaaatctgcg aagcgtctaa ctttgatgaa atttttttct tctataatta
    11281 aatctatctt ttcggggaga agtttaagtg gtacattctt ggatttcatt ttgaaaagga
    11341 tttagttttg tttggtatga ggaattggta agcgtgagat ttctgtattt agagtataag
    11401 gaatttctgg tcttaatttg caaacctaat ttgaatttgg tttggaaccg ttctcaggat
    11461 cggcaggatg taaaaattaa cctagtaaaa taaaattggt tggacaatat aaaattattt
    11521 gttcaataaa tcaaatatta tgtttctaga aggattcagg taatattttg gcaacgaatc
    11581 taaaagcgga tttcagggca attgagagcc tcgtaaaatt cgaatcgtat ctacagtact
    11641 tttattttgg ttatttttta gatgaaattg ttccagatta ctgggattct gaaaaatcga
    11701 atggaacgat ttcagatccg ttttacgaat ataaaaagga aaaaatgaca agtatttata
    11761 atagtcgtag tgaggcactt tccggactgt tagagatcac gcaaaataat ttctcggata
    11821 aagttacaga acttcaccga gaattagaaa aacagatttt gaaagaaaag aaaagcttgg
    11881 aaaagtttgc tcgggattaa tttttaagaa tctacaattt tagaacgcgg actttagaaa
    11941 gaatgaattt agtattatct ataaaaaatt ggctcaccac ggttttcgga tctatattgt
    12001 tcccgaattc cacagatatt ctagaggatt caaagtcttt ctttaagaga gcgttctttt
    12061 cggaagtcgg gcttttagtt ctttatagtt ccttaaacct cctaatcacg tattctataa
    12121 attatagaca aacgattacg gcgaatagat attatgaatc tctttttaac caacagggga
    12181 tctctccgtt tttatattct atgaatacct acccgtatgt gattatatgg gtcttgtttt
    12241 ttattctttt atttcaaatt tattcgatga ctttgaagtt ttggatatta agatccttca
    12301 ccgagaagaa tgtattattc attcgggttg caggaatgga agccgtgtct ttcagtaact
    12361 ttatattgtt tcttttcccg gtcctaatat actcaaaatt atttccgaat aattataaat
    12421 cgaatttgat tcctctcgtt ttatactcct ccgtgtattt cattacgatc ttcgggggga
    12481 tgttgtatta cttcaaatcc tgggttcgct tatccaaaga agtatttctc cagccgacgg
    12541 gtagggcagt ttttgtctgt tttgctccac tcttactttt agcattctta attctttgga
    12601 ttatatcgta agacgtgagt agcccaatga aatttagaaa atagtaagca agagcattaa
    12661 aaaaacggtg gaattgttag ctagtcgaaa ctatttgtga gtttctaaga aaaaaataaa
    12721 ttagtaggta agaaaagaat gattcgatta atgaaaatgt taagcgtaac ggcatgtgta
    12781 gtatttttgg gaatctttat gcaatgtaat aagtcttcgt cgaatgatag cgcaaataat
    12841 ctcttattat attatctaag tactcagcga actggaactg tatttctaaa tgcttgtagc
    12901 ggagctccct cgggaacttg ttccgatgcc tataataccc cctttaattc ttccagttgc
    12961 tcggctggag ccggaggaac gattagtact tcgcaatgca attgttccgg cgccgttgga
    13021 acgtgcatta ctgtcgggta tagaaccatt tattattcct ctaattttac aattgcttca
    13081 gcgcaagcac aatgcgttgg gaatgctact tggacaataa actgcacacc ataagataaa
    13141 atttaaaagg gaacatttaa gaatattttt tttccgggct tggaagagga tatttaattt
    13201 ctttaggggt ttgattttca ggaactacaa ataacaattc gcgaactgtt ttttctccgg
    13261 gttttagaag aaagggaagg gaggggtctc ttaaagcgaa aaaagttttt ggataataaa
    13321 accagtctct aacaaatact ggaattggaa actgggttgt tttgcctttg aatttatctt
    13381 cttctttgtt tgtaggattg aaatcggagt cgactaagaa atattttgga ttgataatcg
    13441 cattagagtc ggacggattt tcgatttcta cgcgggtaac tagaaatgta gcttcaggat
    13501 gaaaatcggt tgctcgatga acaacataag aagtttttcg aagccaaaat tcgaagcgat
    13561 cttcgaggta cgtttttaga atattgattc gtatagtaga aattccagat agtaagggag
    13621 aagaaggttt taaagtgcaa ttcgcagttg gttctcctga gatttcagaa gagagattct
    13681 ttaaattacg aatttgaagt aaggcagatt gaattgagct aaatgtaagt gatcttcgat
    13741 cagataaatt tgaaaaaggg aaaagaaaaa gactccgcca ggtttgcttt tcgagaggaa
    13801 acgtagtttt tactaaatta ggatttcctt cggaatcgta gaaggtgatt tctatttctt
    13861 gagaaagcga ttctgatccc ggtaaaataa acattgtaaa agctgaaaga taaaagctcc
    13921 agttcgtatg atttgagaat tttcgaattc gaacgagtac tgtattttta atttctcctg
    13981 aaattgatgt aaaactcggg gagatatgga gttcgagtaa tttgtaagat gggttttcgg
    14041 aaatccagct ttgaatttct tctcttactt tcccggggga ttcttccaaa ggaaaagaag
    14101 gatcagattc gtaaattacg atgagtccta atttttttgg aacttcaccc ggagtcgttt
    14161 ccacagtatg attcggaaaa tttcgaatta gattgagcgt gcaggcgcta aaggaaatga
    14221 aaagtaaaat agaaatgaaa aagaacgaac gaaacatact aaccttatta ctatagtcca
    14281 taatttgaaa aataaattaa tttagcaact gaacataata gtataaaaac tacttgattt
    14341 ttacggaaat gttaatagtt attattgcag aatagtgtcc actgagggaa gagtccatgt
    14401 caagaataca aattgcgctc aaattatgtt ccacttccat tcttttcttt tttcttcttc
    14461 cctacagcga ttcaatccat tcacaacaaa cccttcccgg tgcattcccg cagggaccgg
    14521 accaatcggc aaaagagcac cttatttttc aacaagcaag ttccctccat tcggtagcta
    14581 cctgggacga atgggtgaat gggaatttta gtgcatttca ggctgactgg gtaaagcaag
    14641 aagaagccgc cgttactgcc tatatttccc agtactaccc gaatttagcg atcgcaaata
    14701 caacctattc tcaatccgtt ttagccactg tggcagcttg ggaacaacag gcgtatgaca
    14761 attggcaggt acaggctgat acccaaatct tatccgaaag aggagcgttc atagcgggct
    14821 tgaatgggca aaatcaggcg aatttagcaa gttcgcagtc tgcgaataat ttaaacacag
    14881 acattcaaaa attgaatagc cagtacgatc aaacgaaaat gacgggacta gctcagtaca
    14941 atagtgcctt aaatagcctg gatgcaactt tcgaaaaaga ataccagcaa atcgctcaga
    15001 ctgacgcgca ataccaggcg atcgtttctc aaatccaagc ctatcaaaac caagtctact
    15061 ccaatctgag ccagaacgtg gacggtctaa aagcctactt attccagcaa aatcttttgc
    15121 atgttcattc ggcgactgga acggacttac tcggggatta tagctctgca acacaggccc
    15181 agctagtaac ggactacact agtttagatc cttcgaagct tacacaggcg ggccaagatt
    15241 taaaaacttt aatcgataat ttgcagaccg caattacgaa taaatctcct ttaagttcaa
    15301 tttctcaaac gatgacgaat tatttgaatt ctcaagtagc aagtgcgacg actcagttgc
    15361 aaacttacca ggccgaaatg ttccaaacga ttaccttcgg agaaaattca ggaaatacaa
    15421 aggttgaatt ttctcctgca acggatttcg caggattaac acctggctca aacgcagcgt
    15481 actcaaatgc tcttgcagag gccgctaagc aatatatcga ttcgggatat actttatctt
    15541 ctcctcttat ttcccaactc caatctgtaa tcggcgggag taatttagtc gttactcaaa
    15601 tctacggaat ggacattcaa tcatcttctt cgacaccgta tttgctacta aatactcctt
    15661 ggaatgcaga tctgcaacat ccgattacgg gagcaaatcg aagttattta acgggaggag
    15721 aaaattttta cacgttcaat caattaactt ggctttgttg gatcacttgt gttcctgtga
    15781 ataccacgat cgatgatcaa agcgcgtatc ttaccggttc tgttaaagtg gaagatacca
    15841 acgctgccgc aaatgccgct caataccaag cctatgtaga tcaattaact tccaaatttc
    15901 agctttggaa tggaacccta ctacccgaga ctcaaaactt cgattcccag gtttctactt
    15961 ttcaatcttc tttttcggcg tggacagccc agaaagctca gttagaaact agtcttaact
    16021 ctcagtacca ggttcaaaag aaccaattgg atactagcct ttcgactttc gattcgaatt
    16081 tagcagccat gaaaagtaat tctcttcaag attcaagctc cttgcctacg tttcagacaa
    16141 gtgttacctc ttcttcgatc caaacttctc tatcttccat agataaccaa attaaaactg
    16201 tatcggctca aaatccatct gttccggatt ttagcttagt ttccagttta caaaataatt
    16261 tatcccaagg aatcaatgca gcgtataacc ttagtgtcat cggaataaac caacaaattt
    16321 ctatctcgaa tacgcaaaaa tcccaagaag acatcgtaaa tcagctttcc tcacagcgaa
    16381 tttttaaatc gggtgctgac attcctgaaa atatttacga aatgttcaca gggacttcaa
    16441 aagacggaaa aatgtcggta aaaggtggag ggcagtgcca aggtgcgggg ctttcttccg
    16501 atgcttgcca agcattatat aaaaataatg attattttca aaatcagttc caaaatgttt
    16561 atacggattc gactggtgca attcacgtcg tagagaacgt tcatacagga accgcgactt
    16621 atactggaaa aggggatcgg gctgattcct ctagctacac gcaagatatg gaatccaagg
    16681 actatatcgt tgctcggact ggggtcgcaa aactcggaga tacttcttct ctcggaggtc
    16741 tttttgataa aaattggctc agtgaaagtg attcttccgg aaatagtgaa gttgggagcg
    16801 ttctaaattc tactacaaaa aacgctacct caggaatcga atcttcctcc ttattcaatg
    16861 cgatttctct aaatacatca caaattagca ctgtagattc atccctcgcg aatgaagcgc
    16921 aaaactttat ccaaaaccaa gtgagtactg cctcgacggt agaatcactc gcgcaagcct
    16981 atgtccaggg cgtttcccca ggacagtggg ctgcgaatca gataaaatct atgactcaat
    17041 ctgccgttgc atctaccata gggaccgcct taaatattcc tgcggactta gtgaatgctt
    17101 acctaagcta caaggaaggg cgaaaagcac aaagaaaagc cgaagccgct atgaataatc
    17161 ggctcgcgat tgtagacgcc cctttagcga tcgcaaacat gattccaggc gttcgagaca
    17221 ttgctagacc tttcagttcg attgtggaaa aagcaacatc cgaagtgatt acaggagcta
    17281 cgaacttttt cacgaaatcg gacattggta gggcccaatt aaaaatcctg agtgccggaa
    17341 caattacaga ttccgattta aaaaacctaa ataaaaaagg aatgaaagcc gccgaataca
    17401 ttagaggaaa agatttgcaa ggtgcgcttt ctgccggtga catccaaggt caatacaaag
    17461 cagcgtttaa aaatgcagcg tatttagctg cggctcaaac tctttcccct aacttaaata
    17521 atatggatcc aaagatcctc gctcaacttt tacagcatta tgataaccaa caacagcaaa
    17581 aagcagcgaa aaaagcccaa caaaatcaaa tgatttcgac ggccctccaa atggctgccg
    17641 ctgccgccct tcaatttatc ccgggtccag gaacaattgc gggcgctgga attctcgctc
    17701 aaattggaga aggtattgcg gctgcatccg agttcatgtc gtcactcccc gtagtaagcg
    17761 acgtggtaga aggagtgagc gctgtcggag aatatcttgg tcaaggaatc agagctgcga
    17821 aatctttcgt aggtcttgga gaaagtgcgg ttggaacagc tacgacttta actagggccg
    17881 aaagcggtct tatgaatgga gtaaggatta taaacgctgc cggtcaagta gcgatcgcgt
    17941 cacagtcagg gaatacaaat tcgatgctcg cagggctcgc caatggttta cttctcggag
    18001 tagcaggccc aggaggtctt acaggaagta taagctatac agcccctccg aaagataata
    18061 cgcttttagg aggatctctt gataacgcaa tcgatggaac tccgtcttcg ggttggggtg
    18121 gatcgatagc attcggtgga agtgctctaa acgctggaat aagttttcaa cccggaagcg
    18181 gagcaaatct aaatctgggc ggaagtaagg gctctacttt cttaaatgta agctataaca
    18241 ctgagtccgg aaatacgagt ggatcggtcg gtgctggggc ataccacgga acgaatcttg
    18301 gtgtaaactt aagtacagat ccgaatcaaa agccttctat tttcgctggt ttaaattgcg
    18361 atgcttcggc ttccgattgt gggggaggac gcctggctaa aaacggagga gcaactttaa
    18421 cgatttccca ggacggtagt gcaactctcg gagcaaattt cctcggatct caatttggaa
    18481 gtatttcatt cgattcgacc ggaaaattcg gtacctttac ggcagatcca agttttcaaa
    18541 ctaattttaa tatcgtgaac gctcagaacg tttataatga atacgaagcc gttggagctt
    18601 cccacgaagc agcgaaatac gcactagctt tatctgatcc taaaatagcg gaagcgagtc
    18661 caacatttaa ggcactcata gaacgaacgg gtatttctca ggaagatata tctcaattag
    18721 gcaaagattt acaaaataat cgattatcac cggaacagcg agacgccggc acacagcttt
    18781 taaatcaact tatgaatgcg gtaaacgaag aagcgtattc gcaagggaat cctaaattat
    18841 taaaagcaat ttccacgtca cccttagttc aagaagcggg atcaatgcca tcggattcag
    18901 gatcgtttat tcgagatgtt tccagccagg cgagtttgtt gtttaaggat ttggctggat
    18961 cgacgggtct tcctcaagtg attgaagggc tttctaattc tcaaatttca aaaaccgaag
    19021 atccgaaatc cgggacaagt gcaagtgacc gaacagcatg gcctcagaac tccgacgagc
    19081 aggctgcaaa aaactggttc gatgcggggt atgcggcaac caagaaggaa gatgatggag
    19141 tattgttagc tgatgcttct tcaccaaaca aatccaattc accttttgga gatggtactg
    19201 cttgggatgg aaaaatagtt agtggaggga catcttttga agaaggcgtt ggcggagata
    19261 atggaaaggg aaaaaactca aatgatgaaa agtatccaaa tcaaagggca atcgttcata
    19321 ctcacgatta cagcgaaggg acaagagttg gatctggcaa attgaacatt cgagaaggag
    19381 tttcaaatcc gtttggcgat cctacttcaa aggacataaa actttcggct gcttggggta
    19441 aaggtggata tcctcaaagt ggaaaagatc atactggtgc cgattttatc gggccaaccg
    19501 gaagtaaaat caatgctgcg atttccggga tcgttgtaaa tataacgaaa gggacttcca
    19561 taattgatga aactggaagg cctagaggtg ttttctccga aaaggctgat aacggagaaa
    19621 aagtatatta taagtttaca agtgacggct caactcgact tttaaacgac aaagaattaa
    19681 aaattttagc aaaccaacct aaaagtaatt ctggaaacag cgtaacgatt agaacgacgg
    19741 taggcggcaa tacttatgat ttaacgtaca aacatttaca aaattcccca accttgaaat
    19801 caggccaacc aattaaagca ggatcttcca taggaatcgt tggttctact ggatattcga
    19861 ccggtgagca cttacatctt atggtcacaa cggatagtta cccgttcgat gttcctaaag
    19921 actacgtaag ggtaaaagat ggaaaatacc aaatagatcc agtttatttc ttaaatcacg
    19981 tttataataa ttaaaacgaa tgaaacgata cttaataatt ttcatcttaa ttccgattat
    20041 ttcgatttcg agccgtccaa ttgatgattt actgatcgca tctaagaacg gagatgtaag
    20101 gaaaattgaa tcgattttaa aaaaagggaa tgtggatgta aatggtttta ttaaaggaag
    20161 tcttccaact gaggaagaag aagccgaagt cggcttccaa tttactccct tgcattgggc
    20221 cgtaaagaac aatcatgtag aagccgttaa agttctgatt aaggctggag ccaatgtaaa
    20281 tgcagttgca ggatattcga aagaaacgcc tatttttttt acgcttaatc caaaaaagaa
    20341 agatatattg aatttgttaa tatctgccaa agcggatctt tctgtattag attcttccgg
    20401 tcaaacgccg ttgaactctg cagtgcgata tggttatttt aaaacgagca aaatattgat
    20461 agaacttggt tcggatataa atcataaaaa tattgacggg gaaactcctt tgcataacgc
    20521 gagttccaga ggatacgatg agattgtcga attattgata tccaaaggag caggggttaa
    20581 tttagtaaca aaaaaatctt ctaatattga ctccggcggg aattctccgt tacattatgc
    20641 ggcaatgttt ggaagagtga atacagtaaa aatattatta agccatggtg ctaataaaac
    20701 gctttgcaac ggtgacggta atactcccct agatattgca aaaaaagaag ggtataagga
    20761 tctcattaag attttagaat gattttgttc acgtcttctt ttccgataaa actttctttt
    20821 acaccccgcg aaggatcggc gcgggggtca caaaaaattt acgcaataaa aaaatttcat
    20881 gaattataag tcctcaaaag ctacatccga ttctttgccc cttctcccaa aagagccttc
    20941 gtgccaatta aacatcggtt ccgagctatt ctggatagaa atcttggcaa aagacaaaga
    21001 aatagaaacg aaacacgagc ggcacttgcg cgaatgccca ttgtgctctc aaatcgttca
    21061 ccatttaatt gaatcgggaa atgttaaaaa tgctaattta caggaaaagc ttctcttagg
    21121 agaaaaaccg aacggagtat ataacttcga agaaagcggg aattggtttt tcagatttgt
    21181 aaaatcagcc gagcgaaaaa aacgactgat taaccttgta tattatatac taattgcagc
    21241 gccggttctc tacggtcttt ataaattatt aaaagactaa tatacttgga tgtccacatt
    21301 tatcccattt ctattattcg atagtaagcc aatgatttcg atacttaaac atgcgaggcc
    21361 gagccattga taatagtatt tctcaaaaca atatttagaa attatatctt tcgattacta
    21421 cttctattcg taatattata cctcttactt ttcgtagcct ttaagagatt aaaggatgat
    21481 ccttcctatc catttgtaaa taaaatcggc caagtactct ttaaacccat aacctgggtg
    21541 aatactcccc gaagtaaaga agagactata gaatctacta cagcaattcc cgtctctgca
    21601 tataggatag aaaaaaagga tatagttcct tcgatcagcg cgcccggaac gatcgacttc
    21661 aaagacaaag tggatgtata ttcgaaactt tcgggaagaa tcgagaaaat ctatgtaaaa
    21721 gaaggagatc aagtaaaaat cggccaaaag ctattcaaga tagaaagcct tcaatacgaa
    21781 ctggaactaa tgaaacaaga agctactctg gaatcttcac attcccaagt gcaacttgct
    21841 aaagagaaat tagagaaagc aaaaacggca gttgaatcaa ggctcaaaga gcaagaaaaa
    21901 agtaagtctc ttatcaatag agcgaaagaa gaatacgaaa aggcaaaaaa gacattcgag
    21961 agaaaagaag cgatatttaa ggaaggagga ataagcactg aagagattga gctatcgaaa
    22021 ttggatctaa caagatctga gtccaattat aacctagcaa aaaaagattt agaaatacat
    22081 agcgcagggc tcacagacga agacattata aaaaacggat ttaaggtacc aaaaaccgaa
    22141 aaagaaaagg tcgaaataat caaagaaatc aatactaaga tcgaaaaagc ggaacttgcg
    22201 gtagcagaag gcgcataccg ggctagtgag gcacaatcga acgctacaaa gattctatta
    22261 aaagaaattg taaattattc tccgatttcg ggagtagtgg ctaaaaaata caaaagtgaa
    22321 ggagagatga taaacggaaa tgcttccgga aaccaatcag tcttaacaat aatcaatgta
    22381 tcccaagtga acgctgtctt taatatttcc gagtctgacg cggttcattt aaagaaggat
    22441 atgaaagtgg atttttcggc ggacgctttt aagaacgaaa attttacagg caaggtcata
    22501 ttcaaaagcc ctttaatcga tcaaaaagta catacgaatg aggttaaggc tctcgtgaat
    22561 aataaggatg ggcgccttat gcctggaatg tttatcagaa tcaatttaat cactgggaaa
    22621 ccagttccta cgattctcgt acctttgacc gctattatcc cgaaggaaga tgatctagcg
    22681 tccgtattta aggtagtaga tggactctgt aagaaagtcg aaattcgaac gggaagaaaa
    22741 ttcggcgaat acatcgaagt aaaagaagga ttggaaggaa acgaaatcat cgttttggat
    22801 aaactctctc aaataagaga cggtatttca gtgaagccga attttctccc taactaagga
    22861 attcgaaaaa aaacactata gatgaaaccg atcattcgat tttgcatttc tagaagaatt
    22921 acagtcgcga tgatctggat tgcattttct ctcttcggag gaatcgcact aacgaaaatc
    22981 aaattgaatt tgatgccgga atttagattt ccgaaaatca cgatcctggt tagttatccg
    23041 aacgcatctc cagaagaagt ggaaacctta attacgaaac ccttaacaga ttccgttgga
    23101 acaattggag gcttagagaa aatcaattct gaatccttgg aaggtgcggc cttaattact
    23161 ctacaatttg aaagtaatat aacaatcgat tacgcgatta tagaggtacg agaaagaatc
    23221 gacttaatcc gagatttctt accgcaggat gcaagtaggc cagttgtcac gagatttgat
    23281 ccttcaagtt ctgcatttca agaaatcgta ttttttccga gtaaggatat ggaaaaaaaa
    23341 gaacttctct cttttatcca agataacgta aaagttcact tagagaaaat agaaggatta
    23401 gcgtccgtgc agctttctgg gggatttaca aaggaaattt cagtagaaat tgaccccgat
    23461 agaatgaatt cctttgggat ttcaatttta gacgttagaa gagcaattca gtctactaat
    23521 atcaattttc cggcgggaag cctgccattc ggaaagaaag acctgctcat ccgagcaacg
    23581 ggagaatatg aatcgcccac agaaattgga gaaacctttg ccgggggtag cggacagggt
    23641 ggtccggtaa aaataggatc gttcgcgaac attcatacgg gctacaaaga aaggactggg
    23701 attgcaagat acaacggaaa tgaatgcgta gtcgcttatc tttataaaga atcgggtaaa
    23761 aattcagtcg aaatatccga aaaagttaaa gaagaaatta aagaaataaa tgaacgattt
    23821 gggaaagatt taaaggctga aatcgtatac gatgaatcca aattcattaa ggatgcaatt
    23881 tccggcgtca gtagctccct aatttctggg gcaattttag cgtttcttgt tttagtcttt
    23941 ttactccgaa atgtaaaaag ccctctcata ctacttacag taatccctgt ttcactttta
    24001 acgacctttc tattctttta cctatttcac atttccttaa acatgatgtc tttaggcggt
    24061 ctcgcccttg gaatcggaat gctattcgat actagtaacg tagtattctc atccatcgag
    24121 agaaatttgt ctcgcgggaa agaaatcgac gaggccgctg aaataggaac cttggaggtg
    24181 acaggatccg taatttctgc gactctcaca acagtgatcg tatttttacc gatcattttt
    24241 ttaaaaagca tagtcgggat cgttttcgcg gaaatggctt tggcgattac tatttcatta
    24301 ttggtaagtt tactggcttc tttgacaatt ataccgatgc ttacctcggt cttatacaaa
    24361 ataacattag agtctgactt tttaaacaga ttcatattcg ttcgttccga aaaaatctat
    24421 cttttcactt taaaaagtta tgaaagaaat ctaaattact atctagacca tcctttgaaa
    24481 ctgcttttaa tcgtcggagt attgttctta atttccatac aattcttgcc tttggtaaca
    24541 agagagttcg ttccaagtgt ggacacaggt gaattttcga ttcacgtaga aacgcaaaaa
    24601 ggatcgaatt tggaggctac atctgaaatc gtaaatagca tagaaaccaa actcttaaat
    24661 tcagaaagtg taaaaagtgt tatttcacgg attgggtacg aagaagatag cctggctgga
    24721 aaaaataatc gggaagcgag ttccaacagg gcgactttac gagtactttt aaaagaaaat
    24781 acgaaaattt ccacgcctga ttttatgaat caatttcgac ccaagctaaa tctcggagag
    24841 gatacgaaac ttatttttga gaatagcgga gatattctct cctcgatact gtccactgag
    24901 gaaagtaaac ttaaaataga aatcctagga gaggatttaa agaccctcca tgacataggg
    24961 gagggactaa gtaagaaaat atcaaacata ccagggatta aagacgttcg agaaagcatt
    25021 acagaaaaac aggtcgaata ctcgatcaaa tttgatccaa taaagtccag ccatgtaaat
    25081 atcacgaacg aatacctatc caattacttg aaactcgcaa accacggatc cttagtcaca
    25141 aaaatacgag taaaaaacaa aaatgtgaat gtccgtcttt ctgttaaaaa gagcgatttg
    25201 gattctttgg aaaaagttct tcgaatggga ctgaaaactc cttcgggcga acttatctta
    25261 gtttcagaaa ttagtaaaat agaggaaatc atagcaccca cctcaatttt acgttccggg
    25321 aactctagag tgaacttagt aaaagcagat atttctcaaa acctaacaaa ttcagggata
    25381 gagaaagtgg gggagatcat tcaggccttt cctgttccgc cgggatacaa gattcagttt
    25441 tcgggcgaaa aagagaatat agagaaatca ttcaaagaac ttacattcgc gtttattctc
    25501 gcaacacttc tcatctatat gttacttgcg agccaattcg agtctttagt ctattcactt
    25561 gtaatgatat gtacgattcc tctaatgttt ataggaacct tcccggcgct ctttttattc
    25621 ggaaagtccc taaacgtgag ttcttttatg gggattgttc ttcttctcgg ggtagtcgta
    25681 gataacgctg ccctttattt cgaatacgtg catttactct caaaagagga aatcccccta
    25741 aagaaagtga tagtagactc gggaaaaatc gtactacgcc caattttaat gaataatagt
    25801 acaactattc taggcctctt acctattatg ctagaactta gtaaaggaac tgaatttcag
    25861 tctccaatgg cgatcgtcgt agtggttgga ctatttgctt ctttcttctt tagtttgtac
    25921 ctaatcccga tcctattttt tcaactactg aaaaacaaaa aagcactatg atcgagaagg
    25981 gtcaaaagat tttggaatca aggccggtaa gcactggaat gtttcttttc ggactcatcc
    26041 tttttggagc catatcatac gtaaaaaatc caatttcact atttccgaac acaacctatc
    26101 cggggcttac ggtctcaatc gaatatcctg gagccgatgt aaaagattta gaggaaatga
    26161 ttacaatccc gattgaagaa tcgatttcgg gagtaggggg aatcgaagag atatactctt
    26221 tcacagaaag gggtaaaaca gaaatcaatg tagaatttga aaaagaatcc aatctagaat
    26281 ttaagagtct cgaagtaagg gagagaattg atattgtcgc gggcaatttc ccaagagagg
    26341 ttcataagcc gtttatatat agttacgacc cggataatcg tccaacgatg atccttacct
    26401 taaaaagtga aacgttcgat tttatagaat taagaaccat cgcggataac gaagtaaaac
    26461 ggtatttaga aaatatagag ggcataagta aaatatctgt gactggagga aaagtccgag
    26521 aagtcttagt gtcctgcgat atgcaaaaac taagggcgta tggactcgat ttatccgaaa
    26581 tccagcgttc aatcagagaa aataatacta caagtgcagt cgcaaattta aaaaaacaag
    26641 gattaagttc aaagctactt cttttaggaa ggtataaaga ccttaatgat ctaaaaactc
    26701 ttcctgtatt ttcaaccaag gaaggaagga atatactcct agaggaccta gccaacgtat
    26761 ctttttcgta tagggaagag gaatcgagct cccgcctaaa tggaaaagaa aatgtaagcc
    26821 tctacatata taaatcgtct cttggaaata cacttagtat ctcaaaagag atccacagga
    26881 aactagacga tttaaaaatt tcaggcgtaa acttcaaact catctatgac caatcagaaa
    26941 cggtaaaaaa atcctacttg aacttaatcg cttgcggtgg tgtaggacta attcttttct
    27001 ttctattatt atattatcac agaaactaca agcaagtacg gatcagaacg actttactaa
    27061 ctcaaaccat tctaaacttc tttctttttc aattcgtttt atatattttc aaactagatt
    27121 tcgatattat aatatttagc gcatttattc tgggattcgc aatttggact ttagtgagct
    27181 tccttttact ggaaaaaaca ccgcaagatc tttccaattt gaaacaggtc tcgactctcc
    27241 ctgaattttc agctttgata tcgattgtac tgtttttaag tcttcctctc tattttttgg
    27301 atagagaaat tggagaagct tctttcaagc ttggcgtgtt catcgttcta tttttagttt
    27361 tctcttactt ttcgttttca cccataaaaa gattctttaa tcaaattcga aatcggtatt
    27421 ttccctcttt catttctgaa cccttgcaat tggagctaaa gttcagttta tttcaaggac
    27481 tagaacccaa aatcactcgg aaaacaattc ttttgatcta tgttgtagtt cttttggctt
    27541 caatatacag agtcgtgaaa atagataagg aattctatta tacgattgaa aacaaaaaaa
    27601 ttttagggta cgtggagctc ccttctggga caggatttgg ttttacgaat tctatcacta
    27661 agagaatcga agaaaaaata ttggctttat ctgaaattga agaagttact tccaaagtag
    27721 agggaggtca ttcgtttcta attattacgc taaaagattc agcgattgca ggagacacct
    27781 ttcttgaaaa aatgaaaaag caggtaggaa atacgagtcc tgcatttgtt tatttttcga
    27841 gggaatcgga tgcttcaaaa ttcaaagaga tcgtggtcga tgtactaggg gaagatactg
    27901 aaaaattaga tgaaaccgtt aaattactcg cagagaaggc gaggaaaatc cctggcgtag
    27961 aagaagtgat tcttaggtat aaacctccta gagatgagtt aagtttggtc ttggataagt
    28021 ataagacttc tcactcaaac cttagtaact tagaaattgg aacttactta aaacttgcga
    28081 ttcagggagc tgtagtcagt aaatttatcg aagactcgaa ggaaattgac attcgagtcc
    28141 ggctatcgga agaatataga aattccgaga aaagcctaga gaattatttt ataaagaatt
    28201 cgactggaaa gtacgctccc ttaacagaga tttcttcgcc gaaagaatcc aaatccccaa
    28261 tcaaaatatt ccgaaaaaat aaaaaacgag tcttgtcgtt tgcaattcga actggaaaaa
    28321 tttctcattc aaagatactc tccgatctaa aatctttggg agaggagtta ccggatggat
    28381 accatttgga gctaggtcga agtttagaaa agacagttga gactgaatct aaaatctata
    28441 tagtcatagg atttgcgatt ctttttctat ttgggattct ttcatcctac ttcgaatcat
    28501 ttattttagc cttaaaagca ctcgtaaagc tttcgctgcc ttcgtcgatt tcatttctat
    28561 tccttagtta cgtatttgga gcatttacac tctcgatgta tttaggaata ctcattttac
    28621 tttcgatttc ttcgttcttg attatcgtca gtcataaaat ggaagagacg aaaagtctaa
    28681 agagcatctt ttacgctttt ttacccgtcg tgtgcctttt tatatccgag gtgttgtttg
    28741 cttcggaagg gggcaaattt ctaaaagaaa tcgaaatcac tatactagtc ggatttttcg
    28801 tcttcgcggc tctactgcca tttattaatc caaaaccaaa aaataataca accgaataag
    28861 atttgaaaga gatttttaaa aaatttaaga cgaagtggaa gagcttttac cgagttgaat
    28921 tacaggtaat tttgggagtc tttcaatttg ggtttgttac cccggcgatt ctaattcgaa
    28981 tggcgacgtt attttttttg caaagaccct ccgctatatt tcattccaag aaataagtgt
    29041 acttccaggg agtgggttat agtagtcact ataatcgtta tgctatttcc aatgatttat
    29101 tttctccttc aatggacaat tcttttgatt aaataccaag ggttcaaaaa attcggaaac
    29161 gagactatga aaatatcgct ttccaattta agtctaatgt attccctttt tatatattgg
    29221 tttcttatac gttaaataaa tgaacggtag accttggaag aaaagagata ttcagtatct
    29281 agtatcgaaa cgtgatattt taacagccgg ggaaattgcg agaaaactta gacgaaccaa
    29341 agctgccgtc cttaaaaaaa caactaagct ccgtaaagaa tgatttattc ttcctcgctc
    29401 cttcctgtat gaaaagccca aatcaaaaat ttcgcctaaa tcaaaatttc taaaaattat
    29461 taaaaacaaa tccatttccg aaatggcttc ggaactagca gtctcggagt ctacggtttt
    29521 gcggtggatg cgcttttacg aaattaatat ctctggagct ccgaggcgat ggattaagga
    29581 agaggatcag tatttgattg aaaactatgg ctttgtaact ttagactata tcactaaaaa
    29641 attagggaga tctaagggag tcgttactac gagggctaaa ttcctccgaa actccggaga
    29701 gaagcttccg aaaaagtccc ttcgcccttc gaaatttaag ggccaaaaac cgaccaaaga
    29761 ggagctcgaa aaattactaa aaatcttttc aagctaccaa atttcgaaaa aaataggtgt
    29821 ttcggacgct agcgtcaggt attggattaa agcgtacggg attgaaacag attcagaaga
    29881 tgcgaagagg gtagtatagg aggcttttag gtaggggaaa cgggtgttct aaatcactgg
    29941 ccataatgct cataatgtcg catttaaacc gaccgcgttc tattaattct ttggcttcca
    30001 tagaaaatcg ctcaataatt cccgataaac ttcatctttt ttatccaaat cgaagttgaa
    30061 actttcaata ctatcccgat tctaatattc aggaactaaa atggaaaaag ttattaaagg
    30121 cttagtgctt cctcgggacc gccgctttcg taccgcaaag cgagcgtcga tcgagctatc
    30181 cgaacgtata aaacaaaatc ccgctatgat tcatcgcgca aaaagacgcg caaacggagt
    30241 cattgttacc tccgaatccc ctgaacttca tgtagctcgc ctattgaata aatatgggat
    30301 ttctttatct tccgatttgg aattctggcc tcttcctcct cttcttgaag aataaaaatg
    30361 cccgaaaaag aaccagaaag aaattttcaa gataaagcga tcgatgcgtt tgctcaagtt
    30421 caaattcgcc aaattgaggc gagaaaagaa gtagatctcg ctcaagtcga catggctaaa
    30481 tcttcagcca tcgaagaaac aagaagaatg gaaataatca taaaacagga agatgcctcc
    30541 gagaagcgaa gctatagcct gatctgggga ctttttattt tcttggttct tttgacctgc
    30601 gcttgttttt acctagtagc aaccaatcat cctgccgggt tatattcatt tatcgcagtt
    30661 ctatcctatt tcttcggtgg aatatccgga ataggcttta aaaatctctg ggacaaaagc
    30721 aattccagag aagagtcaga ttagtgtaat ttgctccaaa atgttcatat tgatatacta
    30781 taaaattatt tcgtaatgtt atgattacat atttatttgg cgccggagct tcgtacaacg
    30841 cattaccttt ggccatagaa atgccaaaag atatgcggtg gattgtagaa gaaatcaaaa
    30901 aaaaacattt aattgggaat cgctctggac taaaagtatc cgaactaaaa actgaatttg
    30961 ttaaacgaac ggaagctttg cttgatgaat ttgatagatc gaattattcg acaatcgacg
    31021 actatgctta tagcaaatac agtggtggta caaacataaa ttatattaga gctattctct
    31081 cggcgtatat ttcccttaga caaataatta ttcctgtaaa tagtagattt caacgcgttg
    31141 attctagata cagagtattt ttgcaaaaat taattataaa aggtaatttt tccaaagcac
    31201 aaaatctaaa tttactaacc tggaattacg acaatcaact ggagatgtcg ctacgtgaaa
    31261 tctaccccaa tgattggtcg tctattttac atgaaaaatt aaatttattt ccttctatag
    31321 atcaatacgg tatggaaaca gatcgctttg aaatcaaaaa gttaaatacg tactatttga
    31381 atggatcgag cggttttcat cagaatagag aatcacaaaa actatctgta gttaaagatt
    31441 acgtaataaa tcccaatgca ggcgttgact ctattagcca aatattatat ttcttctatc
    31501 tgtaccatca ggacattatg gtttcaccga tgcttcattt tggttgggag gataatgatt
    31561 ataatcgcaa agttttgaaa atggcttgcg cgtcagttag tgaaacgcaa aaattatatc
    31621 tggttggata tacgtttccc gacccaaatc gaaatatcga tttaaaatta attaacgcta
    31681 tgaataaatt gaaaacaatt tatattcaag gcccgtccga aaagaaattt aaggaaatta
    31741 aattcaaatt aactgagtca tttccggtca atgacattaa atattacgaa tcgaaagatg
    31801 attttttaat tccgaacgaa ttattagctg gataaataac ccaacttcct ctaatctgtg
    31861 ttctgtctcc tttgtctttc ccgagcgtga gccgcctcta tttcgatcca aataaatttc
    31921 gccctctcta aatgacgcag tgcttcgttt atctcaggtc tcacatgccc gtccatccaa
    31981 tcccgtaaat ccttcattga atctatgatc ttattaaaat cgtcaagggt tatgtttctt
    32041 tccatttata agtaatactt
//
LOCUS       CPLEGNKG_4             56135 bp    DNA     linear       08-DEC-2021
DEFINITION  Genus species strain strain.
ACCESSION   
VERSION
KEYWORDS    .
SOURCE      Genus species
  ORGANISM  Genus species
            Unclassified.
COMMENT     Annotated using prokka 1.14.6 from
            https://github.com/tseemann/prokka.
FEATURES             Location/Qualifiers
     source          1..56135
                     /organism="Genus species"
                     /mol_type="genomic DNA"
                     /strain="strain"
     gene            complement(139..855)
                     /locus_tag="CPLEGNKG_00032"
     CDS             complement(139..855)
                     /locus_tag="CPLEGNKG_00032"
                     /inference="ab initio prediction:Prodigal:002006"
                     /codon_start=1
                     /transl_table=11
                     /product="hypothetical protein"
                     /protein_id="X:CPLEGNKG_00032"
                     /translation="MCGRYSLNAEVSQIIEQFVLRHDIERIQREYRKEKVITPGVAIP
                     VIREIKGNRKLEYVRWTVENFKYYDKSKKEMVKKSSGPPNARYDKLLDFKYWRKGLQN
                     RRCIVPATSYWEWPDNPDEYKAGKVYKFHFKNRELMAFPGIICPYRDKQNVRKVGVMT
                     ITFDAEPHAKEIHRTQPALLLRENYDAWLNPNTETPERYLYKAKGIELDYELDEDPPW
                     PTKKIKPEVKQKDYQPRLFD"
     gene            1045..1398
                     /locus_tag="CPLEGNKG_00033"
     CDS             1045..1398
                     /locus_tag="CPLEGNKG_00033"
                     /inference="ab initio prediction:Prodigal:002006"
                     /codon_start=1
                     /transl_table=11
                     /product="hypothetical protein"
                     /protein_id="X:CPLEGNKG_00033"
                     /translation="MAEERRRRRRIVSKELLEYEVIAMNELGVCIGNVFDISECGVGI
                     LTEIESSKNQEIGFRISGTISGPFFEEIPFSGTIARKDEVITSNGIKRILGINFFEMI
                     QLSERLLALSLTAKS"
     gene            complement(1395..3848)
                     /locus_tag="CPLEGNKG_00034"
     CDS             complement(1395..3848)
                     /locus_tag="CPLEGNKG_00034"
                     /inference="ab initio prediction:Prodigal:002006"
                     /codon_start=1
                     /transl_table=11
                     /product="hypothetical protein"
                     /protein_id="X:CPLEGNKG_00034"
                     /translation="MKEFEGFVFDLYSLEESIFLWVKGETETKLFTDSFFPSIYIAGD
                     ERFERSFINRLRSLNALYKEPERVIKTSFYENIPRQVLKITLSRPSVLRRIYNKLYAF
                     YEKLEIFHSDMEITNVYLLEKNIFPLAKVRLFHEGGKIKRIDCLSDLKSCDYEIPEFT
                     KLHMSFKQNHRIGYSKVNPLVFQADDGFQEEVYEDTGKKLLRHINEILEARDPDIILS
                     AYGDQAIFPFLFSLAKRTNFRLFFDRDPHAIQRKIITKGSTFTTYGQVIYKAPSYPLF
                     GRLHIDSVNSFVFKESFLLGIFELARLSRLPIQRMARSSTGTALTCIETDVAIKKGYL
                     VPWQKAAIERTKTAYELLRIDKGGLVYLPDTSVSVRENVAQLDFSQMYPSIMAKYNIS
                     PECVNCPCCENDEEKIVVPGTNFHVCTRRRGVVSDALEDILVRRKFYKRSIEKKDPKS
                     EIFDARQNSLKWMLVTSFGYLGYRNAKFGRLESHESVTAIGREVLLRAKEVAEENGYI
                     FLHAITDSLFIAKQNSEKFSRLELLRLCKKITKATQIEMKIEGVYNWLMFPASKQDKK
                     IGVVNRYFGKFEGGEVKIRGIFARRKDIPSFVKKFQLNVISVMEEANTKLELISKLPE
                     IDRLFYSFENELSCGNVDVRELFLRKTISKPLAEYVASHASSESLRSLIEEGIAVEPG
                     EKIKYLVLKGKNKKREYLPEEKALKSPTYSNLHFEYYRGLLIDALEELLEHLQPRAYF
                     RSLREAQPELEFRWSIRKRSRARKKAGKLIRKKISIFQKRGKLLRTKKRESTLVRLNK
                     FDIASRLLRTCFKQDRINL"
     gene            complement(3835..4119)
                     /locus_tag="CPLEGNKG_00035"
     CDS             complement(3835..4119)
                     /locus_tag="CPLEGNKG_00035"
                     /inference="ab initio prediction:Prodigal:002006"
                     /codon_start=1
                     /transl_table=11
                     /product="hypothetical protein"
                     /protein_id="X:CPLEGNKG_00035"
                     /translation="MGRTIQPYSWRIESMSQEYKDFRRGLPRPKQEFYDEIFRMAKRN
                     LASGVMSSNAYSMEPILISAMIELMSELKEIKSELAKIKSETRALKNERV"
     gene            complement(4061..4651)
                     /locus_tag="CPLEGNKG_00036"
     CDS             complement(4061..4651)
                     /locus_tag="CPLEGNKG_00036"
                     /inference="ab initio prediction:Prodigal:002006"
                     /codon_start=1
                     /transl_table=11
                     /product="hypothetical protein"
                     /protein_id="X:CPLEGNKG_00036"
                     /translation="MDRHSIKTFENATPLILGKQSNRAIHDLLAELAIRCKEVHVFDC
                     AIRFNVFAIAEAGRKSNSSFLHNIHLQRAFTPYQLLDSIGELLRAPAELTGSPLYFFL
                     APSKQFFDGDVKKDEREHLLAVLVKKFEAMHEKKIRFLISESLKIQDPLYLSYIEKLK
                     ISFGSIEAKTPRSELEENGKDNTALFLANRIDVTGI"
     gene            5401..5652
                     /locus_tag="CPLEGNKG_00037"
     CDS             5401..5652
                     /locus_tag="CPLEGNKG_00037"
                     /inference="ab initio prediction:Prodigal:002006"
                     /codon_start=1
                     /transl_table=11
                     /product="hypothetical protein"
                     /protein_id="X:CPLEGNKG_00037"
                     /translation="MLTELYLIYYFDEKEISTRPSGSSLFKFQDALLEVDRQSRAGLQ
                     RGIFKLILIENDRSESNRCILIKTGNQADSRRWGIEFVP"
     gene            5788..6096
                     /locus_tag="CPLEGNKG_00038"
     CDS             5788..6096
                     /locus_tag="CPLEGNKG_00038"
                     /inference="ab initio prediction:Prodigal:002006"
                     /codon_start=1
                     /transl_table=11
                     /product="hypothetical protein"
                     /protein_id="X:CPLEGNKG_00038"
                     /translation="MTLDQIANFIKRVERIAISERAEFVRVEIKNFKNDTAQKTLART
                     MTFDVPLYDLEVWMQLAKPIKGSADRNIIDSIELYVYFPDKTKMGEFSNNWKYSVQIF
                     "
     gene            complement(6214..6432)
                     /locus_tag="CPLEGNKG_00039"
     CDS             complement(6214..6432)
                     /locus_tag="CPLEGNKG_00039"
                     /inference="ab initio prediction:Prodigal:002006"
                     /codon_start=1
                     /transl_table=11
                     /product="hypothetical protein"
                     /protein_id="X:CPLEGNKG_00039"
                     /translation="MDLGREGNKAAGIMMKILREVQNITHEELSRRLDGIPIDYIIAI
                     ENGNKPMTYEFARKISNILDVPISLFLK"
     gene            complement(6826..7818)
                     /locus_tag="CPLEGNKG_00040"
     CDS             complement(6826..7818)
                     /locus_tag="CPLEGNKG_00040"
                     /inference="ab initio prediction:Prodigal:002006"
                     /codon_start=1
                     /transl_table=11
                     /product="hypothetical protein"
                     /protein_id="X:CPLEGNKG_00040"
                     /translation="MKRKSSRRIKTRELLRPEQICTQVLGDDLDYYYSKFRIIFNAKG
                     KTIPNWPDFCFAPIGCFFPFVFNENPDVDAPVLAEKVNLVSRLAGLIPWAIEKSIFRF
                     SPTLLEYLIESGTPEKLPSQVLKKLPFWSIYIETPALADSVCIGFFAYLESNEGNDEL
                     RLILDTKAGPISLFLHLVEGNLDDSFEKATRLIKPRLELMNRANPDFDLEEMKDYSIH
                     IYKTLLPLVLYICAENAEIRGNDSYAARLEKFQNIDLLNLKEAERPTIWNVGNSFDKE
                     YKAFVERESSSSGLSNSKRPHLRRAHWHSFWRGKRNSSDRELILHFLSDISVNS"
     gene            complement(7887..8414)
                     /locus_tag="CPLEGNKG_00041"
     CDS             complement(7887..8414)
                     /locus_tag="CPLEGNKG_00041"
                     /inference="ab initio prediction:Prodigal:002006"
                     /codon_start=1
                     /transl_table=11
                     /product="hypothetical protein"
                     /protein_id="X:CPLEGNKG_00041"
                     /translation="MHVFEVGKLYNPNKTNWREGAFYQCREGRHELALFFSSPTSKEI
                     QSVKTGVHSFGFHYEKNVIFFLFRFYPEINLSDSPFSIHLVLPESGRIPPVDRNRKSE
                     IPLIHITLIDADTGILKAYRTISLKLEFANALEDAILDQLSKPFDQGVYDRSLAETYS
                     HYPTSEDLLKKAIKE"
     gene            8834..9124
                     /locus_tag="CPLEGNKG_00042"
     CDS             8834..9124
                     /locus_tag="CPLEGNKG_00042"
                     /inference="ab initio prediction:Prodigal:002006"
                     /codon_start=1
                     /transl_table=11
                     /product="hypothetical protein"
                     /protein_id="X:CPLEGNKG_00042"
                     /translation="MELGWNEVKNEELKTRHPGLSFELIEIEIEEGRFKVINKKNDPS
                     QKVFVVQLPFGDRDNYPVFIPFVEDPDEDGSPRFFLKTFYPNRSFLGEWENF"
     gene            9124..9573
                     /locus_tag="CPLEGNKG_00043"
     CDS             9124..9573
                     /locus_tag="CPLEGNKG_00043"
                     /inference="ab initio prediction:Prodigal:002006"
                     /codon_start=1
                     /transl_table=11
                     /product="hypothetical protein"
                     /protein_id="X:CPLEGNKG_00043"
                     /translation="MNKVHKLPDSEEIKGLDEIERDLDTENRIKSLIKKEGVTKRIQI
                     SIKLDPILLSTIKNEALKRNIPYQSLVSMVLTDRFLTNNSEFGLIRNVVRDEFKTFGK
                     SISSNLHSILQEELSAITNKRISKPKGSGTNSKGPKSTTSKRKVTGR"
     gene            10393..10650
                     /locus_tag="CPLEGNKG_00044"
     CDS             10393..10650
                     /locus_tag="CPLEGNKG_00044"
                     /inference="ab initio prediction:Prodigal:002006"
                     /codon_start=1
                     /transl_table=11
                     /product="hypothetical protein"
                     /protein_id="X:CPLEGNKG_00044"
                     /translation="MSELIANFQRRYSSDFLYSSPNLLSGISRILDLWGTYDSYNASL
                     TPDIADLNAIKQDWLVTGEDLREAFKVYLAETNEQSTKTKK"
     gene            10622..11149
                     /locus_tag="CPLEGNKG_00045"
     CDS             10622..11149
                     /locus_tag="CPLEGNKG_00045"
                     /inference="ab initio prediction:Prodigal:002006"
                     /codon_start=1
                     /transl_table=11
                     /product="hypothetical protein"
                     /protein_id="X:CPLEGNKG_00045"
                     /translation="MSNRRKPKNKNLNAGSSLEFKGQQSRPHLIAGVTDKNQNLALNH
                     HSIETSFFSGPIPHPEILKEYEKILPGAAERIFSSFENQSAHRQKLELTVVTANTHSQ
                     KAGTHWSGAIVFLSITCGTYLIMNGHDAIGLSAIIGSLGGLVLIFITGKYLQLRDLKK
                     KAQSLSQPIAAPENK"
     gene            11485..11649
                     /locus_tag="CPLEGNKG_00046"
     CDS             11485..11649
                     /locus_tag="CPLEGNKG_00046"
                     /inference="ab initio prediction:Prodigal:002006"
                     /codon_start=1
                     /transl_table=11
                     /product="hypothetical protein"
                     /protein_id="X:CPLEGNKG_00046"
                     /translation="MFETAIILTETGSFLNENFQEEQEDNDRSFPDIRRFESESEVID
                     YVKSIASLTL"
     gene            complement(11708..12058)
                     /locus_tag="CPLEGNKG_00047"
     CDS             complement(11708..12058)
                     /locus_tag="CPLEGNKG_00047"
                     /inference="ab initio prediction:Prodigal:002006"
                     /codon_start=1
                     /transl_table=11
                     /product="hypothetical protein"
                     /protein_id="X:CPLEGNKG_00047"
                     /translation="MYLRVAILVFLFGFLSCIGSEVRLVPYEPGKFCKEPLYIPENIP
                     DSKAISVRAIRAEIEKNNRDCLRYIQEVALQNTRVAESNKPNTIADDVRTFSYGAMFL
                     LLLETFIYLAAHGL"
     gene            complement(12071..12274)
                     /locus_tag="CPLEGNKG_00048"
     CDS             complement(12071..12274)
                     /locus_tag="CPLEGNKG_00048"
                     /inference="ab initio prediction:Prodigal:002006"
                     /codon_start=1
                     /transl_table=11
                     /product="hypothetical protein"
                     /protein_id="X:CPLEGNKG_00048"
                     /translation="MVQTIQQYLLKAWSFILAHKVTFAVLALVIVSYVAGRIHATHRN
                     SVECAESGIILDPLDFGKAKAQE"
     gene            complement(12329..12670)
                     /locus_tag="CPLEGNKG_00049"
     CDS             complement(12329..12670)
                     /locus_tag="CPLEGNKG_00049"
                     /inference="ab initio prediction:Prodigal:002006"
                     /codon_start=1
                     /transl_table=11
                     /product="hypothetical protein"
                     /protein_id="X:CPLEGNKG_00049"
                     /translation="MKAPKKAIDLIKVHPDSEEAKQLESELKDSIVVSKNPWRASNQS
                     YLFGFLVTALGIGITEFFPPEIISEGYGAPRLGPVLVVFGIVLAGWYKIQEMIQSIGE
                     FIQKIRGGGGS"
     gene            complement(12667..13317)
                     /locus_tag="CPLEGNKG_00050"
     CDS             complement(12667..13317)
                     /locus_tag="CPLEGNKG_00050"
                     /inference="ab initio prediction:Prodigal:002006"
                     /codon_start=1
                     /transl_table=11
                     /product="hypothetical protein"
                     /protein_id="X:CPLEGNKG_00050"
                     /translation="MNSRDFVKELKDFTTKVYGIKYDQETVLIGVRGISIENDKVTLN
                     DDSFDHFNDILFNIEAGGVVFDYRVVTLDPGKVSDRVLKDYGVTKGEARAEPGISRVA
                     LGDHRGHVALVQVSDIVVRRDANEDHIWDERDETYKGEFGIDVHAQSTDKDTVGVSSL
                     GCTVTRATWTEPDWLNFIGAMLRADLEARKLNLNFKGFIRAIHDQAVAKLILGVSK"
     gene            complement(13379..14314)
                     /locus_tag="CPLEGNKG_00051"
     CDS             complement(13379..14314)
                     /locus_tag="CPLEGNKG_00051"
                     /inference="ab initio prediction:Prodigal:002006"
                     /codon_start=1
                     /transl_table=11
                     /product="hypothetical protein"
                     /protein_id="X:CPLEGNKG_00051"
                     /translation="MSDGYNGDLNKQSEDYKYHNLAIRIYPEKAKADPAPEWGCFIHP
                     DEIRRVLMIGNEALITTKGTQFEDYQLKNWIDQTVQAFSDDIQWDIYPRLWRHRPLMN
                     APGGRLDISPTGEIESFAEWEDLYNFDSNSSSSFLVKLRRKPLCRLLKWVLTYPWNGS
                     QLVNILEYATPKYKQGLLQALFVKSIFTGTATPGFGIQAWRAINGMNFIPNAYQIDYV
                     SGYDHASRVPRELKDVIINIFLVNLLSSYGEGIIGGVSSYSTSVGIVSESLNTTMSAE
                     NAFFGARIKQLKDQIKEWKKYNMHKYTHVRLSFLG"
     gene            14432..14743
                     /locus_tag="CPLEGNKG_00052"
     CDS             14432..14743
                     /locus_tag="CPLEGNKG_00052"
                     /inference="ab initio prediction:Prodigal:002006"
                     /codon_start=1
                     /transl_table=11
                     /product="hypothetical protein"
                     /protein_id="X:CPLEGNKG_00052"
                     /translation="MYFKSEMKSISLQDLARLQFQNQFTVPGTEVLNDPDKLYFITAI
                     EATGPWTISIKSENQDEKFRTFTRTGKGPEQFFLPVCVDEATFTGVSEVSGFYLKTNR
                     Y"
     gene            14744..15214
                     /locus_tag="CPLEGNKG_00053"
     CDS             14744..15214
                     /locus_tag="CPLEGNKG_00053"
                     /inference="ab initio prediction:Prodigal:002006"
                     /codon_start=1
                     /transl_table=11
                     /product="hypothetical protein"
                     /protein_id="X:CPLEGNKG_00053"
                     /translation="MNTAIHLSGSPHPGLIPKKIQDSRGRNITHWIKPGDNSLTPRER
                     KVQDAKHARNSIEHTNQRSEKEKKLIKEMAERHMAFEEEAKNQRKTYGSGPQLPVVGR
                     IMRVYAKGKVNVGGMLCKIKEIASDGKTAICELTSGKTYEFPLDHLQIAKTKTA"
     gene            15292..16863
                     /locus_tag="CPLEGNKG_00054"
     CDS             15292..16863
                     /locus_tag="CPLEGNKG_00054"
                     /inference="ab initio prediction:Prodigal:002006"
                     /codon_start=1
                     /transl_table=11
                     /product="hypothetical protein"
                     /protein_id="X:CPLEGNKG_00054"
                     /translation="MGIPGRPRGKDYEKNLEKRRRLEKEKSSSQNPSKSQTNPRIVEL
                     SKSFISYINSENIAGRTYKNPTYTYKQNQNITDGVLVRPLWRIPTSALRNAATGTSLI
                     SAIHTVRVDFLHRFARINKKEGLWFRTEDPDDELTDEMETEMRETGKWFERMGDLIDG
                     WQSRDNLYTVFEMMIRDTLTIDSVCFYLVWNSLSKLIELKYLDPATIFACDPKKGYRG
                     DKGIAFVQMIDDDVVETFTSNEILLTHKNHMSDVNMRGFGFSPLEACILDLSGIVNAL
                     KLNRKMFERNILPGFASLSADMSEDAVESLNTQFREMFSDLENSGKVPFIASSAGEIK
                     WTPLNLPSDMMLEKFMQWGTLFVLSAHGMDQAELGLHLNSGQNQYEANQIDKAVHSMT
                     RANKSLLSNAENIFNTLLTLKGVESPFVCYIAGQDPEDELAKLNKEKDEVQNWKLIDE
                     VRIENDLPPLGEKMAELYGVDESKYKLAGAIVLNTVFQQNLSGISAASTDSPEEEPDS
                     FNKKDEDYYDPDLAM"
     gene            complement(16897..17448)
                     /locus_tag="CPLEGNKG_00055"
     CDS             complement(16897..17448)
                     /locus_tag="CPLEGNKG_00055"
                     /inference="ab initio prediction:Prodigal:002006"
                     /codon_start=1
                     /transl_table=11
                     /product="hypothetical protein"
                     /protein_id="X:CPLEGNKG_00055"
                     /translation="MQKPNASAFTAKSNRLERELFSPVQISPALVYLTEIQKLNPPAV
                     QLSAIWDTGAMRTVLTTKVIQKLGIKPISTMRIMGATGQGTCNVYELDLILPNNIRVP
                     NLQIAEVANLGNHDGLIGMDIIALGDFAVSNVNGKTWFSFIYPPNGRGIDFIDRIHSA
                     HSLNHLQNSSPGGNSIRKTSRRR"
     gene            complement(17448..17690)
                     /locus_tag="CPLEGNKG_00056"
     CDS             complement(17448..17690)
                     /locus_tag="CPLEGNKG_00056"
                     /inference="ab initio prediction:Prodigal:002006"
                     /codon_start=1
                     /transl_table=11
                     /product="hypothetical protein"
                     /protein_id="X:CPLEGNKG_00056"
                     /translation="METIFKKERAYFEKKLPEFLKDHRNQIVAIEDEHVIGFFQSMDE
                     ALENLIYEMHKKPGTFIVQKVIPLEEELAVVTRVHF"
     gene            complement(17867..20005)
                     /locus_tag="CPLEGNKG_00057"
     CDS             complement(17867..20005)
                     /locus_tag="CPLEGNKG_00057"
                     /inference="ab initio prediction:Prodigal:002006"
                     /codon_start=1
                     /transl_table=11
                     /product="hypothetical protein"
                     /protein_id="X:CPLEGNKG_00057"
                     /translation="MNPVFDFLLSGIASVVRIGKNGPKLKSNNTSLEVRLPDDSSLGN
                     LKIADPINPEDAVTLSYLRDHVLLNFGAPVQNLSALSQILASDRRDKQIREVEDELSF
                     YEFDGNSNLIAPDPSDSTRVILPNDIPLTSPGRWLKTAARTQSHASLLGLTLGNDHPQ
                     YQLRSEKNSPGGYASLSNDTVNLGVQLVSGPSNSVLSKLSSIATSVRNWILPDKSGTI
                     LIDSDLLVESTARQASDSSIQSNLNLEITNRANSETTINSRLTNLESTIPNLLPVSQK
                     NSPNGVAGLDASGKILSSVIPSGIGGGAAFLLWRQGEPNPVSGLIFSDFPSLYSAISN
                     LQGIKQIAIDSSVSSPVIPTGNYNLKNCIFQGTAVLEISSSGDLIQVSSGVTVSNLPL
                     KLERCTFQVNTSTTPFWSSTGMASLELIDSNIQILGTGILFQIGSTDSFDLVLRNSNL
                     TKASGATGNLLNALGTVIVAAIDGNCSIDPNSVIGTGNLVSLMAGGWNSNTNGEITSS
                     FTGFSGTHSKFNLRTASQIEYDTSIGGNQHVTGTNLQAVIQEINPKATGRLNTKGSII
                     TGDGVGGIIGIPAGNDGDVLIWDSTKSGGIKSGKYTGTNEYDYGTVGAGIPPLWSLFI
                     DWSNGLSQKFTINGNCNVGFLNPESGRNYSLLVVQDSVGNRIISWDSNIIWNGSAPIL
                     STSPKTADLFTFHYSGGKYLGVKVGSFLFT"
     gene            complement(20011..20409)
                     /locus_tag="CPLEGNKG_00058"
     CDS             complement(20011..20409)
                     /locus_tag="CPLEGNKG_00058"
                     /inference="ab initio prediction:Prodigal:002006"
                     /codon_start=1
                     /transl_table=11
                     /product="hypothetical protein"
                     /protein_id="X:CPLEGNKG_00058"
                     /translation="MEYHRLVLQFFKRTDNSVETLIDSFEKEYQVQTPQQLTRLISST
                     DNFVDIPIPQNIVFKYVFVISEFNGADTAAGVLEGDPAPIVVRRDNENIDLPLTDGFI
                     ALTGSIHQLKVSTPYASTTNKIKVTVFLGG"
     gene            complement(20447..22138)
                     /locus_tag="CPLEGNKG_00059"
     CDS             complement(20447..22138)
                     /locus_tag="CPLEGNKG_00059"
                     /inference="ab initio prediction:Prodigal:002006"
                     /codon_start=1
                     /transl_table=11
                     /product="hypothetical protein"
                     /protein_id="X:CPLEGNKG_00059"
                     /translation="MSSEELVIKVKGKPDFKAVTKAFEKIAKKAKKGIAFRSSNKPGK
                     KSTSRTGHEKPESAGSYYSKGGKFAHQSGAEGSDLDETRMGGFYGVIDRKIEAFKELS
                     EKTKKKGSYSPNEPSAGDSIGESLGNFSSSKGLKANEAKISIQTAHIDSKKFTGFGEG
                     GNGGGGSTGPTIATGSTTSSAANSMPYLGVPLAIAAGMLKTISSVAERHTQSVLSQSG
                     TYAATGGYVSGGLGYFKNSEIAQANVAKARVSGEGVYGKTTRDFDEKTLKFAAAQGKG
                     ITEVVQELETLRKENKNIDLGLVRGSANSSGFSNLRQSEFLNRLSSLSETLRSQGYSG
                     DTSDFMKFSASISQDDSKMDPSRRFNLAEELSNKGRQGVFGGGVFGALSFANSLKENG
                     NDFFSALKSSEKNPGKYMSSALSGLDPKTRGLLSKLEGGSFTEFENLKLNPKDISRDD
                     SLFQARSMKALELGNRSETLFSGKAGERAAEIGHDINEKMLTLFEKHENTFANVASAI
                     GKVERFMTEKISGQLDSLITTGEKLANADLMGAVKEMASAFVGLVDPFGLLVRSK"
     gene            complement(22135..22833)
                     /locus_tag="CPLEGNKG_00060"
     CDS             complement(22135..22833)
                     /locus_tag="CPLEGNKG_00060"
                     /inference="ab initio prediction:Prodigal:002006"
                     /codon_start=1
                     /transl_table=11
                     /product="hypothetical protein"
                     /protein_id="X:CPLEGNKG_00060"
                     /translation="MNILNPKREIAIQGTFEGDIYEFDAVLADESKKTDIEIAVGKRL
                     QGVSLESISDFRYGYILAVQTLNYVVTSFPEKFSKLRSFEEIDDHEFILELITDYRTK
                     EAEFRSTLKKITLREALKNTETILDLFLMKELKIFPKGVTNLQNLFPEQKLFLLEALT
                     SLDFRVFGKILNLQREKEEIEKKKPSEFIEEISPNLRNILEKEGFSPKDIETLAINKK
                     KEALEKIDKNIESL"
     gene            complement(22846..23280)
                     /locus_tag="CPLEGNKG_00061"
     CDS             complement(22846..23280)
                     /locus_tag="CPLEGNKG_00061"
                     /inference="ab initio prediction:Prodigal:002006"
                     /codon_start=1
                     /transl_table=11
                     /product="hypothetical protein"
                     /protein_id="X:CPLEGNKG_00061"
                     /translation="MATSSLPPNPAILTGNDALIKINGIAVGFMKSLRVSISANVERI
                     LTLGRRKPKGLKSLSWQGTASGEFHILRTPAQGVVTIDTYNDEHADDLYEILIIDKKT
                     GNRVGQLIGAVNTDGFDLQNNEFSNREIEFELMDFEPMEAFN"
     gene            complement(23331..25127)
                     /locus_tag="CPLEGNKG_00062"
     CDS             complement(23331..25127)
                     /locus_tag="CPLEGNKG_00062"
                     /inference="ab initio prediction:Prodigal:002006"
                     /codon_start=1
                     /transl_table=11
                     /product="hypothetical protein"
                     /protein_id="X:CPLEGNKG_00062"
                     /translation="MGTRHVNFLGRTLIRPGARAAFQTTPGQGGASPDLNTLVLIGPA
                     DNGWYANDTSLDDSLRVMEFGSPEESKAVLTSGDLADAIKNSFSPSKDNRFSSGPVLV
                     RAINVNPNVSANASAASTALGVTHTISANIPGPKGNQIRFRVTSSGTVVQIGDSVGIQ
                     TSSPFVSGDIQIQYTGNATKTLLTFDGIKLNVTLTGQTDSSKDLNALVKDYTTISNLV
                     AFINSQVGYTASVVSKPDLLTASLDYVLPTDSMDIRNSYYLTSLFFQQRAYFKSQGLS
                     SIIPANVNKPIADMANFTYLSGGLTGIAKPSDWISAIDLVFNTEAAKGFYVNICSHDD
                     AVRAHFTDKVSSYNSPDNADKRFGGVGIDVSKTVDERVSDIKSLDLEYITAGNSPVTL
                     YAADDTTLKTYNGWMVAVLHNACKAAANVRESITNKALNIVNVPETYGKVEIDKYLDA
                     GSLIVTRKANKGPFKIEFALTAYQKDDPIRNQTSTICTALALTKDIVEWANSIFIGEV
                     ITDPDTFDGTLNDADIRTAVTTRFKNVYVEQYGWLTKNIFTGDPAIDPNFLIQRDGNV
                     VSFVMKNGKIVTPLDYMLFLIGLDVVRGSSNQ"
     gene            complement(25117..25308)
                     /locus_tag="CPLEGNKG_00063"
     CDS             complement(25117..25308)
                     /locus_tag="CPLEGNKG_00063"
                     /inference="ab initio prediction:Prodigal:002006"
                     /codon_start=1
                     /transl_table=11
                     /product="hypothetical protein"
                     /protein_id="X:CPLEGNKG_00063"
                     /translation="MANDPVSSDNGKQTPKAQTADEFLLQKEIQSGQPITPRIRELFY
                     KRLKLKKTNEEAWKSIYGD"
     gene            complement(25327..26055)
                     /locus_tag="CPLEGNKG_00064"
     CDS             complement(25327..26055)
                     /locus_tag="CPLEGNKG_00064"
                     /inference="ab initio prediction:Prodigal:002006"
                     /codon_start=1
                     /transl_table=11
                     /product="hypothetical protein"
                     /protein_id="X:CPLEGNKG_00064"
                     /translation="MPTLKEDELRRSGGEDKGLILVTYSVPPEHAVVDYLSENLPLTS
                     LLDRKIDVPVIHGHPLFQEGISRQGPERLFPKIGVEWVQDSFTEYLGLNEKHFRNTSE
                     FIDYLNEIKQIPDTRRLATDKFLEQFSSSKFYQQFQHLTTSEIAITGFASGGPSERRT
                     AQWMFEITSSLMQPLQHDFGKLYPGAEVLLPESSIVNLETEELGQPIFGFEISIRIVQ
                     VRSIFRAKPKFLFPRVRKITATFE"
     gene            complement(26107..26850)
                     /locus_tag="CPLEGNKG_00065"
     CDS             complement(26107..26850)
                     /locus_tag="CPLEGNKG_00065"
                     /inference="ab initio prediction:Prodigal:002006"
                     /codon_start=1
                     /transl_table=11
                     /product="hypothetical protein"
                     /protein_id="X:CPLEGNKG_00065"
                     /translation="MAYEALYSKGKFPRTKYVLSQIAKEAHTLWSKRVLEAWPSYFGK
                     MAMSNRSGGGGGLKIVPVPGGFKIVHPNKGRYNYMSVLEKGRSRYDMKEALLSGPRAR
                     TGKNGRYTIIPLTKNSDKSPISPVNNDINAVITKVGSFKDINPRGEIVTRNRYSYRID
                     PGMTGKGNVFASEQVYRNGQVKRTFLKFLTVSEKSKGMFYPRIPAYNIISGIRQRIER
                     KLRGNEIRSAVAMDVKSLTLDLLKKQNKS"
     gene            complement(26924..28378)
                     /locus_tag="CPLEGNKG_00066"
     CDS             complement(26924..28378)
                     /locus_tag="CPLEGNKG_00066"
                     /inference="ab initio prediction:Prodigal:002006"
                     /codon_start=1
                     /transl_table=11
                     /product="hypothetical protein"
                     /protein_id="X:CPLEGNKG_00066"
                     /translation="MVGPYSLDQIIEIKKSFSANTADNGIEPFVDPGSSGAALSRQSM
                     DKTAAALVSGDGDFNFLQEVPKRVIDQVLPEYNRIVSHGGDWCNPSYLGQGEDPSSRD
                     AEVERTYAECTYGAEGFAYNKVVAAVQNIQDPELIQSNSALRRLMQNFMRSIWFGKKS
                     VNKFSQNGFLASVSMADNSFVIDARGQLPTAAEIKYHSSIIRTKYFGKVNKLTMHNST
                     KTLYDQIYANTGAGQSVIIQNQSQNPGDLTYGNKVSAINDSNAYDEKVIFEKDIWMDR
                     HNWGVPMRRDANGKLVEGPTSFENSPPTPTVTLAAIANLPGSLFTGSYVGNYKYRVCA
                     ASFRDYSAASSVQAVDVTVKGGVEITIAPGIGGPSEVLYAIFRETAPGSGIIRFMVEV
                     SRNTSGNTVYTDLNEDLPGTAIMVQGDFNSESITDDKRTFILSELLPFTKTIFPLGAG
                     GKLRTYIGMVEYYAVLQIVAPEKFRVYKNVPVML"
     gene            complement(28378..29070)
                     /locus_tag="CPLEGNKG_00067"
     CDS             complement(28378..29070)
                     /locus_tag="CPLEGNKG_00067"
                     /inference="ab initio prediction:Prodigal:002006"
                     /codon_start=1
                     /transl_table=11
                     /product="hypothetical protein"
                     /protein_id="X:CPLEGNKG_00067"
                     /translation="MFDLTKSLERIKEKLTKVEVQKAGEIEKRGEKPDFQALATEITT
                     LLDDGTVKPETDKIKEWAISKGLADAEADSFGKDVIDAYFDEGDTGESKTKKEELSKS
                     ALLKSIESDLLILKSGLGTLAETVELILSKEDKLTSINAEIEVLKSKLGTLLSKPATE
                     KTPTTQVSPNTSLKTDGVVAFSDRGKIEGVIQKAIKERLCQLEDMSFFESTGRLSPRA
                     KLYLEKHPEAMK"
     gene            complement(29063..29995)
                     /locus_tag="CPLEGNKG_00068"
     CDS             complement(29063..29995)
                     /locus_tag="CPLEGNKG_00068"
                     /inference="ab initio prediction:Prodigal:002006"
                     /codon_start=1
                     /transl_table=11
                     /product="hypothetical protein"
                     /protein_id="X:CPLEGNKG_00068"
                     /translation="MAQFQHPFQIIKATPIERTGAIDILVRASSEKEDKKGESILLSA
                     YSDPEMRKDFHRSGYLDYNHLTNVIDKYIIKNKDSLSPVDLVSLQEAKVKAIIGGIES
                     SGFKSDFPSEYNIKDDGFYIKSRVFPENNFVKEIRKGLEAGWWGWGASVLGYANKTDV
                     QGNKVKKIRLRSCALAPVDEVMNEDTGVVLLKGQAVFLRDLEKSFSDEEPETETSVIK
                     SSQANEDLKTEILLLKSRMETFSKLLASDEAAKDRIAHQIYTDINSRITLGSMANRSS
                     EVREFLKSNYGFEGVNLEDTADAIYLLLNGNTHV"
     gene            complement(30034..30423)
                     /locus_tag="CPLEGNKG_00069"
     CDS             complement(30034..30423)
                     /locus_tag="CPLEGNKG_00069"
                     /inference="ab initio prediction:Prodigal:002006"
                     /codon_start=1
                     /transl_table=11
                     /product="hypothetical protein"
                     /protein_id="X:CPLEGNKG_00069"
                     /translation="MPTFLGPFNFDEVLEKSLMSNVVLSELEIESTLAPGSFNLGEIL
                     QVGTLIFQVILSIKTPFDGNPSLTVGDTLTQNRFLDSSQFSFSEQGSYFSIPLETIES
                     INQCKVYWNPGGSSTGSAKLYLISSNP"
     gene            complement(30573..32492)
                     /locus_tag="CPLEGNKG_00070"
     CDS             complement(30573..32492)
                     /locus_tag="CPLEGNKG_00070"
                     /inference="ab initio prediction:Prodigal:002006"
                     /codon_start=1
                     /transl_table=11
                     /product="hypothetical protein"
                     /protein_id="X:CPLEGNKG_00070"
                     /translation="MDKLLDKNRESSLILKGKFLPVGHRSTYKDGSIWEKTSDPNIPW
                     KKIKGPTFIPPVFIPSKVESVQDFVSRIQETLEKAGFKDESKEFKKEVGDGEKGLNFV
                     LNSSYKFVRMSPDSVNKVRKEILRKSVKENKKINLNPVSLRPLNPIKEAVEEKKAEIK
                     EDKERDLELLRSALPGWTYIRLQNGEIREIDKSFVKDGSLYYTLDDGKVVESGTFTIL
                     PAGNDYEVSKKIKEVSPENRIQKRQEIFGTEKTEEEATEELETESFQFEPKEITYPFW
                     SSSGTKNIQVSDYTEFPIENVILFNEKNILKREKPSYIPDIDLRTFSRRFGHQIPFYK
                     VSNGQYLINIGRTDERNEKYALVSSDILIATENYYQKVIKAEMKKDYLERGIKKRAVL
                     RISGPDKMSSSQFSLLEGHLFGENSLVSPFKRRTMIFEENKKQRNELRYKENDLEART
                     GEKIEGNTYSKGRETSYGDKGTNSALFEKYGVLVKRQNGDDISKKEITQIEGALKSVF
                     ESFGDRSEMAKKFDLKISHSGKVLMHARNFAGLFFPAFKAIGVTFQTGEKDAAFTLAH
                     EFGHFMDFYLGSKKGGYFASDKDGGIENEIARTFRLGMRKSQDSKYWTRTCECFARAC
                     EMYHQKKRTTPQIRS"
     gene            complement(32548..34113)
                     /locus_tag="CPLEGNKG_00071"
     CDS             complement(32548..34113)
                     /locus_tag="CPLEGNKG_00071"
                     /inference="ab initio prediction:Prodigal:002006"
                     /codon_start=1
                     /transl_table=11
                     /product="hypothetical protein"
                     /protein_id="X:CPLEGNKG_00071"
                     /translation="MPETKSIPYKDNSSYTLPPKRFALKVIRPGNSSALFFPCEHVKL
                     IRSHRSISGSGGGLSLSIPKQDEYYVQEIKKGKEEKSLKLEKIENGISLPFGDIFPIR
                     SIVFLYVGIFSENDDLFQLNIGVVTTLSKRFQADAHSTVELTISPLESILQETDFFAD
                     FQRGEGTPQNRNSDNFVGLLNSSAEVLLKGDLKSIITNFWDEFFCKLLELPRYPGTPF
                     VSKYSEPNPDAILSLIPPESAYTENFAYESQVISSFQVGSFVSFWEILRSYASPPLYE
                     IFIDTLETFSKSGVENVGVKKGKQAALPSEIETYFVDANGAKLVFRPTPFYMFDSDGK
                     YRDLKEEHIEQVYEFALEDLKDIPQTESSSDFVSGVHVCLNVYSNFGTVISEPKYNAK
                     LQNLIGPKLLSVKLGGLNFKEENLSSEKKPIYKDELGQIRDNLFSIFCNLDELKIGQG
                     SLSLSFFPIRAGLPFSIKVDEDKKYGYNTDNLSKKGYITDVIDEFSPGEGKATTRVMY
                     KWVPTVSTIYANL"
     gene            complement(34117..34821)
                     /locus_tag="CPLEGNKG_00072"
     CDS             complement(34117..34821)
                     /locus_tag="CPLEGNKG_00072"
                     /inference="ab initio prediction:Prodigal:002006"
                     /codon_start=1
                     /transl_table=11
                     /product="hypothetical protein"
                     /protein_id="X:CPLEGNKG_00072"
                     /translation="MRGNFSNDRQGFAKELSSIEDRIAAPTIAQVLEVLPRFRANILT
                     TSGDRYKSVRYPGPFINSTTGNAHGRLEGLKPGQLVLVNFIQGSFRAPIITRSFPFPT
                     KDCDLDAIQNFWNQFGFIDPETDVIDFHESGYMVRQTSNKIEIRDSNSLVVFTLDFTL
                     KKVSIQMDVEIDGNVTLVGNLNQTGDSNVTGKAHVTGKISTDTDVLAQTISLVNHGHT
                     YNPGPLASTRTSNAGP"
     gene            complement(34818..36686)
                     /locus_tag="CPLEGNKG_00073"
     CDS             complement(34818..36686)
                     /locus_tag="CPLEGNKG_00073"
                     /inference="ab initio prediction:Prodigal:002006"
                     /codon_start=1
                     /transl_table=11
                     /product="hypothetical protein"
                     /protein_id="X:CPLEGNKG_00073"
                     /translation="MGLVSTAVGAASSLFGGGYTPKNCFSFSFYIKQENGSYDLNDPS
                     GVEYFFVNGPLSYTENLKYRTSIEKTFGGCVVIDYGPDNHEIRLEGEFYIYFRGLPSK
                     PSSSLFGDSGSGLVQSGLSAVKSFASSTFYRIRSSYLSFGSDFRSGLQEFKDFLFILH
                     YSKSLEAVEYTSNDPQGRKVVNFFKNLTLNWKEIAFVFRDYDRDRTVEVVLPQNGFTI
                     SRSVGDTNTYKYSLNLVVVKELDSKIKSYSVRNNFNPFRALSGLTSELENLVNLPLKL
                     SGGLLNVARFTKSFADSGLRLSTSFSRMKGLFTSRGKLARITFNSAGTELKLISKTRG
                     LSPDEVAIALDSSESSSKSNESEFRSALSQARTSLSSLDSAIASYTISLPGNGTLESE
                     SVKPGADFTAWIDTEAYDLVITAREILNEIEAALAFSSIDESFRMRAVNPGETYQTIA
                     KTDLGAMSLGTALAIYNGDSDPSTISKKAIKLTGGIKTNVFIPLANDFKPIDLEIALL
                     GADIRLTENRGISVSPDGDLGIVLGEEALINNILDLLDIPIGALPANPTLGNPLQIGE
                     ILNEVTTQSIRGLLTQIRSDPRIENAEIINLSEDGDTITLGLKITPVTKGSFVISL"
     gene            36760..37959
                     /locus_tag="CPLEGNKG_00074"
     CDS             36760..37959
                     /locus_tag="CPLEGNKG_00074"
                     /inference="ab initio prediction:Prodigal:002006"
                     /codon_start=1
                     /transl_table=11
                     /product="hypothetical protein"
                     /protein_id="X:CPLEGNKG_00074"
                     /translation="MGSPSPYIAKTLLEYVTAISNFLVSRGSKLTNFNPGSRISTIIE
                     AVATVLAEGDTRTLNGFKFAIKEQVYNAFGFSRLPGLNSVGIVRFEVSSALTSDLTFP
                     VFHLDLFGLSYSSIAPVTLKTGQTYSEIELKASSPGTDYNIKASSIDTSLGLGSLDIT
                     LPKNVHLWNPSDFSGGTNIESEESRLKRFQDFILSLGRSTTLGVYNAALSVIGVAGVQ
                     ITTNVNPVSNLFETGWVNLYVSDGTSNPSKTLLERVRKTVVGDLNDPVNFPGYAAAGV
                     FVTVNPIPVIGVTCDFTLELLTDSRLSNSDALSIAINALVLYINTLPVGFYVLLDQVK
                     ATLLKSHPDFYEVNINFLYAKLSTDPVPSPTPPPTDVSIAINYLPRTGGTTGGVVSGN
                     IIRISPP"
     gene            37964..38554
                     /locus_tag="CPLEGNKG_00075"
     CDS             37964..38554
                     /locus_tag="CPLEGNKG_00075"
                     /inference="ab initio prediction:Prodigal:002006"
                     /codon_start=1
                     /transl_table=11
                     /product="hypothetical protein"
                     /protein_id="X:CPLEGNKG_00075"
                     /translation="MNAENRFLEYLPQFNSSDPEFKKLFGDVSRPEFFITNINDINKG
                     ALYNSIEWHLRFQESAVSSSNLSNADGYFLKYWADLLNIQRPSGLDDPSFVSYILGTI
                     LSGECSITRIAEIFSSPLFTVLNSNEFGFASDLSATDVGICPPGPSTSFVSSVVTPDR
                     LVTYVLTKDKSNFTLSLFTKLNRMVAAGTSVYFGVT"
     gene            38554..39336
                     /locus_tag="CPLEGNKG_00076"
     CDS             38554..39336
                     /locus_tag="CPLEGNKG_00076"
                     /inference="ab initio prediction:Prodigal:002006"
                     /codon_start=1
                     /transl_table=11
                     /product="hypothetical protein"
                     /protein_id="X:CPLEGNKG_00076"
                     /translation="MSTTSQIPLTGNVSKVYFQNPFQKVNAEDINRLSGANTEDSAIT
                     LLIQAILTTIGQKNIAYFGFSVSTDGTTISVGPGLIIRSDSIFTFSGVTFIPNSGSLL
                     GIVEIDLVVSETDTKALLFFDNTSKTFEPSPGPSRQSNVVNLYETWTANAPLPSPTPP
                     RIAVLSYTKLNIGTPITNVTCLLPVYDPKLLGIGLSLNPGIGDISSLSSAINSIYNQL
                     LEKSYILTTPIAGATPEKYKIQRQGLYSYWSVDDGGTWHPFA"
     gene            39502..39957
                     /locus_tag="CPLEGNKG_00077"
     CDS             39502..39957
                     /locus_tag="CPLEGNKG_00077"
                     /inference="ab initio prediction:Prodigal:002006"
                     /codon_start=1
                     /transl_table=11
                     /product="hypothetical protein"
                     /protein_id="X:CPLEGNKG_00077"
                     /translation="MGFAAGISLVLRLETVSFVPVVHRDTRRPIIIISVGQGEQHSPL
                     VVLPLVARKFVTLAMYPIISLGIKCTYTGFSRGFKSMNTRSTGSFGVNVLSDDSKNSM
                     SESSSRLKECLLCEHLKESIKYAEQCRVCNCFVRLKTKIQSQSCPKGKW"
     gene            39958..40305
                     /locus_tag="CPLEGNKG_00078"
     CDS             39958..40305
                     /locus_tag="CPLEGNKG_00078"
                     /inference="ab initio prediction:Prodigal:002006"
                     /codon_start=1
                     /transl_table=11
                     /product="hypothetical protein"
                     /protein_id="X:CPLEGNKG_00078"
                     /translation="MSCCGGSLLGALNSTHIFLQLCQIASLLESKGLSEDDSASKAES
                     IIEEIKTRNRTQIAKFPDLDLNEQSLLQKFTEFVIPLIRDSKDIQNFIPALDAGEKKV
                     SDFLSRTNRVTSS"
     gene            40686..40997
                     /locus_tag="CPLEGNKG_00079"
     CDS             40686..40997
                     /locus_tag="CPLEGNKG_00079"
                     /inference="ab initio prediction:Prodigal:002006"
                     /codon_start=1
                     /transl_table=11
                     /product="hypothetical protein"
                     /protein_id="X:CPLEGNKG_00079"
                     /translation="MELNLRNFVNAGIGIVKVTQNKIEENKKSFLKAYEDLVAKGAAD
                     KTESSMRVRDLTSKLEAGVKDTSSTIKKNFAELKSIISAPRNPSPDKGEVNKRQTKVL
                     V"
     gene            41244..41588
                     /locus_tag="CPLEGNKG_00080"
     CDS             41244..41588
                     /locus_tag="CPLEGNKG_00080"
                     /inference="ab initio prediction:Prodigal:002006"
                     /codon_start=1
                     /transl_table=11
                     /product="hypothetical protein"
                     /protein_id="X:CPLEGNKG_00080"
                     /translation="MIERRQAKRIYSEELYNFNVSILTKASFFLAHILNISELGIAVV
                     STIQHGNCIIIGDRIAGKIHFPNRVSRIKFYGNLVRKVYVSIDNCESLALFINFDSRI
                     SLPVDFLALDLR"
     gene            complement(41633..41989)
                     /locus_tag="CPLEGNKG_00081"
     CDS             complement(41633..41989)
                     /locus_tag="CPLEGNKG_00081"
                     /inference="ab initio prediction:Prodigal:002006"
                     /codon_start=1
                     /transl_table=11
                     /product="hypothetical protein"
                     /protein_id="X:CPLEGNKG_00081"
                     /translation="MEEDRRRGKRFKSSDVGEMMVLALSGNGAIKGKVFDYSDYGIGI
                     IDYESTENLKIQEKITEIISAHLIEDIHFSGKIVRMDSVESLSEVKIILGIEFLHIIP
                     IIDRMIGLEISSQMSD"
     gene            complement(42192..42440)
                     /locus_tag="CPLEGNKG_00082"
     CDS             complement(42192..42440)
                     /locus_tag="CPLEGNKG_00082"
                     /inference="ab initio prediction:Prodigal:002006"
                     /codon_start=1
                     /transl_table=11
                     /product="hypothetical protein"
                     /protein_id="X:CPLEGNKG_00082"
                     /translation="MNPRDDEEKREKNYNRFKELIESAISGEIVQQSTIELIFSEFEK
                     FGLERNELEQEIFYLQEFIEAEGLRGDYFKFIQTGQIE"
     gene            complement(42437..44689)
                     /gene="noc_2"
                     /locus_tag="CPLEGNKG_00083"
     CDS             complement(42437..44689)
                     /gene="noc_2"
                     /locus_tag="CPLEGNKG_00083"
                     /inference="ab initio prediction:Prodigal:002006"
                     /inference="protein motif:HAMAP:MF_02015"
                     /codon_start=1
                     /transl_table=11
                     /product="Nucleoid occlusion protein"
                     /protein_id="X:CPLEGNKG_00083"
                     /translation="METLSKEDITNDFADSLLDKIHLSMTKADPTWQETVMSSYSRDD
                     DTAYINYLLRSGLHKVLTNSNKDLDESAKLELSKIFKEQGLKFLSNYLKAWAKNHPET
                     EISKSTFEFEEIGNFKKTRQVWDSGVTEFQGIGIEIEIKKGEYKETFQSSKRKKSKRK
                     IENTAGFIRTEKGKLSTILGDNWDSDRVYLVNEYEKSGSFKNLRCLLGFESEEAAKTA
                     YKMSSPSKRREKTSLIPAPVIEFKNWIEKSNFQREVINFKEELLKVRLSEVGKLSVRT
                     FVEIVKRGRRKESPTYKEENDPIIETHIPERRNTFLDKILEIIKGRKPAPEGSPRLRA
                     DGRQWVKEGGKWRPLKKERSANEKLEEASEKNKQESETSPHTGSVVTKLPFDKIRIID
                     QYTDKKDFDRSIIDSLKHKIKNEGYDSSFPLIVDKQDSKWTVVAGHHRYSAVEELIKE
                     GELPINFEIPVVTREFASSNERLAAQIAENQRRKVLPTDEAKAYGKMVEDGWSVKKIA
                     DKLGLKVGDIEKRLALNNLEPGLFSLVKNKDRSLPLGIAEIIGANCIDESGKPNRTQQ
                     IRAYKWYVENRSKYPGRGPSVTLEYIKELKSGELENFDFNSVASDIQREGMKNVGSVE
                     KARTNVKMLDLMLKNIKNSYQKILGDNINTLSPATKRELAASLAAIGDNGVGEASILG
                     NLGIIIRELGIVKEALEGELKTIASNSETPLLFASSNLFQLLYDTENSILIAKNMESE
                     RDILAVELVK"
     gene            complement(44705..45082)
                     /locus_tag="CPLEGNKG_00084"
     CDS             complement(44705..45082)
                     /locus_tag="CPLEGNKG_00084"
                     /inference="ab initio prediction:Prodigal:002006"
                     /codon_start=1
                     /transl_table=11
                     /product="hypothetical protein"
                     /protein_id="X:CPLEGNKG_00084"
                     /translation="MKKFFAVLKKLLHFPSFVYRILSLPLILYYNALTLKVIPLNQVL
                     VFQYDPKKEKNPEKLASRIEKSVIKPFRSIYQIEPIVLIWPLNEPIRTASLKGLIRGL
                     NSKQRSAVQRELYAMRNNFENAS"
     gene            complement(45088..46200)
                     /locus_tag="CPLEGNKG_00085"
     CDS             complement(45088..46200)
                     /locus_tag="CPLEGNKG_00085"
                     /inference="ab initio prediction:Prodigal:002006"
                     /codon_start=1
                     /transl_table=11
                     /product="hypothetical protein"
                     /protein_id="X:CPLEGNKG_00085"
                     /translation="MRKVGKGGSTPFAITTKPNLFTPLSNEELIARKGESALWYRLTP
                     CPCPSGEQTPDCPYCVRGQIRTFTETVLIQEEISEKIQGNQIYTRFGPIDSVEEAILF
                     QRGEKKYLNVVNTFADHFEVHESLKYWNQVQLKYRVKLAEELYFEVPVNNSTVVFPKE
                     INGAIIGVAEAFLKETGEEVKPSGFSLNSVIFQSRLTGTLRLKLNILSPVTIAYKTFT
                     TDPNRRAFDKSQLSFEEGELMAVLGSGYSVGLGDIFTLLVSKVRHSEYIRYLYNSNID
                     FVSYSPVHRIESVISKEKSGLKTWTVGEDFHLLGDSKIQWVSDKPRGGYTITYEYFPT
                     FRVTGFIEEGSGENREKPRLFKMKAVPSFNARESIR"
     gene            complement(46197..46742)
                     /locus_tag="CPLEGNKG_00086"
     CDS             complement(46197..46742)
                     /locus_tag="CPLEGNKG_00086"
                     /inference="ab initio prediction:Prodigal:002006"
                     /codon_start=1
                     /transl_table=11
                     /product="hypothetical protein"
                     /protein_id="X:CPLEGNKG_00086"
                     /translation="MKERVENPVVCEYCEHFANNDSIARVFESEEKLKDKEYMASKGL
                     VYLGADQFTGDPVTTTAVWPGKTNASLLQKDWMLVCPLHPNCSCNYERFTSNLDFLEK
                     ETIDLDPEDLKEEERLSRLKKRYEDDREANRERLRLERIYGPISKSGFLISGAWEEKT
                     CDHEEPENWLTNYIEERFSNP"
     gene            complement(46739..47716)
                     /locus_tag="CPLEGNKG_00087"
     CDS             complement(46739..47716)
                     /locus_tag="CPLEGNKG_00087"
                     /inference="ab initio prediction:Prodigal:002006"
                     /codon_start=1
                     /transl_table=11
                     /product="hypothetical protein"
                     /protein_id="X:CPLEGNKG_00087"
                     /translation="MKRESPFSEYRFVRELTYAWLYYFLSLQWETLGNPKTGVRFEIE
                     KAGWKDVFGEVRRKFFGQLLKRPNFQGREIKVNFPDLGEKYDLKNLPKTLQFPEGLVR
                     RADLEKEDQAIFDFLAKDWNKVYLAERQKASILGYNAEYLLGHGEDPEELKDYTIQEL
                     SEKAKEYKLPGLEEIDKLTEELGLTKEQTYATLYGNSQGAKWLAIYNERGERSGKAYD
                     LITKMYREQIVEMISRNATESEIRSLMVSPDDDEIKNALGLFEEGLNELERERREAEY
                     ETLVRTHLNRDMQRFAFTEISINFNGGRLLALLNEGEEVEYVKFTRGKR"
     gene            complement(47735..48097)
                     /locus_tag="CPLEGNKG_00088"
     CDS             complement(47735..48097)
                     /locus_tag="CPLEGNKG_00088"
                     /inference="ab initio prediction:Prodigal:002006"
                     /codon_start=1
                     /transl_table=11
                     /product="hypothetical protein"
                     /protein_id="X:CPLEGNKG_00088"
                     /translation="MTENSNPQSEPNPISNIPVNPQPTPLPAPLMPGIPPLDAIKEEE
                     INFDKGLNEAVPEKKDKAAYIAYLITTKLSPEDQAALHDSVSSAIQNNKPLQTTLHIV
                     FWKGIKLLEQKGLLEGVI"
     gene            complement(48235..48684)
                     /locus_tag="CPLEGNKG_00089"
     CDS             complement(48235..48684)
                     /locus_tag="CPLEGNKG_00089"
                     /inference="ab initio prediction:Prodigal:002006"
                     /codon_start=1
                     /transl_table=11
                     /product="hypothetical protein"
                     /protein_id="X:CPLEGNKG_00089"
                     /translation="MDKRLEKRIKKRRKAEIEKMNSVKVIPASPRNLMYWEYERRLKI
                     KRLNEISNFAARFFLVSSIFFLGSFFISELKENPLSKLLVRISLFLSVVFSFIAFRPK
                     KVECDSLPDSIENAIIYISEYKLRFALLSAGFLFFGVTILFISSSFI"
     gene            complement(48691..49002)
                     /locus_tag="CPLEGNKG_00090"
     CDS             complement(48691..49002)
                     /locus_tag="CPLEGNKG_00090"
                     /inference="ab initio prediction:Prodigal:002006"
                     /codon_start=1
                     /transl_table=11
                     /product="hypothetical protein"
                     /protein_id="X:CPLEGNKG_00090"
                     /translation="MDFSKGIGIWLVSGLSFWISNEIFELLVKLKSHEYFGKRREFRI
                     GTRDFKNLILCLITGPVPILFWAALKVTKGLELKDGTIFRILFPKTKKNEFERETKEK
                     Q"
     gene            complement(49003..49656)
                     /locus_tag="CPLEGNKG_00091"
     CDS             complement(49003..49656)
                     /locus_tag="CPLEGNKG_00091"
                     /inference="ab initio prediction:Prodigal:002006"
                     /codon_start=1
                     /transl_table=11
                     /product="hypothetical protein"
                     /protein_id="X:CPLEGNKG_00091"
                     /translation="MKHSIRQKKDPILTFERAYFQTFAEIESAFDKNQVHLLENEEKG
                     RHILNWVIYLKTILKKEEKEPKVFKFMRYLLALLFGSSLGVLHTEILEGVFKLSLWPF
                     FIIGFVHGYLSVTYATIEIKKERKERIGNLMFRFSELAGTYYLGQGPEEVRQQVEIES
                     RTLSPERIRECAESLLLAKHVGTYGWDTPVKNPIFLRNRIQSKEHHFQFELNHGMKT"
     gene            complement(49667..50020)
                     /locus_tag="CPLEGNKG_00092"
     CDS             complement(49667..50020)
                     /locus_tag="CPLEGNKG_00092"
                     /inference="ab initio prediction:Prodigal:002006"
                     /codon_start=1
                     /transl_table=11
                     /product="hypothetical protein"
                     /protein_id="X:CPLEGNKG_00092"
                     /translation="MKKEIIQDRKLEQESCSGQKEKFESDYKDALDSIFKYSEFDLEK
                     RGLFKLRSEEEILDYTSVLMRRYFQAIEGDIDEESGLLVASKIAFVAIERLQYLLNKK
                     KASRLKRLKTPLEEK"
     gene            complement(50067..51719)
                     /locus_tag="CPLEGNKG_00093"
     CDS             complement(50067..51719)
                     /locus_tag="CPLEGNKG_00093"
                     /inference="ab initio prediction:Prodigal:002006"
                     /codon_start=1
                     /transl_table=11
                     /product="hypothetical protein"
                     /protein_id="X:CPLEGNKG_00093"
                     /translation="MKTISDKFEELIKKYPESIVDLALKTLSKTELDKLKKVTKHSKE
                     KNEALESFEIFLSKYFPHYFTIEFGIQQKELISDVETFKEKKNRKPIKLLRALSRGFG
                     KSTILSLCAVLWLILRREWDFVIMISSTLEAAKDFLRKIIEEVEDNSLLREDFPELSP
                     AIDAKSQTVSWKDTDIVFQGGQRIIAKGFLNSIRGKRNKQHRPSALIFDDPDEEADVS
                     SETTMIRKVRWFDRAALKLGSFWGIDVLFAYTTISPNCMGEVVHNDSEKYSKKDGWNK
                     KKYKALEKDKNGNEYSTWPEGAPLELLLRERDQDPVTFARERNNENLAEINQKFKGFV
                     QTYEFPLPTNSFKGWYLALGVDISQGKNENSDLSAIVGVGLSPEGKIYEIYNDICRRT
                     PDQIIDDFISALLAFPWNVSGFGLTGSEEYFLLPVRDRIAKYNKENSKKILIPITSLS
                     NTGDKIARDTTALQPIIKTGTLLIRSDSKELIKALDEFPFYYKDGVDALEYAVRLIRQ
                     GRATTRPLEKVLEEINKKGQTLKDLKRDQYKRLGLNPDEFGY"
     gene            complement(51700..52215)
                     /locus_tag="CPLEGNKG_00094"
     CDS             complement(51700..52215)
                     /locus_tag="CPLEGNKG_00094"
                     /inference="ab initio prediction:Prodigal:002006"
                     /codon_start=1
                     /transl_table=11
                     /product="hypothetical protein"
                     /protein_id="X:CPLEGNKG_00094"
                     /translation="MTEKKKKTEKSSFQGSRFRQKTADKRPSKKRNFPKLTANQEQAL
                     LHTVGGLDSKEIANRLGITLQTLYHWRSDKAFKKALEEEETRIIAEMRETLRFVMVEA
                     FNTLKRGIIGPQASPVLAFQVLKETGYLPIADEKFAEKKNVKKQIELFLTDLREFLKD
                     SQTGVYENDLR"
     gene            complement(52844..53905)
                     /locus_tag="CPLEGNKG_00095"
     CDS             complement(52844..53905)
                     /locus_tag="CPLEGNKG_00095"
                     /inference="ab initio prediction:Prodigal:002006"
                     /codon_start=1
                     /transl_table=11
                     /product="hypothetical protein"
                     /protein_id="X:CPLEGNKG_00095"
                     /translation="MEGNFGRVPIALLRDDRIRKKEERKLIRVNAALWSFAGKNQECF
                     PPIGKGPDRDRIENKLTICYRSGLGKNVVVQSLQRLEELCWISVTKKGQGYNNNYTLA
                     MKGIYGRIPESLFHDDRIKKREEANLFKVVAVLWSFAGGSNTCYPQIGKGPEKDRLEK
                     KETLCSRTNLSKNTITKIVRRLSDLGWIRVVRVGQGKNNTYTLYENPIGVSPNSTEET
                     QNPKNEEEPVNLNKNEGLQIPKPTPYTPAGVPNGLGEPIKENITHFVQEHTKSEEGVT
                     SPQEWNVFIDWAKTKLPSSSISLLKETKVILDISKARLILDKQLTMGLSAIVRIYFEE
                     KLRIPIELITIPQGSQIAA"
     gene            complement(54285..55121)
                     /gene="noc_3"
                     /locus_tag="CPLEGNKG_00096"
     CDS             complement(54285..55121)
                     /gene="noc_3"
                     /locus_tag="CPLEGNKG_00096"
                     /inference="ab initio prediction:Prodigal:002006"
                     /inference="protein motif:HAMAP:MF_02015"
                     /codon_start=1
                     /transl_table=11
                     /product="Nucleoid occlusion protein"
                     /protein_id="X:CPLEGNKG_00096"
                     /translation="MSSVLDFFPMKTEIDPSHLIKRAADQSTGRTNQFLNVSSENIEE
                     VVSIPINLISSKNNPRKKFDKISIKELALSIESTGLIQPIVVRRVGKTYELIAGERRM
                     LAYQYLKKTSIPAIIKTVDTLDPSKTEQAKLIENLQRENLTKDELSEAVYNLVSSGLK
                     QTSLAEILGKSKQWISQKVQHAELFLAYEEARNLDSTTAARIKSQNPKKWPSLIKEAL
                     SGENARIRITKKTKTNKITSKLSLKQLEKRRDRVTIEIQNLQTELNDLNSQIKVLKSD
                     SN"
     gene            complement(55121..55615)
                     /locus_tag="CPLEGNKG_00097"
     CDS             complement(55121..55615)
                     /locus_tag="CPLEGNKG_00097"
                     /inference="ab initio prediction:Prodigal:002006"
                     /codon_start=1
                     /transl_table=11
                     /product="hypothetical protein"
                     /protein_id="X:CPLEGNKG_00097"
                     /translation="MHNLKVLPAILELAELSYKGANLGFIRRLKNALDDSNFDYVVID
                     TPGSLASELTMSLIASTKVIIPVTPIPWSIRAVGMVFKEIENVQQAGLFRANNTFILP
                     SAFGSSKRDMRLLERFKAMPEIELLPSIPLNDSVKKRTQASSLLQEDTDGFQAFLNLA
                     EAIK"
     gene            complement(55633..55848)
                     /locus_tag="CPLEGNKG_00098"
     CDS             complement(55633..55848)
                     /locus_tag="CPLEGNKG_00098"
                     /inference="ab initio prediction:Prodigal:002006"
                     /codon_start=1
                     /transl_table=11
                     /product="hypothetical protein"
                     /protein_id="X:CPLEGNKG_00098"
                     /translation="MKEIISLTNIKGGSCKTTNAIHLALALRNHGKVLAIDLDCQGDL
                     TEFFSPIVIRNFSTKEMPTLSLEAILH"
ORIGIN      
        1 ataatacgaa tttaattaca gtcggactaa gagttcgtat aaacttacgt aataatagta
       61 atagctatac gaagttatta cgatttataa gcctactttt gaattattct ctaagtttgc
      121 cttctcgtaa agaaagaatt aatcgaatag gcgaggctgg tagtctttct gctttacttc
      181 cggctttatc ttctttgtag gccaaggcgg atcttcgtct aattcgtaat ctaactctat
      241 tcccttagct ttgtataaat atctttcggg tgtttcagtg tttggattta gccaagcatc
      301 gtaattttct cttaatagaa gagccggttg tgtgcggtgg atttcctttg catgaggttc
      361 cgcgtcgaat gtgatagtca ttacaccgac tttccgcaca ttttgtttgt ctctgtaagg
      421 gcagataatt ccagggaagg ccatcagttc ccggttttta aaatgaaatt tgtagacctt
      481 tccagctttg tactcatcag gattgtctgg ccattcccag taactcgtag ctggcacaat
      541 acaccgtcga ttctgtaatc cctttctcca atacttaaaa tctaagagct tgtcatacct
      601 tgcgttcggc ggacctgaag attttttaac catttccttt ttgcttttgt cataatattt
      661 gaaattttct acggtccaac gaacgtattc tagcttgcgg ttacccttta tttctctgat
      721 aacaggaatt gcaactccag gagtaattac tttttccttt ctatactccc tttggatccg
      781 ttctatgtca tgccgaagga caaattgctc tatgatttga gaaacttccg catttaagga
      841 ataccggccg cacatggttt aaataaacgc aaatctcgat ctacacgtaa actaataatt
      901 taagccttta tctctaattt gtgtccaatt atacttaata ataaatttac taatattaat
      961 aaaatgcaat gatatctact ctcttttaaa tccgtccctt ctctaggaaa gtggcgagta
     1021 cgcttccacg ggcggggatt aagaatggca gaggaaagga gaagaagacg tagaattgta
     1081 tcgaaagagt tactagaata tgaagttatt gctatgaacg aactcggtgt ctgcattggg
     1141 aatgtttttg atatatctga gtgcggtgta ggaattctaa ccgaaatcga atctagcaag
     1201 aatcaagaaa tcggatttag aatctccgga actatttctg gacctttttt tgaagaaatc
     1261 ccgttttcgg ggacaatcgc tagaaaagac gaagtgataa cttcaaacgg aattaagaga
     1321 attcttggaa ttaatttttt cgaaatgatt caattgtctg aacgtttgct tgctttaagt
     1381 ttaactgcaa agagttaaag attaattcta tcttgcttga aacaagtgcg tagtaatcgg
     1441 cttgcaatat cgaatttatt cagtcggaca agagtggatt cccttttttt ggttcgcaac
     1501 aactttcctc gcttttgaaa tatcgatatt tttttgcgaa ttagcttacc tgctttcttt
     1561 cgagcgcgag atctctttcg aatagaccaa cgaaattcta actctggctg ggcttctctt
     1621 agtgaacgga aataggctct aggttgtaaa tgttccaaca attcctccag agcatctatt
     1681 aataaaccgc ggtagtattc gaagtgaagg ttcgagtacg taggggattt tagtgctttt
     1741 tcttccggaa ggtattcccg ttttttgttt ttccctttta acaccaaata cttgattttt
     1801 tcacctggtt ctactgcaat tccttcctcg atcagtgatc gcaaggattc acttgatgcg
     1861 tgacttgcaa cgtattcggc aagcggtttt gaaattgttt ttcgtaagaa aagttctcga
     1921 acgtcgacgt ttccacaaga aagttcattc tcaaaagaat agaagagcct atcaatttca
     1981 ggtaatttcg aaatgagttc taatttagta ttcgcttctt ccataacaga aatcacgttt
     2041 aactgaaatt ttttcacaaa actaggaatg tcctttctcc tcgcaaatat ccctcgaatt
     2101 tttacctctc caccttcaaa ctttccgaaa taacgattca caacaccgat ttttttatcc
     2161 tgtttggaag caggaaacat gagccaattg tatacaccct cgattttcat ttcgatttgc
     2221 gtcgcttttg tgattttttt acagagccgg aggagttcta acctagaaaa tttctccgag
     2281 ttttgctttg ctataaacag agaatccgta attgcatgaa gaaaaatata tccgttttct
     2341 tcggccactt cttttgcacg aagtaaaact tcgcggccaa ttgccgtaac cgattcatgg
     2401 ctttctaagc gaccgaattt cgcgtttctg tagcctagat atccgaatga cgtaacaagc
     2461 atccatttca acgaattttg tcgggcatca aagatctccg atttcggatc ttttttttca
     2521 atactccgtt tgtagaattt tctacgcact aaaatgtctt cgagtgcgtc tgatactacc
     2581 ccgcgacgcc gagtgcaaac atggaagttc gtgcctggaa ctacgatttt ctcttcatcg
     2641 ttctcgcaac aaggacagtt tacacactct ggagagatat tatacttcgc cataatgctc
     2701 ggatacatct gcgaaaaatc tagttgggct acattctccc gaacagaaac cgaagtgtct
     2761 ggcaggtaaa ctaaaccgcc tttgtcgatt cgtagtagct catacgccgt tttggttcgt
     2821 tcaatcgctg ctttttgcca gggaactaaa tatccttttt taatcgcaac gtcggtttcg
     2881 atacatgtaa gggcagtccc ggtagaggag cgggccatac gctgaattgg aagtctcgaa
     2941 agtctagcga gttcaaaaat acctaataag aaggattctt taaatacgaa tgagttaaca
     3001 gaatcgatat gtaagcgacc gaataaaggg taggaggggg ctttgtaaat gacctggccg
     3061 tacgtcgtaa acgtgcttcc tttcgttata attttcctct ggatcgcatg gggatctcgg
     3121 tcgaagaaca aacggaaatt agtgcgcttc gctagggaaa ataaaaaagg aaaaattgcc
     3181 tgatcgccgt atgcgcttag gattatatcg ggatcgcgag cttctaagat ttcattaatg
     3241 tgccttaata gtttttttcc agtatcctcg taaacttcct cttggaatcc gtcgtctgct
     3301 tgaaaaacga gaggatttac cttcgaatat ccaatcctgt ggttttgttt aaaagacatg
     3361 tgaagtttcg taaactccgg tatttcataa tcgcaagatt ttaaatcgga caagcaatcg
     3421 attcgcttaa ttttaccgcc ttcgtggaat agtcgaactt tagctaaagg gaagatgttt
     3481 ttttcgagca agtatacatt cgttatctcc atatcggagt ggaagatctc caatttttcg
     3541 tagaaagcgt atagtttatt gtatatccgc cgaagcacgg aggggcgaga gagagtgatt
     3601 ttaagtactt gccgaggtat attctcataa aacgacgttt ttatgacgcg ttcgggttct
     3661 ttatagagcg catttagaga acgaagacga ttgataaaac tacgctcgaa acgctcatcc
     3721 cccgcaatgt atatcgaagg aaaaaaggaa tcggtgaata atttcgtttc cgtttctcct
     3781 ttgacccaaa gaaaaatcga ttcttctaat gagtaaagat cgaatacgaa accttcaaac
     3841 tctttcattt ttcaaagctc gcgtctctga ttttattttt gcgagttccg actttatctc
     3901 ttttaactca gacatgagtt cgatcattgc ggaaattaaa atcggttcca ttgaatacgc
     3961 attcgaagac atgacaccgg atgcaagatt ccgcttcgcc attcgaaata tttcgtcgta
     4021 gaattcctgt tttgggcgag gtagtccgcg tctaaaatct ttatattcct gtgacatcga
     4081 ttcgattcgc caggaataag gctgtattgt ccttcccatt ttcttccaac tcgctcctag
     4141 gtgtttttgc ttcgatcgaa ccgaagctaa tttttagttt ttctatatag gataaataca
     4201 gcgggtcttg gatctttaaa gattcggaga ttagaaatcg aatcttcttt tcgtgcatgg
     4261 cttcaaattt tttcactaaa accgccagta aatgctctcg ttcgtctttt ttcacatctc
     4321 cgtcgaagaa ttgtttcgaa ggagctaaga aaaaataaag gggagagccc gttaattcag
     4381 ccggcgcgcg taaaagttca cctatcgaat ctaatagttg gtagggagta aatgcgcgct
     4441 gtaagtgaat gttatgtaaa aaactggaat tgctcttacg accggcctcc gcaattgcaa
     4501 atacgttgaa ccggatagcg caatcgaaaa cgtgcacttc cttacaccga attgcgagct
     4561 ccgcgagaag gtcgtggatt gcacgattcg actgctttcc caaaataagc ggagttgcat
     4621 tttcgaaagt tttaatcgaa tgcctatcca tatcggtatc taatcatact ggacgaaata
     4681 tataaacata tatttacttt atatacgaat agctatttgt tttttcgtgg gaaaatccga
     4741 cacatcttgg gcgaaacagt taaaatatcc cgtatgagaa taaattatgt ttacataatg
     4801 aaaacgttaa ttatctcgga aatacgcaga agcttcaacc caagcgaagg ttctaaaccg
     4861 agaatcaagt cgatattttg attcggtttt aaacgtttac caatctcctt gaactcacaa
     4921 aggtaaagac ataaattcta ccgttggaaa acttcatcgc ttcccgccga aggagtaatt
     4981 atttcagcga attaaaagaa ataaagaact gccaagaaaa aggtgcagaa atgtcttccc
     5041 aaaaagtaat accgattcaa gtagtttgaa tagccagcag aaaaccattt tgttatcgaa
     5101 gctacgatcg agtctcctat ccaattttaa tttataagta aaatataatc ccactcctat
     5161 cgaattaagt tttcgttagt cagcgattga tgccaatact ttaattatgt aatattatat
     5221 taaatctgcg tttaattcta aatttattaa atatgaattg acatatttac gtattataat
     5281 aaatcaatgc cggtaaatct caaaggatat tttagtttat tttcaattcg taagcaaact
     5341 atataatgaa taccggaaga catacaaaat ggaccgtaat ttcaattaaa ggagtgaatc
     5401 gtgctgacgg agctctatct aatatattat tttgatgaga aagagatttc gactcggcca
     5461 tccggttctt ctttatttaa gtttcaggac gcattattag aagtggatcg acaaagtagg
     5521 gcagggctac aaagaggaat atttaagttg attcttattg aaaacgatag gtccgaatcc
     5581 aatcgctgta ttctaataaa aactggtaat caagctgatt ctagacgttg gggaattgag
     5641 tttgtaccgt aatttataga ctgctcacgt cgcctaagat taattgtatt gcgtatactt
     5701 cgcagtttat cttattgaaa attcaataag ataaacaaat atatttgaat ttcaaacgtt
     5761 gacagtattg aataaattta ggtaattatg actctggatc aaattgcaaa ctttataaag
     5821 cgagttgaaa ggatagccat ttccgaacga gcagaatttg tcagagtaga gattaaaaat
     5881 tttaaaaatg ataccgctca aaaaaccctt gcccgcacaa tgacttttga tgttccgcta
     5941 tacgatttag aagtttggat gcaattagca aaaccaatta aaggtagtgc agatcgaaat
     6001 attatcgact caattgaatt gtacgtctat ttcccagata aaactaaaat gggagagttc
     6061 agtaataatt ggaaatattc ggtccagata ttttagtatt ttttcagtaa caccttttga
     6121 gcttaagcgg agagcatttt tttaaactaa ctcggaaaca ttattttttg aatcttcgat
     6181 tacgatcgta tccggaaaat aaaccgctct aacttacttt agaaataaag aaatcggaac
     6241 atctaatata tttgatattt tcctggcaaa ttcgtatgtc attggcttgt ttccattttc
     6301 tattgcgatg atataatcga tgggaattcc atcgagtctt ctagataatt cttcatgagt
     6361 aatattctgc acttctcgaa gtattttcat cataattcca gcagctttat ttccctcccg
     6421 tcctagatcc aatgattctt cccccttagg gataagatca gaagtgagtg tttattacta
     6481 ttgttatatg actaagaaaa cattgatatt tatcagtttt tgcgtaataa agagaataaa
     6541 ctaagattct aataccggtc gagttccggg tgaaatcgaa aacgaatact ttcaggtaaa
     6601 atcatacctg gatggaaaat gtcacgtaac ttttaaacga ccggatctcg tcgatcaagc
     6661 taataagatc atagcaagac acttcaaaca gaatcgaaac gatggagaaa ttcgataaca
     6721 ggttaagctt aaccgaggag aagtggaaac gcttttcctc gggtcttgaa atcaaatttg
     6781 aaatggacac gcttgggttt aaaccaatgt aagtccatta agattttacg aatttactga
     6841 aatgtcgctc aaaaaatgaa gtatcaattc tcgatcactt gaatttcgtt ttccccgcca
     6901 gaagctatgc cagtgtgctc ttctcagatg ggggcgtttc gaattagaaa gaccacttga
     6961 agacgactct ctttccacaa aggctttata ttccttatca aacgaatttc ctacattcca
     7021 gatcgtcgga cgctccgctt cctttaaatt aagtagatca atattctgaa acttttccaa
     7081 ccgggcagcg tacgaatcat taccccggat ttctgcattt tcggcgcaaa tgtacaatac
     7141 caagggcaat aacgttttgt aaatatgaat gctatagtcc ttcatttctt ctaaatcgaa
     7201 atctggattt gctctattca ttaattctaa tcgaggcttt ataagtcgtg tggctttttc
     7261 aaaggaatca tctaaatttc cttcgactag atgcaaaaat aatgaaatcg gacctgcctt
     7321 tgtatctaaa atcaatctga gttcgtcatt tccttcgttt gattctaaat acgcaaaaaa
     7381 accaatacaa actgaatctg cgagcgctgg cgtttctatg tagattgacc agaaaggtag
     7441 tttcttaaga acttgagaag ggagtttctc aggcgtcccg gattcgatca aatactcgag
     7501 tagagttggt gaaaatctga aaatggattt ctcaatcgcc cacggtatta aaccagctag
     7561 tcgactgact aaattcactt tttctgctaa aactggggcg tcgacatcgg gattttcatt
     7621 aaatacgaaa ggaaagaaac atccgattgg tgcaaaacaa aagtctggcc agttcgggat
     7681 agttttccct ttggcattaa atattatcct aaatttacta taataataat ctaaatcatc
     7741 acccaacact tgggtgcaaa tttgttcagg cctgagtaat tctctagttt taatccggcg
     7801 acttgatttt cgtttcatgg gatactataa attattttaa tattacttag cataagtgtt
     7861 acagtaaggt tcaaaactag gaggatttat tccttgatag ctttctttaa aagatcctcg
     7921 gaagtcggat aatgtgaata agtttcggcc aatgaacggt catacacccc ttggtcaaag
     7981 ggcttagaca gttggtctaa aatagcatct tctaaagcgt ttgcaaattc taattttaaa
     8041 gaaatcgttc ggtatgcttt caatattccg gtatccgcat ctatcaatgt tatatgaatt
     8101 aggggtattt cagattttcg attacgatct acgggtggta ttcttccgct ttctggcaat
     8161 actaaatgga tcgaaaacgg tgagtcagat aaattaattt ctggataaaa acggaataaa
     8221 aagaaaatta catttttttc gtaatgaaaa ccaaaggaat gaacacctgt cttaaccgat
     8281 tgaatttctt ttgaagttgg agaggagaaa aacaaagcta gttcgtgtct tccttctcga
     8341 cattgataga aagctccttc tctccaattt gttttattcg ggttatatag ctttccaact
     8401 tcgaatacgt gcattaaatt ttacctaaga tcaaaaaact tgaaatcgac gaaaatgtcg
     8461 agataaaaga aatcgagagt ccgatcgtcc gctagctcct tagtttttgt aaatactcat
     8521 aaaatccatg gaaaaaaaag attgaaatta tattcgtagc agccgatgct aagaatgttc
     8581 tgcatttccc cactcatgtg gggtttactc tgaacaaatc agaaaatttt ccctacacat
     8641 gtggggttga aactgagaaa aatttctact gttgtagata aaaactttag taaaaccccc
     8701 gggatcgccc aggggttttc ttatttgttc gaatgcgaca taatttccat tatttaaagt
     8761 cccctgttgc ctagtcaatt ttgtagcatt tttaccttga ctacggtata tacttagtat
     8821 atactatttt tgaatggagc ttggctggaa cgaagtaaaa aacgaagaac taaaaactcg
     8881 tcatccaggg ctttcttttg aattaattga aatcgagatt gaagagggcc gattcaaggt
     8941 tatcaataaa aagaacgatc catcgcagaa agtttttgtt gttcaattgc cgtttggtga
     9001 tcgcgataat tatccggtat ttattccttt tgttgaagat ccggatgaag atggatcgcc
     9061 aagattcttt ttgaaaactt tttacccaaa tcgttcgttc cttggggaat gggagaattt
     9121 ttaatgaaca aagtgcataa gttaccggat tcggaagaaa tcaaaggatt ggatgaaata
     9181 gaacgagact tagatacgga aaacagaatc aaaagtctca ttaaaaaaga aggggtaacg
     9241 aagcgtattc aaatctcgat taagcttgat cctatattgc ttagtacaat caagaatgaa
     9301 gccttaaaga gaaatattcc ttatcaatcg cttgtttcta tggtcttgac cgaccgcttc
     9361 cttacaaata acagcgagtt tggattaatt cgcaacgttg taagggatga atttaagacc
     9421 ttcggaaaat ctattagctc aaatttacat tcgatcttgc aagaagaact gtcggcaatt
     9481 acgaacaaaa ggatttctaa accgaaaggt tcgggaacta attcgaaggg tccaaaatcc
     9541 acgacttcaa agcgaaaggt tacgggacgt taatacataa aatataaaca ttcgtctgct
     9601 aaacaattgc ttccgataat gcaccctatg tctcttaata ttatgtcgct ttactaatga
     9661 gtagaaatta ccattaaagg aactaatatg tgagtagcaa gcaaatagta agctttatta
     9721 tttcaaagct cgttcaatgt ccattgataa aaattttctg cgttactctg taatagattt
     9781 attaggcaga acgagcctgt atcgcctatt gtcgatgctt tacgatcatt gacaaattca
     9841 cgggttcttt tgtcaaaaac tctgtccaat tttttgtcct aaaatctcct cagaaattcg
     9901 aatgaaaaaa taccgttgaa aaataagatc aaacgtctga gcttatttga atgaccattc
     9961 aaaacttttc ggaaactgat ataaattgga cgtggattga atattctccc caagaaagtt
    10021 aaattacttc ggaccttttt tttaaaagta gcgcaggatt cctatctagg cagaggtact
    10081 cttcaacaaa tttgatgact gcgactattt tgcagatccc taaattccca ggggaagccg
    10141 aggctcagtt tttgagaaaa ttcttttcaa aattggcatt taaaaaagac tttccgagtg
    10201 attttcttcc tgaaacatga aaatgaacca gaacaagaca gttttttatc caaaattgat
    10261 tgtttttttc tcaaaattgg ctatttttct aatttctacc gagaaaatta tcggtaaaat
    10321 ttaatcggtt atctttcatt agcaaataac cgagtcctaa tataaagagt agcttttggg
    10381 aggtctgaaa aaatgtccga attaatagca aattttcaga gaagatacag ctctgatttt
    10441 ctgtattcca gtccaaacct tttatctgga atatctagaa ttttggatct ttggggtacg
    10501 tatgattcat acaatgcttc tcttacgcca gatatcgcag atttgaacgc aataaaacaa
    10561 gattggttag ttaccgggga agatcttcga gaagcattca aagtttatct agccgagaca
    10621 aatgagcaat cgacgaaaac caaaaaataa gaatttgaat gctggctcgt cattggaatt
    10681 caaaggacaa caaagcagac cgcacctaat tgccggagtt acggataaaa accagaacct
    10741 cgctcttaat caccacagta ttgaaacttc ttttttctcg gggccaattc cgcatcccga
    10801 aatattaaaa gagtatgaaa aaattcttcc cggtgcagca gagcgtattt tttcaagttt
    10861 cgaaaatcaa tcggctcata gacaaaagct agagttaaca gtggtcactg caaacactca
    10921 ctcacagaaa gctggaactc attggagcgg agcaattgta ttcctatcca taacttgtgg
    10981 aacttatttg attatgaacg ggcatgatgc aattggattg agcgcgatta ttggttcatt
    11041 aggggggctg gtactaattt ttattacagg gaaatatctt caactaagag atttaaagaa
    11101 aaaagcacaa agcctctccc agccaatcgc tgctcctgaa aataaataaa agtaatttat
    11161 taaggtgcca attcaatgat catttatcca ttcgggaaga aagtgcccaa agggttgaat
    11221 gggagcgaat gcacggccaa gttgactttg aaagtatcaa acaaaaagaa aatttaagat
    11281 acgtctctta atataataga aatggaaaac gaactttaaa tcaaaatccc aaaagaactc
    11341 gatcctttaa ttctaaagat catagatcac tcagacgaat tcatcttacg aaacagattt
    11401 atttttacga acggatattc cgtttcagtc accaaaacta agaaaaatca cattaataag
    11461 tttttccgga attcctattt cgaaatgttc gaaacagcaa taattttgac agaaaccgga
    11521 tcttttttga atgaaaattt ccaggaagaa caagaagaca acgatcggag ttttcctgat
    11581 attcgtagat tcgaatctga atcggaagtg atcgattacg ttaaatcgat tgcgagcctt
    11641 acactttaaa gattccccga aaaatattaa aatcgaccat accgaacttt cctatagtat
    11701 aaggaattta aagcccgtgg gccgctaagt agataaacgt ttccaaaaga aggagaaaca
    11761 ttgccccgta tgagaaagtt cgaacatcgt cggcaatcgt attcggctta ttcgattccg
    11821 ccactctagt attttgaagg gctacctctt ggatataccg caagcaatcc ctgttatttt
    11881 tttcaatttc ggcccgaatc gcccgcaccg aaatcgcctt ggaatccgga atattctcag
    11941 gaatataaag cggctcctta cagaacttcc cgggttcgta cggcactaaa cgaacctcgg
    12001 atccaataca agaaagaaat ccgaataaaa aaacaaggat cgcgacacgg aggtacatga
    12061 cctatctagc ctattcttgc gctttcgctt taccgaaatc aagcggatct aaaataatcc
    12121 cgctttcggc gcattctacc gaatttctgt gagttgcgtg aatcctgccc gcgacgtacg
    12181 aaacaatcac taacgcgaga acggcgaaag tgactttatg agcgaggata aaactccaag
    12241 cctttaaaag atactgttga atagtttgaa ccatgatcga cctcaagtaa ttttaaaaag
    12301 ataacgcttt aagaaaaaga tatattgact aagaaccacc tccaccccgg attttttgga
    12361 tgaattcgcc gatgctttga atcatttcct gaattttata ccagccagcg agtacgattc
    12421 cgaatacgac gagtacaggc ccgagcctcg gtgctccata tccttcggat ataatctccg
    12481 gaggaaaaaa ttccgtgatt ccgattccga gggcagtaac tagaaacccg aacaaatagg
    12541 attgattgga ggctctccaa ggattcttac tcactacgat cgaatcttta agttcggatt
    12601 ctaattgttt agcttcttcc gaatccggat ggactttgat tagatcgata gcctttttcg
    12661 gagctttcat tttgagactc cgagaattag ttttgcaacc gcttggtcgt gaatggctct
    12721 aatgaatcct ttaaaattaa gattcaattt tcttgcctct aaatctgctc taagcatcgc
    12781 gccaataaaa ttcaaccagt cgggttctgt ccaagtcgcg cgcgttactg tgcatcctag
    12841 ggaagaaacg cctacagtat ctttatccgt gctttgagca tgaacatcga ttccaaattc
    12901 tcccttgtaa gtctcatcac gttcgtccca tatatgatcc tcgttcgcat ctctccgaac
    12961 gacgatatct gagacttgga caagagccac atgacctctg tgatctccaa gagcaactct
    13021 tgaaattcca ggttccgccc gggcttctcc tttagtaaca ccgtagtctt ttaggactct
    13081 gtctgaaacc ttacctggat ccaaagtcac gactctgtaa tcgaaaacga ctccgccggc
    13141 ttcgatattg aatagaatat cattaaaatg atcgaaagaa tcatcgttca aggtgacttt
    13201 atcattctct atggaaatcc ctcggactcc aattaagacc gtttcctgat cgtatttaat
    13261 gccgtacact ttggtcgtga aatctttcag ctcttttacg aaatctctcg aattcattcc
    13321 cttattttaa agaaaatcga ggtatcgggt ttttaaatta gaatgaaaga gaataatttt
    13381 aacctaaaaa acttagacga acatgagtgt acttgtgcat attgtacttt ttccattcct
    13441 tgatctggtc ttttaactgc ttgattctcg ctccaaaaaa tgcgttttca gcgctcatag
    13501 tcgtattcaa actttctgat acgattccga ctgaagtcga atagctggaa acgcctccaa
    13561 taatcccttc accatacgaa gaaagtagat tcactagaaa tatatttata atcacgtctt
    13621 tgagttcccg ggggacccgg gatgcgtgat cgtagccgga aacataatcg atttgatacg
    13681 cattcggaat aaagttcatt ccgttgatcg cccgccaggc ttgaatccca aaaccaggtg
    13741 tcgcggttcc cgtaaagatc gatttgacga agagagcctg tagtaaacct tgtttgtact
    13801 ttggagttgc gtattctaga atattcacta gctgggaccc gttccacggg taagtcaaaa
    13861 cccattttaa aaggcggcac aagggtttac gccgtaactt gactagaaag gaagacgaag
    13921 aattggaatc aaaattgtac aggtcttccc attccgcgaa gctttcaatt tccccggtcg
    13981 gagagatatc cagccttcct ccgggtgcgt tcattagggg tctgtgtctc caaagcctag
    14041 gataaatatc ccattgaata tcatctgaga aagcttgaac agtctgatcg atccaattct
    14101 ttaattgata atcttcgaac tgggttcctt tggttgtgat taaggcttcg ttcccgatca
    14161 ttaacactct acgaatttcg tcggggtgga taaaacaacc ccactcggga gcgggatccg
    14221 ctttcgcctt ctccggatag attcgaatcg cgagattatg gtatttataa tcctccgact
    14281 gcttgtttaa atcgccgtta tagccatcgc tcacaaaaga gaagactcaa ccacaattct
    14341 ctaacggttt tctatttttg aatggaacta attcataaat tatcggttaa aaacgcacac
    14401 taggatcttt ttaaccgatt aagattttag aatgtatttt aaaagcgaaa tgaaatcaat
    14461 ttcgctgcaa gatctcgcaa gacttcaatt tcaaaatcaa tttaccgttc cggggactga
    14521 agtcttaaat gatccggata agctttattt tataaccgca attgaagcta caggtccctg
    14581 gacaatttca atcaaatcgg aaaaccagga cgagaaattt agaactttca ctcgtacagg
    14641 taaaggacca gagcaattct tcttacccgt ttgcgtcgat gaggcgactt tcacgggtgt
    14701 atctgaagtc tccggtttct atctaaaaac gaacagatat taaatgaaca cagctattca
    14761 cctgagcgga agtccccacc ccgggctaat tccaaagaaa atccaggatt cgaggggaag
    14821 aaatatcacg cactggatta agccaggcga taactccctt actccgagag aaagaaaggt
    14881 acaggatgcg aaacacgcta gaaattcaat cgagcacaca aatcaaaggt ctgagaaaga
    14941 aaagaaactc ataaaagaaa tggcggaaag acacatggca ttcgaagaag aagcaaaaaa
    15001 tcagagaaaa acgtatggga gtggcccgca actccctgtg gtcggtcgca ttatgagagt
    15061 ttacgcgaaa ggaaaagtga acgttggcgg aatgctttgc aaaatcaaag aaattgcaag
    15121 cgacggaaag actgcaattt gcgagttaac ttccggtaaa acgtacgaat ttcctttaga
    15181 tcatcttcaa atcgcaaaaa caaaaaccgc ttaaaaccta tttttcccgc tgggaatatt
    15241 cggaaaaaat agaattaacc gatatcgaga ttcctaaact aaactaggtc aatgggaatc
    15301 ccaggccgac cgagaggaaa agactacgag aagaatttag aaaaaagaag aagattagaa
    15361 aaagaaaaat cgagttctca aaacccctct aaatctcaga caaatcctcg gatcgtggag
    15421 ctatccaagt ctttcatctc ttacattaat tccgaaaata ttgcaggccg aacctataaa
    15481 aacccgacct acacatacaa acagaatcaa aatataacgg acggagtgct agttcgacct
    15541 ctttggagga tcccgacttc cgcgcttaga aacgcggcta caggaacttc tttaatcagc
    15601 gctattcata cggtaagagt cgatttctta cacaggtttg ctcgtatcaa taagaaggag
    15661 ggtctttggt ttagaacaga ggatccagac gacgagttga ccgacgaaat ggaaactgaa
    15721 atgcgggaaa ccggtaagtg gttcgaacgc atgggggacc ttatagacgg ttggcagtct
    15781 agagataatt tatatacagt tttcgaaatg atgattcggg acacgctcac catcgattca
    15841 gtgtgtttct atctggtctg gaattccctt agtaaattaa tcgaacttaa atacttggac
    15901 ccagcgacaa tctttgcttg cgatccaaaa aaaggctaca gaggagataa ggggatcgca
    15961 tttgtccaga tgatcgacga cgacgttgta gaaacgttta cgtctaacga aattttatta
    16021 actcataaaa atcacatgtc ggatgtgaac atgcgtggct tcggatttag ccctctcgaa
    16081 gcctgcattc tagatttgtc gggaatcgta aatgcactca aactaaaccg taaaatgttc
    16141 gaacgaaaca ttttgccagg gttcgcgtct ttgtccgcag acatgtccga agatgcagtg
    16201 gagtctctaa acactcagtt tagagaaatg ttttctgatc ttgaaaattc tgggaaggtc
    16261 cccttcattg cgtcctctgc cggagaaata aaatggactc ccttaaattt gccatcggac
    16321 atgatgctag aaaaattcat gcagtggggt acgttatttg ttcttagcgc ccacggaatg
    16381 gatcaggcgg agctaggact ccacttaaac tccggtcaaa atcaatatga ggcaaatcaa
    16441 atagacaaag cagtgcattc gatgacaagg gcaaataaat ctcttttgtc aaacgctgaa
    16501 aatattttta atacattact cacattgaaa ggagtggaat ctccttttgt ttgttatatt
    16561 gcgggccaag atcccgagga tgaacttgca aagctgaata aagaaaaaga cgaggtgcaa
    16621 aattggaaac tcatcgatga agttagaatc gaaaacgatc tcccgccact cggcgaaaaa
    16681 atggccgaac tttacggagt cgatgaaagt aagtataaac ttgccggagc aatcgtccta
    16741 aacacagtat tccaacaaaa cctttcgggg ataagtgcgg ctagtaccga cagtccggaa
    16801 gaagagccgg attctttcaa taaaaaagac gaagactact acgatccgga tctagcaatg
    16861 taacgtaaat ttggaattaa atgaataaaa tataatttaa cgtcggcggc tagtttttct
    16921 aatactattt ccacccggcg agctattttg taagtgatta agagaatgtg cagagtgaat
    16981 tcgatcaata aaatctattc ctctcccgtt tgggggatag ataaatgaaa accatgtttt
    17041 tccattcaca ttggatactg cgaaatcacc tagtgcaatt atatccatac caatgagccc
    17101 atcatgattt ccgagattag ccacctctgc aatttgaaga ttaggaactc ttatattatt
    17161 tggtaaaatg aggtctaact catatacgtt acaagtaccc tgaccagtgg cgcccattat
    17221 tcgcatggta ctaattggct tgatgccaag tttttgaatg accttagtcg ttaagactgt
    17281 tctcattgcg cctgtatccc agatagccga caattggacc gcaggtggat tcaatttttg
    17341 aatttctgta agataaacta atgccgggga aatttgaacc ggactgaata attctcgctc
    17401 tagtctatta gatttcgctg taaaagcgct tgcatttggc ttctgcatta aaagtgaact
    17461 ctagtaacta cagccagctc ctcttctaac ggaatgactt tttgcactat gaaagttcct
    17521 ggtttcttgt gcatttcata aattaggttt tctagggctt cgtccatgct ctggaagaat
    17581 ccgattacat gctcgtcttc aatggctact atctgattcc tgtggtcttt cagaaattca
    17641 ggaagttttt tttcgaaata tgccctttcc ttcttaaaaa ttgtctccat tctgatttac
    17701 ctttctcaaa ccctctgtat attagtcggg atttgtaccg aattgtacag ccaatgcaaa
    17761 ttgtttttct tcaacgcaag gccacaagta attcttttct caaaatttta aaagacaaag
    17821 tattaaatat tatgtccttt attagaacac atttcctttt ttaattttaa gtaaacaaga
    17881 aactgcccac tttcactcct aaatacttcc cacctgaata gtggaatgta aaaaggtcgg
    17941 ctgtttttgg agatgtagat agaattggtg cagaaccatt ccaaataatg tttgaatccc
    18001 aagaaataat tcgatttccc acggaatcct gaacgacgag gagagagtaa tttctcccac
    18061 tctctgggtt caagaaaccg acgttgcaat tgccgttaat cgtgaatttt tgagaaagcc
    18121 cgttcgacca atcgataaat aaggaccaaa gcggaggaat tcccgcccct actgttccat
    18181 agtcatattc gtttgttcct gtgtattttc cggatttgat accgcctgac tttgtagaat
    18241 cccaaatcag tacgtcaccg tcatttcccg ccggaatccc gatgatcccg cctaccccgt
    18301 cccccgtaat aatcgaacct tttgtattta accgacccgt agccttcgga ttaatttcct
    18361 ggatgactgc ttgaaggttt gttccggtta cgtgttgatt tcctccgatt gaagtatcgt
    18421 actctatttg ggaggcagtt ctaagattaa attttgagtg ggttccggaa aacccagtga
    18481 aagaacttgt aatttctcca ttcgtattgg aattccagcc tccagccata agagatacta
    18541 ggtttccagt tccgattact gaattcggat ctatagaaca attgccatca atcgcggcaa
    18601 cgatcacggt tcctagggcg ttaagtaaat ttccagtagc tccactcgcc ttagtgagat
    18661 tcgaatttcg taaaactaga tcaaacgagt ctgtagaacc aatttggaat agaattcccg
    18721 tacccaaaat ttgaatgtta gaatcgatca attctaagga tgccattcct gtagagctcc
    18781 aaaaaggagt cgtactcgta ttcacttgaa atgtgcatcg ttcgagtttt agaggaaggt
    18841 tcgaaaccgt gactccggag ctcacttgaa ttaaatctcc gctcgatgaa atctctaaga
    18901 ccgccgttcc ttggaagatg caatttttaa gattatagtt tcctgtggga atcaccgggg
    18961 aggaaacact agaatcaatc gcaatttgct ttatcccttg caaattcgaa atcgcgctat
    19021 agagcgacgg aaaatctgaa aaaattaatc ctgaaaccgg gtttggttct ccttgcctcc
    19081 acagtagaaa tgctgcccct cctccaatgc cgcttggaat aacggaactt agaatcttgc
    19141 cacttgcgtc gaggccagca actccattcg gcgaattttt ttgagagacc gggagtaaat
    19201 tcgggattgt ggattcaaga tttgtaagtc ttgaattgat cgtagtttca gaatttgcac
    19261 ggttcgtaat ttctaaattt agattgcttt gaatggatga gtccgaggct tgcctagccg
    19321 tactttctac aagcagatct gaatctatga ggatcgttcc ggatttatct ggcaaaatcc
    19381 agtttcgaac ggaagtcgct atactagata gtttagagag aacgctattg gatggaccag
    19441 atacgagttg cacacccagg ttcaccgtat cattcgaaag actcgcgtaa ccgcccggac
    19501 tatttttttc cgatcgcaat tgatattgag ggtgatcgtt acctagggtt agacccagta
    19561 gactagcatg actttgagtg cgtgcagcgg ttttaagcca cctgccgggt gaggtgagag
    19621 gtatatcgtt tgggagaatg actctagtag aatccgaagg atctggagca atcaaattcg
    19681 aatttccgtc gaattcataa aaggaaagct catcttctac ttccctaatt tgtttgtcac
    19741 gccgatcact tgcaagaatt tgcgacagtg cactcaaatt ttgaactgga gctccgaaat
    19801 tgagaagtac atgatctctt aaatacgata acgttaccgc atcctcgggg tttattggat
    19861 cagcaatttt taaatttcct aggcttgaat catccggcaa tcgaacttct aaactggtat
    19921 tattagattt cagtttcggt ccgttttttc caatgcgaac gacgcttgcg attccactca
    19981 gtagaaaatc gaaaacgggg ttcactcgaa ctatccgcct aggaaaacgg tcactttgat
    20041 tttattcgtt gtggatgcgt agggagtaga gactttcagt tggtggatgg atccggttaa
    20101 tgcaataaaa ccgtcggtta aaggaaggtc tatattctcg ttatctcttc ttactacgat
    20161 cggtgccgga tccccctcta aaactcccgc ggcagtatcc gccccattaa attccgaaat
    20221 tacgaaaacg tatttaaaaa cgatattctg tggaattggg atatccacaa aattgtctgt
    20281 actagaaatg agtcgagtga gttgttgcgg agtctggacc tgatattctt tttcgaatga
    20341 atcgattaag gtttctaccg aattgtcagt ccttttaaaa aattgaagta cgagtctgtg
    20401 gtattccata ctttcattgt atgaaatatt cctagaatcg gttttcttac ttcgaacgaa
    20461 cgagtaaacc gaacggatcc acaagaccca caaacgcact cgccatttct tttacggccc
    20521 ccattaaatc ggcattcgca agtttttctc ctgtagtaat gagagagtct aactgtcctg
    20581 aaattttttc agtcataaat cgttccactt tcccgattgc actggctaca ttcgcgaatg
    20641 tgttttcgtg tttttcgaaa agggttagca ttttttcgtt aatgtcgtga ccgatttctg
    20701 cggctctttc gccggctttt ccagaaaata aggtttcgct tcgatttccg agctctaaag
    20761 ccttcatact tcgagcctgg aaaagagaat cgtccctaga aatatccttc ggattcaatt
    20821 tcaaattttc gaattctgta aaacttccac cttctagttt ggataatagc ccacgtgttt
    20881 ttggatctaa accagataat gcactcgaca tatatttccc tgggttcttt tcggatgact
    20941 ttaaagcaga gaaaaaatca tttccatttt ctttcaaaga atttgcgaaa ctgagagctc
    21001 cgaagacgcc tcctccaaag actccctgcc tccctttatt tgataattct tccgctaaat
    21061 taaaacgcct actcggatcc attttagagt catcctggga tatcgaagcc gaaaacttca
    21121 taaaatcaga agtgtccccc gagtatcctt ggcttctaag tgtttcggaa agactcgaaa
    21181 gtctatttag aaattcggat tgccggagat ttgaaaatcc ggaagagttc gcagaacctc
    21241 tcaccaaacc tagatctatg tttttatttt ctttccggag agtttctagt tcttgaacga
    21301 cttccgttat tcccttccct tgggctgccg caaattttaa agttttttca tcgaaatcac
    21361 gagtcgtttt cccataaacc ccttctccac tcactcgcgc ttttgctaca ttcgcctgtg
    21421 caatttcgga atttttgaaa tatcctaggc ccccgcttac ataccctccc gttgccgcat
    21481 aggttccgct ttgagataat acgctttgag tatgtctttc agcgaccgac gaaattgttt
    21541 ttaacattcc ggcagcgatt gccaaaggaa ctccaaggta aggcatggaa ttcgctgcac
    21601 tcgaagtcgt agaaccagta gctatagttg gtccggtgct acctcctccc ccattcccac
    21661 cttcaccgaa acctgtaaat tttttggaat cgatatgagc agtttggatt gatattttag
    21721 cttcgtttgc ttttaatccc ttggaactag agaaattccc gagactttct cctattgaat
    21781 ctccagcgga cggttcgttc ggagaatacg aacctttctt tttcgtcttc tcggaaagtt
    21841 ctttaaacgc ttcaatttta cggtctataa ctccgtagaa tccacccatt ctagtctcgt
    21901 ctaaatcaga accttcggct cccgattggt gagcgaactt acctcccttc gaatagtagc
    21961 tccccgcact ttccggcttt tcatgtcctg ttctcgatgt tgatttttta ccaggtttat
    22021 tagaagatct gaatgcaatt cctttctttg cttttttagc gattttctcg aatgcttttg
    22081 tgaccgcttt aaagtcaggt ttccctttga ccttgatgac aagttcttca ctactcatag
    22141 ggattcgata tttttatcga ttttttctaa cgcttctttc tttttattga tagcaagagt
    22201 ttcaatatct ttaggagaga acccttcttt ttcgaggata ttccgtaagt tcgggcttat
    22261 ttcctctata aactctgacg gttttttctt ttctatctct tccttctccc tctgtaaatt
    22321 taaaatcttc ccgaagaccc ggaagtccag gctcgtcaga gcttctagga gaaatagttt
    22381 ctgttccggg aatagatttt gtaagttcgt tactcctttc ggaaagattt ttaactcctt
    22441 cattaggaat agatctagaa tcgtctctgt gttttttaga gcctctctca gagttatttt
    22501 ttttaaagtc gatctaaatt cggcctcttt tgttcgatag tctgtgatta gttctagtat
    22561 gaattcgtga tcgtctattt cctcaaaact tcgtagtttt gagaactttt ccggaaaact
    22621 agtgactaca taattgagcg tctggactgc taagatatat ccatatcgaa agtccgaaat
    22681 tgactctaag gatactcctt gcagacgttt tccgacagcg atttctatgt ccgttttttt
    22741 actctcgtct gctagtacag catcaaattc gtaaatatcg ccctcgaacg taccttgaat
    22801 tgcaatttct cttttaggat ttaaaatatt catgttcttt ttaccttaat tgaaggcttc
    22861 catcggttcg aaatccataa gctcgaattc aatttcgcga ttggaaaact cgttattctg
    22921 caaatcgaac ccgtccgtgt tcacggctcc aattaattgt cctacccgat tccccgtttt
    22981 tttatcaatg attaggatct cgtataagtc gtctgcgtgt tcgtcgttat atgtgtctat
    23041 tgtaacgact ccctgggcgg gagttcttaa tatatggaat tcgcccgatg cagtcccctg
    23101 ccaggaaagg gactttaacc ctttcggctt tcttcggcca agggtcagta ttctttctac
    23161 gttcgcacta atgcttactc gtaaactctt cataaaacca acggctatac cgttaatttt
    23221 tatgagcgcg tcatttccgg ttaaaattgc tgggtttgga ggaagggaac tagttgccat
    23281 tcccctattt tggaacgatt tcttctaacg gttttgtttc tcgctccttt ctattgattg
    23341 ctcgaccctc gaactacatc gagaccgatt aagaataaca tgtaatcgag aggagttaca
    23401 attttaccgt ttttcattac gaacgatact acgttcccgt ctctttgaat caaaaaatta
    23461 gggtcaattg cggggtcgcc cgtaaaaata ttcttagtca gccagccgta ttgttctaca
    23521 taaacattct taaaccgagt cgtcacggca gtccgaatat ctgcgtcgtt caaagttccg
    23581 tcgaaagtgt cggggtctgt gatgacttct ccgatgaaaa ttgaattggc ccactctact
    23641 atatcttttg tgagtgcaag ggccgtgcaa attgttgagg tttgattccg gatgggatcg
    23701 tctttttgat aggcagtcag tgcgaattca attttaaacg gccccttgtt ggctttcctc
    23761 gtaacgatta aactgcctgc atccaagtac ttatctattt cgactttacc gtatgtttcc
    23821 ggaacattca caatatttag agctttgttt gtaatcgatt cccgaacgtt tgcggctgcc
    23881 ttgcacgcat tgtgaagaac tgcaaccatc catccgttgt atgtttttaa cgttgtatcg
    23941 tctgccgcat acaatgtgac gggggaattt ccagccgtaa tgtattctaa atcaagggat
    24001 tttatatccg atactctttc atcgactgtt tttgaaacat cgatccctac cccaccgaac
    24061 cgtttgtctg cattatccgg agaattgtaa gaagaaactt tgtctgtgaa atgcgcccta
    24121 actgcgtcgt cgtggctaca aatattcacg tagaatcctt tagcggcctc tgtattaaat
    24181 actagatcga tagcgctgat ccaatccgaa ggttttgcga tccctgtaag gccgccagaa
    24241 agataggtaa aatttgccat atccgcgatc ggtttattta cgtttgccgg aattatactc
    24301 gaaagacctt ggcttttgaa gtacgccctt tgttggaaaa atagggacgt taaataatat
    24361 gaattacgaa tgtccattga atctgtagga agaacgtaat ctaaagaagc ggtgagtaaa
    24421 tcgggcttcg aaactacact cgcagtatac ccaacctggc tattgatgaa agcgactaag
    24481 ttacttatag tagtataatc tttaacaagt gcgtttaaat ctttagaaga atcggtttgg
    24541 cctgtgagtg tcacgttaag ctttatccca tcgaaagtga gaagggtttt cgtggcattc
    24601 cccgtatact gaatctgaat gtcccccgat acaaaggggc tcgaagtttg gatccctacc
    24661 gaatctccga tttggacgac tgttccggaa ctcgtaactc taaaccgtat ttgatttcct
    24721 tttggccctg gaatattcgc gcttatagtg tgagtaacac caagtgcagt cgaagccgca
    24781 cttgcattgg cagaaacatt cgggtttacg ttgatagcgc ggacaagtac aggtccagag
    24841 gaaaaccgat tgtctttgga aggactaaat gaattcttaa tagcgtccgc taaatctcct
    24901 gaagttaata cggctttcga ttcttccgga cttccgaatt ccatgactcg gagtgaatca
    24961 tctagactcg tgtcgtttgc ataccaccca ttatctgcgg gacctattag aacgagcgtg
    25021 tttagatcgg gagaagctcc tccctgaccg ggtgtagttt gaaatgcggc tctcgctccc
    25081 ggtcgaatta aagttcggcc caggaaattt acgtgtctag tccccataga tggatttcca
    25141 cgcctcttcg ttcgtctttt ttaattttag tcttttataa aatagttccc ggatccttgg
    25201 agtaatcggt tggccgcttt gaatttcctt ttgtagtaga aattcgtcgg cagtttgggc
    25261 tttcggagtt tgttttccgt tatcgcttga gactggatca tttgccattt tttcgttcct
    25321 aggtttttat tcaaaagtgg cagtgatttt tcgcaccctc gggaaaagga atttcggttt
    25381 cgcacggaag atacttctca cttgcacgat cctaatacta atctcgaagc caaaaatcgg
    25441 ttggcctagt tcctcggttt ctaggtttac gatggaactt tcggggagta gaacttccgc
    25501 ccccgggtat agttttccga agtcgtgctg gaggggttgc attagggagc ttgtgatctc
    25561 gaacatccat tgagcagttc ttcgttcact cgggccgccg gaggcaaatc cagtgattgc
    25621 aatttcagag gtcgttaggt gttggaactg ttggtagaat ttggagctag aaaattgttc
    25681 taggaattta tctgtagcga gacgtctagt atccggtatt tgcttaatct cgtttaagta
    25741 atcaatgaat tcgcttgtgt ttctgaaatg tttttcgttt agtcctaggt actctgtgaa
    25801 ggaatcttgt acccattcta ctccgatttt ggggaatagc ctttccgggc cttgccttga
    25861 aatcccttct tgaaataagg ggtgtccatg aatgacgggt acgtctattt ttctgtcgag
    25921 taagctagtt aacggcaagt tctcagaaag gtagtctacg actgcgtgtt ccggaggaac
    25981 agagtacgta actagaatta aacctttatc ttctcccccg gatcgcctaa gttcgtcttc
    26041 ctttaaagtt ggcactcatt aaggatattt gaatcaatcg tatcggttcg ggtggattct
    26101 ttaatctcaa gatttatttt gtttttttaa gaggtctaga gttagagatt ttacgtccat
    26161 tgcgaccgcg gaccgtattt catttccacg aagctttcgt tctattcttt gtctgattcc
    26221 agaaatgata ttgtaggcag gaattctagg ataaaacatt cctttagatt tttcggatac
    26281 ggttaaaaat tttaagaaag tccttttgac ctggccattt ctatacactt gttctgaagc
    26341 aaatacattt cctttgccgg tcattcctgg atctattcta tacgaatacc ggtttctagt
    26401 aactatctca cccctaggat ttatatcctt gaaagatccg acttttgtaa tcacagcatt
    26461 tatatcgttg ttcacgggag agatgggact tttatcactg ttcttagtta aaggaatgat
    26521 cgtatatcgc ccgttttttc cagtccgagc tctaggaccc gataatagag cctctttcat
    26581 atcgtatctt gagcgtccct tttcaagcac gctcatatag ttataccgcc ccttgttcgg
    26641 atgaacaatc ttaaagccgc ccggaaccgg aacgattttt aaaccccctc ccccgccgga
    26701 gcgattactc attgccattt tgccgaagta agacggccag gcttctagaa cccgtttact
    26761 ccaaagtgta tgagcttctt ttgcgatctg ggacagaacg tatttcgttc taggaaattt
    26821 gcctttactg tataatgctt cgtaagccat aaaaaacagg gcttagttaa aagccctgta
    26881 aaaagtgaat ggaggtattg gatttggatt tatttctaaa attttaaagc atcactggaa
    26941 catttttgta caccctgaat ttttctgggg ccactatttg aagaaccgcg tagtattcca
    27001 ccattccaat gtacgttcta agttttccgc cggcacctaa cggaaatatc gttttggtaa
    27061 atggtaaaag ctcagacaag ataaacgttc ttttatcgtc cgtgatggac tcggaattaa
    27121 aatccccttg gaccataatg gcagtacctg gaagatcttc gtttaagtca gtgtatacgg
    27181 tgtttccgga tgtgtttcta gaaacctcca ccataaagcg tatgattccg cttccgggtg
    27241 cggtttcccg aaagattgca tatagaactt cggaaggccc gcctatccca ggtgcaattg
    27301 taatttcaac acctcctttt acagttacgt ctactgcttg aacacttgag gccgctgaat
    27361 aatctctaaa ggatgccgca cacaccctat atttgtaatt tcctacatag cttcctgtaa
    27421 aaagagatcc cggaagattt gcaatcgcag caagagtaac agttggcgta ggaggagaat
    27481 tttcgaaact agtcgggcct tcaactaatt tcccatttgc atccctacgc ataggaactc
    27541 cccagttatg cctatccatc caaatgtctt tttcgaagat taccttttcg tcatacgcat
    27601 tcgaatcgtt tattgcactc actttatttc cgtaagtgag atctcctgga ttttgacttt
    27661 ggttttggat tattactgat tgtccggctc ctgtgtttgc atagatttgg tcgtacaaag
    27721 ttttcgtgct attgtgcatc gtcagtttat tgacttttcc gaaatattta gtacgaataa
    27781 tagaagagtg gtatttgatt tctgcggcag ttggtagctg acccctagca tcgatcacga
    27841 aagaattgtc agccatagaa acgctcgcaa gaaatccgtt ttggctaaat ttattaacgg
    27901 attttttgcc gaaccaaatg gatctcataa agttttgcat taaacgccga agagcagaat
    27961 tactttggat caattccgga tcttggatgt tttgaaccgc agcgactact ttgttgtatg
    28021 cgaagccttc tgcgccatac gtgcattcag catatgttct ctctacttcc gcatctcttg
    28081 aagacggatc ctcaccttgt cctaggtagg atggattgca ccaatctccg ccgtgagaaa
    28141 cgatccggtt atattcaggg agtacttggt cgataactct cttcggaact tcttgcaaaa
    28201 aattaaaatc accgtctccc gatacgaggg ccgcggcagt tttgtccatt gactgacggg
    28261 aaagtgcagc accggaggac cccggatcta cgaaaggctc aattccattg tctgcggtgt
    28321 tggctgaaaa cgatttcttg atttctataa tttgatctag agaatacggc cctaccatta
    28381 cttcatcgcc tccgggtgtt tttctaaata gagctttgct cgtggagaga gtcttcccgt
    28441 tgactcgaag aaactcatgt cttccagttg acagagcctt tctttaatcg ctttttggat
    28501 gactccttct attttacccc ggtccgaaaa ggcaactacc ccgtccgttt ttaagctagt
    28561 attcggagaa acttgagtgg tcggagtttt ttcagtggca ggtttcgaaa gaagcgtgcc
    28621 taacttactt tttaagactt ctatttccgc atttattgaa gtgagcttat cttctttaga
    28681 aagaatcagt tctacggttt ctgcgagtgt tcctagtccc gatttcaaaa tgagtagatc
    28741 tgattctatc gattttaaga gagcggactt actcaattct tcttttttag tcttcgattc
    28801 tcccgtatct ccttcgtcga aataggcatc gatcacgtct ttcccgaagg aatctgcttc
    28861 cgcgtccgct aaccctttag aaatcgccca ttctttgatt ttgtctgttt ctggttttac
    28921 agttccgtca tcgagtagcg ttgtgatttc tgtggcgagt gcttgaaagt ccggtttttc
    28981 accccttttt tcaatttcac ccgctttttg tacttcgact ttggtgagtt tttcttttat
    29041 gcgttctaaa gatttcgtta gatcaaacat gcgtgttccc attaagaagt aggtaaatcg
    29101 cgtctgccgt atcttctaag ttcactcctt caaatccgta gttggatttt aagaactctc
    29161 gaacttcgga ggaacgattt gccatgcttc caagtgtaat gcgggaattt atatcggtat
    29221 agatttggtg cgcgattcga tcttttgccg cttcgtcaga ggcaagaagc ttcgaaaacg
    29281 tttccattcg gctttttaga agtaggattt cagttttaag atcttcgttt gcttggctcg
    29341 attttataac tgaagtttcc gtttccggct cttcgtccga aaaagatttc tctaaatcac
    29401 gtaaaaaaac ggcttggcct ttaagtagaa caacccccgt gtcctcgttc attacttcgt
    29461 cgacgggtgc aagcgcacat gaccttagcc gaattttttt gaccttgtta ccttgtacgt
    29521 ctgttttatt cgcgtatcct aatacggaag ctccccatcc ccaccaacct gcttctagcc
    29581 cttttcggat ctcttttaca aagttgttct ctggaaatac tcgggactta atataaaaac
    29641 cgtcgtcttt gatattgtat tcggaaggga aatcactttt aaaaccggag gattcgattc
    29701 cgcctatgat tgctttcact ttcgcttctt ggagagaaac gaggtccaca ggagatagag
    29761 agtccttgtt cttgataatg tatttatcaa ttacgttcgt taagtggtta taatcgagat
    29821 acccggatct atggaaatct ttccgcattt ccgggtcgga ataggcagag agaagaattg
    29881 actctccctt tttgtcttct ttttcggaag aagctcgtac aagtatgtcg attgctccgg
    29941 ttctttcaat cggagtcgct tttatgattt gaaacgggtg ttggaactga gccacacttc
    30001 cgttttaaat ttaatttttc taacggttta aatttacgga tttgaggaaa ttaaatagag
    30061 tttggcactt ccggtactgg aaccccccgg gttccagtag accttgcatt ggtttataga
    30121 ttcgatagtt tccaaaggaa ttgaaaaata acttccttgt tccgaaaaac taaactggct
    30181 agaatccaaa aatcggtttt gtgttagagt gtccccgact gtgagacttg gatttccgtc
    30241 aaacggagtt tttatcgaaa gtattacttg aaaaatgaga gttccaactt ggagaatttc
    30301 tcctaagtta aaactacccg gtgccaaagt actctcgatc tctaattcgc tcaaaacaac
    30361 attggacatg aggcttttct caagaacttc gtcaaaatta aatggcccta aaaatgtcgg
    30421 catgaatttt cgtcactgtt aggcttctac tttccgcttt tctctacgaa ctaaagaata
    30481 aatcattgat ttaagaagtt cctcgttctc ttcaaagaat ttttccatga gtgggagaac
    30541 attctcatta taatacgacc aattcgggtt ctctagcttc gaatctgagg ggtcgttcgt
    30601 tttttttggt gatacatttc gcaggctcta gcaaaacact cacatgtacg ggtccagtat
    30661 tttgaatcct gactttttct cattccaagt ctgaatgtgc gagcgatttc attttcgatt
    30721 ccgccgtctt tatcggaagc gaaataacct ccttttttgg atcctagata aaaatccata
    30781 aaatggccga actcgtgggc taaggtgaat gctgcatcct tttctcctgt ttgaaaagtc
    30841 acaccaatgg ccttgaacgc aggaaaaaat aaacctgcaa agtttctagc gtgcattaga
    30901 accttgcccg aatgcgaaat tttaagatcg aatttttttg ccatttccga tctgtctccg
    30961 aaactttcaa aaacgctttt taaagcccct tcgatttgag taatttcctt ttttgaaata
    31021 tcgtctccgt tttgtctttt tactagaact ccgtatttct cgaataatgc agaattcgta
    31081 cctttatctc cgtacgaagt ttctctacct ttcgaatacg tatttccttc aattttctcg
    31141 cctgttctag cttctagatc attctctttg tatcgtagtt catttctttg ctttttattt
    31201 tcttcaaaga tcatagttcg ccgtttaaaa ggcgaaacta aactattttc tccaaacaag
    31261 tggccctcta agagcgaaaa ttgggaggac gacattttgt ctggaccgga tatccgaaga
    31321 acggctctct tcttaattcc cctctccaaa taatcttttt tcatttcggc tttgataacc
    31381 ttttgataat aattttcagt agcaatgagt atgtcggaac tcaccaaggc atacttttca
    31441 tttcgttcat ctgtgcgccc tatatttatt aaatattgtc cgttagaaac tttataaaaa
    31501 gggatttggt ggccaaatct acggctaaat gtccttaaat caatatcagg aatgtaagaa
    31561 ggtttttctc tttttagtat attcttttcg ttaaatagaa ttacgttttc gataggaaat
    31621 tccgtgtagt cactcacttg aatgtttttt gtcccggacg aagaccaaaa tggatacgta
    31681 atttctttcg gttcaaattg aaacgattca gtttctaatt cttcggttgc ttcttcttct
    31741 gttttttctg tgccgaatat ttcttgcctt ttttgtattc ggttttcggg acttacttcc
    31801 ttaatcttct ttgaaacttc gtaatcgttt cctgctggta aaattgtaaa agtgcctgac
    31861 tctactactt tcccatcgtc gagagtatag tataaacttc cgtctttcac aaacgattta
    31921 tcgatttctc tgatttctcc gttttgtaat cgaatatatg tccaacctgg aagtgcagac
    31981 cgaagtagtt ccaaatctct ttctttatct tcttttatct cggccttttt ttcttcgacc
    32041 gcctctttga ttggattcag aggtctaaga gagacagggt ttaagtttat tttcttattc
    32101 tctttgactg actttcttag aatctcttta cgaaccttat taacagagtc cggactcatc
    32161 cggacaaatt tatacgaaga atttaaaaca aaattgagtc ctttttctcc gtctcctact
    32221 tcctttttaa attccttgga ttcatcctta aaacctgcct tctccaaagt ttcttgaatt
    32281 cgtgaaacga aatcttgaac ggattcgacc ttgctcggga taaagacggg cggaatgaac
    32341 gtaggtcctt ttattttctt ccaaggaata ttaggatcgg acgttttttc ccagattgag
    32401 ccgtctttgt atgtggagcg gtgtcctacg ggaaggaatt ttccctttaa aataagactg
    32461 gattcccgat ttttatctag caatttatcc atgtattttc tttcgcttaa ataaatcggc
    32521 ttacttggac cctataattt gaagtcctca aaggtttgca tagatcgtgg aaacggtcgg
    32581 aacccatttg tacatgactc tagtagtcgc tttaccctcg cccggactaa attcgtcgat
    32641 tacatccgtg atgtatcctt tcttcgaaag gttgtccgtg ttatatccgt actttttatc
    32701 ctcgtccact ttgatactga atggaagccc tgctcgaatc ggaaagaaag ataaacttaa
    32761 acttccttga cctatcttta actcgtctaa attgcaaaaa atggaaaaaa gattatcgcg
    32821 gatctgtccg agttcgtcct tatatatcgg ttttttttcc gaactcaaat tttcttcttt
    32881 gaaattaagc cctccaagct ttacggaaag aagttttgga ccaatcaaat tctgtaattt
    32941 agcgttatac tttggctccg agatgacggt cccgaaattc gaatatacgt tcaaacaaac
    33001 atgaacaccc gaaacgaaat cgctcgatga ctcagtttgt ggaatgtctt ttaaatcttc
    33061 taatgcgaat tcgtatacct gctcgatgtg ctcttctttt agatccctgt attttccgtc
    33121 tgaatcgaac atatagaagg gagtcggtct aaagactaat tttgctccat tcgcatccac
    33181 gaagtaagtt tctatttcgc ttggaagtgc tgcttgtttt ccttttttga ctcctacgtt
    33241 ctctaccccg cttttagaaa atgtttccag agtgtctatg aaaatctcgt acaagggcgg
    33301 cgacgcatac gatcgtagga tctcccaaaa agaaacaaag gaacccactt ggaagcttga
    33361 tattacttgg ctctcgtaag caaaattttc ggtgtatgcg ctttcaggcg gaatgaggga
    33421 aagaattgcg tccggatttg gttccgagta tttagataca aacggagttc cgggatatct
    33481 gggcaattcg agaagcttac agaaaaattc atcccagaaa ttggttataa tgcttttaag
    33541 atctcctttg aggagcactt cggcgcttga attgagtaat cctacaaaat tatccgaatt
    33601 tcggttttgt ggtgttcctt cccctctttg aaagtccgca aaaaaatcgg tttcttgcaa
    33661 aattgattcc aaaggtgaaa ttgttaattc taccgtggaa tgagcgtccg cttggaagcg
    33721 tttggaaagt gtagtaacaa cccctatatt tagctgaaat aaatcgtcgt tttccgaaaa
    33781 tattccaacg tataaaaata caattgaacg aatcgggaaa atatccccga aaggtagtga
    33841 aattccgttt tctattttct ctaattttaa ggatttctct tcttttcctt ttttgatttc
    33901 ttgtacatag tattcgtctt gtttcggaat actaagactc agtcctccac cgcttcctga
    33961 aattgatcta tgagacctga ttagttttac atgttcgcag ggaaaaaata acgcactcga
    34021 attccccggt ctaattactt ttaacgcaaa tctcttcggg ggtagcgtgt aacttgaatt
    34081 atctttatac ggtattgatt ttgtttctgg caagtttcaa ggccccgcat tactagttct
    34141 agtcgaagcc aaaggccctg gattatatgt atggccgtgg ttcactagag aaatagtttg
    34201 tgcgagaacg tcagtatcgg ttgaaatttt tccagttaca tgagcttttc ctgttacatt
    34261 cgaatctcca gtttggttta gatttcctac gagcgtgaca tttccatcga tttcgacatc
    34321 catttggata cttactttct ttaaagtaaa atcgagagta aacacgacta aagaattcga
    34381 atctctgatt tcaattttat tcgaagtttg acgaaccata tacccagatt cgtggaaatc
    34441 gattacgtcc gtctctggat ctataaaccc gaactgattc caaaaatttt ggatggcatc
    34501 taggtcacag tcttttgtgg gaaagggaaa gctcctagtt ataatcggag ctctgaaact
    34561 tccttgtata aagttaacta ggactagttg acccggtttt aatccctcaa gccttccgtg
    34621 tgcgtttccg gtagtagaat tgatgaatgg cccaggatag cggacagact tgtatctgtc
    34681 gccggaggtc gtaagaatat tcgctctaaa ccttggcagg acttctaaaa cttgtgcgat
    34741 tgtgggagcc gcgattcggt cctctatgct cgacaattct tttgcaaaac cttgccggtc
    34801 gttcgaaaaa tttcctctca tagggagatt acaaagcttc cttttgtaac gggggtaatt
    34861 tttaatccga gagtaatcgt gtccccgtct tcgcttaaat ttataatttc cgcgttctct
    34921 atcctagggt cggatcgtat ttgagttaat aaaccccgaa tggactgcgt agttacttca
    34981 tttaatattt ctccgatttg gagtggattg ccgagagtcg ggtttgcggg tagtgctcct
    35041 atggggatat ctaataaatc tagaatatta ttgattaaag cttcttcgcc gagtacaatt
    35101 cctaagtccc cgtctgggga aacagaaatc cctcggtttt ctgttaatcg aatgtctgct
    35161 ccaagaagcg caatttctaa atcaatgggt ttgaaatcat tcgctaaggg aataaacaca
    35221 ttcgttttta tgccacctgt gagtttaatt gcttttttag aaattgtcga aggatccgaa
    35281 tctccgttat aaatcgctaa ggcagtcccg aggctcatcg cgcctaggtc cgtttttgca
    35341 atagtttggt acgtttctcc agggtttacg gcgcgcattc taaacgattc gtctatactc
    35401 gaaaacgcca aagccgcttc gatttcgttc aaaatctctc ttgcggttat gactaaatcg
    35461 taggcttccg tgtctatcca ggccgtaaaa tccgcacccg gttttacgct ttcactctca
    35521 agagttccgt ttccgggtaa agaaatcgta taggatgcga tcgctgaatc taaggaactt
    35581 aaagaggtcc tcgcctgtga gagtgccgat ctaaactcag actcgtttga tttagaacta
    35641 gactcactcg aatcgagtgc aatagccacc tcatcggggg aaagcccgcg agttttactg
    35701 ataagtttta attcggttcc ggcagagtta aatgtaattc tcgcgagttt tcctcttgaa
    35761 gtaaaaagtc ccttcattct agagaacgaa gtcgaaagcc ggagccccga gtctgcgaaa
    35821 gattttgtaa accttgcaac attcaataat ccgccgctta gttttaacgg aagattgact
    35881 aagttttcta gttctgaggt aagtcctgaa agtgctcgaa atgggttaaa attatttctg
    35941 acgctatagc ttttgatttt ggaatctaat tcttttacga cgactaagtt tagcgaatac
    36001 ttgtacgtat tcgtgtcacc taccgaacga gaaattgtaa acccgttttg tggaaggact
    36061 acttccaccg ttctatccct atcgtagtct ctaaatacaa acgcgatttc tttccagttt
    36121 aaggtaaggt tcttaaaaaa attgactacc tttcttcctt gtggatcatt ggaggtgtat
    36181 tctacagctt ccagtgattt agaataatgg aggataaaaa gaaaatcttt aaactcttgg
    36241 agaccagacc gaaaatcact tccgaaggac aaataactac tccggatcct gtagaatgta
    36301 gaagaagcga aggattttac tgcactgagt cctgattgga caagaccgct tcccgaatcc
    36361 ccgaagagag aactcgatgg ctttgatgga agtcctctaa aatatatata gaactcaccc
    36421 tctaagcgaa tctcgtgatt gtccggtcca tagtctataa cgacgcatcc cccgaacgtt
    36481 ttttctatac tcgttctata ttttaagttt tccgtgtaag agagtgggcc gttaacgaag
    36541 aaatattcta cgcccgaggg atcatttaag tcataacttc cattttcttg tttgatataa
    36601 aaagaaaagg aaaagcaatt tttaggagta tatccgcctc caaaaagact cgatgcggct
    36661 ccgactgctg tacttaccaa tcccattcta gttctgactc tattcttaaa tcttcaatcg
    36721 gagaccgccg attgcaggaa gctcccctat tctaaaagaa tgggttcccc ctccccttat
    36781 attgcaaaaa cacttttaga gtacgttact gcaatttcga attttcttgt tagcagaggt
    36841 tccaagctca caaattttaa tccagggtca cgaattagta caatcattga agcagtcgca
    36901 actgttttag ctgaaggaga tactagaacc ctaaacggat ttaagttcgc aataaaagag
    36961 caggtgtata acgctttcgg gtttagtaga cttcccggtt taaactctgt aggaatcgtt
    37021 cgattcgaag tctcttccgc acttacctcc gatctaacat ttccagtttt tcatttagat
    37081 cttttcggac tctcttactc ttccattgcg ccggtcacgc ttaaaacagg gcaaacctac
    37141 tcagaaattg aattgaaagc aagttctccg ggtactgact ataatattaa ggcttcctcg
    37201 atcgatactt ctctcggtct cggaagtctg gatattacgc ttcctaagaa cgttcatctc
    37261 tggaatccca gtgattttag cggaggaaca aacattgaat ccgaagagag tagattaaaa
    37321 cgattccagg atttcattct atctctcggt cgttcgacca ctctcggagt ctataacgcg
    37381 gctttgtccg tgatcggagt cgcaggcgtt caaatcacta cgaatgtgaa cccagtctca
    37441 aaccttttcg agactggttg ggtgaatctg tatgtatccg acggtacttc caatccttct
    37501 aagaccttac tcgaacgggt gagaaaaact gtagtcggtg atttaaacga tcctgtgaat
    37561 ttcccgggct atgcggctgc cggtgttttt gtgaccgtga atccaattcc agtgatcggg
    37621 gttacttgcg attttacctt agaacttctt actgactcaa ggctctcgaa ctcggacgct
    37681 ctaagcattg caataaacgc acttgttcta tatattaaca ctcttccagt aggattctac
    37741 gtcctactcg atcaagtgaa agcaacctta ctcaaatctc atcctgattt ttacgaagta
    37801 aatatcaatt tcctatacgc gaaactctct acagaccctg ttccttctcc caccccgccg
    37861 cctacggacg tttctattgc gataaactat cttcctagaa caggtggaac caccggcggc
    37921 gttgtatccg gtaacattat tcgaatctca cctccgtaaa agtatgaacg ctgaaaatcg
    37981 attcctagag tacctacccc agttcaattc aagcgacccc gagtttaaaa aacttttcgg
    38041 ggatgtaagt cgccccgaat tttttattac gaacataaac gatatcaaca agggggcgct
    38101 ttataattca atcgaatggc acctgcgttt ccaggagagt gcagtttctt cttccaatct
    38161 ttcaaacgca gacggttatt ttctaaaata ctgggcggat cttctaaata tccaaagacc
    38221 ttccggtcta gacgatcctt cgtttgtttc ctacattcta ggaacgattc tttccggaga
    38281 atgcagtatc actagaatcg cagagatttt ctcatcccca ctattcacag ttctcaattc
    38341 aaacgaattc ggtttcgcaa gtgatctaag cgctaccgat gtaggaattt gtcctcccgg
    38401 tccaagtacg tcattcgtga gtagcgtagt cacgcccgac cgtctcgtta cctatgttct
    38461 taccaaagac aaaagcaatt ttacactctc tctttttaca aaactaaacc ggatggttgc
    38521 ggctggcact tccgtgtatt ttggagtaac ctaatgtcta ctacgtctca aattccattg
    38581 accggaaatg tatccaaggt atatttccaa aacccatttc aaaaggttaa tgcggaggat
    38641 ataaatcgat tatccggtgc gaatacggaa gactccgcga tcactctttt aatccaagcg
    38701 atacttacaa cgattggtca aaaaaatatt gcttacttcg gattttccgt atctaccgac
    38761 gggactacga tttcagtcgg ccctggctta atcatacgga gtgattcgat cttcaccttt
    38821 tcgggggtta catttattcc gaactcaggc tctttacttg gaatcgtaga aatagacttg
    38881 gtagtatccg agacagacac taaagcgctt ctattcttcg acaatacgtc taaaaccttc
    38941 gagccgagtc cagggccatc ccgccaatca aacgtagtca atctatacga aacctggacc
    39001 gcaaacgcac ctcttccgtc tccgacgccg ccaagaatcg cagtactctc gtacacgaag
    39061 ctgaacatag gaaccccgat tacgaatgtg acttgccttc ttccggtgta tgacccgaaa
    39121 ctcctcggga ttggtctaag cctaaaccct ggaatcggag atatatcgtc tctttctagt
    39181 gctataaact cgatctataa tcaattactc gaaaaaagtt atattcttac cactccgatt
    39241 gcaggtgcta ccccggaaaa atacaaaatc caacgacagg gtttgtattc gtattggagc
    39301 gttgatgacg gagggacctg gcaccctttc gcgtaacccc acccgttggt cccgcatctc
    39361 cagtacaggg agctggcggt cactgggtgg ggaacatcgg ttctaacaga tacgatgtgt
    39421 atccttcatc ggcttacaca atcggagatg agtggcatgt agtcgattct caaatcgacg
    39481 aaggagggag tgtcactgat tgtgggattt gcggcgggaa tcagtcttgt tttacgactg
    39541 gagacagttt cttttgtccc ggttgtccac cgggatacac gcagaccgat aatcatcatt
    39601 tctgttggac agggggaaca acattcgccc cttgttgttc ttccacttgt tgcacggaaa
    39661 tttgtaactc ttgccatgta cccgattatt tcactcggta taaagtgtac gtataccggt
    39721 ttttctcgtg ggttcaaatc aatgaataca cggtccacgg gcagttttgg agttaatgtt
    39781 ttgtcggacg attctaaaaa ttcaatgtca gaatcaagtt ctcgattaaa ggaatgccta
    39841 ctttgcgagc acttgaaaga aagcattaaa tacgcggaac agtgcagagt atgcaattgt
    39901 ttcgttagac tgaaaacaaa aatccaatct caaagctgcc cgaaaggaaa atggtaaatg
    39961 tcttgttgcg gaggctctct tttgggcgca cttaatagca cacatatttt tcttcaactt
    40021 tgccagatcg cttctctttt agaatcgaag ggtttatccg aagacgattc tgcaagtaag
    40081 gctgaatcta tcattgagga aattaaaact cgaaacagaa cgcaaatcgc aaaattcccg
    40141 gatcttgatt taaacgaaca aagtctttta caaaaattca ctgagttcgt tatcccatta
    40201 atcagggatt ctaaggatat tcagaatttt atccccgctt tggatgcggg tgagaaaaaa
    40261 gtctcggatt ttttaagcag aacaaatcga gttactagct cttagtatga ttgaactgaa
    40321 attagatttc acttctcgca cgtttagttt atgatttctc agatataaaa ttatatgaca
    40381 taatattaat ttagctttga ttcgatatca ttggtagatt tcattttatt ttaatatgca
    40441 attatttatt tcttgttttt tctgtgtcag gccgtagacc gtggtcctcg atagtatagt
    40501 acgaatttcg taattctaat tatgattttt tattatagta ttcgaatgtt tatagaagac
    40561 tttatttcta tcgatgcgga gttatgtctg ggtaattgag acccgctcca atttcttaga
    40621 gaaacgaaaa aaatcgactc aaaacatgaa tacttaggcg tagtttttta atctggagga
    40681 atgttatgga actaaatctt aggaattttg taaatgcagg gattggtatt gttaaagtta
    40741 cgcaaaataa aatcgaagaa aataagaaaa gtttcttaaa agcatacgag gatttagtag
    40801 cgaaaggagc cgcagacaaa accgaatcat ctatgcgtgt gcgcgactta acgagcaagc
    40861 ttgaagctgg cgtaaaagat acaagttcta caattaagaa aaattttgca gaattaaaat
    40921 caatcatttc tgcacctaga aatccttcgc cggacaaagg ggaagtgaat aaaagacaga
    40981 ctaaagtttt agtttaataa aatgaaggct gcttaaactt acggatcaat tttaggaaat
    41041 taattgctga ttgaaacttt aaagttcttc ggaggtagaa ttttatcttt taggatctta
    41101 ctagaaatta gaccgcttta gtaagatcct aagttatttc ctcattatta tgcgttactt
    41161 aaattctttt tgggccaagt tatgtctact ttgtatgttg atcgtatact ttatttttgc
    41221 cgttctttgt ggggcaaaaa tcaatgatcg aacggcgaca agcaaaaaga atctattctg
    41281 aagaacttta caattttaac gtctctattt taactaaggc atcttttttt ctagcccaca
    41341 tattgaatat ttcagaatta ggaatcgcgg tggttagcac gattcaacac ggaaattgta
    41401 ttataatcgg tgatcgaatt gctggaaaga ttcattttcc aaaccgcgtt agccgaatca
    41461 aattctacgg aaacttggtt cgaaaagtct atgtatcaat cgataattgt gaatctttag
    41521 cactttttat aaatttcgat tctcgcatta gtcttcctgt cgatttttta gcattggacc
    41581 tgcggtaact gggcttagaa tataaattga atttgttccc cgcgcttagg atctaatcgg
    41641 acatttggct actaatctct aacccgatca ttcgatcgat aattggaata atatgtagaa
    41701 attcaattcc aagaattatt ttcacttcac ttaatgactc aactgagtcc atccgaacta
    41761 ttttacctga aaaatgaata tcttcgatta aatgagccga aatgatttct gtaatttttt
    41821 cttggatctt taaattctca gtgctttcat aatctataat tccgataccg tagtctgaat
    41881 aatcaaatac tttgcccttt attgcgccgt tgccactaag cgctaaaacc atcatttcgc
    41941 ctacatctga cgatttgaat cttttccccc ttcttctatc ctcttccatt tttataattc
    42001 cactcgttta ccgtaataat tgaatccgac gcttttaatt cgcttttatt taatatacat
    42061 tttccgatat ggggtaattt taaaaacaat actagattaa acctttggat ttttagtata
    42121 taacagaata ggataaatct gtttttgcaa gaggatggct aaaaggaagc taactctttc
    42181 tccaggacat tttactcgat ttggccggtt tgaataaatt tgaagtaatc tcctctgaga
    42241 ccctcggctt caataaattc ttgcaaatag aaaatttcct gctctaattc gtttctttcg
    42301 agcccgaatt tttcaaactc ggaaaatatg agttcaattg tagattgctg tacaatttcg
    42361 cctgatatcg cgctttctat gagttcttta aaccgattat agtttttttc cctcttttct
    42421 tcatcgtctc gtggattcat tttactaatt caaccgctaa aatatctcgt tcgctttcca
    42481 tattcttagc tattagaata gaattttccg tatcatacaa cagttgaaag agatttgagg
    42541 atgcaaaaag taaaggcgtt tctgaattcg aagcgatagt tttcaattcc ccttccagtg
    42601 cttccttaac tatgcctaat tcgcggatga ttataccaag atttcctaaa attgatgcct
    42661 cacccactcc gttatcacct atagcggcga gagatgctgc aagttcccgt ttagtcgcag
    42721 gggaaagtgt attaatatta tcgcctagaa ttttctggta ggaattctta atgtttttaa
    42781 gcattaaatc taacatcttc acattagttc gagccttttc taccgatccg acgtttttca
    42841 tgccttctct ttgaatgtca gaagcaaccg aattaaaatc gaagttttct aactcacctg
    42901 attttaactc cttaatatac tctaatgtta cggacggtcc tcttcctgga tatttagatc
    42961 tattttcaac gtaccattta tacgccctta tctgttgcgt cctattcggt tttccggatt
    43021 cgtctatgca attggctccg atgatttcgg ctattccaag cggaagggat ctatccttat
    43081 tctttacaag agaaaaaagc cctggttcta gattatttaa tgcgaggcgt ttttcgatgt
    43141 ctcccacttt aaggcctagc ttatctgcga ttttttttac gctccagccg tcctcgacca
    43201 ttttcccata ggctttagcc tcatcggtag gaaggacttt tcttctttgg ttttcagcga
    43261 tttgggccgc taatcgttcg ttactcgaag caaattctcg ggtgactact ggaatttcga
    43321 aattgattgg cagttctcct tctttaatga gttcttcaac tgccgaatac ctgtgatgac
    43381 cagctaccac cgtccattta gaatcctgtt tatccacgat taacggaaaa gacgaatcat
    43441 atccttcgtt tttgatttta tgctttagtg aatcgatgat agatcgatca aaatctttct
    43501 tgtccgtgta ttgatcgata attctaattt tgtcgaatgg tagtttagta acgacgctcc
    43561 ccgtatgagg acttgtttca gattcctgtt tattcttttc cgaagcttct tctaattttt
    43621 cgtttgcgct cctttctttt ttaagcggtc tccatttccc tccttctttc acccattgtc
    43681 ttccatccgc tctaagccta ggtgaacctt ccggagccgg ttttctccct tttatgattt
    43741 ctagtatttt atctagaaat gtatttcgtc tttccggaat gtgggtttct attatgggat
    43801 cattttcttc tttataggtt ggagattctt tccttcgtcc ccgtttcacg atctcgacaa
    43861 aggtccgaac tgaaagcttc ccaacttctg aaagcctgac ttttagaagt tcttccttaa
    43921 agtttatcac ttctctctga aagttcgatt tttcaatcca gtttttgaat tcaatgactg
    43981 gagcgggtat tagggaggtt ttctctcttc ttttcgaagg ggaactcatt ttatacgccg
    44041 tcttcgcggc ttcctcggac tcaaatccaa gtaagcacct taggttttta aaacttccgc
    44101 tcttttcata ctcattgacg agatatacac ggtctgaatc ccagttatct cctagtatcg
    44161 tgcttagttt tcctttctct gttctaatga aaccggccgt attctctatt ttacgtttgg
    44221 atttttttct ttttgaagat tggaatgttt ccttgtattc tccctttttt atctcaattt
    44281 cgattccgat cccttggaat tctgtgactc cagaatccca aacttggcga gtcttcttaa
    44341 aattaccgat ttcttcaaat tcaaaggtgg attttgaaat ttcggtttcc ggatgatttt
    44401 tcgcccaagc ttttagatag tttgaaagga attttaggcc ctgttcttta aatattttag
    44461 agagctctaa cttggcactc tcgtccaagt ctttgttaga attcgttaaa accttgtgga
    44521 gtcctgagcg gagaagatag ttgatatacg ctgtatcatc gtctcttgaa tacgaagaca
    44581 taaccgtttc ctgccaagtt ggatccgcct ttgtcatcga taagtggatt ttgtctagga
    44641 gtgaatccgc gaaatcgttc gttatatcct ctttactaag tgtctccata ttgattagag
    44701 agaatcacga tgcattttcg aaattgtttc tcatcgcgta gagttctctt tggactgccg
    44761 atctttgttt tgagtttaag cctcgaatga gtccttttag actcgcagtt ctgattggtt
    44821 cattcaatgg ccagattaga acgatcggtt ctatttggta aatggatcga aagggtttta
    44881 ttacactttt ttcgattcta ctcgcgagtt tctccgggtt tttctctttt ttaggatcgt
    44941 actggaaaac caaaacctga ttcagcggga tgactttcag tgtgagcgcg ttgtaatata
    45001 gaattaaggg aagagataga attctatata caaaagaagg gaaatggagg agctttttta
    45061 gaactgcaaa aaattttttc atacagttta acgaatactt tctcttgcgt tgaatgacgg
    45121 aactgccttc attttgaaga gtctcggttt ttctctgttc tcacccgagc cctcttctat
    45181 gaaaccagtc accctgaaag tcggaaaata ctcgtatgtg atagtgtatc cccctcttgg
    45241 cttatcggac acccattgaa tcttagaatc cccgagtaga tgaaaatcct cccccaccgt
    45301 ccaggtcttt aatccagatt tttcttttga aattacagat tcgattctgt gaactgggct
    45361 atacgataca aagtctatat tcgaattgta caggtagcgg atatactctg agtgtctgac
    45421 ttttgaaacg agaagtgtaa atatatcccc caatccgacg gaataacctg acccgagaac
    45481 tgccatgagt tcgccttcct cgaatgaaag ctgactctta tcgaatgccc ttctattcgg
    45541 atccgtagtg aatgtcttgt aggcaatcgt tacgggtgag agtatgttta gttttaggcg
    45601 gagagttcca gtcaaccggc tctggaaaat gactgagttt agggaaaatc ccgaaggttt
    45661 tacttcttct ccagtttcct ttaaaaatgc ttccgctact cctatgattg ctccgtttat
    45721 ttctttcgga aatacgacag tagagttatt tactggaact tcgaagtaca attcttcagc
    45781 cagtttcact ctatatttta actggacttg attccagtat ttcaaggatt catggacttc
    45841 gaagtgatcc gcgaatgtat ttactacgtt taagtatttc ttttctcccc tttgaaatag
    45901 aattgcttct tccaccgaat cgataggtcc aaacctggta tagatttggt ttccttggat
    45961 tttttcagat atctcctctt gtattaggac ggtttccgtg aaggttctta tctgacccct
    46021 tacacaataa gggcaatccg gagtttgctc acctgacgga cacgggcagg gagtgagcct
    46081 ataccagagc gccgattctc cttttcgtgc aattaattcc tcgtttgaca agggcgtaaa
    46141 aaggttcggc tttgtagtaa ttgcgaaagg agtcgatccc ccttttccta cttttctcat
    46201 ggattagaaa acctctcttc tatatagttg gtgagccagt tttccggttc ttcgtggtca
    46261 caggtttttt cttcccaagc gcctgaaatt aaaaatccgg actttgaaat cgggccgtag
    46321 atcctttcaa gccttagtct ttctctattc gcctctctat cgtcctcgta ccgtttcttt
    46381 agcctcgaaa gtctttcttc ttcttttaaa tcttccggat ctaaatcgat tgtttctttt
    46441 tctaaaaaat ccaaattgga agtaaatctc tcgtaattgc aggaacaatt ggggtgtaag
    46501 gggcatacta gcatccaatc tttttgcagg agactagcgt tcgttttccc tggccaaact
    46561 gccgttgttg tcaccggatc tccggtaaac tggtcggccc cgagatatac gagacccttt
    46621 gaagccatgt attctttatc ttttaacttt tcttcggatt cgaatacgcg tgcgatcgaa
    46681 tcattgtttg cgaaatgctc gcaatattcg catacgactg ggttttcgac tctctctttc
    46741 accgtttgcc ccgtgtgaac tttacatatt ctacttcttc tccttcgttt aaaagtgcga
    46801 gtagtcttcc cccattaaaa ttgatcgaaa tttcagtaaa tgcgaatctt tgcatgtcac
    46861 ggtttaggtg ggttcttacc agagtttcat attcggcttc cctcctttct ctttctagtt
    46921 cgtttagtcc ttcttcaaat aacccgaggg cgtttttgat ttcatcgtcg tccggggata
    46981 ccataagaga tcggatttcc gattcagtag catttcgtga aatcatttcc actatctgct
    47041 ctcggtacat ttttgtgatt agatcatacg cttttccgga ccgttcaccc cgttcgttat
    47101 agatcgctag ccactttgct ccttgggaat ttccataaag agtcgcgtaa gtctgttctt
    47161 tcgttaggcc aagttcttcc gtgagtttgt ctatttcttc tagccccggt agtttatatt
    47221 cttttgcttt ttcggagagt tcctgaatcg tgtagtcttt tagttcttcc ggatcttccc
    47281 cgtggcctag taaatactcc gcgttgtagc ctagaattga tgctttttgt ctttctgcta
    47341 aataaacctt attccagtct tttgctagaa aatcgaatat cgcctggtct tccttttcta
    47401 gatccgctct tctcactagc ccttccggaa attggagggt cttcggcagg ttttttaagt
    47461 cgtatttttc gcctaaatcc ggaaaattta ctttgatttc tcttccttgg aagtttggtc
    47521 gttttaatag ttggccgaag aattttcgcc gtacttcccc gaatacgtcc ttccaacctg
    47581 ctttctctat ttcaaatcga acacctgtct ttggattacc taaagtctcc cattggaggg
    47641 aaagaaaata atagagccaa gcgtaggtaa gctcacgaac aaaccggtac tctgaaaaag
    47701 gactctctcg tttcatttcc cggctcttgt ttatttaaat cacaccttct agtaaccctt
    47761 tttgttctaa aagctttatc cctttccaaa atacgatgtg gagtgtcgtt tggagtggtt
    47821 tgttattttg aattgcactt gaaacgctat cgtgtaaggc agcctggtct tcgggggaaa
    47881 gtttggtcgt gattagatac gcaatgtaag cagccttgtc ttttttctcc ggaactgctt
    47941 cgtttaaccc cttatcaaaa ttgatttctt cttctttaat tgcatccagc ggagggatgc
    48001 ctggcataag cggggcaggc aagggtgtgg gttgtggatt aaccggaata tttgaaattg
    48061 gattcggctc gctttgtgga tttgagtttt cagtcataaa aggattcctt ttttagtttc
    48121 cttctaatat agcaggggtt taggcaatcg gcgtaggttc ttgattggaa acaaaggaaa
    48181 ggtttgtaat gatttcgaga cactagatgt gaagccggag ggatgaactg ttccttagat
    48241 gaaacttgaa cttatgaata gaattgtgac tccgaagaaa agaaatcctg cggataagag
    48301 cgcaaaccta agcttatatt cagaaatgta aattatcgcg ttctctatac tgtccggtag
    48361 gctatcgcat tctacttttt tcggtcggaa agcaataaat gaaaagacaa cagaaagaaa
    48421 gagagaaatt cggactagta actttgagag aggattctct tttagctccg agataaaaaa
    48481 gctcccgaga aaaaagattg aagaaacaag gaaaaatcga gccgcgaagt tagatatttc
    48541 gtttagcctc tttattttta agcgcctttc atactcccag tacattaaat ttctaggtga
    48601 agcaggaatt actttcacag aattcatttt ttcgatctct gctttccgcc tttttttgat
    48661 tcttttctcg agccttttat ccatttttat ttactgtttt tctttcgttt ctctttcaaa
    48721 ctcattcttt ttagtcttgg gaaataggat cctaaaaatg gtgccgtctt tcaattccag
    48781 tcctttagtt actttcaagg ctgcccaaaa tagaattgga actgggcctg taataagaca
    48841 caggatcaaa tttttaaagt ccctcgttcc aattcgaaac tcccgtctct tcccgaagta
    48901 ctcgtgggat tttaatttga caagaagttc gaaaatctca ttcgaaatcc aaaacgaaag
    48961 tccggatact agccaaattc caattccttt cgagaaatcc acttaggtct tcatcccgtg
    49021 atttagttca aattgaaagt gatgctcttt actctggatt ctattccgta aaaagatcgg
    49081 gttttttacc ggagtatccc atccataagt tccaacgtgc tttgcgagta gaaggctttc
    49141 tgcgcattcc cgaatcctct caggcgataa tgttctagat tctatttcta cttgttgtct
    49201 tacttcctct ggaccctggc ctaaatagta cgttccggcg agttccgaaa acctgaacat
    49261 caaattgcct attctttctt ttcgctcttt tttaatctcg attgtagcat atgtaacgga
    49321 caaatatccg tgcacgaagc ctataataaa aaacggccaa agagaaagtt taaaaactcc
    49381 ttctaaaatc tcagtatgta agacccctaa gctcgaaccg aaaagcaaag cgagtaggta
    49441 acgcatgaat ttaaatacct ttggttcttt ttcctctttt ttaaggatag ttttaagata
    49501 aataacccaa tttaggatat gcctgccttt ttcttcgttt tccagtaaat gaacctgatt
    49561 tttgtcaaag gcactctcta tttctgcgaa tgtttgaaaa tacgccctct cgaacgtgag
    49621 tataggatcc ttcttttgtc taatcgaatg tttcatttga aagaccctat ttctcttcca
    49681 ggggagtctt tagtcttttt aagcgggaag ccttcttttt gtttagaagg tattgcaatc
    49741 tttcgattgc tacaaaggcg attttcgaag caacgagtaa ccccgactct tcgtcaatgt
    49801 ccccctcgat cgcctggaaa taccgcctca tcaagacgga agtgtaatcc aagatttctt
    49861 cttcgcttct tagtttgaat aacccccgtt tctctaaatc aaattccgag tatttgaata
    49921 ttgaatcgag tgcgtccttg taatccgatt cgaatttctc tttttgccca gagcatgatt
    49981 cctgttctaa ttttctatcc tgtatgattt cttttttcat cccatatagc gtagcatgag
    50041 tttttatatc gggcttttta atcttcttaa tacccgaatt cgtccgggtt tagtcctaat
    50101 cgtttgtatt ggtctctttt caaatctttc aaggtctggc cctttttgtt tatttcttct
    50161 agtacctttt cgagtggtct tgtcgttgcc ctaccctgcc ggattaatcg gaccgcatac
    50221 tctaaagcat ccaccccgtc cttgtaatag aatgggaatt catccaatgc cttgattaat
    50281 tctttagagt cgcttcggat cagtaacgtg cctgttttta tgattggttg caaggccgtt
    50341 gtatctctcg cgatcttatc gcctgtgttc gacaagctcg taattggaat gagtattttc
    50401 ttagaatttt ctttattgta ttttgcgatt ctatcccgga caggtaatag aaaatattct
    50461 tccgatcctg tgagtccaaa tcctgaaacg ttccaaggga atgcgagtaa tgccgaaatg
    50521 aaatcgtcta tgatttggtc cggtgttcgc cgacaaatat cattgtagat ttcatagatt
    50581 tttccttcgg gagataagcc tacccctact atcgctgaca gatccgaatt ttcattcttc
    50641 ccttgagaga tatccactcc gagagccaaa taccatcctt taaaactatt cgtaggaagt
    50701 gggaattcgt aggtctgtac gaatccttta aacttctggt tgatttcagc taggttctcg
    50761 ttatttcttt ctcgagcaaa cgtgaccgga tcctggtccc tctctcgtag tagtaattct
    50821 aacggagcgc cttccggcca ggtggaatac tcatttccat ttttatcttt ttctaatgcc
    50881 ttgtatttct tcttattcca tccgtctttt ttggaatatt tctctgagtc gttatgtacg
    50941 acttctccca tgcagttggg tgagatcgtt gtatatgcaa atagtacgtc tatcccccag
    51001 aaagatccga gtttcaacgc tgctcgatca aaccagcgaa cttttcggat catcgtggtt
    51061 tcacttgaaa cgtccgcctc ctcgtcggga tcgtcgaata ttaatgcact cggtctatgt
    51121 tgtttgtttc tttttcctct aattgaattt aaaaaaccct tagcgatgat cctttgtcct
    51181 ccttgaaata cgatatccgt gtctttccag gatacagttt gagatttcgc atctatcgcc
    51241 gggcttagtt cgggaaagtc ttctcgtagc aaagagttat cctccacctc ctcaataatt
    51301 tttcgtaaga aatcttttgc ggcttcgagt gtggaggaaa tcatgattac aaaatcccac
    51361 tcacgtcgta aaatgagcca gagtaccgcg cataacgaaa ggatcgtaga ttttccaaac
    51421 ccccgagaga gtgctcttaa tagtttgatt ggttttcggt tctttttttc tttgaaagtc
    51481 tctacgtcac taatgagttc tttctgctgg atcccaaatt caattgtaaa gtagtgaggg
    51541 aaatattttg aaagaaagat ttcaaacgat tctaatgcct catttttctc tttcgaatgt
    51601 ttagtgactt tttttagttt atccagttcg gttttggata gcgtctttag ggctaggtct
    51661 acgatcgatt caggatattt ttttattagc tcttcgaact tatctgagat cgttttcata
    51721 gacgccagtt tgtgagtctt tcaagaactc tcgtaagtcg gttagaaaca gttcaatttg
    51781 tttttttacg ttcttcttct ctgcgaattt ctcatccgct attggtaggt atccggtttc
    51841 ttttagcacc tggaaagcga gtactggtga ggcttggggg cctatgattc cccgctttaa
    51901 cgtattgaat gcttctacca ttacgaaacg taaagtctct cgcatctcgg caatgattcg
    51961 agtctcctct tcttccagtg cttttttgaa tgccttgtcg cttctccaat gatataaggt
    52021 ttgaagggtt attcctaatc tatttgcaat ttccttggaa tctaatccgc caaccgtatg
    52081 gagtaaggct tgttcctgat ttgctgtaag tttagggaaa tttcgtttct tggatggcct
    52141 tttatctgcc gttttctgcc gaaatctgct tccttgaaag gatgacttct ctgttttctt
    52201 tttcttctca gtcacttaaa ctaccctggt ccttatattg gaaaagcgtt cgattcgatc
    52261 ggggtagtgt tagttctatt gcaaagacct ttagttgtta cgctaacgtt ggttttgata
    52321 tttctatgat tccttctatt tttctaaatt ctcataattt tattccatta cgggttattt
    52381 cgatccttcc tgtgcggtcg tccggaagtc ttaaatttcg ttcgattctt tagttttttt
    52441 cgtatttagt atagtactta agagccaatt ctcttatcaa atgaacgtta tatatgcttt
    52501 cttttaattt gtgtcaaatt tatatatttg aatgacgttt gttgctatgc ttctgtgttt
    52561 ttgtctaaag tgtggaaaca atttattgac tctcccccag gttccctggg gcgctatatt
    52621 gttcgttaga aatttggaat ttgacctgag agaaccttcg gtggaaccgt ttgtagcacc
    52681 acaatcaaat ccagtaattt gaaagtttcg agttaggata gaatactggc atattcagat
    52741 tcaattagta gaaagctaaa aatagagcac ttaagttttc atcctcgctt agcccccatt
    52801 attaggttta tgaagatttc atttttcctt tagcctgaat ggatcaggct gcaatctgag
    52861 atccttgtgg tatcgtgatt agctcaatcg gaatccttag tttttcttcg aagtaaatcc
    52921 ttacgatcgc agatagcccc attgtaagtt gtttatctag gatgagtcgc gctttggaaa
    52981 tatccagtat aaccttcgtt tcctttagca acgatatact ggaagaagga agcttcgtct
    53041 tagcccagtc tataaaaacg ttccactctt ggggggaggt tactccttct tcactcttcg
    53101 tatgttcttg tacaaaatga gttatatttt cttttatagg ctcgcccaaa ccattcggta
    53161 caccggcagg tgtgtacggc gtaggcttgg gaatctgcaa tccttcgttt ttgtttaggt
    53221 ttaccggctc ttcttcattt ttgggattct gggtttcctc agtactattt gggcttacac
    53281 ctatagggtt ctcgtacagt gtgtatgtat tatttttacc ctgccctact cgaacgactc
    53341 ggatccatcc taggtcagaa agtcgtcgga cgatttttgt gatcgtattt ttactcaagt
    53401 ttgttctaga gcaaagagtc tctttttttt caagccggtc tttctccgga ccttttccga
    53461 tttgagggta gcaagtattt gagcctcctg caaagctcca aaggactgct actactttga
    53521 atagattcgc ttcttctctt tttttgattc tgtcatcgtg aaatagggat tccggaattc
    53581 gtccgtaaat tcctttcatt gcgagagtgt aattattatt atacccctgc cctttttttg
    53641 taacggagat ccagcacagt tcttcgagcc tttggaggct ttgcacgact acgttttttc
    53701 caagtcccga tctataacaa attgtgagtt tgttttctat acggtcgcgg tctgggcctt
    53761 tgccgattgg tgggaaacat tcttgatttt tccctgcgaa ggaccatagt gctgcgttca
    53821 ctcgtatgag ttttctttct tctttttttc taattctatc atcgcgcagg agtgcgatgg
    53881 gaactcgacc aaagtttcct tccatatatg gtttcctttt tcggaactgg acataccacg
    53941 ggcgtgcagc tatccgaaag gaattgccct atttcttttt ttggtcgggg atttacttat
    54001 ggctaagagc cgatcgtggg tccgcgacac tcaagttaat gcgaccgatt gacagaaagg
    54061 tcgaatcttt attatgtctc taaagattat gcgtacctag aatggattaa ggatggaaag
    54121 tcaacaattt ttatgagaca taataaaata taaaggaggg agcgggagtt ctgtcattcc
    54181 cccactcccc gaattcttga gtgtcttaga gccaaagctc ttgacatacc ttagtacccg
    54241 tataggattt gggtactatt ttttaatgtg acgaataaaa aaatttaatt tgaatcagat
    54301 tttaaaacct taatctggga attaagatcg ttaagctcag tttgcaagtt ttgaatttca
    54361 atagtgacac gatccctgcg tttttctaat tgttttaaag aaagttttga agtaatttta
    54421 tttgtttttg tttttttagt aattctaatc cgagcgtttt ctccggaaag cgcctcttta
    54481 attaatgaag gccatttctt aggattttgg gattttattc ttgctgccgt agtcgaatcc
    54541 aagttacgag cttcctcgta tgccaagaat aattctgcgt gttgaacttt ttgtgaaatc
    54601 cactgcttag attttcctaa aatctcagcc aaagatgttt gttttaggcc agaggaaact
    54661 aaattataaa ctgcttccga aagttcatct tttgttaagt tttctctttg taaattttca
    54721 attaacttag cttgttcagt ttttgacgga tcgagtgtat ctaccgtttt aatgatggca
    54781 ggaatcgaag ttttctttaa atattggtaa gctagcattc tcctttcgcc cgctattaat
    54841 tcatatgttt tgcctacgcg ccggactacg atcggctgga ttaatccagt tgactcgata
    54901 gaaagggcta attcctttat gctaatttta tcgaatttct ttctaggatt atttttggaa
    54961 cttattaaat taatcggaat agaaacaacc tcttcgatat tttcagaaga gacatttaga
    55021 aattgatttg ttcgaccagt agattggtcg gcggctcgct taatcaaatg agaagggtct
    55081 atttctgtct tcataggaaa aaagtccagc acgctggaca ttatttaatc gcctccgcga
    55141 gatttaagaa agcttgaaaa ccgtctgtat cttcttggag taaagaagaa gcctgagttc
    55201 ttttcttaac cgagtcatta agaggaatcg acggtagaag ttctatctca ggcatagctt
    55261 tgaatctttc taataatcgc atatcccgtt tcgaagatcc aaatgctgaa ggcagaataa
    55321 aagtattatt agctctaaaa agtccagctt gctggacatt ttcaatttcc ttgaaaacca
    55381 ttccgactgc gcgtattgac caagggattg gtgttaccgg aataattact tttgtggaag
    55441 ctatcaaaga catagttaat tcacttgcaa gcgagcccgg agtgtcaatg acaacgtaat
    55501 caaagttaga atcgtcaagg gcgtttttta accgacgtat aaaccctaaa tttgcaccct
    55561 tataagataa ttccgcaagt tccaatatgg ccggtaagac ctttaaatta tgcatttcgt
    55621 aaatagatgt gtctagtgta gtatcgcctc taaggagaga gtaggcattt cctttgtcga
    55681 aaaattccgg atcactatcg gggaaaaaaa ttccgtcaaa tctccctgac aatctaaatc
    55741 gattgccaat acttttccat gattacgtag tgctaaggct aaatgtatag cattcgtagt
    55801 tttgcaggat ccgcctttaa tatttgtaag cgagattatt tccttcataa catcaattgt
    55861 tgtaagtgaa tagaaaatag aaaacaccaa tttatgtcgg attatttgat ctgaaaaaaa
    55921 acttagtttc tgcggtattt gtaaattcgg agctttctca gttcatcctg tatggaccac
    55981 aggaaacctc gaaatgccga tatttggtca aaattctggt ccatttcgct taacaacgat
    56041 tgccagtata taaatcattg actaaaccaa ccaaagtttc cccgctcccc gactgacaag
    56101 aaactagaat tatgtctctt aaagttgttc aaaat
//
LOCUS       CPLEGNKG_5            441055 bp    DNA     linear       08-DEC-2021
DEFINITION  Genus species strain strain.
ACCESSION   
VERSION
KEYWORDS    .
SOURCE      Genus species
  ORGANISM  Genus species
            Unclassified.
COMMENT     Annotated using prokka 1.14.6 from
            https://github.com/tseemann/prokka.
FEATURES             Location/Qualifiers
     source          1..441055
                     /organism="Genus species"
                     /mol_type="genomic DNA"
                     /strain="strain"
     gene            complement(389..712)
                     /gene="ndoA"
                     /locus_tag="CPLEGNKG_00099"
     CDS             complement(389..712)
                     /gene="ndoA"
                     /locus_tag="CPLEGNKG_00099"
                     /EC_number="3.1.27.-"
                     /inference="ab initio prediction:Prodigal:002006"
                     /inference="similar to AA sequence:UniProtKB:P96622"
                     /codon_start=1
                     /transl_table=11
                     /product="Endoribonuclease EndoA"
                     /protein_id="X:CPLEGNKG_00099"
                     /db_xref="COG:COG2337"
                     /translation="MVVSQYEVYLINLDPTIGHEIKKSRPCAIISPNEMNKFIGTVII
                     APMTTKSHSYPTRIELTFQSKKGWIVLDQIRTVDKARLIKKLGKIESKTITKVKQVIR
                     EMLVD"
     gene            complement(706..1035)
                     /locus_tag="CPLEGNKG_00100"
     CDS             complement(706..1035)
                     /locus_tag="CPLEGNKG_00100"
                     /inference="ab initio prediction:Prodigal:002006"
                     /codon_start=1
                     /transl_table=11
                     /product="hypothetical protein"
                     /protein_id="X:CPLEGNKG_00100"
                     /translation="MKRAHNREIFKSYIFVDKIVRNYIVITMRASVVKIGNSKGIRIP
                     KAVLEECHIEEEVDLLIDKNKIIITPLKAKPRDGWEKQFKAMSERKEDKLLIPDYIDL
                     SNKDWEW"
     gene            complement(1259..1591)
                     /gene="higA-2_1"
                     /locus_tag="CPLEGNKG_00101"
     CDS             complement(1259..1591)
                     /gene="higA-2_1"
                     /locus_tag="CPLEGNKG_00101"
                     /inference="ab initio prediction:Prodigal:002006"
                     /inference="similar to AA sequence:UniProtKB:Q9KMA5"
                     /codon_start=1
                     /transl_table=11
                     /product="Antitoxin HigA-2"
                     /protein_id="X:CPLEGNKG_00101"
                     /db_xref="COG:COG2944"
                     /translation="MAKENSKLFNSLVKGLNEAIEHSEGKKVSGIKEHQISIEKLPQF
                     KAREIKTIRTKLHLTQNLFARAIGVSVKTVEAWESGRNIPQGPAQRMLFILKNNSKAL
                     SLLGIKNT"
     gene            complement(2266..3006)
                     /locus_tag="CPLEGNKG_00102"
     CDS             complement(2266..3006)
                     /locus_tag="CPLEGNKG_00102"
                     /inference="ab initio prediction:Prodigal:002006"
                     /codon_start=1
                     /transl_table=11
                     /product="hypothetical protein"
                     /protein_id="X:CPLEGNKG_00102"
                     /translation="MKINFISKSNDDLENQVISEFVEFIADDLGEFDIINIERIPEED
                     VQTPDFLIRELNCIVEIKKVTEDPSYMKKIGSLRHDILSKITGDIKHALANLTDNTLV
                     SINNSKALKSRGKEYESLIQDISKDILEKNDYGFSGEYGYRIDRNSEGAPQLMVIYSG
                     FEYPSSEKLAEHLKCVIAKAIIQLNRYKETYGLQEYKKILVFDHFFTHTEDLSLTVRA
                     IEIAYNLLPTKDLDNIFLQMNEAIIRVR"
     gene            complement(3209..3949)
                     /locus_tag="CPLEGNKG_00103"
     CDS             complement(3209..3949)
                     /locus_tag="CPLEGNKG_00103"
                     /inference="ab initio prediction:Prodigal:002006"
                     /codon_start=1
                     /transl_table=11
                     /product="hypothetical protein"
                     /protein_id="X:CPLEGNKG_00103"
                     /translation="MAKDEILKKIKETALLLGGKSPSIGDMEKYAKIPSHKWKGKYWT
                     RWSDALAEAGFAANTFSSPAFGKEHILKEILIYARSLNKIPTYTELKIRKQTDSNFPS
                     VTTIKNTFQNIEYSEIKKDLYNYCNNNSEYSDLLALFNEADKAPSLKPSVSESNKISS
                     GYVYLFQHGSRNEYKIGKTNNIIRREGEISIELPEKARPIHHIETDDPSGIEKYWHHR
                     FKDKRKNGEWFELSNADVKAFMRWKNIY"
     gene            complement(4173..4760)
                     /locus_tag="CPLEGNKG_00104"
     CDS             complement(4173..4760)
                     /locus_tag="CPLEGNKG_00104"
                     /inference="ab initio prediction:Prodigal:002006"
                     /codon_start=1
                     /transl_table=11
                     /product="hypothetical protein"
                     /protein_id="X:CPLEGNKG_00104"
                     /translation="MNKRVNIREWLFRALMFEAESEKFKLAGIRVGSDTEQSEKSLWE
                     EALSPFPVSTRNESLRMSRIYALTNCFENSVRDLIKERLTEKFDVDWWEKGVPKTVRD
                     FASKRQQDAKDNSWLEGDHSELIEFTEFGHLSDIIVHNWEDFKDLIPTQHWLKQRMDE
                     LEKARNFVAHNRLLLPSEFRRIEQYINDWNKQIGF"
     gene            complement(4753..5373)
                     /locus_tag="CPLEGNKG_00105"
     CDS             complement(4753..5373)
                     /locus_tag="CPLEGNKG_00105"
                     /inference="ab initio prediction:Prodigal:002006"
                     /codon_start=1
                     /transl_table=11
                     /product="hypothetical protein"
                     /protein_id="X:CPLEGNKG_00105"
                     /translation="MLTKKYINSVKNVPAIMKKIIEGTAPEKFTTEHLKKIGFPSSND
                     RALIGVFKDLGFLDESGTPTQRYHNYRNTHTSRQVLGEALKEAYSEIFHINENPSGGD
                     KPAIIGLFKSKHNVGDQVAGYMANTFLSLLDLSDITATPKSAKSKETTSEDVELVKQT
                     ELSDVPLKTSISANLRYNIEIHLPSTKDIEVYNSIFKSLRENLLNE"
     gene            complement(5661..5906)
                     /locus_tag="CPLEGNKG_00106"
     CDS             complement(5661..5906)
                     /locus_tag="CPLEGNKG_00106"
                     /inference="ab initio prediction:Prodigal:002006"
                     /codon_start=1
                     /transl_table=11
                     /product="hypothetical protein"
                     /protein_id="X:CPLEGNKG_00106"
                     /translation="MIGIEANEIFDRIFAMPMFFDTLPAVHHKSYELLLIPPLEEIRI
                     YQDISPDGASEYVILNENSKYFERYIAEIERVTGISI"
     gene            complement(6164..6589)
                     /locus_tag="CPLEGNKG_00107"
     CDS             complement(6164..6589)
                     /locus_tag="CPLEGNKG_00107"
                     /inference="ab initio prediction:Prodigal:002006"
                     /codon_start=1
                     /transl_table=11
                     /product="hypothetical protein"
                     /protein_id="X:CPLEGNKG_00107"
                     /translation="MPKEQNELIKLDIDYISRFPDIPLKYGFNNGEEIFVDHLDYVEV
                     IRGGEGNHKSGFHARLNEIQSSFLSDISEYFNKFRNEYFDDIEDALGYAGIKTYREFV
                     FDYVNKKDPKFRSPLETSIHELLKGFIRKNIENFIVGTV"
     gene            complement(6854..7054)
                     /locus_tag="CPLEGNKG_00108"
     CDS             complement(6854..7054)
                     /locus_tag="CPLEGNKG_00108"
                     /inference="ab initio prediction:Prodigal:002006"
                     /codon_start=1
                     /transl_table=11
                     /product="hypothetical protein"
                     /protein_id="X:CPLEGNKG_00108"
                     /translation="MTVKKVENLLGKKVQALIEAKGDSQKEAAAKLKLTPTGMNGIVQ
                     GRVESASHSFLTLLKQEYKAGL"
     gene            7228..7503
                     /locus_tag="CPLEGNKG_00109"
     CDS             7228..7503
                     /locus_tag="CPLEGNKG_00109"
                     /inference="ab initio prediction:Prodigal:002006"
                     /codon_start=1
                     /transl_table=11
                     /product="hypothetical protein"
                     /protein_id="X:CPLEGNKG_00109"
                     /translation="MFASALPYWEVSKKEKEFFYRALKTARKEAGFTQAEVAKKLKRS
                     RSHISKVELGLRRLFMDEFLVLYRLYGKPTVYFYSAFLKSNLVERQD"
     gene            complement(7641..8627)
                     /locus_tag="CPLEGNKG_00110"
     CDS             complement(7641..8627)
                     /locus_tag="CPLEGNKG_00110"
                     /inference="ab initio prediction:Prodigal:002006"
                     /codon_start=1
                     /transl_table=11
                     /product="hypothetical protein"
                     /protein_id="X:CPLEGNKG_00110"
                     /translation="MNLLEIFNSLSIPENSEKNFLFGVVVPGYPDFRIAVNSNGNPVL
                     LLKVEINQSEKVIQLRNFRFKNFKIEHNKECKIQNNEVTEIHLFTIITFTGENIKLQN
                     LFLKFSETLIKECYNQSEVVGFLNKYIEIFQTFSAPARKHIQGLWSELFLINNAKNPS
                     VLLKYWHSFPEERYDFNAHNEKIEVKSTNVFRRIHTFSAEQLFFKSEELIIVASIFIK
                     EAYDGLNIIDLIDSIASKVDGEFGLVNKLYTLVFKTLGNDLENEFLLDIRYDQNIAKT
                     SLRFYNIRNIQKIDRQCIPREVTDVKYKSDLTEINEFKFDEMDQYGSLLNSL"
     gene            complement(8624..10867)
                     /locus_tag="CPLEGNKG_00111"
     CDS             complement(8624..10867)
                     /locus_tag="CPLEGNKG_00111"
                     /inference="ab initio prediction:Prodigal:002006"
                     /codon_start=1
                     /transl_table=11
                     /product="hypothetical protein"
                     /protein_id="X:CPLEGNKG_00111"
                     /translation="MTERIEVRKEDCNVIWNPYTGEETLELLRSKGFINSTKVLSNTG
                     QRILDETHRIMQACGNPENQTNVNTGLVIGYVQSGKTLSFTTLTALARDNNYQIVIIL
                     GGAKINLLEQSTIRLKNDLKINERFGLRQKWLQITNPENNDHSSSIANSLDQWRNPSF
                     PNDRCKTVLITVMKNGNRLQNLITLLSQINLDQVPTIIIDDESDQASLNTKARRAARE
                     GLDLDELTEREVSTIYRRITDLRNLFPHHTFLQYTATPQANLFINILDRLSPNFIKLL
                     TPGDNYTGGQVFFGENSNLIIEIPPTDLSTPGNTLHEPPESLIRALQFFYLGVVAGEI
                     KEDQNNRSMLIHPSRLQADHATFYDWVCGIKESWARLLSSDATDEKNALLAEFQVAYN
                     DLQLTVHDFPSFEDLSGIHLVNAIQYTPIVEVNTREKSTPPITWSSSYSWILIGGQSM
                     DRGFTVEGLTVTYMPRNIGVGNVDTVQQRARFFGYKKEYLGYCRVFIDQVTIDAYNHI
                     IDHEEDVREQLSEYNISNKHLNEWDRRVVLDSMLNLTRSNILYDPLERDRFGNEWFRI
                     KAPHDTESLIESNREVLFEYLQLKKEFFTEDLGHIKRTEEQRHLAAKIRITDCLENLL
                     TKMKFTRESDSTTYSSLRGIIKRYLNYHPQDDCMIYLMSAQQIDHWEGRTRRLDKNDE
                     IQQLFQGKNPRSGEIIYPGDAEIKNANLLSIQIHLLNFRDTSLLQVPTLAIWIPEHIG
                     VDLVRQA"
     gene            complement(10878..12410)
                     /locus_tag="CPLEGNKG_00112"
     CDS             complement(10878..12410)
                     /locus_tag="CPLEGNKG_00112"
                     /inference="ab initio prediction:Prodigal:002006"
                     /codon_start=1
                     /transl_table=11
                     /product="hypothetical protein"
                     /protein_id="X:CPLEGNKG_00112"
                     /translation="MLKKVDIKPGVAILSILKYVEYEVWFALAEFVDNAIDSYLKNKK
                     KLESIHGKDYTLEVRIEIDDPNNKITIRDNAAGIKEQDYARAFRAAAIPPDTKGLSEF
                     GMGMKTAACWFSDLWSVTTSSLEETYERKIIFDMSKIIDDKLEELEVITKKNEEHIHY
                     TVIELLNVSKIPRKKTLSKVKEHLKSIYREFLRKKNLNLILNGETLHYEEPNILIAKF
                     HEKPHRPTGEPILWKREINFPIEKGLSVHGFVALREVGSTSEAGFALFRRGRVIEGSF
                     DAGFRPEFIFGTPNSYRYQRVFGELHLEGFDVSFTKKGIQWDENLDIFLRLLRDDINT
                     KSFPLLLQAENYRSRASDKEYKSTEKILSKTADDLKERMPKAISEVIDSAKNSIPEQR
                     ELSKSQKTIHREFEIVVNSSGWKISIELSYDPSLKELIEIGDQFIRNPSGSQRQVGIR
                     LSLIHPFMVEFVGVDNSKIEPILRIAAALGLSEVLAKQSGIKTQGEVRRNFNELISNL
                     SK"
     gene            complement(12428..13690)
                     /locus_tag="CPLEGNKG_00113"
     CDS             complement(12428..13690)
                     /locus_tag="CPLEGNKG_00113"
                     /inference="ab initio prediction:Prodigal:002006"
                     /codon_start=1
                     /transl_table=11
                     /product="hypothetical protein"
                     /protein_id="X:CPLEGNKG_00113"
                     /translation="MKFIDLFAGLGGFHIALTKLGHDCVFACEIDEELRNIYSDNFGI
                     RPEGDIRKINLKSIPKHDILCAGFPCQPFSKAGFQKGFNCPDYGDLFEYVYKIIKFHN
                     PKFVFLENVPNIVKHNNGKTWKTIVDKLENIGYNINHNVLSPHFYGIPQIRERVYIIC
                     TKKYIPSFSWPGHKKTKDLSIKSILDTDPQNYKPLSKNKIQCINAWQILLDKLPKDIE
                     IISPMWAMEFGANYPFEEYTPSKIGFSKLKNFKGSFGKSLKTVNENNISSLIPTYALT
                     KEDKFPKWKIEFIKRNREFYKQNKSVIDHWLHLIKEFPPSFQKFEWNCKGEKRIIWNN
                     LIQFRASGVRVKRPVTSPALISMTTQQLPIIGWQKRHMTFEECLKLQSLNKLKYLPES
                     NTGKFRAVGNAVNANIVEIIAKSVFSQI"
     gene            complement(13975..14652)
                     /locus_tag="CPLEGNKG_00114"
     CDS             complement(13975..14652)
                     /locus_tag="CPLEGNKG_00114"
                     /inference="ab initio prediction:Prodigal:002006"
                     /codon_start=1
                     /transl_table=11
                     /product="hypothetical protein"
                     /protein_id="X:CPLEGNKG_00114"
                     /translation="MAEKEIGLLEQIVKPVLTRILDWIAKGDHWLAYIFLLVTVGFVL
                     AIGFLIGWIITKRKTAAEIKLLQEDIKSKKLTGLEKLKSSRNKYLEDSNLFQIALGEL
                     VEATTQQNEVSLGSKWDETRNFFFNHFVNSFEEYIEYCEVLNEGNGYKIQDFIFDEII
                     PFLDMMKAFKNTMNIPTILEKANRASIEINAATLNTTLKYANRNISKFRIPTLLKLMK
                     LKKSILN"
     gene            complement(14634..14909)
                     /locus_tag="CPLEGNKG_00115"
     CDS             complement(14634..14909)
                     /locus_tag="CPLEGNKG_00115"
                     /inference="ab initio prediction:Prodigal:002006"
                     /codon_start=1
                     /transl_table=11
                     /product="hypothetical protein"
                     /protein_id="X:CPLEGNKG_00115"
                     /translation="MSEQNFINSILAVASELKDAPLTETEKNTIIRNFNAASGDSYAR
                     AKRAIEGVLGRKLPDERIIEKASSSINNIRALLRQMSTAAQEWQKKK"
     gene            complement(15116..15748)
                     /locus_tag="CPLEGNKG_00116"
     CDS             complement(15116..15748)
                     /locus_tag="CPLEGNKG_00116"
                     /inference="ab initio prediction:Prodigal:002006"
                     /codon_start=1
                     /transl_table=11
                     /product="hypothetical protein"
                     /protein_id="X:CPLEGNKG_00116"
                     /translation="MKVLPQAVVISDVPGRWAEVIQKRGKIDYKGWIFHPNLVTDEEA
                     YNLYSITIVTMIESTTGDFIRPEIYYSANNYTVISLNPTNSNTCNSYGSSDCINLIFH
                     KGSKIYTDYKKPSLGLFGRIVGDYAFFSFELGEGDNCGYFYEVTTSAVNLKSSAVYRA
                     VKSINAQCKQCKNDPNIECPKDQLETSENTKYYDESGRELKKEEIPEGIR"
     gene            complement(15745..16185)
                     /locus_tag="CPLEGNKG_00117"
     CDS             complement(15745..16185)
                     /locus_tag="CPLEGNKG_00117"
                     /inference="ab initio prediction:Prodigal:002006"
                     /codon_start=1
                     /transl_table=11
                     /product="hypothetical protein"
                     /protein_id="X:CPLEGNKG_00117"
                     /translation="MHMRLRRIIILLLVFSGIVCDRNNKDGKYSVKNLYVKSESGIKL
                     RKDPSLIGTVIEVIPKDTMVIIFGEENDEVEIDKLKGKWLKARFYEKEGWVFSGYLSE
                     SPSLEILKKYEIGSYFSLSRPVKIFPVLILIVQLYSIVLQIRSF"
     gene            complement(16373..17566)
                     /locus_tag="CPLEGNKG_00118"
     CDS             complement(16373..17566)
                     /locus_tag="CPLEGNKG_00118"
                     /inference="ab initio prediction:Prodigal:002006"
                     /codon_start=1
                     /transl_table=11
                     /product="hypothetical protein"
                     /protein_id="X:CPLEGNKG_00118"
                     /translation="MTQEELVKIAPLINASIAWLALIVSSFTLYQTFLRKFDPRVFVS
                     PNLKIKFKESEATPNKHIIDFVCCDISISNSKNAYGVIDAILLRIYSSKALSPFSITL
                     FGSELANLDEKEYNRFVPIVLAPKSFLSKVIKFSTTSENVTNAAQLKKGSFYYFEIYY
                     KLEKRKKLKLARRIFVYDKTFHRSESDLAEFIAFDYKSEQSNIIRFLPPFKSEPFNSV
                     SGEELYYLLARAKCLFRFPLLLLNDLLASFKKLILSLCFGFYNYILRFPLIRKASKRG
                     PAVVKSEMIVSDKYTIESFNVMKKELDRLIKKVNKKLPKDQRIVCKDEGRSVEISRNE
                     RTAYFQIDYVHQIHLKGESSSGYELSQIFSYQINRLRIKYWVTNGRFISKRAVAYEIL
                     DSILF"
     gene            complement(17751..18314)
                     /locus_tag="CPLEGNKG_00119"
     CDS             complement(17751..18314)
                     /locus_tag="CPLEGNKG_00119"
                     /inference="ab initio prediction:Prodigal:002006"
                     /codon_start=1
                     /transl_table=11
                     /product="hypothetical protein"
                     /protein_id="X:CPLEGNKG_00119"
                     /translation="MKNLLELNKLLKEKDGTLTHVQSTFVLIRFGIAPYGPAYKIHFK
                     GKIDFTVRRAVKVKRIDFYDEHLINLERREECFELYFIADDRESFISLRNHFDDCVYK
                     IFGGCRSPDYFLNTYLREIQVKNEGAVSGLLCSAPKSIIDLLEMRFDPRVKLSKISIG
                     KREPVGIVAFLDEMFVWAREFRIEKTE"
     gene            complement(18622..19677)
                     /gene="xerC_1"
                     /locus_tag="CPLEGNKG_00120"
     CDS             complement(18622..19677)
                     /gene="xerC_1"
                     /locus_tag="CPLEGNKG_00120"
                     /inference="ab initio prediction:Prodigal:002006"
                     /inference="protein motif:HAMAP:MF_01808"
                     /codon_start=1
                     /transl_table=11
                     /product="Tyrosine recombinase XerC"
                     /protein_id="X:CPLEGNKG_00120"
                     /translation="MTPKVKILLDWIDGRAFFRIRMLQFDSRIFDFFKKLPNAKWARN
                     SREWLVPRSDAHLSEFLFSAGRFVEADPDILLLPLKTELLRRNYSRKTEKAYFLYNRA
                     FLKASGKHPYYVEDSDLIGYLDNIHYRRRLSSVTVRSILQALKFYYNSVLGRQFLLSY
                     SIPKRERKIPEALTKDEVFKILNIPLNAKHRLLLSLCYGAGLRVSELVSIRGIDIDWK
                     KNQIRIRQGKGKKDRFTILPKFCKEELRKSVNRSGENSWVFQGQSGNSHLHVRTAERV
                     FESSRDKALIKKDVSIHDLRHAFAIHLLESGTSIKIIQKLLGHISVRTTEIYARITDP
                     TLLMVQSPLDALHSAEI"
     gene            20430..22034
                     /locus_tag="CPLEGNKG_00121"
     CDS             20430..22034
                     /locus_tag="CPLEGNKG_00121"
                     /inference="ab initio prediction:Prodigal:002006"
                     /codon_start=1
                     /transl_table=11
                     /product="hypothetical protein"
                     /protein_id="X:CPLEGNKG_00121"
                     /translation="MENREYDVIIIGSGMGGLTTGSLLAQFSNKKVLLLEQHFKAGGF
                     THVFKREGKFLWDVGIHYVGDMQPDSALRKVFDLVTAGKVHWAAMPDIFEKFVYPDFT
                     FSVKNDPKVYEKDLIDSFPDEKEAIGRYFQDIKKVASWHGRHMMLKALPPFLDTFGAA
                     LDLIGSSSALVTTGEYLDKNFQNQKLQAVLCSQWGDYGLPPKISSFAIHALIVAHYLK
                     GGFYPIGGSGQIAQAVQDILKAHGGKIALSREVKEILVEKGKAIGVRVLNKRKTEEEG
                     KEIEETYYAPQIVSDAGAYNTFINLLPTSVELPYRQELESFSKVYPLTANVTLYLGLK
                     EDPRKLGFKGENHWIYSSYDHDKNFSEGYKWTEGGKIPGVYLSFPSLKDPEAHAHTAE
                     IIAFCDYKAFELWKDQPWKERNEVYKAKKAEMIRRLLDYVEEKYKGFKDLVEYTELST
                     PITTEHFTLHRKGTIYGLPCVPDRFRESKSPWFSPKTPVENLTLTGADAASPGLSGAM
                     MGGFSAFANMSGGMTVLQLFRKTMNS"
     gene            22163..24694
                     /gene="sasA_1"
                     /locus_tag="CPLEGNKG_00122"
     CDS             22163..24694
                     /gene="sasA_1"
                     /locus_tag="CPLEGNKG_00122"
                     /EC_number="2.7.-.-"
                     /inference="ab initio prediction:Prodigal:002006"
                     /inference="protein motif:HAMAP:MF_01837"
                     /codon_start=1
                     /transl_table=11
                     /product="Adaptive-response sensory-kinase SasA"
                     /protein_id="X:CPLEGNKG_00122"
                     /translation="MDVGNQMSEWFRWTPYALLPVLSFSLSFLTLYLSIRNRNTSGSR
                     EFTVVSFGMLLYSFGYFWEMVCIRSDNILFWDNFQFLGPDIIVTALPFLCMRVVNLDR
                     FIKPITVALFAAIPISIETVIWLGKPEWIRTSFYFDDTGPWRALVYEYGPWMNVYVYN
                     FLVIFSLCLFALLAGTIFQRGFHRIRSLVFLIALSIPFVGQIMTVAKFVPFVHPKLDI
                     FPLAASISCLIWVYGLFYFRILDLIPLARNQVFEWIQDAVFVLNRENYIIDCNQAALN
                     LLGTPRLRSDTKLSQFLPDLVDTLNDCAMRQRTTTEWKRPGLMPIGYYDVSIKPLGEF
                     NSIFRIVTLRDITERALEEKKISERRDILQSILDSTKILFLVLDGEGRLILVNKACQE
                     VTGYDLSQLEGKSFWEVVLFPDDKNRVFRIFNKRFGPKRFPNRTNIHLKRRDGKSKYT
                     VWEHKEVRDREGKLLYVISTGADVTGLEEAEGRIHTLQQANEEISDKNAIIELQKKEL
                     EEALLNLKRTQSQLIQTSKLADLGQLAAGIAHEINNPIGAIHAAGHNILSHLGKIRSG
                     IRTELDRLAKLTDKEWNLFEEFIRRGIDSKEMTIGLERRRVLAQLKEEMNADNSLLPD
                     ETAELFVDHGIISNWKEFLPLVTETKTRDLLPFFLNLLGPEQSVATIRTAVERSSKIV
                     YALRSFAHFESSQRKRIFSLKDNVDTVLTLYQNLFKHGVEVSTDLKDVPSFLGFPDDL
                     MHLWTNLIMNSVQAMNYKGKLSIRAHVDGNEVLISIEDNGPGIPIETKDKVFEVFFTT
                     KALGEGSGLGLDIARRIVEKHQGKIWFESNPGKTVFHVLLPFEKA"
     gene            complement(24718..25398)
                     /locus_tag="CPLEGNKG_00123"
     CDS             complement(24718..25398)
                     /locus_tag="CPLEGNKG_00123"
                     /EC_number="1.1.1.325"
                     /inference="ab initio prediction:Prodigal:002006"
                     /inference="similar to AA sequence:UniProtKB:Q8KES3"
                     /codon_start=1
                     /transl_table=11
                     /product="Sepiapterin reductase"
                     /protein_id="X:CPLEGNKG_00123"
                     /translation="MSKKILVAGAGTGVGRALLEKLHTLSDVEAIGISRRGIPIVQTL
                     KAGVNYACDLTDAKSLSNFCHTLRLHWNRLDALYFTFGDGLFRSIETVSLEDWEKHLA
                     LNLTAPYLLTKELSSLFGKGSLLCYLSSTAGRQGFPHSSAYCASKHGIAGFAKAIREE
                     WQTREVRVSIVYAGAIDTPVWDGRDEFDRRDMVPVTDAADFLASLSFQPTTFNLDEIV
                     FLPPKGIL"
     gene            complement(25405..26040)
                     /gene="mtnB"
                     /locus_tag="CPLEGNKG_00124"
     CDS             complement(25405..26040)
                     /gene="mtnB"
                     /locus_tag="CPLEGNKG_00124"
                     /EC_number="4.2.1.109"
                     /inference="ab initio prediction:Prodigal:002006"
                     /inference="similar to AA sequence:UniProtKB:O31668"
                     /codon_start=1
                     /transl_table=11
                     /product="Methylthioribulose-1-phosphate dehydratase"
                     /protein_id="X:CPLEGNKG_00124"
                     /db_xref="COG:COG0235"
                     /translation="MSIKKELSRLAKSGVLYHSKGWMPGTAGNLSLRDLKKPDVFWVS
                     GSGLDKNLLSKKDFLPVNIETGKVIEGWKGREGLKPSAETSIHRAVYKAYPEIGCSLH
                     VHTLESNLIRSGVNRESQVQEWNLPSLEIIKAFGIWDESPQVFAPIIYNFPVVQEISD
                     TLQAYLEEKKPRVPFCIIENHGITVWGKDLTQANRHLEAADFILKVQTLSR"
     gene            complement(26046..26579)
                     /gene="mtnD"
                     /locus_tag="CPLEGNKG_00125"
     CDS             complement(26046..26579)
                     /gene="mtnD"
                     /locus_tag="CPLEGNKG_00125"
                     /EC_number="1.13.11.54"
                     /inference="ab initio prediction:Prodigal:002006"
                     /inference="similar to AA sequence:UniProtKB:Q81MI9"
                     /codon_start=1
                     /transl_table=11
                     /product="Acireductone dioxygenase"
                     /protein_id="X:CPLEGNKG_00125"
                     /db_xref="COG:COG1791"
                     /translation="MATIVQKPGLPEIKDNSEVKSFLEKRGIEYDHWHVPASSDNLTD
                     KEVLSDDEKETLLKNLDNRFQTLKEEEGYQSRDLIVLHPQVPGLSEMLAKFDKVHYHT
                     DAEVRYIVDGSGIFGFSLNGEKFLVKVEKNDFISVPKNTNHWFTLDEKKRIKAVRYFQ
                     DMSGWVPNYVEETTVLA"
     gene            complement(26729..27295)
                     /gene="efp"
                     /locus_tag="CPLEGNKG_00126"
     CDS             complement(26729..27295)
                     /gene="efp"
                     /locus_tag="CPLEGNKG_00126"
                     /inference="ab initio prediction:Prodigal:002006"
                     /inference="similar to AA sequence:UniProtKB:A0QWR4"
                     /codon_start=1
                     /transl_table=11
                     /product="Elongation factor P"
                     /protein_id="X:CPLEGNKG_00126"
                     /db_xref="COG:COG0231"
                     /translation="MNLGITEVKKGMVLKVEGELYTVIKSEFVNPGKGSAFIRTKLKN
                     LVRNSSIERTFKAAEKLESVELEKRQMTICYSEGDDIIFMDTNDFEQIPVSKEYLEDI
                     LPYLKEETPMEVSFYEGKPIGVIPPNFAILQVTYAEEGLKGDTSGTALKRVTVETGGE
                     INVPIFVKQGDVVKIDLRDLSYVERVNK"
     gene            27966..28286
                     /locus_tag="CPLEGNKG_00127"
     CDS             27966..28286
                     /locus_tag="CPLEGNKG_00127"
                     /inference="ab initio prediction:Prodigal:002006"
                     /codon_start=1
                     /transl_table=11
                     /product="hypothetical protein"
                     /protein_id="X:CPLEGNKG_00127"
                     /translation="MKRFGILFLATFLSVIFVSDILGQDSAGGKARVFQKKIKVREYT
                     ELVSQHHTYLSSGEDDKGLVFGTRSQFLYGADHRSDYGSRIHEPILIRHTLSYRYLFL
                     PPPA"
     gene            28545..29669
                     /gene="kamA_1"
                     /locus_tag="CPLEGNKG_00128"
     CDS             28545..29669
                     /gene="kamA_1"
                     /locus_tag="CPLEGNKG_00128"
                     /EC_number="5.4.3.2"
                     /inference="ab initio prediction:Prodigal:002006"
                     /inference="similar to AA sequence:UniProtKB:Q9XBQ8"
                     /codon_start=1
                     /transl_table=11
                     /product="L-lysine 2,3-aminomutase"
                     /protein_id="X:CPLEGNKG_00128"
                     /translation="MRSKNLGSYSVSNQPYLIDETNWWDWKWQIQHRIKDEDGLSEYL
                     ELTDLEKESLLDCSELFSFSATPYYLKLADPSDPLCPIRLQIVPRKEELTPRIWDRID
                     PLAEESHMPVRGVTHRYPDRALWYLSHVCAVYCRFCTRKRKVSRSMETPSLEDWQEAL
                     NYFRAHTEIREVILSGGDPLNLSDSKLDYLLGELKSISHINQVRIHTRYPVTLPMRIT
                     EELCSVLRKHFPIFLVTHFNHPKELTPTAIERVGRLIKEGAVVVLNQAVLLKGINDSV
                     ETLTDLFYGLTAAGIKPYYLHHCDEVYGSSHFRVPISRGVELMKSIRGRISGLCIPLY
                     VVDLTGGGGKVPLPTDYLEETKPSSYVFRNYRGDLYEIGY"
     gene            29653..30192
                     /locus_tag="CPLEGNKG_00129"
     CDS             29653..30192
                     /locus_tag="CPLEGNKG_00129"
                     /inference="ab initio prediction:Prodigal:002006"
                     /codon_start=1
                     /transl_table=11
                     /product="hypothetical protein"
                     /protein_id="X:CPLEGNKG_00129"
                     /translation="MRSAISFFTALLLCSDCKTAMTEGKASVVENPSMLRLNYDVVYT
                     TQGNAVLLDSGRLFARGLYYDCKVADVNSNFDRFRASSYTEDNANDFRQLVPESEQAK
                     MNGRQFQYFPMKEDTRSTVFSGCFHKSSPELCYVRWEWQRGNFIIVFETEVENKKGLT
                     SLELGKEFHDFVSRGIRAF"
     gene            30771..31526
                     /locus_tag="CPLEGNKG_00130"
     CDS             30771..31526
                     /locus_tag="CPLEGNKG_00130"
                     /inference="ab initio prediction:Prodigal:002006"
                     /codon_start=1
                     /transl_table=11
                     /product="hypothetical protein"
                     /protein_id="X:CPLEGNKG_00130"
                     /translation="MERIKENLSSVSSLKPFELIFYGSRQRGDETLTSDYNFFLLADP
                     SDQLKSNFIREINQALEPLQSQGPVNLVSGDWDSFRLRMKCFDPGAVHICEIGEPYFG
                     SEYFPIIKEEWDKIKVESVDVLNAGKYLRKRYRFFKGIVPRNTKEDVLRMERLLAIYL
                     QTWMFRHIDDVSVPEIVNSDIPSRIGQMFRVLYSKEAKGNVIELTDLYDEIVKLKAEL
                     KNPDSPFSAERFQQIKETLRFEEKEIRILKLNY"
     gene            complement(31564..33147)
                     /gene="crtN"
                     /locus_tag="CPLEGNKG_00131"
     CDS             complement(31564..33147)
                     /gene="crtN"
                     /locus_tag="CPLEGNKG_00131"
                     /EC_number="1.3.8.2"
                     /inference="ab initio prediction:Prodigal:002006"
                     /inference="similar to AA sequence:UniProtKB:Q4VKV1"
                     /codon_start=1
                     /transl_table=11
                     /product="4,4'-diapophytoene desaturase
                     (4,4'-diapolycopene-forming)"
                     /protein_id="X:CPLEGNKG_00131"
                     /translation="MEIENSENQYDVIFIGSGMGSLTAASLLTQFSGKKVLILEKHFQ
                     PGGFTHEFQRKQGKFHWDVGIHYVGDMHEEGLCRKLSDKITKNGVHWHRMPEPFERLV
                     FPSRTFDIYGDPAKFKDDLIRQFPEEQEAIERYLKDIKKTSALFGKSLMLRLSPPSIE
                     SFSDLLGDPAITTLKEYFDANFKNEELKGILAAQWGDHGLPPSKVAFAMHASLVQHYI
                     NGGYYPVGGAGKIFDAIEPIVKAGGGDVLSSVEVREILIRDGKAIGVKTKALRGEGLE
                     RDFFAPVVISCAGAYPTYTKLIPESFPISFRKKLKDFYDREKMTTSLCLYLGLSDSPA
                     KLGFKGENYWIFSSPDHDKNFSERNDWINRSGEIPNLYVSFPSLKNPEAKSHTADVIT
                     FTDYENFAEWKSLPWKKRGEDYKILKEKITNRILSTIESKFPGFSKLVEFSELSTPIT
                     NEHFTSHPDGAIYGLACVAERYDKEKCPWFDVRTPVSGLFLTGADAGSPGIAGAMMAG
                     LAAATAVIGSNSLLKELRN"
     gene            33236..33856
                     /locus_tag="CPLEGNKG_00132"
     CDS             33236..33856
                     /locus_tag="CPLEGNKG_00132"
                     /inference="ab initio prediction:Prodigal:002006"
                     /codon_start=1
                     /transl_table=11
                     /product="hypothetical protein"
                     /protein_id="X:CPLEGNKG_00132"
                     /translation="MKNAPDKNSYHHGDLKRALLDASIRILKEEGYKALSLRKAAMLA
                     GVSQSAPYRHYSDLESLYADIAEEGFKLLSERQRKIQWRYRTNPLLLFREAGVSYVEF
                     ALEHQDLFRIMYGNQIESHLKYESLVKMEDDSFKIIVEIIQACETAGIIKTPNVEKSA
                     IAAWTMVHGIAVLLSGKQVMFRSVELRKARKITKDLIFFLYTGMKA"
     gene            complement(33898..34929)
                     /gene="tam_1"
                     /locus_tag="CPLEGNKG_00133"
     CDS             complement(33898..34929)
                     /gene="tam_1"
                     /locus_tag="CPLEGNKG_00133"
                     /EC_number="2.1.1.144"
                     /inference="ab initio prediction:Prodigal:002006"
                     /inference="protein motif:HAMAP:MF_00560"
                     /codon_start=1
                     /transl_table=11
                     /product="Trans-aconitate 2-methyltransferase"
                     /protein_id="X:CPLEGNKG_00133"
                     /translation="MNFLYDLMERDVFPDWLIRFRIRQLLRLRLRQENRGTFEKNQEH
                     LMEYIRTLKTSPIAVHTKSANEQHYEVPADFFKLVMGKHMKYSSGYWVSPTVGIDESE
                     RTMLQLTCDRADLSDGMSVLDLGCGWGSLSLYIAEKYPKCKVTGVSNSKSQKIFIDGE
                     AKKKGLSNLTILTMDMNVFKTSIKFDRILSVEMLEHMKNYEVLFERLAGFLKPKGLFF
                     VHIFTHKDYAYPFEVVDDTDWMAKYFFTGGQMPSHNLLLHFQKDFLIEDQWVVNGTHY
                     GLTSEAWLSNMYLHRNEILRILGDTYGSDQAVKWFVYWKVFFMACAELWKYRGGEEWI
                     VSHYLFKKA"
     gene            complement(35019..35810)
                     /locus_tag="CPLEGNKG_00134"
     CDS             complement(35019..35810)
                     /locus_tag="CPLEGNKG_00134"
                     /inference="ab initio prediction:Prodigal:002006"
                     /codon_start=1
                     /transl_table=11
                     /product="hypothetical protein"
                     /protein_id="X:CPLEGNKG_00134"
                     /translation="MYENALFLIFTAWAVVIALMSFLWLLGKALRNYSIVDMGWGLCI
                     STAAIIYFVLGDGYPVRKAIFAFMATVWGWRLSYFILVTRVLTGHEDRRYTAFRTEYG
                     EKVDRKFFTNVFQFQGALGTALSLPFIFPALNASMTIHPLEIFGLGFFAVSVLGESIA
                     DSQLADFKLNPLNRGKVCDTGLWKYSRHPNYFFEWLVWVSFGLVSLASPWGWIGLLSP
                     IVMFLLLTQVTGIPLNEEGQLKSKGHAYREYQEKTSSFFPWFPKK"
     gene            complement(35828..36331)
                     /locus_tag="CPLEGNKG_00135"
     CDS             complement(35828..36331)
                     /locus_tag="CPLEGNKG_00135"
                     /inference="ab initio prediction:Prodigal:002006"
                     /codon_start=1
                     /transl_table=11
                     /product="hypothetical protein"
                     /protein_id="X:CPLEGNKG_00135"
                     /translation="MTESELPKSRQKTSFVQKTKDVIIKELKTGTTPEKIALSLALGA
                     GIGVFPLIGTTMALCALLGFLLRLNPVSVQIANYLMYPFQILFLIPFLELGARISGKE
                     LDLGWAYRFVDGDASQLWEGLSDSAIYAVVGWGSVVPLLAITSYFVLLPIVKKINQLV
                     RKDSAKS"
     gene            complement(36328..37626)
                     /gene="cfa_1"
                     /locus_tag="CPLEGNKG_00136"
     CDS             complement(36328..37626)
                     /gene="cfa_1"
                     /locus_tag="CPLEGNKG_00136"
                     /EC_number="2.1.1.79"
                     /inference="ab initio prediction:Prodigal:002006"
                     /inference="similar to AA sequence:UniProtKB:P0A9H7"
                     /codon_start=1
                     /transl_table=11
                     /product="Cyclopropane-fatty-acyl-phospholipid synthase"
                     /protein_id="X:CPLEGNKG_00136"
                     /db_xref="COG:COG2230"
                     /translation="MESDNFVKVEPLESGASFGVEGYGFYRRIFFGALSGMNKGSLRI
                     LFPNGGQTYLGDPNSTVSSEFHHALIQVKNPVFFKKLVLYGDIGLAESYMDGDWDTDD
                     IRAIICWFLLNIDSTPSISGSNKSFFHLTLMNIGNRLLHLFRANSLRGSKKNILEHYD
                     LGNDFYKKFLDSTMTYSCAYFKESGMTLADAQTAKIKRLCKKLRLEPNDHILEIGTGW
                     AEFSTYVAKNYGCRVTSYTISEEQFKFATEKIRSMGLEDKIEVILKDYRLVEGTYDKI
                     VTVEMLEAVGHEYFEDFFSMCNRVLKKDGLMVHQIITCPDSRYESFRKGIDFIQKHIF
                     PGSLIPSIARINQAINRTSDMFLHEIEDIGRNYDRTLLSWLQSFESNLLGIRELGHDE
                     TFIRKWRYYFSYCAAAFHMRNISVVQAVYTRPNNLKLNRA"
     gene            complement(37613..38395)
                     /locus_tag="CPLEGNKG_00137"
     CDS             complement(37613..38395)
                     /locus_tag="CPLEGNKG_00137"
                     /inference="ab initio prediction:Prodigal:002006"
                     /codon_start=1
                     /transl_table=11
                     /product="hypothetical protein"
                     /protein_id="X:CPLEGNKG_00137"
                     /translation="MGLNSKIIEAKVMHDRRIPKRNRFRYGIFTFQIDLDELDLLNQS
                     FRLIGRNNRRLFAFRDADHMDFGKAGIKENFLEYVSRAGVKEKVGRVTLVTNLRILGY
                     TFNPVSFYFAEDEFGRPLCSVAEVGNTFGEMKHYFLGKETLDARGFRRQEGKFFYVSP
                     FISLDSVFDFRLNPPADDRLNIRIDALEKGETIMMTTYTGKARRLTDLGLLWMFFKYP
                     FVTFKVISLIHWQALKLYLNKIPFIRKNENIDLQIGVHLGKR"
     gene            complement(38386..39723)
                     /locus_tag="CPLEGNKG_00138"
     CDS             complement(38386..39723)
                     /locus_tag="CPLEGNKG_00138"
                     /inference="ab initio prediction:Prodigal:002006"
                     /codon_start=1
                     /transl_table=11
                     /product="hypothetical protein"
                     /protein_id="X:CPLEGNKG_00138"
                     /translation="MKQSAPRKRTTSRTSFQRSKTGSSKPKLAIIGSGVAGLGCAHFL
                     KDEFRLTIFEKGDYIGGHSNTVMVDEDGNSIPIDTGFIVFNHVTYPNLKRLFEDLNVP
                     TKKTSMSFSVQHVPEKLEFCGSGLNGLFAQRKNLINFRFLRLLLNINRFNLEAPAILD
                     DPKYMDYSLDRYIREEGYHPDILRYYLVPMSSAVWSTPQERMLEFPAYSLVRFFLNHG
                     FLGLNTQHQWYTVDGGSKEYVKRLTAPIKEAFRLETPVLGVEPATGGKVKVSLKGGKT
                     EIFDKVILASHGDTSLKLLKKPTSLQKELLSQFSYQKNIATLHTDDSVMPKTKSTWSS
                     WNYRMDRVDGSICPHTIYWMNSLQEVSKKKNYYVSIGDPGKVIPKKIIREIEYEHPLF
                     HVGSLKAQQRLSTLNEDGPIYFCGSYFRYGFHEDAFWSAKILSETLLGRKIWA"
     gene            complement(39855..40316)
                     /locus_tag="CPLEGNKG_00139"
     CDS             complement(39855..40316)
                     /locus_tag="CPLEGNKG_00139"
                     /inference="ab initio prediction:Prodigal:002006"
                     /codon_start=1
                     /transl_table=11
                     /product="hypothetical protein"
                     /protein_id="X:CPLEGNKG_00139"
                     /translation="MDFDFLQIGTELLVRFGGPGLMLISFAAATLLPFSSEAALAVAI
                     LSGMSPEQAVFWASIGNCSACCFNYGLGYWFRNGVEIKIAKSKTYSHWAAVMKRRGIP
                     VLFLSFLPIIGDPITVLSGFLHQRLAIFVPLVFSLRILRYVVLAFGFLSQG"
     gene            complement(40424..41236)
                     /gene="pyrF"
                     /locus_tag="CPLEGNKG_00140"
     CDS             complement(40424..41236)
                     /gene="pyrF"
                     /locus_tag="CPLEGNKG_00140"
                     /EC_number="4.1.1.23"
                     /inference="ab initio prediction:Prodigal:002006"
                     /inference="similar to AA sequence:UniProtKB:P9WIU3"
                     /codon_start=1
                     /transl_table=11
                     /product="Orotidine 5'-phosphate decarboxylase"
                     /protein_id="X:CPLEGNKG_00140"
                     /db_xref="COG:COG0284"
                     /translation="MDFHSKFIRRREELGSLLCVGIDPDISKLPPSLEGHYEKLFLFS
                     REIVDATADFAVAYKPNIAFFEAFGSQGIAQFEKLIRHIKIHYPGIPIVADAKRGDLD
                     NTARQYAKFFFKELGVDSLTLSPYMGADTIQPFLEDSSKLVFLLCLTSNPDSSQLQKK
                     TFSETGRTLYKEVAALSETFSTRNVGLVVGATHPSELGELRTLHPDRMFLIPGYGAQG
                     ASLEDVIAVCGEDSLINSSRSIIFASSGPDFAEAARKSAESITIQMKKLLSF"
     gene            complement(41240..42082)
                     /gene="speE_1"
                     /locus_tag="CPLEGNKG_00141"
     CDS             complement(41240..42082)
                     /gene="speE_1"
                     /locus_tag="CPLEGNKG_00141"
                     /EC_number="2.5.1.16"
                     /inference="ab initio prediction:Prodigal:002006"
                     /inference="similar to AA sequence:UniProtKB:Q9WZC2"
                     /codon_start=1
                     /transl_table=11
                     /product="Polyamine aminopropyltransferase"
                     /protein_id="X:CPLEGNKG_00141"
                     /db_xref="COG:COG0421"
                     /translation="MELWLDEALELTNGRALKIKIKEFIHSRRTPFQKIDVFESQSFG
                     RMFTLDGVIMMTEADEFAYHEMIVHVPMLSHPNPEKVLVIGGGDGGTVREVLKHPSVK
                     EVHLCEIDKGVVDVCYEYFPAIANAMKDPRVKHAYEDGAEYVQDYKEYFDVICVDSSD
                     PVGPAEVLFKRPFYETMAASLKQGGICTTQGESFYYHGKVIKELFQFIPQVFDHCGYY
                     FTVVPTYPSGIIGFTYCSKGPDPYKVEPDPKRVPKGLKYYSAEMHKAAFMLPPFAQEY
                     IVRK"
     gene            complement(42091..42957)
                     /locus_tag="CPLEGNKG_00142"
     CDS             complement(42091..42957)
                     /locus_tag="CPLEGNKG_00142"
                     /inference="ab initio prediction:Prodigal:002006"
                     /codon_start=1
                     /transl_table=11
                     /product="hypothetical protein"
                     /protein_id="X:CPLEGNKG_00142"
                     /translation="MSLKIKEQVKIVNRFSFLRSAIEINSTESGEAFLVTREAIAAGE
                     VVAVWGGKAVHKNELAGLSGLSTPHRVHSDFYLVSPLHDDGIDSIHYIRQSIEPNCGF
                     QGDITLVALRDIPAGEEITYHPAMKNPELAWARTEDAEIVRNRFNGSFPSYIQSRIDA
                     DPELKVYEPFKNGAWGLLTSIDLEGCDAALIRDADAIRRYVRELCDLIEMKRFGETVV
                     VHFGEDERVAGYSMFQLIETSCISAHFANETNTSYIDIFSCKGYDPKVAAEFTREFFK
                     GDAMRLTVTNRF"
     gene            complement(43072..43458)
                     /gene="speH_1"
                     /locus_tag="CPLEGNKG_00143"
     CDS             complement(43072..43458)
                     /gene="speH_1"
                     /locus_tag="CPLEGNKG_00143"
                     /EC_number="4.1.1.50"
                     /inference="ab initio prediction:Prodigal:002006"
                     /inference="similar to AA sequence:UniProtKB:Q9WZC3"
                     /codon_start=1
                     /transl_table=11
                     /product="S-adenosylmethionine decarboxylase proenzyme"
                     /protein_id="X:CPLEGNKG_00143"
                     /db_xref="COG:COG1586"
                     /translation="MNALGKHVIAEFYECDYETINNHELVEDIMLKAADLSGATTVKS
                     VFHRFSPFGVSGVVVVSESHFAIHTWPEYGYCAIDVFTCGDIIDNQTALEYLKERFCA
                     KSISVVEMKRGLLQLGVDLPHKPVGN"
     gene            43482..44159
                     /locus_tag="CPLEGNKG_00144"
     CDS             43482..44159
                     /locus_tag="CPLEGNKG_00144"
                     /inference="ab initio prediction:Prodigal:002006"
                     /codon_start=1
                     /transl_table=11
                     /product="hypothetical protein"
                     /protein_id="X:CPLEGNKG_00144"
                     /translation="MVFGLETEHAYDYVFLSTLYVNLYLFFPNFFFLESEKMPNKLYY
                     ISMERSKSEFAKPEITPFQTMNFIYRKRALLILFVLFCLILSIVWFANSAFFFAPTPD
                     KRIQTRAIAFSQAEKSGRKGVLFIVQVPNCLACKEASTSLRTLQNFGWEFLEIDSESP
                     DYEQLLSDDRFADKLTALKERKPVWGAWNLGEELIYLGEGSPKQELLETLKHWGDAPN
                     GGESTKE"
     gene            complement(44235..44729)
                     /locus_tag="CPLEGNKG_00145"
     CDS             complement(44235..44729)
                     /locus_tag="CPLEGNKG_00145"
                     /inference="ab initio prediction:Prodigal:002006"
                     /codon_start=1
                     /transl_table=11
                     /product="hypothetical protein"
                     /protein_id="X:CPLEGNKG_00145"
                     /translation="MKQYKVVQTFPVPLQDLLKAREDRYKYLEQFPELKNVELLEEKK
                     DGNRVFQKRKVKLAESLPKVLAALLSDPSLLENSVFDLSTNTHEFTIAPPGNDSIVTI
                     KGVSVYRELGPNESERSYDVQVSSGVFLMGTVIETVIEEIHRHSLDKDKNSISEFLKK
                     YQAD"
     gene            44773..46026
                     /gene="alr1"
                     /locus_tag="CPLEGNKG_00146"
     CDS             44773..46026
                     /gene="alr1"
                     /locus_tag="CPLEGNKG_00146"
                     /EC_number="5.1.1.1"
                     /inference="ab initio prediction:Prodigal:002006"
                     /inference="similar to AA sequence:UniProtKB:Q8RAK6"
                     /codon_start=1
                     /transl_table=11
                     /product="Alanine racemase 1"
                     /protein_id="X:CPLEGNKG_00146"
                     /db_xref="COG:COG0787"
                     /translation="MLNFLPSGNPFFSAIDLEKTIGKKPGESNTRRNGKESRRPLNDR
                     TWIELSQEAVTQNLKSFRSLLSPGTLLSAVIKSNAYGHGFLQMAELSLKGGADLLAVN
                     SLEEACYLRSKYPSVRILIMGATPAIQERVKEISDSNFWVVVSRVEDARILANCLPRP
                     QIHLKVDTGMGRLGSFGKELESILSGFKREILPLEGISTHFASTEDVIEQKYSKVQIQ
                     KFAEAIQTLEKFGYANVIRHACASASTMLFPEAHYDLVRIGISLYGLWPSLQTRLSLH
                     LNGRSEFRLYPVLRWKTRVVHMQDLPSDSFVGYGSTYQTSTPTKVAVVPVGYYEGLDR
                     KLSNNGVMLIRGKRAKILGRICMNMTMLDVTHIPDVEIGDTVTIIGKDGQEEVTVDDH
                     ANWTNTINYETTTRISESVPKYIVE"
     gene            46042..47187
                     /locus_tag="CPLEGNKG_00147"
     CDS             46042..47187
                     /locus_tag="CPLEGNKG_00147"
                     /inference="ab initio prediction:Prodigal:002006"
                     /codon_start=1
                     /transl_table=11
                     /product="hypothetical protein"
                     /protein_id="X:CPLEGNKG_00147"
                     /translation="MDSTSQMNTPTDQVEPVRTTKTYSWMIDLVYKARGFAFDSFEEH
                     FPNGKSDGQLDAPYPSVLMANHVSEADVPALAAVYRHVFPKIKFAIPAREDMLGKGFL
                     VNELRPKGIMKVILGLIDKSMIIPKFMDYIGCVPIKRPFRDNTRELLKKGELRDMVEQ
                     EWSYLSEKIAQGRTLFLFPEGTFNHDGYMNQIKKGVYFLRSKFKGLHFNSFTFTYDYF
                     SSKKAELHIGYGQPFPIPEEASADEVAGIVKEKLGNGYTVTAGNLASYLLLKCEGKAR
                     ESKTKLFSALKALAETIRSKHPEIYISQKFSGEHLMSAFESFLGKAKEKGYLKLDGED
                     IVFDEKLFQAPKDAHNLRKKNLVLYHKNQLTSHLPKLEAAWSSLQTA"
     gene            47293..48099
                     /locus_tag="CPLEGNKG_00148"
     CDS             47293..48099
                     /locus_tag="CPLEGNKG_00148"
                     /inference="ab initio prediction:Prodigal:002006"
                     /codon_start=1
                     /transl_table=11
                     /product="hypothetical protein"
                     /protein_id="X:CPLEGNKG_00148"
                     /translation="MHFLFDSSLEELLPENIRLSPSLVGLVRLPEEKIQILSEEFPIE
                     KAFPHTSFDEFLSEETREALVELIAGTQAAPSKNLILGILNLPEVQDILSQGLEKVLT
                     EFHKKINPLHGVFQAAGLEKQVSQFLSSLLPAFTERIADFVSIGSGAAEVQSALRNTL
                     RLLFKTGFAEMGRVDGGQIGPRVDRLRRAVASDLKVQSALENLYATARDTLLNHYRKE
                     TIREFLGLSTTELELWIGKVAEDAAHNLREVNKKRNLSPLILEILKDILG"
     gene            48096..48848
                     /locus_tag="CPLEGNKG_00149"
     CDS             48096..48848
                     /locus_tag="CPLEGNKG_00149"
                     /inference="ab initio prediction:Prodigal:002006"
                     /codon_start=1
                     /transl_table=11
                     /product="hypothetical protein"
                     /protein_id="X:CPLEGNKG_00149"
                     /translation="MKKVISTIQNALEYLDKLGPQKSFQLFRNLGYEALFSISEKVDH
                     KKLLYLSQHLGEKEIVSLIQSIPETILVPLIRESDPADLVFFVKHLGLPDLTILAQAL
                     PAEDVRKINHVLGPKSIVEILHGLGSDRSLEYLKAVGLESFLELAKSLPVKDFVPLAN
                     ALTPQECAEWIRKRGVAEIPRLLKGFGTKNALVLLKQVGFVKILHLLELLGLEPLFAL
                     TALLADMNLPIAKKTVGKKKLITKKKKGKHRR"
     gene            complement(48858..49523)
                     /locus_tag="CPLEGNKG_00150"
     CDS             complement(48858..49523)
                     /locus_tag="CPLEGNKG_00150"
                     /inference="ab initio prediction:Prodigal:002006"
                     /codon_start=1
                     /transl_table=11
                     /product="hypothetical protein"
                     /protein_id="X:CPLEGNKG_00150"
                     /translation="MKPRLFFYSIFAVLLLSGLLISFWSPTDNKRKSELLQGGLSQET
                     VSRQEHSLFDSSSGFVDFSGTTEERSTDPNEPKIPDEKKSYLDKLSDEDRAKLYEQMY
                     ERFKPLADRFPDNRLIPRKISSEEAAKRKEEEDHYYRIQSDLLDRKEVSKEDMNFFLD
                     TKLKRSDDMLEILKYSIENFEKSSKSDGSPNGEYGKIVRERIENIEKSREEVLASKKS
                     NEN"
     gene            complement(49520..51826)
                     /gene="rcsC_1"
                     /locus_tag="CPLEGNKG_00151"
     CDS             complement(49520..51826)
                     /gene="rcsC_1"
                     /locus_tag="CPLEGNKG_00151"
                     /EC_number="2.7.13.3"
                     /inference="ab initio prediction:Prodigal:002006"
                     /inference="protein motif:HAMAP:MF_00979"
                     /codon_start=1
                     /transl_table=11
                     /product="Sensor histidine kinase RcsC"
                     /protein_id="X:CPLEGNKG_00151"
                     /translation="MIEIEIVTTPRLTAFPVFLAFSRGYFEEEGVKVRVRVLKSYEAV
                     FAHLREGRAEAGEVPFTAWLDQQLRRTSPNWTLFRGIILSCLVQGFYSASYMEAEAIR
                     DSYHSFLPILHPLSLDRFVAEEFFRSENYHRRKPVPYLVTRPTLLVHEFIRAECMGVA
                     ASLQEYPFFGEKGYCLTVDNEIPPYYLPTNMLAFTGRFASKFPEEANRVSRALKKAME
                     DLANHVAYEGDSYVADWVGPCPWKPMDLDGFYRRPVSELGRILSSMPSLEDVRFVVDM
                     YRKTYPGDGQTAQLLDLASQRVADNPFPKFPGALDFKKTKLHAEYYSTLHPNRSLNKK
                     ELTKSPLRNLVSEMKELALGLFSGRREVSLDKQIPTSPYLFIRSTINSILDYLNQEIR
                     DLEEKNKRLMEDNYLLETRLDISDLKRQTTEERYRYMFEFATDAMIIVNADTRMIVDA
                     NRRFREVSGYQGSEIKNIRLARILPDILDQNELKSPGGKDQNMAFLPEATLILKDGTR
                     FSVGLSVTGFSAETKRFYQIQVSDNALVLESERIKHEFISNISHELRSPMTNIQGYFD
                     LLLSDPVLTLNEEQKEMADVIRKNVRRLNFLIENLLQLEKKDSQNSEEMEEIFDPAVV
                     IEEVLYINSPPAVEKGLEVVSNLAKGLRIKGVRFEFSQIITNLFVNAIKYTERGTVDV
                     TLKKISPSKLELSVIDMGIGIDPKYKEMIFERFFRVPDQRNRTVGGTGLGLSISRTLV
                     NKMGGEVFVEPNQKGGSIFRVVLPLFTA"
     gene            51981..52562
                     /gene="mltF_1"
                     /locus_tag="CPLEGNKG_00152"
     CDS             51981..52562
                     /gene="mltF_1"
                     /locus_tag="CPLEGNKG_00152"
                     /EC_number="4.2.2.-"
                     /inference="ab initio prediction:Prodigal:002006"
                     /inference="protein motif:HAMAP:MF_02016"
                     /codon_start=1
                     /transl_table=11
                     /product="Membrane-bound lytic murein transglycosylase F"
                     /protein_id="X:CPLEGNKG_00152"
                     /translation="MKLTDLPAFQSILSRMEEIRGIPDKFIHKTDENRTDVVPPTSTQ
                     ESFSDILNSKLSDIEPARNVRGDLDTLGLSGFIQQESARNGLDPNLVKSVIKAESDFK
                     PNAISRKGAIGLMQLMPGTAEMLGVEDPFDPAENISGGTKFLGDLVKRFGDTDLAIAA
                     YNAGPGAVEKHKGIPPFKETKDYVKKVNRFWKG"
     gene            complement(52599..52949)
                     /locus_tag="CPLEGNKG_00153"
     CDS             complement(52599..52949)
                     /locus_tag="CPLEGNKG_00153"
                     /inference="ab initio prediction:Prodigal:002006"
                     /codon_start=1
                     /transl_table=11
                     /product="hypothetical protein"
                     /protein_id="X:CPLEGNKG_00153"
                     /translation="MTSPWLVKVFRYLPILLLGIAVGGFVAVKYAKLPGSITKGDWEG
                     KEICIEYCDSLTKCTKESIPQASEDQLYKMENSCLRGCRKHFDKMQVCLIPEKMSSCT
                     HLTSCLFQEMKKYY"
     gene            complement(52946..54712)
                     /gene="arnT_1"
                     /locus_tag="CPLEGNKG_00154"
     CDS             complement(52946..54712)
                     /gene="arnT_1"
                     /locus_tag="CPLEGNKG_00154"
                     /EC_number="2.4.2.43"
                     /inference="ab initio prediction:Prodigal:002006"
                     /inference="protein motif:HAMAP:MF_01165"
                     /codon_start=1
                     /transl_table=11
                     /product="Undecaprenyl
                     phosphate-alpha-4-amino-4-deoxy-L-arabinose arabinosyl
                     transferase"
                     /protein_id="X:CPLEGNKG_00154"
                     /translation="MNTLELQTKSAQYSKENKPSRQNAENNAFLASWIRKGDTMYIAL
                     LLLLGLGVLLPGLGSYQILTQGDEEMHIATIRESLSSSSFLFPKFEGVMNLYKPPALF
                     WSGIAADSIFGTSVFAERFPSFLLFLSTALCIYSGLRILGSQPFFAFSFSASFLFTLG
                     TFKFSRLVMMEAFLAFFMAAVSVLVLKYQVSRERRWLVAAGILTGMAFLVKGPLFQVY
                     AGIVLVSFSSVRVFITNSSGKWTGSKRIGKEVQDNVIFHLSALVVPTIWILSLLSYSE
                     AGREFLAFFFLTENLGKFSSATTNQGEWILLAGWLLYSLPFSFLLLFANIYAIAAKAK
                     NYAQVLGKTFVWASLAILMIHLTPNRKDFYYALPILPLAFLGAGAFFSRMNPEILKKP
                     LSYNMGFLIGFGALLTIGKVCYEWILGTAVILDILFAILAISAFIVFILTPKFANNIS
                     IYAICNVVVAGILMAYVQFSLIPALSLSDFPESGPVLQAKKVCVIAENPWTALSYKNA
                     LVGSDVAHSVPGSERNCIDGDRAVIDYVTHWKPRDDYKLVQSWSIRKRDLTWSEFLEN
                     SHGQELIFYYEPINILKNSEAR"
     gene            54855..55541
                     /gene="betI_1"
                     /locus_tag="CPLEGNKG_00155"
     CDS             54855..55541
                     /gene="betI_1"
                     /locus_tag="CPLEGNKG_00155"
                     /inference="ab initio prediction:Prodigal:002006"
                     /inference="protein motif:HAMAP:MF_00768"
                     /codon_start=1
                     /transl_table=11
                     /product="HTH-type transcriptional regulator BetI"
                     /protein_id="X:CPLEGNKG_00155"
                     /translation="MTKPVKKKIKKDTRKSSSSSLAKSFPKKRDRIGTEKALMKAAIQ
                     VFAQKGYDAATTKDIAGLAGANEALIMRYFGGKQGLLEAILTRAEELDENGDAFLKKA
                     PAAKDYTHLEEALLDSILERCSEFKNYSDFMKVAVSRIILDANVSKIIQTKIYEKAIP
                     EMVRELEKFKKAGEIDSKVDLKSVAFGISSLTFALGFMGQIVYKVPEPEIKATIREMV
                     RLLHKGLKSD"
     gene            56574..57230
                     /gene="yecD"
                     /locus_tag="CPLEGNKG_00156"
     CDS             56574..57230
                     /gene="yecD"
                     /locus_tag="CPLEGNKG_00156"
                     /EC_number="3.-.-.-"
                     /inference="ab initio prediction:Prodigal:002006"
                     /inference="similar to AA sequence:UniProtKB:P0ADI7"
                     /codon_start=1
                     /transl_table=11
                     /product="Isochorismatase family protein YecD"
                     /protein_id="X:CPLEGNKG_00156"
                     /db_xref="COG:COG1335"
                     /translation="MNRILLTSLFLISFPSFVFADKKPTFDVRKTAVLIMDYQNAIIS
                     GGYLKTSEGVLLKADKVLSEARKFGLPVIYIVVGFRSGFPEISPNNLMFNSIKKSGGF
                     GQDPKLLGIHPSVSPKPEDIVITKHRVGAFLGTDLDMILRANEINTIVMFGVATSGVV
                     LSTLRHASDADYKSIVLKDLCADKDPETHQVLMEKVFPRQAEIISSDDFLEALTKSAK
                     "
     gene            complement(57254..58099)
                     /locus_tag="CPLEGNKG_00157"
     CDS             complement(57254..58099)
                     /locus_tag="CPLEGNKG_00157"
                     /inference="ab initio prediction:Prodigal:002006"
                     /codon_start=1
                     /transl_table=11
                     /product="hypothetical protein"
                     /protein_id="X:CPLEGNKG_00157"
                     /translation="MIKKILISTLAVFLILLCQVGYVYKQATGVPGNSPVATLEVPKD
                     PGKRIVVCMGDSITHGRVSYDYVNGLASDTDLEKFSFVNAGINSRLAYNLLQKADEVI
                     ALKPDFITILIGTNDVKASLSAEESERYIKLWRLSESPSKKLFVNSLRKLIMRLRSET
                     NAKIALVSLPPLGEVLLSKPYLRSTEYSDEIRKIAEAERILYLPLHEEMDAVLRSKGQ
                     SNIPEYRMDLPAMYVAIFLHYAMFQDWNSISDMRNLHFLTDNIHLNQRGGDIVQKLIK
                     KFLLE"
     gene            complement(58142..59944)
                     /locus_tag="CPLEGNKG_00158"
     CDS             complement(58142..59944)
                     /locus_tag="CPLEGNKG_00158"
                     /inference="ab initio prediction:Prodigal:002006"
                     /codon_start=1
                     /transl_table=11
                     /product="hypothetical protein"
                     /protein_id="X:CPLEGNKG_00158"
                     /translation="MNQRESRKLRWKITIGMEVLTSILAVPLAVLFIIAAGGYDFHKS
                     LALIISSCISLLTSFVVPAIRFFYLGRILGVLEPEQWSKLNSAGKSRTKARILNFPLL
                     NTLFYVIQWSYGITSAWRIMHLSFQPTFFESLPFAFLPAIIYPILGVSHFFLTESILS
                     SVLESDTLSGIQTQPSSVRKVSIFSRIFATIVSISLLPVVIFGYLLFEETKGWIKLGD
                     VTTPLVLTIFFMLITVAVASYLLAVSIRKNSGNMVKAFEEMSKGDLTIELPMLSTDEL
                     GNSSKSLNDFVKRLRIIVKSVIREAEKLSGSSKVLEENTKELSRKMQEQAAATEQMSA
                     GVEEIAASVSSTASRADGQAAIAQKATDSLAELDGRIRQVHLALSETKSDADKMKFET
                     AKGEEALLGTKKAMADIEESTSKMGATVNVIHEITDRIGLLSLNAAIEAARAGEAGKG
                     FAVVAQEISKLGEQTQENAKRIRAAIQEALTATKSGRGVIESTQTVFQKIGQTVGITL
                     DRISEVADLSDSQLSASANVRSAFTDLSRSAEEIRNHTQEQSQTSAEFSKTIVSISET
                     TELLNRVVSDIDNLAEKLAHQAASLKGDVEFFKT"
     gene            complement(60416..60838)
                     /locus_tag="CPLEGNKG_00159"
     CDS             complement(60416..60838)
                     /locus_tag="CPLEGNKG_00159"
                     /inference="ab initio prediction:Prodigal:002006"
                     /codon_start=1
                     /transl_table=11
                     /product="hypothetical protein"
                     /protein_id="X:CPLEGNKG_00159"
                     /translation="MSDISEVRHLSISVNLPKQIVYDFLSEPRNFPEWASGLCKSISP
                     GGEGEWLIEAPEGNLRARFTDRNIHGVLDHYVILESGNEIYIPMRLISNGSGCELILT
                     LFRLADMTPEKFKEDQDWVLKDLHTMRTLLEKKFSERD"
     gene            complement(60957..61298)
                     /gene="cheY_1"
                     /locus_tag="CPLEGNKG_00160"
     CDS             complement(60957..61298)
                     /gene="cheY_1"
                     /locus_tag="CPLEGNKG_00160"
                     /inference="ab initio prediction:Prodigal:002006"
                     /inference="similar to AA sequence:UniProtKB:P24072"
                     /codon_start=1
                     /transl_table=11
                     /product="Chemotaxis protein CheY"
                     /protein_id="X:CPLEGNKG_00160"
                     /db_xref="COG:COG0784"
                     /translation="MLREMVEILFEGKGYAVLVTGNGKEAIELYNDRKNDVSLILSDR
                     DIPEISGDRMFYEIQKIDSSVRVILASGYIEFDKKSKLLKDGVKEVIQKPYKAVEILE
                     RVRLVLDGQIS"
     gene            complement(61316..63664)
                     /gene="sasA_2"
                     /locus_tag="CPLEGNKG_00161"
     CDS             complement(61316..63664)
                     /gene="sasA_2"
                     /locus_tag="CPLEGNKG_00161"
                     /EC_number="2.7.-.-"
                     /inference="ab initio prediction:Prodigal:002006"
                     /inference="protein motif:HAMAP:MF_01837"
                     /codon_start=1
                     /transl_table=11
                     /product="Adaptive-response sensory-kinase SasA"
                     /protein_id="X:CPLEGNKG_00161"
                     /translation="MTEKKVNFPTNLDSIKQSEFLYRAMAKNFPNGVVAIFDRDLRYV
                     LIDGTGLADIGLSSEEMEGKTIWELFPPETCNQIEPHYRATLNGESTVAEIPFRNNIF
                     KVYHVPIKDDQGKVLFGMVMTQNITDRIQTDIALRESERRYREIFDNTSDCLFLLDVT
                     SDGRFKIIELNAAEEQATGLKNAEVSGKFVEEILPPDLSEEVIRNYKMCVERGKLIGY
                     EEKLDFAFGPKYFQTLLIPVRNASNQIYRIVGVARDITLQKQSEELIQKSEQRLRNII
                     DGLGPYMFVGLMRPDGTVIEANMTALSAAALKPEDVIGKLFEETYWWSYSEESKRELR
                     MAIDRAARGESYRKDVQVRTAENKFIVIDFSIQPLPDETGAVTYLIPSGIVITERKLA
                     EEALRESRQMYRELVENINDVIFSVDTEGILTYISPVVRFFTGYSPEELIGRHFAELV
                     VSEDQEYANRLFRSALLGNREVSEVRIKATKGNHLWVLVSTRPLVRNEKIVGVAGVST
                     DITKRMQLEQQLLQSQKMESLGTLAGGIAHDFNNILSIMLGHLSLLTKFAADPGKRIQ
                     SIEAITKAVDRGAALVRQLLTFARKSDPTFLPLKVDSITNEILTLMNGTFPKLVSVET
                     QIDSKIPPVIADHNQIHQVLLNLCVNSRDAMPDGGTLSIHARAVTGDFVRTSFTNADA
                     NEYVEITVADTGSGMDEATRARIFEPFFTTKKDGKGTGLGLATAYGIIRQHRGFISVE
                     SSVGKGTNFRIYLPTQLRGDSPKEEHKDLAGRDPHTMEKKRF"
     gene            64260..65447
                     /gene="mdtG"
                     /locus_tag="CPLEGNKG_00162"
     CDS             64260..65447
                     /gene="mdtG"
                     /locus_tag="CPLEGNKG_00162"
                     /inference="ab initio prediction:Prodigal:002006"
                     /inference="protein motif:HAMAP:MF_01528"
                     /codon_start=1
                     /transl_table=11
                     /product="Multidrug resistance protein MdtG"
                     /protein_id="X:CPLEGNKG_00162"
                     /translation="MKAITKSIWVLSFISLFTDIASEMLYPILPLYLKSIGFSVLLIG
                     ILEGFAEATAGLSKGYFGNLSDASGRRVPFVQWGYFLSALSKPMMALLTFPVWIFSAR
                     TLDRFGKGLRTGARDALLSDEATPETKGTVFGFHRSMDTLGAVIGPICAIIYLHFFPE
                     DYSSLFYWAIIPGFIAVIISRFLKEKKKVSTSPTIKPTGFFSFLNYWKESPISYRRLS
                     IALLIFALVNSSDVFLLMMVKSKGFTDLEVIAVYIFYNLIYAIASFPIGILSDKIGLR
                     RILLLGLGLFSIVYFGMAFAEKKELFYLLFFIYGIYAASTEGITKALITNITSSNDSA
                     TAIGTFAGLNSLAALLASSFAGFLWYVFGAPTVFIVSSLVTILVLLYLTSVKIEDMKR
                     KPQ"
     gene            complement(65843..66460)
                     /locus_tag="CPLEGNKG_00163"
     CDS             complement(65843..66460)
                     /locus_tag="CPLEGNKG_00163"
                     /inference="ab initio prediction:Prodigal:002006"
                     /codon_start=1
                     /transl_table=11
                     /product="hypothetical protein"
                     /protein_id="X:CPLEGNKG_00163"
                     /translation="MCDSYSINTSADEIISEFEISSEQETIGEKYRLNRSVGPGDIAP
                     VLIAKGEDRILRNYKWGIWNSKSQKYETIARIESIKTSPLWKDAIKDKDSRCIIPASS
                     FFEWKVISEEEKVSVEIFHKSEELFAFAGIHMHYHENGKVIPGFAIITVPASLEMTPV
                     GDHQPGTIAKDDFDAWLEGNADPISLIRSERGITFEIKSRIGSDS"
     gene            complement(66635..67336)
                     /gene="vfr"
                     /locus_tag="CPLEGNKG_00164"
     CDS             complement(66635..67336)
                     /gene="vfr"
                     /locus_tag="CPLEGNKG_00164"
                     /inference="ab initio prediction:Prodigal:002006"
                     /inference="similar to AA sequence:UniProtKB:P55222"
                     /codon_start=1
                     /transl_table=11
                     /product="Cyclic AMP receptor-like protein"
                     /protein_id="X:CPLEGNKG_00164"
                     /db_xref="COG:COG0664"
                     /translation="MDFSEKVLKAIQLSFFSRIKRESYEPLFKQGRIVKFSAGEVIHQ
                     AFEEATYAGLVLSGFFRLYLSSPSGRQTTVRYARAGEVMGLVGALANRGTIKESDDTY
                     VQALSDSEVFAISFRDLREYGRRSPELSWIFAEECASRVYSVLRELYGLAFTSVKERL
                     ARQLLLTAVSQSEHPFLSVKMSQQDLADSIGTVREVVVRELRALKVAGLVSSTGSKIE
                     ILNPEALLELFEKAD"
     gene            67400..68500
                     /locus_tag="CPLEGNKG_00165"
     CDS             67400..68500
                     /locus_tag="CPLEGNKG_00165"
                     /inference="ab initio prediction:Prodigal:002006"
                     /codon_start=1
                     /transl_table=11
                     /product="hypothetical protein"
                     /protein_id="X:CPLEGNKG_00165"
                     /translation="MLSLILRINGSTPDTAPIPEVMMLGKRIRGIMIGIPLLFSALIV
                     GGCFLGPPLRKDFQDWKKPEERNNRFSDWKEVFSSSTKLNVTAIHTGYVLTGPSILID
                     AEDPNTPVSEKKEQWVPSLSYLVQHPKFGKFLMDSGVPAVNQEGKCDFSLIGSFYNIP
                     CKSEKGSDIGSRLTKMNIPNEDILFVIVSHLHWDHIGGMESLRKRGPIRILLSKEEAE
                     DAGKPFAIFHGYAPKALSIDFEGSVLPDQNYYEMPILGKVLDLFGDGSVWIIPAFGHT
                     KGEIAVLLNTPNEPLLFTFDASHLKVGFEKTIPPGATVDRKDSIAALRKLNSFSKAFP
                     KIKVIYGHEPTQWEGKNPISLLAGDSSHNGRR"
     gene            68715..69710
                     /gene="htpX_1"
                     /locus_tag="CPLEGNKG_00166"
     CDS             68715..69710
                     /gene="htpX_1"
                     /locus_tag="CPLEGNKG_00166"
                     /EC_number="3.4.24.-"
                     /inference="ab initio prediction:Prodigal:002006"
                     /inference="protein motif:HAMAP:MF_00188"
                     /codon_start=1
                     /transl_table=11
                     /product="Protease HtpX"
                     /protein_id="X:CPLEGNKG_00166"
                     /translation="MSIRNVILILYFAQLAFTILLRFISYMGDTSPEIHESILKYFTE
                     EDIQNGIEYERRGFFASLASDLLDFTLAGLIVFTPLSVKLENYLLRKTNDRFYLSVAL
                     FLLILSFAKFLVELPFNFYFGYVLEHEFGFSAMTISDWIIFTGKSLAIGIVIMTLIGL
                     GAAYILRKFQNVWKYLIPLGALILGLLFSVLFPILITPLFYEYHPIEEGNLKHKIVQL
                     CDRAKIEVSEVYVINESKYSGHTNAYFTGWGSNRKIFLYDTLIKNHTEEEVISVLGHE
                     IGHWTHNHQIKDIAISTLETLALCFIVSFIFLKTKREGKIPLKEFYSPSTLPFLF"
     gene            69764..69958
                     /locus_tag="CPLEGNKG_00167"
     CDS             69764..69958
                     /locus_tag="CPLEGNKG_00167"
                     /inference="ab initio prediction:Prodigal:002006"
                     /codon_start=1
                     /transl_table=11
                     /product="hypothetical protein"
                     /protein_id="X:CPLEGNKG_00167"
                     /translation="MQEAEADMEALILTNDKKAFIGAEQKLAKDNKSRLNPNRWEVIY
                     NHSHPTTLERIDMAEKYSAP"
     gene            70209..71201
                     /locus_tag="CPLEGNKG_00168"
     CDS             70209..71201
                     /locus_tag="CPLEGNKG_00168"
                     /inference="ab initio prediction:Prodigal:002006"
                     /codon_start=1
                     /transl_table=11
                     /product="hypothetical protein"
                     /protein_id="X:CPLEGNKG_00168"
                     /translation="MKPASVNWKEDIAADEETRFTGYAKQFQSIQQENSKLFGKGRTL
                     HRNQLLGMKAKLEVLPDLPEHAKQGLFAKFGTYESLIRLSSGSMKIQPDSKGDIRGFA
                     IKVLGLNSPGALGNGNVTAQDFLLINLETFSSPKSDEFVGLVTAVAKGGGALLKYLFT
                     TYGFLGAISRIRKAAATFNKPFSGFATEPFYSAAPISWGPYAVRVRLLPPENQMPAKD
                     ASNHWGLDMKTRLTQEPLVYSFQVQFFADETSTPIEDASKNWAESEAPYVTVARLTIP
                     QQEFGSQEAISFQTKVEETIFDPWEALLEHRPLGDVMRARKYVYLTSQKGRGAV"
     gene            71412..71723
                     /locus_tag="CPLEGNKG_00169"
     CDS             71412..71723
                     /locus_tag="CPLEGNKG_00169"
                     /inference="ab initio prediction:Prodigal:002006"
                     /codon_start=1
                     /transl_table=11
                     /product="hypothetical protein"
                     /protein_id="X:CPLEGNKG_00169"
                     /translation="MHSYETISDAITGLKAEGYSEDFNLLWNMHRRDSEIYTSPQNFK
                     VDKFYRFEGSTDPADEAIVYAISSSKSSHRGILVDGYGISSDAATGELISRLMNKFGE
                     R"
     gene            71820..72623
                     /gene="hcaB_1"
                     /locus_tag="CPLEGNKG_00170"
     CDS             71820..72623
                     /gene="hcaB_1"
                     /locus_tag="CPLEGNKG_00170"
                     /EC_number="1.3.1.87"
                     /inference="ab initio prediction:Prodigal:002006"
                     /inference="protein motif:HAMAP:MF_01647"
                     /codon_start=1
                     /transl_table=11
                     /product="3-phenylpropionate-dihydrodiol/cinnamic
                     acid-dihydrodiol dehydrogenase"
                     /protein_id="X:CPLEGNKG_00170"
                     /translation="MNSFYKDKVVWITGASSGIGEAIVQELSSQGAKIVLSARREKEL
                     KRVKAENKLNDSNCLILPLDLENYNTLNNFPSKVIKKFGQIDVLINNGGISQRSFAHE
                     TSVKTYESLMNVNYFGNIALTLAVLPFMRERRTGWISSISSVAGLFGVPLRTGYSATK
                     AALTGFFEALRAENANEKIKITLVYPGFVKTQISNNALKGDGKKQGKMDQVISNGIDP
                     NECARRILSAIAGEKLEVIIAGPRENFGVWLHKFFPTLFARFIAKAKVT"
     gene            complement(72809..76135)
                     /gene="czcA_2"
                     /locus_tag="CPLEGNKG_00171"
     CDS             complement(72809..76135)
                     /gene="czcA_2"
                     /locus_tag="CPLEGNKG_00171"
                     /inference="ab initio prediction:Prodigal:002006"
                     /inference="similar to AA sequence:UniProtKB:P13511"
                     /codon_start=1
                     /transl_table=11
                     /product="Cobalt-zinc-cadmium resistance protein CzcA"
                     /protein_id="X:CPLEGNKG_00171"
                     /translation="MKIINSIIETALKNRIFTLVAGSVALLVGIWSWIDIRKEAYSDI
                     ADTQVRVVAKFPGKATLEVEERVTMPIERVLHSTPNVIVRRSRTINGLVVFQFVFEEG
                     TDDYFARMRLMEKVRDAVIPDEVTPTLAPMSSPVGEVYRYVVESTSGNHTPMELRSIQ
                     DWIVIPKMLQVSGIADVVTFGGLPKQFHIVMNPENLIRYQATVTDVIEAVQSNNLNTG
                     GNFLLQGEQSLPIRSLGAIRDISQIEDIVVKNLNGVPVFVKNIGTVEIAPPIPSGVLG
                     YTIQNDQEGLIDVDSAVQGLVAMRRWVEPNAFLDRVRTKVKEINEKYMPAGTRLRTTY
                     DRGDLVQYTLRTVGTTLLEGIAVVSLVVIFFVGSIRASVVVVATIPFALLFSFTMMNS
                     SGISASLLSLGAVDFGIVVDSAVVMVENIMRRYKNATPQEKQKGIIRFTLESASEVGT
                     EILFAILIIILAYLPIFSFERIEGRLFKPMAFTLSFAIFGALLFTMTVVPVLMSFFYR
                     RYFESSNPGPIEWHNPIYHWIETQYERIVHYLVDRSRRVVAIAFSAVTGLLVVGFISL
                     GTEFLPSLDEGGFTLRLYFPVGISLPEAKKFIPNVRKIIYKNEMVDTILSQYGRNDDG
                     TDPLPPNRLEVYIGLKDYKAWKEKITKEQLLLRLRNDLEEGLPGVRVSFSQPIMDNLS
                     EAIMGTIADLAVFVSGQDMKVMRNLSDQILKIVSEMKGASEYGIEQEGPAPQLVIRIR
                     RDVAARYGINVSDIQQVIEAAVGMEPISNLYEGPMDDPPKERALYGIVVRFTKDYRES
                     AREIARIPIISPRGERIPLSELADITQEDSPTMIFRQDGKRTITVRLNVRGRDQGGFV
                     SELQKRVKKEVHFPDGYEVKYGGQYENLARVGKQLAIVIPLTIGIIFGLLYLLYRDLR
                     SVFVALSCIPLSLIGGIYALLARGYYFNVSAGVGFISLFGIATMAGILFVSKANHYLQ
                     GKIPGTPKMNVREASVASAVSQLRPRLMTMLLALLGLIPATMATGVGSDVQRPLATVM
                     VGGLTSALLLVLTVMPSLYILIMEKREEKNQPPESNSLVLHPSSYDVESDNDDEEKPK
                     HKLKAGKGSQQTRKNDRARR"
     gene            complement(76132..76398)
                     /locus_tag="CPLEGNKG_00172"
     CDS             complement(76132..76398)
                     /locus_tag="CPLEGNKG_00172"
                     /inference="ab initio prediction:Prodigal:002006"
                     /codon_start=1
                     /transl_table=11
                     /product="hypothetical protein"
                     /protein_id="X:CPLEGNKG_00172"
                     /translation="MLEIYFEDLAVSYLRSDKSQMPIGMRGNLDYFEYEIEYSKYINY
                     IYIINILVLFITSMSQICRLFREIGQFIFRSEKFSAAYCEVYLG"
     gene            complement(76401..77399)
                     /locus_tag="CPLEGNKG_00173"
     CDS             complement(76401..77399)
                     /locus_tag="CPLEGNKG_00173"
                     /inference="ab initio prediction:Prodigal:002006"
                     /codon_start=1
                     /transl_table=11
                     /product="hypothetical protein"
                     /protein_id="X:CPLEGNKG_00173"
                     /translation="MNVLFRTRARLIVFLAGLAFLLTFTTLLTRKTKNAPNPFPEKPS
                     VSAGGSKIEFQEGSPGLEMIKIVEIDRNGNFINVHSPARLIASTAASVSGSDSLVVFE
                     SPEIQELYRRYLRSKNVLNYSNKNPKRIRDTFQHKVADKKDLMEPESDVENAPAELAE
                     FEGKLRALGLNPSMLSEARSNVAWIVGDVPESQLHNLKNGTDVELKFSSFPNEVWRGK
                     AEALGDNVDPITRTVKVRITIVNADRKLKPGMYATVKFPESLNSGTIILPAIAAVSVE
                     GKTYVFLEGKPGEFFRREVALGISNEDVVSVLEGLAKGERVVVDGAILLKGLSFGF"
     gene            complement(77729..78100)
                     /locus_tag="CPLEGNKG_00174"
     CDS             complement(77729..78100)
                     /locus_tag="CPLEGNKG_00174"
                     /inference="ab initio prediction:Prodigal:002006"
                     /codon_start=1
                     /transl_table=11
                     /product="hypothetical protein"
                     /protein_id="X:CPLEGNKG_00174"
                     /translation="MKFVWLKRSLISVLIALIMLPMEQDGLIDLSALGFDRAESPYII
                     GIAAPTHKNAAQVISNEDSRHLAISFRSRYDFMDYFYEVFAESERFKVFFHSNEISFT
                     TYYYTRLISVLLLSIPPPNLT"
     gene            complement(78358..78801)
                     /gene="mhqP_1"
                     /locus_tag="CPLEGNKG_00175"
     CDS             complement(78358..78801)
                     /gene="mhqP_1"
                     /locus_tag="CPLEGNKG_00175"
                     /EC_number="1.-.-.-"
                     /inference="ab initio prediction:Prodigal:002006"
                     /inference="similar to AA sequence:UniProtKB:P96694"
                     /codon_start=1
                     /transl_table=11
                     /product="Putative oxidoreductase MhqP"
                     /protein_id="X:CPLEGNKG_00175"
                     /db_xref="COG:COG2259"
                     /translation="MLEILLATEANFAITVLRIILGVVMLPHGLQKLFGWMGGYGFTS
                     TINFFASEGIPSLIGFLIIVVESFGALALILGLCTRLSALGIGIVMIGAAFFQRKNGF
                     FMNWFGNQAGEGFEYHVLAIGIAFALVILGGGSASMDRLLQDRFK"
     gene            complement(78897..79598)
                     /gene="rhaR_1"
                     /locus_tag="CPLEGNKG_00176"
     CDS             complement(78897..79598)
                     /gene="rhaR_1"
                     /locus_tag="CPLEGNKG_00176"
                     /inference="ab initio prediction:Prodigal:002006"
                     /inference="protein motif:HAMAP:MF_01533"
                     /codon_start=1
                     /transl_table=11
                     /product="HTH-type transcriptional activator RhaR"
                     /protein_id="X:CPLEGNKG_00176"
                     /translation="MGNHRIDFVDYKIEDNSLFFIRPGQVHSWRFDSPVIGYALKFSP
                     EFFTRNSAVRSAIFSFPFFKSGTSRSKIQFRESGTLARDFDRLLMERENGSDEGILFA
                     LTQLILLEIKREYEFGWEASDATFELISEFEQILEQNFIRERSTLFYARRLGVSASAL
                     NSACKNRLGINAKSVINERIILEIKRLLVHSVNSISEISREVNFSDNAYLSRFFRAQA
                     GVSPERYREENRKVQ"
     gene            complement(79604..79768)
                     /locus_tag="CPLEGNKG_00177"
     CDS             complement(79604..79768)
                     /locus_tag="CPLEGNKG_00177"
                     /inference="ab initio prediction:Prodigal:002006"
                     /codon_start=1
                     /transl_table=11
                     /product="hypothetical protein"
                     /protein_id="X:CPLEGNKG_00177"
                     /translation="MKADRSSISTIRLTDIYRDSNIPFLQVNRLQNLPSDFVEYYSGH
                     RHDYFAVFFF"
     gene            complement(79796..80905)
                     /locus_tag="CPLEGNKG_00178"
     CDS             complement(79796..80905)
                     /locus_tag="CPLEGNKG_00178"
                     /inference="ab initio prediction:Prodigal:002006"
                     /codon_start=1
                     /transl_table=11
                     /product="hypothetical protein"
                     /protein_id="X:CPLEGNKG_00178"
                     /translation="MLFKKIAIIYEDKDYLTKRKALHIFILNAFTLILSTFASILYIS
                     KGVRPGYIIIILSSIVSIFLIFTKRFNSAVNVNLIAGLFSVTAGWFFGAKDGNFIFSI
                     STLIIVFLYLSNIRNTILVSIYCLGLLIFKGWVSGNTDKVGIIYFSDTIVMYSLFALI
                     SILTVRVIKVYSDEKDILIKEIHHRVRNNLQILSGLIEVQKTELDSELVHHFTEIQNR
                     IFAISKVHNYVYKSGSYLKVDCKVVFHEIISNLISVFSSDIPPPRVEEKIQNINLSVE
                     DAIPLALILNEILLNFIQTHQDSTIVVELEHLDHSYHLRIYDSSIRNQETWEIHNRIG
                     HTLIHLFVRQLKGNLKTDISGQGTSVQLDFSRNVT"
     gene            complement(81070..82119)
                     /locus_tag="CPLEGNKG_00179"
     CDS             complement(81070..82119)
                     /locus_tag="CPLEGNKG_00179"
                     /inference="ab initio prediction:Prodigal:002006"
                     /codon_start=1
                     /transl_table=11
                     /product="hypothetical protein"
                     /protein_id="X:CPLEGNKG_00179"
                     /translation="MPDLLTDIAFLKTVSVAQLSFLILNFLVRLKGSLQGVLGSLFCV
                     SLIAYFICPLLDNEKLNPILFYAIHIGCFSVTTFFYLFVSSMFSDAFRLKLWHGALFI
                     FINSLCFYIFIVSDIRNDSSPISKILFSLPQLFYLGIVLLALGQVLKDKNIDLMESRR
                     EFRVSFVWIAGIYCIFVILMEVVTKNLSYSVVCDFVNSFFITILIFFFSYKLFDFREN
                     IFLIPKNQSLEEGIDENLLEKLLLLMDRERIFLQENLTILNLSRKLNAHEKKVRRLIN
                     KGLGYRNFNEFLNHYRIREAAKILVDPSKKEAQVLRIAMDLGYGSLAPFNRAFKEMMG
                     VTPSDFRKRKMTEKN"
     gene            complement(82137..82298)
                     /locus_tag="CPLEGNKG_00180"
     CDS             complement(82137..82298)
                     /locus_tag="CPLEGNKG_00180"
                     /inference="ab initio prediction:Prodigal:002006"
                     /codon_start=1
                     /transl_table=11
                     /product="hypothetical protein"
                     /protein_id="X:CPLEGNKG_00180"
                     /translation="MLIESVYTKKGSIADRVKTYSKKVIDIFLRRIRVLDFSDFQNRP
                     AILWLKILI"
     gene            complement(82356..82766)
                     /locus_tag="CPLEGNKG_00181"
     CDS             complement(82356..82766)
                     /locus_tag="CPLEGNKG_00181"
                     /inference="ab initio prediction:Prodigal:002006"
                     /codon_start=1
                     /transl_table=11
                     /product="hypothetical protein"
                     /protein_id="X:CPLEGNKG_00181"
                     /translation="MINIVYSEGNCWIPVLKTTLYAGYPADGPEEQGSKLDLLSFSES
                     DIGRKIFATVKGDAWVDFGIQDKDRLLIDRNKEAKDGSIVIVYSKGEYLLRAVSKILD
                     QIFINEPGENPSCISLELSGLRILGVVTGVIHWV"
     gene            83223..83624
                     /locus_tag="CPLEGNKG_00182"
     CDS             83223..83624
                     /locus_tag="CPLEGNKG_00182"
                     /inference="ab initio prediction:Prodigal:002006"
                     /codon_start=1
                     /transl_table=11
                     /product="hypothetical protein"
                     /protein_id="X:CPLEGNKG_00182"
                     /translation="MAIHYKSADLNTVLPTQWADIPQLTPLVFKGAEVFEAFNVTLTL
                     PMIKLLGPPPVGGLISIRLVQDGGTVLSELEWVGNSQIMLYPFLSATGDIVSRGGRVS
                     ISAQWRVTNTSLQFKAIGLGYLTVIVDRKAE"
     gene            complement(83684..87205)
                     /gene="napA_1"
                     /locus_tag="CPLEGNKG_00183"
     CDS             complement(83684..87205)
                     /gene="napA_1"
                     /locus_tag="CPLEGNKG_00183"
                     /EC_number="1.9.6.1"
                     /inference="ab initio prediction:Prodigal:002006"
                     /inference="protein motif:HAMAP:MF_01630"
                     /codon_start=1
                     /transl_table=11
                     /product="Periplasmic nitrate reductase"
                     /protein_id="X:CPLEGNKG_00183"
                     /translation="MAENESYQTTCSYCGVGCGIIVQKSGPNEISVKGDPEHPANKGM
                     LCSKGLNLHYTAMDRSDRLLYPMVRKDRNSNLERITWDSALSNIAARFRKIIAEHGPD
                     SVGFYVSGQLLTEEYYIINKLTKGFLGTNNIDTNSRLCMSSAVVGYKMALGEDSVPIS
                     YDDIELADCFLIAGANPAWCHPILFRRIEARKNADPSVKTIVVDPRKTETSEDADLHL
                     QIRPGSDISLFHAIARVLIENEWIDYQFILKHTEGFEELKSKVFESTLDEAAEDCGIP
                     SEQIIEAAGLIARSKGFLSLWAMGLNQSVVGVNKNLALLNLSLITGKIGKPGSGPFSL
                     TGQPNAMGGREVGGLCNLLPAHRNLNDPEHRREVADFWGVPDIQSKPGFSATEMFENL
                     RNGKMKAIWIVCTNPTVSMPDARAVEAGLRASELVIVQDISKDSGAIPFADFVLPAAG
                     WVEKQGTMTNSDRRITYLPKIMDPPGEAIADTWIIRDFAREMGYTSSFSYESEEDVFL
                     EHSQLTKGTRIDISGLDYSILKENRSVQWPYPHKDHGGTPRLFTDHIFYRPGGKAKLS
                     DVKAEDPSEKTTPDYPLILTTGRIRDQWHTMTKTGKVRKLKEHRKEPNLEIHPDDALT
                     RNISDGQVVEIKNIRGSVRVKASVTESIKQGVVFLPMHWGRMNGNDESRANNLTSSNY
                     DPFSKQPGFKVSAVEVRPYKKVKEKILIIGGGNGSLSFLKHYRTLVPDDEITVICKEE
                     HPFYNRILLPDLISGEKNFTQLMGVEPEEIESWNINLFSSTSVLEISREGKKVKDSVG
                     NLHSYNKLIIATGSSPSIPKFVNPDLEGVFSLRAKEDAERIKGFFVRDSHALIVGGGL
                     LGLELAAALRAVGVNVTVLVRADRLMSKQLDKVACDILKEEIEAKGIRIIFNAEISRI
                     TGVPRVDKVKLSDGSTLEPDGIVFAVGTSPNLKVIQGTDLKIGSGLRVNEYLQTSDPD
                     IYAIGEVAEHDSGMYGTVAATEEQAKIAANHIYGYKVNSYSGSLHTNILKIPGLDLIS
                     LRLPEVIMENDGSEYEEIIFLDRKRKKYKKCIIKGDKLVGAILIGDKNRFSEFKAMIA
                     SGMELGDKRESLLGDSRPLKPIEGTLVCSCNGVGSGNIETEIQKGILTVEGIGVNTGA
                     GTGCGSCRPEISRIIKGRSPIISPVAE"
     gene            87600..88817
                     /gene="nasA"
                     /locus_tag="CPLEGNKG_00184"
     CDS             87600..88817
                     /gene="nasA"
                     /locus_tag="CPLEGNKG_00184"
                     /inference="ab initio prediction:Prodigal:002006"
                     /inference="similar to AA sequence:UniProtKB:P42432"
                     /codon_start=1
                     /transl_table=11
                     /product="Nitrate transporter"
                     /protein_id="X:CPLEGNKG_00184"
                     /translation="MQKLQQFLRAGHFPTLVSSFLYFDFSFMIWMLLAALGIFLSEEF
                     GLGPAQKGLMVSIPLLGGTLLRIPMGLLSDRFGSKKVALSGMAVTMIPLIWGWQSATS
                     IPEVVCIGLLLGVAGASFAVALPLASRWYPAKYQGLVMGIAGAGNSGSVLATLFAPSL
                     AKAYGWHSVFGLAIIPMSIVFIFFLFTAKDCPGTINRKGILEYFTPIKSRDAVTFCLL
                     YSVTFGGFVGIASFLPIFFYDQYGIEKVTTGLYTSYCIIGASMLRPVGGYLSDKFGGV
                     NVLSLVLLTLSVILIGISYLFPINITLPLFIGLMACLGLGNGSVFQLVPLRFKKDIGV
                     VTGFVGAFGGLGGFLVPNLLGSLKSISGSFATGFVILALITISSAALVFFTNLLIWKK
                     ADSNQTELGLEGV"
     gene            88860..91382
                     /gene="nasD"
                     /locus_tag="CPLEGNKG_00185"
     CDS             88860..91382
                     /gene="nasD"
                     /locus_tag="CPLEGNKG_00185"
                     /EC_number="1.7.1.4"
                     /inference="ab initio prediction:Prodigal:002006"
                     /inference="similar to AA sequence:UniProtKB:P42435"
                     /codon_start=1
                     /transl_table=11
                     /product="Nitrite reductase [NAD(P)H]"
                     /protein_id="X:CPLEGNKG_00185"
                     /db_xref="COG:COG1251"
                     /translation="MNKRKLVIIGNGMVGHRFAEKLVEFGGADKFEITILGEEPRRAY
                     DRVHLSEYFSNRSVEDLYLCKADWYRANGIRLLLSEPAISIDIVRRLVTTSSGTELQF
                     DELVFATGSAPFVPNFEGIDKKGIFVYRTIEDLERILEYGKGIKRAAVLGGGLLGLEA
                     AKALVDMGKDTHVVEFATRLMPRQLDEAASSILKQRIEELGVTIHLEKQTEKAAGEPA
                     IKELKFIDGSSLEIDMLVVSAGIRPRDELARKSGIITGERGGIIIDDELRANVYGVYA
                     IGEVALHRNFIYGLVAPGYEMAEALAYNLCSPHHTPKSYSGSDLSTKLKLIGVDVASF
                     GDALGQAEHIPIVFKNPRSGVYKKLVISLDGKQLLGGILVGDVKAYGNLLSLYLNRME
                     LPEEPETLIVGSVSSENLFGADSLPEEAKICSCNNVSKGDILHAIREKNCTDIASLKE
                     CSKAGTGCGGCIPQVNSILKTELKAQGKVITEHVCEHFKYSRQELFQIIKVKGLKSFT
                     DVIKEAGKGNGCEICKPAVASILASIWNEPIIKHREIQDTNDKYLANIQKGGTYSIVP
                     RIPGGEITPEKLIQIGEIAKKYDLYCKITGGQRIDLLGAKMDQLPEIWKDLVEKGFES
                     GHAYGKAMRTVKSCVGSTWCRYGVQDSTAFAIRIEERYRGIRAPHKIKSAVSGCIREC
                     AEARGKDFGVIATEKGWNLYVGGNGGVNPKHAILFAEDLDEDTCLRYIDRFLMFYIRT
                     ADKLMRTSTWLEQLEGGVDYLKDVIINDRLGINSQLESEMDSLVDTYVCEWKDVVEDQ
                     EKQKKFKHFVNSQNSDSSVRFVEERGQKRPVSHRNLDLTAVK"
     gene            91392..91775
                     /gene="nirD"
                     /locus_tag="CPLEGNKG_00186"
     CDS             91392..91775
                     /gene="nirD"
                     /locus_tag="CPLEGNKG_00186"
                     /EC_number="1.7.1.15"
                     /inference="ab initio prediction:Prodigal:002006"
                     /inference="similar to AA sequence:UniProtKB:P0A9I8"
                     /codon_start=1
                     /transl_table=11
                     /product="Nitrite reductase (NADH) small subunit"
                     /protein_id="X:CPLEGNKG_00186"
                     /db_xref="COG:COG2146"
                     /translation="MKSTIAEKIWFLVAPASEFPEDGGTCAKVGDQQIAVFHFSSRNE
                     WFACDNSCPHTGDMVLARGLIGDSAGEPKVACPLHKRNFSLKTGECLTGETYKVRTYP
                     VIIEEGLVYIEIDARMTDEHRAADT"
     gene            91772..92569
                     /gene="nasF"
                     /locus_tag="CPLEGNKG_00187"
     CDS             91772..92569
                     /gene="nasF"
                     /locus_tag="CPLEGNKG_00187"
                     /EC_number="2.1.1.107"
                     /inference="ab initio prediction:Prodigal:002006"
                     /inference="similar to AA sequence:UniProtKB:P42437"
                     /codon_start=1
                     /transl_table=11
                     /product="Uroporphyrinogen-III C-methyltransferase"
                     /protein_id="X:CPLEGNKG_00187"
                     /db_xref="COG:COG0007"
                     /translation="MSALGFETPFDAGKIFLVGAGPGDPELLTVKAIKILRKAQVVLY
                     DDLVSPKVLHVCRKNTELIYVGKRLGLHSCVQDEINEKIVEAALRYDVVVRLKGGDPS
                     IFGRVGEEYAYLISRGFECEIVAGITTGSAIAAHLGFPLTHRDYAGEIVFMSGHRKEG
                     QNSTGFRNLLCKDKTTIVYMGLNSLGTIVDQLLDAGNSKSTPVAIIENATLQSERIVT
                     GDLGTILEKVESEGIQSPALIVIGDVVRFYLEMKELKERNLLKPIIA"
     gene            complement(92650..96165)
                     /gene="napA_2"
                     /locus_tag="CPLEGNKG_00188"
     CDS             complement(92650..96165)
                     /gene="napA_2"
                     /locus_tag="CPLEGNKG_00188"
                     /EC_number="1.9.6.1"
                     /inference="ab initio prediction:Prodigal:002006"
                     /inference="protein motif:HAMAP:MF_01630"
                     /codon_start=1
                     /transl_table=11
                     /product="Periplasmic nitrate reductase"
                     /protein_id="X:CPLEGNKG_00188"
                     /translation="MQIQDSYQTTCSYCGVGCGVLVRKSGPMDFTVQGDPDHPTNRGE
                     LCSKGMNLHYSAMDRTDRLLFPMVRADRFSPLERTTWNSALNKVAAEFKKYIKEFGPD
                     SVGFYVSGQLLTEEYYIINKLTKGFIGTNNIDTNSRLCMSSAVSGYKMAFGEDSVPVS
                     YEDIESADCFLIAGANPAWCHPVVFRRIEARKKSDASIKVIVIDPRRTETCESADIHL
                     QIHPGTDIYLFHSIARILIENNWIDLEFIVYHTEGFDEFKDKVFEKSLEEVSEICGIS
                     PQLIYQTAEAIGRSKGFLSLWAMGLNQSVVGVNKNLALINLSLITGKIGKPGSGPFSL
                     TGQPNAMGGREVGGLCNLLPAHRELNNPDHRKEVAEFWGVDSVPAEPGFSAVEMFDSL
                     KSGKMKAVWIVCTNPTVSLPDARAVESALRSAEFVVVQDISKDSAAVPFADVVLPAAG
                     WGEKEGTMTSSDRRISYLPKFMEPPGEAMGDSWIIREFAKKMGFESFFSYKSEEEIFL
                     EHCRLTTGTKIDITGLDYQEIRNFRVAQWPYPTKGYSGSPRLFEDKIFYRPGGKAKIH
                     AVSFEDDSEKPNIEYPLILTTGRIRDQWHSMTRTGKVRKLREHRREPSLEIHPSDALK
                     YGIKEGTIVDVINSRGTVRTKANLTKSIKPGVVFLPMHWGKKSGSDQPRSNNLTSPAF
                     DPHSKQPGFKIAAVKVLPYKKPKEKILIVGGGSATLAFLKHYKAMAPQDEITVICREA
                     DPFYNRVLLPDYIGGEKEFEELLPNDQEEILSWGLNMIPNTSVTKIYIEGKKVRDSNG
                     ELHSYNKLILALGSSAIKSSLVPSTMTGIFSLRNKSDADRIRNYFVPGTWALIVGGGL
                     LGLEIASVLVSAGIRVTLVVRTNRLMSKKLDLMGSELLREEIEARGIELIFDAEISKL
                     EGTERISKVKLTNGKVLNPDGIIYAIGTKPNSEIAKESGLSCGNGVVVDSFLRSSDLD
                     IYSIGEMAEHENESYGTVSAVEDQAKIAAQHIFGYSFDEYEGSLHTYLLKVSGLELVS
                     VRLPNTPFEIKAEDKDEFEEITFIDRKKRIYKKCIIRNDRLVAAILIGDTSEFLKFKE
                     WIASHIELGEKRKKLFLGGEFTKPLLGKVVCSCNGVGDGNILEAIYDGEHTLSGIGKR
                     TGAGTGCGSCRSEISNLLKSVIQKV"
     gene            96704..97228
                     /locus_tag="CPLEGNKG_00189"
     CDS             96704..97228
                     /locus_tag="CPLEGNKG_00189"
                     /inference="ab initio prediction:Prodigal:002006"
                     /codon_start=1
                     /transl_table=11
                     /product="hypothetical protein"
                     /protein_id="X:CPLEGNKG_00189"
                     /translation="MKEKSDYEILYYFYLHSDLIEEAWTEYKSNPSPLRALNLNSWIL
                     TSFNIYDDISRMLPAVLSRSKPQNPSSEENESAYELKRIKLSIQMNPLLLSIRNRSFY
                     SKQGNKKAGGQNGRYFWELQKELTANGKGTSINLLEESAKEVIRFNNELELDLIEYYG
                     FNYRKKLNIDAILK"
     gene            complement(97322..98128)
                     /gene="cmpD"
                     /locus_tag="CPLEGNKG_00190"
     CDS             complement(97322..98128)
                     /gene="cmpD"
                     /locus_tag="CPLEGNKG_00190"
                     /EC_number="3.6.3.-"
                     /inference="ab initio prediction:Prodigal:002006"
                     /inference="similar to AA sequence:UniProtKB:Q55463"
                     /codon_start=1
                     /transl_table=11
                     /product="Bicarbonate transport ATP-binding protein CmpD"
                     /protein_id="X:CPLEGNKG_00190"
                     /translation="MEKSESTNFVQINNVHQIFGSGKDRYYALAGIDLNIGQGEFVSI
                     IGHSGCGKSTLLNLVAGLITPTSGKVAVDGVTVTKPGLDRAVVFQSHSLLPWLTVEEN
                     VRVAVDSVYPERDKGFRKAETLKFVEMVNLSAHSKKKPSEISGGMKQRVGIARAFATN
                     PKVLLLDEPFGALDALTRGKMQDELSSVWEQFRKTVIMITHDIDEALYLSDRIILMSN
                     GPKATIDRILDVRFPRKRDRESILEDPSYNELRKEMLHYLIQASHHDSVA"
     gene            complement(98161..99054)
                     /gene="cmpB"
                     /locus_tag="CPLEGNKG_00191"
     CDS             complement(98161..99054)
                     /gene="cmpB"
                     /locus_tag="CPLEGNKG_00191"
                     /inference="ab initio prediction:Prodigal:002006"
                     /inference="similar to AA sequence:UniProtKB:Q55461"
                     /codon_start=1
                     /transl_table=11
                     /product="Bicarbonate transport system permease protein
                     CmpB"
                     /protein_id="X:CPLEGNKG_00191"
                     /translation="MNTIEMKSVPVASSVLETTVKINPNLEFGSAVDPERIASRKNAI
                     LSILLPGFALLIFGILWQFYSGMQGVTLPGPIQTIVESKDLILHPWFDNGANDKGIGW
                     QLLSSLQRVGIGYSCASFVGVILGILIGKSNLAFKAVDPIFQVLRTIPPLGWLPISLA
                     AFNKAGPSAIFVIFITSLWPIIINTSVGIMRIPKDYENISKVYQINGMRYFYKILLPA
                     AAPYIFTGLRISIGMAWLAIVAAEMLTGGVGIGFFIWDSWNSSRLSDLLVALVFVGLV
                     GLLLDRGMGFVGKFFGSKSEV"
     gene            complement(99104..100390)
                     /gene="nrtA"
                     /locus_tag="CPLEGNKG_00192"
     CDS             complement(99104..100390)
                     /gene="nrtA"
                     /locus_tag="CPLEGNKG_00192"
                     /inference="ab initio prediction:Prodigal:002006"
                     /inference="similar to AA sequence:UniProtKB:P73452"
                     /codon_start=1
                     /transl_table=11
                     /product="Nitrate/nitrite binding protein NrtA"
                     /protein_id="X:CPLEGNKG_00192"
                     /translation="MRRRIEYVALLIGILAYSLDISGVFAEGKLETTKAKIGYIALMD
                     SAPLVIAAEKGFFKKYGMNDVEVVKQASWGTTRDNLELGSENGGIDGAHILTPMPYAL
                     TLGINTKGNKPVPMYILARLNLNNQGISAAMKYKDIGLSIDSSPLKAIALRAKTDGKP
                     LTVAMTFPTGTHNYWLRYWLAAGGIDPDLDVTTIVVPPPQMVANMKVETMDAFCVGEP
                     WNQQLLNQKIGYTALMTQEIWKDHPEKSFSMRKDWVDKNPNSAKAILKAIMEAQMWAE
                     KNENVKEMAKILSQKNWINVPESDILPRLKGEFIYGDGRDMSNKIPKMKYWSSNAGFP
                     YKSHDKWFLAETRRWGFLPNGVDYDKVVNQVNRADIWKECALAIGQKKAIPKSDSRGI
                     ETFFDGVKFDPNDPEGYLSKLTIKNIDGKKTSHGKK"
     gene            100869..102788
                     /locus_tag="CPLEGNKG_00193"
     CDS             100869..102788
                     /locus_tag="CPLEGNKG_00193"
                     /inference="ab initio prediction:Prodigal:002006"
                     /codon_start=1
                     /transl_table=11
                     /product="hypothetical protein"
                     /protein_id="X:CPLEGNKG_00193"
                     /translation="MKQFIAPSRSFNIARSSKIQAYMKGRKEVTRKLSSLKGFISSFN
                     ISELIMILLISLISSRLNAQTLESPAPKNDPVVPQSQGQPEPPKSDPPKTEAPDPKKK
                     PEEVKYATPLKGDIPLEYLRTLLITPEQMKDTQKSNLFWLDNLKMGFSARPRYESREN
                     STFNKRMDDYTSFVGQNTQIWFLLDPSPYFSVKITMQDTRLWGGSQGAQNAGNWSYAL
                     TTGSGATLTPGTTASTNVRSNTDIREAFIVLKKSEKLPISIFIGRQVFAFGDLKIVGP
                     LNWLNTGFSFDGVRFVHDSKWFRSHVFGTILSDQYNAPYGLTTSNGQAKGTIDEAYFT
                     GMYNTIKGGDIAHLDLYALEVSKKWISNPSPTDFDSRLKQRDNLLTTGFRLTNRTNMN
                     NLPAGKIWDWTIESAWQSGYTGDRVKADWDILNLQTASGKNIYTQRVQYDTHFLSLDT
                     GWKVLDNVRLGAGYIFGSGDPNRSDAKVGTWQTLFPQVAGSFPNWNTMNGQSLLAGFQ
                     NTKSYSARMNIKTESYGTFIFAFYDTLKATPQDAWYNVAGVPNTGNSTENFSNNKFTI
                     DNARLGKHLFYQYDFTWIYNYSEYISIWSGFSLVRAQDAIRNARDNPYAPNPLDRTTF
                     EPNSKFFYLMVSVSL"
     gene            complement(102833..103228)
                     /locus_tag="CPLEGNKG_00194"
     CDS             complement(102833..103228)
                     /locus_tag="CPLEGNKG_00194"
                     /inference="ab initio prediction:Prodigal:002006"
                     /codon_start=1
                     /transl_table=11
                     /product="hypothetical protein"
                     /protein_id="X:CPLEGNKG_00194"
                     /translation="MVRYIKIMYFSKWYSIEYFEENLGNVSQVQSLKRVLTLRDKTLA
                     STKLRKTSRALKNSIFILRLLAKVKLQKNRISWLRSQIMEQLGETTLLKEEANSLKWE
                     SANLKTELALAKKSLSFFKEFKEGFERGS"
     gene            103445..103837
                     /locus_tag="CPLEGNKG_00195"
     CDS             103445..103837
                     /locus_tag="CPLEGNKG_00195"
                     /inference="ab initio prediction:Prodigal:002006"
                     /codon_start=1
                     /transl_table=11
                     /product="hypothetical protein"
                     /protein_id="X:CPLEGNKG_00195"
                     /translation="MSKKLKKTNTIGNRLQIAFKELEISREEGAETIGTSLATINRYL
                     CDQETIPEFRMDLLLIKKGVSKVFVFKNKGIPKATWEERLNFMEKEKALINEIRHNAT
                     LKELISKLSKLSDENLKFVSVLLSKLKS"
     gene            complement(103850..104764)
                     /locus_tag="CPLEGNKG_00196"
     CDS             complement(103850..104764)
                     /locus_tag="CPLEGNKG_00196"
                     /inference="ab initio prediction:Prodigal:002006"
                     /codon_start=1
                     /transl_table=11
                     /product="hypothetical protein"
                     /protein_id="X:CPLEGNKG_00196"
                     /translation="MTIATFVLSSLSAVHFYRGSERNYLSLSFSLIALLMSASCILYS
                     LSDFSLSFTFRSYLTNLISIPILFIPILLTYIIFNYFRPDSPVSPPALLTLIHALAIV
                     VFSWYSFRGLVGSYQMEGSLRIFKPGPLYYSACAYIYGSVFVCLAILIRNIFIGNYFV
                     RLHSVYLFAATICCGLISSFLAILLSLSGNSEVSAVVLGTLAFLWIAWISITNFRLFN
                     IELSDFKNGLRNPRFSSVIVSLNRFLLKKIDPKTFAEICDQFETERREEVYALQAEML
                     LESAYSKEGAISNHVKQYSQKVTDLFIS"
     gene            104959..105357
                     /locus_tag="CPLEGNKG_00197"
     CDS             104959..105357
                     /locus_tag="CPLEGNKG_00197"
                     /inference="ab initio prediction:Prodigal:002006"
                     /codon_start=1
                     /transl_table=11
                     /product="hypothetical protein"
                     /protein_id="X:CPLEGNKG_00197"
                     /translation="MIKSSGERVKFVRTEGRIAEINQKDFADEIKITQAMLSLIESNK
                     QPLSYAIALKIEKATGYRAEWLIDGARPEKLSKNLQEVRTPKDQEELLRLISKTNASD
                     YVVLLLSKLSAADREVVFKLIESLANKRKT"
     gene            complement(105386..105730)
                     /locus_tag="CPLEGNKG_00198"
     CDS             complement(105386..105730)
                     /locus_tag="CPLEGNKG_00198"
                     /inference="ab initio prediction:Prodigal:002006"
                     /codon_start=1
                     /transl_table=11
                     /product="hypothetical protein"
                     /protein_id="X:CPLEGNKG_00198"
                     /translation="MLFILIFIYFLPLIQIFHALLISIGIIISFFLWAIATLQYDAFE
                     IKDRLLSRQKISFSVRISLPVSLLVYHLADPSDYNKKLLDVRSRIASSLIEFNNELFA
                     KTSLEGDEKSRM"
     gene            105946..107136
                     /locus_tag="CPLEGNKG_00199"
     CDS             105946..107136
                     /locus_tag="CPLEGNKG_00199"
                     /inference="ab initio prediction:Prodigal:002006"
                     /codon_start=1
                     /transl_table=11
                     /product="hypothetical protein"
                     /protein_id="X:CPLEGNKG_00199"
                     /translation="MNMLFDPKASIWTFSFRPFFLGTGLHAMFAILVWIIFQFYSYSP
                     PYTTVSIQFHMYEMVFGFARAAILGFIFTAAQNWTRTVLLKEKSLILLFMLWLVGRFG
                     FLSNSYFSTIAFSVDLLCDIVALYYLLPALLKQGQEHNRIVAFIFGVFCLIHASAVFA
                     ILNVIHSYLSLHLIHISIFVILFIIILIAGRIIPFFTSVAIQGAFPQKFPRLEQTLQY
                     FGLLLLCEEFLVFWFPNWLPLSGGFCFIYAVLNAARWLYWKPWRSISTPILFILHLGY
                     FWIVTGLLMYASSRFGFVSSSPAYHVLTTGGIGVFIYGMITRVSLGHTGRPIRASKLT
                     ILGYIFINLTVLSRGFLPIFGRNQEAYILSALFWILSFLLFSLQYTNILIQPRVDAKP
                     MHPN"
     gene            107483..108148
                     /gene="fnr"
                     /locus_tag="CPLEGNKG_00200"
     CDS             107483..108148
                     /gene="fnr"
                     /locus_tag="CPLEGNKG_00200"
                     /inference="ab initio prediction:Prodigal:002006"
                     /inference="similar to AA sequence:UniProtKB:P46908"
                     /codon_start=1
                     /transl_table=11
                     /product="Anaerobic regulatory protein"
                     /protein_id="X:CPLEGNKG_00200"
                     /db_xref="COG:COG0664"
                     /translation="MQPLTEIKSLSPNHWKTIRQEYPAQLESLEIKRKYKKGELIFSE
                     KDLYRGFFTVSSGIFKVYCLNSDGREAILRIFAAGEVIAAHPIFYMTETCNYPAFCEA
                     LQDGELLYYPKDEFTSFLLQNTRALFLFSALTVEHLNYFRKKMMENLFLSVKDRILSF
                     LRESGAEDEYVSLPITKQQLALLLGTTPESISRAFRSLLEDCLLEEKGDSYRVKRIIL
                     SQN"
     gene            complement(108263..108622)
                     /locus_tag="CPLEGNKG_00201"
     CDS             complement(108263..108622)
                     /locus_tag="CPLEGNKG_00201"
                     /inference="ab initio prediction:Prodigal:002006"
                     /codon_start=1
                     /transl_table=11
                     /product="hypothetical protein"
                     /protein_id="X:CPLEGNKG_00201"
                     /translation="MFMNARRMLAILAVIALVTSVSVMKADPQLDLSGTYKANGINPN
                     GTRYKGTVVFKKNDIGSYDVVWSVGIRLEGTAMLDGDTVNADWGDNSPIIYTVKEGGR
                     VLDGVWAHGNGLEILTR"
     gene            109207..110376
                     /locus_tag="CPLEGNKG_00202"
     CDS             109207..110376
                     /locus_tag="CPLEGNKG_00202"
                     /inference="ab initio prediction:Prodigal:002006"
                     /codon_start=1
                     /transl_table=11
                     /product="hypothetical protein"
                     /protein_id="X:CPLEGNKG_00202"
                     /translation="MNYEEKSIRNLEFILDQHQKLQVIKQHLLDQRMFVKTPPFTQEV
                     RIIKVLEGGNRLVLTVPETFNPHQGNRIAFFRMLAAYIEINCIFVEQLNNGNCIFKLE
                     SLCIAKKGRNLERLPMPMEIAYVTNILCHRSIIDKTKFALPNIVFESFEKYKRILQNT
                     NLGDVVIDIFRGGQNNKFEAVKKNQKPLFIADTSNPNCFRSEYISLNVCGPNTDTDIL
                     SKIREYRVNGVLSEIIVPILYPNDNGIPVSIGFIQMRSKSIQYTPDDLSNIESLSQEI
                     TNLILSANSTKITTHFKIMDISNSGMRLRIDDPAISEKLSKRKELQFDIVFRGQAGIP
                     ITGAVRWTAFEKPSTLYLGLEFQLESGQDLNRKRLESNLIALRKEYLKILNKRVS"
     gene            complement(110318..110572)
                     /locus_tag="CPLEGNKG_00203"
     CDS             complement(110318..110572)
                     /locus_tag="CPLEGNKG_00203"
                     /inference="ab initio prediction:Prodigal:002006"
                     /codon_start=1
                     /transl_table=11
                     /product="hypothetical protein"
                     /protein_id="X:CPLEGNKG_00203"
                     /translation="MNVSLRFMRRKVRYIYINRYNLGEALVEGDGTLEVFDQRIPPGI
                     SIGVLPRIRSLSRSNNDPIPTTTKHAYLIFLNTLFEARLS"
     gene            110870..111001
                     /locus_tag="CPLEGNKG_00204"
     CDS             110870..111001
                     /locus_tag="CPLEGNKG_00204"
                     /inference="ab initio prediction:Prodigal:002006"
                     /codon_start=1
                     /transl_table=11
                     /product="hypothetical protein"
                     /protein_id="X:CPLEGNKG_00204"
                     /translation="MDSTFQFFVQIIGFIFSIVALLYLKRLFSSKHLHDENEKPEGF"
     gene            111373..111723
                     /locus_tag="CPLEGNKG_00205"
     CDS             111373..111723
                     /locus_tag="CPLEGNKG_00205"
                     /inference="ab initio prediction:Prodigal:002006"
                     /codon_start=1
                     /transl_table=11
                     /product="hypothetical protein"
                     /protein_id="X:CPLEGNKG_00205"
                     /translation="MKYKRERERLISKELSELSTTLICDDLSISGLVANISEIGMGIL
                     VQDNSKEPPPVGSSVSGKITGEVFGELDFEGVIVRNERSNDSDSINYIIGIKFTSEIS
                     LPDRVIALSLTIDE"
     gene            112194..112580
                     /locus_tag="CPLEGNKG_00206"
     CDS             112194..112580
                     /locus_tag="CPLEGNKG_00206"
                     /inference="ab initio prediction:Prodigal:002006"
                     /codon_start=1
                     /transl_table=11
                     /product="hypothetical protein"
                     /protein_id="X:CPLEGNKG_00206"
                     /translation="MEEDIKYALELVEEIKRIHLQNEDVIPYSDTFIREASALIYQDA
                     SKVRKILEILREAKYIFIIKVVLPDPHTGIRNQDMGVDAYIYADSKIVGEIRSYAEKK
                     IRANIRSNIFQKEIAVFNYEGIVSEN"
     gene            112627..113130
                     /locus_tag="CPLEGNKG_00207"
     CDS             112627..113130
                     /locus_tag="CPLEGNKG_00207"
                     /inference="ab initio prediction:Prodigal:002006"
                     /codon_start=1
                     /transl_table=11
                     /product="hypothetical protein"
                     /protein_id="X:CPLEGNKG_00207"
                     /translation="MLQEFQRVLNSFPFDYEDTRRKEILTSIIERVEVKEPTEIDIPD
                     RISTAEYSEFPSDDHILERMTSVESQINPSSPWAKLISRVPVTFLIQIHLRKFEFDTV
                     RILIQSGKISEMNDLKWIRNSLRKMEKDVPFDAIVGRASFKITDLRRLVQKKINTIAG
                     VVAPRLK"
     gene            complement(113607..114296)
                     /locus_tag="CPLEGNKG_00208"
     CDS             complement(113607..114296)
                     /locus_tag="CPLEGNKG_00208"
                     /inference="ab initio prediction:Prodigal:002006"
                     /codon_start=1
                     /transl_table=11
                     /product="hypothetical protein"
                     /protein_id="X:CPLEGNKG_00208"
                     /translation="MISGKKDKKDSDYIAYGANGLPFERSYWKEIYGTGVDVDASFNA
                     REHAKYIKSLMELMQIPVYSLADFGFGKALLLKEMVKAFQPGRIFGIDPSEEMIDAIG
                     SQKWIRGYNLSFLHSTIQEMDPKYFVGAPFDLGICNSVVQYIEKDELKGVFGKLHSIV
                     RYLYFTVPTKKDYTRMKKEIYFSDPFAHERSKDFYEKLIRPYFRRVAFNLLESRIVEN
                     SQFSDEFFTDP"
     gene            complement(114293..115624)
                     /locus_tag="CPLEGNKG_00209"
     CDS             complement(114293..115624)
                     /locus_tag="CPLEGNKG_00209"
                     /inference="ab initio prediction:Prodigal:002006"
                     /codon_start=1
                     /transl_table=11
                     /product="hypothetical protein"
                     /protein_id="X:CPLEGNKG_00209"
                     /translation="MDLERNRKANPFLILVSVLFLTGLLTILYSWHGEPSNGESYRIL
                     AELRSLQEDGRFLSPHEPLAFLLLSLWKSVLSLNYIPAYVSFGAFFLSVSVHLCAYLL
                     ERETWKLNQYLLCYLGAINPMVYGVPFQHLPELVSFSFLLLLFLSFRMETVVDLLILV
                     SCTLLGLFSHFTFFLVGFTIFVIKAGTVGLREKKKNQSVFFKRRNIPKLFLFGYLSIF
                     VVTVILLGNLDFYGKQSFAYMGRQAWSYLLGFGTFVFILGAGTFLLRSERELNSLPAS
                     IAMFFLLAASGYFTVRPVVGLDSVKLNSLSKDIVSLRGRGVLDTNERIFVNGDTAAYV
                     YFYTKQKLSFQERDGFSDHDYILISEIWPVDRKLLQREVKSKSAQYLFVSGDRILING
                     LLWKRIQNDASLKTLKHKSVVARQELESDSGYDRLRAFLTGTITSSKIPRS"
     gene            115737..117749
                     /gene="ecm"
                     /locus_tag="CPLEGNKG_00210"
     CDS             115737..117749
                     /gene="ecm"
                     /locus_tag="CPLEGNKG_00210"
                     /EC_number="5.4.99.63"
                     /inference="ab initio prediction:Prodigal:002006"
                     /inference="similar to AA sequence:UniProtKB:Q49115"
                     /codon_start=1
                     /transl_table=11
                     /product="Ethylmalonyl-CoA mutase"
                     /protein_id="X:CPLEGNKG_00210"
                     /db_xref="COG:COG1884"
                     /translation="MERKDHILYDKSGNPSKEPAWIFRTYAGHTNAKESNELFRENLS
                     KGQTGLSIAFDLPTQCGYSSDHPIARPEIGKVGVPINTLEDFRILFDKIPIEEMNTSM
                     TINGTSMWLLSLYVALAEERGEDVTKLQGTTQNDIIKEYLARGTYIFPPEHSIRIIVD
                     MYEYCLKKIPKWNPSNICSYHLQEAGATPVQELAFALATAIAILDAIKDRNCFTHEEF
                     EQCVGRISFFVNAGIRFIEEMCKMRAFTEMWDRITAKNYDVKNEKFRRFRYGVQVNSL
                     GLTEEQPENNAWRILIEALGVTLSKDARCRALQLPAWNEALSLPRPWDQQWSLRLQQV
                     LAYETDLLEYPDLFEGSTVVASKVKELIENATKEIEKIKEMGGAIKAIDNGYMKTQLV
                     KSQAERLAKINNNELIIVGKNKWQEGTPSPLTNDSDGGVFKVDPKSAEQTLKVLADVK
                     AKRDPKRVAESLTRLEEDAKNGKNLMYASIECAKALVSTGEWSDVLRKVFGEYRPATG
                     VEGQKLNLETDKVTRVRSKVEKFLKDTGARPKIVVGKPGLDGHSNGAEMIAVSAKHAG
                     FDVIYSGIRLTPEDIVQSAVEENANVIGVSILSGSHVELARQIFEELKHYKADIPVVF
                     GGIIPHSDFEALTKIGVKAIFTPKDYDLMDVMERIIDILAKAPVAA"
     gene            117753..118709
                     /gene="icmF_1"
                     /locus_tag="CPLEGNKG_00211"
     CDS             117753..118709
                     /gene="icmF_1"
                     /locus_tag="CPLEGNKG_00211"
                     /EC_number="5.4.99.13"
                     /inference="ab initio prediction:Prodigal:002006"
                     /inference="protein motif:HAMAP:MF_02050"
                     /codon_start=1
                     /transl_table=11
                     /product="Fused isobutyryl-CoA mutase"
                     /protein_id="X:CPLEGNKG_00211"
                     /translation="MAVRYTSTELKNLIQEAALGEKFPLAKLITELEKPDSFEFRKIL
                     FQELREQGFTEKKALTVGLTGTPGAGKSSLLGEFSTEFLKAFPEKKMAIVAVDPSSHI
                     SGGSLLGDRTRLSLPPREKRLYFRSQPSQLELGGVNPYTYHVIRLLRCFFDFVFVETV
                     GIGQNEIEVSKLADVSFLVLVPLGGDQIQFMKSGIMEVPNAFILNKCDEESLALASYH
                     TLTNTLEFLRDLTPGGAIPPVFMTSVKTKRGIQELLQYIVSQTPGSKRDLETAMQVRK
                     WIKNEFGNFGLQVLSNIQFPENGSFEHCEVLALAEVRKKLKD"
     gene            119146..121512
                     /locus_tag="CPLEGNKG_00212"
     CDS             119146..121512
                     /locus_tag="CPLEGNKG_00212"
                     /inference="ab initio prediction:Prodigal:002006"
                     /codon_start=1
                     /transl_table=11
                     /product="hypothetical protein"
                     /protein_id="X:CPLEGNKG_00212"
                     /translation="MYKKIIIPIFWISFLGMGCYQGPNSGPLDFLIFSQLSSNVNTPL
                     PIQVQVSGLPALASVSVSDSLGEVLTFNSNGIQSFPTKQLPGTNYALSITSQPVVTPQ
                     IICQIVNPNSQVLFPSTVVQVQCGVAFYPISVTVIGIAAGNTDTLILSNNGADQLSIT
                     NNGTHQFATTIADQQSFAVNIFQALPDQTCVFRLAPSNTGIVNGVAPPAAILNCFSPT
                     LVSPADNTAILVTDTINITLSENPVVGSCVLDATVAANPTNLGPYATMSVLGNVLTIT
                     PNAGSYSPTLNPPLNVYLKITGCTDTGGNALLEGAPLQENYSLVGNRYYVSTTGVDAA
                     APACSTPAAPCATIQQGVTNCAATSCHVFVSQGTYTVAAPIALSQKTSIMGGYAPGFG
                     KRSPSKYQTIINDGTGACGFAYATPCAPITVSLGVLTANEVVKISGFGIIGSADPTKA
                     YTTGIFINGSIPSPGLLYIFENTIVGGQPGSAGGLLSGIQMVNSNNTIVEYNTIYGGG
                     GGASSAGLVADASSGIVSWNQISGYNSVGAVFPTNYSAGIEMRNMTAANTLVINSNTI
                     NPLAYIDPSVSASNFLGIFIQASNTSTNNVSILGNSIYAGNGTSTNSNAIRYGMISSQ
                     VRLLNNQLLTPSPGFTCLYHTTTASATSSIQGNNFYGCSTLAYEAGTVSSYSSICPGG
                     IIGGLSSTACGVPTYLSGAGAASQNYAQPPSFVAATDIYHTFMLSSNSSCYSVYGGIN
                     DNVLPPFTTSDIDAHPRTQNVVVAAPSFIPAGAYGYSIGAFEFNGSCK"
     gene            complement(121723..123144)
                     /locus_tag="CPLEGNKG_00213"
     CDS             complement(121723..123144)
                     /locus_tag="CPLEGNKG_00213"
                     /inference="ab initio prediction:Prodigal:002006"
                     /codon_start=1
                     /transl_table=11
                     /product="hypothetical protein"
                     /protein_id="X:CPLEGNKG_00213"
                     /translation="MIDRLVSAISLVYLFLFLNTGSAIGGPSARRTGIKDVFSGEPIL
                     KRFPQRFKITRKLRIASGQPSIPVGSEFKIEILIPIPQDDESREISGIKYNAGDIVIS
                     PDSQQKFLYITSQDSAPEVEITHLVKAYRADWDPDFFGADVKYDPTSDLVMRYTGKHE
                     QLDPSHPNIRPLVASAAKRTSKPFDFARESIKEIQKKLIWKNTGKYATISQTFANGGG
                     DCGALSRVLQSMLRSQGIPTRFVSGGILKNGTDWNWHVWTEFYISEKGWVPADPAMFG
                     AVPTVGSMDKNHISFNRGEKEEVPLPGNRKIAVNSGLQNYLYYYSSYDGRGIRYDMDV
                     KVEVLDEAPEDSYYGSDSFLNRIRNSFLERINGVRLESGLPLLAKSVKLEKAAQDLAI
                     GMVSGDKKDYNTSLKDQGYSAKGLLLEAWIVEDIGPDTISVNADRLVKDPSFAKTGFA
                     NDIGVGAGYKQGKLYFYVILGTE"
     gene            complement(123171..123410)
                     /locus_tag="CPLEGNKG_00214"
     CDS             complement(123171..123410)
                     /locus_tag="CPLEGNKG_00214"
                     /inference="ab initio prediction:Prodigal:002006"
                     /codon_start=1
                     /transl_table=11
                     /product="hypothetical protein"
                     /protein_id="X:CPLEGNKG_00214"
                     /translation="MDSQNEQIPTGFSTESWNALTPEQKKQYLNATAQTAGQGYGQAP
                     AAPTQGQIYAEAGKQMLLGTILSFFRSLLYRFLRF"
     gene            124031..124837
                     /locus_tag="CPLEGNKG_00215"
     CDS             124031..124837
                     /locus_tag="CPLEGNKG_00215"
                     /inference="ab initio prediction:Prodigal:002006"
                     /codon_start=1
                     /transl_table=11
                     /product="hypothetical protein"
                     /protein_id="X:CPLEGNKG_00215"
                     /translation="MAIILSFFAGHWFLAAFVQSFFLHRYSAHQMFKLNRFWEKFFYF
                     FTFFVQGSSYLNPRAYAILHRQHHAYSDTAKDPHSPIASTGFLDMMWTTAVTYENILN
                     HKTDVEKEFRGNYPEMPFFDRFADSWFVRLFFGTSYTLFYIAFVPGDALWLYALLPIH
                     YLMSPVHGAIVNWCGHMYGYRNHAKNPDNSKNTLPIDILILGELYQNNHHAHPNSPNF
                     AFRWFEIDFTYQVMKALHFLRIIKIQRAVWTEKGRQELPGTPRSPLADVA"
     gene            complement(124896..125384)
                     /locus_tag="CPLEGNKG_00216"
     CDS             complement(124896..125384)
                     /locus_tag="CPLEGNKG_00216"
                     /inference="ab initio prediction:Prodigal:002006"
                     /codon_start=1
                     /transl_table=11
                     /product="hypothetical protein"
                     /protein_id="X:CPLEGNKG_00216"
                     /translation="MESQESQKQGYPFRPLQDFVLGEVLGRTLERLGTPIQETEAAIL
                     SHLNQGIKEFQFTPNSKKQVLLQSMPSQFRSFLELGKELELLEVLHKTIAVEGRLDLA
                     LELIEWIFTGFEKEDLVRRLFKLVLNGKVELKPEFYSVLKEEYEKEMLGDLGKLRKEN
                     HD"
     gene            125669..128041
                     /locus_tag="CPLEGNKG_00217"
     CDS             125669..128041
                     /locus_tag="CPLEGNKG_00217"
                     /inference="ab initio prediction:Prodigal:002006"
                     /codon_start=1
                     /transl_table=11
                     /product="hypothetical protein"
                     /protein_id="X:CPLEGNKG_00217"
                     /translation="MSFRQKIFIILGASQLLLVLILAFTFIQMIDRVKNEPQNKRALD
                     RAFEFRKELQHKDEVIRLLLKEIERNQKTRSILESGLNNNRPLLLANFDYIKGIMAQY
                     DLSIFELLDTKGVVFFRFHRPKDFGDDKSKQKIVQEALQGGGASTLEIGHSGLGLRIT
                     APLRGGLMLVGQVVNEKFLKSIVGSEDVHMAIFEKGKLVASSDTLIAKYLEQKTLASL
                     NDGTRLKFEDKHLYLTKIPYEGLSNLKLEFVLMIDETDLYESTRNLWIYCGLIALFVF
                     GGILITSYFFSRDIIHAVKALNFAMKNPAEDESKIVDLERSDELGEMAEVFVGMKKDL
                     LDHQLFLEKKVEEKTHELQETLTDLRALKEKQDGDYYLTSLLLRPLATLDYNGPSTKI
                     QSILRQKKTFTFRKRDSDIGGDLVSISEITLYGKKYLVLMNSDAMGKSIQGAGGALVM
                     GTVFKAILTRTQLSRTNQRKTPEKWLKDCYTELQNVFVTFDGTMLVSALICLLDEETG
                     ALYSLNAEHPNMVLYRDGKATFLDPELALRKLGFSENSTEPLVRVYKLEKGDVVFIGS
                     DGRDDILITDPNKEEPSMNEDEFLFLRFVELANGNLQDLERLISAAGEISDDLSLMRV
                     GFKEATVPSEPKIVPEEYNQLLQEGIREYKKGSYEKTKALFKKALTLDDSDPALHKQL
                     ARICINAKDYEEGASYCEAYLSKVPFDNEYIFYTSYCLRKTKDYWKSLEYSEKLRSRE
                     PENVRNLKHLVALYRLTGSRTKFRTTIAVLKQIVSRKDPERSDSTEPALV"
     gene            128117..129019
                     /gene="nadK"
                     /locus_tag="CPLEGNKG_00218"
     CDS             128117..129019
                     /gene="nadK"
                     /locus_tag="CPLEGNKG_00218"
                     /EC_number="2.7.1.23"
                     /inference="ab initio prediction:Prodigal:002006"
                     /inference="protein motif:HAMAP:MF_00361"
                     /codon_start=1
                     /transl_table=11
                     /product="NAD kinase"
                     /protein_id="X:CPLEGNKG_00218"
                     /translation="MPLETLQRLRSVLVVIKRTKYELDVETYGSLEEYKRIASLQNNS
                     FDRVYESHIRQVKSREDIKRLFPNATLIFREGLDTIDISAFELVIALGGDNHFTYVAH
                     HTVENLVLGCNSDPATSVGALLSFHVNDIEESLRQNWTDVKIEQWPLINVRIEYPDGR
                     TVKTFQGISEISIRNNSPDLTSRFLISHEGSVEEQKCSGLLVYTGAGSTGWVMSCENR
                     DVSFDKQKPYFKVYCRELRKKENVKYKLDHFTVKESFRLISEMWGGISIDSLAERIYD
                     FPPGAKADFSVSPKRLQVVVKKNG"
     gene            129012..129356
                     /locus_tag="CPLEGNKG_00219"
     CDS             129012..129356
                     /locus_tag="CPLEGNKG_00219"
                     /inference="ab initio prediction:Prodigal:002006"
                     /codon_start=1
                     /transl_table=11
                     /product="hypothetical protein"
                     /protein_id="X:CPLEGNKG_00219"
                     /translation="MDSLTILEQDAGSSIKVYLVSGRLDESTFPQFKEKVLEVTHAHN
                     TILNLSDLKYISSSGIRAIFELKNRLTQEGKKLILTEAGEKVIQIFNLLGLWKPFAHF
                     EKEEDAIAACLK"
     gene            129468..129965
                     /locus_tag="CPLEGNKG_00220"
     CDS             129468..129965
                     /locus_tag="CPLEGNKG_00220"
                     /inference="ab initio prediction:Prodigal:002006"
                     /codon_start=1
                     /transl_table=11
                     /product="hypothetical protein"
                     /protein_id="X:CPLEGNKG_00220"
                     /translation="MNKTSSTPFFRILFVLGWGSFAFFLPLFGIVYWENQNMEAVYAS
                     LSSSGPREFGVLMENTRLEKLGRTVHLYTYLVPDEIGKKHEVTEEVDEMTNRRMRVGD
                     TITVRRQTWFSLGKPKVISRIVGNKAPIPSFHFLEELFLGGILYSLVLIGLGLYYRAF
                     KAQAE"
     gene            complement(129946..130476)
                     /locus_tag="CPLEGNKG_00221"
     CDS             complement(129946..130476)
                     /locus_tag="CPLEGNKG_00221"
                     /inference="ab initio prediction:Prodigal:002006"
                     /codon_start=1
                     /transl_table=11
                     /product="hypothetical protein"
                     /protein_id="X:CPLEGNKG_00221"
                     /translation="MPTPLLSIITLFAVLGLFPIFAQTQNPKEAISGAEEGAEIHQDG
                     KSLDREYYEYYFKTLPNTDIVEKAKLEYNLIRHLKLELRKRDAVKMTPEELKKVTSAA
                     VRYERVFEDSIWMRGIRNQMKYIKFKDYMYVIIYEKYYCFISYEMNPSRYIQEPFQVQ
                     LIFQKENPFNTILPAP"
     gene            complement(130537..131541)
                     /gene="htpG_1"
                     /locus_tag="CPLEGNKG_00222"
     CDS             complement(130537..131541)
                     /gene="htpG_1"
                     /locus_tag="CPLEGNKG_00222"
                     /inference="ab initio prediction:Prodigal:002006"
                     /inference="protein motif:HAMAP:MF_00505"
                     /codon_start=1
                     /transl_table=11
                     /product="Chaperone protein HtpG"
                     /protein_id="X:CPLEGNKG_00222"
                     /translation="MGIKLYCNHVFVSDEAKELVPQFLTVLQGTLDVPDLPLNVSRSY
                     LQNDPLVKKISAHIVKKVADKLQEEFKRDSENFQKNWDEISLFVKYGLMTDEKFYEAA
                     KDLVFFRSSNGELTKLEDYVSRNKEKNSGTVYYANETELSSVYMDLLKSQGLEAILVD
                     SRIDNHFLQFLESKNQDWKFQRVDSELAEQTLDKDASPSLADSENKTEEERLKEIFDK
                     AIARGGVEIRTEALKSEDVPAVILLPEHLRRLAEMGQIYGQKSTDLLKSHTLLINRKS
                     RLIRNILSTSKGVCPERAELLARSVYDMALLGAKLLGEEEVSEMLRRERTLLEELSAG
                     "
     gene            complement(131532..132266)
                     /gene="htpG_2"
                     /locus_tag="CPLEGNKG_00223"
     CDS             complement(131532..132266)
                     /gene="htpG_2"
                     /locus_tag="CPLEGNKG_00223"
                     /inference="ab initio prediction:Prodigal:002006"
                     /inference="similar to AA sequence:UniProtKB:P0A6Z3"
                     /codon_start=1
                     /transl_table=11
                     /product="Chaperone protein HtpG"
                     /protein_id="X:CPLEGNKG_00223"
                     /db_xref="COG:COG0326"
                     /translation="MSEEIKGRISVETENIFPIIKKWLYSEKDIFLRELVSNACDAIA
                     KLKKVSLSEEFDGGTDYKIDIDFDQHERTVTIEDNGIGMTDEEVSKYINQIAFSGAEE
                     FVKKYQSEGDKPEIIGHFGLGFYSSFMVSAKVRIETKSYRKGSVGVTWESESGTDFTL
                     KTNEKTGRGTKITLFLDGDSGEFLDAWKLKELVRKYCDFLPVSIFVKGEQANKKTPLW
                     SEQPSASKEFYIFQSLSMSWMRIEWG"
     gene            complement(132263..133864)
                     /locus_tag="CPLEGNKG_00224"
     CDS             complement(132263..133864)
                     /locus_tag="CPLEGNKG_00224"
                     /inference="ab initio prediction:Prodigal:002006"
                     /codon_start=1
                     /transl_table=11
                     /product="hypothetical protein"
                     /protein_id="X:CPLEGNKG_00224"
                     /translation="MNRYRIILLFIFFSFPVLAGEPRFYLSQSRAELGDPVFAVFELE
                     GGAQVRILEKEFQGKGIKAVYWGMEDNTTILNYKAYRKKLLKYRLVVSAPGRYEVPEI
                     GLEVDGKKVHSGVLAVEFGTKRSSPRGPGSIWSRFFSNESDQGPADENLKVVFQLDKK
                     EVWTGQPVLGFFTLYYRDIVRPYFDRDPSSSIEFPYFRSEILSGMSLNIPEAVVYEGL
                     VYETFPYNKEFFILTPLKSGEYSLGSTSFHLEGQLQSYFHMRTLRSIPGKIHVRPLPS
                     PSFANFGGAVGKFQIETKDAPEEAPEGEPFLFKIVIKGKGNLAPVQDPIREGCGRIDC
                     FPEITLVQSSPQREFKELDPGEYGFSLNYSYVYSALPSKQGLWNPGKLPFVFFDPYSS
                     RYSEVSIRLPAVKIGPPSLKAAEPIHETSEIIKVKTVILVALFLGIAGAVTVWFFRLR
                     KVRGHEELLKRLDDWIGSKRGLVLKHSILAKGISEDEASLLIGWKSESSSLVALYPKL
                     DSVSKIYLLRSAELILGDVQQKEPL"
     gene            complement(133861..135564)
                     /gene="cpoB_1"
                     /locus_tag="CPLEGNKG_00225"
     CDS             complement(133861..135564)
                     /gene="cpoB_1"
                     /locus_tag="CPLEGNKG_00225"
                     /inference="ab initio prediction:Prodigal:002006"
                     /inference="protein motif:HAMAP:MF_02066"
                     /codon_start=1
                     /transl_table=11
                     /product="Cell division coordinator CpoB"
                     /protein_id="X:CPLEGNKG_00225"
                     /translation="MTDEILRGLLIGIGVIYFIYVLARVVFYFFWRNWVSKYPGLRRE
                     ASLPPVFLIVSRLICIGLALILCAMSFQQNAGPKSKEEETLYGVDFLFLVDVSLSMQA
                     IDTSPTRLVRAKETILRILPGLSGNRFGMIVFAATPFVYCPMTSDVNAFADYVRGLDV
                     DMVGDRGTDLDAAFRKAEEVLQSNRVFRSRAVVLITDGEDIQNPGVFRFPADLIVWSV
                     GTLEGGPIAYKEEGAVLNGYLTRDGSLAPYENSPGVVRTKANESFLRSLAEANGGEFL
                     SLNRTSPSSADLIERVRFMDKNASKRVKDLRRAEGYRNFLLPAFLLLLFDFIVLEAWG
                     KYSKLLRWKFLSVVLILYGFMMGTGTLGAVELDPGGNRIQEGNEAYEEGNFPGAIERY
                     NEAESYFPGDPRLEFNRGTSKYKTGDLDTALRHFEKALESKDTQLRSKAYFNLGNTYL
                     RLGDRKKAAESFLRSLKENPKQEAARKNLEWLRKLPPPQKKESSNSGNQNNQGKPKSE
                     SRQQEPEENGAGGQSAKRKDKKRDQKSKSESDLERMMDSLDLDAVKRKSIGSRNREVF
                     W"
     gene            complement(135561..136505)
                     /locus_tag="CPLEGNKG_00226"
     CDS             complement(135561..136505)
                     /locus_tag="CPLEGNKG_00226"
                     /inference="ab initio prediction:Prodigal:002006"
                     /codon_start=1
                     /transl_table=11
                     /product="hypothetical protein"
                     /protein_id="X:CPLEGNKG_00226"
                     /translation="MNEWEAPYYLFLLFPIWLWTAFSYWEKKPALSMELRIPGMDSVR
                     RNFLRETISKWFPLLRPISLSLMTISLAGPGQYYRFLPNETKGVDIMLALDVSGSMSR
                     SRDFLPDTRLGVSKKLLREFIRKRQTDRIGLVVFAGGAYLQSPLTSDRATLEEILGVV
                     EEETVPEQGTAIGDAVILSSYRLRRSPARSRIIVLITDGVSNTGRIDPVTATEIADEI
                     GIKIYSIGIGKEDQSYEINFDILSELSAKTGGMFYRAEDTSQLREVLAAIDTLEKDPL
                     ALPPEEVRETDALYYLIVSLLLLAADLFVRTWFLRYYV"
     gene            complement(136502..137359)
                     /locus_tag="CPLEGNKG_00227"
     CDS             complement(136502..137359)
                     /locus_tag="CPLEGNKG_00227"
                     /inference="ab initio prediction:Prodigal:002006"
                     /codon_start=1
                     /transl_table=11
                     /product="hypothetical protein"
                     /protein_id="X:CPLEGNKG_00227"
                     /translation="MRVVLGWLLLFLAIDSAFAVSEEWNPQKVVIGQTSVYVLTFIEG
                     EVTSPEVPALGMHADPEAPDLPLFEVFSSDIGQSRIRLEVAYYASGTFTLPITWKDSE
                     GRENSSKVGLQVETSIQEKDKSPEDVLPPDSFSGPYGWRLIGLLAGLTALILGALYSY
                     YLHKTRTKDPMDAILQTDPWIQKILRYENRLSELIESPPIPAREFYRLLSGYIREVVS
                     KKLGLPTGHLTETELFARIFDSFLLDEEVIRVWENRLRKTQYSAEESSLTKGEAIAAL
                     DFWKGALDK"
     gene            complement(137356..138186)
                     /locus_tag="CPLEGNKG_00228"
     CDS             complement(137356..138186)
                     /locus_tag="CPLEGNKG_00228"
                     /inference="ab initio prediction:Prodigal:002006"
                     /codon_start=1
                     /transl_table=11
                     /product="hypothetical protein"
                     /protein_id="X:CPLEGNKG_00228"
                     /translation="MLRKEYQSLVRLLEFKEKGFSQRERQGSAASQRKGRGLDFKDVR
                     PYSVGDDTRLIDWNVTSRLGELHVREFYEEKERLGVFFLDVSESMNWSSGDWTKAENA
                     FQVLALLVLLYVRKGNLAKILLYSDQLEHETGYVRTVEEALPVLERIRKRTSRSRKTD
                     PNLPFVLLKDRIRRHTDSYILSDFNNIPPLRKLVGLRKFHILHAIRFIDPLESEPPRG
                     LFSFFLKKDPETGGSFWNENGERHRRSNLEQLFRERILDLEGSDDDPSRILSYWWREK
                     "
     gene            complement(138188..139177)
                     /locus_tag="CPLEGNKG_00229"
     CDS             complement(138188..139177)
                     /locus_tag="CPLEGNKG_00229"
                     /inference="ab initio prediction:Prodigal:002006"
                     /codon_start=1
                     /transl_table=11
                     /product="hypothetical protein"
                     /protein_id="X:CPLEGNKG_00229"
                     /translation="MENNSLTEADLVFAKDTLDKIRDELSREITGQDAVVRSLLLSLT
                     CQGHVLLEGMPGLAKTLLAKSLSAALDLDFKRVQFTPDLLPADLVGTVVFNPKDGDFR
                     TRKGPIFTGILLADEINRAPAKVQSALLECMEERTVTIGENTFPLERPFLVLATENPI
                     DQDGTYPLPEAQTDRFFMKVLVDYPAMNEELAILDQHGRLSPGERRIRKVAGSREILK
                     LSSLVDKVHIEPKLKSYIVRLVRNTRPEEKTIPDLLPYVKHGASPRASLSLLKAAKAR
                     ALWEGRDYVIPEDVKASLPEILRHRILLTFEAISEEVGIESVIQTVSEATQVL"
     gene            complement(139224..139847)
                     /locus_tag="CPLEGNKG_00230"
     CDS             complement(139224..139847)
                     /locus_tag="CPLEGNKG_00230"
                     /inference="ab initio prediction:Prodigal:002006"
                     /codon_start=1
                     /transl_table=11
                     /product="hypothetical protein"
                     /protein_id="X:CPLEGNKG_00230"
                     /translation="MNETKPKFEISGPKAIALGFLFTASIFFLLGYWSKGCGSIGRQA
                     KVTYSGSFTEGTLISLDEKRLVLKDPDFTIPLETIEKIEFLEDAQSLKAGQVPLSDAE
                     KSFIGTYKLQVGMHKGVLVLFPRKTGGIGGTMRFSNWGKGVNESLGQIKVTGKSIRYI
                     RSCTGARCSEIGSNVPFNQTYMGELEGKKIQGAYQGTNSSGRWTAER"
     gene            complement(139868..141154)
                     /locus_tag="CPLEGNKG_00231"
     CDS             complement(139868..141154)
                     /locus_tag="CPLEGNKG_00231"
                     /inference="ab initio prediction:Prodigal:002006"
                     /codon_start=1
                     /transl_table=11
                     /product="hypothetical protein"
                     /protein_id="X:CPLEGNKG_00231"
                     /translation="MKRIVILFFAAAILARCSSLNIAENKGKDQEFQILDPNLRVEKF
                     KETFNLKAEGPVTLDCSGKPCTPDLVSALTPDQIKKLKRNGTWKEYAEKEDANKKKFS
                     VLARVGDYKDDKREGIWKTLYETGETLRETSYVASLKEGEEKKLTKDGTQTESTAYKA
                     DKKNGPYWSKSDKGFLLEEGTYADDKKVGTWKEYYAEDGAKKSVTDYKNGQKSGHEIN
                     YQKDGNTLSSEGNYTEDLKIGNWKNYYDNGQVQADGAYAPKGTGADRKSLRTGPWKEY
                     YKNGKVFAEGQRDHTRKGDWKFYWSNGNIAYKGAMSNEFMMSSAEAYDKEGQIIGKGK
                     MSFSILLIDDKNDELNAKFRPDLPFTYYKNGKKSFDIIDENKAVEYDESGTKLGEGPI
                     MVGTNAKNGCWSTPQGKKYFINGKENSKMGEMQNCK"
     gene            141233..141634
                     /locus_tag="CPLEGNKG_00232"
     CDS             141233..141634
                     /locus_tag="CPLEGNKG_00232"
                     /inference="ab initio prediction:Prodigal:002006"
                     /codon_start=1
                     /transl_table=11
                     /product="hypothetical protein"
                     /protein_id="X:CPLEGNKG_00232"
                     /translation="MSNLPHTEGEKILRRIIIPRPRGRGPERSGGIAVFHKIDNSSIL
                     FPSGVSRGAPTKKESTRWKIRKRRKNLLRRIRIMQSNKSQKRTIAIDGHVTAVRKCVA
                     IVIFGLRHIDKRNSVGLIDRQNSFPPRGRNF"
     gene            complement(141443..142537)
                     /locus_tag="CPLEGNKG_00233"
     CDS             complement(141443..142537)
                     /locus_tag="CPLEGNKG_00233"
                     /inference="ab initio prediction:Prodigal:002006"
                     /codon_start=1
                     /transl_table=11
                     /product="hypothetical protein"
                     /protein_id="X:CPLEGNKG_00233"
                     /translation="MSERKIESEEIQNFLTKPYLFYPVLLFLFIFLVDKLFFLEKVRD
                     YLKTEFTYIYYDVKQDLLKELIREYGNQAREKPKKKLVVLMGSSRMLYFKNQEILDFY
                     PDWDVYNFSSAVTTPAYYLYFLERMTEAGVKPDFLVMEADPFQFNANSTTFKKSNLAN
                     SFDLRFILSHAWDLGRENVNYYLGNTFFGVSKNKPYLSNVVNRLTNQKFEMAELIKKM
                     TIDSLYKDKGNAFSPAGAFVERDFGKLEDSSIRTIGWIYPKYAPSEMQFKFYENILSL
                     VRENRIPTLVVRPEVSLPLEKLLDELKIPAPWWERILPINKSYGIPFIDMAEAKDYDC
                     NAFADSGHMAIDCYRPFLRFIRLHDPNSSQ"
     gene            complement(142591..142989)
                     /locus_tag="CPLEGNKG_00234"
     CDS             complement(142591..142989)
                     /locus_tag="CPLEGNKG_00234"
                     /inference="ab initio prediction:Prodigal:002006"
                     /codon_start=1
                     /transl_table=11
                     /product="hypothetical protein"
                     /protein_id="X:CPLEGNKG_00234"
                     /translation="MKDFFSEVVVPVEYQDLDSYFQSLTDITDTIAILNSPYDSDFDA
                     DISRMEDFFKDIQSKDWLSQEREHFNLFASHFSFHIKIVEEIIREAREILDPERRVYV
                     KRLVSYQKGAQDWLADVQRRRKSSETLATA"
     gene            143329..143652
                     /locus_tag="CPLEGNKG_00235"
     CDS             143329..143652
                     /locus_tag="CPLEGNKG_00235"
                     /inference="ab initio prediction:Prodigal:002006"
                     /codon_start=1
                     /transl_table=11
                     /product="hypothetical protein"
                     /protein_id="X:CPLEGNKG_00235"
                     /translation="MGKCEDVKPRKKSGITASKIPRQIKKVRDSSVIFIFGLYRKIRN
                     VSICTGQTETINRLFCHRFDGNVIHSERFGNGFVSNISLNDIRSQRYFVIFKDGLSPS
                     FIRNF"
     gene            complement(143500..144615)
                     /gene="ald2"
                     /locus_tag="CPLEGNKG_00236"
     CDS             complement(143500..144615)
                     /gene="ald2"
                     /locus_tag="CPLEGNKG_00236"
                     /EC_number="1.4.1.1"
                     /inference="ab initio prediction:Prodigal:002006"
                     /inference="similar to AA sequence:UniProtKB:Q99TF4"
                     /codon_start=1
                     /transl_table=11
                     /product="Alanine dehydrogenase 2"
                     /protein_id="X:CPLEGNKG_00236"
                     /translation="MKIGILKELKVAENRVCMTPAGAEILGHNGHEVLVEEGAGQESG
                     FTDLEYSEHGSRIVRKREEIFKEADILLHVKEPQPSEYDLIRKDQILFTFLHLAASEE
                     LTKALIKTKSICFAYETVQKLDGSLPLLTPMSEIAGRMAAQEGAKYLEMTYGGNGVLL
                     GGVPGVEPGVVVIMGAGVVGSNAAKIAAGLGARVYILDTNVERLRHLSEIMPKNCITV
                     KSTPSEIRKLIRIADVVIGAVLLPGAKAPRLVTKDMLSTMKAGAVLLDVSIDQGGCFE
                     TSKPTTHENPTYIIDSIVHYSVANMPGAVPKTSTLALTNATLPYILEIANKGWRQAVL
                     ENHEISLGANIIQGNITYKAVSEAFGMDYVSVESMAK"
     gene            complement(144898..145320)
                     /locus_tag="CPLEGNKG_00237"
     CDS             complement(144898..145320)
                     /locus_tag="CPLEGNKG_00237"
                     /inference="ab initio prediction:Prodigal:002006"
                     /codon_start=1
                     /transl_table=11
                     /product="hypothetical protein"
                     /protein_id="X:CPLEGNKG_00237"
                     /translation="MDTRSIIKEFRYEYPLEKVWSAVTVNEELIHWLADKVTGRPKIG
                     AAFSWTWNLGPEGEVTSNGIYKKIVPFQELVLEWQDHPAGAIELKLEFQRDGETATIL
                     RLTNSGYPAGEKFEHWIEAASEGWDEESMHLLEYLSRN"
     gene            complement(145340..146152)
                     /locus_tag="CPLEGNKG_00238"
     CDS             complement(145340..146152)
                     /locus_tag="CPLEGNKG_00238"
                     /inference="ab initio prediction:Prodigal:002006"
                     /codon_start=1
                     /transl_table=11
                     /product="hypothetical protein"
                     /protein_id="X:CPLEGNKG_00238"
                     /translation="MQTDAWKGKTIVITGGSSGIGASLLELLSKIPCKIINLSRTEPE
                     LIKKVAKGHERRAAELFHIPVDLSSEKEINKAASKLAKITDGIDVLFNNAGITAHSRF
                     DQTQMEAFRKAFEVNFFGPVLLTLRLLPYIKKKKGTVLATSTVSGLYGIPGRSAYSSS
                     KAALHAVMESARIELGEEGLRFIIFCPPYTKTNLRANGLDGDGNRLGESHYQGKSKSP
                     TEVARKMISAVENPKSKLVIMDRSGFFLKWMRNISPSFLEKVLFKKLYKDFH"
     gene            complement(146211..147515)
                     /locus_tag="CPLEGNKG_00239"
     CDS             complement(146211..147515)
                     /locus_tag="CPLEGNKG_00239"
                     /EC_number="1.6.99.-"
                     /inference="ab initio prediction:Prodigal:002006"
                     /inference="similar to AA sequence:UniProtKB:Q2FZV7"
                     /codon_start=1
                     /transl_table=11
                     /product="NADH dehydrogenase-like protein"
                     /protein_id="X:CPLEGNKG_00239"
                     /db_xref="COG:COG1252"
                     /translation="MPLNRKSKKKVVVIGAGFGGLQAIKKLSRDEDLDITVIDKKNHH
                     LFQPLLYQVATAVLSPADIAIPTRSLVGDKENVTVYLGEVDKVDLKERKVYFQDHSEN
                     YDFLILAAGARTSYFGNDHWKKYTTGLKNLKDALEIRTKLLLSFERAELEENKEIAKS
                     LLNYVIIGGGPTGVELAGSIAELSHEIVRNEFHTIDPALSKITLIEASPRLLMAFHPN
                     LSEFAKTRLEKRGVEVLVGTKVINIDEEGVHLDGCTIRSSNIIWAAGVQANAISQALG
                     VPLDRTGRVMVDEYCNIEGHPEVFVIGDIANFTKNLERPLPGVSPVAMQQGRYAASLI
                     FGDLKGKKRSIFKYVDKGSMATIGRQDAVAQVGLWRLKGFFGWAAWLFVHLFYQVGFK
                     NKVSILITWFWSYLTFRAEARLIQDEVGSDGISNPTAKEKRS"
     gene            complement(147505..148029)
                     /locus_tag="CPLEGNKG_00240"
     CDS             complement(147505..148029)
                     /locus_tag="CPLEGNKG_00240"
                     /EC_number="3.1.3.48"
                     /inference="ab initio prediction:Prodigal:002006"
                     /inference="similar to AA sequence:UniProtKB:Q55535"
                     /codon_start=1
                     /transl_table=11
                     /product="Putative low molecular weight
                     protein-tyrosine-phosphatase"
                     /protein_id="X:CPLEGNKG_00240"
                     /translation="MASSEELGFENKIRVLFVCLGNICRSPAAEGMFQNLVQRRGMRE
                     FFEIDSCGTSQYHIGELPDLRTRQTARKRGVELTHRARQFRKSDFEDFDFVLAMDRSN
                     LRDLLSLTSGDEDRKKVHLFRKFQKGEVRDLEVPDPYYGTLKDFEEVLNIVSEASEGF
                     LEFILDKNGAKNAP"
     gene            complement(148039..148803)
                     /locus_tag="CPLEGNKG_00241"
     CDS             complement(148039..148803)
                     /locus_tag="CPLEGNKG_00241"
                     /EC_number="1.-.-.-"
                     /inference="ab initio prediction:Prodigal:002006"
                     /inference="similar to AA sequence:UniProtKB:P9WGR7"
                     /codon_start=1
                     /transl_table=11
                     /product="putative oxidoreductase"
                     /protein_id="X:CPLEGNKG_00241"
                     /db_xref="COG:COG1028"
                     /translation="MSESRTRKKVIITGASSGIGRELALLYGKSGHDLAITSRRKKAL
                     DDLAKEIKAWSSGGKVVVKALDVSDSEQNFKVLPTLVKELGGVDLFIANAGISTTSSF
                     GEKSFQADKKVIETNLIGLMAGASALIGTFKKQKSGQIVGISSVASFRGLPGSSSYCA
                     SKAGVSIYLEALRGEVRKYGIKVTVIHPGFIDTPINQQMESRPFVIPVSIGAQKIYNR
                     IESGARSATVPWFPWAPVGVLMKIVPEFLWEKIGYK"
     gene            148954..149973
                     /locus_tag="CPLEGNKG_00242"
     CDS             148954..149973
                     /locus_tag="CPLEGNKG_00242"
                     /inference="ab initio prediction:Prodigal:002006"
                     /codon_start=1
                     /transl_table=11
                     /product="hypothetical protein"
                     /protein_id="X:CPLEGNKG_00242"
                     /translation="MRNSEDEINSKDQEIERLKKLVELYERISKLGEQELKEAENILN
                     AQENAASLARTELLEMRDRFKGLGPLSSERKSAILEIVNDKQTPLSGLASKFEEMGRK
                     HDFFYSDFFRIVANLDLPESEARVLWKEIYSHAEDISRKLGRSMNFVVALLDYIYLKN
                     RLIENPKIVDMYSFEEIILNAVIDEGTGIYNRRYFNLVLNKEITRSKRYKRSFCLFLF
                     DLDDFKKINDSKGHAFGDDILKLVAGTLMYSFRTEDISCRVGGEEFAVILPETTRENS
                     SVAIERFRTYLRNSSKNDFGIEVTVSGGVSEYPADTEESNRLYSIADSRLYEAKAAGK
                     NRITY"
     gene            complement(150036..150431)
                     /locus_tag="CPLEGNKG_00243"
     CDS             complement(150036..150431)
                     /locus_tag="CPLEGNKG_00243"
                     /inference="ab initio prediction:Prodigal:002006"
                     /codon_start=1
                     /transl_table=11
                     /product="hypothetical protein"
                     /protein_id="X:CPLEGNKG_00243"
                     /translation="MNKIAVQAGQVIFREGENNNAMYIVLSGTVEIFFTHKNTATRLA
                     LMKKGDFFGEMALFRAKPRTATARAVLATELAAIESKQQLEKYLLSNPEFAAKMVRIL
                     ADRLANTNELLISKLNEITTKEIEYQIQD"
     gene            150507..151643
                     /locus_tag="CPLEGNKG_00244"
     CDS             150507..151643
                     /locus_tag="CPLEGNKG_00244"
                     /inference="ab initio prediction:Prodigal:002006"
                     /codon_start=1
                     /transl_table=11
                     /product="hypothetical protein"
                     /protein_id="X:CPLEGNKG_00244"
                     /translation="MNSILSLSLEGLGLLFLAILLLFIPSFRSLFDHRANQPHTKPKS
                     RSAVVDFIRGVSISGIVAIHLASYYKYFGPNEPFSTWALSVSNLARFSVPAFLISSGI
                     YLSYSSPSSYWKPKFSGLILPYTCVFLLGATVKFGFPPDWREWILAYLKGSLFAPFYF
                     VPLMVQAYVLFPFILRSLHRTSWVVIFVSSLTINIISNHIFDYVDLGFKTWEPVLLTH
                     FIFFFMAGILSAAKFRHPPILETILGAIPKGNPFWKLLCFLLFAYAFASIALTFGFGF
                     EISNHLIFYPLGMFLILFHWGTNIETKGPPPLPYRIFCSLGKGSLGIFLLHPVLIHFF
                     HSQNPFDPWWIQVPFYFFTWIVNLALPWLIWDGGARILRLFKKP"
     gene            complement(151658..152263)
                     /locus_tag="CPLEGNKG_00245"
     CDS             complement(151658..152263)
                     /locus_tag="CPLEGNKG_00245"
                     /inference="ab initio prediction:Prodigal:002006"
                     /codon_start=1
                     /transl_table=11
                     /product="hypothetical protein"
                     /protein_id="X:CPLEGNKG_00245"
                     /translation="MKIGIIVGSHRKESQSAKVGGFLASKLKEMSVQTWTFDLGKTRL
                     PIWDESFWDGGLEWDSLWKPIDTELRSCDGFVVVTPEYAGMASPALKNFFLYAGLPQL
                     GHKPALLAGVSAGRGGAFPVDELRSSSYKNSKLCYIPEQLLFREAEHLVNPGDPISQE
                     DSYIRERSTFALKVLIAYAEALSEVRESGVTEDPRFKNGMS"
     gene            complement(152381..153082)
                     /gene="noc_4"
                     /locus_tag="CPLEGNKG_00246"
     CDS             complement(152381..153082)
                     /gene="noc_4"
                     /locus_tag="CPLEGNKG_00246"
                     /inference="ab initio prediction:Prodigal:002006"
                     /inference="protein motif:HAMAP:MF_02015"
                     /codon_start=1
                     /transl_table=11
                     /product="Nucleoid occlusion protein"
                     /protein_id="X:CPLEGNKG_00246"
                     /translation="MAKRAEFAGMDLLTAFGGEDSSRKEITIQDILPNPEQPRVFGKE
                     EVGDLTESMRRLGLIEPIVVRKVGKKFQIVAGERRYQAAKILGWKSIAAVETDASEDR
                     CYEMALAENEKRKSLNPWEVGRAIQYLRKEKKKTADEVAKLLGYTERYVKQLSSIARL
                     DQKSVGDLLRSGKDASIKNLESLLKRKEGRGGEMISPRKTVERVTLDLKSLPAKTRDS
                     FLRDLAVLKKKYGLS"
     gene            complement(153066..153992)
                     /gene="parA_1"
                     /locus_tag="CPLEGNKG_00247"
     CDS             complement(153066..153992)
                     /gene="parA_1"
                     /locus_tag="CPLEGNKG_00247"
                     /inference="ab initio prediction:Prodigal:002006"
                     /inference="similar to AA sequence:UniProtKB:B8GW31"
                     /codon_start=1
                     /transl_table=11
                     /product="Chromosome partitioning protein ParA"
                     /protein_id="X:CPLEGNKG_00247"
                     /translation="MKARLLEVHEILSEYAISSGEEFQKKAEAWGIPVQGKGKYKEEV
                     LDKYFRKKKTKGFESVVIAVSNQKGGEGKTTVSICLAEALAKSGRPVLLIDWDAQANI
                     TQLYVGQVEKSVYHTLGYRGDATLSMSEIIVSLAPNLDLVPSSIHLANFTTPYERDDF
                     ELLKDALLPIRSSYEYIIIDCPPSLGLILENALIASDLVLVPIQTRAFSVQGLKDLHG
                     TIEKIRKKANPDLGLLGAVLNQYEDSRALSGLADAIRKYFPVFDSVVYRREAIPQSQA
                     KRKLLSEYDPKAMQMFSALAEEVVRRANGKES"
     gene            154182..155321
                     /locus_tag="CPLEGNKG_00248"
     CDS             154182..155321
                     /locus_tag="CPLEGNKG_00248"
                     /inference="ab initio prediction:Prodigal:002006"
                     /codon_start=1
                     /transl_table=11
                     /product="hypothetical protein"
                     /protein_id="X:CPLEGNKG_00248"
                     /translation="MKKRHFSTAGLLLLSLLLFPQSAIYSQKIEKKGSIQSTENSEVG
                     APSQKEQAISRKVGFWETFWARSSATLLMGENGGEHIFESGTKYPNLSGAKAGSRISY
                     NRNFAYGGIELRHWWQKWEISFGYRSNGRYQRVGQGKDEDFALADFSIERGAKFGFRE
                     WSFYDTPYTFSGSKNFADGRGKLKMKQDRLSLSVRRYLGSSDPDARKNGQGFFVTGGI
                     HYTYFKYYLYDVNQWIASDPIFYGPIGMGLSFTNTTWELPIGIGYRYSDGKWMFEGAF
                     LGSTWYSHFRDYHYQRSLNFIGDAAGYGIEANIGGGVIVDSWLFFLRLTENRLYGSGS
                     FQTRGGISSNDILSNAAGHYRNYLNTKQYNIEFSVTNYLEWIATK"
     gene            155338..156441
                     /gene="hemH"
                     /locus_tag="CPLEGNKG_00249"
     CDS             155338..156441
                     /gene="hemH"
                     /locus_tag="CPLEGNKG_00249"
                     /EC_number="4.99.1.1"
                     /inference="ab initio prediction:Prodigal:002006"
                     /inference="similar to AA sequence:UniProtKB:P57777"
                     /codon_start=1
                     /transl_table=11
                     /product="Ferrochelatase"
                     /protein_id="X:CPLEGNKG_00249"
                     /db_xref="COG:COG0276"
                     /translation="MKNRLLLLNLGGPRSAAEIPKFLLDLFEDPFVFDLSLPEFLRKW
                     IAKKIAVSRAKTVAETYASMGFGGGSPLVSETENQANELRKLLEESGEKWEVRIAMSC
                     GFPDLRDLGEDWTDPRKGVIILPLYPQYSRSTVLSTAMLLKKKLGFCPSGHPGWVPPF
                     STRPEYLESVKNLILDYFKGNLKPETFLHLQSGGVQNWQEIDLVFSAHGIPVKLIQKG
                     DVYVREIEQNVSDLESLLRADGFHGKIHLSFQSRVGPAKWTSPNTLDKIAELAAKNVK
                     RIAIYPISFVSDHLETLEEIGVQIRDHALARGVMEYYRIPAPGTYPAFLEALSKFVFE
                     AKIAVERGGQGACLCKSCGGFDPKRQATVCLAR"
     gene            complement(156465..156941)
                     /locus_tag="CPLEGNKG_00250"
     CDS             complement(156465..156941)
                     /locus_tag="CPLEGNKG_00250"
                     /inference="ab initio prediction:Prodigal:002006"
                     /codon_start=1
                     /transl_table=11
                     /product="hypothetical protein"
                     /protein_id="X:CPLEGNKG_00250"
                     /translation="MKYEDLEKLNGLKEKGAISQEEYEAEKKKILETPYSNQNDRLGM
                     TVNQYCMLLHLSLYSVFVFPVVGMLVPLVLWLIEKDSDPEVDAHGKIVVNWLISSLIY
                     GVIFGVLCIVLIGIPFILILGVCYALFPIIGAVKANSGIKWEYPLSLHFLKKEQSQ"
     gene            complement(156965..158251)
                     /gene="hemY"
                     /locus_tag="CPLEGNKG_00251"
     CDS             complement(156965..158251)
                     /gene="hemY"
                     /locus_tag="CPLEGNKG_00251"
                     /EC_number="1.3.3.4"
                     /inference="ab initio prediction:Prodigal:002006"
                     /inference="similar to AA sequence:UniProtKB:P32397"
                     /codon_start=1
                     /transl_table=11
                     /product="Protoporphyrinogen oxidase"
                     /protein_id="X:CPLEGNKG_00251"
                     /db_xref="COG:COG1232"
                     /translation="MAKPIPDRVIIGAGFTGLVHAFLAIEKGESVLVLEKRDGTGGLI
                     RSVRTEYGIVETAANGILNCWELERLASRLGLDVLLPDSASRRRYIFSDGKPRRLPLK
                     LGEIIRLVYGAVSKPSKPEPGESVLRWGKRILGEGTVSKIVEPALGGIYAGDLDLMSA
                     EFVFGKFLPEDQTLWKNLRAYSKSLKNRPRLSPARRGTVSFRGGIGTLVRALEARVTQ
                     DGKILYDEDISSLRELKKRFPGAKITIATGLASSLRILKSEFPELKTYQGVLELLPIV
                     SVTRFGKDSVLKGKKGFGILFPKDHKSFSSELGLRVRGILFNDFIWPTRAEKGIHSET
                     YIYGGAGDREIATKSEDEIINIVEDDRKKLIPDGLDPINHYVTVWKEALPVYGPQLYA
                     FNKDLDRILPPDIKVEGNFRQGIGLKSILERAFAGN"
     gene            complement(158353..159285)
                     /locus_tag="CPLEGNKG_00252"
     CDS             complement(158353..159285)
                     /locus_tag="CPLEGNKG_00252"
                     /inference="ab initio prediction:Prodigal:002006"
                     /codon_start=1
                     /transl_table=11
                     /product="hypothetical protein"
                     /protein_id="X:CPLEGNKG_00252"
                     /translation="MVLILFLLPAAIFPVTILLREGGKVKGDLVTQNQSSIVIQTESG
                     KRAINKKLVLKVLYKDVSDDEEEKIRSAEEKKIANTKREVVEKEQARQLQLQQDEADR
                     LRREEEQRKVVPIVPKQDAIEPGKALFRSAILPGWGQFYSDRKVFGVLWPTLIAAAGF
                     ASYDKYRVYRNAVRDYGTLGNPYSQTAIIGTALGINAVYTPPTSSDPLTQYILDKNYN
                     LIRQKRAEADRDFQHYQEALYALGAIYLLNLVDAYFFANFGRNLVKVSDGTNSGLVLS
                     VLPSNVGQANLSSTGSSSASFLETKYSFGYRFSF"
     gene            complement(159461..160810)
                     /gene="hemN"
                     /locus_tag="CPLEGNKG_00253"
     CDS             complement(159461..160810)
                     /gene="hemN"
                     /locus_tag="CPLEGNKG_00253"
                     /EC_number="1.3.98.3"
                     /inference="ab initio prediction:Prodigal:002006"
                     /inference="similar to AA sequence:UniProtKB:P32131"
                     /codon_start=1
                     /transl_table=11
                     /product="Oxygen-independent coproporphyrinogen III
                     oxidase"
                     /protein_id="X:CPLEGNKG_00253"
                     /db_xref="COG:COG0635"
                     /translation="MKSQINLIEKYDVPAPRYTSYPTVPYWEDNPTRSEWLNAVRNRI
                     LPEDSSVALYLHIPFCETLCSFCGCNTSITKNHTVEEPYIETLLEEFANYVKSIPELP
                     KRELRELHLGGGSPTYLSESNLKALLTPILSSWKTAERPEFSLEVDPRRTRLTQLEVL
                     KDFGFTRISLGVQDFDAEVQRLVNRIQPYELTAGITEGARKLGYTSVNFDLIYGLPRQ
                     TKESIRDTILKTLQLRPDRIAFYSYAHVPWIKAAQRLFTEDDLPKGSEKRELYEIGRE
                     MFLNAGYKEIGMDHFALETDSLYTASLDGTLHRNFMGYTTRSTDLLLGMGVSAISDSW
                     DCFYQNEKILKKYQRRIQEDGHALLRGHKLTGEDLRQRELLLRLSTTGRVDVPAEIFE
                     EVRLYLASMEDDTLIRWDGHTLVLTDLGKPFLRNACTGLDLRLRRKSPESKVFSQSI"
     gene            complement(160807..161829)
                     /gene="hemE"
                     /locus_tag="CPLEGNKG_00254"
     CDS             complement(160807..161829)
                     /gene="hemE"
                     /locus_tag="CPLEGNKG_00254"
                     /EC_number="4.1.1.37"
                     /inference="ab initio prediction:Prodigal:002006"
                     /inference="similar to AA sequence:UniProtKB:Q2STF3"
                     /codon_start=1
                     /transl_table=11
                     /product="Uroporphyrinogen decarboxylase"
                     /protein_id="X:CPLEGNKG_00254"
                     /translation="MPNQKFTNALQCKAQSIPPIWMMRQAGRYHSHYQNLRKKHTFEE
                     LCKIPELAAEVAYGPVNDFGFDTAILFSDILFPLEALGMGLKFGDDGPKLGWQLAEYS
                     DLGRMHSLEHAVDFMSFQKNAVALTRKRIPEDRSLIGFIGGPWTLFCYATLGKHDGNL
                     ILPKVSPVLREGFYKKLLPLLRENIRLQLEGGAEIVMIFDTAGGDASPGFFMDAIFPP
                     LRELVEAFPEKIGYYAKGIPSQSLESIRSLVGLAGFGVDHRVELTELFGKRKQFIQGN
                     FDQAMLFLEPDEFRSYLMKWLDPFLRLTPDQRSGWVCGLGHGVLPKTPEANVRNFVKT
                     VRDVFA"
     gene            complement(161822..162514)
                     /gene="mprA"
                     /locus_tag="CPLEGNKG_00255"
     CDS             complement(161822..162514)
                     /gene="mprA"
                     /locus_tag="CPLEGNKG_00255"
                     /inference="ab initio prediction:Prodigal:002006"
                     /inference="similar to AA sequence:UniProtKB:A0R3I8"
                     /codon_start=1
                     /transl_table=11
                     /product="Response regulator MprA"
                     /protein_id="X:CPLEGNKG_00255"
                     /db_xref="COG:COG0745"
                     /translation="MKAKLLLVEDDRSLGETLKERLEKEGYEMIWTVSAQSARALALE
                     SKPDLILLDVRLPDGDGFELAAELRTRKDCPPFLFLTAHSGAPERLRGFELGAEEFIP
                     KPFHLKELLIRVRHVLESHKHSFKKTKYAYEGFTLDFSGYSIHTPSGEEIHLSKRDCA
                     LLNMLVEERQRTVSRDEILDRLWGEEKFPTNRTIDNSIVRLRQAFGDKGEDAIRSVRG
                     VGYQWTGDLQDA"
     gene            complement(162511..163437)
                     /gene="rcsD"
                     /locus_tag="CPLEGNKG_00256"
     CDS             complement(162511..163437)
                     /gene="rcsD"
                     /locus_tag="CPLEGNKG_00256"
                     /EC_number="2.7.2.-"
                     /inference="ab initio prediction:Prodigal:002006"
                     /inference="protein motif:HAMAP:MF_00980"
                     /codon_start=1
                     /transl_table=11
                     /product="Phosphotransferase RcsD"
                     /protein_id="X:CPLEGNKG_00256"
                     /translation="MHSFKYKKILLPLAWIAITVSLGSWWLFLGLRQNRMAMELASRI
                     GGVAEQEVLDKLERQSLMIKMEGTFFLLMLVAGGITLVWLTFREYKRNKLIQDFFSTV
                     THEMKTPLASLRLQVESLLEESPNPSTDKLLHRLLKDSVRIESQMTKALYLASLMRSE
                     GLYLEDTNLPDLEESFKDDWSELTLITDWTCARVKADRKALESVFRNLLENSVQHGKA
                     TKVKISTEQVPGGRVKFEFQDNGIGFRGDLRTLGRPFIRHTSTSGTGIGLYIVKNLIK
                     KMGGNFVLRASESGGFKAEWTLSASGKGTKST"
     gene            complement(163443..164744)
                     /gene="hemL_1"
                     /locus_tag="CPLEGNKG_00257"
     CDS             complement(163443..164744)
                     /gene="hemL_1"
                     /locus_tag="CPLEGNKG_00257"
                     /EC_number="5.4.3.8"
                     /inference="ab initio prediction:Prodigal:002006"
                     /inference="similar to AA sequence:UniProtKB:P23893"
                     /codon_start=1
                     /transl_table=11
                     /product="Glutamate-1-semialdehyde 2,1-aminomutase"
                     /protein_id="X:CPLEGNKG_00257"
                     /db_xref="COG:COG0001"
                     /translation="MKSYGSSSELFDRAKKVAPGGVHSPVRSFRSVGGTPVFFQAAKG
                     ASLTDVAGKQYIDYCLSFGPLLLGHRDPEVEEVVLETASLAWSFGAAEPYSLELAEWI
                     VARIPWVEKIRFVNSGTEAVMSALRVARAATGRNKILKFDGCYHGHLDALLVKAGSGL
                     AGESSSDSAGIGSELIRNTLVLPLDDEKAVENLFETEGKNIAALVIEPLPANYGLLIQ
                     RKEFLQKIAEVARKYGTLILFDEVISGFRVGLTGMSGELGIRPDLVTYGKIIGGGFPV
                     GAYAGRAELMDLVAPQGPVYQAGTLSASPFGMRAGLSTLIKCERENVYSILEERTRQL
                     SEGLLSIFRKYDPGTDWAAETHASLFWFHKKTSSSVRTVDAIPAGHKESFAKVFHLLL
                     ENGIYLAPSGYEVGFTSFAHTTEVIAKTLELAEEAFRKNRS"
     gene            complement(164741..165706)
                     /gene="hemB"
                     /locus_tag="CPLEGNKG_00258"
     CDS             complement(164741..165706)
                     /gene="hemB"
                     /locus_tag="CPLEGNKG_00258"
                     /EC_number="4.2.1.24"
                     /inference="ab initio prediction:Prodigal:002006"
                     /inference="similar to AA sequence:UniProtKB:P64334"
                     /codon_start=1
                     /transl_table=11
                     /product="Delta-aminolevulinic acid dehydratase"
                     /protein_id="X:CPLEGNKG_00258"
                     /translation="MRESYGMELRRNRISPAIRNLTSSESLNAKKMIQPLFVAESLKD
                     RESMSSLPGVFRDTKETVLKQIESDSKAGVEHFLLFLVPGNKSNDSIPTKFYEEVIGG
                     IKRNFPETFLWIDTCLCSLTTHGHCGLLDAKGRIDNAKSVRRLSEIALCYANSGADGI
                     SPSDMMDGRVASHRKILDEHGFETLPVMSYSTKFKSNFYGPFREAAESAPGHGDRSSY
                     QIDVRNKEDSLLSSLRDAKEGADLLMVKPGLTAIDLIQPIRNATGLPVGAYQVSGEYA
                     SLSLLAENGFCKFEDVLKETWQVFGRAGASYLITYAARRGKEIFS"
     gene            complement(165703..167268)
                     /gene="hemC"
                     /locus_tag="CPLEGNKG_00259"
     CDS             complement(165703..167268)
                     /gene="hemC"
                     /locus_tag="CPLEGNKG_00259"
                     /EC_number="2.5.1.61"
                     /inference="ab initio prediction:Prodigal:002006"
                     /inference="protein motif:HAMAP:MF_00260"
                     /codon_start=1
                     /transl_table=11
                     /product="Porphobilinogen deaminase"
                     /protein_id="X:CPLEGNKG_00259"
                     /translation="MSFVLRIGSRKSSLAKLQSCLVRDALLRAHPNLNVELFFKEASG
                     DQDLVTPLWKMPTRGVFTQDLTKELTDRNVDLVIHSYKDLDLEGHAGTETVMVLPRAD
                     QRDVLLWKRSAFDNPPNEIKIHSSSPRREYNLSAFLPLALPRRHQGKPIYFHPVRGNV
                     QTRVRKWLEDDSISGIVVAKAALDRLLSREFSFAEQPEYSEVRDHLRSVLNEQLFMVL
                     PLSKNPNAPAQGALAAEFRAGDDCVREILSPLRSLSEERNVADERRLLSLFGGGCHQK
                     IGVAVHSGESGTVLFLRGKTDSGEELDSAIRWKGDDFPRPISDSHVFPTKLQTSGRAR
                     LPLPSSPPTGRFWFVARADAFPESWPNPEPDTILVVAGTKTWEKLASRDLWVHASTDG
                     LGEGDAKNLGTLLGEIPNFVKLTHEESGIVEGTWDRLPTYKVEWETQLRDLSRYSHFF
                     WMSATQFDRAYRKDPSIAQKIHATGSGATYSYIRNILGTIGKVYAFPNYESWVNACKG
                     EIPDFLKKEIGHL"
     gene            complement(167253..168140)
                     /locus_tag="CPLEGNKG_00260"
     CDS             complement(167253..168140)
                     /locus_tag="CPLEGNKG_00260"
                     /inference="ab initio prediction:Prodigal:002006"
                     /codon_start=1
                     /transl_table=11
                     /product="hypothetical protein"
                     /protein_id="X:CPLEGNKG_00260"
                     /translation="MWSTLKVFHSEASHRDGFAVSDSFQWKTCMRTVWVTDSRIHPEF
                     LDLPDTWEVKSGYEAYGLLLEIISGLRSKLFGETEVLAQFRQRFQELPASAFGEYIAR
                     LRDNLIEDCRSLRSGYLQNLGEQSYGGLAQKYLASSARPVSEVALLGTGQLAEKMLPW
                     LKGVDRTVRIVGRNLERLEFLGNSSGASTSFWEDWSPKGEAWIVAAPVNLEPWMNKLS
                     PGDLVLDFREEALESHLPEGVKYISFADMMSSLKETEERTRKVREELDSVLARLLEER
                     ELEAHQFVFGWEDLPCPSF"
     gene            168199..168468
                     /locus_tag="CPLEGNKG_00261"
     CDS             168199..168468
                     /locus_tag="CPLEGNKG_00261"
                     /inference="ab initio prediction:Prodigal:002006"
                     /codon_start=1
                     /transl_table=11
                     /product="hypothetical protein"
                     /protein_id="X:CPLEGNKG_00261"
                     /translation="MENIRVAATENHFQNGCMTWDTRIQDYIVYAIVGATAIYLLFPF
                     VSSLKSLFGKSASEEIRYGCYEDACASCRVVPVKKESSLRKAKRA"
     gene            complement(168445..169335)
                     /gene="ywtE"
                     /locus_tag="CPLEGNKG_00262"
     CDS             complement(168445..169335)
                     /gene="ywtE"
                     /locus_tag="CPLEGNKG_00262"
                     /EC_number="3.1.3.104"
                     /inference="ab initio prediction:Prodigal:002006"
                     /inference="similar to AA sequence:UniProtKB:P96741"
                     /codon_start=1
                     /transl_table=11
                     /product="5-amino-6-(5-phospho-D-ribitylamino)uracil
                     phosphatase YwtE"
                     /protein_id="X:CPLEGNKG_00262"
                     /db_xref="COG:COG0561"
                     /translation="MESSLARFPDGKKLEGIHTIAMDLDGTLLNSRGCISSLNHYVLN
                     AALSQGIRLIIATGRRFSSTLPFALEFSGDLFVVSNNGQVLRASPTGVRVAETYLSPN
                     AVAAVLDSGKKSGFDPILHVDHYEEGVDILAESPITDPKFHNYSGGDLKRSRVVKNCL
                     DYGSDRILVACFLSQQKEHLVELESNLLSLPESVQFRTVITRIHGVAYCLEVLEKNVS
                     KWSAIDTFLRANQLDSAGVVAFGDEKNDWEMISHAGFGFAMKNAISYLRDHAPYITRY
                     SNDEDAIAMTLLELGALRFP"
     gene            169435..170262
                     /gene="mqnD"
                     /locus_tag="CPLEGNKG_00263"
     CDS             169435..170262
                     /gene="mqnD"
                     /locus_tag="CPLEGNKG_00263"
                     /EC_number="4.1.-.-"
                     /inference="ab initio prediction:Prodigal:002006"
                     /inference="similar to AA sequence:UniProtKB:Q5SI12"
                     /codon_start=1
                     /transl_table=11
                     /product="1,4-dihydroxy-6-naphtoate synthase"
                     /protein_id="X:CPLEGNKG_00263"
                     /db_xref="COG:COG2107"
                     /translation="MKLSLAYSPCPNDTFIFYHLIAGKTKAPFSIQEELHDVEQLNRF
                     AKEGKFHSSKLSFAAFFQVADRYSLLDSGSALGRNCGPLIVKRKGNLASNPKGKKILV
                     PGAWTTANLLTHLYLEGDYEAVPIRYDLILNQVLSGKADFGVVIHEERFTYEKRGLEK
                     VRDLGEWWEEMSGAPIPLGCIAIRRDLEKSLKEDLDFSIKESLSLAYENREDTYDYIF
                     RHSQDTSKEVVDAHIGLYVNEFSQSLGDEGRRAISTLYKEALRTGLVPSGREAELFT"
     gene            complement(170281..171162)
                     /gene="metF"
                     /locus_tag="CPLEGNKG_00264"
     CDS             complement(170281..171162)
                     /gene="metF"
                     /locus_tag="CPLEGNKG_00264"
                     /EC_number="1.5.1.20"
                     /inference="ab initio prediction:Prodigal:002006"
                     /inference="similar to AA sequence:UniProtKB:P0AEZ1"
                     /codon_start=1
                     /transl_table=11
                     /product="5,10-methylenetetrahydrofolate reductase"
                     /protein_id="X:CPLEGNKG_00264"
                     /db_xref="COG:COG0685"
                     /translation="MKKILEIYTNAKEPVYSFEFFPPKTIEGEAKLYETVKELSRVNP
                     GYITVTYGAGGSTRDKTIRLTSDLAQKFNLAAAAHFTCVGGNKEEIHNILKEIASSGI
                     RNLMALRGDPPKGEGVFKKVEGGFEHASELISFIKSEGFDFCMGGACYPEKHPQASDL
                     ETDVDNLKKKVDAGAEYLVSQLFFKNEIFESFLNLVRKKGIRVPVVPGIMPITSFSQI
                     ERFRSMAACEFPDKLLTDLEEVQNRPEEFYRRSLNFSVEQCRELIEMGSPGIHLYTLN
                     QSHASYDIVRELRGEGK"
     gene            complement(171196..173703)
                     /locus_tag="CPLEGNKG_00265"
     CDS             complement(171196..173703)
                     /locus_tag="CPLEGNKG_00265"
                     /inference="ab initio prediction:Prodigal:002006"
                     /codon_start=1
                     /transl_table=11
                     /product="hypothetical protein"
                     /protein_id="X:CPLEGNKG_00265"
                     /translation="MNQDSIRISHPQPVKIREVRTKGTFDLKEGKLRGYSESLDSPGI
                     GVITLALGEGSSFNQIRVHSSESKAAYFPDTFRFEISLDGKVWEPILQEAGFRRSNKK
                     IGHWNFSLVRANFLKLVSKVSEKEGSKWTVAIADLEVGISGIVKVDVSSERDRFWVKE
                     NLIDQRADYGWSSQVSPQPKEEFFLVDLGSISRVNELRLLSPKEAPSFFPETFTVYYS
                     EDDLTWNQLLEENQFLSELGVWYQWRFLPANIRFLKFVSRPQKKTNQESYVTRVVEVE
                     LYAAPYLSDLTHKPTAEPLPYATVLRAGLVRLAVDGETSEGAAVQANDRRLRDSSTEY
                     KGIVELASDGEDKEGVAVQGSDRRLKHASETTFGLVRLAMNGENRADRVVQGNDERLR
                     SATTQAQGIVELAENGETKEGVAVQGNDDRLKHANFNRFGLVQLALPGEAIPGKVVTS
                     DDPRLRASTTETPGILRFASSGEDVAEAAVQGNDKRLKSATTQTFGIVQLGRSGESKE
                     GVVVQGNDERLRNASTEYPGIIALAPKGKSVPNHAVSADDPRLSDARTPKPHSHEYAP
                     LEHDFSSHSGFLRVKGTVEAPYLNISPPPENNGLIYARNEAEKGSGIVGSGRHVGVLA
                     YGEKFGARGDSSSGDRESAGILGLAKRGFGGWFHSRSGYAVYASGKGIPQLNETGSGK
                     ALLAEGEADFIGTIYVQTGKGTDCIARFFPVQSGDVIAEGDWLVMGEEGKLHKSKNPS
                     ATNVVGVAVKSAAIVLGEKPHVEGQWLVAISGVVLANVEAQSHPILPGDLLSVGLTGG
                     HAVRVTSENLKPGALVAKALGAQRNGRGIVPVLLSCG"
     gene            complement(173700..173831)
                     /locus_tag="CPLEGNKG_00266"
     CDS             complement(173700..173831)
                     /locus_tag="CPLEGNKG_00266"
                     /inference="ab initio prediction:Prodigal:002006"
                     /codon_start=1
                     /transl_table=11
                     /product="hypothetical protein"
                     /protein_id="X:CPLEGNKG_00266"
                     /translation="MKPNVLRLFQMFLFEKNNPGLIADDLTSRIQFFGNNKGSIQTL"
     gene            complement(173828..174730)
                     /locus_tag="CPLEGNKG_00267"
     CDS             complement(173828..174730)
                     /locus_tag="CPLEGNKG_00267"
                     /inference="ab initio prediction:Prodigal:002006"
                     /codon_start=1
                     /transl_table=11
                     /product="hypothetical protein"
                     /protein_id="X:CPLEGNKG_00267"
                     /translation="MGEHYPYIKFLSDIIESGVWARLSAAGKTLYLVLLKFSDQNFKP
                     VWPSNEILLRLTGLKTKKSINEGKRDLVKAGLLQFVPGTGHKNTMYYFCFNYPGSKIP
                     PQGVIFGNPRGTGMGTPGVQDGIPEGVREIPPNNINITIHNTQNQKPDPRKEAQKLSL
                     DFLSKEYGPGILAEAMEIAKTQNQEGNLYYIRGICRNLSNDGKQPNFEHRSGMPSQSR
                     NSSPGYEASWQGFLDWCKDLLSPSSVAALQNIRVEPDGRTLLIVDPVPVALRTIVTKY
                     FTDTIHPSILVIFSAKQEENRTKV"
     gene            complement(175122..175967)
                     /gene="noc_5"
                     /locus_tag="CPLEGNKG_00268"
     CDS             complement(175122..175967)
                     /gene="noc_5"
                     /locus_tag="CPLEGNKG_00268"
                     /inference="ab initio prediction:Prodigal:002006"
                     /inference="protein motif:HAMAP:MF_02015"
                     /codon_start=1
                     /transl_table=11
                     /product="Nucleoid occlusion protein"
                     /protein_id="X:CPLEGNKG_00268"
                     /translation="MSSKSKRLGSLADVFQAEKLEGTIRKIRLDKIRPSESQPRQERK
                     KGVEELAQSLQKDGLLQPILVTKQSNDEYYTIIAGERRFHAATLLNWAEVECKILDRD
                     AKETFRLAIIENLQRENLSPYEEIEAMSHLKLTFSYTDLELGNLFGKSRSYMTELLGI
                     SGLNKEELKICKDSGIETKNLLIQAASASKKGTFQDFIQRFNSGELKTVKDAKSFNRS
                     EDTLFPTLAKPHDSTTAQEYSLHPYKLGKKGNSILLSSDDEEFLQEMYKFLRKEIPKK
                     FGKSS"
     gene            complement(175951..176703)
                     /gene="soj_1"
                     /locus_tag="CPLEGNKG_00269"
     CDS             complement(175951..176703)
                     /gene="soj_1"
                     /locus_tag="CPLEGNKG_00269"
                     /EC_number="3.6.-.-"
                     /inference="ab initio prediction:Prodigal:002006"
                     /inference="similar to AA sequence:UniProtKB:P37522"
                     /codon_start=1
                     /transl_table=11
                     /product="Sporulation initiation inhibitor protein Soj"
                     /protein_id="X:CPLEGNKG_00269"
                     /db_xref="COG:COG1192"
                     /translation="MIVVSIANQKGGEGKTTTSLNLAWGLARRGKKTLIIDIDPQANS
                     TGIFLNPDSLEKSMHNIFQAKAKVRDVMVPTHVENLSIAPSRLALAEAETVAAIVDAP
                     YILRDALADLEKDLDFCIIDCPPSLSIFTINALVASNYVIIPLQAEKFSVDGILGLQQ
                     TINSIKKRINPGLEILGALVTQLKPQTLLTKTIVPVLTKYFRIFENSISDGVAVGESH
                     LAKKSVFEYNKASRQAQEYEGFVEEFLNELKK"
     gene            176979..178388
                     /locus_tag="CPLEGNKG_00270"
     CDS             176979..178388
                     /locus_tag="CPLEGNKG_00270"
                     /inference="ab initio prediction:Prodigal:002006"
                     /codon_start=1
                     /transl_table=11
                     /product="hypothetical protein"
                     /protein_id="X:CPLEGNKG_00270"
                     /translation="MSDILAEKRRYMVDAMLNFKQSPFMEPAIQEIFYGKPTTADLRL
                     LLPLAFPFLLKILGSAAGLATLPAEGEQDALEEVASWGYSEEGFFYSFLAKGSETRKK
                     LESGSPFYLSKSATAEFFLPDSSGGLLGSILVQGKVQGFLLLELENPPSEWQSLFLAL
                     FCQKLSSILEDAPSIPIASKGEAGSEDRKDRLGQILFRLSNSGDAVWELYRKLGILKI
                     RGPKGSGKKTLAKWVHRRESAGRGLLVIGVLPEHGGKLEKSLEEWGAMAQGGTLVFER
                     IQEYSALQQKLLYEYATSERSRRPRLIFLENSESSPAEELVFFRALLESNSLEIPAWK
                     TWSTVDRRNAVSLIFEDVREAQGRLDLSLSEEAGRSLATSELDRNLEDLRNSIEEGVL
                     HSSGREIREFAIQSERPQGVSMPEADDLDLRKAVEALERQKILLAYKLFGGNQIRMSK
                     ALGISRGSLQYKLKNLGLG"
     gene            178393..179424
                     /locus_tag="CPLEGNKG_00271"
     CDS             178393..179424
                     /locus_tag="CPLEGNKG_00271"
                     /inference="ab initio prediction:Prodigal:002006"
                     /codon_start=1
                     /transl_table=11
                     /product="hypothetical protein"
                     /protein_id="X:CPLEGNKG_00271"
                     /translation="MELDSLYEERKTPAGFLVKVRLAKMTYVVFTTKGPEIPKGAKNQ
                     SIVVPVPRVAFLGEEFDLSHFRLGELSFVNVRQGKLVIPYQHTSSGNEVRTIFLNSGS
                     ECDILPVIIFHYKEVEEFLRAKEEGVELHHLVLDEEFPRQDLVTLKIRFPSLNMLIIK
                     RKVAQKLEAPGGVMPGKEELERSLREESSIVDFNKVRATDLLEKGNLNMHSMNPVFLA
                     RVHLRKVELEKVKQLLLDFSLRPEEVVFIRTFLEVMIRNDEKKEELVSWKVKLQNLDE
                     GFRLAGLILEMKEMEFEVELDKGFSKEIASMVYALLEKEQSEADTKEKEIILWEWKLR
                     TKRLFRKMA"
     gene            179493..180026
                     /locus_tag="CPLEGNKG_00272"
     CDS             179493..180026
                     /locus_tag="CPLEGNKG_00272"
                     /inference="ab initio prediction:Prodigal:002006"
                     /codon_start=1
                     /transl_table=11
                     /product="hypothetical protein"
                     /protein_id="X:CPLEGNKG_00272"
                     /translation="MIFGDKNKNLAQFLLITALLTVSSTAFAQTENFMANGDESLVSA
                     NLDLSQEGILDSSNIHQAEVDSVLAEQISYSDAEREADFPGLIDLLNSKRVQNKKIFA
                     SKSGQQRLESSQAEIINSAFNKKNGCEVSQQFAFENSELERRFCSEHFIYDNDSFDSL
                     ADSGSSRKKRKKQRFLL"
     gene            180578..180949
                     /locus_tag="CPLEGNKG_00273"
     CDS             180578..180949
                     /locus_tag="CPLEGNKG_00273"
                     /inference="ab initio prediction:Prodigal:002006"
                     /codon_start=1
                     /transl_table=11
                     /product="hypothetical protein"
                     /protein_id="X:CPLEGNKG_00273"
                     /translation="MAAKIKRTSFQKLLNAMKKLIMEVNDNEILRRLETLMATSKEDL
                     NQAVVRSLLENPLEFDPKSVPEPYAQYVRHFVYMVKRNKKRGLDVTFDAGNLDSKSLK
                     KSPSVKPQEAAKKSPPKRKRA"
     gene            181737..181961
                     /locus_tag="CPLEGNKG_00274"
     CDS             181737..181961
                     /locus_tag="CPLEGNKG_00274"
                     /inference="ab initio prediction:Prodigal:002006"
                     /codon_start=1
                     /transl_table=11
                     /product="hypothetical protein"
                     /protein_id="X:CPLEGNKG_00274"
                     /translation="MIPMAEVIKLRVKCHACSNLIEGSAKYGTGHYVPEGVDFEFVAI
                     GKIETPKGKRVKAEIIAICPNCGVKCKWTI"
     gene            182111..183553
                     /locus_tag="CPLEGNKG_00275"
     CDS             182111..183553
                     /locus_tag="CPLEGNKG_00275"
                     /inference="ab initio prediction:Prodigal:002006"
                     /codon_start=1
                     /transl_table=11
                     /product="hypothetical protein"
                     /protein_id="X:CPLEGNKG_00275"
                     /translation="MNFTTSLYTLFFVFLFLLRWLLPRFRFFPEWIPFPFLLVGSYLF
                     YFSWSPKFGSLIFATTILDYSVGKAMGGSSLGKRRLLLLLSLTGNLTVLGFFKYFGFF
                     VENGNALLSALGLDSAIPSLKVVLPVGISFYTFQSLSYTIDVYRKEIQPEPSFWRYAL
                     FLSFFPQLVAGPIVPAREFLPQLKQWVAWENLAFREGIVLLLVGSWKKAVLADNISIL
                     PDTLFQSPAIVSQFYAWIGIFAYALQIYFDFSGYTDIALGSALLLGFHLTENFRMPYL
                     ASSFSDFWKRWHISLSSWLKNYLYISLGGNRKGELRTYVNLFITMLLGGLWHGASWNF
                     VVWGGIHGALLAIERGFGYFFKTKGAGLEIPRIFSYAYRIFVVLAIVLVWVFFRSPSW
                     EKSEIVFAKLFFGSGGINPGDPALRIFFLCVLLFFVSTWIGQRDEASGVFRRWVENLP
                     GWAFAIIASLGFLLAVLLSAESQPFLYFVF"
     gene            complement(183538..185019)
                     /locus_tag="CPLEGNKG_00276"
     CDS             complement(183538..185019)
                     /locus_tag="CPLEGNKG_00276"
                     /inference="ab initio prediction:Prodigal:002006"
                     /codon_start=1
                     /transl_table=11
                     /product="hypothetical protein"
                     /protein_id="X:CPLEGNKG_00276"
                     /translation="MYWIFVSGFLFVGSLSLTLARFPVEIYWNPDVLYIPTLLTDILR
                     YGGSLRGWSLASSPYIFPDLPLVFILSLFTKQPFWALVSFSVLQASFFVWALGRFLRT
                     LEPQVPARYSYSFSLLTASFLLLVSEKFPILYLFLLPAMHTSAFLATLWAWPYLYNEK
                     TPRFFFFPVLCLLVMSDRILLLELYLTAALAWTRRYGRWGTIFPQLSLRFFFSGVIGF
                     GLHTFLRTFLSMEASNKISVIESFRRISEDLIGWLSKGDLPGIFFILALIAGIWALFR
                     GKERGFSFGFVAYLQLILLGIAPMAGLYIDEYSLRYCAPAFYLAPALFGTLILSRDLG
                     KRKNSRNFAMLGMILGLSSLALFGPLIPEGSWGFQGIPKPPEAKCVDSLSSTESFVLV
                     LTDGKKAKRILVYSEKNVRALSVDFSTLEGSHSLSNREWYIFPPEGPFAVLTEGLGEA
                     RIRSFYGEPSKILECPNTKKHVLLYEDTAKIRTLLQRPFQKTK"
     gene            185038..186690
                     /locus_tag="CPLEGNKG_00277"
     CDS             185038..186690
                     /locus_tag="CPLEGNKG_00277"
                     /inference="ab initio prediction:Prodigal:002006"
                     /codon_start=1
                     /transl_table=11
                     /product="hypothetical protein"
                     /protein_id="X:CPLEGNKG_00277"
                     /translation="MRRNVKKKKETNSGQSALCYELRREIASEMFFSRVVSSFRKSSS
                     SRLGILIGGLLLIFGLDSLLFRHALWAIPNESAWSTNHFYNFLYEYFQIKSKPKTKFR
                     ILLVGSSIAHYSLDRAMLNEEILRLTGKEVESEFLSYAGMTPLDAYLLRKKIIDLNPD
                     LVVYPINFIDWRLHRTYVLDPVSGRNDSFPEDRLILDALNYGEAPQSRYIFPAESAFT
                     FWKILGPEKTAEFMMAAIFDFYRYKDIYWKNIRSLFDHRFGRNTSYHGYNGAQIPERI
                     SSLGWTGQSFSFAPKEYMAKKGFYIQVVREILRDGNLHVSLNNARGESQNFDFDSPGW
                     KRILLDKKFLENDLPVITAKLSITWIPYYAEPENKDWVYDRLGVRLQQTFGDELPRSG
                     MQYTREERSEDLRYVGMNESEYRKYFYFRLLAEPEHRPGIGYLIALAEAKKKVAGESF
                     RPAMHFRYMSEFLDSMRASSIPVLLINNPENPISLDWYRNSRWYQIHLEYLQSISGRG
                     VIFSDFKDRLEPIDFSDYHHFTYPAMKKMNPVYAREIIKFVE"
     gene            186764..187810
                     /gene="asd"
                     /locus_tag="CPLEGNKG_00278"
     CDS             186764..187810
                     /gene="asd"
                     /locus_tag="CPLEGNKG_00278"
                     /EC_number="1.2.1.11"
                     /inference="ab initio prediction:Prodigal:002006"
                     /inference="similar to AA sequence:UniProtKB:Q04797"
                     /codon_start=1
                     /transl_table=11
                     /product="Aspartate-semialdehyde dehydrogenase"
                     /protein_id="X:CPLEGNKG_00278"
                     /db_xref="COG:COG0136"
                     /translation="MSKVNVAVLGATGSVGQRFIQLLENHPYFQVTHLCASENSAGKT
                     YGTVMKKRWKISSDIPAYARDIIVTTPEPSKTPGAKLAFSGLDASIAGEVETAYANAG
                     VHIISNSKNHRMVENVPLLSAEVNAAHLSVLPAQETSGKIITNSNCTIMGVTISLKPL
                     FDLFGIEAVMLFSMQAVSGAGYPGVPSMDILGNVVPFIGGEEEKAEIEPLKCLGKVEN
                     GRIINADFPISAHCNRVPVFDGHTVCVSVKLKKKATEQEIRTAWSSFKGEPQELGLPL
                     APSSPIVYREEEDRPQPRLDLDTGKSMSTVIGRLRPDPLFDWKYVVLSHNTIRGAAGA
                     ALLNAELMYKKNLL"
     gene            187823..189784
                     /locus_tag="CPLEGNKG_00279"
     CDS             187823..189784
                     /locus_tag="CPLEGNKG_00279"
                     /inference="ab initio prediction:Prodigal:002006"
                     /codon_start=1
                     /transl_table=11
                     /product="hypothetical protein"
                     /protein_id="X:CPLEGNKG_00279"
                     /translation="MLDPQSPELKVADYNSTLQLAQALEARGDFQYKGIYKLVLIVAD
                     WTEKFVANKILPTTEQLARELTLDKERVFAYLKEVTSRHNPPLIKKISMVDYDPTGDL
                     SDGKLIASSLRLMTVFARPSQADAGSSHRYVEGVNQTSFSSIQRWIKERRKFPGTENF
                     QKWIWECIDTNRLSETYASSEIGSLFQDLYDTTPALKQTTININLKPVLKRLVDSKNL
                     YFFRNERALSPGNRSVFYYNIQEEIIARLDLYKKYLKDKIIPELQRIGVLGNFSQEEL
                     NNTRALAVQVLPFLSPAYGDQKTAMEELLALIHFEEEEKEKKEKRAKLSELLDYVRSA
                     NRLVDLNYLRFRGEPIEDEIRNLIINHEMILHSEFADKKNMYNFVLHKDCIQGAIENA
                     KRILAATGNDSEIRVLGKMNIKDFLESREAAGQFEKLEYSSLFKYLPFFTRFWRSLFG
                     NNNMVHRFEAEEIRARLAAEQNKRVLEAKTRAAQEEKLRIAEKRVKEKDAVESGSKAR
                     AAAVFAAGEDAAMTRSGEQEVDPQAKKMLSSVLDILDAAWTRGEYPDRNYLLTMLGAD
                     ADENTLLNFLKKNAKKEIHSFMVRNQEEKYTFPILITRRFLKKNGRSLLDKAKKIVDE
                     QKVAGMPEQEKFDFYISFEDFLNRTLAKI"
     gene            189848..191278
                     /gene="pyk_1"
                     /locus_tag="CPLEGNKG_00280"
     CDS             189848..191278
                     /gene="pyk_1"
                     /locus_tag="CPLEGNKG_00280"
                     /EC_number="2.7.1.40"
                     /inference="ab initio prediction:Prodigal:002006"
                     /inference="similar to AA sequence:UniProtKB:P80885"
                     /codon_start=1
                     /transl_table=11
                     /product="Pyruvate kinase"
                     /protein_id="X:CPLEGNKG_00280"
                     /db_xref="COG:COG0469"
                     /translation="MKNELVNFRKTKIICTIGPATADKKMILALAEAGMNVARLNMSH
                     GNHEFHRSIIKIIKSLNKDVLKHPIAILLDTQGPEIRTGDLQVDHLDLKVGESFTFHI
                     IPGVESEEQSVFVNYRDIVNDLKVGDRVTVDNGLINLVVEEIQETALKCKVVDGGKLG
                     SRKHINLPGIRVNLPSITQKDQKDILFGLEEDVDFIALSFVRSKEDILQLRKIIEENN
                     GHSAIIAKIEDQEAVRNMVEIVEVSDGVMVARGDLGVELPIEELPIIQRAIIRECAVR
                     GKRVIVATHLLESMINNPSPTRAEVTDVANAVYEESDAIMLSGETAAGKFPVRCVEML
                     HKIAERVEKTPGVGYVSDRIPSNKKEEMAKSAAMLSDSIKSPAIIVITRRGTTALNVA
                     SFHPRQPLIYAFTNMTTVRRKLWLTRGVIPYRIDFSSDPEKTIKLAIETLKASGRIKD
                     GDQVVILSDIIAGVDRVETIQVREVK"
     gene            complement(191286..191585)
                     /locus_tag="CPLEGNKG_00281"
     CDS             complement(191286..191585)
                     /locus_tag="CPLEGNKG_00281"
                     /inference="ab initio prediction:Prodigal:002006"
                     /codon_start=1
                     /transl_table=11
                     /product="hypothetical protein"
                     /protein_id="X:CPLEGNKG_00281"
                     /translation="MPRKSKQEKVAGLGLNPFLGSDDFLEKDPETMSSEELKLYLHIK
                     KLKVRLEFERFQSSLNYTGMLFEALDRLGIRDALLAWVEKQAFGGETPKQQPNSE"
     gene            complement(191593..191973)
                     /locus_tag="CPLEGNKG_00282"
     CDS             complement(191593..191973)
                     /locus_tag="CPLEGNKG_00282"
                     /inference="ab initio prediction:Prodigal:002006"
                     /codon_start=1
                     /transl_table=11
                     /product="hypothetical protein"
                     /protein_id="X:CPLEGNKG_00282"
                     /translation="MARKKENSQTKTAESETQNGDGFFNSFELKGHLLSLVDSFLEYI
                     ETLLLYLRKSAEEKVKRGVQAYVFLRIGFYFLGLASLLFIGAFFLYLLKTFGDPIFAA
                     LGTGGLCLFFSLFSLAIVASRLKG"
     gene            complement(191985..192260)
                     /locus_tag="CPLEGNKG_00283"
     CDS             complement(191985..192260)
                     /locus_tag="CPLEGNKG_00283"
                     /inference="ab initio prediction:Prodigal:002006"
                     /codon_start=1
                     /transl_table=11
                     /product="hypothetical protein"
                     /protein_id="X:CPLEGNKG_00283"
                     /translation="MSNAESLNEELESLKEKAKKITGKAREEYLEHVSDLKERLKQVT
                     GETSERAKQIIDQTGVYIKENPQKATLIGLGVGVGLGLIIGLLIRRK"
     gene            192493..192906
                     /locus_tag="CPLEGNKG_00284"
     CDS             192493..192906
                     /locus_tag="CPLEGNKG_00284"
                     /inference="ab initio prediction:Prodigal:002006"
                     /codon_start=1
                     /transl_table=11
                     /product="hypothetical protein"
                     /protein_id="X:CPLEGNKG_00284"
                     /translation="MNFVSKIAKIRRKQRQRIYNRAYRQALKHLKREFKAEADRHAQA
                     EKELEKYYRKDVDTEAKKTRKKIQELENYKLLLERKEMEIESKLAFLNDQLHKIEELK
                     ARMDGAVNLMARAGSLSNGAIDDAEKIKQALKKVL"
     gene            192955..193245
                     /locus_tag="CPLEGNKG_00285"
     CDS             192955..193245
                     /locus_tag="CPLEGNKG_00285"
                     /EC_number="4.2.1.96"
                     /inference="ab initio prediction:Prodigal:002006"
                     /inference="protein motif:HAMAP:MF_00434"
                     /codon_start=1
                     /transl_table=11
                     /product="Putative pterin-4-alpha-carbinolamine
                     dehydratase"
                     /protein_id="X:CPLEGNKG_00285"
                     /translation="MDPEEIRKNLPDSWEVLPIDGVYRIRKNFQFSTYSEGIRFVNEI
                     AREAERLDHHPDLRVSYGNVGLEVFTHSLKGLSNLDLELALFSEKAYKHDIS"
     gene            complement(193260..194051)
                     /locus_tag="CPLEGNKG_00286"
     CDS             complement(193260..194051)
                     /locus_tag="CPLEGNKG_00286"
                     /EC_number="4.2.1.17"
                     /inference="ab initio prediction:Prodigal:002006"
                     /inference="similar to AA sequence:UniProtKB:P9WNN3"
                     /codon_start=1
                     /transl_table=11
                     /product="putative enoyl-CoA hydratase echA17"
                     /protein_id="X:CPLEGNKG_00286"
                     /translation="MKNIRIEEKGPLAWIWLDRSPSNEMTEELMDELIEAHKILGAKK
                     SVRAVLIGSQNEKFFSNGLDPRYMLERSAEDRVKVFAKLFDMMRIIYTFPKPQVTVIN
                     GHAMAGGAVLGILTDFRFMGNGKSRYCFSEVLVGLTIPPTLLNIIGSVVGKAKLRDVA
                     MLGTAYKPEEAKAIGLVDLVFPVEELHKKSEDYMLDVLNLPQASLESLKRGIRKDLIQ
                     EFDAPTDLLIQEFKPFVSGNFDEGLKAVLERRKPKFSQEVASISK"
     gene            complement(194393..195118)
                     /gene="phoP_1"
                     /locus_tag="CPLEGNKG_00287"
     CDS             complement(194393..195118)
                     /gene="phoP_1"
                     /locus_tag="CPLEGNKG_00287"
                     /inference="ab initio prediction:Prodigal:002006"
                     /inference="similar to AA sequence:UniProtKB:P13792"
                     /codon_start=1
                     /transl_table=11
                     /product="Alkaline phosphatase synthesis transcriptional
                     regulatory protein PhoP"
                     /protein_id="X:CPLEGNKG_00287"
                     /db_xref="COG:COG0745"
                     /translation="MKNILVIEDDPDIGNLIRKSLDSAHYKTTIQTSGEEGLKYYKAN
                     HPDLLILDLSLPDIDGMDVCRTVRRTDENTPIFIVTARNEEIDRIMGLELGADDYITK
                     PFSVRELKTRVDVFFRRWDKKAGIKPNIGSGGEIIRGSLKIDPVRRRVTLKDQVINIS
                     RKEFDILQLMATSPGKVFSREMILEAVWGMEWDGFERMIDSHIKRIRSKLEKNSAQPE
                     WIETIWGIGYRFSDNYDNIVIPD"
     gene            195352..195798
                     /locus_tag="CPLEGNKG_00288"
     CDS             195352..195798
                     /locus_tag="CPLEGNKG_00288"
                     /inference="ab initio prediction:Prodigal:002006"
                     /codon_start=1
                     /transl_table=11
                     /product="hypothetical protein"
                     /protein_id="X:CPLEGNKG_00288"
                     /translation="MKSPLMIPRSWALIAISEPGLDVHGITRETGIRPDLPVPETVTA
                     ISGEPVSSPLWQIHSKKDANLPLEDHVWELIERIAPHRKEFQSVCEKHTVTLYCSVEY
                     NDGSLEEASLTPKLLLLLGNLGLKISFQAWKLPEKKRRSEDKNHIR"
     gene            complement(195772..196098)
                     /locus_tag="CPLEGNKG_00289"
     CDS             complement(195772..196098)
                     /locus_tag="CPLEGNKG_00289"
                     /inference="ab initio prediction:Prodigal:002006"
                     /codon_start=1
                     /transl_table=11
                     /product="hypothetical protein"
                     /protein_id="X:CPLEGNKG_00289"
                     /translation="MEQIRRYTYFEIRKKNKVVEIEPLTDQIEGDSFKELQSALAMAF
                     YESNRHVKLELENVQFLSITVLEKLIKFALDLREKNRVLIFSHPAMSVRKYLERFRLT
                     DVILIL"
     gene            196174..197121
                     /gene="epmA"
                     /locus_tag="CPLEGNKG_00290"
     CDS             196174..197121
                     /gene="epmA"
                     /locus_tag="CPLEGNKG_00290"
                     /EC_number="6.3.1.-"
                     /inference="ab initio prediction:Prodigal:002006"
                     /inference="similar to AA sequence:UniProtKB:Q9ZJ12"
                     /codon_start=1
                     /transl_table=11
                     /product="Elongation factor P--(R)-beta-lysine ligase"
                     /protein_id="X:CPLEGNKG_00290"
                     /db_xref="COG:COG2269"
                     /translation="MNLTSKEIIKARGRFLRSVRDFFHSDGFLEIDTPALKKVPGMEP
                     HLDPFEVRSPSGKEIGYLVTSPEYSLKQALSLGLDRVYEISHTFRSGEKGSPLHTAEF
                     LMLEFYQVGADLNDLMDTTERLIRTLENRIGKSISDMKFPRYRVRDLLLQYAGCDWDR
                     ASLESKLNQASLTNLSIQELEYEDCFYLVFLNFVERRLLPEFQFLYDYPPEMAALARI
                     ENGVAKRFETYYGNIELGNAFYELSDPAEQRLRFFKEQELRKKLGKEVFPIDEDFLLS
                     LERGLPACSGNAIGLDRLLSVFLGANSLSQISPYWGRLD"
     gene            197327..198355
                     /gene="pal_1"
                     /locus_tag="CPLEGNKG_00291"
     CDS             197327..198355
                     /gene="pal_1"
                     /locus_tag="CPLEGNKG_00291"
                     /inference="ab initio prediction:Prodigal:002006"
                     /inference="protein motif:HAMAP:MF_02204"
                     /codon_start=1
                     /transl_table=11
                     /product="Peptidoglycan-associated lipoprotein"
                     /protein_id="X:CPLEGNKG_00291"
                     /translation="MAKKQNYYVTINGKKYDRGLIEIADASVSGKRDGRISVNDAKKL
                     LNAVKDNNTYTDIEKKTIEHIRENYKFTDKADEWFRSEIRKWAAEKSAKTKSAEPEEL
                     PPAAEEISDLSIAPSEEDDSYLGYTNYIPTPSAGKPRTRSGIPILLLSILILSGIGIG
                     IYYAFGSSKEVSKSSAYKHSAAKKKEENIVEKREPKKDSTPDKAEKGVFSLFSGSGAK
                     SAKLEGTNAELAKQIESSAIHFDKNSISVLPSSRKTLDHLSKLLKRKPELKASLTGHT
                     SNEGKEEANLKVSKLRAEMVRDYLIGNGIANERVLIQAKGATEPIAENSSEAGKEKNR
                     RVEIRIVE"
     gene            198833..201094
                     /gene="acnD"
                     /locus_tag="CPLEGNKG_00292"
     CDS             198833..201094
                     /gene="acnD"
                     /locus_tag="CPLEGNKG_00292"
                     /EC_number="4.2.1.117"
                     /inference="ab initio prediction:Prodigal:002006"
                     /inference="similar to AA sequence:UniProtKB:Q8EJW3"
                     /codon_start=1
                     /transl_table=11
                     /product="2-methylcitrate dehydratase
                     (2-methyl-trans-aconitate forming)"
                     /protein_id="X:CPLEGNKG_00292"
                     /db_xref="COG:COG1048"
                     /translation="MAFDIDMIRARYEKIGTLVKKAREVVGKPLTLTEKILYSHLWTG
                     EPKHPFDRGKSYVDFAPDRVAMQDATAQMALLQFMSAGRDKVAVPSTVHCDHLITAQV
                     GSVADLSKASTDNKEVYDFLSSVSNKYGIGFWKPGAGIIHQVVLENYAFPGGMMIGTD
                     SHTVNAGGLGMIAIGVGGADACDVMAGLAWELKWPKLIGVKLTGKLNGWTSPKDIILK
                     VAGILTVKGGTGAIVEYFGEGAAALSCTGKGTICNMGAEIGATTSTFGYDESMERYLR
                     STGRAAVADLANGIKEHLNADPEVYANPDKFFDQVIEIDLNQLEPHLNGPFTPDLATP
                     ISKMKEAAKKNGWPTKVEVGLIGSCTNSSYEDISRAASLAHQASEKFLTPKSEFTITP
                     GSELVRFTIERDGFIKTFEKIGAKVFANACGPCIGMWARVGSEKKEKNTIVHSFNRNF
                     QSRNDGNPNTYAFVGSPELVTALAIAGDLTFDPSTDTLVNDKGEKVKLDPPDGDELPK
                     RGFDVKDAGFQAPAADGSKIQVVVDPKSNRLQLLAPFLKWEGTDLKGLRLLIKAKGKC
                     TTDHISMAGPWLKFRGHLDNISNNLLIGATNSFNDKINSVKNQLDGSYDEVPKVQRQY
                     KAKGIGSIVVGDENYGEGSSREHAAMEPRHLGVRAVLVKSFARIHETNLKKQGMLAIT
                     FADKTDYDKIKEDDTIDILGLTSFKEGTPLTLVLHHTDGSKDEIKVNHTYNEQQIEWF
                     KAGSALNLIGGKK"
     gene            complement(201220..201339)
                     /locus_tag="CPLEGNKG_00293"
     CDS             complement(201220..201339)
                     /locus_tag="CPLEGNKG_00293"
                     /inference="ab initio prediction:Prodigal:002006"
                     /codon_start=1
                     /transl_table=11
                     /product="hypothetical protein"
                     /protein_id="X:CPLEGNKG_00293"
                     /translation="MKTTLRLIEVVSVERGIEEVDEIDSFPKKIIRILKIQDR"
     gene            201617..202603
                     /gene="iolS_1"
                     /locus_tag="CPLEGNKG_00294"
     CDS             201617..202603
                     /gene="iolS_1"
                     /locus_tag="CPLEGNKG_00294"
                     /EC_number="1.1.1.-"
                     /inference="ab initio prediction:Prodigal:002006"
                     /inference="similar to AA sequence:UniProtKB:P46336"
                     /codon_start=1
                     /transl_table=11
                     /product="Aldo-keto reductase IolS"
                     /protein_id="X:CPLEGNKG_00294"
                     /db_xref="COG:COG0667"
                     /translation="MKLKKLGKNGPEVSSVGLGCMGMSDFYGSKQTRDDQESIHTIHA
                     ALDAGINYLDTGDFYGIGHNESLVGKAIRDRRDQAFLSVKFGAQRSPSGAFLGFDARP
                     NSVKTFAAYSLQRLGVDVIDLYQPARVDPSVPIEETVGAVADLIKEGKVRYLGISETN
                     SEQIRRANSVYPVSALQIEYSLATRLIESKILPTIRELGISLVPYGIVGRGLLTGSIT
                     GEIKTDYRAHLPRFQGENLSKNLEKVAVLQSIASAKGHTPSQIAIAWVLSRGEDIMPL
                     IGTSKRSRLSENLKALDIILTSEELEKLDRTFSEGAIVGDRYPAPQMEMVAK"
     gene            202607..203203
                     /locus_tag="CPLEGNKG_00295"
     CDS             202607..203203
                     /locus_tag="CPLEGNKG_00295"
                     /inference="ab initio prediction:Prodigal:002006"
                     /codon_start=1
                     /transl_table=11
                     /product="hypothetical protein"
                     /protein_id="X:CPLEGNKG_00295"
                     /translation="MPRTGLSPEELKQVALDSAEKMIRKFGFDKTHLVDIAKEIGVSH
                     PILYRLFPDKAALIDAVSERWLNRIDDELAKIVSKKGSSKSRLHAWFLTLHRLKREKV
                     SMDPELYRAFNSSAELRRPIVVRHLETTMNQLVSILESGVRTGEFSKKDPKLLANLLF
                     HGMITFHHPKMVLDHLDFDRELLLKQVLDLLLAGILRA"
     gene            complement(203200..205317)
                     /locus_tag="CPLEGNKG_00296"
     CDS             complement(203200..205317)
                     /locus_tag="CPLEGNKG_00296"
                     /inference="ab initio prediction:Prodigal:002006"
                     /codon_start=1
                     /transl_table=11
                     /product="hypothetical protein"
                     /protein_id="X:CPLEGNKG_00296"
                     /translation="MNETSVYEAFGILPEYNDLIGQVHRLETKTFLGILVALGYDPKE
                     VSDPESILKKNSTSSSSKILEPAYFIPVHSQPGIIRIRWAKDQSVEKLRFRIILEEGP
                     IFDVRIQELTSEENDADSLRLITISLLEPLPPGYHKLQLEGLPESYSTSDVLESVLIV
                     YPETCYDWSDHWKRKGISLQLYSVRSPWNDGIGDFKDLQEIGSDCAKNGFSILGVNPL
                     HALFPLDPEQRSPYSPSNRLFKNPLYIHLPWVFRDFGFHELESEYLIERSKATFLESI
                     SDEHIDYAKISDFKMKFLRVIYQRFMESVPSENPETFSLFQTFTEIGGTLLFRHCLFD
                     ASRIIIETLKTSPLKERHMQSDRLETEIDEKSKNLTNEVRFYQFIQWIAEKQFSQVAD
                     SLFNMQISLYTDLAVGPDPGGSEVQIAGRIFSSGAAIGSPPDEFSPNGQNWGILPLIP
                     DRLKEEHYEHFIELLRANMPKDGILRIDHAVGLFRLFWIPNTGEAGGYVLYPWEDLLR
                     ILALESQRSRCAVVAEDLGLVPLEIRKILSEFGIYLTKILYFEKHDSHQYSSPSHYQL
                     RTVASLNTHDLPTLKGYWNSEDIKERFRIGMLSWAEYETLLAERESDKEMIVALMHKE
                     GILVTHNGNGIQSPEIEDALFKLLSSANSKIRMFAMHDILGEYKQTNLPGTTNEYPNW
                     KLRYSLFWREHPFFNKETNLQSL"
     gene            complement(205310..207517)
                     /gene="glgX"
                     /locus_tag="CPLEGNKG_00297"
     CDS             complement(205310..207517)
                     /gene="glgX"
                     /locus_tag="CPLEGNKG_00297"
                     /EC_number="3.2.1.-"
                     /inference="ab initio prediction:Prodigal:002006"
                     /inference="similar to AA sequence:UniProtKB:P9WQ25"
                     /codon_start=1
                     /transl_table=11
                     /product="Glycogen operon protein GlgX"
                     /protein_id="X:CPLEGNKG_00297"
                     /db_xref="COG:COG1523"
                     /translation="MVSLKVFPGKPEPLGATFTDGGVNFAVYSEFCESIDLCLFDSID
                     AQSESQRIRLTSKTGSIWHCYLPKIKPGQLYGYRVHGPYLPEKGHRFNENKILSDPYS
                     KWIARLPTWHSSLFSYYRSDLQFREVSREELLRMDLRDSAPVAALSEVIHSEFDWEQD
                     MHPNISWKDTIIYEAHVKGLTALHPDISPELRGTFTGLASESIVRHLVKLGVTAVELL
                     PVHQCFDSLRLYNNKLTDYWGYNSLTYFSPDRRFSRFSSGIECINEFKNMVKCLHKAG
                     IEVILDSVYNHTCENSYFGPNLSFRGIDNFSYYKLDKLDLTKYDDSTGTGNSLNMENP
                     YVTAMVLDSMKFWVTEMHIDGFRFDLARSLVRNEKFPTNLENPFLKAINSDPIFSGVK
                     LIAEPWDLGKDGYQIGSFPKPWSEWNAQFRDCSRKFWRGDRRMLGEVATRIAGSSDLF
                     QQEGRSPYSSINYVACHDGFTLEDLVSYEKKHNEENLEQNKDGWNYSYSSNFGAEGPT
                     ISGQILSRRDRRKRNLLTTLFISQGVPMISAGDEMGKTQKGNNNAYCQDNETSHINWD
                     LDPRYKILLEYTINLIRFRKRHPFLRRDRFFDGKIRSDRFLKDILWISETGEELVKSE
                     WESETRKSFGFLLPAQFDSSEPLNKDDSNRNPSLLFLLNASEEPIDFLLPNYLKDGIW
                     TRVFDTWEAEFDREALSFNIGQKYSLREESMAGFYSATPQTSQSKKGNRPSHE"
     gene            207686..209017
                     /gene="mshA_1"
                     /locus_tag="CPLEGNKG_00298"
     CDS             207686..209017
                     /gene="mshA_1"
                     /locus_tag="CPLEGNKG_00298"
                     /EC_number="2.4.1.250"
                     /inference="ab initio prediction:Prodigal:002006"
                     /inference="protein motif:HAMAP:MF_01695"
                     /codon_start=1
                     /transl_table=11
                     /product="D-inositol-3-phosphate glycosyltransferase"
                     /protein_id="X:CPLEGNKG_00298"
                     /translation="MFKVLMIGWEYPPKITGGLGTACYNIAKALSDSGNEIYFILPQI
                     SGEEPKLSNVKILDVESSVVKFEEEEKRILFKFQKESIYKTLSLQAFHPYESSREISL
                     QDAEPITTEKTTILSETIRRSPGDESMKIQSGYTKNIINDIQLYARFNSILASKLDFD
                     IIHCHDWMTFPAGVETARSTGKPLICHVHATEFDRSGDRVNQQVYDLERNAFKEAAAI
                     ITVSNYTKRILIERYSVPEYRIYPIHNGVEFELDRNLLRKDKAADNRERLVLFLGRIT
                     FQKGPDYFVRAAKKVLEVIDNVRFVMAGTGDMYARMIEMAADLGVGKYFHYTGFLSKE
                     ETRQLYSMADLYIMPSVSEPFGLSTLEAMSGGVPVILSKQSGVGEVVNHCIKVDFWDV
                     DDMANKIVSVLSDRNLHATLRDGGLEEATKNSWSKTGTRIEEVYAKVLNRT"
     gene            209022..210218
                     /locus_tag="CPLEGNKG_00299"
     CDS             209022..210218
                     /locus_tag="CPLEGNKG_00299"
                     /inference="ab initio prediction:Prodigal:002006"
                     /codon_start=1
                     /transl_table=11
                     /product="hypothetical protein"
                     /protein_id="X:CPLEGNKG_00299"
                     /translation="MTSICFYFEVHQPYRLKKYLSSDIGTGIGYFDDAKNREIIRKVG
                     ERYYIPTVDRLLRLRNKYGNEFKVSFSLTGTVIEQLKEWCPEVLDKIKKLVSLGGVEL
                     LSETYYHSLASLYSAREFYRQIEDHDRLMRIEFGVSPRIFRNTELIYTNRVSNLVNKA
                     GYRGILTEGVDRLLYGRSPNFVYSAKHIPTMRILAKNFQLSEDIAFRFSDKEWGYLLS
                     QPDEFSSWIRSLSNNGEIVNLFMDFENFGDHRWIDTGVFELLETIPEEIFRQAFHRTG
                     FRFSTPSEAINLYDSRGTIDTGDIALSENDEQDISVWAGNSMQQEALETLYGLEKDVY
                     RKGAEECLDLFGRLQTSDNFYYMSNQFFDQDQVGQNAASSSSTPNEAFESYMNVLQDF
                     KLRILR"
     gene            210237..212723
                     /gene="malP"
                     /locus_tag="CPLEGNKG_00300"
     CDS             210237..212723
                     /gene="malP"
                     /locus_tag="CPLEGNKG_00300"
                     /EC_number="2.4.1.1"
                     /inference="ab initio prediction:Prodigal:002006"
                     /inference="similar to AA sequence:UniProtKB:P00490"
                     /codon_start=1
                     /transl_table=11
                     /product="Maltodextrin phosphorylase"
                     /protein_id="X:CPLEGNKG_00300"
                     /db_xref="COG:COG0058"
                     /translation="MRGRHNKLWKLFESNSKINEKLLRRSIARRLEYDLGKYKRTIRN
                     QDLYQALALSIRDILISRWNEFQDSVRSVRGKRVYYISMEFLIGTLLESNLINLGLKD
                     LTTKVLRDFGYNMGKIAAEEHDAALGNGGLGRLAACFLESMATLNIPCQGNGIRYEYG
                     IFHQKIEDGYQKEAPDNWLSQENPWEISRFDLSYPVHFYGSVAQKSLPDGRTKSIWAP
                     GETIIAQAYDILIPGYNTKSVANLRLWKSKSSAEFNLDYFNHGDYMKAVEDKEKGENI
                     SKILYPNDNIIQGKELRLKQEYLLTSATIQDALHTFIEEEEGDPVWEHLPERAFFQMN
                     DTHPSLGVPELMRLLVDKHGLEWEKAWSITKECFAYTNHTVMPEALETWNVDLLGWLL
                     PRHLEIIYSINYYFIEHLKKRGEKQEVITNLSLVTESIPKSIRMSHLAIVGSTSVNGV
                     SELHTSIIKEKLFPDFDRIYPGKFRNVTNGITYRRWLLVSNPGLTKLISDSIGKEWQA
                     NLNILHKLEFFSSDAGFREKWRLCRRANKIQLASIISRSCDLKVDPDSIFDAQVKRIH
                     EYKRQLLNVLRIIRDYRRILDDPNWDYTPRTIIFSGKAAPGYYRAKNIIKLIHSVGKV
                     INEDPKVRDKLKVVFLPDYRVSLADRIFPACDVSEQISTAGTEASGTGNMKFALSGAI
                     TIGTLDGANIEILEYVKSENFYVFGKTISELGKMKAEGYSSALLYKNDVLIHELVDSL
                     RDDFLAGNPADLFEDLVSSITDEGDRYFVLADFHSYLEQQDLISKDFKDVENWTRKSI
                     VNTCKSIRFSSDNTVQKYADQIWKVRRVVC"
     gene            complement(212720..215317)
                     /gene="yloB"
                     /locus_tag="CPLEGNKG_00301"
     CDS             complement(212720..215317)
                     /gene="yloB"
                     /locus_tag="CPLEGNKG_00301"
                     /EC_number="7.2.2.10"
                     /inference="ab initio prediction:Prodigal:002006"
                     /inference="similar to AA sequence:UniProtKB:O34431"
                     /codon_start=1
                     /transl_table=11
                     /product="Calcium-transporting ATPase"
                     /protein_id="X:CPLEGNKG_00301"
                     /db_xref="COG:COG0474"
                     /translation="MSIADIGKLAGLNSNDARKLLSEIGPNELPKSESSSLLRTILSV
                     LEEPMIFLLLTCGGLYILLGKPEEAIALCIAVIAVICITIFQKNKTETALNALRDFSI
                     PTAIVIRDSIKSSISAKEIVPGDLVFIREGERIPADGFLVQDINLQIDESLISGEAVP
                     VIKRSLINKAAIDSDVLVGNSTRSVYASCLVVAGEGIFTVTTTGPSTLVGKIGQALGK
                     IKTLDTPLQKQAKKLTLRITIFAAVFFCLIVAGLGVRTGNWLEAFLAGLTFSMAILPE
                     EIPIILTIYLSLGAWRISKVKVLTRTLGAIETLGAATVICVDKTGTLTENKMEVRKLF
                     VPNSWGGAYLDCNSNMTMVPEDFHSILEFSLLASKQDPFDPMEKGIRNLGISTLTGTE
                     HLHTNWDLEKEYPLSDKLAALSYAWKRANDRDLVIGTKGAPEAIFDLCHLDVKAVADY
                     SEIVERLSREGLRILGVAKANISPEKLPPQQHDFIFEFLGLVCLEDPIRREVPEAISK
                     CIGAGIKVVMITGDHLGTAKSIAKKAGIPFVDSALTGADLNALNDEALSKRIEDVGVF
                     SRITPDQKLRIVQAFQSNGEIVAMTGDGVNDATALKAAHIGISMGKRGTAVAREASDI
                     VLLDDSFSSLVDAISLGRRIYDNIRKGIIYVLSVHVPIVGMSLLPAIFDIPLFLFPAH
                     VLFLELIIDPACSLIFEGEEGEKNRMNRPPRPSKDSIIDLKTATASIIRGLVSLSAVL
                     FVYFYARYKGLNQEESRTLGFICIVSGNVFLILTNLSWTEPFYRRAKSISPVFYYLLL
                     FTLIFMISTIKVEFLTRLFGFAQVKFQDALLVTITGILSVLWWEILKGKPDSLKIAKS
                     TILPSKNVF"
     gene            complement(215380..215877)
                     /gene="hspA_1"
                     /locus_tag="CPLEGNKG_00302"
     CDS             complement(215380..215877)
                     /gene="hspA_1"
                     /locus_tag="CPLEGNKG_00302"
                     /inference="ab initio prediction:Prodigal:002006"
                     /inference="similar to AA sequence:UniProtKB:Q06823"
                     /codon_start=1
                     /transl_table=11
                     /product="Spore protein SP21"
                     /protein_id="X:CPLEGNKG_00302"
                     /db_xref="COG:COG0071"
                     /translation="MANAEVNQVKPKEGNAEHSRFLEPFQQFSREIDRSLEDLFMDFG
                     NFKLWARPTFMKSGLPKVNLKENKESYILEAELPGYNSKEVEIGIKGHVLTLKGEKKE
                     SHDEKKEEYHLHESVHGSFYRSFKLPESVLADKINASMKDGILTLTLPKSEEEKGQTK
                     KIEIK"
     gene            216167..216433
                     /locus_tag="CPLEGNKG_00303"
     CDS             216167..216433
                     /locus_tag="CPLEGNKG_00303"
                     /inference="ab initio prediction:Prodigal:002006"
                     /codon_start=1
                     /transl_table=11
                     /product="hypothetical protein"
                     /protein_id="X:CPLEGNKG_00303"
                     /translation="MKEIDVRTQLVHRIHRIKGQLEAIEKGLFDEETDCEKTLMQLKA
                     ASQALKKFGEAYMHAYMEKCFVERKGATNIKENVRKAIKTAFSL"
     gene            complement(216581..216772)
                     /locus_tag="CPLEGNKG_00304"
     CDS             complement(216581..216772)
                     /locus_tag="CPLEGNKG_00304"
                     /inference="ab initio prediction:Prodigal:002006"
                     /codon_start=1
                     /transl_table=11
                     /product="hypothetical protein"
                     /protein_id="X:CPLEGNKG_00304"
                     /translation="MKINEGNLDRILRLVAGVAIIAWGFLAQNWLGAIGIIPLATGLI
                     GWCPLYSVLHLNTCPVKKS"
     gene            complement(216884..220051)
                     /gene="mdtC_1"
                     /locus_tag="CPLEGNKG_00305"
     CDS             complement(216884..220051)
                     /gene="mdtC_1"
                     /locus_tag="CPLEGNKG_00305"
                     /inference="ab initio prediction:Prodigal:002006"
                     /inference="similar to AA sequence:UniProtKB:A7ZNP9"
                     /codon_start=1
                     /transl_table=11
                     /product="Multidrug resistance protein MdtC"
                     /protein_id="X:CPLEGNKG_00305"
                     /translation="MNNTRETPLGFAGKIANLFINSRLTPVISIASILLGILAVTLTP
                     KEEEPQISVPMVDIHISSPGFVAKETERKVVEPIERAVWGLEGVEYVYSASADHGAII
                     TVRFKVGEPLEPSLVKIHHSLMEIKSTLPPNVSEPTVRSYTIDDVPFLALTFSSETRD
                     DYSLRSIVAPLARELSSTPDVARMELLGGRKEAVRVIAEPEKMQVYGLSISDIANGIR
                     ANQGFMPSGKNWGKDFLYDIEIGTPISNAKQVMLTPLVRRGGNVVRVSDVAEVHDGAE
                     EKVRQSSILDKSLGPDHRNAVTILFSKRKGTDISKLSREILERSEFFTKDLPKDIAMT
                     VLRDYGATAGDKSSELIEHLLIATFSVSVLIAVWMGIRASFVVSISIPVTLSLTLALY
                     YFLGYTLNRVTLFALIFSIGILVDDAIVVVENIERHLKLKPGQGIVKTTLQAVSEVGN
                     PTILATFTVIAAILPMAFVRGLMGPYMKPIPVGASLAMILSLLVAFIVTPWASVRFLK
                     LHSKVEKKSVKDSKLNLLYESFTAWLLYSRKNAILFGLSIIILLLASFSLVALKFVKV
                     KMLPFDDKEEFQVLIDYDPKTPLEKTTKYTRVLANSLIENSNIQKIQIFVGDPAPFSF
                     SGMVKHSFLRNKEWQADLHIVLKNKNERNKKSHDIIESLRPSITDFGKQNNAITKVLE
                     IPPGPPVLATFVAEVYAPTEQEREDVAIEIKKSLSLQQGVVDIDSSLRAQRPSIVFPF
                     DYVSAGNLGVQAVTIAQASNYVFQETSLSTLSETSRPEDIAISLSLKDSIRASKTPFA
                     KLNVTTLESGSIRADQVLDQPTIHENRIRNRKNLRSLEYVTAEFSGAEESPVYGILNL
                     SDKVTHPTFTSEIPSVLNQAVVKWDGEWFITYEVFRDLGISFAIVMLIIYVLVLGWFQ
                     DYLVPLIIMAPIPISLIGILPGHWLLGAYFTATSMIGFIAGAGIIVRNSIILVDFINT
                     EISSGAPLRQAVINAGLVRFRPMLLTASAVVVGSSVMLFDPIFQGLAISLIFGEVAAT
                     LLSRFAIPAIYYWFLMNRGHISKKN"
     gene            complement(220044..221465)
                     /locus_tag="CPLEGNKG_00306"
     CDS             complement(220044..221465)
                     /locus_tag="CPLEGNKG_00306"
                     /inference="ab initio prediction:Prodigal:002006"
                     /codon_start=1
                     /transl_table=11
                     /product="hypothetical protein"
                     /protein_id="X:CPLEGNKG_00306"
                     /translation="MNSLVRTLILLGVYLVALSPTKADESVGFPEIWEKVKTNSPSIK
                     AKALELRAAEIAKENSDMHWLPRIYTDLRNYNTNDPGLNFQGKLGQRAARESDFSTLS
                     VRQRPSNYLDSNNLPYQNLNANSLNIAAKDTLNHPGSNTYSRGTLGIDVALYEGGSKS
                     NLSKMKQKIVEGNRYEVSYIRKKEYYEAAVAYQSVRNVLEAKEGIERLIKRIDQFSKF
                     YKIGASGNPTEYSGALAIKSLRLKLEAIRGDYLSRGQAAIEMLKLLSGFLPDKFTPSA
                     DNNINFSEKYLPYPKSDSNVNTSLSNAYSSYAESALIGVDTEKARFLPKVGAYAEAYA
                     YDGNRSTATSYNTGIYLQMNLLNPSDIGAVKEARTKSDAARKKADEIRLKEESNFRVL
                     LFQEETLKKNILLALDSLKTQEEQLDLSLRLFRTGTIHSLQLADVFGKTAESLISNVN
                     LNSEYLKIRAELNMYSNLENYNE"
     gene            complement(221462..221683)
                     /locus_tag="CPLEGNKG_00307"
     CDS             complement(221462..221683)
                     /locus_tag="CPLEGNKG_00307"
                     /inference="ab initio prediction:Prodigal:002006"
                     /codon_start=1
                     /transl_table=11
                     /product="hypothetical protein"
                     /protein_id="X:CPLEGNKG_00307"
[truncated: 9,412,233 more chars]
