# Supplementary material for: Horizontal transfer of the rfb cluster in Leptospira is a genetic determinant of serovar identity
Source: Life Sci Alliance. 2022 Dec 9;6(2):e202201480. doi: 10.26508/lsa.202201480 (PMC9736851; doi:10.26508/lsa.202201480)
Supplement: Supplementary file 9 [file LSA-2022-01480_Supplemental_Data_3.zip › Supp_Data_2-rfb_sequences/sequences_used_Fig_5C/Bataviae_10498013.gbk]

LOCUS       KGAIEEAD_1              2096 bp    DNA     linear       08-DEC-2021
DEFINITION  Genus species strain strain.
ACCESSION   
VERSION
KEYWORDS    .
SOURCE      Genus species
  ORGANISM  Genus species
            Unclassified.
COMMENT     Annotated using prokka 1.14.6 from
            https://github.com/tseemann/prokka.
FEATURES             Location/Qualifiers
     source          1..2096
                     /organism="Genus species"
                     /mol_type="genomic DNA"
                     /strain="strain"
     gene            543..1976
                     /locus_tag="KGAIEEAD_00001"
     CDS             543..1976
                     /locus_tag="KGAIEEAD_00001"
                     /inference="ab initio prediction:Prodigal:002006"
                     /codon_start=1
                     /transl_table=11
                     /product="hypothetical protein"
                     /protein_id="X:KGAIEEAD_00001"
                     /translation="MNDTPRVFRVQKDRNFTIVKNNFIDDARLSMKATAILLLALRYP
                     DHWRMSVKTMSKFKSDKDSSIASGFKELVTFGYAEFRKGKDPVTGRFNSGWYFFEESQ
                     KPEVQYKVKPTENKRIENQRELFLKEVKESNRKGNKVLDLEQPETPQLENQVVVNSIL
                     PSTKEQKPSRQVFSSQIQNTTREYDQPPQARIEEQKELLEELEIKFKREKNQALGSPQ
                     AEKPQLDFQGGENQPLSSTIYQGLSKQVLFKQILNTSREYGPPAKTHLEEQKQNLYKP
                     KTLSRFQFPDSWLIKFQDYYFKEHGSEMGQPDSELKALNSLYEISKGDWNVIESKIQT
                     LIQLRKQDSRFWYEQSLSPESIAKFWSRLFERKVKPTEKNTKRNEQQNKSIRTESKCN
                     ESKTIQKTPIEEINNLDPYKCFLGWGKSKLLKSQLEYYEQNSDPFKYEGTKKILFEKF
                     VNEVYPVLVSNSEVKKTTIENRKGSAA"
ORIGIN      
        1 ttttaaatta ttatatttta tttaaaaatg ggttttaatg tgttttaaat aaaattaaaa
       61 actccatttt tctttattga atcgaaacaa aaagtagata tattttttcc cgataaaatg
      121 gaaattccaa ttctctaaca tgagtaacca caagattttt ctgaacgatt gtgggtattt
      181 tattaaactc acaactttgt aaaacactcc ttcctaaact aggaaaccca agacagggaa
      241 ttcccgagtt ggaaaacaga ttttagaaaa aatctaaaat gtagaccgaa caatttttcg
      301 cccttttttt agatcaaatt caagttaaac ccaacgcaaa gattgaatcc caaaatttac
      361 cttaagattg aattttttta gaaatcaaac ttccgatatt cgtttttgtg ccaaagtgaa
      421 aacggatcga gtaggattaa aaaacaaaaa gaaatgactt tggaaacgat ataccgtttc
      481 tcccgccaac tttttagaaa catccagact cacctcacaa cactgtaaca agagaaccat
      541 atatgaatga tactccaaga gtctttcggg tacaaaaaga ccgaaacttt acaatcgtaa
      601 aaaataactt tatcgatgat gctcgtttaa gtatgaaagc gacagccatt ctacttcttg
      661 ccctccgtta tccagaccac tggcgaatgt cggtaaaaac gatgtctaaa ttcaaaagcg
      721 acaaagattc aagtattgca tctgggttta aagaactagt tacctttggc tatgcagaat
      781 ttcgaaaagg aaaagatcca gtaactggta gatttaattc gggatggtat ttttttgaag
      841 agtctcaaaa gccggaagtt caatacaaag taaaaccaac agaaaataag agaatagaaa
      901 atcaaagaga acttttttta aaagaagtca aagaatcgaa cagaaaagga aataaagttt
      961 tagatttaga acaaccagaa acaccacagc ttgaaaatca agttgtggta aattcaattc
     1021 tacctagtac taaagaacaa aaaccatcga gacaagtatt ctcttcacaa atacaaaata
     1081 caactagaga atatgaccag cccccacaag cacgcataga agaacaaaag gaactcttag
     1141 aagaattaga aataaaattt aagagagaaa aaaatcaggc tcttggttca ccccaagcag
     1201 aaaagccaca acttgatttt caaggtgggg aaaatcaacc cctatcaagt actatatacc
     1261 aaggactatc aaaacaagta ctctttaaac aaatactaaa tacttctaga gagtacggcc
     1321 cgcctgcaaa aacgcacctg gaagaacaaa aacaaaactt atataaacct aaaacgttat
     1381 cacgatttca atttcctgat tcttggctta taaaattcca agactattat ttcaaagaac
     1441 acggaagtga aatggggcaa ccagactcag aactaaaagc attaaactca ctatatgaaa
     1501 tatccaaagg agattggaat gttatcgaaa gtaaaataca aacactgatc caactgagaa
     1561 aacaagattc caggttttgg tatgaacagt ctttaagtcc tgaatcgatt gctaagtttt
     1621 ggtctaggtt atttgaaaga aaagtaaaac ctactgaaaa gaatacaaaa cgaaatgaac
     1681 aacaaaataa atcaatacga actgaatcca aatgtaacga gagtaagacg atccaaaaaa
     1741 cacccataga agagataaac aatttagatc cctataaatg ttttttaggt tggggtaaga
     1801 gtaagttgct taaatctcaa ttagaatatt acgaacaaaa ctcagatcct ttcaaatacg
     1861 aaggaactaa aaagatactc tttgaaaaat ttgtaaacga agtgtatccg gttcttgtaa
     1921 gtaactcaga ggtaaaaaag actacaattg aaaatagaaa ggggagtgct gcatgagctt
     1981 ctttaactca accaaccaaa atgtaataaa gccgattttg tttaaaaaag aacaagactt
     2041 gattctcaaa gacctttaaa aagatcggat actttttttg taagagagaa gggagg
//
LOCUS       KGAIEEAD_2              5377 bp    DNA     linear       08-DEC-2021
DEFINITION  Genus species strain strain.
ACCESSION   
VERSION
KEYWORDS    .
SOURCE      Genus species
  ORGANISM  Genus species
            Unclassified.
COMMENT     Annotated using prokka 1.14.6 from
            https://github.com/tseemann/prokka.
FEATURES             Location/Qualifiers
     source          1..5377
                     /organism="Genus species"
                     /mol_type="genomic DNA"
                     /strain="strain"
     gene            complement(5..1849)
                     /locus_tag="KGAIEEAD_00002"
     CDS             complement(5..1849)
                     /locus_tag="KGAIEEAD_00002"
                     /inference="ab initio prediction:Prodigal:002006"
                     /codon_start=1
                     /transl_table=11
                     /product="hypothetical protein"
                     /protein_id="X:KGAIEEAD_00002"
                     /translation="MTSPGIGDPYWYEWTVGLKSIVEMLNPDNEIQSVTFQANHISGW
                     DDIVVRHHSGKKIYYQIKHTYTNDTFTYGDLIASTPSKDSLLKQLSIGWQKIEDKASS
                     DFIIYSNRKMGIQNSNSKKDEKTILRPALNIFWEYLKTEVMKSEKIEDIQIKEEYADT
                     FNIEFLPNLKDLSSSEIISFLKQLEIKVNQPNLKDLEAEILKNLGSIFHVSQSKAANL
                     LSALDHSLRIWTTSIRIKEEVTIEEVYRILSKDSNEPIGNHELEVRVPFFSSRNNVID
                     QLKESLEDLNIKIIFLTGNPGIGKTTVISELYNSRENLIHLRYYTFKPFSPENDLVPA
                     DSGRTCDARSLWGDLLIQLRSYFKGKLAVFSVPIRNDFIESVDELRSEVIRLSIELSR
                     ILGKRIVICVDGIDHAARSGQSVGRNYLNTLLPPDQIPKEIIFIISGQSPVAYDQYPS
                     WLRDSHNKVKNINVPNITKDEISQLIDPRFSGNEDWLANEIYQITNGNTLSVIYAIET
                     IKRSKDANEAIAKLNINCLKDGLSSYYEAIWKNTIEKFKNQQPSLPHFLSSIFSLTSS
                     QLKLEHFQTLIHESNNSIYDWRVILDGLSPLVINNNDSYCVLHNEVVT"
     gene            2062..3525
                     /locus_tag="KGAIEEAD_00003"
     CDS             2062..3525
                     /locus_tag="KGAIEEAD_00003"
                     /inference="ab initio prediction:Prodigal:002006"
                     /codon_start=1
                     /transl_table=11
                     /product="hypothetical protein"
                     /protein_id="X:KGAIEEAD_00003"
                     /translation="MLDYIHSHPFPSSELTVLRALNLPESIFEFKIWRDDSLNIQCKF
                     GYRIDNRHEANVIISKIYNLSEGEKIKVIAQSEKKSFFILIKDISIKSFDWNGNVLVI
                     YGDIYDLLFRNKFCKEIDNYTYWYLNGSDELTYNQILLTHQECLLHLNFGEGKEYKIR
                     IPPQQNLSLNHTYIKFYHNDVLILIGCTSPTTESQYRFTWIRYYSQTPPTGKITEAVA
                     SLYSFLSGCEILPLGNVSFNIDFIPMRSYHLSSCRTVVDNVVFANQFPPIPISYRRIG
                     QLKEKVENLLSHLLANYLEKSGDMHLKLAIWYINQSLHLPLDIQLQPMSTAFDILKKG
                     WFKSKNSISQGFNITEKEFQGILGEEFKTISERLEKNPKGKKIIGRILKANTKGDSEK
                     TFTFLEELGLEIDLVEREVLEERNRAVHGTTKPKNYSKLAYRTMAYRTLLNRIILRIL
                     NYQGDYIDYSWDCGAQVKYTTWPLSIPMQGRKNDKKV"
     gene            3929..4840
                     /locus_tag="KGAIEEAD_00004"
     CDS             3929..4840
                     /locus_tag="KGAIEEAD_00004"
                     /inference="ab initio prediction:Prodigal:002006"
                     /codon_start=1
                     /transl_table=11
                     /product="hypothetical protein"
                     /protein_id="X:KGAIEEAD_00004"
                     /translation="MKIIKAFLLAMRVGKIFDFTHNDLKKISKAPYTYLEDFLIKFES
                     ILEPNLENGELKLNIKEEMIRMLENMPYERINRIVSIERRSSKIHFGTKKKLKVVCGL
                     IQTACRQDSASSLEIIDQAVKDYERSCMQVFTSVEQIQKLEKDTKEEIARGAMSLIAE
                     LAEPAYRNYLITISRLYALASNANYAMLSGSLGNIEREIRNQLPDNYHILFSKNISPI
                     RNAKAHSSWKFDAKSGMIILCGQDSKKEIAYSPLDLKAIAEDMIFNAIHLIPLALNLI
                     MLDQLSLNPGLIQEVVFRMLEELKKNT"
     gene            4937..5374
                     /locus_tag="KGAIEEAD_00005"
     CDS             4937..5374
                     /locus_tag="KGAIEEAD_00005"
                     /inference="ab initio prediction:Prodigal:002006"
                     /codon_start=1
                     /transl_table=11
                     /product="hypothetical protein"
                     /protein_id="X:KGAIEEAD_00005"
                     /translation="MTTEQRLSLILILKNTLSACETSLKSDAYYDKDDRYQFTVTILL
                     LRIYEQAYAILTLLQAGLDSSIPPIVRIILETSIDLICLGKDPKFLNVLLKEYVKQER
                     KALRICKENPNHLLNQMYTEDVIRFANLDRLSSLIPEDTNLVT"
ORIGIN      
        1 acttttatgt gactacttca ttatgtaaga cgcaatagct atcattatta ttgataacta
       61 aaggtgatag cccatctaag attacccgcc aatcgtaaat agaattattc gattcatgaa
      121 ttaaagtctg aaagtgttcc aactttaatt gacttgatgt taaagaaaag attgaagata
      181 aaaaatgagg aagcgagggt tgctgattct tgaacttttc aatagtgttt ttccatatcg
      241 cttcataata tgaacttaat ccgtctttta gacaattaat attcaatttt gcaatagctt
      301 cgtttgcatc cttgcttctt ttgatcgttt caatagcata tattacactc aacgtattcc
      361 cgttcgtgat ttgataaatt tcatttgcaa gccaatcttc gttacctgaa aatcttggat
      421 ctattaattg ggaaatttca tctttcgtta tgttcggaac attaatattt ttaactttat
      481 tatgagagtc gcgtagccaa gaaggatatt gatcatatgc aacaggggac tgaccagaaa
      541 ttataaaaat gatttcttta ggaatttgat caggaggaag taatgtgtta agataatttc
      601 ttccgactga ttgcccagat ctcgctgcgt gatcaattcc atcaacgcaa atcactattc
      661 gtttcccgag tattctggaa agttcaatag aaagtcggat tacttcgctt cttaattcat
      721 ctacagattc aatgaaatcg tttcgaattg gtactgaaaa aacagccaat ttccctttaa
      781 aatacgaacg tagctggatt aataagtctc cccaaagact tcgtgcatca catgttctcc
      841 ccgagtcagc aggtactaaa tcattctcag gtgagaacgg cttgaatgta tagtaacgaa
      901 gatggattaa gttctcacgt gaattgtaaa gctcactaat tactgtagtt tttccgatac
      961 ctggatttcc agttagaaag ataattttta tatttaagtc ttctaaagat tctttaagct
     1021 gatctatgac attatttcgc gaagaaaaaa aaggaactcg gacttctaac tcgtgattgc
     1081 caattggttc gtttgaatcc tttgatagaa ttctataaac ttcttctatc gtaacttctt
     1141 ctttaattcg tatactagtt gtccagatgc gtaatgaatg atcaagcgcg ctaagtaaat
     1201 tagctgcttt tgattgtgac acatgaaaaa tagaaccgag atttttaaga atttcagcct
     1261 ctaaatcttt tagatttggt tgattgactt taatttctaa ttgcttaagg aaggatatta
     1321 tttccgagct acttaggtct ttcaagttcg gaagaaattc tatattgaag gtatcggcat
     1381 attcttcctt gatctgaatg tcttctattt tctcgctttt cataacttct gtctttaaat
     1441 attcccagaa gatattcaat gctggtctaa gaattgtttt ttcatctttt ttgctatttg
     1501 aattttgaat tcccatttta cggtttgagt aaattataaa atcacttgat gctttatctt
     1561 ctattttctg ccagccaatg cttaattgtt ttaaaagaga atctttcgat ggggtacttg
     1621 caattaggtc gccgtaagtg aatgtgtcat ttgtatacgt atgctttatt tgatagtaaa
     1681 ttttttttcc tgaatgatgg cggacaacaa tatcatccca tcctgatatg tgattagcct
     1741 gaaaagtaac tgattgaatc tcattatctg gatttaacat ttcaactatg gatttcaagc
     1801 ccacagtcca ttcataccaa tatggatcgc caattccagg agaagtcatt atctattctg
     1861 tattactatc aaataattaa ttatttttga ttgcgcaaaa atatatgatt atatcaattt
     1921 atcattatat ttaatattat gggtgtctat tataaaattc tgtcccgcaa aggaaaagta
     1981 gcgaatattt ttccagaggt gcttgcggta acctattgag cgaccgatcg ttgaaaatta
     2041 atatgtaata aatatttata gatgctggat tatatacact ctcatccttt tccaagttcg
     2101 gaattgactg ttttaagagc cttgaatctt cctgaaagta tatttgaatt taaaatatgg
     2161 agggatgatt ctttaaatat tcaatgtaaa tttggctatc gaatcgacaa taggcatgaa
     2221 gctaatgtaa tcatttcgaa aatctataat ttatctgaag gagaaaagat taaggttata
     2281 gcgcaaagcg agaaaaagag cttctttatt ttgattaaag atattagtat caagagtttt
     2341 gattggaatg gtaatgtcct tgtcatatat ggagatatat atgacttatt gtttcgaaat
     2401 aaattctgca aagaaataga taattatacg tattggtatc tcaatggatc tgatgaatta
     2461 acctataatc aaattctgtt gactcatcaa gaatgtttgt tacatttaaa ttttggcgaa
     2521 ggtaaggaat acaaaattag aattcctcct caacagaatt tatcattaaa tcacacatat
     2581 ataaagtttt atcataatga tgttcttatt ttaattggct gcacaagtcc aacaactgaa
     2641 agccagtatc gatttacttg gattcgatat tattcgcaaa cacccccgac tggaaaaatc
     2701 actgaagcag ttgcgagttt atattctttt ctgtcaggtt gtgagatatt gccacttgga
     2761 aatgttagct ttaatataga tttcattcca atgagatctt atcatttatc atcgtgtcgc
     2821 accgttgtag ataatgttgt ttttgctaat caatttcctc cgataccaat atcatatagg
     2881 agaattggcc aattgaaaga gaaggttgag aatcttctgt cacatctatt ggcgaattat
     2941 ttagaaaaga gtggggatat gcatttgaaa ttagctattt ggtatataaa tcaatcgtta
     3001 cacttgccgc ttgatattca actccagcct atgtctacag cgtttgatat cttaaaaaag
     3061 ggttggttta agtccaaaaa ctctatatct caaggcttta atattactga aaaagagttt
     3121 caaggaatct tgggtgaaga gtttaaaact attagtgagc ggttagagaa gaatcctaaa
     3181 ggtaaaaaaa taataggtag aatattgaaa gcaaatacaa aaggagattc agaaaaaacg
     3241 tttacctttt tagaagagct tggacttgaa attgacttag ttgagcgaga agtcttggaa
     3301 gaacgtaatc gagctgtaca tgggacgacc aaacctaaga attattctaa gttagcatat
     3361 agaacaatgg cctatcgtac gttattgaat aggattatac taagaattct taattatcaa
     3421 ggagattata tagattactc ttgggattgt ggcgcccaag ttaaatatac aacttggcca
     3481 ttgagtattc caatgcaagg aaggaaaaat gataaaaagg tgtgataacc cattaaattt
     3541 ttagcttagt tgaaaagaat atagtatatt aaatcaaaag acagttaatc ttagttttat
     3601 tctcactgca caaaattgtg gagaagacgc agttgaagac caaaatttta gaattgccct
     3661 tatggaatta aataatgttg attcagaaaa taaatacatt taattgcatt gaatttaaga
     3721 actgtaagcg aattaagaaa aaattaaaat gtatagattt agaagtgtag ataatttact
     3781 tacattgcat catgagctta aaaatgatga aatctacttc tccgatatcg cctctttaaa
     3841 tgatccgata atagaaagat atcgaattgt gcagttgaat ctgttgagca accttttaat
     3901 cgtatgtgtt taaatcattt tcaagtatat gaagataatt aaagcttttc ttcttgcaat
     3961 gagagtcgga aagatattcg attttactca taatgattta aaaaaaatat ctaaagcccc
     4021 gtatacttat ttagaagact tccttattaa atttgaatca atattggagc cgaatcttga
     4081 aaatggagag ttgaaactaa atataaaaga agaaatgatt cgaatgttgg agaatatgcc
     4141 atatgagcgg attaatcgga ttgtctctat tgagaggaga agttccaaaa tacattttgg
     4201 aacaaagaaa aagcttaagg ttgtttgtgg tttaatacag actgcttgtc gacaagactc
     4261 tgcctcgtca ctcgaaatta tcgatcaagc agttaaagac tatgaaagaa gttgcatgca
     4321 agtatttact tctgtagagc agattcagaa acttgaaaaa gatacaaaag aagaaattgc
     4381 acgcggggca atgtcactta ttgctgaact tgctgagcct gcttacagga actatttaat
     4441 aacaatttca agactatatg ctttggctag taatgcaaat tatgctatgc tctctggctc
     4501 attaggaaat attgaaaggg agattagaaa tcaattgccg gacaactatc atatattatt
     4561 ttctaaaaat attagcccga ttagaaatgc aaaggctcat agcagttgga aatttgatgc
     4621 taaaagtgga atgattattc tttgtggaca agacagtaaa aaggaaattg catattcacc
     4681 tcttgatcta aaggcaatcg cagaagatat gatttttaat gcaattcatt tgattccttt
     4741 ggctcttaat ttaataatgc tggatcagct ttcattgaat ccaggtttaa ttcaggaagt
     4801 cgttttcaga atgttggaag aattaaagaa aaatacttag aataagtttc tgagggatca
     4861 ttgaggttat gaattgtaca tttcttaatt actaatattt tcggaaaaga agattctctc
     4921 caattgacaa attaaaatga ctactgaaca aagattgagt ctaatattga tcttgaaaaa
     4981 tactctttca gcttgcgaaa cttcgcttaa gagtgatgca tattatgata aggacgatcg
     5041 atatcaattt acggtaacga tcttgctact tcgaatttat gagcaagcgt atgcgatttt
     5101 aacgctcttg caagctgggt tagattcttc tattcctcca attgttcgaa taattttgga
     5161 aacaagcatc gatttaatct gtcttggaaa ggatccaaag tttttaaatg tacttttaaa
     5221 ggagtatgtt aagcaagagc gtaaagcatt gaggatttgt aaagaaaatc ctaatcactt
     5281 actaaatcaa atgtacactg aagacgtgat tagatttgca aacttagatc ggctgtcttc
     5341 actcattccc gaagatacta acctagttac gtaaaaa
//
LOCUS       KGAIEEAD_3               545 bp    DNA     linear       08-DEC-2021
DEFINITION  Genus species strain strain.
ACCESSION   
VERSION
KEYWORDS    .
SOURCE      Genus species
  ORGANISM  Genus species
            Unclassified.
COMMENT     Annotated using prokka 1.14.6 from
            https://github.com/tseemann/prokka.
FEATURES             Location/Qualifiers
     source          1..545
                     /organism="Genus species"
                     /mol_type="genomic DNA"
                     /strain="strain"
     gene            9..506
                     /locus_tag="KGAIEEAD_00006"
     CDS             9..506
                     /locus_tag="KGAIEEAD_00006"
                     /inference="ab initio prediction:Prodigal:002006"
                     /codon_start=1
                     /transl_table=11
                     /product="hypothetical protein"
                     /protein_id="X:KGAIEEAD_00006"
                     /translation="MKKIIYCLLILGFLTSCKECGTGKKDPEVSFEVDGVYSVRSSLV
                     FRDRTFDYGGICLEIQKPDTAIIRFVGLKEVKDIRTKWQRVEEGKYEIDYEGKKAFFY
                     DYEIWKGKGPYLIYMLTFSSTKPSPDDPDGFTGMSKLFNDTLDDCTSYKREEMNQDPD
                     PGPDN"
ORIGIN      
        1 taatagttat gaagaagatt atttactgtt tgttaatatt aggttttttg acttcgtgca
       61 aggaatgcgg gacagggaag aaagacccag aagtttcttt tgaagtcgat ggagtttaca
      121 gcgttcgttc aagcctcgtt tttagagacc gcacattcga ttatggtgga atttgtttag
      181 agattcaaaa gccggatacc gcaatcattc gatttgttgg cctcaaggaa gtaaaagaca
      241 ttcgtacgaa gtggcaaaga gttgaggaag ggaagtatga aattgattac gagggtaaga
      301 aagccttttt ctatgattat gaaatttgga aaggtaaagg gccatattta atttatatgc
      361 ttacttttag ttctacaaaa ccatcgcctg atgatccaga tggtttcact ggaatgtcaa
      421 agttgtttaa tgatacctta gacgactgca cttcgtacaa aagagaagaa atgaaccaag
      481 acccggatcc tggtcctgac aactgaggtg cagaacccac acgtaatgta gaaagcggag
      541 tccgg
//
LOCUS       KGAIEEAD_4               259 bp    DNA     linear       08-DEC-2021
DEFINITION  Genus species strain strain.
ACCESSION   
VERSION
KEYWORDS    .
SOURCE      Genus species
  ORGANISM  Genus species
            Unclassified.
COMMENT     Annotated using prokka 1.14.6 from
            https://github.com/tseemann/prokka.
FEATURES             Location/Qualifiers
     source          1..259
                     /organism="Genus species"
                     /mol_type="genomic DNA"
                     /strain="strain"
ORIGIN      
        1 aaaagattga gagcctgctt ctaagcctac tacatcattt ggattgagcc aatttatcaa
       61 tttagaaatt ccaatttctg ttgttgaaaa ttgttgtctt tgatgaagag agttgtctcc
      121 gatccgtatg acttctaaag ttttttttcc acagtcgatt cctacgtatt tgatttcttg
      181 acttttcatt tctttctcct aaagttttaa gtggagcgga aggtcttaac aagcccgagt
      241 tgtgatatac cagcactcc
//
LOCUS       KGAIEEAD_5               255 bp    DNA     linear       08-DEC-2021
DEFINITION  Genus species strain strain.
ACCESSION   
VERSION
KEYWORDS    .
SOURCE      Genus species
  ORGANISM  Genus species
            Unclassified.
COMMENT     Annotated using prokka 1.14.6 from
            https://github.com/tseemann/prokka.
FEATURES             Location/Qualifiers
     source          1..255
                     /organism="Genus species"
                     /mol_type="genomic DNA"
                     /strain="strain"
ORIGIN      
        1 gagttcccac attttccgat ttttaacact ttacaatgac taaattcgag acatctcact
       61 taaaaaaatt caattttttt cggtgagtct gtctcactca cattcatccc tttctatgtt
      121 tctttcgtga tttcattgga ggttcaatac gatgaaacaa aataaaaata aatttcaaag
      181 gggaatgttg aagatcgcga ttttcgcaac tacggcattg tttctaatta cgaattgtaa
      241 aaaagataag gacga
//
LOCUS       KGAIEEAD_6               217 bp    DNA     linear       08-DEC-2021
DEFINITION  Genus species strain strain.
ACCESSION   
VERSION
KEYWORDS    .
SOURCE      Genus species
  ORGANISM  Genus species
            Unclassified.
COMMENT     Annotated using prokka 1.14.6 from
            https://github.com/tseemann/prokka.
FEATURES             Location/Qualifiers
     source          1..217
                     /organism="Genus species"
                     /mol_type="genomic DNA"
                     /strain="strain"
ORIGIN      
        1 cctactattt ctttttcttt gaaatagaag ctgtatcgga acaaggatcg catagatctt
       61 gtttgttgat attaggccgc attgcagcgg cctttttgat ttgttcgata aatcgatgtt
      121 tgtcggggat ttttccgttt aaaacttgtt ggggagaaaa accgaataaa acgccacttg
      181 gtcttgagtt gtatttaggt acagcgattt taagagt
//
LOCUS       KGAIEEAD_7               280 bp    DNA     linear       08-DEC-2021
DEFINITION  Genus species strain strain.
ACCESSION   
VERSION
KEYWORDS    .
SOURCE      Genus species
  ORGANISM  Genus species
            Unclassified.
COMMENT     Annotated using prokka 1.14.6 from
            https://github.com/tseemann/prokka.
FEATURES             Location/Qualifiers
     source          1..280
                     /organism="Genus species"
                     /mol_type="genomic DNA"
                     /strain="strain"
ORIGIN      
        1 caaacgaact tgcatcgaag gagattgtca aaacggaaaa ggcaaattac agaatgaaga
       61 aggtgtaatc ggagaggtca acttcaaaaa cggtaaatat catggtttga tgaaagctta
      121 caaacaagac gaccctgaaa aaatttcaac tatctatttt atcaatggaa agatagatac
      181 ttctaaatca gttttcagtt ggtttgaaaa tggagatcat tacgaaggat tctttaatga
      241 tgatggtgac ccccacggca aagggaaatt aacgtattta
//
LOCUS       KGAIEEAD_8              2225 bp    DNA     linear       08-DEC-2021
DEFINITION  Genus species strain strain.
ACCESSION   
VERSION
KEYWORDS    .
SOURCE      Genus species
  ORGANISM  Genus species
            Unclassified.
COMMENT     Annotated using prokka 1.14.6 from
            https://github.com/tseemann/prokka.
FEATURES             Location/Qualifiers
     source          1..2225
                     /organism="Genus species"
                     /mol_type="genomic DNA"
                     /strain="strain"
     gene            complement(669..2153)
                     /locus_tag="KGAIEEAD_00007"
     CDS             complement(669..2153)
                     /locus_tag="KGAIEEAD_00007"
                     /inference="ab initio prediction:Prodigal:002006"
                     /codon_start=1
                     /transl_table=11
                     /product="hypothetical protein"
                     /protein_id="X:KGAIEEAD_00007"
                     /translation="MGEKAEIKWGDKTYKKVNGEGEGVAVFVRDYDEKGTKEYIRITK
                     DGLIEQKIKWKGQLGEFMANTLSGEKTKYFNTRGEEVSLQPDKLVRDGGSKKLPFDPV
                     DTKLANNIVDKVKNDYEQSLRTEYANDKKSKLTPAQIDVKVKAEMAVYNRIADRTFRN
                     SYTDENGNAIKHGSDEFLAKIAEPEFNGQNSTKKPDGMEIPVKVVIEYMRSKYPDGKG
                     YAPNLAPWNERIATHKEKLNDLNVELKTGLQKEGMSDKERKSFQKDMEKKIASESNKM
                     YAVETERRHRMEEFEKSSNLIFGKNSKGEYNVSSSEIAKQTKAAICRADTNYLQNRVN
                     GRMEASFGEYFMNKVEMGDIRPGTGQTKGLVWDNGYLKGYDDQYPPKGQDGIPDGFDA
                     SNEYTGEPLSHDYIQEVTANMKPGQAIQVWADTDVNKGNNSKPGPNHYYEISMNSKGE
                     FVYLNHTGEAVQYFDKDGKPSWLKHNFPIPREAWKSLRIFRVYK"
ORIGIN      
        1 aacagccagg accttcgcac gtagactttt gttctcgcaa ggatttactt aattcatcat
       61 ctttgacatt ttgagcttcg cattcttcaa gtgtattgaa gcggccatga ttactagagc
      121 tttcataagc atatactaaa tccatatttc ctatatcacc agatcccgat ttatcatcag
      181 gtataatcaa attagttttt gcaaataaat tagatgcatt cgttgttaac tctagtttaa
      241 gaacagcatc cttactttca tatgttaata catactcgaa ttcaccttta gtttttacct
      301 ctaaattgta aacctgagag tgtttatgaa atttaactaa ggctttgcct tcctttggct
      361 taaagtcaaa acacacattt ccccagtagt tcatatactc catacagtat ttattgtatt
      421 cattttcact acgatggatc atacaagaat ctcttaatct ttgcgcattc tctctatcaa
      481 cgtaaaatgc aaggccgcta ctccccagct gataaacaga attaatattc tcaaatgcta
      541 atttcttatt ttgaagttct tgctctttcg ctaattcttc cggacttttc ttgcagccgg
      601 tcatagttaa aatcaaaacc aaaactataa ttatgctttt gtaatgtatt ttcatattca
      661 tttcctcatt atttgtaaac tctaaatatc cgcaaagact tccaagcttc tcggggaatt
      721 ggaaagttat gtttaagcca acttggttta ccatctttgt caaagtactg cacagcttcc
      781 cctgtatgat tcaagtaaac aaactctcct ttcgaattca tcgaaatttc ataataatgg
      841 tttggaccag gtttagagtt gtttcccttg ttcacatccg tatccgccca tacttgaatc
      901 gcttggcctg gtttcatatt cgctgtaact tcttgaatat aatcatggct caatggttct
      961 cctgtatatt cattagaagc atcaaagcca tcgggaatgc catcttgacc tttcggtgga
     1021 tattgatcgt catatccttt taaatatcca ttgtcccata caagtccctt cgtctgaccc
     1081 gttcccggac gaatatctcc catctctact ttattcataa aatattcacc aaagctcgct
     1141 tccattcttc cattcactct gttctgtaaa tagtttgtat cagctctaca aatcgccgcc
     1201 ttcgtctgct tcgctatctc actcgatgac acattgtatt cgcccttact gttcttgcca
     1261 aagattaaat tagaagactt ctcaaattct tccatccgat ggcgtctttc tgtctccact
     1321 gcatacattt tgttgctttc agacgcgatc ttcttttcca tatctttttg gaacgatttt
     1381 ctttccttgt cagacattcc ttctttctgc aatccagttt ttaactccac attcaagtca
     1441 ttcaacttct ctttgtgtgt cgctattctc tcattccaag gtgctaagtt cggtgcatat
     1501 ccttttccat ccggatattt ggatcgcata tattcaatta ctaccttcac tggaatttcc
     1561 attccatccg gtttcttcgt actattctgt ccgttaaatt caggttctgc aatttttgct
     1621 aaaaattcat cacttccgtg tttaatcgca ttgccgttct catccgtata actgtttcta
     1681 aatgttctgt cagcaattcg gttgtaaacc gccatctctg ctttcacctt tacgtctatt
     1741 tgagctggtg tcagttttga tttcttgtcg tttgcatatt cggttctaag actttgttcg
     1801 taatcatttt ttactttatc aactatattg ttcgctaact tcgtatctac cggatcaaat
     1861 ggtaatttct tacttcctcc gtctcgcacc aacttatctg gttgtaaaga tacttcttct
     1921 cctctcgtat taaagtattt tgttttttct ccgctcaaag tgttcgccat aaactcacct
     1981 aactggcctt tccacttgat cttttgttct atcaaaccgt cttttgtaat ccggatatat
     2041 tctttcgttc ctttctcgtc gtagtctctt acaaatacag cgactccttc accttctccg
     2101 tttaccttct tgtaagtttt gtcgccccat ttgatttctg ctttctcacc catctttttg
     2161 tggtctttgt aagctttctc tacttcggcg cccgataaaa acttatcttt ctgatctact
     2221 atgta
//
LOCUS       KGAIEEAD_9             24816 bp    DNA     linear       08-DEC-2021
DEFINITION  Genus species strain strain.
ACCESSION   
VERSION
KEYWORDS    .
SOURCE      Genus species
  ORGANISM  Genus species
            Unclassified.
COMMENT     Annotated using prokka 1.14.6 from
            https://github.com/tseemann/prokka.
FEATURES             Location/Qualifiers
     source          1..24816
                     /organism="Genus species"
                     /mol_type="genomic DNA"
                     /strain="strain"
     gene            428..781
                     /locus_tag="KGAIEEAD_00008"
     CDS             428..781
                     /locus_tag="KGAIEEAD_00008"
                     /inference="ab initio prediction:Prodigal:002006"
                     /codon_start=1
                     /transl_table=11
                     /product="hypothetical protein"
                     /protein_id="X:KGAIEEAD_00008"
                     /translation="MAKKSKTSQKSNKQNIKQTVTGYTTEGSLFKNIPIQELKQKRST
                     TIQTNPAIPKDPEDTMTPQQVAALLKRSVRRISYYRREGLLGKFWKFYDGTVLYSRIG
                     VEEFFQSRFCEQEES"
     gene            858..1418
                     /locus_tag="KGAIEEAD_00009"
     CDS             858..1418
                     /locus_tag="KGAIEEAD_00009"
                     /inference="ab initio prediction:Prodigal:002006"
                     /codon_start=1
                     /transl_table=11
                     /product="hypothetical protein"
                     /protein_id="X:KGAIEEAD_00009"
                     /translation="MDELKALLQIDHISLLLVSIILFFMVLLVYRKPLGSIFGLLTKL
                     ITKRLDSKETISVVQIQTNSLPGARYIQEHVTSIQFINSLRVRDSEKFYDFLFSLVSE
                     VRARLGNPYPNVRLTFSLLNVDYISSAAVSALSKILIDVTQKNGIFLNIHFPKDRFKN
                     HATNFRILAGDAEHISISTKDHGGAE"
     gene            1415..1855
                     /locus_tag="KGAIEEAD_00010"
     CDS             1415..1855
                     /locus_tag="KGAIEEAD_00010"
                     /inference="ab initio prediction:Prodigal:002006"
                     /codon_start=1
                     /transl_table=11
                     /product="hypothetical protein"
                     /protein_id="X:KGAIEEAD_00010"
                     /translation="MKKISVILLLLGACAVFQTLPPTLKEDSKQIQETKIALAENRPG
                     AIERAIGELDRCDTRNVENAQEIKRLNDELKLCNVASEKKDIQLTQVSKEAGKGEGIR
                     WTYYAVLGFGIFLLIAFVLVVAAILALRRNGLPVVSSLLGGRSS"
     gene            1852..2541
                     /locus_tag="KGAIEEAD_00011"
     CDS             1852..2541
                     /locus_tag="KGAIEEAD_00011"
                     /inference="ab initio prediction:Prodigal:002006"
                     /codon_start=1
                     /transl_table=11
                     /product="hypothetical protein"
                     /protein_id="X:KGAIEEAD_00011"
                     /translation="MSQILDFLKSTSFEVQKYFMNFEEIQKKQNYWNDSVRSKIKTER
                     IGQEAVRAHLPVFSEVVDPVFICPVNEPHITSPFGWRTLNINGKPSKQFHLGIDLGGE
                     REIKAPEDCIIKTVLTKDKEFPVRFRHKEGTWVDLISTGKIPAGRAWTPYIIAIGVHT
                     KNQYKFKHVDSYVSIGQNVKAGTVIGRSGNLGYSMGPHLHFEVWPWNENKQSWPTPMD
                     PAKFLKSKNLI"
     gene            2558..2899
                     /locus_tag="KGAIEEAD_00012"
     CDS             2558..2899
                     /locus_tag="KGAIEEAD_00012"
                     /inference="ab initio prediction:Prodigal:002006"
                     /codon_start=1
                     /transl_table=11
                     /product="hypothetical protein"
                     /protein_id="X:KGAIEEAD_00012"
                     /translation="MELLTQAIFGLFIPLYIALVLFLSQWAFRFFKNEFVHRDKARFV
                     LFLATGIAILFELVRFALEDSISELGYYATVLLLNFCFTTTFYEVLMKQVFAAINFAH
                     SKPVESEEQPD"
     gene            2915..3469
                     /locus_tag="KGAIEEAD_00013"
     CDS             2915..3469
                     /locus_tag="KGAIEEAD_00013"
                     /inference="ab initio prediction:Prodigal:002006"
                     /codon_start=1
                     /transl_table=11
                     /product="hypothetical protein"
                     /protein_id="X:KGAIEEAD_00013"
                     /translation="MSTEPAIRERAFFLYAISGSGSSVNAVAKQLREEFGTKTTAKTV
                     REWAEEKDKDGLTWKEKRSRLVVRAEKRVEVIAEDRLVEIKKRTKRIADILYEKLISR
                     DAPGLSTFDNAIHSFTKIADYELSIDKKYGGQLHPFEIVNVVLKVFHRCEPVSNVISE
                     HWEKTIVLEIKDEIQALRNSKAVI"
     gene            3469..4197
                     /locus_tag="KGAIEEAD_00014"
     CDS             3469..4197
                     /locus_tag="KGAIEEAD_00014"
                     /inference="ab initio prediction:Prodigal:002006"
                     /codon_start=1
                     /transl_table=11
                     /product="hypothetical protein"
                     /protein_id="X:KGAIEEAD_00014"
                     /translation="MSSDLEILESLQEFGTKQFSKVKKSDRNLYGKEFGKDSLTAFAK
                     YIDPKFEDPLHIKSIIHLLEEMEKGKITRTIINMPPRRGKSQICTRIFPTWFLGRHPD
                     KNVILLSYSDKKAARFGRWVRDCVESSKFQHVFPECKVRPDMRSAGEWQTTKEGLVLS
                     AGLKSGFNGEGADLLIVDDPYKNMEEATSEAISEKIIENFMSVGETRLSPTAIILIIH
                     TRWLRNDLTGILLGEDREEIHETV"
     gene            4184..4933
                     /locus_tag="KGAIEEAD_00015"
     CDS             4184..4933
                     /locus_tag="KGAIEEAD_00015"
                     /inference="ab initio prediction:Prodigal:002006"
                     /codon_start=1
                     /transl_table=11
                     /product="hypothetical protein"
                     /protein_id="X:KGAIEEAD_00015"
                     /translation="MKLFEPEIKGEWHVLRLPAILEDGTSLWPERFKIENVLKLRARI
                     GERLFNSLYQQTPLDVSERIFSDPKFEEAPKDIKIFAFWDPAFRKAEKKKDFNAFTAG
                     GSSDGKFYVISGEIWRTKLSESYDRVEKLCKKFHVSKLFIEDNKGEDALEIEMTERGI
                     LSKGITSVGDKDFRIQQYAKLNWDKIRFSNLVSQKYLKQILEYSDVVERHDDAPDSLA
                     GLIRETKFGPQSKGIKNRISFLEMLLNEGRW"
     gene            4935..6365
                     /locus_tag="KGAIEEAD_00016"
     CDS             4935..6365
                     /locus_tag="KGAIEEAD_00016"
                     /inference="ab initio prediction:Prodigal:002006"
                     /codon_start=1
                     /transl_table=11
                     /product="hypothetical protein"
                     /protein_id="X:KGAIEEAD_00016"
                     /translation="MARKRRSYYKNLGIDTSVRVAKLDASESVARLDTLMHLASGKGI
                     TGRDKLRGVTPNPERIFPGTARALYESNGFLANIVDSVAEDATRAWIEIETNRDKDDL
                     DSNRKGLNISRILMNEMEEFKLQEKITEHIQGSRMNHGGSLLFWGIKSDIPQTNYMLR
                     QPMPETIRNLEFINVIDASRFSVRRKTSDPLSKFYNEPICSVSGVELDSTRAHWLVNS
                     WNWDSQRGISLIEKVYDGIIAIDTALWSTTSLIFEMAVKVLTTDKLDSASPAKMMEFL
                     RLLRHTLSTQSTAMLGKDETLTRLGSSGISDSQLETLFSFIFKVLSGLSKIPISKILG
                     RTQSVINIGNSDPSDDVSYFEDVSRFQELKVRPIIDQFIKLRIRSTEGQIYKLLNGDF
                     ASLDWKFKFKTLCKSSPASEADTNLKNAQADQIYITIGSLSPGEVKQKRFPEMENFDY
                     SQDGGHLDFTEPDLSNPEELNSPVQQ"
     gene            6548..8128
                     /locus_tag="KGAIEEAD_00017"
     CDS             6548..8128
                     /locus_tag="KGAIEEAD_00017"
                     /inference="ab initio prediction:Prodigal:002006"
                     /codon_start=1
                     /transl_table=11
                     /product="hypothetical protein"
                     /protein_id="X:KGAIEEAD_00017"
                     /translation="MYPLSLELQYARLWREEVSRFAKQVNSTILKGVQAYSKEARADS
                     YFFEPVVRLDVSDLRVLLSQLKNQYGDFAPRKEFESQIKRNVEHIDAWSRDKTNEFVK
                     KQYNSMNSPPMAGVIGGDRSAFRVPGIPISQKESGEIWDRVNQMIKEQSSLASNAFRE
                     HFDRVQKIVTDGLSKGLKYQDIASQIQNATGISERRAEFWAKDQTGKFFSQQSRFRQT
                     KAGFPGYYWRSQKDSRVRDTHAHVADKFYTWDSPPLVNRKGNLAAHAEPGDEPGCRCW
                     REPGWGPDNKKQTPKNPVLSPKLIPSKPPAQTIVPISYSINLNLPDPTIQASVQKTIS
                     DLDSFLKFPKDRAGISVNYLSGSMLKKNIAGLFNPNLNRIELNGSHAFKDTYQSTFVH
                     EFGHMIDYAWIGQPGRYESTSTELSGFKSAVENTELYKRLKKIGMTGKIMLHGSQTVL
                     LNQSQRKLIPYLISQEELFARAIELWTAKKTNSKNLIAQIQKKGNMNFVNHYWDEADF
                     ETVNSALDNIFGKMGYLK"
     gene            8125..8337
                     /locus_tag="KGAIEEAD_00018"
     CDS             8125..8337
                     /locus_tag="KGAIEEAD_00018"
                     /inference="ab initio prediction:Prodigal:002006"
                     /codon_start=1
                     /transl_table=11
                     /product="hypothetical protein"
                     /protein_id="X:KGAIEEAD_00018"
                     /translation="MKRVSDILRTLTNEQAAELYFMLGDPSAPRNEVVAAIMKVKNVS
                     ENEAQDIFDFNLSMFSQMESDLDSRK"
     gene            8440..9630
                     /locus_tag="KGAIEEAD_00019"
     CDS             8440..9630
                     /locus_tag="KGAIEEAD_00019"
                     /inference="ab initio prediction:Prodigal:002006"
                     /codon_start=1
                     /transl_table=11
                     /product="hypothetical protein"
                     /protein_id="X:KGAIEEAD_00019"
                     /translation="MKPELGIRYDSATIELEGLIEDEAVLRCPLVLARAGVFQYVYPD
                     GRIVREAKLPEELFSPETLASIPGRPITKNHPPIADNDGLINDTNYSKYAKGSLGDSV
                     EVKDNKEIWVKETIWDAELKDSLKRGEKRQISPGFRSRLDWTPGVFEGQEYDVVQRDI
                     RFNHSAHVDKGRAGDSVRVYLDHAELPDNMSMAVMMTDNQKGENMSGKQDLIKDFRNF
                     LKKLEVARNDSEPSQGQPESAPTKDDKPTPSQETDKTKDDLIKSLSTQVATLTEALAE
                     MKKLLASAMAPATQDSIAQNRIKLIETVKSIKPNAKTDGVSARDLKGIVINESFPTAK
                     LDSIDDQELDIRYESAVELAREKALIRSGANNNQERGELRQDTDDLKKIQADRLSLNT
                     KGDK"
     gene            9633..10613
                     /locus_tag="KGAIEEAD_00020"
     CDS             9633..10613
                     /locus_tag="KGAIEEAD_00020"
                     /inference="ab initio prediction:Prodigal:002006"
                     /codon_start=1
                     /transl_table=11
                     /product="hypothetical protein"
                     /protein_id="X:KGAIEEAD_00020"
                     /translation="MIFNALLIFLTLFSAAGFGISYFDLEPVEFVKAYFPFGGTALCA
                     LIGASVPDGGLYNEKPGIFGTTSRDSTDQRKRGSVVSVGKLPFGSAVMLVAGGEGISV
                     VSADAVQDTKDIGVGSSGIRVTTRSPEVWALIAIVNSGTNNASLGVSVVGQGTQDDPY
                     RITINAATNGSAVITSTASQIKSALEADTTINSIVSIELLADGSGIVSAIAMTELTKI
                     ASDLRFDGVTSFSASAGDLDNLSYADGELCTLIEKGFVWVPCEEATNEFDPVRVRVVK
                     EGNFVAGSFRKTALPGKTALITGVKFVSKQEAGIAELNLASGFYTITLDN"
     gene            10624..11613
                     /locus_tag="KGAIEEAD_00021"
     CDS             10624..11613
                     /locus_tag="KGAIEEAD_00021"
                     /inference="ab initio prediction:Prodigal:002006"
                     /codon_start=1
                     /transl_table=11
                     /product="hypothetical protein"
                     /protein_id="X:KGAIEEAD_00021"
                     /translation="MPQAQAIFRKEDSEYIQKRIITPRTNELVARSIFSVNTDTPSYA
                     HSYTVEHVENTGSALVRESGVESDDMPFVGEKAGSQGDKLFVIEAGFRITQEDLDQAE
                     ARRQSGRGSEYPIRDRRLDATRQFIAEQENRIVFHGLTVGGKQVKQGLFNWNGILSDM
                     VAANGSGSGNEKYLLKNKNPDQILLDLIDAKAQLEGSGKFKAAGCLIDDEDYMWLLRP
                     MPLQNSMTTLQWLLSNKEVMFPRGFIRTKDLSAKVLKKKVGSNYVGGFCLFDDSPDVA
                     ELIIANDLEVRETPWDNFDGNMKVKAIEKIGGIHVYNPKGIVMRYGTNTVNIV"
     gene            11626..11967
                     /locus_tag="KGAIEEAD_00022"
     CDS             11626..11967
                     /locus_tag="KGAIEEAD_00022"
                     /inference="ab initio prediction:Prodigal:002006"
                     /codon_start=1
                     /transl_table=11
                     /product="hypothetical protein"
                     /protein_id="X:KGAIEEAD_00022"
                     /translation="MRASIAELRDYVRDPIAGVPDATLRLYLDEAVDSVIDNTGLSES
                     HPRFNVLHRSYTAVLLFNNNLMENEVMAESVDGVSRNYDTNISPGMQVSWLDMYNKKR
                     TEILGFKGRLG"
     gene            11967..12602
                     /locus_tag="KGAIEEAD_00023"
     CDS             11967..12602
                     /locus_tag="KGAIEEAD_00023"
                     /inference="ab initio prediction:Prodigal:002006"
                     /codon_start=1
                     /transl_table=11
                     /product="hypothetical protein"
                     /protein_id="X:KGAIEEAD_00023"
                     /translation="MPTVIEDNTNLDELIKGLEYIESSTITVGLVGSVDSDLLVIAGA
                     HEFGAVIRPKNSKWLTIPLHPELKGKSPRSIPGLKFIPPRKGKSAFLAKVEGGKLEPM
                     FILTKKVVIPERSWLRGTFDLQSFQDAVMEEFEKGIYDFLNGELEAEQVLHRVGLRAV
                     SEIKNRIVNNDPPFAALSGLTSSLKGNTKPLRDELRFFNAINYEINGKVAA"
     gene            12599..12955
                     /locus_tag="KGAIEEAD_00024"
     CDS             12599..12955
                     /locus_tag="KGAIEEAD_00024"
                     /inference="ab initio prediction:Prodigal:002006"
                     /codon_start=1
                     /transl_table=11
                     /product="hypothetical protein"
                     /protein_id="X:KGAIEEAD_00024"
                     /translation="MSLTGVADSLRPFIRPVKYIKKLGKSKNGKGEWQTNYAAPIDMD
                     MPVTTVSSKQLYVLPEGMYTIEDRNFYQIGNALSIDYEDKFEFEGVKYIVKDKKDLMF
                     EAGFIRYICKKEIRNS"
     gene            12952..13476
                     /locus_tag="KGAIEEAD_00025"
     CDS             12952..13476
                     /locus_tag="KGAIEEAD_00025"
                     /inference="ab initio prediction:Prodigal:002006"
                     /codon_start=1
                     /transl_table=11
                     /product="hypothetical protein"
                     /protein_id="X:KGAIEEAD_00025"
                     /translation="MRFEDIRSVIDKLEEFLRTDYPTLKIELSDQDIEKPDYPFGSYK
                     ILVLNQDPTKSASSWIEATGPEDFKQIFRKNQKASISLAFLHNSSIATCFDLCEKAMD
                     WFDSIDGMSECEKFGITPQLVSGDVQDRTTVLESTQYEYKAGFDVLFKARKFNETHGK
                     TTATAPSVEFQEEA"
     gene            13473..14852
                     /locus_tag="KGAIEEAD_00026"
     CDS             13473..14852
                     /locus_tag="KGAIEEAD_00026"
                     /inference="ab initio prediction:Prodigal:002006"
                     /codon_start=1
                     /transl_table=11
                     /product="hypothetical protein"
                     /protein_id="X:KGAIEEAD_00026"
                     /translation="MSTQTISKIDPIQINIFLRNTPVSQMGFGLPLILGIKAPTYFLQ
                     ILSGSAGLVWKSATPGIVFVQVKYIVSGNNAALSVVRSGTGTENDPFVITVNVATNGT
                     GVATSTAHQVKLAAEAVSNIAGATKIVDVIEVANVGSGVVSVFTQAALSYERYMEITS
                     ADDLLELGFLSTDKEYIQATKVFRQTPRPKTVAIFLLTAWANAATEIASLRNTGKDAW
                     FKTIATTHIKSEIYALGDYLASIEKMFFACTDDPTILVGRNSIWEYITLHKNPDSFPE
                     AAWVGNTAPRKVGSYNYAYLPLDGVENSGYTNSQTSSIFSDNGNLIVDFGGRQVPYPG
                     ISTGKVYADVVENRVWLKARLRENITSLFLNSDVVPYTIQGIQMIEARMREVFAQAGR
                     QGIIAPVETEADKARSDLGDYQYKINLPETIDEIPTNDRNNRILPNITFSCRLRGAIN
                     EVDIDGELT"
     gene            14866..15276
                     /locus_tag="KGAIEEAD_00027"
     CDS             14866..15276
                     /locus_tag="KGAIEEAD_00027"
                     /inference="ab initio prediction:Prodigal:002006"
                     /codon_start=1
                     /transl_table=11
                     /product="hypothetical protein"
                     /protein_id="X:KGAIEEAD_00027"
                     /translation="MNGIWDPKKLNVNCNGREVSGLSQADGFFKIEPVTKEYIMSQVG
                     IKGDWNISEVYDGRVKLTIVLMGDSPENEFFFAMGEGRLPCVFTMKDKSDGGMIGFSA
                     QGRVWERPTIERGKEYKDRTWVFLLPDYKGVLTA"
     gene            15273..15674
                     /locus_tag="KGAIEEAD_00028"
     CDS             15273..15674
                     /locus_tag="KGAIEEAD_00028"
                     /inference="ab initio prediction:Prodigal:002006"
                     /codon_start=1
                     /transl_table=11
                     /product="hypothetical protein"
                     /protein_id="X:KGAIEEAD_00028"
                     /translation="MNNENIIVRNNRDQTSQASGKTESQKVESKSDTIPMEPILVEID
                     DDARVATIQFVDGRSYKLQHPGNRKALRWRQEAISLTEGLNQDKLLDKFFKFSVKPFG
                     HSFEPTLDNIEPNHVEVWLRIANRFLKWELE"
     gene            15775..15930
                     /locus_tag="KGAIEEAD_00029"
     CDS             15775..15930
                     /locus_tag="KGAIEEAD_00029"
                     /inference="ab initio prediction:Prodigal:002006"
                     /codon_start=1
                     /transl_table=11
                     /product="hypothetical protein"
                     /protein_id="X:KGAIEEAD_00029"
                     /translation="MGAAMFSQKEIEDAPTVLYAKIMEVVDRRKKREAEEKAEELKFL
                     AKLIRGA"
     gene            15980..17881
                     /locus_tag="KGAIEEAD_00030"
     CDS             15980..17881
                     /locus_tag="KGAIEEAD_00030"
                     /inference="ab initio prediction:Prodigal:002006"
                     /codon_start=1
                     /transl_table=11
                     /product="hypothetical protein"
                     /protein_id="X:KGAIEEAD_00030"
                     /translation="MAVRELNIALKTNQGDATDALKEYKEELNSVKKQFSDLGGSLDL
                     FTDSQAAAFKEFGESIGDSLAGKADPAISELAKKFKTTESNIERLISKSREDLKLDSE
                     LIATAKAAGLTDKELEKLNQEMSDTANSAGSLSGMLKQVAAIGIAFAVGSFATASIEA
                     ATALEKQNGILQTLSGSQYPKLQSAITQTIQDSKGLASEGSLSQVANDAMKAGMSVNF
                     ISKNLSGLQQVAEVTGSDLSASMTEAYQAIQTGSDDFLKKNGALFSSYTKEFNQINNS
                     AMTEVSKRLAREKLISTALKENSALQDAYGSHLKSASAISQAYNQRMGDLKELFGKVL
                     LEGMKPFLATFVSILEYFTVGEDALNRVKGALVIFGSVFAGVLVAIAAKMVVTASATA
                     GGMIPALYGMAVAGWAAIAPWIPFIALGAAVAATIAAIVLIVDDLLVWMDGGESIIGD
                     FLGPFKDFDIKKLFGQAFDYLINLAKKYGKFLIMALFPISTLYFYFDEIVEWFKSLPE
                     IIENLFKDIGPKIKEAFSGIFPSGVFNFGTPGKADNVTKVHDAIITKTGKVIHTDPDD
                     NLVAVKDLGSLGRSKSSRGISVNIANVTLGAGSPQENATIFAKYLEKELEKIAIKLGL
                     SAGLSPEAM"
     gene            17881..18525
                     /locus_tag="KGAIEEAD_00031"
     CDS             17881..18525
                     /locus_tag="KGAIEEAD_00031"
                     /inference="ab initio prediction:Prodigal:002006"
                     /codon_start=1
                     /transl_table=11
                     /product="hypothetical protein"
                     /protein_id="X:KGAIEEAD_00031"
                     /translation="MEIITGRDTIALTDGDTEIEINVSLEIQHSYPAEVTGHPIEKEK
                     GKTSVTDHVIPGQRGITLSAILSNSIAIFSFRKVTVDEKLETLCRWQTDGTFITMLGY
                     TTGGILTKILSMLPSFFRFVPPDDPDKRYLGRTMDEIPNLLIGDISFSESKDIGNDIS
                     ITLSIYPVQIVEAKTRNLNAVKSMGKQPIKEHTREGNPNPVKSKSFFKAGIPGK"
     gene            18529..18870
                     /locus_tag="KGAIEEAD_00032"
     CDS             18529..18870
                     /locus_tag="KGAIEEAD_00032"
                     /inference="ab initio prediction:Prodigal:002006"
                     /codon_start=1
                     /transl_table=11
                     /product="hypothetical protein"
                     /protein_id="X:KGAIEEAD_00032"
                     /translation="MLSLKYLPFSSETFPVRYEYEIDKKDFEFEFNYNSVGDFITVLV
                     RDSEGKILFSTKLVYGVPLNHFVVDGFPNNVKLIPLNLDDLYRDEFVEISVNRDTLGS
                     TVQIYIIEKTT"
     gene            18867..19685
                     /locus_tag="KGAIEEAD_00033"
     CDS             18867..19685
                     /locus_tag="KGAIEEAD_00033"
                     /inference="ab initio prediction:Prodigal:002006"
                     /codon_start=1
                     /transl_table=11
                     /product="hypothetical protein"
                     /protein_id="X:KGAIEEAD_00033"
                     /translation="MIGNPKLYGRVVSLEILPKTGLGKEFAYPPFDLEFESDLEKLNI
                     TKVLIYNANDDTIEMVGAKTKGQGFLYPTAMLSAGYKDENGLVVSGEVILPKMRQEGP
                     NKILEFTISANAGSWNSFYIMKTYSKLPAQTVILDILTQGNIKPGSITLGEDKVINFS
                     ATKSLGECIKSFCELTHSQYWMQDGLLHISPLDPPSKPSTIFLDNSSGLIGVPEKNQK
                     TWKITSLFRHKFKLNQVIAVKGGSLDGECRIVKGKHRFSTFQTTNYTELEVLPL"
     gene            19682..20368
                     /locus_tag="KGAIEEAD_00034"
     CDS             19682..20368
                     /locus_tag="KGAIEEAD_00034"
                     /inference="ab initio prediction:Prodigal:002006"
                     /codon_start=1
                     /transl_table=11
                     /product="hypothetical protein"
                     /protein_id="X:KGAIEEAD_00034"
                     /translation="MITLDDVILKAIKKQLASIQVGLPGTIESFNPSSMTANVKILFK
                     QKDGQGQEIDFPVLSNIRVGTLWAGDFFIKPDYKRGDKVWVSFSTHDTADAVRGLSTP
                     VSESLFDLQSACVVCGFKGDLEPPAMTANLPGLLIGHKQGKSLIQLDDDTIKIQGGLI
                     DLSESSVLGETLSELLKMILDVFINNAALFTTNTVPGSPAGLAPAVITQLNLRKAEID
                     QILSRKVKIG"
     gene            20365..20709
                     /locus_tag="KGAIEEAD_00035"
     CDS             20365..20709
                     /locus_tag="KGAIEEAD_00035"
                     /inference="ab initio prediction:Prodigal:002006"
                     /codon_start=1
                     /transl_table=11
                     /product="hypothetical protein"
                     /protein_id="X:KGAIEEAD_00035"
                     /translation="MKGLKIENRDIVRVNGKPVVIEGLEYYSQRIKHSIRLCLGESSY
                     EPLTGVDWATIFTTKIPKERVLFEIKRVILKDPETISVESIETIENLDNERSLSIRFS
                     ATTVFGLVTEEA"
     gene            20709..21923
                     /locus_tag="KGAIEEAD_00036"
     CDS             20709..21923
                     /locus_tag="KGAIEEAD_00036"
                     /inference="ab initio prediction:Prodigal:002006"
                     /codon_start=1
                     /transl_table=11
                     /product="hypothetical protein"
                     /protein_id="X:KGAIEEAD_00036"
                     /translation="MAGVTEQGFIRKSREEIISDLETKYKTQFGSDIDLSILSEDGVR
                     LRILADELDEIYQLTEDVFYSNFAHTAKGVSLDRVLNPLGSERQPAKRAIVGLRFSGV
                     NGSFVNIGTICQTGNGLQFITIESGTVSGGTVLLNAQALNLNYGILGNVAANSITTIN
                     TAITGIDTVTNPEPGREGRVIETDSEYLNRFLEEGINGGSSAANVQGALNNIESVLSA
                     RVYENVTDFVDVEGRNPHSMEAVIEGGTPAEIGDCFLKNWPGGIESIGTYTTTLIDNK
                     GVPRTYYFNRPTDISIFVKIDIVRDLSLWETGSESIVKTNCIKVVGGVDTIGPISISY
                     KGDGTGEDVFAWKLIASQSGLSEYDSVKVLGIKSMTVKVGLSAPATLDELIISSRQRA
                     KLVTANIQVNFL"
     gene            21920..22894
                     /locus_tag="KGAIEEAD_00037"
     CDS             21920..22894
                     /locus_tag="KGAIEEAD_00037"
                     /inference="ab initio prediction:Prodigal:002006"
                     /codon_start=1
                     /transl_table=11
                     /product="hypothetical protein"
                     /protein_id="X:KGAIEEAD_00037"
                     /translation="MKTIEDILQKYPTSLFTRDSDSEIGRKWQADLELLNEVRSVLES
                     IKGTTDYKIQSGAILDLIGKNLKQPRNGMDDFRFRIFLSIAQQKQKSKGDIYSMNEIG
                     SQILAGTGTLYEIQELCYSGIPMFLDGSLTLNGEYPLSGSSKRPATIRVIFSGSIDSV
                     VVSPEFNKAIAQIRAGGVRSIINYRFETSTLSGRLYGFALRSSILDGTWPLNGFTILS
                     GSNVGIQPYEIAFGTGGLQSGIPRLPQDTDTGLQNEVFRKLVEIQNNPEGTRSFKATI
                     KQSELIGQSINEIGLFDEDGGLLFVKTFPSKPKDNLIVYDFIINEEFL"
     gene            22891..23169
                     /locus_tag="KGAIEEAD_00038"
     CDS             22891..23169
                     /locus_tag="KGAIEEAD_00038"
                     /inference="ab initio prediction:Prodigal:002006"
                     /codon_start=1
                     /transl_table=11
                     /product="hypothetical protein"
                     /protein_id="X:KGAIEEAD_00038"
                     /translation="MIQILVRETTIEIAGKEKARIETLPVAVFSDFSNLLQYCEKKGF
                     RKTGSGLESEFFRDIDLREIAEQVRSYFKIEQPFRLHERFVIFEQELK"
     gene            23174..24031
                     /locus_tag="KGAIEEAD_00039"
     CDS             23174..24031
                     /locus_tag="KGAIEEAD_00039"
                     /inference="ab initio prediction:Prodigal:002006"
                     /codon_start=1
                     /transl_table=11
                     /product="hypothetical protein"
                     /protein_id="X:KGAIEEAD_00039"
                     /translation="MAVFNPTKTRTWSKNTPADGDLIDDEFDRLYDNDQYSKDRIDVT
                     DANILNLLIPLGSIIEDNLNIAPTSIFKEANAQSISRTTFSTLWNLVHKTVAGIVTTT
                     DRITVNAHGFIEGQLVKFAFTGGGITGLTNYYVRNPTTNDFQISLTATGSILDLTSSQ
                     TGDIITNVEYGFGDGSTTFNIPDRRGVFPRGAGVHGTRAKAAGGNYDGGAVGNAGQDQ
                     FQEHEHGVTNGFPNNYTSGPTGGSGIVGVTYKSITDYIIAHGSSGTPRTGTETTPAYV
                     AVKYKVRVA"
     gene            24031..24756
                     /locus_tag="KGAIEEAD_00040"
     CDS             24031..24756
                     /locus_tag="KGAIEEAD_00040"
                     /inference="ab initio prediction:Prodigal:002006"
                     /codon_start=1
                     /transl_table=11
                     /product="hypothetical protein"
                     /protein_id="X:KGAIEEAD_00040"
                     /translation="MSNYVIDKYSKKVIWINPDPNQLSGKSVWSDFNSETHEIVYAIH
                     YNPQLGDLFKADIANGIAKDFEPKKVYDTKTMAERVLQNWEDEIDPATETEDEPLKDS
                     NGNFLTYQNYTDSGWVANDELTREALLATNRHIFNSQVESYHGRIQYRNTTWDSGRKY
                     LENIQKTLSIYSKRKIQIPKWRDANNMFHSLNSEELLELSDLIELDLFNAGQTLYSKK
                     WATEEKITSIPQGETLDLTKIWD"
ORIGIN      
        1 taaatacgtt aatttccctt taccgtgcat attcatatcg gaattataat atcctacgta
       61 atgcatttca tcttcataat accaatcaga aaccggttta gacgtatcga tctttccatt
      121 gataaaatat atcgttgagt atttttcgag gtcatctagt ttgtaagcct tcattagacc
      181 atgaaatttt ccgttcttaa aattaccctc agtgactatt ccttcttcat tctgcaactt
      241 cccttttccg ttttggcaat caccttcgat gcaagttcgt ttggtttctt ccccaaaaat
      301 cggattaaag aaaatgataa ataagataat tgtgatattg attgatttca tttttttctg
      361 ctccctatga aaacaatcaa tatacaactt aacttgacaa ttcgaaaact tagttttcgt
      421 ctgccgtatg gccaaaaaaa gtaagacctc tcagaaatct aataaacaaa atattaaaca
      481 aactgtaaca ggatatacga ccgaaggttc tctattcaaa aatattccga tccaagagtt
      541 aaagcaaaaa cgttctacta ctatccaaac gaatccagca atacccaaag atcccgaaga
      601 cacgatgaca ccgcaacaag ttgcggctct tctcaagcga agcgttcgac gaatcagcta
      661 ttatcgtcgg gaaggtcttc tcggaaagtt ctggaagttt tacgatggaa cggttcttta
      721 ttctcgcatt ggagtggaag aattctttca aagtcgattt tgtgaacaag aagaatcgta
      781 aacgagcgga aattgcggca cttaggggtc ttcgctgacg ttgtgcattc ggtattcccc
      841 atgttagcat tggtgacatg gatgaattaa aagcacttct acaaatcgat catatctctc
      901 tacttcttgt ttccataata ttatttttta tggtccttct ggtttatcga aaaccgcttg
      961 gatccatttt cggacttctt accaaactca tcacaaaacg tctcgattcg aaagaaacga
     1021 tttctgtcgt tcaaattcaa accaattcac ttccaggcgc gagatatatc caagaacacg
     1081 taacgtctat tcagttcatc aattctctgc gtgttcgtga ctccgaaaaa ttttacgatt
     1141 ttctcttcag tcttgttagc gaagtgcgag cacggttggg aaatccgtat ccgaatgtaa
     1201 ggttaacatt ctctctattg aatgtagatt atatatcctc ggcggcggtc agtgcactct
     1261 caaaaatcct aatcgatgta actcagaaga atgggatttt cttaaacatt cactttccga
     1321 aagatcgatt caaaaatcac gccaccaatt ttcggatact cgcaggggat gcggaacaca
     1381 tttcaatttc taccaaagat cacggaggtg cagaatgaaa aagatttcag tcatactttt
     1441 gcttttaggt gcgtgcgcgg tttttcaaac acttccgcca acgctgaaag aggacagtaa
     1501 acaaattcaa gaaacgaaaa tcgcattggc cgaaaatcgt cccggggcca tagaacgagc
     1561 gattggcgaa ctggatcgat gcgacactcg aaatgtcgag aacgctcaag aaatcaagag
     1621 actcaatgac gagttgaaac tttgcaacgt ggcaagtgag aagaaagaca ttcagttgac
     1681 ccaggtatcg aaagaagccg gtaaagggga aggaattcgt tggacatatt acgcggttct
     1741 tggattcgga atttttctgt tgattgcttt tgtcttggtt gtggccgcaa tcctcgcttt
     1801 aagacggaac ggccttccgg ttgtaagtag tcttttggga ggaagaagct catgagtcaa
     1861 atattagatt ttttgaaatc aacttctttt gaagttcaaa aatattttat gaacttcgag
     1921 gaaattcaaa agaaacaaaa ttattggaat gattctgttc gttctaaaat aaaaacggaa
     1981 cgaataggac aggaagcggt aagagcgcat ttacctgtat tctcggaggt agttgatcct
     2041 gtctttatct gtcccgtaaa tgaaccacac ataacgtctc cgttcgggtg gagaacgttg
     2101 aacatcaacg gaaaaccctc gaaacagttt catttgggaa tcgacttagg aggcgaaaga
     2161 gaaatcaaag cccccgaaga ctgtattatc aaaacggttc tcacgaagga taaagagttt
     2221 ccggtccggt tccgtcataa agagggaacc tgggtggatt tgatttctac agggaaaatt
     2281 ccagcaggta gggcttggac tccgtatatt atcgcaattg gagtccatac taaaaatcaa
     2341 tacaagttta agcacgtaga ttcctacgta tcgatcgggc agaatgtcaa agccggaact
     2401 gtgatcggaa gatccggtaa cctcggttat tcgatggggc cacatttaca cttcgaagtc
     2461 tggccttgga acgaaaataa acagtcttgg cctacaccta tggacccagc caagttttta
     2521 aaatcaaaaa atctaatata aggagagtat aaaatttatg gaacttttaa cacaggcaat
     2581 cttcggatta ttcattcctt tatacatcgc tctcgttttg tttttgagtc agtgggcttt
     2641 tcgttttttc aaaaacgaat ttgtccaccg tgataaagct cggtttgttt tgttccttgc
     2701 taccggaatc gctatcctct tcgaattggt gagattcgct ttggaagatt ctatctctga
     2761 actcggatac tatgctaccg ttctccttct gaacttttgt ttcacgacca cattttacga
     2821 agttttgatg aagcaagttt tcgcggcaat caatttcgcg cactccaaac cagttgaatc
     2881 agaagagcaa ccggattaat cggaagggat aggaatgagc accgaaccag ctataaggga
     2941 gcgcgcgttt tttctctacg caatttccgg ctccggatct tccgtgaacg cggttgcaaa
     3001 acaacttcgg gaagaattcg gaactaagac aactgcgaag accgtaaggg aatgggccga
     3061 ggaaaaggat aaggacggac taacgtggaa agaaaaacgt agccgacttg tagtcagagc
     3121 ggaaaagcgc gttgaggtga ttgcagaaga caggttggta gaaataaaga aaagaacaaa
     3181 acggatagct gatattcttt atgaaaaact gattagtcgg gatgctcctg gactttcaac
     3241 atttgataat gcgattcatt cgttcacaaa gattgcggat tatgaattga gcattgataa
     3301 aaaatacggt ggtcagttgc atccgtttga aatcgtcaat gtagttctta aagtgtttca
     3361 ccgttgcgaa cctgttagta acgtaatcag cgagcattgg gaaaaaacga tcgtcctcga
     3421 aattaaagac gaaattcaag cattaagaaa ttcgaaagcg gtgatctgat gtcatccgat
     3481 ttggagatat tagagtcgct tcaagaattt ggaacaaaac aattttccaa agttaagaag
     3541 agtgatcgca acttatatgg taaagaattt ggaaaagatt ctttaacagc atttgcaaag
     3601 tatattgatc cgaaatttga agatcctctt catattaaat cgatcattca tcttcttgaa
     3661 gagatggaga aaggaaaaat tacaagaaca attataaaca tgcctccacg cagaggcaaa
     3721 agtcaaattt gcacacgaat ctttcccacc tggttcttag gaaggcatcc tgataaaaac
     3781 gtaattttac tttcctattc tgataagaaa gcggctcgtt ttggccgttg ggttcgtgac
     3841 tgtgttgaat cctcaaagtt tcaacacgtt tttcctgaat gtaaagttcg ccccgatatg
     3901 cgttccgcag gtgaatggca aacaacgaaa gaaggtttgg ttctaagtgc tggtttaaaa
     3961 agtggattca atggcgaagg tgctgatctt cttatcgtcg atgatccata taaaaacatg
     4021 gaagaagcca cttcggaagc catttctgag aagatcattg agaactttat gtcagtcggt
     4081 gagactcgtc tctcacccac agcgattatt ttgattattc atacccgttg gttaagaaat
     4141 gaccttacag gaattttgtt aggtgaagat cgggaagaaa tacatgaaac tgtttgagcc
     4201 tgagataaaa ggtgaatggc atgttttacg tcttcctgcg attttagaag atggtacatc
     4261 tctttggccg gagcgtttta aaattgaaaa tgttttaaaa cttagagcaa gaatcggaga
     4321 acgtctattc aactctttgt atcaacaaac ccctcttgat gtttcagaac gaatctttag
     4381 tgatccaaaa tttgaagaag cgccgaagga tatcaaaatt tttgcgtttt gggatccagc
     4441 attccggaaa gcggaaaaga agaaggactt caatgcgttt acggcaggtg ggtccagtga
     4501 tggaaaattc tatgttatct cgggtgagat ttggagaaca aaactttcag agtcctatga
     4561 tcgagttgaa aagctctgca agaagtttca cgtttctaaa ctctttattg aggacaacaa
     4621 aggcgaggac gctttagaaa tagaaatgac ggaacgtgga attttaagca aaggaatcac
     4681 gagtgttgga gataaagatt tcagaattca acaatatgca aaattgaact gggataaaat
     4741 tcgtttttct aacttggttt ctcagaaata tctaaaacag attcttgaat attcggatgt
     4801 tgttgaacga catgacgatg cccccgattc cctggcggga cttatcagag aaacaaaatt
     4861 cggtcctcaa tcaaaaggaa taaaaaatag aatcagcttt cttgaaatgc ttttgaacga
     4921 agggagatgg taggatggcc cgtaaacgtc gtagttatta taagaactta ggaatcgata
     4981 catccgtccg cgttgcaaag ttggacgcat ctgaatccgt tgccagactc gataccctga
     5041 tgcatcttgc atccggtaaa ggcattacag gaagagataa actacgaggt gttacaccaa
     5101 acccagaacg gatttttcca ggcactgcac gcgcgcttta cgaatcaaac ggtttcctcg
     5161 ccaacatagt cgattccgtc gcggaagatg caacccgcgc atggatcgaa atcgaaacaa
     5221 atcgagataa agacgatctg gattcaaata gaaagggttt gaacatttcc aggatcttga
     5281 tgaatgaaat ggaggagttc aagcttcaag agaaaatcac agaacacatt caaggttctc
     5341 gaatgaacca cggtggttct ctgctttttt ggggaattaa atcggatatt ccacaaacca
     5401 attatatgct tcgtcaaccg atgccggaaa cgattcggaa tcttgaattc ataaacgtca
     5461 tcgatgcgag tcgcttttcc gtcaggagaa aaacgagcga tccgctttct aagttctata
     5521 acgagccgat ttgttctgta tctggcgtag aattagactc cacccgagcg cactggctag
     5581 tcaatagttg gaattgggat tctcagcggg gaatttcctt aatagaaaaa gtctacgatg
     5641 gaatcattgc gatcgataca gccctttggt ccacaacatc tctgattttt gagatggccg
     5701 tcaaggtcct tactaccgac aaactggact ctgcttctcc cgcgaagatg atggagtttc
     5761 ttcgattatt aaggcatact ctatccactc agtcgactgc aatgctcgga aaagatgaaa
     5821 cactgactcg tctgggtagc tcgggaatat ccgattcaca actcgaaaca cttttctctt
     5881 tcatttttaa agttttatca ggtctctcaa aaatacctat ttcgaaaatt ttagggcgaa
     5941 cacaatccgt aatcaatatt gggaatagtg atccatcgga tgacgtaagt tactttgaag
     6001 acgtttctcg ttttcaagaa ctcaaagttc gtcccataat cgaccaattt atcaaattaa
     6061 gaatccgatc caccgaagga caaatttaca aacttctaaa cggtgacttt gcgtctctcg
     6121 attggaagtt taaatttaag acgttgtgta aatcttctcc ggcatccgaa gcggacacga
     6181 atttgaaaaa cgctcaagcg gatcaaatct atataacaat cggttcgctt tcgcctgggg
     6241 aggttaaaca aaagagattt cctgaaatgg aaaatttcga ttactctcaa gatggcggcc
     6301 atttagattt taccgaaccg gatctgtcaa accctgaaga attgaatagt cccgttcaac
     6361 agtaatttcg aatgttccaa aaatcgaata aaaggccatt ttccgcgctt ttgggcccaa
     6421 aggtgtatct ttgggtatct ccctgtttgc tgaacaatgc tgaacctgtt ttatttcaaa
     6481 atacggatgc gcttttttcc gtcttaaacg cattttccca acgttcgcaa aaaaagggga
     6541 aaaaactgtg tatcctctaa gtttagaact ccaatacgca agactttgga gagaggaagt
     6601 ttctcgtttt gccaaacaag taaactccac aatcttgaaa ggagttcaag cttattcgaa
     6661 agaggcccgt gctgatagtt atttttttga acccgttgtt cgactggatg tttctgatct
     6721 tagagtttta ctgagccaac tgaaaaatca atatggggac tttgcccctc gaaaagaatt
     6781 cgagtctcag ataaaacgaa acgttgagca cattgacgcg tggtctcggg acaagacaaa
     6841 cgagttcgtt aaaaaacaat ataacagtat gaactccccg ccgatggctg gagttatcgg
     6901 cggagaccga tccgcgtttc gagttcctgg aattcctatt tctcaaaaag agtctgggga
     6961 aatttgggac cgggtcaatc agatgataaa ggagcaatcg agtcttgcct ccaacgcttt
     7021 ccgagaacat tttgatcggg ttcaaaagat tgttacggac ggactttcga agggattaaa
     7081 ataccaagac atcgcctccc aaattcaaaa cgctaccgga atttcagaac gccgagccga
     7141 gttttgggcg aaagaccaaa cgggtaagtt tttttcacaa caaagtcgct ttagacaaac
     7201 aaaagcaggg tttcccggat actattggag aagtcaaaaa gattcacgag ttcgagatac
     7261 tcacgctcat gtagcagaca aattttatac ctgggactca ccccctcttg taaatcgtaa
     7321 gggtaacctt gctgctcatg cggaaccagg tgacgagcct ggatgcaggt gttggaggga
     7381 accggggtgg ggaccagaca acaaaaaaca aactccgaag aatccagttt tatcaccaaa
     7441 actcattccc tcgaagcccc cggctcaaac gatcgttccg atctcgtatt ccataaactt
     7501 aaatcttccc gatccaacga ttcaagcaag cgttcaaaaa acgatttccg atttggattc
     7561 attcctaaaa tttccgaagg atcgagcagg cattagtgtt aattatttga gtggctccat
     7621 gttgaagaaa aatatcgccg gtctgtttaa tccaaatcta aatcggattg agttgaatgg
     7681 ttcccacgca ttcaaagata cttatcagtc aacattcgtt catgagttcg gacacatgat
     7741 tgattatgct tggatcggtc aaccaggtag gtatgaaagc acttcgacag agctatctgg
     7801 attcaagtcc gctgttgaga atacagagtt atacaaacgt cttaaaaaga ttggaatgac
     7861 tggtaaaatt atgttgcacg gaagccaaac cgttttgtta aatcagagtc agagaaaatt
     7921 gattccttat ttgatttctc aagaagagct ttttgctcgt gccatcgagc tttggactgc
     7981 aaaaaaaaca aactcgaaaa atctcattgc acagattcaa aaaaaaggta acatgaattt
     8041 tgtgaaccac tactgggatg aagcggattt tgaaactgta aactctgcct tagataatat
     8101 ttttggtaaa atgggatatt taaaatgaag cgagtctcag atatactcag aactcttaca
     8161 aatgaacagg ccgctgaact ctatttcatg ttaggagatc cttccgcccc cagaaatgaa
     8221 gtcgtcgcgg ctatcatgaa agtcaaaaat gtttctgaaa acgaagctca agatattttt
     8281 gattttaatc tctccatgtt ttctcaaatg gaatcagact tagattccag aaaatgattc
     8341 tttctaaaaa tcctttctaa caaacgaacg gaaattgcgg cccttatagg gacctggcga
     8401 ccttgttcca aagcgatagg tgcgttatga tcctatctcg tgaaaccgga attaggaatt
     8461 cgttacgatt ctgcaaccat cgagctggaa ggactcatag aagatgaagc cgttctgcgg
     8521 tgtcctcttg tcctcgctcg tgccggtgta ttccaatacg tttaccctga cggacgaatt
     8581 gttcgagaag caaaactacc ggaagagtta ttctctccgg aaactctcgc gtctataccg
     8641 gggcgaccca ttactaaaaa tcatcctcct attgctgaca acgacggact gatcaacgat
     8701 acgaactatt caaaatatgc aaaaggttcc ctcggtgatt ccgttgaggt gaaggataac
     8761 aaagagattt gggttaagga aacgatttgg gacgcagaac tgaaagactc tttgaaacga
     8821 ggtgagaagc gtcaaatatc acctggattt cgctcccgtc tggattggac accgggcgtt
     8881 tttgaaggtc aagaatacga tgttgttcag agagatattc gattcaatca ctctgctcat
     8941 gttgataaag gtcgcgcagg tgattctgtt cgcgtctact tagatcatgc tgaacttccg
     9001 gataatatgt caatggccgt catgatgacg gataatcaaa aaggagaaaa catgtctggt
     9061 aaacaagacc ttataaaaga ttttcgtaat tttctaaaga agttagaagt tgctcggaat
     9121 gattccgaac cttctcaagg tcagcccgag tctgccccta cgaaagacga taagccaaca
     9181 ccttcccaag aaacggataa gacaaaagac gatctgatca aatccctgtc cacacaagtt
     9241 gcaaccttaa ccgaagctct tgcggaaatg aaaaaacttc tggcttccgc aatggcaccg
     9301 gcaactcaag attcgattgc tcaaaaccgg ataaagttga tcgagacggt taagtcaatc
     9361 aaaccgaacg cgaagacaga cggtgtttct gcaagagatc taaaaggaat agtcattaac
     9421 gaatcttttc caactgcaaa gttagattca attgacgatc aggaattgga tattcgttac
     9481 gaatccgccg tggaactcgc acgggaaaaa gctcttatcc gttctggagc aaacaacaat
     9541 caagagagag gtgaactgag acaggacacc gatgacttga aaaaaattca agccgacagg
     9601 ttgagcctga acacaaaagg agataaataa aaatgatatt caatgctttg ttaatttttc
     9661 taaccttatt ttcagctgca ggtttcggaa tttcatattt cgatttggaa cctgttgaat
     9721 tcgtaaaagc gtatttcccg tttggtggaa ccgcgttatg cgcgctcatt ggcgcatccg
     9781 ttccggacgg aggattgtat aacgaaaagc cgggaatatt cggaaccaca tccagagatt
     9841 ccaccgatca gcggaagcgc ggcagtgttg tgtctgttgg taagctaccg tttggttctg
     9901 ctgttatgct cgtggctggc ggtgaaggaa tttcggtagt tagtgctgac gctgttcaag
     9961 ataccaaaga catcggcgta ggaagctcag gaatcagagt aacgactcgt tcaccggaag
    10021 tttgggcctt gattgcaatc gtgaattcag ggacaaacaa cgcctcgtta ggtgtatccg
    10081 ttgtaggtca aggaacacaa gacgatccct atcgaattac aatcaatgcg gcaacgaacg
    10141 gttcggctgt aattacctca acagcttcac aaatcaagtc ggccttggaa gcagatacta
    10201 caatcaacag tattgtctcc attgaattac ttgctgacgg ctctggtata gtgtcggcta
    10261 tcgcgatgac tgaacttaca aagatagctt ctgatttacg atttgatggc gtaacttcat
    10321 tttccgcctc cgccggagat cttgacaatc tttcctatgc agatggtgaa ctttgcacct
    10381 tgatcgagaa gggttttgtt tgggttcctt gtgaggaagc aaccaacgaa ttcgatccgg
    10441 ttcgagttcg tgtcgtgaaa gaaggcaact tcgttgccgg ttcatttaga aagactgcac
    10501 ttcctggcaa aaccgccctt atcactgggg ttaaatttgt atctaaacaa gaagctggaa
    10561 tcgcagagct caatcttgcg tccggttttt acacgatcac attggataac taaggagatc
    10621 acaatgcctc aagcacaagc aatttttaga aaagaagact cggagtatat tcaaaagcga
    10681 attatcactc ctcgcacgaa cgaacttgta gcgagatcga tctttagcgt gaatacggac
    10741 actccttcct atgctcatag ttacactgtg gagcacgtag aaaataccgg ttcagcgctg
    10801 gttagagaat ccggagttga atccgatgat atgccgtttg ttggagaaaa agcaggtagc
    10861 caaggagaca aactttttgt catcgaagca ggatttcgaa tcacgcaaga ggatttagat
    10921 caagcggaag ctcgcagaca atccggacga ggaagcgaat atccgattcg tgatcggcgt
    10981 ctggatgcga cgagacaatt cattgccgaa caagaaaatc gaattgtttt tcacggtttg
    11041 acggtcggtg gaaaacaagt taagcaaggt cttttcaact ggaacggtat cctttctgat
    11101 atggtggccg caaacggttc gggttctgga aacgaaaagt atctacttaa gaacaaaaat
    11161 cccgaccaga ttcttctgga tctgatcgac gcaaaagcgc agctggaagg ttccggaaaa
    11221 ttcaaagccg ccgggtgctt gattgatgac gaagactata tgtggctact tcgtccgatg
    11281 ccacttcaaa acagcatgac tacacttcag tggcttctca gcaataaaga ggtgatgttc
    11341 ccaagagggt tcattcgaac caaagatctg tccgctaagg ttttaaaaaa gaaagtcggt
    11401 agcaactatg tcggtggatt ttgtttgttc gatgattcgc ccgatgttgc cgagcttatc
    11461 attgccaacg acttggaagt tagagaaact ccttgggaca acttcgacgg aaacatgaag
    11521 gtgaaagcga tcgagaagat cggtggaatt catgtatata atcctaaagg tattgttatg
    11581 cgttacggaa ccaatacggt taatattgta taaggatcta acacaatgag agcaagcata
    11641 gcagaactta gggattacgt ccgcgatcct atcgctggcg ttccggatgc aacactcaga
    11701 ttgtatcttg atgaagcggt tgatagcgtg atcgataata ctggactttc agaatcacat
    11761 ccgaggttca atgtattgca ccgttcctat actgctgtct tgctcttcaa taataacctt
    11821 atggaaaacg aagttatggc cgaatcggtc gacggagttt ccagaaacta cgatacaaac
    11881 atttctccgg gaatgcaagt atcgtggtta gacatgtata acaaaaaacg aaccgaaatc
    11941 ctcgggttta aaggaagact cggataatgc ctacggtcat cgaagacaat acaaacctgg
    12001 atgaactcat caaaggtttg gaatacatcg agtcttcaac gataaccgtg gggctcgtcg
    12061 gatctgtcga tagcgatttg cttgtgattg ccggagcgca cgagtttgga gctgtgatca
    12121 gacctaaaaa ttctaaatgg cttacgattc cacttcatcc tgaattgaaa ggaaaaagtc
    12181 ctcgtagtat tcctggactc aaattcattc cacctcgaaa gggcaagtct gcatttttag
    12241 caaaggtcga aggtggaaaa ctcgaaccga tgttcattct cacaaaaaag gtagtcattc
    12301 cggaacgttc ttggcttcgc ggaacttttg atttgcagtc cttccaagat gcggttatgg
    12361 aagaattcga aaagggaata tacgatttct tgaatggaga actggaagcg gaacaagtcc
    12421 tgcatcgagt cgggctcaga gcggtatccg aaatcaaaaa tcggatcgta aataacgatc
    12481 ctccgtttgc agctctctcc ggattgactt ccagcctaaa gggaaacacg aaaccattgc
    12541 gagatgaatt aagatttttt aatgcgatca attacgaaat caatgggaag gtggccgcat
    12601 gagtctgaca ggtgttgccg attcattgag gccatttatc cgaccagtga agtatattaa
    12661 aaaactcgga aagagcaaaa acggaaaagg agagtggcaa acgaactatg ccgctccgat
    12721 tgatatggat atgcctgtaa caaccgtaag ttcgaaacaa ctctatgttc ttccggaagg
    12781 aatgtatacg atagaggata gaaactttta tcaaattgga aatgctctct ctatagatta
    12841 cgaagacaag ttcgaattcg agggcgtgaa gtatatcgtg aaggataaga aagatctaat
    12901 gtttgaagct ggcttcatcc gttatatctg caaaaaggag attcgcaatt catgagattt
    12961 gaagatatta ggtccgtaat agataaactc gaagagtttt tgagaacgga ttatccaact
    13021 ttaaaaatcg agctttcgga tcaagacata gagaaaccag attatccatt cggttcctat
    13081 aaaattctcg tgctgaacca agatccgaca aagtccgcat cttcgtggat agaagcaacc
    13141 ggcccggaag acttcaaaca gatctttcgg aaaaatcaaa aagcatcgat cagtctcgcg
    13201 tttcttcata actcatcgat tgcaacttgt ttcgatcttt gtgagaaggc aatggattgg
    13261 tttgattcga tagatggaat gtcagaatgc gaaaagttcg gaattacacc gcaacttgtt
    13321 tccggtgatg ttcaggaccg gaccactgtt ttagaatcta cacaatacga atacaaggcg
    13381 ggctttgacg tattattcaa ggccaggaag ttcaacgaaa cacacggaaa aacaacagcg
    13441 accgcgccgt cggttgaatt ccaggaggaa gcatgagcac acaaacaatt tctaaaatcg
    13501 atccgatcca gatcaatatt tttctacgaa atactccggt ctctcagatg ggattcggat
    13561 tgcctttgat tcttggaatc aaggctccga cctatttcct tcaaatcctg agcggttccg
    13621 ccggacttgt ctggaaatcc gcaacaccgg gaattgtatt tgtccaagta aaatacatcg
    13681 tttcaggaaa caatgcggcc ctgagtgtcg ttcgttccgg aaccggaacc gagaatgatc
    13741 cattcgtaat tacggtcaac gttgcaacga atggaactgg agttgcaaca tccaccgcgc
    13801 atcaagtcaa gctcgcggcg gaagcggttt cgaatatcgc aggcgctact aagatcgtgg
    13861 atgtcatcga ggttgcaaac gtaggaagtg gtgtcgtttc tgtatttact caagccgctt
    13921 tgagctatga gcgatatatg gaaattactt cggcggatga ccttttggaa ctcggttttc
    13981 tttcaacgga taaagaatac atccaggcga caaaagtatt caggcaaact ccgagaccga
    14041 aaacagtagc gatctttctg cttactgcat gggcgaacgc cgccactgag attgcaagcc
    14101 tacgtaacac cggaaaagat gcttggttca aaacgatcgc aaccactcac attaagagtg
    14161 aaatatatgc gttaggtgac taccttgctt cgatcgaaaa gatgtttttt gcctgcacag
    14221 acgatccaac gattcttgtt ggaagaaact caatctggga atatatcaca cttcataaaa
    14281 acccagactc gtttccggaa gcggcttggg tgggaaatac ggctcctcga aaggtgggat
    14341 cgtataacta cgcttacttg cctctggatg gagtggaaaa ttccggttac acaaattcac
    14401 aaacgtcctc gatcttctcc gacaacggaa atctgatcgt agatttcggc ggaagacaag
    14461 ttccctatcc aggaatttca accggcaagg tttatgcgga cgtagtggaa aatcgagttt
    14521 ggctgaaagc acggctccgt gaaaacatca cgagcctctt tctgaactcc gatgtagttc
    14581 cgtataccat ccaaggaatt caaatgattg aggctcggat gcgggaagtc ttcgcccaag
    14641 cgggtcgtca aggaattatt gcgcctgtcg aaaccgaagc agacaaggcg cgctcggatc
    14701 tcggagacta tcaatacaag atcaaccttc cggaaacgat cgacgaaatt cctaccaacg
    14761 atcgaaacaa tcgaatcctt ccgaacatta cattctcgtg ccgtttgaga ggagcgatca
    14821 acgaagtcga catcgacggc gaattaacct aaggagaatt caagaatgaa cggaatttgg
    14881 gatccaaaaa aattaaacgt gaactgcaac ggacgtgaag tttccggttt aagtcaggcc
    14941 gacgggttct tcaagatcga gcctgtcacc aaagaataca tcatgtctca ggtaggcatc
    15001 aaaggggatt ggaacatctc ggaagtttac gacggaagag taaaactcac aattgtcctt
    15061 atgggagact ctcctgaaaa cgaattcttt tttgcgatgg gagaaggacg ccttccatgt
    15121 gtgttcacga tgaaagacaa gtccgacggc gggatgattg gcttctctgc acaagggaga
    15181 gtttgggaac gacctacgat cgaacgcggg aaagagtata aggataggac gtgggtgttc
    15241 cttcttccgg attataaagg agttttaact gcatgaataa cgaaaatatc atagtgagaa
    15301 ataaccgaga tcagacttcc caagcttccg gaaaaactga aagtcaaaaa gttgaatcga
    15361 aatcagatac gattccgatg gaaccgatcc ttgtggaaat cgatgacgac gcacgagtcg
    15421 caacgattca atttgtggat ggaagaagtt acaaacttca acatccaggg aaccgcaaag
    15481 ctctgcgttg gagacaggaa gcgatttctc taacagaagg actgaaccaa gataaacttt
    15541 tggacaagtt cttcaagttc agcgtaaagc cgttcggtca ctctttcgaa cctacgttag
    15601 acaacataga accgaaccac gtggaggtat ggctaagaat agccaaccga tttcttaagt
    15661 gggagttgga ataaccggtt cccaaatttt gaagaagtcc cttcaatcga agagtggttg
    15721 aagtggattg actccgaagt cgatcgagaa atgcaaatct ggaagccgtt cgttttgggt
    15781 gcggcgatgt ttagtcaaaa ggaaatcgaa gacgcgccga ctgttcttta cgcgaagatc
    15841 atggaggttg tggatcgaag aaagaaaaga gaagcggaag aaaaggcaga ggaattgaag
    15901 tttttggcga agctgatcag aggagcctga ttttaatcgt attcaaaaat tcgaatacat
    15961 aaaggaaaag taagaataaa tggcagtcag agaactcaac atagctctta aaacaaacca
    16021 aggtgatgct acggacgctt tgaaagagta taaggaagaa ttgaattctg tgaaaaaaca
    16081 attctctgat cttggtggtt ctcttgattt gttcacagat tctcaggctg ccgcttttaa
    16141 agagtttggt gaatccattg gagacagtct tgccgggaaa gctgatcccg caatctccga
    16201 actcgcaaag aagttcaaaa ctacagaatc aaatatagag cgtttgattt caaaatctcg
    16261 tgaagattta aaactggatt cggaactgat cgcaaccgca aaggccgcag gactcacaga
    16321 caaagaactc gaaaagctca atcaggaaat gtctgatacg gcgaatagtg cgggttccct
    16381 ctccggaatg ctcaagcaag ttgcggcgat cggtatcgct tttgccgttg gatcttttgc
    16441 aacggcgtcc attgaagcgg ccactgcatt agaaaaacag aatggaatct tgcaaactct
    16501 ttccggttcc cagtatccaa aactacaatc cgcgatcaca caaacaattc aagattcgaa
    16561 aggactcgct tctgaaggga gcctttccca ggttgcgaat gacgcaatga aagccggaat
    16621 gtcggttaat ttcatttcta aaaatctctc aggacttcag caagtcgcgg aagtaactgg
    16681 ttccgatttg tccgcctcca tgaccgaagc gtatcaagca attcaaaccg ggtccgacga
    16741 ttttttaaaa aagaacggtg cactcttctc ttcctataca aaagaattca atcaaatcaa
    16801 caactctgca atgacggaag tctcgaaacg tcttgcacga gaaaaactga tttccaccgc
    16861 acttaaagaa aattcagccc tacaagatgc gtatggttcc catttaaaat cagcctcggc
    16921 aatctctcaa gcctacaacc aacggatggg agatttgaaa gagttatttg gaaaagtgct
    16981 tctcgaaggt atgaagccgt ttcttgctac gttcgttagt atattagaat attttactgt
    17041 tggagaggac gcactcaatc gagtaaaagg agctttggtt atctttggtt cggtgtttgc
    17101 tggtgtattg gtagctattg ccgcgaaaat ggttgtaact gcctccgcaa ccgccggcgg
    17161 aatgattccg gccctgtatg gaatggctgt ggccggctgg gccgcaatcg cgccatggat
    17221 tcctttcatt gcgttaggtg cggctgttgc cgcaacaatc gccgctatcg ttttgatcgt
    17281 tgacgacctc cttgtttgga tggacggagg cgaatcaatt atcggggatt tcctcggtcc
    17341 attcaaagat tttgatatta aaaaactatt tggacaagcc tttgactatc tgatcaatct
    17401 cgcaaaaaaa tacggaaagt ttctcattat ggctctcttt ccaattagca ctttgtattt
    17461 ttactttgat gaaatcgttg aatggtttaa atcacttcct gagattatag aaaatctatt
    17521 taaagacatc ggcccaaaga ttaaagaagc attttccggg atctttcctt ctggtgtctt
    17581 caattttgga acacctggga aggcggataa cgttacaaaa gttcacgatg caatcatcac
    17641 aaaaaccggc aaggtcatcc acacagatcc ggacgacaac ctcgttgccg taaaggactt
    17701 aggatcactc ggaagatcca aatcttccag aggaatctcg gttaatatcg caaacgttac
    17761 attaggtgcg ggatctcctc aggaaaacgc gacgatcttt gcaaagtatt tggaaaaaga
    17821 attagaaaaa atagcgatca agctcggcct ttctgctggg ctttctccgg aggcaatgta
    17881 atggaaatca tcacgggaag agacacaatt gctctaacgg acggagatac tgaaatcgag
    17941 atcaatgtat ctttagaaat tcaacattcc tatcctgccg aagtgaccgg acacccgatt
    18001 gaaaaagaga aaggaaaaac atcggtaacg gatcatgtaa ttcccggcca acggggaatt
    18061 acgctaagtg cgatcctttc aaattctatc gccatattct ctttccgtaa agtgactgta
    18121 gacgaaaaat tagaaacgct ctgtcgttgg caaacagatg gaacttttat tacgatgctc
    18181 ggttatacaa ccggcgggat tctcactaaa atcctatcga tgcttccgtc tttctttcgt
    18241 tttgttccgc ccgatgatcc tgacaaacga tacttaggta gaactatgga tgaaattcca
    18301 aatcttttaa tcggagacat tagtttttct gaatctaaag atattggaaa tgatattagt
    18361 ataaccttat ctatttatcc ggttcaaatt gtagaggcga aaaccagaaa tctgaatgca
    18421 gttaagtcta tgggcaaaca accaatcaaa gaacatacca gagagggcaa tccaaatccg
    18481 gttaaatcaa agagtttttt taaagcagga attccaggta aatagaaaat gctttcactt
    18541 aaatacttac ctttttcctc tgaaacgttc ccggttcgtt atgaatacga aatcgataaa
    18601 aaggatttcg agtttgaatt caactacaat tcagttggtg attttattac ggtattagtt
    18661 cgagactcgg aaggtaaaat tctattttcg acgaaacttg tttacggagt ccctttgaac
    18721 cacttcgtag tcgatgggtt tccaaacaat gtcaaactca tccctttgaa tctggatgat
    18781 ctatatagag acgaatttgt cgaaatctct gtcaacagag acacgctcgg atctacggtt
    18841 caaatttata tcattgagaa aacgacatga tcggaaatcc gaagctatac ggtcgtgtcg
    18901 tttctttgga aattcttcca aagacaggac ttggaaagga gtttgcctat cctccgtttg
    18961 acctcgaatt tgagtcagat ttagagaagt tgaatataac aaaagtttta atctataatg
    19021 ccaatgatga tacgatcgaa atggtaggag ctaaaactaa gggacaagga tttctatatc
    19081 ctactgcaat gttaagcgca ggatacaaag acgaaaacgg cctggttgtg agcggtgaag
    19141 tgattcttcc caaaatgaga caggagggtc caaataaaat tttagaattc actatctcgg
    19201 caaacgccgg ttcctggaat agtttttata tcatgaaaac gtatagtaaa cttcctgcac
    19261 aaaccgtaat cctcgatatt ttgactcaag gtaatatcaa acctggatct ataacattag
    19321 gagaagataa agtcatcaat tttagcgcaa caaagtcttt aggagaatgt ataaaaagtt
    19381 tttgtgaact gacacactct caatactgga tgcaagacgg actgttgcat atttcaccgc
    19441 tcgatcctcc gagtaaacca agcacgattt ttttagacaa ttcctctggg ctgatcggag
    19501 ttcctgagaa aaatcaaaaa acttggaaga ttacgagctt attccgtcac aagttcaaat
    19561 taaatcaggt gattgccgtg aaaggcggaa gtttagatgg agaatgcagg atcgtaaaag
    19621 gaaaacatcg tttctctacg ttccaaacta cgaactatac cgagcttgag gtccttccgt
    19681 tatgataact ttggacgatg taattctcaa agcgatcaaa aagcaactcg caagcattca
    19741 ggtcggtctt cctggcacaa tcgaatcgtt taatccgtca tcaatgacgg ctaacgtaaa
    19801 aattcttttc aaacaaaaag acggtcaagg acaggaaatt gattttccgg ttctttcaaa
    19861 tattcgagtt ggaacgcttt gggcgggcga tttctttata aagccggact acaaacgtgg
    19921 ggataaagtt tgggtctctt tctcaactca cgatactgcc gacgcggttc gtggattaag
    19981 cactcctgtt tccgaatctc tctttgatct acaaagtgcc tgtgttgtat gcggatttaa
    20041 aggcgacctc gaaccgcccg caatgaccgc aaatttaccc ggtcttctca tcggccacaa
    20101 acaaggtaaa tctttgattc aactcgacga cgatacaatc aaaattcaag gcggtctaat
    20161 cgatctgtct gaatcgtctg tattggggga aactctatca gaacttctta aaatgatttt
    20221 ggatgtgttc ataaacaatg cggctttgtt tacaacgaat acggttcccg gttcgccggc
    20281 gggcctcgcg ccggctgtaa tcactcaact caatttgaga aaagcggaaa tagatcaaat
    20341 tctttcaaga aaggtaaaaa tcggatgaaa ggattaaaga tcgagaatcg agacatcgtt
    20401 cgagtcaacg gaaagccggt tgtaatcgaa ggtttggaat attactctca acgtatcaag
    20461 cattcaatac gactatgcct cggtgaatca tcctatgaac cattgacggg tgttgattgg
    20521 gctacaattt ttacaacgaa aatccccaaa gagagagttc tatttgaaat caaacgagtt
    20581 atcttaaaag atcctgagac aatttcagtg gagagcattg aaacaattga gaacttagat
    20641 aacgaacgat ccctctctat tcgattttct gcaactactg tttttggatt ggttacggag
    20701 gaagcataat ggccggagtc acagaacaag gattcattcg taaatccaga gaagaaatca
    20761 tttccgactt agagacaaag tataaaactc agtttggatc ggacattgac ctttcgattc
    20821 tgagtgaaga cggtgttaga ctgagaattt tagcagacga gttagacgaa atctatcaac
    20881 tcactgagga tgtattctat tcaaactttg ctcacacagc gaaaggagtt tctcttgata
    20941 gagttctcaa tcctcttggt tcagaacggc aacctgcaaa gagggcaatc gttggtttac
    21001 gtttttctgg agtaaacggc tcttttgtga atatcggaac gatctgtcaa actggaaatg
    21061 gtttgcaatt tattacgatc gaatccggaa ccgtctccgg aggaacggtg ttactcaacg
    21121 cacaagctct gaatcttaac tacggaattt tgggtaacgt tgcggcgaat tccatcacta
    21181 cgatcaatac ggcgataacc ggaattgata ccgttacgaa tccggaacct gggcgagaag
    21241 gaagagtgat cgaaacagat tcagaatatc taaaccgatt ccttgaagaa ggaatcaatg
    21301 gaggaagttc cgccgcaaat gtccaagggg cactgaataa tattgaatcg gttctttctg
    21361 cacgagttta tgagaacgtt actgatttcg tagacgttga aggtcgaaat cctcattcaa
    21421 tggaagcagt catcgaaggc ggaacgccgg cagaaatagg agattgtttt ttaaagaatt
    21481 ggccgggtgg aattgaatcg ataggaacgt atacgactac tctgatagat aacaaaggag
    21541 tccctcggac ttactacttc aatcgtccga cggacatttc aatttttgta aagatagaca
    21601 ttgttcgcga tctttcgctc tgggaaacgg gttccgaatc catcgtaaaa acgaattgta
    21661 tcaaagttgt cggcggtgtc gatacgatcg gaccgatttc aatttcatat aaaggagacg
    21721 gaactggcga agatgttttc gcgtggaagt tgatcgcttc tcagagcggt ctttcggaat
    21781 acgattcggt caaggtgctt ggaatcaaat ctatgacggt caaggttggc ctttcggcac
    21841 ctgcaacgtt agacgaactt attattagca gccgacaaag agcaaaactc gttacagcaa
    21901 acatacaggt caatttccta tgaagacgat cgaagatata cttcaaaaat atccgacatc
    21961 gctctttacc cgtgattcag attccgaaat tggaaggaag tggcaagcgg accttgaatt
    22021 gttaaacgaa gtgcgttctg tattagaatc gattaaaggc acaacagatt ataaaattca
    22081 gagcggtgcg attctcgacc ttatcggcaa gaacttgaag caaccacgca acggaatgga
    22141 tgattttcga tttcgaattt ttctttcgat cgcccaacaa aagcaaaaat cgaaaggcga
    22201 catctattct atgaacgaaa tcggttctca gattcttgcg ggaaccggaa cattatacga
    22261 aattcaagag ctttgctatt caggcattcc gatgttcttg gacggctctc taactttgaa
    22321 tggagagtat cctctttctg gaagttcaaa aagacctgct acgattcgag ttatattctc
    22381 cggttcgatt gactctgtcg tagtaagtcc tgaatttaac aaagcgatcg ctcaaattcg
    22441 cgccggtggc gttcgttcga ttataaacta ccgtttcgaa acttctactt tgtcaggaag
    22501 gctttacgga tttgctctac gatcatctat cttagacgga acgtggccgc tcaacggttt
    22561 tacgattctc tccggaagca atgtcggaat tcaaccgtat gaaatcgctt ttggaacagg
    22621 tggacttcaa tccggaattc cacggcttcc tcaagacact gatacaggtc ttcaaaacga
    22681 agttttcaga aagcttgttg aaattcaaaa caatccagaa ggaacgagaa gctttaaagc
    22741 aacgatcaag cagtcggaac tcattggaca aagtatcaat gaaatcggtc tctttgatga
    22801 ggatggtggt ttgctctttg tcaagacctt tccttcaaaa ccaaaagaca atttaatagt
    22861 ttatgatttt ataataaatg aggagttcct atgatccaaa ttttagttag agaaactaca
    22921 attgaaatcg caggcaagga aaaagcacgg atcgaaacgc ttcccgtggc cgtcttttca
    22981 gatttttcga atcttctaca atattgtgag aagaaaggtt ttcgaaaaac cgggtccgga
    23041 cttgaatctg agttttttag agacattgat ttgcgggaaa ttgcagaaca agtcagatct
    23101 tattttaaga tcgaacaacc ttttagattg catgaacgtt ttgtaatatt tgagcaggag
    23161 ttaaagtaag aaaatggcag tatttaatcc gacaaaaaca cgcacttggt ctaaaaatac
    23221 acctgcggac ggggatttga ttgacgacga attcgatcga ttatacgata atgatcagta
    23281 ttcaaaagat cgtatcgacg taactgatgc gaatattttg aatctactca ttcctttggg
    23341 aagcattata gaagataatc tgaatattgc acctacttct atatttaaag aagcgaatgc
    23401 acagtctatt tcaagaacta ctttttcaac tctttggaat ttggttcata aaacagtagc
    23461 cggaattgtt acaacaacag atcgaatcac tgtaaatgcc cacggcttca tcgaagggca
    23521 actggtgaag tttgcattta ccggcggcgg aataactggg cttactaatt attatgtaag
    23581 aaatccaacg acaaatgact tccagatttc tttaaccgca accggttcca ttctcgatct
    23641 cacttcttct caaacagggg atattattac aaatgtggaa tacggatttg gagacgggtc
    23701 gactacgttt aacattccgg accgtcgcgg ggtttttccg cgtggtgccg gggtgcatgg
    23761 gacaagggct aaggcggcgg gcggaaatta cgatgggggc gcggttggaa acgcggggca
    23821 ggatcagttt caggagcatg aacatggcgt gacaaatgga ttcccgaaca actatacctc
    23881 tgggccaaca ggaggttcag gaatcgttgg agtaacctac aaatcgatca cggattatat
    23941 tatagcgcat ggctccagcg gaacaccgag aacggggaca gaaaccactc ctgcatatgt
    24001 agcagtaaaa tacaaagtga gggtagcata atgagcaatt atgtaatcga taaatattct
    24061 aaaaaagtta tatggatcaa tccagacccg aaccagttat caggaaaatc tgtttggtca
    24121 gatttcaatt cagaaacaca cgaaatcgtt tacgcaatcc actacaatcc gcagttagga
    24181 gatctgttca aggccgacat tgcgaacgga atcgcaaagg actttgaacc gaaaaaggtc
    24241 tacgacacaa aaacgatggc cgagcgagtt ctacagaatt gggaagatga aatcgatccc
    24301 gcaacggaaa ccgaggatga accattgaaa gattcaaatg ggaatttttt gacttatcaa
    24361 aactacactg actctggttg ggtcgccaat gatgaattga caagagaggc acttcttgca
    24421 acaaacagac atatttttaa ttcacaagtc gaatcttacc acggaagaat tcaatatcga
    24481 aacacgactt gggattcggg aagaaaatat ctggagaata ttcaaaaaac tttatctatt
    24541 tattctaaac gaaaaattca aataccgaaa tggagagacg caaataatat gtttcattct
    24601 ctcaattcgg aggagttatt ggaactatcg gatctcatag aattggatct tttcaatgcg
    24661 ggccagaccc tatactctaa aaaatgggct acggaagaga agatcacttc gattccgcaa
    24721 ggggagacat tggatttgac gaagatctgg gattaagtaa aatcgttcag ttgcgttttg
    24781 cgtgcgtttt ggcgattttg aacgtgcgcg cagaca
//
LOCUS       KGAIEEAD_10            32956 bp    DNA     linear       08-DEC-2021
DEFINITION  Genus species strain strain.
ACCESSION   
VERSION
KEYWORDS    .
SOURCE      Genus species
  ORGANISM  Genus species
            Unclassified.
COMMENT     Annotated using prokka 1.14.6 from
            https://github.com/tseemann/prokka.
FEATURES             Location/Qualifiers
     source          1..32956
                     /organism="Genus species"
                     /mol_type="genomic DNA"
                     /strain="strain"
     gene            562..864
                     /locus_tag="KGAIEEAD_00041"
     CDS             562..864
                     /locus_tag="KGAIEEAD_00041"
                     /inference="ab initio prediction:Prodigal:002006"
                     /codon_start=1
                     /transl_table=11
                     /product="hypothetical protein"
                     /protein_id="X:KGAIEEAD_00041"
                     /translation="MSDKYKFNAKDFYDILDNQEEKCFLSGRQLTPDITLAEHILPIR
                     FGGKNTKDNICLVVEMLGRLKRYYKEEEIIQLAVDIINFKGKKHGFKVTSIQKTKK"
     gene            824..1522
                     /locus_tag="KGAIEEAD_00042"
     CDS             824..1522
                     /locus_tag="KGAIEEAD_00042"
                     /inference="ab initio prediction:Prodigal:002006"
                     /codon_start=1
                     /transl_table=11
                     /product="hypothetical protein"
                     /protein_id="X:KGAIEEAD_00042"
                     /translation="MDSKSLRFRKLRNKFPLIGVSGQCSNFNLKCFRLEKKHASTSIS
                     NVFPTWNRCFVRNAKSLYTFIYQYSGDKDRSEVEKQWDQFTIGITNRLNTYCAKDRVK
                     IRINTICDKLNRDYTKLKEETFLKPEFKVTFFRQASKLNQFKGTFNGPDEESAKYDWV
                     YCMGDACSTLNKSQKLLEKRYDPGWNWFITVKCDYLFGDRNPVWDQAANTLIGNFKRL
                     SKFQLSGDHNGIYR"
     gene            complement(1556..2803)
                     /locus_tag="KGAIEEAD_00043"
     CDS             complement(1556..2803)
                     /locus_tag="KGAIEEAD_00043"
                     /inference="ab initio prediction:Prodigal:002006"
                     /codon_start=1
                     /transl_table=11
                     /product="hypothetical protein"
                     /protein_id="X:KGAIEEAD_00043"
                     /translation="MNESITSKWRGKWAKKEFKKLKKLYLAGFKIREIAEKLARSTFS
                     VQHMIDELSLGNRRLLWSKDDDKMLLKYFEQNLSNQEISILLNRTSKAVQSRLLLLGK
                     KRKIVNAWVVHQRADFWKPNELRMLKKLVKEGKSGKELSHIFGRPIGGIFNKMRELSL
                     KIKPKSKIQNNLYRRFYKVNDNYFCSIDSQKKAYYLGWLITDGWVNGVVQQNDKVYKS
                     NKIGLKIKIGDIDVLEDFKKELDTDSPIKYFKKRPPQLLKNKITGKTSIIKAGEQVCL
                     EVYSHQMQLDLAQYGIVPKKTYTVTFPKKLPIQYYPGFIAGVISGDGCVYLHKNHKTG
                     KLLQCNMAGNLGLLKGIRKILIKNIGFNANKKILKNKDSVNLHILDLNQTETIKLYYW
                     LKKNNIALMKRKNKIIEKYLKEI"
     gene            complement(2876..3040)
                     /locus_tag="KGAIEEAD_00044"
     CDS             complement(2876..3040)
                     /locus_tag="KGAIEEAD_00044"
                     /inference="ab initio prediction:Prodigal:002006"
                     /codon_start=1
                     /transl_table=11
                     /product="hypothetical protein"
                     /protein_id="X:KGAIEEAD_00044"
                     /translation="MIISIISCGGNKDHMSERDKAVFCSALTLLELNQSNDVNQVSSL
                     YISCILPPRD"
     gene            complement(3354..3851)
                     /locus_tag="KGAIEEAD_00045"
     CDS             complement(3354..3851)
                     /locus_tag="KGAIEEAD_00045"
                     /inference="ab initio prediction:Prodigal:002006"
                     /codon_start=1
                     /transl_table=11
                     /product="hypothetical protein"
                     /protein_id="X:KGAIEEAD_00045"
                     /translation="MQIRKLKIMNIILLVGVCFYCNPKSESGIDSNLWPIIQNSIENQ
                     QKCQLPNAANSNSAQCFQQSSVSILYNLNTSSLIPVGTTAISAGAKLQCKCPSGSINS
                     NVWYMESDSTKQPVLIKTVPTSYYPNDPKILEGYNVGDTIYCSLNTTLCSISDYIYQK
                     IRIVP"
     gene            complement(3838..4065)
                     /locus_tag="KGAIEEAD_00046"
     CDS             complement(3838..4065)
                     /locus_tag="KGAIEEAD_00046"
                     /inference="ab initio prediction:Prodigal:002006"
                     /codon_start=1
                     /transl_table=11
                     /product="hypothetical protein"
                     /protein_id="X:KGAIEEAD_00046"
                     /translation="MKIIDRVPDKFMNLYQSVGKTNSSSGYPTSDPYRHGPFMLDMRQ
                     NFENGCMNIGLANSPLSYPQIYSQEVCDANP"
     gene            complement(4139..4630)
                     /locus_tag="KGAIEEAD_00047"
     CDS             complement(4139..4630)
                     /locus_tag="KGAIEEAD_00047"
                     /inference="ab initio prediction:Prodigal:002006"
                     /codon_start=1
                     /transl_table=11
                     /product="hypothetical protein"
                     /protein_id="X:KGAIEEAD_00047"
                     /translation="MGSCSIQPSNLNADLKICLNIDRLNCSGSFFVDSQEKIQKLISG
                     MNNLIRTIDNCIIDADNEKNYLIGLQLGENIHFKKKNIIFNQVIPATSSIDFCYQTST
                     LNQQASLISQQEYYSLYDPNIYLAVYAQSRFCLDSIPLTMAERLLVNQLRNSEKSIFS
                     FQK"
     gene            complement(4746..5450)
                     /locus_tag="KGAIEEAD_00048"
     CDS             complement(4746..5450)
                     /locus_tag="KGAIEEAD_00048"
                     /inference="ab initio prediction:Prodigal:002006"
                     /codon_start=1
                     /transl_table=11
                     /product="hypothetical protein"
                     /protein_id="X:KGAIEEAD_00048"
                     /translation="MVRILIVILICFPILAISAQTENWKKGILLIVNGNAISGEVSEY
                     PEYYFIRDREKGLKILKSDVIGFIDEHFFRKVKNKSAIGSVFESIILFGSGANYQFIS
                     EDKRQSKTYFARAIKISLLLSSLYFLNEVEGQRRKTADSLLFINYDQKYNAFAHARND
                     FYISAGLLVLATIYYAFDAWYSFGKDERGKDLGIKNSNDIPLDAYIKMRDRNFSENPP
                     QALNNVGGSFKFDFKF"
     gene            complement(5728..5961)
                     /locus_tag="KGAIEEAD_00049"
     CDS             complement(5728..5961)
                     /locus_tag="KGAIEEAD_00049"
                     /inference="ab initio prediction:Prodigal:002006"
                     /codon_start=1
                     /transl_table=11
                     /product="hypothetical protein"
                     /protein_id="X:KGAIEEAD_00049"
                     /translation="MKKIFLIFLILSFAYCSDKDLGKKEKTDSTNCALGYLACISQHQ
                     NCSDNCFTNKAPTMTAEQYCASQLLAVCTSNSL"
     gene            complement(5977..7386)
                     /locus_tag="KGAIEEAD_00050"
     CDS             complement(5977..7386)
                     /locus_tag="KGAIEEAD_00050"
                     /inference="ab initio prediction:Prodigal:002006"
                     /codon_start=1
                     /transl_table=11
                     /product="hypothetical protein"
                     /protein_id="X:KGAIEEAD_00050"
                     /translation="MIKKIFIIFYFFIISNKLSASDVSDFLKSLDAINNVMPSRTELV
                     SSLFTSLTAEQVSAQYFSNKIGCKCNNKNGSAGPIAFADTPANRQSINDKTQNYINLF
                     GDSMTHWLAMDPITPTYTVNIDPRIYYGLMWDNINFNALGGTTSRNLRDHFDRCGEEK
                     PNIFYPETYEHTHIQLENNYSVILYGGNDILIYQPILQAIPWLVYFRINAVVNNLNRI
                     VTYHQAQGAKVILISHTPRPEIPLHNFFGDFGDADVFFRKMFEYTASAIGTAISVSQD
                     GMHNVIDCINIQMCNPHRTIDEIKSASIYSSGRDRAVENFIAATMYMEGSHRTDRTWL
                     SQQLGYLTLSVANLVVLSRNTEYINEWFMFSDPGALAAGRWWAGNPSLYRGDAIHFVH
                     PFGQALHTSNIKNKIVSLGWNSNPTPSYGDRCNAVAGATFPTGQPAGFTAEPPDLPEV
                     TDSDMNLILLCFIFHICHL"
     gene            complement(7392..8168)
                     /locus_tag="KGAIEEAD_00051"
     CDS             complement(7392..8168)
                     /locus_tag="KGAIEEAD_00051"
                     /inference="ab initio prediction:Prodigal:002006"
                     /codon_start=1
                     /transl_table=11
                     /product="hypothetical protein"
                     /protein_id="X:KGAIEEAD_00051"
                     /translation="MIAEGRNYAMQKICLTKVIAANAKPSLYIKKYELLKKLISMFLN
                     RIYKKIFINQNWTSKLNKRIISIIAFIILLNCNLNTPAGKLFPPLFLIQDPRSSISLP
                     TPDGFRPSPLTLEEKEGVKLSMNSLSADGFLSAEARKTQLEGLKATLEFLNTSELQES
                     LQITGPIPGYTNGMTFRQYSDFALGQLASGLDQMPKSVLNEYRISVLVWVARLRLLSA
                     SCDSTTTEACDELNYLIEKYLVLREKIVEEIKKKTLAEVQ"
     gene            complement(9451..10734)
                     /locus_tag="KGAIEEAD_00052"
     CDS             complement(9451..10734)
                     /locus_tag="KGAIEEAD_00052"
                     /inference="ab initio prediction:Prodigal:002006"
                     /codon_start=1
                     /transl_table=11
                     /product="hypothetical protein"
                     /protein_id="X:KGAIEEAD_00052"
                     /translation="MENKPRIFISSIQNLNERYTLKHHLLSKYSAIFEIVTIESVGSA
                     FSPKQRQLYELRTSQLIIVLLSETLSIAVKEEIEEAMKWYKAIWFFVDSSKPMSIDLK
                     ELIDGIKKPTMPSLIEYSTEQDLLTLVELQMRRDIVNLFSLYEEYKSRILNMKEGEID
                     ENTVLELYKLKEYEKAIDIAKRILKKSTSSMAFHFGAKALIKLRKYDSLQNYLDSFEK
                     MIPTEFMNWFYMEAGAFCNDAARAQEERLRIGHGTIRKEINHEIYNHYMRAIEYYKKI
                     EVADIFDQKNILLEYYFNYGNHFYAIGEFKKARSLYYKCLRIDSNNYKYFMSYANSLL
                     MLGKLFFCVIAYRKGYEIIKNRDVKRELLTRMFMTNKITYEIGLFEQNHKYKSSKDDI
                     YFNYLSLSSTLGYWDTHLENIANWISSSLNTLDIN"
     gene            complement(10949..11305)
                     /locus_tag="KGAIEEAD_00053"
     CDS             complement(10949..11305)
                     /locus_tag="KGAIEEAD_00053"
                     /inference="ab initio prediction:Prodigal:002006"
                     /codon_start=1
                     /transl_table=11
                     /product="hypothetical protein"
                     /protein_id="X:KGAIEEAD_00053"
                     /translation="MKTVIWIIEYYLDLLYSVFLRFRRRPFNSLSLFKKLSEEEKIEV
                     IYGARYVNRDIYQFVRQEFQYKYGRHEKISNVIVDDYGMGMVPSIILYLKKGRTPLKL
                     PKTFLGFHFYKIYDKN"
     gene            11394..12095
                     /locus_tag="KGAIEEAD_00054"
     CDS             11394..12095
                     /locus_tag="KGAIEEAD_00054"
                     /inference="ab initio prediction:Prodigal:002006"
                     /codon_start=1
                     /transl_table=11
                     /product="hypothetical protein"
                     /protein_id="X:KGAIEEAD_00054"
                     /translation="MKKNGTYTYDYARPSLTVDCVVFGIDEDKLKILIIQRALEPFRG
                     HWALPGGFVRIDETIDEAASRELKEETGLKNIFLEQLYTFGQIDRDPRERVVSVAYYA
                     LVNLHNYSIQAATDADNARWQDVQVLPKLAFDHNKIVEMALTRLKGKVRYQPIGFELL
                     PQKFTLTQLQRLYEIILGKNLDKRNFRKKILQFDILDATNEFEENVAHRAALLYQFNK
                     AKYDKMVKRGFTFDL"
     gene            12145..13107
                     /gene="nadE_1"
                     /locus_tag="KGAIEEAD_00055"
     CDS             12145..13107
                     /gene="nadE_1"
                     /locus_tag="KGAIEEAD_00055"
                     /EC_number="6.3.1.5"
                     /inference="ab initio prediction:Prodigal:002006"
                     /inference="protein motif:HAMAP:MF_00193"
                     /codon_start=1
                     /transl_table=11
                     /product="NH(3)-dependent NAD(+) synthetase"
                     /protein_id="X:KGAIEEAD_00055"
                     /translation="MENNVNNSPSSILHEVRTLKTELELRKFLDRNRGFDLSIHLRKK
                     IKCINDFFETEGLNSCVVGLSGGIDSSLVLGLLDLASKEPNSPIKKIRGIALPIFNIG
                     ATGQQEALRKFELLKSSFLSQSEKIEFFEKDLTQVQENYLRLEEGNYSPFAAGQLLSI
                     IRIPFLYFHAALLQDQNFRSIVVGTINRDEGAYLGFYGKASDGMVDLQPIADLHKNEV
                     FEIAKSIKIPTEIIYAEPTGDVFDGRSDKEMIGANYEDIRFFILFKDFNLDFRNFTHL
                     LSSDTIQSFENIETLHKKNLHKYKVGLPSRFIDVMKRIVEGGWS"
     gene            13104..13880
                     /locus_tag="KGAIEEAD_00056"
     CDS             13104..13880
                     /locus_tag="KGAIEEAD_00056"
                     /inference="ab initio prediction:Prodigal:002006"
                     /codon_start=1
                     /transl_table=11
                     /product="hypothetical protein"
                     /protein_id="X:KGAIEEAD_00056"
                     /translation="MILHKKPEQSKVPGFWEMPLITFPIQVTSNFSKNPTSIPEVDYW
                     NHFLSPETCNSLRVLFSESQILAPVSINGLMDQDYGIGSQRATGWSIQLANELSKLVI
                     PHLKEKFCSEETSTDWWQENPNKNPIWIPIQVSPLFRFMKYESGGEHYAHYDAGFLYE
                     DGIHRTLKSFVIYLTTNQSGATRFIRDNFENLNVWDRNHSDWDRRAREEEVLSSFLPK
                     EGSILIFDHRICHDVDVYLGEANLPRIIIRGDLIYQAQVV"
     gene            13877..15325
                     /locus_tag="KGAIEEAD_00057"
     CDS             13877..15325
                     /locus_tag="KGAIEEAD_00057"
                     /inference="ab initio prediction:Prodigal:002006"
                     /codon_start=1
                     /transl_table=11
                     /product="hypothetical protein"
                     /protein_id="X:KGAIEEAD_00057"
                     /translation="MKEIQTWKIKRDPYYGKLFQEEGIDAVLNAGFFEDLNAEDIDIE
                     STTSILCTPYSFLKKPKTDNHCVLLLTGALCPIHDGHLEMMIIAKESLEKEGYEVLGG
                     YISPDHDDYVGPKTDSFLNIFERNRIVTEKIEDFPWIGLDSWNGVFNQTSVNFTEVVF
                     RLKKYLERNIKLKTKIFFLCGGDNFRFAEAFKYSDDGCVVITRNGYEINVKNQESVFL
                     AQGKNSNSSSEIRKTYQKKDYYDKNLKVREDGHPIPEFLSNFFNVVEIVSLEKQIQKL
                     KLMSTDNMISLDPMIPLKYNLSISRIFDLHGHRKLGYTIETVAQDSKLKDLSGRSDIL
                     LYDDDIYTGNTMSEAKSYLKSKLDISIDGFFSFNISPSNYDLLDPRDLYAFSEEDNCG
                     LLIDFGHFQQRVPYAFPYVDPSIRSSVKDPFGFSIAVWKENQKFFSTNQKLRLREFPL
                     YQKLYLKIGFHLETPIQEIFNWHINLLEKIKK"
     gene            15429..15809
                     /locus_tag="KGAIEEAD_00058"
     CDS             15429..15809
                     /locus_tag="KGAIEEAD_00058"
                     /inference="ab initio prediction:Prodigal:002006"
                     /codon_start=1
                     /transl_table=11
                     /product="hypothetical protein"
                     /protein_id="X:KGAIEEAD_00058"
                     /translation="MNFRNLRPKFPFVDLNIVPKIEIKENSIKIIGIVNSRIIAKKDT
                     PPLVRSNNGYSEAAITKIIKNRLIIISGSIVLRTRFGQEKYGTVFNGMIGEQSHSSEL
                     SEMESSMTIGTYCNRVIYCIFSTH"
     gene            complement(15732..16796)
                     /locus_tag="KGAIEEAD_00059"
     CDS             complement(15732..16796)
                     /locus_tag="KGAIEEAD_00059"
                     /inference="ab initio prediction:Prodigal:002006"
                     /codon_start=1
                     /transl_table=11
                     /product="hypothetical protein"
                     /protein_id="X:KGAIEEAD_00059"
                     /translation="MIQNLITQRAIDYVINRVNSPAVENIALDNKFKNKMIRSAFTVR
                     NMPKVGDLYSYLNRFDIAKGESNELYNQLTSLGLDTYESIKHEFASEFAPFLNDVTTL
                     TSFVEGTTYSAWDISICARTYELQSGMYLLGENNTVIAVLIKATLDGGVYANEWLAVG
                     TEIKYYFYSRKGNYSTKSGDFKYNKAIIENKNLPIALFIKEFPNKYKYEGIFKYADHR
                     QEGDGKKYFILKKDKTLAGAVSLETYQTALMEKVVSSLSDDLGRRRRLKDRVTGLPEK
                     IQVLSFQYKRDPDVIADVLIRANGICENCKKPAPFLRKKDKSAYLEVHHIIQLSMGGE
                     DTINNAIAVCPNCHRRLHFG"
     gene            complement(16882..18354)
                     /locus_tag="KGAIEEAD_00060"
     CDS             complement(16882..18354)
                     /locus_tag="KGAIEEAD_00060"
                     /inference="ab initio prediction:Prodigal:002006"
                     /codon_start=1
                     /transl_table=11
                     /product="hypothetical protein"
                     /protein_id="X:KGAIEEAD_00060"
                     /translation="MLFAGVLENIMSKPRLFIGSSVEGLSVAYAIQENLKYVTEATVW
                     DQGVFNLSESSLESLLVLLDTCDFGVFVFSPDDHIKIRGKKDLAVRDNVLFELGLFIG
                     RLGRQRCFIIIPDNREFHLPTDLIGVTPAIYEASRTDNNLQAGTGSASHKLRENILKL
                     GITERIKEEPETNDQEETETKSDDWYYHLYIDKNFDAAIKDLKKKIRYERDYDSKVSL
                     KGNLCYAEYSKDAKNGKLAFEKLISENKANNIAYLAYATALYYNNSFNKSLEIIEEGL
                     LHCERKINLTTLKVDCLWETNQQEVAFAFLIKSMESLNDPLLYLKLALLYSKIDKKDE
                     ALEVSFRAFNEYPINEDVVSFFAKIAYDLGHKDVCVLLYRELLEIDNENYRYWCLLGN
                     AYLDLGYYNLAFEAYENANKKSDGKEGWVLSNLGNLFNRKGLYDKAEYYLLLSQKVDE
                     KSEYTHGRLSQVYKAKQADEKNLLELLRIAKAKVSGDILK"
     gene            complement(18539..18919)
                     /locus_tag="KGAIEEAD_00061"
     CDS             complement(18539..18919)
                     /locus_tag="KGAIEEAD_00061"
                     /inference="ab initio prediction:Prodigal:002006"
                     /codon_start=1
                     /transl_table=11
                     /product="hypothetical protein"
                     /protein_id="X:KGAIEEAD_00061"
                     /translation="MPKELYSTGDPAAVINPGREELFSLIRFAMSDFRENGEIQVKDL
                     LPEGRLKIYFKTVKNILKYIVASEYVNENKKEYYFEIVKSQLSSSEIEYLSKIIKLTD
                     STLFQYLSYREFFKDEFNFKSKAN"
     gene            complement(18877..19275)
                     /locus_tag="KGAIEEAD_00062"
     CDS             complement(18877..19275)
                     /locus_tag="KGAIEEAD_00062"
                     /inference="ab initio prediction:Prodigal:002006"
                     /codon_start=1
                     /transl_table=11
                     /product="hypothetical protein"
                     /protein_id="X:KGAIEEAD_00062"
                     /translation="MKALFKVLKNPYFLAITITLSCIFLPIGVYIYNFSDGKGFSKNQ
                     EIWGTFGDFYGGVLNPIFSCFAFLAVLWTLKSQKDEFEIVRREAKESRRESQIQGFES
                     IFFSYLKNLIDLIIRSSCRRSFIVLEIQQR"
     gene            19490..20155
                     /gene="xerC_1"
                     /locus_tag="KGAIEEAD_00063"
     CDS             19490..20155
                     /gene="xerC_1"
                     /locus_tag="KGAIEEAD_00063"
                     /inference="ab initio prediction:Prodigal:002006"
                     /inference="protein motif:HAMAP:MF_01808"
                     /codon_start=1
                     /transl_table=11
                     /product="Tyrosine recombinase XerC"
                     /protein_id="X:KGAIEEAD_00063"
                     /translation="MNSNTAKIIQFETLKIKGIRGGYKKPPIEPLGFAKGLTNETMKN
                     LLNRFSNPTTEENYRNHALLLFMSITGLRAKEIVGSKFSDLLEGPFGETLLKYRKKGG
                     KIGFAVLPKDLSEIIKNYHSKFLIKSDFFFQSLPKRHQTKRSPLSKRGLQFIVSSWNV
                     KTCQGRNIHCHALRHTVGIRLLQKAGSIAAQQVLGHSSPITTSKFYTLPYFDGSEFLK
                     TWD"
     gene            20189..20590
                     /locus_tag="KGAIEEAD_00064"
     CDS             20189..20590
                     /locus_tag="KGAIEEAD_00064"
                     /inference="ab initio prediction:Prodigal:002006"
                     /codon_start=1
                     /transl_table=11
                     /product="hypothetical protein"
                     /protein_id="X:KGAIEEAD_00064"
                     /translation="MDHTEKPNNLILYSLEEAFDDGTLFDLNDSIYHEMAQIIYKYPV
                     MITCDLLDFIISVNHSKDPNFNYHEIIGEILTKSLFGKTEIIEPAMQKFKIQYDFKGE
                     TLIKELKIKSHLGLSGEPIIILSLTYEEFGY"
     gene            complement(20609..21262)
                     /locus_tag="KGAIEEAD_00065"
     CDS             complement(20609..21262)
                     /locus_tag="KGAIEEAD_00065"
                     /inference="ab initio prediction:Prodigal:002006"
                     /codon_start=1
                     /transl_table=11
                     /product="hypothetical protein"
                     /protein_id="X:KGAIEEAD_00065"
                     /translation="MDSPNRQFELSLPKSNLLRVGEGITESLIDSILGSGFIKDIPIL
                     GTLSGLIKSALNIRDYLFARKVIRFMIQLKDISEDDITGFIQAISENPKEKRKVGISL
                     LPILEKVDEEQKADLIGFLFVKMLKGKIEYELYLRFSTAIANIFWSDFLKFRNLDEND
                     HNGNSDFFPLILFGLAKIYDLGAIATLDPFPTSIRLTDDGVKLILFVKEYFNISEPE"
     gene            complement(21279..21506)
                     /locus_tag="KGAIEEAD_00066"
     CDS             complement(21279..21506)
                     /locus_tag="KGAIEEAD_00066"
                     /inference="ab initio prediction:Prodigal:002006"
                     /codon_start=1
                     /transl_table=11
                     /product="hypothetical protein"
                     /protein_id="X:KGAIEEAD_00066"
                     /translation="MQIILLFRMSKFLTNGIQIKACPKCNHWFGIDTKKRFDGAKRLW
                     YFQIVCKSCTLETKEFQILDEAKLAWNEIKF"
     gene            complement(21547..22296)
                     /locus_tag="KGAIEEAD_00067"
     CDS             complement(21547..22296)
                     /locus_tag="KGAIEEAD_00067"
                     /inference="ab initio prediction:Prodigal:002006"
                     /codon_start=1
                     /transl_table=11
                     /product="hypothetical protein"
                     /protein_id="X:KGAIEEAD_00067"
                     /translation="MNLQTGIEWTDMTWNPVYGCTKMSAGCKNCYAEDIAKKNEDKWG
                     KFSEVKVREYRLDDPEKIREPKLIFVNSMSDLFHENVPSDFIFRVFEVMRKNSHHTFQ
                     ILTKRPERLLNLDKSLYWTSNIWMGVSIENRAVYDRIDLLRESSAKIKWLSIEPLLES
                     VADINLEGIDWVVVGGESGKNARTMKPEWVQEVFKACREQKVPFFFKQWGGKSKWESG
                     RILNGKTYNEFPEGYLRLKASMAQSYCPSSY"
     gene            complement(22986..25340)
                     /locus_tag="KGAIEEAD_00068"
     CDS             complement(22986..25340)
                     /locus_tag="KGAIEEAD_00068"
                     /inference="ab initio prediction:Prodigal:002006"
                     /codon_start=1
                     /transl_table=11
                     /product="hypothetical protein"
                     /protein_id="X:KGAIEEAD_00068"
                     /translation="MYSIHNLFPLEYPLEQKAAIEHALMFIPEESPDDIGDLYRYHHI
                     LNALLGNFDQNTAVELLAKKLNGNLEATLNQNEFDIYDSNIDNVYRKAGEFGWSINQY
                     IKYKNANGNAIEFESEYRLPNYDKADTHIHERFVGDSKELKELNKKNLIIHSSHGTGK
                     TEFVLSQLQGKNFIYITHREQLAREICARLNEAGIEVAFYKDLSPIEYEEYSGNLVIC
                     INSIHKLDKSHHKNKIIVIDEFDQFVHHIHGDTCKNARPQIFNRFKDIVSKSKGCMFL
                     SADFPDLAINFIRKVLKIKEYHYVFNTFVPNSGRDLCFHSSEKSIISQILNVLNRGEK
                     VSIACFSKTNAEKIALALKQVYKGTKKIIYIVHDNKFYPEQRALLENKELAKDYDAII
                     FSPVLSSGVDFNIEFSRYNFLLVNEHTVKIDHFEALQMAHRFRNYEELHVLCDKRPFS
                     PENYIVATTHRFLERLREFLKKHSLYKQMILSPRIRKKAKGAYAFIINALLCQLYKEH
                     SLQFFYRNLLNGFLRRGYNVDFVDVYLDFGEDIEAEVFGTYEEFIKFYCPEGSGGGKS
                     QIARQIEMELTYEMIQEVKSLSKSEYLRIKKKGVENRVEAEQICVYEIKSALGYVAGD
                     FQSEDDLRTYFGRSVSVAKFSEQIWNFKLLKADLSVIETVDKFFENKTMQHDYESISM
                     KSKYLKEIWSRVAEGEFKGETLSTLMDYVKVNRTEISACLLSVADSYFEKPVNFVSKF
                     FMLMGVRLDGVQKTKKKLKIYWPKKMDIEFNERVILRRKEVDNN"
     gene            complement(25669..26637)
                     /locus_tag="KGAIEEAD_00069"
     CDS             complement(25669..26637)
                     /locus_tag="KGAIEEAD_00069"
                     /inference="ab initio prediction:Prodigal:002006"
                     /codon_start=1
                     /transl_table=11
                     /product="hypothetical protein"
                     /protein_id="X:KGAIEEAD_00069"
                     /translation="MLNNYITQLKTGSTLYKRTVILSLIGIGILLLGNVFARISATET
                     LFPFFFLFGFLTSVIALILLIISAVLRHGPITLYVVSILIFFISLFPQTIDSNFYSVW
                     YDESPVTTNESLKISGEIYTEGEILVNGNAVERSDKKWIINYPLALGENVVKVVLKRP
                     SGYEKFTKEFKVERVTLEELARRKAEEKANQLALKRKAEEDAKEAERLTKESIKEADA
                     DELAEMCNSKPQKAVKIEKFTSLKGDFNSAHFRVLVYNPCPIPLKDFRFHITYNAQSG
                     TAVDAGLETVYQRIEPGKRKWLSFENLIWNDQAVSTELEIYSVSKI"
     gene            complement(26677..27783)
                     /locus_tag="KGAIEEAD_00070"
     CDS             complement(26677..27783)
                     /locus_tag="KGAIEEAD_00070"
                     /inference="ab initio prediction:Prodigal:002006"
                     /codon_start=1
                     /transl_table=11
                     /product="hypothetical protein"
                     /protein_id="X:KGAIEEAD_00070"
                     /translation="MRSATFRRIYSNSKIKIGITLIFCITALGCLGYTERKTVIEKSA
                     LGDPSPILEFQSAIPEVKGNSLILTFQQKEITKFSTKVNVTTEIERNSKNEYCSHRKS
                     SSEDYDPDEKVKCKYGKYKSNLVEAGVLSFGLMLPVILIFDWIAYPFIAGSSEKVEET
                     SEAKFNPSCIAGSPVEKGKDAYLEYIFSGSWDNARKVPIKNCIAQIPLTSAFNKASSI
                     DYRILINDKARFTGSLSYNSDGDLFKGDSVVFKAIRKSADRILEREENQRQIAQEQEQ
                     KKEVKACEQFLSNLAHYLDLKNPGTNRNSTCLFTCRNYSITTKAWNSFNSCQNRCNQC
                     WLTLRWEDSWGAESPSDQMRNILNYESLTRPNAY"
     gene            complement(27780..28028)
                     /locus_tag="KGAIEEAD_00071"
     CDS             complement(27780..28028)
                     /locus_tag="KGAIEEAD_00071"
                     /inference="ab initio prediction:Prodigal:002006"
                     /codon_start=1
                     /transl_table=11
                     /product="hypothetical protein"
                     /protein_id="X:KGAIEEAD_00071"
                     /translation="MGTIMKSIFIAYIIWLFGCFGVLGLQRFYIGKFGTGLLWLFTFG
                     LAGYGAFMDFFTLAGQVTAYNDRSALRGIGALFRGDEE"
     gene            complement(28083..28445)
                     /locus_tag="KGAIEEAD_00072"
     CDS             complement(28083..28445)
                     /locus_tag="KGAIEEAD_00072"
                     /inference="ab initio prediction:Prodigal:002006"
                     /codon_start=1
                     /transl_table=11
                     /product="hypothetical protein"
                     /protein_id="X:KGAIEEAD_00072"
                     /translation="MKLIAAVLFFKDRSSNKMSFLSKKSLRSILILSITLISFPILSF
                     PRIGNLSGIVLYISVYNGQDRLVTRTQLNPGERITLSACDQFIVFGDSNPPTNLAKFS
                     SCDREIAIDQNLKGQRVN"
     gene            complement(29051..30163)
                     /locus_tag="KGAIEEAD_00073"
     CDS             complement(29051..30163)
                     /locus_tag="KGAIEEAD_00073"
                     /inference="ab initio prediction:Prodigal:002006"
                     /codon_start=1
                     /transl_table=11
                     /product="hypothetical protein"
                     /protein_id="X:KGAIEEAD_00073"
                     /translation="MLNKSPFKYIRESLFKSNSVLYKVKISIFARRLASRNLPILFNL
                     KHLCNSMNVSYTKTKDIVDRKSYPYKHFSIKKRNGGFRNIHIPQDELRLIQKWIHKNI
                     LLKNNYKDCAFAYIPGRNIKMHAERHCMARWLLKIDLENFFENTTERRVFHVFRNMGY
                     SKKMSFDFARLSTIPMNIKKKESSGKWKNRFPIGRLDRILGSLPQGAPSSPLLSNLCF
                     SELDRKIISIADSFEFVYTRYSDDLVFSCFEGDRIKVIKLLKSIRKLLSMYGYRINNK
                     KIKIITPGARKIITGLNINQNTPKVSKSYITEVNKHLYYCKKFGPLSHCERIKFRNTV
                     SYRDHLKGRIDYIRLIDPVEGTKLLQKFELINWPLI"
     gene            complement(30317..31465)
                     /locus_tag="KGAIEEAD_00074"
     CDS             complement(30317..31465)
                     /locus_tag="KGAIEEAD_00074"
                     /inference="ab initio prediction:Prodigal:002006"
                     /codon_start=1
                     /transl_table=11
                     /product="hypothetical protein"
                     /protein_id="X:KGAIEEAD_00074"
                     /translation="MKEYLNQFTEDDRKIVRRFLRQIEFISNSEFEYELTNLIIDNFL
                     DQNGKVALFPVTKIKRDNKDRIGYSSGDKIGYILTNLERLHPNKIKVSPTLTEMRTQK
                     YRSIVYVDDIIGSGTRIIKYAKNKISKTVKSWNSLGYINVHVVAVVGYPTGIKKVLDS
                     SKIFESDRIICSRIASKISKLYKFDFRNIALKYGELTKKPYAYLGFKESKGYHIFEHG
                     CPNNIPSMFWANGLRKVFRPLFKNRGIPLSLRYLFESQFQLQQSIESVFDLNQPKLAL
                     RLIEAIENNFLSHVEKEVLVVLSVSSKGVSEVNACNYFSNQRRLKLLINLLKKDFILN
                     SDFTISKYGKQILEKHKEMQAGKNVAIIDPYDEDVFLPDIFEGAPIRI"
     gene            complement(31654..32520)
                     /locus_tag="KGAIEEAD_00075"
     CDS             complement(31654..32520)
                     /locus_tag="KGAIEEAD_00075"
                     /inference="ab initio prediction:Prodigal:002006"
                     /codon_start=1
                     /transl_table=11
                     /product="hypothetical protein"
                     /protein_id="X:KGAIEEAD_00075"
                     /translation="MKEKILQMLTISSSIMFYTLTLSDFDLFLNKSTILPFLEINIDT
                     YYFLTLAPVLLLCYYIHYYLFLSYSIKEDEDPIEGGKHHFIFIPFNYRHYVNHKKPIY
                     YLAFLIDYIIPRYYPISVLIVVLFVGLRLKSDLVHAINLTAIILNATFYFVFSNKVTK
                     RLYRSASIPPFFTYAYFKRNFPEFIYVFLSFSIIILYLVTWNTGFYPILNSKIDLTIE
                     DLKLPKEYGSNTKYKLIVRDRNLSGIYFKNSDLSDIKFKNVNLSGCVIINTEISNLTL
                     INSDLSRCILIN"
ORIGIN      
        1 tgaggaatgg taggaaggga tatgctcgtc aaaatggaga taacgttaca aaaaattggc
       61 ttaagaataa gctgagtcaa aagaaatttc atacgaaaga aaacaccaac gatctccgca
      121 atcactctca gaaatcaatt ctaaattccg aatcagttat aaagaaatca acaaaaggat
      181 tagcgaaaga gttaagaaac tacaatgctt tctggcaaaa taagaatgtt tcccatcaag
      241 caaaacaaag agaattcaac aatcaaaagt tagcgtttaa gatttggcat catattcaat
      301 ccaatgaatc taaagcctac gacacagtcg aagaaatctg tttaaatcta aaagttcata
      361 aaaagtctgt tctaaagatc ttaagaaaat ggattcaata tcgtttcatt ctcaggagaa
      421 gaatctataa tctccaaaat tatgacttta aggtaaactt ccagatcgtt ccaaatcgaa
      481 aggatctccc ctatctatta tattcgaagc taaggggtca aaagcacaaa attcagttta
      541 ccaaaaaagg aaaaataaat cgtgtccgat aaatacaaat tcaacgcaaa agacttttac
      601 gatattcttg ataaccaaga agagaagtgc tttctttctg gaagacagtt aactccagac
      661 attaccttag ccgaacacat tcttccaatt cgttttggcg gcaagaatac aaaggataat
      721 atctgcctcg ttgttgaaat gttaggtcga ttgaagaggt attacaagga agaagaaatc
      781 attcaactcg ctgtcgatat catcaatttt aaaggaaaaa agcatggatt caaagtcact
      841 tcgattcaga aaactaagaa ataaattccc tttgatcgga gtaagtggtc agtgctcgaa
      901 ttttaattta aaatgtttca gattagagaa gaaacatgct tctacttcga tctcaaatgt
      961 ttttcccact tggaatcgat gttttgtcag aaatgcaaaa agtctttata catttatcta
     1021 tcagtattca ggtgacaagg atcggtcgga agttgaaaag cagtgggatc aatttactat
     1081 tggaatcacg aatcggttga atacctattg cgctaaagat cgagtaaaga tccggatcaa
     1141 tactatctgc gacaaattaa atcgcgatta tacaaaactt aaagaagaaa cgttcctgaa
     1201 acctgaattc aaggttactt tcttccgtca ggcaagtaaa ttaaatcaat tcaaaggtac
     1261 cttcaatgga cctgatgaag aaagcgcaaa atacgattgg gtatattgta tgggtgacgc
     1321 atgttccaca ttgaataaat ctcaaaaatt actcgaaaag cgatacgatc caggttggaa
     1381 ctggtttata acagtaaagt gcgattatct ttttggagat cgaaatcccg tctgggatca
     1441 ggcggcaaat acattgattg ggaatttcaa acgattgagt aaattccagt taagtggaga
     1501 tcataatggg atttatagat gagaattcgc ttttaaacaa ataaaagcta ccttctcaaa
     1561 tttcttttaa atatttctca atgattttat tttttctctt cattagggct atattattct
     1621 ttttaagcca atagtagagc tttattgttt cagtttgatt aagatctaaa atatgtagat
     1681 tgacactgtc tttattttta agaatttttt tatttgcatt aaatccaata ttttttatca
     1741 gtatctttct aatccccttc agtagaccaa gatttccagc catattacat tgtaataatt
     1801 taccagtttt atgattttta tgtaaataca cacagccatc accgctaatc actcctgcga
     1861 taaagccagg ataatattga ataggaagtt tttttggaaa agtaacagtg taggttttct
     1921 tagggactat accatattgc gcgagatcaa gttgcatttg atgagaataa acttcaagac
     1981 aaacctgttc tccggccttt ataatagaag ttttgcctgt aattttattt tttaagagtt
     2041 gtggtggtct ttttttgaaa tattttattg gactatcggt atccaattct ttcttaaagt
     2101 cttctaaaac gtctatatct ccaatcttaa ttttaagccc aattttattc gatttataga
     2161 ccttatcatt ttgttgaaca actccattga cccagccatc agttatcaac catcccaaat
     2221 aataagcttt cttttgcgaa tctattgaac aaaaatagtt atcattgact ttgtaaaatc
     2281 ttctatataa attattttga atttttgatt ttggtttaat tttaagggaa agctccctca
     2341 ttttgttaaa aatacctcca attggtcttc caaatatatg actaagctcc ttacctgact
     2401 ttccttcttt aactaatttt ttgagcattc tcaattcatt tggcttccaa aaatctgctc
     2461 tttgatgcac gacccaagca ttaacaattt ttcttttttt ccctaaaagc aataatctcg
     2521 attgaactgc ttttgatgta cggttaagaa gaatagaaat ttcttgatta gataagtttt
     2581 gttcgaaata ttttaaaagc attttatcat catctttact ccacaaaaga cgtcgattac
     2641 ctaatgaaag ttcatctatc atatgctgaa ctgaaaaagt cgatcttgct aatttctctg
     2701 cgatttctct tattttgaaa ccagctaaat ataatttttt aagtttttta aattcctttt
     2761 tagcccactt tcctctccac ttcgaagtga ttgactcatt catatattaa aacttcttaa
     2821 acaaataatt tatgagttaa tctagccaac agatccttga cgttacattt tactctcaat
     2881 cccgaggagg aagaatacag gagatataaa gcgaacttac ttgattcacg tcattggatt
     2941 gattcaattc taacaaagta agtgcagaac aaaaaactgc tttatctctt tctgacatgt
     3001 gatctttatt tccgccacaa ctaataattg aaataatcat tatgatgaaa catattttga
     3061 aattagagaa aaccatatta acagctattc caagcctaaa acgttcattt caaaaaatga
     3121 atgttaattc tttttgagtc ttgcttttca gataaataac aaatgaaatc aaactattta
     3181 ccaactcaaa agcattaaaa acaattttat ttttgtagcc tcatccttgc gagccttcgt
     3241 ttattaaaac agattttgtt aattcattaa aattaccaaa aaaattaaca cactgaatat
     3301 caataaattt cagcaagaat tggaagattt caattcaatt cgccagttct acatcaaggt
     3361 acaattctaa ttttctgata aatataatca cttatagaac acaaagtcgt attcaaactg
     3421 caatagatag tatctccaac attatagcct tctaatattt tcggatcatt aggataataa
     3481 cttgtgggaa cagttttaat taaaaccggt tgtttcgtag aatctgattc catataccaa
     3541 acgtttgaat taatgctccc tgaaggacat ttgcactgta atttagcacc ggccgaaata
     3601 gcggtcgtac cgactggaat taaactggat gtatttaagt tgtataagat tgaaacagaa
     3661 gattgttgaa aacattgggc agaattcgaa tttgctgcat tgggcaattg gcatttttgc
     3721 tgattctcta ttgagttttg aattataggc caaagattcg aatcgattcc gctttcactt
     3781 tttggattgc aataaaaaca cactccaact aataaaatta tattcattat ttttaattta
     3841 cggatttgca tcacatacct cttgagaata aatttgtgga taagacaatg gtgaattggc
     3901 gagaccgata ttcatacaac cgttttcaaa gttctgtcgc atatccaaca taaacggacc
     3961 gtgcctatat ggatcggatg ttggatatcc tgatgaagaa ttagtcttac caacggattg
     4021 gtataaattc ataaatttat cgggaaccct gtctataatt ttcaattttc accattcata
     4081 atcattttca aattacataa atccaggtcg atgcatctaa gatgcgttaa ataaactttt
     4141 atttctgaaa ggaaaatata gatttttcag aatttcttaa ttgatttacc aacaatcgct
     4201 cggccattgt caaaggaata ctatctaaac agaatcgaga ctgagcatat actgcgagat
     4261 aaatattcgg atcatataat gaataatatt cttgttgaga aattaacgat gcttgttgat
     4321 ttaacgttga agtttgatag caaaaatcga tagaggaagt agcggggatt acctgattaa
     4381 agattatatt tttcttttta aaatgaatat tttctcctaa ttgaagtcct ataagataat
     4441 ttttctcatt atctgcatca ataatacaat tatcaattgt tctgataagg ttattcattc
     4501 cagagataag tttttgtatt ttttcttgag aatctacaaa aaaagatcca gaacaattca
     4561 gtcgatcaat gtttaaacat atctttaagt ctgcatttaa gtttgaaggc tgtatcgagc
     4621 aagatcccat attaatatag gtaaataaaa atatgttaaa ggatttttcc ttattatatc
     4681 cggggttact taggcatcct aaatttataa aaaagattat tagaaaggag aatataaaag
     4741 aatatttaaa acttgaaatc aaatttgaac gaacccccta cattgttcag tgcctgtgga
     4801 ggattttcag agaagtttct atcgcgcatt tttatgtaag catctaaagg gatatcattt
     4861 gaattcttaa ttcctaaatc tttacctctc tcatcttttc caaatgaata ccatgcatca
     4921 aatgcatagt aaatggtagc caatactaag agacctgcgc taatataaaa atcattgcgt
     4981 gcgtgagcga aagcattata tttttgatcg taattgatga ataataaaga atcggcggtc
     5041 ttccttcttt gtccttctac ctcgttcaaa aaatatagag agcttaatag taaagaaatt
     5101 ttaattgctc ttgcaaagta ggttttactc tgtcttttat cttccgaaat gaactgataa
     5161 ttagctccag agccgaatag gataattgat tcaaaaacgg aaccaattgc tgatttattt
     5221 tttaccttcc gaaaaaaatg ctcgtctata aagccgatga catcagattt taaaattttt
     5281 aatccctttt ctcgatctcg aataaagtaa tattcaggat actctgaaac ttctccagaa
     5341 atcgcattcc cgtttacaat taacaatatc ccttttttcc aattttccgt ctgagcagaa
     5401 atcgctaaaa taggaaagca aattaaaata acaattaaaa ttcttaccat tcaattgaac
     5461 ttaaatcatc gactttcaat actaaaaatt ttcttttttc aaaataaaaa aatgacagcg
     5521 aattgcttcc tttcttgtaa taacaaaatt tcatctttct tccgttcaaa aattttggag
     5581 gatgaggttt aatgtataca gacatttccg gatgaggaca agaattcaat tccgagattt
     5641 ccgaaaattg tgattcagtt ttcttacaat tctcatcctt cttcgattcc ggctgacagt
     5701 taacgttcag caaaattaag actgtaacta aagagaattg cttgtacata ccgctaaaag
     5761 ttgagaggcg caatattgtt ccgctgtcat cgtaggagct ttattcgtga aacaattatc
     5821 tgaacagttc tgatgctgac taatacaagc caaataaccc aaagcacaat tcgtggaatc
     5881 tgttttttct ttttttccta aatctttatc cgagcaatat gcaaaactca agatgagaaa
     5941 aattaaaaat atttttttca tataatttcc ttcaatttac aaatgacaaa tatgaaatat
     6001 aaaacagagg agaattaaat tcatatctga atcggtcacc tcaggaagat ctggaggttc
     6061 agctgtaaat ccagccggtt gaccagttgg aaacgtggca cctgctacag cattacatct
     6121 atcaccatag gaaggagtgg gatttgagtt ccagccgaga gatacaattt tatttttgat
     6181 attcgaagta tgcaatgctt gtccaaatgg atgaacgaaa tgaatcgcgt ctcctctata
     6241 caaacttgga ttaccagccc accatcttcc cgccgccaaa gctccgggat cggaaaacat
     6301 aaaccattca tttatatatt cagtattcct actcaacact accaaatttg caaccgatag
     6361 agttaaatac ccaagttgtt gagataacca tgtccgatcc gttctatgag atccttccat
     6421 atacatagtt gcagctataa aattttccac tgctctgtct cttccagatg aataaataga
     6481 tgccgatttg atctcatcaa tagttcgatg cggattacac atttgaatat ttatgcaatc
     6541 tataacatta tgcataccgt cttgactaac actaattgca gttccaattg ctgaagcggt
     6601 atattcaaac atcttcctga agaaaacatc tgcgtctcca aaatcaccga aaaagttgtg
     6661 caatggaatt tcaggtcgag gggtgtggct aattaaaatt actttagcac cttgagcttg
     6721 atgatatgtt acgattcgat ttaaattatt gactacagca tttattcgaa aataaaccaa
     6781 ccaaggtata gcttgtaaga taggttgata aattaaaata tcattcccgc catacaatat
     6841 gacactatag ttattttcta attgaatatg tgtatgttca taagtttcag gatagaaaat
     6901 atttggcttt tcttcgccgc atcgatcaaa atgatctctt aaatttcgag aagttgttcc
     6961 acctaatgca ttaaaattaa tattatccca catcaatcca taataaattc ttggatcgat
     7021 atttacagtg tatgttggtg ttatcgggtc cattgcgagc caatgagtca tagagtcgcc
     7081 aaatagattt atataatttt gtgttttatc atttatagat tgtcgatttg ccggagtatc
     7141 cgcaaatgcg ataggaccag cactcccatt tttattatta catttgcatc cgattttatt
     7201 tgaaaaatat tgcgctgaaa cttgctcggc ggttaaagaa gtaaataatg aagaaactaa
     7261 ttcagtacga gaaggcatta cattatttat agcgtccaga cttttcaaaa aatcgctaac
     7321 atcacttgca ctcaatttat ttgaaataat gaaaaaataa aaaattataa atattttttt
     7381 aatcatttta atcactgcac ttccgctaag gttttctttt ttatttcctc aacgattttt
     7441 tctcgtaaaa caagatactt ctcaatcaaa taattcagct catcgcacgc ctctgttgtt
     7501 gttgaatcac aacttgcaga gagtaatctt agtctcgcga cccaaaccaa aacgcttatt
     7561 ctatattcat ttaaaacaga ctttggcatt tgatccagtc cacttgccaa ttgtccaagt
     7621 gcaaaatccg agtattgacg aaatgtcatt ccgttcgtat aaccagggat cggcccagtt
     7681 atttgtagac tctcttgcaa ttcggaagta tttaagaatt caagagttgc tttcaatccc
     7741 tctaactgag ttttccttgc ttcagcgctt aggaacccat cggcggataa tgaattcatt
     7801 gatagcttaa cgccttcttt ttcttcgagg gttaatggac tcgggcgaaa tccatcaggt
     7861 gtcggcaaag agatacttga gcgcggatct tgtattaaga acaaaggcgg aaataatttt
     7921 cctgctggcg tatttaaatt acaatttaat aatattataa aagctataat cgatattatt
     7981 cgtttattca atttcgaagt ccaattttga ttaataaata tttttttgta aattcggttt
     8041 aggaacatgg agattaactt tttcagaagc tcatattttt ttatataaag actcggcttt
     8101 gcgtttgccg ctatgacttt tgttaagcat attttttgca tcgcatagtt tcggccttcc
     8161 gcaatcaact aattttccat atttgagtca aaattttcaa ttcgttcgct ttgaccaaga
     8221 aactgtcatt tatttaacat aatagttgat catttagatt tatatggttt tcattcgtat
     8281 aaagtcattt ttttgtaata aatgataccg ttacttcagt ttttgtatta gtttcagtgc
     8341 ttaaagatcc ttgatctgaa tcaagatact tttcaacttg taacattcga tggattttga
     8401 ggagtttatg atgacatcgc gtccccattt gaattttaga tttagagtat aaattgcgat
     8461 cctattaaat ttgaatttag aaggatcgca cattgagtgc agactgattt cttttgtatt
     8521 cggaaatcta ccattcgatt gcggatatta aagaaaaact caattcgatt tttttcaagc
     8581 aaactgctct aatctgctta tcattttttc ggcgttaaat ttgattttga cgattgtgat
     8641 ttggaagaga aagtgattcg agacaaataa caattgcgag cgttcatcct gctttcattt
     8701 atacttatct tcaatttatt attcttgcgt tgtgctttct gtgttgcatt tctttaggca
     8761 agcgtctaag ttcaatgcac atattttaag atcggaaata tattgagttt gcgatgcatc
     8821 atataaagga acttcggtcg tagctctatt tattttaact tcagattgat gagcatttcg
     8881 aaaattcaga tcgtatcaaa aattcggata cctgttactt atattgtcgc tcctccagga
     8941 ataacgtttt cagagcatct actacgaaat gaattcgcct ttctttctag ttttgaaaca
     9001 aatgaaattc aaaataaaaa ttaaaactta ttcttattca gccatttctc ttatcgtatt
     9061 actaacatct tgccgctttg ccaataaaat tgaaccaaaa aagatcgatg aagaaaaaat
     9121 atctaatacg atcagctcaa aacagtccag cgaaaagcag catatatgtt acaaagaatt
     9181 agattcttgt ttttcagatt gcaacgaacg gtttttgaat gtgcaacgga ccaattatat
     9241 ttccagaggt aaatgtcgag atgcgtgtgt tgcaactatg agagaaacta cagattgttt
     9301 aatattttac caatcaagcc gaaagtaggc gttatataat aaacttttga atgtaagcat
     9361 cgggtgacaa ctgctgccgt atgtttcaga aatcacactt acaatttacg aaacgctcat
     9421 gtgaccgcac ttcagaagcg taatgtaaaa ttaattaata tctaaagtat tcagcgatga
     9481 gctaatccag ttagcaatat tctctaaatg cgtgtcccag tatccgagcg tactggacaa
     9541 gcttaaataa ttgaaataga tatcatcttt ggaacttttg tacttatggt tttgctcaaa
     9601 taacccgatt tcgtaggtta ttttatttgt cataaacatc ctggttagaa gctctctttt
     9661 aacatcccga tttttaataa tttcgtaacc tttcctataa gctataacgc agaaaaaaag
     9721 cttccctaac attaacagag aatttgcata gctcataaaa tacttataat tattcgaatc
     9781 tattctaagg catttataat acaaactccg cgctttttta aattctccaa tagcataaaa
     9841 atgatttcca taattaaaat aatattctaa caaaatattt ttctgatcaa aaatatcagc
     9901 aacctctatt tttttataat actcaattgc tcgcatataa tgattatata tttcatgatt
     9961 aatttcttta cgaatggtcc catgcccaat ccttaatcgt tcctcttgag cccttgctgc
    10021 atcgttgcaa aatgcccctg cttccatata aaaccaattc ataaattcgg ttggaatcat
    10081 tttttcgaaa ctatcaagat aattttgtaa ggaatcatat ttacgtaatt taatcagtgc
    10141 cttcgctcca aaatgaaatg ccatggaaga agtgctcttt ttaagtattc gctttgctat
    10201 atctatagct ttttcatatt ccttcagctt ataaagctcc agaacagtat tttcatcaat
    10261 ctcaccttct ttcatattta atatacgact tttatactct tcgtaaagac taaataagtt
    10321 aacaatgtcg cgtctcattt gaagttcaac aagagtgagc aaatcttgct ccgttgaata
    10381 ttcaattaaa gacggcatgg taggtttttt tattccatca attaactctt ttaaatctat
    10441 agacattggc ttggatgaat ctacaaaaaa ccaaatcgcc ttataccatt tcatagcctc
    10501 ctctatctct tcttttacag ctatagataa agtttcggaa agtaatacta taattaattg
    10561 agaagttctt agttcatata attgtctttg cttaggcgaa aatgccgacc cgacagattc
    10621 aattgttact atctcaaaaa ttgcgctgta ttttgaaagt aaatggtgtt taagcgtata
    10681 tctctcgtta agattttgaa ttgaactgat gaatatccta ggtttatttt ccattgcttt
    10741 taaatgccac tgatcttaaa actgccaact ttcatgtatt attcaaaagt acaaatgata
    10801 tatttagatc tttgttttca actgcacgtt cccttcttca actgcgcgat tcaggaaatt
    10861 ttgtgcagtt gaaattgggt ttttaaactg ccaatcgccc tacttcatcg tatccgaaat
    10921 aaatttatca gcccagacta cttctacttt aattcttatc gtagatcttg taaaaatgaa
    10981 aacccaaaaa agttttcggt agctttaacg gtgttcgacc tttctttaaa tataaaatga
    11041 tactgggaac catccccatt ccataatcat ccacaattac attcgatatt ttctcatgac
    11101 gtccatattt atattggaat tcttgacgca caaattgata aatatctcta ttcacatacc
    11161 ttgctccgta gataacttca attttttcct cttctgataa cttcttaaat aaagataagc
    11221 tattgaaagg tcttcttcta aatcgaagaa acacactata aagcaaatca agatagtatt
    11281 caataatcca tataaccgtt ttcatagcaa tttatttcgt tgacttagtt agtgtcattt
    11341 atacactttg tataaatttt caaaacctga ctatcatttt ttgaatagaa ctcatgaaaa
    11401 agaacggcac atatacatac gactatgcaa ggccaagctt aacggtcgat tgtgtggttt
    11461 ttggtatcga cgaagataaa cttaagattc tgattataca gcgagcactg gaaccgttcc
    11521 gaggccactg ggcactccca ggaggtttcg tccgaatcga tgaaactata gatgaagccg
    11581 ccagtcgtga actcaaagaa gaaactggat taaagaatat attcttagaa cagctgtata
    11641 cattcgggca aatagatcgt gatccccgag aacgcgttgt ttctgttgct tattatgccc
    11701 ttgtaaactt gcacaactat tctattcaag cagctacaga cgcagataac gctcgctggc
    11761 aagatgttca agtacttcct aaattagcat ttgatcacaa taaaatcgta gaaatggctt
    11821 tgactcgttt gaaaggaaag gttcgttatc aacctatcgg ctttgaatta cttcctcaaa
    11881 aattcactct aactcaatta caaagattat acgaaatcat tttaggaaaa aatctcgata
    11941 agcgaaactt tcggaagaag attctgcaat ttgacatact ggatgcaaca aacgaattcg
    12001 aagaaaatgt ggctcacaga gctgcccttc tctaccaatt caacaaagcg aagtatgata
    12061 aaatggtaaa acgcggattt acttttgatc tatgaaaagg attttatctc ggaattgagt
    12121 taagaaagag gattaaattt atttatggaa aacaatgtaa acaactctcc ctcctctatt
    12181 ttacacgaag ttcgaacttt gaaaacagaa ttagaattaa gaaagtttct cgatagaaac
    12241 agaggtttcg atctaagcat tcatttaaga aagaaaatca aatgtatcaa cgattttttt
    12301 gagacggaag gtttaaacag ctgtgttgtc ggcctatccg gtgggattga ctcctctctt
    12361 gttctcggct tactggattt ggcatcaaag gaaccaaact ctcctataaa aaagataaga
    12421 ggaatcgcgt tacctatttt taatatcggt gcgaccggtc agcaggaagc tttaagaaaa
    12481 tttgaactgt taaaatcgtc ttttctttct caaagtgaaa aaatagaatt ttttgaaaag
    12541 gatctaacgc aagttcaaga aaattatctt cgattagaag aaggtaatta cagtccattc
    12601 gctgctggcc aattactttc tattattcgg attccatttc tttattttca cgcagcactt
    12661 ttgcaagatc agaattttcg atccatcgtg gtaggcacaa tcaatcgaga tgaaggtgct
    12721 tatttaggat tctatggaaa ggcatccgat ggaatggtag atttacaacc catcgcggac
    12781 ttacacaaaa atgaagtttt cgaaattgct aagagtataa agattccaac agaaatcatt
    12841 tatgccgaac cgacaggtga tgttttcgat ggaagaagcg acaaagaaat gataggtgca
    12901 aattacgaag acattcgctt ctttatctta ttcaaagatt tcaatcttga ttttcgaaat
    12961 tttactcatc tgctttcttc tgatacaatt caaagttttg aaaatatcga aaccttacat
    13021 aagaaaaatc ttcataagta caaagtcgga ctaccttcca gatttataga tgttatgaag
    13081 agaattgttg aaggaggctg gtcttgatac ttcacaaaaa gcctgaacaa tcaaaagtcc
    13141 ctggtttttg ggaaatgcca ttgataacat tccctattca agtgacctca aatttttcta
    13201 agaatcctac ctcgattccg gaagtagact attggaatca ttttttaagt ccggaaactt
    13261 gcaactccct tagagtccta ttttccgagt cacagatatt agcccctgta tcgatcaatg
    13321 gacttatgga tcaagattat ggaattggaa gccaaagggc tacaggatgg tctattcagc
    13381 tggcgaatga gctttctaag ctcgttatcc ctcacctaaa agaaaaattt tgttccgagg
    13441 aaacttccac agattggtgg caagaaaatc ccaataaaaa tcctatttgg attcctatcc
    13501 aggtcagtcc cctctttcgt tttatgaaat acgaatcagg gggcgaacac tacgcccact
    13561 atgatgctgg atttttatac gaagatggca tacatagaac attaaaatcc tttgtaattt
    13621 atttaaccac aaatcaatcc ggagcgactc gattcattcg tgataacttt gaaaatctca
    13681 atgtgtggga tagaaatcat tctgattggg ataggagagc tcgcgaagaa gaagtattgt
    13741 cctccttttt accgaaagaa ggttctatct taatttttga ccatagaatc tgtcatgacg
    13801 tagacgtgta tttgggagaa gcgaatcttc ctcggatcat cattcgtggc gatttaatct
    13861 atcaagcgca ggtcgtatga aagagattca aacctggaaa atcaaacgag atccttatta
    13921 cggaaaactt ttccaagaag aaggaataga cgctgtgcta aatgcaggtt tttttgagga
    13981 tctaaatgcg gaagatattg atattgagtc taccacatcg atcctttgca cgccatattc
    14041 ctttttaaaa aagcctaaga cagataatca ctgtgttctt cttcttacag gcgctttgtg
    14101 tccaatacac gacggtcatc ttgaaatgat gatcatcgcg aaagagtctt tagaaaaaga
    14161 aggttacgaa gttttaggag gttatatatc cccggatcat gatgattacg ttggccccaa
    14221 aaccgattct tttttgaata tctttgaaag aaatcgaatc gtaaccgaaa agatagaaga
    14281 ttttccatgg attggtttgg attcatggaa tggcgttttt aatcaaacca gtgtcaattt
    14341 taccgaagtc gtctttcggc ttaaaaaata tttagaacgc aatataaagc tgaaaacgaa
    14401 gattttcttc ctctgcggtg gagacaactt tcgttttgca gaggcattca aatatagcga
    14461 tgatggttgt gtagtaatca ctcgaaacgg atatgaaatc aatgtaaaaa accaagaatc
    14521 agttttcctt gctcaaggta agaacagtaa ttcttcttcg gagattcgaa aaacatatca
    14581 gaaaaaagat tattatgata agaacctcaa agtccgcgaa gacggccatc cgattcctga
    14641 atttctatct aacttcttta acgttgtcga aattgtatcg ctcgaaaaac aaatacaaaa
    14701 gttaaaatta atgtcgacgg ataatatgat cagcttagat ccgatgatcc cactgaaata
    14761 taatctttcc atatccagga tcttcgatct tcacggacat agaaaacttg gctacacgat
    14821 agaaacagtt gctcaggatt ctaaattaaa agatctgtca ggtcgcagcg atattctctt
    14881 atatgatgac gacatatata caggcaatac gatgagtgag gcgaagtctt acttaaaatc
    14941 caaattagac atttcgatag acggattttt ttctttcaac attagcccct caaattatga
    15001 tttactggac cctcgggatc tttatgcttt tagcgaggaa gataattgcg gcttattaat
    15061 tgattttgga catttccagc aaagagtccc atatgctttc ccttacgtag atccatccat
    15121 tcgaagctct gtgaaagacc cattcggatt ttcaattgca gtctggaaag aaaatcaaaa
    15181 gttcttttct acgaaccaga agctgcgctt gagagaattt cctctttacc aaaaattata
    15241 tttaaaaatc ggatttcatt tggaaacacc aattcaagaa atcttcaatt ggcacatcaa
    15301 tcttttagag aaaatcaaaa agtaagaccg tcattaacgc attgaaatac atttgaattc
    15361 aggatttata gaatattctc cacaaaatgt aagaaataaa tattaagtta aagagaattg
    15421 ttaatactat gaacttccga aacttaagac ctaagtttcc atttgtcgat ttgaatattg
    15481 ttccaaaaat tgaaattaag gaaaatagca tcaagattat cggaattgtt aactcacgaa
    15541 taattgcaaa gaaggacact cccccgcttg taagaagcaa taatggatac tctgaagcag
    15601 caattacaaa aattataaag aatagattaa ttattataag tggttccata gtattacgaa
    15661 ctcgtttcgg tcaagaaaag tacggtactg ttttcaacgg catgatcggg gaacaatcgc
    15721 acagtagtga attatccgaa atggagtcgt ctatgacaat tgggacatac tgcaatcgcg
    15781 ttatttattg tatcttctcc acccattgag agttgaataa tatgatggac ttccaaataa
    15841 gcagatttat ctttctttcg aagaaatggg gcaggttttt tgcagttttc acaaatccca
    15901 tttgctctaa ttaagacgtc cgcgataaca tcaggatctc ttttatactg aaaagataat
    15961 acttgtatct tttcaggcaa gcctgtaact cgatctttaa gtcttcttct tcgtccaaga
    16021 tcatctgaaa gcgagcttac gactttttcc attaaagcag tttgataagt ttcaagactt
    16081 acagctccgg ccaacgtttt atccttcttt aatataaagt atttctttcc atccccctct
    16141 tgcctatgat cagcatattt gaatatacct tcatacttat atttattcgg aaactcttta
    16201 ataaaaaggg ctataggaag atttttattt tcaataatag ctttattata tttaaaatct
    16261 ccggattttg ttgaatagtt gccttttcta ctataaaaat agtattttat ttccgtaccg
    16321 acggccaacc attcgttagc atagactccg ccatctaatg tagcctttat taatactgca
    16381 ataaccgtat tattttcccc aaggagatac attccagatt gtaattcata tgttcttgca
    16441 caaattgaaa tatcccatgc actgtacgtt gttccttcga caaaacttgt tagagtagtt
    16501 acatcattca aaaatggagc aaattcagat gcgaattcgt gcttaatgct ttcatatgta
    16561 tctaaaccca atgacgttaa ctgattgtat agctcattac tttctccctt tgctatatca
    16621 aatctattca gataactgta caaatctccg acttttggca tattacggac agtaaatgca
    16681 ctccttatca ttttattttt gaatttatta tccaaggcta tattttcaac agccggacta
    16741 ttcactctat tgattacata atcaatagct cgttgagtta ttaaattttg gatcatattt
    16801 ttgctatgaa acttaactat tagttaatga cattccatta tttttggcaa gaatctgact
    16861 ttaacatagt acagaaaatg attactttaa tatatctcca cttacttttg cctttgcaat
    16921 tcttaacaat tccagtaaat tcttttcgtc agcttgcttc gctttataaa cctgtgaaag
    16981 tcttccatgc gtatattctg acttttcatc tactttctgg gataaaagaa gatagtattc
    17041 tgctttatca tataatccct ttctgttaaa aagatttcct aaatttgaaa gaacccatcc
    17101 ttccttgcca tcagatttct tattagcatt ttcataagcc tcaaatgcta aattataata
    17161 ccctaaatcc aagtaagcat ttcccaacaa gcaccaatat ctataatttt cattatcaat
    17221 ctctaatagt tctctataaa gcaatacgca gacatcctta tggcctaagt cataggctat
    17281 cttcgcaaaa aaggacacta catcctcatt aattggatac tcattaaatg ctcgaaatga
    17341 tacttcaaga gcttcgtctt ttttatctat ttttgaataa agtaacgcaa gctttagata
    17401 aagaagagga tcattcaacg actccatcga ctttatcaaa aacgcaaatg ccacctcttg
    17461 ttgattagtt tcccaaagac aatcaacttt taatgttgtt aaattgattt ttctttcaca
    17521 atgcaacaac ccctcctcta ttatttctaa ggatttatta aacgaattat tatagtacaa
    17581 agcagtggca tatgctaaat atgctatatt gtttgcttta ttttcactaa tcaacttttc
    17641 gaatgcaagt tttccatttt ttgcatcttt agaatactca gcataacaaa gattcccctt
    17701 aagagaaacc tttgaatcat aatccctttc atatctaatt ttctttttta aatcttttat
    17761 cgcagcatca aaattcttat caatatataa atgataatac caatcatcag attttgtttc
    17821 agtttcttct tggtcattcg tttctggctc ttctttgatt ctttcagtaa ttccaagttt
    17881 tagaatattt tcccttagct tatgagatgc gctcccggtt cctgcttgaa gattattgtc
    17941 tgttctggaa gcttcgtaaa tggctggagt tactccgatt aagtctgtcg gaagatggaa
    18001 ttctctatta tccggaataa ttataaagca tcgttgccgt cctaatcttc caataaatag
    18061 tcctaactca aacaaaacat tatctctaac tgctaaatct ttttttcctc gaatctttat
    18121 atgatcatct ggagaaaata caaaaacacc aaaatcgcat gtatccagca acacgagtaa
    18181 agattcaaga gatgattctg ataaattaaa aactccttga tcccagactg tcgcttcagt
    18241 aacatattta agattttctt ggattgcata agctacgctt agcccttcaa cggaagatcc
    18301 aataaatagt ctcggtttac tcataatatt ttctaaaact cctgcaaata acatttggag
    18361 acgttgaatt tttattttct attaaacacg tatctaagat taacatatat ataatattac
    18421 ggactaatca cagaataagt tgcaaagaat ccataaactg attgaagtat cttatcgaaa
    18481 aagacatgtg aatattattt tatattttat gcagttgaaa ataactccgt agataccttt
    18541 aattcgcttt cgatttaaaa ttgaattcat ccttaaaaaa ttctctatat gatagatatt
    18601 gaaagagtgt ggaatctgtt aatttaatta tcttacttag atattctatt tccgaagagg
    18661 ataactgtga tttaacaatc tcaaaataat actctttctt attttcatta acgtattctg
    18721 aagctacaat atacttaaga atatttttaa ctgttttaaa ataaatcttc agccgtcctt
    18781 ctgggagaag atctttcact tgaatttctc cattttcccg aaaatcactc attgcaaacc
    18841 taatcaaact gaacaattct tccctaccag gattaatcac cgctgctgga tctccagtac
    18901 tataaagctc cttcggcaac tggaacgaat tatcagatcg atcaaatttt ttaaatagct
    18961 aaaaaatatt gattcgaatc cttgaatttg actttcgcgc ctactttctt ttgcctcccg
    19021 gcgaacaatt tcaaattcat ctttctgact cttcaaagtc cacaaaaccg ctaagaatgc
    19081 aaaacagctg aaaataggat taagaactcc gccatagaaa tcaccgaagg ttccccatat
    19141 ttcttggttt tttgaaaatc cctttccatc agaaaaatta taaatataaa caccaattgg
    19201 caaaaatata caagaaagag taatcgtaat tgcaaggaaa tatggattct ttaaaacttt
    19261 gaatagagcc ttcatttaat ctattgtgga atattagagt attctacatt acaattattc
    19321 taaaatatag aattctaatc aatttgattt tgttaagctc aatgttgaat cgctcttcca
    19381 ttgttaatca gcttctgttt agatactgat catcccaaaa attcggtaaa tttcagaaga
    19441 agcttcttga catttattgc tgtacttaac atttgtttag tacagcaata tgaattcaaa
    19501 tacagccaaa ataattcaat ttgaaactct aaaaataaaa ggcattagag gaggctataa
    19561 gaagccacca atagagcctt taggattcgc aaaagggcta actaatgaaa ctatgaagaa
    19621 tctcctaaat aggttctcga atccgaccac agaagagaat taccgtaacc atgcactcct
    19681 cctcttcatg tcgatcactg gtcttcgagc taaagaaatc gtcggtagta aattctctga
    19741 cctacttgaa ggaccgttcg gtgagacatt gcttaagtat cggaagaaag gaggaaagat
    19801 cggtttcgct gtattgccaa aggatttaag tgaaattatc aaaaactacc attcaaagtt
    19861 tctaatcaaa tccgacttct tttttcaatc cctacccaag agacaccaaa ccaaacggtc
    19921 tccattatca aaacgcggct tgcaattcat agtctcttct tggaatgtga agacctgcca
    19981 aggtagaaat atccattgcc acgccctacg acataccgtt ggaatacgat tactacaaaa
    20041 agctggctct attgcagctc agcaggttct tggacattcc tcacctatca caacgagtaa
    20101 attctacact cttccttact ttgatggctc ggaatttttg aaaacgtggg attaaacttt
    20161 ggattttttc aaaatatact caatagaaat ggatcacacc gagaaaccaa acaatttaat
    20221 tctatattct ctcgaagaag ccttcgatga cgggacgtta ttcgatctaa atgactcaat
    20281 ctatcacgag atggctcaaa tcatttacaa atatccggtg atgattactt gcgatttgtt
    20341 ggatttcatc atttcagtga atcactccaa agatccaaat ttcaattatc acgagattat
    20401 cggagagatc cttacaaaga gtttattcgg taaaacagaa attatagaac ctgcaatgca
    20461 gaaatttaaa atacaatatg attttaaagg agaaacatta atcaaagagt tgaagataaa
    20521 gagccacctc ggtttatccg gtgaaccgat aataattctt tcgcttactt atgaagaatt
    20581 tggatattga ttaatttcat atatatttct attcaggttc actaatattg aaatattctt
    20641 taacgaataa tattaatttc accccatcat ctgttaaacg aatggaagta ggaaaagggt
    20701 ccaaagttgc aattgctccc aaatcataaa tctttgcgag tccgaacaag atcaaaggaa
    20761 aaaaatctga atttccattg tgatcatttt catctaaatt gcgaaatttt agaaaatcgc
    20821 tccaaaaaat attagcgata gctgtcgaaa atcttaaata taactcatat tcaattttac
    20881 cttttaacat tttgacgaaa aggaaaccta tcagatccgc tttctgttct tcatccactt
    20941 tttctaaaat aggtagcaat gaaattccaa cttttctttt ttctttcgga ttttccgaaa
    21001 ttgcctggat aaatccggta atatcatctt cagatatatc tttaagctga atcataaatc
    21061 gaataacttt tcttgcaaaa agatagtctc taatatttaa agcactttta ataagtccag
    21121 acaacgttcc caatatagga atatccttta tgaagccact tcccaatata gaatcgatca
    21181 gggattcagt tataccttcg ccgacacgta ataaatttga ttttggaagc gacagttcaa
    21241 attgtctatt tggtgaatcc attatatctt cgatcctatt agaatttaat ttcattccaa
    21301 gctaacttag cttcatctaa aatctgaaac tccttagtct ccaatgtaca agatttacag
    21361 acgatctgga aataccacaa acgcttcgct ccatcgaaac gtttcttagt gtcaattccg
    21421 aaccaatgat tacattttgg acaagccttg atctgaattc cgttagtaag aaacttagac
    21481 attcggaaga gtaaaataat ttgcatttca taatattggc aattaaattt tactcattaa
    21541 aagattctaa tacgagcttg ggcaatatga ttgagccata ctggctttaa gtctcagata
    21601 accttccgga aattcattat acgtctttcc gttcaagatt cgaccactct cccatttgct
    21661 cttcccgccc cactgcttaa agaaaaatgg aaccttctgc tctctacatg ccttaaagac
    21721 ttcctgcacc cactctggct tcattgtacg cgcgtttttc ccggactccc ctccaacaac
    21781 tacccaatcg attccttcta aattgatatc ggcgacactc tcaaggagtg gttcaataga
    21841 aagccacttg attttagccg aagattcccg aagcagatca attcgatcat agacagccct
    21901 gttctcaatt gagacaccca tccaaatatt cgaggtccaa taaagactct tatccaaatt
    21961 tagaaggcgt tctggtcttt tcgttaatat ttgaaaggta tggtgagaat tctttcgcat
    22021 aacctcgaat actctgaata taaaatcact cggaacattc tcgtgaaaga gatcactcat
    22081 tgaatttacg aatattaact ttggctccct tattttttcc ggatcatcta aacgatactc
    22141 tcgaacttta acttctgaaa actttcccca tttatcttcg ttctttttcg caatgtcttc
    22201 agcatagcaa ttcttgcacc ccgcactcat tttcgtgcaa ccatagaccg gattccaagt
    22261 catatccgtc cattcaattc ctgtttgtag attcattctg aatcctccgc ttgagatata
    22321 ccttatttta tccagactcg aagagagatg ttcggtaatt ttttcgaaag aggaaatttt
    22381 aatttcgaat aagaaagtaa gagaaaggta aacagcatct cttaactaat cgtcgagaag
    22441 aagaggacgg tcctattgga ccggcagaag aacagtgaat aaaagttgtg aaaaataaat
    22501 ttaaaaataa ttatcctaac cgtacaaaag atactaataa actgttaaaa ttaattaact
    22561 cggtgattat attctgatta tgggttttaa cagtaatgtt aatcatcagt taacctattt
    22621 tcggagaata attctgaatt taaacaggaa tgttcagata ttaagatgat tttcaacact
    22681 aatcaaccga aaatcagttt acaattaaga aggtggagta gacagaacaa taatcataaa
    22741 ggataatatt aatcatcgtc tactccacct aacaatatta aacagataat aataacactt
    22801 aacagtgtaa ctcagatgac aatcaactaa gaaattatta agaatataat cttatcctta
    22861 ttaaacacct aattaactct gataatcagc ttatcttcga gactaaataa gttttactta
    22921 gtcccgaaca agagccgttc ttttgccttt gttagcacct ttcttcgagt ttcagcctga
    22981 ttaaatcagt tgttatcgac ttcttttctt cgaagaatta ctctttcgtt gaactcgatg
    23041 tccattttct tcggccaata aatttttaac ttcttctttg ttttttgaac gccatcgagc
    23101 cttaccccca tcagcataaa gaatttactt acgaaattta ctggcttttc aaaatagcta
    23161 tctgccacgg agagtaaaca ggcggaaatt tcggttcgat tcaccttaac ataatccata
    23221 agggtcgaga gagtttctcc cttaaactca ccttcagcaa ctctcgacca tatttctttt
    23281 aaatattttg acttcatcga aatcgattca taatcatgct gcattgtttt attttcaaag
    23341 aacttatcca ctgtttcaat cacggaaagg tcggctttta gcaatttaaa gttccagatt
    23401 tgctcagaga attttgcaac agaaacgctt ctaccaaaat acgtccgaag atcatcttcg
    23461 ctttgaaaat cacctgcaac ataacctaac gcggatttaa tttcatatac acagatctgt
    23521 tctgcttcta cccgattctc cacacctttc ttttttatac gaaggtattc ggactttgaa
    23581 agcgatttaa cttcttgaat catttcatag gttaattcca tttcaatttg tctcgcgatt
    23641 tggcttttcc ctccaccgct cccctccggg caatagaact tgataaactc ttcatacgtt
    23701 ccaaatactt cagcttctat atcctcgccg aaatccaggt atacatcaac aaaatcgaca
    23761 ttgtatccgc gacgcaaaaa tccattcaac aggtttcgat agaaaaattg aagtgaatgc
    23821 tccttgtaga gttggcacaa tagtgcgttg attatgaagg cataagcacc ttttgccttc
    23881 tttcgaatgc gagggctcag aatcatttgc ttgtaaagag aatgtttttt taagaattcc
    23941 cgcagccttt ctaaaaatct gtgtgtggtt gctacgatat agttctcggg actaaacggt
    24001 cttttatcac aaagaacgtg gagctcttca tagttccgga atcgatgagc catttgtaaa
    24061 gcttcaaaat gatcgatctt taccgtatgc tcattcacca aaaggaaatt ataccgagaa
    24121 aattcgatat taaagtctac tccactggac agcaccggtg aaaagataat agcatcgtaa
    24181 tcttttgcta attctttgtt ttcaagtaat gctctttgct caggatagaa tttgttatca
    24241 tgaacaatgt agattatttt ctttgttcct ttatatacct gcttcagtgc taaagcgatt
    24301 ttttctgcat ttgttttcga gaagcaagca atggaaactt tttcgcctcg attcaagaca
    24361 tttagaatct gagaaattat actcttttca gaagaatgga agcaaagatc tcgccctgaa
    24421 tttggaacaa aggtattaaa cacatagtga tattctttaa ttttcagaac ctttcgaata
    24481 aaattgattg ctaagtcagg gaaatctgct gagaggaaca tacacccttt cgatttagag
    24541 actatatctt tgaagcgatt gaaaatctgc ggtctcgcat tcttgcacgt atcaccatga
    24601 atatgatgaa caaactgatc gaattcgtcg attacgatga ttttgttctt atggtggctt
    24661 ttatctaact tatgaatcga gttgatacaa atcactaagt ttcctgaata ttcttcatat
    24721 tcaatcggac ttagatcttt atagaaagcg acttcgattc cggcttcatt tagtctcgcg
    24781 cagatctctc ttgctaattg ttccctatgc gtaatataaa tgaaattctt gccttggagt
    24841 tgactgagga caaattccgt ctttccggtt ccatgacttg agtgaatgat caggttcttt
    24901 ttatttaact cctttaattc cttactgtct ccgacaaatc tttcgtgaat atgcgtatct
    24961 gctttatcat agttaggaag cctatactct gattcaaatt cgatcgcatt tccattagca
    25021 tttttgtatt taatatattg attaatggac caaccgaatt cacccgcctt tctgtaaacg
    25081 ttatctatgt tggagtcata gatatcgaat tcattttgat ttaaagtcgc ttcaagattt
    25141 ccgtttagtt ttttggcgag tagttcaaca gccgtattct gatcaaaatt tccgagtaac
    25201 gcattgagaa tatggtgata ccgataaagg tctccaatat catcggggga ctcttcggga
    25261 atgaacatta acgcatgttc gatggcggct ttttgctcca aagggtattc gagtgggaaa
    25321 agattgtgaa ttgaatacat gctttatcgt atccgccacg tgggaaaaaa ttctgtaaaa
    25381 aatgtaggaa atttttattt ttgaattcag aagggaaaaa gaagcgttta agtctcattt
    25441 tttcgtttga aatgaaaaat tttgcctgta ttcaaggctt catgctctct ggaaagcatt
    25501 caaaagtcct aaagtgagag cttgaagtaa ggaattaggt gaccaattta taattccgta
    25561 actggaaatt tagaaattct tatactcggc cggatttaat agaataggaa ttagaaaaat
    25621 gcacagttca ataaaggcta tcaaactgtg cttaaagtta ggacagggtt agattttact
    25681 tactgaataa atttcaagtt ctgtagagac cgcttgatcg ttccatatta agttttcgaa
    25741 cgaaagccac tttcttttgc caggttctat tctctgataa acagtttcca aacctgcatc
    25801 aacagccgta ccgctttgag cattgtatgt gatgtgaaat ctaaaatctt tcaatggtat
    25861 aggacaaggg ttatacacta agactcgaaa gtgtgcgctg ttaaaatcac cttttaaaga
    25921 agtaaatttc tcgatcttaa ccgctttctg tggtttacta ttgcacattt ctgcaagttc
    25981 atccgcatca gcttctttga tgctttcctt agttaatcgt tccgcttcct ttgcatcttc
    26041 ttcagctttt ctttttaaag ccagttggtt cgctttttcc tccgcttttc ttcgagccaa
    26101 ttcttccaaa gtcacgcgct caactttgaa ttccttggtg aatttctcgt atccgctcgg
    26161 acgtttcaga acaactttga cgacattttc tcccaaagcc aaggggtaat tgataatcca
    26221 cttcttgtcc gaacgctcga cagcattacc atttacaagg atctcccctt ccgtatatat
    26281 ctctcctgaa attttcaaag attcgtttgt cgtaaccggt gattcatcat accaaacact
    26341 gtagaagtta gaatcaattg tctgaggaaa gagcgaaata aagaaaatca gtatcgatac
    26401 aacgtaaagg gttatcggtc cgtgcctaag aaccgccgag atgatcagta atatcaaagc
    26461 aatgactgag gtcagaaatc cgaacaaaaa gaagaatgga aatagagtct cggttgcgct
    26521 tattcttgcg aatacatttc caagtagaag aattccgatt ccgatgaggg aaagaatcac
    26581 tgttcttttg taaagagtag atcctgtttt taattgtgtg atgtaattat tgagcattta
    26641 taatatttcc ttttaagttt ggtagctgag gagatctcaa taagcgttag gtctcgttaa
    26701 agactcgtag tttaatatat ttctcatctg gtctgagggt gattcagctc cccatgaatc
    26761 ttcccaacga agcgttaacc aacattgatt acatctgttt tggcatgaat taaaagaatt
    26821 ccatgctttt gtagtaatgg aataatttcg acaggtaaag agacatgttg aattccgatt
    26881 tgttcccgga ttctttaaat ctaagtaatg tgcgaggttg ctaagaaatt gttcacatgc
    26941 tttcacttct ttcttctgtt cttgctcttg tgcaatttgc ctttgattct cttctctttc
    27001 aagaatacga tctgcacttt tacgaatcgc tttaaagaca acgctatcgc ctttgaataa
    27061 atcgccgtca gaattgtatg ataaactacc agtaaatcgc gctttatcat ttattaaaat
    27121 acgatagtct atggaagagg ctttgttaaa agccgaagtt aaaggaatct gagcaataca
    27181 attcttaata ggaacctttc gagcattgtc ccaagaaccg gaaaaaatat attcaaggta
    27241 cgcatccttt cctttttcga ctggacttcc ggcaatacag gatggattga atttagcctc
    27301 tgatgtctct tcaaccttct cggaacttcc agctataaat ggataagcaa tccaatcaaa
    27361 aattagaata acaggaagca tcaatccaaa agataataca ccggcttcga ctaaattcga
    27421 tttatacttt ccatacttac atttaacctt ctcatcggga tcgtaatctt cagaactact
    27481 tttccgatga gaacaatatt catttttcga atttcgttca atttcggttg ttacattgac
    27541 tttcgttgag aatttagtta tttccttttg ctggaaggtc aatattagcg aattcccttt
    27601 aacttccgga atcgcgcttt gaaattctaa aattggagag ggatctccta aagctgactt
    27661 ttcgataacc gttttccttt cagtgtaacc gagacaacca agagcggtaa tacaaaagat
    27721 aagtgttatt cctattttga ttttcgagtt tgaataaatc cttcgaaatg ttgcacttct
    27781 cattcttcat ctccgcgaaa tagtgctcca attcctctta gagcggaacg gtcgttgtag
    27841 gcggtgactt gacctgcaag agtgaaaaaa tccataaagg ctccatatcc tgctaaaccg
    27901 aaagtaaaga gccaaagaag cccggttcca aattttccaa tgtaaaatct ttgaagtcct
    27961 aagactccaa agcatccgaa aagccaaata atgtatgcga tgaatattga tttcataatt
    28021 gttcccattc gttgaatcaa agaatcgaaa cctcatccga gaatcgaata aggtatttag
    28081 atttaattca ctcgctgtcc tttaagattt tgatcgatag cgatctcgcg gtcgcaagaa
    28141 gaaaactttg ctaaattggt tggaggattg ctgtcaccaa agactatgaa ctgatcacag
    28201 gcactcaaag taattcgctc tcctggattc agttgagttc ttgttacaag ccggtcttgg
    28261 ccgttataaa cggaaatgta gagaactata ccggaaagat ttccgattct tgggaaagaa
    28321 agaattggga aggaaattag agtaattgat aatatcaaaa tactccgaag acttttcttt
    28381 gataaaaagc tcattttgtt tgaacttcga tctttaaaaa acaaaactgc ggcgattaat
    28441 ttcattaaat ccctcattta acacactata tattgtgcca tactttatct cactttataa
    28501 agtgtgttaa ctatgtcaaa tgggatttag aatcaatgtg tggattttac tacctttagg
    28561 cgcaaagttg gccttagatt aaaagaatta agactggaaa gagagctttc ccaggaagac
    28621 ttagataccg gcgatgatgg cattccctac cggactattc agaatattga aagtggtcgt
    28681 tcgagtatca atttacgaac tatctataaa atttcgaaaa aactcaaaat tgacccaaga
    28741 gaattgttta gcttagagaa ggttacgatt caacccgcta aaaaaagacc gcgcaagaaa
    28801 tctttatata agagcaaaaa agaaaattaa atctttgcct ttcaatgtga ataacactgc
    28861 aataagtact tcggcaaatc gagattaata tttttaaaat taaaaccatt attaatgagg
    28921 aaccaatcat cgctattcga aataattgat ttagacagga aatcattctc aaggattcaa
    28981 tagcgcgaaa tttagagagc atggatttcg aaattcttta atacgaggaa tactgctaat
    29041 tcaaatttaa ttaaatcaac ggccaattaa ttaattcaaa tttttgtaaa agttttgtgc
    29101 cttcaaccgg atcgatcaac cgaatataat caattctacc ttttaaatga tctctatacg
    29161 atactgtatt tctaaatttg atcctctcac aatgtgatag aggaccaaat tttttgcaat
    29221 agtagaggtg tttattaact tctgttatat agcttttact tacctttgga gtattttggt
    29281 taatattcaa tcccgtaata atttttcgtg cgccgggagt aataatttta atttttttgt
    29341 tattgattct atacccatac atcgaaagca atttgcgaat actttttagc aattttataa
    29401 ccttaattcg atcaccttca aagcacgaaa acacaagatc atctgaatac cttgtatata
    29461 cgaattcaaa agaatcggca atgctaatta ttttcctatc taattcagag aaacataaat
    29521 ttgagagcaa gggagaagaa ggagcacctt gtggcagtga acccaaaata cgatctaatc
    29581 taccaatcgg aaatcgattt ttccatttac cagaactttc tttcttttta atattcattg
    29641 gaatcgtaga caatcttgcg aaatcaaagg acattttttt tgaatatccc atatttctaa
    29701 atacatggaa cactctacgt tcagtagtat tttcaaaaaa attttctaaa tcgattttca
    29761 ataaccacct tgccatacaa tgtcgctctg catgcatttt aatgtttcta cctggtatgt
    29821 aggcaaaagc acaatctttg tagttatttt ttagtaaaat atttttatgg atccattttt
    29881 gaattagcct aagctcatct tgaggaatat gaatattgcg aaaaccccca ttacgtttct
    29941 ttatagaaaa atgtttatac ggatagcttt tacggtctac aatatctttt gtcttagtat
    30001 atgaaacatt catgctgtta cacaaatgtt tcaagttaaa tagaattggc aaatttctgg
    30061 atgctaatcg tcgagcaaaa atagaaattt ttactttata gagaacagaa tttgatttaa
    30121 acagagattc tctgatatat ttgaaggggc tcttatttaa catttacttt attcatctcg
    30181 aagagatgat aacgaacgcg agcagcgaga cattcgagcg tacgcgagcg tttgttatca
    30241 actttctttc ataggcaatt ccatcgcgat aaaaactaaa tatcgctaat tgccaatgga
    30301 tactatccat tgttctctaa atgcgaatag gagccccttc aaatatatca ggcaaaaaga
    30361 catcttcatc ataaggatca ataatcgcta cattttttcc cgcctgcatt tctttatgct
    30421 tctctaaaat ttgcttgcca tattttgaaa tagtaaaatc tgaatttaaa ataaaatctt
    30481 ttttcaataa atttataagt aatttcaatc tcctttgatt agaaaaatag ttacaagcat
    30541 ttacttcaga cacccctttc gaagaaacgg ataaaactac caaaacttcc ttttcaacgt
    30601 gacttaaaaa attattctct attgcctcaa ttaatcttaa tgcgagcttt ggttgattta
    30661 agtcgaatac actctctatt gattgttgta gttgaaattg actttcaaac aagtagcgca
    30721 gacttagcgg gattcctcta ttcttaaaca gaggtctaaa tacttttcgt aatccattag
    30781 cccagaacat ggaaggaata ttatttggac agccgtgttc gaatatatga taacctttag
    30841 attctttaaa accaaggtag gcgtatggtt tcttggttaa ttccccatat ttaagagcga
    30901 tattcctaaa atcgaacttg taaagtttgg atatctttga agcaattctt gaacaaatga
    30961 tcctatccga ttcaaatatt ttagaagaat ccaaaacttt ttttatacca gtcggatatc
    31021 caacgacagc aactacatga acattaatgt agcctaatga attccaagat tttactgttt
    31081 tgcttatttt atttttggca tattttatga ttctcgtacc agagccgata atatcatcta
    31141 cgtaaacgat agatctatat ttttgcgtcc tcatttcagt taaagtcgga gaaaccttaa
    31201 ttttgttagg atgtaatcgc tccaaattcg ttaaaatata gcctatctta tcgccactcg
    31261 aatatccaat gcgatcctta ttatctcttt taatctttgt cactggaaac aaagcaacct
    31321 ttccattctg gtctaaaaaa ttatcaataa ttaaatttgt taattcatat tcaaattccg
    31381 agttcgaaat aaattcaatt tggcgcaaaa atctgcggac tatttttcga tcatcttctg
    31441 taaactgatt taggtactct ttcatttttt aactttaacc tatttccaaa aacagaaacg
    31501 tttacgctca ttatattctt tttaagtagt tacggctcat ttgttcccga agagcttaaa
    31561 tctaaaatat atttttataa tttgttgata tccaaataga gaaactaatt ttatttcagc
    31621 tacatattgt cttataaatg caatatacaa atttcaatta ataagaatgc acctgcttaa
    31681 gtccgaattt atcaaagtga gatttgatat ttctgtatta attattacgc atccggatag
    31741 atttacattt ttaaatttaa tatcggaaag atcgctattc ttaaaataaa ttccgcttaa
    31801 atttctatcc cttacaatta atttatattt cgtattcgat ccatattctt taggcaattt
    31861 taagtcctcg atcgtcaaat ctattttcga atttaaaatt ggataaaagc ctgtattcca
    31921 agttacgaga tataggatta ttatagaaaa cgataagaaa acatagataa attctggaaa
    31981 atttcgttta aaatatgcat aagtgaagaa aggtggtatt gaagccgagc gatataatct
    32041 ttttgttacc ttgttcgaaa agacaaaata gaatgttgcg tttaaaataa ttgcagttaa
    32101 atttatggca tggactaaat cagattttaa tcttagtcca acaaataata caacgatcaa
    32161 aacggatatt ggatagtatc ttggaataat ataatcaatt aaaaaagcca aataatatat
    32221 tggtttttta tgatttacat agtgccgata attaaatgga ataaaaataa aatgatgttt
    32281 cccgccctca attggatctt catcttcttt aattgaatac gataaaaata aatagtaatg
    32341 tatataataa cataagagta aaactggagc caatgttaga aaataataag tatctatatt
    32401 gatttcaaga aaaggcagta ttgtagattt atttaagaat aaatcaaaat cgctcagcgt
    32461 taatgtgtaa aacataatag aagaactaat agtcagcatt tgtaaaattt tttctttcat
    32521 ttgtttacct gcataattta ggatgtccta aattacattt ttaaatattt gcccattact
    32581 actatttgtt tttctaatta actactcaaa tagcccgttt tactcttatg tttatgcaat
    32641 tccccaaatt ttgaaataaa tccattagaa cagaaagtta ttttaatgca ttcgaaaata
    32701 gacattagtg atttcaactg cacctttcgc ttaatcttca ccataatttc ctaatatact
    32761 cgcgactttc aacaaaattt tccttgacat ttccattcat ctgtgaatac aaaagaacct
    32821 tccggaaacc agcagtgacc ctcgccttaa atcaaaaatc agttcagaac cccaaatttt
    32881 ctacccttac cgtagaaacc acaggagcta acgtgttttg gtcggactta ggcatatccc
    32941 ctcgctccat tcctca
//
LOCUS       KGAIEEAD_11            15422 bp    DNA     linear       08-DEC-2021
DEFINITION  Genus species strain strain.
ACCESSION   
VERSION
KEYWORDS    .
SOURCE      Genus species
  ORGANISM  Genus species
            Unclassified.
COMMENT     Annotated using prokka 1.14.6 from
            https://github.com/tseemann/prokka.
FEATURES             Location/Qualifiers
     source          1..15422
                     /organism="Genus species"
                     /mol_type="genomic DNA"
                     /strain="strain"
     gene            263..700
                     /locus_tag="KGAIEEAD_00076"
     CDS             263..700
                     /locus_tag="KGAIEEAD_00076"
                     /inference="ab initio prediction:Prodigal:002006"
                     /codon_start=1
                     /transl_table=11
                     /product="hypothetical protein"
                     /protein_id="X:KGAIEEAD_00076"
                     /translation="MESLFAKKVCLTPVEIERRLKSVSIQPTIQRISICQYVLCEADH
                     PTAEVVKEWVDSRSFKMSLATVYNTLNILVSAGLLREFKFSCLGKSVYDSNIIDHYHF
                     FDEKSGKFHDIDPSLLSLSSKLPPEFLVNKTDILLTGNLVSET"
     gene            complement(697..2115)
                     /gene="pdhD"
                     /locus_tag="KGAIEEAD_00077"
     CDS             complement(697..2115)
                     /gene="pdhD"
                     /locus_tag="KGAIEEAD_00077"
                     /EC_number="1.8.1.4"
                     /inference="ab initio prediction:Prodigal:002006"
                     /inference="similar to AA sequence:UniProtKB:P11959"
                     /codon_start=1
                     /transl_table=11
                     /product="Dihydrolipoyl dehydrogenase"
                     /protein_id="X:KGAIEEAD_00077"
                     /translation="MPESYDLTVIGAGPGGYVAAIRAAQLGMNVCIIEKDKPGGICLN
                     WGCIPTKALLESAHLLEKLHSAKEYGINLSDPKPDFAAIIRRSRNVADGMASGVEFLL
                     NKNKITRKKGTAVFKDPNTIWLPDSSKEEITSKYFILATGARARELPGLPFDSHTVLS
                     SKTAMIQDKIPESLLIVGAGAIGVEFADFYSTMGTKVTLVEMMDQILPVEDKEISTFL
                     EKSFVKRGIRVLTGVGVSDPKIVNGKVKVLLKGKNLPEAVESFEAEKILVSIGLVPNT
                     DSMHLEEIGIFLQKGFVKTDTKYKTSVPHIYAIGDCNGPPLLAHVASMEGIKAVEAIS
                     IHAGNPHHLSYIPIDYNAIPGCTYCHPEVASIGFTEKKATDMGYTISVGKFPFVASGR
                     AKAMGDTGGFTKVIVDKTSGEILGAHLIGPGVTELLPAVSLGITQELTAKEIASTIFA
                     HPTLSETVMESFGAALGEAINL"
     gene            2520..3077
                     /locus_tag="KGAIEEAD_00078"
     CDS             2520..3077
                     /locus_tag="KGAIEEAD_00078"
                     /inference="ab initio prediction:Prodigal:002006"
                     /codon_start=1
                     /transl_table=11
                     /product="hypothetical protein"
                     /protein_id="X:KGAIEEAD_00078"
                     /translation="MWQKTIGLHLWIIADTPGAEVLLEDLFRQTQKVLIDEDFGELVL
                     QFPYGTKLLAREEYPTQLCDEIWPQSFKNVVVKHCDLSFVATDGSMELLLGVNPGFHG
                     EYLNDPDRNMDESPLKSWLVDKKNDIFSPAMTATYWWLYHPTEKNSCGEPAIYSFSHS
                     DGLKSLGDFNVGGLFLRYMLDILLQ"
     gene            3582..4376
                     /locus_tag="KGAIEEAD_00079"
     CDS             3582..4376
                     /locus_tag="KGAIEEAD_00079"
                     /inference="ab initio prediction:Prodigal:002006"
                     /codon_start=1
                     /transl_table=11
                     /product="hypothetical protein"
                     /protein_id="X:KGAIEEAD_00079"
                     /translation="MNSKLTKYAVFNDVYEKGNIAGVLIGFTIPNDSELIKMAKMNNL
                     PVLLYIQNDNDVFNVSFYNSQRKMNFCGHGVLAASAFLMDNNHSSILHIQGHAYKVHK
                     DHLMYYMEFNSEIKKDPRPDISHYLDRIFKNTISEWKNISVIDNGNKKLFAEVAKQIE
                     YDRLHPNENEIINLSKEFNVNGIYIYKKDSFGKDGLLLEARSFNPLSGKLEDRATGSA
                     VISLMYYYRDKYNRIAVKQGIKGDQCYLESYLNANGKIMLERKNDK"
     gene            4702..5235
                     /locus_tag="KGAIEEAD_00080"
     CDS             4702..5235
                     /locus_tag="KGAIEEAD_00080"
                     /inference="ab initio prediction:Prodigal:002006"
                     /codon_start=1
                     /transl_table=11
                     /product="hypothetical protein"
                     /protein_id="X:KGAIEEAD_00080"
                     /translation="MALEPKEGTIAKEYFGVTILSGLDHLYIKEKDLGILRRIAGELS
                     ENIELKGRIEREILEIEMTNKESPKNSDPIAMDSISDGCLLMSEPIMVVLEELGFKDF
                     KALPVILNHKSTKRNLNFWLFKCSEQLKFPLQKEVICFQAARSTMVYFNKTAKEKIEA
                     LSPNCIKFVVPYNINEF"
     gene            5258..5845
                     /locus_tag="KGAIEEAD_00081"
     CDS             5258..5845
                     /locus_tag="KGAIEEAD_00081"
                     /inference="ab initio prediction:Prodigal:002006"
                     /codon_start=1
                     /transl_table=11
                     /product="hypothetical protein"
                     /protein_id="X:KGAIEEAD_00081"
                     /translation="MNSIGLNFDLIGELKLGQSKFGGNPDLPESLSYPKSENGYDIPF
                     LCQLNLGEFDNEITSEGILYFFCQLDDTTEYGVVLFSKDTKSLIPSDCQHLDLDVGIT
                     YPLTERAISFKEFEELPEDDENYYEVMGRSRIGGSILKAGADYSKDGRVSLLQFNSNE
                     IEELQGEVEEFIHFFIDSTDLISLNFTNIFVTSQH"
     gene            complement(6261..6545)
                     /locus_tag="KGAIEEAD_00082"
     CDS             complement(6261..6545)
                     /locus_tag="KGAIEEAD_00082"
                     /inference="ab initio prediction:Prodigal:002006"
                     /codon_start=1
                     /transl_table=11
                     /product="hypothetical protein"
                     /protein_id="X:KGAIEEAD_00082"
                     /translation="MCYHAQQSVEKSIKAILIQSKVNFKFTHNIKNLIASLPQEIEKP
                     NFFKDLPILTDYAVSTRYPGDYEEILLSEYKTAIFLAQQTFDWAEAILKK"
     gene            complement(6641..6949)
                     /locus_tag="KGAIEEAD_00083"
     CDS             complement(6641..6949)
                     /locus_tag="KGAIEEAD_00083"
                     /inference="ab initio prediction:Prodigal:002006"
                     /codon_start=1
                     /transl_table=11
                     /product="hypothetical protein"
                     /protein_id="X:KGAIEEAD_00083"
                     /translation="MDLDLENLKEQIVALVHPRKIILFGSRANGTANDQSDYDILILM
                     QNGTNKRAIAQFLYQNIENVDKPYDFIVATEETIEKYSNFPHLVYFHALKDGIELYAS
                     "
     gene            complement(7055..7798)
                     /locus_tag="KGAIEEAD_00084"
     CDS             complement(7055..7798)
                     /locus_tag="KGAIEEAD_00084"
                     /inference="ab initio prediction:Prodigal:002006"
                     /codon_start=1
                     /transl_table=11
                     /product="hypothetical protein"
                     /protein_id="X:KGAIEEAD_00084"
                     /translation="MKLYNELAEFYFDIEKPSRKIDSEARFLDRIFRKHRIMSILDMG
                     CGTGEHVRYFQSLGYRPKGIDSSSKMIEVAKKRYSHCKFDVSPMQSYQSGALLDCVVS
                     LFGSFNYLLTNEEIDATLKLIEQNLKPAGLAILEVWNAEPLRAIKRKPISPVAQIKSQ
                     NATIQRNRGFRLVRADTSTMVEVNYIYQINTKEVRDKHVMRVFYLPEIEKMILRHKFE
                     IMHVYSGFNESKFKNSAGRMILVLKKKSS"
     gene            7858..9012
                     /locus_tag="KGAIEEAD_00085"
     CDS             7858..9012
                     /locus_tag="KGAIEEAD_00085"
                     /inference="ab initio prediction:Prodigal:002006"
                     /codon_start=1
                     /transl_table=11
                     /product="hypothetical protein"
                     /protein_id="X:KGAIEEAD_00085"
                     /translation="MKIQYLGIIFIFFSCTFDVHTNINKNLFTGDTLVFGGISISLLL
                     LFGLVLKESSQKTSGRSLNEQNEKKTDSAMEIVNAHDTISDLEVGLEKIKAESSDLKN
                     ETKTEKNINSEILRTNQTRIDKIWKREVPTHPELIRAHQKFLEKLGSKLNGAEIYFLS
                     GEVSFLLASRKGKVFHIPESPEENILTKKSIEEIAEGRISFSDRSIMIPLGTAQPFGY
                     LQISQNEWSQLESREFQSWKEEYEEQVSIQFESSDPETGFGNLHAFELDKVRVDENIL
                     ILASIQTDSPYPYVLKWISLWTSKLLHKQVRFYRIRKDRLAFFVSPEEWDFFSKNLNE
                     LVESLQKENHLVDLNLGVSILEESREEWSSNARKALGLSIEEGPNRYICL"
     gene            9009..9515
                     /locus_tag="KGAIEEAD_00086"
     CDS             9009..9515
                     /locus_tag="KGAIEEAD_00086"
                     /inference="ab initio prediction:Prodigal:002006"
                     /codon_start=1
                     /transl_table=11
                     /product="hypothetical protein"
                     /protein_id="X:KGAIEEAD_00086"
                     /translation="MSIDPLLDEKFILTISQIFPEYLDKTLNVTAIREAFGPSKNEGL
                     CYENCTMVEFKGEIEGKLFLAMDGYTKLKLLPMVAKSFHIDPTVRADAPSILMEFANQ
                     ICGLLITEIKLGRFKTDLLPPEMLNHKLIPVDLETYRQYILIYFLKDLKAKQYLGRVY
                     LILLMKKF"
     gene            complement(9588..10241)
                     /locus_tag="KGAIEEAD_00087"
     CDS             complement(9588..10241)
                     /locus_tag="KGAIEEAD_00087"
                     /inference="ab initio prediction:Prodigal:002006"
                     /codon_start=1
                     /transl_table=11
                     /product="hypothetical protein"
                     /protein_id="X:KGAIEEAD_00087"
                     /translation="MNPISIGLLYFFGSIAIGIFLGWIIGNYFKFEVGLMLGVFTPGL
                     TSTFVAIQLFFIEYQARLQPGPNRFIGEADDFVFELLNASLVFMLIAVFLISFMIIFL
                     HNSYTYYLQKRNQNYKKNLEPEPEKVPENFLAFLINFIFNIATFGGIPIVTCCAYFWT
                     KDLFFSFQISLGTTAIGILGHAIKALFQRDLSWSFYAFLLCFNFAAWIFALEFFEFM"
     gene            11007..12275
                     /locus_tag="KGAIEEAD_00088"
     CDS             11007..12275
                     /locus_tag="KGAIEEAD_00088"
                     /inference="ab initio prediction:Prodigal:002006"
                     /codon_start=1
                     /transl_table=11
                     /product="hypothetical protein"
                     /protein_id="X:KGAIEEAD_00088"
                     /translation="MNLKRIFIFFLLLCQLHCATFTGTLVNKWVKDYYESTNITGVGI
                     GLAGDGAISVYMGVQFGLAFGLAYAAATIVALPFIFFGLLQPLKVQPVLYFPIFSNDG
                     KDLRGLLQHVPHVIPFYIRPIVIPSHPKESIERELAKSFFSSVYFNFDFLYSFQYLNS
                     ISTSKILEHTSIEEIRNDMSRFRKLFNEDFVFISEAHLKLGECKLEKISYKEIMKFEE
                     RLLSRPVYPREKEDQEETGLMEVQVEIKTYLVDFKNQKIRSFEIFETERGYNDFGQRA
                     CPDPIRAGKMALKNVGLSHTRKIFPQWKKTKLNLIRNDSDPNVQKLLEEGFQYFGRGD
                     DENHEIFLIKPEALEVWKLALAQSGNRSEGAFANIAYYYLNNGYLEEAIDWFRKAAVA
                     NPDREKFWNLRIKDILHKREQVEVYNDLNN"
     gene            12376..13422
                     /locus_tag="KGAIEEAD_00089"
     CDS             12376..13422
                     /locus_tag="KGAIEEAD_00089"
                     /inference="ab initio prediction:Prodigal:002006"
                     /codon_start=1
                     /transl_table=11
                     /product="hypothetical protein"
                     /protein_id="X:KGAIEEAD_00089"
                     /translation="MPMNFFSAIRGFPFLIDYSGLKIPKQAHITEISLDLSGSVSLRT
                     KVLENPGNSKKPVIYLQHGMSFKGIDDVRILALGNNLANRGFRVYLPELTEVKNLLIR
                     SETISNIRASFLKIHALEKCPVSYISASFSAGMGFVALADSECQKVLNSALLIGSYSD
                     FVKTLPFVLKNYEIESYAVNVMMYNYIHLIRSEPEGLKKYFLESALDNGLSRKEDSVQ
                     GPKVFLNLNEEDKNFLKRFLESSDFRNQLALEIKSIVPETFAKETSPAFFTDHFYRPC
                     FLLHGDDDPVISPQESKDLRNLLLKNGNQKVSFLETSLLTHGDHRPFYSGLNEILPMA
                     KFWGEYLNSVNLLF"
     gene            13716..14000
                     /locus_tag="KGAIEEAD_00090"
     CDS             13716..14000
                     /locus_tag="KGAIEEAD_00090"
                     /inference="ab initio prediction:Prodigal:002006"
                     /codon_start=1
                     /transl_table=11
                     /product="hypothetical protein"
                     /protein_id="X:KGAIEEAD_00090"
                     /translation="MNANEEPMNTPTPESQISPVSIESAITIVVSTDQLSATITVRPY
                     NLKGTILSKDKLWSVIQDWGIHRDRVLTDEIRKILNLLERAAQKGGFYSD"
     gene            14002..15216
                     /locus_tag="KGAIEEAD_00091"
     CDS             14002..15216
                     /locus_tag="KGAIEEAD_00091"
                     /inference="ab initio prediction:Prodigal:002006"
                     /codon_start=1
                     /transl_table=11
                     /product="hypothetical protein"
                     /protein_id="X:KGAIEEAD_00091"
                     /translation="MEVAKGVAPVPGENGWVRFYHPMSKRVKLLEDGRADFRNIDRYI
                     NVKVGEKLATKFEGIPGIPGFDVFGNIIPAPSIKKPKLVVGNHIEERNVIEEGKNLQE
                     YFASSNGVIFATEVSITVSPELQIAGNVGLSTGNIQFDGNVIVRGDVEPGSVVECTGS
                     LVVYGNLESNQIKVGQDLIVHGGIKGSGTEIILVTGRIQTKFIENSYLETEGDIIVEG
                     AILNSTIDTLGSIILNGQNGNLVSSKIRTNEGISVVSLGSSAELDVTVELGFHFKNDR
                     SFQEISRKIQMGEKEMEKILPKIQQIKHMVQRFRGNLPEDKKIAFKVVFEDYNKKLKI
                     LNMLKFKQDSLKSSRFNPGAVRLAVQKGAYPGAVIHYRRQIEKITKFQSSFMMVFEPG
                     QEKAIMVALQTK"
ORIGIN      
        1 aataattcgt cactaggtta gggttaggtc attaaaacaa actcatagta tcattttata
       61 cttctttgtc agatacgccg gtgtagatac aaaatctaat atccacaatg ggacgtaaaa
      121 tgtaggaact accacgtttt atagagaatt caaaaagaat tgattggtaa gttttggaac
      181 aagttccaaa taaaattgtg caaaaataac atttgccaat gtcttataag ttagaggtct
      241 cccgtaaatg ggattctaaa aaatggaatc gttatttgct aaaaaagttt gccttactcc
      301 ggtggaaata gagcggagat taaaatcggt ttctatacaa cccacaattc agagaatatc
      361 aatctgtcag tatgtactct gtgaagcgga tcatccgact gcggaagtag tcaaagagtg
      421 ggtagatagt cgttcgttta aaatgagttt agcgactgtt tataatactc taaacatatt
      481 agtttcagct ggattattga gggaatttaa attttcctgt ttgggaaaat cggtttatga
      541 cagcaatatc atagatcact atcatttttt tgatgagaaa agtggaaagt ttcacgatat
      601 agatccatct ttactttctc tcagttctaa actcccacct gaatttctgg ttaacaaaac
      661 cgatatatta cttaccggaa atctggtttc agaaacttaa agattgatcg cttcaccaag
      721 cgctgcccca aaagactcca ttacggtttc tgaaagtgtt gggtgagcaa agatcgtaga
      781 tgcaatttct tttgcagtca gttcttgagt gattcccaga gagaccgctg gtaaaagttc
      841 cgtaacacca ggtccaatga gatgggctcc taaaatttca cccgaagttt tatctacgat
      901 tacttttgta aaacctccgg tatctcccat ggctttggct ctcccgctgg caacaaatgg
      961 aaatttaccc acgctgatcg tataacccat gtcagttgct tttttttcgg taaatcctat
     1021 ggaggcgact tccggatgac aatatgtaca accaggaatt gcgttgtagt caatcggaat
     1081 ataactgaga tgatgtgggt ttcccgcgtg gattgaaatt gcctccacgg cttttattcc
     1141 ttccatagaa gcaacgtgtg caagaagagg agggccgtta caatctccaa ttgcgtagat
     1201 atgaggaacg ctagttttat atttagtgtc cgtttttaca aaaccttttt gaagaaaaat
     1261 tcctatttcc tccaagtgca tggaatccgt gttaggaaca aggccaatgg aaaccaaaat
     1321 cttttctgct tcgaaagatt ctactgcttc ggggagattt ttacctttga gaagaacttt
     1381 tactttgccg tttacaattt tgggatcgga aactccaact ccggtaagaa ctctaattcc
     1441 tcttttaaca aaggactttt caaggaacgt tgaaatttcc ttatcttcaa cgggaagaat
     1501 ttgatccatc atttcgacta acgttacttt ggtacccatc gtagaataaa agtcagcgaa
     1561 ctctactccg atggcacccg ccccaacgat caaaagagat tctggaattt tgtcctgaat
     1621 catagcagtt tttgaggaaa gaaccgtgtg gctgtcaaag ggtaaaccag gaagttctct
     1681 tgccctcgct ccagttgcga gaataaaata tttagatgta atttcttctt tggaagaatc
     1741 tggaagccaa atcgtattcg gatctttgaa tactgcagtt ccttttttgc gggtgatttt
     1801 atttttgttt aaaagaaatt ccacaccgga agccatacca tcagctacgt ttctagaacg
     1861 tcgtataatc gctgcgaaat caggctttgg atccgaaaga ttaattccat attctttggc
     1921 ggaatgaagt ttttctaaaa ggtgggccga ttctaaaaga gctttggtag gaatacaacc
     1981 ccagttcaaa caaattccac ctggtttgtc tttttcgatt atacaaacat tcattcccaa
     2041 ttgagcggct cgaattgcgg ctacataacc gcctggtccc gcaccaataa cagtgagatc
     2101 gtaagattct ggcataaatt tataaattct ccggaactca tgaaataggg ttttatcgaa
     2161 cttacgcaag aattttttaa gaataacttt ttaacaatga tagaagattt cacattttcg
     2221 gaatcgatct ataaaatttg gtttggaaaa gtatattgat accaaatgat tgtatttctc
     2281 tttcattcgt tccgacagat ccagaaaaaa tggaaatacg tgtgaaatct tcgatctggg
     2341 aatttgcgga gttcaaacga aaatacaata aagggaactg aattcaatcc actggaaagc
     2401 gtttacaagt ttagaagacg attcttaaac ctgttacatt tcgagctatc cttaagagat
     2461 tctgtcatac tttcaatact ggtttatggg caactatatt gaatctttaa aaccgctcgt
     2521 tgtggcaaaa gaccatcggg ttgcacttat ggatcattgc ggatacgcct ggtgccgaag
     2581 ttcttctcga agatttgttt cggcaaacgc agaaagtttt aatagatgag gacttcggcg
     2641 aacttgtcct ccaattcccg tacggaacga aattactcgc gcgagaagaa tatccaaccc
     2701 agctctgcga cgaaatttgg ccgcagagtt tcaagaacgt cgtcgtcaaa cattgtgatc
     2761 ttagttttgt cgccactgat ggaagtatgg agttgctact aggtgttaat ccaggctttc
     2821 acggcgaata tctgaacgat ccggatcgca acatggacga aagcccactt aaaagttggc
     2881 tggtcgacaa aaaaaacgat attttcagcc cggcaatgac ggcgacgtat tggtggttgt
     2941 atcatcctac agaaaaaaat agctgcggcg aacccgcgat ctactctttt tcgcactcgg
     3001 acggtttaaa gtcgctcgga gacttcaacg ttggtgggct ttttctgcga tacatgttgg
     3061 atatattgtt gcaatgagat aataaacgcg ggctgttttt cttatttcat tacgatattt
     3121 tctatgaaat gtcgtctaac ttactttttc caattctcgc tccaacccga cttaaaaaac
     3181 atgagacccg ataaaaaaat gattaaatca ctccgcccaa acgatgggcg atcagtttca
     3241 attatttaac gtaggtcatt aaaaactcta aacaaaagtt ataaaacgat cggcaatcca
     3301 atttgaaaaa ggaatgaatt taaaaaattc aagtagctcg taagttctat tcataaaatt
     3361 gaaaaagttc ttaataagta gccaaaaatt tcatatcttg tataagatat atttagactt
     3421 ttattgttac tattcaaacg catgaaaaga atattactat gaacttgttt caaaagttag
     3481 aatatacaac ctcctttaaa aacggtcaac aatcccggat tataggatgc aatttttgta
     3541 gttatgagta atgaaaattt tttcgaggaa tttaaatttg aatgaatagt aaattaacta
     3601 aatatgcagt atttaatgat gtatatgaaa agggtaacat tgctggtgta ttaatcggat
     3661 ttacaatacc gaatgactcc gaacttatta aaatggctaa aatgaataat cttccagtct
     3721 tattgtatat tcaaaacgat aatgatgtat ttaatgtatc attttacaat agccaacgaa
     3781 agatgaattt ttgtggacat ggagtattgg cagcatcagc ctttttaatg gataataatc
     3841 attcctcaat attacacatt cagggacacg cttacaaggt acataaggat catttaatgt
     3901 actatatgga atttaattct gaaatcaaaa aggaccctcg cccagacatt tctcattatt
     3961 tggatagaat ttttaaaaat acaatctcgg aatggaaaaa tatttcagtg attgataatg
     4021 ggaataaaaa attatttgct gaagtggcta aacaaattga atatgataga ctacatccta
     4081 acgaaaatga aataataaat ttatcaaaag aatttaatgt taatggaata tatatttaca
     4141 aaaaagattc ttttggtaaa gacgggcttt tgctagaagc aaggtcattt aatcctcttt
     4201 cagggaaatt agaagatcgg gcaacgggtt cagccgttat ttccttaatg tattattatc
     4261 gagataaata taatcgcata gctgttaaac aagggataaa aggtgatcaa tgctatttag
     4321 aatcctattt aaatgcaaat ggaaaaatta tgttagagag aaagaatgat aaatagttta
     4381 gaacttttaa gagaattttt catatcataa atttataata gacagagatc tcatttgtca
     4441 ttaggttttg tgagtcctat ttaatttaaa gaaaattaaa aaagaaatat ctcagaatgt
     4501 agagccaaaa taatactatg cattttaaga ttttttctat cgaggacgga ttcaagatgg
     4561 aaaaaagcta aaatcgaatc tcgttagaga tcacaattga caaaggtgaa gtcgttacga
     4621 tctttgtcga agattgttgt ttctcgttac ttttattgtt aagaaattga cttttcaaat
     4681 gaattataag ctatatcaca agtggcctta gagccaaagg aaggaacgat agcaaaagaa
     4741 tattttggag taactatact gagtggtctt gatcatctat atattaaaga aaaggatcta
     4801 ggtattctcc gaaggattgc gggagaattg agtgaaaata tagaattaaa aggtagaata
     4861 gagcgcgaga tccttgagat agaaatgaca aataaagaaa gtcctaaaaa ctccgaccct
     4921 attgcaatgg attccattag tgacggttgc cttctcatgt ctgaaccaat aatggttgtt
     4981 cttgaagaac ttgggtttaa agattttaaa gcgttacctg ttattttaaa tcataagtcc
     5041 accaaaagaa atttgaattt ttggcttttt aaatgctctg aacaattgaa attcccttta
     5101 caaaaggaag taatatgttt ccaggcggcc aggagtacta tggtatattt caacaaaact
     5161 gctaaagaaa aaatagaagc tttaagtcca aattgtataa aatttgtagt tccttataat
     5221 attaatgaat tctaaactca attaggaaaa taaaaaaatg aattcaattg gcctgaattt
     5281 tgacctgata ggcgaactaa aattggggca atcaaaattt ggaggaaacc ccgatttacc
     5341 tgaaagctta tcttatccta aaagtgaaaa cggttatgac attcctttcc tatgccaatt
     5401 gaatctcggt gaatttgata atgaaataac atcggaagga attttatatt ttttttgtca
     5461 acttgatgat acaaccgagt atggtgttgt tcttttttca aaagatacaa aatctttaat
     5521 tccatcagat tgccaacatc ttgatcttga tgtcggaatt acatacccat taaccgaaag
     5581 ggctatttct tttaaagagt ttgaggagtt acctgaagac gatgagaact attacgaagt
     5641 aatgggaaga tccagaattg gcggaagcat attgaaagcc ggagccgatt atagcaagga
     5701 tggaagggtt tcgttattac agtttaatag caatgagatc gaagaactcc aaggtgaagt
     5761 ggaagagttt attcattttt ttattgattc aaccgatcta atatctttaa attttactaa
     5821 tatttttgta acaagtcagc attagtccca accttgcacg aaatagcaat catacaaaat
     5881 cccgtctcat attctcttga tgtttgggtt tgcgatgttg atcacgtaca taaaccttgt
     5941 tttttcgatg gaaggctatt acaatgtaca aaaagacaag aaaatgatcc tgcaagatct
     6001 cgcgcataga gtaaactgta atagtcaaga ttagaattat ttttcaagga tttacaagag
     6061 cgacgatttg cgttttaaaa ttttctaaat ctagatccat gaaccaagaa tcgcacaact
     6121 aatttaaaaa atcaagtaga tgtttaaaaa tcgtttttaa gagaatctgt cgccgaaaga
     6181 taaaagaaaa ataaatttat ctaaaactaa gaactctttt ttttcaaaac gagaatcatt
     6241 ctacccgcag agtttttgaa ttatttttta agaattgcct cggcccaatc gaaagtttgc
     6301 tgtgctagaa aaattgcagt tttatattca ctcaaaagaa tttcttcgta atctcccggg
     6361 taacgagttg aaactgcata atcggtgagt attggtaagt ctttgaaaaa attaggtttt
     6421 tcaatttctt gtggtaatga cgcaataaga tttttgatat tatgagtaaa tttaaagttc
     6481 actttagatt gaattaaaat cgcctttatc gatttttcta cagattgttg tgcgtgataa
     6541 cacaattgat tgagaagtat ttctttagaa tcataaaatt tagataatag taggtcgctt
     6601 tttgcgtggg ttaaccaaac aaattggaga gctcggatcg ttatgaagca tagagttcta
     6661 ttccatcttt aagggcatga aaatagacga gatgaggaaa attagaatat ttttcgattg
     6721 tttcttctgt agctacaatg aagtcgtaag gtttgtcaac attttctatg ttttgataca
     6781 agaattgagc aattgctctc ttattcgttc cattctgcat caggatcaag atatcgtagt
     6841 cgctctggtc attcgcggta ccattggctc tagacccaaa aagaattatt tttcgagggt
     6901 gtacaagagc gacgatttgc tcttttaaat tttctaaatc tagatccatg aaccaagaat
     6961 cgcacaacta atttaaaaaa tcaagtagat gttaaaaatc gtttttaaga gaatctgttg
     7021 ccgaaagata aaagaaaaat aaatttatct aaaactaaga actctttttt ttcaaaacga
     7081 gaatcattct acccgcagag tttttgaatt tagattcgtt aaaaccggaa taaacatgca
     7141 taatttcaaa tttatgtctt agaatcattt tttcgatttc gggaagatag aaaacacgca
     7201 taacgtgttt atctcttact tccttagtat tgatttgata gatgtaattg acttccacca
     7261 tggtagaggt atctgctcta accagacgaa agcctctgtt tctctgaatc gtagcgtttt
     7321 gggatttaat ttgagccacg ggagaaatcg gttttctttt gattgctcta agaggttctg
     7381 cattccaaac ttcaagaatt gctaagcctg ctggttttag attttgttct ataagtttga
     7441 gagtagcatc tatttcttcg ttcgtcaaaa gatagttaaa cgagccaaat aaacttacta
     7501 cacaatccag aagggctccg gattgatagg attgcatggg agaaacgtca aacttacaat
     7561 gagaatatct ttttttagcg acttcgatca ttttagagga agaatcgatg cctttcggtc
     7621 tgtaacctaa agattgaaaa tagcgtacat gttctccggt accgcaaccc atatctaaaa
     7681 tggacatgat cctgtgtttt ctaaaaatac gatctaaaaa tctggcttcc gaatcaatct
     7741 tacgagatgg tttttcgata tcgaagtaga attctgctag ttcattgtat aacttcataa
     7801 aaattaattc agaggtctgg gaatttaccc gttaaatata ttaacggcag tctgcttatg
     7861 aaaatccaat atttaggaat cattttcatt ttttttagtt gtacttttga tgtacataca
     7921 aacatcaata aaaatctatt taccggagat acgttggttt tcggtggaat ttcgatttct
     7981 cttttacttt tgtttggtct tgttcttaag gaaagttcac aaaaaacttc cggtcgttct
     8041 ttaaacgaac aaaacgaaaa gaaaacagat tcggcgatgg aaatagtaaa tgctcacgat
     8101 acaatttcag atttagaagt tggtttagaa aaaataaaag ccgaaagttc tgatttaaaa
     8161 aacgaaacaa aaacagaaaa aaatataaat tctgaaattc taaggactaa ccaaactcgg
     8221 atcgataaaa tttggaaacg agaagtgccg actcatcctg agttgatccg cgctcatcag
     8281 aaatttttgg aaaaacttgg atctaaacta aacggagcgg aaatttattt tttaagcgga
     8341 gaagtatctt ttcttttggc ttctagaaaa ggaaaagttt ttcatattcc tgaatctcca
     8401 gaagaaaata ttttaactaa aaaaagtata gaagaaatcg cagaaggaag aatctctttt
     8461 tcggatcgtt ccataatgat tccattgggg accgctcaac cttttggtta tctccaaata
     8521 tctcaaaacg aatggagtca attagaatca agagagtttc aatcctggaa ggaggaatac
     8581 gaggaacaag tttctataca atttgagtct tctgatccgg aaactggttt cggaaatcta
     8641 cacgcgttcg aattagataa agttcgtgta gatgagaata ttctaattct tgcaagtatt
     8701 caaactgatt caccgtatcc ttacgtttta aaatggattt ctttatggac atccaaatta
     8761 ttacataaac aggtacgttt ttataggatt cgaaaagata gattggcttt ttttgtttct
     8821 ccggaagaat gggatttttt tagtaaaaat ctaaacgaac tcgttgaatc cttacaaaaa
     8881 gaaaatcatt tggtggatct caatttggga gtttccattt tagaggaaag tagagaagaa
     8941 tggtcgtcta acgcaagaaa ggcgcttgga ctttccatag aagaaggtcc gaaccggtat
     9001 atttgtctgt gagtatagat ccgttactcg acgaaaaatt cattcttacg atttctcaga
     9061 tctttccaga atatctggat aaaactttga acgtaaccgc gataagggaa gcgtttggtc
     9121 cttccaaaaa cgagggactc tgttacgaaa attgtacaat ggtagaattt aaaggagaaa
     9181 tagaaggaaa actatttctc gcgatggatg gttatacaaa attaaagctg cttcctatgg
     9241 tggctaaatc ttttcacata gatcctactg taagagcgga cgcgccttct attttgatgg
     9301 agtttgccaa tcaaatttgt ggtttattaa ttacagaaat aaaactagga agatttaaaa
     9361 ctgatctttt gccgccggag atgctcaatc ataaattgat accggtggat ttagaaactt
     9421 atagacaata tatactgatc tattttttaa aagacttaaa agcaaaacaa tacttaggaa
     9481 gagtatattt aattttactc atgaagaaat tttagggatt tgttaagttg ttttgatcaa
     9541 aagattttcg gatttgcttc ttggaaatgt ttacctgcga tgaaatctta catgaactcg
     9601 aagaactcaa gggcgaaaat ccaagcggca aaattaaaac ataataaaaa tgcgtagaag
     9661 ctccatgata agtccctttg gaagagtgct ttgatagcat gacccaaaat tccaatcgca
     9721 gtagttccta agctgatttg gaaactaaag aatagatctt ttgtccaaaa atacgcacag
     9781 cacgttacaa tcggtattcc tccgaacgtt gcaatattaa agataaagtt tattaaaaac
     9841 gctaaaaagt tttcaggaac tttttctggc tctggctcta agtttttttt gtaattctgg
     9901 tttcgttttt ggagataata cgtataggaa ttgtgaagga aaattatcat aaacgaaatt
     9961 aaaaataccg caatcagcat aaacacaaga ctggcgttga gtagttcaaa aacaaaatcg
    10021 tcggcttcgc cgatgaaccg attgggaccg ggttgtaatc ttgcttgata ttcgataaaa
    10081 aataattgga tcgctacaaa cgttgatgtt aaccccggag tgaacacacc taacataaga
    10141 ccgacttcga atttgaaata atttccgatt atccagccta agaagatgcc aattgcaatg
    10201 cttccaaaaa aataaagtag cccgatgctt atgggattca ttcaatttcc cctatataaa
    10261 tttaaaaaca gtgaagatat aaaaaataaa aacacaaaga taacggtgat agcaaacgtt
    10321 ccaaagcacc agaatatagt ggcccgagga tcgatcaacg ctttgattga atgcgcgaat
    10381 attccgattg cagaaaccat cgttccgatt tgaagtgcaa gaagtattcc ctaaaaaagt
    10441 ggaaagaatc caatttagga tataaaaaaa ggataaagat cagatttccg aattcttgtt
    10501 gcttttggga tcatatggga tctgcgacat taggtgttcg ttgttatcag caatttaatt
    10561 gctttgagaa ttcattcgca tttcgtgttc tactatggaa gtaatagtaa taatactcat
    10621 atttggggga gcgttcgtat cgttcgcttg gcttttttta tatgttaaaa tttgagaagc
    10681 gcaagattcg catctcagtt tttggttaaa catcggtcta gtgggaatgg tagttatcgg
    10741 ttggctttac gtatcagctc aagaggattg tatatgcttt tagtttcggg attccttttc
    10801 ttacatactt tactatgttt atttttactc ctaccgaaaa aacgcaatca aagtcaaaaa
    10861 caagatgagc cttgacgtta gcagcgactt tggagaacat ctcaaaggtt tgtaacgtga
    10921 cgggctattc cggagatagt ttctatcgtt ttcaagagtt atatgaaaaa agagagagct
    10981 tcactctcaa gatttgagta gacacaatga acctaaaaag gatttttata ttctttcttc
    11041 ttctttgtca attacactgt gctacgttta cgggaacact tgtcaataaa tgggtaaaag
    11101 attattacga gagcactaat attaccggag ttggcattgg tttggctgga gatggagcga
    11161 ttagtgttta tatgggagtt caatttggat tagccttcgg acttgcctat gccgctgcta
    11221 cgatcgtagc tcttcctttt atttttttcg gacttttaca acctttgaaa gttcagcctg
    11281 tactttattt tccaatattt tcaaacgacg gtaaggattt gagaggtctt ttgcagcatg
    11341 ttccgcacgt aattccgttt tatattcgac ccatcgtaat cccttctcat ccgaaagaat
    11401 cgatcgaaag agaattggct aaaagttttt tttcatccgt gtatttcaat tttgactttc
    11461 tttattcgtt tcaatatctc aattcaatct ctacttctaa aattttagaa catacttcga
    11521 ttgaggaaat tcgaaatgat atgtctcgat ttagaaaatt attcaatgaa gacttcgtat
    11581 ttatttccga agcgcatctg aaactcggag aatgtaaatt agaaaaaatt tcttataaag
    11641 aaatcatgaa gttcgaggaa cgtcttttaa gtagacccgt ctatcctaga gagaaggaag
    11701 atcaagagga gaccgggctg atggaagttc aagtggaaat taaaacgtat ttagttgatt
    11761 ttaaaaacca gaagataaga tcgtttgaaa tttttgaaac cgaaagagga tataatgatt
    11821 tcgggcaacg tgcctgtccc gatccaatcc gagcgggaaa aatggctttg aagaacgtag
    11881 gtctttctca tacaagaaag atttttccac aatggaagaa gacgaaactg aatttgatcc
    11941 gaaacgattc tgatccgaat gtgcagaaat tattggagga aggcttccag tattttggaa
    12001 gaggagacga tgagaaccac gaaatctttt taataaaacc ggaagcgtta gaggtttgga
    12061 aactcgcctt ggcccaatcc ggaaatcgat ccgagggcgc gtttgcaaac atagcttact
    12121 attatctaaa caacggttat ttagaagagg cgatcgattg gtttcggaag gccgcggttg
    12181 caaatccgga tagagaaaaa ttttggaatc taagaatcaa agatatctta cacaagagag
    12241 aacaagtcga agtgtataat gatcttaaca attaaaaaat tgaggatccc tgaaaacgat
    12301 tcgtattgat tccaattaaa aaaaacattg gatgaaaaaa tttgtagaga tttttaccaa
    12361 agattaaaat ctgcaatgcc gatgaacttt ttcagcgcca ttcgcggatt cccatttttg
    12421 atcgattatt ccggattaaa aattccaaaa caagcacaca taaccgaaat tagtttggat
    12481 ttatctggtt ccgtttcttt gagaacaaag gttttggaaa atccaggaaa ctctaaaaaa
    12541 ccagtgattt atctacaaca cggaatgagt tttaaaggaa tcgacgatgt tcgaatttta
    12601 gctttgggaa ataatttagc caatcgagga tttagggttt atcttccaga acttacagaa
    12661 gtaaaaaatc ttttgattcg ttccgaaacg atttccaata taagagcttc gtttcttaaa
    12721 attcacgctt tagaaaaatg tccggtctct tatatttccg caagtttttc tgctggaatg
    12781 ggatttgtcg ctttggcgga ttctgaatgc caaaaagttt taaactcagc gcttttgatc
    12841 ggaagttatt ctgatttcgt aaaaacatta cctttcgtat taaaaaatta tgaaatcgaa
    12901 agttatgccg taaacgtgat gatgtataac tatattcatc tgattcgttc tgagccagaa
    12961 ggtttaaaaa aatatttttt agaatctgct ttggacaatg ggctttctag aaaagaagat
    13021 tcggttcaag gtcctaaagt gtttttaaat ttgaatgaag aagataagaa tttcttaaaa
    13081 aggtttttag aaagttctga ttttagaaat caattggcgc ttgaaattaa atctattgtt
    13141 ccggaaacgt ttgcaaaaga aacttctcca gcatttttta cggatcattt ttacagacct
    13201 tgttttttac ttcacggaga cgatgatcca gtgatttctc cccaagaatc caaagatctt
    13261 agaaacttac ttttgaaaaa tggaaatcaa aaggtttctt ttttagaaac gagtctactt
    13321 acacatgggg atcacagacc gttttattcg ggtctaaacg aaattttacc tatggctaag
    13381 ttttggggag agtatttaaa ttcagtaaat cttctctttt gaatgtggat ttttagatcg
    13441 tttttcgtct tagcttagtt aattccaatt ttggattctt cttttttttc agtccgtttt
    13501 ctcttggaaa agtgataaaa ttttaagtat aaaacagaaa tgaagtttgt tgtttcttaa
    13561 gtgggtttct ttttttagta taaaatttca gttttgggac aggtatataa gtaaaaaata
    13621 agtttcattt caacggaaca atatatatta catttgggtt tccgatttct cgagaaataa
    13681 gagacttagt tttatgactg aaagattgac atacaatgaa tgcgaacgaa gagcctatga
    13741 atacgcctac accagaatct caaatttctc ctgtttctat tgaatccgcg attacgattg
    13801 tagtatccac ggatcaactt tccgcaacga ttaccgtcag accttataat ctaaaaggga
    13861 cgatcttatc caaagataaa ctttggagtg ttatccaaga ttggggaatt catagggatc
    13921 gggttttaac ggatgagatt cgaaaaattt taaatttatt agagagagcg gcgcaaaagg
    13981 ggggatttta ctccgattaa aatggaggtt gcaaagggtg tggctcctgt tcccggagaa
    14041 aacggctggg tccgttttta tcatccaatg tctaagcgag tcaagttgct ggaagatggt
    14101 agggccgatt ttagaaatat agatcgttat attaatgtta aagtaggtga aaaacttgct
    14161 actaaatttg aagggatccc tggaattcca ggttttgacg tatttggaaa tatcattccg
    14221 gcaccttcga ttaaaaaacc gaaacttgta gttgggaatc atatcgaaga aagaaacgtt
    14281 atagaagaag gtaaaaatct tcaggagtat tttgcttcga gtaacggagt tatctttgct
    14341 acggaagtgt ctatcacagt atctcctgag ttgcagattg ctggaaatgt aggactttct
    14401 acaggaaaca ttcaatttga tggaaacgta atcgttcggg gtgatgtaga gcctggttcc
    14461 gttgttgaat gtactggttc gcttgtagtt tatggaaatt tagaaagtaa tcagatcaag
    14521 gtaggacagg atctaattgt tcacggagga atcaagggtt cgggtactga aatcattttg
    14581 gttactggac gaattcagac taagtttata gaaaactctt acttggaaac ggaaggggat
    14641 ataatcgtag aaggtgcgat tttaaattct acgattgata ccttaggttc tatcattttg
    14701 aacggacaga atggtaacct ggtttcgagt aaaatcagaa ccaacgaagg tatttcggtc
    14761 gtttctttag gttccagtgc ggaattggat gttactgtgg aattgggatt tcattttaag
    14821 aacgaccgtt cttttcaaga aatcagtaga aagattcaaa tgggagaaaa agaaatggaa
    14881 aaaattctcc ctaagatcca acagatcaaa cacatggttc aacgtttcag aggaaatctc
    14941 cccgaagata aaaagatcgc ttttaaagtt gtttttgaag attataacaa aaaattaaag
    15001 attttgaata tgctaaaatt caaacaagac agtctgaaaa gttctcgttt taatccgggt
    15061 gccgtaagac ttgcggttca aaaaggagcg tatcctggag ccgtaattca ttatagacgg
    15121 cagatagaaa agatcactaa gtttcagtct tcttttatga tggtatttga accaggtcag
    15181 gaaaaagcga ttatggtcgc tcttcaaacg aaataatttt cttctaattg aataaaactt
    15241 aagatcaact actcagaatt ataaaataca aattgtttac acttcaataa cgtaaattca
    15301 gagtaagaag gcttggatga atccggctgc gttttcggct tcagttaata aattgtatga
    15361 aagaaacgta atacgatatt tcgccttaag ttttaatcta gaacgcgatc cgtagagagc
    15421 gt
//
LOCUS       KGAIEEAD_12             4021 bp    DNA     linear       08-DEC-2021
DEFINITION  Genus species strain strain.
ACCESSION   
VERSION
KEYWORDS    .
SOURCE      Genus species
  ORGANISM  Genus species
            Unclassified.
COMMENT     Annotated using prokka 1.14.6 from
            https://github.com/tseemann/prokka.
FEATURES             Location/Qualifiers
     source          1..4021
                     /organism="Genus species"
                     /mol_type="genomic DNA"
                     /strain="strain"
ORIGIN      
        1 ttcgttttct ttgatcttgt gttgtgccaa cctctcgtta ctgtcttgga tcgcgttctt
       61 gagtttagta tgttcatcaa tcccagttat gttccccgcc atcgccgcta tgtaaccttt
      121 gatcggactt ccacctaaca tccccattcc gtgacccgta ttcattaaac ctgaattcag
      181 tccgttcgag ttcacccact tcgttaccgc tttcatctga tccggcgtaa aacctcttac
      241 cggatctaca cttttcaatt gtttacgaag ttctgataca cctggaatct tgtcgctgtc
      301 tggattgtgg attgcattca aaaactcgct gttgcgtctt ttgtttaact ctaagccagc
      361 ttccgctttg tctctttgta acgtaattgc attcgattct gtctttaaag attccctcag
      421 tgcgtttgtt gcttttactt ctccatccaa cttcaccgct ctttgataca cttcgttacc
      481 ggttccgcct tcaagtcccg caaactgttt cgctacatca aacatatctt tagaaaggtt
      541 cttgattttg ctaaacactg cttcgtgctc tttcgaatag ttatgaacta cgtaaccaat
      601 tcctaataca tccccaccca caatgtaagt atgattgtct tctacttcta agttgtaaac
      661 ttttgtaggc tctgtgttgt aatagtagat tcccgttaca gttccccaac ttccatccga
      721 tcttaatacc tgatctttta aacgtaggtc ttctactttc acccattcgc tttgagtaga
      781 tagtgaatag ttactagggg cgagagtctt cgagacgtta ggagttagtt gggacgtttc
      841 taatatatct ctattttcta atgcaacatt tctggaatgt tctacagaat ggttttcaaa
      901 tcctctttgt attccgctat ctccataaac tgcactggaa aaaccaactg cactttgtct
      961 ttcgtttcta ttcgattccg actcttgggt cgctctatat cttctaaacg ggtgattcca
     1021 agttgtatga atttcttctt ctccgtcaag ctccaggaag aatagttgcg gaacctcgtg
     1081 tacgaaggtc tcggtaactc ttttgttttc aaaagtattt gtattctcgt tccaagaacg
     1141 gactatatca ccgattttaa tttcttcgat atttgcaaac tcatagtctt cagaactaaa
     1201 ttcgttcgaa ctcatttcag tagaattaat attttcgtat attctaatat tcttattctt
     1261 aagtctaaat accggaacgt caccgcgcat acaagtgtct aagtgaaaaa ccccggcctt
     1321 atcaaccatc ttagatccgt cgtttgcaaa tccaaaactc tgagcgatat ctcctacaag
     1381 tcccgttaca aactttccaa aggtagaagt ggcgctcttt ccttcgttaa acttgatctc
     1441 aattccggat ctttctcccg cttttgatac ttcatccttc catttttgta aaccctctgg
     1501 ggttttagac attgcctctt tgtgtgcatt ccatttttct aataatttct cgggatcagc
     1561 cttgtccatt ttgatgttac catgttcgtc tttcggtagc gctgcgtcta tttccgcttg
     1621 tgtaaacaac ggcttgtcca tcttcgttcc taaacttagc tctttcatca atatctccat
     1681 ctgactcttt tgatggttgt aggacgcatt ctctgccgcc tgaccttgat taaactcgtt
     1741 ttggtagttg tggttcaaag ataattgttc aaagccgtgc gtattcgtgt catacgtaag
     1801 cgtcccaatc gtcgctcctc gcatcgcttg tacgcttaac ccgatcaacc cgtcattacc
     1861 aaagtctaat gtggccccac cacctcgtaa cgcttgtgga atcgccgtat ttccatcgct
     1921 gttgtacgac attgaaaaac tagcatgacc attcttactc gccgatattc ccaagttcgc
     1981 attcgcccat tcctcaccgc ctatcttgtt aaagtcgtaa cttccgttgg ctgtataatc
     2041 tttgctctta aagttgtaat ctagtcctaa acctaaacca atcttaaagt tcgtgtttac
     2101 gttcattccc aaacccgcat cagcgttgta actcattcct aaacttaagt tactcatctt
     2161 catcgcttct gcaaaacctt tgataagttc tcctacctgt aacgccttcg tgcctgctat
     2221 gttggcgcta attccgcctc cccaaccgcc ttttacttcc tgttgtccgg ttaacaagtt
     2281 cgcattctcg tgtttcgtat aacttacgta gcctgttatc ggggttttga ctcccatcgt
     2341 cacggtcgag atcagtccgt ttataagcgc tgccgccgct ccattggttc cgttgatact
     2401 gccttctact cccatactta cggctgtgct tatcgcaagc gctgcgattt gtccgtaggt
     2461 taaggttacc gttgttcccg ctacggttgt gctcaccgcc gtcgtcatcc aagtgcccgc
     2521 caagggtcct gtcgttcccg cagtacatgc taccatcacc gccgctgccg ctacttggac
     2581 tatcatttgc gcgtctttga gtctttgttc tctcgccgct ttcttcgctt ctttctggtc
     2641 tatatgattt tttagtaata aacctaggtt atgtgccgct tccttgtctc cgggcatgag
     2701 tgtttcgccg attacatcaa acaattggtt acgcatctcg ctttctatat gagctttgtt
     2761 gatgatacct tgctgcgctc tggctttgac gtcggttgac gtcatgtcat tgaaaaagtt
     2821 atttccttgt tgatacatag agtgacggaa cgtatcactc tttggagaaa taaaatgccc
     2881 gatatctcct accgttgtgg tcaccccttt cactgccttt gcaagtaagc tcgtaatcgc
     2941 cccactaaac accgtgttat ctacccaggt tacaatcggt accgctccct tacctcccca
     3001 aaaaccgttt ctatgatgca attcactctc agcttgtttg cgggacacaa actcagtcgt
     3061 catcttcacc caattttccg taaccgccgg atccagatgc agatcgtctc cgaccgcttg
     3121 tacaatcgct ccgtaagcag ccacatcgtt ggcggcggct tgtttgataa tttctttccc
     3181 ttctctatgt tttaataaat caatcctttg ttgtacacct ttatcgtagg tatgttcgta
     3241 accgtgactt gttaaaccag attccttcga tacgtgcgct aatcctttca gtataacccc
     3301 gccaattatt tcaccaagaa gagcttcaac tgtattcaat actccacgaa ctacaccccc
     3361 aaccgcattc aaagaatacg ctccggatcg catccccagc tcttctttaa ccgactgcat
     3421 tctcaaatga ctcaccactg cttgacttat cgcagcgctt gtctccggtg gtaacccgtt
     3481 tgcctttcct atttgttgaa taccaaaagc atacgtttga tatttaaagt ccttccagtc
     3541 ttgaaccgcc cgtaactttt ccgcattcgg acctacatta atagattcta atacttctcc
     3601 aacgcttaag aatttaagat cggacctgtt aagagcctct gccatttcgt gtatcgcatg
     3661 attgattcct aagttttgaa ccgcaaaaga acctttttca tgtcgggcca cttcgcgtgt
     3721 cataagagcg ccggacaaaa acgacgccac ttccggagaa aaatcaaacg tgtttacaag
     3781 cgccgttgcc atcacatctt gcaccgcttg gtgtgcttgt tttgttaccc aagaactggt
     3841 cgacattccg ccgtataaca ccgcttgcgc gtaatctaca atcaaatttg caatctttac
     3901 tttattgctt acgtcttgag atgctatcga tgcattatga tcgctttcca tctgtgcatt
     3961 ttttacgtcg taaaacagtc catccgtgta tttattggat gataaatatg tacctacatt
     4021 t
//
LOCUS       KGAIEEAD_13             1438 bp    DNA     linear       08-DEC-2021
DEFINITION  Genus species strain strain.
ACCESSION   
VERSION
KEYWORDS    .
SOURCE      Genus species
  ORGANISM  Genus species
            Unclassified.
COMMENT     Annotated using prokka 1.14.6 from
            https://github.com/tseemann/prokka.
FEATURES             Location/Qualifiers
     source          1..1438
                     /organism="Genus species"
                     /mol_type="genomic DNA"
                     /strain="strain"
ORIGIN      
        1 acatcttgac tatcaaaact tatcgagtgt ctctaacatg aatgtattca taccaaatat
       61 agcggtggat gcgatgaatt ttattttaaa cggtgccttg ccgtatcacc catccgcctt
      121 agattctaat atagacgcat ccttacagta tgtagttaag gttccggtcc cggacagaaa
      181 cgcttgtaat atagggtttg cgtcttgttt gtgtgcaatc cttccatatt gttggggagg
      241 caatcaacat ttcttagagt atttagcggg aaactgttgg agttttttag gttggggtgg
      301 actaggatct tgcgaagtgg gtgtggactc cgctctcacc gcttggttgc cgatggatct
      361 aaacggggat gggattgtag actttgcgac gttaaacgga aacgaagcga acggatcgat
      421 tcatttggta ggacatatcc aaaaaatagg acagagtgcc ataacattca atggtcctaa
      481 tattccaatt cactacaata ctttttacca ggttgtggac ttgaatggag atggtaaaac
      541 ggattttgta tatgaggata acggtaggct ttgggggatt tattctacgg gtggaaattt
      601 tacgtctcct gtattgtttg ggaatatcag tctagatcct tcaaacaggg acatgcacgt
      661 atttagtccg tatgaataca gatttcatta cggacccaat aacacaacac cactcgccag
      721 tgacagagcg gccaaagatt tttttgggga cgtaaacgga gatggtcttt ccgattttat
      781 tcacaacaac ggtggaagtt tttcgatcta tatcaaccga gaaacctact ttgacaatcc
      841 agttgtaatc ggaggaggag ggggcttttc tctcaattcg atgattgatt ttacgggaga
      901 cggtaaggct gactacgttc aacttgtggc tacctacgac aattccactt taaccgcttt
      961 gcaatctcaa aaagcagcgt tagacatcct gatggctcag tatcaagcag aacacgcaag
     1021 ggccaaagcg gttgtggatc aattgcctac tcccataaca aacgcgacga ttgatgacgc
     1081 tgagttcgaa aatctattgg cgtatttaaa taccaatggc tatggaacgg ttgcggtttt
     1141 gtttgaaatg gacggaaaag attataacta tgatccttcg gtagtcgccg atttacagac
     1201 gacattagaa agcatagtta gtgcgaggtt aaactttgta ggtcaacaga gttatgcaat
     1261 caataaccag atagcctcaa tctatgcaca aggtacgctc ggacaggcta cgtatgcttt
     1321 acaggtaaga acattcaatt tagggaatgg tacttctcaa aacgtagtct atccactttt
     1381 taactacgta taccctgata aaagtacact ttcggacgta aacggagacg gtatgtta
//
LOCUS       KGAIEEAD_14            27529 bp    DNA     linear       08-DEC-2021
DEFINITION  Genus species strain strain.
ACCESSION   
VERSION
KEYWORDS    .
SOURCE      Genus species
  ORGANISM  Genus species
            Unclassified.
COMMENT     Annotated using prokka 1.14.6 from
            https://github.com/tseemann/prokka.
FEATURES             Location/Qualifiers
     source          1..27529
                     /organism="Genus species"
                     /mol_type="genomic DNA"
                     /strain="strain"
     gene            1236..3107
                     /locus_tag="KGAIEEAD_00092"
     CDS             1236..3107
                     /locus_tag="KGAIEEAD_00092"
                     /inference="ab initio prediction:Prodigal:002006"
                     /codon_start=1
                     /transl_table=11
                     /product="hypothetical protein"
                     /protein_id="X:KGAIEEAD_00092"
                     /translation="MAGVLEKKNTSRKRRGKSGLNVAADDIFIFPIPGTTYKFVEKVW
                     SSFVNKFVALTFTNNQPVFNYAVFEAIQDKNLKIVASATHFKMKEIATRIGLRDIQEF
                     INRTLPVSIQDQDNLSANFIREAIISVETKKRPEVVFSSLKDDKIHPNLRHLLSGTMN
                     YAAGIPLFVKGNPIGMIWGIRRDRMSDEQREEVREQLSSFYDVVDFVVAREMDNKADP
                     YIAKKNIEKADLHSYAKHLYYTRTGGQQHPVTSIIFDCHTYNCSYRLDASYIIPSNNG
                     FSVSLKRFEPEKTNGTGKILLLIPGFFCRRSVMDKVAREMALKYGYRVFSMDMRGRSR
                     QTLPYNGIKEGWTIDDFIQEDFPAVLNWIRESFPKEKIVVMGHSMGGMIPRYYVSAYE
                     TFIAKYPQNKVSLPDPKETISGIISVTSPNFVSVGTNIPGMSALKTGLSLLPAKSISD
                     FLFDITTFSLQSTLPTVDLNKFFKFLLGLHSSLRTVSFELSTKVVNLRDFVGYRQISP
                     PEWYFLIEDIFCEESTKVILQFIRSQLSKDHAFFSFDGSINYTELQRNFQLPIYSVLG
                     TLDKIVPVNSVEEELRALPSSNNQIVKFDQGHLGILFHMPTVREMCAGFHDWIQKLD"
     gene            3167..3739
                     /locus_tag="KGAIEEAD_00093"
     CDS             3167..3739
                     /locus_tag="KGAIEEAD_00093"
                     /inference="ab initio prediction:Prodigal:002006"
                     /codon_start=1
                     /transl_table=11
                     /product="hypothetical protein"
                     /protein_id="X:KGAIEEAD_00093"
                     /translation="MDLVEAKISDISLTNVGFAVFLKTKDDSDSRVVPIFIGPLETHS
                     ITSVLDGTKPPRPMTHDLMTVLLGTLNVSIIKISIEEIIDNTFYAKITLRKDEDVIVL
                     DARPSDSIALALRANAPIYLAKKVIEEAGIEMKDEEIPGESIAREKISQLPKTQLEIL
                     QESLNNALRTEDYETAARIRDQIKKLIENS"
     gene            3783..4184
                     /locus_tag="KGAIEEAD_00094"
     CDS             3783..4184
                     /locus_tag="KGAIEEAD_00094"
                     /inference="ab initio prediction:Prodigal:002006"
                     /codon_start=1
                     /transl_table=11
                     /product="hypothetical protein"
                     /protein_id="X:KGAIEEAD_00094"
                     /translation="MSSTITDQAQSRRIRLERLLMDILNAGIALFQNGEEKVKQSLAE
                     LDKIYQELRAKGEINQSMEANRVRELLNKTVQDATEILSKGEESRQQAFAKLQENFIR
                     LSAEIESSIPEPLKAAAKNTLDELKHLLSKK"
     gene            4227..5564
                     /gene="tetA_1"
                     /locus_tag="KGAIEEAD_00095"
     CDS             4227..5564
                     /gene="tetA_1"
                     /locus_tag="KGAIEEAD_00095"
                     /inference="ab initio prediction:Prodigal:002006"
                     /inference="similar to AA sequence:UniProtKB:P02980"
                     /codon_start=1
                     /transl_table=11
                     /product="Tetracycline resistance protein, class B"
                     /protein_id="X:KGAIEEAD_00095"
                     /translation="MKDHCLQAFQLRMNKISFVLFFTVFIDMMGFSVIFPIFPETLKI
                     FLSQSGDPVLDQFADWTRILLEASSGDRSLFVALFGGIVASLYSILQFIFAPIWGRIS
                     DHVGRKPVLVLTSFGSFLGYVIWLFSGSFSFFVLSRVITGTMGGNISVASAAMADITN
                     EKDRAKGMGMIGAGVGLGFIAGPPTGGLFAKINLDFLKLVFPDLTFTVFPASALAATI
                     IALINLLMILFWFRETFDQKDLLEKKKIHPILGVFTSKNKEVVLYSIFYFVFVFAFSG
                     FEFSINFYLSQFLNYKPIEIGFTFVYIGMIIVLIQGGVFRRLSGKVDETKLIRIGTFS
                     LLVGFFILYFVSNSYQLFISLTFLASGSALLHPSLSTLVSLVSGKEEQGTNLGMFRSL
                     ASLGRGMAPFVFCLIYFSKGPAISFLTSGLVSFLFLLFIWKLKQPKLVESKNY"
     gene            complement(6283..6894)
                     /gene="glnD_1"
                     /locus_tag="KGAIEEAD_00096"
     CDS             complement(6283..6894)
                     /gene="glnD_1"
                     /locus_tag="KGAIEEAD_00096"
                     /EC_number="2.7.7.59"
                     /inference="ab initio prediction:Prodigal:002006"
                     /inference="protein motif:HAMAP:MF_00277"
                     /codon_start=1
                     /transl_table=11
                     /product="Bifunctional
                     uridylyltransferase/uridylyl-removing enzyme"
                     /protein_id="X:KGAIEEAD_00096"
                     /translation="MIQTSAESSVHISCIPRDGSYALKVNISNNEIGIIYRVTAALFV
                     RGWTIEEAVAETSQDGYISDIFIVKSVENLPMTEEALHLIQNDLKEMFFQGVSVLNYL
                     ERFPEKAEYLKNKERCPIELFLFNSQGSDCTVMDLRMKDRPGIIFEVSQLLFLYGIDI
                     LSFKAVTDSNSVRDMFLLRLENGNKLDESLHFEKLATALRTIL"
     gene            complement(7000..8178)
                     /locus_tag="KGAIEEAD_00097"
     CDS             complement(7000..8178)
                     /locus_tag="KGAIEEAD_00097"
                     /inference="ab initio prediction:Prodigal:002006"
                     /codon_start=1
                     /transl_table=11
                     /product="hypothetical protein"
                     /protein_id="X:KGAIEEAD_00097"
                     /translation="MMNTFRSLVVGKFFPILVFSFIGFLTPANSLIAQIECSGAACTV
                     IPSNISSQFNGLEYEIHTKYLNEVVDSMEDAALLTTINSSMMGNGSINRFQVGAGLSA
                     AGVKNDDIQIQYGGITLPNLPNGGASLAPTLMAGVNLGWLTGNGPADQKDKDEKDDGG
                     RSFLHRINIFAHGFQGKLDQGDLKELNDQSDQYKFSGNYNSFGATVRFQLIRERYTRL
                     DFFGFTGLSLGLGFHRKTEEMNLGYSPTQIPKISFGPATGRWDADFALDYRSRSQSLP
                     IDIRTGVRLFYFLTIFVGAGMSQNSGNSNIHLGVTGPMVLTLDAAAAGLPIDFLKGQA
                     ASSTGNLAIRSHGDAKAKDSVNYLLGGVEINLLTFKILVEGVVSDKIYSANVGVKFAL
                     "
     gene            complement(8218..9348)
                     /gene="mmgC_1"
                     /locus_tag="KGAIEEAD_00098"
     CDS             complement(8218..9348)
                     /gene="mmgC_1"
                     /locus_tag="KGAIEEAD_00098"
                     /EC_number="1.3.99.-"
                     /inference="ab initio prediction:Prodigal:002006"
                     /inference="similar to AA sequence:UniProtKB:P45857"
                     /codon_start=1
                     /transl_table=11
                     /product="Acyl-CoA dehydrogenase"
                     /protein_id="X:KGAIEEAD_00098"
                     /db_xref="COG:COG1960"
                     /translation="MDRILQFTEEHESFRTMARKFFETEVAPNHESWEKVGVVPKEIW
                     KKAGANGLLCPDVPAEYGGAGADFLYNVIVIEESSRVGNSGFFISLHNDVIAPYITAY
                     ANEEQKKRWLPGCTTGDSILAVAMTEPGAGSDLKNIRTSAIEKSDHYVVNGQKTFISN
                     GQLANLIITAVKHDNGTMSLLMVEEGMKGFERGRRLEKIGLKAQDTSELYYNDVIVPK
                     ENLIGKQGQGFRYLMQKLATERLVLSIAAVEATALVQRITLQYIKERQAFGKKIGTFQ
                     NIKFKMAEMATELEMCRTFVDKITLETIAGRSNTAEASMAKWYSTEMQKRHTDECLQF
                     FGGYGYMMEYPIARAYLDARIQTIYAGTTEIMKEIIGRSLGL"
     gene            complement(9366..11525)
                     /locus_tag="KGAIEEAD_00099"
     CDS             complement(9366..11525)
                     /locus_tag="KGAIEEAD_00099"
                     /inference="ab initio prediction:Prodigal:002006"
                     /codon_start=1
                     /transl_table=11
                     /product="hypothetical protein"
                     /protein_id="X:KGAIEEAD_00099"
                     /translation="MLKETYKGYTELPRGGYLIDTSEGYLQIGSPPETIKDTMGLEKK
                     SPLVFILPNKFFHVEKGISTAELEFPIYYNFFLRQKKTFIVCTEEQRTQLITVLKESL
                     MGPDNINLKSEYLNGEQSFGFPDMKAEMAYFRGYKGLDDVVDFKVFDAENKVHYGNVI
                     IGKLQNGDFLIQDGERKIEVPGEVGFNIKYDIGERPTEPFQAPLLAITCLGPSHGFDP
                     EDNTSGFIIWLNHQGIMVDPPVNSTEWLRQSNVNPKLINHVILTHCHADHDAGTFQKI
                     LEENKITIHATETVMDSFLRKYSALTKIPKKELQELFHFQPIIIGKATMINGGEFNFH
                     YALHSIPSVGFEFFFQDQSFIYTSDHLNEPEIHDKMYAQGILPESRWKFFKEFPWERR
                     IIYHEAGIPPLHTRISYLASLPPEVQEKITVYHIARKDMPTGTKLKLAKFGIENTLYP
                     EITPPKHIEAYNLLDVLTQIDIFHGFPIEKAKEFLLIVNEERYKRGDQIIRKGTPGDK
                     FYIIASGNVKFEGLNQDETGQGPIKRYGTYEYFGEASLVLDLPRAADVYAETDVLALT
                     IEKNKFLQFIRNSDLKSNLTRLNEIRDSNSWKALAESRHFRGLTSHQITQLELIMTLH
                     KVNEGSILVREKEFYGDAYIIRSGKVNVYQNGNLLAELTDGDFVGEIYNISKNFVSNY
                     TFRAETDTELYSIRQNDLVDYVKKNPGVYMRMNTVYA"
     gene            complement(11548..11862)
                     /gene="trxA"
                     /locus_tag="KGAIEEAD_00100"
     CDS             complement(11548..11862)
                     /gene="trxA"
                     /locus_tag="KGAIEEAD_00100"
                     /inference="ab initio prediction:Prodigal:002006"
                     /inference="similar to AA sequence:UniProtKB:P14949"
                     /codon_start=1
                     /transl_table=11
                     /product="Thioredoxin"
                     /protein_id="X:KGAIEEAD_00100"
                     /db_xref="COG:COG0526"
                     /translation="MALAEVNDTNFKSETSGGLVLIDCWAEWCGPCRMVAPVLEELSG
                     ELDGLVKIKKLNVDDNQDTAQSLGISSIPTLLLYKDGQLVDKVIGALPKAQIKNFIER
                     HK"
     gene            complement(11913..12722)
                     /locus_tag="KGAIEEAD_00101"
     CDS             complement(11913..12722)
                     /locus_tag="KGAIEEAD_00101"
                     /inference="ab initio prediction:Prodigal:002006"
                     /codon_start=1
                     /transl_table=11
                     /product="hypothetical protein"
                     /protein_id="X:KGAIEEAD_00101"
                     /translation="MALNKEQKQEFAEKLTDFKVYLDDLKKESNLFKSQLRKDPRLEP
                     YYQIALSVNAIKMINTCLLVNDLSVAILDIKSDTYLNTGRKEIYNAISGMEKVVGADF
                     EGSLAENKDLLAKIPEFLPVQRLNFIKAIRQVTNKTIDAFGTNSKWKWSFPEIHFKIA
                     VLCKNIFDFRAFEKERDLENPHYYIRQEHFNLILELCNYAAQEYRTKFDLSTQDAGDL
                     KKSIAMLEVNRKILQTTGETEDLEKTKTLIESLQDKVESIEADKDKKKKKK"
     gene            13126..13383
                     /gene="tatA"
                     /locus_tag="KGAIEEAD_00102"
     CDS             13126..13383
                     /gene="tatA"
                     /locus_tag="KGAIEEAD_00102"
                     /inference="ab initio prediction:Prodigal:002006"
                     /inference="protein motif:HAMAP:MF_00236"
                     /codon_start=1
                     /transl_table=11
                     /product="Sec-independent protein translocase protein
                     TatA"
                     /protein_id="X:KGAIEEAD_00102"
                     /translation="MFAPLAVFGSLGWTEILLILFIALLLFGGKRLPSLAKDLGDGIR
                     SFRKSLTGESDDSSQQISQEQERSVPKEETKTSKSKKSKSA"
     gene            13401..14180
                     /gene="tatC"
                     /locus_tag="KGAIEEAD_00103"
     CDS             13401..14180
                     /gene="tatC"
                     /locus_tag="KGAIEEAD_00103"
                     /inference="ab initio prediction:Prodigal:002006"
                     /inference="similar to AA sequence:UniProtKB:P69423"
                     /codon_start=1
                     /transl_table=11
                     /product="Sec-independent protein translocase protein
                     TatC"
                     /protein_id="X:KGAIEEAD_00103"
                     /db_xref="COG:COG0805"
                     /translation="MAGKKKSKNLPYPEESVPRDREKYMTLGDHLEELRMVLIKSLIV
                     VTVIMGISLCFGEEIHKILTQPYKNVLGPQATFFQINLMAPFMIYLKSSFMISILLGL
                     PFVLFFLWSFISPALDSKADRYGKFLIFFSTLLFWFGIWLCWTEAFENLLRIFLVNFR
                     PLDVEARLPIDEYYEIFFNIHLIFGLSFQLPIILILLGGLGIIHSSFLLSKWREAIII
                     LAIAAAVLSPGPDLISMLFLFVPLTVLFIVSIVLMKIIERE"
     gene            14182..15276
                     /locus_tag="KGAIEEAD_00104"
     CDS             14182..15276
                     /locus_tag="KGAIEEAD_00104"
                     /inference="ab initio prediction:Prodigal:002006"
                     /codon_start=1
                     /transl_table=11
                     /product="hypothetical protein"
                     /protein_id="X:KGAIEEAD_00104"
                     /translation="MITKIPSKLKLSIAVFVLSFLFFLVYTITDDIILKSPLGQQKVI
                     SLSIRLALSISFSTLIASLVFYFVRLIYSSMRSLVTLAQDWGNEVYEETPAEERDDEI
                     GELVRAFRLKFFQQKESKENPSSETLGEINKEIADSIQRAFYRIQLPKILNLDVSLFP
                     RMSGNSNCDYTSVVPSADGCVGILAGFSSPGILESAFKARIEGIFSLANETSEIPGEE
                     LVFKIGKILSKMPIPFLNLSLFYLKTKTGELGYIHFQELPAFVYKNNEFIVLEKNKAR
                     YFDYKAVDLEIHKTVLKTGEYWVLISDRTHSAIGISASEFIKQFQNVLAGKNFQNSRD
                     LILDCGRTLEQKYGKKVLETSALLAITRKN"
     gene            complement(16281..17012)
                     /locus_tag="KGAIEEAD_00105"
     CDS             complement(16281..17012)
                     /locus_tag="KGAIEEAD_00105"
                     /inference="ab initio prediction:Prodigal:002006"
                     /codon_start=1
                     /transl_table=11
                     /product="hypothetical protein"
                     /protein_id="X:KGAIEEAD_00105"
                     /translation="MFVRANVFISYSKNMILWKKFSDLVLKKIRTTFSVEISRNKFLE
                     VMFLILVVLQCTSSDKRIASNESADGTGSSSYNESEVKEEQTESSFSTRSTSIEADRV
                     RGCVQGDCVSGTGVYIYDNDDEYSGSFVNDLRNGSGRMKYKNGDRFEGSFKDDLRDGK
                     GTYIFKNGAMLEGTFEMGKMIGPGKVRFPDTSIYEGDFQDEKNSAEGIMYSSFDHSKR
                     HCRIENKIVLCGGPLQESGDIKPLH"
     gene            complement(17907..18182)
                     /locus_tag="KGAIEEAD_00106"
     CDS             complement(17907..18182)
                     /locus_tag="KGAIEEAD_00106"
                     /inference="ab initio prediction:Prodigal:002006"
                     /codon_start=1
                     /transl_table=11
                     /product="hypothetical protein"
                     /protein_id="X:KGAIEEAD_00106"
                     /translation="MNIYIGNLAYQATEDDLRKAFESFGEVTSVRIITDKLSGKSRGL
                     AFVEMANKEEGNAAIDGLNGTQIRGREIKVNEALPKKPFPEKSRSRY"
     gene            19661..21256
                     /locus_tag="KGAIEEAD_00107"
     CDS             19661..21256
                     /locus_tag="KGAIEEAD_00107"
                     /inference="ab initio prediction:Prodigal:002006"
                     /codon_start=1
                     /transl_table=11
                     /product="hypothetical protein"
                     /protein_id="X:KGAIEEAD_00107"
                     /translation="MDITLYQISCYLVATMLTFKAFYNLFLYYKNRNQIHLLHFAFLQ
                     IAYGLYILFFTQTINTTNPEEALIWKRLEDIILPIFGIFLILFVNSYLKIFSTDFVYF
                     YILLNLLLSVAILFDFNSYHIGLLHEKKISSLGIIIYETDQPVLVNYLYVSRILTIFW
                     ILFKVVTQFIHYLFKNLFLFIGFTLFCANALLDILVTINLIPLPYTSHFSFLILSFSV
                     DFFLKSNQFEKKSKEEFKQILASPKKPTAFSFLPKVKKIEYENQKEKIHPIKINSPLS
                     DKNPFFIRTLGNLELERGGIRIPQKEISTKKKMLKLLKILLIRFEKGIHREELLEFLW
                     PKMSEKKALNSLHALCFRLRKIIGNPEALVFSEDRLFFRQDLVQTDFQLFEKHYQVGI
                     KSIRKGDTELAIQEFRCARSFYKGVFFEFDLYFPESEIRREYIRKSLIEIFQFLCEKD
                     SEKNEIKKLLDDSTNWIYLDDLDERAWRFHFEALFQLNRKNEALRKYQEFKKSLKKEL
                     DIEPESATFSLIEKIRSGEVSRV"
     gene            complement(21430..21699)
                     /locus_tag="KGAIEEAD_00108"
     CDS             complement(21430..21699)
                     /locus_tag="KGAIEEAD_00108"
                     /inference="ab initio prediction:Prodigal:002006"
                     /codon_start=1
                     /transl_table=11
                     /product="hypothetical protein"
                     /protein_id="X:KGAIEEAD_00108"
                     /translation="MYIYFENLRFPWRTKFSYRLPYFRKVQTTNELKKTFDTDWELED
                     GSCIKVQPRRKRSYRMLPTHWDDKSYSRDRNKNWKELRKTKWKNC"
     gene            complement(21903..22640)
                     /locus_tag="KGAIEEAD_00109"
     CDS             complement(21903..22640)
                     /locus_tag="KGAIEEAD_00109"
                     /inference="ab initio prediction:Prodigal:002006"
                     /codon_start=1
                     /transl_table=11
                     /product="hypothetical protein"
                     /protein_id="X:KGAIEEAD_00109"
                     /translation="MEKIRLGVYAFGIVIVGILVFTLSKSWFILDRGVELVEPGSSKE
                     EPLTPADRSGDLLNHSVVLWERYLFYPFELSRETVAGHRKTLNHARNLTVVDLESGNP
                     RKLFHRNVYIWDYFTGTDVVGNTTEESELDSVLASGISTGKNLILIGMTEDTNKDGFL
                     NQKDRKQVFVYNPVSANLVGVLPKKYSLEKFLTSPGKERLVMIVSLEEEKEESKKKKS
                     ATTVKLPEITFYIYDIRKGRGTLVERP"
     gene            complement(22687..23595)
                     /locus_tag="KGAIEEAD_00110"
     CDS             complement(22687..23595)
                     /locus_tag="KGAIEEAD_00110"
                     /inference="ab initio prediction:Prodigal:002006"
                     /codon_start=1
                     /transl_table=11
                     /product="hypothetical protein"
                     /protein_id="X:KGAIEEAD_00110"
                     /translation="MLFRKLIELLFRMKSIPKIKILLVLLLMISVAIGADDAGNWIGS
                     FSSEDYEDFLEPVEKEKIYYYWQMEKLKRAVAPRYIRYIDSSLTLETGKLLNRGILFT
                     FEGIENEEVSVCGNFSLWRCIPLKKNDHGVFYIVFDPESRDTIREELKILEYKFRVDG
                     LFTHDPSNPDSVEDGDGSLISRLIAISTGPDKLVTTRILEDSPYEELEYRTVEFRIYA
                     PDAEMVTLVGDFNHWDPEEDILKKEKEVFTLIKKMKPGNYLYNFVQDGKIILDTFNQN
                     TRLREDTGEISSYLIVPERSYALERK"
     gene            23750..27349
                     /locus_tag="KGAIEEAD_00111"
     CDS             23750..27349
                     /locus_tag="KGAIEEAD_00111"
                     /inference="ab initio prediction:Prodigal:002006"
                     /codon_start=1
                     /transl_table=11
                     /product="hypothetical protein"
                     /protein_id="X:KGAIEEAD_00111"
                     /translation="MAEANSTPLSEAELEQVRSILQPLSKNPDISEELNPMLSVFRQK
                     MGYGTQMSSHDDEDIEEETESNSDFEEGEEEFAQSESPQRPPTKVFEDDDIDLDELLA
                     EPGQAPTASPPTDDFSFEEEPSADSGDPFADFGMDSEPASDSLDDFGLPETSPTSDSD
                     DFSFGEESTQNADTSDPFGDLAESTSEDPFSGTDFSSEPIDDFSSTPTTSSDLDPFAD
                     TFTSTPDTSGDPFADMGSLETSSSGEDDFGLSGSGSDNEVTSSEPSPTDDDFFSQPID
                     SEPSSTETDPFADFGDLGSPASGGQDPFSDLSSSATVSEDPFADFVPSTEEDTLSDIV
                     TGADASFDTFSPDLESDTGGGEDFDSGSSFGLEADLQGLASEEKEEIDKGLKDEELAI
                     IQKEILRYPPTLRRAVIDAIVQDKLTPRDQKGLLELIKIESSPEEIADFLSGVLGEPV
                     SVSQRMSGFSKDGVPIISTDPIYTKEGLQRQKKLIRRTILGIAATIFIVVGGTLFYRN
                     FIVPKQAAQYYDQGLTLIREAGAYPKNSETRKRKFFEAEESFARGENILPNHLKYLNL
                     YGIEYTRVEEYDRAFEKLFGKVSPDFGAGGEEPSSNAWDKREKVPIITLAKGQVWDNS
                     KLPIAGKVGSENRMTLIAQDGIQRKILKAGAYIVMRLEKQTHDNPTYKNLGRFHSSIM
                     PSFTESSLGGGKYKNDQLAINFYKQVYTDGNEPYDEESTAGIAKIYYNRREFGKAASF
                     YNKIVEIDPSSPMGQGGLLSTYIEMWKEDGNPQFVINHHRQIKNNLEIEKKLSLHVLS
                     KLASFYTNLNKKELRIRYNINPIDQVSGMEVNDNALEILDLIYHKTEKDPITGTEIEG
                     SNYAEGYYQRGRYFASIKESIQARRFFEKAATLDPAHYLASMELGENAIRLANFGEAD
                     KLLNESLKRFENFKQSYGAREEDETLIQGNVGRIYFDKARIQYLSAAGIHEKDKITEF
                     PGRKIYPFRARAAMDTVAKTRSMELKNSLEGFSKAESVQTDENEYTLIRRWRTPLPPE
                     IQRELRYFKGWVDYMSGDFAASLNEWSGFEDEEEYNHSTLLMGKANAFFYTGQYKASL
                     GNYLKVQDDMEEKLLNMGLPKPDDPYHQEVYQTLVAAYNNIGAVYEKQGNTSEALKHY
                     WKAIETARKINEVSEIAMSNKDLMFKKEAIGQDPLLEDWLSPTLDSIKKLTRE"
ORIGIN      
        1 tatcatagat cttagggggt tctgcttcta aacggcaatt caaagtgatt tacatatagt
       61 ttatacagct gccagtacga ttacttcgta gtagttccca catttaccgt tcttcagcac
      121 ataaaaataa cacaaaacct atccccaaat ttaaaaatta cgaaaatttg atgatcaaga
      181 aactactgga aaactcgcaa acttccagat taacgatttc tgtgggaact ccagcacttt
      241 attagaaact tctaaagaat tatcatttat ttcttttaag atattaaaac aagtttacta
      301 ctaatttcaa caaaactgat tagcttaaat cttaatcaca aaagccttgt ttcagtgcaa
      361 aaaattaagt attttattat atagttctga gtaaagaatt tgaatttagt gtaaatttat
      421 attgaactcg tattaaaaac ttatcccaaa actccaaaat gtgggaacta ccacgaaaat
      481 ttaacgacat tataactact cagaagttct caaattgcca gatgcagcct aatttgtagg
      541 aactactgca tttcattaga aatttctaaa aaattatcgt gtaaaatttt ttgaggcttt
      601 gggacaaact cttaataaaa aatctttgaa ataaatctta atagaataag ttattcacca
      661 ggttttactt tgaaatattt ttgagacgac ttattttcaa ttcgttcctt tccagatttc
      721 tatcttactt taaaaaatac cacaaaaagt attaaaagaa aaattgaatc ttaaaaacaa
      781 actctttaca ctcagaattc tatatctgaa aaattcatta attagaacat atgattcaaa
      841 aatttctatt tgcttaacaa aatcaatgcg tgagcggttc ggaaagcgcg taagcgtccc
      901 gtagggacga gcgcaaatgc gcgagcttgt agaagacgcg accctgcggt ctcaaaaaaa
      961 ttctttttaa aaaactaaaa tctcgcaggg gcacgcccga ggtattataa aaacagatat
     1021 ttgatacaat agtattttat aatttttgaa tctatttttt aaaacagaat acttttctaa
     1081 gtataaaaaa attttttact aactttacag cttttatctc aatttacaac tcgtttgaac
     1141 ctgaattttt ttagaaagaa ttcgcttaaa aagactaaaa aatcatttaa atccaggttg
     1201 gcacaaaagt tttcaccgac aattctggca gtagaatggc tggagtttta gaaaaaaaaa
     1261 acacatctcg taaaagaaga ggaaaaagcg gacttaacgt tgcggccgat gacatattta
     1321 tctttcctat tcccggaacc acatataagt ttgtggaaaa agtatggtct tcattcgtaa
     1381 ataaatttgt cgcattaact ttcacaaata accaaccggt gtttaattac gccgtattcg
     1441 aagcgatcca agataaaaat cttaaaatag ttgcttctgc aactcatttt aaaatgaaag
     1501 agatcgctac cagaatcggt ctcagagaca ttcaagagtt tatcaataga acccttcccg
     1561 tttctatcca agaccaagat aatctttccg caaactttat ccgagaagcg atcatttccg
     1621 tagaaactaa aaaacgtcct gaagttgttt tcagtagtct caaagacgat aaaattcacc
     1681 cgaacttaag acaccttctt tctggcacca tgaactacgc cgctggaatt cctctttttg
     1741 taaaaggaaa tccaatcggt atgatctggg gaattcgcag agatagaatg agcgatgaac
     1801 aaagagaaga agttagagaa cagttaagtt ctttttacga cgttgtagac tttgtagtcg
     1861 ctagagaaat ggataataaa gcagatcctt atatcgctaa gaagaatatt gaaaaggcag
     1921 atcttcattc ttacgcaaaa catctctatt acactcgaac cggtggacaa caacatccag
     1981 ttacttcgat catattcgat tgccatactt ataactgttc ttatcgcttg gatgcgagtt
     2041 atatcatacc gtctaacaat ggtttttcgg tcagtctaaa acgatttgaa ccggaaaaaa
     2101 caaatggcac tgggaagatt cttctactaa tcccagggtt tttctgtaga agatctgtga
     2161 tggacaaagt agcgagagaa atggcgctta agtatggcta tcgagttttt tctatggata
     2221 tgcggggtcg ttccagacaa acacttcctt acaatggtat caaagaaggt tggacaattg
     2281 acgatttcat ccaagaagat tttccagccg tgctcaactg gattcgggaa agttttccta
     2341 aagaaaagat cgtagtcatg gggcatagta tggggggaat gattcctcgt tattacgtat
     2401 ccgcttatga aaccttcatc gctaaatatc ctcaaaacaa agtttctctt cccgacccca
     2461 aggagacaat ttctggaatt atctcagtta cttctccgaa ctttgtttct gtaggaacca
     2521 atattcctgg gatgagtgct cttaaaactg gactcagctt actaccagct aaatctattt
     2581 ctgatttcct ttttgatatt actacttttt ctcttcaatc tactcttccg acagtagacc
     2641 tgaataaatt ctttaagttc ttattaggcc ttcattcttc tttaagaacg gtttctttcg
     2701 aacttagcac aaaagttgtc aatctaagag attttgtagg ttacagacaa atttctcctc
     2761 cagaatggta ttttctaatc gaagatattt tttgcgaaga atccacaaaa gtaattctgc
     2821 aatttatacg ttctcaattg agcaaagacc acgcattttt ttccttcgac ggttctatca
     2881 actacacgga gctgcaaaga aacttccaac ttccaatcta ttccgtacta ggcaccttag
     2941 ataagattgt tccagtaaat tccgtggaag aagaactaag ggcccttcct tcctccaaca
     3001 atcaaattgt aaaattcgat caaggacatt taggaattct atttcatatg ccaacggttc
     3061 gagaaatgtg cgctggcttt cacgattgga tccaaaaatt ggattaattt tcccagtaaa
     3121 gtaaagaatt tgacaccaaa ggattagaag gatagcctcc aagagaatgg atcttgtaga
     3181 agcaaaaatt tcggatattt ctctgacaaa cgtaggcttt gcggtctttc tcaaaacgaa
     3241 ggatgattcc gattctagag tagtaccgat ttttattggg cctttagaaa ctcattccat
     3301 tacttcggtt ttggatggaa caaaaccacc tagaccaatg acccacgatt taatgacagt
     3361 tcttcttgga actttaaacg taagtatcat taaaatttcg atcgaagaaa ttatagataa
     3421 caccttttat gcgaaaatta ctctccgcaa agacgaagac gtaatcgtat tggatgcaag
     3481 accaagtgat tccatcgcac ttgcactcag agcaaacgct ccgatttatc tcgctaaaaa
     3541 agtaatcgaa gaagccggaa ttgaaatgaa agacgaagaa attccaggcg aatctattgc
     3601 gagagaaaaa atttctcaac ttcccaaaac acaattggaa attttacaag aatctttaaa
     3661 caatgctctc agaaccgaag actacgaaac cgccgcccga attcgagatc agatcaaaaa
     3721 gttaatcgag aattcttaat tttcctgata tagttccaaa aaagagacga cttagaatcg
     3781 gtatgagttc tacaatcacc gatcaagctc aatcaaggag aatcagattg gaaaggttat
     3841 tgatggatat tctaaacgct ggaatcgcac tatttcaaaa cggagaagaa aaagttaaac
     3901 agtccctggc cgaattggat aaaatctacc aggaactaag agcaaaaggt gaaataaacc
     3961 aaagtatgga agccaaccga gttcgagagc ttctcaataa aacggttcaa gatgcaactg
     4021 aaattctttc gaagggagaa gagagtagac aacaagcgtt tgcaaaactt caggaaaatt
     4081 tcattcggct ttctgctgaa attgaatctt ctattccgga acctctcaaa gcggctgcaa
     4141 aaaatacctt agatgaatta aaacatctct taagtaaaaa ataataaccc tactttttct
     4201 gaaaatgtta agacaaggta aacggcttga aagaccattg tcttcaggcc tttcaacttc
     4261 gtatgaataa aatttctttc gtactttttt ttaccgtatt catagacatg atgggatttt
     4321 ctgtaatctt tcccatcttt ccagaaactc ttaagatatt tctttctcaa tctggtgatc
     4381 cggttttaga tcaatttgct gactggactc gaattttact ggaagcttct tccggagatc
     4441 gttctttatt tgtagctctt tttggtggaa tcgtagcaag tctctattct attttacaat
     4501 ttatatttgc accgatctgg ggaaggatct cggatcatgt aggccgcaaa ccggtattag
     4561 ttctcactag ctttggaagt tttttaggtt atgtaatttg gttgttttcg ggaagttttt
     4621 ctttcttcgt tttatccaga gtaatcaccg gaacgatggg aggaaacata tccgtagcgt
     4681 ctgcagcgat ggcagacatt acaaacgaaa aagatcgggc caaaggaatg ggaatgatag
     4741 gtgccggtgt gggtttaggt tttatcgcag gccctccaac gggaggattg ttcgccaaaa
     4801 tcaatttaga ctttttgaaa cttgtgtttc cagatttaac gtttacagtg tttcctgcat
     4861 ccgctcttgc cgctacaatc atcgcgttaa tcaatctgct tatgattctt ttttggtttc
     4921 gggaaacatt cgatcaaaaa gatttgttag aaaagaaaaa aattcatccg attttaggag
     4981 ttttcacttc taaaaataaa gaagtcgttt tatattctat tttttacttc gttttcgtat
     5041 ttgcgttttc tggcttcgaa ttttcaatca atttttatct cagtcaattt ttgaactaca
     5101 aacctattga aatcggtttt actttcgttt atataggaat gattatcgtg ctgattcaag
     5161 gaggagtttt tagaagactg tccggaaaag ttgacgaaac aaaattaatt cgtataggaa
     5221 ccttctcttt gttagtaggt ttttttattt tatacttcgt ttctaattct tatcaacttt
     5281 ttatttcact tactttttta gcttctggaa gcgccctact tcatccttcc ttatctacgt
     5341 tagtctctct tgtatctgga aaagaagaac aaggaaccaa cctcggaatg tttagaagtc
     5401 tcgcttcttt aggaagagga atggcccctt ttgtattttg tctgatttac tttagtaaag
     5461 gtccagcaat ttcattttta acttctgggc ttgttagttt tttatttttg ctttttatat
     5521 ggaaattgaa acaaccaaaa ctagtagaat ctaaaaacta ctgatcttta taaaattgag
     5581 taccataaat tttaaccgca aaatcatgtc tcagttcaaa atatttagta ttttattata
     5641 taaccatgaa taaacaataa aataactaac gtgagttcgg acatgattca tttttctgaa
     5701 aaaagttgga atttgaattt taccagatca attcttaaaa tgtgggaatt actacaaatt
     5761 atgattttac gaacacaaat tctaaagttg taggaactac tacttttaga aaattttttt
     5821 ttaatttctc ttattagaac tcacgttaaa tagaaaccag taatagtttg tacatcttaa
     5881 aaaatacaaa gtttgtagta actcctacat tagagttgtt gaaaaattaa ttctccatcc
     5941 tatttctgtt ttatagaatg gccagttgaa gcagttttgt taaccacctc tatggaattt
     6001 tttaataact ctattagttt aatatacaaa acattccaat ttcccaaaat tgtgggaact
     6061 ttattataaa aactaacgtg aatttggtag tataaccaaa tgcgaaagta atattgtttt
     6121 gcgtttagta gacagattca tgaagcattt actgagttta ctcaaacaac tcgtggaaag
     6181 gatatgctga attcaagaag caatattgag ctttttattt gccacgattt tctacatgaa
     6241 ctcgcgtaaa ctataagagt ttttaaaaca actttttata gtttacaaaa tagttctcaa
     6301 cgcagttgct aatttttcaa agtggagaga ttcatctaac ttatttccgt tctccaatcg
     6361 aagtaaaaac atatctcgaa ctgaattaga atcggtcacc gccttaaacg aaagaatatc
     6421 aataccgtat aaaaacaaaa gttgagatac ttcaaaaata ataccaggtc tatctttcat
     6481 tcttaagtcc ataacagtgc aatcgcttcc ctgtgaattg aataaaaaca attctatagg
     6541 acacctttct ttatttttca aatattcggc tttttctgga aatctttcta agtaatttaa
     6601 aacggaaact ccttggaaaa acatttcttt caaatcattc tgaataagat gaagagcttc
     6661 ttcagtcatc ggaagatttt ccacactttt aacgatgaaa atatcgctaa tataaccgtc
     6721 ttgggaagtt tcggccacag cttcttcgat tgtccaacct ctcacaaaaa gagccgcggt
     6781 aactctatag ataattccga tttcgttatt agaaatattc acttttaacg cataggaacc
     6841 gtctcttgga atacaagaaa tatgaacgga agattctgcg gatgtttgga tcattacggt
     6901 ttcctcaaat acattctgtt tatttctaaa gcaatcttca taaaaaacaa atgtttatga
     6961 aggtctatct attaagatag caagaaacgt accgttttat caaagagcaa acttaactcc
     7021 tacattcgca gaataaatct tgtcggaaac caccccttct actaaaattt taaaggtgag
     7081 tagattgatt tcgactcctc ccaaaagata attcacacta tccttagctt ttgcgtctcc
     7141 atgacttcga atggcaagat ttcccgtcga actggccgcc tgccctttta aaaaatctat
     7201 aggcaaaccc gcggctgccg catctagagt aagcaccatc gggccggtca cacctaaatg
     7261 aatattggaa tttccagaat tttgactcat tcccgctccg acaaaaatcg taagaaaata
     7321 aaacaagcgc accccggttc gaatatcaat cggcaaagac tgagacctag atctataatc
     7381 caaagcgaaa tcggcatccc aacgtcctgt agcaggtcca aatgaaattt taggtatttg
     7441 tgtcggagaa tagcctaaat tcatttcttc agtcttacga tgaaatccga gccccaaact
     7501 aagaccggta aaaccaaaaa aatccaaacg cgtataacgt tctcgaatca attgaaaacg
     7561 aactgtagct ccaaaggaat tgtaattgcc cgaaaattta tattgatctg attgatcatt
     7621 gagctctttc aagtctcctt gatccaattt tccttgaaaa ccgtgagcaa aaatattgat
     7681 tctatgaaga aaagatcttc ctccgtcatc tttttcatcc ttatctttct gatcagcggg
     7741 tccatttcca gtcaaccaac ctaaattgac tccggccatc aacgtaggag caagagaagc
     7801 tcctccgttt ggtaaattcg gaagagtaat tccaccgtat tgaatctgta tatcgtcatt
     7861 cttaactccc gccgcggaaa gtcctgctcc gacttgaaat cgattgatcg atccgttacc
     7921 catcatagaa gaattgatcg tagtcaataa agcggcgtct tccatcgagt cgactacttc
     7981 atttagatat tttgtatgaa tctcgtattc cagtccgtta aactgagagg aaatattact
     8041 cggaatgacc gtacaggccg caccgctaca ttcgatttgt gcaatcagcg aattagccgg
     8101 ggtcaaaaat ccaatgaaag aaaaaactaa aataggaaaa aactttccta ccactaaact
     8161 gcggaaggta ttcatcatta ccccgtttca ttcgacggga accattagaa atttatttca
     8221 gagtcccagg cttctgccta tgatctcttt cataatttcc gtagttcccg catagattgt
     8281 ctggattctc gcatccaggt acgctctcgc gattggatac tccatcatat aaccgtaacc
     8341 accgaaaaac tgcaaacatt catctgtatg acgtttttgc atttcggtcg aataccattt
     8401 tgccatagag gcttctgcgg tatttgatct tccggctata gtttccagag taatcttatc
     8461 tacaaaagta cggcacatct ccagttccgt agccatttca gccattttaa atttaatgtt
     8521 ctgaaaggtt ccgattttct ttccgaaggc ctgtctttct ttaatgtatt gaagggtaat
     8581 tctttgtacg agtgcggtcg cttctacggc tgcgatggaa agaaccaatc gttccgtagc
     8641 caacttttgc atgagataac gaaaaccttg tccttgtttt ccgatcaagt tttccttagg
     8701 aacaatcacg tcgttgtaat acagttccga agtatcctga gctttcagac caattttttc
     8761 taatcttctt cctctttcaa aacctttcat tccttcttct accatcagaa gggacatcgt
     8821 gccgttatca tgtttaacag ccgtaatgat taaatttgcc aactgtccgt tagaaataaa
     8881 ggttttttgt ccatttacta cgtagtgatc acttttttca atagcggaag ttctaatatt
     8941 ttttaaatca gaaccagctc cgggttcggt catagcaacg gcaagaatac tatctccggt
     9001 tgtacaacca ggcaaccaac gttttttttg ttcttcgttt gcgtaagccg taatataagg
     9061 tgcaattaca tcgttatgca gagatataaa aaaaccacta tttcctactc ttgaagattc
     9121 ctcgattaca attacgttat ataaaaaatc tgcaccggct ccgccatatt ccgccggaac
     9181 atctggacat aaaagtccgt ttgctcctgc ttttttccaa atttctttcg gaacaacccc
     9241 tactttttcc caagattcgt gattcggtgc aacttccgtt tcgaaaaatt ttctagccat
     9301 cgtacggaag gattcatgtt cttccgtaaa ttgaagaatt ctatccattc atttctccca
     9361 aacgtctacg cgtagactgt attcattctc atgtaaacgc ctggattctt cttcacataa
     9421 tcgaccaaat cattttgccg aatggaatat aactcagtat ccgtttccgc tctaaacgta
     9481 taattagata caaaattctt agagatatta taaatctctc caacgaagtc tccgtctgtc
     9541 agttcggcca acaaattacc gttctgatag acatttactt ttccactgcg aataatgtag
     9601 gcatctccgt aaaattcttt ttctcttaca aggattgaac cttcgttcac tttatgcaga
     9661 gtcatgatca attctaactg agtgatctga tgactggtca atcctcggaa atgtctggat
     9721 tcagccaatg ctttccaaga attagaatct ctaatttcgt ttaaccttgt tagattactt
     9781 ttaagatctg aatttcgtat aaactgtaaa aatttattct tttcaatcgt aagtgcgagt
     9841 acatccgttt cggcataaac gtctgcagca cgtggaagat ctaacacaag agatgcttct
     9901 ccaaaatact catacgttcc gtaccgtttg atcggtcctt gaccagtttc atcctgattg
     9961 agcccctcaa atttgacatt tccagatgca atgatataaa atttatctcc tggagttccc
    10021 ttacggatga tctgatctcc tcgtttatat ctttcttcgt ttacaatgag tagaaattcc
    10081 ttagcctttt cgatcggaaa tccgtgaaag atatcgatct gagtcaacac atctaaaagg
    10141 ttatacgctt cgatatgttt cggaggtgta atttccggat acagagtatt ttcaattcca
    10201 aactttgcaa gtttcaactt agttcccgtt ggcatatctt ttcttgcaat atgatatacc
    10261 gtaatctttt cctgaacttc agggggaaga gaagctaaat aactgatccg agtatgaaga
    10321 ggaggaattc cagcttcatg ataaatgatt cttctttccc aaggaaactc tttaaaaaat
    10381 ttccatctag attcaggaag aattccctgc gcatacattt tatcgtgaat ctcaggttca
    10441 tttaaatgat ccgaagtata aataaaagac tgatcttgaa agaaaaattc aaaacctaca
    10501 gaaggaatag aatgaagtgc ataatgaaaa ttgaattctc ccccattgat catagtcgcc
    10561 tttccgataa tgatcggttg gaagtgaaat agttcctgta attccttttt aggaatttta
    10621 gtcaacgcgg aatacttcct aagaaaacta tccatcacgg tttccgttgc gtgaatcgtg
    10681 attttgtttt cttccagaat tttttgaaac gtacctgcgt catgatcagc gtgacaatga
    10741 gttaaaatga catggtttat tagtttagga tttacgtttg actgacgcaa ccactccgtt
    10801 gaatttacgg gagggtctac cataattccc tggtgattta accagataat aaaaccagaa
    10861 gtgttatcct ccggatcaaa tccgtgagaa ggtccaagac aagtaattgc aaggagtgga
    10921 gcttgaaatg gttcagtagg tctttctcca atatcgtatt tgatattaaa tcctacttct
    10981 cctggaacct caatttttct ttctccatcc tggataagaa aatctccatt ttgtagttta
    11041 ccaataatta catttccata atgtacttta ttttctgcat cgaatacttt aaaatcgact
    11101 acgtcgtcta atcccttgta tccacgaaaa taagccattt ccgctttcat atcggggaat
    11161 ccaaaagatt gttctccgtt gagatactca cttttgagat tgatattatc aggtcccata
    11221 agagattctt tgagtacagt tatcaactga gttctttgtt cttccgtaca aacgataaat
    11281 gtttttttct gtcttaaaaa gaagttatag tagatcggaa attccagttc tgcagtactg
    11341 attcctttct ccacatgaaa gaatttattg ggtaagataa ataccaaagg agactttttt
    11401 tcaagcccca ttgtatcctt aatcgtttcc ggcggtgagc caatctgaag gtatccctcg
    11461 gaagtatcaa tgagataccc tcctctaggc aattccgtat aacctttgta tgtttctttc
    11521 agcataataa ataaagaagt aaaaaaatta tttatgtctt tctataaaat ttttaatttg
    11581 agcttttgga agtgccccaa ttactttatc gacaagttgt ccgtctttgt aaagcaacaa
    11641 tgtcggaatg gaagaaatcc ctaaactttg agctgtatcc tgattatcat ctacattcag
    11701 ttttttgatt tttaccaacc catccaattc accggaaagt tcttccaaaa ccggagccac
    11761 cattctacaa gggccacacc attccgccca acaatcaatg agaaccaatc ctccggatgt
    11821 ctcactttta aaatttgtat cgttgacttc tgccaatgcc atctttgatt ctttctcctt
    11881 ttttcctaca atacagatca gactcacagg gtctattttt tctttttctt tttatcctta
    11941 tctgcctcta tggattcgac tttatcttgg agagattcga tcaaagtttt tgtcttctct
    12001 aaatcttctg tttcacctgt agtctgtaga attttacggt ttacttccaa cattgcgatg
    12061 gactttttca aatcccctgc gtcttgtgta gaaagatcaa atttagtcct atattcctgt
    12121 gcggcgtagt tacatagttc aagaatcaaa ttaaaatgtt cctgccgaat ataatagtga
    12181 ggattttcta aatctctttc tttttcaaat gcgcggaaat cgaagatgtt tttacatagt
    12241 actgcaattt taaaatggat ttccggaaaa ctccatttcc acttactatt ggttccaaaa
    12301 gcgtctatgg ttttgtttgt tacttgacga atcgctttga taaaattcag tctttgaact
    12361 ggtagaaatt ctggaatttt tgctaataaa tccttatttt ctgctaaact gccttcgaaa
    12421 tcggctccta ctactttttc cattccggaa atcgcattgt aaatttcttt ccttccggta
    12481 tttaaatacg tatcactttt aatgtctaaa atcgcaacac ttaggtcatt gaccaaaagg
    12541 caggtattga tcattttgat cgcgtttaca gataaagcaa tttgatagta cggttctaat
    12601 ctagggtctt ttctcaattg agatttaaat agattacttt cttttttgag atcatccaaa
    12661 tagactttaa agtccgttag tttctccgca aattcctgtt tttgttcttt gttgagtgcc
    12721 atcttttccc aactgatata cttagaatat cggtaatttt caaaatgaaa aagggcagaa
    12781 ccgatccaaa tcgtttcatt ttttggaaaa atttctttcc catccctact taaaaatctg
    12841 atttctaaaa atgtgggaac tattacctaa aactggtttt gttaggaaac attctaaaac
    12901 tcaaactaag gcttttttga tttccgaacg cattcgtgat acaagaatct attggaaatt
    12961 atgaggctat tataaattta agatcaattc tgttcacaat tatacctctc tcttttgagc
    13021 ctcttactta ctatttgaca gataacaggg aagtaaaagt ctaacaaaga agctgaaatg
    13081 tgtttcgcgt ttttaagcac tgaatgctaa ttgaggtatt taaatatgtt tgcacccttg
    13141 gcagtcttcg gatcactcgg atggactgaa attctactca ttttattcat cgctctttta
    13201 cttttcggag gaaaaaggtt accttctttg gcaaaagatt taggagatgg aatcagatcg
    13261 tttcgtaaat ccctaacagg tgaatcggat gattcttccc aacaaatcag ccaagagcaa
    13321 gagcgttcgg ttccgaaaga agaaacaaaa acttctaaat ccaaaaagtc caaatccgct
    13381 tgacaaaacc cattctagga atggctggaa agaaaaaatc aaaaaacctt ccttatccgg
    13441 aagaatccgt accaagagac agggaaaaat atatgacctt aggagatcat ttggaagaac
    13501 tccggatggt tcttatcaaa tccctcattg tagtaactgt catcatggga atttccttat
    13561 gttttggaga agaaattcac aaaattctca cacaacctta taaaaatgtc ttaggtccac
    13621 aagcgacatt ctttcagatc aacttaatgg ctccatttat gatctactta aaaagttcat
    13681 ttatgatctc tattttgtta ggtcttccat ttgttctttt ttttctttgg agttttattt
    13741 ctcccgcact cgattccaaa gcggatcgat acggtaaatt tctaatcttt tttagcacac
    13801 ttctcttttg gtttgggatt tggctttgtt ggacagaagc ttttgaaaat cttttaagaa
    13861 tttttttagt caacttccgg cccctggatg tagaagccag acttccaatc gatgaatatt
    13921 acgaaatttt tttcaacatt catttgattt tcggtttatc ttttcagctt cccattatac
    13981 tcattcttct tggtggttta ggaatcatcc attcttcttt cctcctttca aaatggagag
    14041 aagcgattat aattcttgcg attgccgccg cagttctttc tccgggacca gatttgattt
    14101 cgatgttatt cttatttgtc ccgttgacgg ttttgtttat agtatctatc gttctcatga
    14161 aaataataga gagagaatag cttgataaca aaaattcctt ccaaacttaa attatcgatc
    14221 gcagttttcg ttctgagttt tttattcttt ctcgtttata cgattacaga cgacattatt
    14281 cttaaatctc ctttaggaca acaaaaggta atttctcttt ccatccgtct tgcactttca
    14341 atttcatttt ccactctgat tgcttcttta gtattttatt ttgtaagact tatctattct
    14401 tcgatgcgtt ctttggtaac ccttgctcaa gactggggaa acgaagtcta tgaagaaacg
    14461 cctgcagaag aaagggatga tgaaatcgga gaattggttc gtgctttccg tttaaaattc
    14521 tttcagcaaa aagaatccaa ggagaacccg tccagtgaaa cgttaggcga aataaataag
    14581 gaaattgcgg attcaattca aagagctttt tatagaatcc aattacctaa aattttaaat
    14641 ctggacgttt ctctttttcc cagaatgagt gggaattcta actgtgatta tacgagtgta
    14701 gttccaagtg ctgacggttg tgttggtatt ttggcagggt tttcaagtcc gggaatttta
    14761 gaatcggcat ttaaagccag gatagaagga attttttctt tagccaacga aacgagtgaa
    14821 attccaggag aagaattggt ttttaaaatc ggtaaaattc tttccaaaat gcccattcca
    14881 tttttaaatc tttcgctttt ttatcttaaa actaaaaccg gggaactagg atatattcac
    14941 tttcaagaac ttcccgcatt cgtttacaaa aataatgaat tcattgtttt ggaaaaaaac
    15001 aaggcgcgtt attttgacta caaagctgtc gatttagaaa ttcataaaac cgttttaaaa
    15061 acaggtgaat actgggtttt aatttcggac cgaacccatt ccgcaatcgg aatttctgcg
    15121 tccgagttca taaaacaatt tcaaaatgtt ttagcaggca aaaattttca aaattccaga
    15181 gatctaattt tagactgtgg tagaacctta gaacaaaaat acggtaaaaa agttttagaa
    15241 acttccgcct tacttgcaat tacaagaaaa aactaaatac attctttttt atattagagt
    15301 tgttgaaaga ttaattcttg atttgtttct gttgaattga aatggacaat tgaagcaatt
    15361 ttgcgaatct tcactatgga atttttcaac aactctatta taagaatatt taaatattca
    15421 tataaacttt taaaaaaata tctcaaacac aatttgttta aaattttccc aaagttctaa
    15481 aaatgacttt ttctaacgtg aattcaagca ttactcataa ttatacaata aagtactaat
    15541 attttacata gaatcagcgt tttgtgatag aactaacggt atttattttc atagggatca
    15601 gtaatcaatg tgaaagcgat tattatgttg cactctgaaa cgcgaccagc ctagggattc
    15661 gtagggagta aaaacactga gttgagaagc gtttcattaa gttgaaattc caaaagaata
    15721 accaaaagtg cagtcgcaag cggttcgcta aaattttctt ataccgaatt tatattttat
    15781 caatatgttt tgtaagcata taagatcaaa tacttttaaa aagaacccac atatttactg
    15841 caatagtgca acctgaacaa caaattgtct tttgatttca aatttaaaaa tgttttttaa
    15901 aaaaatgaaa atgcaactaa accattcgac aagttaacga ccctactaca aaaatcgaga
    15961 tatacaaata ttttttagct catcatttag caattcaatg atttcacttt ttctaagaag
    16021 attttgtcga ctaaaatcat tacttagaac tgcataatgt gagttcggcg taagaaaaaa
    16081 tttttctaaa gtatgagttc ctacaatttt agaattggtt cgtaaaatcg tgatttgtag
    16141 tagttcctac atcattttac agataaacct aagttttgta gtagtttttt cccggacttg
    16201 aatcgacaga ttcaattgtt acaaacttct attttataaa ttgtgggagt tcccacattg
    16261 gacggttttg gggcaagttc ttagtgaaga ggtttaatat ctccagactc ctgtaaaggt
    16321 cctccacaaa gaactatttt attttctatt ctacaatgtc tcttggaatg atcaaaagaa
    16381 gaatacataa ttccttctgc ggaatttttt tcgtcctgaa aatctccttc ataaatgctt
    16441 gtatccggaa aacgcacttt tccaggacca atcattttcc ccatctcaaa ggttccttct
    16501 aacatagccc catttttaaa aatataagtc ccctttccat ctcttaagtc gtccttaaaa
    16561 cttccttcaa atcgatcccc atttttatat ttcattcttc ccgaaccatt tctaagatcg
    16621 tttacaaagg aaccgctata ttcgtcatcg ttatcataaa tataaacacc cgttccagag
    16681 acacaatctc cttggacaca acctctaact cgatcggctt ctatagacgt agatcgagta
    16741 gaaaaagacg attcagtttg ttcttctttc acttcacttt cattataaga agaacttccg
    16801 gtaccgtctg cggattcgtt agacgcaatt cttttatcgc tggaagtaca ctgcaataca
    16861 actaggataa ggaacataac ttcaagaaat ttgttacggg aaatttcaac cgaaaaagtg
    16921 gttctaattt tttttaaaac caaatctgag aactttttcc atagaatcat attttttgaa
    16981 tacgaaataa atacgtttgc tcttacaaac atgctcaaaa ttttatttat ccaggccgaa
    17041 tctgtcaaac tcaattcttt tagaattaga atctgcaagc ctaatggtcg attgataaaa
    17101 aagtatttcg aattatatta tcattttagg aactgttagt aaggtctaac ctaacattca
    17161 tttttatttc gtttttgtaa atgatcttca tagtttttag acataagttc gaaaattgat
    17221 tccctttagc acacctaacg caagttcgtc taaaaattta aaaaatcttt ctaaatcatg
    17281 agtagaatcc tttcggattt atagtcccct ggtgttgcat aaatagatgc cagataagtt
    17341 aaaattctag ctcctaaatt ttgttcctaa acgaatatga attcgactaa aagtgggagt
    17401 tcccacattt ttagagttaa actgttatat ttgagatctg tgggagttcc cacattttta
    17461 gggttaaact gttatatttg agaccgtggg agttcccaca ttttcagggt taaactatta
    17521 tatttgagat ctgtgggagt tcccacattt tcaggattaa actattatat ttgagaccgt
    17581 gggagttccc acattttcag gattaaactg ttatatttga gaccgtggga gttcccacat
    17641 tttcagggtt aaactgttat atcttagact gtgggagttc ccacatttta gagttaaact
    17701 attatatctg agatctgtgg gagttctatt catcaaatca aaacctaact ctaaacgatg
    17761 actcgtattt taggacttaa gaataaacag acaaaaatga aatgattaga atatagaaaa
    17821 taaaaatcct aatcctctcc caataatata ccaagacctg ttttcagaaa agggagaaaa
    17881 acaatcgcct ttctcccttt aaaagatcaa tatctagatc tagatttttc gggaaaaggc
    17941 tttttgggaa gcgcttcatt aactttaatt tctcttccac ggatttgagt tccgtttaag
    18001 ccgtcaattg ccgcatttcc ttcttctttg ttcgccattt ccacaaatgc caatccccgg
    18061 gatttgccgg aaagcttatc agtgatgatg cgtacagagg ttacttctcc aaaagactca
    18121 aatgctttac ggaggtcgtc ttcggttgcc tgataggcga ggttgcctat ataaatgttc
    18181 atgagaaagg gtccttacta aaaattactg gctcctaaat tttaatagaa tgcaaggtta
    18241 gaccaatcaa tcggcgggat tcgggagaga aatgaccttt cctggtgttc tattatttaa
    18301 aagttctcaa ctgacccggg aaaaggcagc ttaagattcc agtcgcgctt acggtaatca
    18361 tagtcaaaaa attgtcaaga aaatctcata ttttacgaat tgactttaag aaaaacagat
    18421 ttagattttt aacccccatc aacagagtaa aatcgggtta taacttgaat acaagatgct
    18481 tttaaacata agatttcttg attgatccat cttagaattt tgatttttac taaattttca
    18541 ctatttttct aatttttatc cccaaattta gacctacaaa agtaggcttt cgcgaaaaga
    18601 tacaaaatca aagaatttac cctcaatttt ttaaattcga ttagaatagc actaagatca
    18661 aaaacctggt tttcgatcgt ttataacaaa atcacagttt ttagtctttt actcagaaat
    18721 tttagagtaa atcgtatacc tcttacttat tttttaaaaa gagaatcgag aaccattttt
    18781 cctaagataa cgtgtgttcg acgtaaaaaa tctataatta ttttctgaac tttgcagatt
    18841 atgtgagaac taccacaaat caagttttta aaaataaatt ctaaaattgt aggaactcat
    18901 atacttttat aaaattcttt ctcagtcaaa tccacgttaa aatgccaaaa tccactctca
    18961 aattttgaat ccagctttgt tttttacaaa attttaaaaa gctaaaccac cttcgaaatc
    19021 gaaaacacat ttcaataaaa agactgtttc taatttttac tcagaactat atagtaaaac
    19081 acctaatact tttatttaaa caatgttttg taataaaaat ctagaggatt caattttata
    19141 ggttcagtaa tttcagatat aaaaaagctt tatattttag tttaaaagtt ctgagtagat
    19201 aaatactcta aaatgactgt tatataaata actctcaaaa tattcaattt attgaatgta
    19261 aaatttaaat aaactgtttt tgcaccaaaa cagtgttttg taataaaatt tacagtattc
    19321 aattttatag agatcagcaa tagtcgagta agaaatggta ttcttatttc ttatgaaact
    19381 taaaataatt ttataaaatt tttaattctt tcaataatca agattttggt ctgcatcttg
    19441 ttaattgaat actcaagtcc ttaagtatat ttttaggcga acccacctat ttcaaatcga
    19501 attggaatat tctttattat caatttattc ttttaaaaac tttgcaacat ttataaacaa
    19561 taaactcaac aaaagaattt tcgttgataa aaatttatct acttatattc aaaaatgaat
    19621 ttataaaggc tacaaagaca tcaaaaggaa tcgcaaaaca atggatataa cactttatca
    19681 aatctcctgt tacttagtgg ctaccatgct tacttttaaa gcgttttata atttattctt
    19741 atattataaa aacagaaatc aaatacattt attacacttc gcttttttac agatagctta
    19801 tggtttatac attttatttt ttacacaaac aatcaacacg acaaatccgg aagaagcctt
    19861 aatctggaaa agattagaag atattatact tcccatattt ggaatctttt tgattctatt
    19921 cgtaaattcc tatcttaaga ttttcagcac cgatttcgta tatttttata tactactcaa
    19981 cttgttatta tccgtagcaa ttttatttga tttcaattca tatcatatcg gacttcttca
    20041 cgaaaaaaaa atttcttctc tcggaattat aatctatgaa accgatcaac cggtcctggt
    20101 taattattta tatgtttcta gaattttgac tatcttttgg attttattta aggttgttac
    20161 tcaattcatc cattatctat tcaaaaattt atttttattt ataggattca cattgttttg
    20221 tgcaaatgca ctcttagaca ttttagtaac aatcaatttg attccattac cctatacttc
    20281 tcattttagt tttttaattc tatcgttctc cgttgatttt tttctcaaat cgaaccaatt
    20341 cgaaaaaaaa tctaaagaag aattcaaaca gattttggct tcacctaaaa aaccgaccgc
    20401 cttttctttt ttgcccaaag taaaaaagat agaatatgaa aaccaaaaag aaaaaattca
    20461 tccgatcaaa atcaattctc cactttccga taagaatcct ttttttattc gcactctcgg
    20521 taatctggaa ttagaaagag gaggaattcg gattcctcaa aaggaaatct ctactaaaaa
    20581 gaaaatgttg aaacttctca aaattcttct cattcgtttt gaaaaaggaa ttcatagaga
    20641 agagttgctt gagttcctct ggcctaaaat gtctgaaaaa aaagcgctca atagtttaca
    20701 cgctctttgt tttcgtctga gaaaaattat cggaaatcca gaagcactcg ttttttcgga
    20761 agatcgttta ttttttagac aggatttagt tcagactgac tttcaacttt ttgaaaaaca
    20821 ctaccaagta ggaataaaat ctatacgcaa aggagatact gaattagcaa ttcaagaatt
    20881 tcgttgcgca aggagttttt acaaaggcgt tttttttgaa ttcgatcttt attttccgga
    20941 atcggaaatt agaagagaat atattcgaaa aagcttaatc gaaatcttcc aatttttatg
    21001 tgaaaaagat tcagagaaaa atgaaatcaa aaaactttta gatgattcta cgaattggat
    21061 ttatctagac gacttggatg aaagagcttg gagatttcat ttcgaagccc ttttccaatt
    21121 gaatcgtaaa aacgaagctc tgcgtaaata ccaagaattt aaaaaatctc tgaagaaaga
    21181 attagacatc gaaccagaat ctgcaacgtt cagtttgatc gaaaaaatcc gttccggaga
    21241 agtaagtcgt gtttaagaat acaactaata gtccctttcg cattcgttaa ccgagttcac
    21301 gttgttctaa agttttaggc aagttttaaa tctgcaaaaa ctcacataaa aaaagaatcg
    21361 gtgaactcga ccaacaaaca atgtagtttt agaacaaata ctcaacttca acccgttatt
    21421 gaaatggatt taacaatttt tccatttagt ttttctaagc tctttccaat ttttattccg
    21481 atctcttgaa taacttttgt catcccaatg agttggaagc atcctgtaag atcgttttct
    21541 tctgggttga actttgatac acgatccgtc ttctaattcc caatccgtat cgaacgtttt
    21601 tttgagttca tttgtagttt gaacttttcg aaaataagga agacgataac taaatttagt
    21661 ccgccaagga aaccttaaat tttcaaaata gatatacata cactaacttc tccaaaatga
    21721 ggttagtgtt tattaaattc ctttttcata atataccgtc tataacctgc tttcattctt
    21781 tataaattga aaatcgattt tttcaataaa aattccatat ctatctataa acaatttttc
    21841 cattcgtttt aatgaaaaac gtaagaaaat taatctttca ataactctaa taaatataat
    21901 tttcaaggac gttctacaag tgttcctctt ccttttcgaa tatcataaat atagaatgtg
    21961 atttctggta gttttaccgt ggtcgcagat tttttctttt tagattcttc tttttcttct
    22021 tccaaagaaa caatcatcac caatctttct tttccgggag atgtaagaaa tttttccaaa
    22081 gaatattttt tcggtagaac acctacaaga tttgcactca caggattgta gacaaaaacc
    22141 tgctttctat ctttttgatt taaaaatccg tccttatttg tgtcctcagt cattccaatc
    22201 aagattagat tttttccggt ggaaatcccg gatgccaaaa cggaatccaa ttctgattct
    22261 tccgtagtat tacctacaac atctgtacca gtaaaataat cccaaatata aacgtttcta
    22321 tgaaatagtt tacgcggatt tcctgactcc aaatcgacta cggtcaaatt tcttgcgtga
    22381 ttcagagttt ttctatgacc tgctacagtt tctctggaaa gttcaaatgg ataaaaaaga
    22441 taacgttccc aaagaaccac agaatgattg agtaaatctc cacttctatc tgcaggagtc
    22501 aaaggttctt ctttagaaga accaggttcg actaactcaa ctcctctgtc taaaatgaac
    22561 caacttttag aaagtgtaaa aactaaaatt ccgactataa caattccaaa tgcgtaaact
    22621 cctagccgga ttttttccat gagtagaaaa aagcccggga aaagatcagg tcaatgaaaa
    22681 aatagactat tttctctcca aagcataaga acgttcaggt acaatcagat aagaagatat
    22741 ttcacccgta tcttccctaa gtcttgtatt ttgattaaac gtatctaaaa tgatctttcc
    22801 atcttgtaca aagttataga gataatttcc aggtttcatt ttttttatga gagtaaatac
    22861 ttctttttcc ttttttaaaa tgtcttcttc cggatcccag tgattaaagt ctcccacaag
    22921 agtaaccatc tccgcatctg gagcataaat tctaaattcc acagttctat attctaattc
    22981 ttcataggga gaatcttcca aaatccgagt ggtcaccaat ttatccggtc cggttgaaat
    23041 cgcaatcaat ctagaaatca aagaaccgtc tccgtcttcc accgaatcgg ggttagacgg
    23101 atcatgggta aataaaccgt ccactctaaa tttatattct agtattttga gttcttctcg
    23161 aatcgtgtcc ctactctccg gatcaaatac aatataaaaa actccgtgat cgtttttttt
    23221 caaagggata catctccaaa gagaaaagtt tccacaaacg gaaacttcct cgttctcaat
    23281 tccttcaaaa gtaaataaaa ttccccggtt gagaagtttt ccagtttcta atgttaagga
    23341 agaatctata tatcggatat atctgggggc taccgccctt ttcaattttt ccatctgcca
    23401 gtaataataa attttttctt tttccactgg ttctaaaaaa tcttcatagt cttccgatga
    23461 aaaggatccg atccagttac ccgcatcgtc ggcacctatt gcaacgctaa tcattagaag
    23521 tagtactaat aaaattttta tcttagggat cgatttcatt ctgaatagaa gttcgatcag
    23581 ttttctaaaa agcataaggc aaatccgaaa tcgatccgta agaaatcgaa tatagtccca
    23641 aatcgtacat aaaaattttt ttcgactcaa atcaagttta tgcgttttta gagatagttt
    23701 tttccttgga gaattgaaaa gcctaccgat ataatctaac agaaatatca tggctgaggc
    23761 gaattctacc ccattgagcg aagctgaatt agagcaagtt cgttctattc tacagcctct
    23821 atccaaaaat ccggacattt cggaagaact caatccgatg ctttccgtat tccgccaaaa
    23881 aatgggatac ggaactcaga tgtcttctca cgacgatgaa gacatagagg aagaaacaga
    23941 atctaattct gactttgaag agggggaaga agaattcgca caatctgaaa gtcctcaaag
    24001 accccccact aaagttttcg aagacgacga tatagattta gacgaactct tagcagaacc
    24061 aggacaagct ccgacggcaa gcccgccgac tgatgatttt tcttttgaag aagaacccag
    24121 cgcagactca ggtgatccat ttgcagattt tggaatggat tccgaaccag cttctgattc
    24181 gttggatgat ttcggattgc ccgaaacttc tccgacaagt gactccgatg atttctcttt
    24241 tggggaagaa tcgacccaaa acgcagatac gtccgatcct tttggcgatt tagcagaatc
    24301 aacatccgaa gatccattca gtggaaccga ctttagttcg gaaccgatag atgatttttc
    24361 ttcaacacca actacatctt ccgacttaga tccattcgcg gatacattca cttctactcc
    24421 ggacacgtct ggagatccat ttgcggatat gggaagctta gaaacttcaa gttcgggaga
    24481 agacgatttt ggactttctg gatcagggtc tgacaatgaa gttacgtctt ccgaaccgtc
    24541 cccaaccgac gatgattttt ttagccagcc aatagattct gaaccttctt cgacggaaac
    24601 cgatcctttt gcagactttg gcgatctagg ttctccggca agtggaggac aggatccatt
    24661 ttcagatctt tcttcttcgg ctacagtttc ggaagatcct tttgcagact ttgttccttc
    24721 caccgaagaa gacacgttat ccgacattgt cacaggcgca gatgcgtcct tcgacacctt
    24781 tagtcccgat ttagaatcgg atacaggagg aggagaagat tttgattccg gaagttcttt
    24841 cggtctggaa gcagacctac aaggacttgc aagtgaagaa aaagaagaaa tagacaaagg
    24901 actcaaagac gaagaactcg caatcattca aaaagaaatt ctaagatacc ctcctacact
    24961 tcgtcgtgcg gtgatagacg caatcgttca agataaactc acccctaggg atcaaaaagg
    25021 tcttttagaa ttaatcaaaa ttgaaagttc acctgaagaa atcgcggact tcctctccgg
    25081 cgttttagga gaacccgttt ctgtttctca aagaatgagc ggattttcca aagacggggt
    25141 tccgatcatt tctacagatc ctatttatac aaaagaagga cttcaaagac aaaaaaaatt
    25201 aattcgaaga acgattttag gaatcgccgc taccatcttt attgtagtag gtggaacctt
    25261 attttataga aactttattg ttcccaaaca agcggcccaa tactacgatc aaggtttaac
    25321 tttaattcga gaagctggcg cttatcctaa aaatagtgaa acaagaaaaa gaaaattttt
    25381 cgaagcagaa gaatctttcg cgagaggtga gaacatttta ccaaaccacc tcaaatacct
    25441 gaatctctat ggaatcgaat acacacgagt tgaggaatac gatcgggctt ttgaaaaatt
    25501 attcggcaag gtaagtcccg attttggagc aggaggagaa gaaccttctt ctaacgcttg
    25561 ggataaaaga gaaaaagtac ctatcatcac acttgccaaa ggccaagttt gggacaacag
    25621 taaacttcca attgcaggta aagtcggaag tgaaaatcgt atgactttaa tcgcccaaga
    25681 cggaattcaa agaaaaattc tgaaagcagg cgcgtatatc gtaatgcgtt tggaaaaaca
    25741 aactcacgat aatcctacat ataaaaatct tggaaggttc cattcttcta tcatgccttc
    25801 gttcaccgaa tcttcgttag gtggtggaaa gtataaaaac gatcagttag cgatcaattt
    25861 ttacaaacag gtttatacag atggcaacga accctacgac gaagaatcta ccgctggaat
    25921 cgcaaaaatt tattacaacc gtagagaatt cggtaaagcc gcatcctttt ataataaaat
    25981 tgtagaaatc gatccatcaa gtccaatggg acaaggcggt ttactttcca cttatataga
    26041 gatgtggaaa gaagatggaa atcctcaatt tgtcatcaat catcatagac aaatcaaaaa
    26101 taacttggag atagaaaaaa aactttctct tcacgttctt tctaaactcg cttcctttta
    26161 cacaaatctg aacaaaaaag aattaagaat tcgttataat atcaatccga tagatcaggt
    26221 ttccggaatg gaagttaacg ataacgctct tgaaatttta gatttgattt atcataaaac
    26281 tgaaaaagat ccaatcaccg gcacagaaat cgaaggttct aattacgcgg aaggatatta
    26341 ccaaagagga agatattttg cctcgatcaa agaatcaatc caagctagaa gattttttga
    26401 aaaagcggct acactggatc cagcacatta tttagcttct atggaacttg gggaaaacgc
    26461 aattcgtttg gcaaactttg gagaagcgga taaattatta aacgaatctc ttaaacgttt
    26521 tgaaaacttc aaacaaagtt acggtgcaag agaagaagac gaaactttaa tccaaggaaa
    26581 cgttggccgt atctattttg acaaagcgag aatacaatat ttatctgcag caggaatcca
    26641 cgaaaaggat aagatcacag aatttccagg ccgtaaaatt tatccattcc gagcaagggc
    26701 cgccatggat acagtcgcta aaaccaggtc gatggaactc aaaaattctt tggaaggttt
    26761 ttctaaagcg gaatcggttc agactgacga aaacgaatat actctgatcc gcagatggag
    26821 aacccctctt cctcccgaaa ttcaaagaga acttcgttat tttaaaggtt gggtggatta
    26881 tatgagcggt gattttgccg cttctttaaa tgaatggtcc ggttttgaag acgaagaaga
    26941 atacaatcat tccaccttac tcatgggcaa agcaaatgcc tttttttata ccggccaata
    27001 caaagcaagt ttaggaaact accttaaagt tcaagacgat atggaagaaa aacttttgaa
    27061 tatgggactt cctaaaccgg acgatccata tcaccaagaa gtatatcaaa cgttagtcgc
    27121 agcttacaat aacattggcg ccgtttatga aaaacaagga aacacttcgg aagctctaaa
    27181 acactattgg aaagcaatcg aaaccgcaag aaaaattaac gaagtttctg aaattgcaat
    27241 gtcaaacaaa gatcttatgt tcaaaaaaga agccatcgga caagaccccc ttttggaaga
    27301 ctggctttct cctacgttag acagcattaa aaaattaaca agagaatgag tttttatttt
    27361 tttataaact ctaaatcaaa ttaattagtc gtcctgattt cttttgaaaa tcatctttct
    27421 aaaattcttt aaaagttgca gtagttccca cattttagat ttctttgata agtttttaaa
    27481 ccgtctttgc atcgttaaac aagatatttg tccccaccca ctactgaac
//
LOCUS       KGAIEEAD_15            22546 bp    DNA     linear       08-DEC-2021
DEFINITION  Genus species strain strain.
ACCESSION   
VERSION
KEYWORDS    .
SOURCE      Genus species
  ORGANISM  Genus species
            Unclassified.
COMMENT     Annotated using prokka 1.14.6 from
            https://github.com/tseemann/prokka.
FEATURES             Location/Qualifiers
     source          1..22546
                     /organism="Genus species"
                     /mol_type="genomic DNA"
                     /strain="strain"
     gene            complement(562..1983)
                     /locus_tag="KGAIEEAD_00112"
     CDS             complement(562..1983)
                     /locus_tag="KGAIEEAD_00112"
                     /inference="ab initio prediction:Prodigal:002006"
                     /codon_start=1
                     /transl_table=11
                     /product="hypothetical protein"
                     /protein_id="X:KGAIEEAD_00112"
                     /translation="MRILFNRIPKSTLPIFIGLGVFISFPSLWAVASNSRNAINARYE
                     GMAGVNFALGGSPMDVALNPANLYLMKGKKIEFGLGMSHAQIRLKDQFLDSDPSLNYT
                     NSKSRTGAGAAPYMAVKLPVTDTIDYGFAAYVFGVVNGAAEKINRNTPTGETVNQWAG
                     LPGIFGDGKRIQETTENQGIFIKAVNGLSIKFGNLSLGASLELNYGAQNRNIRYYDAF
                     GIREIPGQGFHYESRKNALALSGIIGSNYTVTDWFRIAYVYQSSANFPFDGSYTIGVN
                     DPTYYRSTGVSYNFRSPEKHGLGFAVGPENLKVAIDFLYINYGSYLKNARQNLEDPWY
                     PNPQGRSSEAIAHLNYRNQWAVLIGLEHKITKEWTYRFGYSYNSPIVSSNALNGAQGI
                     LLTLNHVIAGGFSYSSGPWSFDFGASCFIPGRQIEGGKDTDWAISHGIFGPNNQNNIV
                     GYSYSAQALHSIGINFGVTRSFD"
     gene            2264..4480
                     /locus_tag="KGAIEEAD_00113"
     CDS             2264..4480
                     /locus_tag="KGAIEEAD_00113"
                     /inference="ab initio prediction:Prodigal:002006"
                     /codon_start=1
                     /transl_table=11
                     /product="hypothetical protein"
                     /protein_id="X:KGAIEEAD_00113"
                     /translation="MRKKNFLKLVFLIGIVLIFTVNTWNEGWFSNPSSPKSKNPDVVL
                     ENQTQTQSKQILFGDLHVHTTYSMDAYAISLPMLNGEGAHPPKDACDYARYCSALDFW
                     SINDHAEGLTPKQWQEEKDLIRQCNASAGDPKNPDMVSFLGWEWTQMGTTVESHYGHR
                     NVIFKDTDEDKVPARTVAASGPYTELFSGPPFLMRNILKIVAPGGNRQAYYDFADFVT
                     DRLSYKHCPSGVHVKELPKDCTEWAATPAELFEKLQQWNIPTLVIPHGNTWGFYTPPG
                     ITYDKQLKGKDHNEDVQKLVEIYSGHGNSEEYRPWQEVSIDRNGKPVCNEPSLGFEPS
                     CWRAGEIIRARCLKEGDSAKECDEKASIARENHAIAGVSGFNTVPGADLDDWGNSGQC
                     PDCFLPAFNYRPGNSVQYALAITNFDNPHKPRNFRFGFIGSSDSHTARAGNGYKEYWR
                     KGLTEASGPEKPNAFGMMEPAKNRKKPVSKSIPFSPKGLGPFEIMDNERQASFFFTGG
                     LVAVHSKGRDRDSVWDSLNRKEVYATSGDRILLWFDLKNSLGEKSEIVAPMGSEISFS
                     QNPTFKVRAVGAFKQKPGCPDKSVSGIGAERLQRLCKGECYHPSSERKKITKIEVVRI
                     LPQISSNESVSKLIQDPWKTFRCKPDPSGCEVEFQDTTYSDLGRDAVYYVRAIEEVSP
                     AVNGGQLRCEYDEQGRCIKVKPCYGDYRTDPNDDCLANVEERAWSSPIYLTQPKQK"
     gene            4550..5389
                     /locus_tag="KGAIEEAD_00114"
     CDS             4550..5389
                     /locus_tag="KGAIEEAD_00114"
                     /inference="ab initio prediction:Prodigal:002006"
                     /codon_start=1
                     /transl_table=11
                     /product="hypothetical protein"
                     /protein_id="X:KGAIEEAD_00114"
                     /translation="MFFGKNIVIGPKYFLGAGALFGFLLALIGLLFPEREILLSDTVA
                     EVNGNYIKKDEYFRTLTALSSDSKNPITEEARANVLERLIEEELLVQRGLELGFARED
                     RLIRASIVRAVIQSIISENVSEKPNVLELRSYFLLNRDKFLKTSRYQVMVYQQSDEVS
                     ATRISKELRETGRTMAHNVYYIPNTLLPLRKLLDYLGPDVVLALGNLKSGEVSDPIKS
                     GEKFFVVKVFVLEPGSTPDFDSVKKEVEASYIQEKGDRTLREYLDKLKAKSKIKKSLP
                     SSE"
     gene            5396..6604
                     /locus_tag="KGAIEEAD_00115"
     CDS             5396..6604
                     /locus_tag="KGAIEEAD_00115"
                     /inference="ab initio prediction:Prodigal:002006"
                     /codon_start=1
                     /transl_table=11
                     /product="hypothetical protein"
                     /protein_id="X:KGAIEEAD_00115"
                     /translation="MKKIIYFIIILFFSNEIFSHNRSESFSVWKIDKNILSGVITIPI
                     REVTRVPFLEGETGDLSDHFASYIRPHIVVRSENKECFLSTPIRPLKSNSAFIRLEMI
                     FQCENSPPDFMIYTGFYAPSHLHYSRLSFEDGNISENLFQSKRTEWSFKKESASQSSG
                     FFGFVFAGIEHIGTGIDHIVFLLAVLLASKHWKEVLLSITGFTLGHSFTLSIATLNKI
                     KPDTSGIEAFIGLTILIVAAKSVLGVEKSRNQISFWVASVPLIVGWIVWSLQIRETHI
                     LFAYIGMSFFTFCYLSFNRYITDSKSKGLYLGITTLAFGMVHGFGFAGFLLETGLDRD
                     HLLIPLLGFNLGVEIGQLILISLVLGMIWCLFRKIKPKFKERVILSLLFLLATLGTYW
                     FFQRSFQVHS"
     gene            6629..9142
                     /locus_tag="KGAIEEAD_00116"
     CDS             6629..9142
                     /locus_tag="KGAIEEAD_00116"
                     /inference="ab initio prediction:Prodigal:002006"
                     /codon_start=1
                     /transl_table=11
                     /product="hypothetical protein"
                     /protein_id="X:KGAIEEAD_00116"
                     /translation="MKLIYKILILFLKDFCFRFLVFDFLSKKIYLVLFWVRSFETLLE
                     LISEFQKCKKTNLNIIKSSRFWNGFLKTKSFQKVFLFQKMRILGSWFVFVNKSLFRNL
                     RTYFRNLWCGNSYRNLATEKSFKFGDSALRDITCGNDCILLKIFPRFVDFFGVLKITP
                     KWILKIISIFFISNVIMAQEPNTEKEETKKKEIVVTGKADFTNLNSASEDTVRSEQIR
                     SRPISRTGEIAEFVPGMIATQHSGSGKGNQYFLRGFNLDHGTDFASHVNGIPINNPSH
                     GHGQGYTDLSFLIPELIEEIKFKKGVYSAEEGNFSSAGSMNVSYFRSLQKGIVSLEGG
                     TLGYARALVAKSYKIGRGSLLYALETSHYDGPWTVKENYKKVNGVVSYSGGDEQNGYR
                     ILAMGYRGNWHTTHQIPKRAIGHELRRFDTVDPTDGGFTNRASISGEAQHTDKNTHAK
                     ILIYGLYNDLSLFSNTTYYLDDPIRGDQIEQTDRRTVSGLKSSYKIRSVWDEIKFENL
                     FGFQMRRDFIRNALYHTEKRAELDIVRSNQIIETNISVYYESKIHWSSKIRTIIGLRG
                     DQFQFHVDDRNSELNGRKRFSTANPKGGIVFGPWLNTEIYLNAGRGFHTNDARGLTNK
                     ENTFTPIVKSYGGEFGVRSMVFENWKTVLSLWQLDLDSELIFEGDSASTVASRSSTRR
                     GVEWSNYFEPIKGLILDSEVSISRSRFRGDESTGNFIPGSIEHVYSGGITLKETNGFF
                     GSIRGRYFGPRALIEDNSVRSPPTTLFNFQIGKKFNDVWSIVFEIMNIQNAKVSDIDY
                     YYASRLKSEPEGPDEGGYNDIHTRPASPRSIRFGVRASF"
     gene            9270..9602
                     /locus_tag="KGAIEEAD_00117"
     CDS             9270..9602
                     /locus_tag="KGAIEEAD_00117"
                     /inference="ab initio prediction:Prodigal:002006"
                     /codon_start=1
                     /transl_table=11
                     /product="hypothetical protein"
                     /protein_id="X:KGAIEEAD_00117"
                     /translation="MMVQDSIRILPYKRTRFRATVESVLHHKNQEQSKILLYDIRLLI
                     SGKSVIQSQLFYLSRKFRSMNLKPGDEIEFDARIKPDRKGISSHSIRLNYPTKIFRYH
                     SGSEHLLF"
     gene            9855..10499
                     /gene="dedA"
                     /locus_tag="KGAIEEAD_00118"
     CDS             9855..10499
                     /gene="dedA"
                     /locus_tag="KGAIEEAD_00118"
                     /inference="ab initio prediction:Prodigal:002006"
                     /inference="similar to AA sequence:UniProtKB:P0ABP6"
                     /codon_start=1
                     /transl_table=11
                     /product="Protein DedA"
                     /protein_id="X:KGAIEEAD_00118"
                     /db_xref="COG:COG0586"
                     /translation="MEILKFLLDFFLNLETHLDTIIQTYQNGTYVILFLIIFAETGLI
                     VTPFLPGDSLLFAVGAFIARGSLDLGSTLVLLIIAAILGDTVNYSVGNFIGEKILEKE
                     KIPLIKKEHLQKAHRFYEVYGGKTIIIARFIPIIRTFAPFVAGIGTMTYVKFIAYNVM
                     GGILWITIFILGGYYFGNLDFVKRNFKIVIFAIILISVMPAVIEYLKERRKGRV"
     gene            10541..11548
                     /locus_tag="KGAIEEAD_00119"
     CDS             10541..11548
                     /locus_tag="KGAIEEAD_00119"
                     /inference="ab initio prediction:Prodigal:002006"
                     /codon_start=1
                     /transl_table=11
                     /product="hypothetical protein"
                     /protein_id="X:KGAIEEAD_00119"
                     /translation="MNLRESFISKFAASYVKPRFEIWFAAILIPENDQAFWIRYSTLN
                     PRNNRDLYSTGAVWVSLFDRKNPKNHRTVAQSFPYEDVSIGENSIEFPEASVGPDHMN
                     GKVQTSQSENLAWDLEFRHQLEPATHLPRWLEKTPIPKTRSIVSSPFTEVAGWIQLAN
                     RKFTFQNANGHFNHIWGTNRVSELFWTFVPKFDDDPDNWSMEIVTVRPQQFTPSLTFV
                     TLLKGGVPIHQHSIFRSLRSTTKVEYPKLRFQTRLDDYEILVESEMDKDQIAGYIYRD
                     PDGSPRYVEQSDIGSAKCVIRHRGKEIVLNAKQAAGVEFHGLRPWRKDHQYLDPYQNK
                     Y"
     gene            complement(11823..12962)
                     /locus_tag="KGAIEEAD_00120"
     CDS             complement(11823..12962)
                     /locus_tag="KGAIEEAD_00120"
                     /inference="ab initio prediction:Prodigal:002006"
                     /codon_start=1
                     /transl_table=11
                     /product="hypothetical protein"
                     /protein_id="X:KGAIEEAD_00120"
                     /translation="MEYIEKTERETDAITSAEQKDHVITKYLLDKELVFKIDPFDRKA
                     VIKKVLEEGEKIIIQVSKEEDLPKENSFILYTILAKYIQLECILLQKLENSLFIIKVE
                     KLAIARKNRETQRFQVESDTMYVTNVVSSKTVIEANMFNIPTLVKVNFEDFKNRLKQK
                     TNDTVNIDTFGPGLNHKFEIVKKTLKYLLLENTQDPNSYKNNSPGRIHYEKEIDDDLD
                     SCIQEYKDQQIISELIVPIVYINHSEEQIPIGYFSIQSKEQSFTEKDIQEFQTLANDM
                     IERIKESNTIKTSEHFSILEISKGGIRVKIENPHLIETLPKQNDFVFDIFFKMQAPFT
                     VHGIIRWLTLDENGHLILGIELAGKSDLPGERARFESNIELLASN"
     gene            13684..14133
                     /locus_tag="KGAIEEAD_00121"
     CDS             13684..14133
                     /locus_tag="KGAIEEAD_00121"
                     /inference="ab initio prediction:Prodigal:002006"
                     /codon_start=1
                     /transl_table=11
                     /product="hypothetical protein"
                     /protein_id="X:KGAIEEAD_00121"
                     /translation="MKLKSKYRIMFLLCNLLTRAESPVRLPMASRIRPSFLMSNLRIF
                     LDRFLGFGIFYKFFSVLGMILICYSAIIYSQFYDQNSSLVTNQSSETEKEKTIEFKSE
                     DFVSQKEQFAIGYDLEIAHYGDLTELILVQYVSKIENPPPEKLFFSI"
     gene            14175..16400
                     /locus_tag="KGAIEEAD_00122"
     CDS             14175..16400
                     /locus_tag="KGAIEEAD_00122"
                     /inference="ab initio prediction:Prodigal:002006"
                     /codon_start=1
                     /transl_table=11
                     /product="hypothetical protein"
                     /protein_id="X:KGAIEEAD_00122"
                     /translation="MNILYSFPRVSWDNLRHDFSAGLVVFLISLPLCIGIGFASGAPI
                     VSGLISGIVGGIVISLISKSPLSVSGPAAGLTVIVFDSIKTLGNFNDFLLALCLAGIF
                     QIILGFLKAGILSNFFPSAVVKGMLAAIGVVLILKQIPHAIGYDIDYEGDMGFFQKDR
                     ENTFSEILTAFYRFTPGAIILFTVALVLILIWEKFKLHEKFIIHGSLVAIVTGVLLNE
                     MFRIFELGIVVSGEHLIQPIQLNGALDLFLDDYSPNFSQWKNQTIYFIAIKLCLVMSL
                     ETLLNLDAIEKIDPQRRIVSKNRELVAQGTGNLCSAILGGLPITSVIIRSSANLHAGA
                     RTRFSSFLHGLLILVSVILIPVWIAKIPLASLAAVLLVVGYKLTDYKILQTQYKKGMD
                     QFLPFISTLVGIVFTDILVGIGIGCLFSVFFIMRRNILNPYQFNKKEMAYGVEVKIDL
                     SEDVSFLNKSSMLYKLDKVPDNAHLIIDGSRSKYIDPDVLEIIEDFKIVARSRNIKLE
                     IIDVTSSYEKIQNKPLDLVLQQDYQKLFENNRIWVEEKLSKDPDYFKNLALGQTPQYL
                     LISCSDSRLSVNEMTGTSAGELFVHRNIANLVIDTDMNLMSVLQYSVEVLKVKHIVVC
                     GHYDCGGVKTAIDGKYHGLIDAWLRHIKQVYRMNRKELSGILDENEKHERLVELNVRE
                     QVYNLCMTTIVQNAWSRGNDLQLHGWVYDLKQGKILDLNIDIDKDFRDYDIFRYQFET
                     H"
     gene            16997..17374
                     /locus_tag="KGAIEEAD_00123"
     CDS             16997..17374
                     /locus_tag="KGAIEEAD_00123"
                     /inference="ab initio prediction:Prodigal:002006"
                     /codon_start=1
                     /transl_table=11
                     /product="hypothetical protein"
                     /protein_id="X:KGAIEEAD_00123"
                     /translation="MGQAIFKTWIGCTLLAVLMLTLSCGPICGFDSKIKETIETLQSS
                     CHQESNSDEAPGCDWDSGSITFSEIGTNFFKLLKFFIPPQIHSSNVYFSFFTFKMDIR
                     FISDFFKAGLNEIQTLDSVRLLI"
     gene            17498..18877
                     /locus_tag="KGAIEEAD_00124"
     CDS             17498..18877
                     /locus_tag="KGAIEEAD_00124"
                     /inference="ab initio prediction:Prodigal:002006"
                     /codon_start=1
                     /transl_table=11
                     /product="hypothetical protein"
                     /protein_id="X:KGAIEEAD_00124"
                     /translation="MRIKRDHLPENYKSIFYFLKLFLILMKNVADDFLNLPILFNTIF
                     FLAILVCPVRSENSSQLDVRTILDKAEKNSPLLLSLNADLESLFYQRKQQGKTQNPSL
                     TLDYGRRSAANESGSEYALQFEQPVYFPGRKELHQLLVDNDSKIKEIQLQEANNSIRF
                     NALKFAYRYLVSAGKKNHVKERLKRLSILESYIRARPFITPQSKTDLFIIQRKILALR
                     KHFNDLELDANKQYEAMNLYLMLESVPSFRIPFFTEGVKFNFNELLNKAVSQNLTLMA
                     AKGEIEKAKTELNLASLEKYPDYSIISQVGEDRSGVANRFYDFGFKFRIPVWDRFQNK
                     ISAAEVNVKSKQEIFRHQENLVKTAFKQAFLDYEQSKINLKLFNLSKLDEIEKDLIYA
                     DVEFKKGRILMISYLELENQLHETHHAILDAQIAHLEALLNLLYITNEKEIIGTLQHA
                     VQTFEYQLK"
     gene            18843..21959
                     /gene="czcA_1"
                     /locus_tag="KGAIEEAD_00125"
     CDS             18843..21959
                     /gene="czcA_1"
                     /locus_tag="KGAIEEAD_00125"
                     /inference="ab initio prediction:Prodigal:002006"
                     /inference="similar to AA sequence:UniProtKB:P13511"
                     /codon_start=1
                     /transl_table=11
                     /product="Cobalt-zinc-cadmium resistance protein CzcA"
                     /protein_id="X:KGAIEEAD_00125"
                     /translation="MLSRLLNISLSNPILSTGTVFFLFIYSFFTLKDVPIDAVPDITN
                     TQVIVIAKTGSLDPEQVEKVVTFPLETELMGMPNLIDVRSVSKFGLSNISLIFKEGTD
                     IYQARSMVLERISSAQEKLPKGISPTIVPNTTGLGEIFFYTVEAKQGSKLASLPEKER
                     LLYLRTVQDYTVRPQIKALVPGIVEVDSNGGYEKEIHIDLNPNKMKFWGITIDQLIGE
                     LSTIGESFGGGFIENDGKLAIVRAYGIKKSLNSLSEVTVRRTLTGSPIRVSDIAEVKE
                     HGKQRLGGASSEGKEIVLGTAMMLRGENSFQVNSDLNRAVSLLKLPEDVQVRILLERS
                     FLIHSTILTVTKNLSEGAVLVILTLFFILYNIKASIIVAAIIPGSMLLTAIFMKVFGI
                     SANLMSLGAIDFGLLVDASIVITENVLTRFERDAIFSREEKIRTILNASLEVLKPVSF
                     GIVVIMLVYVPIFTLDGIPGKMFRPMAQTVLFALGFSLILAVFFLPPLLFFFITPPKR
                     IVNQEVKKSRIVILYETYLPVLLKKPKLIIIGSILFFLLTLFIYFRMGTVFLPKLMEG
                     DLMLVIVREGDISIEESLKEQKEVEKLLMQMPEIQSVFSRIGTSSVANDPMGTFNADT
                     FIILKKESLSDLLEEKNWENLLNRIHKKVQESFPKSELTLSQPLEARFNELLEGSRAD
                     ISVRILGKDLNTLLDLQNSLKDILHNIPGAAEVELDPIMALRKSTVVDIIPDPFKLKY
                     YNISLPLFNSAVESSMSGFELGGYYEEEVRFPIKIWLSEEFRNHESEISNIGIGTEDG
                     GMIPIKLLASIEKKEKIMTISRNKSRRFVAVSVNLRGRDLEGFYSEAKDKISNMNIPQ
                     GYSVFWGGQIENLSKAKDKLSVILPSTFLMIFVVLYLGLKSVRRALLVFFCVPFALTG
                     GIWLLFLRGMDLSVSAFVGCIALSGISVLNGLVKLDTIHRIREKEKISLRDAVLKGAT
                     SRIRPVIMTALVASFGFMPMAFGSGLGSEVQKPLATVVIGGIVSSTILTLVILPVFYY
                     WLEDDFKN"
ORIGIN      
        1 tttcaacaac tctaatatag tttttggtcg tttatataga aggagtaata ttttttgtcc
       61 tttgctgatt tttcttagaa tagtttattc taaaaatata ctatatttaa gaacgttctt
      121 ttgatttgtg cgaaagatgt aatagttctt acatgaattt aaaatgaaaa ggaatttata
      181 aaataaattt ttgcgaaggt acaaaacgaa gatcttatgc ggaaatttgt ttggacgatg
      241 attcttttta gatttttaga agtatccttt tgtcttccta ctcggagtta tatcataaag
      301 ttctaatgtt ttgtgctgaa acagtgtttt gaaatagaat tttacgatac ttaatcttat
      361 agagattagt aaaacttaaa atgtaggaat ttttgctggt ttctttatac aaaaaacggt
      421 tcaaaaattt acaaatcatt cttgtaggag acggttttgt gggaactacc gcaagcccga
      481 gattttacaa taaaaactcg gaacttgtgg gaactaacac aaagttgtag ttcatcgaaa
      541 aagatgtaaa aactctcgcg attaatcaaa agaacgagtt acaccaaaat tgattccaat
      601 cgaatgaagc gcttgggcac tgtaagaata tcctacgata ttgttttggt tgttcggacc
      661 aaaaattccg tgacttattg cccagtctgt atctttacca ccttcgattt gtcttccggg
      721 aataaaacaa cttgctccaa agtcaaaact ccaaggtccg gaagaataac taaatcctcc
      781 tgcaattacg tggttgagag ttaataagat cccttgtgct ccgtttaaag cgttgctgga
      841 aacaatcgga gaattgtaac tatatccgaa acgataggtc cattcttttg taattttatg
      901 ttcgagtccg attaacaccg cccattgatt tcgataattc aaatgtgcaa tcgcttctga
      961 acttcgtcct tgaggattag gataccaagg atcttctaaa ttttgtcggg cgttttttaa
     1021 gtaggaacca taatttatgt aaagaaaatc gatcgcgact tttagatttt ctggaccaac
     1081 tgcaaatcca agaccgtgtt tctccggcga acgaaaatta taggaaactc ctgtagatcg
     1141 ataataggta ggatcattga ccccgatcgt ataactacca tcaaacggaa agttcgcgct
     1201 ggattgatat acgtatgcaa ttctgaacca atctgtaacc gtataattgg aacctataat
     1261 tccgctcaat gcaagagcgt tctttctgct ttcgtaatga aatccctgtc caggaatttc
     1321 ccgaattcca aaggcgtcgt aatatcttat attgcgattt tgagcaccat agtttaattc
     1381 taaactagca cctaaagaaa gatttccaaa cttaatagat aaaccattta cagccttaat
     1441 aaaaattccc tgattttcgg tagtctcttg gattctttta ccatctccaa aaataccagg
     1501 taaacccgcc cattgattta cggtttctcc tgtaggtgta ttacggttga ttttttccgc
     1561 ggccccgttt acaactccga acacatacgc cgcaaatcca tagtcgatcg tatccgttac
     1621 tggaagttta actgccatgt atggagctgc acctgctccg gttctagatt tggaattcgt
     1681 ataatttaaa cttggatccg aatctaaaaa ctgatccttc agtcttattt gggcgtgcga
     1741 cattcctaag ccgaattcta ttttttttcc tttcattaaa tataaatttg cgggattgag
     1801 tgcaacgtcc ataggagagc cgcctaacgc aaagttaacg ccggccatac cttcgtatct
     1861 tgcgttaatc gcatttctac tgttacttgc aactgcccag agggatggaa aagaaataaa
     1921 aactcccaga ccgataaaga ttggaagtgt gctttttggg attcgattga atagaattct
     1981 cataagatct ctttaaaaaa cggatatttt cttcgtttgt cggtggagaa tcttttgtag
     2041 agacccaatt tcaaatagga atgattttta tccattataa caaataatac aatccatagt
     2101 tgaaaatgcc ttccgtttat caatatatat ttcttatatg ttgatatttt cgtatgttat
     2161 aatagaaatt atttgctttt ttatccctac ttttccagtc tgtccctgat ttctgggtct
     2221 tgatattgtc aaaaccatcc caggcgaaga aatggagaat gaaatgagaa aaaaaaattt
     2281 tctgaagttg gtatttttga ttgggattgt acttattttt acggttaata cttggaacga
     2341 aggttggttt agtaatcctt cttccccaaa atctaaaaat cccgatgtcg ttttagaaaa
     2401 tcagactcag acacaatcga aacaaatctt atttggagat ttgcacgtac atactacata
     2461 ctccatggac gcttatgcaa ttagcttacc catgctcaac ggagaaggcg ctcatccacc
     2521 taaagacgct tgtgactatg caagatattg ttccgctttg gatttttggt ctatcaacga
     2581 tcacgcagaa ggtttaacac caaaacaatg gcaggaagaa aaagatctaa ttcgccaatg
     2641 taatgctagt gcaggagatc ctaaaaatcc ggatatggtt tctttcttag gctgggaatg
     2701 gacccaaatg ggaaccacag tagaaagtca ttacggacat agaaacgtaa tctttaaaga
     2761 cactgacgag gataaggtac ctgcaagaac tgtcgcggct tctggtcctt atacagaact
     2821 tttttcgggt cctccttttt tgatgagaaa tattttaaaa atcgtcgcgc ctggaggaaa
     2881 tagacaggca tattacgatt ttgcggattt tgtcacagat cgtctttctt ataaacattg
     2941 tccttcagga gttcatgtta aagagcttcc aaaggattgt accgaatggg ccgcgacccc
     3001 cgccgaactt tttgaaaaat tacaacaatg gaatatacct acattagtaa ttcctcatgg
     3061 taatacttgg ggattttata caccacccgg aattacttat gataaacaat taaaaggaaa
     3121 ggatcataac gaagacgtac aaaagttagt cgaaatctat tcaggacatg gcaactctga
     3181 ggaatatcgt ccttggcaag aagtaagtat tgatcgaaat ggcaaaccag tttgtaacga
     3241 accttcttta ggttttgagc cttcttgttg gagagcggga gaaatcattc gagcaagatg
     3301 tttaaaagaa ggtgattctg caaaagaatg cgatgagaaa gcatctatcg caagagaaaa
     3361 tcacgcaatt gcaggtgtgt ccggatttaa tactgttccc ggagccgatc tagatgattg
     3421 gggaaactca ggacaatgtc cagattgttt tttacctgcg ttcaattata ggccgggtaa
     3481 ttcggttcaa tatgcattag caattactaa ttttgataat cctcataaac ccagaaattt
     3541 tcgtttcggt tttataggtt ccagcgattc acatactgcg agagcgggta acggttataa
     3601 agaatattgg agaaaggggc tgacggaagc gtccggtcca gaaaaaccaa acgcatttgg
     3661 tatgatggag cctgcaaaaa atagaaaaaa acccgtctct aaatcaatac cttttagtcc
     3721 taaaggtctg ggaccttttg aaatcatgga taacgaaaga caggcctctt tcttttttac
     3781 cggaggtttg gttgcagttc attctaaagg tagggataga gattcggtct gggattctct
     3841 aaatcgaaaa gaagtctatg caacttctgg agatagaatt ttactttggt ttgatttgaa
     3901 aaattctctg ggagaaaaat cagaaattgt agcacctatg ggttcagaga tttctttttc
     3961 tcaaaatcca acttttaaag tgcgcgctgt aggagcattt aaacaaaagc caggttgtcc
     4021 agataaaagt gtttctggaa ttggagccga acgtctacaa agactttgta aaggagaatg
     4081 ttatcatcct tcttcggaaa gaaaaaaaat tactaaaatc gaagtggtta gaatccttcc
     4141 tcaaatttct tcgaacgagt ccgtttccaa attgattcaa gatccttgga aaacgtttcg
     4201 ttgtaaaccc gatccatccg gttgtgaagt tgaatttcaa gacacaactt attccgattt
     4261 gggaagggac gcggtttatt acgttagggc aattgaagaa gtttctccgg cggtaaacgg
     4321 aggacaacta cgttgtgaat acgacgaaca aggacgttgt atcaaagtga aaccttgtta
     4381 cggagattat cgcaccgatc cgaatgacga ttgtttggcg aacgtagaag agcgggcttg
     4441 gtcttctcca atttatctaa ctcagccgaa acaaaaatga atttgttcta aatcggctag
     4501 attctgacaa ctatgattgt cgagttctaa ttttgggaaa tttagtaaaa tgttttttgg
     4561 gaaaaatata gttatagggc ctaagtattt tttaggcgct ggggcattgt tcggcttttt
     4621 actcgctctt atcggtttat tgtttccaga aagggaaatt ttactttccg atacggttgc
     4681 ggaagtaaac ggaaattata ttaaaaaaga tgaatatttt agaacgttaa ctgctctttc
     4741 ttccgatagc aaaaatccga ttacggaaga agctcgcgcc aacgtattgg agcgactgat
     4801 agaagaggaa ttattggtac aaaggggatt ggagttaggt tttgcaagag aagatcgttt
     4861 gatcagggct tctatcgtga gagctgtcat tcaatccatc atttcggaaa atgtttctga
     4921 aaaaccgaac gttttagaac ttaggtctta ttttttatta aaccgagata aatttttaaa
     4981 aacgtctcgt tatcaagtga tggtttatca acaatcagat gaagtttccg ccactcggat
     5041 ttcaaaagaa ctcagagaaa ccggacgaac aatggcacat aacgtatatt atattccaaa
     5101 tacattatta cctttgcgta aacttttgga ttatttaggt ccggatgtgg ttttggcttt
     5161 gggaaattta aaatccggag aagtatctga tccgataaaa tcgggagaaa aattttttgt
     5221 agtcaaggta tttgttttgg agccaggttc tacgcctgat tttgattccg taaagaaaga
     5281 agtggaagcg tcttacattc aggaaaaggg tgacaggact ttaagagaat atttagacaa
     5341 gttaaaggca aaatctaaaa taaaaaaaag cctacctagt tcagagtaat aaaatatgaa
     5401 gaaaataatt tattttatta ttatattatt tttttcaaat gaaatttttt ctcacaatag
     5461 gagtgagtct ttttcggttt ggaagataga taaaaatatt cttagcggtg taataacgat
     5521 tccgattcgg gaagttactc gagttccctt tttagaagga gaaactggag acttatcaga
     5581 tcatttcgct tcttatattc ggcctcatat tgtagttcgt tctgaaaata aggaatgttt
     5641 tctttccaca ccgattcgtc ctttaaagtc caattcggct tttatacgac tggaaatgat
     5701 tttccaatgt gaaaattcac ctccggattt tatgatttat actggatttt acgctccttc
     5761 tcatcttcat tattccagat tgagtttcga agacgggaat atctctgaaa atttatttca
     5821 atctaaaaga accgagtgga gttttaaaaa agaatctgct tctcagtctt ctggtttttt
     5881 tgggtttgta tttgcaggga ttgaacacat cgggactgga attgatcaca tcgtattttt
     5941 attagcagtt cttttagctt ctaaacattg gaaggaagtt ttactttcga ttacaggttt
     6001 taccttgggt catagtttta ctctttcaat cgcaacgtta aataaaatca aaccggatac
     6061 ctcgggtata gaagcattta ttggacttac aattttaatt gttgccgcta aatcagtgtt
     6121 aggtgtggaa aaaagccgga atcaaatttc tttttgggtc gcttctgttc ctttaatagt
     6181 cggttggatc gtttggagtt tacagatccg agaaactcac attctatttg catatatagg
     6241 aatgtccttt ttcacttttt gttatttgtc tttcaatcgg tatataacgg attcgaaatc
     6301 aaaaggtttg tatttgggaa ttactactct tgcttttggg atggttcacg gttttgggtt
     6361 tgcaggattt ttactcgaga ctggtctaga tcgggatcat ttattaattc cacttcttgg
     6421 gtttaactta ggtgtggaaa taggtcagtt gattttaatc agtcttgttc ttggaatgat
     6481 ttggtgtttg tttcgaaaaa tcaaacctaa attcaaagaa cgtgttattt tatctttatt
     6541 gtttctactt gcgactttag gaacatattg gttctttcag cgtagttttc aagttcattc
     6601 ttaaatacat ttatatttga ttttaagaat gaaattaatt tataaaatat taatattatt
     6661 tttaaaagat ttttgctttc gatttctggt ttttgatttc ttgtctaaaa aaatatattt
     6721 ggttttattt tgggtgagat cgtttgaaac gttattagaa cttatctcag aatttcaaaa
     6781 gtgtaaaaaa acaaacttaa atataataaa atcaagtcgg ttttggaacg ggttcttgaa
     6841 aacaaaatcg tttcaaaaag tttttctttt tcaaaagatg cgtatcttgg ggagttggtt
     6901 cgtctttgta aataaaagtt tatttagaaa tttaagaact tattttagaa acttgtggtg
     6961 tgggaactca taccgaaatt tagccacaga aaaatcgttt aaattcggag attctgccct
     7021 aagagacata acttgcggga acgactgcat tttattaaaa atattcccaa ggtttgtaga
     7081 tttctttgga gttttaaaaa taactccaaa atggatttta aagataatta gtatattctt
     7141 tatttctaat gttataatgg ctcaggaacc aaacacagaa aaagaagaaa caaaaaagaa
     7201 agaaattgtt gttaccggaa aagcggattt tacaaattta aactcggcta gcgaagatac
     7261 ggttcgatct gaacaaattc gatccaggcc aatttctaga acgggggaaa ttgcagaatt
     7321 tgttcccgga atgattgcta ctcaacacag cggatcggga aagggaaatc aatatttttt
     7381 gcgcggtttt aacttagatc atggaaccga tttcgcttct catgtgaacg ggattccgat
     7441 caacaatcct tctcacggac atggacaagg atacacagac ctcagctttc tcattcccga
     7501 actgattgaa gagattaaat ttaaaaaagg agtttattct gcagaggagg ggaatttttc
     7561 ttcagccggt tctatgaacg tatcctactt tcgttctctt caaaaaggaa tcgtttcttt
     7621 agaaggtggg accttaggat atgcaagggc gctcgttgca aaatcctaca agattggtcg
     7681 cggtagtctg ttgtatgctt tggaaacttc gcattatgac ggcccttgga ccgttaaaga
     7741 aaattataaa aaagtcaacg gggttgttag ttacagcgga ggagatgaac agaatggtta
     7801 tcgtatatta gcaatgggtt atagaggaaa ttggcataca actcaccaaa ttcctaaaag
     7861 agcgataggc catgaactta gaaggtttga tacagttgat cctaccgacg ggggttttac
     7921 aaatcgagct tcgatttcgg gtgaggcgca gcataccgac aaaaatacac atgcaaaaat
     7981 tttaatttac ggtttatata acgatctttc cttattttca aatacaacct actatcttga
     8041 tgatccgata cgtggggatc aaattgagca aacagataga agaacagtgt ccggtcttaa
     8101 atctagttat aaaatacgat ccgtatggga tgaaattaaa tttgaaaatt tattcggatt
     8161 tcagatgcga agagatttta tcaggaatgc gctctaccat accgaaaaaa gggctgagtt
     8221 ggatatagtt cgatctaatc aaattatcga aacgaatata tcagtatatt atgaaagtaa
     8281 aatacactgg agttctaaaa taagaactat tattgggctt cgtggagatc aatttcaatt
     8341 tcatgtagat gatcgtaatt cggagctaaa cggtcgaaaa cgtttttcaa ccgctaatcc
     8401 aaaaggagga attgtttttg gtccttggtt aaatacagaa atttatttaa acgcaggtag
     8461 aggatttcac acaaacgatg caagaggact taccaataaa gaaaatactt tcactccgat
     8521 agtaaaatcg tatggaggag aatttggagt tagaagtatg gtttttgaaa attggaaaac
     8581 tgtgttgagt ctatggcagt tagatttaga ttccgaactc atatttgaag gagattcggc
     8641 ttcgaccgta gccagtagat ccagtactcg aaggggagta gagtggtcca attattttga
     8701 accgataaag ggtttaattt tggattcgga agtgtcgatt tccagatcta gatttagagg
     8761 ggacgaaagc acaggaaatt ttattccagg ttccattgaa cacgtttatt ccggtggaat
     8821 tactctcaaa gaaacaaacg gtttttttgg ttcgatccga ggtagatatt ttggtcccag
     8881 ggctttgata gaagacaata gcgtcagatc tcctcctacg actttattca attttcaaat
     8941 aggaaaaaag ttcaacgatg tatggagtat tgtattcgaa atcatgaata ttcaaaatgc
     9001 aaaagtaagc gatatagatt attattatgc gtcaagatta aaatcagagc cagaaggccc
     9061 ggacgaaggc ggatacaatg atatacatac cagacccgct tctccacgtt ctattcggtt
     9121 tggtgtaaga gcttcatttt gaagagtagc gatttttctc taaaatggtg gacacgttct
     9181 tgcaaaagca aaaagataaa aagcgcggct tataaaacaa cactatcaag tttttagaaa
     9241 tttaaatttt gaaaaaatgg tataatagaa tgatggttca agactcaatt cgaatacttc
     9301 cttataaaag aactcgattt cgtgctacgg tagaatccgt tctacaccat aaaaaccagg
     9361 aacaatctaa aattctattg tatgatattc gtttattgat ttctggaaaa tcggtgattc
     9421 aatctcaatt gttttattta tctagaaaat tcagatctat gaatctcaaa ccgggtgatg
     9481 aaattgaatt tgacgcgaga attaaaccgg atcgaaaagg gatttcttcg cattcaattc
     9541 gactaaatta tccaactaaa atttttcgtt atcattcggg aagtgaacat ctgttatttt
     9601 agtgttttac acgtttgact tactcgatcc tcaataaatt ttatcctaag aacctaccta
     9661 aattctaaaa gatgtgggaa ctcacataag agtttagaaa tgaaagttac aatcaaaact
     9721 tgtaaattgc tttaagtgac gtaatctgtg ggaactgcca cattttgtta caaacttaca
     9781 gaagattttc cttccagttt ttgggatagg ctctaaatac aatctacaat acgactcgca
     9841 agtagggagg caatttggaa attcttaagt ttttactcga tttcttttta aacctggaaa
     9901 cgcatttgga tacgatcata cagacgtatc aaaatggaac atacgttata ctattcttga
     9961 tcatttttgc cgaaactggc ttgatcgtaa ctccttttct tccaggagat tctttgcttt
    10021 ttgccgtcgg ggcttttatc gctagaggtt ctctggatct cggaagtaca ttagttcttc
    10081 ttattattgc agctatatta ggggatactg tgaactattc ggtgggaaat tttataggag
    10141 aaaaaatatt agaaaaagaa aaaataccct tgatcaaaaa agaacatctc caaaaagcgc
    10201 accggtttta tgaggtttat ggtggaaaga cgatcattat cgccagattt ataccaatta
    10261 tacgcacttt tgctcctttt gtggccggaa ttggaaccat gacttatgtt aaatttattg
    10321 catataatgt gatgggtgga attctatgga tcacaatttt tattctcgga gggtattatt
    10381 tcggaaacct ggatttcgta aaaagaaatt ttaaaattgt aatatttgcg attattctta
    10441 tttctgtgat gccagctgtg attgaatacc tgaaggaaag gagaaagggt agggtttagg
    10501 aatttttaat ttaaaaagct cgcccaaata ttaataaaag atgaacttaa gagaaagttt
    10561 tatttctaaa ttcgcggcga gttatgtaaa acctagattt gaaatttggt ttgctgccat
    10621 attgattcct gaaaatgacc aggctttttg gataagatat tctactctca atcctagaaa
    10681 caaccgtgat ttgtattcta cgggggcggt ttgggtttct ttgttcgatc gtaaaaatcc
    10741 aaaaaatcat cgaaccgttg cacagtcttt tccttacgaa gacgtttcaa ttggagaaaa
    10801 ttcgatcgaa tttcctgaag cttcggtggg accggatcat atgaacggaa aagtccaaac
    10861 ctcacaatcg gaaaatttgg cttgggattt ggaatttaga catcaattgg aacctgccac
    10921 acacttacca cgttggttag aaaaaactcc gattccaaaa acaagaagta tcgtttcttc
    10981 accttttacg gaagttgcag gttggattca acttgcgaat cgtaaattta cattccaaaa
    11041 tgcgaatgga cattttaacc atatttgggg aaccaatcga gtatctgaat tgttttggac
    11101 ttttgttcct aagtttgacg atgatccaga caattggtct atggaaattg taacggttcg
    11161 acctcaacag tttactccta gtttgacctt tgttacactt ctaaaagggg gagttcctat
    11221 tcatcaacat tctatctttc gttctttgag aagtactaca aaggtagaat atccgaaact
    11281 acgttttcaa actcgtttag acgattatga aatattagtg gaaagtgaaa tggacaagga
    11341 tcaaattgcg ggttatattt acagagatcc ggatggaagt cctagatacg tagaacaaag
    11401 tgatatagga agtgcaaaat gtgttatacg gcatcgcgga aaagaaattg tcctaaacgc
    11461 aaaacaagcc gctggggtcg agtttcatgg actacgtcct tggagaaagg atcatcaata
    11521 tttggatcct taccaaaata aatattaaat ttttttaatt catttttgta aacgaacttg
    11581 taggaacttt catttaaaaa agtatattct gattttctat atccagctca cgttatatga
    11641 ttcattttct tgaaataata ttaacgtgtg tttgatataa aaagtttatt ttatgaaaat
    11701 caatctttat gcaaaaaacg aaatgtagta actcttataa atctgaattt tacagatcta
    11761 tgtctaaaat tgtagtagtt tccatctcag cttttttacg gaggttatcc aagttatata
    11821 aattaattgg aagccagaag ttctatgttc gattcaaaac gggctctttc tcctggcaaa
    11881 tcggatttcc ctgcgagttc tattcctaaa atgagatggc cgttttcgtc cagtgttaac
    11941 caacgaatta taccgtggac cgtaaacgga gcctgcattt taaaaaagat gtcgaacaca
    12001 aaatcgtttt gtttgggtag tgtttcgatt aaatgtggat tttcgatctt aaccctgatc
    12061 ccgcctttcg aaatttcaag aattgaaaaa tgttcagaag ttttgatcgt gttcgattct
    12121 ttaattcttt ctatcatatc atttgctaaa gtttggaatt cttgtatgtc cttttcggta
    12181 aaagattgtt ccttgctctg tatagaaaaa taaccaattg gaatctgttc ttccgagtga
    12241 tttatataaa cgattggaac aatcaattcg gaaataattt gttgatcttt gtattcttga
    12301 atacaggaat ctagatcgtc gtctatttcc ttttcgtagt ggattcttcc cggagaatta
    12361 tttttataag agtttggatc ttgagtgttt tctaaaagaa ggtatttaag cgtttttttg
    12421 acgatttcga atttatgatt caaaccaggc ccgaacgtat ctatgtttac ggtatcgttt
    12481 gttttttgtt tgagccgatt tttaaagtct tcgaagttta ctttaactaa agtaggaata
    12541 ttgaacatat ttgcttcgat tactgttttg gaagagacta cgttagttac atacattgta
    12601 tccgattcaa cttgaaatct ttgagtttct ctgttttttc tcgcgatggc aagtttttct
    12661 actttgatta taaaaagtga attttccaat ttttgaagaa gaatacattc taattgtatg
    12721 tatttagcga gaatcgtata aagaatgaaa gagttttctt ttggtaaatc ttcttctttg
    12781 gagacttgta tgattatttt ctcaccttct tctaaaactt ttttaatgac tgcctttcta
    12841 tcaaatggat cgattttgaa aacaagttcc ttatctaaaa gatactttgt gattacatga
    12901 tctttttgtt cggcggaagt gatcgcatcc gtttctcttt ctgttttttc tatatattcc
    12961 atcagtaata tgtcttttaa ggagaattgt ttggatgatt atcctcttta gaaagaattc
    13021 agtaaacgaa aaattagaaa ttcgaattat aaaaagataa agtttattat aatgttaaaa
    13081 aatgcttgaa ataactataa aataatttat tgaatataat gagaattctg accctaaaat
    13141 ttgggtaatt gaaaatagag caaagatgga attgatatat tttgatgcga ttgcataaaa
    13201 tggaagatta aagaagtctt attcataact atataataaa gtacctaata ttttgtatag
    13261 aatcagcgtt ttgtgataaa attaactgta ctcaatttta taaagatcag tagtttgtgc
    13321 ctactaattg agtattggaa attttcgcca taaagaacta tttgagtgca aaatattggt
    13381 actctgttct atagttcttg agtggaagat cgtatcgatt cttattaaaa acgaacttga
    13441 atttctttct acgttttcgt aaaaataaga caaattttta atgagaaatc gattgcattt
    13501 aaaagaaatg ttattttaag gttcaaaaaa cgtaaagttt tagaaaactt caaagcattc
    13561 tatttgaaaa gtctatgaaa cttttaagtt gcttaaatga tttaaatttc ttccggtttt
    13621 gtttttcaaa acagggaagt tttctttttt taacgcgaaa gggatagatg cgaggtcaat
    13681 aaattgaaac ttaagtcgaa atatcgtatt atgtttcttt tatgcaattt attgaccaga
    13741 gctgagagcc cggtccggct gcctatggca agccggattc gcccaagttt tcttatgtcg
    13801 aacttacgta tttttttgga tcgattttta ggttttggaa ttttttataa atttttttct
    13861 gttttaggaa tgatcctgat ttgttattct gcgattatat attctcaatt ttatgatcaa
    13921 aattcttctc tcgtcacaaa ccaatcttct gaaaccgaaa aagaaaaaac gatagaattt
    13981 aaatcagaag attttgtatc tcaaaaagag cagtttgcga tcggttatga tttggaaatt
    14041 gcacactacg gagatttaac cgagttaatt cttgttcaat atgtttcgaa aatagaaaac
    14101 ccacctccgg aaaagctctt tttttcgatt taacaatttc gaaatttttg gctttaaagc
    14161 cgaaggagca tattatgaac atcttatatt cttttcctcg tgtttcttgg gacaatttaa
    14221 gacacgattt ttctgctggt ttagtagtct ttttaatctc tctccctctt tgtataggaa
    14281 ttgggttcgc ttcgggagcc cctatcgttt ctggtttaat cagtggtata gttggtggaa
    14341 ttgtaatttc tctgatcagt aaatctccct tatccgtaag tggacctgcg gctggattga
    14401 ccgtgatcgt ttttgattcc attaaaacat taggaaattt taatgatttt cttttagctc
    14461 tttgtttggc cggaattttt cagattatat taggtttttt gaaagctgga attctgagta
    14521 atttttttcc ttctgcagtg gttaagggta tgttagctgc gattggagtt gttttaattt
    14581 taaaacagat tcctcacgcg ataggttacg atattgatta tgaaggagac atggggtttt
    14641 ttcagaaaga tcgggaaaat actttttcgg aaattttaac cgctttttac cgttttacac
    14701 caggcgcgat cattttgttt acggttgccc tggttttaat tttaatctgg gaaaagttca
    14761 aactacatga gaaatttata attcatggtt ccttggtagc gatcgtaaca ggtgttttgt
    14821 taaatgaaat gtttcggatt tttgaattag gtattgtagt gagcggggaa catttgattc
    14881 aaccaattca gctgaacggg gctctggatc tgttcttgga tgattattct ccgaattttt
    14941 cccaatggaa aaatcagacg atctatttta ttgcaattaa gttatgtctt gtgatgagtc
    15001 tggaaacctt gttgaatcta gatgcgattg aaaagataga tccacaaaga agaatcgtat
    15061 ctaaaaatag agagttagtc gctcaaggaa ccggaaattt atgttcggcg attttaggtg
    15121 gattaccgat cacttccgta atcattcgta gttccgcgaa tttacacgca ggagcaagaa
    15181 ctcggttttc ctctttttta cacggtttat tgattttggt ttctgtaatt ttaattcctg
    15241 tttggatcgc aaaaattcct ttggcttctt tggccgcggt acttttggtc gtaggttaca
    15301 aacttacgga ttataaaatt ttacagacac aatataaaaa aggaatggat cagtttcttc
    15361 cttttatatc tacgttagtc ggaattgttt ttacagatat tctggtggga attggtattg
    15421 gttgtttatt ttccgtattt tttattatga gaagaaacat tctcaatcct taccaattta
    15481 acaaaaaaga aatggcttac ggagtagaag tgaagattga tctttctgaa gacgtttcct
    15541 ttttgaataa atctagtatg ttatataaac tagataaggt tccggataac gcacatttga
    15601 ttatagatgg ttctagatcc aaatacattg atccggacgt tttggaaatt atagaagact
    15661 ttaagatcgt agccagatcg cgcaatatca aattggaaat tatagatgtt acttccagtt
    15721 acgagaagat ccagaacaaa cctttggact tggtccttca acaagattat caaaaacttt
    15781 ttgagaataa ccggatttgg gtggaggaaa aactttctaa agatccggat tattttaaaa
    15841 atcttgcatt agggcaaacc cctcagtatc ttcttatttc ttgttccgat agtagacttt
    15901 cggtcaatga gatgacagga acgagtgcag gagaactttt cgttcataga aacattgcaa
    15961 atctagtgat cgatacagac atgaatctaa tgtcggttct tcaatattcc gttgaagttt
    16021 tgaaagttaa acacatcgtt gtttgtggtc actacgattg tggcggagta aaaactgcga
    16081 tagatggaaa atatcacggt ttgatcgacg cttggttacg acatatcaaa caagtgtatc
    16141 gtatgaatcg aaaggaactt tccggtatct tagatgaaaa tgaaaaacac gaaaggcttg
    16201 tagaactaaa cgttagagaa caggtctata atctttgtat gaccaccatt gttcaaaacg
    16261 cttggagtcg aggtaatgat cttcaacttc acggctgggt atacgattta aaacaaggta
    16321 aaattttaga tttgaatata gacattgata aagattttag ggactatgat attttccgtt
    16381 atcagtttga aactcattga gttttcattt taaaaatata ggttatcaag atagaataca
    16441 atagagttgt tgaaaaattt catagcgata gcggcgatta acaaaactgc ttcaattgac
    16501 catttcatga aatagaaaca agatggagaa ttaattcttc aacaactcta atcaattctt
    16561 acgatttgta tttttgattt ctaaatgatt tatatttgta tatcaagttc tgattctctt
    16621 gaaaaattac tatagaattt taataacaaa aaagttttcg aaaaccataa actgtcttag
    16681 ggaactgaat ctatgggaat agattattcc ttgtttttgg cgggagattt ttatacacgc
    16741 cagagatctg aaatgcgacc catggagaag ttgtttcgag atcgcaggtc cccaaagcga
    16801 acgcgtagtc gagtcagagc gcgatactgc aacttgtatt ttgaattgtc gtcagggttt
    16861 gatcacaatt gatcggactt gaaaacctaa agttcaattt ctttcggaaa gtcgtgacgg
    16921 ttcttctatg tgttttgcgc aataggcgtg tctattttac gttgacaagt tcagatgaac
    16981 attaagttga taagatatgg gccaagctat attcaaaaca tggatcggat gtacattgtt
    17041 agccgttctt atgttgactt tgagctgtgg gccaatttgc ggattcgatt ctaaaataaa
    17101 agaaacgatc gaaactcttc aatcttcttg tcatcaagaa tcgaattcgg atgaagctcc
    17161 aggttgcgat tgggattccg gctcgattac tttttcggaa atcggtacaa acttttttaa
    17221 actactaaaa ttttttatac cacctcaaat tcattcctca aacgtatact tttcgttttt
    17281 tactttcaag atggatatcc gattcatttc tgattttttc aaagctggct taaacgaaat
    17341 tcaaacgtta gactcagttc gtcttttgat ttaatttata gtcccacata ttttaatcct
    17401 ttctgttttg aaatcgatag aacgttcttt cgatcttaaa atttgaaaga gttttgctct
    17461 gatacagaaa ttttcgattt aaatattgag gtagactatg cgaattaaac gggaccatct
    17521 tcctgaaaat tacaaaagta tattctattt tttgaaacta tttttgattt taatgaaaaa
    17581 cgttgcagat gattttttaa acttacctat tttgttcaat acgatatttt ttttggcaat
    17641 tttagtttgc cctgttcgat cagaaaactc ttctcaattg gacgttcgaa ctattcttga
    17701 taaggccgaa aaaaattctc ctttattact ttctttaaat gcggacttgg aatctctttt
    17761 ttatcaacgt aaacagcagg gaaaaacaca gaatccttct ttgactttag actatggtcg
    17821 taggagtgcc gcgaatgaaa gtggttcaga atatgccctt cagtttgaac aacccgtgta
    17881 ttttccgggt agaaaagaac tacatcaact tttagtggat aatgattcta aaattaagga
    17941 gattcaactt caagaagcga ataactcaat tcgatttaac gcacttaagt ttgcttatcg
    18001 ttatctggtt tctgccggaa aaaaaaatca cgtcaaagaa cgtcttaaaa gattatctat
    18061 cttagaaagt tacatccgtg ctagaccgtt tatcactcct cagtcaaaaa ctgatttatt
    18121 tatcattcaa agaaaaattt tggctcttag aaaacatttc aacgatctag aattggatgc
    18181 aaataaacaa tatgaagcaa tgaatttgta tcttatgctt gaatccgttc cttcgtttcg
    18241 aattccattt tttacggaag gagtaaaatt caattttaat gaactactaa acaaagcagt
    18301 ttctcaaaat ctgactttga tggctgctaa aggtgaaatc gaaaaagcga aaacagaatt
    18361 aaaccttgcc agtttggaaa aatatccgga ttattctatc atcagccaag tgggagaaga
    18421 cagatcagga gtcgccaaca gattttatga tttcggtttt aagtttagaa ttccagtatg
    18481 ggatcggttt caaaataaaa tttctgctgc ggaggtcaat gtaaagtcca aacaagaaat
    18541 ttttcgtcat caagaaaatc ttgtcaagac cgcatttaaa caagcttttt tagattacga
    18601 acaatccaaa atcaatctca aactttttaa tctttctaag ttagacgaaa ttgaaaagga
    18661 tctgatttat gcggatgtgg aattcaaaaa aggaagaata ttgatgatca gttatctgga
    18721 attggaaaac caacttcatg aaacacatca tgcgatcttg gacgctcaga ttgcgcattt
    18781 ggaagctctg ctcaatttgt tgtatatcac aaacgaaaaa gaaattatag gaactttgca
    18841 acatgctgtc cagacttttg aatatcagct taagtaatcc gattctatcg acgggaaccg
    18901 tatttttttt attcatctat tcttttttca ctttgaaaga tgtgccgata gacgctgttc
    18961 ctgacattac aaacactcaa gtgatcgtga tcgcgaaaac tggatcttta gatccagagc
    19021 aggtagaaaa ggtagttacg tttccgctgg aaacagaact gatgggaatg cccaatctaa
    19081 tagatgttcg ttccgtatct aaattcggac tttctaatat atctttaatt ttcaaagaag
    19141 gaacggacat atatcaagcc cgaagtatgg ttttagaaag aatttcaagt gcacaggaaa
    19201 aacttccaaa aggaatctca cctacaattg ttccaaatac cacaggtctt ggagaaattt
    19261 ttttttatac cgtagaggca aaacaaggaa gtaaactcgc ttctcttccc gaaaaagaac
    19321 gtttgcttta tttgagaact gttcaagatt atacggttcg tcctcagata aaagcgctcg
    19381 tgcctggaat tgtagaagtg gattccaacg gaggatatga aaaagaaatt catatcgatt
    19441 taaatcctaa caaaatgaaa ttttggggaa taactatcga tcagttgatc ggagagttgt
    19501 ccacgatcgg ggaaagtttt ggaggtggtt ttatagagaa tgacggaaaa cttgccattg
    19561 tccgagctta tggaatcaaa aaaagtttaa actctttatc ggaagttacg gttcgtcgta
    19621 ctcttactgg ttctcctatt cgggtttccg atattgcaga agtaaaagaa cacggtaaac
    19681 aacgattagg tggggcgagt tcggaaggta aggaaatcgt tttaggaacc gcgatgatgt
    19741 tgcgaggaga aaacagtttt caagtgaact cggatctaaa tcgtgccgtg tcacttttaa
    19801 aactcccaga ggacgtgcag gttagaatac tactcgaaag atcgtttttg attcattcta
    19861 caattttaac cgtgaccaaa aatctttccg aaggtgcggt tttagttata ctgactttgt
    19921 tttttatcct ttataacata aaagcttcga tcattgtcgc ggcgatcatt ccgggttcta
    19981 tgcttttgac cgcgatcttt atgaaagttt ttgggatttc cgcaaatctg atgagtttgg
    20041 gagcgatcga tttcggactt cttgtggatg cttcgattgt aattacggag aacgtgttaa
    20101 ctcgatttga aagagatgcg attttcagtc gggaagaaaa aatccgtacg attttgaacg
    20161 cttcgttaga agttttaaaa ccggtgtctt ttggaatcgt agtcatcatg ctcgtatatg
    20221 ttccgatttt tacgttagac ggaatacctg gtaagatgtt tcgtcctatg gctcagacag
    20281 ttctttttgc actaggattt agtttgattt tagctgtttt ttttcttcct cctttgttgt
    20341 tcttttttat cactccacct aaacgtatcg taaaccagga ggttaaaaaa agtagaatcg
    20401 taatattgta tgaaacgtat cttcccgttt tattaaaaaa acctaaattg attataatcg
    20461 gttctatttt atttttctta cttactttgt ttatttattt tagaatggga acggtttttc
    20521 tccctaagtt gatggaaggg gacttgatgt tggtgatcgt aagggaagga gatattagta
    20581 tagaagaaag tttaaaagaa caaaaagaag tggaaaaact actgatgcaa atgccggaga
    20641 ttcagagcgt gttttctaga atcggaacca gttctgtagc aaacgatccg atgggaactt
    20701 ttaatgcgga tacttttatc atacttaaaa aggaatcttt gagcgatttg ttagaggaaa
    20761 aaaattggga aaatctgtta aaccgaattc ataaaaaagt acaagaaagt tttccaaaat
    20821 ccgaattaac tctcagtcag cctttggagg ctaggtttaa cgaactttta gaaggaagta
    20881 gagctgatat tagtgtaaga atattgggaa aagatttgaa tactcttttg gatctacaaa
    20941 attccttaaa agatatttta cataacattc ccggagccgc agaagtggaa ctagatccga
    21001 ttatggcgct tagaaaatct accgtggtcg atataatccc agatccattt aaattaaaat
    21061 attataatat atctcttcct ttatttaaca gtgctgttga gagttccatg agcggatttg
    21121 agttgggagg atattatgag gaagaagttc gatttccgat taaaatatgg ctctcagaag
    21181 aatttagaaa tcacgaatct gaaatatcga atataggaat tgggacagaa gacggaggta
    21241 tgattccgat caaacttctc gcttccatag aaaaaaaaga aaaaatcatg acaatatcca
    21301 ggaataagtc tagaagattt gtggctgttt ctgtaaatct tcgaggaaga gatctggaag
    21361 gattttattc cgaggcaaag gataagattt ctaatatgaa tattcctcag ggatattctg
    21421 tgttttgggg tgggcaaatc gaaaatcttt ccaaagcaaa agacaaatta tctgtcattc
    21481 ttccttctac atttttaatg attttcgtgg ttttatatct gggactgaag tcggttcgta
    21541 gagctctgct tgtttttttc tgtgttccgt ttgctttgac cggaggaatt tggctccttt
    21601 ttttgagagg aatggatctg agtgtttctg cgtttgtggg atgtatcgcg ttatccggaa
    21661 tatctgtgtt aaacggactt gttaaattgg atacgattca caggatacga gagaaagaaa
    21721 aaatatcttt aagggatgca gttttaaaag gagctacgag ccggattcgt cctgtaatta
    21781 tgacagcact tgtcgcttct tttggattta tgccaatggc gtttgggtct ggtctcggat
    21841 cggaggtaca aaaaccgttg gcgaccgtag tgatcggagg aattgtgtct tctacaattc
    21901 ttactttggt gatattgcct gtgttttatt attggttgga agacgatttt aaaaattagt
    21961 aaattttaat attattaaat ttttatactt ttttgatacc gggattttaa aaattttgaa
    22021 ggaaattttg ttatcggcac ttttgttgcg gagaatgttg aggttttaaa agtgtttttg
    22081 taaaacctta gtttatgtga gttcccatag attaagtcac attgtgtttt ttaacatttg
    22141 ttttttataa tttagttttt gtatgagttc ctaactttga aaattttttt gtaatctgtg
    22201 gacttatgag agttcccacg gattatgcct ctttattggt agattgcttt tttaaaaaat
    22261 ctgagtttac gtgagttcgg tgtaaggaat tcataattct gaaaaaagtt agaatctgaa
    22321 ctttatagat cgattcttta aatgtgggaa ctctcacaaa tcaggttttt acagatttat
    22381 tttagaatgt gcgaaagcga acacgttaac aatagttcta ttttatcaga tgtgtaaggg
    22441 atggatgcgc aaactcagca aaacgatctt tcaaattcag tgtctcgctt cttgaactca
    22501 atgcattgct tccgatcatc accaatccca caacgcgatt cataga
//
LOCUS       KGAIEEAD_16             7273 bp    DNA     linear       08-DEC-2021
DEFINITION  Genus species strain strain.
ACCESSION   
VERSION
KEYWORDS    .
SOURCE      Genus species
  ORGANISM  Genus species
            Unclassified.
COMMENT     Annotated using prokka 1.14.6 from
            https://github.com/tseemann/prokka.
FEATURES             Location/Qualifiers
     source          1..7273
                     /organism="Genus species"
                     /mol_type="genomic DNA"
                     /strain="strain"
     gene            129..1838
                     /locus_tag="KGAIEEAD_00126"
     CDS             129..1838
                     /locus_tag="KGAIEEAD_00126"
                     /inference="ab initio prediction:Prodigal:002006"
                     /codon_start=1
                     /transl_table=11
                     /product="hypothetical protein"
                     /protein_id="X:KGAIEEAD_00126"
                     /translation="MKQLDPDLFYEFYSAWKEAPSKFSKGEMMRKAASAFGLSEDAIR
                     RRFEKYNIGSELAVVTGEKKGKRKSNLNSERMDLRETEAKIIAEIVYSNLSGKEPKPI
                     SMKLALRRARNSGQIQLPWTESTANRWLNRLGLGRHEMRSPEAARHWKEPYSNATHMV
                     DASVASRYYLNPRGKIEQRWFFDDKDEETAMLRDNLIKVWVYALVDVYSKVFFVWAYG
                     GKAITPGAKHRGENTTDYLDFFKRAWLPKSDRRNPFEGISDFVYSDEGSGLKGSRSTL
                     KRLGTKLIMHRPGGPRAKGPVERIIGVFKNIVEPAIDGKRFKDLEEFNDFLTLYTIHE
                     NQISGRFDLWLAGTKDKPVRRITEQNFYDATVTFDKRVVNNYGCIEYRNHSYGVALDL
                     VGQDVILFRDRDGNLVAEDKLGNLYICNPDGARSISQHTGFQTQSSDTWLKTDRMRLR
                     DEIREGAKKQRKIFTIDDLFPKSELENLRYFPANAVPVETPATMAPSEFTDVESAWSY
                     IERRLLIYRSEMPVELFEAVQSRLDSSLTLKGSIINQEIYELLNILNNIDFESNDSKE
                     NAE"
     gene            1835..2845
                     /locus_tag="KGAIEEAD_00127"
     CDS             1835..2845
                     /locus_tag="KGAIEEAD_00127"
                     /inference="ab initio prediction:Prodigal:002006"
                     /codon_start=1
                     /transl_table=11
                     /product="hypothetical protein"
                     /protein_id="X:KGAIEEAD_00127"
                     /translation="MSFVDTENTNRVIRAIKQAVDSSGWECVVGHVGAGKTFLYEHML
                     HFWKSYPNRFQVIEMGRCYESFGMSINQIMKVMISELVPDREIPGNAHAKQLILRSIL
                     EKAYERKRKIVLLFDESQALSGKLLRDLKKIHEISIPERENLFSIIMFGKNEGPWLRS
                     LIDTQEIGWRIHKTNLEPLKDNEVLSFVEKAYNIKFESGQNGQKARQIFIQNTFPTPL
                     GIKYQIRKIERSEIGWNRILTYELAKTVFPQTISDILKKMRITQREVAKRVRENTGKE
                     LSKAAISTYLNGDQHEIQKSRLSLDGHKLTMDAALDLIRDYSTSPSDIHSAENLIRTA
                     NE"
     gene            2877..3170
                     /locus_tag="KGAIEEAD_00128"
     CDS             2877..3170
                     /locus_tag="KGAIEEAD_00128"
                     /inference="ab initio prediction:Prodigal:002006"
                     /codon_start=1
                     /transl_table=11
                     /product="hypothetical protein"
                     /protein_id="X:KGAIEEAD_00128"
                     /translation="MKIANQEEHEQALNRVAQIKKELSGFSTNLGSLNDDVTLLEEEK
                     KEKAEEYDKKIKVVKDQIKVIEDEQKAKVKSLKSELKEYQSAIGEFVVESIPA"
     gene            3185..3337
                     /locus_tag="KGAIEEAD_00129"
     CDS             3185..3337
                     /locus_tag="KGAIEEAD_00129"
                     /inference="ab initio prediction:Prodigal:002006"
                     /codon_start=1
                     /transl_table=11
                     /product="hypothetical protein"
                     /protein_id="X:KGAIEEAD_00129"
                     /translation="MAIAKKKKAAKKKVAPKKKKVAKKPVAVEAPKQISDSNSSGMVL
                     EDPRPA"
     gene            3348..3914
                     /locus_tag="KGAIEEAD_00130"
     CDS             3348..3914
                     /locus_tag="KGAIEEAD_00130"
                     /inference="ab initio prediction:Prodigal:002006"
                     /codon_start=1
                     /transl_table=11
                     /product="hypothetical protein"
                     /protein_id="X:KGAIEEAD_00130"
                     /translation="MANKKKEQIVIIPLSNKGELADAIQSYGVKQREKNRIVSQYNDK
                     MSELQTKLREETKILDEDCYLLGVRIKHFCDENRKSLFESGSKTQKLTTGSVSYRDIP
                     AFVKTKLTSTLLEKILTSSTLEKHYKKFIERCGKVFLRVKIELDKDGILSDPVRAKKE
                     FGIEVEAKRERFYIKPTELDAEVEVDAA"
     gene            3911..4060
                     /locus_tag="KGAIEEAD_00131"
     CDS             3911..4060
                     /locus_tag="KGAIEEAD_00131"
                     /inference="ab initio prediction:Prodigal:002006"
                     /codon_start=1
                     /transl_table=11
                     /product="hypothetical protein"
                     /protein_id="X:KGAIEEAD_00131"
                     /translation="MNELPLKVREVLENIQDLAATDSNQSDNVDQIFYLVEWILDKYP
                     TESEL"
     gene            4241..4534
                     /locus_tag="KGAIEEAD_00132"
     CDS             4241..4534
                     /locus_tag="KGAIEEAD_00132"
                     /inference="ab initio prediction:Prodigal:002006"
                     /codon_start=1
                     /transl_table=11
                     /product="hypothetical protein"
                     /protein_id="X:KGAIEEAD_00132"
                     /translation="MSVQTKTIQRYEEVNQLLYDIRKTLFFDKLKAHERKTLEDRKKA
                     LEPERATLKNSIDFIQAYDLLDSDSETAIIKLAELGWSVEEWEFKDNTWRKNL"
     gene            4531..4836
                     /locus_tag="KGAIEEAD_00133"
     CDS             4531..4836
                     /locus_tag="KGAIEEAD_00133"
                     /inference="ab initio prediction:Prodigal:002006"
                     /codon_start=1
                     /transl_table=11
                     /product="hypothetical protein"
                     /protein_id="X:KGAIEEAD_00133"
                     /translation="MSIVDDAKISESILQTFSSEDFIDTLRDCTFVKLGLNHVLNVID
                     HQLDKGNGFQIDRATAETIKSVYATLQNRIEKLERIEYQTFKESLYVRTSPASRKNL"
     gene            4833..5054
                     /locus_tag="KGAIEEAD_00134"
     CDS             4833..5054
                     /locus_tag="KGAIEEAD_00134"
                     /inference="ab initio prediction:Prodigal:002006"
                     /codon_start=1
                     /transl_table=11
                     /product="hypothetical protein"
                     /protein_id="X:KGAIEEAD_00134"
                     /translation="MSPLEISELILGYTIFWTLLIWFCVGLLALLLWWFLFRVLFREP
                     ININVNGYQPIEMNEDGNKFPPQEESGGN"
     gene            5056..5868
                     /locus_tag="KGAIEEAD_00135"
     CDS             5056..5868
                     /locus_tag="KGAIEEAD_00135"
                     /inference="ab initio prediction:Prodigal:002006"
                     /codon_start=1
                     /transl_table=11
                     /product="hypothetical protein"
                     /protein_id="X:KGAIEEAD_00135"
                     /translation="MITETIERPILMSGNLVCETLYGRKTQTRRTSKLKAINDNLDEW
                     EFIETCHEHTQTGTYFCAFFIHKKTNERKWVRCPYGSKGDLLWVKETWRVGAWDVPTK
                     SIAVDYRADNFARQEWIQILDESRFEKLVEQSIIDVEEAGLIGFALQEFKKNFTREFS
                     ASGISLESPCRWRSLFMPKEISRIKLEIKDIRIERLVTISEEDARAEGVEIDSEECDH
                     VRYSCSDIGCLGQTYKSGFAKLWIELHGHNAWSINPWVWVIDYQTWEDELPY"
     gene            5882..6430
                     /locus_tag="KGAIEEAD_00136"
     CDS             5882..6430
                     /locus_tag="KGAIEEAD_00136"
                     /inference="ab initio prediction:Prodigal:002006"
                     /codon_start=1
                     /transl_table=11
                     /product="hypothetical protein"
                     /protein_id="X:KGAIEEAD_00136"
                     /translation="MKEITLRSSFEFILGKKREDFSDEVKQERWNYWKSLALKNKHRL
                     VEVWSNVEGCIGCIHLDKENAWCNLQGLPCTVNPILSFQNAIPGMACMGAGYTKQSVI
                     PDEFDYSFLYPFFPEDTRYFTMDLNGIIAGYIQKPKLDIDNAAWRSMWRGYRILYEGT
                     FLFVVAPKNWDRSKWKESLKEK"
     gene            6403..6669
                     /locus_tag="KGAIEEAD_00137"
     CDS             6403..6669
                     /locus_tag="KGAIEEAD_00137"
                     /inference="ab initio prediction:Prodigal:002006"
                     /codon_start=1
                     /transl_table=11
                     /product="hypothetical protein"
                     /protein_id="X:KGAIEEAD_00137"
                     /translation="MEGITKREIGDSKRKDFGGREKMKLIYDFDEEDLAKKVRIEKED
                     GTCEYFPFYDFKFENSYSHTLRLKTWASEKERRKFYDFEPIVIN"
     gene            6696..7175
                     /locus_tag="KGAIEEAD_00138"
     CDS             6696..7175
                     /locus_tag="KGAIEEAD_00138"
                     /inference="ab initio prediction:Prodigal:002006"
                     /codon_start=1
                     /transl_table=11
                     /product="hypothetical protein"
                     /protein_id="X:KGAIEEAD_00138"
                     /translation="MKDTIEEEKRKQRLKQLFAVGRKIGYSKETLQEISSSIGLSERL
                     SFLSESQIQRILNSLKKGHPEAFRKPRERDKKRSIPKSQVFSIPSADQKGMIELLISQ
                     VNKIAPYKISLESMAQKTFKIPSEKLSFHQYQSLIEALKSMKSRFEKETNLRNSSQL"
ORIGIN      
        1 atcccggaag aatctcgaaa cggtgcgtta ggaatctatc tctctcgcac cattgcgacg
       61 atggaaattt cactcaaaac tctaaagatg gcttggtcaa accacatctt tcaaggagag
      121 acgcaagagt gaaacaatta gatccagatt tgttttacga attttactca gcctggaaag
      181 aggcgccgtc aaaattctcc aaaggcgaaa tgatgcgtaa agccgcgtcg gcctttggat
      241 tgtcagaaga cgcaattcga agaagattcg aaaagtataa tattggatcg gaattagccg
      301 ttgttaccgg tgagaaaaaa ggaaagcgaa aatcaaatct gaactcggag cgaatggatc
      361 tacgggaaac cgaagcgaaa atcattgcgg aaattgttta ctcgaatctg tccggcaaag
      421 agccaaaacc gatctcgatg aaactcgctc taagacgagc gcgtaacagc ggacagattc
      481 aacttccctg gacggagtct accgcaaacc ggtggctgaa tcgtctcggt cttggacgtc
      541 atgagatgcg ttcaccggaa gcggcgcggc attggaaaga gccatactcc aacgcaaccc
      601 acatggtaga cgcctccgtt gcaagtagat actacctaaa cccacgagga aaaatcgaac
      661 agcgttggtt ctttgatgat aaagacgaag aaacagcgat gctaagagac aatttaatca
      721 aggtttgggt ttatgcgttg gttgatgttt attcaaaagt tttttttgtg tgggcgtatg
      781 gcggaaaggc tataactcca ggcgcaaaac atcgcggaga gaacacaaca gattatctcg
      841 attttttcaa acgtgcttgg ctaccgaaat cagatcgccg aaatccattc gaaggcattt
      901 ctgacttcgt ttactccgac gaaggtagtg gcttaaaggg atcacgatcc acgttaaaac
      961 gattaggaac aaaattaatc atgcacagac cgggcggccc gagggcgaaa ggccctgtcg
     1021 aacgtataat cggagtgttt aaaaatattg tagaacccgc aatcgatgga aaacggttta
     1081 aggatttaga ggaattcaac gattttctaa cgttatatac cattcacgaa aatcaaatca
     1141 gtggaagatt tgacctctgg cttgcaggaa caaaagacaa accagttcgg cggatcacag
     1201 aacaaaactt ttacgatgca accgtaacat tcgacaaacg agtcgtaaac aactacggct
     1261 gtatcgaata ccggaaccat tcctacggag ttgctttaga tttggtaggg caagacgtta
     1321 ttctcttcag agaccgcgac ggaaatctgg tagcagagga caaattagga aatctttata
     1381 tctgcaatcc tgacggagcg agaagtatat cgcaacatac aggattccaa acgcaatcat
     1441 cagacacatg gctgaaaacc gatcggatga ggctgcgaga cgaaattcgt gagggtgcca
     1501 agaaacagcg gaaaatcttt acgatcgacg acctctttcc taaatccgag ttggaaaatc
     1561 ttagatactt tccggcgaac gctgtccctg ttgaaacacc cgcaacgatg gcaccgagcg
     1621 agttcaccga tgtagaatct gcgtggagct acattgaaag acgactttta atctaccgtt
     1681 ccgaaatgcc agtggaactt tttgaagccg ttcaatcgcg gcttgattca agtcttaccc
     1741 tcaaaggctc aatcataaac caagaaatat acgaactttt gaatattcta aataacattg
     1801 attttgaatc taacgattct aaggagaacg cggaatgagt tttgtcgaca cggaaaatac
     1861 aaacagggta atcagggcaa tcaaacaggc cgtcgacagt tccggctggg aatgtgtcgt
     1921 tggacacgtt ggagcaggca aaacatttct atacgagcac atgcttcatt tctggaaaag
     1981 ttatccgaat cgttttcaag tcatcgaaat gggacgatgc tatgagtcgt tcgggatgag
     2041 catcaatcag atcatgaaag ttatgatttc cgaactcgtc ccagaccgtg agattcccgg
     2101 aaacgctcat gcaaaacaat tgattttacg tagcatcctt gaaaaagcat acgagagaaa
     2161 acgtaagatt gttcttcttt ttgatgaatc ccaagcactt tccggaaaac tattacgaga
     2221 tcttaaaaag attcatgaga tttctattcc ggagcgagaa aatcttttct caattatcat
     2281 gtttggaaag aacgaagggc cttggttgcg ttctttaatt gatacccagg aaatcggttg
     2341 gagaatccat aaaacaaact tagaacctct taaagataac gaagtattat cctttgtgga
     2401 gaaagcgtat aacataaaat ttgaatctgg acaaaacggc caaaaggcgc gacaaatatt
     2461 cattcaaaat acgtttccaa ctccccttgg aattaagtat caaatacgta aaatagaaag
     2521 atccgaaatc ggatggaatc ggattttaac ttacgaactt gctaaaaccg tattccctca
     2581 gaccatttcc gacattctaa aaaaaatgag gatcactcaa agagaagtcg ctaaacgtgt
     2641 tcgagaaaat acggggaagg aattaagcaa agccgcaatc tcaacttacc taaacggaga
     2701 tcaacacgag attcaaaaat cacgcttaag tttagacggg cataaactaa caatggatgc
     2761 tgctctcgat ttaatcagag actactcaac gtcaccgagt gatatacact cagcggaaaa
     2821 tctgattcga accgctaacg aataacgcaa tattttaata ttatattgga ggaaaaatga
     2881 aaatcgcaaa ccaggaagaa cacgaacagg ctttaaacag agtggcccaa atcaagaaag
     2941 aactttccgg attctctacg aatctgggtt cgttaaatga cgacgtcact ctcttagaag
     3001 aggaaaaaaa agagaaggcc gaagaatacg acaaaaaaat caaagttgtc aaagaccaaa
     3061 tcaaggtgat cgaagacgaa caaaaggcaa aagtcaaatc cctgaaatcg gaactaaaag
     3121 aatatcagtc cgcaatcggt gaatttgtcg tcgagtcgat tccagcgtaa ggaggaaaaa
     3181 cgtcatggcg attgcaaaga agaaaaaggc agcgaagaag aaagtcgctc ctaagaaaaa
     3241 gaaggtagct aagaagccgg tggccgtaga agcaccgaag caaattagcg attccaattc
     3301 ttccggaatg gtcttggaag atccaagacc ggcataggag taaagcgatg gcaaacaaaa
     3361 agaaagaaca gatcgttatc atcccccttt ctaacaaggg ggaattggcg gatgcaattc
     3421 agtcttacgg tgtaaaacaa cgcgagaaga atcgaatcgt ttcccaatac aacgataaga
     3481 tgtctgaact tcaaacaaaa cttcgtgaag aaaccaaaat tctcgatgaa gattgctatc
     3541 tccttggagt tcgtatcaaa catttctgtg atgagaacag aaaatctctt tttgaatctg
     3601 gaagtaaaac tcaaaagttg acaactggtt ccgtttcata tcgtgatatt cctgcttttg
     3661 taaagaccaa actaacatcg acacttttag aaaaaatcct aacgagttca actctcgaga
     3721 aacattacaa aaagtttata gaacgatgcg gaaaggtttt ccttcgagtt aaaatcgaac
     3781 tggataagga tggaatctta tcggacccgg ttcgtgccaa gaaagaattc gggatagagg
     3841 ttgaggcgaa acgtgagcgg ttctatatca aaccgaccga gctggatgca gaggtggagg
     3901 ttgatgcggc atgaacgaac ttccgctaaa agttcgtgag gtcttggaaa acatccaaga
     3961 ccttgcggct acagattcaa atcaaagcga caatgttgat cagatatttt atctcgtgga
     4021 atggatactg gataaatatc cgactgagtc agaactttag ttatgagtaa cgaagaaggt
     4081 ttcactgatt taaaacgctc ggaggatctt tggatcgagc actgtgaaga tttcctccga
     4141 cgtggaaaga aaccgtataa ctgggaaaaa cttccagagt atattaaaac agcgagaatg
     4201 aaagaatatt acatagaact aaagaggaga ataaaaaaca atgagcgtgc aaactaaaac
     4261 gatccagaga tacgaagaag taaatcaact cttgtatgat attcgaaaaa ctcttttctt
     4321 tgataagcta aaagcacatg aaagaaaaac tttagaagat cgcaagaagg ctctcgaacc
     4381 ggagagagct acattgaaaa actcaatcga ttttattcag gcatacgacc tccttgattc
     4441 ggattcagaa actgcaatta taaaactcgc ggaactcggt tggtccgttg aagagtggga
     4501 atttaaggat aatacttgga gaaaaaatct atgagtatcg ttgatgatgc aaaaatttca
     4561 gaatcgattc ttcaaacttt ttcctctgag gatttcatag atacactgcg agattgcacc
     4621 tttgttaaat taggactcaa tcatgttctc aacgttatcg atcatcaact cgacaaaggg
     4681 aacggttttc aaatcgatcg ggcaactgcc gaaaccataa agtctgttta tgcgaccttg
     4741 caaaaccgaa tagagaaact ggaacggatt gagtatcaga cttttaaaga atcattatac
     4801 gtgagaactt caccggcatc gaggaaaaac ctatgagtcc tttggagatt tccgaattga
     4861 tccttggcta tacaatattt tggactttgc ttatttggtt ttgcgttggc ctattggctc
     4921 tccttctgtg gtggttttta tttcgtgttc tatttcgaga acctattaac atcaatgtca
     4981 acggttatca acctatagaa atgaacgagg acggaaataa gtttccacca caagaagagt
     5041 caggtggaaa ctaaaatgat aacagaaacg atagaacgtc cgattctgat gtctggcaat
     5101 ctggtctgtg aaactcttta tggaagaaag actcaaacac gtcgaacttc aaaacttaag
     5161 gctattaatg ataatttgga tgaatgggaa tttatcgaaa catgtcacga gcatactcaa
     5221 acgggaacat atttttgtgc attttttatt cataagaaaa ccaatgaacg aaaatgggtt
     5281 cggtgtccct acggatctaa aggtgatctt ctttgggtaa aggaaacctg gcgcgtcgga
     5341 gcatgggatg ttcccacgaa atcgatcgca gtggattata gagcagacaa ctttgcaaga
     5401 caagaatgga ttcaaattct cgatgaatca cgattcgaaa aactcgttga gcaatcgatc
     5461 attgatgtag aggaagccgg actgattgga tttgctctgc aagagtttaa aaaaaatttc
     5521 acaagagaat tctcagcatc cgggatttct cttgaatctc catgtcgctg gcggtccctg
     5581 ttcatgccga aagaaatatc tcgaatcaaa ctcgaaatca aagatattcg aatcgaacgt
     5641 ttagttacca tctcagaaga ggacgcacga gccgaaggag tcgaaattga ttcggaagaa
     5701 tgtgatcacg taagatattc atgctctgat ataggatgcc ttggacaaac ttacaaatct
     5761 ggatttgcaa aactttggat tgaactacac ggccataatg cctggagtat aaacccgtgg
     5821 gtttgggtga tcgattatca aacttgggaa gacgagcttc cttattgaaa tggagtcaac
     5881 tatgaaggaa attactttaa gatcttcatt tgaatttatc ttaggaaaga aacgtgaaga
     5941 tttttctgat gaagtaaaac aagaacgatg gaattactgg aagagtcttg ctttaaaaaa
     6001 taaacataga cttgtcgaag tctggtccaa cgttgaaggt tgtataggct gtattcattt
     6061 agacaaagaa aacgcatggt gtaatcttca aggattgcct tgcactgtaa atccgattct
     6121 ttctttccag aatgccattc caggaatggc ttgtatgggc gcgggttata ccaaacaatc
     6181 agttatcccg gatgaattcg attattcttt tttatatccg ttttttccag aagacacaag
     6241 atatttcaca atggatttaa atgggattat tgctggttat atacagaaac ctaaattaga
     6301 tattgataat gcagcatggc gatctatgtg gcgcgggtat cgtatcttat acgaaggcac
     6361 ttttttattt gttgtagctc caaagaattg ggatagatcc aaatggaagg aatcactaaa
     6421 agagaaatag gggatagcaa aagaaaagat tttggcggga gagaaaaaat gaaactaatt
     6481 tatgattttg atgaagaaga tttagccaag aaagtaagaa ttgaaaagga agatggcact
     6541 tgcgaatact ttcctttcta cgatttcaag tttgaaaact catacagcca tacgcttaga
     6601 ttgaaaacgt gggccagtga aaaagaaaga agaaaattct atgacttcga accaatcgta
     6661 ataaattaaa ccgaactagt tttcaaaaaa actatatgaa ggatacaatt gaagaagaaa
     6721 aaagaaagca acgattgaaa cagctttttg ctgtcggtcg aaagatcgga tattcaaaag
     6781 aaactcttca agagataagt tcgtcgatag gactttcgga aagattaagt tttctttccg
     6841 aaagtcaaat ccaaaggatt ctaaactcgc ttaagaaagg acatccagag gcattcagaa
     6901 aaccacggga aagagataaa aagagatcta ttccgaagtc tcaggtattc tcaattccgt
     6961 ctgcggatca aaaaggaatg atcgaattac ttatttctca ggttaataaa attgcaccat
     7021 ataagatttc tttagaatcg atggctcaga aaacctttaa aattccttcg gaaaaactct
     7081 cctttcatca ataccaatct ctcatcgaag ctcttaaatc tatgaaatct cgattcgaaa
     7141 aagaaacaaa ccttagaaat tcttctcaac tttgaattga aaaggttctt aaaagaacgt
     7201 ttttagatat ttttttatac ttttcagtct cgctttagat ggtttataat aagttcagta
     7261 gtgggtgggg aca
//
LOCUS       KGAIEEAD_17             8885 bp    DNA     linear       08-DEC-2021
DEFINITION  Genus species strain strain.
ACCESSION   
VERSION
KEYWORDS    .
SOURCE      Genus species
  ORGANISM  Genus species
            Unclassified.
COMMENT     Annotated using prokka 1.14.6 from
            https://github.com/tseemann/prokka.
FEATURES             Location/Qualifiers
     source          1..8885
                     /organism="Genus species"
                     /mol_type="genomic DNA"
                     /strain="strain"
     gene            complement(2490..3482)
                     /locus_tag="KGAIEEAD_00139"
     CDS             complement(2490..3482)
                     /locus_tag="KGAIEEAD_00139"
                     /inference="ab initio prediction:Prodigal:002006"
                     /codon_start=1
                     /transl_table=11
                     /product="hypothetical protein"
                     /protein_id="X:KGAIEEAD_00139"
                     /translation="MNRSELNKVITKILKAYEEMRLQNTLNGNSEVLETNREIGRILQ
                     TVERKATEPERSTGSWMKSISKELQKHLKRGFSERNLFYARKFYEIYGNRKIDVRLSW
                     SHYRILSSITDANLREKLMKESIEGNWNRDDLSYRVRDIGELRKAPTLRWRRPEGVLW
                     NYKIKDISKDKGTLLIDLGFYCYYELPSSRFRGKFKVGDIIQIEKQNGIWNLSESKLD
                     SELYFYFGEIERVIDGDTILVKFELGFNVITRQRIRLHNVWSAELGSSEGEDNFESLK
                     KKLPLKTKVIVRSRSKDVYGRYVGEVLYSKKKIQHPVDIFTIGIYLNQELAAIS"
     gene            3723..4364
                     /locus_tag="KGAIEEAD_00140"
     CDS             3723..4364
                     /locus_tag="KGAIEEAD_00140"
                     /inference="ab initio prediction:Prodigal:002006"
                     /codon_start=1
                     /transl_table=11
                     /product="hypothetical protein"
                     /protein_id="X:KGAIEEAD_00140"
                     /translation="MTRATNTLCNPEEILEIRDGIQYIGCTYDSNPDLIEHSREFIQS
                     QYSKLGYVGYNPEFDRQFDLNGFSQYYIALNENEEIIATSRIVSRGPFGLPIEYSYRE
                     DTGERTIIEDGNIAEMNSFAATKMSAGSKVLSLSTDFILNRNFTSTYGLFDIERSAIG
                     KLYNRIGAVESPLHPYLIYFPDYGKKTQRSISPTLWKIQVSNKTKIIAIKCHS"
     gene            4369..5307
                     /locus_tag="KGAIEEAD_00141"
     CDS             4369..5307
                     /locus_tag="KGAIEEAD_00141"
                     /inference="ab initio prediction:Prodigal:002006"
                     /codon_start=1
                     /transl_table=11
                     /product="hypothetical protein"
                     /protein_id="X:KGAIEEAD_00141"
                     /translation="MLSGVYFLEAISALLFASVCNLCLGFYVIFVTRLKRFLDFGVLC
                     ILFGIWSALFAIPFFEETKTIFWTRTLTLPMIIAPLLLVRFIYSYVFDKEFPIVGNLI
                     ILIVYVIPIYTFSYSDLYITSAWIQNAKLHFTAGIFYDYFVIGGVLSIISSIIVLVLG
                     FKKRRGLNRVRFVYIATGILFWLVSIGTFTLILRYLGLPEYNFIAPIGCTLATAIWSI
                     GIIKINLFEISELEILEKENSLIAHANILILKKVDPTSYKKALYRYKKNIIQMIIQDY
                     TYLQVHSDLTVDEIYNYLTENEGGLIPPKSYLLKRS"
     gene            complement(5270..5659)
                     /locus_tag="KGAIEEAD_00142"
     CDS             complement(5270..5659)
                     /locus_tag="KGAIEEAD_00142"
                     /inference="ab initio prediction:Prodigal:002006"
                     /codon_start=1
                     /transl_table=11
                     /product="hypothetical protein"
                     /protein_id="X:KGAIEEAD_00142"
                     /translation="MNYKDVLKKLMERRAWNQEDLAKAGEVKQPTVSRYLSGHTIPTL
                     TFITNLYKNAKVDPIIFVRDYELDPIHLESGNSRDEKQNLAEETAVFIRFLKNTPDAL
                     EIFWKLHKMDKSGRKSMSVLADKILEE"
     gene            5972..6151
                     /locus_tag="KGAIEEAD_00143"
     CDS             5972..6151
                     /locus_tag="KGAIEEAD_00143"
                     /inference="ab initio prediction:Prodigal:002006"
                     /codon_start=1
                     /transl_table=11
                     /product="hypothetical protein"
                     /protein_id="X:KGAIEEAD_00143"
                     /translation="MVINYFKIKPLDITESELDEYEYLGKSLSTEDKETILKHTDFRK
                     VLAILKKLKLTNKSE"
     gene            6187..7338
                     /locus_tag="KGAIEEAD_00144"
     CDS             6187..7338
                     /locus_tag="KGAIEEAD_00144"
                     /inference="ab initio prediction:Prodigal:002006"
                     /codon_start=1
                     /transl_table=11
                     /product="hypothetical protein"
                     /protein_id="X:KGAIEEAD_00144"
                     /translation="MFDINTNVGILDYKQLLKLGLFYFHAFGVAIGIFIGYSKLFSKN
                     EFNKSFGAVLNSASFFLILNGGVLFDGGTLKSENKILFSTYYGLVLYSCIAVSVCFYH
                     ILGNLDNPWIYCKRLLGIIPVTILFSFLIPNLYFISFIDTLGFAISIFTFIWSLNRIL
                     KANKSILYFNLPFLSFLISICFVFDFLGTIFDKKNFLFFAEFIPGSVICYTILLERSF
                     PYLFDKITVTVLDANKENEIDLETIPEVKELQKNKYPSRDLLEGINLEKVKIKLNHFL
                     DSKGFIDEELRLPDFASGLGLSTHQASYYLNQYLNMSFTDFLQFHRINEVKNMMRIKL
                     NYNLLNIAFECGFNSASSFHRACVKYTGKSPRDLRQELLSNTEIQRKVE"
     gene            complement(7476..7886)
                     /locus_tag="KGAIEEAD_00145"
     CDS             complement(7476..7886)
                     /locus_tag="KGAIEEAD_00145"
                     /inference="ab initio prediction:Prodigal:002006"
                     /codon_start=1
                     /transl_table=11
                     /product="hypothetical protein"
                     /protein_id="X:KGAIEEAD_00145"
                     /translation="MITQIYFRFDLPENVFELDAFVQLIQNELLGFDHEIRESSNYFA
                     GFYHKFKTKENIINVANADDTCFHDYHYVVTFNKDENSLQDKVIKLAETWVLKGWTVS
                     IPDGPLIEDLTRTCYLNEDGKIIWKEHRVEPPKD"
     gene            complement(7883..8827)
                     /locus_tag="KGAIEEAD_00146"
     CDS             complement(7883..8827)
                     /locus_tag="KGAIEEAD_00146"
                     /inference="ab initio prediction:Prodigal:002006"
                     /codon_start=1
                     /transl_table=11
                     /product="hypothetical protein"
                     /protein_id="X:KGAIEEAD_00146"
                     /translation="MLDDEGNTLSQMQYLPYGDTFVQRGDLNFSPKFNSQELDRESGF
                     YFYNARFYDPGIARFTSADTLIDGELDTQGWNRFSYVKGNPIGAKDPTGHEAIVDTLA
                     GVNHVLNKLGDSSYKAGTASKDGSFVGNSVGLLHDSAGLVYKTAASLVPKNRKELEEA
                     AVTGYGSQLAKTTAKGLAKVGDDIGKIPLGFKNSNQYKKAMSELDNIMKSKNISDYNI
                     GVRGSSVTGQSFKTGKPFNAKSDIDVFVESADLTKGSKTSKNIPGFVHPETINGKNPE
                     IGSWSERWGKILNRDISVGGFEKGKVPNQPTIFYGNNK"
ORIGIN      
        1 actacccaag atcgcattgt taccgtcttg gatctgagta atccgatctt gagaatcgat
       61 gctgatccgt ttagtaagat ctttaacgtt gtccctttga cgagttaagt taccattggc
      121 atcatacgac atcgtaagag catccgcacc cgtacgactc gaatcaatat tcgtcacttg
      181 gtggtttgtg tattgataac tccaaacgtc tgaaatgttt ccactcagag gatcatgaaa
      241 tctcttagaa gataagttcc cattctttgc ataaacaaaa gactgctgaa atctctgtgt
      301 aaagttggaa ttaaaaggtt caatatacga tccgttagcc gatgtaagac gacccagacc
      361 atcgtagtca taaacgtatt gagtattgaa gtcagtggtt gtatttgcaa cattggtaat
      421 gttgttgttc ggattaaatg catataagac gtcttgtaaa accttgttac ttccacccac
      481 atccccagaa gaattcagtc ttaccattct cccctttacg tcatatccgt aactggttgt
      541 aatcccgttt ccaagcgtaa gactcgacgt ctgaccaaat tcattgtagg taatgttttc
      601 tacaatgtcc ttgttacaat atccgggtaa aataccgttt gtattgactt gaacagaaat
      661 cccagagata tacccggcgg ttccgtagtt gtaacaagca cgcattcttc cgtgagaaat
      721 cggatgttct ggatagtcga tacgagtcac acgacctaaa agatcatatc tagtttctgt
      781 aatatacggt ccggcggttt cagaaggaag aggatttcct tctgtagtcg ctaaaatgac
      841 tctcgtttct tttttaacac gacctaattt gtcgtaacta aaggttttgt tttggctgga
      901 gtcttcaatt cgtaccagtc ttcctaacgc gttctcactc cccgaaaaag aatcatacgt
      961 atattcaata ttcccttctg ggatattttt agtcaggatt ctaccgacac cgtcatacgt
     1021 gaaagtggta gtcacccctt ttgcgtttgt ggtcgaagtt aaatccccga aattgttgta
     1081 gttgtagtaa ctcacgccca gatcaggatc actttgggct tttaactttc caaatgcgtc
     1141 gtaactccaa taggtctggt ttcttccaga aacgtctttt gtgggtactc ccgcactgga
     1201 actaggacaa ctcatcaaac ttgagtcatt taaatcactt ttctttgttc ggttccccgc
     1261 aatgtcgtaa caaaatccga tcttggcccc tgtcccgtca ctggaaaagt cttctacata
     1321 caatacttcc ccactcgcat ttttgacagt gcgtttactc gttccggaac tgtgagtttc
     1381 tgtcgtttca aatgtagagt tgtaggctgt agttacgacc acaggagaag tttccccttg
     1441 ggcaagtggt agaatcgttt ttttgattct tccaatcgga tcgtattcaa aagaagtcgg
     1501 atttttttct tctaagtgca atacaaaccg gtcgatttct ccggaactcg cccagctact
     1561 ttgtccttta cggacgagtt ttccggttgt gtcatacaca agtcttcccg taatcgcaaa
     1621 attaccgtta gacgcacttt ttaccgtgta gatgttacga cccattccgt ctgtgtaggt
     1681 acgggacaca aagtctggat ctcccgttcc cgtcacaaac gttgtctttg cactcagtgg
     1741 aaaactggaa tcatagctgt aactagcggt tgtgagagtt cccacatccg tgtcagaact
     1801 cgtttttgtc agtcttccaa aattgtcata ttcaaaatag cttttgtttc catttggatc
     1861 cgtggttgtg gtcggaactc caaacgcgct tccatatccg atttgatgtg tggttgttag
     1921 tgtaatactt ctcccccatt ttgtctcttg ggttacaaac tgttgaagct cattgtcata
     1981 cacgtaagag ttcccacgcg caggactaga acttgtgtcc ctttcagttg tctgattccc
     2041 gtgattgtca tattctagtt gcgagtgact aggaattagt ggatagggcg gctttcggag
     2101 aaagatcctt ttgtatttta aagtttcatt gtattcaaca ttattgattt gtttttgttt
     2161 ctcagaaacc gggctctcgg ctccagtcaa taaattgaaa gaaagaaacg tgatacaaag
     2221 tattatcttc agtcccaatt tattgactcc gcctccatcc ctgccgcatt gtaagtctaa
     2281 atatttcttt tcttctttca aatctcttct actcaaagaa aatcgttttc aaggaacaat
     2341 caatcatatc gcttcgcacc ggcggtgcgg tcgagtttag ttctcgaaaa aactccgaaa
     2401 tttcagcttc ttcggttaaa tataatacaa ttgaaatata tcgcaaacat ttttagatct
     2461 ttatattcaa tcacaacatc ccattacttt caactgatcg cagctaattc ttgatttaaa
     2521 taaataccaa tcgtaaaaat atctacaggg tgttggattt tcttttttga atataaaacc
     2581 tctccaacgt atcttccata gacatcttta gatctgcttc taacgatcac tttagtcttt
     2641 agaggtaatt tctttttcaa agactcaaaa ttatcctcac cctcagaaga acccaattcc
     2701 gcagaccaaa cattatgcaa acggattctt tgtctggtga ttacgttaaa acctaattca
     2761 aatttgacta agatcgtatc tccatcaatc acccgttcta tttcaccaaa gtaaaagtag
     2821 agttccgaat ccaattttga ttcggacaaa ttccaaattc cattttgttt ttcgatttgt
     2881 ataatatcgc caactttgaa ttttcctcta aaacgcgaac ttggcaattc gtaataacaa
     2941 taaaaaccta aatcgatcaa caacgtccct ttgtcctttg atatatcttt aattttgtaa
     3001 ttccaaagga caccttcagg acgtctccat ctcaaggtag gagcctttct taattctcca
     3061 atgtctcgaa ctcgatacga caaatcatcc cggttccaat ttccttcgat cgactctttc
     3121 attagtttct ctcgcaaatt tgcatccgta atagatgaca aaatacgata atggctccag
     3181 cttaacctta catcgatttt tctatttccg taaatttcat agaactttcg tgcataaaaa
     3241 agattacgtt ccgaaaaacc tctcttgaga tgtttttgta actcctttga aattgatttc
     3301 atccaactac ccgttgacct ttctggttct gtggcttttc gttctaccgt ttgcaaaatc
     3361 cttccaatct ctcgattggt ttccaatact tccgaattgc cattcaatgt attttgaagc
     3421 ctcatctctt cgtatgcttt caatatctta gttataacct tattcaattc gctgcggttc
     3481 aagggtttac tctgtattca attatactta attagtattt taattcgttc ttctttttct
     3541 tcgtcttatt tgttttagat aagttcgtca attttttcgg cagaaatgta aagcgaatac
     3601 tgttattgta attctaaaag tattctataa tacgcttact gctacgattt taccaataat
     3661 taacaatttt ccagaatatt tttctaatct tactccatca agttcacgtt aattataata
     3721 ttatgacacg tgctacaaac actctctgta accctgagga aattttagaa atacgagacg
     3781 gtattcagta tattggatgt acttacgatt caaatccgga cctcattgaa cattcacgag
     3841 agttcattca gtcacaatat tccaagttag gttatgtagg atataacccg gaatttgata
     3901 ggcagtttga tttaaacgga tttagtcagt attatatcgc tctgaacgaa aatgaagaaa
     3961 ttatagcaac ttcaagaatc gtttcccggg gcccatttgg tcttccaatt gaatattctt
     4021 atcgggagga taccggagaa cgaacaatca tcgaagatgg aaatatagct gaaatgaatt
     4081 catttgctgc aactaagatg agtgccggct caaaggtttt gtctttgagt actgatttta
     4141 tacttaatcg aaattttaca tccacttacg gattattcga tatagaacga agtgcaattg
     4201 gaaaactcta caaccggatt ggagctgttg aatccccttt acatccatat ttaatttatt
     4261 ttccggatta tggaaagaaa actcaaagga gcattagtcc aactttatgg aaaatacaag
     4321 tgtcaaataa gactaaaatt attgcaataa aatgtcattc gtgaccctat gctttcaggg
     4381 gtgtattttt tggaagcgat ttcagcctta ctttttgcgt cagtatgtaa cctttgttta
     4441 ggattttacg ttatattcgt tacccgactt aaacggttct tggatttcgg agttctttgt
     4501 atcctttttg gaatatggag tgcacttttt gcaatcccgt ttttcgaaga aacgaaaaca
     4561 attttttgga cgcgaacttt aacactccct atgatcatcg cccctttatt actagttcga
     4621 ttcatttatt cttatgtttt cgataaagaa tttcctatag tcggtaacct aatcatatta
     4681 atagtttatg ttattccgat ttataccttt agctattcag atctttacat tacaagcgca
     4741 tggattcaaa acgcaaaact acattttaca gccggaatat tttacgatta tttcgttatt
     4801 ggtggggttc ttagcattat ttcttcgata atagttctcg ttttaggctt caaaaaaagg
     4861 agagggttaa accgagttcg atttgtttat atcgctactg gaatattatt ttggttggtg
     4921 tctatcggaa cgtttacatt gattcttcga tatcttggtc taccagagta caatttcata
     4981 gctcctatag gttgtacatt agcaactgca atttggtcaa tcggtattat taaaattaat
     5041 ctttttgaaa tctctgaact tgaaattcta gaaaaagaaa attctcttat agcacatgca
     5101 aatattctca tattaaaaaa agtagatccg acttcttata aaaaagcttt atatcgctac
     5161 aaaaagaata taattcaaat gattattcaa gattacacat atcttcaagt acattcagat
     5221 ttaacagtag atgaaattta taattattta acagaaaatg aagggggact tattcctcca
     5281 aaatcttatc tgctaaaacg ctcatagatt tccgcccaga tttatccatt ttatgcaatt
     5341 tccaaaatat ttctaaagca tctggtgtgt tttttagaaa acgaataaac acggcggttt
     5401 cctcagctaa gttttgtttc tcatcacgcg aatttcccga ttctaaatga atcggatcta
     5461 actcgtaatc acggacaaaa attataggat caacctttgc atttttataa agatttgtaa
     5521 taaaagtcaa cgtcggaatc gtatgaccac tcaaataacg acttacagtc ggttgtttga
     5581 cctcacccgc tttagccaga tcttcctgat tccaagcgcg cctttccatg agttttttca
     5641 aaacatcttt ataattcata aaaattgagc ttgcatattt tttgctttaa atatacactt
     5701 atgtatatta acattctata aaactattac tccatattga tacaatgata actaaaattt
     5761 gaaagtagga attatgcaac tgaaaagtaa aatagaaatc ggttcaaaat tggccaaaaa
     5821 cagatttctt ataccaaaac ccatagttac aatctcgtat tttttcaaag tatataaaag
     5881 ttttcagata aaaaatgccc cattttcaca aaccaaaagg ctcttaattt ggaacttcca
     5941 ttgaacacct gaaaacaaaa taggaataat catggtaatc aattatttta aaataaaacc
     6001 tttagacatc acagaatccg agttagacga atatgaatat ctcggaaaat cattaagcac
     6061 cgaagacaag gaaacaatcc taaaacacac ggattttaga aaagttttag caattttaaa
     6121 aaaattaaaa ctaacaaata aatccgaata aatattttta aaaacgattc tacacaagat
     6181 tttactatgt ttgatattaa cactaatgtc ggaattttag attataaaca acttctaaag
     6241 ttagggcttt tctattttca tgcttttggt gtagccatcg gaattttcat cggatattca
     6301 aagctttttt ctaaaaacga atttaataaa tcatttggtg ctgtattaaa ttcagcctca
     6361 ttctttctga ttttaaacgg aggagttctt tttgatggag gaacgttaaa atctgaaaat
     6421 aaaatcttat tcagcaccta ttatggttta gttctctact cctgtattgc agtttcagtt
     6481 tgtttttatc atatcttagg aaacttagat aatccttgga tttattgcaa aagactttta
     6541 gggatcattc ctgttacgat tttattttct tttttaattc ccaatcttta ctttatttct
     6601 ttcatagaca ctttaggatt tgcgatttct atttttacct ttatctggtc tttgaatagg
     6661 attttaaaag ctaacaaatc tattttatat ttcaacctac cctttctatc tttcttaatc
     6721 tctatttgtt ttgtttttga ttttcttggt acaatcttcg ataagaaaaa tttcttattc
     6781 tttgcagaat tcattcccgg atcagtcatt tgttatacga ttcttttaga acgttctttt
     6841 ccttatttat ttgataagat tactgttacg gtcttggatg ctaacaaaga gaatgaaata
     6901 gatttagaaa ccattccaga ggtcaaagaa ctccagaaaa acaaatatcc atcaagagat
     6961 ttgttagagg ggatcaattt agaaaaagtt aaaattaaat tgaatcattt tttagattct
     7021 aaaggcttta tagacgaaga actcagactt cctgattttg cttccggctt aggtctttct
     7081 actcatcaag cttcttacta tttaaatcaa tatttgaaca tgagttttac cgattttctg
     7141 caattccaca gaatcaacga agttaaaaat atgatgcgta tcaaattaaa ttataatctt
     7201 ttaaatattg cttttgaatg tggttttaat tctgcttctt cctttcacag agcttgtgtt
     7261 aaatatacgg gtaaatctcc cagagatctt agacaagaac ttctttcaaa tactgaaatt
     7321 cagagaaaag ttgaatgagt agaaaactta atagtttttt aatatagcag caatacagat
     7381 cagagttttt tcttttcttc ttgttatgct ccgattctta ggcttttcga ggctcaggaa
     7441 tctatgttcc actattgttt ttgtcagatc ccattttagt ctttaggagg ttcaactcga
     7501 tgttctttcc atataatttt cccatcttcg tttaaataac aagtccttgt taaatcttca
     7561 attaaaggtc catcgggaat tgaaacagtc caacctttaa gaacccaagt ctctgctaat
     7621 ttaatgactt tatcttgaag gctattttca tccttgttga aggtgactac ataatggtaa
     7681 tcatgaaaac atgtatcatc tgcatttgcc acatttatta tattttcttt agttttgaat
     7741 ttgtgataaa aacctgcaaa gtaattacta ctttctctaa tttcatgatc aaaacctaat
     7801 aattcatttt gaattaactg cacaaatgca tctaattcaa atacattttc cggtaaatcg
     7861 aaacgaaagt atatttgcgt aatcatttat tatttccata aaatatcgtt ggttgatttg
     7921 gaaccttgcc tttttcaaaa cctccaactg atatgtctct attaagaatt tttccccatc
     7981 tttctgacca agagccaatt tccggatttt taccgtttat tgtttcagga tgaacaaagc
     8041 caggtatatt tttagatgtt ttagaacctt tagtcaaatc tgcactttca acgaatacgt
     8101 caatatcact tttggcattg aaaggctttc cagttttgaa actttgcccg gtaactgagc
     8161 tacctctaac acctatgtta tagtcagaaa tatttttcga tttcataata ttatctaatt
     8221 ctgacattgc tttcttatat tgatttgaat ttttaaatcc taacggaatt tttccaatat
     8281 cgtcgccaac tttagctaaa cctttagcag ttgtttttgc gagttgcgaa ccataaccag
     8341 taacggccgc ttcctctaat tctttgcgat ttttaggaac taaagaagca gcggttttgt
     8401 aaactaaacc tgcagaatca tgaagtaaac cgactgaatt tccaacaaaa cttccatctt
     8461 ttgaagcagt tccggctttg taagaagaat caccaagttt gttcaataca tggtttacac
     8521 cagctaaagt atctactatt gcttcatgcc cagtcggatc cttcgctcca atcggattcc
     8581 ccttcacata cgagaaacga ttccaaccct gggtatccaa ttccccgtca attaaagtat
     8641 ccgcactggt gaaacgagca atccccgggt cataaaatct tgcattgtag aaataaaacc
     8701 cagactctct gtctaattct tgcgaattaa acttaggaga aaagttcaaa tccccccgtt
     8761 gcacaaacgt atcaccataa ggaagatact gcatctgaga aagagtgttt ccctcatcgt
     8821 ctaacacggt tgagacggaa tctacctgat cagttaggta ataagcaaga gcgcccgcct
     8881 cgttt
//
LOCUS       KGAIEEAD_18             3729 bp    DNA     linear       08-DEC-2021
DEFINITION  Genus species strain strain.
ACCESSION   
VERSION
KEYWORDS    .
SOURCE      Genus species
  ORGANISM  Genus species
            Unclassified.
COMMENT     Annotated using prokka 1.14.6 from
            https://github.com/tseemann/prokka.
FEATURES             Location/Qualifiers
     source          1..3729
                     /organism="Genus species"
                     /mol_type="genomic DNA"
                     /strain="strain"
     gene            complement(709..1230)
                     /locus_tag="KGAIEEAD_00147"
     CDS             complement(709..1230)
                     /locus_tag="KGAIEEAD_00147"
                     /inference="ab initio prediction:Prodigal:002006"
                     /codon_start=1
                     /transl_table=11
                     /product="hypothetical protein"
                     /protein_id="X:KGAIEEAD_00147"
                     /translation="MIVSAICRNEVFYKKIDLEEMIRASSHILLGRISKPSYSDRNIK
                     INTKLLKKLGINTKLKNDVPDFRVKIQHFKVAEVYKGNLEENEIKVFPANFERDLYIH
                     ILYYGIGYSESPIYHVYESSQIREADLENQYFILFLSNANHFHEFRWSVLGAMESLNY
                     KEEILNVIQKSIQ"
     gene            1914..3185
                     /locus_tag="KGAIEEAD_00148"
     CDS             1914..3185
                     /locus_tag="KGAIEEAD_00148"
                     /inference="ab initio prediction:Prodigal:002006"
                     /codon_start=1
                     /transl_table=11
                     /product="hypothetical protein"
                     /protein_id="X:KGAIEEAD_00148"
                     /translation="MILFKILTSEISKYISFRNGYKKQKGFNFANQMKLKYIFPILLI
                     LFFFSCEKENKISSADYFMMAWCMSPADAPSKPITANEIKIFSSGSIAALYQSQEFYE
                     SNSKSDMTLVWSEDGRNFSNRTPTYVVSGQYNFHYFIKSESEIYAVNHNKVNYKTLNG
                     GKDWAPMKYESTALGIFDLGPQNTGSYHWIRFLDSQNGIRIGTKEDTNFKNIPFLDRT
                     VNGGESWERSALPQDLRMLDLFYNSIQEILYISYGPTYSNSIIYHSNDAGNSFHSTGP
                     SASYDSRFYFLDSLNGWVNSNSLIHTVDGGNIWTTVPNNLTGGTFQKVKFLNPTLGYA
                     FYGPTQSYKLYKTMDGGANWVLIPLPFALGGIDGTFDVGAGKIVIAYQEKLYGSTDEF
                     ITFDVMDPGLKKVMTSYSNTVGNPACVLYSF"
ORIGIN      
        1 acttagatgt gcgagagtct ggaaaattct cgcgcctaaa atgatctgag ttgccagttc
       61 aaaacgatga tcgaaaactc ctgcaaaaac tccgatcaaa accaaaattc cgaaaatagg
      121 aagattctcg atacaattga tatgagcccg gttgagcctc caataaaatt cgcttccgtg
      181 tttaattccg gcggggaatt cgtttgattt gtttgaacca gtaagcacct taaatgatcg
      241 aacacttacc acacacaatc caagaaaaag agtccaaaat ataaaaccta ataacgctat
      301 aattgcagga ttcattcctc tctccgtaat tctttttcgg agaataaaat caaatccgat
      361 tctgaaatca agtccgattt aaaagatata taatatttga aatagattcg ttcaaactta
      421 tatacgcccg agtttaaaag taaaatattg gactaaaatc ggaatgtttc ccaagaaatc
      481 gtttttttgt taatttacaa attttgaaaa ctctttttac tactgaactt ttactaaata
      541 ctaacataat agaacatcta aaattctgca tttggagatt tatctcaaaa tttatggtaa
      601 tctttttcac atactaagag ggatctaaga attcatttta aaatagattt taatcactac
      661 taaaattcat gtatgaatat cacacatttt tcagtttttg ggtagaaact actgaatcga
      721 tttttgaatc acatttaaga tttcttcttt ataatttaaa gactccattg cgcctaggac
      781 actccatcta aattcatgaa agtgattcgc attacttaag aataatataa aatattgatt
      841 ttctaaatct gcttctctaa tttgagaaga ttcataaaca tgataaatag gagattcgga
      901 atatccgatt ccataataaa ggatgtgaat atataaatcc ctttcaaaat tcgcgggaaa
      961 aactttgatt tcattctctt ctaagtttcc tttataaact tctgccactt taaaatgttg
     1021 aattttaact ctaaaatcgg gaacgtcatt tttaagtttg gtattaattc caagtttctt
     1081 taaaagtttt gtattgatct taatgtttcg atccgaatac gaaggtttag atatacggcc
     1141 taaaagtata tgagaagaag ctcgaatcat ctcctctaaa tcgatttttt tgtaaaaaac
     1201 ttcattccta caaatcgccg aaacgatcat tccgatccaa ataaaaatcc ttagaggtct
     1261 ctgaaatcgt ttcttaaaaa aaatcataaa ataagatacg tccggcgtaa aagaatctgg
     1321 gcgaatccgg ctgccataag cagccggacc gggctctcag ctctggtcaa gttattgtga
     1381 aattccagaa ccaaattcaa tttttataaa ataccaataa cttaacctcg catcgatccc
     1441 tttcgcgtta tgtcgaattc acgttaaaat atatttccgt atcaatagat tgatttatct
     1501 tttttatttt ataacaaaaa aatccgtaat ttttattccc ccaatttttg agtttgtatc
     1561 ctccttttcg gtttaaattt tgacttgaag accttaaata aggatataat ttagagaacg
     1621 ataaaaatga aatattttag tttcacaaaa atgtgggaac taacacaaat ctaaatttta
     1681 cagcaaaact ttaaaattat cacagaagtt tagaaaaaaa cgatttaaaa aatagaaatt
     1741 ctcaaccagt agagactaac acaattcttg tacaataaag gtaatgaatt tttctattaa
     1801 accgaaaaaa tcacaacttg caaaaattcg ccttcgatat acgatccact aaaaacaatt
     1861 atctgttttt tctaagatat aattcgataa agcgacaatg gataatttaa aaattgatcc
     1921 tgtttaaaat tttaacaagt gaaatttcaa agtatatatc atttcgtaat ggttataaaa
     1981 aacaaaaagg atttaacttt gcaaatcaaa tgaaattaaa atacatcttc cctattctgt
     2041 taattttatt tttctttagt tgcgaaaaag aaaataaaat cagctccgcg gactacttca
     2101 tgatggcttg gtgtatgtct ccagcagatg ctccatctaa gccaatcact gcgaacgaaa
     2161 taaaaatttt ttcttctggt tccattgcag ccctttatca aagtcaagaa ttttatgaat
     2221 cgaactctaa atcggatatg actcttgtat ggagcgaaga cggaagaaat ttttctaatc
     2281 gaacgcccac ttacgtcgtt tctggtcaat ataacttcca ttatttcata aagtcagaat
     2341 cagaaattta tgcagtaaat cataataaag taaattataa aactctcaat ggaggaaaag
     2401 attgggctcc gatgaaatac gaatcaactg ctctgggaat ttttgactta ggacctcaaa
     2461 acactggcag ttatcattgg attcgttttt tagatagcca aaatggaatt agaattggca
     2521 caaaagaaga tacaaatttt aaaaatattc cttttttaga ccgcactgta aacggaggag
     2581 aatcttggga acgttctgca ctacctcaag atcttagaat gttagattta ttttataact
     2641 ctatacaaga aattttatat attagttatg gaccaactta ttccaattcg attatctatc
     2701 attccaatga tgccggaaat tcttttcatt ctactggtcc ttcagccagc tacgatagta
     2761 gattctattt tttagattca ctcaacggct gggtaaattc aaattctctt atacacaccg
     2821 tagacggtgg gaacatttgg actactgttc caaataattt aacgggagga acttttcaaa
     2881 aagtaaaatt tttaaatcca acgctcggct acgcatttta cggacctact caatcttaca
     2941 aactttataa aaccatggac ggaggagcca actgggtttt aattccttta ccttttgcgt
     3001 taggcggaat agatggaact ttcgatgttg gcgcaggtaa aattgtaatc gcttatcaag
     3061 aaaaactata tggatccaca gacgaattta ttacctttga tgtcatggat ccaggtctta
     3121 agaaagtaat gacttcctat tcaaacacag tcggtaaccc tgcttgtgta ttgtattctt
     3181 tttaaaattt tatttaacct tccattttat tcaaagagaa actgcaacta atgttggtta
     3241 gacgaaaaaa taggtaagaa ttttctgaaa gtttgaattc ctacaatttt agaatttgct
     3301 cgtaaaatct tgatttgcag tagttcccca caaattacgt ttctcaaaca ttcattttat
     3361 gtgattagaa atacaaatga gttcctacag gatacataaa aatggtattc gaaattaacc
     3421 gtcaatttta caaaaatata gaagcctccg caaaattacg ccaaatctag aatgttgttt
     3481 ttgaaagacc tcacattcta agttttaaaa caaacgcaac atagtcttct tttcatcgtc
     3541 cgagtaacaa tatctaactg taaaactcaa actcgtaaga gttcccacaa attacgtctc
     3601 atcattacga tcctataaaa taagtattat caatgttgta acaaaatgtc agctaacaca
     3661 ttttcaatag aatctaattc gaaagcgact gaagacgtag gaaaataaca gaacgctctc
     3721 tcctatgtt
//
LOCUS       KGAIEEAD_19             2512 bp    DNA     linear       08-DEC-2021
DEFINITION  Genus species strain strain.
ACCESSION   
VERSION
KEYWORDS    .
SOURCE      Genus species
  ORGANISM  Genus species
            Unclassified.
COMMENT     Annotated using prokka 1.14.6 from
            https://github.com/tseemann/prokka.
FEATURES             Location/Qualifiers
     source          1..2512
                     /organism="Genus species"
                     /mol_type="genomic DNA"
                     /strain="strain"
     gene            31..1500
                     /locus_tag="KGAIEEAD_00149"
     CDS             31..1500
                     /locus_tag="KGAIEEAD_00149"
                     /inference="ab initio prediction:Prodigal:002006"
                     /codon_start=1
                     /transl_table=11
                     /product="hypothetical protein"
                     /protein_id="X:KGAIEEAD_00149"
                     /translation="MHNNLETVFGKERISIANDRNDLMKGLEAKETRLSQLDPKKDKA
                     EYDKLNKEIKTINDRTTQLDKNFLEYKPVRKADEPLDAFLLREKDSFAGEPQAIERIV
                     DGLKEQKERYKQLGDVAKVKELNDKIDKYLERSKESALNSIDDELTLALRKGGKEREN
                     ALHEIEEYLTHADDRDSHKRERDLPISTALKNPAGNPEGKTISVNSHFGKGGYSNQEV
                     VGSYLHSNDHIGLDVGGPKGERINSVLEGKVKYPPTKGLSITIPGEMPSHLKEKGIAY
                     SEPLYDGNGNKTRNGGYYDTSGNSYTADQLREMDSKYRKANPGLSKGEPLFEATRSVG
                     VITDNGKFYTMANAKTPIELTPAQLALVPEDIRRNPGSVHPSGNSLAIETTLTGPFAG
                     KYEVQYKHFDSAPRYENGDLVKAGDAIKPGQKIGVLGTSGRSTGAHLHISVVSYEKPN
                     GVSSAFYQVVKQKGTGKVLHYLINPQYFMKVMAPSGARK"
     gene            1513..2181
                     /locus_tag="KGAIEEAD_00150"
     CDS             1513..2181
                     /locus_tag="KGAIEEAD_00150"
                     /inference="ab initio prediction:Prodigal:002006"
                     /codon_start=1
                     /transl_table=11
                     /product="hypothetical protein"
                     /protein_id="X:KGAIEEAD_00150"
                     /translation="MKNLRFIIFVFCFVFLFSCAPKEEQLAEGIKYLGGSDKKAEDQF
                     KSIGLNARDIAKEQLMKELLRFKEGIEEKNHHRIVSLSTPRVSQSIQRAYNIPSKYDA
                     MDAWVKSFEKGKVWCDYDLLFKDKIVSYEIEPMEADQDVLSDGSANKRMSYRVYLRKE
                     GQTGKLTLENSHVLVFEGHHLRNGVWVGFSIDAFVNHCPILSPEEEQYLKDFESSHPG
                     QGEQ"
ORIGIN      
        1 gccgcgcttt ttgacaagga cgcaagtacg atgcacaaca acttggaaac ggtgtttggc
       61 aaagagagaa tatccattgc gaatgatcga aacgacttga tgaaaggatt ggaagctaag
      121 gaaaccagac tgagtcagtt agatccgaag aaagacaaag cagagtatga caagttaaac
      181 aaagaaatta aaacgattaa cgacagaacg acacaactgg acaaaaactt tttagaatac
      241 aaaccggtgc gaaaagcgga cgaacctttg gatgcgtttt tactgagaga gaaggacagc
      301 tttgcaggag aaccccaagc gattgaaaga atcgtagatg gtttgaaaga acaaaaagaa
      361 agatacaagc aacttgggga cgttgccaaa gtgaaggaac tgaatgacaa gattgataag
      421 tatttagaac gctccaaaga atcagcttta aactctatag acgacgaact cactcttgcc
      481 cttcgcaagg gaggcaaaga aagagagaac gcattgcatg aaattgaaga gtatctaacg
      541 catgcggacg acagagatag ccacaaacgg gaaagagacc taccgatcag tacagctctg
      601 aaaaacccag cagggaatcc ggaaggaaaa acgatatcag taaattctca ctttggtaaa
      661 ggcggttaca gtaaccaaga agtagtggga tcgtatttac attcgaacga ccatattgga
      721 ttggatgtag gaggcccgaa gggtgaaaga atcaattcgg tattggaagg aaaggtaaaa
      781 tacccaccaa cgaaaggatt gtcgatcacg atcccaggag aaatgccaag tcacttgaaa
      841 gaaaagggaa ttgcgtattc ggaaccattg tatgatggaa atggaaacaa aactcgcaac
      901 ggaggttatt atgatacttc cgggaattca tatacggcgg atcaactgag agagatggat
      961 tcaaaataca gaaaagcaaa tcctggtttg agcaaaggtg aaccattgtt tgaagcgaca
     1021 aggtccgtgg gagtgataac ggacaacggc aagttttata cgatggcgaa tgccaagaca
     1081 ccgattgaac tgaccccggc acaattggcc ttggtaccgg aagacattcg tagaaatcct
     1141 ggatcagttc atccgtctgg aaacagtttg gcgattgaaa ctacgttaac tggaccgttt
     1201 gcgggtaagt atgaggttca atacaaacat tttgattctg cacctcgtta cgaaaacgga
     1261 gatttggtta aagcaggaga tgcaattaag ccgggacaaa agatcggagt gctcggaacg
     1321 agtggaagat ctacgggagc gcatttacac atctctgtag ttagttatga aaaaccgaat
     1381 ggagtcagct ctgcttttta ccaagttgtg aaacaaaagg gaactggcaa ggtccttcat
     1441 tatctaatca atccacaata tttcatgaaa gtgatggctc catctggagc caggaagtag
     1501 gttggtcaat atatgaagaa tttaagattt ataatattcg ttttttgttt cgtgttccta
     1561 ttttcctgtg cgccgaagga agagcaattg gcggaaggga tcaaatactt aggcgggagc
     1621 gacaagaaag cggaagatca gtttaagtcg attggtttga atgcaaggga tattgctaaa
     1681 gagcaattga tgaaagagct tttaagattc aaagaaggaa ttgaagagaa aaatcatcat
     1741 agaatagttt cactttccac tccgagagtt tctcaatcca tacaaagggc atacaatatt
     1801 ccatctaaat acgatgcaat ggatgcttgg gtgaaaagct ttgagaaggg aaaggtttgg
     1861 tgcgattacg atcttttgtt caaggacaag attgtatcgt atgaaattga gccaatggaa
     1921 gcggaccaag atgttttgag cgatggaagc gcgaacaaaa ggatgagtta ccgagtatat
     1981 cttcgtaaag aaggtcagac aggaaagtta acattagaaa acagtcatgt gttggttttt
     2041 gaaggtcatc atttgagaaa tggcgtttgg gttggctttt cgatcgatgc gtttgtaaat
     2101 cattgtccga tcttgagccc tgaagaagag cagtatttaa aggattttga gagtagtcat
     2161 ccgggtcaag gagaacagta atatagggtt ccgggctttg gagacggaat taatatcccg
     2221 gcgaaggggt agcgtaatgc agagcttgaa tgagatatta tacatttcta aattagaaaa
     2281 atagcaagct ctgcatgaag cgaggggaag gctttcccct tttttaacat ttaaccacta
     2341 tttcctaacc cctagcaaac ttgaaatggg gatgttaggt ggaagcccga tcaaaggtta
     2401 catagcggcg atggcggctc acctaactgg aatcgaagat cataccaaac tcaagaacac
     2461 gatccaagac agtaacgaga agttagccgg gcacaagatc aaagaaaacg aa
//
LOCUS       KGAIEEAD_20            14685 bp    DNA     linear       08-DEC-2021
DEFINITION  Genus species strain strain.
ACCESSION   
VERSION
KEYWORDS    .
SOURCE      Genus species
  ORGANISM  Genus species
            Unclassified.
COMMENT     Annotated using prokka 1.14.6 from
            https://github.com/tseemann/prokka.
FEATURES             Location/Qualifiers
     source          1..14685
                     /organism="Genus species"
                     /mol_type="genomic DNA"
                     /strain="strain"
     gene            97..1131
                     /gene="surA"
                     /locus_tag="KGAIEEAD_00151"
     CDS             97..1131
                     /gene="surA"
                     /locus_tag="KGAIEEAD_00151"
                     /EC_number="5.2.1.8"
                     /inference="ab initio prediction:Prodigal:002006"
                     /inference="protein motif:HAMAP:MF_01183"
                     /codon_start=1
                     /transl_table=11
                     /product="Chaperone SurA"
                     /protein_id="X:KGAIEEAD_00151"
                     /translation="MNSEQTDLKNRFLTGMFVFLFFLRPTHAAESLNRVIATVGTVSI
                     SELDLDDATEKYNRLQKHLKHEDYRKSFRTRIIDFLIDRAIVDVVAEEESIQVNEQRV
                     DSEIEKRMEVMGITNRKQFEKTMETSSGMPFELWVTELPYQIKKGQLLQLKIAVPPPN
                     EQEIRSWYNQNKDKVGFEIRYRIISIAPENDSIQEENRLYKEVSEIRKSILADPSSFA
                     LIAGSPRNDPALRARRGMVEWISSFDLYKYSKITATIAAPLPNGGVSEVFRDERKRYC
                     ILKIEGKRPTPMENLRGGIQNILYRDKEEDTFHRWLKESRAEIPIQIFDEAYRKENKI
                     PLKEETFHLD"
     gene            1181..2725
                     /locus_tag="KGAIEEAD_00152"
     CDS             1181..2725
                     /locus_tag="KGAIEEAD_00152"
                     /inference="ab initio prediction:Prodigal:002006"
                     /codon_start=1
                     /transl_table=11
                     /product="hypothetical protein"
                     /protein_id="X:KGAIEEAD_00152"
                     /translation="MKFPISHTAVFLSSKTESILKSLSSNEINHLLSLSIQKLSKVLP
                     KSTVFFNSWPFAIQPNNFDFLNIQILKYSSEIEFLKKVSEKLPKSRTGDPDWDDASFF
                     YFTGLFPCLDESLSLELYQRHDRYLSQYSYSENLPPGIVPTILSREFTNAIPESIQTS
                     AQDYLLKNINHYDVEIFYHSPDLRQYRLDFSLKNKRSLNLVRGFLKSKEEWSYSEIHP
                     WIEKNPEVFRTGPSYLELEVFRGCDLSCSFCPRQFNSNDQDGKFLSPEFLESLLRQQE
                     ESFSNEYTVCFGGLGEPLLHPNFKELILTALKSSSHLMQELMIETAFYTDPNIILDFL
                     NILDFAHKEKITWIINLTTRNPEKYATLYGKNKLEKVLSNIKELEKVFPKNRIYLQFL
                     KIQEAEDEVESWVDETEKQGYGVILQKYNRYAGLMPEKRVTDLTPIQREFCWHLNRDL
                     YVNSDGSVSICKQVPEKTFGNLHKESLIDIWRKGLPAFKDSLNSKHETTGAPCINCDE
                     WYTFNA"
     gene            2700..4298
                     /locus_tag="KGAIEEAD_00153"
     CDS             2700..4298
                     /locus_tag="KGAIEEAD_00153"
                     /inference="ab initio prediction:Prodigal:002006"
                     /codon_start=1
                     /transl_table=11
                     /product="hypothetical protein"
                     /protein_id="X:KGAIEEAD_00153"
                     /translation="MNGTRSTHKVYAFIQARTGSSRLPEKVLLEFPSGSGKTLVDRIY
                     DRILTVLPKEQIVYLIPKEDKELRYFLNQRNYLFFAGDLLDVRRRYIEAAHFFNADSI
                     LRLTGDNPFYDTIHLDQLLQSFQFFESDLSYVSGLPLGMGGEIFTRKALEWTPNTLEE
                     RHKEHVSLHIKENSDRFRITKLSSLLSEKEKLILPKLRLTIDEPKDFETTSNIFNILN
                     EQNPIFGARECINLFEIDPNVFAGNQNVEQIRFQTLPSQRTKKFRIGVFAGDPKDFGS
                     GHFERSRILFALLATVPYETFWLREFPKEEDLDLLIIDSRDISIPEYSKTKVLLLDHF
                     GSDRKKFHHYDLLPHSDIEDRFSLDQILIPPGLFNLDRKQIDNSYILCYAGNIDHHTT
                     FSLDSFLESLSLRENIPKIVRIGGTSTTFKQIEFIPRVSKFKFQNLLATCSGFVSYFG
                     QSLFEAIFLDKKVCTYSISPVHSSLSLLCEKKYGIPFVGDLNSTSLENEVKLQFSSQP
                     VSGKGYPKLLQEIERILSEFDLSD"
     gene            5592..6872
                     /gene="gltA2_1"
                     /locus_tag="KGAIEEAD_00154"
     CDS             5592..6872
                     /gene="gltA2_1"
                     /locus_tag="KGAIEEAD_00154"
                     /EC_number="2.3.3.16"
                     /inference="ab initio prediction:Prodigal:002006"
                     /inference="similar to AA sequence:UniProtKB:P9WPD5"
                     /codon_start=1
                     /transl_table=11
                     /product="Citrate synthase 1"
                     /protein_id="X:KGAIEEAD_00154"
                     /db_xref="COG:COG0372"
                     /translation="MSEFIEIKVGEKSYQFPLISGTDGKKGIDIRELHQKTGLISYDP
                     GFFNTAYAVSRISRRDPNSGELNYRGYDIADLVQHSTFVETSYLLIYGKLPTEQQLKD
                     FSLKLSKHSLIHEDMINLFDGFPGKGHPLAVLSVMVTSLSSYYPEEYEESLDKGIDHS
                     ARLLAKIRTIAAFSYKKIVGQPFVYPLDKHPYCTNFLYMLFSIPSKDYIPTEDIDRIL
                     NQLWILYADHEQNVSNTTVQVIGSTQANLFASISSAINALWGSREGGRQVAAVGLIED
                     ILKSRKSVPEYFEKFKGDSEKLFGNGFGHKAYEAKSRRAIIASKLFHDFYKKNPIGPI
                     AEVALKIEEYMQNDEYYINQNLYPNLEFYSAVIFNSLGIPKELFTAMQVIGKLPGWLA
                     HWREQRVSGNYSKARPKQIYSGEMGRKYIPLSER"
     gene            6928..7614
                     /locus_tag="KGAIEEAD_00155"
     CDS             6928..7614
                     /locus_tag="KGAIEEAD_00155"
                     /inference="ab initio prediction:Prodigal:002006"
                     /codon_start=1
                     /transl_table=11
                     /product="hypothetical protein"
                     /protein_id="X:KGAIEEAD_00155"
                     /translation="MGKKRLYTLFFLPKLVLSIRNRNKNVTDLIHKHYKKLILHESNK
                     IQKAYFSLVIIFSTVLLFNCDKPKEISSEKFQTLIQKSSDLHVVTYLGIDEEKAILKV
                     STRSSIDSKQWKDEYFYARRTPDLYLWIDENIYEITVSNFNKLYSYILSLDNKEFQFG
                     EWIILTKDQLRTKEEKKNIQIIYKDKFTTFNFQLDNSKVLYTSLSIKFDSARDVQYKK
                     LWRELINHIR"
     gene            7648..7812
                     /locus_tag="KGAIEEAD_00156"
     CDS             7648..7812
                     /locus_tag="KGAIEEAD_00156"
                     /inference="ab initio prediction:Prodigal:002006"
                     /codon_start=1
                     /transl_table=11
                     /product="hypothetical protein"
                     /protein_id="X:KGAIEEAD_00156"
                     /translation="MSVIVFPKRDPLGRMSREELIKKIRFLIQDKTIKAYLFGSVARN
                     TQNAPTAMWI"
     gene            7803..7997
                     /locus_tag="KGAIEEAD_00157"
     CDS             7803..7997
                     /locus_tag="KGAIEEAD_00157"
                     /inference="ab initio prediction:Prodigal:002006"
                     /codon_start=1
                     /transl_table=11
                     /product="hypothetical protein"
                     /protein_id="X:KGAIEEAD_00157"
                     /translation="MDLILIADMKIPFLNRPESFPELLSLPVELNLFIYNEEEWEKIR
                     EQSQYAGFWKSVFSEMIQIF"
     gene            complement(9318..10340)
                     /gene="ccp_1"
                     /locus_tag="KGAIEEAD_00158"
     CDS             complement(9318..10340)
                     /gene="ccp_1"
                     /locus_tag="KGAIEEAD_00158"
                     /EC_number="1.11.1.5"
                     /inference="ab initio prediction:Prodigal:002006"
                     /inference="similar to AA sequence:UniProtKB:P55929"
                     /codon_start=1
                     /transl_table=11
                     /product="Cytochrome c551 peroxidase"
                     /protein_id="X:KGAIEEAD_00158"
                     /db_xref="COG:COG1858"
                     /translation="MKPSTAGMFYLTFLGILLVTCGPSEKTKKLIDDSKKIFGTIPDK
                     MPGGEVDTPELIQLGEKLYFEKRLSANDTQSCNSCHNVVGKAAGVDNLPTSPGAFGKN
                     GVRNSPTVLNAGFHIAQFWDGRAKDLKEQAKGPILNPVEMAMPSASEVEKKIGQIPEY
                     QELFAKAYPDSLTKENSNTLTRAQKITYDNITGAIAAFERTLKTQDRFDDFQKGNHKA
                     LSIEEQEGLEKFIATGCITCHVGPLLGGNSFRKLGQINPYENSSDKGRQDLTKNSSDA
                     FVFKVPSLRNVAITGPYFHDGKITTLEEAVKKMAHLQLGKDLSDSDTKLIVTFLKTLT
                     DKNRSN"
     gene            complement(10418..11383)
                     /gene="gloB_1"
                     /locus_tag="KGAIEEAD_00159"
     CDS             complement(10418..11383)
                     /gene="gloB_1"
                     /locus_tag="KGAIEEAD_00159"
                     /EC_number="3.1.2.6"
                     /inference="ab initio prediction:Prodigal:002006"
                     /inference="protein motif:HAMAP:MF_01374"
                     /codon_start=1
                     /transl_table=11
                     /product="Hydroxyacylglutathione hydrolase"
                     /protein_id="X:KGAIEEAD_00159"
                     /translation="MLSYEKEVFPGLYTIDCDYISPGIACAYLIVENGEAAFVENNTN
                     HSIPILLEELQKVGRKPEDVKYIIITHVHLDHAGGTGLLAKYCPNATILAHPKAAKHL
                     INPERLIQSSIQVYGEENFKKLYGEILPVPQERVKCPEDGEEIRWGNRIFKFYYTRGH
                     ANHHFCIYDSLSNGIFTGDSFGLGYKDFAVGKEPILYPSTTPTDFDSEEAIHTVDKIL
                     STGADKAYLTHFGVWKNLEFGARQMKRGLHAMQGILSSEGKSNLEGKALLESCTEKVR
                     DYLKGELLAQGIVLGEREKMILEFDSKINAQGLVFQIERKKRNKI"
     gene            complement(12219..13529)
                     /locus_tag="KGAIEEAD_00160"
     CDS             complement(12219..13529)
                     /locus_tag="KGAIEEAD_00160"
                     /inference="ab initio prediction:Prodigal:002006"
                     /codon_start=1
                     /transl_table=11
                     /product="hypothetical protein"
                     /protein_id="X:KGAIEEAD_00160"
                     /translation="MKSSGFKNKKYNFQILSKLNISFRNIFNFINPVLSILNIRAVLV
                     TISILVFHCAIHPPEKPDLPYVLLNSLIQPEDSDSSTTENPNLCPSSNANFNPNAVVD
                     TGQTQCWDSTGTNVPCAGTGQDGEFVNVPNQRSFSGPTQHCIYQNDYTTLDLIHGLTW
                     KTCAQGLSGANCSGGVVTPISWNNASAGLTGSCAELNTLNSGNGYAGKTNWRIPTIRE
                     LASLVHTTNAPRIDTTAFPNTPTADAYISDTPLSLLPLQIYSTNFTDANPVINLPKTF
                     SRNLRCVSGNSVSSPSFVDNGDGTVTDQNTNLVWQQCPAGVTGGTCAIGMANTLNWTA
                     ALNYCDTLNIGVRSNWRLPNVNELMSIVDYSAPGAPFTYTAFFPNTPVGVYFWSSTSV
                     IPIGLGVPNVARVFGFSGINHGQSYGNIKAGGALNYVRCVTDFP"
     gene            14282..14515
                     /locus_tag="KGAIEEAD_00161"
     CDS             14282..14515
                     /locus_tag="KGAIEEAD_00161"
                     /inference="ab initio prediction:Prodigal:002006"
                     /codon_start=1
                     /transl_table=11
                     /product="hypothetical protein"
                     /protein_id="X:KGAIEEAD_00161"
                     /translation="MKKLVLMISLLLQCQWSGAWIDEVEMNHETGLCKWEPILFLANC
                     SPRTDGTSDSITTLSCLSLYDTYTKDCKDKNHK"
ORIGIN      
        1 aaatgtggga actaacacaa actaaaacaa cccgaaaaac ggttgaacca atgcttcttg
       61 cttaagatct tactgatcat aggtattctg attgatatga actcggaaca aacggactta
      121 aaaaatcgat ttcttacggg aatgtttgta tttctgtttt ttttaagacc gactcatgcg
      181 gccgaatcac tcaacagagt cattgcaacc gtcggaacag tttccatttc ggaactcgat
      241 ttagacgacg cgacggaaaa atacaacaga cttcaaaaac acttaaaaca cgaagactac
      301 cgcaaatctt tcagaaccag aatcatagat tttctcatag accgagccat cgtagacgta
      361 gtcgcggaag aagaatcgat ccaagtaaac gaacaaagag tagattccga aatcgaaaaa
      421 agaatggaag tgatgggaat cacaaaccgt aaacaatttg aaaaaacaat ggaaacttct
      481 tccggaatgc cgtttgaact ctgggttacg gaacttccgt atcaaatcaa aaaaggacaa
      541 ctacttcagt taaaaattgc ggtccctcca cccaacgaac aagaaattag aagttggtat
      601 aatcaaaaca aagataaagt aggatttgaa attcgatata gaatcatttc tatcgctccc
      661 gaaaatgatt ccatccaaga agaaaacaga ctctacaaag aggtttctga aatcagaaaa
      721 tcgattttag ccgatccttc ctcttttgca ttgatcgcag gttctcccag aaacgatccc
      781 gcactcagag ccagaagagg aatggtagaa tggatttcct cttttgatct ttataaatat
      841 agtaagatca ccgcaacgat cgcagcccct cttccaaacg gtggagtttc cgaagtattt
      901 agagacgaaa gaaaaaggta ttgtatctta aaaatagaag ggaaaagacc tactcccatg
      961 gaaaacctga gaggaggaat tcaaaatatt ctctatcgag ataaagaaga agacactttt
     1021 catagatggt taaaagaatc cagggccgaa ataccaatcc aaatttttga tgaagcttat
     1081 agaaaagaaa acaaaattcc tctcaaagaa gagacgtttc atttagattg attttaaata
     1141 ttacacgatc cgagttttcg accgatatta atttcaaact atgaaatttc cgatttctca
     1201 cacagccgtt ttcttaagtt caaaaacgga atctattttg aaatccttat cttcaaacga
     1261 aataaatcac ctactttcac tttctattca aaaactttcc aaagtccttc caaaatctac
     1321 cgtttttttt aactcgtggc catttgctat acaaccaaac aattttgatt ttttgaatat
     1381 tcaaatttta aaatattctt ccgagatcga atttcttaaa aaagtttcag aaaaattgcc
     1441 aaaatccaga accggagatc cggattggga cgacgcttcc tttttttatt ttaccggttt
     1501 gtttccctgt ttagacgaga gtttaagtct ggaactttat caaagacacg atcgttatct
     1561 ttcccaatat tcttatagcg aaaatttgcc ccctggtatc gttcctacaa ttttatccag
     1621 agaattcaca aacgcaattc cagaatcgat tcaaacgagc gctcaagatt atctactcaa
     1681 aaacatcaat cactatgatg tagaaatttt ttatcactct cccgacctaa gacaatatag
     1741 attagatttc tctttaaaaa acaaaagatc cttaaattta gtcaggggat ttttaaaatc
     1801 caaagaagaa tggagctact ccgaaattca tccttggatc gaaaaaaatc cagaagtatt
     1861 tagaaccgga ccttcgtatt tagagttaga agtgtttcgt ggatgcgatt taagttgcag
     1921 tttttgtcct agacaattta attccaatga tcaagacgga aaatttttaa gcccggaatt
     1981 tctagaaagt ctactcagac aacaagaaga atctttttcc aatgaatata ccgtttgttt
     2041 cggaggtcta ggcgaacctc ttctccaccc taattttaaa gaactaattc ttacagcact
     2101 taagtcgtca tcccatttaa tgcaggaatt gatgatagaa accgcgtttt ataccgatcc
     2161 aaatataatt ttagattttt tgaatattct tgatttcgca cacaaggaaa aaatcacatg
     2221 gatcatcaat ctaaccaccc gcaatccaga aaaatacgca accctctacg gtaaaaataa
     2281 actcgaaaaa gttctatcga atataaaaga actcgaaaaa gtttttccta aaaatagaat
     2341 ttatcttcaa tttttaaaaa ttcaagaagc cgaagacgaa gtggaatctt gggtggacga
     2401 aacagaaaaa caaggttacg gagtaatttt acaaaaatac aatcgatatg cgggtttgat
     2461 gcctgaaaaa agagtcacag atctaacccc tattcagaga gaattttgtt ggcatctcaa
     2521 tcgtgactta tatgtaaact cagatgggtc cgtatccatt tgcaaacaag ttcccgaaaa
     2581 aacattcgga aatcttcata aggaatccct aatagatatt tggcgtaaag ggcttcctgc
     2641 ctttaaagat tcgttaaatt ctaaacacga aactaccggt gctccttgta taaactgtga
     2701 tgaatggtac acgttcaacg cataaagtct acgcgttcat ccaagccaga acaggttctt
     2761 caagactacc tgaaaaggtc ttattagaat ttccttccgg ttctggaaaa actctcgtcg
     2821 atagaattta tgacagaatt ctgaccgttc taccaaaaga acaaatcgtc tatctcattc
     2881 ccaaagaaga caaagaacta cgttactttt taaaccaaag aaactatctt ttttttgcag
     2941 gggatttact cgatgttaga cgaagataca tagaagcggc tcattttttt aacgcggatt
     3001 caattttacg tctaacgggg gataatcctt tttacgatac aattcatttg gatcaacttt
     3061 tacaatcatt tcaatttttt gaatcggatc tttcttacgt ttctggactt ccattaggaa
     3121 tgggcggaga aatttttaca agaaaggctc ttgaatggac acctaatact ttagaagaaa
     3181 gacataaaga acacgttagt cttcatatta aggaaaattc ggatcgtttt cgtataacaa
     3241 aactttcctc cctactgtcg gaaaaagaaa agttaatcct tccaaaactt agacttacaa
     3301 tcgacgagcc taaagatttt gaaactactt caaatatttt taatatattg aacgaacaaa
     3361 atcctatttt tggagctaga gaatgtataa atctttttga aatagatccc aatgtttttg
     3421 ctggaaatca aaatgtagaa caaattcgtt tccaaacttt accctctcag agaactaaaa
     3481 aatttagaat tggagttttt gcaggtgatc cgaaagattt cggaagtggt cattttgaac
     3541 gttccagaat tctatttgca ttattagcta cggttcctta tgaaacattc tggttaagag
     3601 aatttcctaa agaagaagat ttagatctgc taatcataga ttccagagac atttcaattc
     3661 cagaatattc gaaaactaag gtgctccttt tagaccattt tggttcggat agaaaaaaat
     3721 ttcatcacta cgaccttctt cctcattctg atatagaaga tcgtttttcc ttagatcaaa
     3781 ttctgatccc cccgggactt tttaatttag atcgaaaaca aatcgataat tcgtatattc
     3841 tttgttatgc gggaaatata gatcatcata ctacgttcag tttagattct tttttagaat
     3901 ccttgagttt gagggaaaac attcctaaaa tcgttcgtat aggcggaacc agcactacgt
     3961 ttaaacaaat cgagttcatt cctagagttt ctaaattcaa atttcaaaat cttttagcta
     4021 cttgttcagg ttttgttagt tattttggtc agtctttgtt cgaagcaatc tttttagata
     4081 aaaaagtttg tacgtattct atcagcccgg ttcattcttc cctttcatta ctttgtgaaa
     4141 aaaaatacgg tatccctttt gtaggtgatc taaactctac atctttggag aacgaggtaa
     4201 aattacaatt cagttcccaa ccggtcagcg gcaagggtta tcccaaattg cttcaggaaa
     4261 tcgaacggat tttaagtgag ttcgatttaa gcgattgaaa gaaattgatt aatctgtaaa
     4321 tcaacattat gttaaactag attattgatt tctataaaat caagtaccat aaattttgat
     4381 tacaaagcac tgttttaacg caaaatactg gggactttat tttataattc tgaataattg
     4441 aataaactgt ttcttactcg acaaaacact tcttgtaagt tgtgtttatt cacttgttat
     4501 taaaatctat ctcaaaaata ctttgaactt gtcccaaaac ttcaaagaat cttaggcatc
     4561 attctttaga aatttttaat aaaatgtagt agtttccaca gattagattg catttggcaa
     4621 tttacgaact ttcgagcagt tctaatgtcg ttaaattttc gttttagttc ccacattgga
     4681 cggttttggg acaaactctt tatttttacg tgaattcgac gtaaggaact catgattctg
     4741 aaaaaagttg ggatctgaat tttatagatt gattctttaa atgtgggaac taccacaatt
     4801 tataaaacag aagtttataa caattgaacc tgtcgtattc aagcgtggga actctcacaa
     4861 gtcatgattt tacgaataaa ttctaaaatt gtaggaacta ctacctttaa aaaattttta
     4921 cttacgtcta acacaagtta aaattggatt taaattttaa tgatggccgc aaaacggaga
     4981 ttttgtgcaa aaatcggaac gatgattctt tttgtatttc cgagtagttc ccacaattta
     5041 caaagtttaa ctgtaaattg atgatttatg gtagctccca cagattaagt cacattacaa
     5101 atttcaaaca ttcgcttctt ataattggaa ttcgtacgag ttcctacatt ctgaagtttt
     5161 aggcaaactt taaaaaatat tataccatag aacagcatct agattgccca aaaattcaaa
     5221 ttgataacca tataacacac gttaatttta tatatatatt cactattaca tatagaatgt
     5281 ctaaaattct acttctaaac tcatagtact tctatatata gtaaaaccag taaaaagcat
     5341 ttgaaggtag taactacttg caaatacatc tcgttctgaa aatacactta tacttgaatt
     5401 cctttcaaag aaaaacccta cagccctctt aacttcgtca atcttagagc cacttcttca
     5461 gttaaacctt attcataaag aacataccca tctcagtttt ccgtgttcaa ttctcagaat
     5521 actcgcacaa aatcgatttt accaaaatta gaagaattga cgcgaatcat tctataaggt
     5581 tccttatcgg tatgagtgaa ttcattgaaa tcaaagttgg ggaaaaatcc tatcagtttc
     5641 cattgatctc cggaacggac ggtaaaaaag gaatcgatat tagagaactt catcaaaaaa
     5701 ccggactaat ttcttacgat ccgggttttt ttaacaccgc ctacgctgtt agtcgaatct
     5761 cccgaagaga cccgaattca ggtgaactca actatcgtgg ttacgacatc gcagatttag
     5821 tacaacattc tacatttgtg gaaactagtt acttattgat ttatggcaaa cttccaacgg
     5881 agcagcagct taaagatttc tctctgaaat tatctaaaca ctcattgatt cacgaagata
     5941 tgatcaatct atttgatgga tttccgggta aaggtcatcc tctagcggtt ctgtccgtga
     6001 tggtaacttc tctttccagt tattatccag aagaatacga agaatccttg gacaaaggaa
     6061 tcgatcattc cgcaagactg ctcgcaaaga ttagaactat cgccgccttt tcttacaaaa
     6121 aaatcgtagg ccaacccttc gtatatcctt tggacaaaca tccttattgt acaaattttc
     6181 tttatatgtt attttcaatt ccttccaagg attatattcc caccgaagac atagatcgaa
     6241 ttttaaatca attatggata ctttacgcgg atcatgaaca aaacgtatcc aatacaaccg
     6301 ttcaagtaat tggctctaca caagccaact tattcgcttc tatatcttct gcgatcaatg
     6361 cgctttgggg ctctagagaa ggtggtcgtc aggtcgcggc ggtaggattg atagaagaca
     6421 ttctcaaatc cagaaaatcg gtgccggaat attttgaaaa attcaaagga gactcggaaa
     6481 agttatttgg aaacggtttt gggcataagg catacgaggc aaaaagtaga agagcaatca
     6541 ttgcaagtaa actgtttcac gatttttaca aaaaaaatcc tattggacct atcgcagaag
     6601 tagctcttaa aatcgaagaa tatatgcaaa atgatgaata ttatatcaat caaaatttgt
     6661 atccgaattt agagttctac agcgcggtaa tttttaattc acttggaata ccaaaagaac
     6721 tttttacggc tatgcaggta atcggaaaac ttccaggctg gctagcgcac tggagagaac
     6781 aaagagtttc cggaaattac agtaaggctc gtccaaaaca aatttattct ggagaaatgg
     6841 gtagaaaata cattccactt tcggaaagat aaatatgcaa aacctgagat ggaaggactg
     6901 gctctcccaa gcagaacgtg atctggaatg ggcaaaaagc gtctttacac tctgtttttt
     6961 ttgcccaaac ttgttttgtc tattagaaac agaaataaga atgtgactga tttgattcat
     7021 aaacattaca aaaaacttat tttacatgaa tcaaataaaa ttcaaaaagc ctatttttct
     7081 ctggttataa ttttttccac agtgctactt ttcaattgtg ataaaccaaa agaaatcagt
     7141 tctgaaaagt ttcagacttt gatccaaaaa agttcagatc ttcacgttgt tacctatctt
     7201 ggaatagatg aagaaaaagc cattttaaaa gtatcaacgc ggtcttctat tgattcaaaa
     7261 cagtggaagg atgaatattt ttacgcaaga agaactccag acttatatct ttggattgat
     7321 gaaaacattt acgagatcac tgtttccaac tttaataaac tctattccta tattttgtct
     7381 ttggataata aagaatttca gttcggagaa tggataattc taacaaaaga tcaacttaga
     7441 actaaagaag agaaaaaaaa tattcaaatt atttataaag acaaattcac tacttttaat
     7501 tttcaattag ataattccaa ggttctatat acttcactga gtataaaatt cgattcagca
     7561 agagacgtac aatataaaaa gttatggcga gaacttataa atcatatccg ataaggaata
     7621 cagactaatc atcaggattt aatttttatg agcgtcattg tttttccaaa acgagatccg
     7681 cttggcagaa tgagccggga agaactgatc aagaaaattc gatttttgat ccaagataaa
     7741 acgatcaaag cctatctttt tggaagcgtt gcacgaaata cccaaaacgc gcctacagcg
     7801 atgtggatct aattctgatc gccgacatga aaattccttt tctaaataga cccgaatcct
     7861 ttccggagct tctctctctt ccagtcgaat tgaatctttt tatttacaac gaagaagaat
     7921 gggaaaaaat ccgtgaacaa agccaatatg ccggtttttg gaagtcggtc ttttcagaga
     7981 tgattcagat tttttgaata tactcgtttt atggctttgc gcgtggctcg atgtttactc
     8041 agatttattg gattaaaaca acatcctcct gtgttcattt gaaaaactaa tatttcaaaa
     8101 atttggtaaa acgtgattca acaaaaagcc tcaatagaat tgttaaaaaa ttaattttcc
     8161 tttttgtttc atgaaatggt caattaaagc agttttgtta accacctata taaaatttct
     8221 caacaatttt aatataaaaa gttacaggaa tatgatagaa atttgatata tttaaaaact
     8281 tctttttaaa tttcacacta ttctctcttt taatgttctt actactcgga cgcatgcata
     8341 gaatacttat gttagattgt ttcaaaaatt tgaatatttt ggtcttgctt taaaatgccg
     8401 taaatcccga atttgcgata ttttttaagt actactattt ttttgtaaat taggccgtta
     8461 ataatttggt actattttca tgcgtccgag tagtatttca ttgtgaggaa ccgaaaaaaa
     8521 tttcagaaga atcttttcga aattggattc gtgaaaaatt ggagctcaac aaatctcgca
     8581 ccatcgaata tctatctagg agccgagaat gaagcaacca ttctcaaagt atcaagttta
     8641 tctcctgaca attccaaaaa acgaaaggag gaattctttt acacaaaagc aaatccttcc
     8701 ttaaccactt agattgatga aaatctgtat aagatcacaa tttctaatga taataaattg
     8761 tataaatatc ttttacgaca aaagaatcga agtatttttt tgatcaatat agcgttctgt
     8821 aatcaattgt aactcaagag gatatatcgt attatgtttc ttttatacaa tttattgact
     8881 ggagctgaaa gtgtagtcca gcgatactgg attcgtccaa atgttcttac acagaatttc
     8941 acacataatt gatgtacaag ttattagatt ggtaccttat ttgtaagttt tgaataataa
     9001 aatgtgcgag ttctcacaga ttaagtcaca ttatgaactt tcatacattc atttttttgt
     9061 gatttagttc gtatgagtag ttcccacaaa tttcaaaatt tatctgtaaa atccataatt
     9121 tggaagagtt cccacacttc agacatatcc cttcaaaaat attcagggat ttgaaaatga
     9181 gatagaaaaa ccgattgctg taagtcgtta aaaattatcc ctacaaataa cttaccagcc
     9241 aattctgagt acaaaaaaat accggccaat cgcgtaagca atcgccggtt gaataggttt
     9301 caattctgta agtccagtta attagaccgg ttcttatcgg tcaacgtctt caggaaagtt
     9361 acgatcaact ttgtatcgga atctgaaaga tcttttccaa gttgaagatg agccattttt
     9421 ttgactgctt cttccaaagt tgtaattttt ccatcgtgaa aataaggccc ggtaatcgcc
     9481 acatttcgta atgatggaac cttaaacaca aaagcgtccg aagagttctt agtcagatct
     9541 tgacgacctt tatcggaaga attttcataa ggatttatct ggcccagttt acgaaaagaa
     9601 ttcccaccta aaagaggacc aacgtgacaa gtaatacaac cagttgctat aaacttttct
     9661 aaaccttcct gctcttctat agaaagagct ttatgatttc ctttttgaaa atcatcaaaa
     9721 cggtcttggg tttttaaagt tctttcaaaa gcagcgatcg ccccagtgat attatcataa
     9781 gtgatctttt gtgctctagt aagagtatta gaattttctt ttgttaaaga gtcaggataa
     9841 gcctttgcaa aaagttcttg gtattccgga atttgaccga ttttcttttc tacttctgat
     9901 gcagaaggca tagccatttc caccggattt aaaattggtc ccttggcttg ttctttcaga
     9961 tccttggctc taccatccca aaactgagcg atatgaaacc cagcattcaa aacggtcgga
    10021 gaatttctga ctccattttt tccaaatgca cccggagatg taggaagatt atcgacccca
    10081 gcagcttttc caacaacgtt atgacaagaa ttacaagact gtgtatcatt tgcagaaagt
    10141 ctcttttcaa aatataactt ttcgcctaac tgaatcaatt cgggagtgtc cacctcccca
    10201 cctggcattt tatccggaat ggttccgaaa atctttttgg aatcatcgat cagttttttc
    10261 gtcttctcag acggaccaca agttaccaaa agaattccta gaaacgttaa atagaacatc
    10321 cccgctgtag atggtttcat accagttcct ctcttttatt ttagaatgat tctaaaacga
    10381 gattctattt aaaattaaac caaattacaa ttctttttta aatcttattt cgctttttcc
    10441 gttcgatctg aaaaaccaaa ccttgtgcat tgatcttaga gtcgaattct aaaatcattt
    10501 tttccctttc gcctaaaacg attccttgag ctaaaagttc tccttttaaa taatccctaa
    10561 ctttttcagt gcaagattca agaagagcct ttccttctaa attggatttt ccctcagaag
    10621 aaagaatacc ctgcatcgca tgcaaacctc gtttcatctg acgagcgccg aattctaaat
    10681 ttttccaaac tccaaaatga gtcaggtaag ccttgtccgc acctgtggaa agaattttat
    10741 caaccgtatg gatcgcctct tccgaatcaa aatctgtagg agtcgtggac ggataaagaa
    10801 tcggttcttt tccgaccgca aaatccttat atcccaatcc aaaagaatct cccgtaaata
    10861 taccgttact taaagaatca tagatacaaa agtgatgatt tgcatggcct cttgtataat
    10921 aaaatttgaa tattctattt ccccatcgaa tctcttcccc atcttctgga catttgactc
    10981 tttcttgtgg aaccggaaga atttctccgt ataatttttt aaagttctct tctccataaa
    11041 cctggatcga actttggatc aatctttccg gattgattag atgtttggcc gctttgggat
    11101 gtgctagaat agtcgcattc ggacaatatt ttgccaacaa cccagttcca cctgcatgat
    11161 ccagatgaac gtgagtgatt ataatatatt ttacgtcctc tggtttacgt cctacctttt
    11221 gtaattcctc aagtaaaata ggaattgaat gattagtgtt attttctaca aaagccgcct
    11281 ctccattttc cacaatcaga taagcacaag caattccagg agaaatatag tcacaatcaa
    11341 tcgtatataa acccggaaaa acttccttct cataagacaa catttcgatc ctccaaactt
    11401 ttcaatgaat agaaagaata catccgattt taaaaaattt catttacaaa gttatctcaa
    11461 aaatatttta aaaaattctc aataaacctt ttgaataaag tcaaagtctt tttaagataa
    11521 cttcacaata ctttctataa aatctgtatg tcgtctattt tttgcaatat aaatcaccga
    11581 tcaatgcttt aagtttttat tttgttcaaa aactataata tactttccgt ctctgaatca
    11641 gacaggatac tatttttgta aatactacca atccttaaat aattactact tagatgtgca
    11701 catataatac caaaattaat gttcaatttt gcaaagacac agaagttctc acaaattacg
    11761 tctaatttaa aatcactgac tatttttgaa ggagatccta tattctaact tttgaaataa
    11821 actcataaaa acactttatt ttcatacatt tgagttaagt gccgtctatt ttagtttaga
    11881 atcaaaattt taggtactta ttatataact ctgaaagtaa gttacgaaaa ttcaataaag
    11941 aatccgtccc aaaacctcta taaaaatttc attttgaatt tttcataaaa caaaggagtc
    12001 ccccacaaaa ccgtcctttg acgatttatt ggcttttaaa tagactttgt tgttaagctc
    12061 cctaagaggg aaatcctata ttctggggtt ttgggataag ttcaaaatga attttttaaa
    12121 gacgaacgaa gaacgcaaat ttcatctaaa agattcgatt tcaagaattc ttatctttaa
    12181 atttaataag aaattaaaac attttaaaat tataatattc aaggaaaatc ggtaacacag
    12241 cgaacgtagt taagtgcacc tcccgctttg atatttccgt aagactggcc gtgatttatt
    12301 ccggaaaaac cgaaaactct agctacgttt ggaacgccga gtccgatagg aatcacactg
    12361 gttgaactcc aaaaatagac tcctacaggt gtattaggaa aaaatgctgt ataagtaaaa
    12421 ggtgcaccag gagcagaata atccacgata ctcataagtt cattcacgtt aggcaatctc
    12481 caattactcc tcaccccaat gttaagagta tcacagtaat tcagcgcagc agtccaattc
    12541 aaagtattcg ccataccaat tgcgcaggtt cctccggtaa caccggccgg acattgctgc
    12601 caaacgagat ttgtgttttg atccgtgact gttccatctc cattgtctac aaaagacggt
    12661 gaagacacgg aatttccaga aacacaacga agatttctag aaaatgtctt tggcaaattg
    12721 ataacagggt ttgcgtctgt aaaattcgtc gaatagattt gaagaggaag aagacttaag
    12781 ggggtatctg aaatatacgc atccgcggta ggagtatttg gaaaggcagt cgtatcgata
    12841 cgaggagcgt tggtagtatg gacaagagac gctaactctc tgattgtagg gatcctccag
    12901 tttgtttttc ctgcatatcc atttccacta ttaagtgtgt tcagttcggc acaacttcca
    12961 gtcaatcctg cactggcatt attccaacta atcggtgtaa cgactccgcc ggaacaattg
    13021 gccccactta acccctgggc acaggtcttc caagttagac catggattaa atcaagtgtt
    13081 gtatagtcgt tttgatagat acaatgttga gtaggcccgc taaaagaacg ttggttagga
    13141 acgttgacaa attctccgtc ttgccctgtt cctgcgcaag gaacattcgt tcctgttgaa
    13201 tcccaacatt gggtttgacc cgtatctacc accgcattcg gattaaaatt tgcattagaa
    13261 ctgggacata aattcggatt ctctgtggtg gaagaatccg aatcctcagg ctggattaaa
    13321 gaattcaata atacataagg caaatccggt ttttctggag ggtgaattgc acaatgaaaa
    13381 actaatatag aaatggttac aaggactgcc cgtatgttta aaatgctcaa aacaggattt
    13441 ataaaattga atatgtttct aaaacttata ttcaatttag ataatatttg aaaattatat
    13501 tttttatttt tgaaacctga cgacttcatg tacagtatta acatttaaat cgacatttcg
    13561 gactctcaag tttgaaatct aaaataccaa attataaaat gaaccacaat aaatggatct
    13621 ttccgtaaaa gggaaccttt ttgaaacgta ttaaaacgat ctatctaggt ccataaactg
    13681 taacgtaata actcaatcat aaaataagaa ataaattttt gcatgaaatt ggctgacttg
    13741 aatcattttt aggatatttt tccaatgaaa attgaaataa gaattgatgg gactgatact
    13801 ttatcataaa ttctaacatt tgattttata cttttgtgga aaaatgaacc ttgatgaggg
    13861 agaactttct ataccaaatt taagaatgta aaaattgaat aacgagaatt tataaattga
    13921 ttagagacaa tctcaaaaat cgttccttct gttacttttt ttattttgtg ttaaatactt
    13981 cgcatctaac ccatgtttct taagccaaaa gaagaagtca tcttatctta agttttaaag
    14041 gacttctata aaatgagctt tgattgaatg atgattacaa aacaacgact ttatacaaaa
    14101 acttgatagg acgattgttt attttatagg ttcccacatt ttgtgtaact aaagcgtctc
    14161 gcttttatgg gtctcgagaa actttcaaac agggtcatgt ttaggttatg aaacaagctc
    14221 tttatagatt ctataagttc ctacaaacga atatgagtaa aatataataa ggataattca
    14281 tatgaaaaaa ttagtgttaa tgatctcatt attacttcaa tgtcaatgga gtggggcttg
    14341 gatagatgaa gttgaaatga atcatgaaac tggtctgtgc aaatgggaac caattctttt
    14401 tttggcaaat tgttcaccgc gaacagatgg aacttctgat tccattacaa ctttaagctg
    14461 tttatcgctt tatgatactt atacgaaaga ctgtaaagat aaaaaccaca aatgatctcg
    14521 atatagtttg ctcttattga gtcatccctg aaaaagtgtc gagaaatcga tttaaaacaa
    14581 gatagaaacc aatagatttt aaaaggtgaa cttgaacatc ctcacaatga agatcatttc
    14641 ctgtataacc cgtcgagcga tccttagatt agtatgtttc ttgaa
//
LOCUS       KGAIEEAD_21            28037 bp    DNA     linear       08-DEC-2021
DEFINITION  Genus species strain strain.
ACCESSION   
VERSION
KEYWORDS    .
SOURCE      Genus species
  ORGANISM  Genus species
            Unclassified.
COMMENT     Annotated using prokka 1.14.6 from
            https://github.com/tseemann/prokka.
FEATURES             Location/Qualifiers
     source          1..28037
                     /organism="Genus species"
                     /mol_type="genomic DNA"
                     /strain="strain"
     gene            157..1095
                     /gene="ispH"
                     /locus_tag="KGAIEEAD_00162"
     CDS             157..1095
                     /gene="ispH"
                     /locus_tag="KGAIEEAD_00162"
                     /EC_number="1.17.7.4"
                     /inference="ab initio prediction:Prodigal:002006"
                     /inference="similar to AA sequence:UniProtKB:P62623"
                     /codon_start=1
                     /transl_table=11
                     /product="4-hydroxy-3-methylbut-2-enyl diphosphate
                     reductase"
                     /protein_id="X:KGAIEEAD_00162"
                     /db_xref="COG:COG0761"
                     /translation="MLEKIYLANPRGFCAGVKYAISYVEQVQANSEEQIYVRKEIVHN
                     RRVVEDMKKNGIRFINDLDEAPNGATVIFSAHGVSPSVVEAAKQRGMKIGDATCPLVT
                     RVHRKARKIKDTHQIIYIGHEGHDEAIGTMGEAEMFLVESLEDIISLKDKIDPNKPLT
                     YLMQTTLSVADTKNIIDQISKTFPFVEHPSKDDICYATTERQEAVSLMMDKIDAMLVI
                     GADNSSNSLRLLQLAQKSKPHSFKVSTADDLSKEYIQNNEIKILGLTAGASTPQVLVD
                     EIISKLKIFYPNANVELFPGSRDDSMNFKLPGVLLS"
     gene            1684..3879
                     /gene="rcsC_1"
                     /locus_tag="KGAIEEAD_00163"
     CDS             1684..3879
                     /gene="rcsC_1"
                     /locus_tag="KGAIEEAD_00163"
                     /EC_number="2.7.13.3"
                     /inference="ab initio prediction:Prodigal:002006"
                     /inference="protein motif:HAMAP:MF_00979"
                     /codon_start=1
                     /transl_table=11
                     /product="Sensor histidine kinase RcsC"
                     /protein_id="X:KGAIEEAD_00163"
                     /translation="MEPNRTNFEHSQEIYEILVNQISDSMLVTDTQLEPPGPKILFVN
                     PAFCKMTGYTKEDLIGKTPRMLQGPLTNRKIMRDLKRSLTQGKDFSGETINYKKDGSP
                     YHVEWRISAIRDLSGNILCFISIQRDITEKVKKGESVTRHLRLEMGITSATQILLSTS
                     VELKILKYAMEQFLVFLDSERLYLFKNSENAESAELYLEVKDPSLETSEIPVLQSIVY
                     NQDYSRWKKIFSSGGYLQGNLSEFSENEKKFFDQREICSVTLIPLFVSDEWFGFAGFE
                     NFKTTNIVKEEIFTIRTFVDLISVFLERKNILEELKVHREKLEVLVSQRTEELNLQKE
                     MAEKANKAKSEFLANMSHELRTPLNSIIGFSRLMQFPEGMERENRYLDLIFHSGVHLL
                     NIINDILDLSRIEADKLVLNESDFDLKELISTSVEMILGEAITKKLEMTFEFFPKNAN
                     FEIRADPKRIRQVILNLLGNAIKFTDSTGKILITLNKLENNFQLAVQDSGIGIPTEEI
                     SKIFETFYQVKGEDRAAYEGSGLGLPIVKKIVEAHHGSIQVESALGKGSKFVVIFPFF
                     TRLEHSNVSNSFSQKAEESPYPFHLKSVPILLSIQDRIYDRAIEKYFIHNSQEFISFR
                     TVKDFSKIPQKSLDLHKILLYDTRLLLEETEVVKFLRSLLNEDSNFKHLILLETVDIP
                     LPFQEDLLPFFPNYTIQNPFSLDKLKSILIEIEKEIYLGNRTEKEEYSS"
     gene            3842..5104
                     /gene="rssB_1"
                     /locus_tag="KGAIEEAD_00164"
     CDS             3842..5104
                     /gene="rssB_1"
                     /locus_tag="KGAIEEAD_00164"
                     /inference="ab initio prediction:Prodigal:002006"
                     /inference="protein motif:HAMAP:MF_00958"
                     /codon_start=1
                     /transl_table=11
                     /product="Regulator of RpoS"
                     /protein_id="X:KGAIEEAD_00164"
                     /translation="MEIELKKKNILRKIPNDPILIIEDKKENCILLESLCDELSVKHE
                     VAPNGAEALKQIENKKYSIFILDLMMPVMDGGSFLVKLKEIYPNAIVLVQTAIDSNEK
                     IIEIMKLGVFDYILKPIYPEIFLKILQKALNYYFLKNMEENLAEIENQKLRNQLEWLT
                     YKETIRKSDSESFEKNSIHSLKTSLSQGSGIGSMISLLDMIDSVKIQEGNFYKVDKEI
                     LDLLLTNNRVTKNMLLGLEKLLNLIDQNFEFNTTSTKEILEKTKDLPENLNSFLLSKK
                     VSVKLPVFKKEHKINVNLSLLYLAMEELFLNALKYCSFNSTIDVFTNINQNYFCITFK
                     NRVDEKPYGGIPEKFEQLVIQPFFRIYPPVENVSHLEKFGLGLGLTAVDHIVRKHHGL
                     FFIHNANDHTSEDVSLCVLAEIFIPLVS"
     gene            5118..5480
                     /gene="cheY_1"
                     /locus_tag="KGAIEEAD_00165"
     CDS             5118..5480
                     /gene="cheY_1"
                     /locus_tag="KGAIEEAD_00165"
                     /inference="ab initio prediction:Prodigal:002006"
                     /inference="similar to AA sequence:UniProtKB:P0A2D5"
                     /codon_start=1
                     /transl_table=11
                     /product="Chemotaxis protein CheY"
                     /protein_id="X:KGAIEEAD_00165"
                     /db_xref="COG:COG0784"
                     /translation="MKRILIVDDSAVFRKILSLHLSNSSFDILEAVDGQDGLDKLQND
                     KVDLIVSDMNMPNMDGITFVKEIKKDPKNKFTPIIMLTTESQSEVKNEGIAAGARAWL
                     TKPFSPEELVQTIHKLLP"
     gene            5489..5851
                     /locus_tag="KGAIEEAD_00166"
     CDS             5489..5851
                     /locus_tag="KGAIEEAD_00166"
                     /inference="ab initio prediction:Prodigal:002006"
                     /codon_start=1
                     /transl_table=11
                     /product="hypothetical protein"
                     /protein_id="X:KGAIEEAD_00166"
                     /translation="MSFSLYTDFQESEVPVLKVKIEDELTIYEASEFKEKIDLILQNS
                     ATVVEIDLLKIQKIDTSCLQILLSFKKVALTKYEQVRFVNFSNNVLSLIDLYNLSDFF
                     RDSIRPSKEEVPEKEVKY"
     gene            5855..7996
                     /gene="cheA"
                     /locus_tag="KGAIEEAD_00167"
     CDS             5855..7996
                     /gene="cheA"
                     /locus_tag="KGAIEEAD_00167"
                     /EC_number="2.7.13.3"
                     /inference="ab initio prediction:Prodigal:002006"
                     /inference="similar to AA sequence:UniProtKB:P29072"
                     /codon_start=1
                     /transl_table=11
                     /product="Chemotaxis protein CheA"
                     /protein_id="X:KGAIEEAD_00167"
                     /db_xref="COG:COG0643"
                     /translation="MDLSEVRDTFISESEELLSSMESNLLILEKDSKNNEGIHSVFRA
                     IHTIKGTSGMFGYEPIEKFTHEVESFLDRIRSNKQSLTKEGIEFLFLACDHIRNLLQG
                     VGETLIVDSQTSRNQVNLLSLAKKLTLDDTSNPQKDEALVQNQSTSSNLLDFHSSSTF
                     WQITLIPNIHLFESGLDPSTFIKYLSQSGKVKHIFVYPESIPNWSEFNPEHSHLGFEI
                     SYESPSKGEEIYSTFQFLKEGSYLKILSPGCSLNLFMENCNDFPLGKKAYLNALEIQK
                     VLTPEEIQKLSYTSENLNVLSTTQTEQTTTSIENQKESDSIKIQTKTLRVDSSKIDTL
                     IALVGELITQEANLSRKISDSENLQLIESSESLYRLVTEIREFALSLRMIPISDLFEK
                     YKRVVRDLSKELNKQVELEIIGGETELDRSVIEKISDPIVHILRNALDHGIETSEERI
                     KKGKHATGQLKIQASHGTGSILIEIKDDGKGLDCDKILEKAISKGLITRDQNLSESEI
                     YSLIFQPGFSTADQVTNLSGRGVGMDVVLRNIESLRGTVQIQTLKDQGSSFQIRLPLT
                     LAIIDGFLVKASSLYFIVPMQMVRETVESKVILNGSSSGTMNLRGELLPVLHLSEFLC
                     LESTYFEKENILVLEYEDKSFGIIVNDLHGEVQSVIRPMAEIFKNIKCFSGTSILGSG
                     EIAFILDVPGLYNSIRDQELNKNKDLVTKTG"
     gene            8041..10971
                     /locus_tag="KGAIEEAD_00168"
     CDS             8041..10971
                     /locus_tag="KGAIEEAD_00168"
                     /inference="ab initio prediction:Prodigal:002006"
                     /codon_start=1
                     /transl_table=11
                     /product="hypothetical protein"
                     /protein_id="X:KGAIEEAD_00168"
                     /translation="MFRKNLGIWIGLAITINGLVFLSIQNFRGPNPSTETNFEEQLQS
                     VQHSSESFLKTEESISEFLLYLSLGKEKETLVSSLEEIEKNLKNLRSSFSESDRKKNP
                     AILKFDKKIGTLFSSIEELKEKIYRSKDIKKDTSLFLKSDFFTDLSSFRRTRLEAVKE
                     LSNSVETASVTVVSSTPTEIQFLVTILEYSGISILLISFLWWSNRSNQRTILNLEMEF
                     LRMRTAVDNVTTNIMMADRNFNIVYMNKAIQMMFNKAESDIKKQLSNFNLSNLMGTNI
                     DSFHKNPAHQRGLLDKLSDTFRSSITIGGREFDLIANPIVDVNGNKLGTVVEWSDVTE
                     QNKIQKQRKLENEELTRVKVALDNVTTNIMMADRNLNVVYMNKSIRAMFHSAEDDIKK
                     QFNNFDPSRLIGTNIDIFHKNPAYQRGLLDKLTDTFRSSINIGGRTFNLIANPIIDET
                     GDRLGSVVEWSDVTEQNKIAEQRKIENEELIRVKVALDNTSTNIMIADNEFNIRYMNQ
                     AVVKMFEIGEGDIKKQFAHFNLKSLVGSNIDQFHKNPAHQRGVLSSFTGIHKATIKIG
                     GRTFDLIANPILDSNGKRLGSVVEWSDVTNELAVQEEVEGIVSAAAKGNFTTRISLDS
                     KSGFFLNLSRSLNQLLEVSNRGLNEVVEALERISSGDLTQKITNEYHGTFGKLKEYSN
                     ITMDKLSEIIGDIIVRSSSLVTSASEVSSTANSLSQGASEQAASVEETTSSLEEMTAS
                     IDQNAQNSRQTEQISSKSSQDAEEGGASVIETVKAMKQIAEKISIIEDIAYQTNLLAL
                     NAAIEAARAGDHGKGFAVVASEVRKLAERSQKSANEISSLAGNSVAIAEKAGNLISQI
                     VPSIRKTADLVQEITAASDEQSSGVSEINKAMGQLDQVSQQNASASEELAAISEEMNA
                     QAEQLKESVLFFKISDGDKRLTNGGGLLHRDFSGTGIIKATPTTRKDLPKGISPITEK
                     FERY"
     gene            10984..11499
                     /gene="cheW_1"
                     /locus_tag="KGAIEEAD_00169"
     CDS             10984..11499
                     /gene="cheW_1"
                     /locus_tag="KGAIEEAD_00169"
                     /inference="ab initio prediction:Prodigal:002006"
                     /inference="similar to AA sequence:UniProtKB:P0A964"
                     /codon_start=1
                     /transl_table=11
                     /product="Chemotaxis protein CheW"
                     /protein_id="X:KGAIEEAD_00169"
                     /db_xref="COG:COG0835"
                     /translation="MSVLEDNQFLTFYLGEEYYGIGILNIKEIIEYSGLTNVPLMPEF
                     IPGVINLRGNVVPVIDLKHKFFRSKIKPDRKTCVIIVELHSQKEGDRKEKTDLGILVE
                     SVDEVVSIPNGDIEPPPTFGSKIKVDFILGMARQENGFIIILNTEKILNLEELTSLEE
                     NQPSEIVLETT"
     gene            11496..11738
                     /gene="cheD_1"
                     /locus_tag="KGAIEEAD_00170"
     CDS             11496..11738
                     /gene="cheD_1"
                     /locus_tag="KGAIEEAD_00170"
                     /EC_number="3.5.1.44"
                     /inference="ab initio prediction:Prodigal:002006"
                     /inference="protein motif:HAMAP:MF_01440"
                     /codon_start=1
                     /transl_table=11
                     /product="Chemoreceptor glutamine deamidase CheD"
                     /protein_id="X:KGAIEEAD_00170"
                     /translation="MILEPDTVIDLFLQPGGFYWGKGNIRIRTLLGSCVSICFWHPSL
                     LYGGMAHVMLPFRPSSIHSDDSLNAKYAEDAFQLFF"
     gene            11716..11997
                     /gene="cheD_2"
                     /locus_tag="KGAIEEAD_00171"
     CDS             11716..11997
                     /gene="cheD_2"
                     /locus_tag="KGAIEEAD_00171"
                     /EC_number="3.5.1.44"
                     /inference="ab initio prediction:Prodigal:002006"
                     /inference="protein motif:HAMAP:MF_01440"
                     /codon_start=1
                     /transl_table=11
                     /product="Chemoreceptor glutamine deamidase CheD"
                     /protein_id="X:KGAIEEAD_00171"
                     /translation="MPSSFFFEKLEGFKKQYQIKLFGGASMFSTEEEKLLELKSVRDI
                     GMKNILSIKEHLIRNQLLISSEDLGGFSHRRIFFSLWDGEIYVERPEHT"
     gene            11994..13037
                     /gene="cheB_1"
                     /locus_tag="KGAIEEAD_00172"
     CDS             11994..13037
                     /gene="cheB_1"
                     /locus_tag="KGAIEEAD_00172"
                     /EC_number="3.1.1.61"
                     /inference="ab initio prediction:Prodigal:002006"
                     /inference="similar to AA sequence:UniProtKB:P07330"
                     /codon_start=1
                     /transl_table=11
                     /product="Protein-glutamate
                     methylesterase/protein-glutamine glutaminase"
                     /protein_id="X:KGAIEEAD_00172"
                     /db_xref="COG:COG2201"
                     /translation="MIQVFIVDDSAVVRQVLTQILNKDPEIEIIGFASDPIFASEKLS
                     SVWPDVFILDIEMPRMDGISFLKKIMSEKPTPVIICSSLAEKESETAVLAMKLGAVDI
                     IEKPKVGLKNFLEESEILFIDSVRAASNARVKTHSFQNDDSKFFENHKQPKTDFSKID
                     TTDKLIAIGTSTGGTQALEFILTQLNIHCPGIVIVQHMPEKFTEAFANRLNQVCKIQV
                     KEAKDGDRVQLGSAYIAPGNKHMEIYLSGAQFHIRVLDGPLVNRHRPSVDTLFHSVAK
                     AAGKNAKGIIMTGMGNDGANGLLKMKQSGAHTIAQDEASCVVFGMPKEAILKGAVNTI
                     LPLSKIVGEVQYF"
     gene            13584..13793
                     /locus_tag="KGAIEEAD_00173"
     CDS             13584..13793
                     /locus_tag="KGAIEEAD_00173"
                     /inference="ab initio prediction:Prodigal:002006"
                     /codon_start=1
                     /transl_table=11
                     /product="hypothetical protein"
                     /protein_id="X:KGAIEEAD_00173"
                     /translation="MILGMPTDHSPIFAGVNFEYSIVKFLKAENIYFYLLILDFPLTI
                     LMDTVFLPISVPLSIHHYYKDKQQP"
     gene            complement(13867..16611)
                     /locus_tag="KGAIEEAD_00174"
     CDS             complement(13867..16611)
                     /locus_tag="KGAIEEAD_00174"
                     /inference="ab initio prediction:Prodigal:002006"
                     /codon_start=1
                     /transl_table=11
                     /product="hypothetical protein"
                     /protein_id="X:KGAIEEAD_00174"
                     /translation="MIDFQNNRIQFHQSSSPWIRSFSLESIKCLIVCRGPVRKEAMEI
                     FDSIGIREYGILLSEKDSVVYPMALAPELRGFRFPNNIHRVPDYMGAGKEEKMERIEQ
                     IISIAKDNKYTHIFAGYGFMAEDSEFISAIEKSGVVFMGPASYVADQAGSKDAAKKIA
                     RKLEVSVTPGVDNISSLALLAKAPDAKSLEKIAKEKGIDFIFDPSLSLEVNAENLLEL
                     GYSKIIEFVSIADLQVEAEKECKKIWEKYSKNRIRFKYIGGGGGKGQRVVSKPEEVKG
                     AVQEILSESKVTAPGTNKNFLIELNIENTRHNEIQLIGNGEWCLALGGRDCSVQMHEQ
                     KLLELSLTQELLEKEIAACAATHPKKAEVLKGDLKVLREMEEQSERFGAAVKLNSVST
                     FESIVEGTNHFFMEVNTRIQVEHRVTEMVYSLKFKNPENQNEFFIVDSLIEAMALLSL
                     HGKRLQKPERIFRFPSGAEVRINATNKAIQPHAGGVIMNWSKPLADEIRDDQGISIRN
                     PDMGLFVHYKVAGAYDSNIALLISHGENRKDNLIRLGNILRKTELRGYDLQTNLLVHY
                     GLIHWILGKDAMFKPSTSFMISYLAGVGALEKIIKDVDLEIAWKKIISEASADLKKVL
                     SRKLTLITRPIGELIKDAHLSAGFIGFHLNRSWKISGSKIEWLRNPIFILADLYHYLN
                     MEADPSLPPSEQIWDHDDEVLQKALSFYQELAKRTGSNPDSIELVASLNAGKSLNGIE
                     AGLLSSVLASHNGYQSGLELLKLLPYAGLNSGFYKLEVDEKLEAVIPEEFRKTETRDS
                     LIKFLAPPPKASSDEIVAPMGGMFYSKEAPDLPPMIKVGDHFKAGQPLFIVEVMKMFN
                     KISAPFSGTVKEILLNDSDGKIISKGQTIFKIVPDEVIHIETEAEITERKKKITLSLI
                     "
     gene            complement(16618..18270)
                     /gene="pccB"
                     /locus_tag="KGAIEEAD_00175"
     CDS             complement(16618..18270)
                     /gene="pccB"
                     /locus_tag="KGAIEEAD_00175"
                     /EC_number="6.4.1.3"
                     /inference="ab initio prediction:Prodigal:002006"
                     /inference="similar to AA sequence:UniProtKB:Q3J4E3"
                     /codon_start=1
                     /transl_table=11
                     /product="Propionyl-CoA carboxylase beta chain"
                     /protein_id="X:KGAIEEAD_00175"
                     /db_xref="COG:COG4799"
                     /translation="MSEAKYSLENPFQSTSEPEVLKPRGLYEEANELGKELLNKPLLG
                     GGVDRILVQHSKDRMTVWERIKVLTDQEPNILYQNWGKSLDGASLVTGILNINGRDVA
                     VYGHDFTLRAGSMDATNGSKLARLIYMAGEHGIPLIGMNDSAGAYVPAGVGGLDGYSE
                     AFTALRKISGVVPSLMLMFGFNAGGGAYLPRQGSFMIQCDNTFFGLTGPGVVKSVLGE
                     DISADDLGGPKVHGQSGVVDIVTGDELGSLRTALRLLSYLPDNNHSFAPFHATSDPTN
                     RFIYEEEILFKKTFNSPTGMNTPFDITLYLQNICDHGQYFEIQGQRSRNLVTAFGRIG
                     GHVVAFVANNSAVASGQIDIGAARKGTRFIRFCNLYNIPIVFLEDTTGFLPGKEQEQN
                     GIVLEGRKLLDSIIDIRTPRLTLIIRNAFGGAYACFNSYHTGADMVFALPTARIAVMG
                     PAGKDYVYKDEVSSIQKEYQENVKKGMSEKEAIVIRDKKLQTLSTQYEKELMNPKEAL
                     SLGSVSRIVLPGTTRNILFQNLDYLIRHYKPAPLSGPQREFE"
     gene            complement(18362..18691)
                     /locus_tag="KGAIEEAD_00176"
     CDS             complement(18362..18691)
                     /locus_tag="KGAIEEAD_00176"
                     /inference="ab initio prediction:Prodigal:002006"
                     /inference="similar to AA sequence:UniProtKB:Q9X1F5"
                     /codon_start=1
                     /transl_table=11
                     /product="Putative anti-sigma factor antagonist"
                     /protein_id="X:KGAIEEAD_00176"
                     /db_xref="COG:COG1366"
                     /translation="MEITSEIKNHSKIIHLIGNLDVHNTHKIESAFMEQIKTGNSRVI
                     VLDLSSVEFISSAGLRIIVAALRICREKDVEFRLAGIKPAVKKVFEIIDMNSMFSIFE
                     TLESAIK"
     gene            complement(18675..21491)
                     /gene="rsbW_1"
                     /locus_tag="KGAIEEAD_00177"
     CDS             complement(18675..21491)
                     /gene="rsbW_1"
                     /locus_tag="KGAIEEAD_00177"
                     /EC_number="2.7.11.1"
                     /inference="ab initio prediction:Prodigal:002006"
                     /inference="protein motif:HAMAP:MF_00638"
                     /codon_start=1
                     /transl_table=11
                     /product="Serine-protein kinase RsbW"
                     /protein_id="X:KGAIEEAD_00177"
                     /translation="MIPNKKQDSLLRQGSDGSLYLEDNPGLTVVFESLLTEIIHITSA
                     KFGIFSFRLEDGTLKSIYGNHPSNKIEEAKLVSEFCFKTGQDLNLKKGESPNKLIPQL
                     EQNSVCCVLHVGELGDSSLEDQKKIFGTILLGRSDQEGGEFRESDFIHLKATVRIISD
                     LLEKSFISGESSLVVLSLMTISRVALESVQIRKQTDRFDFLLTEIIRVSGLINKSLDL
                     SQLLEAIMLSSKSVFRTEACSVLLLDDTKEYLYFHTVLGEKRDEVTKVKVPVGKGIAG
                     MVVQDKKPMIINDAMNDPRVYREVDKASHFVTRNIMAAPLLVEGQVIGVIETINTIDR
                     NSFTEEDLELFLSFSGTSALAIQKTGLLQNLEDANKDLRKKVSELESLFELSQVVSSA
                     KSQADLMKHSIPVIHNEMDAGRTGIFLINRRMGLLTCISYTSEKIVEIFRTKDYQGSF
                     IYRSVEEEKTTIKEDIQNFEFNHELDLEFLKGSYIVLPLTNPERNAFGVITVSDRVDK
                     LSYNYSHLRLLQTFASLIARGHETLKLQNEMISRKAMQRSLEREIEITREIQKNILPE
                     SKVFHSNFDLGVKSVPAKEVSGDFYDYYQYQDGQYSFLISDVSGKSLPAAIFMAMSSS
                     IIRTLARDHDLDPEEILKQGNALIYEDSHNGMFVTTFFIHYNPAIFTLDYASAGHNDQ
                     VLIRKDDSWEIIKGSGPPLGVLPSASYKGGSLTVEPGDMLILYTDGAIEEKNSKDEEF
                     GLERMIREVIARKHLTSQEIVEELFGLVRKFSGAPELFDDFTVMILKFNDNYQFSRIF
                     EAKTSEIPLFREFVYQTIKVRNLEDSQRDDILLACDEAGTNIVMHGYENTDLKNPKFE
                     CKIRFTGDWITIVLIDSGKVFHREEVQDPSIEDNLSGKRKGGFGVYLIEKLMDSVDYS
                     SEDGKNFLVLKKNFRNKASNGNNV"
     gene            complement(21506..21814)
                     /locus_tag="KGAIEEAD_00178"
     CDS             complement(21506..21814)
                     /locus_tag="KGAIEEAD_00178"
                     /inference="ab initio prediction:Prodigal:002006"
                     /codon_start=1
                     /transl_table=11
                     /product="hypothetical protein"
                     /protein_id="X:KGAIEEAD_00178"
                     /translation="MSESIEDLQKKLKIQNDIIKGYEKVLRLNEQELENADEIIRMYE
                     GIIQYSGKELKDVKEAFDATNVVTNLSREELMSALSRIKELENVNKKLREEALKFQTG
                     "
     gene            21877..21949
                     /locus_tag="KGAIEEAD_00179"
     tRNA            21877..21949
                     /locus_tag="KGAIEEAD_00179"
                     /product="tRNA-Ala"
                     /inference="COORDINATES:profile:Aragorn:001002"
                     /note="tRNA-Ala(ggc)"
     gene            22104..22784
                     /locus_tag="KGAIEEAD_00180"
     CDS             22104..22784
                     /locus_tag="KGAIEEAD_00180"
                     /inference="ab initio prediction:Prodigal:002006"
                     /codon_start=1
                     /transl_table=11
                     /product="hypothetical protein"
                     /protein_id="X:KGAIEEAD_00180"
                     /translation="MSDLIQIRRWNIDNKNVLILIPDLESKERQLYAKNFYSHFSIRE
                     VELSTKLVRFDFPKTEEWIDRLSREILDSKRKVKLIGEGLWGGIVFELLKKYPQMIEA
                     ACILNPPLNRKEENWFPKNVEWILERFPWNLFSEGIYTFYQTLETKLQFGLTNSKLLP
                     TIVFTKTPEKITKQIQTLQKFPVFRIESSNLKSIHELLENLILKILTEVPISSVQKKS
                     KFKIDPGF"
     gene            22787..23323
                     /gene="def"
                     /locus_tag="KGAIEEAD_00181"
     CDS             22787..23323
                     /gene="def"
                     /locus_tag="KGAIEEAD_00181"
                     /EC_number="3.5.1.88"
                     /inference="ab initio prediction:Prodigal:002006"
                     /inference="similar to AA sequence:UniProtKB:Q93LE9"
                     /codon_start=1
                     /transl_table=11
                     /product="Peptide deformylase"
                     /protein_id="X:KGAIEEAD_00181"
                     /db_xref="COG:COG0242"
                     /translation="MSVRKILRMGDPILRKISEPVTEDEIQTKEFKKLIRDMFDTMRH
                     AEGVGLAAPQIGILKQIVVVGSEDNERYPGTPDVPERIILNPVITPLTKDTSGFWEGC
                     LSVPGMRGYVERPNQIRMQWMDEKGNQFDETIDGYKAIVYQHECDHLQGILYVDRLKD
                     TKLFGFNETLDSSHNVLD"
     gene            23343..26585
                     /gene="czcA_2"
                     /locus_tag="KGAIEEAD_00182"
     CDS             23343..26585
                     /gene="czcA_2"
                     /locus_tag="KGAIEEAD_00182"
                     /inference="ab initio prediction:Prodigal:002006"
                     /inference="similar to AA sequence:UniProtKB:P13511"
                     /codon_start=1
                     /transl_table=11
                     /product="Cobalt-zinc-cadmium resistance protein CzcA"
                     /protein_id="X:KGAIEEAD_00182"
                     /translation="MKSLVEFFLSKSIFVNLLTFLVILIGGFTAVKMNREAFPNINFD
                     IVSVVTVFPGASPSEMEKLVTKPLEEAIQEVDGIKEFRSASIENRSGIVITLDPDSKN
                     TQKVVDDIKSAIDRVEDLPEEAEDPIVTEITTSRQPVIEINISLKSNDSSIEAEKHLK
                     AQAKIVEQALEDIPGVARISKRGWRDTEMQVDIDPVAMFSKYLTSQDIIFALKNRNIN
                     FPGGNIAGNQKEVILRTIGEFNSPKEIETVHVRSNEVGNSIRIDNVARVTEGLKEAEY
                     LDKVNGKKTIALTVIKREKADAILVVDEAKKIIEEFKKNSKNEFEYAFVNDLSKYIRR
                     RLGVLLSNAIGGLILVTASLFLFLGWRVALMTALGIPVSFGATFVIMDYLGLTLNLIS
                     MFGLIIVVGILVDDAIIICENVYRYMEEGMPAYEAALKGTSEVIDPVTATVTTTVAAF
                     APMLFMTGIFGKFIYSIPLVVIIALLASLSEAFFILPSHLYDINKHKFHSGEIKEESG
                     WFYKLKVNYYLPLLKFALKHRLQIFIYLFAMLVGSFALFAVFGRFKLFPGSVDVFQIK
                     LTGQTGISLQEMEKFTHALETELAKISKEEIENYVTRVGIIQKDPNDPFTKRGKHYAQ
                     VLVYMTPEENRKRGTDTIISEIREKTIWLLNEKSVKTLEETRKKEAEKKKEEYKPFNL
                     NEYPAEFSRFKGQLLALDFEKLAGGPPVGKPVAIEIRGDDYDTLIRIGEEYKSVMAKV
                     PGVTDIGDDFNEGKDEIRIKVNESLASTAGVSVFKVAQAINTAFQGTVATKIKRADEE
                     VEVKVRFPEEVRKSIGSLNNIFVSNQLGKLIPVSRLINYVREPGFANINHLDGKRLLT
                     VTANLDEIKTDTRRANAEIAKLSKGIIDKYPGYRMRFGGENKDTEESLASLGRAFLVA
                     FIIIFMILASLFRSLIQPVIVVSSIPFSLIGVILAFVLHGEYFGFLAFLGIVGLAGVV
                     VNDSIVLVDFANQLKLEKPGEDIDSILVETGLLRLRPVVLTTVTTVLGLLPTAYGIGG
                     KDPFLVPMALAFGWGLAFSSFLTLVAVPVLYKTVHNVQLKINRVFLKSKR"
     gene            complement(26739..27821)
                     /locus_tag="KGAIEEAD_00183"
     CDS             complement(26739..27821)
                     /locus_tag="KGAIEEAD_00183"
                     /inference="ab initio prediction:Prodigal:002006"
                     /codon_start=1
                     /transl_table=11
                     /product="hypothetical protein"
                     /protein_id="X:KGAIEEAD_00183"
                     /translation="MNRKKLYKLHSILGISTGVFLVIVGLSGSLLVFGKEIDQLLNPN
                     LWYISASKERLSIDVLRAKLKQELPSHALAGWLLSEKQNQPDQVWLHFLDSKDRKESI
                     ILLNPYTGKILGILSENRSDSFYSWMLKLHYSLLMGSFGYFLTTLFGVIFIFQGFSGM
                     ILYRSIWQNLFRLRTRQSLRTFFSDLHKLVGVFSLVFNISLGFTGAWWNVQAIVGLLS
                     AQEERKVEKFFKESISVDSLLKEIKMQLPEFQTGFVSFPHHHEKDPIQFYGTERLTNP
                     FRSRFGSYFRFDSESGKLLEIFNLSNENLFYTIIDSFRPIHYGTFGGIITKILWVILG
                     LSPGILYISGIGILISKRNLQEKRKN"
ORIGIN      
        1 tcaaaaaact ctaattcacc aaaaaaaccg gggaaaattc taaaacaaaa atgaaatatc
       61 aaaattttaa gaaaagaaaa gcctaggaaa acaaataatt ttttgattct ttacccaaag
      121 caaagaatta gaatggtatc gaaaacggag cccaaaatgt tagaaaagat ctatttagcc
      181 aacccaagag ggttttgcgc tggcgtaaaa tacgcaattt cttacgtaga acaggtacag
      241 gcaaattccg aagaacaaat ttatgtccgt aaagagatag tacacaatcg tcgcgttgtg
      301 gaagacatga aaaaaaatgg aatccgtttt atcaacgatc tggacgaggc gcccaacggg
      361 gccacggtca ttttttcagc acacggagtt tcaccttctg ttgtggaagc ggctaaacag
      421 aggggtatga aaattggaga cgcaacctgc cctctcgtaa cgagagttca tcgtaaggcg
      481 agaaaaatta aagatacaca tcaaatcatc tatatagggc acgaaggaca cgacgaagcg
      541 attggtacta tgggagaagc ggaaatgttt cttgtagaat ctctggagga cataatttcg
      601 cttaaagata aaattgatcc aaataaacca cttacatatt taatgcaaac cacactttca
      661 gtagcagata ctaaaaatat aatagatcaa atatcaaaaa cgtttccgtt cgtagaacac
      721 ccctctaagg acgatatttg ttacgctaca acggaaagac aagaagcggt ttctttgatg
      781 atggataaaa tcgatgctat gcttgtaatt ggagctgaca acagctctaa ttcattgcga
      841 cttttacaac ttgcacaaaa atctaagcct cattcattta aagtttctac agcagatgat
[truncated: 9,388,108 more chars]
