# Supplementary material for: Horizontal transfer of the rfb cluster in Leptospira is a genetic determinant of serovar identity
Source: Life Sci Alliance. 2022 Dec 9;6(2):e202201480. doi: 10.26508/lsa.202201480 (PMC9736851; doi:10.26508/lsa.202201480)
Supplement: Supplementary file 9 [file LSA-2022-01480_Supplemental_Data_3.zip › Supp_Data_2-rfb_sequences/sequences_used_Fig_5C/Tarassovi_2805065.gbk]

LOCUS       DFGAABHK_1              9147 bp    DNA     linear       08-DEC-2021
DEFINITION  Genus species strain strain.
ACCESSION   
VERSION
KEYWORDS    .
SOURCE      Genus species
  ORGANISM  Genus species
            Unclassified.
COMMENT     Annotated using prokka 1.14.6 from
            https://github.com/tseemann/prokka.
FEATURES             Location/Qualifiers
     source          1..9147
                     /organism="Genus species"
                     /mol_type="genomic DNA"
                     /strain="strain"
     gene            272..697
                     /locus_tag="DFGAABHK_00001"
     CDS             272..697
                     /locus_tag="DFGAABHK_00001"
                     /inference="ab initio prediction:Prodigal:002006"
                     /codon_start=1
                     /transl_table=11
                     /product="hypothetical protein"
                     /protein_id="X:DFGAABHK_00001"
                     /translation="MKNHIYMLRKKRGIKQYDMARALGVSPSYLSKIETGSQDPTEKF
                     KQSCVKYLKTTLERLFNEQPVEDVYPEFTEGLTNRLWAKRRELGIKQYDMAKKLKVST
                     PFLSKVELGLLEPPEDFKNMASKALKMKKEELFLQKVEY"
     gene            1531..2154
                     /locus_tag="DFGAABHK_00002"
     CDS             1531..2154
                     /locus_tag="DFGAABHK_00002"
                     /inference="ab initio prediction:Prodigal:002006"
                     /codon_start=1
                     /transl_table=11
                     /product="hypothetical protein"
                     /protein_id="X:DFGAABHK_00002"
                     /translation="MKPKVVIQIFKNRLVLSKEDRGFQNRPVSIWPDHLQSKTAKIEN
                     RSIHYLGLDLSNNKSFSDSEFFIILDHHPSTKVPENNFYDDRDEIAFNYSKVTRFEFD
                     IFEFEKINPEEVNLYFNGKNIGVPKRHNFQIARLKPNLPIRVRINWKSDFSFSRGLER
                     RFYELDYIIEFKGIFEIFLNEHAKDRTFPKFLQVSNCREVDLRKILN"
     gene            complement(2485..3600)
                     /gene="rcsC_1"
                     /locus_tag="DFGAABHK_00003"
     CDS             complement(2485..3600)
                     /gene="rcsC_1"
                     /locus_tag="DFGAABHK_00003"
                     /EC_number="2.7.13.3"
                     /inference="ab initio prediction:Prodigal:002006"
                     /inference="protein motif:HAMAP:MF_00979"
                     /codon_start=1
                     /transl_table=11
                     /product="Sensor histidine kinase RcsC"
                     /protein_id="X:DFGAABHK_00003"
                     /translation="MKLKPKILIVDDKPENLIALEVVLKNLDVELVKALSGNDALKAI
                     LHHEFALALLDIQMPEMDGYELAGIIREESKTAHLPFIFISAVYTDNLNVFKGYEKGA
                     FSFITKPFQPEILINKVQFFIDKYIQDITLRELNESLKQKNLELEYSNRELDAFCYSV
                     SHDLKAPLRGIRGYTKILKEDYKDKLDEEGERILGLVIENSLKMSTLIDSLLLLSKLG
                     KKDMRKNPINMNELVNRILEEFQEDLKKGKLELEVKNLLPIMGDAELLKQVLINLISN
                     AIKYSSKKENPKVEIGCSEEEKEITYYVKDNGAGFSMQYVNKLFGVFQRLHENSEFEG
                     IGIGLAIVQRIVLRHGGRVWAEGEVDQGATFYFALPR"
     gene            complement(3619..7245)
                     /gene="rcsC_2"
                     /locus_tag="DFGAABHK_00004"
     CDS             complement(3619..7245)
                     /gene="rcsC_2"
                     /locus_tag="DFGAABHK_00004"
                     /EC_number="2.7.13.3"
                     /inference="ab initio prediction:Prodigal:002006"
                     /inference="protein motif:HAMAP:MF_00979"
                     /codon_start=1
                     /transl_table=11
                     /product="Sensor histidine kinase RcsC"
                     /protein_id="X:DFGAABHK_00004"
                     /translation="MTIRRKLIIGFSIILTILFISVLFVIEMLSDSNERLKRIVDLSA
                     KKVSLSHEILIYVLEASRHEKNIILERDYIKKLYYKDRLYKAIDSADQKMIELEMYAD
                     KGGSKALDDFKSLWATYKSDVAQIVFFALKNNENRAFEISIRKGLIIRDSIIKTLDYL
                     VKKSEKEIQSDKQENEKRYYFTLLFLVLLILTSFLIEIAISYWIIRTISLRIQFIAKK
                     AEKIANREFSDNQLADFANDELRAVYESLNRIRESFKEITDSANNVASGNYLIDFVPK
                     SEKDVLGNSLRTMTSSLRKKTQENEKHNWIMSGQNLLNERLRGDKAESVLSNDVIIFL
                     SNYLKANVGAIYLCDDQKYSLSIFGRYGFTSTDCSSEKFILNEGLIGQAAADQKQVLL
                     TNVEEESIRIISAVIDTKPKEILIVPFMFEGKTEGVIELGKLDSFSSSEIEFVSAAVQ
                     SIGISFNSSRVRRRVQELLEQTRIQSEELQTQQEELKQMNEELEEQTQILRQQQLKVS
                     NEELEEQTRALEMRNKELELAKNDIEQKTEQLELSGKYKSEFLANMSHELRTPLNSLL
                     ILSKDLADNKKKNLDEDQVESANIIYKSGHDLLVLINEVLDLSKIESGKMSVNLERVV
                     LRTFVKDLISGFKLQATKKKLDLDLIYYEDLPEKIRTDPQRLDQILKNLISNALKFTE
                     RGRIQLEVKRQNSDKILFSVIDSGIGIPEEKYSAIFEAFQQVDGSTSRKYGGTGLGLS
                     ISRELAGLLGGEIHLKSKVNKGSTFSLLLPIEGKRNETSIPKEETGVVANFETFVKQD
                     QNEFVNYPALKDDRNEIVEGDKILLIVEDDLKFASILLKQANEKGFRGISAATGEDGL
                     VLARKHKPHAILLDLDLPGMDGHAVLNELKADQSVRHIPVHIISAKEYSLKLIRDGAV
                     EYIKKPVNKKQLDEAFNRIEHFISRKMKNLLIIEDDANSRSTTRKLIGNDDVKCFEAS
                     SGKEALSVYSENHFDCIVLDIGLPDMSGFDLIREMEKIKEKQIPPIIIYTGRELTKEE
                     SKELQEYSESIIIKGIKSEERLLDETALVLHRMINNLPESKQNIINRLYDKDAVFFQK
                     RIMLVDDDMRNVFALSKILSEKGMEVLKAENGNDALELLSKSENVDMILMDVMMPEMD
                     GYEATRRIRSNLKYKDTVIIALTAKAMNDDRQKCIDAGANDYISKPVDVERLFSLMRV
                     WLSR"
     gene            complement(7269..7910)
                     /gene="cheB_1"
                     /locus_tag="DFGAABHK_00005"
     CDS             complement(7269..7910)
                     /gene="cheB_1"
                     /locus_tag="DFGAABHK_00005"
                     /EC_number="3.1.1.61"
                     /inference="ab initio prediction:Prodigal:002006"
                     /inference="similar to AA sequence:UniProtKB:Q9WYN9"
                     /codon_start=1
                     /transl_table=11
                     /product="Protein-glutamate
                     methylesterase/protein-glutamine glutaminase"
                     /protein_id="X:DFGAABHK_00005"
                     /db_xref="COG:COG2201"
                     /translation="MGEIRYIRFETKDIQEKILDKLYYKICMKYEAIVIGVSAGGMNA
                     MKTILPSLPAGYGIPLILVQHIGPRSDGTWIRVLRDFSRIKIKEAEEKEKIGPGTVYV
                     APPNYHLLIEKDKTVSLSTSERVNFSRPSIDVLFESASDAYGDGLIGIVLTGANSDGA
                     KGLKKIKENGGLAIVQDPLYSEVSLMPESAIRAGPVDYILSLEKIAELLIRLD"
     gene            complement(7853..8683)
                     /gene="cheR_1"
                     /locus_tag="DFGAABHK_00006"
     CDS             complement(7853..8683)
                     /gene="cheR_1"
                     /locus_tag="DFGAABHK_00006"
                     /EC_number="2.1.1.80"
                     /inference="ab initio prediction:Prodigal:002006"
                     /inference="similar to AA sequence:UniProtKB:P31105"
                     /codon_start=1
                     /transl_table=11
                     /product="Chemotaxis protein methyltransferase"
                     /protein_id="X:DFGAABHK_00006"
                     /translation="MFMTSKDTQDMEIDLLLEAIFQRYGYDFRQYSEAHIRRRLMSRL
                     VLSGFSNISEMRDQVLHDETFAARVLQDLSITVTEMFRDPDFYACLREKIIPILKTYP
                     FVKIWHAGCSTGEEAYSMAIVLQEEGLYERSVIYATDFNELALNTAREGIFRNAAMKE
                     YTINYQLSGGKGFFSDYYTSDQEMVIMNQMLKKNIVWANHNLVTDRVFAEVNLVLCRN
                     VLIYFKRDLQSKVHRLFFESLVNGGFLCLGSKEGISYGNLWEKYDTLDLKQKIYKKRY
                     "
ORIGIN      
        1 aaaaacaaaa aatcgaaaag ataactttcg aacgtatatt caaaaaaatt aatttattat
       61 tctcaacttc ctccttttgg tactaactta aaaaaattta tttccaattc ctctttctgc
      121 tctcttattt tcatccttca ttctacttat ttataataac cctttcggct tactaaataa
      181 tgaaatcata attttgtcca aagtgtgttg gaaatttttt cttgaattta cgtttaaccg
      241 aaataccctt gtcgatcgag aggggaattg aatgaaaaac cacatctaca tgctccgtaa
      301 aaaacgggga ataaaacaat acgatatggc gagagcgctc ggagtttctc caagttacct
      361 ttcaaaaatc gaaaccggaa gccaggatcc taccgaaaag ttcaagcaat cctgcgttaa
      421 atatttgaaa accactcttg aaagattgtt taacgagcag cccgttgagg atgtttatcc
      481 tgaatttacg gaagggctca ccaataggct ctgggcaaaa cgtagggaat tgggaatcaa
      541 acaatacgat atggctaaaa aactaaaggt ctccactcct tttctttcta aggtagaact
      601 cggactttta gaaccgccgg aagattttaa aaatatggcg tctaaagcct taaagatgaa
      661 aaaggaagaa ttatttcttc aaaaagttga atattaaaat aaactaaagt tttgcaaaaa
      721 agggaagcag acgcttccct tttttacgta cggtgatatt cgagattatg aagttgaatg
      781 tttttttgaa ccaagggccc aaaaaaactg aaaacttgtc ccaaaacctg agaaaagaaa
      841 tcggctccaa aaactcgtaa taaagcgaaa acgtaggagc tcccactgtt gagaactgtt
      901 atctttcgtg acaaacttca tccccaattg gaatgacctc tatctttagt ttcctttgta
      961 ggtcgccaaa catcgtttta cggtggccga tttagattca tctattggac tgtttgtata
     1021 agcacctaca gaacgcccac aagttaagaa ggatttttgg aatagcaaaa atctaaaaca
     1081 cacatttttt caagcgtttc gataaaagtg ggacttatta cttgcaaaaa gtatgatttt
     1141 ctgatagaga aaaaccaccg taatcttccc gccacttcgc tttgcgaccc gtagaaagca
     1201 atgcagcttt aattttctca ctcaagaatt caatgtgtta ctccctacgg gtcgctccac
     1261 agatgggccg agcttgtttc atggaggatt ctcggaagag atccaagcaa ttgtgaagga
     1321 taaagagcgt tatgcttgag ttttagaaaa cgatcaatcc atcgagcgac ccttagggag
     1381 cgagatgttt tagtttactt catcggcctt ctttgaactt cgtgaatcaa aaatatcaca
     1441 ctttaaacta tcctcgttta aaaattatac taatctattg acgtcggcaa attcttataa
     1501 aatttcttat aaaggcaaaa gaaaaataaa ttgaaaccta aagtagtaat ccaaatattt
     1561 aaaaatcggc tggtattatc caaagaggat cgcggctttc aaaatagacc cgtttcgata
     1621 tggccggatc accttcagtc taagactgct aagatagaaa accgaagtat acattatctc
     1681 ggtttggatc taagcaacaa caaatccttc tccgattccg agtttttcat tattctagat
     1741 caccatccgt ccacgaaggt tcctgagaat aatttttacg acgatagaga cgaaattgca
     1801 ttcaattatt cgaaagtaac tagattcgaa tttgatatct ttgaatttga gaaaataaat
     1861 ccagaggaag taaatttata ttttaacggg aaaaacatcg gcgttcctaa aaggcacaac
     1921 ttccaaatag cccgcttaaa acccaatttg cctattagag tgagaatcaa ctggaaaagc
     1981 gatttttcct tttctcgggg tcttgaaaga cgattttacg agctggacta tataatagaa
     2041 tttaaaggca tcttcgaaat tttcctgaat gaacatgcta aagatcggac cttcccgaaa
     2101 tttcttcaag tgtcaaattg cagagaagta gatcttagga aaatacttaa ttaaaatata
     2161 atattattta agtacccaaa tccaagacta aacatgaaat ttttcgcagt agtttgcaca
     2221 aggatccaaa cgagttacta ctttctatga tactccgatc caaaatgtta agttaacgtg
     2281 agttcgatat aacaaataca aaagcgatta ttatgctgta attcatagca agcagccctt
     2341 tagtttgaaa aattttggag aaattgaaac attccgtcgt aatcggcatc tgggcaacaa
     2401 cactcaattc aaggagttag acttcagttt ttattcgcct aaactttttc cgcgaattca
     2461 cgttattcta aaaggaaaat gtcctcatct tggtaaggca aaataaaacg tggctccctg
     2521 atccacttct ccctccgccc aaactctacc tccgtgacgt aacacgattc tttgaacgat
     2581 tgcgagtcca attccgattc cttcgaattc actattttca tgtaatctct ggaagactcc
     2641 gaagagcttg ttcacatatt gcatgctaaa accggcgccg ttgtctttta cataatacgt
     2701 aatttccttt tcctcctccg aacacccaat ttcaactttt ggattttcct tcttagagga
     2761 atacttgatc gcattggata taagattgat caaaacttgc tttaacaatt ccgcgtcacc
     2821 cataatagga agaagatttt tcacttccaa ttccaacttt ccctttttta aatcctcctg
     2881 aaactcctcc aaaatcctat tcaccaattc attcatattg atcggatttt tcctcatatc
     2941 cttttttccc aacttggata aaagtagaag actatcaatt aaggtactca ttttcaggga
     3001 gttttcgatg actaatccga gtatcctttc tccctcttcg tctaatttat ctttataatc
     3061 ctcttttaat atctttgtgt agccccttat cccgcgcaga ggagccttta aatcgtggga
     3121 aaccgaataa caaaaagcat ctaactctcg gttcgaatat tctaattcta gatttttctg
     3181 tttgagactt tcgttcaact cgcgcaacgt aatatcctga atatatttat ctataaagaa
     3241 ttgaacctta ttgattaaaa tctcaggttg aaacggtttt gtgataaagc tgaacgcccc
     3301 tttttcataa cccttaaata cgttcaggtt atccgtataa accgcggaaa taaaaatgaa
     3361 cggtaaatgt gcagttttac tttcttctct tatgatacct gccagttcgt atccgtccat
     3421 ctccggcatt tgtatatcca acaaagccaa ggcgaactca tgatgtaaaa tcgccttcag
     3481 agcatcgttt ccgctaagag ctttaacgag ttctacgtcc aaattcttaa gtacaacttc
     3541 caaagcgatc aagttttcag gcttatcgtc tacaatcaat attttcggtt ttaatttcat
     3601 gatttttaac acaacccgct atctgcttaa ccagactctc atcaaggaaa acaatcgctc
     3661 cacatctacc ggcttagata tataatcatt tgcacctgca tcgatgcact tttgtcgatc
     3721 atcattcatt gctttcgccg taagagcgat aataacagta tctttatact ttaaatttga
     3781 gcggatcctc ctcgtcgcct cgtatccgtc catctccggc atcataacat ccataagaat
     3841 catatcaaca ttctcgcttt tggaaagaag ttccaaagca tcatttccgt tttcagcttt
     3901 taagacttcc atcccctttt cactcaatat tttcgataac gcaaaaacgt ttctcatatc
     3961 gtcgtcgacc agcataattc tcttttgaaa aaaaacagca tccttatcat ataacctgtt
     4021 gataatattc tgtttcgatt cgggaagatt gttgatcatt ctatgaagaa ctaaagcggt
     4081 ttcgtccaat agtctttcct cggatttgat tccttttatg atgatacttt ccgaatattc
     4141 ctggagttcc ttgctttcct cctttgtaag ctcccttccc gtataaatga tgatcggagg
     4201 aatctgtttt tctttgattt tttccatctc gcgtatcaaa tcgaaaccac tcatatcagg
     4261 gaggccaata tccaaaacga tacaatcgaa atgattctca ctataaaccg acaatgcttc
     4321 cttaccggaa ctggcttcga aacatttcac gtcatcgttt ccgatcaatt ttcgagtcgt
     4381 acttctcgaa tttgcgtcgt cctcgatgat caaaagattt ttcatctttc tgctaataaa
     4441 atgttcgata cgattgaagg cttcgtccaa ctgtttctta tttacaggtt tcttaatata
     4501 ctccaccgct ccatcccgaa tgagcttgag agaatattct tttgcggaaa ttatatgaac
     4561 gggaatatgt ctaaccgact gatccgcttt taattcgttc aatacagcat gcccatccat
     4621 tccgggtaga tccagatcca aaaggatcgc atgcggttta tgctttcggg ccagaactaa
     4681 tccatcttct ccggtcgctg cggaaattcc tctaaatcct ttttcattgg cttgtttaag
     4741 cagaatcgat gcaaatttta aatcgtcttc gacgatcaaa agaattttgt ctccttcaac
     4801 aatttcattt ctatcgtcct tcaaggccgg ataatttacg aattcgtttt gatcttgttt
     4861 tacaaaagtt tcaaagttgg caacaactcc tgtttcttct tttggaatcg aagtctcatt
     4921 ccttttgccc tcgatcggaa gcaataaaga gaatgtggag cctttgttca ccttactttt
     4981 gagatgaatt tcccctccta ataacccggc aagttctctg gagatcgata aaccgagccc
     5041 ggtccccccg tattttctac tcgtacttcc gtccacctgt tgaaatgctt caaagatcgc
     5101 cgagtatttt tcctccggga ttccgattcc ggaatcgatt acggaaaaaa gaattttatc
     5161 ggaattttgt cttttgactt ctaattgaat ccttcctcgt tccgtaaatt ttaacgcgtt
     5221 tgagattaaa tttttcaaaa tttgatccaa ccgttgggga tcagtacgga tcttttccgg
     5281 taaatcctcg taataaatca gatccagatc cagtttcttt ttcgttgcct ggagtttaaa
     5341 tccgcttata agatctttta caaacgtcct aagtacgact ctttccaggt taaccgacat
     5401 tttacccgat tctattttgg ataaatccag cacttcgttt atcaaaacta ggagatcatg
     5461 cccgctttta taaatgatgt tcgcactttc cacctgatcc tcgtccagat ttttcttttt
     5521 attgtccgca agatctttag aaagaatcaa tagactgttt aaaggagtcc gcaattcgtg
     5581 agacatgttc gccaaaaatt cggatttgta tttccccgaa agttccagct gttccgtttt
     5641 ttgctcaata tcattttttg ctaattccag ttccttattc ctcatttcta aagctcgagt
     5701 ctgttcttcc agttcttcgt tagaaacttt taactgttgt tgccttaaaa tctgcgtctg
     5761 ctcttccaat tcctcgttca tctgttttag ctcttcctgt tgcgtctgaa gttcctcgct
     5821 ctgaatccgg gtttgctcca gaagttcttg aacacgtctt ctcaccctgg aagaattgaa
     5881 actgattcct atactctgga cggccgcact gacgaattcg atttcggaag atgaaaagga
     5941 atcaagcttc cctagttcga tcacaccttc cgttttccct tcgaacataa acggcacgat
     6001 caggatttct ttcggttttg tgtctattac agcggatatg atacgaatcg attcttcctc
     6061 tacattcgtc aaaagaacct gtttttggtc ggctgccgcc tgaccgatca aaccttcatt
     6121 taaaataaac ttttcggaag aacaatcggt agaagtaaaa ccatatctcc cgaaaatcga
     6181 taaggaatat ttctggtcgt cgcaaagata gatcgcgcct acgttagcct tcaaataatt
     6241 ggataaaaaa atgatgacat cgtttgaaag aaccgattcc gctttgtccc ctcttaatct
     6301 ttcattgaga agattttgac cgctcattat ccaattgtgt ttttcatttt cttgggtctt
     6361 ctttctgaga gaggaagtca tcgtacgtaa agaatttccc aaaacgtcct tttccgattt
     6421 gggtacaaag tctatgagat aatttccgga agctacgtta ttcgcgctat ctgttatctc
     6481 cttgaaactt tcgcgaatcc tatttaagga ttcgtacacg gctcggagtt catcatttgc
     6541 aaagtccgcc aattgattat ccgaaaattc ccggttggcg atcttttccg ctttcttcgc
     6601 aataaactga atccttagac taatcgttct tataatccaa taagaaattg caatctcgat
     6661 gagaaaactc gtcagaatca acagaactaa aaaaagaagc gtaaaataat atcttttctc
     6721 gttttcctgc ttatccgatt ggatttcttt ctcgcttttt tttacgagat aatccaatgt
     6781 ttttataata gagtctcgta taataagacc ttttcgaatg gaaatttcaa atgcccgatt
     6841 ttcattattt ttcaaagcga aaaatacgat ttgagccaca tcggacttat aagtggccca
     6901 caaagattta aaatcatcca gcgcctttga tccgcccttg tcggcgtaca tctccaactc
     6961 gatcatcttt tgatcggccg aatctatcgc cttataaagt cgatccttat aataaagctt
     7021 ctttatataa tctctttcta ggatgatatt tttttcgtga cgagacgctt ccaaaacata
     7081 gattaaaatc tcgtgagaca aacttacttt ttttgcggat agatccacga tgcgtttcag
     7141 tctctcgttt gaatcagaaa gcatctcaat aacgaataaa acgctgataa acaatatcgt
     7201 tagaataata gaaaatccaa tgatcagttt tcttcgaatg gtcatgtata tcctcgattt
     7261 agattatttt aatccaatct tatcagtagc tccgcaatct tttccaaaga aagtatataa
     7321 tccaccggcc ccgccctgat agccgactcc ggcatcaaag aaacctcgga gtataatgga
     7381 tcttgaacga tcgccaaacc gccgttttct tttatctttt ttaaaccctt tgcaccgtcc
     7441 gaatttgcac ccgttaaaac gattccgatc aacccgtcac cataagcatc cgaagcggat
     7501 tcaaataaaa cgtctataga aggcctcgaa aaattcactc gctcgctagt tgaaagggaa
     7561 accgttttat ctttttcaat caataaatga taattaggcg gagctacata aaccgttccc
     7621 ggtccgatct tttccttttc ctccgcctct ttgattttga tcctagaaaa atcccggaga
     7681 acccgaatcc acgtcccgtc ggaacgggga ccgatatgct gaacgaggat caacggaatt
     7741 ccgtatcccg cgggtaaaga cggcaatatc gttttcatcg cattcatccc ccctgcggaa
     7801 actcctatca caatcgcctc gtatttcata caaattttat aatataactt atctaatatc
     7861 ttttcttgta tatcttttgt ttcaaatcta atgtatcgta tttctcccat aaattcccat
     7921 aagaaattcc ttctttagaa cccaggcaaa gaaatcctcc gtttacgaga ctttcaaaaa
     7981 aaaggcgatg cactttgctc tgcagatctc tcttaaaata aatcaaaaca tttctacata
     8041 acacaagatt aacttccgca aaaacacgat ctgtcactaa attatgatta gcccatacga
     8101 tattcttttt cagcatttga ttcataatta ccatctcctg atcggaggta taataatccg
     8161 aaaagaatcc ttttcccccc gaaagttgat aattgatcgt gtattccttc attgccgcat
     8221 ttctaaaaat gccctccctt gccgtattca aagcgagttc attaaaatcg gtggcgtaaa
     8281 taaccgacct ttcatacaaa ccctcttctt gaagaacaat cgccatagaa tacgcctctt
     8341 ctccggtaga acaacccgca tgccaaattt ttacaaatgg atacgttttt aaaataggaa
     8401 tgatcttttc cctcaaacac gcgtaaaagt caggatcacg aaacatctcc gtaacggtga
     8461 tcgataaatc ctgcaacacc cttgcagcaa aagtttcgtc gtgtaatacc tgatctcgca
     8521 tttcggaaat attactgaaa cctgaaagca caagccgact catcaaccgt cttcgtatat
     8581 gagcttcgga atattgcctg aaatcataac catatctttg aaaaatcgcc tccaaaagaa
     8641 gatcgatttc catatcctga gtatccttag acgtcataaa catttctttc gattcagaag
     8701 atctcgtgat ttttaaaccg taacagagtt tcctcctctt tttaaaactt gtcccaaaac
     8761 tttggtagaa atatcatcgc gaatttttca caaaacgaag aaatttccat agaaaccgtc
     8821 ccttttagaa gttcctacat tgtacggttt tgggataaac tcttaataaa aagaaccctt
     8881 ccggaataag attaacctcg taaaaaattc gaccgacttt attgaaccgt caaaatatat
     8941 tttgatcaac aatttatttc aaaccggttc aatttttagg aaatcccgtt ttaaaaaata
     9001 taaattcctt attatttata tactaatttt ctcatttaaa atcataccca taataatatt
     9061 cacgaatttt aattttagga aatatgaggt acaaccacgt ttttcatgaa aatctcccca
     9121 aacctttatc gcaaatcctt ttccgaa
//
LOCUS       DFGAABHK_2             14452 bp    DNA     linear       08-DEC-2021
DEFINITION  Genus species strain strain.
ACCESSION   
VERSION
KEYWORDS    .
SOURCE      Genus species
  ORGANISM  Genus species
            Unclassified.
COMMENT     Annotated using prokka 1.14.6 from
            https://github.com/tseemann/prokka.
FEATURES             Location/Qualifiers
     source          1..14452
                     /organism="Genus species"
                     /mol_type="genomic DNA"
                     /strain="strain"
     gene            833..1129
                     /locus_tag="DFGAABHK_00007"
     CDS             833..1129
                     /locus_tag="DFGAABHK_00007"
                     /inference="ab initio prediction:Prodigal:002006"
                     /codon_start=1
                     /transl_table=11
                     /product="hypothetical protein"
                     /protein_id="X:DFGAABHK_00007"
                     /translation="MGDRFLDQFVLTKQETDVFQDFIPDFKIDSFDLKEVELKKKLES
                     ITFQVTLGVVQKIREGDLEFVSHLPGLFSLLVGIEEESKRVTILRKLLLYIYWV"
     gene            1199..1375
                     /locus_tag="DFGAABHK_00008"
     CDS             1199..1375
                     /locus_tag="DFGAABHK_00008"
                     /inference="ab initio prediction:Prodigal:002006"
                     /codon_start=1
                     /transl_table=11
                     /product="hypothetical protein"
                     /protein_id="X:DFGAABHK_00008"
                     /translation="MTTAERLISEGIQQGKIEGRIEEKLEDAGKMLKKGIDLKTVLEI
                     TGFSEKTLRENGIL"
     gene            complement(1953..3278)
                     /gene="thlA_1"
                     /locus_tag="DFGAABHK_00009"
     CDS             complement(1953..3278)
                     /gene="thlA_1"
                     /locus_tag="DFGAABHK_00009"
                     /EC_number="2.3.1.9"
                     /inference="ab initio prediction:Prodigal:002006"
                     /inference="similar to AA sequence:UniProtKB:P45359"
                     /codon_start=1
                     /transl_table=11
                     /product="Acetyl-CoA acetyltransferase"
                     /protein_id="X:DFGAABHK_00009"
                     /db_xref="COG:COG0183"
                     /translation="MKLTKPLALCTPRRTPFAQIAKALGPYPGHHLGKIVAEDILAKS
                     KLKPSQIDGVVVGEGFSNAPNSARVIANLVGMRDEIACITVANNCVSGMEAVAEAARR
                     IILGEGEVFLAIGEESQTSMPFIVKNARLNKKAGSLDKLKKLLPDNLPEGVELRDTLE
                     DGLGDGETSYGMQVTAEIVAQNYSLSREIQDKLAFESFKRALEASKAGRYAPYIIPMK
                     DDEGNELAIDEAVGLREGLVENPTRMGRAMLMFDNPGMKFEEFKTKYAKDLKKSHGPT
                     VSIFNASPRSDGAAGVIVTTVEKAKELGLTIEAVISGWHMKGVHPNNMGIGQAVATKA
                     LLDDVGIKMQDVDYVEIHEAFAATAVGALEQIKMDTGWDWEKSFDAKKVNPNGGSIAI
                     GHPFGATGIRLIANAIMDLKEDSSANKVLITACAHGGIAGSMLIERFKG"
     gene            complement(3321..4181)
                     /locus_tag="DFGAABHK_00010"
     CDS             complement(3321..4181)
                     /locus_tag="DFGAABHK_00010"
                     /inference="ab initio prediction:Prodigal:002006"
                     /codon_start=1
                     /transl_table=11
                     /product="hypothetical protein"
                     /protein_id="X:DFGAABHK_00010"
                     /translation="MIANEIQLVTRISDLDTQRHVTSRTYENFCLEGRFRTLEENGFS
                     LREILSQEIAIHPLESQIRFLAQQMEGTNLKTETKVFPLGSGKIFWDQKVLSDVGTLA
                     AEIKTLTFSEKGGKSIDLLPLEKTEMSGFDQFPQIPDFRGTCKTVDTEMVTLYSERNI
                     FGEYNPAYFWRIIEDSRWFFSTETGLTLNRFVEMDTTMFFMGGVFKFFHPVPAGRRIK
                     VSTWIHSFEKIRSHMRHEVTDAETGLRYFAVQDEQLVVSFSKVRPKKAPEEFQRLVGE
                     YVEHFEYSKI"
     gene            4397..5011
                     /locus_tag="DFGAABHK_00011"
     CDS             4397..5011
                     /locus_tag="DFGAABHK_00011"
                     /inference="ab initio prediction:Prodigal:002006"
                     /codon_start=1
                     /transl_table=11
                     /product="hypothetical protein"
                     /protein_id="X:DFGAABHK_00011"
                     /translation="MKTRPNKKKESGTGVRERILDTVTSLFYKQGFSNTGMRQIIQES
                     NSVAASLYDHYPSKKELGLAYLSRQEEKTLSDLQDLMDRYPDLGEFLRAWVILKEKQI
                     RHGEFVGCPFAGFASQVMDSDPEYTEFLKDIVTKWTRIISDYLQKAIGSGQLKRNMDI
                     QYVARRILMAYHGSVTMWRMTRELRFIREMDHSLREIVEEYRIF"
     gene            5325..5909
                     /locus_tag="DFGAABHK_00012"
     CDS             5325..5909
                     /locus_tag="DFGAABHK_00012"
                     /inference="ab initio prediction:Prodigal:002006"
                     /codon_start=1
                     /transl_table=11
                     /product="hypothetical protein"
                     /protein_id="X:DFGAABHK_00012"
                     /translation="MEHRSFRKYIYRNLRKNLKEEPDDIWETMGKDYTVMQNILCKMS
                     KEIILQTLKEDSFLQIEKQTPYYLIFAYYHDEESEVIFDSSGKIKNSPYLELTKKGID
                     LSKLYNSKDKSMLIEDRKLEEIPKEIGDMDSMYSLRISKSKVRSLPDTIGKLKNCKQL
                     DIQNNQIEFLPETIGAMESLEELSAGNNKLDLPA"
     gene            6411..6806
                     /gene="msrB"
                     /locus_tag="DFGAABHK_00013"
     CDS             6411..6806
                     /gene="msrB"
                     /locus_tag="DFGAABHK_00013"
                     /EC_number="1.8.4.12"
                     /inference="ab initio prediction:Prodigal:002006"
                     /inference="similar to AA sequence:UniProtKB:Q3JRF0"
                     /codon_start=1
                     /transl_table=11
                     /product="Peptide methionine sulfoxide reductase MsrB"
                     /protein_id="X:DFGAABHK_00013"
                     /translation="MSYEINKSEDEWQKELTPEQYKILRQKGTEMAFTGALYKNQDKG
                     TYVCAACGAVLFSSETKYESGSGWPSFYQPTKKGAVNEERDNTHGMVRTEILCAKCGG
                     HLGHVFNDGPSPTGLRYCINSASLKFRKE"
     gene            7005..7922
                     /locus_tag="DFGAABHK_00014"
     CDS             7005..7922
                     /locus_tag="DFGAABHK_00014"
                     /inference="ab initio prediction:Prodigal:002006"
                     /codon_start=1
                     /transl_table=11
                     /product="hypothetical protein"
                     /protein_id="X:DFGAABHK_00014"
                     /translation="MNDYLTYVSDNRSVRNPILQFLAEKWYTILCIWHMIIGMFIELE
                     NSPEGDKRPVVLVPGFLGRTLSWEPMLKHLSANGHPVYVVPLGFQVGNIRTKSRILEN
                     FLIEKGIKDCYIVGHSMGGLIASGLTYKGRDRVKKIFIAGTPVRGTYLSYFLPMFICS
                     WQMMPNSKFIREVGEVFGKLPNVQSVFTKKDQVILPSENSRLGHFDDVELPEAGHMNL
                     FMGPLGIECLFDLITAEEKKDPKPIIRKVESTKQPEDVEFSKTPSKSPAPASKKKPAP
                     KKNSSPLKPAKSKSIPKKKSAPVKKKKKR"
     gene            7976..8155
                     /locus_tag="DFGAABHK_00015"
     CDS             7976..8155
                     /locus_tag="DFGAABHK_00015"
                     /inference="ab initio prediction:Prodigal:002006"
                     /codon_start=1
                     /transl_table=11
                     /product="hypothetical protein"
                     /protein_id="X:DFGAABHK_00015"
                     /translation="MVNSFSNERETKRLTEEDFLKMIENEDVILLDVRSESRYKLRHI
                     KSAVSRSLASLAVKL"
     gene            complement(8145..8705)
                     /gene="ruvC"
                     /locus_tag="DFGAABHK_00016"
     CDS             complement(8145..8705)
                     /gene="ruvC"
                     /locus_tag="DFGAABHK_00016"
                     /EC_number="3.1.22.4"
                     /inference="ab initio prediction:Prodigal:002006"
                     /inference="protein motif:HAMAP:MF_00034"
                     /codon_start=1
                     /transl_table=11
                     /product="Crossover junction endodeoxyribonuclease RuvC"
                     /protein_id="X:DFGAABHK_00016"
                     /translation="MFRKEKTGLFHLFSYSGIFNLRIIGIDPGSHRAGYAVLEKNASK
                     ICILAYGTVEVPPGTPSPNNLLVLRKGLTEILKEFKPSIASVEEMFFAKNKKTASRVF
                     ESRGVLLVTLAEMNIQILEPTVSQIKKGTTGSGTADKKQIRQALKLLLDIDLLKGHDD
                     SWDAVAAAYVGLSMSSSPLFAARFKV"
     gene            complement(8741..9490)
                     /locus_tag="DFGAABHK_00017"
     CDS             complement(8741..9490)
                     /locus_tag="DFGAABHK_00017"
                     /inference="ab initio prediction:Prodigal:002006"
                     /inference="similar to AA sequence:UniProtKB:O67517"
                     /codon_start=1
                     /transl_table=11
                     /product="putative transcriptional regulatory protein"
                     /protein_id="X:DFGAABHK_00017"
                     /db_xref="COG:COG0217"
                     /translation="MSGHSKWATIKRKKDAIDSKRGAIFTRVGKEITVAAKMGGGDPE
                     GNPRLRLAILKAKSVNMPKDNIERAIKKGTGELEGVVYEECLYECFGPAGIAIMVSAV
                     TDKKSRTTPEIKSILTKLGGSLATSGSVSRLFEKKGVIVLESSQIGEDKLVDLAVGGG
                     AEDVINEGEVYRVITTPDDYESVLHALNEKGLKSEESEIRYIALVSSEIADKEVAEKV
                     MKLIEQLDGHDDVTSVTSNFELAASLEKEFE"
     gene            9696..10316
                     /locus_tag="DFGAABHK_00018"
     CDS             9696..10316
                     /locus_tag="DFGAABHK_00018"
                     /inference="ab initio prediction:Prodigal:002006"
                     /codon_start=1
                     /transl_table=11
                     /product="hypothetical protein"
                     /protein_id="X:DFGAABHK_00018"
                     /translation="MDSMNAFFKFSQKQFRVFFSYKNNPVKLLSFLLFIQFFAVCDSG
                     RNSEKKEILLRLISEFQIDLQKNLESAIRTKGIVGAINVCRTISPKKEADLKAEFPGV
                     LIRRVSEKPRNPSHRPEIWETEIFNQWKESQKTGMAPYTIVLSKDKEVRILQPIILQN
                     ATCLQCHGGPQDINPAVSKKIAELYPNDQAKGYKLGELRGAFSATW"
     gene            complement(10955..12769)
                     /gene="sglT"
                     /locus_tag="DFGAABHK_00019"
     CDS             complement(10955..12769)
                     /gene="sglT"
                     /locus_tag="DFGAABHK_00019"
                     /inference="ab initio prediction:Prodigal:002006"
                     /inference="similar to AA sequence:UniProtKB:P96169"
                     /codon_start=1
                     /transl_table=11
                     /product="Sodium/glucose cotransporter"
                     /protein_id="X:DFGAABHK_00019"
                     /translation="MFSVLDWFFILLYLLFAFAAGILLSPKAGKSLVSYFVADRKLPW
                     WWLGTSMVATTFAADTPLVITGFVAADGISANWFWWSWAIGYMAMTVFFAGKWRKMEV
                     LTDVEFVELRYGGKPATILRMVKAFYLSILVNSIVLGWVFKAMSKITGPFLDWTDILG
                     VDGFAIVRNLWPSFLIFDSLNNTITVLILFLIVVVYSSMGGIQGVILTDLVQFALGMG
                     GAILFAVYAVSSQGGISGLLMGMKEIYPDKHESILSFWPDFQGASLPFNVFLIFISVQ
                     WWAQYYSDGSGYLAQRIHTAKSPEEAEKGSLWFNVANFIVRTWPWILTALVTLVVFPL
                     HDPTRYFSEGQIVGGDREMGYPILMKLILPSGVLGIVFASLMAAFMSTADTHINWGAS
                     YLVNDFYLRFLHPGADDKTLVRVSRIAVVLMAIVAVLVATQIQSIASAWKFLLAFASG
                     MGLPQILRWIWWRTNAWTELSGMITALTLSMILYPFFPEVRSEYLLFWVAIGSVAVSI
                     LVTLTTPPVSKDTLDAFVKRADPFGFWKGQGSKERLEDFQEKIVLWILGTVSLFFGMF
                     SLGCFFLLKFWQGACCLIGFVAFGFFYWKKEFGNNGID"
     gene            12932..14164
                     /gene="lysC"
                     /locus_tag="DFGAABHK_00020"
     CDS             12932..14164
                     /gene="lysC"
                     /locus_tag="DFGAABHK_00020"
                     /EC_number="2.7.2.4"
                     /inference="ab initio prediction:Prodigal:002006"
                     /inference="similar to AA sequence:UniProtKB:A4VJB4"
                     /codon_start=1
                     /transl_table=11
                     /product="Aspartate kinase Ask_LysC"
                     /protein_id="X:DFGAABHK_00020"
                     /db_xref="COG:COG0527"
                     /translation="MTVKVMPNIIVQKYGGTSVGTPERIQNVARRIKSYHDKGQQIAV
                     VVSAMGHTTDDLVELAAKISANPPKREMDMLLSTGEQISTALLAMALWEIGVPATSFT
                     GSQIKLLTDGNFSNAKIKMIDRSRIDAALNEGKVAIIAGFQGIDEEENITTLGRGGSD
                     TSAVAVAAVLGAKECEIYTDVDGVYTADPRIVPNAKKHTQITYEEMLELASLGAGVLH
                     SRSVELGMNYDVVIHVRSSFNENQGTLVMSEDKIMEKLKVSGVTAKSDQARITIAEVP
                     DKPGLAARLFGELNSKHILVDMIVQSSPHNGINTISFTISKKDVLQAKPILQGFSKTH
                     NAKEPEINESIAIVSAVGVGMKSHVGVAAGMFQALADNGINIEMISTSEIKISCVIPE
                     DQAKIAINKIHDVFGLSG"
ORIGIN      
        1 aaaactggga cagaaccttg cagcttgatc tttctggtaa agtagaaaac taaagcgccg
       61 cgctctccta tgtattttgt atcaagccct tccgcaattt ttttacatga gaccataaaa
      121 gggagccata accttaccca caagttgaaa aggattttag atcagaaaaa tctaaaatac
      181 atatttttca agtgttccac aagaacgaag cttttcactt gcaaaaagta tgattttctg
      241 ataaagaaga atcaccggag tcttcccgcc tcctcgcttt gcgaccctta gggagcaatg
      301 cggctgagtt tcccctccac ccaaagaaac tcaatgcaga gctttcttat gggtcgctct
      361 gcagggcgac ccgtagcgag atgctttcgt tttctccgac agccttcttg ggtccgtcaa
      421 atcaaaagtg tcatactcga aactgtctta tgttcaagaa tcatacaaat ctaaggatcg
      481 aagtacaatg atcgctttcg cattcattac gtcgaactca cacaatctat ttacgcgact
      541 tgttttagga cgggattttt aaaccttgat cgaagaaaca aagaatcgat attaaaatcc
      601 aaaaacgaaa caagacattc ccgtttctgt cctctgaacg ggaaaagcag ttcgttttgc
      661 taatgcagtt tcctttgttc tcttttttat ctccacaaac tgcattctaa aaccgtgatg
      721 taataactcc cccgtttctt tctgtcctct gtctagaacg agcgaagcga gttcgtcagt
      781 cttctgtctt ctgaacgcga agttcgtctg tcatcagtcc tctgaatgga aattgggaga
      841 tcgattttta gatcagttcg tattaacaaa acaagaaacg gacgtgtttc aggactttat
      901 tcccgatttt aaaatagact cattcgattt gaaagaggtg gaattgaaga agaaattgga
      961 aagtatcacg tttcaagtca ctctgggagt ggttcaaaaa atccgggaag gagatttgga
     1021 attcgtttct catctgccgg gattattttc gctactcgtg ggaatcgagg aagaatcgaa
     1081 aagggttaca atcctgcgga aactgttgtt gtatatttat tgggtctgag atttaaaacc
     1141 tacggaactc aaaagagttt tggcaatatc aaaattggaa caatacgagg agttaacgat
     1201 gactacagcg gagagactca tttcagaagg aatacaacaa ggtaaaattg aaggtaggat
     1261 cgaagaaaaa ttggaagatg ccggtaaaat gctaaagaag gggattgatc taaagaccgt
     1321 tttagaaatc acaggattct ccgaaaaaac cttgagagaa aatggaattc tctaacgtga
     1381 cattgtaacc aggtgttgcc aacgattttg tgtaaatgac gtttctcaaa acgaatcgaa
     1441 attcaaccaa ttcccgaaaa tgatggaaaa ttgattcatc gcttttccac aattttaaat
     1501 cgacatgatc cataacactg taaactcaat tacgctcttg aacaagccgt ttttctttac
     1561 aacaatgttc ggcttcatcg gcatttaagt tttttactcc tcatttcgtt tatccgcagt
     1621 ttgatttctg taaacttgat tttaggattt tacattcaga agactggaca gtgtgccgct
     1681 aatgtcgttc ccacaaaaga tagtttttgg accgactctt agttccttct gttggttttc
     1741 ttgttttgtg gttaatactc gcatctaaac ccttgttttt caagtctaga agggacgtta
     1801 ctttgtctta ctcaaacgga gtgtacaacg gatacaaaga gtcagaaaaa taaattcaaa
     1861 aaccacggct caaaccgggg cttttgaatt tttattccta ctttagaaaa acaggaaatt
     1921 aatctgaatt ttagaaaaac ttaaaattct aatcaacctt taaatctttc gatcaacatg
     1981 gatcctgcga ttccaccgtg cgcacatgcg gtgatcagaa ccttattcgc ggaagaatcc
     2041 tcttttaagt ccatgatcgc atttgcgatc aaacggattc cggtcgctcc gaatgggtga
     2101 ccgatcgcga tggatccgcc gttcggattt acctttttag cgtcgaagga tttttcccaa
     2161 tcccaaccag tatccatttt gatttgttca agagcgccaa ccgcagtcgc agcgaaagct
     2221 tcgtggattt caacgtagtc tacgtcttgc atcttgattc caacatcgtc taatagggct
     2281 ttggtggcaa ccgcctgtcc gattcccatg ttattaggat gaactccttt catgtgccac
     2341 ccggaaatga cggcttcgat cgtaagaccg agttccttcg ctttttcaac ggttgtaacg
     2401 atcacacccg cagcgccgtc ggaacgagga cttgcgttaa agatggaaac cgtcggtccg
     2461 tgagattttt taagatcctt tgcgtatttt gttttgaatt cttcgaattt cattccggga
     2521 ttgtcgaaca taagcatagc acgtcccata cgagtcgggt tttccaccaa accttcgcgc
     2581 aaacccaccg cttcgtcgat ggcaagttcg ttaccttcgt cgtctttcat cggaataata
     2641 taaggagcgt atctacccgc tttagaagct tctaatgccc ttttaaaaga ttcgaaagcg
     2701 agcttgtctt gaatctctcg ggaaagagag tagttctgag ctacaatttc cgcggttact
     2761 tgcattccgt aagaggtttc cccgtctccg agtccgtctt ccaaagtgtc ccttagctcg
     2821 acaccttctg gaaggttatc cggaagaagt tttttgagtt tatcaagaga ccccgctttc
     2881 ttattcaaac gagcattttt aacgataaaa ggcatggaag tttgggactc ctcgccgatt
     2941 gcgaggaata cctccccttc gccgagtatg attctacggg ccgcctccgc aaccgcttcc
     3001 ataccggaaa cgcagttgtt cgcaacggta atacaagcga tttcgtctct cattccgacc
     3061 aagttagcga tcactcttgc agagttaggc gcattactaa atccctctcc aaccacaact
     3121 ccgtcgattt gagacggctt cagtttgctt ttagcgagaa tgtcttctgc gacaattttc
     3181 ccaagatgat gtccagggta tggtcccaga gctttcgcaa tctgagcaaa aggagttctt
     3241 ctcggcgtac aaagcgccaa aggttttgtt aatttcattt ttttctccaa acttcaaatt
     3301 cttaataacc aataaaatat tcatatttta gaatattcaa aatgctctac gtattcacct
     3361 acaagccttt gaaactcctc gggagccttt ttagggcgaa ctttggagaa agaaaccacc
     3421 aattgttcat cttgcaccgc aaagtatctc aaacctgttt ccgcatccgt aacttcgtgt
     3481 ctcatgtgac ttcggatttt ttcaaaagaa tgaatccacg tgctgacttt aattctccgt
     3541 cccgccggaa cgggatgaaa aaacttaaac acaccaccca taaaaaacat cgtggtgtcc
     3601 atctccacaa aacgattcag tgttagtccg gtctcggtgg aaaaaaacca tctggaatct
     3661 tcgatgattc tccagaagta agccggatta tattctccga aaatgttcct ctcactatag
     3721 agagtaacca tttctgtatc caccgtttta caagttcctc taaaatcggg gatctgcgga
     3781 aattgatcga atccgctcat ctcagttttt tccaaaggaa gaagatcgat cgactttccg
     3841 cctttttctg aaaaagtaag cgttttaatc tctgccgcca gagttcccac atccgataaa
     3901 actttttgat cccaaaaaat tttaccgctt cccaatggaa ataccttggt ttccgttttt
     3961 agattcgttc cttccatttg ctgagcgaga aatcgaatct gagactctaa aggatggatc
     4021 gctatctctt gagacagaat ttcccttaga gaaaatccgt tctcttcgag agttcgaaat
     4081 ctgccttcca gacagaaatt ctcatacgtc ctgctagtca cgtgcctttg agtgtcgaga
     4141 tcggatatcc gagtcacgag ttgaatttca ttcgcgatca tatcggcctc cgtgtatttg
     4201 gaacttcgcg acccgtaggg agtgaaatag cattcccctt cgtggtgccc tttaggaaat
     4261 tctaacccta gtttaaaccg agttaaattt agatcaaaca aaaaacagaa cgaacgttct
     4321 gttttttgtt cttatcttcc aaattcattg acagaagatc tttccgattg aagactgaat
     4381 cttatagaat taccgtatga aaactcgacc taacaaaaag aaagaatcag gaaccggtgt
     4441 gcgagaaaga attttagata cggtcacctc tctcttctac aaacagggtt tttccaacac
     4501 cggaatgagg caaatcattc aggaatccaa ttccgtagcg gcgagtttat acgatcatta
     4561 tccttccaaa aaagaattgg gacttgctta tctatcacgt caggaagaaa aaactctcag
     4621 tgatttacaa gacttgatgg atcgttatcc tgatctcggt gaatttttaa gagcctgggt
     4681 gattctcaaa gaaaaacaaa tccgccacgg agaattcgtg ggatgtcctt ttgcaggttt
     4741 tgcaagtcaa gtaatggatt ccgatccgga atatacggaa ttccttaagg acatcgtgac
     4801 taaatggact cggataatta gtgattatct tcaaaaagcg atcggttccg gtcagcttaa
     4861 aagaaacatg gatattcaat acgtcgctag aagaattttg atggcctatc acggttcggt
     4921 tacaatgtgg agaatgacca gggaacttcg ttttatccgt gaaatggacc attccctccg
     4981 tgaaatcgtg gaagaataca gaattttttg acgtgaatca tctcataacg tagaatccga
     5041 tttttaatcc gagaccaaaa gcccaaattt ttttatatcg aattcatatt agagttattg
     5101 aaaaattcca taattcagtt taacaaaact acttcaatga ccgttttcat aaaacaaaaa
     5161 cagatgaaga attaattttt caacaactct aataattcag atcgcttcaa ttccgatttg
     5221 aaacccaatt cgtcgaataa ttcgattgtc catctattca aacaaaataa cagtgttctg
     5281 aatgaaaaat acttaattta tcaagatgaa ggttctcata aattttggag catcgaagtt
     5341 tccggaagta tatttaccgt aaccttcgga aaaatctaaa agaagaaccc gacgacattt
     5401 gggaaacgat gggaaaagat tataccgtaa tgcagaatat cctttgcaaa atgtcgaagg
     5461 aaatcatatt acaaaccttg aaagaggatt cattcctaca aatcgaaaaa caaactcctt
     5521 attatctgat attcgcttat taccacgacg aggagtcgga ggtaatcttc gatagctccg
     5581 gtaaaattaa gaattctccc tatctggaac tgacaaaaaa aggaatagat ttaagtaaac
     5641 tgtataattc taaagataaa tccatgctta tagaagatcg aaagcttgaa gaaattccga
     5701 aggaaatcgg agatatggat tccatgtaca gtcttagaat ttccaaatca aaagtccgtt
     5761 ctttgcccga cacgatcgga aaactcaaaa attgtaaaca gctcgatatc caaaataatc
     5821 aaatcgagtt tttaccggaa acgatcggcg ctatggaaag tttagaggaa ttatcagcgg
     5881 gtaataacaa attggacctg cctgcctgaa agtatctacc aactcaaaaa actgaaagag
     5941 atcaatttat gggagaatcc attttcacag gatcaaaagg caaagatcgt ttctcgtctc
     6001 aaaaaaaaca ttcccggaat taagatcaat atcgacaagt aaaaaaacgc acgaatacgg
     6061 tcgagagcgc atgaggaaag ttctcatgcg ctctcacgaa gcagtacatg aaactctcgc
     6121 ttcattcggc tcttgtcaaa ccgatcggtg gcaccaattc ttattctcca gtgtataaat
     6181 cagttcgagt tatcgctagc tactcgacca tactaaaaca acacacgatc gtattttaaa
     6241 aacacgcttt gtttttaatc cgtttttttc agtaacctat tccgaccgaa aacgaatttt
     6301 tacgtatgaa aaacatgttt ttatttccag tcatcttagt atccttagta ttttcaggtt
     6361 gctgcaaagt cggcggcgat tcaaaccgga caaaccaaaa aggagagagt atgagttacg
     6421 aaattaacaa atccgaagac gaatggcaaa aagaactcac tccggaacaa tataaaattt
     6481 taagacaaaa gggaaccgaa atggcgttta ccggagccct ttataaaaat caagacaaag
     6541 gaacctacgt ttgtgcagct tgtggcgccg ttttattttc ttccgaaacc aagtacgaat
     6601 ccgggtccgg ttggccttct ttctatcaac ccacaaagaa aggtgctgta aacgaagaaa
     6661 gagacaacac tcatggaatg gtgagaaccg aaattctctg cgccaaatgt ggaggacatt
     6721 tgggtcacgt attcaacgat gggccgagtc ctaccgggct acgatattgt atcaattccg
     6781 cttctttaaa atttcggaaa gaatagagtt tgaaaatgaa ttctttatct gcttctattt
     6841 tccggaaacg gtcgattgaa gcagttttgt gaatccctca ctatggaata atttcgaaaa
     6901 atacttttga tttcccagaa aaggtttcac ttcttttttt gattttcaag tcgtgacaat
     6961 aaggaaaatc atgcttaaat ccggattcaa ccgggagcaa ctctatgaat gattatctca
     7021 cgtacgtatc cgacaatcgt tccgttcgaa atccgattct acaattttta gcggaaaaat
     7081 ggtacacgat tctttgtatc tggcatatga tcatcggaat gtttatcgaa ctggaaaatt
     7141 cccccgaagg tgataaacgt cccgtagtgt tggtccctgg atttttaggt agaactcttt
     7201 cttgggaacc gatgctcaaa catctttccg ccaacggaca tccggtttac gttgtgcctc
     7261 tcggctttca agtcgggaac attcgaacca aaagtaggat tctggaaaac ttcctgatcg
     7321 aaaagggtat caaagattgt tatattgtgg gtcattcgat gggcggtttg atcgcttccg
     7381 gtcttaccta caaagggaga gatcgtgtta agaaaatttt catcgcggga actcccgtaa
     7441 gaggaacata cctttcgtat ttcctgccca tgttcatctg tagctggcag atgatgccga
     7501 attccaaatt catccgagaa gtcggtgaag tattcggaaa gttgcctaat gttcaatccg
     7561 tttttacgaa aaaagatcag gtcattcttc cctccgagaa ttcccgttta ggtcacttcg
     7621 acgacgtgga acttccggaa gcgggtcata tgaatttatt tatgggccct cttggaatcg
     7681 aatgtttgtt cgacttgatc accgcggaag aaaagaagga cccaaaacca atcattagaa
     7741 aagtggaatc tacgaaacaa ccggaagatg tcgagttctc gaaaacgccc tccaaatccc
     7801 ccgcgcctgc ttccaaaaaa aagcccgccc ctaaaaaaaa ttcgtcccct ttaaaaccag
     7861 cgaagtcgaa atcgattcct aagaaaaagt cggctccggt aaagaaaaag aagaaaagat
     7921 aaccgccgca gttggatttt aaacttgtaa atccccgcac aaaggatttc aaaatgtggt
     7981 aaattccttt tcgaatgaaa gggaaaccaa acgtctgacg gaagaggatt tcttaaagat
     8041 gatcgaaaac gaggacgtga ttcttttgga cgttcgcagc gagtcccgtt acaaactcag
     8101 acatatcaaa agcgcggtca gtcgctcatt ggcatctctc gcggttaaac tttaaaacgc
     8161 gccgcaaaca aagggctgga actcatcgaa agaccgacat aggccgcggc aacggcatcc
     8221 caagagtcgt cgtgcccttt gagtaaatca atatcgagca gtagttttaa agcttgacgg
     8281 atttgttttt tgtccgcggt tccgcttccg gtagttcctt ttttaatctg agaaaccgta
     8341 ggttccagaa tttgaatatt catttccgct aaagtaacta acagaactcc ccttgactcg
     8401 aatactcttg atgcggtctt tttatttttc gcaaaaaaca tttcctcaac cgaagcgatg
     8461 gaaggtttga actctttcaa aatttccgta agtcccttcc gcaataccaa aagattattc
     8521 ggacttggag ttcccggagg aacttccacg gttccataag ccaaaataca gattttagag
     8581 gcgttttttt ccaaaaccgc ataaccggct cgatgagaac ccggatcgat tccgataatt
     8641 ctcaagttaa aaattcccga ataagagaaa agatgaaaga gacccgtttt ttcctttcga
     8701 aacataaaaa agagaaacgc ttaaaggact tttcggaaga ttattcaaat tctttttcga
     8761 gtgaagcggc taattcgaag ttggacgtta cggaagtgac gtcgtcgtgc ccatcaagtt
     8821 gctcgatcaa cttcatcact ttttccgcga cctctttgtc cgcgatttcg gagctgacaa
     8881 gagcgatata acggatttcc gattcttccg atttcagccc tttttcgttt agcgcgtgta
     8941 atacggattc gtaatcgtcc ggggtagtga taactcgata aacttctccc tcgttaatta
     9001 cgtcttccgc tcctccgcct accgcaaggt ccaccaattt atcttctccg atttgagaag
     9061 attccaaaac gatcactcct ttcttttcaa aaagcctact tacggaaccg gaagtcgcaa
     9121 gcgaacctcc tagttttgta agaatacttt taatctccgg agttgttcta gactttttgt
     9181 cggtcaccgc agaaaccata attgcaattc cagccggccc gaaacattca taaagacatt
     9241 cttcgtaaac gactccttcc agctctccgg tccctttttt gatcgccctc tctatattat
     9301 ccttgggcat gtttaccgat ttggctttca atattgcaag tctgagtcta ggatttcctt
     9361 ccggatcccc tcctcccatt tttgccgcta ccgtgatttc tttcccgact cttgtaaaaa
     9421 tggctccgcg cttggaatcg atcgcgtctt tcttacgttt aatcgttgcc catttggaat
     9481 gtccggacat gatttattat cccctatgaa ttgcttttga taatcgaatc aagcttgagt
     9541 tgattctgga tgatactttc caaaaatcaa aaaaaagaca ttctgtccat tcttttcaaa
     9601 ggaagaatga acaagcggct tcgaattcct tcatcatgga tttaaagcag aggagaattt
     9661 taaaatcctt ttccatcgta aaggaaaagg ttagaatgga ttccatgaac gcttttttca
     9721 aattttctca aaaacaattt cgcgtttttt tctcatataa aaacaatcca gtaaagttat
     9781 tgtctttctt gcttttcatt cagttttttg cggtctgcga ttcgggacgg aattcggaaa
     9841 agaaagaaat tttacttcgg ctgatctcag aatttcaaat cgatttacaa aagaatttag
     9901 aatccgcaat tcgaacgaag ggaatcgtag gcgcaatcaa tgtctgtcga acaatttctc
     9961 ctaaaaagga agccgatctc aaggcagaat ttcccggagt tcttataaga agagtttccg
    10021 aaaaaccgag aaacccgagt catcgacccg agatctggga aaccgaaatt ttcaatcaat
    10081 ggaaagaatc tcaaaaaacc ggaatggctc cctacacgat cgttttatcc aaagacaaag
    10141 aagttcggat tttacaaccc atcattcttc agaatgcgac ctgtttacaa tgccacggtg
    10201 gtcctcaaga tataaacccg gcggtatcca aaaaaattgc agaactgtat cctaatgacc
    10261 aagcaaaggg ttacaaatta ggagaattaa gaggagcctt ttccgcgact tggtaacact
    10321 ttatgaaata cttattcttg tatttttttc tttattaatt ttttctatcg gctgaacgcc
    10381 cagcgccaac agatagaaaa ggtaacaatc taaggtgagg attatattgc gcgcttagac
    10441 gattctggat tttccgtagt gaaattctaa acgaaataga atcctgaatt tgactcttaa
    10501 gggatagtga agagataaaa tcttttgagt ttaaagaatt taataacgat ggttatgaag
    10561 acattttttt gggatagtct tatctttttg taaacgatgc gaggagtctt tatttgttta
    10621 tcccatctaa cggaaaattt agaaaaataa aagacttttt tattccagtt ccaatcaaag
    10681 gaacaaaata tttttattct tattaccaag cggaccgcac aaactacgac tggaaaagcg
    10741 gctgattcac catcgaaaac tatagagccg taaaaattgg aaccatcgaa ggcaatggtt
    10801 gcgaaattca aaacggtagt atcgacattt ataaaataaa agcgaaccaa aaagtattca
    10861 ttcaatcatt accattgacg ttataaacta gaaccgagcg ctcagcgcaa atagagatta
    10921 aattttcttg aatattcaaa aacaggaaag ttttttagtc gatcccgtta ttaccgaatt
    10981 cttttttcca atagaagaag ccgaaagcga caaagccaat cagacaacat gcgccttgcc
    11041 aaaacttcaa aagaaaaaaa catcccaaag aaaacattcc gaaaaacaac gaaacggttc
    11101 ccaaaatcca aagtacgatt ttttcctgaa aatcctcgag cctttcttta ctaccctgtc
    11161 ctttccaaaa tccgaaaggg tcggcccttt ttacaaatgc gtctaacgta tctttcgaaa
    11221 cagggggagt cgttaaggta acgaggatcg aaaccgcgac ggaaccgatc gccacccaaa
    11281 ataaaaggta ttccgatcga acctcgggaa aaaaaggata taaaatcatc gatagcgtca
    11341 aagccgtgat cataccggaa agttccgtcc aagcgttggt cctccaccaa atccatcgta
    11401 aaatctgagg caatcccata cccgaagcaa acgccaataa aaatttccag gcactcgcga
    11461 tggattgaat ctgggttgcc acgagaacgg ctacgattgc catcagaaca acagcgattc
    11521 gactcactct taccaaagtc ttatcatccg cacccggatg aaggaatctc agataaaaat
    11581 cgttcaccaa ataactcgcg ccccaattga tatgagtgtc cgccgtggac ataaacgccg
    11641 ccatcaaact cgcaaatacg attcccaaaa ctccgctcgg caatataagt ttcattaaaa
    11701 tcggataacc catctcgcgg tcgccgccca cgatttgtcc ttccgaaaaa tatcgcgtcg
    11761 gatcgtgcag aggaaatacg actaacgtta cgagcgcggt caagatccaa ggccaggtcc
    11821 gaacaataaa gttcgccacg ttgaaccaaa gagaaccctt ctccgcttcc tctggacttt
    11881 ttgcggtgtg aattcgctgc gccaaatatc ccgaaccgtc cgaataatac tgagcccacc
    11941 attgtacgga tataaatatc aggaaaacgt taaacggaag ggaggcgcct tgaaaatccg
    12001 gccaaaaact caagatggat tcgtgtttgt ccggatagat ttctttcatt cccataagta
    12061 gaccggaaat ccccccttgg ctagaaacgg cgtacaccgc aaaaaggatc gctcctccca
    12121 ttcctaaagc aaactgaacg agatcagtca gaatcacacc ttggattcct cccatactgc
    12181 tatagacgac cacgatcaaa aacagaatca acaccgtgat cgtattattt aaagaatcga
    12241 atattagaaa agaaggccaa agattccgaa cgatcgcaaa tccgtccacg ccgagtatat
    12301 ccgtccaatc caaaaaagga ccggtgattt tggacatcgc tttgaatacc catcccagta
    12361 caatcgaatt tactaatata cttaaataga acgctttgac catacggaga atagtcgccg
    12421 gttttccacc gtaccgcagt tcgacaaact cgacatcggt aaggacttcc atctttctcc
    12481 attttcccgc aaaaaaaact gtcatcgcca tataaccgat cgcccaactc caccaaaacc
    12541 agttagccga aattccgtcc gcagccacaa aaccggtgat cacaagagga gtatccgccg
    12601 caaacgtagt cgcgaccatc gaagttccga gccaccacca aggaagttta cgatcggcga
    12661 caaagtaaga aacgagactt ttgcccgctt tgggagaaag caaaattccc gcagcaaacg
    12721 caaataataa atacaacaag atgaaaaacc aatcgagaac actgaacata ttttcttctt
    12781 aaggtggaat ggagattcgt tcgaaaacga aattctacgg tattgataaa actttcgtca
    12841 gttttaaaac ctttcctgag aacaaaaccc tctttccaaa atcggagaat caaaatcgaa
    12901 ttctcttgat ccctcgtctt gaaagaaaaa tatgactgtt aaggttatgc caaacatcat
    12961 cgttcaaaaa tacggcggaa cttccgtggg aaccccggaa agaatccaga acgttgcaag
    13021 aagaatcaaa tcctatcatg acaagggaca acaaatcgcc gtcgtggttt ccgctatggg
    13081 acataccacg gacgacctcg tagaactcgc tgcaaaaatt tccgcaaatc ctcccaaacg
    13141 ggaaatggac atgctcctct ctaccggtga gcagatttcc acagcattac tcgctatggc
    13201 actttgggaa atcggagttc cggcaacttc ttttaccggt tctcaaatca aacttttaac
    13261 cgacggaaat ttctctaatg cgaaaatcaa aatgatcgat cgatctcgaa tcgacgcggc
    13321 tttgaatgaa ggcaaggtag ctatcatcgc gggtttccaa ggaatcgacg aagaagaaaa
    13381 catcaccact ctgggaagag gtggttccga cacgtcggcg gtagcggtag cggcggttct
    13441 aggcgcgaaa gaatgcgaaa tttacaccga cgttgacgga gtttatacgg ccgatccgag
    13501 aattgttcca aacgcaaaaa aacatacaca aatcacttat gaagaaatgc tcgaacttgc
    13561 aagtttaggt gcgggggtcc ttcattctag aagcgtagaa ttgggaatga attacgatgt
    13621 agttatacac gtccgctcca gtttcaacga aaaccaagga acacttgtga tgagcgagga
    13681 taaaattatg gaaaaattaa aagtcagcgg agtcaccgca aagagtgatc aagcacgaat
    13741 caccattgcg gaagttcccg acaaacccgg tttagcggcg agactttttg gagaattgaa
    13801 ctccaagcat attctcgtgg atatgattgt acaatcctct ccacataacg gaatcaatac
    13861 gatctcattt acgatttcca aaaaggacgt tcttcaagca aaaccgattc ttcaaggatt
    13921 ttcaaaaaca cataacgcaa aggaacccga aatcaacgaa agtattgcga tcgtttccgc
    13981 ggtcggagtg ggtatgaaat ctcacgtagg agttgcggcc ggaatgtttc aggcacttgc
    14041 ggacaatgga atcaacatag agatgatctc cacctccgag attaaaatct cttgtgtaat
    14101 ccccgaagat caggccaaaa ttgcgatcaa caaaatccat gacgtcttcg gactttcggg
    14161 ataaagtctt cgatttatag aaccatcgaa aacggaattt ctaaactcgt cgagaaatgt
    14221 ggatgttccg ccaaatcacc tatcggttgc gtcgcgggaa aactcagcgc cacgactcct
    14281 atggtcgtcg cggcaggttt aggactttac acacttagaa cttgttccaa aactttaaaa
    14341 gaaatcagca caatcatttc ataagttcct aatagaacgt ggaaattcct gcagattggt
    14401 gatttatggc ttttctaacg gattttatcg ttggaacact ctcgtgcagg ag
//
LOCUS       DFGAABHK_3              4211 bp    DNA     linear       08-DEC-2021
DEFINITION  Genus species strain strain.
ACCESSION   
VERSION
KEYWORDS    .
SOURCE      Genus species
  ORGANISM  Genus species
            Unclassified.
COMMENT     Annotated using prokka 1.14.6 from
            https://github.com/tseemann/prokka.
FEATURES             Location/Qualifiers
     source          1..4211
                     /organism="Genus species"
                     /mol_type="genomic DNA"
                     /strain="strain"
     gene            complement(365..1042)
                     /locus_tag="DFGAABHK_00021"
     CDS             complement(365..1042)
                     /locus_tag="DFGAABHK_00021"
                     /inference="ab initio prediction:Prodigal:002006"
                     /codon_start=1
                     /transl_table=11
                     /product="hypothetical protein"
                     /protein_id="X:DFGAABHK_00021"
                     /translation="MKKIFFSHILSTEKRNRLFIVILFLFRLSFSLRAEERQSAEIWK
                     QITVEDFETKEWSSKNLKTRLSKEYSPDIRTSSLLLSPERNSSKSLLLEVPAEKNQSF
                     EILWEQSWKTKGFVQEFQFHIYSSGSGASLYVLLRDSTLEVKKILITHLSFEGWRKIR
                     LNVIRKIRQEDIVFSKQIPVEFLGLLYEAPFTMKRGSRDLFAIDDIVAIVRDRNRMFS
                     GDKTLVR"
     gene            1130..2218
                     /locus_tag="DFGAABHK_00022"
     CDS             1130..2218
                     /locus_tag="DFGAABHK_00022"
                     /inference="ab initio prediction:Prodigal:002006"
                     /codon_start=1
                     /transl_table=11
                     /product="hypothetical protein"
                     /protein_id="X:DFGAABHK_00022"
                     /translation="MKGSSLVRLAIAFLMSVTIALVAQEDLDENPKAETQGQSESSTK
                     TKTDQNSTTSSEEIKKADLYVNSKSSFEISAQDDSSTVDYIEYKIGEADYAKYTSPIT
                     ILKEGVNRLTYRAVDKAGNKEPAKALVVVVDNTAPTVKIVPSEILYNLDGYNFGSKNV
                     TYTISASDTLSGVKEIKYSINGGDMRPYDNQPIKLEKAGVNLIKYSAVDNSGNSSSEA
                     ILVVTLDDVKPEIEIQGNTPLVIIDGKTYSRKGNSFTIKAVDGQSGIKRILIKMDNAP
                     DFVAYAEPITIDAQGEHTIEAKAIDNVGNESETKKVSFSVDVNPPTTQIRKIEAGSNG
                     SKPTPSAEPTSTPSTTKPTQPATPPAKK"
     gene            2268..3059
                     /locus_tag="DFGAABHK_00023"
     CDS             2268..3059
                     /locus_tag="DFGAABHK_00023"
                     /inference="ab initio prediction:Prodigal:002006"
                     /codon_start=1
                     /transl_table=11
                     /product="hypothetical protein"
                     /protein_id="X:DFGAABHK_00023"
                     /translation="MPSKRFIEPQSVVKLWKFLDYFLPVSCEFCGRYDFFSSKIGICK
                     SCHLENSTFLIRTQNLCKVCKEVQTTKECFYCSSRNVFFEELKFLQRRTPFLAKVINR
                     IKLQSVYLLSIYLCLGMKKELKPWKSLNFSGIILMPSTKTKWYSGNKRRPFESCDFAL
                     KRLQRILPFPLLHPIEKISDEKQAGKSFVDRFIHARLAFRIKEEYKGKLRGNYLLIDD
                     VFTTGASANELARILIQNGADSVRILTLIRTEGKGDEIEKDITNV"
     gene            3087..4175
                     /gene="dinB"
                     /locus_tag="DFGAABHK_00024"
     CDS             3087..4175
                     /gene="dinB"
                     /locus_tag="DFGAABHK_00024"
                     /EC_number="2.7.7.7"
                     /inference="ab initio prediction:Prodigal:002006"
                     /inference="similar to AA sequence:UniProtKB:Q47155"
                     /codon_start=1
                     /transl_table=11
                     /product="DNA polymerase IV"
                     /protein_id="X:DFGAABHK_00024"
                     /db_xref="COG:COG0389"
                     /translation="MEPRKIIHIDMDAFYASVEQRDFPEYKGKPLIVGGPPNSRSVVA
                     AASYEARKFGIRSAMPCSKAAQLAPQAIFVSPRFEVYKEVSDRIREIFLEYTDRVEML
                     SLDEGYLDVTFNKRNILFAVTIAKEIRSEIFKRTELTASAGVGNSKFIAKLASEKNKP
                     NGLTIVLPDDVIAFIDPLPVNSFHGVGKVTAQKMKELGIYIGKDLRAKNIDELVQHFG
                     KMGIYYYKISRGEDEREVNSCRERKSLGAENTFDQDKIDREDLLQQLREVAIEVERRL
                     KKRNFAGKTLTLKIKFQDFSLRTRSRTLSEPIFAVDEIYSVAAELFEEFFEFKNEKQV
                     SVKAIRLLGINLSHPNSRNEEPMLFPNL"
ORIGIN      
        1 aaaagaaatc agcacaatca ttttataagt tcgtaataga gtgtggaaat tcccgcagat
       61 tgttgattta tggattttct aacggatttt atcgttggaa catcctcgta ggagttccta
      121 cacccgaggt tttgggacaa gttcttagga agcgttgtgc ccgagtttcc tctgattttg
      181 gctcgtggga cgaagcttgg gagaattttc tttatcagaa aaacatactt tttgcaagta
      241 acaagcctca ttcttgtcgg aatactacca aaaatgtgcg tgtctgatcc ttcagacaga
      301 agaaacataa tcaaaagtat atgtaggaat ggatgtccgc aaaggaacga aaaagcgaaa
      361 aaagttatcg aaccaaagtt ttgtcgccgg agaacattcg atttctatcc ctaacgattg
      421 caacgatatc gtctatcgcg aataaatctc tggaaccccg cttcatcgta aaaggagctt
      481 cgtaaaggag gcccaaaaat tcgacgggaa tctgtttgga aaacacgatg tcttcttgtc
      541 taattttgcg aattacgttg agtctgattt tcctccaacc ttcaaagctg agatgagtta
      601 ttagaatttt cttaacttct aaagtggaat ctcggagtaa aacataaaga gaggcgcctg
      661 atcccgaaga ataaatatga aactgaaatt cttgaacaaa acctttcgtt ttccaagatt
      721 gctcccagag aatttcgaag gattgatttt tttccgccgg gacttccaaa agaagacttt
      781 tggaggaatt tctttccgga ctcagtaaaa gtgaggaggt tcttatatcc ggagaatact
      841 ccttggataa acgtgttttg agatttttag aactccattc ttttgtttcg aaatcttcta
      901 cggtgatttg tttccaaatt tccgccgatt gtctttcttc cgctctcagc gagaaagaca
      961 atcgaaataa aaatagtatt acaataaaaa ggcgatttcg tttctcggta gaaaggatgt
     1021 gagagaagaa tatttttttc atagaatcgg ttgacaggct tcttccaaat gtttccacta
     1081 tcccaatatc gtcaaaaaac taattaccta atccatagga gtacacaaaa tgaagggttc
     1141 ttctctcgta agactcgcaa tcgctttttt aatgtccgtt accatagcat tggtggctca
     1201 agaagatttg gatgaaaatc ccaaggcaga aacacaaggg caatccgaaa gttctacaaa
     1261 aacaaaaacc gatcaaaact cgacaacttc gtcggaggaa ataaagaagg cggatcttta
     1321 cgtgaactct aaaagttctt tcgaaatttc cgcacaggac gattccagca ccgttgatta
     1381 catcgaatac aaaatcggcg aagcggatta cgccaaatat acttctccta tcacgatcct
     1441 taaggaaggc gttaaccgcc ttacctacag agccgtggat aaagcgggaa acaaagaacc
     1501 tgcgaaagcg ctcgtagtcg tagtggacaa cacggctcca accgtgaaaa tcgttccgag
     1561 tgaaattctt tacaacctag atggatacaa cttcggatcc aaaaacgtaa cctataccat
     1621 ctccgcatcg gatactcttt ccggagtgaa agaaataaag tattccatca atggcgggga
     1681 catgagacct tacgacaatc aaccgatcaa attagaaaaa gcgggcgtga atctgattaa
     1741 atattccgca gtggacaatt ccggaaattc ctcttccgaa gcgatccttg tcgtaacctt
     1801 agatgatgta aaacctgaaa ttgaaatcca ggggaacact cctctagtaa tcatcgatgg
     1861 aaaaacgtat tccagaaaag gaaattcttt tacgatcaaa gccgtagatg gacaatccgg
     1921 aatcaaaagg attttgatta aaatggataa cgccccggat ttcgtcgctt atgccgagcc
     1981 gatcacgatt gatgctcaag gtgaacatac gattgaagcg aaagcaatcg ataatgtagg
     2041 aaacgaaagt gaaacgaaaa aagtcagctt ctcagtggac gtaaatccac ctacgacaca
     2101 aatccgtaaa atagaagccg gttctaacgg aagcaaacct actccatccg ctgaacctac
     2161 atcgacacct tctactacaa agccgactca acctgcaact cctccagcca agaaataaaa
     2221 aaagccggca ggaatgaaaa aggcccggaa aattccgggc cttttttgtg ccttctaaac
     2281 gtttcataga accgcaatcg gtagtgaaac tctggaaatt tttagattat tttcttccgg
     2341 tcagctgcga attttgcgga aggtatgatt tcttttcttc caaaatcgga atttgcaaat
     2401 cttgccattt ggaaaattcc acttttttaa ttcgtactca aaatttatgc aaggtttgta
     2461 aggaagtaca aacaacgaaa gaatgtttct attgcagctc gaggaacgta ttttttgaag
     2521 aattgaaatt tttacaaaga agaactcctt ttttagcaaa ggtgatcaac cgtattaagt
     2581 tgcagtccgt ttatttactt tctatttatc tttgtttggg catgaaaaaa gaattaaagc
     2641 cctggaagag tcttaatttt tccggaatta tacttatgcc ttccacaaaa accaaatggt
     2701 attccgggaa taaacgaaga ccctttgaat cctgcgattt cgctctgaaa cgattgcaaa
     2761 gaattcttcc ttttccgtta ctacatccga ttgaaaaaat aagcgatgaa aagcaggcgg
     2821 gtaagagttt tgtagatcgt tttatacacg caagacttgc ttttcgaatc aaagaggaat
     2881 ataaaggaaa gttaagagga aattaccttt tgatcgacga tgtgtttact acaggtgctt
     2941 ccgcaaacga gttagcgaga atcctaatcc aaaacggagc cgattctgtt cgaattttaa
     3001 ccttgattcg aacagaaggg aaaggagatg aaatcgaaaa agacattaca aatgtttagc
     3061 tatctataac ttgacttaag tcgaatatgg agccacgtaa aatcattcat atagatatgg
     3121 acgcattcta tgcatccgtc gagcaaaggg actttccaga gtacaaagga aaaccattaa
     3181 ttgtgggtgg tcctcctaat agcagatccg ttgtcgctgc cgcttcttac gaagctcgta
     3241 aattcgggat tcgttccgca atgccttgtt ctaaagcggc tcagcttgcg cctcaagcga
     3301 tttttgtatc tccccgtttt gaagtatata aggaagtttc cgatcgaatt cgtgaaatct
     3361 ttttggaata cacggatcgt gttgaaatgc tctccttgga cgaaggatac ttggatgtca
     3421 cattcaataa aaggaatatt ctgtttgccg taacgattgc caaagagatc cgctctgaaa
     3481 tttttaaacg cacagagctg accgcttccg ccggcgtcgg taactccaaa tttatcgcca
     3541 aactcgcttc tgaaaaaaac aaaccgaacg gactcaccat agttctaccc gacgatgtga
     3601 ttgcttttat cgatcctcta ccggtaaata gctttcacgg cgtgggcaag gtcacggctc
     3661 aaaagatgaa ggaacttgga atttatatcg gaaaagatct tagagcaaaa aatatagacg
     3721 agctcgttca acattttgga aaaatgggga tctactatta taaaatttcc agaggagaag
     3781 acgagaggga agtaaactct tgccgggaac gaaaatcctt gggtgcagaa aatacgttcg
     3841 accaggataa aatagatcga gaggacctac tgcaacaact aagagaagtc gcgatcgaag
     3901 tggaaagaag attaaaaaaa agaaattttg ccggtaaaac gctcactctc aaaattaaat
     3961 ttcaagattt cagtctaaga acaaggtcga gaactttatc ggagcctatt tttgctgtgg
     4021 acgaaattta ttccgtagcg gcggagcttt ttgaggaatt ttttgagttt aaaaatgaaa
     4081 aacaagtttc ggttaaagca attcggcttt tagggatcaa tctttctcac ccgaattcaa
     4141 gaaacgaaga accgatgcta tttccaaatt tataatattc agaaagttaa acctttctcg
     4201 aactttaaat t
//
LOCUS       DFGAABHK_4             13291 bp    DNA     linear       08-DEC-2021
DEFINITION  Genus species strain strain.
ACCESSION   
VERSION
KEYWORDS    .
SOURCE      Genus species
  ORGANISM  Genus species
            Unclassified.
COMMENT     Annotated using prokka 1.14.6 from
            https://github.com/tseemann/prokka.
FEATURES             Location/Qualifiers
     source          1..13291
                     /organism="Genus species"
                     /mol_type="genomic DNA"
                     /strain="strain"
     gene            complement(461..1549)
                     /locus_tag="DFGAABHK_00025"
     CDS             complement(461..1549)
                     /locus_tag="DFGAABHK_00025"
                     /inference="ab initio prediction:Prodigal:002006"
                     /codon_start=1
                     /transl_table=11
                     /product="hypothetical protein"
                     /protein_id="X:DFGAABHK_00025"
                     /translation="MTVLNCKKEKDDSSILLAVAALLAGTSTTNSSNISYGGTKSPGD
                     VMTGDMVKANYGNFSFTNLTTNEKISGQVTTYSSSPFIALMSAPSYTQGGFAIPIEGV
                     GLLATPISGYSNAGGAPVTAMRAELYTEKSSNCSDVSGTFNTVQAMFGNAAGAFQGGY
                     GTLTITGTNQKFIAGTITTLGGAGTAVNLNNGICTDGKVTWATGETAFVSSTGVLILD
                     MGTGKGGFFGLAKDVNLNGSGILNGKTFLGFDNLRGASAATVDSFVSGKFTCLNGVCT
                     GVNIDARTLTAQNNGNSSTNVPAFTNGISASTTFGNGGGGMPLAANDNLVLIARTVNG
                     KITIAMIACSTGGCTAASSRHFGLYTEN"
     gene            1577..1987
                     /locus_tag="DFGAABHK_00026"
     CDS             1577..1987
                     /locus_tag="DFGAABHK_00026"
                     /inference="ab initio prediction:Prodigal:002006"
                     /codon_start=1
                     /transl_table=11
                     /product="hypothetical protein"
                     /protein_id="X:DFGAABHK_00026"
                     /translation="MNKTRRAKVIHKVAELEMLYKWQSLKSLFINFYSKILRNILGFG
                     ILDENKVSFVCSISYRYGSGDIITYMEEANNFQYGSFLKRLVFDKGGLRFSRMSKCQR
                     CKKREMLKFMRIVFDLKNRSEELDLKISGTSLVF"
     gene            complement(2732..3700)
                     /gene="trpS"
                     /locus_tag="DFGAABHK_00027"
     CDS             complement(2732..3700)
                     /gene="trpS"
                     /locus_tag="DFGAABHK_00027"
                     /EC_number="6.1.1.2"
                     /inference="ab initio prediction:Prodigal:002006"
                     /inference="similar to AA sequence:UniProtKB:Q9PIB4"
                     /codon_start=1
                     /transl_table=11
                     /product="Tryptophan--tRNA ligase"
                     /protein_id="X:DFGAABHK_00027"
                     /db_xref="COG:COG0180"
                     /translation="MRILTGVQPSGKLHLGNFFSVIRKLKEYQDSADLFCFIADLHSL
                     TTFSSKEKQKENTFNAVCDFLALGIDPDRCTFWLQSGVPEVTELTWYLSHSITVNQLN
                     LAHSYKDKVAKGFNPGGGLFFYPVLMAADILGFDSDQVPVGKDQKQHLEFARDIASNF
                     NREIGPVFKVPEPEIDETTALVPGTDGQKMSKSYGNTINFFDSEKELKKSIMSITTDS
                     AGIDEVKDPSKSNIYAIHSLFLDEKGREALKQKFLIPGTGYGELKKQLLQDTLDYFAP
                     FRQEREKIGKDKSFVEAALKKGQEKARNTITNVLDRTRKELGIYRF"
     gene            complement(3697..5517)
                     /locus_tag="DFGAABHK_00028"
     CDS             complement(3697..5517)
                     /locus_tag="DFGAABHK_00028"
                     /inference="ab initio prediction:Prodigal:002006"
                     /codon_start=1
                     /transl_table=11
                     /product="hypothetical protein"
                     /protein_id="X:DFGAABHK_00028"
                     /translation="MSVNSRTDAHKTFADLYRKQRSPEHQEQIDEVIQKSNDIFIRID
                     LMRKIDEEFEKKRQEENKKSEEDRPKRNSEKSATPTKTIPKPTRRTESNSSGGVGFLA
                     NLFGGNPAINKFAKESGTIDIGFLGRKLQVSGGVHNLFKFLKEDQIIATIQALRFCEQ
                     QGWRYWKPLVYNVVLNFNKLLNSIISLDSLFIDQISPEIFLNRATKLELYYARHLSRE
                     DCKDIIMTEVPELVRKDEKLVPKMPQIMAGLSYGVNLESGRPKMSDAIRAFHIVATKR
                     MITWNEIVQQLNVPPINETKFQGSPDIIKEVETTLLRLADDIQTRLNRKHELQSLRER
                     YFRIDDKGRMNFDFLNLIVDDYFENHVPENMQSASMKSSFKGTPHKLMYLLLRDFQAS
                     YAPILEGTVKIGSKNQSKDVIIMHPGLFKSDIEQINNLLRLLDAFNKKYPSFQYSFAT
                     YNEHTTSTVGVEDQITQNLLKLLGDAAAFMGKFAEKINIIVENHLLAKQYEASGKLNE
                     RVLVSKEKVIEEIKILHRFIPYCDSTIVSGNRLSGKTLEFAFLEMTKLFYNYAVIYKD
                     KSTITKLTLHKKLDAELGSLTKEYERLSGKPYETKRMEET"
     gene            complement(5523..6116)
                     /gene="lolA_1"
                     /locus_tag="DFGAABHK_00029"
     CDS             complement(5523..6116)
                     /gene="lolA_1"
                     /locus_tag="DFGAABHK_00029"
                     /inference="ab initio prediction:Prodigal:002006"
                     /inference="protein motif:HAMAP:MF_00240"
                     /codon_start=1
                     /transl_table=11
                     /product="Outer-membrane lipoprotein carrier protein"
                     /protein_id="X:DFGAABHK_00029"
                     /translation="MAFLKIRRILPGAAGLILVCGISVSGDPGRDRLGALLGRMGEIS
                     SLRASVTINNEISGTLSYKKPNYLHVKFSDGRVVSSNGRFLWFYSPARAIVGKQDLRG
                     TSGGVFGLLSGYEDVSQVGGSIRLKSSTKSYEEIVVTMNPDNTPKSLRMKHRGSGEYT
                     SISFSGVQTNVGLSASLFNFSAPSSAQIVENPLNEKE"
     gene            complement(6348..7307)
                     /gene="etfA"
                     /locus_tag="DFGAABHK_00030"
     CDS             complement(6348..7307)
                     /gene="etfA"
                     /locus_tag="DFGAABHK_00030"
                     /inference="ab initio prediction:Prodigal:002006"
                     /inference="similar to AA sequence:UniProtKB:Q0AZ33"
                     /codon_start=1
                     /transl_table=11
                     /product="Electron transfer flavoprotein subunit alpha"
                     /protein_id="X:DFGAABHK_00030"
                     /db_xref="COG:COG2025"
                     /translation="MSNVLIVGELKDGDLKKISREITSAGRKIADSIGGKVVALLIGS
                     GVEKHAPELAAVGADTILTVNSGDYNAETYSNQVAEVIKAQNPAVVLLPHTSQGKDYS
                     PRVAVKVGAGIIADVVGFSVDGGKVVAKKPIYSGKAYANFKVTSPIQIFTVRPNSQEI
                     SQKAGTGTVETASPSAGDAKVKIVSTDLSGGSKVQLTEASIIVSGGRGIKGPENWPIL
                     QELADTLGAALGASRAAVDAGWISHSHQVGQTGKTVSPNCYIACGISGAIQHLAGMGS
                     SKYIVAINKDGDAPIFKVATYGIVGDLFEVVPAVTAEFKKVLG"
     gene            complement(7320..8081)
                     /gene="etfB"
                     /locus_tag="DFGAABHK_00031"
     CDS             complement(7320..8081)
                     /gene="etfB"
                     /locus_tag="DFGAABHK_00031"
                     /inference="ab initio prediction:Prodigal:002006"
                     /inference="similar to AA sequence:UniProtKB:P38975"
                     /codon_start=1
                     /transl_table=11
                     /product="Electron transfer flavoprotein subunit beta"
                     /protein_id="X:DFGAABHK_00031"
                     /translation="MKIIVLVKQVPDTETSIKVGDKSINEAGIKWIISPYDEFAIEEG
                     IRLREKHGGEVIAVSLGPDRVVEALRTAYAMGADRAVHIKVDNYVPFDTNNTAELIAN
                     FAKTENADVIIGGRQSIDTDSSQVVVQVAELLGIPHIAFAVNLEISGTVVKATKEVEG
                     GTQTVETSTPVALTAQKGLNEPRYPSLKGIMTAKKKPVETKSAADLGSPASKIEVVGL
                     EPPPPRIPGRKLEAADANGFASQLVKALREEAKVI"
     gene            complement(8165..8566)
                     /locus_tag="DFGAABHK_00032"
     CDS             complement(8165..8566)
                     /locus_tag="DFGAABHK_00032"
                     /inference="ab initio prediction:Prodigal:002006"
                     /codon_start=1
                     /transl_table=11
                     /product="hypothetical protein"
                     /protein_id="X:DFGAABHK_00032"
                     /translation="MIYALILTILCGLFFFLSYRLSQKSNALLQKNSKMQEPIVKNTN
                     SSRNDSFQESKFAILKPSVFRFQFQNALHSPFQKESVFLLLSLCTWMLLPLFWGLAFF
                     LKTDANVLVVIGCMVWTYYWLKYLFSTDEPI"
     gene            8646..9830
                     /gene="acdA_1"
                     /locus_tag="DFGAABHK_00033"
     CDS             8646..9830
                     /gene="acdA_1"
                     /locus_tag="DFGAABHK_00033"
                     /EC_number="1.3.99.-"
                     /inference="ab initio prediction:Prodigal:002006"
                     /inference="similar to AA sequence:UniProtKB:P45867"
                     /codon_start=1
                     /transl_table=11
                     /product="Acyl-CoA dehydrogenase"
                     /protein_id="X:DFGAABHK_00033"
                     /db_xref="COG:COG1960"
                     /translation="MRAVLEKPNDLFNPTENHLALRETIAKFAKENMDTQAKEHDDRE
                     TFNLALFRRIGSELGLFGITVPEEDGGMGMDAVAAVIIHEEMSAYDPGFMLSYLAHEV
                     LFVNNFYHSSSPAQREKYLSKVISGEWVGGMGMTEPGAGTDVLGMRTIAVKKGDKYVL
                     NGSKQYITNGNIGSVFLVYAKMSKDSKRTTSFIVESSFPGFSVGKKEEKMGMRSSPTT
                     QLIFEDCEVPAENLVGQEDGALVHMMRNLEIERVTLAAQSLGIAKRCVDIMADYTIRH
                     REAFGKKLSEFGQIQRLLAESYADYQAARALVYQVASGINPDSRNSLGAASAKLVATQ
                     MAERVSRNAIQALGGYGYCREYPVERLHRDSILLSIGGGTNEAMQKNIVADLKKIYEG
                     VS"
     gene            9827..10522
                     /gene="trmR_1"
                     /locus_tag="DFGAABHK_00034"
     CDS             9827..10522
                     /gene="trmR_1"
                     /locus_tag="DFGAABHK_00034"
                     /EC_number="2.1.1.-"
                     /inference="ab initio prediction:Prodigal:002006"
                     /inference="protein motif:HAMAP:MF_02217"
                     /codon_start=1
                     /transl_table=11
                     /product="tRNA 5-hydroxyuridine methyltransferase"
                     /protein_id="X:DFGAABHK_00034"
                     /translation="MSRKNIQLTEKLEEYILRNSVREPDSFRRLREETGKLAQANMQI
                     SPEEGQFLHILTKISGAKRIIEIGTFTGYSSLCFATALPEDGKILCCDISEEWTQVAR
                     KYWKESGLEPKVRLKIGSALETLQLLLDSKSAPEWAFDFTFGPSSVDLIFLDADKKNY
                     PNYYPLILQLLKPGGLLIADNVLWDGSVIDSAHQEPSTIGIRKFNELVRNDLNVDVSM
                     VPIADGVSLIRKK"
     gene            complement(10763..11839)
                     /locus_tag="DFGAABHK_00035"
     CDS             complement(10763..11839)
                     /locus_tag="DFGAABHK_00035"
                     /inference="ab initio prediction:Prodigal:002006"
                     /codon_start=1
                     /transl_table=11
                     /product="hypothetical protein"
                     /protein_id="X:DFGAABHK_00035"
                     /translation="MKQIFNIFFIISLLVDCASESGENNNTSKLILGIVNQQPLTLNH
                     SDRKSSELVIIDIPTHYVDSISGNDSNAGTKSAPYRTITKATLASKADGTRVIYVAPG
                     TYDTSIGETFPISIPDGVNLYGDYDGKGLLGGSSSFYAGPPGTTPKTGPTWINGGGSN
                     SPLINATIIPKNNSQIAGFKITNPNPEGPEGYDTRGISIQNFVSIKIKNNTISGMPSG
                     VGIQYEFTTVTDVGSNIISGNQLTYNYHGINDNGIRASYDKVENNVISRNYIGIATTR
                     GLDLGQGPAESAGNNTISCNSYEDIWIPGSNPQVLFARNNYWDHFPPTISFTGHKPGL
                     DIRHLSSATVIRYEEGEVAPNACN"
ORIGIN      
        1 aaaagaaatc agcacaatcg tttcataagc tcgtaataga agagtggaaa ttcccgcaga
       61 tcgtgttcct tggacagttt atcggttttc aaatggacct attgttggaa cactcccgta
      121 ggagttccta tatccgaggt tttgggacaa gttccaagtc ttacaaagtc cgtattggat
      181 ttccgaaggg taaaacgttc gggttgatat gcggagtttt ctcttgcgct ttgatgaaaa
      241 atttgcggat aattctattc atttgaatgg agagattttg ctttttaggg gaatatttta
      301 aaatcgctac attctaaaat ttgtaacgta tatatcaaaa aatagggaac aaatctcatg
      361 gatccgtttc ctattttgtt tttgtcgccg taatttggct gagtggaact atttcgaatg
      421 aaaatacccg ccgtaaaaga agtaacggcg gggttaactc ttagttttca gtgtagagtc
      481 cgaagtgtct ggaagaagcg gctgtacatc cgcctgtcga gcaggcgatc atagctatcg
      541 taatcttacc attcactgtg cgtgcaatca gaactaaatt gtcgtttgcg gctagcggca
      601 ttcctcctcc gccatttcca aacgtcgtag aagccgaaat cccatttgtg aacgcaggaa
      661 cgttagtaga agagttgccg ttattttggg ccgtcaaggt ccgagcatct atattcactc
      721 ctgtgcaaac tccgtttaaa cacgtgaact tgccgcttac gaaagaatca acagtcgccg
      781 cactggctcc tcgcaaatta tcaaaaccga gaaatgtttt gccgtttaga attcctgagc
      841 cgtttaggtt aacgtctttg gctaaaccga aaaaaccacc tttacccgtt cccatatcta
      901 aaataagtac gccagttgaa gaaacgaatg cggtttcacc ggtagcccat gtaaccttac
      961 catcggtaca gattccgtta ttgaggttta ctgcggtacc cgcaccaccc aaagttgtga
     1021 ttgttcctgc aatgaatttc tggtttgttc cggtgattgt caaggtacca tacccgcctt
     1081 gaaatgcgcc ggccgcattt ccgaacattg cttgaaccgt attaaacgtt ccacttacgt
     1141 cggaacaatt cgaacttttc tctgtgtaca gttctgcacg cattgccgtt acgggtgcgc
     1201 cacctgcgtt tgaataaccg gaaatcggtg tagctaaaag tcccactcct tcgataggaa
     1261 tggcaaatcc gccttgtgtg taggacggtg cagacataag ggcgatgaaa gggctcgatg
     1321 aatatgtggt tacttgaccg gagatttttt cattcgtcgt aaggttcgtg aatgagaaat
     1381 tcccataatt ggctttcacc atatctccgg tcataacgtc gcccgggctt tttgtaccgc
     1441 cataagaaat gtttgagcta ttcgttgttg aagttccggc tagtaaggcc gctacggcta
     1501 agagaattga ggaatcgtct ttttccttct tacaattcag aactgtcatg ctgagaaccg
     1561 caaatgaggt taaaagatga ataaaacgcg acgcgcaaag gtgattcata aagtggcaga
     1621 attggaaatg ttatataaat ggcaatcatt aaaaagcctc ttcataaact tttattcgaa
     1681 aatactcaga aatattttag gatttggcat tttagacgaa aataaggtat cttttgtatg
     1741 ttctatttct tatcgatatg gttccggaga tataattacg tatatggagg aggcaaataa
     1801 ctttcaatac gggtcttttt tgaaacgact tgtatttgat aagggtggct tacgattttc
     1861 tcgcatgtct aaatgccaac gctgtaaaaa acgggaaatg ctaaaattta tgcggattgt
     1921 ttttgatttg aaaaaccgaa gtgaagaatt ggatttaaaa atttctggaa cgagtttggt
     1981 tttttagagt tagcgcaaaa acatatatta acgcgagttc gatggttgaa aatgagaaag
     2041 aattttctaa aagtaggagt ccctactttt agaatttgtt cgtaaaatcg cgatttgttg
     2101 tagttcccac attttagaat agatttacaa agttcaaatt aataagaact tgtcccaaaa
     2161 tactaaaaga aatcagcgca atcatttcat aagtttgtaa tagagtgtgg aaatttccgc
     2221 agatcggtga tttatggatt ttctaacgga ttttatcgtt ggaacattct cgtacgaatt
     2281 cctacacccg aggttttggg acaagttctc aataacgctt ctttatatta atgtttcaga
     2341 aagtgaatcc ttctatttcg gagaaagata acaaaaatta cgcgaagtga aaatcatgaa
     2401 aaaatcctaa cgattttaat cggctctccc ttttaaggaa gtctctacgc gcatcacggt
     2461 caaacggtac aaaatccaat cgacgttttt gaaaaatcgc accagaataa agttcttagt
     2521 ttgcgaagaa aaactcgagt agatatcaat ccaccgacaa ctcgggtaat ttttacgagg
     2581 ctcataattc ttataacgga aacgcttacc gtaaaagaag ctcttttgat acgagataaa
     2641 gaaagacagc acgggatcga atcggttcga agggaaaagc ggaaaagatg gagcgattta
     2701 attacataat aaaaatagaa tattctggat tttaaaaccg ataaatccct aattctttgc
     2761 gggttcgatc aaggacgttt gtgattgtat ttctggcttt ttcttgtcct tttttaagag
     2821 ccgcttccac aaaagatttg tctttcccga ttttttcccg ttcctggcga aaaggggcaa
     2881 aataatccaa ggtatcctgt aaaagttgtt ttttaagttc tccgtatccg gttccgggga
     2941 ttaaaaactt ctgttttagg gcttctcttc ctttttcatc taaaaacaaa gaatgaatcg
     3001 cataaatatt acttttggag ggatctttga cttcgtcgat tcccgcggaa tcggttgtga
     3061 tagacattat ggatttctta agttcttttt cggaatcgaa aaagttgatc gtgttcccgt
     3121 aagacttgga cattttctgt ccgtccgtac cgggaaccaa agccgttgtt tcgtcgattt
     3181 caggttcggg gactttaaaa acgggaccga tttcccgatt gaaattcgaa gcgatgtctc
     3241 tggcaaattc caaatgttgc ttttggtctt taccgacagg aacctggtcg ctgtcgaagc
     3301 cgagaatatc cgccgccatc aaaaccggat agaaaaaaag cccgcctccg ggattaaaac
     3361 cttttgcaac cttatctttg taagaatgcg ccaagttcaa ctggttgacg gtgatcgaat
     3421 gactcagata ccaggttagt tcggtgactt ccggaactcc ggattgtagc caaaacgtac
     3481 accgatccgg gtcgattccc agagctaaaa aatcgcagac tgcgttgaat gtgttttctt
     3541 tttgtttttc tttcgaagag aacgtagtta aagaatgcag atctgcgata aaacaaaata
     3601 ggtccgccga atcctgatat tctttgagct ttcgaatgac ggagaaaaaa tttcctaaat
     3661 gaagcttacc agagggttgg actcctgtga gaatcctcat gtttcctcca ttcgctttgt
     3721 ctcgtaaggt ttaccggaaa gtctctcgta ttctttcgtt agagatccaa gttctgcgtc
     3781 tagtttttta tgtaaggtca atttggtaat tgtggattta tccttataaa tcaccgcata
     3841 gttatagaag agttttgtca tctccaaaaa ggcgaattct aacgttttcc cgctcaatcg
     3901 atttcccgaa acgatggttg aatcgcagta aggaatgaat ctgtgaagaa ttttgatttc
     3961 ttcgattact ttctctttgg aaaccaaaac tctttcgttc agtttgccgg aagcctcgta
     4021 ttgttttgcg agtaagtgat tttcaacgat gatattgatt ttctccgcaa attttcccat
     4081 aaacgcggct gcatctccga gcaacttcaa aaggttctga gtaatctggt cttccactcc
     4141 caccgttgaa gtcgtatgtt cgttgtaagt cgcaaagctg tattgaaaac tcggatattt
     4201 tttattaaac gcatctaaaa ggcggagtag gttgttgatt tgttcgatat cgcttttaaa
     4261 aagaccggga tgcatgataa ttacgtcttt actctgattt ttcgaaccta tcttaacggt
     4321 cccttctaaa atcggagcat aggaagcttg gaaatcccta agtaataagt acatcaattt
     4381 atgaggagtc cctttaaagg aggatttcat agacgcagac tgcatatttt cgggaacgtg
     4441 attttcaaaa taatcgtcta cgatcagatt cagaaagtcg aaattcattc ttcctttatc
     4501 gtcgattcgg aaatatcttt ctctcaggct ttgtagttcg tgcttgcggt tcaatctggt
     4561 ttggatatcg tccgcaagcc gaagcagagt tgtttccact tctttgatga tatcgggaga
     4621 accttggaat ttggtttcat tgatcggagg aacgttgagt tgttgaacga tttcgttcca
     4681 agtgatcata cgtttggtcg cgacgatatg aaatgcccga attgcgtcgg acattttagg
     4741 ccttccgctt tcaagattca ctccgtagga aagtccagcc atgatctggg gcattttcgg
     4801 aaccagcttt tcgtccttac gcacgagttc cggaacctcc gtcatgatga tatctttgca
     4861 gtcttctcta cttaaatgtc ttgcataata aagttctaat ttagtcgcgc ggttcaaaaa
     4921 aatctccgga gagatctggt ctataaataa actatctaaa gaaatgatgc tgttgagaag
     4981 tttattaaaa tttaatacta cgttgtatac gagaggtttc caatatctcc agccttgttg
     5041 ttcgcagaat cgaagcgctt ggattgtggc gatgatctgg tcttctttta agaatttgaa
     5101 taggttgtga acaccgccgg aaacctgcag ttttcttcct aaaaagccta tatctatcgt
     5161 tccggattct tttgcgaatt tgttgatcgc gggatttcca ccaaaaaggt tcgccaaaaa
     5221 tccgacccct ccggaagaat tggattccgt tcttcgagtg ggttttggga tggtttttgt
     5281 gggagtcgcg gatttttcgg aatttctttt aggtctatct tcttccgact ttttgttttc
     5341 ttcctgtctt tttttctcga actcttcatc gatttttctc atcaagtcga ttcgaataaa
     5401 gatatcattc gacttttgaa tgacttcgtc gatctgctcc tgatgttcgg gacttctctg
     5461 ttttctatag agatccgcga atgtcttatg ggcgtcagtc cttgagttta cagacaagag
     5521 agttattcct tttcgttcag tggattctcg acaatttgtg cactggaagg ggcgctaaag
     5581 ttgaacagag aagcggaaag acctacgttt gtttgtactc cggaaaaact gatcgacgta
     5641 tattctccgg atcctctgtg tttcattctc aatgatttcg gtgtgttatc ggggttcatg
     5701 gttactacga tttcttcgta tgatttcgtc gaagatttca aacggatcga tcctccgact
     5761 tgagagacat cttcgtagcc gcttaacaat ccgaagacgc cgccggatgt tccgcgaaga
     5821 tcttgtttcc ctacgatcgc tcttgctgga gaataaaacc aaagaaatct tccgttggaa
     5881 gatacgaccc tgccgtccga gaatttgacg tgtaaatagt tcggtttctt ataggaaagt
     5941 gttccggaaa tttcgttatt gatcgttacg ctcgctctga gggaggaaat ttctcccatt
     6001 cttcctaaga gtgcgcctag tctgtcgcgt ccagggtccc ctgaaacaga aatgccgcag
     6061 actaagatca gtcctgcggc acccgggagg attctcctga ttttcaaaaa tgccatagtt
     6121 tcaaactatg cgcgaaggtt gattatccaa gtactttttt gaataaaaac tcatgctcaa
     6181 ctccctctaa cgcaatttcg ctctctgaac tcaatatctc gcttcctaag ggggcgctcg
     6241 atagatcggg aaattctcaa ttctgagaat aaccaaaaat tacgctccgc tatttttggt
     6301 ttatttcgct ctctaaggat cgcgaaatag gtcgtttcgc aggtgggtta tccaagtact
     6361 tttttgaact cagcagtcac cgcaggaact acctcgaaca ggtcgcctac gataccgtaa
     6421 gtcgcaacct taaagatcgg agcgtctccg tctttgttga ttgcaacgat atatttggaa
     6481 gaacccattc ccgctaaatg ttgaatcgca cccgagattc cgcaagcgat gtaacaattc
     6541 ggagaaacag tttttcctgt ttgtcctacc tgatgagagt gagaaatcca tccggcatcc
     6601 acggccgcgc gagaagctcc gagagccgct ccgagagtat ctgcaagttc ttgtaagata
     6661 ggccaattct caggtccttt gatcccgcgt ccgccggaaa cgatgatgga agcttcggtc
     6721 aattggacct tggatccccc gctcagatcg gtggaaacga tttttacttt cgcgtcgccc
     6781 gcggatggag aagcggtttc tacggtaccg gtaccggctt tttgagagat ttcttgagag
     6841 ttaggacgga ctgtaaagat ttgaatcgga ctagttactt taaagtttgc ataggctttt
     6901 ccggaataaa tcggcttttt tgctacgact tttccaccgt caacggagaa tcccactacg
     6961 tccgcgatga ttcctgctcc tacttttacc gcaacacgag gagaataatc ttttccttga
     7021 gaagtatgag gaagaagaac aaccgcaggg ttttgtgctt tgatgacttc cgcaacttgg
     7081 ttggagtatg tttccgcatt gtagtcgccg gagtttacgg taagaattgt gtctgcaccg
     7141 accgcagcca gttcgggagc gtgtttttcg acgccgcttc cgatgagaag agctacaact
     7201 tttcctccga tggaatcagc gatttttcta cccgctgaag tgatttctct ggagattttt
     7261 ttcaagtctc catctttcaa ttcgccaaca attaatacgt tgctcactgg gtgttctcct
     7321 tatatgacct tagcttcttc tctgagagct tttacgagtt gggatgcaaa accgtttgca
     7381 tctgccgctt ccagttttct acctggaatt cttggaggag gaggttcgag tcctacaact
     7441 tcgattttac tagcgggact tccgagatcc gcagcggatt tcgtttccac cggctttttc
     7501 ttagcggtca tgattccttt gagagaagga taacgaggtt cgttcaatcc tttttgtgca
     7561 gtgagagcta cgggagtgga agtttcgaca gtttgagttc caccttctac ttctttggtg
     7621 gctttgacca cggttccgct gatttcaagg ttgactgcaa atgcgatatg aggaattccg
     7681 agaagttccg cgacttgaac tactacctga gaagaatcgg tgtcaataga ttgtcttcca
     7741 ccgatgatta cgtctgcgtt ttcggttttt gcgaaatttg cgatcagttc cgcagtattg
     7801 ttcgtgtcaa aaggaacgta attgtcgact ttgatatgaa ccgcgcggtc ggctcccatt
     7861 gcataagcgg ttctaagagc ttctacgact ctgtccggtc caagggaaac ggcgattact
     7921 tcgccaccgt gtttttcacg taatctgatt ccttcctcga tggcaaattc atcataggga
     7981 gaaataatcc atttgattcc ggcttcattg atggatttat ctcctacttt gatactggtt
     8041 tcggtgtcag gtacctgttt cactaatacg atgattttca ttcaatgggt actccaaaaa
     8101 aattagtgct gttaaacaca aaaatcttgt gtctatgtcg tgcaaaccac ttttttaaac
     8161 cgttctaaat gggctcatcc gtcgagaaaa gatatttcaa ccagtaataa gtccagacca
     8221 tacatccgat aacgaccaaa acatttgcgt ccgtctttaa gaaaaaagca agtccccaaa
     8281 ataagggtaa aagcatccag gtacaaaggg acagaagcag aaaaacggat tctttttgaa
     8341 agggagaatg cagagcgttt tgaaattgga aacgaaaaac ggaaggtttc aaaatggcga
     8401 acttactttc ttggaaggag tcgtttcggg aggaatttgt attttttacg ataggttcct
     8461 gcatctttga atttttttgt aaaagagcat tcgatttttg agataagcgg taagatagga
     8521 agaaaaaaag cccacaaagg attgtcaaaa tcagagcgta gatcataaga tagtttttgg
     8581 aaaataaaga ttctctgtcg agctgtttta gtcttggggt agaggatatt aagaaagagg
     8641 gcaacatgag agctgtgctt gaaaaaccga atgatttatt caacccgaca gagaaccatc
     8701 tcgcgcttcg ggaaaccatc gcaaaatttg caaaagagaa tatggatacc caggcgaagg
     8761 agcatgacga ccgtgaaacc ttcaaccttg cgttatttcg aagaatcggt tccgaactcg
     8821 gacttttcgg aataaccgtt ccggaagaag acggcgggat gggaatggac gcggttgctg
     8881 cggttatcat tcacgaggaa atgtccgcat acgatccggg ttttatgctt tcgtatctgg
     8941 cgcacgaagt attattcgta aataattttt atcatagttc cagtccggcc caaagagaga
     9001 agtatctttc gaaagtgatt tcgggagaat gggttggtgg aatgggaatg accgagcccg
     9061 gagcgggaac ggacgttctc ggtatgagaa cgatcgccgt aaagaagggc gacaaatacg
     9121 tgttaaacgg ttccaaacag tacattacaa acggaaatat aggaagtgtg tttttggtgt
     9181 atgcaaaaat gagtaaggat tccaagagga ccacttcctt catcgtggaa agttccttcc
     9241 ccggttttag cgtaggcaag aaagaagaaa agatgggaat gcgttcctct cctaccactc
     9301 aacttatatt cgaagattgt gaagttcctg cggagaattt agtcggtcag gaagacgggg
     9361 ctctcgttca catgatgagg aatttggaga tcgaaagggt tacccttgcc gctcaatctc
     9421 tgggaatcgc aaaacgttgt gtggacatca tggccgatta tacgattcgt catagagagg
     9481 cgttcggtaa aaaactttcg gagtttggac aaatccaaag acttctcgcg gaatcgtatg
     9541 cggattatca agcggcgcgt gcgctggttt atcaagttgc gagtgggatc aacccggaca
     9601 gccggaattc tcttggagcc gcttccgcaa aattagtcgc gactcaaatg gcggaaagag
     9661 tgtctcgaaa cgcaatacaa gcgttaggcg gctatggata ttgcagagaa tatcccgtgg
     9721 aaagacttca tagggattcc atccttctat ccattggagg agggacgaac gaagcgatgc
     9781 aaaagaacat cgtagccgac ttgaaaaaga tctacgaagg ggtttcttga gtagaaagaa
     9841 catacagctc acggaaaaac tggaagagta tatcttgcgg aattccgtaa gggagccgga
     9901 ctcttttcga agattacggg aagagaccgg taaattggct caagccaaca tgcaaatcag
     9961 cccggaagag gggcaatttc tccacattct cactaaaatc agtggagcca aacgtatcat
    10021 cgagatcgga acgtttacgg gatattcttc cctttgtttc gcgaccgcat taccggaaga
    10081 cggaaaaatt ctctgttgcg acatcagtga agaatggact caagtcgctc ggaaatactg
    10141 gaaagaaagc ggtcttgaac ctaaggttcg tttgaagatc ggatctgcat tagaaacttt
    10201 gcaactactc ttggattcga aatccgctcc ggaatgggct ttcgatttta cgttcggacc
    10261 ttcctcggtc gatttgattt ttttggacgc tgataagaaa aattatccga actattatcc
    10321 tttgatttta caacttctca aaccgggcgg cttattgatt gcagataacg ttttgtggga
    10381 cggaagcgtg atcgactcgg ctcatcaaga accttccacg atcgggattc gaaaatttaa
    10441 cgaacttgtt cgtaacgacc taaacgtgga cgtgagtatg gttccgattg ccgacggggt
    10501 ttcgctgatt cgaaaaaagt aagtcgagtc tttataaaat acatatcgcc gcgtgatcgt
    10561 aaatgaaatt ttgatttact cttgctcggg tctacaatta gattcccatt tttggaattt
    10621 aaaggagttt ttattttaaa actcaagcgg gatgggactg cgtgaaagcc gagagttttc
    10681 tatttcaaaa atatttttct ccaaatgttt gatcgaagct ccttccctcg ttttatatcg
    10741 aaaaagaggg aaggagcgtt ttttagttac aagcgtttgg agccacttct ccttcctcgt
    10801 agcgaatcac tgttgcactg ctaagatgtc ttatgtccaa gccgggcttg tggccggtaa
    10861 aagatattgt aggcggaaaa tgatcccaat agttatttct tgcgaataaa acttgtggat
    10921 tacttcctgg tatccatatg tcctcgtatg aattgcagga aatagtattg tttcctgcac
    10981 tttcggccgg tccttgtccc aaatcaagtc cccttgtagt ggctatacca atgtaatttc
    11041 gagaaattac attgttctcc actttgtcat aggaagctcg aatgccatta tcgttgatcc
    11101 catgataatt ataagtgagt tgatttccag aaattatatt actaccgaca tccgtcacgg
    11161 tagtaaattc gtactggata ccgactcccg agggcatccc actgatcgta ttatttttaa
    11221 tttttatgga tacgaaattc tgtatggaaa tccctcttgt atcataacct tccgggccct
    11281 ccgggttcgg gttggtgatt ttaaatccgg caatttgaga gttatttttc gggatgatag
    11341 tggcatttat aaggggacta ttgctccctc ctccgttgat ccaagtgggc cctgttttag
    11401 gcgtggttcc gggcggcccc gcataaaagg aagaagaacc tccgagcaaa ccttttccgt
    11461 catagtctcc atataggttg actccgtccg gaatagaaat gggaaatgtc tccccgatgg
    11521 aggtatcgta agttccgggt gcaacgtaaa tcactcttgt accgtcggcc ttggaggcta
    11581 aagtcgcctt tgtgatcgtg cggtagggtg cggactttgt gcctgcgttg gagtcgtttc
    11641 cggaaatgga atccacgtaa tgtgtaggaa tatcgataat caccaattcc gaagatttcc
    11701 gatcggaatg atttagagtt aacggttgtt gattgacgat tcccaaaatc aacttggaag
    11761 tgttgttgtt ttctccgctt tccgaagcac agtcgactaa caacgatatt atgaaaaaaa
    11821 tattaaaaat ttgtttcatt taatttctcc ttgtttcaag aatccggaat tctaaaatca
    11881 aatcgaaaaa ttgtcaatct ttgtagtgtt atttttttgt ttcaaaaaaa ataacatcag
    11941 ctataagaaa gaatcaaaat taaaattcga aaaaggatag ttactaacga catatttgtg
    12001 ttaggcgatt ctacaatgag agcctctagt tgatttggat ttaaaactta ttgtaagttt
    12061 cctaataagt acgcattaga tttcatagag tgatttccat aggataaagc gatggctctt
    12121 tccgaaataa aagataggat agtaggctat tgatttttgg agtcgtccta agataatcag
    12181 ttaggagata tcgtaagtaa cgtgaatttg atataagaaa gttctgcaaa tcattcgcaa
    12241 acttcataac taaaatggct cgcaaactaa aacgcttttg taaaaagcgt tttagttgag
    12301 tgtttcaaac taaagtgttg ttttttgtgg atatagcata ataatcgctt tcgcatttgt
    12361 tatatcgaac tcacgtttaa gtagcgttta tcgtagattg aatgtctgta tcgctaaaag
    12421 taaaatggaa cttttatcgt ctcttggttg attccgtatg gattgaattt atgcctgtcc
    12481 caaaacctcg gatgtaggaa ttcctacgag agtgttccaa cgataaaatc cgttgggaat
    12541 tcacaaatct acgggaattc ccacatctca gaagactaac gacagtgtcg cgacaatgcc
    12601 gctcccacag aagacagttt tgggaaagct cttagttcct tctgttggtt tttttgtctt
    12661 gtggttaatg cttgcaccta cccacgtttt tcaaacccag aaggggccat tttgtcttag
    12721 agcctgtccc agaaccattc gatcttatcg gaatcctcgc ggatcgctgc aattgttcct
    12781 acgttttgga acggactcta ttctttgctg gattgattac gagtagcggt atcaacgtgt
    12841 cgtataaatg acgttcttta gaaagaatct aatttcaatc ggtctctgaa aaaatcaaaa
    12901 actgatacgt ttacggaaat ccttttgatc cgccaacgca ggcaattaag atatttgtaa
    12961 ttccgcgatt tcttgaattg gttaaaatct gcagccggat ttcgctcttt cgatttgttt
    13021 tgctttaatc ctcaagaatc tcttttgttt tcctgtaaat tgatttatag agccgaaatg
    13081 acacgataaa gaggaacttt tgtcggctca gagtgaaaat gtctctgctt tgcggatttg
    13141 atcttagaat gtgcccttta gcgatctttc tgcttgagtt gttttatcct aagaacagtt
    13201 cccgatatat tatatatatt atcctgcggc atataaaatt tgcaaaaata ccgatcgatc
    13261 gtcgtgaatg ttttctctaa cgagttaaat t
//
LOCUS       DFGAABHK_5             17803 bp    DNA     linear       08-DEC-2021
DEFINITION  Genus species strain strain.
ACCESSION   
VERSION
KEYWORDS    .
SOURCE      Genus species
  ORGANISM  Genus species
            Unclassified.
COMMENT     Annotated using prokka 1.14.6 from
            https://github.com/tseemann/prokka.
FEATURES             Location/Qualifiers
     source          1..17803
                     /organism="Genus species"
                     /mol_type="genomic DNA"
                     /strain="strain"
     gene            689..1846
                     /locus_tag="DFGAABHK_00036"
     CDS             689..1846
                     /locus_tag="DFGAABHK_00036"
                     /inference="ab initio prediction:Prodigal:002006"
                     /codon_start=1
                     /transl_table=11
                     /product="hypothetical protein"
                     /protein_id="X:DFGAABHK_00036"
                     /translation="MAIANFLNQVKASGGKLFLQFGGQGSPFLKELSKLYESEPSLKE
                     FFDISFKAIVEEVPKLDKNIIYGGYDFESWIKNSDSAPDENYLCSAPVSIVGIFLTQI
                     GNYIAFTNKGFPVSELISNSIGVTGHSQGVISSALIALGKEGADFYSAYAKFLKFVLY
                     IGYRAQELVGVYNPSQALLKANEEVGDKQPTPMVAVIGYSQKELEDKVKQTNDALGLS
                     GSKTIYVSLFNTPDSNIVSGSPESLLEFRKKFKAEMEEKKVKFVYLRTTAPFHSPHME
                     DTNKTIPLDMERIGFDFKGSDLKVPVYSIFDGRNMQSDAGIGLPLFREMLIKTLHWDK
                     AVKPFVTTVNVTGIDFGPSVVSQKLTQANMGTSENKIYAVSSPKDIKVLLA"
     gene            1900..3411
                     /locus_tag="DFGAABHK_00037"
     CDS             1900..3411
                     /locus_tag="DFGAABHK_00037"
                     /inference="ab initio prediction:Prodigal:002006"
                     /codon_start=1
                     /transl_table=11
                     /product="hypothetical protein"
                     /protein_id="X:DFGAABHK_00037"
                     /translation="MERVSNFFSLKRPKLEIPKLTKADFTTGLHCEYLLWLNTYQRRP
                     DFDPFEHKYISPKQKSLLRDLSHSFFPESKNARYSDFDTRKILKSGKGVRSACLETDK
                     FSMKAEYILPNKELSGTFELVVLKVSSSFKKQNITEIAFQKFVADESGFPISKCTLLF
                     VNSKFYFQGEIQVDSFFVRKDVTDEVMLQGKKTIEVAHSLYDLLSRKNLPSRFASNLC
                     THPRNCLYPEVCLAPNVPGDIFTLREGKEESVKFYKQGILNLKDIQRAEGLTPRQKTQ
                     IQAMKTGAPFTNQKVFTEFFEKLHYPIYFLDFESINPPIPVYPNSRPFQHVPFLFSLH
                     VIREDLFEEPESFYYIDDGIEDPRKKILEKLQEWILPGGTILCYNDKFERRCLEESAA
                     VFSEFKPWLQSIKEYFVDLSKPFWEYDYYHPDQKGSTSLKTVLPVITGRNYKNLGIQS
                     GQMANSEFLRIKTEFMTEFEKSEIEKNLIEYCKLDTYAMVLILRKIKEWIDVV"
     gene            3973..5184
                     /gene="argG"
                     /locus_tag="DFGAABHK_00038"
     CDS             3973..5184
                     /gene="argG"
                     /locus_tag="DFGAABHK_00038"
                     /EC_number="6.3.4.5"
                     /inference="ab initio prediction:Prodigal:002006"
                     /inference="similar to AA sequence:UniProtKB:P59846"
                     /codon_start=1
                     /transl_table=11
                     /product="Argininosuccinate synthase"
                     /protein_id="X:DFGAABHK_00038"
                     /db_xref="COG:COG0137"
                     /translation="MAQSKPVKKIVLAYSGGLDTSVILTWLKETYGCEVIAFTADVGQ
                     KEELSGLEEKGIKTGASKVYIQDLRLEFARDFIFPAIQGNALYEMRYLLGTSLARPLI
                     AKAMVEVAEKEGADAFAHGATGKGNDQVRFELGVKSLAPEKTIIAPWRIWNFGGRSDL
                     IEYAKSKGIPVSITVEKPYSMDRNLMHISYEGGILEDPYREPDEKMFLLTTSPEKAPD
                     APEYLELDFQEGNCVAINGKKLNPYEVMEALNTIAGKHGVGRVDIVENRLVGIKSRGV
                     YETPGGTVLFLAHRDLESITIDRDTQHHKDKLSIEFAELIYNGHWFSSRMKAVRAFIT
                     ETQRYVTGAVKVKLYKGTCSIVGRKSSVSLYNPKMATFEKEELYNQKDAEGFINIYGL
                     PAQETARLRKK"
     gene            5181..5663
                     /gene="coaD"
                     /locus_tag="DFGAABHK_00039"
     CDS             5181..5663
                     /gene="coaD"
                     /locus_tag="DFGAABHK_00039"
                     /EC_number="2.7.7.3"
                     /inference="ab initio prediction:Prodigal:002006"
                     /inference="similar to AA sequence:UniProtKB:P63820"
                     /codon_start=1
                     /transl_table=11
                     /product="Phosphopantetheine adenylyltransferase"
                     /protein_id="X:DFGAABHK_00039"
                     /translation="MKHLAIYPGSFDPLTNGHLDILQRSLGLFDKVIIAIAVNSNKST
                     LFSIEERLEFIHKVTQGLKGLEIDTFQGLTVDYCNKVGANSIIRGLRAVTDFDYEYAI
                     SLMNKKLAPNVETVFLMSSGEYSFISSTIVKEVARHGRDVSNQVPEIVGKALLKKLSQ
                     "
     gene            5673..6086
                     /gene="ndk"
                     /locus_tag="DFGAABHK_00040"
     CDS             5673..6086
                     /gene="ndk"
                     /locus_tag="DFGAABHK_00040"
                     /EC_number="2.7.4.6"
                     /inference="ab initio prediction:Prodigal:002006"
                     /inference="similar to AA sequence:UniProtKB:Q9PIG7"
                     /codon_start=1
                     /transl_table=11
                     /product="Nucleoside diphosphate kinase"
                     /protein_id="X:DFGAABHK_00040"
                     /db_xref="COG:COG0105"
                     /translation="MSKTFIMIKPDGVKNKHVGNILARIEKEGFKILGLKYLKLSLED
                     AKQFYKVHSARPFYSDLCNYMSSGPIVAAALERDNAVLHWREVIGATDPKEAAAGTIR
                     ALYAESKEANAVHGSDSDENAALEVSFFFKGNELF"
     gene            6288..6470
                     /locus_tag="DFGAABHK_00041"
     CDS             6288..6470
                     /locus_tag="DFGAABHK_00041"
                     /inference="ab initio prediction:Prodigal:002006"
                     /codon_start=1
                     /transl_table=11
                     /product="hypothetical protein"
                     /protein_id="X:DFGAABHK_00041"
                     /translation="MNANTREQLQKHNEIMRQYRANDPFGDPNHGTPDWMDDVMELIY
                     SREEFLVDSESDFEVE"
     gene            7128..8366
                     /locus_tag="DFGAABHK_00042"
     CDS             7128..8366
                     /locus_tag="DFGAABHK_00042"
                     /inference="ab initio prediction:Prodigal:002006"
                     /inference="similar to AA sequence:UniProtKB:P44941"
                     /codon_start=1
                     /transl_table=11
                     /product="hypothetical protein"
                     /protein_id="X:DFGAABHK_00042"
                     /db_xref="COG:COG2081"
                     /translation="MSSESKGRPKIAVIGGGAAGFFGAIQIASKGNCEVTLLEKGKQF
                     LSKVKISGGGRCNVTHHCFDPEILSKNYPRGGRELRWAFEIFGPEDTIRWYGQRGVLL
                     KTETDGRMFPITDSSETVIQTLMQEAKKNGIKLKMGVEIHSVKPLPNSKFQIKFKNED
                     TLEFNKILFATGSGRKAWNWLLALGHTISDPVPSLFTFKIVDPRLENLSGLTFEKTEC
                     SLTEFGYSQLGSLLVTHWGASGPAILKLSAKGARELFSKEYETTLRIDFVPGIKKDEV
                     RKRVEKEKELHPSKFISNTPVLGIPRRYWERILEIHSIDPSKKWSGLSSRDLHKITEE
                     LTDARFKISGKGEFKDEFVTCGGVNRKEVNFKTMESKIVPGIYFAGEVLDVDGVTGGF
                     NFQSAWTTSYIAARGILDSV"
     gene            complement(8363..8698)
                     /locus_tag="DFGAABHK_00043"
     CDS             complement(8363..8698)
                     /locus_tag="DFGAABHK_00043"
                     /inference="ab initio prediction:Prodigal:002006"
                     /codon_start=1
                     /transl_table=11
                     /product="hypothetical protein"
                     /protein_id="X:DFGAABHK_00043"
                     /translation="MIHHIAIGSPNINILEKFYESLPGLKKIRENKNPDQSLRSVWFQ
                     AGDTILMIEIDTGTKGPKALIFSTSRLKSADLKNLPKWIQETEYTKYFKDPDGNLLGY
                     SSYPNPWPF"
     gene            complement(8695..8973)
                     /locus_tag="DFGAABHK_00044"
     CDS             complement(8695..8973)
                     /locus_tag="DFGAABHK_00044"
                     /inference="ab initio prediction:Prodigal:002006"
                     /codon_start=1
                     /transl_table=11
                     /product="hypothetical protein"
                     /protein_id="X:DFGAABHK_00044"
                     /translation="MNTKVVHSELEFRFYTSLGGHESYLLYKEEGDIWNLVSTYVPSE
                     LRGKGLAADLVRTALDKARSLNKKIIPSCSYVVAFLNKHPNYNDLVAK"
     gene            9174..10913
                     /gene="choD_1"
                     /locus_tag="DFGAABHK_00045"
     CDS             9174..10913
                     /gene="choD_1"
                     /locus_tag="DFGAABHK_00045"
                     /EC_number="1.1.3.6"
                     /inference="ab initio prediction:Prodigal:002006"
                     /inference="similar to AA sequence:UniProtKB:P9WMV9"
                     /codon_start=1
                     /transl_table=11
                     /product="Cholesterol oxidase"
                     /protein_id="X:DFGAABHK_00045"
                     /db_xref="COG:COG2303"
                     /translation="MSLDSTLKRKEILYDYDYIIVGSGFGGSVSALRLSQKGYKVAVL
                     ESGKRWNSSEFPKTNWNLRKFLWFPKLFCFGIQRINFLNDVMVLSGAGVGGGSLVYAN
                     TLYVPPEPFWKKEIVQKMGGKKRILPFYELAKKMLGVVENPKTWESDRYMQETAKTFG
                     IENTFNKTPVGVHFGKNGIDPFFGGEGPERNSCNDCGGCMVGCRYNAKNTLDKNYLYF
                     AEKAGAVIFPETKVSKLAPLGEDGSEGYEVHTEKTTSLFGYPKKIYKVKSVVLSAGVL
                     GTLGLLLKMKEEGILPKLSKQLGQVVRTNSESLIGVTLKDKKADLSHGIAITSSVFPD
                     EHTHIEPVRYSDGADAMNSLAAGVLVDGGGNIPRQLRFLIEALKHPIHSVSLLNPIGF
                     ARRTIILLVMQTVDNSIEIVRKRRWIWPFKRTLSSTQESGEKIPTYIPIANEFARRLA
                     KISGGIARSSINEALLDIPATAHILGGCNIGESSETGVIDLQNKVYGYQNLRICDGSM
                     IPANLGVNPSLTITALTERAMSFVAPKEKEIFNFKFEKKWGVIGLFGKVKNAAITTGA
                     RKNKPTPRAKNKR"
     gene            complement(10990..11433)
                     /gene="mhqP"
                     /locus_tag="DFGAABHK_00046"
     CDS             complement(10990..11433)
                     /gene="mhqP"
                     /locus_tag="DFGAABHK_00046"
                     /EC_number="1.-.-.-"
                     /inference="ab initio prediction:Prodigal:002006"
                     /inference="similar to AA sequence:UniProtKB:P96694"
                     /codon_start=1
                     /transl_table=11
                     /product="Putative oxidoreductase MhqP"
                     /protein_id="X:DFGAABHK_00046"
                     /db_xref="COG:COG2259"
                     /translation="MLQKFFKTDSDLGSLILRVVAGVVMFPHGAQKFIGWFGGFGFTG
                     TMGYFVGLGIPSPIAFLIIIGEFLGALGLIFGFLTRLSAFGIGIIMIAAAIIHSPYGF
                     FMNWFGNQQGEGYEFHLLFIAISVVLFIKGGGKASVDSLIEEKLK"
     gene            complement(11646..12095)
                     /gene="mhqR"
                     /locus_tag="DFGAABHK_00047"
     CDS             complement(11646..12095)
                     /gene="mhqR"
                     /locus_tag="DFGAABHK_00047"
                     /inference="ab initio prediction:Prodigal:002006"
                     /inference="similar to AA sequence:UniProtKB:O31672"
                     /codon_start=1
                     /transl_table=11
                     /product="HTH-type transcriptional regulator MhqR"
                     /protein_id="X:DFGAABHK_00047"
                     /db_xref="COG:COG1846"
                     /translation="MGTHYKGNNRETAVLNAFIKLSRCSDSIRQLEEKIFSKYGLTTG
                     QFGCLETLIHLGPMCQKEIGQKLFSCEGNITQIVDNLEKRKLVQRVRSKEDRRYVIIH
                     LTPKGRKLVEEAFPDLLVSLVHKFDSLSENQLLDLGDYCKEIGLKAV"
     gene            12209..13417
                     /gene="truD"
                     /locus_tag="DFGAABHK_00048"
     CDS             12209..13417
                     /gene="truD"
                     /locus_tag="DFGAABHK_00048"
                     /EC_number="5.4.99.27"
                     /inference="ab initio prediction:Prodigal:002006"
                     /inference="protein motif:HAMAP:MF_01082"
                     /codon_start=1
                     /transl_table=11
                     /product="tRNA pseudouridine synthase D"
                     /protein_id="X:DFGAABHK_00048"
                     /translation="MSGFLVYDLKQNPEDFRVEEILRPGFIQKSGKWTIFRLHKSGWN
                     TLDALLKISKESKVSISEIGYAGKKDRHANTSQYLSCQRPLKIPKKFANVLQLEKIGF
                     SEKSLSPEANAGNRFVLILRNLLEKEIESVRNNFEKIGKNGFINYYDSQRFSRFHPEF
                     RLPIFSYLKGDAETCLKLILTDPYAGEKKQARDRKKKIQVAWGNWSQCKKWSNNKLEN
                     KIFFNLSREKNPTQKTYSTLILQFPEEELLMLISSMQSLIWNEFVSELLVSEGCSGVR
                     IKTKTGFLFFPGESSMKSLPSFRNLPVPGEFGIYKLEYSKKEVDVLRRILDLNGLNEA
                     VFDHSPFPGIKMNSFERKMNVIPENFQMTDFEDDDLHPGKRKVKISFQLPSGAYATML
                     VKRLMLRANI"
     gene            complement(14280..15104)
                     /gene="yvgN"
                     /locus_tag="DFGAABHK_00049"
     CDS             complement(14280..15104)
                     /gene="yvgN"
                     /locus_tag="DFGAABHK_00049"
                     /EC_number="1.1.1.-"
                     /inference="ab initio prediction:Prodigal:002006"
                     /inference="similar to AA sequence:UniProtKB:O32210"
                     /codon_start=1
                     /transl_table=11
                     /product="Glyoxal reductase"
                     /protein_id="X:DFGAABHK_00049"
                     /db_xref="COG:COG0656"
                     /translation="MENVLNQAVTLNNGLSMPILGLGVWKTQSGNCREAVLNALEAGY
                     RHIDTAKIYSNEEDVGKAIKESGIPRKEIFITTKLWNADQGSDKTRKALETSLKKLGI
                     DQVDLYLIHFPVTSQRMDSWKELEKAYHDKLCKSIGVSNYTITHLTELLKNSEVTPTV
                     NQVEFHPFLNQIDLFEFCKKHKIQLEAYSPLAHGQKVEDPKIAEIAKKYGKTPAQILI
                     RWAIEQKIVVIPKSTKKERIVENSKVFDFKISEEDMKILNSLDENFRTCWDPSEVA"
     gene            complement(15601..16164)
                     /gene="ycf3_1"
                     /locus_tag="DFGAABHK_00050"
     CDS             complement(15601..16164)
                     /gene="ycf3_1"
                     /locus_tag="DFGAABHK_00050"
                     /inference="ab initio prediction:Prodigal:002006"
                     /inference="protein motif:HAMAP:MF_00439"
                     /codon_start=1
                     /transl_table=11
                     /product="Photosystem I assembly protein Ycf3"
                     /protein_id="X:DFGAABHK_00050"
                     /translation="MNQRKLIILFVVIFGISTNCFGDTLPTMEEQSKAFQFNQQGIAL
                     LGKGDFIQARSFFEKASKLHPQHPEYTNNIGVTYLNEGKLDQAIMYFTQSTEKNPSYA
                     RAFYNLGVVHQKQQNNEKALQNYLKTVNIDNSITEAYFNLGIIYTRMGNKKQAIESYQ
                     KFIDTAPVEYDKPKKDAKYKIEELKKE"
     gene            16569..17669
                     /locus_tag="DFGAABHK_00051"
     CDS             16569..17669
                     /locus_tag="DFGAABHK_00051"
                     /inference="ab initio prediction:Prodigal:002006"
                     /codon_start=1
                     /transl_table=11
                     /product="hypothetical protein"
                     /protein_id="X:DFGAABHK_00051"
                     /translation="MEKIRTLIRIRNSGPIWFVFILLGFNSGLLQAEEKQYTRYVLTL
                     EGKLNVREKPIDGKVIFQLERGESVTVKENSQSIEWQEVIARSGSKGFVSSEFLSKMK
                     PEDLENAKLFGSLSFDTEGSRFRSLAIRIQGQWFSANDHLVEAYFLEKKMLQEKEKAF
                     AYERTDIAGEFSPETKEVTGCQEVGVVKGSLTAFKKINTLRNSVFAIFGSKIGDKVRS
                     DLYNPSEKISRLLDISTKSIFKKKHLRQPELEFLKRGDFYTIKTPAKDYLFIRYAIKV
                     ESKEKSYYVAIYEFNNGELGKRIFEKFDVLMGEQAIYGGQYYFLDAFDLYENGVPILI
                     FHHNGYDGYINEFARIKNNHLESMFLTGGDAC"
ORIGIN      
        1 aaaagaaatc ggtcccaaaa attcgtaata aagcgaaaac gtaggagttc ccacggatca
       61 tggctctttg ataatttacg ggctttcgaa cagattttat tgttcgtgca ctcttgttgg
      121 agttcttacg gttccaaggt tttgggacaa gttcttattg taatattcag tttctctaaa
      181 tctcttccgg ttttttggat acaagatgag catagttttt tagatctatc tttaaatctc
      241 tccccacaaa ccctagtttt atcacctatt ccgattatat ttgtctcctc ctgcatttcg
      301 ggcgagtgct tgcaaatttt atagcaaaaa tgactcgcgc gctgaaacta aagcgctgct
      361 ttctatgaat cacaatataa gttagaatgc cgcttattac tcggacgtat gaaaagaata
      421 ctgtgataag tttgttttaa aagttagaat gttagatttt ctttaaaaaa caacaattct
      481 aaattcgact caatttgtga ggacttccgt atctttacaa aaaaaatcgc ccgttaattt
      541 ttagtactat tttcatacgt ccgagtagta aaagattaca atctacattt gatagtgaac
      601 gcaacccaag tttccgaaat aaaaaagaat tgcggaacct tctataaaac gagattcatc
      661 cttaaacacc taaggaaaat caaagttcat ggcaattgca aactttctga atcaagtcaa
      721 agctagtgga ggaaaacttt ttcttcaatt cggaggacaa ggatctcctt ttttgaaaga
      781 actctccaaa ctttacgaat ctgagccttc tcttaaagaa ttcttcgata tttcttttaa
      841 agccatcgtc gaggaagttc ctaagctcga taaaaacatc atttacggcg gttacgactt
      901 cgaaagctgg attaaaaatt cggattcggc tccggacgag aattatcttt gcagcgcacc
      961 tgtttccatc gtcggaattt ttctgaccca aatcggaaac tacatcgcat tcacgaacaa
     1021 aggtttccct gtttctgagt tgatttccaa ctcaatcgga gttacgggcc acagccaggg
     1081 tgttatctct tccgcgttaa tcgctcttgg taaagaaggg gcggacttct attcagcgta
     1141 tgctaaattt ttaaagttcg tattgtatat cggttataga gcgcaggaac tagtcggtgt
     1201 ttacaatcct tcccaggctc ttctcaaagc aaacgaggaa gtgggcgaca aacagccgac
     1261 tccaatggtt gcggtgatcg gttattctca aaaagaactc gaagataaag tcaaacaaac
     1321 taacgatgcc cttggtttga gtggaagtaa aacgatttat gtaagtcttt ttaacacacc
     1381 cgattccaat atcgtttcgg gaagccccga gtcccttctt gaatttcgta aaaagttcaa
     1441 agcggaaatg gaagaaaaaa aagtaaagtt cgtttatctc agaacaaccg ccccttttca
     1501 ttccccacat atggaggata caaacaaaac tattccattg gatatggaaa gaatcggttt
     1561 cgattttaaa ggttccgatc tgaaggttcc agtttattcc atttttgacg gaagaaacat
     1621 gcagtccgat gcgggaatcg gtcttccact ttttagagag atgttaatca aaactcttca
     1681 ctgggataag gcagttaaac cttttgttac cactgtgaac gttacaggta tcgattttgg
     1741 accgagtgtc gtaagccaaa aactgactca agcgaatatg ggaacttccg aaaataaaat
     1801 ctacgcggtt tccagcccta aggatattaa ggttctattg gcctgaaaaa cggaagattt
     1861 tcgattctaa aatggattta cccgttccga aaatttcttt tggaacgggt ttctaacttt
     1921 ttttctctta aaagacctaa attagaaatt ccaaaactca caaaagcgga ttttacgacc
     1981 ggacttcact gtgaatatct tctctggctg aacacgtatc aacgtcgtcc cgatttcgat
     2041 ccgtttgaac acaaatacat ttccccgaag caaaaatccc ttttaagaga tctttcccat
     2101 tctttttttc cggaatccaa aaacgctcgt tactccgatt tcgataccag aaagattttg
     2161 aaatccggaa aaggagttag atccgcttgt ttggaaacgg acaaattttc catgaaggcg
     2221 gaatatattc tccccaataa ggaactttcg ggaactttcg aacttgtagt tctcaaagta
     2281 tcgagttcat ttaaaaaaca gaatattacg gaaattgcat ttcaaaaatt tgtggcggac
     2341 gaatccggct ttccgatctc gaaatgtaca cttttgttcg taaattccaa gttttacttt
     2401 cagggcgaga tccaggtcga ttcttttttt gtgcgtaaag atgtcacgga cgaggtcatg
     2461 ctccagggaa aaaaaacgat agaggtcgcc cattctttat acgatcttct ttctagaaaa
     2521 aatcttcctt cccgttttgc gagtaatctg tgtactcatc cgagaaattg tttgtatccg
     2581 gaagtctgtc ttgctcctaa cgttccggga gatattttca ctcttcgaga gggaaaagaa
     2641 gaatccgtaa aattttacaa acaggggatt ctcaatctga aagatattca acgagcggaa
     2701 ggcctgactc ctcgtcaaaa aactcagatt caggcgatga aaacgggagc tccgtttacg
     2761 aatcaaaagg ttttcaccga attttttgaa aaacttcatt atccgattta ttttctcgat
     2821 ttcgaatcga tcaatcctcc gattccggtt tatccgaatt cccgcccgtt tcaacacgtt
     2881 ccgtttttgt tttcgttgca cgttatacga gaggatcttt ttgaagagcc cgaaagtttc
     2941 tattatatcg atgacggaat cgaagatcct agaaaaaaaa tattagaaaa attgcaagaa
     3001 tggattttgc ccggagggac cattttgtgc tacaacgata agttcgaaag aagatgtctg
     3061 gaggaatcag cggcggtttt ttccgaattt aaaccttggc ttcaatcaat caaagaatac
     3121 ttcgtcgatc tttcgaaacc tttttgggaa tacgattact atcaccccga tcagaaagga
     3181 agcacatcgt taaaaaccgt tcttcccgta attacaggcc gaaattataa aaatcttgga
     3241 atccaatcag gccaaatggc gaactccgaa tttttaagga taaaaacgga atttatgacg
     3301 gaattcgaaa aatccgagat cgaaaaaaat ctcatcgaat actgcaaact cgatacatat
     3361 gcgatggttc ttattcttcg taaaatcaaa gagtggattg atgtcgttta atgtatgcct
     3421 gctgttgatt tctaagttcg attttttact gaacaaactt gttgagaaga ataagaatgc
     3481 tgaaaataat ccgacaggaa ttcttgaaac aatcttaaat tattagaatt tgacttttat
     3541 gaatcagtgt aaaatttttt ctatcattct aattttaatc tcaatgttct ctttactctg
     3601 aaaaatcgaa tccggatccg ccaagcgaac aaaaagtaaa ggcggattta tatgattact
     3661 ggatccaaaa ttacaaagaa gcaaaattag aaagatgtga aaagatcggc gaaccagaag
     3721 aatggatttt caaaaaaaca cattcaagag gaaaaatcgt acaaaagata taaaatcagt
     3781 ttctctttaa tttccaatat cgaatccaaa cggacaaaat acgaagcttc cgtaacgtat
     3841 tttctcagtc aatctaagga atggattctg gtcggtgtag aaattcataa cagtgaaaaa
     3901 tgaaatcctc attatagaaa cccgcaaaat ccggttgtcc acagacctgg atcgattttc
     3961 agtgttctca gaatggcgca aagtaaacct gttaaaaaaa ttgtcctcgc ctattccggc
     4021 ggtttggata cgtcggtaat tcttacctgg ttgaaagaaa cgtatggctg cgaagtaatc
     4081 gcttttactg cggatgtagg ccaaaaagaa gaactttccg gtttggaaga gaagggaatt
     4141 aaaaccggag cttccaaagt ttatatacaa gatctccgtt tggaattcgc tcgagatttt
     4201 atttttcctg ccattcaagg gaatgcactt tatgaaatgc gttatcttct cggaacttct
     4261 cttgcccgac ctcttatcgc gaaggcgatg gtggaagtcg ccgaaaagga aggcgccgac
     4321 gctttcgctc acggtgcgac cggcaaagga aacgatcagg ttcgtttcga actcggagtt
     4381 aaatctttag ctcccgaaaa aacaatcata gcgccttgga gaatctggaa tttcggcggc
     4441 agatcggatt tgatcgagta cgcaaagtcc aaagggattc cggtttccat taccgtggaa
     4501 aagccgtatt ctatggacag aaatctaatg catatttctt acgaaggtgg aatattagaa
     4561 gatccttata gagaaccgga tgaaaaaatg tttctcttga cgacttctcc cgaaaaagct
     4621 cccgacgctc ccgaatattt agaactcgac ttccaagagg ggaattgtgt cgcgatcaac
     4681 ggtaaaaaac tgaatcctta cgaagtgatg gaggctctca acacgatcgc gggcaaacac
     4741 ggagtgggta gagtggacat cgtcgaaaat cgccttgtgg gcatcaagtc taggggcgtt
     4801 tatgaaactc cgggaggaac ggttttattt ttagctcaca gggacctgga atcgatcacg
     4861 attgatcggg atacacaaca tcataaagat aaactttcaa ttgaattcgc cgaacttatc
     4921 tataacggcc actggttttc ctcaagaatg aaagcggttc gagcttttat tacggaaact
     4981 cagagatacg taaccggcgc cgtaaaagtg aaactctata agggaacttg ttcaattgta
     5041 ggtagaaaat cttccgtttc tctctacaat cctaaaatgg caacctttga aaaagaggaa
     5101 ttatataacc aaaaagacgc ggaagggttt atcaatatct acggtttacc tgcgcaagaa
     5161 acggctaggc ttcgtaaaaa atgaaacatt tggcgattta tccgggttcc tttgatccgt
     5221 taacaaacgg acatttggat attcttcaaa ggtctttggg acttttcgac aaggtgatca
     5281 ttgctattgc ggtcaattcc aacaagtcca ctttgttctc aatcgaggaa aggctcgaat
     5341 ttatccacaa agtcacccaa ggattaaaag gtctggagat cgatactttt caaggtctca
     5401 ccgtggatta ttgcaataaa gttggagcaa atagtattat tcgagggctc agagcggtta
     5461 ccgatttcga ctatgaatat gccatttcct taatgaataa aaaattggct ccaaatgtgg
     5521 aaaccgtttt tctcatgtct tccggcgaat attcttttat ctcctcgacg atcgtaaagg
     5581 aagtcgcaag acatggaaga gacgttagca atcaggttcc cgaaattgtc ggcaaagcat
     5641 tacttaaaaa actctctcaa taaggaaaaa aaatgtccaa aacgtttatc atgatcaaac
     5701 ccgacggagt aaaaaacaaa cacgtcggga acattcttgc aaggatcgaa aaggaaggat
     5761 ttaaaatcct aggtttaaaa tacctcaagt tgtctcttga agacgctaaa caattttata
     5821 aagtgcattc tgcgcgtccg ttttacagcg acttatgtaa ctatatgtct tccggtccga
     5881 tcgttgccgc tgctctggaa agagacaacg ccgttcttca ttggagagaa gtgatcggag
     5941 cgaccgatcc gaaagaagcg gctgccggaa cgattcgtgc tttgtatgcg gaaagtaagg
     6001 aagcgaatgc ggtacacggt tccgattctg atgaaaacgc cgctcttgaa gtttccttct
     6061 tttttaaggg aaacgagtta ttttaaaacg gtttttagag aggagttcca cgatttttga
     6121 actcctcttt tatatgatat ttccgaattt ttgcgacgat gaattctaat cagagtttag
     6181 aatattttaa aattaagtga ttttttagtt gtactttttg ggaaagaaat tattaattat
     6241 tttctaaaat ctgttataaa acggtttttt aaaccgacaa tttgaatatg aatgcaaaca
     6301 caagagagca gcttcaaaaa cacaacgaaa ttatgagaca atatagagct aatgatcctt
     6361 ttggggatcc gaatcatgga accccggact ggatggacga tgtgatggaa cttatttatt
     6421 ccagagaaga atttcttgtg gattccgaat cggattttga agtggaataa ttttgttttg
     6481 agttttttca gccttccttt gtaaatcgat agattccttt cagccttttg cgggcgtctt
     6541 tgtaaaatcc gaagatagca atcctaaatt ctaaaaccaa atttctgtaa aaaaccgccc
     6601 gttaattttt ggtatcattt tcataattcc aagtagtaga aagaattcct acaattttgt
     6661 taaactcaag ctcgcttcta ttggcgctcg ggcaactcaa cgtctcgttt ctattggcgc
     6721 tcgacgggat ttaagattgg acccgaagat gaatctgtcg gaattacgac aagtcctctg
     6781 tgaaacgatc ggccctacaa cgcgacccat ataggaagcg ttgtattgag tttcccttga
     6841 ttttgggtgg cggggaactc ggccgcattg ctccctaagg gtcgtaaagt gaggaggcgg
     6901 gaaaaactcg ggaaattttt ctctatcaga aaatcatact ttttgcaagt aaaaagcttc
     6961 attcttgtcg gaatacttta aaaatatcag tttttgatcc ttattatccc aaataccttc
     7021 ttaatttctg ggttacgtta tggataaata cggagtgcag aatcagaagt ttatttttgt
     7081 atggaaggaa tgagttttta taaaaaccgg gtgaaggatt tccggttatg agttctgaat
     7141 cgaaagggcg accgaagatt gcggtcatag gaggaggagc agcgggattt ttcggggcga
     7201 tccaaatcgc ttctaagggg aattgcgagg tcactcttct ggaaaaagga aaacaattcc
     7261 tttccaaggt gaaaatttcc ggaggaggaa gatgcaacgt tacgcatcat tgttttgatc
     7321 cggaaatctt gagtaaaaat tatcctagag gtggaagaga actacgttgg gcttttgaaa
     7381 ttttcgggcc tgaagacacg atccgatggt acggacagcg gggagtccta ttaaaaaccg
     7441 aaactgacgg aagaatgttt ccgatcacgg attcttccga aacagtaatt caaacgttaa
     7501 tgcaggaggc aaaaaaaaac ggaataaaat tgaaaatggg agtggagatt cattccgtga
     7561 aaccgttacc caattctaaa tttcaaatca agttcaaaaa cgaagataca ttagagttta
     7621 ataaaatatt atttgcgacc ggttccggaa gaaaagcgtg gaattggctc ctggcactgg
     7681 ggcatactat atcggacccg gttccttctt tgtttacatt taaaatcgtt gacccccgtc
     7741 tcgaaaatct gtcgggactt acctttgaga aaacggagtg ttctctaacc gaatttggtt
     7801 attctcaact cggttctttg ctcgttacac attggggagc cagcgggcct gcaattttga
     7861 aactttccgc aaaaggcgca agggaattat tcagcaaaga atacgaaaca actttaagaa
     7921 tcgacttcgt tcccggtata aaaaaggacg aggttcgaaa aagggtcgaa aaggaaaaag
     7981 agcttcatcc ctccaaattc atttccaaca cgcccgtttt aggaattcca agaagatatt
     8041 gggaaagaat attagaaatt cattctatag atccatccaa aaagtggtcc ggcttatcct
     8101 ctagagattt acataaaatc actgaagaac ttacggatgc aagatttaag atttcaggaa
     8161 aaggagaatt taaggacgag ttcgtgacct gtggaggagt gaatcgtaaa gaagtgaatt
     8221 ttaaaactat ggaaagtaaa atcgttcccg ggatttattt tgccggagag gttttggacg
     8281 tggacggggt tacaggaggg ttcaactttc agagcgcgtg gaccacctct tatattgcag
     8341 ctcgtggaat tctagattcc gtttaaaacg gccaaggatt cggataggaa gaataaccca
     8401 gaagattgcc gtccggatcc ttaaagtatt tcgtatattc agtttcttga atccatttcg
     8461 gaagattttt caaatccgct gactttagac gggaagtaga aaaaatcaaa gccttggggc
     8521 cttttgtgcc ggtatcaatt tcgatcatca gaatcgtatc acccgcctga aaccaaacag
     8581 aacgaagaga ttgatctgga tttttattct ctcttatttt tttcaaaccg ggaagggatt
     8641 cgtagaattt ttcgagaatg tttatattgg gagaaccgat cgcgatatga tgtatcattt
     8701 ggcgaccagg tcgttatagt tcgggtgctt gttcaaaaaa gctacgacgt acgaacagct
     8761 tggaatgatt tttttattta gggagcgagc cttatccaag gcggttcgta caagatccgc
     8821 ggcaaggcct ttcccgcgaa gttcggaggg aacataagtt gaaaccaaat tccatatatc
     8881 accttcttct ttgtacaata gataagattc gtgaccgccc agagaggtgt aaaacctgaa
     8941 ttctaactca gaatgaacga ctttcgtatt catccttcaa ttttaaaaat ttgaaaggaa
     9001 ttcatcaagc tgaaagagga acaaaagtta aaaatcaaga tcaaactttc ctttcgattt
     9061 gaagatagac ttattttact ttgaaaaaac cggttcgaag aattttggct ttccatttat
     9121 gggaaataaa agactttaag ccactaaaaa acttcgatag gactggactg catatgagtt
     9181 tagattcgac cttaaaaagg aaagaaattc tttatgacta cgattatatc atagtcggct
     9241 caggttttgg aggaagtgtc tccgcacttc ggctttcgca aaagggatat aaggtggctg
     9301 ttttagaatc agggaaacga tggaacagtt ccgaattccc caaaactaat tggaatttac
     9361 gcaagtttct ttggtttccg aaactttttt gttttggaat tcaaagaatc aactttctaa
     9421 acgacgtaat ggttttgagt ggtgcgggag tgggaggcgg aagtcttgtt tatgcgaata
     9481 cgttgtatgt tcctcccgag ccattttgga aaaaggaaat cgtccaaaaa atgggaggaa
     9541 aaaaaaggat ccttcccttc tacgaacttg cgaagaaaat gttaggcgtc gtggaaaatc
     9601 cgaagacttg ggaatcggat cggtatatgc aggaaactgc aaaaactttc ggaattgaaa
     9661 acacatttaa caaaactccg gtaggggttc acttcggtaa aaacggcatc gatccttttt
     9721 tcggagggga agggccggag agaaattcct gcaacgattg cggcggttgt atggtcggtt
     9781 gtcgttataa cgcaaagaat acccttgata agaattatct ttattttgcg gagaaggcgg
     9841 gagcggttat ttttccggaa acgaaagttt ccaagctagc gccgttaggc gaagacggtt
     9901 cggaaggtta tgaagttcat accgagaaaa cgacttcttt gttcggttat cccaaaaaaa
     9961 tctataaagt aaaatccgtt gttctttccg ccggagtttt gggaaccttg ggtcttcttt
    10021 taaagatgaa agaagaagga attcttccta aactttccaa acagttagga caagtcgttc
    10081 gaaccaacag tgagtcgtta atcggagtga cactcaaaga caagaaagcg gatttatccc
    10141 acgggattgc aatcacttcc agcgtttttc cggatgaaca tactcacata gagccggttc
    10201 gttattcgga cggggcagac gctatgaata gtttagctgc aggggttctc gtggacggag
    10261 ggggaaacat tccgagacaa ctgcgatttt tgattgaagc gctaaaacat ccgatccata
    10321 gtgttagcct gttgaaccct atcgggtttg caagaaggac aatcattcta cttgtaatgc
    10381 aaactgtgga caatagcatc gagattgttc gtaagagaag atggatctgg ccgttcaaga
    10441 gaaccctttc ttccactcag gaaagcggag aaaaaattcc tacctatatc ccgattgcaa
    10501 acgaatttgc gagaaggctg gctaagattt cgggagggat cgcaagaagt agtatcaacg
    10561 aggccttgtt ggatattccg gctaccgcac atatattagg agggtgtaat ataggagaga
    10621 gttccgaaac aggtgtgatt gatcttcaaa ataaggttta tggctaccag aatcttagga
    10681 tttgtgatgg ttctatgatt ccagctaatt tgggtgtcaa tccgagtctt acgatcacgg
    10741 ctcttacgga aagagcgatg tcctttgtgg ctccgaaaga gaaggaaata tttaacttta
    10801 aattcgaaaa aaaatggggt gttatcggtc ttttcggtaa ggtaaaaaac gccgcaatta
    10861 cgaccggggc ccgtaaaaat aaaccgaccc caagagcaaa aaacaaaaga tagttaaaat
    10921 attccaaaat tcaaatattt tcggaaagcc gtagatttat tttccgcgga tttccgaaaa
    10981 atttggatct tatttgagtt tctcttcgat taaagaatct acggaagctt ttccgccgcc
    11041 tttgataaaa agaactacag aaattgcaat aaaaagaagg tggaattcgt atccttcacc
    11101 ttgttgattt ccgaaccagt tcataaaaaa tccgtatggc gaatgaatta tggctgccgc
    11161 tatcatgatg attccgattc cgaatgcgga taatcttgta agaaaaccga agatcagtcc
    11221 gagcgctccg agaaattctc cgatgattat gagaaatgca atcggtgaag gaattcctaa
    11281 cccgacgaaa tagcccatag ttccggtgaa accaaaaccg ccgaaccagc ctataaattt
    11341 ttgtgctccg tgcgggaaca ttacaactcc tgcaactact ctgagaatca aagatccgag
    11401 atctgaatct gttttaaaaa atttttgaag catttgtttc ctcctaaatg attccaaaat
    11461 gttcattcat tattttttga tagtgaatga cttcaattta ccgcattgaa aacgaaagcg
    11521 gttttccgcc cgtctgaatt ttccaatgag tttgttaaaa tgtgggaact tcctttttgt
    11581 aacgttaagc ctatatttcg atgttaaatc gtttatgttc aaagtatagg tttgaaagaa
    11641 aaagttcata ctgccttcaa tccgatttcc ttacaataat caccaaggtc taaaagttga
    11701 ttttccgaca aagaatcgaa cttatgaact agagaaacca gaagatcggg aaacgcttcc
    11761 tctacgagct ttcgtccttt aggggttaag tgaatgatga cataacgtct gtcttctttg
    11821 ctccgtactc tttgcacaag ctttcttttt tcaagattgt ctacgatttg agtgatgttt
    11881 ccttcgcagg aaaataactt ttgtccaatt tccttttggc acatcggacc taaatggata
    11941 agcgtttcca aacaaccaaa ttgccccgtc gttaatccat attttgagaa aatcttttct
    12001 tccaactggc gaattgagtc ggaacaacgg ctaagtttga taaatgcatt taggactgcc
    12061 gtttctcgat tgtttccttt gtagtgggtt cccataaata ctttaaattt aaactactat
    12121 tttaaaatgt gtcttccgat caaggaattt tttaattcaa gattgttctt gtgagaagtt
    12181 ttcatatttt ggaactgtga caagtccatt gagtgggttt ttagtttatg atttgaaaca
    12241 gaatccggaa gattttcggg tcgaagaaat tcttcgtccc ggttttatac aaaaatccgg
    12301 gaaatggacg attttccgac ttcataaatc cggttggaat acgttggacg ctctcttgaa
    12361 aatttccaag gaatctaagg tctctatctc cgagatcgga tatgcaggca agaaggatcg
    12421 acacgctaac acttctcaat atttaagctg tcaaaggcca ttgaaaattc ccaagaaatt
    12481 tgcgaacgtt ttgcaattgg aaaagatcgg ctttagcgag aaatccttga gtccggaagc
    12541 gaatgccggc aatcgttttg ttctcattct tagaaattta ctcgaaaaag aaattgaatc
    12601 ggttcggaac aattttgaaa agatcggtaa aaatggtttc atcaattatt atgattcgca
    12661 aaggtttagc cgatttcatc cggagtttcg actccctatt ttttcgtatt tgaaagggga
    12721 cgctgaaact tgtctaaaat tgattttgac tgatccctat gcgggggaga aaaagcaagc
    12781 tcgggatcga aagaaaaaaa ttcaggtcgc ttggggaaac tggtctcaat gtaaaaagtg
    12841 gtctaacaac aaactggaaa ataaaatctt tttcaattta agtcgggaaa agaacccgac
    12901 ccaaaagacg tattctactt tgattcttca gtttcctgaa gaagagctgt tgatgttgat
    12961 ctcatcgatg caatccttaa tctggaacga atttgtatcc gagcttttgg tctcggaagg
    13021 atgttccggt gttcggatca aaactaagac gggattttta ttttttcctg gagaatcatc
    13081 catgaaatcc ttgccatctt ttcgaaatct tccggttcca ggggaatttg gaatttataa
    13141 attagaatat tctaaaaaag aagtagatgt tttaaggaga attcttgatt tgaacggatt
    13201 gaatgaagcg gtattcgacc attctccttt tccgggtatt aaaatgaatt cctttgaacg
    13261 aaaaatgaat gtgattccgg aaaattttca aatgacggat ttcgaagatg acgatttgca
    13321 tccaggaaaa aggaaagtga aaatatcgtt tcaacttcct tccggtgctt atgcgacgat
    13381 gctggtcaaa cgattgatgc tcagagcgaa tatataagac gtaatcaaaa ataacttaca
    13441 gcgtatccaa aacctgcgga aggatttgac ataagataca tagaagagag cagcgcttta
    13501 gtttaaaaaa ttccgttgga acattgcgct acggtccatc gattagtatg attcttgaat
    13561 ataaggcaat tccgaattga tattcttgaa tcgatggagt tagaggtaga ttaatggctc
    13621 tcaagaactc atcaagcaca atgccctcta ttataaccaa tccacaatta cttagacttc
    13681 ttccaacaaa tcctccgtaa aacagatact tcccaccgct tgggtgggaa ggtgaggagt
    13741 ggtctgagtt ttaggcggga aaaccaggcg attttctctg ttagaaaatc atactttttg
    13801 caagtaaaaa tccttattct tgtcggagcg cttgaaaaaa tgtgtgtttt tgatccttat
    13861 attccaaaat ctttatcaac ttatgggtca ctattttcca acttcgttac aaactacttt
    13921 taacgtgaag ctcgactaac tcctaccgaa tgatacacaa atgaatcgac cttcagagag
    13981 tcgttgcacc tcggtttttt attcatccaa atttttttat atcgaattca cgctaaagct
    14041 taggatccgt tcccaagcct taaaaaataa atcgattatg atcattcaat aagtttataa
    14101 caaaacgcta gagtttccgc gaattacgtc tccttgaatc agtttgtggg ttttcaaata
    14161 acttttttcg ttattaaatt ccgattagag tatccgaaga ttttggtata gactcatcat
    14221 acagttttcg aatcattaat agaaaacttt ggtcttgtat gtaaaataag tttcgattcc
    14281 taagcgactt cagaaggatc ccaacaggtt ctgaaatttt catccaaaga attcagaatt
    14341 ttcatatctt cttcggaaat tttaaaatcg aaaacttttg agttctcaac aattctttct
    14401 ttttttgtgg attttggaat caccacaatc ttttgttcaa ttgcccaacg gatcaaaatc
    14461 tgcgccggtg ttttaccgta tttttttgca atttctgcga tcttcggatc ttcgactttt
    14521 tgtccgtgag cgagagggct gtaagcttcg agttgaatct tatgcttttt acaaaattcg
    14581 aatagatcga tctggtttaa aaaaggatga aattccactt gattgactgt aggagtgact
    14641 tcagaatttt ttaataactc tgtaagatga gtaatcgtat aattactgac cccgatcgat
    14701 ttacagagtt tatcgtggta cgctttttct aattctttcc aagaatccat cctttgggaa
    14761 gtcaccggaa aatgaatgag ataaagatct acctgatcga ttcctaattt tttgagactg
    14821 gtttcaagag cttttcttgt tttgtccgac ccttgatccg cattccaaag ttttgtagtg
    14881 atgaaaatct cttttcttgg aattccgctt tctttaatcg ctttacctac gtcttcttca
    14941 ttagaataaa tttttgcggt atcgatatga cgataacccg cttctaaagc gtttaagact
    15001 gcttccctgc aattaccgga ttgggttttc caaaccccaa gtcctaagat gggcattgaa
    15061 agtccattgt tgagtgtaac agcttggttt aatacatttt ccatcgtaga attcccgtga
    15121 tattaggacg actctgaaac ggaaccaaaa cttttaaaga taaaaacatc acaataattc
    15181 tataatatcg tgaataagag aatattctaa aggtcaagag cttcttggta gattcctcga
    15241 aggtttccac ggattacatg ggtgatttac agcgcgtccc aaatcccgtc gagcgacaat
    15301 agaaacgaga cggctttagt tttctacttt gtcagaaaga tcaaagttgc aaagttctgt
    15361 cccagttttg ggacgggttc ttatgggctt tcaaacggtt tttttcattg ctgaaatttc
    15421 tataaaagtt cctacgtcat aaaatcttga ggcaggtgat tagcaaaatt gagtaaaatc
    15481 cattttgtat tcagcgaaat ctcctcacga attccaattc gattgaaagt gtattaactt
    15541 tgttttatct gatttatctt ctataactag aacagagttg ctatttgcac tgccgtcttt
    15601 tcattccttt tttagttctt caattttata tttcgcatct tttttgggct tatcgtattc
    15661 gaccggcgcg gtatcaataa atttttgata actttcaatc gcttgctttt tatttcccat
    15721 gcgagtataa ataattccta aattaaaata tgcttctgta atagaattgt ctatattaac
    15781 cgtctttagg tagttttgaa gagctttttc attgttctgc tgcttttgat gaacaacacc
    15841 gagattgtaa aaagctcttg cataagaggg atttttttcg gtcgattgcg taaaatacat
    15901 gattgcttga tctaatttac cttcgttcaa gtaagtaacg ccgatattat tcgtatattc
    15961 ggggtgttgg gggtgtagtt tcgatgcttt ttcgaaaaag gagcgtgctt ggataaaatc
    16021 tcctttaccc agtaaggcaa taccttgttg attgaattga aatgcttttg actgttcttc
    16081 cattgtcggt aaagtatctc caaaacaatt tgtagaaatt ccgaaaataa ccacaaaaag
    16141 aataattaac tttctttgat tcataactaa tttttaattt tcctatttaa ccaacactgt
    16201 cggggggatg ttgattttct aatcaatttt ttgaaaaagt aattttataa atttaagttt
    16261 tttataaatt tttcgttgaa attcaaaata aaagtcgaac tgcaaaccat aacatataaa
    16321 atactctctt taagttgcag atttaagatg aaaattgtgg ttttgggttt ttcttaacgg
    16381 taagtccgaa ttttagagca agtcgtaata atttttttcg ctttaaacaa tttaaacgtt
    16441 aaagtaaatc aattctcatt ttcgagaggg agtaaaatcg gagtaaaagg actttggata
    16501 aaaaagcagg gaaacaccca tttatccgat gatatcgatt taaaatccga catgggaaaa
    16561 taacgaacat ggaaaagatc cgaactctca tccgaatacg aaactccgga ccgatctggt
    16621 ttgtcttcat tcttcttggt ttcaactccg gtttactaca agccgaagag aaacaatata
    16681 caagatacgt ccttactttg gaaggaaagt tgaacgtaag ggaaaagcca atagatggaa
    16741 aggtgatctt tcaattggaa agaggggaat ccgtaacagt caaagaaaac tcccaatcga
    16801 tagaatggca ggaggtaatc gctagatctg gttctaaggg atttgtatct tcggagtttt
    16861 tgagtaaaat gaaaccggaa gaccttgaaa acgcaaaact tttcggttcc ctatcgttcg
    16921 atacggaagg ttcccggttc cgttctttag cgattcggat tcaaggccaa tggttttccg
    16981 caaatgatca tttggtggaa gcgtattttc ttgaaaagaa aatgcttcaa gaaaaagaaa
    17041 aagccttcgc ctacgaaaga acggatatcg ccggagaatt ttcccccgaa acaaaagagg
    17101 tcaccggttg tcaggaagtt ggagttgtta aaggaagttt aactgcattc aaaaagataa
    17161 atactcttcg aaattccgtt tttgcgattt ttggctccaa aatcggggac aaagttcgat
    17221 cggatttata caatccttcc gaaaaaattt cccgattgtt ggatatttcc acaaaatcta
    17281 tttttaagaa aaaacatctt cgacagcccg agctggaatt cttaaagcga ggagactttt
    17341 atacgattaa aactccggca aaggattatc tatttattcg atatgcgatt aaggttgaat
    17401 ctaaagaaaa atcctattat gtggcgattt acgaattcaa caacggggaa ttaggaaaaa
    17461 gaatattcga aaaatttgat gttcttatgg gtgaacaggc gatttacggc ggacaatatt
    17521 actttttaga cgctttcgat ctgtatgaaa acggggttcc aattcttatt ttccaccaca
    17581 atggttacga tggatacata aacgaatttg caagaatcaa aaacaatcac ttagaatcta
    17641 tgtttttaac gggtggagat gcttgttgat cctggcgttt ccgtaaaaat ctgtctttcg
    17701 tctctcgatt tgaaactttt aaaaacagat tttgtaattt agaaaacgtg aattaacgcg
    17761 agttcggtgt aacaaatacg aaagcaatta tgctgcgatc caa
//
LOCUS       DFGAABHK_6              5297 bp    DNA     linear       08-DEC-2021
DEFINITION  Genus species strain strain.
ACCESSION   
VERSION
KEYWORDS    .
SOURCE      Genus species
  ORGANISM  Genus species
            Unclassified.
COMMENT     Annotated using prokka 1.14.6 from
            https://github.com/tseemann/prokka.
FEATURES             Location/Qualifiers
     source          1..5297
                     /organism="Genus species"
                     /mol_type="genomic DNA"
                     /strain="strain"
     gene            complement(186..1442)
                     /gene="waaA"
                     /locus_tag="DFGAABHK_00052"
     CDS             complement(186..1442)
                     /gene="waaA"
                     /locus_tag="DFGAABHK_00052"
                     /EC_number="2.4.99.12"
                     /inference="ab initio prediction:Prodigal:002006"
                     /inference="similar to AA sequence:UniProtKB:P0AC75"
                     /codon_start=1
                     /transl_table=11
                     /product="3-deoxy-D-manno-octulosonic acid transferase"
                     /protein_id="X:DFGAABHK_00052"
                     /db_xref="COG:COG1519"
                     /translation="MIFLYQILTTFLLVLIVPLSLLFPSVRLFFRKRSEDKKRILSKD
                     LNLSGKHTVWLHAASVGELDQCKALAFEFRKYDPSTFLIQSVFSESVRDSQLEAFPAD
                     ETFHLPIDSPFGYNWIFSLFHPKVLVLMAWDTWPNLILSAKRFGAKVVLGSAVIGSRK
                     DGFMGKLTRSVFRHLDGIFPSHESFYDTFRALVPEKVPVKVLGDTRFDIVLKKIEDNR
                     KVFKKPKNYKYSKIILFASTYEPCEKLIVSLYEFIRSKNSDLLNEVAFWIFPHKTSPD
                     RITSIEYNLQNANISYQTWTSVPFESMSAQTIIFDVLGVLAFAYQAVDFAYVGGALHN
                     RVHNVLEPATFGLPLMTGPKISNSPEATILQKTGGLFIVSDPEDIFQVLNLAESELET
                     IRKRNREFVQSGRGAAQRLYEEIRKL"
     gene            1449..2066
                     /gene="yihX"
                     /locus_tag="DFGAABHK_00053"
     CDS             1449..2066
                     /gene="yihX"
                     /locus_tag="DFGAABHK_00053"
                     /EC_number="3.1.3.10"
                     /inference="ab initio prediction:Prodigal:002006"
                     /inference="similar to AA sequence:UniProtKB:P0A8Y3"
                     /codon_start=1
                     /transl_table=11
                     /product="Alpha-D-glucose 1-phosphate phosphatase YihX"
                     /protein_id="X:DFGAABHK_00053"
                     /db_xref="COG:COG1011"
                     /translation="MSGVLFAFDLMDTLIKDPFHSALYKMLPSESREKFAQGRERNAF
                     LEFEKGLIEEEEFLERFYLPEYRNGDLPDPRKIKECMFSKVRLIPETVGIVKLLKNGG
                     NKLVLASNYSAWYKELQKFPDMQDVFSQFDQLYFSCELGTRKPAEEYFQWIQTDYPGM
                     RYVLIDDNTTNVEAAGYMGWDTFLFDPKEPSQLGKFFRDRYPNYL"
     gene            complement(2038..2796)
                     /locus_tag="DFGAABHK_00054"
     CDS             complement(2038..2796)
                     /locus_tag="DFGAABHK_00054"
                     /inference="ab initio prediction:Prodigal:002006"
                     /codon_start=1
                     /transl_table=11
                     /product="hypothetical protein"
                     /protein_id="X:DFGAABHK_00054"
                     /translation="MRALFFLRVLFALYFLGSISGQVDLVSAPVKRDEDEMSRVLILE
                     KILSEWKQYNLFLVDSFDGARPWEIYRGVSFLNEIRFNSQIPDNTAFSKEREFYPTLS
                     TANDYRSMMVQTFFENPKHAHLEIRPKEKIRLPIGIPSRIFFWMYSSSQNARLELVLY
                     QHKSKEIVIDLGDLNFDGWKRIEKKLMIPVRNTRLNQNLHYPFEVAEIRLIPGPFQKK
                     GEFVFYLDRMGILVDTRDNSYPGAEIKDNWGTGL"
     gene            2865..3587
                     /locus_tag="DFGAABHK_00055"
     CDS             2865..3587
                     /locus_tag="DFGAABHK_00055"
                     /inference="ab initio prediction:Prodigal:002006"
                     /codon_start=1
                     /transl_table=11
                     /product="hypothetical protein"
                     /protein_id="X:DFGAABHK_00055"
                     /translation="MRRDQLKILLSGILVLLLGSLIVYSYLFREDISRFLKKKEGEEV
                     SNNSKTDRVILSPEMNLTSPNDLNSLPDSGEFSANEKETSKERKTGPEEFSSNAKEAQ
                     SSQEETQVSQEERPRNILEKTPKDKFPEEKWIPPETSTIKDEESPREKMKNVRGEREK
                     KSDLKIRSQPTKKKIKMKKRSSFKTGKRIHSLETRVDRLERRLGISHTRRKHKPHGTD
                     RKSLEKRVWKLEKEMEKLKSKK"
     gene            3589..4257
                     /gene="yggS"
                     /locus_tag="DFGAABHK_00056"
     CDS             3589..4257
                     /gene="yggS"
                     /locus_tag="DFGAABHK_00056"
                     /inference="ab initio prediction:Prodigal:002006"
                     /inference="similar to AA sequence:UniProtKB:P67080"
                     /codon_start=1
                     /transl_table=11
                     /product="Pyridoxal phosphate homeostasis protein"
                     /protein_id="X:DFGAABHK_00056"
                     /db_xref="COG:COG0325"
                     /translation="MGIREHYQKIYAELQKLRPENPPTLIAVSKFQSLEKVKEAVNAG
                     ILHFGENRIQEGIEKFSEWLRNKDTSLILHHIGPVQSGTLRKLFLGYSYAHGVGAMGI
                     VNELLNRAKKEQKNIRYFLQANLTGEDTKHGVERKELIGILKQKENLSNAYCKLEGLM
                     VMGPSDGDPTKTKEVFRELSKIRKDYIPEAKLSMGMSGDYKIAIEEGSDFVRIGSAIF
                     GERN"
     gene            4241..5032
                     /gene="proC"
                     /locus_tag="DFGAABHK_00057"
     CDS             4241..5032
                     /gene="proC"
                     /locus_tag="DFGAABHK_00057"
                     /EC_number="1.5.1.2"
                     /inference="ab initio prediction:Prodigal:002006"
                     /inference="similar to AA sequence:UniProtKB:P0A9L8"
                     /codon_start=1
                     /transl_table=11
                     /product="Pyrroline-5-carboxylate reductase"
                     /protein_id="X:DFGAABHK_00057"
                     /db_xref="COG:COG0345"
                     /translation="MGKGIKMKQTIGIAGCGNMGGAIYISLKKRYPTQIFGYDPYMTS
                     NQKIELISSWDEFVTKSDLIVVCVKPGKVSELLKQITVPKKIISVAAGIHTEAIRKDL
                     PSGSKVVRVMPNLPLLVSEGAMGYFGDEELYEIVSEIFQTLGHSVQLSSESLIDAVTG
                     LSGSGPAYVFQFIQALAEGGVFSGLGYQEALDLSIQTVIGSAELLRKERRNDPTTHPS
                     VWKNKVTSPGGTTIAGLAELERNGFTNAILEAVKAATKRSRELGS"
ORIGIN      
        1 aaaatcatac ttcttgcaag taaaaagcct cattcttgtc ggaacacttg aaaaatatca
       61 gtttttgatc cttcctattc caaaacccta tctcaacttg tgggtaaggt tatggttctc
      121 tatggggcgc acccaggcag gacttgtttc ttcggaaaat cttgtaggaa ttccgacaaa
      181 cccaatcaca acttccgaat ctcctcatac aaccgttgcg ccgcaccacg tcccgattga
      241 acgaattccc ggtttcgttt tcggatcgtt tccagttccg attccgcaag attcaaaact
      301 tggaatatgt cttccggatc ggaaacgata aacaaaccgc cagtcttttg caaaatcgtc
      361 gcctcagggg aattggaaat tttagggccc gtcatcaaag gtaagccgaa agttgcgggt
      421 tccaaaacat tgtggactcg attatgaagg gcgcctccca cgtaagcgaa gtctaccgcc
      481 tgatacgcga aagctagaac gcctaacacg tcaaagatga tcgtttgggc ggacatactt
      541 tcgaaaggaa cggaagtcca agtttggtaa gagatatttg cgttctgaag attgtattct
      601 atggaagtta tccgatccgg tgaagttttg tggggaaata tccaaaacgc aacttcgttt
      661 aacaaatctg aatttttaga tcgaatgaac tcgtacagag aaacgattaa tttttcgcaa
      721 ggttcgtagg tggatgcaaa tagtataatt ttagaatatt tataattttt cggttttttg
      781 aaaactttcc gattatcctc gatttttttc agaacgatat cgaatctcgt atcgcccaaa
      841 accttcaccg gaaccttttc cgggaccagc gcgcgaaacg tatcatagaa ggattcgtga
      901 gaaggaaaaa ttccgtccaa atgccgaaac acggatcggg tcaattttcc cataaagccg
      961 tcttttctac ttccgatcac cgcggaacct aacacgactt tggcgccgaa acgtttcgcg
     1021 gaaaggatca gattcggcca agtgtcccaa gccattaaaa caagaacttt aggatgaaag
     1081 agggaaaaaa tccagttgta accgaaagga gaatcgatcg gaaggtgaaa ggtttcgtcg
     1141 gcaggaaacg cttctaactg agaatcccta acactttcgg aaaagacgga ttgaatcaaa
     1201 aatgtggacg gatcatattt tctaaactcg aaggccagag ctttgcactg atccaattct
     1261 cccacggaag ctgcgtggag ccacacggta tgtttaccgg aaagattcaa atctttagaa
     1321 agaattcttt ttttatcctc ggaccgtttt ctaaaaaaaa gtcttacgga agggaataag
     1381 agagagagag gaactataag aacaagaaga aaggtcgtca ggatttggta taaaaaaatc
     1441 ataggcttat gagcggtgtt ttatttgctt ttgatctgat ggataccttg ataaaggatc
     1501 cctttcattc tgcactctat aaaatgcttc ccagcgaatc gagagaaaaa ttcgcccaag
     1561 gaagagaaag aaacgctttc ttggaattcg aaaagggact tatcgaagag gaggaatttt
     1621 tagaaagatt ttatttaccc gaatatcgaa acggcgattt gcccgatccg agaaagatca
     1681 aggaatgtat gttctctaaa gtgcgattga ttcctgagac cgtcggaatc gtaaaattac
     1741 ttaagaacgg cggaaataaa ctcgtactcg ccagtaatta ttccgcctgg tacaaggagc
     1801 ttcaaaaatt tccggacatg caggatgtat tttcccagtt cgatcaattg tatttttctt
     1861 gcgaactcgg aacacgtaaa ccggcggaag aatattttca atggattcaa accgattatc
     1921 cgggcatgcg ctacgtattg atcgatgaca atacgactaa cgtggaggct gcgggttata
     1981 tgggatggga cacttttctc tttgatccga aggagccgtc gcaactcgga aagtttttca
     2041 gagaccggta ccccaattat ctttaatctc cgcaccggga taactgttgt ctcttgtatc
     2101 cacaagaatc cccatacgat ccagataaaa aacgaattct ccctttttct gaaacggacc
     2161 ggggatgagt cggatttccg ccacttcgaa cgggtagtgc agattttgat ttagcctggt
     2221 atttcttacc gggatcatca attttttttc gatccgtttc caaccgtcga agttcaaatc
     2281 tcctagatcg atcacgattt ccttggactt atgctgataa agaactaatt ctaatcttgc
     2341 gttttgagaa gacgaataca tccaaaaaaa aattcgagat ggaatcccga ttggaagtct
     2401 gattttttct ttaggtcgaa tttccaaatg ggcatgtttt gggttctcga aaaaagtctg
     2461 aaccatcatg gaacgataat cgttcgcagt ggaaagggtg ggataaaatt ccctctcttt
     2521 ggaaaaggcc gtgttatcgg ggatctgaga attaaagcgg atttcgttta aaaaagaaac
     2581 tcctctgtaa atttcccagg gccgcgcacc gtcgaacgaa tccacaagaa aaagattgta
     2641 ttgtttccat tcggatagta tcttttctaa aatcagaact cggctcattt cgtcttcgtc
     2701 cctttttacc ggagcggaaa caaggtcgac ctgccctgaa atggaaccca aaaaataaag
     2761 tgcaaacaga actcggagaa aaaacaaggc tctcacagaa ttctattcgg agaaaatgag
     2821 acttaaaaac agacgaaaaa ccgatatttg aaccaggtgc acccatgaga cgagaccagt
     2881 tgaaaatcct gctttccgga atcctagttt tacttttagg atccttgatc gtttacagtt
     2941 atttatttcg ggaagatatt tccagatttt taaaaaagaa ggaaggtgag gaagtctcga
     3001 acaattccaa aacagacaga gtgatcttaa gtcctgaaat gaacttaact tcacctaacg
     3061 acttaaatag tcttccagac tcgggagaat tttcggcaaa cgaaaaagaa acttcgaagg
     3121 aaaggaaaac cggcccggaa gaattttctt ccaacgcaaa agaagcacaa tcaagtcagg
     3181 aggaaactca agtttctcag gaagaaagac ctagaaacat cctggaaaaa acgccaaagg
     3241 acaagtttcc cgaagaaaag tggattccgc ctgaaacaag cacgatcaaa gatgaagaat
     3301 ctcccagaga aaaaatgaaa aatgtgcgag gcgaacgaga aaagaaaagt gatttgaaaa
     3361 ttcgaagtca gcctaccaaa aagaaaatca aaatgaaaaa gcgttcttca ttcaagacgg
     3421 gaaaaaggat tcattctttg gaaacgagag ttgatcgtct ggaaagaaga ttaggaattt
     3481 ctcatacgcg gagaaaacac aaacctcatg ggactgatcg aaaaagcctc gaaaaaaggg
     3541 tttggaagtt ggaaaaggaa atggaaaaat taaaatccaa aaagtgatat ggggatccga
     3601 gagcattatc aaaaaattta cgcggaactt caaaaactca ggccggaaaa tcctcccaca
     3661 ctcatagccg tttccaagtt tcagtcgttg gaaaaagtaa aagaagcggt taacgctgga
     3721 attcttcact tcggtgaaaa tagaattcag gaaggaatcg aaaaattctc ggagtggctc
     3781 cgaaataaag atacttcttt aattttacat catatcgggc ctgtccagag cggaacctta
     3841 agaaaattat tcttgggata ttcctatgcg catggagttg gggctatggg aattgtgaac
     3901 gaacttctaa atcgcgcgaa aaaagaacaa aaaaacatcc gatattttct ccaagccaac
     3961 ctaaccggag aggacacaaa acacggtgtc gaaagaaaag aactgatcgg aattttgaaa
     4021 caaaaagaaa atttgtctaa tgcgtattgc aagttagaag gactcatggt gatgggtcca
     4081 tcggatgggg atccgactaa aaccaaagaa gtatttcggg agttatccaa aattagaaag
     4141 gattatatac ctgaggcgaa actttccatg ggcatgtcgg gggattataa aattgcgatc
     4201 gaagagggaa gcgatttcgt cagaatcggg agcgcaattt ttggggaaag gaattaagat
     4261 gaaacagaca attggaatcg caggttgcgg aaacatgggt ggagcgattt acatttctct
     4321 taagaaacgt tatccgacac agatttttgg gtatgatccc tacatgacct cgaatcaaaa
     4381 aattgaactg atatcttctt gggacgaatt cgttaccaag tccgatttga tcgttgtctg
     4441 tgtaaaaccc ggaaaggtat ccgaactttt aaaacagatc acggttccta aaaaaataat
     4501 ttccgtcgcg gccgggatcc atacggaagc gattcgaaag gatcttcctt ccggctccaa
     4561 ggtagtgcgc gtaatgccca atcttccctt gctggtttcc gaaggagcga tgggatactt
     4621 cggagatgag gagttgtacg aaatcgtttc cgaaattttt caaactctag gtcattctgt
     4681 acagttgagt tccgagtcgt tgatagacgc ggttacggga ctttccggat cgggacctgc
     4741 gtatgtgttt caatttatac aagccttagc cgaaggaggg gtattttccg gtttggggta
     4801 tcaagaagcc ttagatctca gcatacaaac cgtgatcggc tccgcggaac ttcttagaaa
     4861 ggaaaggcgg aacgatccca caactcatcc ttcggtgtgg aagaataaag tcacttcccc
     4921 gggaggaact acaattgcgg gacttgcgga attggaaagg aatggattca ctaatgcaat
     4981 cttagaggcg gtgaaagccg ctacaaaacg ttctcgggaa ttaggatctt aaatttatcg
     5041 gagcctattc agaagtagat aatagaaagg ttttccaaaa ttttaatttc ctttttgtgc
     5101 attgaaaatt tgagtttaaa cttgtcctaa aaccttggaa tcgtaagaac tccgataaga
     5161 gtgcacgaac aataaaatct gttcgaaagc ccgtaaatta ccaaagagcc atgatccgtg
     5221 ggaactccta cattcggagg actgatgaca gtgtcgcggc aatgctgctt ttataaaaga
     5281 cgttttggga caagttc
//
LOCUS       DFGAABHK_7             32363 bp    DNA     linear       08-DEC-2021
DEFINITION  Genus species strain strain.
ACCESSION   
VERSION
KEYWORDS    .
SOURCE      Genus species
  ORGANISM  Genus species
            Unclassified.
COMMENT     Annotated using prokka 1.14.6 from
            https://github.com/tseemann/prokka.
FEATURES             Location/Qualifiers
     source          1..32363
                     /organism="Genus species"
                     /mol_type="genomic DNA"
                     /strain="strain"
     gene            285..830
                     /locus_tag="DFGAABHK_00058"
     CDS             285..830
                     /locus_tag="DFGAABHK_00058"
                     /inference="ab initio prediction:Prodigal:002006"
                     /codon_start=1
                     /transl_table=11
                     /product="hypothetical protein"
                     /protein_id="X:DFGAABHK_00058"
                     /translation="MLVPKFKILFTAHPKALVYFVRKIKLETQRLASIGARRIFILGF
                     IFSVTYDVCPRELERITIYVDEHPLLVEIANTPADRARGLMYRKSMGENEGMLFVFAK
                     PEYLSFWMKNTRIPLSIAYFNQDRRITDVHDMKPNQTTELYHSSEKVLYALEVNQGWF
                     SKRKIGKYGVLKIPDRVRAVQ"
     gene            complement(862..1467)
                     /locus_tag="DFGAABHK_00059"
     CDS             complement(862..1467)
                     /locus_tag="DFGAABHK_00059"
                     /inference="ab initio prediction:Prodigal:002006"
                     /codon_start=1
                     /transl_table=11
                     /product="hypothetical protein"
                     /protein_id="X:DFGAABHK_00059"
                     /translation="MQQNKFRKTVVAILAPMIFLVSFANCFGKFAIVKKVYEINDSFN
                     IGSGLLAKLIKTLVMYFPFSILYGIGFFFDLILFNLIEFWSGSNPVGYNEYDENGKYV
                     KTYEENGKKLLLSYSDFGKRLDIQLEKEGDYQNLIVFRAEPGKFFAQKNGKLEEVVIS
                     SETVGSKTILKMAEQGKLKSSRVVDTKTLTDLEAKLASDSL"
     gene            1635..3089
                     /gene="patA_1"
                     /locus_tag="DFGAABHK_00060"
     CDS             1635..3089
                     /gene="patA_1"
                     /locus_tag="DFGAABHK_00060"
                     /EC_number="2.3.1.-"
                     /inference="ab initio prediction:Prodigal:002006"
                     /inference="similar to AA sequence:UniProtKB:O25526"
                     /codon_start=1
                     /transl_table=11
                     /product="Peptidoglycan O-acetyltransferase"
                     /protein_id="X:DFGAABHK_00060"
                     /db_xref="COG:COG1696"
                     /translation="MLFPTLEFFVFFIFVFLVYWYLIPYFFGNDTKALSFTHFFLLVV
                     SYYFYMSWDWRFGGLILLSTVIDFVLAAKIDSSQGQRTRFALITVSLVLNLVFILGFF
                     KYYNFLADSINLFLGHFGVKNALPILHVILPVGISFYTFQSLSYTIDVYRRQILPEKS
                     FLRFALFVSFFPQLVAGPIVTAKTFLPQLDTAKNLTEIRFRKAIRYFILGYIKKVVLS
                     DNAAPIVEKIFGHPENYGTVALWLGATLFLIQIYCDFSGYTDMAYASALLLGYELPEN
                     FRMPFIARSVTEHWRRWHITLSTWLRDYVYISLGGNRAGVFRHRFNLWFTMFVAGFWH
                     GAAWTFVIWGSCQGTILLLEALYGSLKEKYFRDFRILPDKILAPIQIILTCFVSVAVG
                     TWFRAESFTKGWTMLKKMFVYTEGGLRPYMLKTGIPVILCVIAGQWLGYFIFEKKKEW
                     NPPVWFEFSFYPIIAVILALLTPDQELPFIYFQF"
     gene            3220..3579
                     /locus_tag="DFGAABHK_00061"
     CDS             3220..3579
                     /locus_tag="DFGAABHK_00061"
                     /inference="ab initio prediction:Prodigal:002006"
                     /codon_start=1
                     /transl_table=11
                     /product="hypothetical protein"
                     /protein_id="X:DFGAABHK_00061"
                     /translation="MFGNPNEQPRSRRYYPGIYADYIIQIEFGLITLHAELVNISETG
                     ICIILNGEDLDVTKSVYGSVIEKESGKRLEFEGDIVWVGPEVTDHKTRFVYGLRFRVP
                     MVLTESLVLINLSLQDP"
     gene            3643..4266
                     /locus_tag="DFGAABHK_00062"
     CDS             3643..4266
                     /locus_tag="DFGAABHK_00062"
                     /inference="ab initio prediction:Prodigal:002006"
                     /codon_start=1
                     /transl_table=11
                     /product="hypothetical protein"
                     /protein_id="X:DFGAABHK_00062"
                     /translation="MDSSSTKIEQKQIIPKKPTLREIEIGLLKKIKEGDDEAYIQLVN
                     PFRERLYRKAVSMVKDGDDAEDIVQDALISGYRSIRNFRADSRVYTWLYRIVVNKSKD
                     MLAKRKRAKENSMDDKEYQVTDDRVGFEKKIELSDESNYLISKINGLEDLYKEVIELR
                     YFEEMSYAQIAEVLGTNVGTVKSRLFKAKEFLKHLILQDDKAEGYFR"
     gene            4272..4835
                     /locus_tag="DFGAABHK_00063"
     CDS             4272..4835
                     /locus_tag="DFGAABHK_00063"
                     /inference="ab initio prediction:Prodigal:002006"
                     /codon_start=1
                     /transl_table=11
                     /product="hypothetical protein"
                     /protein_id="X:DFGAABHK_00063"
                     /translation="MERLQSKFKIPLFLRKEDGDLLKIENSLVKTMSELRDKELRSIN
                     LSDGFSIRLKNQLKSIRPEPEKGWERIRENILANRGLQFSFSAVLMVAIVFVTYNRIQ
                     SSDVPDLSERSGTIFERSQAGDFQDIPSSGKFRSESDKVLLRQIPSTAEARKTIDSLR
                     KYFSEKGDLGIVEELDRILEQTQENNP"
     gene            complement(4860..5906)
                     /gene="wecA_1"
                     /locus_tag="DFGAABHK_00064"
     CDS             complement(4860..5906)
                     /gene="wecA_1"
                     /locus_tag="DFGAABHK_00064"
                     /EC_number="2.7.8.33"
                     /inference="ab initio prediction:Prodigal:002006"
                     /inference="protein motif:HAMAP:MF_02030"
                     /codon_start=1
                     /transl_table=11
                     /product="Undecaprenyl-phosphate
                     alpha-N-acetylglucosaminyl 1-phosphate transferase"
                     /protein_id="X:DFGAABHK_00064"
                     /translation="MKQISFFWNPGLLCVLVFLVTFFFSWIYLHSKRFAISDISNERS
                     MHVGTTKKSGGIWIFLPVFCLAAIWFGGFEIPDRKILLFFAGLLFFFLIGLSDDLLSL
                     GSGIRLVLEFFFLLLLFLLEPIQFSFLGFDTGSVPGISTSILIVYVLFVVNVCNFMDG
                     LDTYLSSHFLLAVLVFPFLFQSQLPSVFFWICAGVFGFLGFNLPKAKLFLGDVGSLPL
                     GYSIAVLPLFFIDEYHWARFEITSAFFLLPVFFVDGVITILLRLKNRENILKAHRRHL
                     YQLIAVSSANKGLVAFLFTAANLPAMFLFAIHRTAGIPGSIVFWFCLAGYAGLYFLLF
                     RRFGFSTSIIDTEK"
     gene            6001..6885
                     /gene="dapA"
                     /locus_tag="DFGAABHK_00065"
     CDS             6001..6885
                     /gene="dapA"
                     /locus_tag="DFGAABHK_00065"
                     /EC_number="4.3.3.7"
                     /inference="ab initio prediction:Prodigal:002006"
                     /inference="similar to AA sequence:UniProtKB:O67216"
                     /codon_start=1
                     /transl_table=11
                     /product="4-hydroxy-tetrahydrodipicolinate synthase"
                     /protein_id="X:DFGAABHK_00065"
                     /db_xref="COG:COG0329"
                     /translation="MFQGVYTAIITPFKNDKIDYDSYNKLLEKQIKAGVNGVVPCGTT
                     GESPTLSHTEHAELIRETVKAVQGKIQVVAGTGSNSTREAIELTEAACKDGVDGILSV
                     NPYYNKPTQEGLFQHFQAVAEHSSVPVMLYNIPGRTSINLQPETVFRLSEIKRIRSMK
                     EATGDLGQMGKLISLVGNKMTVLSGDDNLTLPLLAIGGVGVVSVVSNLFPKAMVEMVK
                     YFQDGKVIEARKIHYDFIEAFALAFMETNPIPIKAAMSWFGHCEPEIRLPLTRLSQNE
                     TSVKFKKALEVLKEKGYE"
     gene            6888..7697
                     /gene="dapB"
                     /locus_tag="DFGAABHK_00066"
     CDS             6888..7697
                     /gene="dapB"
                     /locus_tag="DFGAABHK_00066"
                     /EC_number="1.17.1.8"
                     /inference="ab initio prediction:Prodigal:002006"
                     /inference="similar to AA sequence:UniProtKB:Q2SZ94"
                     /codon_start=1
                     /transl_table=11
                     /product="4-hydroxy-tetrahydrodipicolinate reductase"
                     /protein_id="X:DFGAABHK_00066"
                     /translation="MSDSKYQIALIGGSGRMGRAIITVLSSSNKSALSSSVVSGGSVF
                     LGMDSGLHSGIKQNGVNFSSDLEAAVRNADCVIDFSTHQNLDFTLKACIQHRKPVVIG
                     TTGLTELQKDALKVASKEIGIVYSPNMSIGVNLLFKLTEIAAKAMGENSDIEIQDIHH
                     RHKKDAPSGTAEKLKSILLETLGRTSKNVIHGRHGILKERDPREIGIHTFRAGEVIGD
                     HTVYFFTPEERIEITHRAQDRKTFAVGSIHAAEFLVGRKPGLYDMFAVLGL"
     gene            7713..8534
                     /gene="dacA"
                     /locus_tag="DFGAABHK_00067"
     CDS             7713..8534
                     /gene="dacA"
                     /locus_tag="DFGAABHK_00067"
                     /EC_number="2.7.7.85"
                     /inference="ab initio prediction:Prodigal:002006"
                     /inference="similar to AA sequence:UniProtKB:Q8Y5E4"
                     /codon_start=1
                     /transl_table=11
                     /product="Diadenylate cyclase"
                     /protein_id="X:DFGAABHK_00067"
                     /db_xref="COG:COG1624"
                     /translation="MFFFKNISLFPLGKNPFVIVIDILIVGFFIYQFYTTIRRTRGIQ
                     LLLGVAVIWFLGIFASYFELELLDWIIESIRPALVFAIIVLLQPELRKITADLSKMKI
                     FQPFLLKQMTDLEEITEAVKIMAKNKTGSLIAIVRENSLKEIIDQSVQLDAIISANLL
                     LTIFKKNSALHDGAVIIEQNRIACAGAFLPMTQNLDDARMGARHRAALGISEESDSIV
                     IVTSEETGEISVCYDGEMTHPVKPIELKNLVNTILQKRESGSEKHNLSLEEKADR"
     gene            8534..9592
                     /locus_tag="DFGAABHK_00068"
     CDS             8534..9592
                     /locus_tag="DFGAABHK_00068"
                     /inference="ab initio prediction:Prodigal:002006"
                     /codon_start=1
                     /transl_table=11
                     /product="hypothetical protein"
                     /protein_id="X:DFGAABHK_00068"
                     /translation="MLKAIFNNWQAKLGSLILAVVFYVNLQNSKILVKEIQIPIEYPK
                     LGGSLVVSKTSDKTVPVKVEGVREYVNYYSQFLKVHINSSELKAGENLVSVYRISGAP
                     AGLRITRLRDKIKVNLESTSVKILPIDVKFTGDLPQNYVKANHFISPAVIRVSGPPGV
                     LEGLGKISIPPISLKDKTESFTIKHKLPDFPAAVKVRDNIKEVAVRVNIFASVSNAGE
                     TLLLGIPIKCQTLDKNLEVEFSEPEVSVKLQSKTPLKSIQVIKGLSASVVCSHKYDPK
                     TKKILPDNKPIFAKIKLNKSSSLKSVDILGVFPDRVSVLFKVKSDQSKTGGEEETDPT
                     EEENTNEPNSNPELLEEE"
     gene            9589..9963
                     /gene="acpS"
                     /locus_tag="DFGAABHK_00069"
     CDS             9589..9963
                     /gene="acpS"
                     /locus_tag="DFGAABHK_00069"
                     /EC_number="2.7.8.7"
                     /inference="ab initio prediction:Prodigal:002006"
                     /inference="similar to AA sequence:UniProtKB:P24224"
                     /codon_start=1
                     /transl_table=11
                     /product="Holo-[acyl-carrier-protein] synthase"
                     /protein_id="X:DFGAABHK_00069"
                     /db_xref="COG:COG0736"
                     /translation="MKISVGNDIVENARIRDLLEKHGDRFLKRIFSESEREYCSNRKD
                     PVPHLSGRFCVKEAFIKAIEPKVVLDMREIELFGKEFGKKELVLHGKSKELFLTKGYN
                     GCSVSISHAENYSTAVVVLYKE"
     gene            9967..10188
                     /locus_tag="DFGAABHK_00070"
     CDS             9967..10188
                     /locus_tag="DFGAABHK_00070"
                     /inference="ab initio prediction:Prodigal:002006"
                     /codon_start=1
                     /transl_table=11
                     /product="hypothetical protein"
                     /protein_id="X:DFGAABHK_00070"
                     /translation="MISEAMKQTIQFYNEGLNLYKTRKFTEALEKFKKAVELTPDDGP
                     SKKYIGRCQAFIANPPPADWDGVFEMKTK"
     gene            10197..10574
                     /locus_tag="DFGAABHK_00071"
     CDS             10197..10574
                     /locus_tag="DFGAABHK_00071"
                     /inference="ab initio prediction:Prodigal:002006"
                     /codon_start=1
                     /transl_table=11
                     /product="hypothetical protein"
                     /protein_id="X:DFGAABHK_00071"
                     /translation="MSKKVATRTSRPITEYGAISTVLGRETSFSGILNFQRPLEISGE
                     FQGEIESEGFLFVSEGAKVRANIKAGTVIVGGEITGNVIATQKLEMLSTGKVNGNIKT
                     SKLQIADGVIFEGNCEMIQPNKD"
     gene            10597..10857
                     /locus_tag="DFGAABHK_00072"
     CDS             10597..10857
                     /locus_tag="DFGAABHK_00072"
                     /inference="ab initio prediction:Prodigal:002006"
                     /codon_start=1
                     /transl_table=11
                     /product="hypothetical protein"
                     /protein_id="X:DFGAABHK_00072"
                     /translation="MVSANPKKPTNRAEIGKIALILLLGFFAGAVTGVILDRLTGVSF
                     FSSYLLQEAIKFELYVIKVELQFTPASLIGLVATLYFVLKKG"
     gene            10861..11745
                     /locus_tag="DFGAABHK_00073"
     CDS             10861..11745
                     /locus_tag="DFGAABHK_00073"
                     /inference="ab initio prediction:Prodigal:002006"
                     /codon_start=1
                     /transl_table=11
                     /product="hypothetical protein"
                     /protein_id="X:DFGAABHK_00073"
                     /translation="MSVISMKNLLETGVHFGHQTRKWNPKMAPYVFTARNGIHIIDLQ
                     KTVQKAKEAYDALKKLTSEGKKVLFVGTKKQARGAIEREALRSNMFFINNRWPGGLLT
                     NWNTVKKSIARLKKLEAMEADNSFEKEVKTKKEVLTLRRELEKLRKTLGGIKDMATIP
                     EIMFVIDPKKEEIAVKEARKLGLKIFAVVDTNCDPELIDYPIPGNDDAIRAISLFLET
                     MSNAVIEGTGGVVEQPRFSEDLDSEALALEYQGEYDESGKFIMDEDADSKKSKAEEPV
                     IPTAEEPAITTIEVDQNE"
     gene            11759..12358
                     /gene="tsf"
                     /locus_tag="DFGAABHK_00074"
     CDS             11759..12358
                     /gene="tsf"
                     /locus_tag="DFGAABHK_00074"
                     /inference="ab initio prediction:Prodigal:002006"
                     /inference="similar to AA sequence:UniProtKB:P43895"
                     /codon_start=1
                     /transl_table=11
                     /product="Elongation factor Ts"
                     /protein_id="X:DFGAABHK_00074"
                     /db_xref="COG:COG0264"
                     /translation="MAAVTTDLIRELRERTSAGMMDCKKALEENNADIEKAITWLREK
                     GIAKAAKKAGRETKEGRIVSYIHGNGKIGVLVELNSETDFVSKNEEFEALGKEICMQI
                     AAMNPLYLNEESIPAADLEREKGIMKSQLEAEGKKAEQIEKILPGKIKKYVSEVCLVN
                     QAFFKDDSKTIDDLVKEAIAKFGENITIARFVRFQVGGL"
     gene            12362..13102
                     /gene="pyrH"
                     /locus_tag="DFGAABHK_00075"
     CDS             12362..13102
                     /gene="pyrH"
                     /locus_tag="DFGAABHK_00075"
                     /EC_number="2.7.4.22"
                     /inference="ab initio prediction:Prodigal:002006"
                     /inference="similar to AA sequence:UniProtKB:Q831V1"
                     /codon_start=1
                     /transl_table=11
                     /product="Uridylate kinase"
                     /protein_id="X:DFGAABHK_00075"
                     /db_xref="COG:COG0528"
                     /translation="MGSKYKRILIKLSGEALAGEGEFGIDTNKAHSLAEEIKEVHDLG
                     VEIALVVGGGNIIRGTNLAKVGIDRATADYMGMLATIQNALALQDACEKKGLYTRVQS
                     AIEINSIAESYIRRRAVRHLEKRRIVIFAGGTGNPYFTTDTTASLRAVEVGCDVILKA
                     TKVDGVYTADPKKDNGAKRYSQISFMESINRRLKVMDSTALSLCMENNMPIIVFDIFK
                     QGNLKDLVTGKNIGTLISNSEDIQIDGK"
     gene            13092..13646
                     /gene="frr"
                     /locus_tag="DFGAABHK_00076"
     CDS             13092..13646
                     /gene="frr"
                     /locus_tag="DFGAABHK_00076"
                     /inference="ab initio prediction:Prodigal:002006"
                     /inference="similar to AA sequence:UniProtKB:P81101"
                     /codon_start=1
                     /transl_table=11
                     /product="Ribosome-recycling factor"
                     /protein_id="X:DFGAABHK_00076"
                     /db_xref="COG:COG0233"
                     /translation="MASEEIISGMKTKMDKTIDLVKKDFGTVRTGRANPSLVEDIRVD
                     YYGTLTPINQLGNISVPEPRMLVISPYDKGIMKDIEKAIQASGLGLQPSNDGVVIRII
                     IPELTGERRKELAKIVKSKSEEKKVAIRNIRRDAMEDLKKHTEGLSQDEIKTIQDRIQ
                     KTTDSYIDKISALTAEKEKEITTI"
     gene            13648..14373
                     /locus_tag="DFGAABHK_00077"
     CDS             13648..14373
                     /locus_tag="DFGAABHK_00077"
                     /EC_number="2.5.1.88"
                     /inference="ab initio prediction:Prodigal:002006"
                     /inference="similar to AA sequence:UniProtKB:Q47RM6"
                     /codon_start=1
                     /transl_table=11
                     /product="Trans,polycis-polyprenyl diphosphate synthase
                     ((2Z,6E)-farnesyl diphosphate specific)"
                     /protein_id="X:DFGAABHK_00077"
                     /db_xref="COG:COG0020"
                     /translation="MGLFESKFPQHIAVIMDGNGRWAVSLGKPRSEGHREGANAIDRL
                     MDASLEFGLKNVSLYAFSTENWRRPITEIRSIFNLLVEFIDTRLDTIHTRGIRIHHSG
                     SRKRLTRNVLDKIDFAIEKTKKNKNLNVNFCLNYGSKDELLRAAQEAFLRRKKEKVSF
                     EKPLKEKELEKFLYTSTLPPVDLLIRTAGEQRLSNFLLWQSAYAELYFTDTLWPDFDK
                     NSLVDSLKWYETRTRKFGGLTNG"
     gene            14366..15280
                     /locus_tag="DFGAABHK_00078"
     CDS             14366..15280
                     /locus_tag="DFGAABHK_00078"
                     /inference="ab initio prediction:Prodigal:002006"
                     /codon_start=1
                     /transl_table=11
                     /product="hypothetical protein"
                     /protein_id="X:DFGAABHK_00078"
                     /translation="MGETSKRLASAAALIVFYLFMIFYADFYYLQTYLILLLGGIIGI
                     REFYNLSDRGEDGKPFRGTGVFFLFLILTFYYFRFIGSQNQFEAPLFFQKYIQYFIPP
                     FDPVPVAFLFLFIVTFTLQITRRPLDGAIFSVSSTFLGVFYIAVPLGHLLLLLGMKQG
                     GYYIFFVSVVTFLTDAGAYFGGRWFGRHPAGLAISPKKTWEGYGTGIVIATVSIFIFN
                     MIWENFTGIPASIRGLEVFWISTILSLVSVIGDLLESAMKRDAKIKDSGSLIPGHGGI
                     LDLADALLITIPVLYYYLQIKGNLGFQV"
     gene            15287..16456
                     /gene="dxr"
                     /locus_tag="DFGAABHK_00079"
     CDS             15287..16456
                     /gene="dxr"
                     /locus_tag="DFGAABHK_00079"
                     /EC_number="1.1.1.267"
                     /inference="ab initio prediction:Prodigal:002006"
                     /inference="similar to AA sequence:UniProtKB:Q9RCT1"
                     /codon_start=1
                     /transl_table=11
                     /product="1-deoxy-D-xylulose 5-phosphate reductoisomerase"
                     /protein_id="X:DFGAABHK_00079"
                     /db_xref="COG:COG0743"
                     /translation="MTTSVSLLGASGSVGESTLRVLRAYPQEFRLHSFSVHSNLEKAR
                     EIQKEFSPEFLCVSDSTADRTVLGNKIGKTQVLYGESALCELVREPEVQIVITAIVGS
                     VGLRPTIAAITSGKRLGIANKETLVTFGPLVNSLIAKHKTKVVPVDSEHNALFQLLES
                     LNRDSVEKIVLTASGGSFRDLSVEQLAYVTKEQALHHPTWNMGPKITVDSNGMINKGL
                     EVIEAHFLFGVPYERIGVVIHPQSIAHGIVELKDGASFVYASYPDMIFPIAHSLFHPE
                     PVPKSLRSYSAKDWGKLEFWEPDLKRYPGLGLAFEAGKAGGTAPCIFNAANEAAVELF
                     LKDEIRFTEIPDYIWYTLDEMPIDFPTSLEEYEEVDRIARKTVLNLKARKVVSAC"
     gene            16450..18177
                     /locus_tag="DFGAABHK_00080"
     CDS             16450..18177
                     /locus_tag="DFGAABHK_00080"
                     /inference="ab initio prediction:Prodigal:002006"
                     /codon_start=1
                     /transl_table=11
                     /product="hypothetical protein"
                     /protein_id="X:DFGAABHK_00080"
                     /translation="MLIMILGAVFMLAISIFIHELGHLLCGMLVGVKARIFSIGYGRG
                     IWKKKVGDTTYQITAIPVGGYVLFKGDDYGGEVKGEPGELLSTPPLKRMIPVLGGPLF
                     NLFLGFGILLILNFLGHNPPGNRIFIDPADQEFSAAYQSGLRTGDRILNIDGNKIEKF
                     EDIVTNIGLSSGNSLKILGEREGQKMEWKVIPRIVYNPKRSSGIPTIGVEPFGERRVV
                     ATFGYPEQFQHWLSSRLDRSHEAENYYQERLKKAVEGRDIPAEVLLEKEREEKENLLR
                     SRALNYLNDGDVIQTVNGKAVSTVGELQKILGEYQGRTVTIVVDRKTYPLVNPWSTEI
                     VSVGIPVLGANILEFGNIRDQKFPELNLESYQFASYDPELGQKLLNLAVDGKTFPSFE
                     ELLAYIKTKNGKTVTVDMGNLKLEAEPKVRPIGLLGFRPNMKFNPEPMQRELGFLESF
                     IVAGKDVYENVEITLKGIGMLFSGILSVKDSLSGPVGIVSYAGISLEIGWETYLEFVA
                     RISIALMIMNLLPIPMADGGHIVLYAYEAITGRPLPGKVIESIFRIGFLFLLGLGLYV
                     TFNDVMRIF"
     gene            18182..19912
                     /gene="proS"
                     /locus_tag="DFGAABHK_00081"
     CDS             18182..19912
                     /gene="proS"
                     /locus_tag="DFGAABHK_00081"
                     /EC_number="6.1.1.15"
                     /inference="ab initio prediction:Prodigal:002006"
                     /inference="similar to AA sequence:UniProtKB:Q9I502"
                     /codon_start=1
                     /transl_table=11
                     /product="Proline--tRNA ligase"
                     /protein_id="X:DFGAABHK_00081"
                     /db_xref="COG:COG0442"
                     /translation="MKASKYILPTEKENPSDAVVASHRLMIRAGLARKSSAGLYFYLP
                     LGLKILQKIKQIIREEMNKTGALEFDLPILTPSDFWEQSGRWTAMGKEMFRIKDRHDL
                     SYALGPTHEESFSFLLKPLLKSYKDLPLNVYQIQTKFRDEIRPRFGVIRSREFIMKDA
                     YSFHTDDVSLDETYQSMRAAYRKIFDRCGLKTIPVQADSGSMGGSASEEFMVVSPIGE
                     ETLLLCNSCGYSSNSEKTPLVLKKENVSSASVEKKEISTPGKKTIAEVSAFLGIPEST
                     TIKAAALKSEKKKILVYLRGDLELNLHKLHSLLRIVDSEPMTDAEIRELGLVPGFIAP
                     VAPNDKVKVLYDRSLQKDFPYVVGSNKEDFHTQGFVLEKEVSGLPEFADVALAREGDL
                     CPNCNAPLKAEKGIEVGHIFKLGEKYTKAFGIQVLDQNGKARTLTMGCYGIGVNRTMA
                     TVIEQRNDEKGIFWPISIAPFEVTLVSITKGEEQYSKAEEFYNVLKNENLEVFWDDRD
                     VGPGFKLKDSELIGFPIRVTIGKKFFENGEISIYNRKADKEESFVFAGFENLIARVES
                     LRQELFAELE"
     gene            19915..21117
                     /gene="trpB"
                     /locus_tag="DFGAABHK_00082"
     CDS             19915..21117
                     /gene="trpB"
                     /locus_tag="DFGAABHK_00082"
                     /EC_number="4.2.1.20"
                     /inference="ab initio prediction:Prodigal:002006"
                     /inference="similar to AA sequence:UniProtKB:Q81TL8"
                     /codon_start=1
                     /transl_table=11
                     /product="Tryptophan synthase beta chain"
                     /protein_id="X:DFGAABHK_00082"
                     /db_xref="COG:COG0133"
                     /translation="MGKIRHSPKEGYFGEFGGRYSPEILHDALVELETTYKKLKKNKH
                     FKKELEYYRKNYIGRPSPLTYAERLTKVWDGARIWLKREDLNHTGAHKINNTIGQVLI
                     AKAMGKTRIIAETGAGQHGVATATVGAMFQMETVVYMGEEDLRRQELNAIRMRMMGAK
                     VVGVSSGTATLKDATSEAMRDWALNVSNTHYIVGSSIGPHPFPTIVRDFQSVIGIESR
                     KQFKKVNGKLPNAVIACVGGGSNAIGMFYGFLRDKKVKLFGVEAGGYSTEPGHHSATI
                     QFGRTGFLHGTKTLVIQDEFGQIVPAHSVSAGLDYPGVGPEHAYFHKSGRVTYVNVDD
                     DGALDAFLEVCQIEGIIPALETAHAFRFAKDLAKSMGKKEDILICLSGRGDKDVAEVA
                     RLRKGEFS"
     gene            21114..21908
                     /gene="trpA"
                     /locus_tag="DFGAABHK_00083"
     CDS             21114..21908
                     /gene="trpA"
                     /locus_tag="DFGAABHK_00083"
                     /EC_number="4.2.1.20"
                     /inference="ab initio prediction:Prodigal:002006"
                     /inference="similar to AA sequence:UniProtKB:O67502"
                     /codon_start=1
                     /transl_table=11
                     /product="Tryptophan synthase alpha chain"
                     /protein_id="X:DFGAABHK_00083"
                     /db_xref="COG:COG0159"
                     /translation="MSAISSVFSSDKSVFIPYISLGDPDYESCISWADALIRGGAGIL
                     ELGIPFSDPVADGPVIQKAFKRALAYPFSMKKILEITAEIHKLHPETPLVYLTYFNPL
                     YSMGLEAFTESAKNSGIQGLIIPDLPFDTSEAEEFFSQLERKKIDFIHLVTPATTIDR
                     IQSMKSFASGFIYYVTSYGVTGERRALAVGLKERIQMVRNKVGLPVCAGFGISTADQA
                     KEISTYANGVIIGSAVQKIIEESGSNREVCISKLFTYASEIRASMK"
     gene            complement(21970..22668)
                     /locus_tag="DFGAABHK_00084"
     CDS             complement(21970..22668)
                     /locus_tag="DFGAABHK_00084"
                     /inference="ab initio prediction:Prodigal:002006"
                     /codon_start=1
                     /transl_table=11
                     /product="hypothetical protein"
                     /protein_id="X:DFGAABHK_00084"
                     /translation="MKIIPIPPSIIEITWNGVILNLISLMRPPTLIGDQYPIRQSFVN
                     IFQTLSLTLSLFSLFTPFHLSTHIHLGTVPVMKYSSLKSGFSFCPIRKSGNLCSFLIP
                     ENLVRTNQLQPKILRKTLHSLLSRWDETLIRKRFFGKKLAYARYQEKNLNLQKMNFRP
                     FEEDWCKLGILAWGLGISRCLLFSVLLEWSIEKSPKKTKSHGAPTILRITREIRFSQK
                     LLRSQIQLGRAHPI"
     gene            22733..24904
                     /locus_tag="DFGAABHK_00085"
     CDS             22733..24904
                     /locus_tag="DFGAABHK_00085"
                     /inference="ab initio prediction:Prodigal:002006"
                     /codon_start=1
                     /transl_table=11
                     /product="hypothetical protein"
                     /protein_id="X:DFGAABHK_00085"
                     /translation="MLLISSYPIYKFIEANTSDKQKSGSVWLSMVVSFSMFFLYQVFT
                     PLSELEESSVSWRFTLLRSGVNKSEKESEEGTIEYTRYNPPPGARQDIQVIGITTTSL
                     EKLQGRWPLPWKYYANIIEIFKNTSNQLMFDIFFVDYKSGQTEEMAQALAKNPQVMFD
                     YPMETSLESKSSILNLEKRIDVLRKFKLENVEDPGDVGTSWLKFPQPPIEPVAEKASG
                     LGFANIKKDESGLNRRMPLVAKLLNSGPLRETEYYPSIDLIIACNYLGVDVKRDVEVV
                     MGRYVKIKNIPQKTLTSFNRKTLKMETKDIMNRPNEEREIKIPIDKDGQMQINFPGGL
                     YSFRAHEIFEAATEWNEETASQFQNTIFLVAMYYATGAGAAKDTHLSPFGDMSGIEHH
                     AASINTILNQDFLFELPLWGEFLILILVGILGGFVQPRLKTWLAFLFFLVTALLYSIG
                     TLVNFSELNLVHLYPTVILEQLFIFIGLIGFRILTEEENVKYIRSTFSKFVSKDIVDE
                     LLKNPDNLNLGGSKRDITIFFSDIRGFTTMSEKMGPEELVQFLNQYLSEMTEIIIEFK
                     GTIDKYMGDAIMAFWGAPVPLEDHAYYGCAAGLAQMRRLATLKEEWKSLDLPQMDIGI
                     GLNSGPAVVGNMGSSHRMDYTCMGDTINLGSRLEGTNKEYGTHIIISEYTYEKVKDRV
                     IARELDLIKVKGKTQPVRIYELLDLVNEEDLKLLRKPLQVN"
     gene            24933..26840
                     /gene="dxs"
                     /locus_tag="DFGAABHK_00086"
     CDS             24933..26840
                     /gene="dxs"
                     /locus_tag="DFGAABHK_00086"
                     /EC_number="2.2.1.7"
                     /inference="ab initio prediction:Prodigal:002006"
                     /inference="similar to AA sequence:UniProtKB:P77488"
                     /codon_start=1
                     /transl_table=11
                     /product="1-deoxy-D-xylulose-5-phosphate synthase"
                     /protein_id="X:DFGAABHK_00086"
                     /db_xref="COG:COG1154"
                     /translation="MQQESTLLDKIDYPADLRNIPLEKLPQVCKEVRNYIIDTLSGVG
                     GHFASNLGVVELTVALHYVFDTPKDRLIWDVGHQTYPHKILTGRKDRLKTVRKFNGLS
                     GFPKREESPYDLYNTGHAGTSISQALGEAAARDLTKGEDYSVVAIIGDASIATGMALE
                     AMNHAGHLKKDMIVILNDNYMSISKNVGSISNYLNNIITSHFYNHWKRVFYTFLKWLP
                     IVGPAAERFFKKVEKGFKDVLTPGGLFEDLGFGYIGPEDGHDVIRLVNMLAKVKKMKG
                     PILLHLITQKGKGYDPAERDPIKYHGVTPFRKEGGAMDSGDTSKIAYSKIVGRMLSIL
                     TEANPKIAAITPAMIEGSGLKEYAEKYPDHLFDVGIAEQHSVAFAGAMTNGSIIPYMC
                     IYSTFLTRAIDQLVQDVSLMNLPVRFVIDRAGCVGPDGETHQGLFDLGYLLGLPNMDV
                     FVPSNGQDMIDSLRWMETYDKAPIAIRFPKANVDLKTLDFYKEVDLRPGTFRVLKRGT
                     DLALLSIGSMIDEAKKATEILESAGFSVTLIDLIWLRPLGVEALNEELSNVRRFVIID
                     ESYVDAGASGYLLNRILPENLSKYVKTFGFPPEPIHHGERKEIIQAYRLDGASIAESV
                     ADVLKKNLIKP"
     gene            26882..27352
                     /locus_tag="DFGAABHK_00087"
     CDS             26882..27352
                     /locus_tag="DFGAABHK_00087"
                     /inference="ab initio prediction:Prodigal:002006"
                     /codon_start=1
                     /transl_table=11
                     /product="hypothetical protein"
                     /protein_id="X:DFGAABHK_00087"
                     /translation="MENITPSDFLEAAKYFYKKGDSDRAEYLFKLTLEGEENHEAYFF
                     LGLLENQRGNSEKGLTHFYKSVELNPNYGNPCNEIGIILLRAGKEIEAVYWLKKSLRC
                     ELNDAPHISLYNLATLYKIWNRPERSLQYLHRAILIKPDFEEARKLKEELGSAI"
     gene            27569..27766
                     /locus_tag="DFGAABHK_00088"
     CDS             27569..27766
                     /locus_tag="DFGAABHK_00088"
                     /inference="ab initio prediction:Prodigal:002006"
                     /codon_start=1
                     /transl_table=11
                     /product="hypothetical protein"
                     /protein_id="X:DFGAABHK_00088"
                     /translation="MISDMVFALLKRSSQREKSKVSLRNRFLLWFYILSMGLNRNNKA
                     HRSSIAEEMSDYFSNFPVRND"
     gene            complement(27763..29751)
                     /gene="bepA_1"
                     /locus_tag="DFGAABHK_00089"
     CDS             complement(27763..29751)
                     /gene="bepA_1"
                     /locus_tag="DFGAABHK_00089"
                     /EC_number="3.4.-.-"
                     /inference="ab initio prediction:Prodigal:002006"
                     /inference="protein motif:HAMAP:MF_00997"
                     /codon_start=1
                     /transl_table=11
                     /product="Beta-barrel assembly-enhancing protease"
                     /protein_id="X:DFGAABHK_00089"
                     /translation="MILSFLQRHSLGALVLFLFIRPISSENTIQKIQEGETFLKARNY
                     AAAYQSFSEASRSNPMSTRSSLGLAEAAKHLHKDKESFDAYNKVLALEPENKAAIKGA
                     ALAYARKKEYQNSLNLLKPSLEIDPFDPVLAPIQIQILLEMGNYESALRKLEISKSKF
                     QNSKEIQILEAKVNGKTGNFSKSYHLWNTVLASSSDDPDLFFNIASLLIDWSQKNSDQ
                     ERKQKLEMASEKLERAISLYPDFEEAIDSLVRIKIWQGDFSSAASLSRKLVSLYPQNP
                     SYLYLKAFTEEKGMNKDFSAKDALTEILKLDDLDSMSRQKAESVALNHFPENHSFRRK
                     LGEYRMQRFHSSKNSLLYDMASHHLAAARELIPGQPEVQFQTLSEYKRTGFFPRYLNL
                     LLFLRKKYPENQKYQYKIENLLNSMKQSIAYKEGLLEITGDNLVENYGRTPPVLLLFD
                     LSDKSYLGDYPDLALLVSSSVRRNLSLNPTVSLSETLESIRNNPTSFDIKADPYTEIL
                     PYTESTLLKIKDSAKNGVKPRFIVYGSLKYENHSLYIDWTIKDSKHEKILSTFRVFSK
                     GRDFIPEAVARSVSKIAAAIPPSGSILKVKNEDVIINVGILDGLKKGSKIQIYNTSGK
                     SGEATIEEIDYFLSRAVPDNGSKDLKSISEGDRVFWKR"
     gene            complement(29748..31778)
                     /locus_tag="DFGAABHK_00090"
     CDS             complement(29748..31778)
                     /locus_tag="DFGAABHK_00090"
                     /inference="ab initio prediction:Prodigal:002006"
                     /codon_start=1
                     /transl_table=11
                     /product="hypothetical protein"
                     /protein_id="X:DFGAABHK_00090"
                     /translation="MHFLRLFIIVIFISIASSLNSDGLPNFSIQEKEAKTQFARGFSY
                     FNNSQYSSSRESFLKALSIKNDFTLARLLLSNSYYLSGDWPESMSELEQIEGITGLNQ
                     IQKARLDALRINLAGGSQDLAVRYYSSILGDDLRRFRFRNPSDVAVDDDGFLYVLSFD
                     TANVVKFDPNGNPVDNFKGSLGRNLSGPLFFSLRGNSIFVTDFKADKIYEFNTKGEYR
                     NRFGNSGKGNGEFHGPTGIFFTKNGYLYVSDSGNNRLQKLKTDGTFIQEIGVGILRNP
                     SGLKVNSQGEIYVADRGNSRIAVFDSEGNFLREITNPNILLSPRNLTIRKNEIYISDE
                     KSGLIIYNTVDNSWRLLDSFRDSKNIVRKLNQPFSSTFDYTGTQFIADFNRHRVEIFS
                     PSNQLSSNMDIVLEKVLNQEYPDISVFLRIRDRSGRDIKAIPRNSFKVYEYGNLSPLI
                     GLADMQQFNNRISVSLVYENTPEVKSAYPIFEKSLRPLLTSLRQYDGIEVLRSGTELI
                     KTSDFNHSMYEIFKILRTSPSDSSSKTGKAIYRGISDLLGRLGPRIVLVLISGNSYPD
                     SFTQISPEKIIRYSKAHSIPIYFLSLSDTGSAVETYKTIAASTGGKFILIPGEGLEKN
                     LYNSFLSHKDRRYIVSFKSRINVDKKDFYIPLIIEANFRNTSGKAEAGFFTK"
     gene            complement(31838..32032)
                     /locus_tag="DFGAABHK_00091"
     CDS             complement(31838..32032)
                     /locus_tag="DFGAABHK_00091"
                     /inference="ab initio prediction:Prodigal:002006"
                     /codon_start=1
                     /transl_table=11
                     /product="hypothetical protein"
                     /protein_id="X:DFGAABHK_00091"
                     /translation="MFPFKIKKFLVEQALIGILRIYLTFNFKKVRSSLWLNVQEISSL
                     INSQTSLANTFSAELFPSLW"
     gene            complement(32019..32210)
                     /locus_tag="DFGAABHK_00092"
     CDS             complement(32019..32210)
                     /locus_tag="DFGAABHK_00092"
                     /inference="ab initio prediction:Prodigal:002006"
                     /codon_start=1
                     /transl_table=11
                     /product="hypothetical protein"
                     /protein_id="X:DFGAABHK_00092"
                     /translation="MDVSLEEKLNQIEISFRNYILILDFLIRETRTELSENRAKREIW
                     QEHHQNWKQSSKVFKNVSF"
ORIGIN      
        1 aaacctcgga tgtaggaact cttacgggag tgttccaacg ataaaatccg ttagaaaaac
       61 cataaatcac taatctgcgg gaattttcac gctctattac gaacttatga aacggttgtg
      121 ctgatttctt ttcaaatttg gggacaagtt ctaataaaat gtgatcggcg ttaacttaac
      181 gaggcgcttt tatatggcgt atttcaaatc gatgtttaac ggaaagtcgt atggattgtt
      241 cgtagttgat tgttcgtctc tgactgttca aaggaaaaat aacaatgctc gtgcctaaat
      301 tcaaaatttt atttacagcg catcccaaag ctctagttta ctttgtcaga aagatcaagc
      361 tggaaactca acgtctcgct tctattggcg ctcgacggat ttttatactc ggttttattt
      421 tcagcgttac atacgacgtt tgtcctagag aactcgaaag aattacgatt tatgtggatg
      481 aacatccgct tctcgtagaa atcgcaaata cacccgcgga ccgtgccagg ggattgatgt
      541 atcggaagtc tatgggtgaa aatgaaggaa tgctttttgt attcgcaaaa ccggaatatt
      601 tgagtttttg gatgaaaaat acccggattc ctttgagtat cgcgtatttc aaccaggata
      661 gaagaatcac ggatgtacac gatatgaagc ccaatcaaac gaccgaattg tatcattcaa
      721 gcgagaaggt tttatatgct ttggaagtaa atcagggttg gttttctaaa agaaagatcg
      781 gcaaatacgg agtactaaaa attccggatc gagtgagagc ggttcagtaa tcggggaaac
      841 tcccccgatt accgagatac attaaagaga atcggaagcc agttttgctt ctaggtcggt
      901 taacgttttt gtatcgacta ctctgctgga ttttagtttg ccttgttccg ccattttcag
      961 gatcgtttta gatccgactg tttcggaaga aatcacaacc tcttccaatt tgccgttttt
     1021 ttgcgcgaaa aattttcccg gttcggcgcg aaaaacgatc aggttttgat aatccccttc
     1081 tttttcgagc tggatatcca atctttttcc aaaatcggaa taactcagta aaagtttttt
     1141 cccgttttcc tcgtaggttt taacgtattt tccgttttcg tcgtattcgt tatagcctac
     1201 ggggttgctt cctgaccaga attcgattag gttaaagaga attaaatcga agaaaaatcc
     1261 gatcccataa agaatactga aagggaaata cattacgaga gttttaatga gcttcgccaa
     1321 taagccgctg cctatattaa aactgtcgtt tatttcgtac acttttttaa cgattgcaaa
     1381 tttgccgaaa cagtttgcaa aggaaacgag aaaaatcatc ggtgcaagaa tcgctacgac
     1441 cgtcttacga aatttgtttt gttgcatgaa ggacaactcc ttgatcgaat ttttgaaaat
     1501 tgaatcgttt ctggaaaatt atgcaagatt tttctttttt caaagagtaa attcgagttt
     1561 gagcgaacga cggcataatt ccttgaccgg atccaggttt taaaaaagat agaaggagat
     1621 cgggagcgaa aggtttgctt tttccaactt tagaattttt cgtatttttt atcttcgtat
     1681 tcctggttta ttggtatttg attccctact ttttcggaaa cgatacaaaa gctctatctt
     1741 tcactcattt ttttttactc gtcgtcagct attattttta catgagttgg gactggagat
     1801 tcggaggttt gatactactt tccaccgtga tcgattttgt tctcgcagca aaaatcgatt
     1861 cctctcaggg gcaaaggacc agattcgcgt tgataacggt cagtttggtt ctgaatctcg
     1921 tctttatatt gggttttttc aaatattata attttcttgc agactccatc aatttattcc
     1981 tcgggcattt cggagtgaaa aacgcgctcc cgattttaca cgttattctt cccgtgggaa
     2041 tttcctttta tacgtttcaa tctttaagtt acacgatcga cgtgtatcgg aggcaaattc
     2101 ttcccgaaaa aagtttttta cgatttgcat tgtttgtttc ttttttccct caacttgtag
     2161 cggggccgat cgtgacggcc aaaacctttt tacctcaatt ggacacggct aagaatttaa
     2221 cggagattcg atttagaaag gcgatccgtt atttcatctt gggttatatc aaaaaggtcg
     2281 tgctttcgga taatgcggct ccgatcgtcg aaaaaatctt cggtcatccc gaaaactacg
     2341 gaacagtcgc gctatggtta ggggctactt tattcctcat acaaatttat tgcgatttca
     2401 gcggttatac ggacatggct tatgcatccg cattgttgtt aggttacgaa ctaccggaga
     2461 atttccgaat gccttttatc gcaagaagcg ttacggagca ctggagaaga tggcatataa
     2521 ctctttccac ttggcttagg gattatgtgt atatttcctt gggaggaaat agagcggggg
     2581 tttttcgcca tagattcaac ctttggttta cgatgtttgt ggccggtttt tggcatggag
     2641 cggcttggac gttcgtcatc tggggaagtt gtcaaggaac gattttactt ttggaagctc
     2701 tttatgggag tttaaaggaa aaatattttc gggattttcg aatccttcct gataaaatat
     2761 tggcgccgat ccaaatcatc cttacctgtt tcgtatcggt agccgtaggg acttggtttc
     2821 gcgccgagtc gtttacaaaa ggttggacca tgctgaaaaa gatgttcgtt tacaccgaag
     2881 gaggtttacg tccttatatg ctgaagacgg gaattccggt tatcctttgt gtgattgccg
     2941 gtcagtggct tggttacttc atcttcgaaa aaaagaagga atggaacccg cccgtatggt
     3001 tcgagttctc tttttatcct atcattgcgg tgattctggc ccttctgact ccggatcagg
     3061 aactgccgtt catctatttt caattttaat tatagaaaga atttcggtta ataggaatta
     3121 tactaatgcg aactatgtct gaaggaaagt cgattcaaaa ggaatcggga caaaatcttt
     3181 ctggacaaac attcgtttca cttcaactct gatccggata tgtttggcaa tccgaacgaa
     3241 cagcctagaa gtcgcagata ctatccgggt atttatgccg actatatcat acaaatcgaa
     3301 ttcggtttaa ttacacttca tgcggagctt gtcaacattt cggagaccgg aatttgtatc
     3361 attttaaacg gagaggactt ggacgttacg aagtcggttt acggttccgt aattgaaaaa
     3421 gaatcgggaa aacgtcttga attcgagggt gatatcgtat gggttggtcc ggaagtgacg
     3481 gatcataaga caagatttgt ttatggactc agatttcgtg tgcctatggt tttgacggaa
     3541 tcgttggttt tgatcaatct ttctttgcaa gatccctaat tctgtcccgt ctatcctaag
     3601 tttccggatt gccatatccg ctttctttgg gatctttgaa tcatggattc atcttctaca
     3661 aagatagagc agaaacaaat tattcctaaa aaaccgactt taagagagat tgaaatcggt
     3721 cttcttaaaa aaattaagga aggggatgac gaggcttata ttcaacttgt caatccgttt
     3781 cgggagaggc tttatcgcaa agcggtttcg atggtgaagg acggagacga tgcggaggat
     3841 atcgttcaag acgcgctcat ttccggatac agatcgattc gtaactttcg tgcggattcc
     3901 agggtttata cttggcttta tcgaatcgta gttaataagt ccaaggatat gttagcgaaa
     3961 cggaaacgag ctaaagagaa ttccatggat gataaggaat accaggtaac ggatgatcgg
     4021 gtaggattcg aaaaaaaaat tgaacttagt gatgaatcca actatctaat tagcaaaatc
     4081 aacggtttgg aagatctcta taaagaggtg attgaactta gatacttcga ggagatgtct
     4141 tacgcgcaga tcgccgaagt tctgggaacc aacgtgggaa ccgtaaagag taggctcttt
     4201 aaggcgaaag aattcctaaa acatttgatc ttacaagacg acaaggctga aggatacttt
     4261 aggtaataaa gatggaacgt ttacagtcaa aatttaaaat tccgcttttt cttcgaaagg
     4321 aagacggaga tttacttaaa attgaaaatt cgctcgtgaa aacgatgtcc gaactcaggg
     4381 acaaagaatt gcgtagtatt aacttgagcg atgggttttc gatccgattg aaaaatcaac
     4441 tcaagtcgat tcggcccgaa ccggaaaaag gatgggagag aatccgggaa aacatcctcg
     4501 ccaatcgtgg tttgcaattt tccttttcag ccgttttgat ggttgcaatc gtattcgtaa
     4561 cttataatcg aattcaaagc tccgacgttc ccgacttatc cgaaagatcc ggtaccatat
     4621 tcgagcgatc tcaagcggga gattttcagg acattccttc ttccggtaaa ttccgatctg
     4681 agtcagacaa agttcttctt agacaaattc cttccactgc ggaagccaga aaaacgatcg
     4741 attctctccg gaaatatttt tctgaaaaag gagatttggg aattgtggag gaattggatc
     4801 ggattctcga acaaacccag gaaaataatc cttaaatgta aggtcctaac cattgacatc
     4861 tatttttccg tatcaatgat actggtagaa aacccgaacc tacgaaacaa taaaaaatac
     4921 aaccctgcat aacccgctaa acaaaaccaa aatacgatac tacctggaat acccgcggtg
     4981 cgatgaattg caaaaagaaa catagccgga aggttggcgg ctgtaaaaag aaacgctact
     5041 aagcctttgt tagccgaact aacggcgatt agttgataga gatgtctacg atgtgctttg
     5101 agaatatttt cccgattctt aagccgaagt aggatcgtaa tgacaccgtc cacaaaaaaa
     5161 acgggaagca aaaagaaagc cgaagtgatt tcaaaacgag cccaatgata ttcatcgata
     5221 aaaaataaag gaagaaccgc aatggaataa ccgagaggaa gcgaaccgac gtctcctaaa
     5281 aaaagtttcg ctttaggtaa attgaaaccc aaaaaaccga atacgcccgc acagatccaa
     5341 aaaaaaacgg aaggaagttg ggattgaaat aaaaacggga ataccaaaac cgcaaggaga
     5401 aaatgagagg aaagataggt atccaggccg tccataaaat tacaaacgtt gacgacgaac
     5461 aaaacgtaaa cgatcaaaat cgacgtggaa atccccggaa cgcttccggt gtcgaaaccc
     5521 aaaaacgaaa attgaatcgg ttctaggaga aaaagaagaa gcaggaaaaa aaattccaaa
     5581 acgagacgga tgcccgaacc gagagaaagt agatcgtccg aaaggccgat caagaaaaag
     5641 aacaacaaac ccgcaaaaaa aagaagaatt ttccgatccg gaatttcaaa tcctccgaac
     5701 caaattgctg ccaaacaaaa aaccggaaga aagatccaaa tacctcccga ttttttcgtc
     5761 gtgccgacat gcatacttct ttcgttcgaa atatccgaga ttgcgaaccg tttggaatgg
     5821 agatagatcc aggagaaaaa gaacgtgacc aaaaaaacga gaacacataa aagtccaggg
     5881 ttccagaaaa aagaaatctg tttcactagc gatccagcct agaaggaaga agtctcactg
     5941 caatcagaaa tcgaaacgat tttgattgcc aaatcaagta gaaagaaaga atctaacctt
     6001 atgttccagg gcgtttatac ggcgatcatt acaccattca aaaacgataa aattgactac
     6061 gacagctata acaaactact ggaaaaacaa atcaaggcgg gagtgaacgg agttgtgcct
     6121 tgtggaacaa cgggagaatc accgaccctt tcccataccg aacacgcgga attaattcgg
     6181 gagaccgtca aggccgtaca aggaaaaatc caagtcgtgg ccggaaccgg ttccaattcc
     6241 acccgggagg cgattgaact taccgaagcc gcatgcaagg acggcgtgga cgggatacta
     6301 tccgtaaatc catattacaa taagccgacg caagaaggac tttttcaaca tttccaagcc
     6361 gttgccgaac attcttccgt gcccgtaatg ctctacaata taccaggcag aacctctata
     6421 aatctacaac cggaaaccgt ttttcgttta agcgaaatca aacggattcg atcgatgaag
     6481 gaagcgacgg gagatctggg acagatggga aaattgattt ctttggtagg aaataaaatg
     6541 accgtacttt ccggagacga taatctaacg cttcctttac ttgccatcgg cggagtaggg
     6601 gtggtttccg tcgtatcgaa tctctttcca aaagcgatgg tggagatggt gaaatacttt
     6661 caggatggaa aggttatcga agccagaaaa atacattacg attttataga agcctttgcg
     6721 cttgcgttta tggaaaccaa tccgataccg atcaaggcgg caatgtcttg gttcggtcac
     6781 tgcgaaccgg agatacggct gcctttgacc cgactttccc aaaatgaaac aagcgtaaaa
     6841 ttcaaaaagg cgctcgaagt actgaaagaa aaaggatacg agtgagaatg tccgattcca
     6901 agtatcagat tgcactgatt ggaggttctg gaagaatggg acgcgccatc atcacggtac
     6961 tttcttcctc caacaaatct gcgctttctt cttccgtagt aagcggaggt tccgtatttt
     7021 tgggtatgga ctccggacta cattccggaa tcaaacagaa cggagttaat ttttcctccg
     7081 atttagaggc cgcagtacgg aacgcggatt gtgtgatcga tttcagtaca catcagaatt
     7141 tagattttac gcttaaggcg tgtattcagc atcgaaagcc ggtggtaatc ggaaccacgg
     7201 gtttgaccga actccaaaag gacgcactta aagtggcctc aaaagaaatc ggaatcgtat
     7261 attcgccgaa catgtccatc ggagtgaatt tacttttcaa gttaaccgaa atcgcagcca
     7321 aggcaatggg agaaaactcg gacatcgaaa tccaggacat ccatcaccgt cataaaaagg
     7381 acgctccgtc cggaaccgcg gaaaaactga agagcatcct actcgaaacg ttaggcagaa
     7441 cttcaaagaa cgtgatccac ggaaggcacg ggatacttaa agaaagagac cccagggaaa
     7501 tcggaattca cacattccgt gccggagaag tgatcggaga tcacacggtt tattttttta
     7561 ctcccgaaga aaggatcgaa atcacacaca gggcccagga tcgaaaaact tttgcggtgg
     7621 gatcgattca cgcagcggag tttttagtag gacgtaaacc cggattgtac gatatgtttg
     7681 cggttttagg attgtaggtc ggggattacg ggttgttttt ctttaagaat atatcacttt
     7741 tccctctcgg gaaaaatccg ttcgtcatcg taatcgatat attgatcgtc ggttttttca
     7801 tctatcagtt ttatacaacc atccgaagaa ccagagggat tcaactttta ctcggggttg
     7861 cggtcatttg gttcttagga atttttgcga gttatttcga gttggaactt ctggattgga
     7921 tcatagaaag tatccgtccc gccttggtat ttgcgatcat tgtactacta caacccgaac
     7981 tgagaaagat caccgcggac ctttccaaaa tgaagatatt tcagcctttt ctgttaaaac
     8041 agatgaccga tttggaagaa atcaccgaag ccgttaagat catggcaaag aataaaacgg
     8101 gatctctcat cgccatcgtg agggaaaaca gtctgaaaga aatcatcgat caatccgtac
     8161 aactcgacgc gatcatctcc gcaaatcttt tactcactat ctttaagaaa aattccgcac
     8221 ttcacgacgg agcggtcatc atcgagcaaa accgaatcgc ctgtgccgga gcgtttctcc
     8281 ccatgactca gaatctggac gacgcgagaa tgggagccag acaccgtgcc gcactcggaa
     8341 tttcggagga atcggattcc atcgtaatcg taacttcgga ggaaaccggg gaaatttcgg
     8401 tatgttatga cggggaaatg actcatcctg tcaaaccgat cgagctcaaa aatttggtga
     8461 atacgattct gcaaaaacgg gaaagtggtt cagagaaaca caatctttcc ttggaagaaa
     8521 aggcggatcg ttgatgttga aagcgatttt caacaactgg caagcaaaac tagggtctct
     8581 aattctagcg gtcgtatttt acgtgaattt acaaaattct aaaatactcg taaaggagat
     8641 tcagattccg atcgaatatc cgaagttagg aggttctttg gttgtctcta aaacctcgga
     8701 taagaccgtt cccgtaaagg tggagggagt tcgggaatat gtgaattatt attcccagtt
     8761 tttgaaggtg cacatcaatt cttccgagct taaggcggga gaaaatttgg tttcggttta
     8821 caggatttca ggcgcgcctg cgggcttgag aatcacaaga ctccgcgaca agatcaaggt
     8881 gaatctggaa tcaacttcgg taaaaatcct tccgatcgac gtgaagttta cgggagatct
     8941 gccgcaaaac tacgtaaaag cgaatcattt catatcccct gccgttattc gagtcagtgg
     9001 tcctcccgga gtgttggaag gtttgggaaa aatttcgatt cctccgatat ctctcaaaga
     9061 caaaacggaa tcgtttacga tcaaacacaa acttccggat ttcccggccg cagtcaaagt
     9121 gcgggacaat atcaaagaag ttgcggttcg agtgaacatc tttgcaagcg tgtctaacgc
     9181 gggagaaact ttgcttctcg gaattccgat caaatgccag accttagata aaaatctcga
     9241 agtggaattc tccgaacctg aggtttcagt aaaactacaa tctaaaacac cgcttaaaag
     9301 tattcaagtc atcaaaggac tttcggcgag tgtggtctgt tctcacaaat acgatcctaa
     9361 aaccaaaaaa attctcccgg ataacaaacc catatttgcc aagatcaaac tgaacaaatc
     9421 ctcatctctg aaatcagtgg acattttggg agtgtttccg gatcgggtgt ccgttctttt
     9481 taaggtaaaa tcggatcaga gtaaaaccgg aggagaagag gaaacggatc ctactgaaga
     9541 ggaaaatacg aacgagccga attctaaccc ggagcttttg gaagaagaat gaaaatttcc
     9601 gtcggcaacg acatcgtcga aaatgcaaga attcgggatc ttttggaaaa acacggagac
     9661 cgatttttga aacggatttt ttccgaatct gaacgggaat attgctcgaa tcgaaaagat
     9721 ccggttcctc acttaagcgg aagattctgt gtgaaagaag cctttatcaa agcgatcgag
     9781 cccaaggtgg ttctggatat gcgggaaatc gaacttttcg gaaaggaatt cggaaaaaaa
     9841 gaattggtac tgcatggaaa atccaaagaa ttgtttctta ccaaaggata caacggttgt
     9901 tcggtttcaa tcagtcatgc tgagaactat tcgaccgcag tcgtggtgct ttacaaggag
     9961 tgatcgatga tttcggaagc gatgaaacag acgattcaat tttacaacga aggtctgaac
    10021 ttgtacaaaa ccagaaaatt tacggaagcg ctcgaaaaat tcaaaaaggc ggtcgagttg
    10081 actccggacg acggtccttc caaaaaatat atcggtcgtt gtcaggcatt tattgcaaat
    10141 cctcctcctg cagattggga cggagttttt gaaatgaaaa cgaaataaga gaatccatgt
    10201 ccaaaaaagt agcaactaga acttctcgtc ctataacaga atacggagcg atttccacag
    10261 tcctaggaag agaaacctcc ttttccggaa ttttaaattt tcaaagacca cttgaaatct
    10321 cgggtgaatt tcaaggagaa atcgagtccg aaggttttct ttttgtaagc gagggcgcta
    10381 aggtccgcgc caacatcaaa gctggaactg tgatcgtggg tggtgaaata acgggaaacg
    10441 tgatcgccac tcaaaagtta gaaatgttat ccaccggaaa ggtgaacggg aacatcaaaa
    10501 catccaaatt acaaattgca gatggagtga tctttgaagg gaactgtgaa atgatccagc
    10561 ccaataaaga ttgacccacg ctttcatttg taaaaagtgg tatctgctaa cccgaaaaag
    10621 cctacgaaca gggctgagat tggcaaaatc gccctcattc tgctcctcgg ttttttcgcc
    10681 ggagccgtga cgggagtgat tcttgatcgc ctaacaggcg tttctttttt ttcttcctat
    10741 ctgctccaag aagcaatcaa atttgaactc tatgtaatca aggtcgaatt acaatttacc
    10801 cctgctagtc tgatcgggct tgtagcgacg ttgtatttcg tactaaaaaa ggggtaaacc
    10861 atgtcagtga tctcaatgaa aaatcttctg gaaaccggag tacacttcgg tcaccagact
    10921 cgcaaatgga atccgaagat ggctccgtat gtttttacgg ccagaaatgg aattcatatt
    10981 atcgatcttc aaaaaaccgt tcaaaaggca aaggaagctt acgatgccct caaaaaactg
    11041 acttccgaag ggaagaaggt tctttttgta ggtacgaaaa aacaagccag aggtgcaatt
    11101 gaaagagagg cgcttcgctc caacatgttt tttattaaca atcgttggcc gggtggtctt
    11161 ttaactaact ggaacacggt aaaaaagagt atcgctcgtt taaaaaaact agaagcgatg
    11221 gaagcggata acagcttcga aaaagaagta aaaactaaaa aagaagtcct aaccttaaga
    11281 agagagttgg aaaaactccg caaaactttg ggtgggatta aggacatggc tacgattccg
    11341 gaaatcatgt tcgtgatcga tcctaaaaag gaagaaatcg ccgtaaaaga agcgagaaaa
    11401 ctcggcctta agattttcgc ggtggtggat actaactgcg atcctgaatt gattgattat
    11461 ccgattccgg gtaacgacga cgcgattcgc gcgatttctc tctttcttga aaccatgtcc
    11521 aatgcggtca tcgaaggaac cggtggagtc gtggagcaac ctagattcag cgaagatttg
    11581 gattcggaag ctctggcact cgaataccaa ggtgaatacg atgagagcgg aaagttcatc
    11641 atggacgaag acgcggattc taaaaaatcc aaagcggaag agcctgttat ccctacagcg
    11701 gaagagcccg ctatcactac gatcgaagtg gatcaaaacg aataaaggat ttttggcaat
    11761 ggcagctgtt actacggatt taattagaga actcagagag agaaccagtg cgggaatgat
    11821 ggactgtaaa aaggctcttg aggaaaacaa tgcggatatt gaaaaagcga tcacctggct
    11881 tcgtgaaaaa gggattgcga aagccgcaaa aaaagcggga agagaaacca aagaaggaag
    11941 aatcgtttcc tacattcatg gtaacggaaa gatcggggtt ctcgtagaat tgaattccga
    12001 aaccgacttc gtttccaaaa acgaggagtt tgaagcgctg ggaaaagaaa tctgtatgca
    12061 gattgctgcg atgaatcctt tgtatctaaa cgaggaatct attcccgcag cggatcttga
    12121 aagagagaaa ggaatcatga agtctcagct cgaagcggaa ggcaaaaaag cggaacaaat
    12181 cgaaaagatt cttcccggaa aaatcaaaaa atatgtttcc gaagtttgtc ttgtaaacca
    12241 ggcatttttt aaggacgatt ccaaaaccat agacgatttg gtaaaggaag cgatcgcgaa
    12301 attcggcgag aacatcacga tcgcccgttt tgtccgcttt caggtgggtg gactctaaat
    12361 tttgggatca aagtataaga gaattctaat caaactttcc ggggaagcac ttgccggaga
    12421 gggagaattc gggatcgata ccaataaggc tcattctctc gcggaggaaa tcaaggaagt
    12481 tcatgatctg ggagtggaaa tcgctcttgt agtcgggggt ggtaatatca tccggggcac
    12541 caatctcgcc aaggtgggaa ttgatcgagc gaccgcggat tatatgggaa tgctcgctac
    12601 gatccagaac gctctcgcgc ttcaggatgc ttgcgaaaag aaaggactct acacaagagt
    12661 tcaatcggcg attgaaatta attccatcgc cgaaagttac attcgtcgtc gtgccgttag
    12721 acatcttgaa aaaagaagaa tcgtaatctt tgcgggagga accggaaacc cttattttac
    12781 gactgatacg accgccagtc ttcgagccgt agaagtgggt tgcgacgtga ttctcaaagc
    12841 tacgaaagtg gacggagttt atactgccga tcctaaaaaa gacaacggcg ccaagcgtta
    12901 ttctcaaatt tcctttatgg agtcgatcaa tcgtcgtttg aaggtgatgg attcgaccgc
    12961 actcagtttg tgtatggaaa acaacatgcc gatcattgtc ttcgatatct tcaaacaagg
    13021 aaaccttaag gacttagtca caggaaaaaa tatcgggacc ttgatctcta actcggagga
    13081 tattcaaatc gatggcaagt gaagaaatca tttcgggaat gaagactaaa atggataaaa
    13141 ccatcgacct ggtaaaaaag gattttggaa ctgttcgtac cggacgcgca aatccctctc
    13201 ttgtggaaga tattcgtgtg gattattacg gaacgttgac tccgatcaat caactgggaa
    13261 atatttccgt tccggaacca agaatgctcg tgatttctcc ttacgataag ggaattatga
    13321 aggatatcga aaaagcgatc caggcttccg gtttgggtct tcaaccgtct aacgacggag
    13381 tggtaattcg aatcataatt cctgagctga cgggagaaag aagaaaagaa cttgcaaaaa
    13441 tcgtaaagtc caaatcagaa gaaaagaaag ttgcgatccg caatatccgt agggacgcga
    13501 tggaagattt aaaaaaacac accgaaggat tgtctcagga cgagatcaaa acaattcaag
    13561 accggattca aaaaaccacc gattcttata tcgataaaat ttccgctctg accgcagaga
    13621 aggaaaagga aatcactacg atctaacgtg ggcttattcg agtccaagtt tcctcaacat
    13681 attgccgtta tcatggacgg taacggtcga tgggccgttt ctctggggaa accccgatcg
    13741 gaaggacata gggaaggggc aaacgcaatc gatcgtttga tggatgcaag cctcgagttc
    13801 ggtctgaaaa atgtttctct ttacgcattt tccaccgaaa attggagacg cccgatcacc
    13861 gaaattcgat ccattttcaa tctgcttgtg gagtttatcg atactcgttt ggatacgatt
    13921 catacgaggg gaattcgaat tcatcactcg ggaagcagaa agcgtttgac acggaatgtt
    13981 ttggataaga tcgactttgc gatcgaaaag accaagaaga acaagaatct taacgtaaat
    14041 ttttgtttga attacggttc caaagacgaa ctactcagag cggctcaaga agctttttta
    14101 cgccgaaaaa aggaaaaggt ctctttcgaa aagccgttga aagagaagga acttgaaaaa
    14161 tttttatata cgtccaccct tcctcccgta gatttactga tcagaacggc cggggaacaa
    14221 agactttcca attttttgct ttggcaatcc gcttatgcgg agttgtattt tacggatact
    14281 ctttggcccg acttcgataa aaattccctg gtagattccc tgaagtggta cgaaaccaga
    14341 acccgaaaat tcggaggact tacaaatggg tgaaacatcc aagaggctcg cttccgccgc
    14401 ggcgctgatt gtattttatc tttttatgat attttatgcg gatttttatt atctgcagac
    14461 gtatctaatt cttcttttgg gtggaatcat cggcatcagg gaattttaca acctttccga
    14521 tcgtggagag gacggaaagc cgtttcgggg aaccggagtg tttttcctgt ttctgattct
    14581 tactttttat tatttccgat tcataggttc acagaatcag ttcgaagccc ctttgttctt
    14641 ccagaaatac atccaatatt ttattccccc tttcgatccc gttccggtcg cgttcctttt
    14701 cctgtttatc gtaacgttca ctttgcaaat caccagacgc ccgttagacg gtgcgatctt
    14761 ttcagtttct tccacgtttc tcggagtgtt ttatatcgcg gtccctttgg gacacctgct
    14821 tcttcttttg gggatgaaac agggggggta ttatatcttt ttcgtatccg tcgtcacttt
    14881 tttaaccgat gccggagcgt atttcggagg aagatggttc ggaagacatc ccgcaggtct
    14941 tgcgatttct cccaaaaaaa cttgggaagg ttatggtacc ggaattgtga tcgccactgt
    15001 ttcgattttc attttcaata tgatttggga aaatttcacg gggattcccg cgtccattcg
    15061 tgggttggaa gttttttgga tttcgacgat tttgtccctg gttagcgtga tcggggatct
    15121 tttggaatct gcaatgaaac gggatgcgaa gatcaaggat tccggttctc tgattccggg
    15181 tcacggtgga atactcgatc tcgcagacgc tcttttgatc acaatccccg ttttatatta
    15241 ttatcttcag atcaagggga atctcggatt ccaagtctaa tcagatatga caacttccgt
    15301 cagtctttta ggtgcgtccg gttccgtagg ggaatccact cttagggtgc tccgtgctta
    15361 tccccaagaa ttccgtcttc attctttcag cgttcattcg aatctggaaa aggccagaga
    15421 aattcaaaag gaattttctc cggaatttct ctgcgtgagc gacagcaccg cggaccgcac
    15481 cgttctcgga aataaaatcg gcaaaacaca agtcctttat ggagaatctg ctctttgcga
    15541 gcttgttcga gaacccgaag ttcaaatcgt aatcaccgct atcgtaggtt ccgtgggttt
    15601 acgtccgacg atcgccgcga tcacttccgg taaaagatta ggaatcgcga ataaagaaac
    15661 attagtcaca tttggcccgc tcgtcaattc tttgattgca aaacataaaa ccaaagtggt
    15721 tccggtcgat tcggagcata acgctctctt tcaacttttg gaatctttga accgcgactc
    15781 tgtggagaag atcgttctaa cggcgtcggg cggttcgttc cgggatttat ccgtagaaca
    15841 acttgcgtat gttacgaaag aacaagcgct tcatcatcct acttggaaca tgggacctaa
    15901 gatcaccgtg gattccaatg gtatgattaa caaaggactc gaagtcatcg aagctcattt
    15961 tttgttcgga gttccttacg agcgcatcgg agtcgtgatt catcctcaga gtatcgcgca
    16021 cggtatcgtg gaattaaaag acggcgcttc gttcgtttat gcttcttacc cggatatgat
    16081 ttttccgatt gcacattctc tctttcatcc ggaaccggtt cctaagtcgc ttcggtccta
    16141 ttccgctaag gattggggaa aactggaatt ttgggagccg gatttaaaac gatatccggg
    16201 acttggatta gcgtttgagg cgggtaaggc gggggggacg gctccctgca tttttaacgc
    16261 ggccaacgag gcggccgtgg aattgttctt aaaggatgag atccgtttta cggagattcc
    16321 ggattatatc tggtacacat tagatgaaat gccgatcgat tttccgactt ctttggaaga
    16381 atacgaggaa gtcgatcgga tcgcccgtaa aaccgtccta aatctgaaag caaggaaggt
    16441 ggtgtccgca tgttaatcat gatattaggc gcagtgttta tgctggctat ttctattttt
    16501 attcacgagt tgggtcatct tctttgtgga atgctcgtag gagttaaggc tagaattttt
    16561 tcgatcggtt acggaagagg gatctggaag aaaaaagtgg gagataccac gtatcagatc
    16621 accgcgattc ccgtcggagg atacgtttta tttaaaggag acgactacgg cggagaagtg
    16681 aaaggggaac ccggtgaact tctttccact cctcctttga agagaatgat tccggtgctc
    16741 ggaggtcctc tttttaactt atttttggga tttggaatat tattaatttt gaattttcta
    16801 ggtcacaatc ctccgggaaa ccggattttt atcgatccgg ccgatcagga attttccgcc
    16861 gcataccaat cgggtctcag aacgggggat cgtatcctaa atatagacgg aaacaaaatc
    16921 gaaaaatttg aagacatagt gactaacata ggattgtctt ccggaaactc tctcaaaatt
    16981 ttgggtgagc gcgaagggca aaagatggaa tggaaagtga ttcccaggat cgtttataat
    17041 ccgaaacgct cttccgggat tccgactatt ggcgtggaac ccttcggaga aagaagggtc
    17101 gttgcgacgt tcggctatcc ggaacagttt caacattggt tatcttctcg tttggataga
    17161 tctcacgaag cggaaaatta ctaccaggaa cgtttgaaaa aggctgtcga gggaagggat
    17221 atccccgccg aagttctgct cgaaaaggaa agagaggaga aggaaaatct gcttcgctcc
    17281 agagcgttga attatctgaa cgacggagac gtgattcaga ccgtgaacgg caaggcagtt
    17341 tctaccgtgg gggaacttca aaaaattctt ggggaatatc aaggccgaac cgtgacgatt
    17401 gttgtagatc gaaaaacata tcctctcgta aatccttggt ccacagaaat tgtttccgtg
    17461 ggaattcccg ttttaggggc taatatatta gaatttggga atattcggga tcagaaattt
    17521 cctgagttga atttggaatc ctaccagttt gcgagttacg atcccgaact cggccagaaa
    17581 cttctcaatc tggcagtgga cggaaaaacg tttcctagtt ttgaagaact tctcgcttat
    17641 attaaaacga agaacggaaa aaccgttacg gtcgatatgg gaaatcttaa attggaagcc
    17701 gagccgaaag ttcgtccaat cgggcttctc gggtttaggc ccaatatgaa attcaatccg
    17761 gaaccgatgc agagggaact cggttttttg gaatctttca tcgtcgccgg aaaagacgtt
    17821 tatgaaaatg tggaaatcac tcttaaagga atcgggatgt tgttttcagg gattctttcc
    17881 gtaaaggata gtctttccgg gcctgtggga atcgtgtcgt atgcgggaat cagcttggaa
    17941 atcggttggg agacgtattt ggaattcgtt gctaggatct cgatcgcttt gatgattatg
    18001 aatttacttc ccattcccat ggcggacggt gggcatatcg tattatatgc gtatgaagcg
    18061 attaccggaa gacctcttcc cggtaaagta atcgagtcca tcttccgaat cggatttttg
    18121 tttttactcg gactcggact ctatgtcact ttcaacgatg taatgcgaat tttctaaacg
    18181 catgaaagca tcgaaatata ttcttcctac agaaaaggaa aatccctcgg atgcggtcgt
    18241 cgcgtcccat cgtcttatga tccgcgccgg tcttgcgcgc aagtcctccg caggtcttta
    18301 cttttatctt ccactcggac tcaaaattct ccaaaagatc aaacagatca ttcgtgaaga
    18361 gatgaacaaa acgggagctt tggagtttga tcttccgatt ttaactcctt cggatttttg
    18421 ggaacaaagc ggtcggtgga ccgcgatggg aaaagaaatg tttcgtatca aagacagaca
    18481 cgatctttct tatgccctcg gtcccacaca cgaggagtct ttcagttttt tattaaaacc
    18541 tcttttgaaa tcatataagg atcttccgct caacgtctat cagattcaaa ctaagttccg
    18601 ggacgaaatt cgtcctcgtt tcggcgtgat tcgttcgagg gagtttatta tgaaagatgc
    18661 atattccttt cataccgacg atgtttctct cgacgaaacg tatcaatcga tgcgggccgc
    18721 ttatagaaag attttcgatc gctgcggtct caagacgatt cccgtgcagg ctgattccgg
    18781 aagtatgggc ggttccgctt cggaggaatt tatggtggtt tctccaattg gagaagaaac
    18841 gttgctttta tgtaattcct gcggatacag ttccaacagc gaaaagaccc cccttgtatt
    18901 aaaaaaagag aatgtatctt cggcgtccgt cgagaagaag gaaatctcca ctccgggcaa
    18961 aaagacgatc gccgaggtca gcgctttttt gggaatcccc gaatcgacga cgatcaaggc
    19021 cgccgcgctc aaatcggaaa agaaaaagat tctcgtttat ttgcgcgggg atctcgaact
    19081 caatcttcac aaacttcatt ctttgctgag aatcgtggat tccgagccga tgactgacgc
    19141 ggaaatccgc gaactcggac tcgttcccgg ttttatcgcg cccgtcgcac cgaacgataa
    19201 agtgaaagtg ttgtatgacc gttccctgca aaaggatttt ccatatgtgg tcggttccaa
    19261 caaagaggac tttcacacac aaggtttcgt tctcgaaaag gaagtttccg gtcttccgga
    19321 gttcgccgat gtcgcattag caagagaagg ggatctttgt ccgaattgca acgctccttt
    19381 aaaggccgaa aaagggatcg aggttggtca tatattcaaa ctcggcgaaa aatacacaaa
    19441 ggcgttcggg attcaagtcc ttgatcaaaa cggaaaagcc agaacgctta cgatgggttg
    19501 ttacgggatc ggtgttaata gaaccatggc gaccgtcatc gaacaacgca acgacgagaa
    19561 agggatcttt tggccgatca gcatcgcacc tttcgaagtg actcttgtga gcatcaccaa
    19621 aggcgaggag caatattcca aagcggaaga attttataat gttctaaaga acgaaaactt
    19681 agaagtattc tgggacgacc gtgacgtggg accgggcttc aaactcaagg attccgaact
    19741 gatcggattt ccgatccgag tcacgatcgg taaaaaattc ttcgaaaacg gagagatttc
    19801 gatctacaac cgcaaagctg acaaggaaga atcctttgtc tttgccggat tcgagaattt
    19861 aattgcaagg gtagaatctc tgcgtcaaga actctttgca gaattggagt aattatgggt
    19921 aaaatacgtc attccccaaa agaaggttac ttcggagaat tcggcggtcg ctattctcct
    19981 gaaatccttc acgacgctct tgtggaactt gagaccacat acaaaaagct caagaaaaat
    20041 aaacacttca aaaaagaact cgaatattat cgtaagaatt atatcggaag accttctccg
    20101 cttacatacg cggaacgtct caccaaggtc tgggacggtg cgagaatctg gctcaaacga
    20161 gaagatttga atcatacagg cgctcataag atcaacaata cgatcggaca agtgttgatc
    20221 gcaaaggcga tgggcaaaac tcgaattatt gcggaaaccg gagcggggca acacggggtt
    20281 gcgaccgcaa ccgtgggtgc gatgtttcag atggaaacag tcgtttatat gggagaagag
    20341 gatcttcgtc gccaggaact caacgcgatc cggatgagaa tgatgggcgc caaagtcgta
    20401 ggtgtttcaa gcggaaccgc aactctcaaa gacgctacga gcgaagcaat gcgcgattgg
    20461 gcattaaacg tttctaatac acattatatc gttggttctt ccatcggtcc tcatccgttt
    20521 cctaccatcg taagagactt tcaatcggta atcggcatcg aatccagaaa acaatttaaa
    20581 aaagtgaacg gtaaacttcc aaacgctgtg atcgcctgtg tcggcggcgg ttcgaacgcg
    20641 atcggtatgt tctacggttt cttaagggat aagaaggtga aactttttgg cgtagaagcc
    20701 ggaggttatt ctaccgaacc tgggcatcat tctgcaacaa tccaattcgg tagaaccggg
    20761 tttttacatg gaaccaaaac gttggtgatc caagatgaat tcggacaaat cgtcccggca
    20821 cattccgtgt ctgcaggttt ggattatcct ggggtcggtc cggagcacgc ttattttcat
    20881 aaaagcggga gagtgactta cgtgaacgtg gatgatgacg gtgctttaga tgcttttctc
    20941 gaggtatgtc agatcgaagg aatcattcct gcattagaaa ctgctcatgc gtttcgtttt
    21001 gcaaaagatc tggcgaaatc gatggggaaa aaagaagaca ttctcatctg cctttccgga
    21061 agaggagata aggatgttgc cgaggttgca aggcttagaa aaggagaatt ttcttgagtg
    21121 ctatttcttc cgttttttcc tccgataaaa gtgttttcat tccttatatc tctttgggag
    21181 atccggacta cgagtcttgt atttcttggg cggatgctct gattcgaggt ggtgctggaa
    21241 ttttagaatt gggaattcca ttttccgatc cggtcgcgga tggcccggtg attcaaaaag
    21301 cctttaaacg agcgttggct tatcctttct ccatgaaaaa aattttagag atcaccgcag
    21361 aaattcataa attacatcca gaaactcctc tcgtgtattt aacgtatttt aatccgcttt
    21421 attctatggg tttggaagct tttacggaga gcgcaaaaaa ttcggggatc caaggtttga
    21481 ttatcccgga ccttccgttt gacacctcgg aagcagaaga gtttttttct caacttgaac
    21541 gaaaaaagat cgatttcatt catcttgtaa ctcctgcaac tactatcgat cggattcaat
    21601 ctatgaaatc ttttgcatcc ggctttatct attatgtgac ttcctacggt gtcaccgggg
    21661 aacgtcgtgc tctcgcggtc ggtttgaaag aacggattca aatggtgcgt aacaaggtcg
    21721 gcctcccggt ttgcgcgggg ttcggaattt ccactgcgga ccaggctaag gaaatttcga
    21781 cttacgcgaa tggggtgatt atcggttctg ccgtacaaaa aatcatcgaa gagagtggct
    21841 ccaatcggga agtttgcata agtaaacttt ttacgtatgc atcggaaatt cgtgcttcta
    21901 tgaaatgaga agctatgtac gtttccctga gggatttttt gtctgtaaat tggagaagaa
    21961 aaggggtttt taaattgggt gtgcccttcc cagttgaatt tgactccgta gaagtttttg
    22021 tgaaaagcga atttctctgg taatcctcaa aattgttgga gctccatggg attttgtttt
    22081 tttaggggac ttttctattg accattctaa caatacagaa aatagcagac atcgagaaat
    22141 tcccaatccc caagcaagga ttcccagttt gcaccaatct tcttcgaaag gacgaaagtt
    22201 cattttttgt agattcagat ttttctcctg atatctcgcg taggccagtt ttttcccaaa
    22261 aaaacgtttt cgaatcaagg tttcgtccca acgcgataaa agagagtgta gggtttttcg
    22321 gagaattttc ggttggagct ggttggttcg aactaggttt tctggaatta aaaatgagca
    22381 aaggttgcca gatttacgaa tcgggcaaaa cgaaaatccg gattttaaag aagaatactt
    22441 cataaccgga acggttccga gatgaatgtg tgtggagagg tgaaacggag taaaaagtga
    22501 aaacaaagat agagtgagcg acaaagtctg gaaaatattg acgaaactct gacggatggg
    22561 atactgatcc ccgatcaagg tcggagggcg catgagcgaa atcaaattta aaatcactcc
    22621 attccacgta atttcgataa tactgggggg aatggggatt attttcataa catttaccgc
    22681 attttttccg agctattctc acaacacaga attcttgctt ggagggtttg tgttgttatt
    22741 gatcagttcg tatccgatct ataagttcat agaagctaac acttcagata aacaaaagtc
    22801 cggaagtgta tggctttcga tggtggtttc gttttctatg tttttcttat atcaggtttt
    22861 tacgcctcta tctgagttag aagaatcctc cgtgtcttgg agatttacat tgctcagatc
    22921 tggggtgaac aagagcgaaa aagaatccga agaaggaacg atcgaatata cacgttacaa
    22981 tccaccgcct ggggcgaggc aggacataca ggtaattgga attacgacca cttccttgga
    23041 gaaattgcaa ggaagatggc ctttgccttg gaaatattat gcaaacatca tagagatatt
    23101 taagaacacg tccaatcagt tgatgttcga tattttcttc gtggactata agtcgggaca
    23161 aacagaagaa atggcccaag ctttggcgaa aaatccgcag gtcatgtttg actatccaat
    23221 ggagacgagt ttagagtcca aaagttccat cttaaatttg gaaaaacgga ttgatgtact
    23281 aagaaagttc aaattagaaa atgtggaaga cccgggggat gtcggaacat cttggttgaa
    23341 atttcctcag cctccgatag agcctgtggc tgagaaggca tctggattag gattcgcgaa
    23401 tataaaaaaa gacgaaagcg ggctcaatcg aagaatgccg cttgtcgcga aattattgaa
    23461 ttctgggcct ttaagggaaa cggaatatta tccgtctatt gacttaatca tagcgtgtaa
    23521 ttatctcggt gtggatgtga agagggacgt agaggttgtg atgggcagat acgtcaagat
    23581 caagaatatc ccgcaaaaga ccttgacgag cttcaaccgt aaaactttga agatggaaac
    23641 taaggacatc atgaatcgac cgaatgagga gcgtgagatc aagattccga tagataaaga
    23701 cgggcagatg cagatcaatt ttccgggagg gctttattcg ttccgagcgc atgaaatttt
    23761 cgaagcggcg acggagtgga acgaggaaac cgcgtctcaa tttcaaaaca cgatttttct
    23821 cgttgcgatg tattatgcca cgggagcggg agcggcaaag gatacgcatt tatcaccatt
    23881 tggagatatg tccgggatcg aacaccatgc agcttcgatc aacacgattc tcaaccaaga
    23941 ttttcttttt gagcttccgt tatgggggga atttctgatc ttaatccttg tgggaatatt
    24001 agggggattt gtacaacctc gattaaaaac ctggttggcg tttctgtttt ttttagtgac
    24061 agcgcttcta tattcaatcg gaacgctcgt gaatttttcc gaacttaact tggtgcactt
    24121 atatccgact gtgatattgg agcagttgtt tatttttatc ggactgatcg ggtttaggat
    24181 tttaacggag gaggaaaatg taaaatatat acgaagtacg ttctccaagt ttgtatcgaa
    24241 ggacattgtg gatgagctac tcaaaaatcc ggacaatttg aatcttggag gatccaaacg
    24301 agacattacg atttttttct ccgatatccg aggatttacg acaatgtcgg aaaaaatggg
    24361 accggaagaa ctagttcaat ttttgaatca atacttatcc gagatgacgg agatcatcat
    24421 tgaatttaag ggaacgattg ataaatacat gggggatgcg atcatggcat tttggggggc
    24481 gcctgtgccg ttagaagatc acgcttacta tggatgtgcg gccgggcttg cacagatgag
    24541 aagactcgcc actttgaagg aagaatggaa gagtttggat ctgccccaaa tggatatcgg
    24601 aatcggactc aattccggac ctgcagttgt aggaaacatg ggcagttctc acaggatgga
    24661 ttacacctgt atgggagata cgatcaattt gggatccaga ttggaaggaa cgaataagga
    24721 atacggaacc catattatta tctccgagta cacttatgag aaggtaaagg acagggtcat
    24781 cgcaagagaa ctggacttga ttaaagtgaa aggaaagact cagcccgtac gaatctacga
    24841 attattggat ttagtgaacg aggaagacct gaaactatta agaaaacctt tgcaggtgaa
    24901 ttgaaaaatt aataaaatta tagaaagttt tcatgcaaca ggaatcaact ctgctggata
    24961 agattgatta tccagccgat ctcagaaaca taccgttgga aaaacttccg caggtctgta
    25021 aagaggttcg gaattacatc atcgatactc tatcgggagt aggcgggcat tttgcaagta
    25081 atctgggagt cgtggagcta acggtagcgc ttcactacgt attcgacaca ccaaaggatc
    25141 gattgatctg ggatgtgggc caccaaacgt atccacataa aattctcacg ggaagaaaag
    25201 acagactcaa aaccgtacga aagtttaacg gactttccgg gtttccgaaa agggaggaat
    25261 ctccttatga cctttataac acagggcatg cgggaacttc gatatcgcaa gcgctcggag
    25321 aagccgctgc ccgggatcta acaaagggag aggattacag tgtagttgcc attatcggag
    25381 acgcgtcgat tgcaacagga atggcgctcg aagcgatgaa tcacgccggt catttaaaga
    25441 aggacatgat cgtaatctta aacgataatt acatgtcaat ctcgaagaat gtgggttcca
    25501 tttccaacta cctcaacaac atcataacat ctcattttta caatcactgg aagagagtat
    25561 tttacacttt cttaaagtgg ttgcctatcg ttgggcccgc ggccgagaga tttttcaaaa
    25621 aagtggagaa gggattcaaa gacgttctaa cgccgggcgg actattcgag gatttgggat
    25681 tcggatatat cgggcctgaa gacgggcatg acgtgattcg actcgtgaac atgctcgcaa
    25741 aagtaaaaaa aatgaaggga cctatattac ttcacctaat cacgcaaaag gggaaaggat
    25801 acgatccggc ggagagggat ccgatcaagt atcacggagt aacaccgttt cgaaaagagg
    25861 gcggagcgat ggacagtgga gatacttcca agatcgcata cagtaagatt gtaggaagga
    25921 tgttgtcgat tttaacggaa gcaaatccta agattgcggc aatcacaccg gcgatgatcg
    25981 aaggaagtgg attaaaagaa tacgccgaaa aatatcctga ccaccttttt gatgtaggga
    26041 tagcagagca acattccgta gcgtttgccg gagcgatgac gaacggaagt atcattcctt
    26101 atatgtgtat ctactcgacg tttttaacga gggcaataga tcagctcgtc caggatgtat
    26161 cattgatgaa tctacctgtt cgttttgtga ttgatcgtgc ggggtgtgtg gggccggacg
    26221 gggaaacgca ccaaggactt ttcgatttag gatatctgct cggtttgccg aacatggatg
    26281 tatttgttcc gtctaacgga caggacatga tcgattcact tcggtggatg gaaacgtacg
    26341 acaaggctcc gattgcaatt cgattcccga aggcgaatgt ggacttgaag actttggatt
    26401 tttacaaaga agtcgatctt cgacctggaa catttcgagt tctcaaaaga ggaacggatc
    26461 ttgctctttt atcgatcgga tccatgatcg acgaagccaa aaaagcgacc gaaattctgg
    26521 aaagtgcggg cttcagcgta accctcatcg atctcatatg gttacgacca cttggagtgg
    26581 aagcgctcaa cgaagaatta tctaatgtga gacgttttgt gataatagac gaaagttatg
    26641 tcgacgctgg agcttccgga tatctgctca ataggattct tcctgaaaat ttatcgaaat
    26701 atgtcaaaac gttcggattt ccgccggagc cgatacatca cggagaaagg aaagaaatta
    26761 tccaagcgta taggttggat ggggcatcga tcgcggagag tgtagcggat gtattgaaaa
    26821 aaaacttaat caagccgtga ccattccaaa ccgaaaataa aaataaaaac gggttaagga
    26881 attggaaaac attactcctt cggatttttt agaagcggcg aaatattttt ataaaaaagg
    26941 cgattcggac agagcagagt atttgttcaa acttactttg gagggcgagg agaaccacga
    27001 ggcttatttc tttttggggc ttctcgaaaa tcagagggga aattcggaaa aagggcttac
    27061 acatttttat aaatctgtgg aattgaatcc gaattacgga aacccctgca atgaaatcgg
    27121 aatcatactt ttaagagcgg gaaaggaaat cgaggcggtg tattggctta agaaatcctt
    27181 acgctgtgaa ttgaacgatg cgcctcacat ttcactctac aatcttgcca ctctgtataa
    27241 aatttggaat cgtcccgaaa gatcccttca gtatttacat cgtgctatat tgatcaaacc
    27301 cgatttcgaa gaggccagaa agctcaaaga ggagttaggt tccgcaattt gagttaaaga
    27361 aaatagggaa caattttgaa tctctggcgg taaactggaa ttttatagga actagaagct
    27421 atctcaaaaa tactttatct ttgcttaaaa tgccgattct agtcattcta agatattttt
    27481 gagacaagct tctattcaga taaaaatgtg acggagcctc gtttcggatt aacgaatcta
    27541 ctaccgaaat gtttctaagg ttcaagtaat gatttccgat atggtttttg ctttattgaa
    27601 aaggagctcc caaagggaaa agtcaaaagt cagtttgcga aatcgttttt tgctctggtt
    27661 ttatattctg tcaatgggat tgaatcggaa taataaggct catagaagtt cgattgcgga
    27721 agagatgtcg gattatttta gcaactttcc ggttcgcaac gattaacgtt tccagaatac
    27781 tcggtcacct tcggaaatcg attttaagtc tttgcttccg ttatccggaa cggctctgga
    27841 aagaaagtaa tcgatttctt caatcgtagc ttctccggat tttccggagg tattgtagat
    27901 ttgaatcttg ctaccttttt ttaaaccatc cagaattccg acattgatga tgacgtcttc
    27961 gttttttact tttaagatgg aaccgctagg agggatcgcc gctgcaattt tagaaacgga
    28021 tcttgctacc gcctccggaa taaaatccct ccctttcgag aatactctaa atgtggaaag
    28081 gattttttcg tgtttagaat ctttaatcgt ccagtctata tacaatgaat gattttcgta
    28141 ttttaaagaa ccataaacta taaatctagg tttaacccca ttctttgcgg agtccttgat
    28201 tttgagaagg gtggattctg tgtagggtaa aatttccgta taaggatcgg cttttatatc
    28261 gaaggaagtc ggattatttc taatggattc taaagtctct gaaagagaaa cggtaggatt
    28321 taaagaaaga tttctacgca cggaagagga aactaagagc gcgagatccg gataatcgcc
    28381 caaataagat ttatcggaga gatcgaacaa taaaagaaca ggcggggttc ttccgtagtt
    28441 ctccacgaga ttgtcgcctg tgatttcaag taatccttcc ttataggcaa ttgattgttt
    28501 catcgagttc agaagatttt cgattttgta ctgatatttt tgattttccg gatatttctt
    28561 tctcaaaaat aaaaggagat tgagataacg cggaaaaaat ccggtccttt tgtattcgga
    28621 taatgtttga aattgaactt ccggttgacc gggaatcagt tcccttgcgg cagcaagatg
    28681 atgagaagcc atatcgtata aaagagaatt tttagaggaa tgaaagcgtt gcattctata
    28741 ctctccgagt tttcttcgaa aagaatgatt ttccggaaaa tgattcaatg cgactgactc
    28801 tgctttttgc ctcgacatcg aatctaagtc gtctagtttt aatatttcgg ttaacgcgtc
    28861 ttttgcggaa aaatctttgt tcatcccttt ttcttcggta aacgctttca aatagagata
    28921 cgaagggttt tgagggtaaa gagaaacaag tttgcgagaa agtgaagccg cggatgaaaa
    28981 gtctccctgc cagattttaa ttcttacaag cgaatcgatc gcttcttcaa aatcgggata
    29041 taaggaaatc gctctttcta acttttccga cgccatttcc aatttttgtt ttctctcttg
    29101 atcggaattt ttttgggacc aatcgatcaa taacgaagct atgttgaaaa ataaatcagg
    29161 atcatccgaa gaggatgcga gaaccgtgtt ccaaagatga tacgatttgg aaaagttgcc
    29221 ggttttaccg tttactttcg cctctaaaat ttgaatttct tttgagtttt gaaatttgga
    29281 cttagagatt tccagttttc tgagagcgga ttcgtagttt cccatttcca aaagaatttg
    29341 gatttgaatc ggagctaaaa ccggatcgaa agggtcgatt tccaaggaag gttttaagag
    29401 gtttaaggaa ttttgatatt cttttttacg ggcgtaagct aaggccgctc ctttgattgc
    29461 ggctttattt tccggttcga gtgcgagaac cttattgtat gcatcgaatg attccttatc
    29521 tttatgaaga tgttttgccg cttccgcgag tccaagtgaa gaacgggtcg acatgggatt
    29581 agaacgggac gcttcggaaa atgattgata ggccgcggcg taattgcggg ctttgagaaa
    29641 ggtttcccct tcctgaattt tttgaatcgt attttcggaa gaaatcggcc taatgaataa
    29701 aaataggact aaggcgccaa gggaatgtct ttgtaaaaaa cttagaatca ttttgtaaag
    29761 aatcctgctt cagctttgcc ggatgtgttt ctaaaattcg cttctatgat caaggggata
    29821 tagaaatctt ttttatccac gttgattcta cttttgaagg aaacgatata acgtctgtcc
    29881 ttatgagata aaaaggagtt gtaaaggttt ttttctaatc cttcacccgg aattaaaatg
    29941 aattttcctc cggtggaagc tgcaatcgtc ttatatgttt caactgcaga tccggtatcc
    30001 gaaagcgata agaaatatat gggaatcgaa tgtgctttgg aataacggat aattttttcc
    30061 ggtgaaatct gggtaaatga atccggataa gaattccccg agatcaatac caaaacgatt
    30121 ctcggcccaa gacgaccgag taaatcggat attcctctgt aaatcgcttt cccggtctta
    30181 gaactcgaat cactaggaga tgtccttaat attttaaaaa tctcatacat tgaatgattg
    30241 aaatcggaag ttttgatcaa ttccgtaccg gaacgaagta cttctattcc gtcgtattgt
    30301 ctaagcgaag ttagaagagg tcttagggat ttttcgaata tcggataagc ggatttaact
    30361 tcgggagtat tttcataaac gagggatacc gagatccgat tgttaaactg ttgcatatct
    30421 gcaagtccga tcaatgggga aagatttcca tattcataaa ctttaaagga gtttcttggt
    30481 atcgccttga tatctcgtcc tgatcgatct cttatgcgga gaaatacgga aatatccggg
    30541 tattcttgat ttaaaacttt ttctaatacg atatccatgt tcgaagacaa ttgattggag
    30601 gggctgaaaa tttccactcg gtgtcgattg aaatccgcga tgaattgtgt cccggtataa
    30661 tcaaaggttg aagagaaagg ttggtttagt tttcgtacta tgttttttga atctcgaaag
    30721 gaatctaata atctccaaga attgtctacg gtattgtaaa tgatgagtcc cgacttttcg
    30781 tccgagatat aaatttcgtt ttttcgaatt gttagattgc ggggagataa taggatattt
    30841 ggattcgtaa tttctctgag aaaattacct tccgaatcga atacggcgat tctagaattt
    30901 ccgcgatcgg ccacataaat ctccccttgg gaatttactt tgagtccgga cgggttgcgt
    30961 agaattccca ccccgatttc ttgaatgaaa gtcccatctg tttttaattt ttgaagccga
    31021 ttatttccgg aatcagagac atagagatat ccattttttg tgaagaatat tccggttggc
    31081 ccatgaaatt ctccatttcc ttttcctgaa tttccgaatc ggttgcggta ttcacctttt
    31141 gtattgaact cataaatctt atcagcttta aaatcggtca caaaaattga atttcctctc
    31201 aatgagaaaa ataagggacc tgataaattc cgacctaagg aacctttgaa gttatccacc
    31261 gggttaccat tcgggtcaaa ctttactacg tttgccgtgt caaaagaaag aacataaagg
    31321 aatccgtcat cgtcgacggc tacatcggat ggatttcgaa atctgaaacg tcggaggtcg
    31381 tcgcctaaga ttgaggaata ataacggacc gccaaatctt ggcttccgcc ggctaaattg
    31441 atcctaaggg cgtctaatct cgctttttga atttgattga gacctgtaat cccttctatt
    31501 tgttctaatt ccgacatact ctcaggccag tcaccggaga gataatatga gtttgagagg
    31561 aggagtcggg ctaatgtaaa gtcgttctta attgaaagcg cttttaaaaa gctttctcgt
    31621 gaggatgaat actgtgagtt attaaaataa gagaatcctc tcgcaaattg tgtttttgcc
    31681 tccttttcct gaatagaaaa gttcggaagt ccgtcggaat tcaaagagga tgcaatagag
    31741 ataaagatta caataataaa aagtcgaaga aaatgcattc ttaatttcgt ccctatcttc
    31801 tataggcaat tgaaagagac ataatttcaa gaatttttta ccaaagactc gggaataact
    31861 ctgcactgaa agtattagct aagcttgttt gggagttgat taaagaagag atttcctgga
    31921 cgttaagcca taaggaagat ctaactttct tgaaattgaa agtcagataa attcttaaaa
    31981 tccctattaa ggcttgttcc actaaaaatt tcttgatctt aaaaggaaac atttttgaaa
    32041 actttactac tttgtttcca gttttggtga tgttcttgcc aaatctctct cttcgcccga
    32101 ttttcggaaa gctccgttct ggtttctcta atgaggaaat ctaggattag aatatagttt
    32161 ctgaaactta tttcgatttg attcagtttt tcttctaaag agacatccat ttctcttttt
    32221 actatcggtt tttccgataa aaaaatggag aattatgcgc tactcaactc gaaatttttt
    32281 tcgtacacga gttttttcaa aatcgatttt tggtcggaaa aaatcgtaaa gtaaaagtga
    32341 aaaggggtct tttgttttcc taa
//
LOCUS       DFGAABHK_8             32844 bp    DNA     linear       08-DEC-2021
DEFINITION  Genus species strain strain.
ACCESSION   
VERSION
KEYWORDS    .
SOURCE      Genus species
  ORGANISM  Genus species
            Unclassified.
COMMENT     Annotated using prokka 1.14.6 from
            https://github.com/tseemann/prokka.
FEATURES             Location/Qualifiers
     source          1..32844
                     /organism="Genus species"
                     /mol_type="genomic DNA"
                     /strain="strain"
     gene            complement(2533..3438)
                     /locus_tag="DFGAABHK_00093"
     CDS             complement(2533..3438)
                     /locus_tag="DFGAABHK_00093"
                     /inference="ab initio prediction:Prodigal:002006"
                     /codon_start=1
                     /transl_table=11
                     /product="hypothetical protein"
                     /protein_id="X:DFGAABHK_00093"
                     /translation="MKEILDLSSNVNWDFPKSISTLDKRVAQSLFSFNEKRETARKMI
                     AEFETVTPFSSPSEEDGSCTRTFGSTLFKILTDILKTGDFHTEYQPILSLETGKVFAY
                     EALARFYVEGKSISPEFVFNELHQEVDLFFEFEKNLKRFQIRNRPQGKRLFLNLDPHV
                     CKNRSQSIDWHEFLSKERDIVCEIIENTDSTLIEDTRFCLDALKQLNIPIALDDVGGK
                     RNLFCFDFLEYSKFIKFDKCWLDLFRTKAYYKNIVWGFLDFAREADILCVLEGIETQE
                     DLLIAAEMGFPLVQGFLFQSKNLVV"
     gene            4321..5391
                     /locus_tag="DFGAABHK_00094"
     CDS             4321..5391
                     /locus_tag="DFGAABHK_00094"
                     /inference="ab initio prediction:Prodigal:002006"
                     /codon_start=1
                     /transl_table=11
                     /product="hypothetical protein"
                     /protein_id="X:DFGAABHK_00094"
                     /translation="MQDLKRKIGKSPFSPVILKSGLSPKFFLNLLKEISPIVAIDDKR
                     TILFANESFRKEFAGNSRNLMGKDLFRILGLNPADQEEMESNIKLSKKGMVQNQEFKK
                     QKIYYGYSVFRFGESIGIILKNITENKRLERKIANLHTKLLQSQEEERIRLSRELHDG
                     VGQTILAAKLNFQAYNRNPKVYGAQFDTGLLLIDKASQELRDIYTNLHPSTLREIGLE
                     AAIRALSSDLFPSMDVEADLDLNLKPDLEPTVANQVFRIVQEIFQNVIKHSQARKIYL
                     KIHVKGRQLFLDAKDNGIGFQEKKARAKSSGFGLENIRRRVEDLNGKFKIESSSGKGT
                     KFIVRIPLEKTKTHPPKKYETY"
     gene            5378..6043
                     /gene="degU_1"
                     /locus_tag="DFGAABHK_00095"
     CDS             5378..6043
                     /gene="degU_1"
                     /locus_tag="DFGAABHK_00095"
                     /inference="ab initio prediction:Prodigal:002006"
                     /inference="similar to AA sequence:UniProtKB:P13800"
                     /codon_start=1
                     /transl_table=11
                     /product="Transcriptional regulatory protein DegU"
                     /protein_id="X:DFGAABHK_00095"
                     /db_xref="COG:COG2197"
                     /translation="MKPTNTKIFLVDDHAILREGLKMILSGQFEICGESGDAEKALDQ
                     IGKLNPDLVITDISMPGLSGIDLVKNLRKQYPNIRTIILSRHDNREYVQKLLELGING
                     YVLKDDAGNDLLRAIEAVHKGETYLSPGITAHFLSGFVGSGKPGEENQDAKKAFSVLS
                     DREREILKLVAEGNSNESIGKILGISPATVKVHRANIMKKLNLHKVADLVMYAIRAGL
                     IES"
     gene            6115..6651
                     /locus_tag="DFGAABHK_00096"
     CDS             6115..6651
                     /locus_tag="DFGAABHK_00096"
                     /inference="ab initio prediction:Prodigal:002006"
                     /codon_start=1
                     /transl_table=11
                     /product="hypothetical protein"
                     /protein_id="X:DFGAABHK_00096"
                     /translation="MFRYPFILLGCLSVFFCCYAVYTRIPIEFCIEDKIVPCLNGLEP
                     LFSLPGLLLEILGYSWIFVPLNYSVLFLVLIFPILQKRNLSEESSIPKHTLVFAKLVF
                     IFSTLYFITFWKVGVANRGGSFMNHVFFFYVFGWVLIFSIYIYNRKRKTLISNYLFHL
                     LFFVWFLWRAFPWFWGSM"
     gene            6878..7537
                     /locus_tag="DFGAABHK_00097"
     CDS             6878..7537
                     /locus_tag="DFGAABHK_00097"
                     /inference="ab initio prediction:Prodigal:002006"
                     /codon_start=1
                     /transl_table=11
                     /product="hypothetical protein"
                     /protein_id="X:DFGAABHK_00097"
                     /translation="MLRPSTLDFLKKLAKNNNKSWLEKNKDLFVEAKADFENLITELI
                     VGLAKSNPSLAEVDPKKCIFRIYRDVRFSKNKEPYKTNFGASIGATGKDLGKPLFYLH
                     VQPGGESFLAGGLYMPDSPTLKKVREHILKNSKSLKKIVQEKKFVKEFGGLSDMKLKT
                     APKGFAKDHPDLKWIQYTSYIVEKRLKDEDLFAQNFIKNTIESYKILQPFLKYLNDSL
                     S"
     gene            complement(7913..9055)
                     /gene="aroF"
                     /locus_tag="DFGAABHK_00098"
     CDS             complement(7913..9055)
                     /gene="aroF"
                     /locus_tag="DFGAABHK_00098"
                     /EC_number="2.5.1.54"
                     /inference="ab initio prediction:Prodigal:002006"
                     /inference="similar to AA sequence:UniProtKB:Q9WYH8"
                     /codon_start=1
                     /transl_table=11
                     /product="Phospho-2-dehydro-3-deoxyheptonate aldolase"
                     /protein_id="X:DFGAABHK_00098"
                     /db_xref="COG:COG2876"
                     /translation="MDIVELEKGYPDTESKIKELAKECGNQTEIIRGAAVSDTIHFIG
                     DTRKISEKEGYVKELPGITKIWNVSIPYKNIAKTAAGKNGEVVHRATRIVEVKGPDGL
                     VRKFGTGKHIFIVGPDSPQTYEQTLTIAKQAVELGKKYNILDRIIFRGGAFKPRTRPT
                     DWRGLGWEGIAMMDKVKAETGLPYVTEVMDHTMAEEVAKHADMIQIGTRNAQDFELLE
                     AVGRTGRPVILKRGFGNEAVEWFSAAEYIANQGNLNIILCERGVKTLFIKEGYCRNTP
                     DLNVITHVKNQTILPVIYDPSHVAGDDKIVISNLLASLPFNPDGSITETLHVEEFRKE
                     QMCDAAQALLMSIYEKAVQSILKYEETIRPITDEADSYFLKRKSGK"
     gene            complement(9129..9926)
                     /gene="panB"
                     /locus_tag="DFGAABHK_00099"
     CDS             complement(9129..9926)
                     /gene="panB"
                     /locus_tag="DFGAABHK_00099"
                     /EC_number="2.1.2.11"
                     /inference="ab initio prediction:Prodigal:002006"
                     /inference="similar to AA sequence:UniProtKB:P31057"
                     /codon_start=1
                     /transl_table=11
                     /product="3-methyl-2-oxobutanoate
                     hydroxymethyltransferase"
                     /protein_id="X:DFGAABHK_00099"
                     /db_xref="COG:COG0413"
                     /translation="MKNIHKIFSPEKKGKEKISVVTCYDFSFARILGETPIDSILVGD
                     SLGMVFQGNSSTLPVTLEEMIYHTKVVRRGAPDKFIIADLPFLSYQTSIEEGIRSTGR
                     MMKETDCDAVKIEGGSDFICELVAILKQIGIPVMGHLGLTPQSVHVFGGHRVQGKGEE
                     SSAKLLREAVALSESGAFSIVLEMIPAELGKRVSEEVGVPTIGIGAGPDCDGQVLVLN
                     DLLGLDANFQPKFLKKFSNLHSIVKDAIESYHEEVRSGEFPGKDHSF"
     gene            complement(9910..10359)
                     /gene="sulD"
                     /locus_tag="DFGAABHK_00100"
     CDS             complement(9910..10359)
                     /gene="sulD"
                     /locus_tag="DFGAABHK_00100"
                     /inference="ab initio prediction:Prodigal:002006"
                     /inference="similar to AA sequence:UniProtKB:P59657"
                     /codon_start=1
                     /transl_table=11
                     /product="Bifunctional folate synthesis protein"
                     /protein_id="X:DFGAABHK_00100"
                     /db_xref="COG:COG0801"
                     /translation="MKQAFLSLGSNLGNRAEFLKIAVRKLKNTIGIEILKESEPINTV
                     ALEVTDQSDFLNQILKIETTFNPEELLEVALRIEKEMGRIRKIKKGPREIDIDILTYD
                     VITMDTHNLHLPHHSLFTRPFIREILESIGEGSLYERFAGGEYEKHT"
     gene            complement(10356..11213)
                     /gene="zapE"
                     /locus_tag="DFGAABHK_00101"
     CDS             complement(10356..11213)
                     /gene="zapE"
                     /locus_tag="DFGAABHK_00101"
                     /inference="ab initio prediction:Prodigal:002006"
                     /inference="protein motif:HAMAP:MF_01919"
                     /codon_start=1
                     /transl_table=11
                     /product="Cell division protein ZapE"
                     /protein_id="X:DFGAABHK_00101"
                     /translation="MILKKYTPVQEGAPNCPQCGGVGFSLTENVSGTHSGVLSICHCI
                     SENCPCQGKPPWRVYDETLRKMVPCVCHNARMELGHLETIFKKSGIPPKYIYRTLDQA
                     DHSTEIGISFMVAHDWANELVHKWNDARFKPHGLYLWGGPGTGKTLLACIILNELIFR
                     YKTNCKYAKINRDFLNTLRETYQKDSETHGMEKTIETLFAEVEVLVLDDFGVQKESDW
                     SNSKLYDLIDARYEQEKLTILTSNTSPAEWKDKAEGRIYSRLKEMTMEIHLECADYRL
                     KLSESGGRG"
     gene            11476..12438
                     /locus_tag="DFGAABHK_00102"
     CDS             11476..12438
                     /locus_tag="DFGAABHK_00102"
                     /inference="ab initio prediction:Prodigal:002006"
                     /codon_start=1
                     /transl_table=11
                     /product="hypothetical protein"
                     /protein_id="X:DFGAABHK_00102"
                     /translation="MYLFPNTIEREVKGVSIMKVMKSIFILLAVLGLNLSVLAQQNNQ
                     GGNQQANEAVEKIDELLKGELVPEDDDKNLTEEQKRRKKAIQEQEALWKNPDFKGYDK
                     NFQELHQLSKAFANNKFRLALSNYQSGVNTVLKMRESVEQYRKEEAEKKRLDEKWYWQ
                     KVDRKAREDRVVSREKLVAKQQALNYFTKAINHLDEIKNPDLRERPEFKRLLSDTYRS
                     WILTEYDLQNLPQCIPILELYIEIDENEKEYPAHKYLASCYAFEENMIKKYGGASEDQ
                     MFKYRYKKNVHLLRATELKYGKDSPEYKHIVNLVNKDEVISVRP"
     gene            12879..13775
                     /gene="liuE"
                     /locus_tag="DFGAABHK_00103"
     CDS             12879..13775
                     /gene="liuE"
                     /locus_tag="DFGAABHK_00103"
                     /EC_number="4.1.3.26"
                     /inference="ab initio prediction:Prodigal:002006"
                     /inference="similar to AA sequence:UniProtKB:Q9I2A0"
                     /codon_start=1
                     /transl_table=11
                     /product="3-hydroxy-3-isohexenylglutaryl-CoA/hydroxy-
                     methylglutaryl-CoA lyase"
                     /protein_id="X:DFGAABHK_00103"
                     /db_xref="COG:COG0119"
                     /translation="MEIKITEVGPRDGLQNEKRAVSTEIKAEYIRRLVQAGLKNIEAT
                     SFVKKESIPQLADASELSALLDLNGHIHYSALTPNIRGYEAAKNAGYKEVAVFTAASE
                     SFTKKNINRTITESIDGFKEIFKLAKDDGIRVRGYVSTVIDCPYEGKIDPNQVLNVSK
                     ILLDLGAYEISLGETIGTGVPAEVEVLLERLLKEIPANKLAGHFHDTYGMAIANVAKA
                     FSMGLRSFDSSSGGLGGCPYAKGAAGNLATDDLVYFLEKSGISTGIDPDLLWEASAFM
                     EKALFRELQSRTYLANKKKRES"
     gene            13772..14710
                     /locus_tag="DFGAABHK_00104"
     CDS             13772..14710
                     /locus_tag="DFGAABHK_00104"
                     /inference="ab initio prediction:Prodigal:002006"
                     /codon_start=1
                     /transl_table=11
                     /product="hypothetical protein"
                     /protein_id="X:DFGAABHK_00104"
                     /translation="MKHSSQKLKQVLKRIFLEYQTPQYLGSDPIEFPHSYSNFQDREI
                     SGFIAALFSYGNVTSIKEYLQKLFALCGDSPYQFLLKEDLKYIRNELKSYRFQKPGDI
                     YLFLQTIQNKLQKTKDHKLESLFSMPQEGEFKLSTKDRKSFTEGGTLRQRILAFQLRF
                     LKESRKINKKQTESYGYKFLIGQGVRTTSLKRYSMYLRWMVRKEYPDFGIYTTISPSE
                     LQFPLDIHIQRIASVLQIGSRQTPDWKKAEEITNFFREIFPDDPVKGDFALSRLGILK
                     KCKSMYDKELCETCKINTICKIYENKFLKKTTSSKP"
     gene            14986..15456
                     /locus_tag="DFGAABHK_00105"
     CDS             14986..15456
                     /locus_tag="DFGAABHK_00105"
                     /inference="ab initio prediction:Prodigal:002006"
                     /codon_start=1
                     /transl_table=11
                     /product="hypothetical protein"
                     /protein_id="X:DFGAABHK_00105"
                     /translation="MKKVWIKLKACLDLQNMDICKDWNVEDYLKTNEQKKLPFLIKKH
                     LNECQRCQIEVLEYSKSHTIPEFFFGRPFSKQKLLWFGAELANLDDLHSSTKEKKKKI
                     RSEVGNLKEKSHISNLIQNHTEFLAFCHRYKKAIFISGYFALLIPTLQLVFQIF"
     gene            15466..15765
                     /locus_tag="DFGAABHK_00106"
     CDS             15466..15765
                     /locus_tag="DFGAABHK_00106"
                     /inference="ab initio prediction:Prodigal:002006"
                     /codon_start=1
                     /transl_table=11
                     /product="hypothetical protein"
                     /protein_id="X:DFGAABHK_00106"
                     /translation="MIKPVQFFTQNKFRIFSILLLIIFLFGSSYFIFLKESCNGDCKN
                     GFGSKIYWDGKKYIGQWKNGEENGYGILVAKDQKILYSGKWKEGKQISKESIFKK"
     gene            16005..16352
                     /locus_tag="DFGAABHK_00107"
     CDS             16005..16352
                     /locus_tag="DFGAABHK_00107"
                     /inference="ab initio prediction:Prodigal:002006"
                     /codon_start=1
                     /transl_table=11
                     /product="hypothetical protein"
                     /protein_id="X:DFGAABHK_00107"
                     /translation="MSETILKILKGKKCDSCGFQTTESLISCSQCGSSKISEIQFSGK
                     GKIYTYTVVHLGFAHLAQRAPYVLAVVELEEGIKAMGILEGEVSVTESVKIDLPVQFQ
                     RDEPGTGFIFSPI"
     gene            16463..16876
                     /locus_tag="DFGAABHK_00108"
     CDS             16463..16876
                     /locus_tag="DFGAABHK_00108"
                     /inference="ab initio prediction:Prodigal:002006"
                     /codon_start=1
                     /transl_table=11
                     /product="hypothetical protein"
                     /protein_id="X:DFGAABHK_00108"
                     /translation="MNSKNMILSIVIALTSWVLFLNCGDKSEKPAETAPTATETASTL
                     NPELEKGREIFNQNCASCHGEKGAGDGAAAASLNPKPRNYRAPASQWKNGNTEAGVLK
                     TLNNGIPNSPMVAYKFLGDENLKLLAKYVVHLSQN"
     gene            17233..17571
                     /locus_tag="DFGAABHK_00109"
     CDS             17233..17571
                     /locus_tag="DFGAABHK_00109"
                     /inference="ab initio prediction:Prodigal:002006"
                     /codon_start=1
                     /transl_table=11
                     /product="hypothetical protein"
                     /protein_id="X:DFGAABHK_00109"
                     /translation="MPDDFKVFVDFAVSVPIIHIEGEITSEADEEILGKYESIPQEKR
                     DRVILNFQGTSYINSAGIATLISLITKASETKKKVEFAGLNEHFRKVMDIVGLADFVL
                     IHNSLQEALK"
     gene            complement(18099..18839)
                     /gene="kdsB"
                     /locus_tag="DFGAABHK_00110"
     CDS             complement(18099..18839)
                     /gene="kdsB"
                     /locus_tag="DFGAABHK_00110"
                     /EC_number="2.7.7.90"
                     /inference="ab initio prediction:Prodigal:002006"
                     /inference="similar to AA sequence:UniProtKB:Q8EEA9"
                     /codon_start=1
                     /transl_table=11
                     /product="8-amino-3,8-dideoxy-manno-octulosonate
                     cytidylyltransferase"
                     /protein_id="X:DFGAABHK_00110"
                     /db_xref="COG:COG1212"
                     /translation="MVKILGVIPARYASSRFPGKPLVKIGDKTMIEWTYRNASRSTAL
                     SELVVATDDTRIHEVVQGFGGNSVMTRADHISGTDRIIEVANLFSEYSIIINIQGDEP
                     GIEPELIDGVAGLKASHPEWEMSTAAVPLIDFSHGEDPNRVKVIIDRNGKAIYFSRSL
                     IPSQFKQTVPLYRHLGIYGYDRDFLLKYNSLPKSNLEESESLEQLRAIEAGYGIGVYL
                     AQEAGLSVDTPADLEVVIEDFKKRKWIT"
     gene            complement(18839..19363)
                     /locus_tag="DFGAABHK_00111"
     CDS             complement(18839..19363)
                     /locus_tag="DFGAABHK_00111"
                     /inference="ab initio prediction:Prodigal:002006"
                     /codon_start=1
                     /transl_table=11
                     /product="hypothetical protein"
                     /protein_id="X:DFGAABHK_00111"
                     /translation="MGDAEIDEEEGGLPAAEGGGGTSPIIKWLLYVAGAIFGIIIVAI
                     IAMVVAKQTATSTFTQMKNVALVKPPPPLANYNFTEEFRINTSDKGEAHFVKMKLAFG
                     IAKEDQTLSAELAERNAQMRDLINLIVGRKSKDELINIEDQLDLREEIKAQVNHILTE
                     GKIQEVYFTEFIVN"
     gene            complement(19405..20232)
                     /locus_tag="DFGAABHK_00112"
     CDS             complement(19405..20232)
                     /locus_tag="DFGAABHK_00112"
                     /inference="ab initio prediction:Prodigal:002006"
                     /codon_start=1
                     /transl_table=11
                     /product="hypothetical protein"
                     /protein_id="X:DFGAABHK_00112"
                     /translation="MAKSKCPECIQNIPEYMLTYGDMVTLLLCFFIMLYTTGKTNAIE
                     MQIILSAFKTTTGFFDGGQTLSKGRLEEMGMNIESLPSQTTGKALSKSKKLATELFKP
                     EVEAGKVKITEDERGLIISLVSADYFNPGSAILTDSIKIALRKASSLIKELDRFVRVE
                     GHCDANALNPGVAPGKEERAYINNWDLAGARAINATDYIINVEKLDPSWFQAVSFGAF
                     RPLVIEYAGTPEAKAYNRRIDIVVMTEKSTKRSPYETNFGLPKTKIPGSESSVPGKE"
     gene            complement(20248..21030)
                     /gene="pomA_1"
                     /locus_tag="DFGAABHK_00113"
     CDS             complement(20248..21030)
                     /gene="pomA_1"
                     /locus_tag="DFGAABHK_00113"
                     /inference="ab initio prediction:Prodigal:002006"
                     /inference="similar to AA sequence:UniProtKB:O06873"
                     /codon_start=1
                     /transl_table=11
                     /product="Chemotaxis protein PomA"
                     /protein_id="X:DFGAABHK_00113"
                     /db_xref="COG:COG1291"
                     /translation="MDFGTVVGFGAACVLMIFGIISAGLSPLDLFDVPSILITFGGAT
                     AGTIMAVPWESTLAVGKVTQKVFKTEKHDLIELIKTLVSFSEKARREGLLALEDDVNE
                     LPDEFLRKGITLVVDGTDPELVRNIMETEMGNIASRHNNGKAWWENWGALAPAFGMIG
                     TLIGLVQMLKNLGSGDPSAIGTGMAAALITTLYGSMGANMFAIPVMKKLMRKSEDELT
                     IKQIMIEGTLSIQSGDNPRIVKDKLSSFLPPSERDVLKDDSE"
     gene            complement(21037..21261)
                     /gene="swrD"
                     /locus_tag="DFGAABHK_00114"
     CDS             complement(21037..21261)
                     /gene="swrD"
                     /locus_tag="DFGAABHK_00114"
                     /inference="ab initio prediction:Prodigal:002006"
                     /inference="similar to AA sequence:UniProtKB:C0H412"
                     /codon_start=1
                     /transl_table=11
                     /product="Swarming motility protein SwrD"
                     /protein_id="X:DFGAABHK_00114"
                     /db_xref="COG:COG1582"
                     /translation="MILLHRLKGNEFVLNASHIECLEANPDTTITLSNDRKYVVKESV
                     PEVIAKILEYKKRILVFPLESSPDQFKRVE"
     gene            complement(21266..22366)
                     /gene="mshA_1"
                     /locus_tag="DFGAABHK_00115"
     CDS             complement(21266..22366)
                     /gene="mshA_1"
                     /locus_tag="DFGAABHK_00115"
                     /EC_number="2.4.1.250"
                     /inference="ab initio prediction:Prodigal:002006"
                     /inference="protein motif:HAMAP:MF_01695"
                     /codon_start=1
                     /transl_table=11
                     /product="D-inositol-3-phosphate glycosyltransferase"
                     /protein_id="X:DFGAABHK_00115"
                     /translation="MKVAIIHDWLNGMRGGELVLDSLLKIYPSADLFTLFYAPGKLSS
                     RIEQRKITTAFTNSLPFKESKYRWYLPLFPTAVESLDLKGYELVISSSHCVAKGVITD
                     PDSIHFSYVHSPMRYVWDLYYDYFPARKGLKFFTFQAISNYLRTWDVASASRVDWFWS
                     NSEFVAQRIRKFYRRDAKVIFPPCLPEKWKVVSETKDDFYLIVSAFAPYKRIDLAIET
                     FRKNGKRLVLIGGGQEFKKLTSNLPKNIEILPHLKREEVLKYYKKAKAFLFPGMEDFG
                     IAPVEAQAYCTPVIAFGKGGALETVVSGKTGVFFEEQSVGSLQAAIDRSDRISWKTSE
                     FQKNVSRFTEEKFIIEIRKQVENRIGTPRKKG"
     gene            22403..22618
                     /locus_tag="DFGAABHK_00116"
     CDS             22403..22618
                     /locus_tag="DFGAABHK_00116"
                     /inference="ab initio prediction:Prodigal:002006"
                     /codon_start=1
                     /transl_table=11
                     /product="hypothetical protein"
                     /protein_id="X:DFGAABHK_00116"
                     /translation="MTRMFLEPVIVIGLRAGSIKTSKMWEPPRKLDNNKTYSKADDRQ
                     RDENFSFYEKFKMNISVEILRPALTQL"
     gene            22804..23577
                     /gene="ygiD"
                     /locus_tag="DFGAABHK_00117"
     CDS             22804..23577
                     /gene="ygiD"
                     /locus_tag="DFGAABHK_00117"
                     /EC_number="1.13.11.29"
                     /inference="ab initio prediction:Prodigal:002006"
                     /inference="similar to AA sequence:UniProtKB:P24197"
                     /codon_start=1
                     /transl_table=11
                     /product="4,5-DOPA dioxygenase extradiol"
                     /protein_id="X:DFGAABHK_00117"
                     /db_xref="COG:COG3384"
                     /translation="MTNPVLFFGHGSPMNLVTPSDFTRNLKEFGATLQAVKNILVVSA
                     HWKTRGTYVTTSDPPKQIYDFYGFPPELYEIQYRPSGSPELAEKIQNSLKTVNAQPTQ
                     EWGLDHGSWGVLCFLFQKANIPVLQLSLDTNLSPEKQYEIGKELRPLREEGTLILGSG
                     NIVHNLQKADFYDMNATPTDWAIEFDEFIRQMLESRNDKEILDFQKKGDIATLSVPTT
                     EHLEPIFYVLGAMKPEEKVKFIHHSFQNRTVSMRSFTSV"
     gene            complement(23677..25188)
                     /locus_tag="DFGAABHK_00118"
     CDS             complement(23677..25188)
                     /locus_tag="DFGAABHK_00118"
                     /inference="ab initio prediction:Prodigal:002006"
                     /codon_start=1
                     /transl_table=11
                     /product="hypothetical protein"
                     /protein_id="X:DFGAABHK_00118"
                     /translation="MRKKLFSNLFFRASKPVPAWSLGLYRVIFGILLFILVFRYFANG
                     WISRYFLDPNFHFKFYGFSWIGVLPGWVLYPLFVSLLFFAVFISLGIFYRISVFCFFL
                     IFTYVNFLEVAVYLNHYYLICLLLFILIWVPADRALNLFHIFRIFKSGSIQNVDPIPQ
                     WSLYILRFQIGAVYFFGGIGKLVPDWLFDAQPVRIWLLRNSDIPIFGPILSMSATGYF
                     FSYAGLMFDLSVPFLLLFRKTRMLGYSLVLIFHFLTWKLFPIGMFPWVMILNATLFFS
                     PTWPIDLFQFLKSRSMLPDRENIFHFLWTRFPIHFRKSVLAFIESYLFFLESKSSISE
                     KFVFYKVGTLRKKFDFILSDRILRYFWIFYVFFQSLFPLRHFLYPGNHLWTEQGFRFS
                     WQIMLVQKNGIASFRVVNQQTGETNVVLPESHLSEIQRIMMSYQPDLILQFAHWVGKN
                     EKERTAQEVSVYADVMVSLNGRKSQVLIDPERDLMKVSNSLLNKEWVFSGDEE"
     gene            complement(25145..26128)
                     /locus_tag="DFGAABHK_00119"
     CDS             complement(25145..26128)
                     /locus_tag="DFGAABHK_00119"
                     /inference="ab initio prediction:Prodigal:002006"
                     /codon_start=1
                     /transl_table=11
                     /product="hypothetical protein"
                     /protein_id="X:DFGAABHK_00119"
                     /translation="MNPLILVDSYVSKFCSKNGIFKKLNSWANLSAYLERFLPSSVLR
                     EALYASEKISNDLKKTGFSVLSFFDPEYPSLLKEIYDPPLILFYKGNLNILDLSFAAV
                     VGTRNPSPISCYAAELIPYYLKENGFSGVVSGFAKGIDATSMNAALDEELAVIGVMGT
                     GPETEYPFENRKLYQRMKYAKRTLILTEYPPGQKILKYTFPKRNRIVTGMCNSVFIME
                     APEKSGAISSAHNALEQNRNIFIFSDPRQTKNQGGEILIRDGAESLDLDTISFGMREV
                     FHMNHLLPDSQSKIPGMLAELSEKRFSGEWKSIGSGYYAKKTFFQPILPGL"
     gene            complement(26125..27153)
                     /locus_tag="DFGAABHK_00120"
     CDS             complement(26125..27153)
                     /locus_tag="DFGAABHK_00120"
                     /inference="ab initio prediction:Prodigal:002006"
                     /codon_start=1
                     /transl_table=11
                     /product="hypothetical protein"
                     /protein_id="X:DFGAABHK_00120"
                     /translation="MSQNILHLILTLLRIQIFFYKNFGNLQSGSKDSVFCKSIHRVEF
                     KDMDFDFPWKRILLLLFLFVFVSCERSKNFGFQNRGDRPPTVEDLEAWKERLAMEEAE
                     IVELEKKISSMAQKTRSAGALSWKIAQGYMKIGDYDMGVKFYNQALKENNEGKKVEIV
                     GAELHFFEPAIPFFEKALLLKPVDQQLLFETALAYANASKDRGWETVRRQIAIDLFTH
                     LTIQDPRDSRFPFQLALIYFDSSMSDSSWEGVSAGFHDQDKALRILDDIIKKEYKNVP
                     ARFAKANFLYRLGRTEDSKEEYLKVKKTIEELNDAGLVRGGLEKNDSYQNVLQNLKKI
                     EESSLKAE"
     gene            complement(27297..27644)
                     /locus_tag="DFGAABHK_00121"
     CDS             complement(27297..27644)
                     /locus_tag="DFGAABHK_00121"
                     /inference="ab initio prediction:Prodigal:002006"
                     /codon_start=1
                     /transl_table=11
                     /product="hypothetical protein"
                     /protein_id="X:DFGAABHK_00121"
                     /translation="MKKIGKIVYAVPFAIFGLFHFISGPAMTGIVPSYIPFPIVWVYV
                     TGLALIAASVSVITGIKTYLATVLLAVLLGIFVVLVHLPGAAAGNQASTIALLKDVSL
                     LGAALLIAGTAKN"
     gene            27784..28233
                     /gene="rimI"
                     /locus_tag="DFGAABHK_00122"
     CDS             27784..28233
                     /gene="rimI"
                     /locus_tag="DFGAABHK_00122"
                     /EC_number="2.3.1.266"
                     /inference="ab initio prediction:Prodigal:002006"
                     /inference="similar to AA sequence:UniProtKB:P0A944"
                     /codon_start=1
                     /transl_table=11
                     /product="[Ribosomal protein S18]-alanine
                     N-acetyltransferase"
                     /protein_id="X:DFGAABHK_00122"
                     /db_xref="COG:COG0456"
                     /translation="MDIKILDKTDLDWLFALEENCFGSHAWTKEMLYSHLREFSGIGS
                     TDLCYILYKLAGDEIEIYRIAVYSRQRRQGKGKKLLEHLLNFEKDKTFFLEVDSTNSP
                     AIALYESCGFQRIHIRKHYYENGSDALIYKKAPIDVFENFSFNVPDP"
     gene            28453..29496
                     /locus_tag="DFGAABHK_00123"
     CDS             28453..29496
                     /locus_tag="DFGAABHK_00123"
                     /inference="ab initio prediction:Prodigal:002006"
                     /codon_start=1
                     /transl_table=11
                     /product="hypothetical protein"
                     /protein_id="X:DFGAABHK_00123"
                     /translation="MRRILRTILPLFVCGFFLNCFLNPLSKLVTDTVFPTKEDCQNCE
                     EQLLLAVSAVSQPNVLQPRSDGIQTFALDLSVSFPFHCTAGICAGGITENQPASTVNV
                     AVPNGTDLTALKPNFLIPENSKLEVNGETQVSGTSVQNFTNPVSYKFTDSKGATQSYT
                     VTVHPVPPEDRVNGTVLFPTGDLWTKCSYGQVWRPGFNDCKGKGNESDNYGANTDIVF
                     CDTADASCDIYGNATFQNACFEMQQILSPPNIPMNVLRAGDFNRLSALVLCNGFFKGP
                     ACGTADQCLGNSGTTVNENLFPQTVNGYYWTSSICSASNMQVIQFGGVSNTTVQAKNG
                     KGKVLRCTYNIFS"
     gene            29546..30289
                     /locus_tag="DFGAABHK_00124"
     CDS             29546..30289
                     /locus_tag="DFGAABHK_00124"
                     /inference="ab initio prediction:Prodigal:002006"
                     /codon_start=1
                     /transl_table=11
                     /product="hypothetical protein"
                     /protein_id="X:DFGAABHK_00124"
                     /translation="MKSRFYVLSFYSILILFANCKIDQRVSADKSHRTVLASVDTNCQ
                     VVSVEPLYSFLFGLLPVFRQVEPEPGPGKTLRVTEVTNWKDYVVTALGGWAITLVRRT
                     RTIEFCEENLYASNWNPEKISIDQTLYQMAVSGKIVVHLKLGDPLTQVRIVGFDESSV
                     EIEIVIPDPQGGVMDRAFLRDGSILDGKQIGQDDKEVIMESLEGKKITIAKSTLHKID
                     MRVPKTIKEKKNILKSEISRIAFEDSANK"
     gene            complement(30696..31181)
                     /gene="ispF"
                     /locus_tag="DFGAABHK_00125"
     CDS             complement(30696..31181)
                     /gene="ispF"
                     /locus_tag="DFGAABHK_00125"
                     /EC_number="4.6.1.12"
                     /inference="ab initio prediction:Prodigal:002006"
                     /inference="similar to AA sequence:UniProtKB:Q63T71"
                     /codon_start=1
                     /transl_table=11
                     /product="2-C-methyl-D-erythritol 2,4-cyclodiphosphate
                     synthase"
                     /protein_id="X:DFGAABHK_00125"
                     /db_xref="COG:COG0245"
                     /translation="MYRIGNGIDFHRLEINPNRPLVLGGVECESEVALVGHSDADIIL
                     HAISDAILGALALGDIGQYFPDTDPKLKNIDSKIILAKCLELMKERNFQLVNVDCTVI
                     GEKPKIAPLKEKIKKSLCSLLDLPVDCVSVKATTTEKMGALGRQEGIGTFCTILLVKN
                     L"
     gene            complement(31669..32781)
                     /gene="ycf3_2"
                     /locus_tag="DFGAABHK_00126"
     CDS             complement(31669..32781)
                     /gene="ycf3_2"
                     /locus_tag="DFGAABHK_00126"
                     /inference="ab initio prediction:Prodigal:002006"
                     /inference="protein motif:HAMAP:MF_00439"
                     /codon_start=1
                     /transl_table=11
                     /product="Photosystem I assembly protein Ycf3"
                     /protein_id="X:DFGAABHK_00126"
                     /translation="MLGKRNRLLILLFLFGSVLFATPDDNFDREISLNEVLTQYKLKN
                     FSVVLRLANRTTPLNRSENLALNYLRAHSFLQLKEYKNALEQFLNFLGEAPYKYEIFN
                     NIGACYFYLGDYENALRYFDFSKTENPNYKIAEKNYILLRNATATKTLENNWISPTDF
                     PETFLVSSSANADISTGWIYFYLGKPTEAIHLFKKAIKSDSEYSLSYLSLGYLYDSGG
                     NFRSAIRYYEAALKIDPEYPDLWNNLAISYYNDGQTEKALSHFQKAAELNPKFAYPVN
                     NLGYLHLQKGDYTLAKKYFLRSIELNPSGPFLLGEIYAGLSICNFHFSERDEAKRNKK
                     RSIELHQNLANAAYLIKELRWKQNIVDVFLNRIDTK"
ORIGIN      
        1 aaacgtgttt ttataaccct ctaactttat ggaataactc gataaaaatt tctgttcaat
       61 tccaagattg gaatgttggg attcctccat cttaagatta ggattcccca ttcttttgga
      121 aatataactg acgtccgtag gagcttgaaa gaattttccg gtccccccga aaaaagtagt
      181 tctagtggaa gttagttcct tcgcaaacat aagtcttgga cttgttttcc attcatccga
      241 taaatcgtga taatcccgtc tcactccaag agataatacg ttaccttgat aatcaaactt
      301 catctcggag aaatatccta tctgcctatg aaccattcta tccccttgta aagttgtaga
      361 tgtattcggg tcggaaagta tgaatttagt gatcttaaga aattctggat tttcgttgat
      421 gtagattatt ttaccttgaa agctggatac ggtttcccta tattgtccgc ccgcccgaag
      481 ctttaagatt ttcttgaata agctcaattc cattacgtct tcaaaatagc gaagatcttc
      541 cgaaaaattg ttcccgagag tattcgcttt ttgtaatcct tgcgccaata aggcggcaag
      601 agccccttta gaagtatcga aaagataagt actgttttga gttctttctt caaaataact
      661 tcttgatata ttcatagtat tcgaaacggc ttcaaacggt ttccaaacat actgaactcc
      721 gtcggttcga aaatttctat caacaatcaa agcatcgttg atactttcca ttgaatcata
      781 cttgggtttg tattgtttgt tcgcggcaaa aggatggcga taatccttcg tcccgaaaga
      841 ggaaagtgtg acagagtttt gattgtcgat atcccagttg atccgaaatt gataatcgct
      901 ataatcggaa acaaacgttt gattcggtac taaatcagga attcttccca aaacgtagtt
      961 cggatagtat tttctccccg atacatttac attcaaattt tttgatatat ttttaaatac
     1021 gtaaccatcc accaaaaaag tatttagatt gaggacgacg gaatcgtttt tctttttaaa
     1081 tccttcaacg gcaatgaccc cgcctgtcgc aaatccgtat ctggcggaat aagtacccga
     1141 ataaatttcc aaagaacgaa tcgaattatt gtttaaaacg gaagtgatcc catccgcgtg
     1201 aaatgggtag attaaaggaa gaccgtcgta ataaaattga ttggctctag tacccgctcc
     1261 tcgcatcact agaaaccctc tctgactatt ggaaatatcc gggcttttat tattgggagc
     1321 agtgggattc aatccggttg ccattgccga ttgaaaaccc gcgttcgtat aattttgaaa
     1381 tataggcgca atccccggaa tgttgaatac cgcctttaaa gaatctccga atgtaccagg
     1441 cattttattg atttcttccg gctttaatcg aacaaaatcc ggtctatccc tttcgcctac
     1501 tacttcaata gcttcctctt ctttttcttt tgttttattt tgagcgtata catctaaaga
     1561 aaaaatacct agaacgtaaa ataagattac atacaaaaaa gaaagtttat ttattttcaa
     1621 tttagttcta tgggaaagaa agaacgaact tgaaaagtct tttaatactc gcataccaat
     1681 ccgaaaactc ccggaagtta ttgtattcta ttgcatttta cacaacgaac attccctaag
     1741 taattctcca taaagatgcc gacaacacct tttttagact tcttacaaaa taacaactct
     1801 aagataaaat ttatcgagtg acacttacaa tagaaagcga gattttaaag tttagaaagt
     1861 ttaacgattt tggaatcaaa acgtttggaa atatcgggac atacgaaaag aatgttatag
     1921 taagtttatt tcaaaagtta gaatattata ttttcttcaa aaagccgaca attctgaatt
     1981 cggcacaatt ttgtgaggac ttctctatct ttgcaaaaat cgcccattta tttttggcac
     2041 cattttcatg cgtccgaata gcaagaatct atcttaaaac tttaggatgt gggaatttct
     2101 aaatttttgt gaaaagttcg caatgatatt tcccctaagt ttcaggacaa atattaaaca
     2161 acgaaaaaga ccgcttgaaa agcacatcaa aaactaccga aaggaacaga actcctgtta
     2221 ttatgaactt ttgccgattt ttttgaggtt ttaaagcagt ctttagtctt taaattatcg
     2281 attgatagaa gctaactcaa aaatacttta tcttttctta aaatgtggat gccgatcatt
     2341 ttaagatatt tctgagatag cttttggtgc aatcaggttc atcaatcatt tcatagagac
     2401 tactcctaca aagccgttac acaaatacga atcattttcg gataaatccg ccatagatac
     2461 aaagacgatt ctttagaaga acatcgagat cattttccac ctggaaatga aaaaacgatt
     2521 cggcgattat ttttaaacta caagattttt tgattgaaat aaaaaaccct gtactaaagg
     2581 aaatcccatt tctgccgcta tcaaaagatc ctcttgggtt tcgattccct ccaaaacaca
     2641 caggatgtcc gcttctctcg caaagtccaa aaaaccccaa acgatatttt tataatatgc
     2701 tttggtccta aaaagatcaa gccagcattt gtcaaattta ataaatttag aatattctaa
     2761 aaaatcaaaa cagaaaagat ttctctttcc gcccacatcg tcgagcgcga tcggaatatt
     2821 caattgcttt aatgcatcca aacaaaatcg agtatcttcg atcagagtag aatccgtatt
     2881 ctctatgatt tcacaaacga tatccctttc cttgcttaaa aactcgtgcc aatcaatcga
     2941 ctgcgatcga tttttacaga catggggatc caagtttaaa aataatctct tcccttgtgg
     3001 acgattcctt atctgaaacc gttttaaatt cttttcgaat tcaaaaaata aatccacttc
     3061 ctgatgtagt tcgttaaaaa cgaactcggg agaaatactt tttccttcga cataaaatcg
     3121 tgccagagct tcgtatgcga aaactttccc cgtttccaga gacaaaatag gttgatactc
     3181 cgtgtggaaa tccccagttt tcaagatatc agtcaatatc ttaaaaagtg ttgaaccaaa
     3241 agtccgtgtg caagaaccgt cttcttcaga aggagaagaa aatggggtta cggtttcaaa
     3301 ctccgcaatc attttccgag ccgtttcacg tttttcattg aaagagaaaa gactttgagc
     3361 gactcgcttg tctaaagttg aaatagattt tggaaaatcc caattcacgt tagacgacag
     3421 atcaagaatt tctttcattg taagacctct tcgtttccaa agtagaagag agatcgaaaa
     3481 agtcaagaaa tatgagaatg aaactcaaga tcaaattgat atctaaaaaa cgagaaaaaa
     3541 atttcaatca ttcccgtacg gaatgatttt ataagttatc ttgaaatagc ttccaaagtg
     3601 atcacacgaa gtggaagact tgaatcttga gtaatggaat aggaatgatt ctatttttgc
     3661 tttgcgaaat gtctattatg aagacgtata aaaatgagag taacattcaa agatttaaaa
     3721 agctgattct ttgatgggtt tcttggtctt tgatgtagat tccagcgacg aaacaagcag
     3781 gaattgcaac aatctgaaac ttcttgaatc aatatgacgg ttccttcgag actagaattg
     3841 tctcaagatg ggattactct agtagatttc gtttttgaat gcgaccaaca cgatgggcat
     3901 aaacattcag tgccggttag agaaattcag tatcaatttt caatataaga atccgtcgag
     3961 cgccaataga agcgagacgt tttagttaca gtttgatctt tctgataaag cagaaaactc
     4021 atgcgtctct ctctaaagat cgcttccgca ggttttggaa catgctgtaa gtcattccgt
     4081 tcatcagtta accttcccaa cggcatcttc gagaaacgtg ataaaatggt ccgtaaaatc
     4141 acactctgtg tttgctcaaa cgccacgaaa gcaaagacga ataaactatc attcacaact
     4201 tatttgaaaa atcgcaattt aaaggaaata acgtaattct cttttttccg ggatttcccc
     4261 ttagaattcc ttttttcctt ttctttcttt gaagcaaagt aagattgttt ttaacctctt
     4321 atgcaggatt taaaacgtaa gattggaaaa agcccctttt ctccggttat cttaaagtca
     4381 gggctttcgc ctaaattctt tctcaatctt ctcaaggaaa tttctcctat cgtagcaatc
     4441 gacgataaaa gaacaattct attcgctaac gaatcctttc ggaaagaatt tgcagggaat
     4501 tctcgcaatt tgatgggcaa agatctgttt cggatcctcg gtctcaatcc ggcggatcaa
     4561 gaggaaatgg aatcgaacat caaactttcc aaaaaaggaa tggttcaaaa tcaagaattc
     4621 aaaaaacaaa agatttacta cggctattcc gtgtttcgtt tcggggaaag tataggaatc
     4681 attctcaaaa atattacgga aaataaaagg ttggaaagaa aaatcgccaa ccttcacacc
     4741 aaacttttac aatctcagga agaagagaga attcgacttt ccagagaatt acatgacgga
     4801 gtcggtcaga caattctcgc ggccaaactc aacttccaag catacaatag aaatccgaaa
     4861 gtttacgggg ctcagttcga taccggcctt cttttaatcg ataaagcgag tcaagaactg
     4921 agagatatct acacgaattt acacccttcc actcttcggg aaatcggttt agaagccgca
     4981 attcgcgctt tgagttcaga tttgtttccg tctatggacg tggaagccga tttggatctt
     5041 aatctaaagc cggatctgga acccacggtc gcaaatcaag tctttagaat cgttcaggaa
     5101 atctttcaga acgtgatcaa acattctcaa gcaagaaaaa tctatctcaa gatccacgtc
     5161 aaaggaagac aactcttctt agacgcgaaa gacaacggaa tcggtttcca ggaaaaaaaa
     5221 gcgagagcca agtcctccgg ttttggactt gaaaatatcc gcagaagagt ggaagattta
     5281 aacggtaagt ttaagatcga atcctcttcg ggaaaaggaa ctaaatttat cgttcgaatt
     5341 cctttagaaa aaacaaaaac acatccgcca aaaaaatatg aaacctacta acacaaaaat
     5401 attcttagtc gatgatcacg ctattctcag agaagggctt aaaatgatcc tttccggaca
     5461 atttgaaatc tgcggcgaat ccggagacgc tgaaaaagct ctggatcaaa tcggtaaatt
     5521 gaatcccgat ttggtaatta ccgacatctc tatgcccggt ttaagcggga tcgatcttgt
     5581 caaaaatcta agaaagcagt atccgaatat tcggaccatt attctttccc ggcacgacaa
     5641 cagagaatac gttcagaaac tattggaatt aggaatcaac ggttacgttt tgaaagacga
     5701 cgccggtaat gatctccttc gcgcaatcga agcggttcac aaaggagaaa cgtatttaag
     5761 tcccggaatc accgctcatt tcctatccgg ttttgtaggt tctggaaaac cgggcgaaga
     5821 aaatcaagac gccaaaaaag cattttctgt cctttcggat agagaaagag aaattttaaa
     5881 actagtcgcc gaagggaatt ccaacgaatc catcggtaaa attttaggga tttctccggc
     5941 cacggtaaaa gttcatcgag ccaacatcat gaaaaagttg aatcttcata aggttgcgga
     6001 tttagttatg tatgcgatcc gcgcgggttt gatcgaatct tagatcgaag tttgtaaaat
     6061 ccacgacaca atttgataaa cgaagaatcg acaaactaat tccgaacaaa caacgtgttt
     6121 cgatatccgt tcattttact cggctgtctt tcggtctttt tttgttgtta tgcggtttat
     6181 actagaatcc cgatcgaatt ttgcatcgaa gacaaaatcg ttccttgttt gaacggattg
     6241 gagcctctat tttctttacc gggtttgctt ttagaaattt taggttattc ttggatcttc
     6301 gttccattga attattcagt tttatttctc gtgttgatat ttccgattct acaaaaaagg
     6361 aatttatccg aagaatcttc gattccgaaa cacactttag tctttgctaa actcgttttt
     6421 atattttcca cactttattt cattactttt tggaaagtgg gcgtcgctaa cagaggcggt
     6481 tcatttatga atcacgtttt tttcttctac gtcttcggtt gggttctgat tttttcaatt
     6541 tacatttaca accgaaaacg gaagacctta atttccaatt acctttttca tctcctgttt
     6601 tttgtttggt tcttgtggag agcgtttccg tggttctggg gaagtatgta gtttcaaact
     6661 aggaaagctt tgcggccttt aatttaggga gtgaaatatt tgagttttac aaaacgtggg
     6721 agttcccaca tttgttttta cggaaaaatt aacgcatgaa aagaaacttc ttacacccga
     6781 atttacgagt gagatcattc aagagtccaa ctttgttgat tcatttttga cttgatcgaa
     6841 gaaagatcag acaaaattct tatgcgaaag gttttttatg ctacgtccat ccactctcga
     6901 ctttctcaaa aaattggcca agaacaacaa taaatcttgg ttggaaaaga ataaggatct
     6961 atttgttgaa gccaaggcgg actttgaaaa tttaatcacg gaactgatcg taggactagc
     7021 gaagtcaaac ccatccttgg ctgaagtcga tcccaaaaag tgcattttca gaatctatag
     7081 agacgttcgt ttttctaaaa ataaagaacc ctacaaaacc aatttcggcg caagtatagg
     7141 agcaaccggt aaggatttag ggaaacctct cttttacctt catgttcaac cgggaggaga
     7201 atcttttctc gcaggcggtc tttatatgcc ggattctccc acgcttaaaa aagttcgcga
     7261 acatatatta aaaaattcta aatctctaaa aaaaatcgtt caggaaaaaa agtttgttaa
     7321 agaattcggc ggactttcgg atatgaaatt gaaaacggcc ccgaaaggtt tcgccaaaga
     7381 tcaccccgac ttgaaatgga ttcaatatac gagctatatt gtggaaaaaa gactgaaaga
     7441 cgaggatctt ttcgcgcaaa atttcatcaa gaatacgatt gagtcgtata aaattctgca
     7501 accgtttctt aaatatctga acgactccct ttcctaagat tactatttta acgtgagttc
     7561 ggcggataaa gtttctgtaa tggaaatgga gcggaggtgt catgtcaaat cggtctgtga
     7621 acggaatcaa ccgcttaaac agggaatttc agaatatcaa tctaaacggc ttcttgattc
     7681 aaaaataatt tggaagaaga agccgagact aaaaagaaca ttccattttc ggaatgtttt
     7741 ggcgagaggc aggcccaaat aaaaaagcga tcctgaaatt ttaagaccgc ctttgcatat
     7801 caaatgccga cttgaatccg gtattttcaa acaaacacac attcaatgtt tgcggctatt
     7861 ttggaaatac ctcttaagaa tcgaaatctt gactcacacg aagtttgcgt ttttactttc
     7921 ccgatttgcg ttttaggaaa taagaatccg cctcgtccgt aatcggacgg atcgtttcct
     7981 cgtattttaa aatcgattga accgcttttt cgtaaatgct catcagaagc gcctgagccg
     8041 cgtcgcacat ctgctccttt ctgaattctt ccacgtgaag cgtttccgta atcgaaccgt
     8101 ccggattaaa cggaagagaa gcaagcagat tcgaaatcac aattttgtcg tctcccgcga
     8161 catgagaagg atcgtaaatc accggaagaa ttgtctgatt ttttacgtgg gtgattacgt
     8221 ttaaatccgg agtatttctg cagtagcctt ccttgataaa aagggtcttc actcctcttt
     8281 cacaaagaat tatattcaaa tttccttgat tagcgatgta ttccgccgcg gaaaaccatt
     8341 cgacggcttc gtttccgaaa ccacgtttta aaatcacggg tcttccagtt cttcccaccg
     8401 cttcgagaag ttcgaagtcc tgagcgtttc tagttccaat ctgaatcata tcggcgtgtt
     8461 tggcgacttc ttccgccatc gtatgatcca taacttcggt cacataagga agaccggtct
     8521 cggccttaac cttatccatc atcgcaattc cttcccaacc gagacctctc caatcggtcg
     8581 gacgagtacg aggtttaaaa gccccgccgc gaaagatgat tctatctaag atattgtatt
     8641 tttttccgag ctcaaccgct tgttttgcga tcgtcaaagt ttgctcataa gtttgtggag
     8701 aatccggtcc cacgataaag atatgttttc cggttccgaa tttacgaacc aaaccatccg
     8761 ggcctttcac ttccacgatt cttgttgctc tatgaaccac ttcaccgttt ttaccggccg
     8821 cggtttttgc gatgttctta tagggaatgg acacgttcca gattttggtg atcccgggaa
     8881 gttctttgac atagccttct ttttcggaaa tcttgcgagt atcgcctata aaatgaatcg
     8941 tatccgatac cgccgcaccg cgaataattt cggtttgatt tccacattct ttagccaact
     9001 ctttaatctt actctccgta tccgggtagc ctttttctaa ctcaactatg tccacacttc
     9061 actccagacg ggagattctc ccttaaagtt tacaaccttc tatatttccg attatcgtca
     9121 agaattcatc agaaactgtg atctttccca ggaaactctc cagatcttac ttcctcatga
     9181 taactctcga tcgcatcttt gacgatagaa tggagattgg aaaacttctt taaaaacttg
     9241 ggctgaaaat tcgcatctaa cccaagcaaa tcatttaaaa ccaaaacttg tccgtcacaa
     9301 tcgggacccg caccgattcc gatggtcgga accccgactt cttcactgac tcttttaccg
     9361 agttcggcgg gaatcatttc caaaactatg gagaatgcgc ccgactcgga aagagccaca
     9421 gcttctctga gaagtttcgc actcgattct tcccctttcc cctgcactct atgaccgccg
     9481 aatacgtgaa cactctgagg agtgagcccc aaatgtccca tgaccggaat accgatttgt
     9541 ttgagaatgg cgactaactc gcagataaaa tccgaaccgc cttcgatttt gaccgcgtcg
     9601 caatcggttt ccttcatcat tcttccggtg gaacgaatcc cttcttcaat ggaagtctga
     9661 taacttaaga atggaagatc ggcgatgata aatttatcgg gagcgcctcg acgaaccact
     9721 ttcgtatgat agatcatttc ttccaaggtt acgggaagag tgctcgaatt tccttggaag
     9781 accattccga gagaatcgcc cacgagaatc gaatcgatcg gagtttcacc cagaattctc
     9841 gcgaaactga aatcgtaaca cgtaacgacg gaaatttttt ctttcccttt cttttcggga
     9901 gaaaaaattt tatgtatgtt tttcatactc gcctcccgca aaacgttcgt ataaggaacc
     9961 ctcgccgatc gattccaaaa tttcccggat aaaaggacga gtaaaaagag aatgatgggg
    10021 aaggtgcaga ttatgagtat ccatcgtaat cacgtcgtaa gtgagaatgt cgatgtcgat
    10081 ttctctcggt ccttttttaa tttttcgaat cctacccatc tctttttcaa tccgaagagc
    10141 aacctccaac aattcctccg gattgaaagt agtttcaatt tttagaatct gattgagaaa
    10201 atcggattga tcggtaactt ccaaagcaac ggtgtttatc ggttcggatt cttttaaaat
    10261 ttcgatcccg atcgtatttt ttaatttgcg gacggctatt ttcaaaaact cggctcgatt
    10321 tccgagattg gatcctaagg aaagaaaagc ttgtttcatc ctcttcctcc ggactcggaa
    10381 agtttcaaac gataatccgc gcattctaga tgaatttcca ttgtcatctc tttcaatctg
    10441 gaataaattc ttccttccgc tttatccttc cactctgcag gagaagtatt agaagtgaga
    10501 atggtgagtt tttcctgctc gtatcttgcg tcgatcagat cgtacaattt tgagttggac
    10561 caatcggatt ccttttgaac tccaaaatcg tctaacacta atacttcgac ttcggcaaac
    10621 aacgtttcga tggttttttc catcccgtgg gtttctgaat ccttttgata cgtttctcga
    10681 agagtattga gaaagtcacg gttgatcttc gcgtatttgc aatttgtttt atatcgaaaa
    10741 atcaattcgt tgagtataat acaggcaaga agcgtctttc cggttcccgg cccgccccaa
    10801 agatacaatc catgcggttt aaaccttgcg tcattccatt tgtgtacgag ttcgttcgcc
    10861 caatcgtgcg cgaccataaa tgagattccg atttccgtgc tgtgatcggc ctgatctaac
    10921 gttcgataga tgtatttggg aggaattcca gattttttga atatagtttc caaatgtccg
    10981 agttccattc tcgcgttatg acaaacacaa ggaaccatct tacgcagggt ttcgtcgtat
    11041 actctccagg gaggttttcc ctgacagggg caattctcag aaatgcagtg gcaaatcgaa
    11101 agaacacccg aatgagttcc cgaaacattc tcggtaaggg agaatccgac gcccccgcac
    11161 tgaggacagt tgggagcacc ttcttgaacc ggagtgtatt ttttgagaat cataggacta
    11221 attccagttt tttcaccaaa aggctgaagg aaaacctttt ctgaaagaag aatctgctgg
    11281 aaaaatgcag ggaagcaaag aaagtaggga aagttttttc ggtgcggaat tccgaccaaa
    11341 aaagaaaaag attcttccca aattgagaaa aatgactctt atgtcgctta tttggaagaa
    11401 agcggaaaaa aaattcgttc ttagtttata tctcggatcg taagtccgat agttatacag
    11461 gagagaaggc acaggatgta ccttttccct aataccattg aaagagaagt aaaaggtgtg
    11521 agcattatga aggtgatgaa aagcatattc attcttctgg ccgtgctggg actcaacctg
    11581 tctgttttag ctcagcaaaa caatcagggc ggtaatcagc aagccaatga agctgtagaa
    11641 aaaattgacg agctgttaaa aggcgagttg gttcccgaag acgatgacaa gaacctcacg
    11701 gaagagcaga agcgtcgtaa aaaagcaatc caggaacaag aagctctgtg gaagaaccct
    11761 gattttaagg gctatgataa aaatttccaa gaactccacc agctctccaa ggcattcgct
    11821 aacaacaaat ttagattggc attatcaaac taccaatcgg gcgtgaacac ggttcttaaa
    11881 atgagagaat ccgtggaaca ataccgtaaa gaagaagccg agaaaaaacg tctcgatgaa
    11941 aaatggtatt ggcaaaaggt cgatcgcaaa gcaagagaag accgtgtcgt ttctcgcgag
    12001 aaactcgttg cgaaacaaca ggctctgaac tatttcacta aagcgatcaa ccacttggat
    12061 gaaattaaaa acccggattt gagagaaaga ccggagttca aaagacttct ttccgacact
    12121 tatagatcgt ggattctcac cgagtatgat ttacaaaatc ttccgcagtg tatccccatt
    12181 ctcgaacttt atatcgaaat cgatgaaaac gagaaggaat atcccgctca caagtatctg
    12241 gcaagttgct acgctttcga agagaacatg attaaaaaat acggcggagc atccgaagac
    12301 cagatgttca aataccgtta caagaagaac gttcaccttc tcagagcaac cgagctgaaa
    12361 tacggaaaag attctccgga atacaaacac atcgtaaacc ttgtgaacaa ggacgaagtg
    12421 atttccgtaa gaccttaact actctctttc aaacgaaatg gaaatagacc ccgttgattt
    12481 cagcggggtt ttttatttga agcgtcttcc ccaaaatctt aaaataaatt cagctacaag
    12541 tttttaacaa gtccgtaata aggcatagta attcccacag attacgtctc tcgctttttg
    12601 gtgttttatg gactttacag ttactcttat tcactaattc ctaaaacgtt ggagttccga
    12661 cattcagatc gggattagac aaaatacttt tggttacgtt ttgtgcgttt tctcaatttt
    12721 aaacgcgcgt aaacaccgaa aagtcaaacc aaatagaatg agttttttat agaataactt
    12781 tgagtcgaaa ttgaaaagga tccataaaac atagcaatag acaagaacca ggatatttag
    12841 cttgccgact ttccatacaa agatcggata ataagaaaat ggaaataaaa atcacggaag
    12901 tcggtccgcg tgatggactt caaaacgaaa aacgtgcggt atcaacagag atcaaagcgg
    12961 aatacattcg acgtttggtt caagcgggtt taaaaaacat agaagcgacg tcttttgtaa
    13021 aaaaagaatc cattcctcaa ttggcggatg cttcagaact ttccgcactt ttggatctga
    13081 acggacatat tcattattca gcgctgactc cgaatataag aggttatgaa gccgcgaaaa
    13141 acgctggtta taaggaagtt gcggttttta cggcggcttc ggaatcattc acaaaaaaaa
    13201 atatcaatcg aacaatcacg gaatccatcg acggatttaa agaaattttc aaacttgcga
    13261 aagacgacgg tatccgagtt cgcggttatg tttccaccgt gatcgattgt ccttatgaag
    13321 gtaaaatcga tccgaatcag gttctcaacg tttccaaaat tcttttggat ttaggcgctt
    13381 acgaaatttc tctcggcgaa accatcggca cgggagttcc cgcagaggta gaagtattat
    13441 tagaacgcct tctcaaagaa attcctgcaa ataaacttgc aggacacttc catgatacgt
    13501 acggaatggc gatcgcaaac gtggcaaaag ctttttcaat gggacttcgt tccttcgact
    13561 cttcttcagg aggtctggga ggatgtcctt acgccaaagg agctgccgga aatttagcta
    13621 ctgacgactt ggtatatttt ctagaaaaat caggaatctc tacgggaatc gaccccgacc
    13681 ttttatggga agcgtccgct tttatggaaa aagctctttt cagagaatta cagtcaagaa
    13741 cttatctggc aaataaaaag aaaagagaat cttgaaacat tcttctcaaa aactcaaaca
    13801 ggttctgaaa agaatttttt tagaatacca gacaccccag tatctggggt cggatccgat
    13861 agaatttccc cattcctact cgaattttca agaccgagaa atttctggat ttattgccgc
    13921 tttattctcc tacggaaacg tcacctcaat caaggaatat ctccaaaaac tcttcgcact
    13981 ttgtggagat tctccatatc aatttctttt aaaagaagat ctcaaatata ttcggaatga
    14041 actcaaatct tatcgctttc aaaaaccggg cgacatatat ctttttttac aaacgattca
    14101 aaacaaactc caaaaaacaa aagatcataa actcgagtca cttttttcca tgccccaaga
    14161 aggagaattc aaactctcta caaaagatcg aaaatcgttt acggagggag gaactttaag
    14221 gcaaagaatt ctcgctttcc aacttcggtt tttaaaggag tccaggaaga tcaataagaa
    14281 acaaacggaa agttacggat ataagttttt aatcggacaa ggagttcgaa cgacctcttt
    14341 aaaaagatat tccatgtatc ttcgatggat ggttcgaaaa gaatatccgg atttcggaat
    14401 ttatacaaca atctctcctt cggaactaca atttcctttg gatattcaca ttcaaagaat
    14461 tgcaagcgtt ttacagatag gttctcgtca aacaccggat tggaaaaaag ccgaagaaat
    14521 cacgaatttt ttccgcgaaa tttttccgga tgatccggtc aaaggcgact ttgctctcag
    14581 tcgactggga atcctgaaaa aatgcaaatc aatgtatgat aaggagctct gtgaaacctg
    14641 taaaatcaat acgatctgca aaatctacga aaataaattc cttaaaaaga cgacaagttc
    14701 gaaaccttaa ttgggtccgc gcaagacctc cgattcaact tacagctcgt cccaaaaccc
    14761 gtcgagcgcc aatagaagcg agacggcttg agtttcctcg agagcatcct tagagagcag
    14821 cactttagtt tcttttggag taggttctta tatcataata ttaaaaacac ggacaaattg
    14881 aaaatacact ttcacgttta tgatatagtc gcattaaaat atagattgtc ataagtttga
    14941 ttccttaacg attagagacc gatttatttc tttcgaaaca atagaatgaa aaaagtatgg
    15001 attaaattga aagcttgttt agatttgcag aatatggata tatgtaaaga ttggaatgtt
    15061 gaagattact taaaaacgaa cgagcaaaaa aaacttccgt ttttaatcaa aaaacatctg
    15121 aacgaatgtc aaagatgcca aatagaggtc ctcgaatatt ccaaatcaca tacgataccc
    15181 gagttttttt tcggtcggcc cttttctaaa cagaaacttc tctggtttgg ggcagaactg
    15241 gcaaatcttg acgacttgca ctcatcaaca aaagagaaaa aaaagaaaat ccgctcggag
    15301 gtgggaaatt taaaggaaaa atctcatatc tcaaatttaa ttcagaatca tactgaattt
    15361 ctcgcgtttt gtcatcgtta taaaaaagcc atttttatat ccggttattt cgctttgctt
    15421 atacctacac tacaacttgt atttcagatt ttttagagga tgtttatgat aaaaccagtt
    15481 cagttcttca cacaaaataa attcaggatc ttttccattt tgcttttgat tatattttta
    15541 ttcggtagta gttattttat ctttctgaaa gaatcttgta acggcgattg taaaaatgga
    15601 tttgggtcga agatctattg ggacggaaaa aaatatattg gtcaatggaa aaacggcgag
    15661 gagaacggat acggcatact tgttgcaaaa gatcaaaaaa ttctctatag tggtaaatgg
    15721 aaagaaggga aacaaatttc gaaagaaagt atttttaaaa aataaataag agtctctaaa
    15781 aaattcaaag ataaggattc taaaagtcca atgtttgtat acattagagt tgttgaaaat
    15841 tcattttgag tttgtcccat aactttagaa tttgtacgat cactataaag tctcaatgca
    15901 aaagcgaacg atcatcgaag cctacaaaac gaaattcgaa gggattttat gtgattgaca
    15961 ttccaggtta ggcaatcgat gcagaatccg gaaagagttt aaacatgtcc gaaactatat
    16021 taaaaatatt gaagggaaaa aaatgtgact cctgtggttt ccaaacgacg gagtctttga
    16081 tctcttgttc tcaatgtgga agttctaaaa tatccgaaat tcaattttca ggtaaaggta
    16141 aaatttacac ttacacggta gttcacttag gtttcgcaca tctcgctcaa agagcgcctt
    16201 atgttttggc ggttgtagag ttggaagaag gaatcaaggc gatgggaatt ctagaaggag
    16261 aagtttccgt aaccgaatcg gtaaaaatcg atcttcccgt tcaattccaa agagatgaac
    16321 ccgggaccgg atttatcttt agtcccattt gatacccaga accccgggaa aaatcaagcc
    16381 cctgacattt gtctgacaaa aaaatcctat catgaatttt cctcacaata taagctggct
    16441 tgctaaatag aggtgatttt cgatgaactc caaaaatatg atcctttcca tcgttatcgc
    16501 tcttacctct tgggttcttt ttttgaactg tggagataag tccgaaaaac cggctgaaac
    16561 ggcgcctact gcgacggaga ccgcttcaac tcttaatccc gaacttgaaa aggggcggga
    16621 aatctttaac caaaactgcg cttcctgtca cggagaaaaa ggagcgggag acggagccgc
    16681 tgcagcaagt ctcaatccga aacctcgcaa ctatagggcc cctgcttcgc agtggaaaaa
    16741 tggaaatacg gaggcgggag ttctaaaaac tctcaacaac ggaattccaa atagcccgat
    16801 ggtcgcttat aaattcttag gtgatgaaaa tctgaaacta cttgcaaaat acgtagttca
    16861 tctttctcaa aactaagatt ttctctcgga tcggaaaatg cgagttttcc gatctatttc
    16921 tactttttcg attggcgttt tttgacccct aagctacatt attcttgtga atttaaacaa
    16981 cccacttcct ccttgtggcg aagactgcgg agtaaataga acctctccca acagtcgaga
    17041 agagaaaata tattccaaat tcggtatctt tttgatccta ttcggaattt catgcaaacc
    17101 gaaagctgtc aaattttatt gcaaaaaatg cggaagacaa tttgaccaat tgtctccgac
    17161 cgaactcgga aattatgcgt aattcgattg actttcatag aatttagcga tttttaagtt
    17221 gtaaaatttt ttatgcctga cgacttcaaa gtttttgtag attttgccgt ctccgttccg
    17281 attatccata tagaaggtga aattacatcg gaggcggatg aagagattct aggaaaatac
    17341 gaatccatcc ctcaagagaa acgagatcgt gtgattctaa actttcaggg gacttcttat
    17401 atcaattcgg ctggaattgc aactctcatc agcttgatta caaaagcttc tgagacaaaa
    17461 aagaaagtcg aatttgcagg tctgaatgaa catttcagaa aggtgatgga tattgtagga
    17521 ttagcggatt tcgttctgat ccataattct cttcaagaag cccttaagta atccgaatcc
    17581 atttaaagaa tctcctttct aaaatttaga acttgttctc aaaatcccaa agtgtgggaa
    17641 tttttatagg aatttaagaa cgaaaagatt atttcaaaag cctataaacg atctaaggcg
    17701 acgtaagccg tgggaactac tgcattcagg ggagatgaca ggtcgcggca atgtcactcc
    17761 tacagaagac aattttgaga gagtggcgtg gcagcttgag ttccctatac cttcttcaat
    17821 cgcattcttt atgccgaact cacagttaaa tacttttttg caaaaaacaa aatcgaatgt
    17881 gggatcttac ttttagaaaa agttttttct aattttttaa gaacttgttc tcaaaacctt
    17941 aaaaaaaatc agcacaatca tttcataagt ttgtaataga gtgtgaaaat tcacgcagat
    18001 tgttgattta tggattttct aacggatttt atcgttggaa aacttttgta ggagttccga
    18061 catccgaggt tttgggacaa gttcaaatca aaatacagtt aagtaatcca ttttcgtttt
    18121 ttaaaatctt caatcacaac ttccaaatca gcgggagtat ccacggataa ccccgcttct
    18181 tgagccaaat aaactccgat tccataacct gcttcgatcg ctctgagttg ctccaaagac
    18241 tccgattctt ccaaattact ttttgggaga gaattgtatt ttaaaagaaa atcccggtca
    18301 tatccgtaaa ttcccaaatg acgatacaaa ggaaccgtct gcttaaactg actggggatc
    18361 aaggatctag aaaaataaat cgcctttcca ttccgatcga tgattacttt gacacgattg
    18421 ggatcctcgc cgtgagaaaa atcgattaaa ggaaccgccg ctgtactcat ttcccattcg
    18481 ggatgagatg cctttagacc cgctactcca tctatcaatt ccggttcgat tccgggctcg
    18541 tccccttgga tatttataat tatggaatat tcagaaaata gatttgcaac ttctataatc
    18601 cgatcggttc ccgaaatatg atccgctctc gtcattacgc tatttccacc gaaaccttgt
    18661 acaacttcat gaattctagt atcgtcggtc gcgactacca gttcggaaag agcagtagac
    18721 cgagaagcgt tcctatacgt ccattcaatc atagttttat cgccgatctt tacaagcggc
    18781 tttcccggaa aacgagagct cgcataacgt gctggaatta ctccgagaat ttttaccatc
    18841 agttgacgat aaactcggta aagtaaactt cctgaatttt tccttcggta aggatatgat
    18901 tcacttgtgc cttaatctct tccctcaaat ccaattgatc ttcaatgttg ataagttcat
    18961 cttttgattt tcttcccaca attaagttaa tcaaatcacg catttgggcg tttctttccg
    19021 caagctccgc cgacaaagtt tgatcctcct tcgctatccc gaaagcgagt ttcattttta
    19081 cgaagtgagc ttctccttta tccgaagtgt tgatccgaaa ttcttcagta aaattatagt
    19141 ttgccaaagg aggaggaggt tttaccaacg caacattttt catttgtgtg aacgtgctcg
    19201 tcgcagtttg ttttgcaact accatcgcaa tgatcgcaac gatgatgatt ccgaatatgg
    19261 ctcctgccac ataaagaagc catttgataa tgggagacgt accaccccca ccttcggctg
    19321 cggggagccc gccttcttcc tcatctattt ccgcatcacc catgggtttg cctcctgaat
    19381 tttaacgtta gtcattcttt ccaatcactc tttgccgggt acactcgact ctgagccggg
    19441 aattttcgtt tttggaagtc cgaaattggt ttcgtaagga cttcttttgg tagacttttc
    19501 ggtcatgact acgatatcga tccttcggtt ataagctttc gcttcgggtg ttcccgcata
    19561 ttcgatcacc aagggacgaa acgctccgaa acttaccgct tgaaaccagg acggatccaa
    19621 tttttccaca ttgatgatgt aatccgtcgc attgatcgct cttgctcccg ctaaatccca
    19681 gttattgata tacgcccttt cctcttttcc gggcgcaact cccggattga gcgcgttcgc
    19741 gtcgcaatgc ccttccacac ggacgaaacg atccaattct ttgataagcg aactcgcctt
    19801 acgaagagcg atcttaatcg aatcggttag tattgcggaa ccgggattga aataatccgc
    19861 actcacaagt gatatgatga gacctctttc atcctcggta attttcacct ttccggcctc
    19921 cacttccggt ttaaaaagtt cagtggcaag ctttttagat ttggaaaggg cttttccggt
    19981 cgtttgagaa ggcaggcttt caatgttcat ccccatctcc tccaatcgtc ctttggaaag
    20041 agtctggcct ccgtcaaaaa atccggtagt ggttttaaaa gcagagagaa taatctgcat
    20101 ctcgatcgcg ttcgttttac cggtggtata aagcatgata aagaagcata acaacaacgt
    20161 caccatgtcc ccgtaagtaa gcatatactc gggaatattc tgaatacatt ccggacattt
    20221 tgatttcgcc atgataaaag cccgagttta ctcgctgtcg tccttgagaa cgtccctttc
    20281 tgaaggagga agaaacgaag atagtttatc ttttacgatc ctcggattat ccccggattg
    20341 aattgataag gttccttcaa tcataatctg tttgatggta agttcgtctt cggatttacg
    20401 catgagtttt ttcatgacag gaatcgcgaa catgtttgcc cccatcgacc cgtacaaagt
    20461 agtaatcaaa gccgccgcca tccccgttcc gattgccgaa ggatcgccgg aaccgaggtt
    20521 cttcaacatc tggacgagtc cgattaatgt tccgatcatt ccgaatgcag gagctaaagc
    20581 accccagttt tcccaccaag cttttccgtt attatgacgg gaagctatgt ttcccatttc
    20641 ggtttccata atatttcgca cgagttccgg gtccgttccg tcgaccacga gtgtaatgcc
    20701 tttgcgtaga aactcatccg gaagttcgtt tacgtcgtct tcgagtgcaa gaagcccctc
    20761 tctcctcgct ttttccgaaa aggagactaa cgttttgatt agttctatga gatcgtgttt
    20821 ttcggtttta aaaacttttt gtgtcacctt tccgacggca agagttgatt cccaaggcac
    20881 ggccataatc gtaccggcgg tcgctcctcc gaaggtaatc aaaatcgaag ggacgtcaaa
    20941 aaggtctaac ggacttaaac ccgcggagat aatcccgaaa atcatcagga cacacgccgc
    21001 accgaaaccg actactgttc caaaatccat gctgttttat tccacccttt tgaactgatc
    21061 cggagaagat tccagaggaa acacgagaat acgtttttta tattccagaa tttttgcgat
    21121 cacttcgggg acggattctt tcaccacata ctttctatcg ttggaaagtg tgatcgtcgt
    21181 atccggattc gcttcaagac actcgatatg agaagcgttg agtacgaact catttccttt
    21241 caacctgtga agtagaatca aacgactatc cctttttcct tggagttccg attctattct
    21301 cgacctgctt tctgatttcg ataatgaatt tttcctcggt aaaacggctt acatttttct
    21361 gaaattcgga agttttccag gaaatccgat ccgatcgatc aattgcagcc tgcaaagaac
    21421 ccacagattg ttcctcgaaa aaaactcccg tttttccgga aacgacggtt tcgagcgcgc
    21481 ctcctttgcc aaatgcgatg acgggtgtgc aataagcttg agcttccacg ggcgcaattc
    21541 caaaatcctc cattcccgga aagaggaaag cttttgcttt tttgtaatat ttcaaaactt
    21601 cttcccgttt gagatgggga agaatctcga tatttttagg aaggttggaa gtaagttttt
    21661 taaattcctg gcctcctcca atgagtacaa gtcgttttcc gtttttacga aacgtttcga
    21721 tcgcgagatc gattcttttg taaggagcaa acgccgagac gatgagatag aaatcatctt
    21781 tcgtttccga aacgactttc catttttcag gaagacaagg gggaaagatg acctttgcat
    21841 ctcttcgata aaattttcgg atcctttgcg cgacaaattc cgaattggac cagaaccaat
    21901 ccactctcga tgcggaagcg acatcccaag ttctgagata attagaaatt gcttggaatg
    21961 taaaaaattt cagtcctttg cgagcgggaa aataatcgta atataaatcc caaacataac
    22021 gcatcggaga gtgcacataa ctaaaatgaa tcgagtccgg atccgttatg acacctttgg
    22081 ctacacaatg ggaggaagaa atgacaagtt cgtatccttt cagatctaga gattcgaccg
    22141 ctgtcggaaa caaaggaaga taccaacgat atttggattc cttaaacgga agactatttg
    22201 taaacgccgt agtgattttt ctttgttcga ttcgtgaact caattttccg ggagcataaa
    22261 atagcgtaaa aagatcggcg gatggataaa tttttaggag agagtctaaa accaattctc
    22321 cccctctcat cccgttcagc caatcgtgaa taatggcaac tttcatgcag ttatcttcga
    22381 cagatttgag agttttcctc agatgactag aatgtttctt gaaccggtga tcgttattgg
    22441 actaagagcc ggtagtatca aaacctccaa aatgtgggaa cccccacgaa aacttgacaa
    22501 taataaaacc tattcgaagg ccgatgatcg tcaaagggac gagaacttct cattttatga
    22561 aaaattcaaa atgaatattt ctgtagagat tttaagaccg gctcttacac aattataatc
    22621 ataattccga tttgcaaaaa tgttttcgat agaaaagaaa ggtccaaaat ggaaatgtga
    22681 aatacaatag aggcgcccaa aattaactct ccgttcgttt ccgtttataa aacggtcgat
    22741 tgaagcggtt ttgttcattt gaactttttc aacaactcta ataaggaaag gaaatttctt
    22801 tttatgacaa atccagtttt attttttgga cacggctctc cgatgaacct cgtaactccg
    22861 tccgacttca ctcggaacct gaaggaattt ggtgccacac ttcaggcggt gaaaaatata
    22921 ctcgtcgttt ccgcgcattg gaaaacgaga ggaacttacg tgaccacctc tgatccaccg
    22981 aaacagattt atgattttta cggatttcct cccgaattat acgagattca atatcgacct
    23041 tccggatccc ctgagctcgc cgagaagatt cagaattcgc tcaaaaccgt aaacgctcaa
    23101 cctacacaag aatggggact cgatcatggg agttggggag tattgtgttt cctatttcaa
    23161 aaagcaaata tccccgtact tcaattgagc ctcgatacga acttaagccc cgaaaaacaa
    23221 tacgagatcg gaaaagaatt acgaccactc cgagaggagg gaaccttaat cttaggaagc
    23281 ggaaacatcg ttcacaacct gcaaaaagcc gatttttacg atatgaatgc gacacctacg
    23341 gattgggcga tcgagttcga tgagttcata cgacaaatgc tggaatccag aaacgataaa
    23401 gagattttag actttcaaaa aaaaggagac atcgcaacgc tctcggtgcc taccacggaa
    23461 catttggaac cgatttttta cgttttaggc gcgatgaaac ccgaagagaa agtgaagttc
    23521 attcatcata gttttcagaa tcgaaccgta tccatgcgat cttttacttc ggtttaaaaa
    23581 aatgcgagtt cgacgtaaga cggtccgttt ctgttttatg aaaacggtcg attgaagcag
    23641 tttcgtttat ccgaactatg gaatttttca acaactctat tcttcgtctc cggagaaaac
    23701 ccattcttta ttgagcaaag aattggaaac tttcatcaaa tccctctcag gatcaatcag
    23761 tacttgactt ttccttccgt ttaaggaaac cataacatcc gcatatactg aaacttcttg
    23821 agcggttctt tccttctcat ttttaccgac ccaatgagcg aattgcaaaa tcaaatccgg
    23881 ttgataactc atcataatcc tctggatttc gcttagatga gattccggaa gaactacgtt
    23941 ggtttctccg gtttgttggt tcaccactct gaaagaagca atcccgttct tttgaaccaa
    24001 catgatctgc caagaaaatc gaaagccctg ctccgtccaa agatgatttc ccggatataa
    24061 aaaatgtctc agaggaaata gagactgaaa aaaaacgtaa aaaatccaaa aataacgaag
    24121 aatacgatcc gataaaataa aatcgaactt ttttctcagc gtcccaactt tataaaaaac
    24181 gaacttttcc gaaatggagg acttagattc taaaaaaaat aaataagatt cgataaaagc
    24241 caaaactgat ttcctaaaat gaatcgggaa acgggtccac aaaaaatgaa aaatgttctc
    24301 tcgatccggg agcatacttc tggatttcag aaattgaaac agatctattg gccaagtcgg
    24361 ggagaaaaac aaagtggcgt tcaaaatcat cacccaagga aacattccga tcggaaacaa
    24421 tttccaagtc aaaaaatgaa atattagaac taaagaatat cccaacattc tcgtcttgcg
    24481 gaataataat aggaaaggaa ccgagagatc gaacatcaaa ccggcatagc taaaaaaata
    24541 tcccgtagcc gacatggaaa gaatcggacc gaaaatcggg atatccgaat tacgaagaag
    24601 ccagattcgc accggttgcg cgtcgaaaag ccagtccgga accagtttac cgatccctcc
    24661 gaaaaaataa accgctccaa tctgaaatct aagtatataa aggctccatt gcggaatcgg
    24721 atctacgttc tgaatcgacc cacttttgaa tattctaaaa atatgaaata gattcaaagc
    24781 cctatccgcc ggaacccaaa tcaaaataaa aagcaataga caaataagat agtaatgatt
    24841 gagataaacc gcaacctcga gaaaattgac gtacgtaaaa atcagaaaaa aacaaaaaac
    24901 ggaaattcta taaaaaatcc ccaaagagat aaaaacggca aaaaaaagaa gcgaaacaaa
    24961 aagagggtac aaaacccaac cgggaagaac tccgatccag gaaaagccgt aaaatttgaa
    25021 gtgaaaattt ggatccaaaa aatatctgga aatccaaccg tttgcaaaat aacgaaatac
    25081 taatataaaa agcagaatac cgaatataac tctataaagt cccagcgacc aagcgggaac
    25141 cggcttagag gcccggaaga ataggttgga aaaaagtttt tttcgcataa taaccggaac
    25201 cgatcgattt ccactcgcca gaaaagcgtt tctcggaaag ttctgcaagc attcccggaa
    25261 ttttcgattg ggaatccggc aaaagatgat tcatatgaaa aacttccctc atcccaaaag
    25321 agatagtatc cagatccaaa ctttccgccc cgtctcgaat tagaatttcc cctccttgat
    25381 ttttcgtctg acgcggatcg gaaaagataa aaatatttct gttttgttcc agtgcattgt
    25441 gcgccgatga gattgcgccc gatttttcag gagcttccat aataaaaacg gaattacaca
    25501 ttccggtcac gattcgattg cgttttggaa acgtatattt caaaatcttt tggccgggag
    25561 gatattccgt caaaatcaaa gttcgtttcg catacttcat tctttgatag agttttctgt
    25621 tttcgaaagg atattccgtt tccggtccgg ttcccataac tccgataacc gctaactctt
    25681 cgtctaaagc cgcattcata ctcgttgcgt cgattccttt ggcaaaaccg gaaacgaccc
    25741 ccgaaaatcc gttttccttc aaatagtaag gaatcaattc agccgcataa caggaaatcg
    25801 gagaaggatt tctagtacca acaaccgccg caaaggataa atctaaaata ttcaaatttc
    25861 ctttataaaa caaaatcaac ggaggatcgt atatttcctt taaaagagaa ggatattccg
    25921 gatcaaaaaa agaaagaacc gaaaatccgg tcttttttaa atcgttcgaa atcttttccg
    25981 aggcatacaa agcctccctc aaaacggaag aaggaagaaa acgttccaag tatgcgctca
    26041 aattcgccca agaattcaat tttttgaata ttccattctt cgaacagaat ttggatacgt
    26101 aggaatctac gagaatgaga ggattcattc cgccttcaag gaactttctt cgatcttttt
    26161 caggttttga agtacgtttt gatacgaatc gttcttttca agaccgcctc gaacgagacc
    26221 ggcgtcgttc aattcctcga ttgttttttt gactttcaaa tattcttcct tggaatcttc
    26281 cgtcctaccg agacgataca ggaagttggc tttggcaaaa cgggccggaa catttttata
    26341 ttcttttttg atgatatcat ccagaattcg aagggctttg tcctgatcgt gaaaaccggc
    26401 cgacacacct tcccaggaag aatccgacat ggaagaatcg aaatagatga gagcgagttg
    26461 aaacggaaat ctcgaatcac gaggatcttg aattgttaga tgagtgaaaa gatcgatcgc
    26521 gatctgcctt cttacggtct cccaacctct gtctttcgaa gcgttcgcat aagcgagagc
    26581 cgtttcgaat aaaagttgct gatcgaccgg ttttagaaga agcgcttttt caaaaaatgg
    26641 aatcgcaggc tcaaaaaaat gaagttccgc acctacgatt tccacttttt ttccttcgtt
    26701 gttttctttc aacgcttggt tgtaaaattt gactcccata tcgtagtcgc cgattttcat
    26761 ataaccctgg gcaattttcc aactgagagc gcctgcggat cttgtctttt gagccattga
    26821 agaaattttc ttttccaact ctacgatctc cgcttcctcc atcgcaagtc tctctttcca
    26881 cgcttccaga tcttccacag tcggaggccg atccccccga ttttgaaacc cgaaattttt
    26941 ggatctttca caggatacaa aaacgaataa gaacaacagg agaagaatcc gtttccatgg
    27001 aaaatcaaaa tccatatctt tgaattcaac acggtgaatg gatttgcaga aaaccgaatc
    27061 cttagaaccg gattggaggt ttccaaaatt tttataaaag aaaatttgaa ttcttagtaa
    27121 agttaagatc aaatgcagaa tattttgaga catacgattt cctaggatag aatcgacctt
    27181 ttctatgagt atcggtctcc cctaatggat gcggttttag aaatggaaac tgcagtttga
    27241 attttcgaaa aaaagaaaaa aagcggagtt tttccccgct ttttagagaa aaaaaatcag
    27301 tttttcgcgg ttcctgcaat caaaagagcg gctcctaaaa gagaaacatc tttcaaaagt
    27361 gcgattgtgg aagcctgatt tcctgcagcc gcacccggaa ggtgcaccaa gaccacaaaa
    27421 attcccaaaa gaaccgcaag aagaacagtc gccaaatacg tcttaattcc ggtaatcaca
    27481 gaaaccgaag ccgcaatcaa ggccaacccg gttacataaa cccaaacgat cggaaaagga
    27541 atataagaag gaacgatccc tgtcatcgcc ggacctgaaa tgaagtgaaa taatccgaaa
    27601 atcgcaaagg gaaccgcata tacaatttta cctatttttt tcatattaac tcctcaattc
    27661 atactcttca gaaaagaatt tccgaaatcg gtcattctat ctgaaagtca ggtatcgaat
    27721 cctgattgaa tattgaactt cagcaactat aatttgacca aaaaataaag tgggtttctt
    27781 gttttggata taaaaattct cgataaaacc gatctggatt ggctctttgc cttggaagaa
    27841 aattgtttcg gtagtcacgc ctggacaaaa gaaatgttat attctcacct tcgagagttt
    27901 tcagggatcg gttcgactga tctttgttac attctctata aactcgcggg tgacgagata
    27961 gaaatctatc gaatcgcggt gtattcccgt cagagaagac aaggaaaggg aaaaaagctt
    28021 ttggagcatc ttctaaattt cgaaaaggac aaaacgtttt ttctggaagt cgattctaca
    28081 aattctccgg caatcgcttt gtatgaatcc tgcggattcc aaagaattca tataagaaaa
    28141 cattattatg aaaacggctc ggatgcattg atttacaaaa aagctccgat agacgttttt
    28201 gagaatttca gttttaatgt accggatccg tgaaattaca agtctcctta attttttcgg
    28261 cgaaatctgg agtttcataa gtttacaaaa gaccggacct taggagtgcg ttttataccg
    28321 tattcaaaaa tcctaaatga agttcgttta atgatcccat gaaatttttt tattctgcgt
    28381 ttgttagaaa ctctttttta gctgaaagtt atttccaatc ggtatacact atttttattg
    28441 gaaaatttta gtatgagaag aattcttcga actattttgc ccctctttgt ctgcggattt
    28501 tttctgaact gttttttaaa tcctctttct aaactcgtca ctgataccgt ttttcccacg
    28561 aaagaagact gccagaactg cgaagaacaa cttcttcttg cggtctctgc cgtttcacaa
    28621 cctaacgttt tacagcctcg ctccgatgga atccaaacgt tcgctttaga tctttccgtg
    28681 tcctttccat ttcattgcac cgcaggaatt tgcgcgggag gaatcaccga gaaccaaccc
    28741 gcgtccacgg ttaacgttgc ggttcccaac ggaaccgatc tcaccgcctt aaagcctaac
    28801 ttcttgattc cggaaaattc caaactggaa gtgaacggag aaacgcaggt ttcgggaaca
    28861 tcggttcaga attttaccaa ccccgtgagc tacaagttta cggattccaa aggagcgact
    28921 caaagttata cagtgacggt gcatccagtt cctccggaag atagagtaaa cggaaccgtt
    28981 ttatttccga caggagatct ctggacgaaa tgttcttatg gtcaggtttg gagaccgggt
    29041 ttcaacgatt gtaagggtaa gggaaacgaa agcgacaatt acggagcaaa tactgacatc
    29101 gtcttctgcg atactgccga cgcgtcttgc gatatctacg gaaacgctac gtttcaaaac
    29161 gcgtgtttcg aaatgcagca aatattatca cctcctaata ttcctatgaa tgtattgaga
    29221 gccggggatt tcaaccgact aagcgccctg gttctatgca acggtttctt caaagggcct
    29281 gcctgtggaa ccgcggacca gtgtctcgga aattccggaa ccaccgtcaa cgagaatctg
    29341 tttccacaaa ccgtaaacgg ttactattgg acttcatcca tttgttccgc ttcgaacatg
    29401 caggtgattc aattcggcgg agtgagcaac acaaccgtcc aggcaaaaaa cggcaagggc
    29461 aaggttttgc gttgtacgta caatatcttt tcatgatccg ctttcaaaca gtaaaattcc
    29521 cgttccgctc gaggtgcggt tttgtatgaa atctagattt tacgttttgt ccttctattc
    29581 cattctgatc ctattcgcaa actgcaaaat cgatcaaaga gtcagcgctg ataaaagtca
    29641 tcggactgtt ttagcttccg ttgatacgaa ctgccaggtc gtctccgtcg aacccttgta
    29701 ttctttcctg ttcggtttac ttcccgtgtt tcgtcaagta gaacccgagc caggaccagg
    29761 aaaaacgtta cgcgtcacag aagttacaaa ctggaaggat tatgtagtaa ccgcgttagg
    29821 cggttgggcg atcactttgg ttcgccggac gagaacgatc gaattctgcg aggaaaactt
    29881 atacgccagc aattggaatc ccgaaaaaat ttccatcgat cagaccttgt atcagatggc
    29941 cgtatccggt aagatcgtcg tccatttgaa attgggagat cctttgaccc aggtaagaat
    30001 cgtaggtttt gatgaatcct ccgtggagat tgaaatcgtg attcccgatc cccaaggtgg
    30061 agtgatggat cgggcttttt tacgggatgg ttccattttg gacggtaagc agatcggaca
    30121 ggacgacaag gaagtgatca tggaaagcct ggaagggaaa aaaattacga tcgccaagtc
    30181 gacccttcac aagatcgata tgcgggttcc gaaaacgatt aaagaaaaaa agaatattct
    30241 aaaatccgaa atctccagaa tcgcattcga ggattcagcg aataagtagc ctgtaatatc
    30301 gaagaccttt gtttcgttct actttcctct tgtaagtttt acgaccaagg gaagtttttt
    30361 attgatctct ttttaaaatc gcgaattcat cgaaaagcaa gttcccgatg aattcgaatc
    30421 ttttgaaaaa aatcaccgta aattttgaaa tatgcgtgta tccgaggact ccggattcgg
    30481 gttatcgaca cactagaact cttttccaac aagttgtcgc acgaacaaat cttagaggaa
    30541 atgccggatt tggagccgga cgattttaag gcgagtctac tgtacgcttc tatgaaaatt
    30601 gatcatgccg cggcgcttgc cgattgattc tatggtttga cacacagcta tctccaaagc
    30661 ttgcaaagtg gatgtgcgaa gatacaaatc gaactctata aattcttaac caaaagaatc
    30721 gtacaaaacg tacctatccc ttcctggcga cccaaagctc ccattttttc ggtggtggta
    30781 gccttaacgg aaacgcagtc caccggaaga tccaacaagc tacataaaga tttcttaatt
    30841 ttctctttga gaggcgcaat tttgggtttt tctccgatca ctgtacaatc cacgttgaca
    30901 agttgaaaat ttctttcctt catcagttcc aaacatttcg cgagaatgat cttgctatcg
    30961 atgttcttta atttcggatc ggtatcggga aaatactgac cgatgtcccc caaagccaaa
    31021 gctcctaaaa tcgcatcaga gatcgcatgc aaaataatgt ctgcatcgga atgccctaca
    31081 agcgcaacct cggactcaca ttcaactccg cccaaaacca agggcctatt cggattgatc
    31141 tccagtctgt gaaagtcgat tccgttcccg attctataca ttctaatatt ccaaaattct
    31201 aatgttgcat tctacgttca agagttcttc tttgccaagc tttgtgggtc tttaaaaagc
    31261 aatctgtttt tgcaatccca ataattgttc cgacaaacga taggcaattg aaattgcgag
    31321 aatttcctgc aaattctaat ccttttacaa aaagaaagag tcctatattc cgcaatgttt
    31381 gaaatagagc ggatttttga aaataaaata ggagttccta cttcttacga atccggcata
    31441 taaaattttc cgactccgga gatcgttttt catcctttga tctcgtttca aaaacgtccc
    31501 aatgttccca atttacaagt ttttcctctt tgcataacaa catcgacttt cttcttgatc
    31561 ctgtaaaact tgtctcaagt agaaatataa tttggagtag aatttgatac gttttatatc
    31621 cgaggttttt gtctaaatcc acagcccaaa gcaaatttta cagcgtttct acttcgtatc
    31681 gattcgattc aaaaaaacgt ccacgatatt ttgtttccat ctcagttctt ttatcagata
    31741 ggctgcattg gcgagatttt ggtggagttc tatcgatctt tttttattcc gtttcgcctc
    31801 gtcccgctcc gaaaaatgaa aattacaaat cgataaaccg gcatatattt cccccaaaag
    31861 aaaaggtccc gaaggattta actcgatcga tcgtaggaaa tatttttttg ccaaagtgta
    31921 atctcctttt tgaagatgga ggtatcccag attgttgact ggataagcga acttgggatt
    31981 taattccgcc gctttttgaa aatgagaaag cgctttttcc gtctgaccgt cgttatagta
    32041 actgatcgca agattattcc aaagatccgg atattcagga tcgattttta acgcggcttc
    32101 gtagtaacgg atcgcggatc gaaagtttcc gcctgaatca tacaaatatc ccagagataa
    32161 atatgagaga gaatattccg aatcgctttt gatcgctttt ttaaaaaggt gaatcgcttc
    32221 cgtaggtttt cccagataaa aatagatcca tccggtggaa atgtcggcgt tcgcggagga
    32281 agagactaaa aacgtttccg gaaaatccgt cggagatatc caattgtttt ccaaggtttt
    32341 cgtagcggtt gcgtttcgga gtaggatgta atttttttcc gcaattttgt aattcggatt
    32401 ttcggttttc gaaaaatcga aataacgcag tgcgttttcg taatctccga gataaaagta
    32461 acacgcgccg atgttgttga aaatctcgta tttatacggc gcttccccga gaaaattcaa
    32521 aaattgttcc agtgcgtttt tatattcttt caattgtaag aacgaatgcg cacgcagata
    32581 gtttaaggct aaattctcgg atcgattgag tggagtcgtt cgatttgcga gcctcaacac
    32641 gacgctgaaa tttttcaact tgtattgagt tagaacttcg tttaacgaaa tttcacgatc
    32701 gaagttgtcg tccggagtcg caaataagac acttccgaat aaaaagagca gaatcaaaag
    32761 acgatttcgt tttccaagca taggaggcaa tccttgtgtt tcatctaaga acccgtctca
    32821 aaacctaaag aaaaatatct ttca
//
LOCUS       DFGAABHK_9              9541 bp    DNA     linear       08-DEC-2021
DEFINITION  Genus species strain strain.
ACCESSION   
VERSION
KEYWORDS    .
SOURCE      Genus species
  ORGANISM  Genus species
            Unclassified.
COMMENT     Annotated using prokka 1.14.6 from
            https://github.com/tseemann/prokka.
FEATURES             Location/Qualifiers
     source          1..9541
                     /organism="Genus species"
                     /mol_type="genomic DNA"
                     /strain="strain"
     gene            complement(4..966)
                     /locus_tag="DFGAABHK_00127"
     CDS             complement(4..966)
                     /locus_tag="DFGAABHK_00127"
                     /inference="ab initio prediction:Prodigal:002006"
                     /codon_start=1
                     /transl_table=11
                     /product="hypothetical protein"
                     /protein_id="X:DFGAABHK_00127"
                     /translation="MILRIHKIQCLLLIVPLLLWADPTLDSEFLRSVQEGDPKKTQLL
                     IQAGASVDATDSRGKTALMLADHRPEVAEVLIRAGANVNAQDKDGSSVLMESLSGLFD
                     VKVLDIDDLAVPKRLIESGAKLEYLSKVDATKTLPVSILNVAIRHGNLVLVQFLVENQ
                     ADVNFDKGNPEEFPLFLACGAGSSSANFSIVEFLLKNNAKADYTSRLHDKSQDGKLIQ
                     AGVDNALHFLSEESDIDPRIPELLVKNGTNVNHRNAEGITPLLKAILKRRIALSEKLL
                     ELGADPNISDTQGRTPLEEVRKQKLTDLETLILKKNRTNEKIPQ"
     gene            1220..2476
                     /locus_tag="DFGAABHK_00128"
     CDS             1220..2476
                     /locus_tag="DFGAABHK_00128"
                     /inference="ab initio prediction:Prodigal:002006"
                     /codon_start=1
                     /transl_table=11
                     /product="hypothetical protein"
                     /protein_id="X:DFGAABHK_00128"
                     /translation="MIPVLLIGLGRIASLLEKDSFRNRPCTHAGTFFSPWGKKKFFLV
                     GAIDPSEDRRNRFCKDWNIPKNLCFIDFKNWASSFYSSQSKKDPAIVSPNNRSEYDGK
                     TRRRNFSGTQFVRQEGRDLADFKNVHSVDLRRKKKDHNSCDSNPNSIDPTFCLVVIAT
                     PSETHYQLAKAAIEFGFRHLLVEKPVCHSLPLARKLAELCRKTGTDLRVNHERRYHPL
                     YIQVRKWIQEETYGPVRTIRASVLTSARNPGRAILDKTGPLFHDGTHAVDLLTWYLGM
                     PDRVVSILRSYPNSPVEEQALALMTYPKGETVFLEAGGMRNYFQFELDIQTEKARFLV
                     GNDEVRFWKSKPSRKYKGFKSLTPVSIPEKSSAGSNPFLNLYDSLFRHLSGKSSRVTG
                     DMEENLQILTLLDTIRRRAEKRFLGV"
     gene            2488..4194
                     /gene="ubiB"
                     /locus_tag="DFGAABHK_00129"
     CDS             2488..4194
                     /gene="ubiB"
                     /locus_tag="DFGAABHK_00129"
                     /EC_number="2.7.-.-"
                     /inference="ab initio prediction:Prodigal:002006"
                     /inference="protein motif:HAMAP:MF_00414"
                     /codon_start=1
                     /transl_table=11
                     /product="protein kinase UbiB"
                     /protein_id="X:DFGAABHK_00129"
                     /translation="MLVSSAAEPQEIQSYKRHGSSWRFWNASSFVWKKIWSIFWFFKL
                     GKIFFPSYRDRVVQEKFFRTLGEDCRNFFLSMGGVYIKLGQYLGNLSHVFPDSFTESL
                     QDLQDRVPPHPFSEIEERFRLEFGKEITKVFPGILSVPEASASTAQVHVASIGGQKVA
                     VKVLYPGIETLIADDLRNIRSFLKRINRYLFRFEYKKIHDEITHLITRETDLQLEADS
                     YDRMRQLFAEEPDYVFPKVIRPFSGKSVLVTEFIEGVKITRAVPVLKGQAKSRPVELL
                     VRAYVLMIFQYRFYHADPHPGNLIYTKDEKLCFIDFGAVGEMNANRAFALKQIFLCAI
                     VKDYYGVVSGLDDIGALSVSADRDKLEEVVRYSLEKLGRFIADTDYFRNLSLEQIHTR
                     EDRLFLKEINSSLKEIFRMIQMPENFIFLERVLGLLVGITAILDPYRTVLDYGEKPFR
                     AVATGKEGGLEFSLLNEDKNLLSHALSIPGEFYKVLQNINRGRLQLREVEQHTRKMYV
                     LGHQFLYSGFLVAGIHFGNYYLERGMEIQGWGFWGISGFFGLLVIYSFWKHKLKKKGT
                     LS"
     gene            4191..4739
                     /gene="lspA"
                     /locus_tag="DFGAABHK_00130"
     CDS             4191..4739
                     /gene="lspA"
                     /locus_tag="DFGAABHK_00130"
                     /EC_number="3.4.23.36"
                     /inference="ab initio prediction:Prodigal:002006"
                     /inference="protein motif:HAMAP:MF_00161"
                     /codon_start=1
                     /transl_table=11
                     /product="Lipoprotein signal peptidase"
                     /protein_id="X:DFGAABHK_00130"
                     /translation="MKYFEKRFLDVYRPLYIGVIFLGIILDLVTKFLVILYFEPHRYL
                     EVLGSFFRMTLTFNTGFVFGAFQDNAIPSLIATGIAIVFLIGYRWKNYDLGNPWGWNL
                     VMAGAFGNFLDKFFVKIPGTGFRFGFQPNVGEYIGVVDFLDFDWPDFLLFSRWPAFNV
                     ADSCVTIGLTILIFTMKLEEEK"
     gene            4744..5271
                     /locus_tag="DFGAABHK_00131"
     CDS             4744..5271
                     /locus_tag="DFGAABHK_00131"
                     /inference="ab initio prediction:Prodigal:002006"
                     /codon_start=1
                     /transl_table=11
                     /product="hypothetical protein"
                     /protein_id="X:DFGAABHK_00131"
                     /translation="MKALDLPIWRKLFIRKEANNKAIIQFLRETSVFGRMKKRTLIEI
                     ARMVHVREYQESEMVFRQGDVGAGFYLVYEGSVVIRSVRYGIELDLAHLDQHSFFGEL
                     SLFTEERRTASAITLEPTTLLGFFQPDLKEIIETKPRIGIEILMSLSTVIVERLHRTN
                     GLLEKAYFKGKQKNA"
     gene            5264..6331
                     /locus_tag="DFGAABHK_00132"
     CDS             5264..6331
                     /locus_tag="DFGAABHK_00132"
                     /inference="ab initio prediction:Prodigal:002006"
                     /inference="similar to AA sequence:UniProtKB:P9WFM5"
                     /codon_start=1
                     /transl_table=11
                     /product="Putative transport protein"
                     /protein_id="X:DFGAABHK_00132"
                     /db_xref="COG:COG0628"
                     /translation="MRDPEIREFSGYFIRTSFFLIVVFTTVVSLWGLQLLAVPIVLAL
                     LIFYTFNGMINDLESLGVPRILSIAILMLFTSIPIYLFINSVASPIASTLNPLLKNWK
                     QDLDDAKFKYLTVTVNLQFNEFPASWNETIRPDELIKKIAELMHEQVKGFVSYIPTLI
                     GYLLITPLFAFLFLLNGNGIYKSLISLIPNRYFEMALMITYKINEQLTNYLKSLMIQS
                     MIICAVSSLGFYIIGLPYFYIFGLFLGIANSIPYLGPIMGAIPPLFFALVIGGAETTG
                     LMISILIVVSIAQIIDNFLVQPVVISGSMSLHPIVIVGAVTVGGAALGLVGMLIAVPM
                     AAILKVTIQTLYSSMKDHNLL"
     gene            6450..6653
                     /locus_tag="DFGAABHK_00133"
     CDS             6450..6653
                     /locus_tag="DFGAABHK_00133"
                     /inference="ab initio prediction:Prodigal:002006"
                     /codon_start=1
                     /transl_table=11
                     /product="hypothetical protein"
                     /protein_id="X:DFGAABHK_00133"
                     /translation="MSKTEDSLAVFWWEGDGHEERDGIYLYGLWRAEEIRAPRAPFRS
                     NSNPGARLNGADLTILSQMHTGA"
     gene            6676..6948
                     /locus_tag="DFGAABHK_00134"
     CDS             6676..6948
                     /locus_tag="DFGAABHK_00134"
                     /inference="ab initio prediction:Prodigal:002006"
                     /codon_start=1
                     /transl_table=11
                     /product="hypothetical protein"
                     /protein_id="X:DFGAABHK_00134"
                     /translation="MLAQSGRLGNLTPRCFRTLLAAGAIVAWCATEGCFSANLFDSAE
                     MNCIYAAMTRQPGFHLSAYISQEFKYLDTHFLTELKSCFLKVQTGR"
     gene            7263..7541
                     /locus_tag="DFGAABHK_00135"
     CDS             7263..7541
                     /locus_tag="DFGAABHK_00135"
                     /inference="ab initio prediction:Prodigal:002006"
                     /codon_start=1
                     /transl_table=11
                     /product="hypothetical protein"
                     /protein_id="X:DFGAABHK_00135"
                     /translation="MANLQVRDIDDRLYESLKRRAEIEHRSVSQEVVMIIENHLRRDN
                     LETELQTIEFLKLSNSWVDKRDPKEIVKDLRSSRSKNNQDKIVNELFD"
     gene            7525..7923
                     /gene="vapC2"
                     /locus_tag="DFGAABHK_00136"
     CDS             7525..7923
                     /gene="vapC2"
                     /locus_tag="DFGAABHK_00136"
                     /EC_number="3.1.-.-"
                     /inference="ab initio prediction:Prodigal:002006"
                     /inference="similar to AA sequence:UniProtKB:Q4UNB2"
                     /codon_start=1
                     /transl_table=11
                     /product="Ribonuclease VapC2"
                     /protein_id="X:DFGAABHK_00136"
                     /db_xref="COG:COG1487"
                     /translation="MSYLIDTDIIIYSLKEHEKVHKNFLKRKNVSKSISVITYGELIF
                     GAKKSKSREKNLATVYRIGELFPVIELTRGIIETFGELKATLQKKGISIDDFDLLIGS
                     TALFLNYTLVTNNEKHFGKISDLRIENWSK"
     gene            complement(8100..9023)
                     /locus_tag="DFGAABHK_00137"
     CDS             complement(8100..9023)
                     /locus_tag="DFGAABHK_00137"
                     /inference="ab initio prediction:Prodigal:002006"
                     /codon_start=1
                     /transl_table=11
                     /product="hypothetical protein"
                     /protein_id="X:DFGAABHK_00137"
                     /translation="MESKWKPFWGISLVLTGAVFFSAKAIFVKLVYRYNIDSTTALAL
                     RMLFAIPFFAWIAYRSGNTNNNFVNLTKKDWGLILILSFLGYYLASLFDFIGLEYISA
                     GLERITLFVYPTIVLIIGSILFKRKIKRAEIFAILITYSGIVVAFIGDIQVEGPNTTK
                     GVLFVLGSAIAYALYLVGSESLIPKLGSVRFTSYLMLLSGSIVIIHFLFTRHPASLIQ
                     PTNVYLYGLALGVLTTVIPAYFTTEGIRMIGSGKAAIVGSVGPMSTILLAWIFLGEPI
                     TLSGLVGTILVLTGALWIGGKKSEPNTEGDS"
ORIGIN      
        1 aaactactga ggaatctttt cgtttgtcct gttttttttc aaaatcaagg tttccaagtc
       61 ggtcagtttt tgttttctta cttcttccag aggagttctt ccctgcgtat ccgaaatgtt
      121 cggatcggct cctagttcga gtaatttttc ggataaggct attctccttt tgagaatggc
      181 ttttaaaagc ggggtaattc cttccgcgtt cctatgattt acgttcgttc cgttttttac
      241 gagaagttct gggattcgcg gatcgatatc ggattcttcc gaaagaaaat gaagcgcgtt
      301 gtcgactccg gcttggatca gttttccatc ttgactcttg tcatgaaggc ggctcgtata
      361 atccgccttt gcgttgtttt tcaaaagaaa ttctacaatt gaaaaatttg ccgaagacga
      421 accggctcca cacgcgagaa aaagaggaaa ttcttccgga tttcccttat cgaagtttac
      481 atcggcctgg ttctctacta gaaattgcac aagcacgaga tttccgtgac gaatcgccac
      541 atttaaaatt gaaacgggaa gagtttttgt tgcatctacc ttggaaagat attccaattt
      601 agctccggat tcgatcaatc gtttcggtac cgcgaggtcg tctatgtcta aaactttcac
      661 atcgaaaagt ccggataaac tttccatcag tacggaactt ccatctttat cctgggcgtt
      721 tacgttggct cccgcgcgaa ttagaacttc cgcgacttcg ggcctgtgat ccgcgagcat
      781 caaagccgtt ttgcctctgg aatcggtagc gtctacggaa gcccccgctt ggattaaaag
      841 ttgcgttttt ttaggatctc cttcctggac ggatcgtaaa aactcgctgt ccaaagtcgg
      901 gtcggcccat agaagaagcg gaacgattaa aaggagacat tggattttat gaattcttaa
      961 aatcatcgta atcttgataa accctctact gtattaaatc ggatttttta tgtgtggtat
     1021 ccacattttt gaaatccact ttttatagga atctgaaaac gctctcttac cttgaccttt
     1081 ttttatttca gaagttcccg tttgttttca gagttctttc caatgtatcg atccatgaac
     1141 caaagaatcg cctcgaaatc ccgccgggtc aagtcaaaat aactcttgag tccgacgccg
     1201 gaaatggttt catcatctta tgattcccgt tttactgata ggtctgggga gaatcgcttc
     1261 tctcctggaa aaagattcct ttcgtaaccg tccttgcacg cacgccggaa cgtttttttc
     1321 accttggggg aaaaagaaat tcttccttgt aggagcgatt gatccatccg aagatcggag
     1381 gaaccgattt tgcaaagatt ggaatattcc gaaaaactta tgcttcatcg attttaaaaa
     1441 ttgggcctcc tcgttttatt cttcccaaag taaaaaagat ccggcaattg taagtccgaa
     1501 caataggtcc gagtatgatg ggaaaacaag acgtaggaac ttttcgggaa cacaatttgt
     1561 tcgtcaagaa ggtcgggatt tagccgactt caaaaatgta cattccgtcg atttgcgacg
     1621 aaaaaaaaaa gaccacaatt cttgcgattc gaatccgaac tcaattgatc ccactttctg
     1681 tcttgtagtg attgcgactc cttccgagac acactaccaa cttgcaaagg ccgcgatcga
     1741 gttcgggttc cgtcatcttt tggtcgaaaa accggtttgt cattctcttc cgcttgcgcg
     1801 caaactcgcg gaactctgtc gtaaaacggg aacggatctg cgagtcaatc acgagagaag
     1861 gtatcatcct ctttacattc aagttcgtaa atggatccaa gaagaaacgt acggaccggt
     1921 tcgaacgata cgcgcatccg ttttgacttc cgcacgaaat ccgggccgcg caatcttgga
     1981 caagacgggt ccactctttc atgacggaac ccacgccgtg gacttactca cttggtattt
     2041 gggaatgccg gaccgggtcg tttccatttt acgatcctat ccgaattctc ccgtggaaga
     2101 acaggcttta gcgctgatga cttatcctaa gggtgaaacg gtttttttgg aagcgggggg
     2161 aatgagaaat tactttcaat tcgagttgga tatccaaacg gagaaagcgc gttttctcgt
     2221 cggaaacgac gaggttcgtt tttggaaatc caaaccttcc cgaaaataca aaggatttaa
     2281 aagtttgact ccggtttcaa ttcccgaaaa atcttccgca ggctcgaatc catttctcaa
     2341 tttatacgat tctctctttc gacatttgtc cggaaaatcg tcccgggtca ccggggatat
     2401 ggaggagaat cttcaaattc tcaccttact ggatacgatc cggagaagag ccgaaaaaag
     2461 attcctgggg gtttagaagt ttcacgtatg cttgtttctt ccgcagccga acctcaggaa
     2521 atccagtcat acaaacgaca cggtagttcc tggagatttt ggaatgcgag ttctttcgtc
     2581 tggaaaaaga tatggtctat attctggttt tttaaactgg gaaaaatctt ttttccttcc
     2641 tatagggata gggtcgttca ggaaaaattc tttcgtacat taggagagga ttgccgtaat
     2701 tttttcttat ccatgggggg agtttatatc aagctcggtc agtatctcgg aaacctctcc
     2761 catgtttttc cggattcgtt taccgaatct cttcaagatc ttcaggacag agttcctcct
     2821 catccctttt cggaaatcga agaacgtttc cgtttggaat tcgggaaaga aatcacgaaa
     2881 gtttttccgg gcattctaag cgttcccgag gcgagcgcgt ccacggctca ggtccacgtc
     2941 gcttccatcg ggggtcagaa ggttgcggta aaagttttat atcccggaat cgagaccttg
     3001 attgcggacg atttgaggaa tattcgctct tttttgaaaa gaatcaatcg ttatttattt
     3061 cgtttcgaat acaaaaaaat ccacgatgaa atcacccatc ttataaccag agaaaccgac
     3121 cttcaattgg aagcggattc ttatgatcgg atgagacaac ttttcgctga agaaccggat
     3181 tacgtatttc cgaaagtgat ccgcccattt tcaggtaaaa gtgttttggt tacggaattt
     3241 atagaagggg ttaagattac aagagcggtt cccgtactca aaggtcaggc caagtccagg
     3301 cctgtggaac ttcttgttcg tgcctatgtg ttgatgattt ttcagtaccg tttttatcat
     3361 gcggacccgc atcccggaaa tttaatttac acgaaagatg aaaaactttg tttcatcgat
     3421 ttcggagctg tgggagaaat gaatgcgaat agggcttttg ctctgaaaca aatctttctc
     3481 tgtgcaattg tcaaagatta ttacggagtc gtttccggtc tggacgacat aggcgcatta
     3541 tccgtttctg cggatcggga taaactcgaa gaggttgttc gttactcttt ggaaaagttg
     3601 ggaaggttta tcgcggacac ggattacttc cggaatcttt ctctggaaca gattcatact
     3661 agagaggatc gacttttctt aaaggagatc aattccagtc tgaaggaaat ttttagaatg
     3721 attcagatgc cggaaaattt tattttctta gaacgtgttc tgggattact ggtagggatt
     3781 accgcgattt tggatcctta tagaaccgtt ttggactacg gggaaaaacc gttccgggcc
     3841 gtcgccaccg gaaaagaagg cggactggag ttttctttgt taaacgaaga taagaatctt
     3901 ttaagccatg ccctttccat tccgggggaa ttttataaag tacttcagaa catcaatcgg
     3961 ggaagacttc aactccgaga ggtggagcaa cacactcgga agatgtatgt tctgggacat
     4021 cagtttttat attccggatt cctggttgcg ggaattcatt tcggaaatta ttatctcgaa
     4081 agaggaatgg aaattcaagg ttggggattt tggggaatct ccggattttt tggactgtta
     4141 gttatttatt cattttggaa acacaaactt aaaaagaaag gaactctctc gtgaaatatt
     4201 ttgaaaaacg atttttagac gtctatcgcc ctctttatat aggcgttatc tttctcggga
     4261 tcatattgga tcttgtgact aagtttctcg tcattctcta ctttgaaccg caccgttatt
     4321 tggaggtgct tggaagtttt ttcagaatga ctcttacctt caataccggc ttcgtgttcg
     4381 gagcgtttca agataatgcg attccgtctt tgatcgcaac cggaatcgca attgtgtttc
     4441 tcatcggata cagatggaaa aattacgatc ttggaaatcc ttgggggtgg aatctcgtta
     4501 tggccggcgc ttttggaaat tttttggata agttcttcgt aaaaattccg ggcacgggat
     4561 tccgtttcgg gtttcaaccg aacgtgggag aatacatcgg agtcgtcgat ttcttggatt
     4621 tcgattggcc ggactttctt cttttttcaa gatggcctgc gttcaatgtg gcggattcct
     4681 gcgtgacgat cggacttacg attctgatct ttacgatgaa actcgaagag gagaaataat
     4741 ttcttgaaag ctctcgatct acccatctgg agaaaattat tcattcgtaa ggaagcgaat
     4801 aacaaggcga tcattcagtt tctcagggaa acttccgttt ttgggagaat gaaaaaaaga
     4861 accctaattg aaatcgcaag gatggtgcac gttcgagagt atcaggaaag tgaaatggtc
     4921 tttcgtcagg gagacgtcgg ggccggattt tatctggtct atgaaggttc ggtcgtaatc
     4981 cgctccgtta gatatggaat cgaacttgat ctcgctcatc tggatcagca ttctttcttc
     5041 ggagaacttt ccctttttac ggaagaaaga agaactgcta gcgcgatcac tcttgaaccg
     5101 accactttgc tcggattttt ccaacccgat ctcaaagaaa tcatagaaac aaagccgagg
     5161 attggcattg aaattctcat gagtctttct acggtgatcg tagaaagact acatagaacc
     5221 aacgggcttt tagaaaaagc ctacttcaaa ggaaaacaaa aaaatgcgtg atccggaaat
     5281 cagggaattt tctggatact tcattcggac gagttttttt cttattgttg tttttacgac
     5341 cgtcgtttct ctttggggac ttcaattact tgcagttccg atcgtgttgg ctcttctgat
     5401 cttctatacg tttaatggaa tgatcaacga tctggaaagt ttaggtgtgc ctagaattct
     5461 ttccattgca attttgatgt tgttcactag tattccgatt tatcttttca tcaattcagt
     5521 cgcttctccg atcgcttcca cgttaaatcc gcttttgaaa aactggaaac aggatctgga
     5581 cgatgcaaag ttcaaatatt tgaccgtaac tgtcaatctt cagttcaatg aatttcccgc
     5641 ttcttggaac gaaacaattc gtcccgacga actgattaag aagatcgcgg agctgatgca
     5701 cgaacaagtg aaagggttcg tatcttatat tccgactttg atcggttatc tacttattac
     5761 tcctttgttt gcgtttttat ttttactaaa cggaaacgga atctataaaa gtctgatctc
     5821 cctgataccg aatcgttatt ttgaaatggc cctcatgatc acgtataaga tcaacgaaca
     5881 acttacaaat tatcttaaaa gtctaatgat tcaaagtatg atcatctgtg cggtttccag
     5941 cttgggattt tatatcatag gattgcctta cttttacatt ttcggtctct ttttgggaat
     6001 cgcgaactcg attccttatc taggtccgat catgggggcg attccacctt tgttttttgc
     6061 cctcgtaatc ggcggggccg aaacgacggg actgatgatt tcgattttga tcgtggtatc
     6121 gatcgcacag attatcgata acttcttagt gcagccggtc gtaatttcag gttcgatgtc
     6181 tcttcatccg atcgtaatcg taggtgcggt taccgtggga ggggctgcgc ttggtcttgt
     6241 gggaatgctc atcgcggtcc cgatggcggc gatcttaaaa gtgacgattc aaactcttta
     6301 tagttcgatg aaggatcata atctgctttg atcgccgcct gaattttaag acgatgaatc
     6361 aggattttgg aacgatgcga ttttatgagt ttagcattag gcgaaattcc ggcttgaact
     6421 tgcattaact ggacctctag ttgtatccaa tgagtaagac tgaagactca ctcgctgtat
     6481 tttggtggga aggcgacggc catgaggaaa gggatggaat ctacctttat ggattgtggc
     6541 gcgcagaaga aatccgcgct ccgcgcgcgc ctttccgttc gaactcgaac ccgggcgcca
     6601 gattgaatgg agcagattta acaatcctat cacaaatgca tactggagcg tagatcactg
     6661 ggctacccgg attcaatgtt ggcccagtca ggaagactgg gtaatcttac tccgcggtgt
     6721 tttcgcaccc ttttagccgc cggagcaatt gttgcatggt gtgccaccga gggttgtttt
     6781 tccgcaaacc ttttcgattc cgcggaaatg aattgcatat acgccgcgat gacccgtcag
     6841 cctggctttc atttaagcgc gtacatttct caagagttca agtatctcga tacccatttc
     6901 ctaaccgagc taaagagttg tttcttgaaa gtccaaactg gcagatagcc attctgatcg
     6961 gaactgcggc ttctcgcagc tcttcgggtt gctccgcagc cctcgcttgg tcttcgatac
     7021 atattgcccc ttcaacactc ggttcgcttt gaagtttaag aacgagtgaa ccttgtcacg
     7081 agacgtttgc taagacatct aaaacctagt cttactcgca caaacgctcg gaggcggcaa
     7141 cgtcgagaag taggcggaca tgtttgacaa aattttattc taatcaaaaa cgattaaaag
     7201 atcatgaata ttgcttgcaa gtgcatgaaa tatttattta actatttgct aaggtaaaag
     7261 ttatggcaaa tttgcaggtt cgagacatag atgatcgatt atacgaatcc ttaaaacgca
     7321 gggcagaaat agaacatcgg tccgttagtc aggaggtcgt tatgataatt gaaaatcacc
     7381 ttaggagaga taatcttgaa acagagttac aaactattga gtttttaaaa ttgtcgaatt
     7441 cttgggtcga taaacgagat ccaaaagaaa ttgttaaaga tctacgctct tcacgttcaa
     7501 aaaacaatca ggataagata gtcaatgagc tatttgattg ataccgatat tattatttat
     7561 agtttaaaag aacatgagaa agttcataaa aattttttaa aacgtaagaa tgtttcaaaa
     7621 tcaatttctg taattacgta cggcgagcta atttttggag caaaaaaatc gaaaagtcga
     7681 gaaaagaatt tagcaacagt ttatagaata ggagagttat ttcctgttat cgaactcact
     7741 cgaggaatca tagaaacctt tggtgaatta aaagctactt tacaaaaaaa agggattagc
     7801 attgatgatt tcgatcttct tattggttca actgctttgt tcttaaatta tactttggtg
     7861 actaataatg aaaaacattt tggtaagatt tcagatttaa gaatagaaaa ttggagtaaa
     7921 taactccaat aattgcctaa cgtgaaccga acgtgtcgcc taactacggt tactttcgta
     7981 aaacataaga gtgtgtccca aaaccattcg atcttatagg aatcctcgcg gattactgca
     8041 attgttccta cgttttggga cacactctaa gtctttttaa tatacgtctt ctttgttttt
     8101 taagaatcac cttcggtgtt tggttccgat ttttttccgc cgatccaaag tgctcccgtt
     8161 aaaacgagga tggttcctac aagtccggag agagtgatcg gttctccgag aaatatccag
     8221 gcaagtaaaa tcgtagacat cggccccacc gagcccacaa ttgccgcttt tccggaaccg
     8281 atcattcgaa ttccttccgt tgtgaaataa gccggaatta cggtcgttaa aactccgaga
     8341 gccagaccgt atagatatac gttagtgggc tggatcaaag atgccgggtg gcgagtgaac
     8401 aaaaagtgaa ttatgacgat cgaaccggat aaaagcatta gatacgaagt gaatcgcacc
     8461 gaaccgagtt tcggaatcaa agattcgctt cctacgagat ataaagcgta ggcaatcgcc
     8521 gatccgagta cgaacagtac gcctttcgtt gtatttggtc cttcaacttg aatgtctcct
     8581 atgaacgcga ccacgattcc ggaatatgtg ataagaatcg caaatatttc cgctcttttg
     8641 attttccttt tgaaaagaat agaaccgata atcaggacaa tcgtaggata tacaaataag
     8701 gtaattcttt ccaaacccgc agagatatat tccaaaccta taaagtcaaa tagactcgcc
     8761 aggtaataac ctaaaaagct gagaatcaaa attaaacccc aatctttttt tgtgagattt
     8821 acgaagttat tgttcgtatt tccggaacgg taggcgatcc aagcgaaaaa cggaattgca
     8881 aacaacattc tgagtgcgag tgccgtagtc gaatcgatat tgtatcgata gaccaatttg
     8941 acaaagatcg cctttgcgga aaagaaaaca gctcccgtta aaacgagaga gattccccaa
     9001 aagggcttcc atttggattc catagatcca tctcttatcc ccgaggtttt ttaaaaagat
     9061 tttttcgtca acggaaggca agaaattcct gatgttttcg ttctttgact tttggaatcc
     9121 ggatataaca attacttaaa aagaaggaat gtttgtatct cggaagatga tccccttctt
     9181 gaatgagagt tttttgttca accgatggga aatcaatcgt tctggttgga tctaaaatga
     9241 actctctcgt cttggttttc gttttcccgg tcccgaaaat ctgaaagctc gggattccgg
     9301 aaaatgcaaa aacgaattcg aaagccggtt tgatcaagtg aatatttatt ttataatatt
     9361 ctaatttttg atctataatc gttttctctt aagaacttgt ccccaaactt cgtaaaaata
     9421 tcatcgtgaa tttttcacaa aacgaagaag gcccacattc ggaggactga tgacagtgtc
     9481 gcggcaatgc tgcttttata aaagacgttt tgggataggt tctgatatgg cgccccatcc
     9541 g
//
LOCUS       DFGAABHK_10             1835 bp    DNA     linear       08-DEC-2021
DEFINITION  Genus species strain strain.
ACCESSION   
VERSION
KEYWORDS    .
SOURCE      Genus species
  ORGANISM  Genus species
            Unclassified.
COMMENT     Annotated using prokka 1.14.6 from
            https://github.com/tseemann/prokka.
FEATURES             Location/Qualifiers
     source          1..1835
                     /organism="Genus species"
                     /mol_type="genomic DNA"
                     /strain="strain"
ORIGIN      
        1 aaaggccaaa aggattgggt atttgaaaag aatacatctt attacagagc cgatgggaat
       61 ctcgtgttca ctacgaacga cgcagggttg ttcgactttt cgaatggaag tctaacgtat
      121 tcgtttacgg acgttttttc catctatgat ttcggaattt ggaccggact tcaatccgac
      181 tggaaaaccg tcacttccac acaactttgt tcctccgcat cccaaccttg gacgagcgga
      241 agcgtagcca atcaaggtaa gtttggatat gcgaatcaca aaaacgcatc ttctatttcc
      301 gcaggttcga tcccttgtca atggacttca acggaagatc cagaagaccc acaagccagt
      361 gtggaaatgg gaattttatg cgtgcaggaa aaaccggtca cactcaaggg aaaaatcggg
      421 tttttggaag acgaacaatg tcaccattca aattcttttt tcacaattcc ttggaaacaa
      481 tgccacgagt tcaaacgcca ctttgatcct gtaagcggcg ccgcaatttc cagtgatgtt
      541 cctagtcccg gaagttacag accggttccg ggtcaggtcc atttgaattt cttcaacagt
      601 tcccaaacaa atcccgtcgg atgttatatc tccaatttgc aaagcgactt agacggaaat
      661 gtaagtggac aggttgacaa ctgtcttaag tcaaaccccg ctccggataa agttcgcatc
      721 actctcgtgc tggattacaa aacaaatctt gcatataaca attcgatcgg aacgattcgg
      781 agtgtttggg aaaaaacaag aatctctgct ctcaattact tgccgtatga ccagagtaaa
      841 tttttccaaa ctctctttgt ggaaccgaat acggatcagg ctatggtgga accttatttc
      901 gaagtggtgc tgcctttgag ctcgtattgg aatgcggcaa caaaaacgta cgagttgggt
      961 acggtgaatc ttttagactc cgtacccaag aacatggcga gcagcatgcg actgaccctt
     1021 tcaaattggc aaggtactgt ggaattccag aatcgattga aaaacgaatc ggtggataag
     1081 attcaattcg atatgtttct caacgattct actcgtaatt gtgtccgttg ctacacaatc
     1141 aattttgtcg gcacgcaggg tacgagtgca tatgcgggaa atcttattct cccagtgccg
     1201 catgcgaata attttccaac tatctatcct gttgacacgt taggtcatga attcggtcat
     1261 actgtgacat tctctgcagc tccctggtta attcctgctc ccgtgcattg ggccggacaa
     1321 tttagaaatt ccagcaacca aaactatgcg cgcacagatc atggtagcga ataccaagac
     1381 atgagaaccg cattgtttga gggtatcgtg aatccgatcg gcagatattt gatcagtagg
     1441 aatcaaggca actggccatc ggatcgatat tttctaggta tggatcaaaa aggttggcaa
     1501 ttgaatccga tcgttgatca gcagtattcc gattatcaga gatttcgata tgagatgtgg
     1561 gcccgaggaa taatcgtgga aaattctccg gaatggacgt ctcgattaca gaggatttca
     1621 agtgtcggtt ctagtttcac cgattacttc acgaattcga ataacgaatt tcgctacgac
     1681 ggtttcgtgc attatctgtt gcaaaccgct ccgtatcata tcgatagtta cacggccacc
     1741 ggagtaattg cgccttacct gtctcaggtg gaatatcgat acgaccagat gaagttgctg
     1801 ggagaaattt tggacggagg accggctaat ttcaa
//
LOCUS       DFGAABHK_11            14357 bp    DNA     linear       08-DEC-2021
DEFINITION  Genus species strain strain.
ACCESSION   
VERSION
KEYWORDS    .
SOURCE      Genus species
  ORGANISM  Genus species
            Unclassified.
COMMENT     Annotated using prokka 1.14.6 from
            https://github.com/tseemann/prokka.
FEATURES             Location/Qualifiers
     source          1..14357
                     /organism="Genus species"
                     /mol_type="genomic DNA"
                     /strain="strain"
     gene            473..715
                     /locus_tag="DFGAABHK_00138"
     CDS             473..715
                     /locus_tag="DFGAABHK_00138"
                     /inference="ab initio prediction:Prodigal:002006"
                     /codon_start=1
                     /transl_table=11
                     /product="hypothetical protein"
                     /protein_id="X:DFGAABHK_00138"
                     /translation="MITFYMTDVVVFEKRLSMIGSKDHKSIFHQFFFIQKMEYFFQKM
                     IQITDGIIVRRKGILTDREINKFFRNDVGEVIRIQM"
     gene            1401..1547
                     /locus_tag="DFGAABHK_00139"
     CDS             1401..1547
                     /locus_tag="DFGAABHK_00139"
                     /inference="ab initio prediction:Prodigal:002006"
                     /codon_start=1
                     /transl_table=11
                     /product="hypothetical protein"
                     /protein_id="X:DFGAABHK_00139"
                     /translation="MLLVNRTGLKFADTTLKLRNAKMKISKKPMRLEIVSPPLNIVQL
                     LNGS"
     gene            complement(2706..3995)
                     /gene="pepP"
                     /locus_tag="DFGAABHK_00140"
     CDS             complement(2706..3995)
                     /gene="pepP"
                     /locus_tag="DFGAABHK_00140"
                     /EC_number="3.4.11.9"
                     /inference="ab initio prediction:Prodigal:002006"
                     /inference="similar to AA sequence:UniProtKB:P15034"
                     /codon_start=1
                     /transl_table=11
                     /product="Xaa-Pro aminopeptidase"
                     /protein_id="X:DFGAABHK_00140"
                     /db_xref="COG:COG0006"
                     /translation="MTHALYRERIAEVQKKLKDGEVLIVFAASHLIRNRDVDYKFRQD
                     SDYYYLTGLDESDGIIILKNSYKSIFVLPKDKEKEIWTGIRVGKERAKELLRLDESFD
                     TTEWESKLDEILLNQHTLYHFFGKNLVRDTRLIEWIYSLNQRSREGKFGPRRIESPDF
                     LHWMRMFKSPMEIDALRESARITALGHERLMRESRPGMYEYELEAILESEYLKHGAWG
                     GGYGHIVAGGKNATILHYTSNNCKLNDGELVLVDSGAEKGYYTADVTRNFPVGKKFSS
                     EQKAVYEVVLKAQKEAVSNTKEGVEFVAIHEQAVRTLVEGLKDLGLLRGSTDSVLEQG
                     TFKKYYMHRTSHYLGMDVHDVGTYYQNGASKKLESGQVITIEPGLYFDPNDLEIPEKF
                     RGIGVRIEDDVLVQGSNPLNLTSMIPKEIDEIESRKN"
     gene            complement(3992..5023)
                     /gene="rfaF"
                     /locus_tag="DFGAABHK_00141"
     CDS             complement(3992..5023)
                     /gene="rfaF"
                     /locus_tag="DFGAABHK_00141"
                     /EC_number="2.-.-.-"
                     /inference="ab initio prediction:Prodigal:002006"
                     /inference="similar to AA sequence:UniProtKB:P37692"
                     /codon_start=1
                     /transl_table=11
                     /product="ADP-heptose--LPS heptosyltransferase 2"
                     /protein_id="X:DFGAABHK_00141"
                     /db_xref="COG:COG0859"
                     /translation="MTEKILLVQTAFLGDLILTTSFFREVKRKYRNSHLTVVVNKGTE
                     SVLEANPYINRLIPLDKKEFKRSLWKFFCFLWSLRKERYTLCILPHFSFRSTLIGFAS
                     RAKVRIGYESAGFSFLLTKKVPRSIRGMHEVEKLFSLLYDREEYTKIQKRPELFWYEE
                     SVFRVRVLMRENGLEPGNYVLLAPSSVWETKRMPASKFRVLGERLAKESGRKVVLIGS
                     KADIELCEEVGAGYGINFAGKTDLPELSFLVSKAALVISNDSSPIHFASAFNIPTLAV
                     FGATIPDFGYTPLADSFFISEIQGLYCRPCGIHGGKVCPEGHFRCMKEQNVDKMFEAA
                     IQLERGNVK"
     gene            complement(5038..6156)
                     /locus_tag="DFGAABHK_00142"
     CDS             complement(5038..6156)
                     /locus_tag="DFGAABHK_00142"
                     /inference="ab initio prediction:Prodigal:002006"
                     /codon_start=1
                     /transl_table=11
                     /product="hypothetical protein"
                     /protein_id="X:DFGAABHK_00142"
                     /translation="MSSPVFILDSELSPFGKTALDYHSLSYQTAIQLLERNPEFEPQF
                     LIFAAMAPERYTGEIFLSARIKESLGLKNLFTIRTETASSSGASAFHTAVYFLRSGAF
                     RRGIVIATEVMSRLEREQNNLLLGSVLSERQKGFAMSMAQGGGMITTRYLHEYGYGRK
                     DLYALSKKLHDNGLKNEKAHIRKNITEEEYFNSPLFASPLCLYDISPLSDGSCAVLLD
                     SEEAKSPKRLEVRGIGHGIGDLSSPPSFLSFPSSVSAFAGAYKEADLKPEQIRIAELH
                     DAFTPFELIGAEDAGLFPKGKALRYVREGKTHPDGQLPINASGGLKTRGHPVGVSGLA
                     QIAELQTWMCKEERFQNGLALSIGGLGINNFATILSKV"
     gene            6303..6770
                     /gene="bfr"
                     /locus_tag="DFGAABHK_00143"
     CDS             6303..6770
                     /gene="bfr"
                     /locus_tag="DFGAABHK_00143"
                     /EC_number="1.16.3.1"
                     /inference="ab initio prediction:Prodigal:002006"
                     /inference="similar to AA sequence:UniProtKB:P45430"
                     /codon_start=1
                     /transl_table=11
                     /product="Bacterioferritin"
                     /protein_id="X:DFGAABHK_00143"
                     /db_xref="COG:COG2193"
                     /translation="MKGNKEVLDILAEVLSAELTAINQYFIHAKMNKNWGFKKLADFM
                     KHESIDEMKHADEVIDRILYLDGVPDLQKYMKISVGKNIEEILKVDLDLEYAAVERFN
                     RGIAIAVKNNDNGTRELFEKILVSEEEHIDWIESQQEIIRQIGVENYLAQQIE"
     gene            6767..8011
                     /gene="rlmL_1"
                     /locus_tag="DFGAABHK_00144"
     CDS             6767..8011
                     /gene="rlmL_1"
                     /locus_tag="DFGAABHK_00144"
                     /EC_number="2.1.1.264"
                     /inference="ab initio prediction:Prodigal:002006"
                     /inference="protein motif:HAMAP:MF_01858"
                     /codon_start=1
                     /transl_table=11
                     /product="Ribosomal RNA large subunit methyltransferase
                     K/L"
                     /protein_id="X:DFGAABHK_00144"
                     /translation="MTNSKKPIPKKSLRLKSKRSVIKNFPNEPNQKQNPFKSEWDFSK
                     PDSFEYHAFCPDGLSGLLKEEILEAGLKIISENRGGVFFQGSASALKEFALSTGISSG
                     ISISLKYWKVESPEDLYNQAVQFPFEKIFGPEYSFRIDSTTKDSLKDSRYATYKLKDA
                     IFDRFRSKGKELPKVSRDEPDLLFYLRSHSDHAKLSLGLNTRPLQQRGHGRIGGPAPM
                     REILASALVRYSGWNARSVLYDPFCGSGTIVVEAALKLLYGGYTNYRSLSSSLSFKKL
                     FGEPILNVKNYSEMKIFASDKNETILNLARQNAKNAGVDHLITFFESDATISENEKKI
                     SDGFIVTNPPYGVRIGTKEEAKEIYVAWGKKLKDHFAGNILALACGDTSLLGFLKLKK
                     DKEQSLTIGKLKGKLVAYTLGK"
     gene            8027..9142
                     /gene="argB_1"
                     /locus_tag="DFGAABHK_00145"
     CDS             8027..9142
                     /gene="argB_1"
                     /locus_tag="DFGAABHK_00145"
                     /EC_number="2.7.2.8"
                     /inference="ab initio prediction:Prodigal:002006"
                     /inference="similar to AA sequence:UniProtKB:Q87EL2"
                     /codon_start=1
                     /transl_table=11
                     /product="Acetylglutamate kinase"
                     /protein_id="X:DFGAABHK_00145"
                     /translation="MKHQEILLKLLEVTDNTKDSFQFLKLFRSIEPEKFAVIYADSGT
                     LMESAEALLYNLKILHKLDLYPVVVLDKDGISYTNLFYRNHNKEESPSILPGKLFRHS
                     QDLAGAVISALSEKKLPVFVTEEKGPSLFTFLTKLCSTLHTKKLVHLYSRGGIFHEGN
                     KISIFDVDSSIKPDSEDASLLFSCLELYKNVKDKEFGIAVTSASSLLKELFTIKGSGT
                     LIRRKNRIDFIPDHRSISKDKLNLLIEKAFQKALKENFWSQEFAGILLESEFKGCALV
                     KETPFGTFLSKFAVDEIARGEGVGRDIWDEMTRKFPVLFWRARKENTISKWYMKVCDG
                     MQKEGIWIYFWIGVQEEHIPGICFFLRNHPQDLSNDP"
     gene            complement(9320..10735)
                     /locus_tag="DFGAABHK_00146"
     CDS             complement(9320..10735)
                     /locus_tag="DFGAABHK_00146"
                     /inference="ab initio prediction:Prodigal:002006"
                     /inference="similar to AA sequence:UniProtKB:Q7A6L4"
                     /note="UPF0051 protein SA0778"
                     /codon_start=1
                     /transl_table=11
                     /product="hypothetical protein"
                     /protein_id="X:DFGAABHK_00146"
                     /translation="MEQVLEKESIYENRYYRPDNFPKGLTRKVVESISHIKNEPDWLT
                     EFRLKAFEIYEQKPMPTWGFFPNFNVDIDSYTHYIGSNQQKKKSWDEVDPEVLKSFER
                     LGIPEHERKYLAGIEAMNDSETVYANVKKELTELGILFCDIDTAIREYPDIVRKYLGT
                     VVSVGDNKFSALNSCVFSGGSFAFVPKGVKTPMPLQAYFKVTAASSGQYERTLLIADE
                     GAEIEYSEGCSSVQDKGTNFHTAVVELIAHKNAKIFYTTIQNWKKNMYNWTVKRGLCH
                     ERGHITWTDVNIGANTVKYPGIVLQGDHSTGDVLSLAFAGDGQIQDTGARIIHVGKNT
                     RSNILAKGVSLDGGINSYRGLVKFTSGSKNSYSHVKCDGLMMDDRSQSHAYPYNDVSG
                     QNGTLNYEATVSRIDEDQLFYLQSRGLSEDDAKLLIINGFCEGVTKHLNVEYSVEMTR
                     LIRMILEDGHVIQENNSSAVS"
     gene            complement(10954..11535)
                     /gene="ahpC"
                     /locus_tag="DFGAABHK_00147"
     CDS             complement(10954..11535)
                     /gene="ahpC"
                     /locus_tag="DFGAABHK_00147"
                     /EC_number="1.11.1.15"
                     /inference="ab initio prediction:Prodigal:002006"
                     /inference="similar to AA sequence:UniProtKB:P56876"
                     /codon_start=1
                     /transl_table=11
                     /product="Alkyl hydroperoxide reductase C"
                     /protein_id="X:DFGAABHK_00147"
                     /db_xref="COG:COG0450"
                     /translation="MPQVTSLAPDFKAEAVLGKEIKEIKLSDYKGKWVVLFFYPLDFT
                     FVCPTEIIEYDNKLPEFKKLGAEILGVSVDSAFTHLAWKNTPKKEGGIGDIKYPLIAD
                     LTKSISRDYNVLTDGGVALRGTFIIDPAGLIRQATINDLPVGRNIDEAIRLIKAFQFV
                     EKHGEVCPANWDEGKKTMKADPEKSKDYFSAVN"
     gene            complement(12110..13834)
                     /locus_tag="DFGAABHK_00148"
     CDS             complement(12110..13834)
                     /locus_tag="DFGAABHK_00148"
                     /inference="ab initio prediction:Prodigal:002006"
                     /codon_start=1
                     /transl_table=11
                     /product="hypothetical protein"
                     /protein_id="X:DFGAABHK_00148"
                     /translation="MKTIYIYIQRLGIRKKLILLFGSVLIPITVLVVLALINTKDRIE
                     DIETIYEDRVIPLKQLKKISDLYAIFIVDCVHKVRSGTFTPEEGVTNLDKATSGIQEE
                     WSAYVGTYLVPEEEAIIRELNPLFVASNAAVAEARDLMVNKNFQELESFADSRLYPRI
                     DPVTEKIENLIQLQLKITDRIYIKAEKQFTFSWILLLFLSSITLIYIVLIAVVYSIQL
                     VKGLTTVSGAVKNADFSHPVEVEEDEKKKDELYLLLITFRLFQIKLKEMLSTIMDFSE
                     NLVAASEELSRSADHLSANAQSESASIEEISASVEEISSGMEYVNRNAESQYVLISSF
                     NGEMRELEGMISKVGDAVKNSLEKISDMYLKTDFGKKTMGDLSESMEKIESSSVEMQS
                     ITAIIKEISEKVNLLALNAAIEAARAGEHGRGFAVVASEITRLAEQTDSSAMTIEELI
                     KTSNAEIETGRKIVENSVKVYAEVLGGLEHLKESSNQIVAIMELQQEKKEKIRSGIDQ
                     VDTKSEDIRNSVKEQKIAITETANAISNISTTVQSSAANSEEIAGSAISLLQIAKNLQ
                     ETMNFLKG"
ORIGIN      
        1 aaagtttaat tccggaggcg gcataaagat cataacaaag accacattcg tccaattgcc
       61 tacggatctc tcgtttttct tccaaactca gaccgggcca gaggttcttt ttttcatacg
      121 gatccgtttg aatatcataa acctcttcat ccggcggaaa cgaattgaga cgaagcatat
      181 aatgcaaatt ccctttgata taactcatcc caactcgata aagagaagtt tcgttattat
      241 tcgcgataaa aatacgacgg ccttccggaa gattagaaag aagagaagcc ccttccaatt
      301 ttgagagata actttttatc tcgggttgat tagaaacgcc taatatttcc gcgacggtcg
      361 gtattaaatc cgtattggaa acgtttttat cgatattttt tttcaaacgc tcctgaaaat
      421 gatttttctc cttcggcagg aaaaacacca ttggaatcgc caaagtttca atatgattac
      481 tttctatatg accgatgtag ttgtgttcga aaagcgcctc tccatgatcg gaagtaaaga
      541 tcacaagagt attttccatc agtttttctt cattcaaaaa atggaatact ttttccaaaa
      601 aatgatccaa ataacggacg gaattatcgt acggcgcaaa ggtatcctta ccgatcggga
      661 aataaacaaa ttcttccgga acgatgtagg ggaagtgatt cgtattcaaa tgtaaaactc
      721 cggcaaaatt gcgacctttg cttttgagaa gttccacttg attttgaaat tcggtcaccg
      781 ttttacgatc atcgattcct atatcattaa aaacaccgag tccgctgatt tccttattcc
      841 ataaaaaatc gattcccgca tttctaaaaa aacctgaaaa attgttccaa cgaaaactat
      901 gactcgaaat gtaaaatgtg gaaagccccg cagccttccc gtattcccaa aacaaaggaa
      961 aactatgggt catggaaaca ggttgaatcg gagaaactcc cgacaacaaa ctcggaaccg
     1021 aaatcaatgt ggaacttgca ttcgaaaata ctttttgaaa aaccacaacg gatccattct
     1081 gagtattttg cgcccaacga ttcaaaaacg gagtcgtatc cttactataa ccgtaaagag
     1141 ccatattctt tctacgaaga ctctcgccta gaatgattaa aatgtttttt cgaaacggat
     1201 tcggactttt gttcaacttc ggcttatttc tcgattgtaa tcccgcggaa ccgagtcgat
     1261 ctcccgtaag aatattgtaa atgttccgat tgataaacga aatcgaattt gtgtccgaga
     1321 cgtaaatctg gtcgttgaac cgcgtattgt tgtgaaaaaa ggcggtaaga atcaataccc
     1381 caaaaaacaa accagaataa atgctcctcg taaatcgaac cggtttaaaa ttcgccgaca
     1441 caaccctcaa actcagaaac gccaaaatga aaataagtaa aaaaccgatg agactcgaaa
     1501 tcgtaagtcc acccttgaat atagtccaac tattaaacgg ttcttgaaaa atataagaaa
     1561 aaacaaagaa attcggcatg attcccgcat atagaaaata tccgtaagaa ccgattatac
     1621 aacttgaata accgaaggcg gaaaatacca ggatgctcca atacgctttt ttctttgatg
     1681 cagacgaaag aaaagcaaga gaaaaaagca acagagaata aatcaaaatc gaataaaaga
     1741 aagaaaggaa ataataatac cactgtaaaa cctccatctg gctcagaact ttccaccgca
     1801 atccgagatc tacgaataga accagagacg gaatgagaaa aatgaaaaaa aacctgaatc
     1861 cggactcgga aataaaagaa taaaaattat cccatttttg cttgaataaa aaaaacaaaa
     1921 aatactccgt tcttgcttga aataaaaccg atcctatctt aatgcgaaac tttacttttg
     1981 attcggatca taaaccggaa agaaaagaaa cattccaagc tctatatagt aagcaattgc
     2041 ttacatgttt atttttagga acctcttaga aatcaagttt ttttcaaatg gattttaaaa
     2101 aatactcttc cctacaaagg gagtctcaat tttataatta gagttgttga aaaattccat
     2161 agttcagttt aacaaaactg cttcaatcaa ccgttttcat gaaacagaaa cgaatggaga
     2221 actaattttt caacaactct attgatttaa ggaaatctga tattccatct tggattgaac
     2281 cggtcggctc tatcgataac ttcgagtaaa ctcccccgtt taaggtgaac agggctatag
     2341 gaatcaagga taaaaagcat cgcccataaa aacactatca tgaaaacttc aaacaaaacg
     2401 ccgctgaggt tttgataaag acaaaaaagt tattaatccc ggtttcaaaa gacttggaaa
     2461 tcttcgcttc ctattggtat aagaaaatct tggcgaatcg ctcgcaactt gaaacgcttt
     2521 cgtaaaaagc gtttcacctg aatttttcaa actaaattga tatcctctat gaatcccagc
     2581 ataatactcg ttttctcatt ggtcatatcg aactcacgtt gtttaggatc ggaatccgac
     2641 tgcacgttcg gatttccatc gttttgcaac agaaaaattc gatctgcaag aaaagcaatg
     2701 ggacgtcaat tctttctaga ttctatctcg tctatttcct tcggaatcat agaagtcaga
     2761 ttcaaaggat tggaaccctg tacaagaaca tcgtcttcga ttcgaactcc gatccctcgg
     2821 aatttttccg gaatttcaag gtcgttagga tcgaaataaa gtccgggttc gatcgtaatc
     2881 acctgaccac tttctaattt tttagaggcc ccgttctgat aataagtgcc cacgtcgtga
     2941 acgtccattc ccaaataatg actggtccta tgcatataat attttttgaa tgttccttgt
     3001 tctaagacgg agtcggtcga acctcgtaat aaacctagat ctttcaaacc ttccacgagt
     3061 gttctaacag cctgttcatg aatcgcgacg aactcgactc cttcttttgt gttggacacg
     3121 gcctcctttt gagcctttaa aacgacttca tacaccgctt tttgttcgga agaaaatttt
     3181 ttacccacgg gaaaatttcg agtaacgtcc gcggtataat atcctttttc agcaccgctg
     3241 tccacaagaa cgagttcgcc gtcgttcaac ttacagttgt tagatgtata gtgtagaatt
     3301 gtagcattct ttccgccggc gactatatgt ccgtaacctc ctccccaggc tccgtgtttc
     3361 aaatattcgg attctaaaat ggcttcaagt tcgtattcgt acataccggg tctggattct
     3421 ctcataagcc tttcgtggcc caaagcggta attctagcgg actctcgaag cgcatcaatc
     3481 tccatcggag atttgaacat acgcatccaa tgtaaaaaat cgggagattc gattcttctc
     3541 ggtccgaatt ttccctccct ggatctttga ttgagagaat aaatccattc gatgagtctc
     3601 gtatcccgaa ctagattttt tccgaaaaaa tgatataaag tatgttgatt gaggagaatc
     3661 tcatccagtt ttgattccca ttccgtcgta tcaaacgact cgtcaagcct taaaagttct
     3721 tttgctcttt cttttccgac tctaatcccg gtccaaatct ccttttcctt atccttggga
     3781 agaacaaata tagatttata agaatttttt aatattataa tcccatcgga ttcgtcaaga
     3841 ccggtgagat aatagtaatc ggaatcctga cgaaatttat agtccacgtc tcgatttcgg
     3901 attaaatgag aagccgcaaa aacgatcaaa acctctccgt ctttgagctt tttctgaact
     3961 tcagcgattc tttctctata aagggcatgg gtcattttac atttcctctt tccaattgga
     4021 tcgccgcttc aaacattttg tccacatttt gctccttcat acaacgaaaa tgtccttccg
     4081 gacaaacctt tccgccgtga atcccgcaag gacgacaata aagcccctgg atctcggaaa
     4141 taaagaaaga atcggcaaga ggagtataac cgaaatcggg aatagttgca ccaaaaacag
     4201 ctaacgtggg aatattaaac gcagaagcga aatgaattgg agaagaatcg ttactgatca
     4261 ccaaagcggc tttggaaacc aaaaacgaaa gttcgggtaa atcggttttt cccgcaaaat
     4321 taattccgta accggcgcct acttcttcac aaagctcgat atccgctttg gaaccaataa
     4381 gaaccacttt tcttccggat tcttttgcaa gacgttctcc taaaacccta aacttagaag
     4441 cgggcatccg tttcgtttcc caaaccgaac tcggcgcgag taaaacgtag ttgccgggtt
     4501 caagtccatt ctccctcatc aaaactcgaa ctcgaaaaac ggattcttcg taccaaaaaa
     4561 gttcaggacg tttttgtatt ttagtatatt cctctctatc gtataacaaa gaaaaaagtt
     4621 tttccacctc gtgcattcct cgaatagatc tcggaacttt tttagtgagt aaaaaagaaa
     4681 aaccggcgga ttcgtaaccg attctcacct tggccctact agcaaacccg atcaaagtgg
     4741 aacgaaagga aaaatgggga aggatacaaa gagtataacg ttcttttcgg aggctccaca
     4801 aaaagcaaaa aaatttccac aaagatcttt taaattcctt cttatccaaa ggaatcagtc
     4861 tgtttatata agggttggcc tccagcacac tttctgtacc tttgttgact acgaccgtaa
     4921 ggtgcgaatt ccgatatttt cttttgactt cccgaaagaa ggaagtcgtt aagatcagat
     4981 ctcctaaaaa tgcggtctga accagtagta ttttttcagt cactgttaaa ttccgttcta
     5041 aactttggag agaatcgtcg caaaattgtt tatccccaaa ccgccgatcg aaagagccaa
     5101 accgttttga aaacgttcct ctttacacat ccaagtctgt aattccgcaa tttgagcaag
     5161 gcccgaaact cccacaggat gtcctctcgt tttcaaaccg cccgaagcat tgatcggcag
     5221 ttgtccatca ggatgagttt taccctctcg cacataacgc aaagccttcc cttttggaaa
     5281 aagtcccgca tcctcggcgc cgatcaactc aaaaggagta aatgcatcgt gaagctcggc
     5341 aatccgaatc tgctccggtt ttaaatcagc ttctttatac gctcccgcaa acgcggaaac
     5401 actggaagga aaacttaaaa aactcggagg agaagaaaga tccccgatcc cgtgaccgat
     5461 tccgcgaacc tcgagccgtt tgggagattt cgcttcttcg gaatcgagta atacggcaca
     5521 actcccgtcg gaaagaggag aaatatcata caaacaaaga ggactcgcaa aaagaggaga
     5581 attaaaatat tcttcttctg taatattctt tcgaatatga gccttttcgt tcttcagacc
     5641 gttatcgtgc aacttcttgg aaagagcata caagtcctta cgaccgtatc cgtactcgtg
     5701 cagataacgt gtcgttatca ttcccccgcc ttgagccatg gacatcgcaa aacctttttg
     5761 acgctcggac aaaacgctcc ctaaaagaag attgttttgc tccctttcca aacgactcat
     5821 cacttcggta gcaattacaa ttcctcttcg aaacgctcct gaccgcaaaa aataaacggc
     5881 ggtatggaaa gcgctcgctc ccgatgaaga agcggtctcc gttctaatgg taaataaatt
     5941 ctttaaacca aggctttcct taatccttgc ggaaagaaag atctctcccg tgtatctttc
     6001 gggagccatt gcagcaaaaa taagaaactg aggttcaaac tcaggatttc tttccaaaag
     6061 ttgaattgca gtttgataag aaagagaatg ataatcaagt gcagttttac cgaaaggact
     6121 gagttccgaa tcgagaataa aaacgggcga agacatcgga gtctatgttt tttaaaattg
     6181 tgagattgaa aatcaaaaaa aattaaataa cgcaagtaag acgacttttc attcgagttt
     6241 ttaaactatc cttgcaaaat taagaatgat ttttatactg aattgataac aaggagaaaa
     6301 caatgaaagg taataaggaa gtactcgaca ttcttgcaga agttctttct gcggaactca
     6361 cagcaatcaa tcaatatttt attcacgcga aaatgaacaa gaactgggga tttaaaaaac
     6421 ttgcagattt tatgaaacac gaatccatag acgagatgaa acacgctgac gaagtcatcg
     6481 atcgtatcct ttacttggac ggcgtacctg atcttcaaaa atatatgaaa atcagtgtgg
     6541 gaaaaaacat cgaagagatc ttaaaggtgg atcttgactt agaatatgcg gctgtagaaa
     6601 gattcaatcg tggaatcgcg atcgcggtta agaataacga caatggaaca agagagttgt
     6661 ttgaaaaaat tctcgtctcg gaagaagaac acatcgattg gatcgaatcc caacaagaaa
     6721 tcatccgtca gattggcgtt gaaaactatc tcgcgcagca aatagagtga caaattctaa
     6781 aaaaccaatt cctaaaaaat ctctccgatt aaaatcaaaa agatccgtta taaaaaattt
     6841 tccgaacgaa ccaaatcaaa agcaaaatcc ttttaaatcg gaatgggatt tttcaaaacc
     6901 ggattctttc gaatatcatg cattctgccc ggacggactt tccgggcttt taaaagagga
     6961 aattttagaa gccggtctaa agatcatttc cgaaaataga ggcggagttt tttttcaagg
     7021 ttcggcgagc gccctcaagg aattcgctct ttctactgga atctcatcag ggatcagtat
     7081 ttctttaaaa tactggaaag tggaaagtcc ggaagatctt tataaccagg ctgtccaatt
     7141 tccgttcgag aaaatcttcg gacccgaata ttcttttcga atcgattcga cgaccaagga
     7201 ttctttgaag gactcgcgtt atgcgacata caaactcaaa gacgccatct ttgatcgatt
     7261 tcgttccaaa ggaaaagaac tcccgaaggt ctctcgagac gaacctgatt tgttattcta
     7321 tcttcgctcc cattccgacc atgcaaaact ttccctgggt ctgaacacaa ggcctcttca
     7381 acaaagagga catggaagaa tcggaggtcc ggctcctatg cgggagattc tcgcatccgc
     7441 tttggttcga tattcgggat ggaacgccag atcagtttta tatgatccgt tctgtggttc
     7501 ggggaccatc gtagtagaag cggctctcaa acttctatac gggggttaca cgaattacag
     7561 aagtttgtcg tcttcccttt cgtttaagaa actcttcggg gaaccgatcc tcaatgtaaa
     7621 gaattattcc gaaatgaaaa ttttcgcgtc cgacaagaat gaaacgattt tgaatcttgc
     7681 aagacaaaat gcaaaaaacg caggggtgga tcacctgatc acttttttcg aatcggacgc
     7741 tactatttcc gaaaatgaga aaaaaatttc cgacggtttt atcgtgacca atcctcctta
     7801 cggagttcga ataggcacca aagaagaagc caaggaaatt tatgttgctt gggggaaaaa
     7861 actcaaagat cattttgcgg gaaatatctt ggcactcgct tgcggagata cttcgctctt
     7921 aggttttctc aaattgaaaa aggataagga gcagtccctg acgattggta agctcaaagg
     7981 aaaattagtt gcctacactt tgggtaaata atccaatcga accggaatga aacatcaaga
     8041 gattctcctt aaacttttgg aagttacgga taatactaag gattcgtttc aatttttaaa
     8101 acttttccgt tcgatcgaac ctgaaaagtt cgctgtcatt tatgcggatt ccggcacgct
     8161 catggagtcc gcagaagcgc ttctttacaa tctcaagata cttcacaagc tggacttata
     8221 tccggtcgta gttttagata aggatggaat ctcttatacc aatctttttt atagaaatca
     8281 taacaaagaa gaatctccgt cgattctccc cggaaaatta ttccgacatt ctcaagattt
     8341 agcgggtgcg gtcatttcag ctctttcgga aaaaaaactt cctgtttttg tcacggagga
     8401 aaaggggccg tcccttttca cgttcttgac caaactctgt tccactctac atacgaaaaa
     8461 gttggttcat ctttattcga gagggggaat tttccacgaa gggaataaaa tttcgatctt
     8521 cgacgtcgat tcttccatca aaccggactc agaagacgct tcccttttat tttcctgttt
     8581 agaactttat aaaaatgtaa aggataaaga attcggaatc gcggttacgt ccgcttcctc
     8641 cttgcttaaa gaattattta cgatcaaggg aagcggaact ctgatccgta gaaaaaatag
     8701 aatcgacttt attccggatc atcgttcgat ttccaaagat aagttgaatc ttctgattga
     8761 aaaagctttt caaaaagctc tgaaagaaaa tttttggagt caagaatttg ccggaattct
     8821 tttagaatcc gagtttaaag gttgtgcgtt ggtaaaggaa acccctttcg gaacatttct
     8881 ttccaagttc gcagtagacg aaatcgccag aggagaaggt gtcggaagag atatttggga
     8941 cgaaatgacc cgcaagtttc ccgttttatt ctggagagca agaaaggaaa acacgatatc
     9001 caagtggtac atgaaggtct gcgacggaat gcaaaaggaa ggaatttgga tttacttttg
     9061 gattggagtt caagaggagc atatcccagg catttgtttc tttttaagaa atcatccgca
     9121 agatctatcg aacgatcctt agattagtat gattcttgaa cataaggcga gttccgaata
     9181 tgaaaactct tgattcgacg gagtcaagaa ggccgttgga ggaaacgaaa gcatctttgc
     9241 tctttatgaa tcgttcatct ttgttgcgca aagagcctat aatctcgctt cctatgggcg
     9301 ctcgatatga aatattagtt taacttaccg cggaactgtt gttttcttga atcacgtgac
     9361 cgtcttcgag aatcatacga atcaaacgtg tcatttccac agaatattcc acattcaagt
     9421 gttttgtcac accctcacaa aacccgttga tgatcagaag ctttgcgtca tcttccgaca
     9481 aacctctgga ttggagataa aaaagttgat cttcgtcgat tctggaaacg gtagcctcat
     9541 aatttaaggt tccgttttga ccggaaacgt cattataagg atatgcgtgg gactgagaac
     9601 gatcgtccat catcagaccg tcacatttca cgtgagaata agaattcttc gatccggagg
     9661 tgaatttaac aagtccccta taggaattga ttcctccgtc gagagaaaca ccttttgcta
     9721 atatattact tcgagtattt ttaccgacat gaatgattct cgccccggta tcttggatct
     9781 gcccatctcc cgcaaatgca agagaaagaa catcccccgt ggaatgatct ccttggagga
     9841 caattcccgg atatttgacc gtattcgccc cgatattcac atcagtccaa gtgatatgcc
     9901 ctctttcatg gcataatccg cgtttgacgg tccagttgta catattcttc ttccaatttt
     9961 ggatcgttgt ataaaagatc ttggcgtttt tatgagcaat aagctccaca accgcagtgt
    10021 gaaaattggt acctttatcc tgaacggaag aacaaccttc ggagtattcg atctccgcgc
    10081 cttcgtccgc gatcagaaga gttctttcat actgacccga agaagccgcc gtcactttaa
    10141 aatatgcttg aagaggcatc ggagttttca ctcctttagg aacaaaagca aaagagccgc
    10201 cggaaaaaac acaactgttc aaagcagaaa acttgttatc tcctacgctc acgaccgtcc
    10261 cgagatactt tcttacgatg tcaggatatt cacggatcgc ggtgtctatg tcgcagaaaa
    10321 gaattccgag ctcggttaat tcttttttaa cattagcgta aacagtttcg gaatcgttca
    10381 tcgcttcgat tccggcgaga tacttgcgtt cgtgctccgg aattccgaga cgttcgaaag
    10441 atttaagaac ctccggatcc acttcatccc aggatttttt cttctgttga ttagaaccta
    10501 tataatgcgt ataagaatcg atgtctacgt tgaaattggg aaaaaatccc caagtcggca
    10561 ttggtttttg ttcgtagatt tcaaaggctt tgagacggaa ttcagtgagc caatccggtt
    10621 catttttgat atgcgaaata gactctacga ctttgcgcgt aaggcctttc gggaaattat
    10681 caggacggta ataacgattt tcgtaaatgg attctttttc cagaacttgt tccactttcc
    10741 attacctccg gaaattagac tcttgggaaa aggaaaatcc ccaaagaaac aggagccagc
    10801 taacgatcca tttcaggaat agccattgat ttcacaatca cttacccttt ttgcgatctc
    10861 attctgcgga tcgcttcaag taactgaaac ctcgcttcct aggggcgctg atatgtcatc
    10921 atccgcagac ttgcatctgc ggacagaaaa aaatcaattt accgccgaga agtaatcctt
    10981 agatttttcc ggatcggctt tcatcgtttt ctttccctca tcccagtttg ccgggcaaac
    11041 ttcgccgtgt ttttcaacaa attggaaagc tttgatcaat cggatcgcct cgtcaatatt
    11101 acgtcccaca ggaagatcgt tgatagtcgc ctgacgaatc agaccggctg gatcaatgat
    11161 aaaagttcct cttaaagcaa ctccaccatc cgttaaaaca ttgtaatctc tagaaatgga
    11221 cttagtaaga tccgcaatca gagggtattt gatgtctccg attccacctt cttttttagg
    11281 agtatttttc caagctaaat gagtaaaagc tgaatccaca gaaactccca gtatttccgc
    11341 tccgagtttt ttgaattccg gaagtttgtt atcgtattcg ataatttcag tcggacaaac
    11401 gaaagtaaag tcaagcgggt aaaaaaataa cactacccat tttcctttat aatctgaaag
    11461 tttaatttcc ttgatctctt ttccaagaac agcttctgct ttaaaatccg gtgctaggga
    11521 tgtaacctgc ggcattttat ttctcctttt taatttactt tgaaacttag acgccccatg
    11581 atatctccca acccctcaga agcaaatatt ttttagaatg attctaattt tttttcaatt
    11641 ctaaaaaata aacctgcaac tactttccgt agtattactt aacgtgagta atgaattttt
    11701 cattggacga tcacttcgaa aacggtgatc catctataaa ttcgatctta aaatctacat
    11761 tttcagattt tatagagaca ccctaaaaag tatgagttcc tacaatttta gaaaaataaa
    11821 tctccaacca ccgaactcac gttacaatat gaagaaagta tttcatttgt tctgattgaa
    11881 atcaagagac cggaaagatc ctacacgcat atacattcct agtttaaaat gtagaaacta
    11941 ttgcacttaa cttagaaatc gacacatata gacgcgagtc ttgggataag ttccaaattt
    12001 gaggccgcga cagaaaacaa gcataaagct taaaaagaaa tactcagtaa acgaaccaaa
    12061 agtttactga gttttattaa cttacaactt cctttaaaag tagaaacgtt cagcctttta
    12121 gaaagttcat tgtctcttga agattcttcg caatctgtaa aagactgatc gcacttcctg
    12181 caatttcctc ggaatttgcc gcactacttt ggacggtagt ggaaatattg gaaatagcgt
    12241 tggccgtttc cgtaatagca atcttttgtt ctttaacgga attgcgaatg tcctccgact
    12301 tggtatcgac ttgatcgatt ccggaacgaa ttttttcctt tttctcctgt tggagttcca
    12361 taatggctac gatttgattg gaggattcct tcaaatgttc aagcccaccc aaaacttcgg
    12421 cataaacttt cacggagttt tcaacgatct ttctaccggt ttcaatttcc gcattgctcg
    12481 ttttaatgag ttcctcgatc gtcatcgcac tagaatccgt ttgttccgca agtcttgtga
    12541 tctcactcgc caccacggca aaacccctgc catgttctcc agccctcgca gcctcgatgg
    12601 cagcattgag cgcaagtaaa ttcacttttt ctgatatttc tttgatgatc gccgtgatgg
    12661 actgcatctc aaccgaacta ctttcgatct tctccatact ttcggaaaga tctcccatcg
    12721 ttttcttacc gaaatcggtt ttaagataca tatccgaaat tttttccaaa gaattcttta
    12781 cggcatcccc caccttgcta atcatccctt ccagttcccg catttccccg ttaaatgaag
    12841 aaatcaggac atactgagac tccgcgttcc ggtttacgta ttccattccg gaactaatct
    12901 cttccaccga tgcggaaatt tcctcaatcg aagccgattc ggattgtgcg ttcgcagaaa
    12961 ggtgatccgc agaacgagaa agttcctcag aagccgcaac aagattttcg gaaaagtcca
    13021 taatcgtgct gagcatttct ttgagcttga tctggaacaa acgaaaagta atcagtaaaa
    13081 gataaagttc gtcttttttc ttttcgtctt cttcaacttc caccggatga gaaaaatccg
    13141 catttttgac cgcaccgctt acagtagtaa gccccttgac caattgaatt gaatagacca
    13201 ccgcaatcag aacgatgtaa atcaaagtta tactggaaag gaaaaggagt aaaatccaac
    13261 taaaagtgaa ttgtttttcc gctttgatat atatcctgtc cgtgatcttc aattgcaact
    13321 gtatcagatt ttcgatcttt tccgttaccg gatcaattct aggatacaaa cgggaatccg
    13381 caaaagattc taattcctga aagtttttgt tgaccatcag gtccctggcc tcggctaccg
    13441 cggcgttcga agccacaaaa agaggattta actcccggat gatggcttcc tcttcgggaa
    13501 caagataagt tccaacgtat gcgctccatt cctcttgaat tccggaagtc gccttatcaa
    13561 gattagtgac tccttcttcc ggtgtaaacg ttccacttct taccttgtga acacagtcta
    13621 cgatgaaaat cgcatataga tccgatatct tcttcaattg tttcagagga attacccgat
    13681 cctcatagat cgtttcaata tcctcgattc tatctttcgt attgattaaa gccaatacga
    13741 ccaacaccgt aatcggtatc agcacagaac cgaaaagaag tatcagtttt tttcgtattc
    13801 ccaatctctg aatatatatg tatattgttt tcatagaatt taaagcgttt catcattgcc
    13861 ttaatatata ctcagtcaag ttttttaaaa agtgaatcat tttttaatga tgcaagttca
    13921 caaagtaagt aaacttttag gtaaagctat gtcaaatcct caaaacttta gagagattct
    13981 aaaatataaa gctcatcctc ggcatataca aagacctatt ttcgaaccca ctgaaagaat
    14041 attcatcttc gtatgacgaa ataaattgaa tgaattactc attttccctt atacaattta
    14101 tcccgaaaac cccgccatcc aaacgactcc atcatcgcca aacaaaagct ttttaagaac
    14161 ccgtccaaaa cttgaaaagt aatcggcaca atcatttcat aagtttctaa tagaacgtgg
    14221 gaattcccgc agattggcga tttacggatt ttctaacgga ttttatcgtt gtaactctct
    14281 cgtaggagtt cctacattca gaggactgag gacagtgtcg cggcaaggcc gctcctacag
    14341 aagacagttt tgggaca
//
LOCUS       DFGAABHK_12             5116 bp    DNA     linear       08-DEC-2021
DEFINITION  Genus species strain strain.
ACCESSION   
VERSION
KEYWORDS    .
SOURCE      Genus species
  ORGANISM  Genus species
            Unclassified.
COMMENT     Annotated using prokka 1.14.6 from
            https://github.com/tseemann/prokka.
FEATURES             Location/Qualifiers
     source          1..5116
                     /organism="Genus species"
                     /mol_type="genomic DNA"
                     /strain="strain"
     gene            complement(647..1324)
                     /gene="pbsA1"
                     /locus_tag="DFGAABHK_00149"
     CDS             complement(647..1324)
                     /gene="pbsA1"
                     /locus_tag="DFGAABHK_00149"
                     /EC_number="1.14.14.18"
                     /inference="ab initio prediction:Prodigal:002006"
                     /inference="similar to AA sequence:UniProtKB:P72849"
                     /codon_start=1
                     /transl_table=11
                     /product="Heme oxygenase 1"
                     /protein_id="X:DFGAABHK_00149"
                     /translation="MSFATILREGTSEEHKAAEGSTFIRCFMKGILEKGTYTKHLEAF
                     YFVYESMEEELERHTGNVVLKSIHFPELYRKGALLEDLQFFYETWKPTDHQPSAATQV
                     YVKRIRNISETRPELLAAHSYVRYLGDLSGGQILKKVAARALNLPEGQGISFYEFPAI
                     QDINGFKQNYRAALDSLPVNDSEKQAILSESKQVFLLNQGIFSELEQDLISAIGKEVY
                     DTVLGKG"
     gene            1835..3409
                     /locus_tag="DFGAABHK_00150"
     CDS             1835..3409
                     /locus_tag="DFGAABHK_00150"
                     /inference="ab initio prediction:Prodigal:002006"
                     /codon_start=1
                     /transl_table=11
                     /product="hypothetical protein"
                     /protein_id="X:DFGAABHK_00150"
                     /translation="MNPEARVKIKTIWISLLLLLGFLFLDRVLFPIALFEFPNELEWD
                     TSPWYNFLHKQRNIRFEKGEKGILVAGSSVALYSAYPQQITDEVRTSNIKDGEKFRAE
                     FYSHPALSPTDLYYYSDDILNKKPELVLYVLNPADLQLDYIQKKEYYEVSFDEQARLR
                     DYKIRHQNRFIFPGEFLADHWKSYTKGEFFAQLTKTLILLNRFRSFLYDPWIEYMEHH
                     TRTMRSYHYYTGSIPQEGIFLRGWTPPKFTIECELKDGKLSEDIFTQKPGIRVRINRI
                     SPSDKRISTQVPIHDEIYPKAGWKPLTLKFQEESGSIPQTVTLEFTVSPTTSSNEVDA
                     RIFGVPATYGIRLPQNFCRREIRTGISYERIHGLDDDRIEVMSDEDYLKDYERRLYYN
                     PENEGALNRLKKIQKNKVILGNSPYFAWSEIQFLEKTIAKFKANGQKLIIINSPENPI
                     ESKYYKNGNWYQGYLKFLGSHKSDTFGFYDLKDAIPNKKLFLDPHHLTFNGAIRSSAL
                     YTDVILNFLNVSARKK"
     gene            3409..4653
                     /locus_tag="DFGAABHK_00151"
     CDS             3409..4653
                     /locus_tag="DFGAABHK_00151"
                     /inference="ab initio prediction:Prodigal:002006"
                     /codon_start=1
                     /transl_table=11
                     /product="hypothetical protein"
                     /protein_id="X:DFGAABHK_00151"
                     /translation="MKAELDTLPSKIRCLFVNPLFILPLFILLYALSSFLIWKKYDWN
                     PSSQINFGIQFAIQNAAKTPKGAVVFLGRPGDLGAGYDGQIFYYYSRMLSEFNLNWPK
                     GFEENIRASRIGYPLFVSIFGWFGTWGTVFGMYFLNFILILISWFLLRDLCGERYRIY
                     SSLYLFSPFLLGSYSLLVSDAVLTGFLVITFWFYKKEKRIWFFLFGGISILTKEQALF
                     LLFPLGIESLSKKKWNDAATIASTLFLPLLWAVFLKIQFPNWSPTRFTDFFTPLDGLI
                     GYWKEINRTSIVSFLQVPNFETGLILFAKKFSRVPIFILFTVSLFILSSGNWKKGIAG
                     RLAFFLVMFSVFSAGYVLYWSSYENVSRMFTVSTAFLIFWKLEDDSISDFAYWIITGS
                     IVFIFLLKLTFISSTLPYEIWK"
ORIGIN      
        1 aaatgcgaga ggaaacaaga ggagagggtg agttaaaaag aaaacgccgg attctttcca
       61 agaatgtttt ttcgagtatc taaacttttc ttcgggaaca aatcgatata cgatccaacc
      121 gagaaataat aaaatcccag aaccgattcg aaacggtaga gttggatcct gtctccctaa
      181 aaagccgaaa gaaagtccca cggctcctcc taaagaaagt aacattccgg ataaccccat
      241 tagacttcca ttgccgaatt caagtttagt ttctccatgt tcaaagtcgg caacagaagc
      301 gagaagtaat ccaaccacaa atacgtgcgc tcctccttcc aaaaagcgaa acaacaaaag
      361 tgtggagaga ttttccgcat atggaagaag atttaaaagc aaggcatcaa ccccgcaaaa
      421 aagaacgatg agttttttac gagttccaaa ataatccgaa agaaaaccgg cgattggtga
      481 aaaaacaaag gacccgagca tcgctatact caaaaaccag gcgacttctc cattgcccga
      541 ttggaatcta tcctttacaa tttccttaaa tacaggtacg atcatcgtaa ccggaagcat
      601 cgctaaaaaa acggccactg gcagaaaata ggcggacttt ttcaaatcaa ccctttccca
      661 gaacggtatc gtaaacttct ttaccgattg cagaaatcaa gtcctgttcc aattcagaaa
      721 aaattccctg atttaaaaga aatacctgtt tagattcgga tagaatcgct tgcttttcag
      781 aatcgtttac gggcaaagaa tccaatgcgg cacgataatt ttgtttaaat ccattgatat
      841 cctggatggc gggaaattca taaaaagaaa tcccttgtcc ttccggaagg ttcaaagctc
      901 tggccgcaac ttttttcaag atctgtccgc cggaaagatc tcccagataa cggacatagg
      961 aatgcgcagc caacagttcc ggccgagttt cggaaatgtt gcggattctt ttcacataaa
     1021 cttgagtcgc tgcgctaggt tggtgatcgg ttggcttcca ggtttcataa aagaattgaa
     1081 gatcctctaa aagtgctcct tttcgataaa gctctggaaa atgaatcgat tttagtacca
     1141 catttccggt atgacgttcc aattcttctt ccatagattc ataaacaaaa taaaacgctt
     1201 ccaaatgttt tgtataagtt cctttttcca aaattccttt cataaaacaa cgaatgaaag
     1261 tggaaccttc tgcagctttg tgctcttcgg atgtcccttc tcgtaagatg gttgcgaaac
     1321 tcatcttgca cctcctgaca atactgtgac aatcctttta agctgatact gagaatcaaa
     1381 cttattttac acaaaatgat cgatttttat tgggaaagtt caaactcttc aaagaattaa
     1441 tccaaaagag tttcgaggaa tttgtaggaa ctcttacaaa caaagaattg ttaagaccat
     1501 ggatactgat ttgcgaataa aacccgggaa aagtaaaatc ttgaaaggat caaaaaagtc
     1561 gccgcaggag ttcctatcaa tgagaaaggt agaattttaa tagactttat tatagagaaa
     1621 cacgacaaca aaaacgtaaa aattgaactg tttgtttaga tgaaattaaa aaataagttg
     1681 tttctcatta tgatcacgtt tgctaaaaaa catgatcgga gcaggctttg aaattcgttc
     1741 gtttcctctg gacaaaagcc cgaacggttt tagtgtggat acctatgaga tcatactctt
     1801 atagaacctg ttccaattac aattctaagg taaaatgaat cccgaggctc gagtaaaaat
     1861 taaaacgatc tggatctctc tacttctatt acttggattc ctatttttag atcgagttct
     1921 gtttccaatt gctctttttg aatttccaaa cgagttagaa tgggacactt ctccttggta
     1981 taactttctt cataaacaaa gaaacattcg ttttgaaaaa ggcgaaaagg ggattctcgt
     2041 tgcagggagt agcgtcgctc tctattccgc atatccgcaa cagatcacgg atgaagtaag
     2101 aacgtccaac ataaaagacg gagaaaaatt cagagcggaa ttttattctc atcctgccct
     2161 atctcccaca gatctttatt attattccga tgatatctta aataaaaaac cggagctcgt
     2221 gctttacgtt ttaaatccgg cagatttgca attagattat attcaaaaaa aagaatacta
     2281 tgaagttagt ttcgacgaac aagcaagatt gagagactac aaaatccgtc atcaaaatcg
     2341 ttttattttt ccgggagagt tccttgccga ccactggaaa agttatacaa aaggggaatt
     2401 cttcgctcaa ttgaccaaaa cattgatctt gctcaatcgc tttagaagtt tcttatacga
     2461 tccttggata gaatacatgg agcatcatac gagaaccatg cgttcctatc actattatac
     2521 aggttccata ccccaagaag ggattttttt gagaggatgg actccgccaa aatttacaat
     2581 cgaatgtgaa ctcaaagacg ggaaattgtc ggaagatatc tttacccaga aaccgggaat
     2641 cagagttcgg atcaatcgca tctcaccctc cgataaacgg atctcaacgc aagtacccat
     2701 ccatgatgaa atatatccga aagcaggctg gaaacccttg actcttaagt ttcaggaaga
     2761 atccggtagc ataccgcaaa ctgtaacttt agaatttaca gtttcaccga ccacgagttc
     2821 taatgaagtt gatgcaagaa ttttcggcgt tcccgcgacg tatggaatcc gtctgcctca
     2881 aaacttttgc agaagagaaa ttcgaactgg aatctcttac gaaagaattc acggtctgga
     2941 cgatgatcgg atcgaagtca tgtccgatga agattatctg aaagactacg aaagacgtct
     3001 ttactataat cccgaaaacg agggtgcact aaaccgattg aaaaaaatcc agaagaacaa
     3061 agtgattttg ggtaattccc cttatttcgc ttggtccgaa attcaattct tggaaaagac
     3121 aatcgccaaa tttaaagcga acggtcaaaa attgatcatc atcaattccc ccgaaaatcc
     3181 gattgaaagc aaatattaca aaaatggaaa ctggtatcag ggttatctta aatttttggg
     3241 ttcccacaaa agtgatacgt tcggttttta cgatctcaag gacgcgattc ccaacaaaaa
     3301 attgttttta gatcctcatc acctgacttt taacggggca atacgcagtt ccgctttata
     3361 taccgatgtt attctaaatt ttttaaacgt ttcagcacgg aaaaaataat gaaagcagaa
     3421 ttggatacgt tgccttcaaa aattcgatgt ttatttgtaa atcctctttt catccttcct
     3481 ctgttcatct tgttatacgc tctttcttcc tttttgatct ggaaaaaata cgattggaac
     3541 ccgagttccc aaatcaactt cggcatacaa ttcgcgattc aaaatgcggc aaaaactccc
     3601 aaaggcgcgg tcgtgtttct aggccgtccc ggtgatctag gcgccggcta cgacggacaa
     3661 atcttttatt actattccag aatgttaagc gaattcaatt taaactggcc aaaaggattc
     3721 gaagaaaaca ttcgtgcctc tagaatcggt tatccacttt ttgtctccat cttcggctgg
     3781 ttcggaacct ggggaactgt attcggaatg tatttcttaa atttcatctt gattttgatt
     3841 tcttggttct tattaagaga tctttgcggt gaaaggtatc gcatttattc gagtctctat
     3901 ttattttcgc cttttctttt aggaagttat tctcttttag tcagtgatgc ggttctaacc
     3961 ggatttttag tgatcacatt ttggttttac aaaaaagaaa agcggatctg gttttttttg
     4021 ttcgggggaa tttcaatttt aacaaaggag caagctcttt ttctgctttt tcctctcgga
     4081 attgaatctc tctcgaaaaa aaaatggaat gatgcggcga caatcgcttc gaccctgttt
     4141 ctgccgcttc tttgggccgt ttttctaaaa atccaatttc caaattggtc tccgacaaga
     4201 ttcacggatt ttttcactcc gttagacgga cttatcggtt attggaaaga aatcaaccgt
     4261 acttccatag tatctttttt acaagttccc aattttgaaa caggcctaat tctctttgca
     4321 aagaaatttt ctagagttcc gatctttatt ctatttaccg tcagtttatt tattcttagc
     4381 agcggcaatt ggaaaaaggg aatcgcagga cggcttgcct tttttctagt gatgttttcc
     4441 gttttttccg caggttacgt actgtattgg tcttcctatg aaaatgtttc taggatgttt
     4501 acagtttcaa ctgcattttt gatcttctgg aagttagagg acgactccat ctcggatttc
     4561 gcttattgga tcattaccgg aagtattgtt ttcatttttt tgctcaaact tacatttatc
     4621 tcttcaacac ttccctacga gatctggaaa tgaagagctt tattacattt taaatttcaa
     4681 gttcaagttc agaacgagaa cccttttcga attcatagtc caattgtttt ctattctctt
     4741 tatccgatca gtttttttga cttttatatt tttgaataga taccatcatc tatagaagta
     4801 tgtaaaacgt aacaaaactt taaaataatc gcctaataca ccttccgtaa atttttaaaa
     4861 ttaggcaaac tatcttcgat gaaaaaaatg aatatagatg gcccaaaaag tttgaaggat
     4921 ttccaaaaac ggattatcgt aaacagagta ttgcagaaaa cagagaatca aaaatacgac
     4981 atttcaatac cattgggaaa aacggagcaa aacttcgtag aaatatgatc gtgaattttt
     5041 cacaaaacaa gaagattcct acattcagag aactgatggc agtgtcgcga caatagccgc
     5101 tcctacagaa gacagt
//
LOCUS       DFGAABHK_13            13049 bp    DNA     linear       08-DEC-2021
DEFINITION  Genus species strain strain.
ACCESSION   
VERSION
KEYWORDS    .
SOURCE      Genus species
  ORGANISM  Genus species
            Unclassified.
COMMENT     Annotated using prokka 1.14.6 from
            https://github.com/tseemann/prokka.
FEATURES             Location/Qualifiers
     source          1..13049
                     /organism="Genus species"
                     /mol_type="genomic DNA"
                     /strain="strain"
     gene            296..1426
                     /gene="rhaR"
                     /locus_tag="DFGAABHK_00152"
     CDS             296..1426
                     /gene="rhaR"
                     /locus_tag="DFGAABHK_00152"
                     /inference="ab initio prediction:Prodigal:002006"
                     /inference="protein motif:HAMAP:MF_01533"
                     /codon_start=1
                     /transl_table=11
                     /product="HTH-type transcriptional activator RhaR"
                     /protein_id="X:DFGAABHK_00152"
                     /translation="MVNILDSVLNKEILLSIIRFGAGFALVLGIGSWIRAKKQIDYLT
                     SSILILTAIFQFVDEFSLSMISQTWLRKSLFLIDIVALAASGTLVFLISTMSFKKYSK
                     LPLIYYSNLLGPFILSLPIITFYEQEGSKELEFFLFAADLYVFVYFVIAIANVFIDKK
                     YDSPTVNFRKILTFVILISLCIPLEILGIMFENKSLILLSSVHTTFTVIFYYFLTLIH
                     PNLLDFFSLESGKNFVKRSLLHDVDITALEKKLVHIIKEERIYLDEDIRLPDVSEELG
                     ISVHQLSFFLNNHLGMNFNNYINRFRVEEAKSMLINDPSRSVVSVGIAVGFNSNSSFY
                     KAFLKETGMSPKQFRETQTKVIHFQSSPSPTTDVPSETKLYL"
     gene            1700..2839
                     /locus_tag="DFGAABHK_00153"
     CDS             1700..2839
                     /locus_tag="DFGAABHK_00153"
                     /inference="ab initio prediction:Prodigal:002006"
                     /codon_start=1
                     /transl_table=11
                     /product="hypothetical protein"
                     /protein_id="X:DFGAABHK_00153"
                     /translation="MLNANTLFDTIFSEINLFYAHAAGVGTGIVMAITKLYAGRRDEF
                     SKAYGTILLSVSIFLMTNNKVIFPQETDPRLMKDPMFLGIYFGLVLYASIAVLICIMF
                     ILDGLENPWYYCKRLTVAIPITMVGAFFLPGTIYICFCDSATVLITLYASGWAIFKIH
                     SSKKANVFFNFPFITLIITFSLILDLAGTLTSSTKMLMFSELIPGFMIAYITLIERFF
                     PVLFNKTYIESNKTLADNQALSDFPVNNLVESEENQTEFTRNILEGVELDKIEERINS
                     FLQVRGYADEELRLPDFASYLGLSTHQASYYLNKHMSMKFADFLNMNRIEDVKRNLRD
                     KSHMNLLQVALECGFNSASSFHRACVKFTGKSPREFRKELISSQN"
     gene            3951..5153
                     /locus_tag="DFGAABHK_00154"
     CDS             3951..5153
                     /locus_tag="DFGAABHK_00154"
                     /inference="ab initio prediction:Prodigal:002006"
                     /codon_start=1
                     /transl_table=11
                     /product="hypothetical protein"
                     /protein_id="X:DFGAABHK_00154"
                     /translation="MNTLIQNFLNYMYNLKILSDFEARISLKKFTLQRLIEKNIFFTF
                     VFFFVVYLAIWNQTIPEIATSQDLSKFKLISLICGISVYSFLLLRLVILTILGIQVSC
                     QIILRNAAFAIVLSFLFLMYFEKSFSMVITGELFCFGVCAFTVLESGYLIHFRNFKKE
                     YYSLLPILGGIGFGALLNLIGTLFYNVYWNNISYYTYMFSIFILYLLKRKIKIQNETD
                     VQKPILNPEIQEIIEQTSPKLEMEVFESNEYAVEEKNLLKEDDLKRAEDRIKGFIQEK
                     LYADDSIRLIDLSAYLGISLHQASFYLNNYKNIGFSDFINQNRINDAIRLLVEKRNMN
                     LLDIAFECGFNSYTSFHRACKKWTGYSPKGLRINTFLTNGSKNEHLNVPINSHKVEVL
                     VNNFKSNG"
     gene            5175..5912
                     /gene="slmA_1"
                     /locus_tag="DFGAABHK_00155"
     CDS             5175..5912
                     /gene="slmA_1"
                     /locus_tag="DFGAABHK_00155"
                     /inference="ab initio prediction:Prodigal:002006"
                     /inference="protein motif:HAMAP:MF_01839"
                     /codon_start=1
                     /transl_table=11
                     /product="Nucleoid occlusion factor SlmA"
                     /protein_id="X:DFGAABHK_00155"
                     /translation="MIEKILEKTMRLFLSAGFAKTNTDEIAKHIGISKRTLYRYYDAK
                     EKLINAVFNFLKERITTQHEAIIKDKSKNPREKLNEILLIITELGSKMGKPFVNDIQN
                     FRPDLFMMMQEFRKERLRRLADIIKEGQDSGIFRKELNRELTIDTLIAALDGIINPKY
                     LSETTFSISSAFDTVFNIFIHGIENEKNNSQFKNPILHSHLDTDAHILFFQIMDFDTE
                     QEISSNGAIDLQSIRGKKKSIWLTNTN"
     gene            complement(6584..6985)
                     /locus_tag="DFGAABHK_00156"
     CDS             complement(6584..6985)
                     /locus_tag="DFGAABHK_00156"
                     /inference="ab initio prediction:Prodigal:002006"
                     /codon_start=1
                     /transl_table=11
                     /product="hypothetical protein"
                     /protein_id="X:DFGAABHK_00156"
                     /translation="MSQAVTIEHELKELQVNTVRYKLLVIEFAGMVNHETLRGIPAKL
                     SSIFYEMEGMLVLDIRKVTNLNSEFVRAFTGILHIISERFTRYFIMTADQKIYNWIMN
                     YNKLREVKPVTDFDELKEALELDSLIQEFEF"
     gene            complement(7181..8899)
                     /locus_tag="DFGAABHK_00157"
     CDS             complement(7181..8899)
                     /locus_tag="DFGAABHK_00157"
                     /inference="ab initio prediction:Prodigal:002006"
                     /codon_start=1
                     /transl_table=11
                     /product="hypothetical protein"
                     /protein_id="X:DFGAABHK_00157"
                     /translation="MGNNEFIQNTNLNIKPVILIIDDEVVVLKSIKCAIQLSFGSRFE
                     IEIAEDADSAMEILERCKFEQIDVPLVICDQVLREKRGDELLIQIHQEYPKIYKVMLT
                     GYASAKTLGNALNKANLYRYLSKPWDSEDLILTISEAVKAYFQNQKVAELSSKLEETY
                     LFNRETLFPNFENLKRRIDQRLIENENSSLALVRIESFSSIAENFGIETYRKVLSEFL
                     SVLNCFARGYNGEIFHIYDNMIAILAKIEEDRFYSLLSAVRIFLRSECIEVDGISFQV
                     KISIGVSSDQSDVYDKARLAMMTASNDSSVEYVSYSEATNKVDRIYANLKLGRKFNEA
                     LNAGNVIPYFQGIYDNKLKRITKYECLARIMEGGQIYNPAMFIPIAKSTGLIRLLTPL
                     MVEKTFKYFSKHSEYSFSINISESDLDKKGFPLWVMNRLLHYSISPDRVIFEILENDR
                     WNGSSNSTRSLQELKEIGCKIAIDDFGVERSNFERLMEIQPDFIKIDGKFIQGIHENQ
                     TSYRLAAAITEMAHTIGAKVVAEFVSKEEELEAVKSLDIDYSQGYYLMEPAEEIVYAE
                     TVLNLV"
     gene            complement(9432..11039)
                     /locus_tag="DFGAABHK_00158"
     CDS             complement(9432..11039)
                     /locus_tag="DFGAABHK_00158"
                     /inference="ab initio prediction:Prodigal:002006"
                     /codon_start=1
                     /transl_table=11
                     /product="hypothetical protein"
                     /protein_id="X:DFGAABHK_00158"
                     /translation="MQFKTYTNAQVENVKIKKRILFSLLAIIFVLLLFFLIYENLRMK
                     KEIDRVVGMRTRVMKDYIRRVGSQTRALGLSISDYLTFYEDTFANPSLVKKFKNYPNI
                     NRFGIPHISRENKEGADSGTLTAIGSVYKLNPSLLKEIEAALNLRGQFESLTEKQSEV
                     VWAYYLSKQKFLYITPKFKDENYYFTDDLYLGPYWTQATPQINPTGRQIITDLYDDLA
                     GKGLMITISEPVYVNEKFIGVASIDIGLDAMQRILESGDCIGESMLIDENGKIIAKSG
                     TFKLDTRLPLPVITMIMEPQDLFFLEKGSFWIRNKIKDEEIWLVHEIKIFEYIIYIIK
                     NLLPFWVLVFTFFIVLILYVKLRSSMNQVAKLIHTDPLTGIWNRRGFLKLTQRSLTIG
                     NRHGKDWTILLVDIDHFKQVNDKFGHDTGDKTLIKVAQVLSRSIRQTDAVCRWGGEEF
                     AIFLFGVGQKASTDIAEDLRKEVENQVRLDDGNPVTLSIGVSQGTLDLEEAFVNADQA
                     LYRAKSSGRNRVCAFDPKVFSHSDLKN"
     gene            complement(11583..12287)
                     /locus_tag="DFGAABHK_00159"
     CDS             complement(11583..12287)
                     /locus_tag="DFGAABHK_00159"
                     /inference="ab initio prediction:Prodigal:002006"
                     /codon_start=1
                     /transl_table=11
                     /product="hypothetical protein"
                     /protein_id="X:DFGAABHK_00159"
                     /translation="MKKISMILIVVCVSVSGLGFHCGKNQPSRTKGVIAFIKGDVSIQ
                     RGEQSLKATVSQEILNGDIVVTGSKSVASLDFGGNSYLIEVQSDSRFQVKEEADEKTF
                     FQDKGSTWILTNKLVKGERMSLHTPTTTAGVRGTKFYTSVYGDMTFICHCAGHIELEN
                     RQNHTKKINDSDYLSVTKGDKTIYITPSDLQKLNVPYVHNHSEIEDSPLGGQNQMTFE
                     QLQIINELAKKKLESL"
     gene            complement(12418..12825)
                     /locus_tag="DFGAABHK_00160"
     CDS             complement(12418..12825)
                     /locus_tag="DFGAABHK_00160"
                     /inference="ab initio prediction:Prodigal:002006"
                     /codon_start=1
                     /transl_table=11
                     /product="hypothetical protein"
                     /protein_id="X:DFGAABHK_00160"
                     /translation="MNPIIQNIMAVIAGAVFGSIINMGIIMNSGHIIPPPDGADVTTM
                     EGLQVSIHLFQPKHFILPFLAHALGTFAGAFLTAMVSTSHKIKFALVVGTFFLAGGIA
                     NIIMLPSPVWFTVLDLLGAYIPTSYLAGKLSHR"
ORIGIN      
        1 aacattttac acataaaatg aaacatccct catccaaaaa aatctttatc tataaagttg
       61 ttagtcaaaa taaaagtatt aacgaatatt caaaatttct tttacaattt aaatgtcatt
      121 tccatattcg catataaaat gattcgttta aattgaattt gaatagacca aattacattc
      181 aatttaaaaa tgaatctatt gattgaaata tagtgagttc atcaaacttt aattagagac
      241 gtgtttttgt tttctaaaca aataaattaa agaaaacaaa aacgcacaat ggattatggt
      301 gaatatttta gattcggtgc taaataaaga aatcttattg agtataataa gatttggagc
      361 gggctttgct ttagttttag gaattggaag ttggattcgc gcaaaaaaac aaatagatta
      421 tctgacttca tccatcttaa ttcttaccgc gatctttcag tttgtggacg aattcagttt
      481 gagtatgatc tcccaaactt ggttacgaaa atctctcttt ttaattgata ttgtagcttt
      541 agccgccagt ggaactcttg tatttttaat ctcaacgatg agtttcaaaa aatattcgaa
      601 gcttccttta atttattatt caaatctttt aggtccgttt atccttagtc ttccgattat
      661 tactttttac gaacaagaag gtagcaaaga actcgaattt ttcctttttg cagcggattt
      721 atacgttttc gtttattttg taattgcaat tgcaaacgtt tttattgaca agaaatatga
      781 ctctcctacg gtcaatttta gaaagattct taccttcgtc attctgatat ccctgtgtat
      841 tcccctggaa atcctcggaa ttatgttcga aaataaatcc ctaatacttc tttccagtgt
      901 acatacaaca tttacagtta ttttttatta ttttcttact ttaattcacc ccaatttatt
      961 agattttttc tccttagaat cgggaaaaaa ctttgttaaa cgctctcttt tacatgatgt
     1021 ggacatcact gctcttgaaa aaaaactggt tcatatcatt aaggaggaaa gaatttactt
     1081 ggacgaagac attcgccttc cagatgtttc cgaagaactt ggaatttccg tacaccaact
     1141 ttccttcttt ttgaataacc atcttggcat gaattttaac aattacatca atcgatttcg
     1201 ggttgaggaa gcaaagtcaa tgctcatcaa tgacccgtcc cgctccgtcg tttctgtcgg
     1261 aatcgcggtc ggtttcaatt ctaattcttc tttttataag gcctttctta aagagaccgg
     1321 aatgtctcca aaacaattcc gagaaactca aaccaaggtg atccatttcc aatcttcacc
     1381 ttcgccaaca acagatgttc cttcagaaac caaactttat ctatgatgaa atcgagctta
     1441 aaaccgaaca ttcttgggcg aaattcccac gagccttttg taattccatt tcagattaaa
     1501 ataaattcca aaatagaata tctgatattt ataattttct tgttttcaaa ttatatttac
     1561 cgatgacttc gttcaaaatc gaaagttata atgaaataaa tggaaataag cgtctttatg
     1621 agatttagtt gccgcaaaaa ttccataaaa ttacaaccca gcgtttgcaa aaatcttttc
     1681 gtttcaggaa ttaattcaaa tgttaaatgc aaatacccta ttcgatacca tattttcaga
     1741 aattaattta ttttacgctc acgcagccgg agtcggaacg ggaatcgtaa tggccattac
     1801 caaactctat gccgggagaa gggacgaatt cagcaaagct tatggtacga ttcttttgag
     1861 tgtaagcatc ttcctgatga ctaacaataa agtaattttt ccgcaagaaa ccgatccaag
     1921 attgatgaaa gaccccatgt ttctaggaat ttacttcggt ttagttcttt atgcctcaat
     1981 tgcggtttta atctgtataa tgttcatcct tgacggtttg gagaatcctt ggtattactg
     2041 taaaagactg accgtcgcca tcccaattac aatggtaggt gcattttttc taccgggcac
     2101 gatttacatt tgtttttgtg attcggcaac agttctaatc accctttacg catccggatg
     2161 ggccatcttc aaaattcatt cttccaaaaa agcaaatgta tttttcaact ttccatttat
     2221 cacacttatt atcacttttt cattgatttt ggatttggcc ggaaccttga cgagttctac
     2281 aaaaatgctt atgttctcag agctcattcc cgggtttatg atcgcctata ttaccttaat
     2341 tgaacgtttc tttcctgttc ttttcaataa aacttacatt gaatctaata aaacactcgc
     2401 agacaaccaa gccctttcgg attttccggt gaataattta gttgaatccg aagaaaacca
     2461 gaccgaattt actagaaata tcttggaagg tgtggaattg gacaagatcg aagaaagaat
     2521 caattctttt ctccaagtga gaggttatgc ggatgaagaa cttcgtttgc ctgattttgc
     2581 ttcttatctc ggactttcta cacaccaagc ttcctattat ctcaacaaac acatgtccat
     2641 gaaattcgcg gatttcttga atatgaaccg gatcgaagat gtaaaacgga accttcgcga
     2701 taagtcacac atgaatttac tacaagttgc cttagaatgc ggctttaact ccgcctcttc
     2761 gtttcataga gcttgtgtta aattcacagg aaaatctccg agagaattta gaaaagaact
     2821 catcagttct cagaattaaa atcccgtttt atctaaaaat ctattccaaa attgtctaat
     2881 gtgggagttc ctacgtttta ttgcgaactt actagataat tataattgat ttctttttag
     2941 gttttaggac agactataat ataagaagaa tgaaattttt ttcaaccccg gcaaagtaag
     3001 agaattaagt ttttaatcac aacaaataca aagctaccca tggtatcgaa ttttgtagta
     3061 atctgtaatc ccatttatct tttttatgcc atgcgacctt tatttgggaa attaccgtga
     3121 acatgaatca agcatcaaat tgtactacaa gacccattat ttaacgtgaa ttcgatataa
     3181 aaaagttcag gcgaatcatt cgcaaatttc acagctgaat ttttcaaact aaagtgctgc
     3241 atctacaaat cacaacgtaa taatcgcttt cgcatttgtt atgccgaact cacgttattt
     3301 tagttagtaa cttccagaat agccgcaata aaaagataaa tctttaatct gatttttaag
     3361 gtaagataag gttctaactt tttatcttca agacgagctt gtttttataa gaatttttca
     3421 atttagaaaa gttttaaacg gaactagaat tatcataaaa gtttatttct ttagaaaaaa
     3481 aaatctaaag aaacgacaaa gccgcaatgt caagattaaa acacatttat aacataaatt
     3541 ggatgcctat ctgacatagg ggaaactgat tgtcaatttt ttagtttact aatactacgc
     3601 cttccaagac atggctaata gaatcatttc ttaaggaacg ctcaagacac attattcttt
     3661 gatttaaatg attcaagtta tagaagaact gttcatatta atatgatttc attgcacttt
     3721 agaaaaattt gcatcttaca aacaatcgaa ttgttatatc gaaatttttt aattctaaat
     3781 cgattcttaa attatatatt tcactgtttg caaattagca aaataaaacg aaaacatatc
     3841 tctgcattaa taaaaaagat aaataaaaat caaagtaaaa aagacgagac caagccagag
     3901 gttctcgatt tgaaaattca aatcctacaa cactaaagag ctcattgttc atgaatacac
     3961 tcatccagaa tttcctaaac tacatgtata atttgaaaat cttatcggat tttgaagcac
     4021 gaatctcttt aaaaaaattc actctacaaa gattgatcga aaaaaatatt ttcttcacgt
     4081 ttgtattttt tttcgtcgtt tatttagcga tctggaatca aacaattcca gaaatagcga
     4141 cttcccaaga tctatctaaa tttaaattga tctctctaat ctgtggaatt tcggtttatt
     4201 cgtttctact acttcggctt gtcatactga cgattcttgg aatccaagta tcctgccaaa
     4261 tcatccttag aaacgcggca tttgcgatcg ttctctcctt tttatttcta atgtactttg
     4321 aaaaatcctt ttctatggta attacagggg aacttttttg tttcggagtt tgcgctttca
     4381 ccgtattaga atcgggttac ctgatccatt tccgaaattt caaaaaagaa tattattcct
     4441 tactaccaat ccttggggga attggatttg gagctttgtt aaatctaatt ggaaccttgt
     4501 tttataacgt ctattggaat aacatttcat attatactta tatgttttcc atttttattc
     4561 tctatctttt aaaaagaaaa ataaaaatcc aaaatgagac ggacgtgcaa aaaccgattc
     4621 taaacccgga aattcaagag atcatagaac aaacaagccc aaaattggaa atggaagttt
     4681 tcgaatctaa cgaatatgca gtggaagaaa aaaatcttct taaagaagac gatctaaaac
     4741 gtgcagaaga tagaatcaaa ggttttattc aagaaaaact ttatgcagat gatagcattc
     4801 gcctaattga cctttcagct tatttaggaa ttagtttaca ccaagcttcc ttttacctaa
     4861 acaactataa gaacataggt ttttcggatt tcatcaatca aaatagaata aacgacgcaa
     4921 ttcgacttct cgtggaaaaa cggaatatga atttattgga tatcgctttc gaatgcggat
     4981 tcaattctta tacgtctttt cacagagctt gtaaaaaatg gaccggctac tctccaaaag
     5041 gactcagaat aaatactttt ctaacaaacg gatctaagaa cgaacatctg aacgtaccta
     5101 taaattctca caaagtcgaa gtattggtta ataatttcaa gtcgaatggc taggatacaa
     5161 aataattttt taacatgatt gaaaaaattc tagaaaaaac gatgcgttta tttctttctg
     5221 caggttttgc caaaacaaac accgatgaaa tcgcaaaaca tataggaatt agtaaacgaa
     5281 cactctatcg ttattacgat gcgaaggaga aattgatcaa cgccgtattc aattttttga
     5341 aagaaagaat tacaactcaa cacgaagcaa tcatcaaaga caaatccaaa aatcccagag
     5401 aaaaacttaa cgagattcta ctcatcatca ccgaactcgg ctccaaaatg gggaaaccat
     5461 ttgtaaatga catacaaaac tttcgccccg atctttttat gatgatgcag gaatttcgca
     5521 aagaaaggct cagaagacta gcagacataa taaaagaagg acaagacagc ggaatttttc
     5581 gaaaagaact caatcgagaa ctaacgatcg acacgctcat cgctgcttta gacggaatta
     5641 tcaatccaaa gtatttatca gagaccacct tttccatttc gagtgctttt gatacggttt
     5701 ttaatatttt tatacacggg attgaaaacg aaaaaaacaa ctcacaattt aagaacccaa
     5761 ttttacattc tcatctggac acggatgctc acatcctttt ttttcaaatc atggatttcg
     5821 acacagagca agaaatatca tctaacgggg ccatcgatct tcaaagcata agagggaaaa
     5881 aaaaatctat ttggttaaca aatacaaatt aaccaaatag actcagtgct ttgtttatgg
     5941 agatatagga gctaattaac taaccgagca gtcattatac gtccgcgaaa atttttattg
     6001 tgtctatcgt agcaaaattt caaatctgaa tctcccctag ttataatctg aattcaagaa
     6061 tccaaagatg gttcgtgttc agattccttt atctttctga agagtttatc caaaagagcg
     6121 ataacgaatt tgtacgtgaa aggttggttc tgaatttttc aggcaagtgg ttttattaag
     6181 aaattatttg aaattaaact ttaaggctat taaaatagat tcgagcaata aatcattttc
     6241 ccttaccatc attcagtaaa cttttgattt caattttcca aattttaaaa caatccatga
     6301 agtagtatgc ttcaaataaa taggaaactt tttaaatcaa tcaaacacaa agaaaagact
     6361 ttaatgggta tttaaataaa tatacaaaga agaaacttat ttttgaaaac ggaaaagatt
     6421 ttaaaattat ctatctggct cgttattacg aacgaaacca gatagacgag tgtaatagag
     6481 tgagttccct tctacaagaa acatcataac ttattctcta aaagtgttct cttcagaata
     6541 taagatgaat aaaattatct tgaaatgaaa taactttcgg attttagaat tcaaactcct
     6601 gaattaaaga atctaattcc aaagcctctt tgagctcgtc aaaatctgtt accggtttga
     6661 cctctctcag tttattataa ttcataatcc agttataaat tttttgatct gctgtcatga
     6721 taaaatatcg agtaaatctt tcggagatga tatgtaaaat tccagtaaaa gcccgcacaa
     6781 attccgaatt gagattagtc acttttctga tgtccaatac caacattccc tccatctcat
     6841 aaaagatcga acttagttta gccggaattc cccttaaagt ttcatgattg accatacctg
     6901 caaattcgat tactaaaagt ttataacgaa ctgtattgac ctgtagttct tttaattcgt
     6961 gctcgattgt tacagcctga ctcattcttg acccccaaaa caaaagagat tttttaaaag
     7021 cctctttgtg tttataagga gtatatttga atcgattaca aaatgctttt cagcttacag
     7081 tatgaggggg taaaattaaa attgcaaatt cactgaattt taattttacc cagacatgag
     7141 gaaacaccga gaaactattt cgtgaaaatc aattagaaac tcaaactaag tttaaaaccg
     7201 tttccgcata aacgatttct tccgcaggct ccattaaata atacccttgt gaatagtcta
     7261 tatccaaaga tttcaccgct tccaactcct cttctttgga tacgaactcg gcaactactt
     7321 tagcaccaat tgtatgagcc atttccgtta tcgcggctgc caatcgatat gaagtttgat
     7381 tttcatgaat tccctgtata aatttgccgt ctattttgat aaaatccggt tgaatttcca
     7441 tcagtctttc aaagttggaa cgttccactc cgaaatcatc aatcgcaatt ttgcaaccga
     7501 tttctttcaa ttcttgaaga gaacgagtag aattggaaga tccgttccaa cgatcgtttt
     7561 ctagaatttc aaaaatcacc cgatccggag atatgctgta atgcaaaagg cgattcatca
     7621 cccaaagtgg aaaccctttc ttatccaaat cggattcgga aatattgatg gaaaaagaat
     7681 attcggaatg tttcgaaaaa tatttaaacg tcttttcaac cattaaagga gtgagcaatc
     7741 gaatcaatcc cgtggatttt gcgattggaa taaacatcgc gggattataa atctgccctc
     7801 cttccataat tctcgctaaa cattcgtatt tcgtaattct tttgagcttg ttatcgtaaa
     7861 ttccctggaa gtaaggaata acatttcccg cattcaaagc ctcattgaac ttcctaccca
     7921 acttaagatt tgcataaatt cgatccacct tgttggtcgc ttccgaataa gaaacatatt
     7981 caacggaaga atcattgctc gcagtcatca ttgcaagtct tgccttatca tatacgtccg
     8041 attggtccga tgagactccg atcgaaattt taacctgaaa agaaatccca tccacttcaa
     8101 tgcattcgga tctgagaaaa atacgaacgg cgctaagtaa agaataaaat cgatcctctt
     8161 cgatcttcgc cagaatcgca atcatgttgt cgtaaatatg aaaaatttct ccattgtaac
     8221 ctcttgcaaa acaattaagg acggataaga attcggataa caccttacga tatgtttcga
     8281 ttccgaaatt ttcagcgatg gaactaaaag actctattcg aacgagagca agactggaat
     8341 tttcgttttc aatcagtctt tgatcgattc ttcgttttaa attttcaaaa ttcggaaaca
     8401 aggtttcacg attgaacaga tacgtttctt ccaatttaga gctaagttcg gccacctttt
     8461 gattttgaaa gtaagctttt accgcttcgg aaatagtcag aatcaaatcc tcggaatccc
     8521 agggttttga aagatatcga taaagatttg ctttattcag agcatttcca agagtttttg
     8581 cggaagcata acctgtaagc attactttat aaattttggg gtattcctga tgaatttgaa
     8641 ttagtagttc atctccgcgt ttttcacgta gtacctgatc acaaatgact aaaggaacgt
     8701 cgatttgttc gaatttacat ctctccaaaa tttccatggc agaatctgca tcttccgcga
     8761 tttctatttc gaaccgactt ccaaaactga gttgaattgc acacttgata ctcttcaata
     8821 caacaacttc atcgtctatt atcaatataa ccggcttgat attcaaattt gtattttgaa
     8881 tgaattcgtt atttcccatc gtacttcatc tttattttta ttttcattct ctctagttct
     8941 taaaaaaaga cccaacaatg ctaacttcaa aacagatact tcccttaaga agaatcaatt
     9001 tatctctgtc gttatcagac ccaattgcgc aattattatg atacagaagt ttctatcaac
     9061 taacattgaa tttaaaaatt ctttttctat caattgtgcg ttaaaaactt tggttatttt
     9121 ttattttgga tctgaaatta aaaggaaatt cgatgtctta atttttgtag agttataatc
     9181 tgaattgaga ttagaaacca tctcaaaaac cgccatttga taagtactac taatttttaa
     9241 ttgtacgtga ggagaaaata aaatcctttg aaagaatgga tttgaccgac gagcaatgga
     9301 atatattaga agccatctca aaaatacttt atctttgctt gaaatgcgga tgcagatcat
     9361 tctaagatat ttttgagata gcttttattg atttacagaa aatccaaaac gaatttaaat
     9421 tccgatacaa tttaattctt caaatctgaa tgggaaaata ctttcggatc aaaagcacaa
     9481 acccggtttc tacccgaaga ttttgctcga tacaacgcct gatctgcatt tacgaaggct
     9541 tcctctaaat ccaacgttcc ttgtgaaact ccaatactca acgtcaccgg gtttccatcg
     9601 tccaaacgaa cttgattttc cacttcttta cgcagatctt cggcgatgtc ggtagaagcc
     9661 ttctgaccga ctccgaataa aaagatcgca aactcctctc cgccccaacg acaaaccgca
     9721 tccgtttggc gaatcgaacg actaagcact tgagcgactt ttatcaaagt tttatctccg
     9781 gtatcatgtc cgaacttatc gttcacctgt ttgaaatgat cgatatccac cagcaaaatc
     9841 gtccaatcct ttccgtgccg atttccaatg gtaagggatc tctgggttaa ttttaagaag
     9901 cccctacgat tccagatccc ggtcaatgga tccgtatgaa tcaacttggc cacctgattc
     9961 atcgaagagc gcaacttgac atataatatg agcacaataa aaaacgtaaa tacgagcacc
    10021 caaaaaggaa gaagattttt tattatataa ataatatatt caaatatttt aatttcatga
    10081 acgagccaaa tttcctcatc cttaattttg ttcctaatcc aaaaacttcc tttttcgagg
    10141 aaaaacaagt cctgcggttc cataatcatg gtaatcaccg gaagagggag cctggtatcc
    10201 aatttaaaag ttccggattt cgctatgatt tttccatttt catcgatgag catactttct
    10261 ccgatacaat ccccgctttc caaaattctt tgcatagcgt ccaaacctat atcgatcgaa
    10321 gcgacgccga tgaatttctc attcacataa acgggttcgg aaattgttat catcagcccc
    10381 tttcctgcaa ggtcatcgta aagatcggtt ataatttgac gtccggtcgg attgatttga
    10441 ggagtcgcct gagtccaata cggacccaaa taaaggtcat cggtaaaata ataattttca
    10501 tccttaaact tcggagtaat ataaaggaat ttttgtttag ataaatagta agcccaaaca
    10561 acttcgcttt gtttttcagt caaagactcg aattgtcctc ttaagttcag agcagcctca
    10621 atttctttga gaagagaagg attcaattta taaaccgaac ctattgcagt aagagttccc
    10681 gaatcggctc cctccttatt ttctcgactg atatggggaa ttccaaacct gtttatattc
    10741 ggataatttt tgaatttttt aacaagactt ggatttgcaa atgtatcttc ataaaaggtt
    10801 aaataatccg aaatcgataa cccaagtgcc ctcgtttgcg aaccgactct acggatgtaa
    10861 tccttcatca cgcgggttct cataccaaca actcggtcaa tttctttttt cattctcaga
    10921 ttttcataaa tcagaaaaaa taacagcaat acaaaaataa ttgccaagag cgaaaagagt
    10981 atccttttct taatttttac gttttcaact tgtgcattcg tgtaagtttt gaattgcaac
    11041 ttgatcacct caatatcata gatggataat agcgctttaa tgatcgatga tataagttct
    11101 atcgaaaaag aaatccaaat tctttttcat tacttatcaa aagcaaactt gaaaatccat
    11161 attgtaaaac gtagtcgatt tgaacttttt aatccagttt ctaaatacag aatgaaaaaa
    11221 atacgaacat ttgacaaaag cagtttcttt tgctattcaa aaaatataat ttagtagaag
    11281 aacttactgc ttatatgagt gtacacatag tttaaaaggc tatttcgtaa caaaagtaat
    11341 ctcatttggt atttataaca tcttaaaagt catcgaatca caccaatagg atttttcact
    11401 ttataataag aagagattat gctcaaaata aaataaaact tgataagagt gtttctttta
    11461 tagggacaaa tatacgaagt aatttattga gcggaaagat tctccaaatc tagaatcaaa
    11521 ccgctgcttt acaaaccgac ccgaaaggcc taaactttag gtcgcgtttt tcaggtgaag
    11581 tattagaggg attctagttt cttttttgcc aactcgttta tgatctgcaa ctgctcgaaa
    11641 gtcatttggt tttgaccgcc cagcggggaa tcttcgattt cactgtgatt gtgcacataa
    11701 ggaacattca atttttgtaa atcactcgga gtgatataaa tcgttttatc cccttttgtt
    11761 acggataaat aatcggaatc gttgattttt ttagtatgat tttgcctgtt ttccaattct
    11821 atgtgacctg cacaatggca aataaacgtc atatctccgt agaccgaagt ataaaatttt
    11881 gttcctctca ctcccgcagt tgtcgtcgga gtatgaagac tcatcctctc ccctttcact
    11941 aacttgttcg ttaggatcca agtacttcct ttgtcttgga aaaaggtttt ttcatcggcc
    12001 tcttccttta cttgaaatcg ggaatccgat tgaacttcaa tcaagtaaga atttccgccg
    12061 aaatcaagcg aagccaccga cttagatccc gtaacgacga tatctccatt taagatctcc
    12121 tgagaaacgg tcgcctttaa gctttgctct cccctttgaa tggaaacgtc cccttttata
    12181 aatgcaatca ctccttttgt ccgactcggt tgatttttac cacaatgaaa acctaaccca
    12241 cttacactta cacagacgac gatcaatatc atcgatatct ttttcataaa ttctccaatc
    12301 taagtaattc taattcaaaa cgaatccatg gatgttttcg gattccaaaa aggcaaacga
    12361 aatattttag gtatattttt taaattcaaa atacatacca tcttttataa tgatcgttca
    12421 tctatgcgac aacttacctg caaggtaact tgttggtata tatgctccta acaaatctag
    12481 tacggtaaac cataccggcg atggtagcat tataatattt gcgatacctc ctgctaagaa
    12541 aaaggtacct accactaaag caaatttaat tttatgactt gtactgacca ttgcagttag
    12601 aaacgctcct gcaaatgttc caagagcatg agctaaaaag ggcaaaataa aatgtttagg
    12661 ctggaataaa tgtatggata cttgcagtcc ttccattgta gtcacatcag ccccatcggg
    12721 cggaggtatt atgtggccgc tattcatgat aattcccata tttatgatac taccgaaaac
    12781 cgctcctgca ataaccgcca ttatattttg aatgattgga ttcatattct attgtcctaa
    12841 ttttgttttt tgatcgacgt tttattctaa aactcaatcg ttcgctgaag tttaaattcg
    12901 gatttccata taattttaac ggcaaagtac ggcaagaata gtttttaact tttcagtgcg
    12961 gattctgtga gctttttaaa aacaatgatt ttttataaaa tatcgattcg tatatcacaa
    13021 aaaatgaagg ttctaaatca tgttagaca
//
LOCUS       DFGAABHK_14            11050 bp    DNA     linear       08-DEC-2021
DEFINITION  Genus species strain strain.
ACCESSION   
VERSION
KEYWORDS    .
SOURCE      Genus species
  ORGANISM  Genus species
            Unclassified.
COMMENT     Annotated using prokka 1.14.6 from
            https://github.com/tseemann/prokka.
FEATURES             Location/Qualifiers
     source          1..11050
                     /organism="Genus species"
                     /mol_type="genomic DNA"
                     /strain="strain"
     gene            211..759
                     /gene="gpx1"
                     /locus_tag="DFGAABHK_00161"
     CDS             211..759
                     /gene="gpx1"
                     /locus_tag="DFGAABHK_00161"
                     /EC_number="1.11.1.22"
                     /inference="ab initio prediction:Prodigal:002006"
                     /inference="similar to AA sequence:UniProtKB:P74250"
                     /codon_start=1
                     /transl_table=11
                     /product="Hydroperoxy fatty acid reductase gpx1"
                     /protein_id="X:DFGAABHK_00161"
                     /translation="MYPKISVLFFILGILFPLAGTFAKESFYDFKVKDIKGNEISLSK
                     YKGKVVMVVNVASKCGYTYQYDNLEKVYKKYKNQGFVVVGFPANNFGSQEPGTNQEIE
                     TFCRIQKGASFDMMSKISVKGKDQHPLYSYLIENSPNPGEIEWNFEKFLISKEGKVEA
                     RYRSAVEPDASVVAQKIESLLK"
     gene            770..1702
                     /locus_tag="DFGAABHK_00162"
     CDS             770..1702
                     /locus_tag="DFGAABHK_00162"
                     /inference="ab initio prediction:Prodigal:002006"
                     /codon_start=1
                     /transl_table=11
                     /product="hypothetical protein"
                     /protein_id="X:DFGAABHK_00162"
                     /translation="MKDPRSRTCSFTIFLFKIRFLALLLIFCSEGNSVFPESKLENWN
                     PFSIQKGSSETTIDFETVLKTFENYDILIFGEEHDDIIGHKIRLDWFKKIALKTPVIL
                     SLEMLERDQQKTLDEYLNGQIGEKTFLNSLTLWPNYLRDYHPFIQFAKEHRIPVLASN
                     VPRKYVNLVSTSGLEALFKIRSVFLPPKYLVRALSQEAYETKIKNTLKEHPGVNLDAN
                     TEKKFVDAQYLWDAGMTDSIANAFLTKGRKVIHINGRFHSDEGFGVVYRLRKLGFRTL
                     SISMFPLKEDSIVPAEILKGCDFTVITERGKKEN"
     gene            1748..4486
                     /gene="mtgA_1"
                     /locus_tag="DFGAABHK_00163"
     CDS             1748..4486
                     /gene="mtgA_1"
                     /locus_tag="DFGAABHK_00163"
                     /EC_number="2.4.1.129"
                     /inference="ab initio prediction:Prodigal:002006"
                     /inference="protein motif:HAMAP:MF_00766"
                     /codon_start=1
                     /transl_table=11
                     /product="Biosynthetic peptidoglycan transglycosylase"
                     /protein_id="X:DFGAABHK_00163"
                     /translation="METGIQTLRSSRFLCPECETTSRLPEGVPTGSIFRLTCYQCGHK
                     ALVKMEVPTHIKSIFPSDEILPHPEQPKDVGTPHFQAPSHTGFESTGLGIPEKIWGFV
                     SQFQIHLNEKIRKLIQKFRNIPKGQKSDPFSSTTDNPFLQRKKISFEKKPFFIVRREI
                     EDNGQPRIKTLAERLREQIGDRRFQLPNVVLLSAGVIISLLLVGMILFWVGVITRESE
                     LKEMISLFYNHQPSVIYDRDGKKVSEIFAKKTSNLEWDAYPENLKKIVLLVEDRKFFS
                     HSGINYMSVLRAAFVNIASFRFKQGASTITQQLARILLDDREKSLVRKIKEAQLAFAL
                     EYTYEKKQILLYYLNNVYLGHGAFGFASAAEFYFRKTPSELDTEEMIVLASLASAPNR
                     FSPLKNPDLSRQRVNAIVHSFQKQEILKENPKPKLDEIYLAFHMRSPGETVFGNRKDD
                     SPYVTEHVRKFLNSLYPDSNIYETGGFSIHTTIAEPVQAELSKIVKNYLDNIQKSGLV
                     RKTKLTDNKNSSETAVFRKYVQDISPALELFIDTDSFGGKSESGLQVALVAVDPATGE
                     ILLMHGGSEFKADNQLDRTTAMKRQTGSSIKPILYSAAIETELISASSRILDAPLIYR
                     NQTGNWMPENIGNQYDGDISVRHALAKSKNTAAVQIAEKLGISKIQDFFQKYFFPDPK
                     VLQSRFRGDLSLALGSLEISPLEMALAYSAFANDGTIKRPYLIQKITDRSGKIVYERK
                     STDEFGLKVPEERKVLSSQVAEIMIDLLHGSANSAGVRSTGYRGEVAGKTGTTNDNRD
                     NWFVGVKPGMSMAIWLGYDDPSYGLGSSALGGTVAAPLWGSVAKTFEATEDEKRKYPV
                     TEHAISITVCEESGKLPGPSCKHPRKELFKNGTVPSEICPLNHGTDVKREVLRNVF"
     gene            4476..6053
                     /locus_tag="DFGAABHK_00164"
     CDS             4476..6053
                     /locus_tag="DFGAABHK_00164"
                     /inference="ab initio prediction:Prodigal:002006"
                     /codon_start=1
                     /transl_table=11
                     /product="hypothetical protein"
                     /protein_id="X:DFGAABHK_00164"
                     /translation="MYFKFFYFIIILLYSFSSAHPVSYEEAYTMEKEDPLFSIPLYEE
                     LLRTSKKSDIRKTASSRLFFLYEKYRKYVPAILIMIRSGKITDKKGRYPSIINELADG
                     LNVSPSALVSVISGCNKPISNPDIYFQETNPPQTEEESVSIGTSSIQTPEPVVVQEMP
                     FLFKILSKKENASLYKVCYAVKIKTGDYDGWEKIHAFGEMKGIINPQTSLALRISFTI
                     HSGRGSAYKRIYSGGRLKSLNEEGKSDLLYLYGKFLRNLGKYDSSARYFWMSGSYASK
                     DRSAIETAKTLLISGRKQEACSYLTKGFFPGDESEELLSRVCFKNFENTHPGQGFLKA
                     IKILNNDIPDPVFEYFLGKGISDKIEEPDTDHSNELPSSYGKLLDEKLFSSEKNPTPF
                     WDYRKKEGTLFLSAVPRFLCKSNRSSLFKKDLIQPQNCVPYSEFSTDAILTTPLFESD
                     QEEWSLILSNAAYNPISGQAVFADSDGVETSLQMSNLVYRKSLNRFFIDGFSGDKKYK
                     FYSIDLKKISVNILNSD"
     gene            complement(6272..6353)
                     /locus_tag="DFGAABHK_00165"
     tRNA            complement(6272..6353)
                     /locus_tag="DFGAABHK_00165"
                     /product="tRNA-Tyr"
                     /inference="COORDINATES:profile:Aragorn:001002"
                     /note="tRNA-Tyr(gta)"
     gene            complement(6364..6436)
                     /locus_tag="DFGAABHK_00166"
     tRNA            complement(6364..6436)
                     /locus_tag="DFGAABHK_00166"
                     /product="tRNA-Thr"
                     /inference="COORDINATES:profile:Aragorn:001002"
                     /note="tRNA-Thr(tgt)"
     gene            6580..6966
                     /locus_tag="DFGAABHK_00167"
     CDS             6580..6966
                     /locus_tag="DFGAABHK_00167"
                     /inference="ab initio prediction:Prodigal:002006"
                     /codon_start=1
                     /transl_table=11
                     /product="hypothetical protein"
                     /protein_id="X:DFGAABHK_00167"
                     /translation="MLLNLIHLGMTLSIFCFYTGYYFRFKKNILHRIFNLFGAAFNLT
                     TAFTLLYVKYLGGGLENAGIIPAVKRWIIDTHRVFAILALILMLLMVWSGITRKKEFH
                     RKLHYIFLPLYTAIFLSGLVLFRSTN"
     gene            7019..7843
                     /gene="aptA"
                     /locus_tag="DFGAABHK_00168"
     CDS             7019..7843
                     /gene="aptA"
                     /locus_tag="DFGAABHK_00168"
                     /EC_number="2.2.1.-"
                     /inference="ab initio prediction:Prodigal:002006"
                     /inference="similar to AA sequence:UniProtKB:A6KXB4"
                     /codon_start=1
                     /transl_table=11
                     /product="Apulose-4-phosphate transketolase subunit A"
                     /protein_id="X:DFGAABHK_00168"
                     /db_xref="COG:COG3959"
                     /translation="MNDIKELKNFANELRKSVIRMVTAANSGHPGGPLGLADIYAVLY
                     KKILNHKPSNPDWEGRDRLVLSNGHVCAIRYAAMAHSGYFPVEDLLTFRKLGSKLQGH
                     PSTRYMNGIESSSGSLGQGLSVSVGLALGARFKKQSHKIYTCISDGECGEGMTWEAAQ
                     SATHYKLDNLIAFMDKNGIQIDGFTKDVMNLEPLSKKFLSFGWNVLEADGHDIEQIIS
                     AFEKAKLHKGSPTIILFDTILGKGVSFMENNPGWHGTPPKPEEEKKALEELSALSV"
     gene            8259..9158
                     /locus_tag="DFGAABHK_00169"
     CDS             8259..9158
                     /locus_tag="DFGAABHK_00169"
                     /inference="ab initio prediction:Prodigal:002006"
                     /codon_start=1
                     /transl_table=11
                     /product="hypothetical protein"
                     /protein_id="X:DFGAABHK_00169"
                     /translation="MSLSDSYHDSFHLPSDKLEGKFYQLEFSGTEEKIRVIREIADMI
                     PWQFEIDEFIEEFKDPTLRIFARSISSIVHMERINTRYSLLADKGHVNDYGDLEEAVF
                     LLSSVGDPKASYHEFKIYLDKLALRVEELYDLNPEYVSEELKVHFLTRVLSSEENFQG
                     NNDQYDDPNNSFVTRIVHTRKGIPISLSTIYLLVAKRLSLPLYGVNMPLHFLLHFDSP
                     DYETFIDPFHGGVLLDKSTCIRFLEANSFTPSERYFTRASTLSIIKRMYRNLIHIYRK
                     EQFRDMEDILSRQLLILENKLKA"
     gene            9227..10186
                     /locus_tag="DFGAABHK_00170"
     CDS             9227..10186
                     /locus_tag="DFGAABHK_00170"
                     /inference="ab initio prediction:Prodigal:002006"
                     /codon_start=1
                     /transl_table=11
                     /product="hypothetical protein"
                     /protein_id="X:DFGAABHK_00170"
                     /translation="MKASVLKDSLIRKFDKKLETIIREDLKILSEIKTYTIRSGGKRL
                     RPILHYCLCQLLGYSGKHWLDVGAIVELIHAASLLHDDVVDEAETRRGQQSVGSKFGN
                     KTAILAGDYLLACGIDHLNDLGYPELMDIFTQVIKDLSISELIQMEWEKNPKITLDIY
                     NKIAYGKTSSLFGAVGVSAGILSDKNDKEKKKLRQFGIDLGSFFQKKDDAIDYFTPAS
                     KSGKVPLKDFYNGLYTYPILLLLDQADKNDKKLIHSLFAKPERSQGDEVVILSLLSRY
                     QIRKQMDKEFQTIVNNLVKFLNSFPESSIRNLLKEQILKLLEE"
     gene            10319..10831
                     /locus_tag="DFGAABHK_00171"
     CDS             10319..10831
                     /locus_tag="DFGAABHK_00171"
                     /inference="ab initio prediction:Prodigal:002006"
                     /codon_start=1
                     /transl_table=11
                     /product="hypothetical protein"
                     /protein_id="X:DFGAABHK_00171"
                     /translation="MTLQSYHQPDPKLDLLLERIVDVPRELIWKVWTTPEHLKPWFCP
                     SPWKTIDCEIDLRPGGIFRTTMQSPEGQDFPNVGCYLEVIPNEKLSWTDALQPGFRPS
                     PDPTHPFGFFTGIITLEAHETGTKYRAIAIHGNETNRKKHQDMGFHEGWGIVLDQLVV
                     YIKKNFLDKN"
ORIGIN      
        1 aaccaatgca acggtttctt tctgtggaaa ttctcgcatt cagaggactg aagacagtgt
       61 cgcggctatg ccgctgaaac gggctcgaag cttctatcga ccgaaaatgg ctcttccttg
      121 ataattacga aaaggtaatt tccgattttt gaaaaacgat tgaagcaaac gtggattatg
      181 attttaattc atagaagaag gtcaaaatct atgtatccaa aaatttccgt tttgtttttc
      241 atcttaggga ttctctttcc gttagccgga acttttgcaa aggaaagttt ctacgatttt
      301 aaagtaaagg acatcaaagg taacgagata tcactttcca aatacaaggg gaaagtagta
      361 atggtggtta acgtagcttc taaatgcggt tatacttatc aatacgataa tcttgaaaaa
      421 gtctataaaa aatacaagaa tcaggggttc gtcgtagtag gttttccggc taataatttc
      481 ggaagccaag aacctggaac caatcaggaa attgaaactt tttgcagaat ccaaaaaggc
      541 gcaagttttg atatgatgtc gaaaatttcc gtcaaaggaa aagaccaaca tcccctatat
      601 tcttatctga tcgaaaattc tccgaatccc ggagaaatag aatggaactt tgaaaagttt
      661 ctcatttcaa aggaaggaaa agtcgaagcg agatatcgct ccgcggtaga gccggatgct
      721 tcggtcgtag cccagaaaat cgaatctctt ttaaagtagg tttttaattt tgaaagatcc
      781 ccgttcaaga acttgctctt ttacgatttt tctttttaaa atacggtttc ttgcgcttct
      841 gctgattttt tgctcggaag gtaattccgt ttttcccgaa agtaaacttg agaactggaa
      901 tcctttttcc atccaaaaag ggtcgagcga aacaacgatc gatttcgaaa cggtcttaaa
      961 aacatttgaa aattatgata ttctgatatt tggggaggaa cacgacgata ttatcggtca
     1021 taaaatccgc ttagattggt ttaaaaagat tgctttaaaa acccctgtaa ttctttctct
     1081 ggaaatgttg gaaagggacc aacaaaaaac cttagacgaa tatttaaacg gtcaaatcgg
     1141 agagaaaact tttctcaatt ccttaacact ttggcccaac tatttaagag actatcatcc
     1201 ttttatacaa tttgcaaaag aacacaggat tccggttctt gcatccaacg tacctagaaa
     1261 atacgtaaat ctagtttcca cttccggact cgaagcatta tttaaaattc gttctgtttt
     1321 tctacctcct aaatatctag ttcgtgcgct ctctcaggaa gcttacgaga ctaaaataaa
     1381 aaacaccctc aaagaacatc ccggcgtaaa tttagacgca aataccgaaa aaaaattcgt
     1441 ggatgctcaa tatctttggg atgcaggaat gaccgattcg atcgcgaatg catttttgac
     1501 aaaagggcgc aaggtgatcc atatcaacgg tcgttttcat agcgacgagg gttttggcgt
     1561 cgtttataga ctgcgtaaac ttggatttag aaccctttcg atttccatgt ttcctttaaa
     1621 agaagacagc atagttccgg ctgaaatact caagggttgc gattttaccg tgattacgga
     1681 aaggggaaaa aaagagaatt aaagtacttg tctggaactc tagggttctc cgacaattaa
     1741 ggggataatg gaaacgggaa ttcaaactct tagaagttct cgatttttgt gtcccgaatg
     1801 tgaaacgact tcccgtttgc cggaaggagt tcctacaggt tcgattttta gattaacctg
     1861 ctaccaatgc ggtcacaagg ctctcgtgaa aatggaagtt ccgactcata taaagtcgat
     1921 tttcccctcc gacgaaattc tacctcatcc ggaacaaccc aaagatgtag gaactcccca
     1981 ctttcaagct ccttctcata caggttttga atctaccggc ctaggaatcc cagaaaaaat
     2041 ttggggcttt gtttctcaat ttcagatcca cctgaacgag aaaatacgga aactgataca
     2101 aaaattccgg aatataccaa aaggccaaaa gtcggatcct ttttcatcaa cgacggacaa
     2161 ccccttcctt caaaggaaaa agatttcatt cgaaaaaaaa ccgtttttta tagttcgacg
     2221 tgagatcgaa gacaatggac aaccccggat caaaactctc gccgagagac tgagagaaca
     2281 aatcggcgat cgtcgtttcc aacttccgaa tgtggtctta ctttccgcgg gtgtgatcat
     2341 ttctttgctt cttgtcggga tgatactttt ctgggtggga gtgatcactc gagaatcgga
     2401 acttaaggaa atgatttcgc ttttttacaa tcatcagccc tccgtgatct acgatcggga
     2461 cgggaaaaag gtttctgaaa ttttcgcgaa aaaaacgagt aatctagaat gggacgctta
     2521 tcctgaaaac ctgaaaaaaa tcgttctttt ggtagaagat cgaaagtttt tttctcatag
     2581 tggaattaac tacatgtccg ttctacgtgc agctttcgtg aacatcgcga gtttccgttt
     2641 taaacaagga gcgtctacga ttacccagca acttgcaaga attttactgg acgatcgcga
     2701 gaaaagtctc gtccgaaaga tcaaggaggc ccagcttgct tttgctctgg aatatacata
     2761 tgagaaaaag caaatattgt tatattatct aaataacgta tatctgggcc acggagcgtt
     2821 cggatttgca agcgcagccg aattctattt cagaaagacc ccttccgagc tcgacacgga
     2881 ggagatgatc gttctcgctt cgttggcttc ggctccgaat cgtttttcac ctttgaaaaa
     2941 tccggatcta tccagacaac gcgtaaacgc gatcgtccat tcttttcaaa aacaagaaat
     3001 tttaaaagaa aatccgaaac cgaaactgga cgagatctat cttgcatttc acatgagatc
     3061 accgggcgag acagtgttcg gaaatcgtaa ggatgattct ccttatgtaa cggaacacgt
     3121 tcgtaaattt ttgaattccc tatacccaga ttccaatatc tacgaaaccg gcggtttttc
     3181 aattcacacc acgattgcgg aaccggttca agccgaactc tcgaagattg taaagaatta
     3241 tctagacaac attcaaaaga gcgggctcgt tcgcaaaaca aaactcacgg ataacaaaaa
     3301 ttccagcgag accgcggttt ttcgaaaata cgttcaggat atttcaccgg cgctcgaact
     3361 tttcattgat acggactctt tcggcgggaa aagcgaatcc ggcctacaag ttgcgttagt
     3421 tgctgttgac cctgccacgg gagaaatcct attgatgcac ggtggttcgg aattcaaagc
     3481 cgacaatcaa ttggacagaa ctaccgcgat gaaacgtcag acgggttctt ccattaaacc
     3541 aattttatat tccgccgcga tcgagaccga actcatcagc gcctcttcca gaattttgga
     3601 cgcccctttg atttatagaa atcaaaccgg aaattggatg ccggaaaata taggaaatca
     3661 atacgacgga gatattagcg ttagacatgc tttagcaaag tccaaaaata cggcggcagt
     3721 tcagatcgcg gaaaagttag gaatttcaaa aattcaagac ttttttcaaa agtatttctt
     3781 ccctgatccg aaagtacttc agtctagatt tagaggggac ctttcccttg cactcggttc
     3841 tttggaaatt tctcctctgg aaatggcgct tgcgtattcc gcgtttgcaa acgacggaac
     3901 aatcaaacgc ccttatttga ttcaaaaaat cacggatcga tccggcaaga tcgtctacga
     3961 aagaaaatcc acagacgaat tcggattaaa agttccggaa gaaagaaagg tgttgtcttc
     4021 ccaagtcgcg gaaatcatga tcgaccttct tcacggaagc gcaaattcgg cgggagtgag
     4081 aagcaccgga tatagagggg aagttgccgg caaaacgggg actacaaatg ataacagaga
     4141 caactggttc gtgggagtaa aaccgggaat gtcaatggca atttggctcg gttacgacga
     4201 cccgagttac ggactcggat catccgcgtt aggtggcact gttgcagctc ctctttgggg
     4261 atccgtcgca aaaactttcg aagccacgga agacgaaaaa agaaaatatc cggttaccga
     4321 acacgcgata agcataaccg tttgcgaaga atcaggcaaa cttcccggac cttcctgtaa
     4381 acatccccga aaagaacttt tcaaaaatgg aaccgtaccc tccgaaattt gccctttaaa
     4441 tcacggaaca gacgtaaagc gggaagttct cagaaatgta ttttaaattt ttttatttca
     4501 ttataatatt attatattct ttctcaagtg cacatcccgt ttcctacgaa gaggcgtaca
     4561 caatggaaaa agaggatcca ctgttttcga ttcctttgta tgaggaactt cttcgaacgt
     4621 ctaaaaagtc cgatatccgt aaaacggcgt cttccagact ttttttcctc tacgaaaaat
     4681 accgcaaata tgttcccgcg atcttaatca tgattcgttc gggaaaaatt acggataaaa
     4741 aaggaagata tccctcgatt atcaacgaac ttgcagacgg tttaaacgta agtccttccg
     4801 cactcgtctc cgttatttcc ggttgtaata aaccgatttc gaatccggac atatactttc
     4861 aagaaacaaa cccgccccaa accgaagagg aatccgtttc catcggaacc tcttcgatac
     4921 aaactcccga gcccgtcgta gttcaagaaa tgcctttctt attcaaaatt ctttccaaaa
     4981 aagagaatgc ctctctctat aaggtttgtt atgcggtaaa aattaaaacg ggcgattacg
     5041 acggttggga gaaaatccac gctttcggag agatgaaagg aattatcaac ccgcaaacct
     5101 ctttggcttt gcgcatcagc ttcaccattc actcaggaag aggaagtgct tataaaagaa
     5161 tttattccgg aggtagactg aaatcgttaa acgaagaagg taaatcagat cttttgtatc
     5221 tctacgggaa atttctcaga aacttgggga aatacgattc ttccgcgagg tatttttgga
     5281 tgagcggttc ttacgcgagc aaagaccgaa gcgcaatcga aaccgcaaaa actcttttaa
     5341 tttcgggaag aaaacaagaa gcttgttcat atcttacgaa aggttttttc cccggggacg
     5401 aatcagaaga acttttatcc agagtttgct ttaaaaattt tgaaaataca catccaggtc
     5461 agggattttt aaaagccata aaaatattaa acaacgatat tcccgatccg gtattcgaat
     5521 actttttggg aaaaggaatc tccgataaaa tcgaagaacc ggatacggat cattcgaacg
     5581 aacttccctc gagttacggc aaacttctgg atgaaaaact gttttccagc gaaaagaatc
     5641 cgactccttt ttgggattat cgcaaaaagg aaggaacgct ttttttatcc gccgtacctc
     5701 ggtttctttg taaatccaat cgctccagtc tatttaagaa agatctaata caacctcaga
     5761 actgcgttcc ttattcggag ttttccacag atgcaatcct cacgactccg ttattcgaat
     5821 ccgaccagga agaatggagt ttgattcttt ccaacgcggc ttacaatccg atttccggcc
     5881 aagcagtgtt tgcggattcg gacggtgtag agacctcctt gcaaatgtcg aatttagtat
     5941 atcgtaaatc tctcaatcgt ttttttatcg atggattttc aggcgacaag aaatacaaat
     6001 tttactcgat cgacctgaaa aagatttcag taaacatatt gaattccgat tgattttaaa
     6061 atcgtatcat ctgactcaag aacgattctg attcgtccaa atccggaaaa ttgtcttcct
     6121 atctccccga tccggattat agttttatgc gtcttactcg cgcttcgtcc atccatggac
     6181 tcagatcgcg tttttcgctt tttacgaaag ctcaaacact ctcgctcgta agcttcgaat
     6241 cctttcaatt ttaagtaata cggaatttta ttgggcaggg aaggattcga accttcgaag
     6301 acatagtcag cagatttaca gtctgccctc gttggccact tgagtaccta cccgaagaaa
     6361 aatagctgcc tataggaatc gaacccacaa ccgtctgatt acaaatcaga tgctctacca
     6421 attgagctaa ggcagcaatt tggaaccagt atttcggtct gtttttctcg gtcaaataaa
     6481 aaatccgtag aggccttcta tcatattttc ggattatttc ctttccggtt ccgctgaaaa
     6541 aaagtttcga ttataacttg tttgccgaaa atgtaacaga tgcttctaaa ccttatccac
     6601 ctcggaatga cgctttcaat cttttgtttt tatacgggtt actactttcg tttcaaaaaa
     6661 aatattctcc atcgtatttt caatctattc ggtgcggctt tcaacttaac aaccgcgttt
     6721 actcttcttt atgtgaaata tttaggcgga ggcttggaaa acgctggaat cattcccgca
     6781 gtcaaacgtt ggatcatcga tacacatcgt gtatttgcca tattggcttt gattttaatg
     6841 cttctgatgg tttggtcggg aataacccga aaaaaagaat tccacagaaa gctacactat
     6901 attttccttc ctctatatac tgcgattttc ctttccggct tggttttgtt tcgctccaca
     6961 aactgagagc atctcatttc ggagttggaa atcgctatcg cattcgctta ggaagaatat
     7021 gaacgatatc aaagaactca aaaattttgc aaacgagctc agaaagagcg tgattcgaat
     7081 ggtgactgcc gcaaattccg gacatccggg aggaccttta ggtctcgcgg atatctatgc
     7141 ggtgctatat aagaaaattc taaatcataa accctccaat ccggattggg aaggaaggga
     7201 tcgcttagtt ctttccaacg gccacgtatg tgcgattcgt tacgccgcga tggctcattc
     7261 cggttatttt cccgtggaag acctactcac tttccgcaaa ttaggaagca aactacaagg
     7321 gcatccttcc acccgttata tgaacggaat tgaaagttct tccggttctt taggccaagg
     7381 actttccgtc tctgtgggac tagcactcgg cgcaagattc aaaaaacaaa gtcacaaaat
     7441 ttatacgtgt atctccgacg gagaatgcgg cgaaggaatg acttgggaag ccgctcaatc
     7501 cgccacacac tataaactgg acaacttgat cgcttttatg gacaaaaatg gaattcaaat
     7561 cgacggcttt acgaaagacg ttatgaatct agaacctctg agtaaaaaat ttctttcttt
     7621 cggttggaac gttttggaag cggacggtca cgatatcgaa cagatcatct ctgcattcga
     7681 aaaagctaaa cttcacaaag gttctccgac aatcattctg ttcgacacca tactcggcaa
     7741 aggtgtctct tttatggaaa ataatccggg atggcacgga actcctccaa aaccggagga
     7801 agaaaaaaaa gctctcgaag aattatcggc actttccgtt tagacgaaca actccctaca
     7861 tttctcttgt gggagtcttt ccttttttta attctttcat tttctttatt tttcaatttc
     7921 caactctttc tttgttcgct tgtaagacat agtaatttac aactacccaa aactcaaatc
     7981 cactactaaa gtccgtctca aaaatagacc ataacatcct aaaacagcgt tcggcaagta
     8041 aggtagagaa tttttgagta cgttctataa gaaaggccca aagtcgggaa accattatcc
     8101 ctttacaggt ttataaacta tgcagatctc tctttctgcg taactattaa ggatcgacta
     8161 cggcaacaat cgattggaac ccttttcatt tcattttttc cgatgaaaga ttttattccg
     8221 aattgactca tttcgttttt cgtaaaaata tattttttat gtctttgtcc gattcttacc
     8281 acgactcttt ccaccttcca tccgacaaac tcgaaggaaa attttatcaa cttgaattct
     8341 ccggtaccga agaaaaaatc agagtgattc gcgagatcgc ggatatgatc ccttggcaat
     8401 ttgaaatcga cgaattcata gaagagttta aggatcctac attgaggatc tttgcccgtt
     8461 ctatttcctc cattgttcat atggagcgta tcaatacacg ttactctctt cttgcagaca
     8521 aaggccacgt caacgattac ggagatttgg aagaagcggt atttcttctt tccagtgtcg
     8581 gagacccgaa agcgtcttat cacgaattca aaatctattt ggacaaactt gctctaagag
     8641 tggaagaatt atacgatctc aacccagaat atgtttccga agaattgaaa gttcatttct
     8701 taacaagagt actttcttcg gaagaaaatt ttcaaggaaa caacgatcaa tacgacgatc
     8761 cgaataattc tttcgtgact cgtatcgttc atacgcgaaa aggaatcccg atttctctct
     8821 ccacgatcta tcttctggtc gcaaaaagac tttctcttcc tctttacgga gtgaatatgc
     8881 cccttcattt tcttcttcac ttcgattccc cggattacga aactttcatc gatccatttc
     8941 atggtggagt tcttctggat aaatccacct gcatccgttt cttggaagca aatagtttta
     9001 ctccgagcga aagatatttt accagagcca gcactctttc gatcatcaaa agaatgtacc
     9061 gcaatctgat tcacatatat cgtaaagaac aatttcggga tatggaagat attctttccc
     9121 gacagctcct gattttggaa aacaaactca aagcttagcc ccctttcaag agttcttgct
     9181 tgagcctgta ccgatatttt gaatactggc tccacgggaa ggagtagtga aagcgtccgt
     9241 actaaaagat tctctaattc ggaaattcga taaaaaactc gaaacgatca ttcgggaaga
     9301 tctcaaaatt ctttccgaaa ttaaaactta caccatccga tccggtggga aacgacttcg
     9361 cccgatcctt cactattgcc tttgccaact tttaggttac tccggcaaac actggttgga
     9421 cgtaggtgca atcgtggaac tgattcacgc cgctagttta cttcacgacg atgtagtcga
     9481 cgaggcggaa accagaagag gacaacaaag tgtgggttcc aaattcggga acaagacggc
     9541 gattcttgcg ggagattacc tccttgcgtg cgggatcgat cacctaaacg acttgggcta
[truncated: 7,607,794 more chars]
