# Supplementary material for: Horizontal transfer of the rfb cluster in Leptospira is a genetic determinant of serovar identity
Source: Life Sci Alliance. 2022 Dec 9;6(2):e202201480. doi: 10.26508/lsa.202201480 (PMC9736851; doi:10.26508/lsa.202201480)
Supplement: Supplementary file 9 [file LSA-2022-01480_Supplemental_Data_3.zip › Supp_Data_2-rfb_sequences/sequences_used_Fig_5C/Tarassovi_2805064.gbk]

LOCUS       GPLGLLHF_1              9148 bp    DNA     linear       08-DEC-2021
DEFINITION  Genus species strain strain.
ACCESSION   
VERSION
KEYWORDS    .
SOURCE      Genus species
  ORGANISM  Genus species
            Unclassified.
COMMENT     Annotated using prokka 1.14.6 from
            https://github.com/tseemann/prokka.
FEATURES             Location/Qualifiers
     source          1..9148
                     /organism="Genus species"
                     /mol_type="genomic DNA"
                     /strain="strain"
     gene            273..698
                     /locus_tag="GPLGLLHF_00001"
     CDS             273..698
                     /locus_tag="GPLGLLHF_00001"
                     /inference="ab initio prediction:Prodigal:002006"
                     /codon_start=1
                     /transl_table=11
                     /product="hypothetical protein"
                     /protein_id="X:GPLGLLHF_00001"
                     /translation="MKNHIYMLRKKRGIKQYDMARALGVSPSYLSKIETGSQDPTEKF
                     KQSCVKYLKTTLERLFNEQPVEDVYPEFTEGLTNRLWAKRRELGIKQYDMAKKLKVST
                     PFLSKVELGLLEPPEDFKNMASKALKMKKEELFLQKVEY"
     gene            1532..2155
                     /locus_tag="GPLGLLHF_00002"
     CDS             1532..2155
                     /locus_tag="GPLGLLHF_00002"
                     /inference="ab initio prediction:Prodigal:002006"
                     /codon_start=1
                     /transl_table=11
                     /product="hypothetical protein"
                     /protein_id="X:GPLGLLHF_00002"
                     /translation="MKPKVVIQIFKNRLVLSKEDRGFQNRPVSIWPDHLQSKTAKIEN
                     RSIHYLGLDLSNNKSFSDSEFFIILDHHPSTKVPENNFYDDRDEIAFNYSKVTRFEFD
                     IFEFEKINPEEVNLYFNGKNIGVPKRHNFQIARLKPNLPIRVRINWKSDFSFSRGLER
                     RFYELDYIIEFKGIFEIFLNEHAKDRTFPKFLQVSNCREVDLRKILN"
     gene            complement(2486..3601)
                     /gene="rcsC_1"
                     /locus_tag="GPLGLLHF_00003"
     CDS             complement(2486..3601)
                     /gene="rcsC_1"
                     /locus_tag="GPLGLLHF_00003"
                     /EC_number="2.7.13.3"
                     /inference="ab initio prediction:Prodigal:002006"
                     /inference="protein motif:HAMAP:MF_00979"
                     /codon_start=1
                     /transl_table=11
                     /product="Sensor histidine kinase RcsC"
                     /protein_id="X:GPLGLLHF_00003"
                     /translation="MKLKPKILIVDDKPENLIALEVVLKNLDVELVKALSGNDALKAI
                     LHHEFALALLDIQMPEMDGYELAGIIREESKTAHLPFIFISAVYTDNLNVFKGYEKGA
                     FSFITKPFQPEILINKVQFFIDKYIQDITLRELNESLKQKNLELEYSNRELDAFCYSV
                     SHDLKAPLRGIRGYTKILKEDYKDKLDEEGERILGLVIENSLKMSTLIDSLLLLSKLG
                     KKDMRKNPINMNELVNRILEEFQEDLKKGKLELEVKNLLPIMGDAELLKQVLINLISN
                     AIKYSSKKENPKVEIGCSEEEKEITYYVKDNGAGFSMQYVNKLFGVFQRLHENSEFEG
                     IGIGLAIVQRIVLRHGGRVWAEGEVDQGATFYFALPR"
     gene            complement(3620..7246)
                     /gene="rcsC_2"
                     /locus_tag="GPLGLLHF_00004"
     CDS             complement(3620..7246)
                     /gene="rcsC_2"
                     /locus_tag="GPLGLLHF_00004"
                     /EC_number="2.7.13.3"
                     /inference="ab initio prediction:Prodigal:002006"
                     /inference="protein motif:HAMAP:MF_00979"
                     /codon_start=1
                     /transl_table=11
                     /product="Sensor histidine kinase RcsC"
                     /protein_id="X:GPLGLLHF_00004"
                     /translation="MTIRRKLIIGFSIILTILFISVLFVIEMLSDSNERLKRIVDLSA
                     KKVSLSHEILIYVLEASRHEKNIILERDYIKKLYYKDRLYKAIDSADQKMIELEMYAD
                     KGGSKALDDFKSLWATYKSDVAQIVFFALKNNENRAFEISIRKGLIIRDSIIKTLDYL
                     VKKSEKEIQSDKQENEKRYYFTLLFLVLLILTSFLIEIAISYWIIRTISLRIQFIAKK
                     AEKIANREFSDNQLADFANDELRAVYESLNRIRESFKEITDSANNVASGNYLIDFVPK
                     SEKDVLGNSLRTMTSSLRKKTQENEKHNWIMSGQNLLNERLRGDKAESVLSNDVIIFL
                     SNYLKANVGAIYLCDDQKYSLSIFGRYGFTSTDCSSEKFILNEGLIGQAAADQKQVLL
                     TNVEEESIRIISAVIDTKPKEILIVPFMFEGKTEGVIELGKLDSFSSSEIEFVSAAVQ
                     SIGISFNSSRVRRRVQELLEQTRIQSEELQTQQEELKQMNEELEEQTQILRQQQLKVS
                     NEELEEQTRALEMRNKELELAKNDIEQKTEQLELSGKYKSEFLANMSHELRTPLNSLL
                     ILSKDLADNKKKNLDEDQVESANIIYKSGHDLLVLINEVLDLSKIESGKMSVNLERVV
                     LRTFVKDLISGFKLQATKKKLDLDLIYYEDLPEKIRTDPQRLDQILKNLISNALKFTE
                     RGRIQLEVKRQNSDKILFSVIDSGIGIPEEKYSAIFEAFQQVDGSTSRKYGGTGLGLS
                     ISRELAGLLGGEIHLKSKVNKGSTFSLLLPIEGKRNETSIPKEETGVVANFETFVKQD
                     QNEFVNYPALKDDRNEIVEGDKILLIVEDDLKFASILLKQANEKGFRGISAATGEDGL
                     VLARKHKPHAILLDLDLPGMDGHAVLNELKADQSVRHIPVHIISAKEYSLKLIRDGAV
                     EYIKKPVNKKQLDEAFNRIEHFISRKMKNLLIIEDDANSRSTTRKLIGNDDVKCFEAS
                     SGKEALSVYSENHFDCIVLDIGLPDMSGFDLIREMEKIKEKQIPPIIIYTGRELTKEE
                     SKELQEYSESIIIKGIKSEERLLDETALVLHRMINNLPESKQNIINRLYDKDAVFFQK
                     RIMLVDDDMRNVFALSKILSEKGMEVLKAENGNDALELLSKSENVDMILMDVMMPEMD
                     GYEATRRIRSNLKYKDTVIIALTAKAMNDDRQKCIDAGANDYISKPVDVERLFSLMRV
                     WLSR"
     gene            complement(7270..7911)
                     /gene="cheB_1"
                     /locus_tag="GPLGLLHF_00005"
     CDS             complement(7270..7911)
                     /gene="cheB_1"
                     /locus_tag="GPLGLLHF_00005"
                     /EC_number="3.1.1.61"
                     /inference="ab initio prediction:Prodigal:002006"
                     /inference="similar to AA sequence:UniProtKB:Q9WYN9"
                     /codon_start=1
                     /transl_table=11
                     /product="Protein-glutamate
                     methylesterase/protein-glutamine glutaminase"
                     /protein_id="X:GPLGLLHF_00005"
                     /db_xref="COG:COG2201"
                     /translation="MGEIRYIRFETKDIQEKILDKLYYKICMKYEAIVIGVSAGGMNA
                     MKTILPSLPAGYGIPLILVQHIGPRSDGTWIRVLRDFSRIKIKEAEEKEKIGPGTVYV
                     APPNYHLLIEKDKTVSLSTSERVNFSRPSIDVLFESASDAYGDGLIGIVLTGANSDGA
                     KGLKKIKENGGLAIVQDPLYSEVSLMPESAIRAGPVDYILSLEKIAELLIRLD"
     gene            complement(7854..8684)
                     /gene="cheR_1"
                     /locus_tag="GPLGLLHF_00006"
     CDS             complement(7854..8684)
                     /gene="cheR_1"
                     /locus_tag="GPLGLLHF_00006"
                     /EC_number="2.1.1.80"
                     /inference="ab initio prediction:Prodigal:002006"
                     /inference="similar to AA sequence:UniProtKB:P31105"
                     /codon_start=1
                     /transl_table=11
                     /product="Chemotaxis protein methyltransferase"
                     /protein_id="X:GPLGLLHF_00006"
                     /translation="MFMTSKDTQDMEIDLLLEAIFQRYGYDFRQYSEAHIRRRLMSRL
                     VLSGFSNISEMRDQVLHDETFAARVLQDLSITVTEMFRDPDFYACLREKIIPILKTYP
                     FVKIWHAGCSTGEEAYSMAIVLQEEGLYERSVIYATDFNELALNTAREGIFRNAAMKE
                     YTINYQLSGGKGFFSDYYTSDQEMVIMNQMLKKNIVWANHNLVTDRVFAEVNLVLCRN
                     VLIYFKRDLQSKVHRLFFESLVNGGFLCLGSKEGISYGNLWEKYDTLDLKQKIYKKRY
                     "
ORIGIN      
        1 aaaaaacaaa aaatcgaaaa gataactttc gaacgtatat tcaaaaaaat taatttatta
       61 ttctcaactt cctccttttg gtactaactt aaaaaaattt atttccaatt cctctttctg
      121 ctctcttatt ttcatccttc attctactta tttataataa ccctttcggc ttactaaata
      181 atgaaatcat aattttgtcc aaagtgtgtt ggaaattttt tcttgaattt acgtttaacc
      241 gaaataccct tgtcgatcga gaggggaatt gaatgaaaaa ccacatctac atgctccgta
      301 aaaaacgggg aataaaacaa tacgatatgg cgagagcgct cggagtttct ccaagttacc
      361 tttcaaaaat cgaaaccgga agccaggatc ctaccgaaaa gttcaagcaa tcctgcgtta
      421 aatatttgaa aaccactctt gaaagattgt ttaacgagca gcccgttgag gatgtttatc
      481 ctgaatttac ggaagggctc accaataggc tctgggcaaa acgtagggaa ttgggaatca
      541 aacaatacga tatggctaaa aaactaaagg tctccactcc ttttctttct aaggtagaac
      601 tcggactttt agaaccgccg gaagatttta aaaatatggc gtctaaagcc ttaaagatga
      661 aaaaggaaga attatttctt caaaaagttg aatattaaaa taaactaaag ttttgcaaaa
      721 aagggaagca gacgcttccc ttttttacgt acggtgatat tcgagattat gaagttgaat
      781 gtttttttga accaagggcc caaaaaaact gaaaacttgt cccaaaacct gagaaaagaa
      841 atcggctcca aaaactcgta ataaagcgaa aacgtaggag ctcccactgt tgagaactgt
      901 tatctttcgt gacaaacttc atccccaatt ggaatgacct ctatctttag tttcctttgt
      961 aggtcgccaa acatcgtttt acggtggccg atttagattc atctattgga ctgtttgtat
     1021 aagcacctac agaacgccca caagttaaga aggatttttg gaatagcaaa aatctaaaac
     1081 acacattttt tcaagcgttt cgataaaagt gggacttatt acttgcaaaa agtatgattt
     1141 tctgatagag aaaaaccacc gtaatcttcc cgccacttcg ctttgcgacc cgtagaaagc
     1201 aatgcagctt taattttctc actcaagaat tcaatgtgtt actccctacg ggtcgctcca
     1261 cagatgggcc gagcttgttt catggaggat tctcggaaga gatccaagca attgtgaagg
     1321 ataaagagcg ttatgcttga gttttagaaa acgatcaatc catcgagcga cccttaggga
     1381 gcgagatgtt ttagtttact tcatcggcct tctttgaact tcgtgaatca aaaatatcac
     1441 actttaaact atcctcgttt aaaaattata ctaatctatt gacgtcggca aattcttata
     1501 aaatttctta taaaggcaaa agaaaaataa attgaaacct aaagtagtaa tccaaatatt
     1561 taaaaatcgg ctggtattat ccaaagagga tcgcggcttt caaaatagac ccgtttcgat
     1621 atggccggat caccttcagt ctaagactgc taagatagaa aaccgaagta tacattatct
     1681 cggtttggat ctaagcaaca acaaatcctt ctccgattcc gagtttttca ttattctaga
     1741 tcaccatccg tccacgaagg ttcctgagaa taatttttac gacgatagag acgaaattgc
     1801 attcaattat tcgaaagtaa ctagattcga atttgatatc tttgaatttg agaaaataaa
     1861 tccagaggaa gtaaatttat attttaacgg gaaaaacatc ggcgttccta aaaggcacaa
     1921 cttccaaata gcccgcttaa aacccaattt gcctattaga gtgagaatca actggaaaag
     1981 cgatttttcc ttttctcggg gtcttgaaag acgattttac gagctggact atataataga
     2041 atttaaaggc atcttcgaaa ttttcctgaa tgaacatgct aaagatcgga ccttcccgaa
     2101 atttcttcaa gtgtcaaatt gcagagaagt agatcttagg aaaatactta attaaaatat
     2161 aatattattt aagtacccaa atccaagact aaacatgaaa tttttcgcag tagtttgcac
     2221 aaggatccaa acgagttact actttctatg atactccgat ccaaaatgtt aagttaacgt
     2281 gagttcgata taacaaatac aaaagcgatt attatgctgt aattcatagc aagcagccct
     2341 ttagtttgaa aaattttgga gaaattgaaa cattccgtcg taatcggcat ctgggcaaca
     2401 acactcaatt caaggagtta gacttcagtt tttattcgcc taaacttttt ccgcgaattc
     2461 acgttattct aaaaggaaaa tgtcctcatc ttggtaaggc aaaataaaac gtggctccct
     2521 gatccacttc tccctccgcc caaactctac ctccgtgacg taacacgatt ctttgaacga
     2581 ttgcgagtcc aattccgatt ccttcgaatt cactattttc atgtaatctc tggaagactc
     2641 cgaagagctt gttcacatat tgcatgctaa aaccggcgcc gttgtctttt acataatacg
     2701 taatttcctt ttcctcctcc gaacacccaa tttcaacttt tggattttcc ttcttagagg
     2761 aatacttgat cgcattggat ataagattga tcaaaacttg ctttaacaat tccgcgtcac
     2821 ccataatagg aagaagattt ttcacttcca attccaactt tccctttttt aaatcctcct
     2881 gaaactcctc caaaatccta ttcaccaatt cattcatatt gatcggattt ttcctcatat
     2941 ccttttttcc caacttggat aaaagtagaa gactatcaat taaggtactc attttcaggg
     3001 agttttcgat gactaatccg agtatccttt ctccctcttc gtctaattta tctttataat
     3061 cctcttttaa tatctttgtg tagcccctta tcccgcgcag aggagccttt aaatcgtggg
     3121 aaaccgaata acaaaaagca tctaactctc ggttcgaata ttctaattct agatttttct
     3181 gtttgagact ttcgttcaac tcgcgcaacg taatatcctg aatatattta tctataaaga
     3241 attgaacctt attgattaaa atctcaggtt gaaacggttt tgtgataaag ctgaacgccc
     3301 ctttttcata acccttaaat acgttcaggt tatccgtata aaccgcggaa ataaaaatga
     3361 acggtaaatg tgcagtttta ctttcttctc ttatgatacc tgccagttcg tatccgtcca
     3421 tctccggcat ttgtatatcc aacaaagcca aggcgaactc atgatgtaaa atcgccttca
     3481 gagcatcgtt tccgctaaga gctttaacga gttctacgtc caaattctta agtacaactt
     3541 ccaaagcgat caagttttca ggcttatcgt ctacaatcaa tattttcggt tttaatttca
     3601 tgatttttaa cacaacccgc tatctgctta accagactct catcaaggaa aacaatcgct
     3661 ccacatctac cggcttagat atataatcat ttgcacctgc atcgatgcac ttttgtcgat
     3721 catcattcat tgctttcgcc gtaagagcga taataacagt atctttatac tttaaatttg
     3781 agcggatcct cctcgtcgcc tcgtatccgt ccatctccgg catcataaca tccataagaa
     3841 tcatatcaac attctcgctt ttggaaagaa gttccaaagc atcatttccg ttttcagctt
     3901 ttaagacttc catccccttt tcactcaata ttttcgataa cgcaaaaacg tttctcatat
     3961 cgtcgtcgac cagcataatt ctcttttgaa aaaaaacagc atccttatca tataacctgt
     4021 tgataatatt ctgtttcgat tcgggaagat tgttgatcat tctatgaaga actaaagcgg
     4081 tttcgtccaa tagtctttcc tcggatttga ttccttttat gatgatactt tccgaatatt
     4141 cctggagttc cttgctttcc tcctttgtaa gctcccttcc cgtataaatg atgatcggag
     4201 gaatctgttt ttctttgatt ttttccatct cgcgtatcaa atcgaaacca ctcatatcag
     4261 ggaggccaat atccaaaacg atacaatcga aatgattctc actataaacc gacaatgctt
     4321 ccttaccgga actggcttcg aaacatttca cgtcatcgtt tccgatcaat tttcgagtcg
     4381 tacttctcga atttgcgtcg tcctcgatga tcaaaagatt tttcatcttt ctgctaataa
     4441 aatgttcgat acgattgaag gcttcgtcca actgtttctt atttacaggt ttcttaatat
     4501 actccaccgc tccatcccga atgagcttga gagaatattc ttttgcggaa attatatgaa
     4561 cgggaatatg tctaaccgac tgatccgctt ttaattcgtt caatacagca tgcccatcca
     4621 ttccgggtag atccagatcc aaaaggatcg catgcggttt atgctttcgg gccagaacta
     4681 atccatcttc tccggtcgct gcggaaattc ctctaaatcc tttttcattg gcttgtttaa
     4741 gcagaatcga tgcaaatttt aaatcgtctt cgacgatcaa aagaattttg tctccttcaa
     4801 caatttcatt tctatcgtcc ttcaaggccg gataatttac gaattcgttt tgatcttgtt
     4861 ttacaaaagt ttcaaagttg gcaacaactc ctgtttcttc ttttggaatc gaagtctcat
     4921 tccttttgcc ctcgatcgga agcaataaag agaatgtgga gcctttgttc accttacttt
     4981 tgagatgaat ttcccctcct aataacccgg caagttctct ggagatcgat aaaccgagcc
     5041 cggtcccccc gtattttcta ctcgtacttc cgtccacctg ttgaaatgct tcaaagatcg
     5101 ccgagtattt ttcctccggg attccgattc cggaatcgat tacggaaaaa agaattttat
     5161 cggaattttg tcttttgact tctaattgaa tccttcctcg ttccgtaaat tttaacgcgt
     5221 ttgagattaa atttttcaaa atttgatcca accgttgggg atcagtacgg atcttttccg
     5281 gtaaatcctc gtaataaatc agatccagat ccagtttctt tttcgttgcc tggagtttaa
     5341 atccgcttat aagatctttt acaaacgtcc taagtacgac tctttccagg ttaaccgaca
     5401 ttttacccga ttctattttg gataaatcca gcacttcgtt tatcaaaact aggagatcat
     5461 gcccgctttt ataaatgatg ttcgcacttt ccacctgatc ctcgtccaga tttttctttt
     5521 tattgtccgc aagatcttta gaaagaatca atagactgtt taaaggagtc cgcaattcgt
     5581 gagacatgtt cgccaaaaat tcggatttgt atttccccga aagttccagc tgttccgttt
     5641 tttgctcaat atcatttttt gctaattcca gttccttatt cctcatttct aaagctcgag
     5701 tctgttcttc cagttcttcg ttagaaactt ttaactgttg ttgccttaaa atctgcgtct
     5761 gctcttccaa ttcctcgttc atctgtttta gctcttcctg ttgcgtctga agttcctcgc
     5821 tctgaatccg ggtttgctcc agaagttctt gaacacgtct tctcaccctg gaagaattga
     5881 aactgattcc tatactctgg acggccgcac tgacgaattc gatttcggaa gatgaaaagg
     5941 aatcaagctt ccctagttcg atcacacctt ccgttttccc ttcgaacata aacggcacga
     6001 tcaggatttc tttcggtttt gtgtctatta cagcggatat gatacgaatc gattcttcct
     6061 ctacattcgt caaaagaacc tgtttttggt cggctgccgc ctgaccgatc aaaccttcat
     6121 ttaaaataaa cttttcggaa gaacaatcgg tagaagtaaa accatatctc ccgaaaatcg
     6181 ataaggaata tttctggtcg tcgcaaagat agatcgcgcc tacgttagcc ttcaaataat
     6241 tggataaaaa aatgatgaca tcgtttgaaa gaaccgattc cgctttgtcc cctcttaatc
     6301 tttcattgag aagattttga ccgctcatta tccaattgtg tttttcattt tcttgggtct
     6361 tctttctgag agaggaagtc atcgtacgta aagaatttcc caaaacgtcc ttttccgatt
     6421 tgggtacaaa gtctatgaga taatttccgg aagctacgtt attcgcgcta tctgttatct
     6481 ccttgaaact ttcgcgaatc ctatttaagg attcgtacac ggctcggagt tcatcatttg
     6541 caaagtccgc caattgatta tccgaaaatt cccggttggc gatcttttcc gctttcttcg
     6601 caataaactg aatccttaga ctaatcgttc ttataatcca ataagaaatt gcaatctcga
     6661 tgagaaaact cgtcagaatc aacagaacta aaaaaagaag cgtaaaataa tatcttttct
     6721 cgttttcctg cttatccgat tggatttctt tctcgctttt ttttacgaga taatccaatg
     6781 tttttataat agagtctcgt ataataagac cttttcgaat ggaaatttca aatgcccgat
     6841 tttcattatt tttcaaagcg aaaaatacga tttgagccac atcggactta taagtggccc
     6901 acaaagattt aaaatcatcc agcgcctttg atccgccctt gtcggcgtac atctccaact
     6961 cgatcatctt ttgatcggcc gaatctatcg ccttataaag tcgatcctta taataaagct
     7021 tctttatata atctctttct aggatgatat ttttttcgtg acgagacgct tccaaaacat
     7081 agattaaaat ctcgtgagac aaacttactt tttttgcgga tagatccacg atgcgtttca
     7141 gtctctcgtt tgaatcagaa agcatctcaa taacgaataa aacgctgata aacaatatcg
     7201 ttagaataat agaaaatcca atgatcagtt ttcttcgaat ggtcatgtat atcctcgatt
     7261 tagattattt taatccaatc ttatcagtag ctccgcaatc ttttccaaag aaagtatata
     7321 atccaccggc cccgccctga tagccgactc cggcatcaaa gaaacctcgg agtataatgg
     7381 atcttgaacg atcgccaaac cgccgttttc ttttatcttt tttaaaccct ttgcaccgtc
     7441 cgaatttgca cccgttaaaa cgattccgat caacccgtca ccataagcat ccgaagcgga
     7501 ttcaaataaa acgtctatag aaggcctcga aaaattcact cgctcgctag ttgaaaggga
     7561 aaccgtttta tctttttcaa tcaataaatg ataattaggc ggagctacat aaaccgttcc
     7621 cggtccgatc ttttcctttt cctccgcctc tttgattttg atcctagaaa aatcccggag
     7681 aacccgaatc cacgtcccgt cggaacgggg accgatatgc tgaacgagga tcaacggaat
     7741 tccgtatccc gcgggtaaag acggcaatat cgttttcatc gcattcatcc cccctgcgga
     7801 aactcctatc acaatcgcct cgtatttcat acaaatttta taatataact tatctaatat
     7861 cttttcttgt atatcttttg tttcaaatct aatgtatcgt atttctccca taaattccca
     7921 taagaaattc cttctttaga acccaggcaa agaaatcctc cgtttacgag actttcaaaa
     7981 aaaaggcgat gcactttgct ctgcagatct ctcttaaaat aaatcaaaac atttctacat
     8041 aacacaagat taacttccgc aaaaacacga tctgtcacta aattatgatt agcccatacg
     8101 atattctttt tcagcatttg attcataatt accatctcct gatcggaggt ataataatcc
     8161 gaaaagaatc cttttccccc cgaaagttga taattgatcg tgtattcctt cattgccgca
     8221 tttctaaaaa tgccctccct tgccgtattc aaagcgagtt cattaaaatc ggtggcgtaa
     8281 ataaccgacc tttcatacaa accctcttct tgaagaacaa tcgccataga atacgcctct
     8341 tctccggtag aacaacccgc atgccaaatt tttacaaatg gatacgtttt taaaatagga
     8401 atgatctttt ccctcaaaca cgcgtaaaag tcaggatcac gaaacatctc cgtaacggtg
     8461 atcgataaat cctgcaacac ccttgcagca aaagtttcgt cgtgtaatac ctgatctcgc
     8521 atttcggaaa tattactgaa acctgaaagc acaagccgac tcatcaaccg tcttcgtata
     8581 tgagcttcgg aatattgcct gaaatcataa ccatatcttt gaaaaatcgc ctccaaaaga
     8641 agatcgattt ccatatcctg agtatcctta gacgtcataa acatttcttt cgattcagaa
     8701 gatctcgtga tttttaaacc gtaacagagt ttcctcctct ttttaaaact tgtcccaaaa
     8761 ctttggtaga aatatcatcg cgaatttttc acaaaacgaa gaaatttcca tagaaaccgt
     8821 cccttttaga agttcctaca ttgtacggtt ttgggataaa ctcttaataa aaagaaccct
     8881 tccggaataa gattaacctc gtaaaaaatt cgaccgactt tattgaaccg tcaaaatata
     8941 ttttgatcaa caatttattt caaaccggtt caatttttag gaaatcccgt tttaaaaaat
     9001 ataaattcct tattatttat atactaattt tctcatttaa aatcataccc ataataatat
     9061 tcacgaattt taattttagg aaatatgagg tacaaccacg tttttcatga aaatctcccc
     9121 aaacctttat cgcaaatcct tttccgaa
//
LOCUS       GPLGLLHF_2              5026 bp    DNA     linear       08-DEC-2021
DEFINITION  Genus species strain strain.
ACCESSION   
VERSION
KEYWORDS    .
SOURCE      Genus species
  ORGANISM  Genus species
            Unclassified.
COMMENT     Annotated using prokka 1.14.6 from
            https://github.com/tseemann/prokka.
FEATURES             Location/Qualifiers
     source          1..5026
                     /organism="Genus species"
                     /mol_type="genomic DNA"
                     /strain="strain"
     gene            complement(586..1272)
                     /locus_tag="GPLGLLHF_00007"
     CDS             complement(586..1272)
                     /locus_tag="GPLGLLHF_00007"
                     /inference="ab initio prediction:Prodigal:002006"
                     /codon_start=1
                     /transl_table=11
                     /product="hypothetical protein"
                     /protein_id="X:GPLGLLHF_00007"
                     /translation="MKNLQLLSNSSNRSPLQTQVFPNFNFINRLFCLIFILSISIISV
                     GCKPNLKDQVEKILSDREIPLEEKIRQTSFLLLGDRLKEIEISPSISPTGDKMDTVKV
                     TLAVGGNTALTFLGQKEYKERMKLEAALLSFRILQTLKHLPIESFRISIVKPYYVKNS
                     PTNSIEEFEVFRAKMEKNSLIQIKGFETVDSFAADSYDSPEPEVLDVMVQIVRTWKVE
                     LDELNRVEIK"
     gene            1848..2132
                     /locus_tag="GPLGLLHF_00008"
     CDS             1848..2132
                     /locus_tag="GPLGLLHF_00008"
                     /inference="ab initio prediction:Prodigal:002006"
                     /codon_start=1
                     /transl_table=11
                     /product="hypothetical protein"
                     /protein_id="X:GPLGLLHF_00008"
                     /translation="MKPKKISKDDLESLITGVQSQSIEAVGNYLYKGFRIQISKYNLS
                     GAERVQLLYQKRRNNGLCIVCGTKVSKKNPSSGKLYRLCERHRKSIDQKK"
     gene            2416..2952
                     /locus_tag="GPLGLLHF_00009"
     CDS             2416..2952
                     /locus_tag="GPLGLLHF_00009"
                     /inference="ab initio prediction:Prodigal:002006"
                     /codon_start=1
                     /transl_table=11
                     /product="hypothetical protein"
                     /protein_id="X:GPLGLLHF_00009"
                     /translation="MRFLIILSLTWISFSGSLSSEIGSLQETQAENLLRIAEEAYKDQ
                     KFHRSIEEIKNFLILYPTSKLKYKAYQVLKNNYSRLGRPEKVLEINLYQYSQEPTSSQ
                     GLNAFFEVGKLYLEIGEKNKAKEVFKSICTQSFSRELAEKASLELSEWDILNDSKTET
                     SECGENTSFFRDSIPENR"
     gene            3001..4218
                     /locus_tag="GPLGLLHF_00010"
     CDS             3001..4218
                     /locus_tag="GPLGLLHF_00010"
                     /inference="ab initio prediction:Prodigal:002006"
                     /codon_start=1
                     /transl_table=11
                     /product="hypothetical protein"
                     /protein_id="X:GPLGLLHF_00010"
                     /translation="MSTGIFQIVNFQKGSYIIVEGKKDSPSFFIIREGKVKIGRENPV
                     VGEDPNSVQGPGDFFGVVAAMSQHAQIESAVALTDVSVIEVSYDQFGTLIQRNTPVAM
                     KIIRYFSMKLRQFDQTITRLTFRSAVEEDPNELYNIGENYFNQKNNHHAAYAFQKYLQ
                     YLPNGPFATQAKLKLQTMNHPMQAPTIDLTKFNRMYADNEMIFCEHEPGRELYIIQNG
                     KVKITKIVDKNEVLLAVLQNGDIFGEMALLDNKPRSASAIAWGNVQLLAINKANFEGM
                     VKAQPQLATRLITLLSERIWTAYKQLANLMINDPQGRIADTLLTLVEKNRIKIAPKIS
                     YNFEIGTKDLIKMVGLSYPKDENLVLDLLTKNKWIKLDQGKLSCTDLVELEKLVHIYR
                     KKSQMENKLKKRV"
     gene            4238..4924
                     /gene="alkA"
                     /locus_tag="GPLGLLHF_00011"
     CDS             4238..4924
                     /gene="alkA"
                     /locus_tag="GPLGLLHF_00011"
                     /EC_number="3.2.2.21"
                     /inference="ab initio prediction:Prodigal:002006"
                     /inference="similar to AA sequence:UniProtKB:P37878"
                     /codon_start=1
                     /transl_table=11
                     /product="DNA-3-methyladenine glycosylase"
                     /protein_id="X:GPLGLLHF_00011"
                     /db_xref="COG:COG0122"
                     /translation="MPLPDSSRLPNPKNRSSFVLEDRKIRLQKASDWLRKKDPITKKL
                     VDSIGPCKLQTIGNPYQVLIKSVLGQQLSVKVALTFERRLISLAGSKKIPPPDRILMI
                     PNEELKKIGVSQAKIETIQRIAEAYLNRDITDSKLRKLEDSDVLNLLCSFKGVGPWTA
                     EMVLIFALDRWDHFSINDLILRKSVEKHYGISKDNKKEIQHFLMSYSPFRTILSWYLW
                     ADMDGGEGWN"
ORIGIN      
        1 aaaaacgagc tcgcacgggg tcctacatac tactcgggcg cataaaaaat actatgatga
       61 gcttagaatt tgtatcaaaa cctcattaat tatatttcta tctaagtttt gggacaggtt
      121 ccgatttcaa aagttggaat atttgatctt attcaaaaaa gctaacaatt ccggattaga
      181 tgcgatttta tgaggacttc cgcattttta caaaaatcct ctcttaattt ttggtactat
      241 tttcattcat ccgagtagta aaaaagcaca gtcggtttta gcgcaaaccg acgcttagaa
      301 gcagaacttg aagactctat ttacagcgcg tcccaaaacc cgcgaagcaa acgcggcttg
      361 agtttttcgt tttctcagaa agatcaattt ggtaactaaa acgtctcgct tctattggcg
      421 ctcgacaggt tcttatatgg aaattaaaaa ttgtctcaaa aatatcttag aatgattgaa
      481 atcggcattt caagcaaaga taaagtattt ttgagataac ttctaataaa actcaagaaa
      541 atcagttaca atcagtttgt aataaaacgc agtaaaaacg aaactctatt ttatttccac
      601 acgattcaac tcgtccaatt ccactttcca tgttcgaacg atttgaacca ttacatccaa
      661 aacctcaggt tcaggtgaat cgtaagaatc tgcggcgaac gaatccacgg tttcaaatcc
      721 cttaatttga atcagcgaat tcttttccat tttcgcccga aacacttcga actcttctat
      781 ggaattcgtc ggagaatttt tcacataata cggttttacg atacttatcc tgaaactttc
      841 tatgggaaga tgtttgaggg tctgtagaat ccgaaaagat aacaaggccg cttccaactt
      901 cattctttcc ttatattcct tctgtcccaa aaacgtaaga gcagtatttc ctcccactgc
      961 aagcgtcact tttactgtgt ccattttatc tccagtaggc gaaatactcg gagatatttc
     1021 gatttctttc aaacggtcgc ctaacaacag aaacgacgtt tggcgaattt tttcttcaag
     1081 tggaatctcc cgatcagata atatcttttc aacttggtct tttaggttcg gcttacaacc
     1141 tacacttatg attgaaatcg aaagaataaa aataagacaa aaaagcctat tgataaaatt
     1201 gaaatttgga aagacttgtg tttgtaaggg acttcgattc gatgagtttg agagcaattg
     1261 cagatttttc atagaaatct ccttggtttc ttttgaaaca tccgtttaat ctaagagtca
     1321 caatcatttt ttgcaagcct ttagtcgttt ttaaatttag atttctcaaa tgattgtttg
     1381 atttcttgcc aaaagcaaat agagaagttc aatatcaaat ccattcacct tttgtcttgt
     1441 tatgctgtcc cgataggacc acaaccgaaa tgataaaagt ttacgaccgc ccacaattgc
     1501 ttcgctttta tcttgacaag aatttatttc aaatgattac gttttactgt gtctgctata
     1561 gcgagtgacc tgtaaaatct taacgcaatt tgtcttttag acgcaaaact ctgaatctta
     1621 tacagcgctc agtgatcccg atctcaactg aaaagacgtt ttatgtttta gatcacccag
     1681 ccagaaggat ccgaaatcca tcccgttcag atgagacttt tcctccgatc acgagttgcc
     1741 aggattcttc tattttagaa tccattttag agcgattctc taaaaaaaga ttcaacgttt
     1801 atttttttct gtaattttaa ttaggtgatt tcgtcataaa tatcagtatg aaaccgaaaa
     1861 aaatctcaaa agacgatctt gaatccctga taacaggcgt ccaatctcaa tccattgaag
     1921 ccgtaggcaa ttacttatat aaaggattta gaatacagat tagcaaatac aatctgtccg
     1981 gcgccgaaag ggttcaactt ttatatcaaa aaagaagaaa taacggcctt tgcatcgtat
     2041 gtggaacgaa agtctccaaa aagaaccctt cttccggaaa actctacaga ctctgcgagc
     2101 gccatcgcaa atcaatcgat cagaaaaagt aatcaacttt ttcgaaaaac ctgcagataa
     2161 ttctttagta ggagggtatt ttttcctccg gagcttatct tgcaggccaa aagatttttt
     2221 attttcctta cagcttgtta caaatctcaa acacctccct atggaaaggt gttccaaaac
     2281 gacaacaaaa tcagattccc aatactgtcg aatgcacacc gggtaatttt agggataagc
     2341 cgcagagaac gacggcacat tctgcttagg aaaaaaaata tcaagtttag atatgctttc
     2401 ctcgagtttt ttagaatgag atttttgatt attttatcct taacctggat ttccttttcc
     2461 ggctctttaa gttcggaaat cggttctctt caggaaactc aagccgaaaa cctacttagg
     2521 atcgcggaag aggcttataa agaccaaaaa ttccacagat ccatcgaaga aattaaaaat
     2581 ttcctgattc tttatccgac aagtaaactc aaatacaagg cttatcaggt cctaaaaaac
     2641 aattactcca ggctcggccg cccggaaaaa gtcctcgaaa tcaatctgta tcaatactct
     2701 caggaaccga cctcttccca aggtttaaac gcatttttcg aagtcggtaa actttatctc
     2761 gaaatcgggg aaaagaacaa agcgaaagaa gttttcaaat caatctgcac tcaatctttt
     2821 tccagagaac tcgccgaaaa agcttctttg gaactctctg aatgggatat tttaaatgat
     2881 tcaaagacgg aaacgtcgga atgtggagaa aatacctctt tttttcgaga ttcgattcct
     2941 gaaaaccgat aatgaaaaca gttgaattct gattttcaaa aaaaatatta acataacagc
     3001 atgtccacag gcatcttcca aatcgttaat ttccagaagg gctcctatat tatcgtagag
     3061 ggtaaaaaag attctcctag tttctttatt attcgggaag ggaaggtaaa aataggtaga
     3121 gaaaacccgg tcgtcggcga ggatccgaat tccgttcaag gcccggggga ctttttcggc
     3181 gtcgtcgccg ctatgagcca acacgcccaa atcgaatccg cagtagcgct caccgacgtt
     3241 tcagtgatcg aggtgagtta cgatcaattc ggaactctca ttcaaagaaa cactccggta
     3301 gcgatgaaaa tcatccgcta tttttcgatg aaacttcgcc aattcgacca gacaatcaca
     3361 cgtctgacat tccgctccgc agtggaagaa gatccgaacg aactttacaa catcggcgaa
     3421 aactacttca atcagaaaaa caaccatcac gccgcttacg cattccaaaa ataccttcaa
     3481 tatcttccga acggtccgtt tgctactcag gcaaaactga aattacaaac gatgaatcat
     3541 ccgatgcaag ctcccacaat cgatcttacg aaattcaatc gtatgtacgc ggacaacgag
     3601 atgatctttt gcgaacacga acccggtaga gaactgtata tcattcaaaa cggtaaagta
     3661 aaaatcacta agattgtgga taaaaacgaa gtgttgctcg cggttcttca gaatggggat
     3721 atcttcggag aaatggcgct tctcgacaac aaaccaagat ccgcttcggc gatcgcctgg
     3781 ggaaacgttc aactactcgc gatcaacaag gcaaacttcg aaggtatggt caaagcccaa
     3841 ccccaactcg caacccgttt gatcactctt ctctccgaaa ggatttggac cgcttacaaa
     3901 cagcttgcta acttaatgat caacgatcct caaggtagaa tcgcggatac cctgttgact
     3961 cttgtcgaaa agaatagaat caagatcgcc ccgaaaatct cgtataactt tgaaatcggt
     4021 acgaaggatt tgatcaaaat ggtcggtctc tcctacccga aagacgagaa tttggttcta
     4081 gaccttttga ccaaaaacaa atggatcaag ctcgatcagg gtaaactcag ttgtactgat
     4141 ttagtagaac tggaaaagtt agttcatatt tatagaaaaa aatcccaaat ggaaaacaaa
     4201 ctcaaaaaaa gagtataatc cgtgttttca aatttgaatg cctcttccag attcttcccg
     4261 acttcctaat cctaaaaatc gttcttcttt cgttttagaa gataggaaga ttcgtctcca
     4321 aaaagcatcc gattggcttc gtaaaaaaga tccaatcact aaaaaactgg tcgattccat
     4381 cggaccttgt aaattacaaa ccatagggaa cccttatcag gttttgatta aatccgttct
     4441 gggtcaacaa ctctccgtta aagtcgccct aaccttcgaa cgtaggttga tttctctcgc
     4501 aggaagtaaa aaaattcctc ccccggatcg gattctaatg attccaaatg aggaattgaa
     4561 aaagatagga gtttcccaag caaagattga aacaatccaa cgaatcgccg aagcctattt
     4621 gaatcgggat atcaccgatt caaaacttcg taaattagaa gattctgatg ttttaaacct
     4681 tctttgctct tttaagggcg tggggccttg gacggccgaa atggttttga tcttcgcttt
     4741 ggatcgttgg gatcattttt ccatcaacga tctgattctt agaaaatcgg tggaaaaaca
     4801 ctatggaatt tccaaggata ataaaaaaga aatccagcat tttttaatga gttattctcc
     4861 ctttagaacg atcctttcct ggtatctttg ggcggacatg gacggtggag aaggttggaa
     4921 ctaagaagga acttgttcca atacccttga agaaaaatca tcattagagt tgttgaaaaa
     4981 ttccatgatt cggattaaca aaaccgcttc aaacgtccat ttcaat
//
LOCUS       GPLGLLHF_3             30717 bp    DNA     linear       08-DEC-2021
DEFINITION  Genus species strain strain.
ACCESSION   
VERSION
KEYWORDS    .
SOURCE      Genus species
  ORGANISM  Genus species
            Unclassified.
COMMENT     Annotated using prokka 1.14.6 from
            https://github.com/tseemann/prokka.
FEATURES             Location/Qualifiers
     source          1..30717
                     /organism="Genus species"
                     /mol_type="genomic DNA"
                     /strain="strain"
     gene            complement(139..1566)
                     /gene="pyk_1"
                     /locus_tag="GPLGLLHF_00012"
     CDS             complement(139..1566)
                     /gene="pyk_1"
                     /locus_tag="GPLGLLHF_00012"
                     /EC_number="2.7.1.40"
                     /inference="ab initio prediction:Prodigal:002006"
                     /inference="similar to AA sequence:UniProtKB:P9WKE5"
                     /codon_start=1
                     /transl_table=11
                     /product="Pyruvate kinase"
                     /protein_id="X:GPLGLLHF_00012"
                     /db_xref="COG:COG0469"
                     /translation="MKILNWKKTKIVCTIGPASSSEETILSMLKAGMDIARMNFSHGT
                     HDSHKRVYDTLRKCEQTFSFPLGIMADLQGPKIRTGKLKLNSILLHKNQEIQIVPDAD
                     FQGDEHTIGCTYPNLIQDIKEGDKILIDDGKLILKVIFKKSDSAILKVIVGGILWSNK
                     GINLPGTPISAPALSEKDVEDLKFALSLGVDYIALSFVRTGADLELARSLLQGTYTGL
                     IAKIERPEAIENIEEIIERADGIMIARGDLGVEIETEKVPILQKELIYKLNQAGKPVI
                     TATQMLESMIENPRPTRAEASDVANAVMDGTDAVMLSAESASGHYPLESVEIMSKIIQ
                     ETETINHIYEIHWNIKKTFLESERTALGNAAREIAHGIHAKAIVNFTRSGYSALITSE
                     MRPKVPIYSFTPFATTARKMKLYRGVIPFVMPFFTRLEDMIAYMNQKLKEDEFLFPGD
                     KIVILSGAPGTTIRSVDFLQIYQIH"
     gene            1763..2575
                     /locus_tag="GPLGLLHF_00013"
     CDS             1763..2575
                     /locus_tag="GPLGLLHF_00013"
                     /inference="ab initio prediction:Prodigal:002006"
                     /codon_start=1
                     /transl_table=11
                     /product="hypothetical protein"
                     /protein_id="X:GPLGLLHF_00013"
                     /translation="MIYDLVKQDRKLANLYVYRPEPAKDKDLALVHTKEFLKDFFSLK
                     ITERTQYSELPLTKQIVQSFVLAVGGTILATELTQKYKFVYHIGGGFHHSMPDRAEGF
                     CYLNDAAIAVKLYQRTYPGRKILFIDLDLHQGNGNSVVFQEDSDVFTFSMHQENLYPK
                     KEKSGLDIPLEEGTEDGKYLELLTESLHKIKSDFKPDLIFYIAGADPFEGDSLGDLKL
                     TLQGLRKRDKIVRDFVRALDVPAVILPAGGYAKDFYDTVTIHYNTIKVFATD"
     gene            2578..3387
                     /locus_tag="GPLGLLHF_00014"
     CDS             2578..3387
                     /locus_tag="GPLGLLHF_00014"
                     /inference="ab initio prediction:Prodigal:002006"
                     /codon_start=1
                     /transl_table=11
                     /product="hypothetical protein"
                     /protein_id="X:GPLGLLHF_00014"
                     /translation="MSMFSDKKKGNPEFWDGQDLGMIDISREFQTSLGIENKLFNRFS
                     QEEVQEMFENSGIFRVLQARGYKDYGIFLDGISDMDNRIYIKNSSGEILVHMRLKFSD
                     FQFKKLDQSYKLVYIDWLLTQNLKMKYMRTKKKLFQGQEYPGLSLMNEITGFIRILAT
                     KLGAYGAFNIPEYFHDAVLFHKSFQFVDPEKEGKFRAILRSFKRTNLRELSEQIHNEK
                     ICEASTKELYVWRYGEMISCINGYFESVLFDEEYYKKVERIVSEIQYLRKI"
     gene            3389..4498
                     /locus_tag="GPLGLLHF_00015"
     CDS             3389..4498
                     /locus_tag="GPLGLLHF_00015"
                     /inference="ab initio prediction:Prodigal:002006"
                     /codon_start=1
                     /transl_table=11
                     /product="hypothetical protein"
                     /protein_id="X:GPLGLLHF_00015"
                     /translation="MLGFSLRPEIIILDDDRDVGETLELILNKLGYQSVFFDSVEQGK
                     KYFERELNPIVFLDIHMPGTSGLEILPYFKRLEPKTQVIMMTGERDINNVVTSLTHKA
                     SDFLLKPFSIQTVQIAIQKAYDYYVILKDKDLREEVIMRDLRLASRVQGKIFSIPDLS
                     PYKVEADVTPVSFVSGDFNVILKKEKAILLLLGDVEDHGVTSGLIALLMTTLAREEFK
                     NSHDPSVILKRMNQELCLNIGTHSMTAACAILFPNEKKLVYARGGHPFPVHFHKDGFS
                     FFNEKSGQLMGIVEDLDFPSYETNFEDRDIIFLFSDGIINSLNHPLIEELNAIHKSGH
                     DSVKRMKNALDDFVRSSIPLKEYRDDSSYILLEIH"
     gene            complement(4582..4776)
                     /locus_tag="GPLGLLHF_00016"
     CDS             complement(4582..4776)
                     /locus_tag="GPLGLLHF_00016"
                     /inference="ab initio prediction:Prodigal:002006"
                     /codon_start=1
                     /transl_table=11
                     /product="hypothetical protein"
                     /protein_id="X:GPLGLLHF_00016"
                     /translation="MIEVYQTHVSYDIANRNRLTSNRSFAKNAYNKKEHWNHFEAKRK
                     QFFMTRMADSDHSEIYYSRI"
     gene            4879..5160
                     /locus_tag="GPLGLLHF_00017"
     CDS             4879..5160
                     /locus_tag="GPLGLLHF_00017"
                     /inference="ab initio prediction:Prodigal:002006"
                     /codon_start=1
                     /transl_table=11
                     /product="hypothetical protein"
                     /protein_id="X:GPLGLLHF_00017"
                     /translation="MFRQIYIEIQILVGKVMQKSGWGKFHGGLSEFLQINLETPLLVV
                     PLGSAALSFLLAQIFLRRTHVKFNPLLEIEKVRPEFLLWTPSGMFLFEY"
     gene            complement(5078..6733)
                     /locus_tag="GPLGLLHF_00018"
     CDS             complement(5078..6733)
                     /locus_tag="GPLGLLHF_00018"
                     /inference="ab initio prediction:Prodigal:002006"
                     /codon_start=1
                     /transl_table=11
                     /product="hypothetical protein"
                     /protein_id="X:GPLGLLHF_00018"
                     /translation="MVRETYDDFAFDYNIISNRTSVLTRLKLTQTEVSILESGLNHLY
                     LVQFRHLQNLEMLKKETKFLEELNSPEKKIGLRATAYFAPGEKSKLTKDLKPKLATAL
                     GKDFLSHLEQTLKDEILSPNNELLRMEFPPLPEKMSRDKFPFFKPGSYLKLRDILEGI
                     LLCQILREEWSLNKEFIISNTKESLTEQEKTLLENFSAKQTEGLIQTLSERDPGWAYS
                     ALVTLGRLHTIEESTRTGIPVFLSSFPDNPQIVYQEDSDDTHALQHIAEETSAIVSLA
                     RKKIFVLKELTEKEYQIWEDASNRALELQKGIGTTIPIRVTWDKLLPQRENKFLIPMH
                     LPENSVLAEYLKLAKARESEYHVRLKKLYPFRLLSENCTTEILKNVQDSFDRKRIPFP
                     GEKIDFGFSFAFIPFYASHWISNNWKNEGKKIFLSYRRKKLTELLKQNPSWKIYLKES
                     FTFSSSIYKSNREDHFFLLFTDDVFWVRPFYGIANLTTGLGATLVGILALPLDKGERF
                     QKGFQSLFFSFPELAFFNIRKGTFPMVSIKEIPDELFQFQEED"
     gene            complement(6916..7401)
                     /locus_tag="GPLGLLHF_00019"
     CDS             complement(6916..7401)
                     /locus_tag="GPLGLLHF_00019"
                     /inference="ab initio prediction:Prodigal:002006"
                     /codon_start=1
                     /transl_table=11
                     /product="hypothetical protein"
                     /protein_id="X:GPLGLLHF_00019"
                     /translation="MKQIQKLLISLTLGLTIISLSHCFISESISTGVDSLSKSSDSLE
                     SLSKSIKSLSVSVSSIFSSSSGNDEEKEKAYLKDVRDLTAMHFENGFQEIEFKNDLST
                     LAFRNGLTNWKSLRVTYLGIGSGIKKAGINEDKFQTFLQGLGTSKPEIVESIRKGFHQ
                     L"
     gene            complement(7464..9413)
                     /locus_tag="GPLGLLHF_00020"
     CDS             complement(7464..9413)
                     /locus_tag="GPLGLLHF_00020"
                     /inference="ab initio prediction:Prodigal:002006"
                     /codon_start=1
                     /transl_table=11
                     /product="hypothetical protein"
                     /protein_id="X:GPLGLLHF_00020"
                     /translation="MENMKAILRYKVYENSFTSSFEISGKGTKTSSDCGNFSLSLGHK
                     KTGKNETFKPYLEWIGEQRPKAGTEILTLEIELPPHSLAEPKIFQQGYQSWSLSAVHS
                     LSDADESPRLNFLRYSQENFYTNHSGVGGDWQSEGMILLISSAKDPHYFAGAIGPGEQ
                     GVKFRVISSQRKKELENSKKKSWIPDSGISLIYDFYHYEDFRGNKLSLTPVAVTRFTI
                     SPETYLKKYFSELGKTHKVKLPTTSVPTGWCSWYQYYTKISEKIILKNLALVKEKKLP
                     IQFFQIDDGYQKEIGDWLTTNDRFPGGMRLLAEEIRREKLTPGIWLAPFLVRKKSEFY
                     QKYPEAVLKDRDGKPVPALWNPHWGMDYTYCVDVTHPTSRDFLENILKTIVKDNGYQY
                     LKLDFLYAALLPGWTYDRNISPHKRYVDTIRFVRKVVGKDVFLLGCGAPIYPSIGLFD
                     AMRIGCDVAPFWEREKTRILAKDKHALSTERALINDITRSSMHRNLWYNDPDCLLVRE
                     SKNHMTYAQTQLMASVMAVSGGMIFVSDDLSRVGEERLALLKKTLELGVKCRSKTPVP
                     IGFASGSFPSALYNPAGFLGIWNPREEESTIEIQVPFISKLKQFPDYWTGKVPESLEY
                     FSRSGVLKLKLPAYGSVVLQTAKVV"
     gene            9527..10165
                     /gene="rnd_1"
                     /locus_tag="GPLGLLHF_00021"
     CDS             9527..10165
                     /gene="rnd_1"
                     /locus_tag="GPLGLLHF_00021"
                     /EC_number="3.1.13.5"
                     /inference="ab initio prediction:Prodigal:002006"
                     /inference="protein motif:HAMAP:MF_01899"
                     /codon_start=1
                     /transl_table=11
                     /product="Ribonuclease D"
                     /protein_id="X:GPLGLLHF_00021"
                     /translation="MPPKPSTIKPELFLGDLSEKRFEEYKADDRLAVDCEMMGLNPRR
                     DRLCVVQICGSSNNVSLVQILPDQKEAPLLKSLFENPEIVKIFHFARMDSLFLRYRLG
                     ISLENVFCTKIASKLARTYTDKHGLKDLIKEFYDEVIDKKNQSSDWGKKILTKDQIEY
                     ASGDVKYLISLEQKLTEILVREGRDSLAREAFRCLPVFNQIDWLEMPSLFEH"
     gene            10162..11541
                     /gene="radA"
                     /locus_tag="GPLGLLHF_00022"
     CDS             10162..11541
                     /gene="radA"
                     /locus_tag="GPLGLLHF_00022"
                     /EC_number="3.6.4.-"
                     /inference="ab initio prediction:Prodigal:002006"
                     /inference="similar to AA sequence:UniProtKB:P37572"
                     /codon_start=1
                     /transl_table=11
                     /product="DNA repair protein RadA"
                     /protein_id="X:GPLGLLHF_00022"
                     /db_xref="COG:COG1066"
                     /translation="MKKRLTRTFICQSCGQDYSRWAGKCESCGNWNSIVEEIGSERFA
                     PSGGNSRKNKSYQEPIPLDRVEEESLERMGTGLKELDLVLGGGLVPGSLTLIGGEPGV
                     GKSTLVLEVSRYLTQANKKVLYISGEESPSQIRMRAERMGFRSSNLLLTSETYAENIS
                     AMIEGERPTTVFVDSIQTIAREALPNQAGTVTQLRECTQILLETAKRSGIPILMTGHI
                     TKEGTIAGPKILEHLVDTVLYFEGDRLNYYRLLRAVKNRFGAVGDLAIFEMFSGGLRE
                     VGDRNSIFVSAGAEERSGSVISAVLEGSRALTVEVQALVSKTGFAQARRMAEGPDTRR
                     VILLAAVIEKYIKIKLGECDLFSNLAGGLNADEPALDLAICTSIISSYLDQPLPKGTC
                     VLGEVGLSGEIRSIGQANLRIKELAGVGMKKVILPEGNLSELVQNTDIQIQGIRSLND
                     LRLLFPGVN"
     gene            complement(11967..13271)
                     /gene="lpxB"
                     /locus_tag="GPLGLLHF_00023"
     CDS             complement(11967..13271)
                     /gene="lpxB"
                     /locus_tag="GPLGLLHF_00023"
                     /EC_number="2.4.1.182"
                     /inference="ab initio prediction:Prodigal:002006"
                     /inference="similar to AA sequence:UniProtKB:P10441"
                     /codon_start=1
                     /transl_table=11
                     /product="Lipid-A-disaccharide synthase"
                     /protein_id="X:GPLGLLHF_00023"
                     /db_xref="COG:COG0763"
                     /translation="MATLRKSTPQSKKSGSRPISKRASSLSAKKENPKILMLAGEHSG
                     DLLGGELIRELKKNFSDLETFGVGGERMIEEGFVSIESMEELSIIGFSAILFKYRFLK
                     TLIGKLIGVAVEKNCTHAVLIDYPGFNLRLAKALKKLGITVVFYVSPQLWAWKFDRIY
                     TIRDNVDLMLVLFPFEKEIYDNYGIPCEFVGHPLAVRLREKIRKETAIPELEDKTHFH
                     FTITLMPGSRSGEIRRILNDLLETAGQLSDHYEIEKKKIRFLLPNISQKEEVYILEQI
                     EFAKSKFPNLKIEYLFDRSLRAIEASDLVLVTSGTATLEVAYFEKPMVILYKVSIFTY
                     FIGSLFIRTPYIGLVNILSGKEICRELIQAECTPMHISEESIQLLDNKKYRTKMIEEV
                     RQVKEALGIENSSRHASREITKLIKGFSKKIGTGSENPELQA"
     gene            complement(13225..14073)
                     /gene="lpxI"
                     /locus_tag="GPLGLLHF_00024"
     CDS             complement(13225..14073)
                     /gene="lpxI"
                     /locus_tag="GPLGLLHF_00024"
                     /EC_number="3.6.1.54"
                     /inference="ab initio prediction:Prodigal:002006"
                     /inference="similar to AA sequence:UniProtKB:Q9A716"
                     /codon_start=1
                     /transl_table=11
                     /product="UDP-2,3-diacylglucosamine pyrophosphatase LpxI"
                     /protein_id="X:GPLGLLHF_00024"
                     /db_xref="COG:COG3494"
                     /translation="MGRLGILAGGGELPHIGMKEALAAGEDPIFFSIIESDFHEGDYG
                     DRNVPVHIVKIGTLMKLCKRYDIDRLLLLGKVKKEIIFKNLKFDVKAISLLARMINKH
                     DYSIFKTASDEFSKEKIAIISQKTYLQSLFLPEGRFTKKVLNKKELEDVSFGMECAEK
                     MAELDIGQTVIVLDKSVLAVEAVEGTDSAIRRGGSFAKKRKATVCKSSKPDQDHRFDL
                     PTVGENTLRIMHENNCETLALRTGETIIVHPKEFINLAEKLKINILSIGSGNLTKINS
                     TIQKIR"
     gene            complement(14088..14321)
                     /locus_tag="GPLGLLHF_00025"
     CDS             complement(14088..14321)
                     /locus_tag="GPLGLLHF_00025"
                     /inference="ab initio prediction:Prodigal:002006"
                     /codon_start=1
                     /transl_table=11
                     /product="hypothetical protein"
                     /protein_id="X:GPLGLLHF_00025"
                     /translation="MPTYDYKCKACGQTFEQFHSMKDEPVKDCALCGKKGEVERMISN
                     GSGIIFKGTGFYVTDYKKSGSGESSTAATTSSD"
     gene            complement(14359..15795)
                     /locus_tag="GPLGLLHF_00026"
     CDS             complement(14359..15795)
                     /locus_tag="GPLGLLHF_00026"
                     /inference="ab initio prediction:Prodigal:002006"
                     /codon_start=1
                     /transl_table=11
                     /product="hypothetical protein"
                     /protein_id="X:GPLGLLHF_00026"
                     /translation="MRKNFFVIFGLIFVFILIGFFAWKILTRKTDSVYKNFSKGNWED
                     VVLEVLGKKNPNLEDYSYASMSLAEYNFELLTTASEKKEKTVSKFAEKSGLKFFKREV
                     GGRTIFTFEDKFFSFLPDGSFLKTRALCKKLSLGSEYEAQEVLSRYLSKLISSNPLPL
                     YNEYNQALLKSLSAGSARELDENGRNKLLKLLEYFSGKEDSPFNGSKAKIEGKNLNVR
                     TGPGTENPIAFQFKGGETVFILDRDTRSETIAGKRGHWNQVVDLRNGNVGWIFSGFLK
                     NVPSDLSISQTMEESFRALDRSPVWDFESWKESSPPNGFQGEYHTTEKIALDGDTGII
                     LHSSKSKYDLICRSTEESFRDLEFHVSFLGGDETIPVFTLLADSSGDLHKAFEIEMDK
                     ESVSINRNRFITGDNFAKKRFRLNIQNGGGSGFQSGLIVSEKKVLSGIDSLEAIDANS
                     GIRWKLCLPMARENSDSSLSVFQFKFVP"
     gene            complement(15807..17381)
                     /locus_tag="GPLGLLHF_00027"
     CDS             complement(15807..17381)
                     /locus_tag="GPLGLLHF_00027"
                     /inference="ab initio prediction:Prodigal:002006"
                     /codon_start=1
                     /transl_table=11
                     /product="hypothetical protein"
                     /protein_id="X:GPLGLLHF_00027"
                     /translation="MKDKVKNWKQRLRIQKLSLTLLGNFVLLSIPLFADDSVLKLTTE
                     ETVKRALESNYNLQNLRYELAKSDTNFLKNDSKYSWRLVADGRSSQSILPFNQTNIFT
                     GTKISDDTIKGGIEKILQTTGTYFKVEAGTRRFDSNAFENPATTPAGFSALGIPPLYT
                     GFVRATISQDLLKNSFGYKGKNEVKILESQAEIVKNQVSQQISAVIVESLVDFWDYSI
                     KTQAVKTYKQLVENTKNIRNLTIRKQSLGLSESFEVNQWNALLAQAENQLETAQVQKE
                     ESKRKLVRSLKIPDGTSLSEETNLLEELIEKPNYIKDLEYAYKHRADFLNALKQKEIA
                     EAALKNANNDRLPTLTISGTGASQAQNIISPQENYIDSNQGITTAKYKEWTGQMNFAY
                     PLADKGIYAGVRDATIGMRQATLKEEELKNEVRDDVKTRIEALEASHRIYKNNITTER
                     ETQNYYNGVLRSFRQGRADAVSVKNALDTHVQDQLRLTQAKVNFNIDLLRYYLAKNAL
                     LEHFQVDRDKLLPHLN"
     gene            complement(17552..18427)
                     /gene="sucD"
                     /locus_tag="GPLGLLHF_00028"
     CDS             complement(17552..18427)
                     /gene="sucD"
                     /locus_tag="GPLGLLHF_00028"
                     /EC_number="6.2.1.5"
                     /inference="ab initio prediction:Prodigal:002006"
                     /inference="similar to AA sequence:UniProtKB:P80865"
                     /codon_start=1
                     /transl_table=11
                     /product="Succinate--CoA ligase [ADP-forming] subunit
                     alpha"
                     /protein_id="X:GPLGLLHF_00028"
                     /db_xref="COG:COG0074"
                     /translation="MAVLVDENTKVVVQGITGKEGSFHATQMLAYGTKVVAGVTPGKG
                     GSKWEDKVPVFNTIKDSVKNEGVNAAVIFVPPAFAADAIIEGILAELPLVICITEGIP
                     THDMLKVYSVLRNSKTRLVGPNCPGVITPRAKQKLGIMPGFIHSPGSVGIVSRSGTLT
                     YESVAQITKQGLGQSTCIGIGGDPVPGMNHTEAIQLLNEDPETKGIVMIGEIGGTSEE
                     EAAEYIKNHVKKPVVGFIAGQTAPPGKRMGHAGAIISGGLGTATSKMKAMQEAGIQVC
                     QSIAEVGEKMKKALG"
     gene            complement(18440..19612)
                     /gene="sucC"
                     /locus_tag="GPLGLLHF_00029"
     CDS             complement(18440..19612)
                     /gene="sucC"
                     /locus_tag="GPLGLLHF_00029"
                     /EC_number="6.2.1.5"
                     /inference="ab initio prediction:Prodigal:002006"
                     /inference="similar to AA sequence:UniProtKB:P80886"
                     /codon_start=1
                     /transl_table=11
                     /product="Succinate--CoA ligase [ADP-forming] subunit
                     beta"
                     /protein_id="X:GPLGLLHF_00029"
                     /db_xref="COG:COG0045"
                     /translation="MKIHEYQAKEILRRHKANVPFGIVIDKKENASKAHDEVTSKTGG
                     SVVVVKAQIHAGGRGKGGGVKVTKTKEDATAAVDKILGMQLITPQTGPEGKKVLKVYL
                     EQGIDIAKEYYLSILLDRSIRKTILMASTEGGMEIEEVAETHPEKILKIAVDPGIGLQ
                     VNQARQLAFELGLPAESHKSFQSLVMAIYDAYIKEDASLLEINPLILTKQNEIIAGDC
                     KIDLDENALYRHADNAAFRDITEEDPLEVQASEFNLNYVKLDGNIGCMVNGAGLAMAT
                     MDIVKLAGAEPANFLDVGGGANKTTVTNGFKIILGDPNVKGIFVNIFGGIVRCDMVAE
                     GIIEAAKAVDLKVPLVVRLQGTNSELGREVLNKSGLKITGVDDLREAASTIAKLIK"
     gene            20110..22347
                     /gene="purL"
                     /locus_tag="GPLGLLHF_00030"
     CDS             20110..22347
                     /gene="purL"
                     /locus_tag="GPLGLLHF_00030"
                     /EC_number="6.3.5.3"
                     /inference="ab initio prediction:Prodigal:002006"
                     /inference="similar to AA sequence:UniProtKB:P12042"
                     /codon_start=1
                     /transl_table=11
                     /product="Phosphoribosylformylglycinamidine synthase
                     subunit PurL"
                     /protein_id="X:GPLGLLHF_00030"
                     /db_xref="COG:COG0046"
                     /translation="MEKDVVSLQDALEHGLTAEEFQKIQEILGRIPNSTELGIFSAMW
                     SEHCSYKNSILKLKTLPTSSDKLLAKAGEENAGAMDIGDGLAVVFKIESHNHPTAVEP
                     YQGAATGVGGIMRDIFTMGARPIVSLNSLRFGNPDEPRNKYLLSRAVKGIGDYGNSLG
                     IAVSGGELFIDECFSKNPLVNAMTVGIVRHDQMASATTGGQVGNAVYIVGATTGRDGI
                     HGASFASKDLSKESESKRSAVQVGDPFMEKLLMEASLEAIQKGLLIGIQDMGAAGISC
                     ATSEMSAKGKTGMKIDLDLVPFRETGMNAYEVMLSESQERMLVVPKKGKESELVSIFE
                     KWNLNAVRIGEVTADGFIEIYMGGKLKAHIPAESLVLGGGAPRYERETKRPSYLDAVK
                     TWKPNSILDITPGANTKDVLLNILSSWNVCSRKPITEQYDSEVGLVKLIGPGLDGGLS
                     SIPDTNKALATATDCNSRYTYLDPYKGAQFAVCEAARNVYVTGATPYGVTNNLNFANP
                     YIPENYYMFSECIRGMGDACRFLGLPVTGGNVSFYNESPEGPIFPTPTIGMVGILQDK
                     KKFLSNFPKEVGIELAVLGNFRPSLGGSEYLKKIHGQVNGSIPEIDIKEELELCKLIL
                     SLNEKGALKSARDLSLGGIGIALSKTILFSGLGIDAELIAFKQSRLDLTLFGESSTTV
                     LVGFDSSWKEKIREQTEEKGLKFYPVGKTTSSELLKLKDIGVEVSFSELNGPYEKGLE
                     VVFAL"
     gene            22344..23012
                     /locus_tag="GPLGLLHF_00031"
     CDS             22344..23012
                     /locus_tag="GPLGLLHF_00031"
                     /inference="ab initio prediction:Prodigal:002006"
                     /codon_start=1
                     /transl_table=11
                     /product="hypothetical protein"
                     /protein_id="X:GPLGLLHF_00031"
                     /translation="MREGAKRMNFPLLKEFLVIGFVCFTASFNCKKNAEEILGEAKAK
                     PELVQTLDFGMQKLSTVPEGVCGFPNLTKLDLRLNSLTFLPEFIGECKRLEQLNLFGN
                     DLTTFPSTFSKLKNLKVLLAGNNDFTILPSELLFLPLIKILYVDRNKLILTETDVEIL
                     ASLSSLEELDLSLNSGIKALPFNYEKLVNLINLKRLNIKKTSLKGEDADKLQAILPNT
                     KIDY"
     gene            23020..25764
                     /gene="ileS"
                     /locus_tag="GPLGLLHF_00032"
     CDS             23020..25764
                     /gene="ileS"
                     /locus_tag="GPLGLLHF_00032"
                     /EC_number="6.1.1.5"
                     /inference="ab initio prediction:Prodigal:002006"
                     /inference="similar to AA sequence:UniProtKB:Q72AR5"
                     /codon_start=1
                     /transl_table=11
                     /product="Isoleucine--tRNA ligase"
                     /protein_id="X:GPLGLLHF_00032"
                     /db_xref="COG:COG0060"
                     /translation="MSETQKENPYSSTVLLPKTDFPMKADLAKREPEQIRSWKQNRIF
                     RKMREQRSGKKEFVLHDGPPYANGNFHLGHALNKILKDTIIKSKSLAGFYADMIPGWD
                     CHGLPIEVQVLKNLGKKVRETGPEELRQLCRKYAEEFVGKQGDDLSRFLCFWDEGRIY
                     KTMSPDFEAKIVEVFGELFKKGYVYRGKKPVYWSIDLATAHAEAEIEYYPHISPSIYV
                     KFPIIGEKKRFCLIWTTTPWTLPANLAICFNRKIEYSIFKTESSEELILADALAENVT
                     ITTGVALTKLKPITSEELAVLKFQHPFVDRISVSLFGDHVTLEAGTGCVHTAPGHGQD
                     DYKVGLAAGLEPFSPVDDYGRYTDEFPLMQGKKVFDANPEIIQLLRDKGLLLYHGELE
                     HSYPHSWRSKKPLIFRATPQWFFKIDFQDLREKSLSAIDGVRWIPSWGITRIRSMVET
                     RPDWCLSRQRNWGVPIPAFTCESCGQTHIDDASIQFFTKMVREKGIEIWYSEETKDLL
                     PPKTKCGKCGNDSFKKGNDILDVWFDSGVSNFSVLGERKDEPPADLYLEGSDQHRGWF
                     QSSLWPSMALRGIPPYKAVLTHGYVLDEKGRAMSKSLGNGIDPTADIIQVYGADILRL
                     WVSSLDFRDDIKVGKESLKIVSEQYRKIRNTFRYLLGNLDGHTPEQNLPFEELEELDR
                     FYLSKLAGFVEDAVASYETYQFHQIYQKLILFCTVTLSQDYFDMIRDRMYCDLRDSKS
                     RRSSSTALQYILDSLCILVAPILSFTAEEVWTSNGKKDSVFLQTFPDLKSWKNQSLED
                     KFESALQAREVVQKALEIARQEGKLGKSLEAALEIVSKSGLSFGELLPKETLELLFVV
                     SQIHEKNPGMEVLSSHENEKFSVKVLKPLQGECPRCWRHTEDISKEGDLCGRCKSVVA
                     "
     gene            complement(26121..26861)
                     /locus_tag="GPLGLLHF_00033"
     CDS             complement(26121..26861)
                     /locus_tag="GPLGLLHF_00033"
                     /inference="ab initio prediction:Prodigal:002006"
                     /codon_start=1
                     /transl_table=11
                     /product="hypothetical protein"
                     /protein_id="X:GPLGLLHF_00033"
                     /translation="MKYTFKFSYLFLIFLFVQCSWVQERNFFFWPTNSNLIYRSAEVA
                     YFQISPIKVDLFEKLVPSKPFVHPFQLTSEQWKALLGNLKYAKKSSLGSFTDHVFSDG
                     ELEIVTRDLPLVIKSLPENKVLVLISKYDDIQSVVSLEELTTALIWGEKDKINVVFGK
                     IKREIVDKNVGLDFSLWTNIKAISLDHVSDGTEILDNGIVQFQMVRNIPNRKWVIFNP
                     EQLDQYKFKPRKRNEIRKLTDENDRPGG"
     gene            complement(26858..27226)
                     /locus_tag="GPLGLLHF_00034"
     CDS             complement(26858..27226)
                     /locus_tag="GPLGLLHF_00034"
                     /inference="ab initio prediction:Prodigal:002006"
                     /codon_start=1
                     /transl_table=11
                     /product="hypothetical protein"
                     /protein_id="X:GPLGLLHF_00034"
                     /translation="MIIRSEIREKHIVLSVLEDILMDNSRDFHKEFEESVKTENPEIV
                     SFFLGKVKFIDSSGIGIIIKVRNQIREKNGTLNIFGLNKSLNSVFRLSGLDRIVNLYT
                     NEEFLNKYPIFQEFVDQNSK"
     gene            27350..29191
                     /locus_tag="GPLGLLHF_00035"
     CDS             27350..29191
                     /locus_tag="GPLGLLHF_00035"
                     /inference="ab initio prediction:Prodigal:002006"
                     /codon_start=1
                     /transl_table=11
                     /product="hypothetical protein"
                     /protein_id="X:GPLGLLHF_00035"
                     /translation="MAEFDKTKRSIGVNNLDDKARKEMFNKFQSAGGKVVSEKDKKKE
                     EAESGRQPNIRQGQRGQVGGKNSPSRGGTASRSGREGGSVGGAKGPSPRDRKSLEDEM
                     GNFINRLSVRVKCWLGRVTGFSSPDLLPTFLSDFNLYGKKSLLELNFVGNDILGNPTY
                     AGKIAKELDAQNPIYIELLGRMHKLYDNTEVNQVLEPHNAAPDLPVAISRIKDPLYSI
                     FKKLYYVYPFQGSYVKALNLGYSALEKLEGKPTAIYNTKKKRALQEFDYLFGTLFEKL
                     YLVVLRSENKNIPLLSNTMESVLGILPEEKPGHRQQGEELDEISGGATSEEDGAPVEE
                     KKEETNPEDSLSKELKYGLKLMRILPLDQLRKKHDPRGEYEDILSEDKAFLTWLFFKE
                     FDAEYSFVMTTKKIEIKPTIVNGAKVDYREKMIDHYETTRASIEQFRIYDQYYKELKN
                     HLKNPGANYIEASKKTSALETKKSQQSRNVRVTVKEFVEKTAEILEKLITDMKSKKEI
                     VTNMDEIMTLDMMESKRRLNKKPIKQCIMEAYCFAIAFAGRLESGDLFGGVTELSPEE
                     MEKEFGIKTEQSSVNESDLGIPGGGSSGGAEKLDSDSLGVDPSILGD"
     gene            29188..29928
                     /locus_tag="GPLGLLHF_00036"
     CDS             29188..29928
                     /locus_tag="GPLGLLHF_00036"
                     /inference="ab initio prediction:Prodigal:002006"
                     /codon_start=1
                     /transl_table=11
                     /product="hypothetical protein"
                     /protein_id="X:GPLGLLHF_00036"
                     /translation="MIGAGSILASAKVTLFQKHINRPVSNDQKLKLSKEKSDFLLLPE
                     YFPFYDLSSSPEKLSEKSKILSDELLQISEYYKGVIIGGSMFRKDDLGKLKISVPIIQ
                     DVVVVDWYDKQELSFEENVTTPGDAETIFIMGGFRFGIVAGNEIRRSERLEELKSQGV
                     NLLFHIDSISEPNSTHAQDLERYVKLSSQYDIFIARVGGVGAAFGRNCIGRSLLSTSS
                     GVNWKVAESEKDKEVVKTVTINGVNGLF"
ORIGIN      
        1 aaaaattcaa aatgaatatt tctgtagagg ttttgaggcc ggctctgatt gtcggattgg
       61 agaatttttt aaaaatttca tccaagaaag attgaatgga aaaattttta tctttagggg
      121 tttgtagaag gaagaagctc aatggatttg ataaatctgt aaaaaatcga cgctacgtat
      181 tgtagttcct ggagcgccgg aaagaatcac aatcttgtct cccggaaaga gaaattcgtc
      241 ctctttgagt ttctgattca tgtatgcgat catatcttcc aatcttgtga aaaaaggcat
      301 tacgaaaggt atcacacctc ggtagagttt catttttctt gctgtagtgg caaagggagt
      361 aaacgaatag atcggaacct tcggtctcat ttccgaagtg atcaaagcgg aatagccgct
      421 tctagtgaaa ttaacgatcg cttttgcgtg aattccgtga gcgatttctc tcgcggcatt
      481 tcctaaggcg gttctttcgg attctaagaa tgtcttctta atattccagt ggatttcata
      541 gatatggttg atggtttccg tttcttgaat gatcttcgac atgatctcca ccgattccaa
      601 aggataatgg ccgcttgcgg attccgcaga gagcatcact gcgtccgttc catccataac
      661 tgcgtttgcg acgtcgcttg cttcggcacg ggtcggtctc ggattttcga tcattgattc
      721 caacatctgt gtcgccgtga tcactggttt gcccgcttga ttgagtttgt agatgagttc
      781 cttttgaagg atcgggactt tttccgtttc gatctcgacc ccaagatccc ctcttgcaat
      841 catgattcca tctgcgcgtt ctatgatttc ttctatgttt tcgatcgctt ccggtctttc
      901 gatttttgcg atcaatccgg tataggttcc ttgcaataaa gatctggcta attccaaatc
      961 cgcacccgtc cgaacgaaac taagtgcaat gtaatctacc ccgagagaaa gtgcaaattt
     1021 cagatcttct acgtcctttt cggaaagagc gggagcggag attggagttc ccggaagatt
     1081 aattccttta ttactccata agatgccgcc tacgatcact tttaaaattg cggagtccga
     1141 ctttttaaaa atgactttca gaattagttt accgtcgtcg atgaggatct tatctccttc
     1201 tttaatatct tgaattagat tcggataggt gcagccgatc gtatgttcgt caccctggaa
     1261 atccgcgtcg ggaacgattt gaatctcttg atttttatgg agtagaatgg aattgagttt
     1321 taattttccg gttcgaattt ttggaccttg caaatcggcc atgattccca atggaaaact
     1381 gaaggtttgt tcgcatttgc gtaacgtatc gtaaactctt ttatgagagt cgtgagttcc
     1441 gtgcgagaaa ttcattcgag cgatatccat tcccgctttg agcatggaaa ggatggtctc
     1501 ttcggaagaa gaggcaggac cgatggtaca aacgattttg gtttttttcc agttcaggat
     1561 tttcatgaac ggtaattata gataaatgcc ttccattgtt ccagctaata tttcctcttt
     1621 acgaacggaa accgaaaaat agaatgaacc aaaaataggc gtcctcttct tggagaagca
     1681 gttagaacga attggtttag tttatcatcc ggattataat atagatctgg gacctcatat
     1741 atttccggca aggaaatatc aaatgattta cgatcttgta aaacaggatc gtaaactcgc
     1801 aaatctttat gtatacagac cagagcccgc taaggataaa gatttggcat tggttcatac
     1861 taaggaattt ttaaaggatt ttttttctct caaaatcacc gaaagaaccc agtattcgga
     1921 gcttccactt acgaaacaaa tcgttcaaag ttttgtttta gcggtcggag gtacgatact
     1981 cgccaccgaa ctgacccaaa aatacaagtt cgtttatcat atcggcggcg gttttcatca
     2041 tagtatgccc gatcgggcgg aaggattttg ttatttgaac gatgcggcga tcgcggttaa
     2101 attgtatcaa aggacgtatc ctggtagaaa aattctcttc atcgatttag atcttcatca
     2161 aggcaatgga aattccgtcg tatttcaaga agactcggac gtgtttacgt tttccatgca
     2221 tcaggaaaat ttgtatccta agaaagaaaa atcgggactt gatatccctc ttgaagaagg
     2281 tacggaggat ggaaagtatc tggagctttt gacggaatct ctacacaaga tcaaatccga
     2341 tttcaaaccg gatttgattt tttatattgc tggagccgat ccatttgaag gagattccct
     2401 cggagattta aaactcacgc ttcaagggtt acgaaagagg gataagatcg tcagagactt
     2461 cgttcgtgcg ttagacgtgc ctgccgtgat tcttccggcg ggaggatatg cgaaggactt
     2521 ttacgatacg gtgacgattc actacaacac gatcaaagta tttgcgaccg attgactatg
     2581 agcatgtttt ccgataagaa aaaaggaaat cccgaatttt gggacggtca agatctggga
     2641 atgatcgaca tttccagaga gtttcagact tctctcggaa ttgaaaataa actttttaat
     2701 cgtttttcac aagaagaagt acaagagatg tttgaaaatt cgggaatctt tcgagtcctt
     2761 caggcgagag gttataaaga ctacgggatt tttttggacg ggatttccga catggacaat
     2821 cgaatttata tcaaaaattc ctccggcgaa attctagtcc acatgcgctt gaaattttcc
     2881 gactttcagt ttaaaaagct ggatcaatcc tataaactcg tttatattga ctggctcttg
     2941 acccagaatt taaagatgaa atacatgaga accaaaaaga aattgtttca gggccaagaa
     3001 tatcccggac tttctcttat gaatgagatc actggattta tcagaattct tgccacaaaa
     3061 ttaggcgctt acggcgcttt caacattccg gaatattttc acgatgccgt tttgtttcat
     3121 aagtcctttc agtttgtgga tcccgaaaag gaagggaagt tccgtgctat ccttcgttct
     3181 ttcaaaagaa ccaatttgag agaattgagc gagcagatcc acaacgaaaa gatctgcgag
     3241 gcttccacga aagaacttta cgtgtggaga tacggagaaa tgatttcctg catcaacgga
     3301 tattttgagt ccgtactttt cgacgaagaa tattataaaa aagtggaaag gatcgtttcg
     3361 gaaatccagt atttaaggaa aatttaatat gttgggattt tccttaaggc cggaaattat
     3421 cattctcgac gacgacaggg acgtcggaga aactcttgaa ctcatcctga ataagctcgg
     3481 atatcagagc gtatttttcg attccgtgga gcagggaaaa aaatattttg aaagggaatt
     3541 aaatccgatc gtttttctcg atattcatat gccgggtacg agcggtctcg aaattcttcc
     3601 ctactttaaa aggttagaac ccaaaactca ggtgatcatg atgaccggag aaagggatat
     3661 caataacgta gtcacgtctc ttacgcacaa agcgagcgac tttttactca aacctttttc
     3721 gattcagaca gttcagatag ctattcaaaa agcatatgat tattatgtta ttctaaaaga
     3781 caaggatctg cgtgaagaag ttatcatgag agatcttcgc ctcgcttcca gagttcaggg
     3841 aaaaatcttt tcgattcccg acctgagtcc gtacaaagtg gaggcggatg tgactccggt
     3901 ttcctttgtg agcggtgatt ttaacgtgat tcttaaaaag gaaaaggcga tccttttact
     3961 tttaggggac gtggaggatc acggcgttac ttccggactc attgcgcttc tgatgacaac
     4021 tctcgctaga gaagagttta agaattcaca tgacccgtct gttattctta aaaggatgaa
     4081 ccaagaactt tgtttgaaca ttgggaccca cagtatgact gccgcttgtg cgattctttt
     4141 cccgaacgaa aagaagttgg tttatgccag aggagggcat ccttttccgg ttcattttca
     4201 caaagacgga ttttcgttct tcaatgaaaa gtcgggtcaa ttgatgggca ttgtggaaga
     4261 cttggatttt ccgagttatg aaacgaactt cgaggatcgg gatataatct tccttttttc
     4321 cgacggaatc ataaacagtc tcaaccatcc cttgatcgaa gaattgaacg cgatccacaa
     4381 gtcgggtcat gactccgtta aacgtatgaa aaacgctttg gacgattttg ttcgttcctc
     4441 gattcctcta aaagaatata gggacgattc ttcttatatt cttttagaga ttcattgaaa
     4501 gttttatttc caagaaagat cggccttttt tatgtttgaa ggcgcattcg gctgaatata
     4561 aataagttac tttagtttgg actaaattcg agaataataa atctcggaat ggtccgaatc
     4621 cgccattctc gtcataaaaa actgttttcg ctttgcttca aaatggttcc agtgttcctt
     4681 tttgttgtaa gcattttttg cgaaacttcg gttcgaagtt agtctgtttc tattggcaat
     4741 atcataacta acgtgcgttt gatatacttc aatcatccaa aaatcaggaa aattcaggca
     4801 taacgcttcc taacgtaacc aaaccgcaaa ttaaaaaggt ttttgaggtt ataaggatca
     4861 aaaactgata cttttcaagt gttccgacag atttatattg agatccaaat acttgtgggt
     4921 aaggttatgc aaaaatcagg gtggggtaag tttcacggag gattgtcgga attcctacaa
     4981 attaatcttg agaccccatt acttgtggtg cccttaggaa gtgcggctct tagtttctta
     5041 ttggctcaaa ttttcttacg ccgaactcac gttaaattta atcctcttct tgaaattgaa
     5101 aaagttcgtc cggaatttct tttatggaca ccatcgggaa tgttcctttt cgaatattaa
     5161 aaaaagcaag ttcaggaaaa ctgaagaaca aggattgaaa acccttttga aatcgctccc
     5221 ctttgtctaa gggtaaggcg agtattccga ctaaagttgc tccgagcccg gtcgttaagt
     5281 tcgcgattcc gtagaaaggt cgaacccaaa acacatcgtc cgtaaagaga agaaaaaaat
     5341 ggtcttctcg gttggatttg tagatcgagg aactgaacgt aaacgattcc ttaaggtaaa
     5401 ttttccaact cgggttttgt tttaatagtt ccgtcagttt ttttcttcga taagaaagga
     5461 aaattttttt tccttcgttc ttccaattat tggaaatcca atgagatgca taaaacggaa
     5521 tgaacgcgaa cgaaaaaccg aagtcgatct tctcgcctgg gaaaggaatt ctctttcgat
     5581 caaacgagtc ttgtacgttt ttgaggattt cggtcgtaca gttttcagat agaagacgga
     5641 agggataaag tttttttaaa cggacatgat attccgactc tcttgctttt gcgagtttca
     5701 ggtattctgc aagtacggaa ttttcaggca ggtgcatcgg aatcaggaat ttattttctc
     5761 tttgaggaag caatttgtcc caggtcactc gaatcggaat cgtggttccg attcctttct
     5821 gcagttcaag ggctcggttg gatgcgtctt cccagatttg atattctttt tccgttagct
     5881 cctttaagac aaaaatcttt tttcgagcaa gtgatacgat cgccgaggtt tcttcggcga
     5941 tgtgttgaag agcgtgtgtg tcgtcggaat cttcttggta aacgatttgt ggattatccg
     6001 gaaaactgga taaaaacacc ggaatcccgg tgcgggtact ttcctcgatc gtgtgtaatc
     6061 gtcccagggt cacaagcgcg ctgtaagccc agcccggatc tctttcggat agggtctgga
     6121 tcagtccttc ggtttgtttt gcgctgaaat tctccaagag cgttttttct tgttcagtta
     6181 aggattcttt tgtattagaa attatgaatt ctttgtttaa ggaccattct tctctgagaa
     6241 tctggcacag taggattcct tctagtatat cgcgaagttt taaataggac cccggcttaa
     6301 aaaacggaaa tttatctcgg ctcatttttt cgggaagcgg agggaactcc attctcagga
     6361 gttcgttgtt cggagagaga atttcgtctt ttagagtttg ttccagatga cttagaaaat
     6421 ctttccctaa agcggttgca agttttggtt ttagatcttt ggtaagtttc gatttttctc
     6481 ccggagcaaa atacgcagtc gctcggagtc cgattttttt ttcaggagag tttaattctt
     6541 caagaaattt tgtttctttc ttcaacatct ccaggttttg cagatgtcgg aactggacga
     6601 gataaagatg attgagtccc gattctaaga tggaaacttc tgtttgtgta agcttcaatc
     6661 tcgtaagtac actagtccga ttggatatta tgttgtaatc gaacgcgaag tcgtcgtagg
     6721 tttcccgaac caaatggaag atatcgtccg gaaaaaattg atagtgatag accttgtttc
     6781 cgactcgaat tcccgtgtgc ccgccactag actgtccggt gtttgcgttt acataaataa
     6841 aatcgatcgt tgtaggtgtg gagtaaagcc ccgtcgaaaa gagcagggct ataaagaaga
     6901 gagaaagaaa aattttcaga gttgatggaa tcctttacga atagactcta cgatttccgg
     6961 cttggaagtt ccgagtcctt gtaagaaggt ttgaaattta tcttcgttta ttcccgcttt
     7021 tttaattccg cttccgattc ccaaatatgt tactcgcaat gacttccagt ttgtgagtcc
     7081 gtttcgaaaa gctaaagtag aaagatcgtt tttgaattca atctcttgaa atccgttttc
     7141 aaagtgcatc gcagttaaat cgcgaacgtc tttgagatac gctttttctt tctcttcgtc
     7201 gttgccagaa gaagaagaaa aaatggaact cacggaaaca gaaagtgact tgattgattt
     7261 ggagagactt tctaatgaat cggaagattt gctgagggag tcgactccgg tggagatgga
     7321 ttcggaaata aaacagtggc tgaggctgat tatggtaagt cctaacgtca gagagataag
     7381 tagtttttga atttgtttca tcaggtcgaa ttctccgttg gtgatttttc ggttggaaaa
     7441 ttttactttt tcctttgatg gagtcaaaca acttttgcgg tttgtaatac cacggaaccg
     7501 tatgccggaa gttttaattt gagaactcca cttcttgaaa aatactcgag ggattcggga
     7561 acttttcctg tccaataatc cggaaattgt ttgagtttag agatgaaagg aacttggatt
     7621 tcgatcgtac tttcttcttc tcttggattc caaattccta aaaagcctgc cggattgtaa
     7681 agcgcggatg gaaacgaacc ggaagcgaat ccgatcggaa ctggagtttt acttctgcac
     7741 ttgactccga gttctaatgt tttctttaaa agcgcgagtc tttcttctcc gactcgggac
     7801 aaatcgtcgc ttacgaaaat cattccgccg ctcaccgcca ttacgctcgc catcaattga
     7861 gtttgtgcgt atgtcatatg atttttactt tctcgaacca aaaggcaatc cggatcgttg
     7921 taccataagt ttctgtgcat cgaagagcga gtaatgtcgt taatcaaggc tctttcggta
     7981 ctgagcgcat gtttgtcctt tgcgagaatt ctcgtttttt ctctttccca gaaaggcgcc
     8041 acgtcacaac cgattctcat cgcatcgaac agtccgatcg acggatagat gggcgctcca
     8101 catccaagga ggaacacatc tttaccgacg actttacgga cgaaccgaat cgtatccaca
     8161 taacgtttgt gaggcgagat attccgatcg taagtccaac cgggaagaag ggcggcgtat
     8221 aagaagtcta gtttgagata ctgatatccg ttgtctttta caatcgtttt taggatgttc
     8281 tctaggaaat ctcgggaggt gggatgagtt acgtcgacgc agtaggtgta gtccattccc
     8341 cagtgaggat tccaaagcgc aggcacgggc tttccgtccc gatctttgag gacagcttcg
     8401 ggatatttct gatagaattc ggattttttt cggacgagaa agggtgcgag ccaaatcccc
     8461 ggagtcaatt tttcccttcg gatttcttcg gctaaaagtc tcattcctcc gggaaaccga
     8521 tcgttcgtgg tcagccaatc cccgatctct ttttgataac cgtcgtcgat ctgaaagaat
     8581 tgaatcggga gttttttctc ttttacaaga gcgagatttt tcaaaatgat cttttcggaa
     8641 attttagtgt agtattggta ccaggaacac catccggtcg gaacagatgt tgtgggaagt
     8701 tttactttat gagtttttcc taattcacta aaatactttt ttaaatatgt ttccgggctt
     8761 atggtaaaac gggttactgc gacgggagtg agggaaagtt tattccctct gaaatcctcg
     8821 taatgataaa agtcgtagat caaggaaatt ccggaatcgg gaatccagga tttttttttg
     8881 gagttctcca gttccttttt tctttgagag gaaatgactc tgaattttac tccttgttct
     8941 ccgggaccaa ttgctcccgc aaaataatgc ggatcctttg cggaagaaat cagaagaatc
     9001 atcccttcac tctgccaatc tcctccgaca ccggaatgat tcgtatagaa attctcctga
     9061 gaatatcgaa ggaaattcaa cctcggagat tcatccgcgt cggaaaggga gtgaacggcg
     9121 gaaagactcc aggattgata accttgttgg aagatcttcg gttctgccaa cgagtgcggt
     9181 ggaagttcta tttccagggt gagaatttcg gttccggctt tgggtctttg ttctccgatc
     9241 cattcgagat acggtttgaa tgtttcgttc ttccccgttt ttttatgacc aagggaaagg
     9301 gaaaaatttc cacagtcgct ggaagttttg gttcctttgc cggaaatttc aaatgaggat
     9361 gtaaaggaat tctcatagac tttatatctt aaaatggctt tcatattctc catcgctgtc
     9421 gatgaacatg tttctctttt tcaagcggaa acttttccat aattctagag ttcccgtttc
     9481 gtatttttga tttccgaaac tgcacggtac ggattattat gaatttatgc ctccaaaacc
     9541 ttcaactata aaaccagagc tttttctcgg agatctttcg gaaaaaagat ttgaagagta
     9601 taaggcggat gatcgcctag cggtcgattg tgagatgatg ggactcaacc ctagaagaga
     9661 tagactttgt gtcgtgcaga tttgcggctc ttccaataac gtaagtttgg ttcaaattct
     9721 ccccgaccaa aaagaagccc cattacttaa gtccctgttc gaaaatccgg aaatcgtaaa
     9781 aatctttcat tttgcgagaa tggattctct ttttctccgt tatcgtttag gaatctcttt
     9841 ggagaacgtt ttttgtacga aaattgcgag taaacttgca cggacataca cggacaaaca
     9901 cggtcttaag gatctcatca aggagtttta tgacgaggtg atcgataaga aaaatcagtc
     9961 ttccgattgg ggaaagaaaa ttcttaccaa ggatcaaatc gagtatgcga gcggcgatgt
    10021 aaaatatctg atttccctcg agcaaaaact cacggaaatc ctcgtaagag aaggcaggga
    10081 ttcccttgcc agagaggcct tccgttgtct tcccgttttt aatcagattg attggcttga
    10141 gatgccttcc ctttttgaac attgaaaaag agacttactc gaacttttat ttgccagtcc
    10201 tgtggtcagg attattcccg ttgggccggt aaatgcgagt cctgcgggaa ttggaattcg
    10261 atcgttgaag aaatcggcag tgagaggttt gccccctccg gcggaaattc tcggaaaaat
    10321 aaatcgtatc aggagccaat tcctttagac agagtagagg aagaatcgct cgaaaggatg
    10381 ggaaccggtt tgaaagaact cgatctcgtc ttgggcggcg ggctggttcc gggttctctt
    10441 accttgattg gcggggagcc cggcgtcgga aaatccacct tggttcttga agtttcacgt
    10501 tatctgacac aggcaaataa aaaggttctt tacatttccg gcgaagagtc cccttctcag
    10561 attcgaatgc gggcggaaag aatgggattc cgttcgtcca atcttctgct tacctccgag
    10621 acttacgcgg aaaatatttc cgcaatgatc gaaggcgaaa ggccgacgac ggtttttgtg
    10681 gattcgattc aaacaatcgc aagagaagct cttccgaatc aggccggaac cgtcacccaa
    10741 ctaagagaat gtactcaaat tttactcgaa accgccaaac gatccggaat tccgattttg
    10801 atgacgggtc atattacgaa agaaggaacc attgcgggtc cgaaaatttt ggaacatctt
    10861 gtggacacgg tcctttattt cgaaggcgat cgactcaatt attatcgatt gctcagagcg
    10921 gttaaaaatc gttttggtgc cgtgggggat cttgcgatct tcgaaatgtt ttcgggcggt
    10981 ttacgagaag taggggatcg aaatagcatt tttgtcagtg caggtgcgga ggaaagaagc
    11041 ggttccgtaa tcagcgcagt gttggaaggt agtagagctc tcaccgtgga agtgcaggct
    11101 ttggttagta aaaccggttt tgctcaggca agaagaatgg cggagggacc ggatactcgt
    11161 cgtgtgattt tgcttgctgc agtgatcgaa aagtatatca aaatcaaatt aggagaatgt
    11221 gatctattta gcaatcttgc agggggccta aatgcggatg aaccggcttt ggatcttgcg
    11281 atctgcactt cgattatttc cagttatctc gatcaacctc ttccgaaagg aacttgcgtt
    11341 ttgggcgagg tcggtctttc gggggagatc cgtagtatcg gtcaagccaa tctccgtatt
    11401 aaagaacttg caggggtcgg tatgaaaaag gtgattcttc ccgaaggaaa tttgagcgaa
    11461 ttggtccaaa atacggacat tcagattcag ggaattcgtt ctttgaacga tttacgtttg
    11521 ctttttccgg gcgttaattg aatttttttg gaaaagtatt ttaatttttt ataatatatt
    11581 cagtttgttg tttgcctctt aaagcacgtt ggctttttcc acacgtggaa tcggtgttgt
    11641 aaagtctaaa tcctgcagag cgccccatag gaaagctctg cgctttagtt ttctgcttta
    11701 tcagaaagat caagttggta attcaggccg tctcgcttct attggcgctc gacggattct
    11761 tgtataaaaa acataatttt tcgtcggata taattttgtg tatgcgataa aattaatatt
    11821 cgaaaaacgt tcgggttaac cggcgtcgct tgcggtttga aatgcggagc tacgacataa
    11881 ccaccttgtt ctctgagaat tttacttgtt gtgtttctta aaatgtggga atgattacaa
    11941 tttagaaata taagaaaatt ctaaattcaa gcttgcaatt ccgggttttc ggatcccgtc
    12001 cctatttttt tggaaaatcc tttgatcaat ttcgtaattt ccctggaagc atgtctggat
    12061 gaattttcaa ttcctaacgc ctcttttact tggcgaactt cttcgatcat tttagtgcga
    12121 tattttttgt tgtccaaaag ttgaatcgat tcttccgaga tgtgcatcgg agtacattct
    12181 gcttgtatta attccctgca gatctctttt ccggagagaa tatttacaag cccgatgtaa
    12241 ggagttcgga taaaaagaga accgataaag taagtaaata tgctgacttt gtaaagaatc
    12301 accatcggct tttcgaaata agccacctct aatgttgcgg tcccggaagt taccaaaacc
    12361 aaatcggagg cttcgatcgc ccggagagaa cgatcgaata gatattcgat ttttaaattc
    12421 gggaatttgg atttggcgaa ttctatttgt tcgagaatat acacttcttc cttttgacta
    12481 atattcggta aaagaaagcg aatcttcttt ttttcaattt cataatgatc cgaaagttgt
    12541 cccgcggttt ctaaaagatc gtttaagatt cttcgaattt caccactacg ggaaccgggc
    12601 atcaaagtga ttgtaaaatg aaaatgagtc ttatcttcca attcgggaat ggccgtttct
    12661 ttacggatct tttccctcaa acgaaccgcg agaggatgac ctacaaattc acaaggaatt
    12721 ccgtaattat cataaatttc tttttcgaaa ggaaataaga cgagcatcaa atcgacattg
    12781 tctctgatcg tatagattcg atcgaacttc caagcccaga gttggggaga aacgtaaaag
    12841 acaaccgtga ttcctagttt tttgagtgct tttgcaaggc gaagattgaa gcctggatag
    12901 tcgattaaaa cggcgtgagt gcaatttttc tccacggcaa caccgatcaa ttttccgatc
    12961 aaagtcttta aaaatctgta tttgaaaagg attgcggaaa agccgatgat ggaaagttct
    13021 tccatggact cgatcgaaac gaaaccttct tcgatcattc tttccccgcc gactccgaag
    13081 gtttccagat cggaaaaatt ttttttgagc tctcgaatca attctccgcc caaaagatcg
    13141 ccggaatgtt ctccggctaa cattaaaatt ttaggatttt ccttttttgc cgacagactg
    13201 gacgcgcgtt tggatatggg tcgactaccg gattttttgg attgtggagt tgattttcgt
    13261 aaggttgcca ctgccgatac tcaaaatatt gatttttagt ttttctgcaa ggttaataaa
    13321 ttcttttgga tgaactatga tcgtttcccc cgttctaagc gccaaggtct cgcagttgtt
    13381 ctcgtgcatt atccttagag tgttttctcc tacggttgga agatcgaaac gatgatcctg
    13441 atcgggtttg gaacttttac atacggttgc ttttcttttt ttggcaaaag agccgcctct
    13501 gcgaatcgca gaatccgtac cttccaccgc ttccactgca agaacggatt tatccagaac
    13561 gatcacggtt tggccgatgt ctagttccgc catcttttcg gcgcattcca taccgaagga
    13621 tacgtcttcc aactcttttt tgtttaaaac ctttttggtg aatcttcctt cgggaaggaa
    13681 taaggattgg agatacgttt tctgagaaat gattgcgatt ttttcttttg agaactcgtc
    13741 cgaagcggtt ttgaaaatcg agtaatcgtg cttgttaatc attctcgcta gaagactgat
    13801 cgctttcaca tcgaatttca gatttttgaa tatgatctct tttttgacct ttccgagaag
    13861 aagaagtcga tcgatgtcat accgtttgca taatttcatc aaagttccga tttttacgat
    13921 atggaccgga acgttgcgat ctccatagtc tccttcatgg aagtcggatt cgatgatgga
    13981 aaaaaaaata ggatcttctc ccgccgcaag ggcttctttc attccgatat gggggagttc
    14041 tcctccaccg gcaagaattc cgagtcttcc caaacttaaa ggcctcgtta atccgaggaa
    14101 gtcgtcgcgg cggtggaaga ttctcctgaa ccgctttttt tgtaatccgt cacataaaat
    14161 ccggttcctt taaaaatgat accggaaccg ttggaaatca tcctttccac ttcgcctttt
    14221 ttaccgcaaa gagcacaatc tttgacgggt tcgtccttca tggaatggaa ttgttcaaac
    14281 gtttgcccgc aggccttgca tttatagtcg tatgtcggca tggacgctct ccattagaat
    14341 attctaattt attatcgctt atggaacgaa tttgaattga aaaacgctca aactcgagtc
    14401 cgaattttct ctcgccatcg gaagacaaag cttccatcgt attcccgaat tcgcatcgat
    14461 cgcctccaag gaatcgattc cggataggac ttttttttcg gagacgatca ggccgctttg
    14521 aaatccggaa ccgccgccgt tttgaatgtt taggcgaaat ctttttttgg cgaaattgtc
    14581 tccggtaata aatcggtttc gattgatgga aacgctttcc ttgtccatct cgatctcgaa
    14641 ggccttatgc aaatctccgg aagagtcggc taacaaagta aagacgggaa tcgtttcgtc
    14701 tcctcctaaa aaggagacgt gaaattccaa atcccggaac gactcttccg tcgaacgaca
    14761 gatcagatcg tacttacttt tagaagaatg tagaatgatt ccggtatctc cgtcgagagc
    14821 gattttttca gtggtatgat actcgccttg aaatccgttc ggaggagagg attccttcca
    14881 ggactcgaaa tcccaaaccg gagatctatc taaagcgcga aaagattctt ccatcgtttg
    14941 agagatggaa agatccgaag gaacgttttt aagaaatccg gaaaagatcc aacccacgtt
    15001 tccgtttcta agatcgacga cttgattcca gtgtcctctt ttacccgcta tggtttcact
    15061 cctagtatcc cgatcgagta tgaatacggt ttctccacct ttgaactgaa acgcaatcgg
    15121 gttttccgtg ccggggcccg ttcttacgtt cagattcttc ccttctattt tcgctttact
    15181 gccgttaaat ggagaatcct cttttcccga aaaatattcg agcaatttta aaagtttgtt
    15241 tcttccgttt tcgtccaatt cgcgtgcgga acccgcggaa agagatttga gtagcgcttg
    15301 attgtattcg ttgtagagag gaagggggtt ggatgaaatc agtttcgaca aatatctgga
    15361 aagaacttcc tgggcttcgt actccgaacc gagggacaat tttttacaaa gcgccctcgt
    15421 tttaagaaag gaaccatccg gcagaaagga aaaaaatttg tcttcgaatg tgaagattgt
    15481 tcttcctccg acttctcttt tgaaaaattt aagccccgac ttttccgcaa acttggagac
    15541 ggttttttct tttttttcag aagctgtggt tagaagttcg aagttgtatt ccgcaagaga
    15601 catggatgcg taggaatagt cctccaagtt cggatttttt tttcccagaa cttctaaaac
    15661 tacgtcttcc cagtttcctt tggaaaaatt tttatacacg gaatcggttt tacgagtcaa
    15721 aattttccag gcgaaaaaac caattaaaat gaaaacaaat ataagcccga agattacaaa
    15781 aaaattcttt ctcaatcaat ctccgatcaa tttaagtgtg gaagaagttt atctcgatcc
    15841 acttgaaaat gttctagtaa tgcgttctta gcgagataat aacgtaaaag atcgatattg
    15901 aaattcactt ttgcctgtgt tagtctaagt tggtcttgaa cgtgggtatc gagtgcattc
    15961 tttaccgaaa ctgcatccgc tcttccttgg cggaaactcc ttaaaacccc gttgtagtaa
    16021 ttttgggttt ctctttcggt agtaatgtta ttcttataaa ttctgtgact tgcttcgagt
    16081 gcttcaattc tagtctttac gtcgtctctc acctcgtttt tgagttcttc ctcttttaga
    16141 gttgcctggc gcatgccgat tgttgcgtcc cgaactcctg cataaatgcc tttgtctgcg
    16201 agaggatatg cgaaattcat ctgcccggtc cattctttat actttgcggt agtgatccct
    16261 tgattggaat cgatatagtt ttcctgaggg gaaatgatat tttgtgcctg actcgcaccg
    16321 gttcctgaaa tcgtcaaagt aggaagacgg tcgttattcg catttttcaa tgccgcctcg
    16381 gcgatttctt tttgtttgag tgcgtttaaa aagtcggctc tgtgtttata agcatattct
    16441 aaatctttta tgtaattcgg tttttcgatc agttcttcca agagattggt ctcttcggaa
    16501 agggaggtcc cgtccggaat tttgagggaa cggacgagct ttcgttttga ttcttccttt
    16561 tgaacttgag cggtttccaa ttggttttct gcttgagcca aaagggcatt ccactgattg
    16621 acttcgaaac tttccgaaag tccgaggctt tgtttacgaa tggtaagatt gcggatattt
    16681 ttcgtgtttt ccacgagttg tttgtacgtt ttgacggctt gtgttttgat cgaataatcc
    16741 caaaaatcga caagggattc cacgatgact gcggaaattt gttgtgatac ttggtttttc
    16801 acgatttccg cttgggattc taaaatttta acttcgtttt ttcccttata cccgaaggaa
    16861 tttttgagta ggtcttggct gatcgtcgct cttacaaatc ctgtgtaaag aggaggaatg
    16921 cctaaagcgc tgaatcctgc cggagttgtc gccggatttt cgaacgcgtt cgagtcgaat
    16981 cttctggttc ccgcttccac tttgaagtag gttccggtag tttgaagaat cttttcgatt
    17041 ccacctttga tcgtatcatc ggagattttc gttcctgtga aaatattcgt ttggttgaag
    17101 ggaaggatgg actgactgga tcttccgtcc gctaccaatc tccaagagta tttggaatcg
    17161 tttttcaaaa agttcgtatc cgattttgcg agctcgtaac gaaggttttg cagattgtaa
    17221 ttgctttcca acgcgcgttt gacggtttct tcggtagtca gtttcaggac ggaatcatcc
    17281 gcaaaaaggg gaatggataa aagaacaaaa tttcccaaaa gagttagaga taacttttga
    17341 attctcagcc tttgtttcca atttttgact ttgtctttca tttcaaacct ccttttttcc
    17401 gaatcccata aaaatcaatt ccggttgctc aaatgttgtc aagttaagat acgatttaaa
    17461 gggccgatgt tctttcatca actttaacgt ttacaaattc attttgtttc gtcttctgaa
    17521 aatcgtgtct tacatttacg acattgtaat attaccccag agccttcttc attttttctc
    17581 cgacttccgc gatggattgg caaacttgaa ttcccgcttc ctgcatcgct ttcattttgg
    17641 aggtcgccgt tccgaggccg ccgctgatga tcgctcccgc gtgtcccatt cttttaccgg
    17701 gaggcgcggt ttgaccggcg ataaacccga ctaccggttt ttttacgtga ttcttgatgt
    17761 attcggcggc ttcttcttcc gaagttccgc cgatttctcc aatcatcacg attcccttgg
    17821 tttccgggtc ttcgtttaac aattggatgg cttcggtgtg attcataccg ggaacggggt
    17881 ctcctccgat tccgatacaa gtggattgtc ccagaccttg ttttgtgatc tgagcaaccg
    17941 attcgtaagt caaggttccg gaacgggaaa cgattccaac cgaaccagga ctgtggataa
    18001 aaccgggcat aattccgagt ttttgttttg cgcggggagt gatcactccg ggacagttcg
    18061 gtcccaccag tctcgtttta gaatttctaa gaacgctgta aaccttcagc atatcgtgtg
    18121 taggaattcc ttccgtgata cagatcacga gaggaagttc cgcaagaatt ccttcgatga
    18181 tcgcatccgc cgcgaaagcg ggaggaacaa agatgactgc ggcgtttacg ccttcgtttt
    18241 taacggaatc cttgatcgtg ttgaaaacgg gaaccttatc ttcccatttg cttccgcctt
    18301 ttccgggagt cactccggct acaacctttg tgccgtaagc gagcatttgt gtcgcgtgga
    18361 aagaaccttc cttaccggtg atcccttgga ctacgacttt tgtattttcg tctactaata
    18421 ctgccatgtg tgttctctct tacttgatca gtttggcaat ggtgcttgcc gcttcgcgga
    18481 ggtcgtcgac tccggtaatt ttcagtccgc ttttgttgag gacttctctt ccgagttccg
    18541 agttggttcc ttggagacga accacgagag gaactttcaa atccacggct ttagccgctt
    18601 cgatgattcc ttccgcgacc atgtcgcaac gaacgatccc gccgaagatg tttacgaaga
    18661 ttccttttac gttcggatcg ccgaggatga ttttgaatcc gttggttacg gtggttttgt
    18721 tcgccccgcc tcctacgtcc aaaaagtttg caggttctgc gcccgcgagt tttacgatgt
    18781 ccatagtcgc catcgcgagt cccgctccgt tgaccataca accgatgttg ccgtctaact
    18841 tgacgtagtt gaggttgaac tcggaagcct gaacttcgag aggatcctct tcggtgatgt
    18901 ctctgaatgc cgcgttgtcc gcgtgacggt agagtgcgtt ttcgtcgagg tcgatcttgc
    18961 aatctcccgc gatgatttca ttctgtttgg tgagaatgag aggattgatt tctaaaagag
    19021 aagcgtcttc tttgatatac gcgtcataga tcgccataac gaggctttgg aaagatttgt
    19081 gcgattctgc gggaagtccg agttcgaaag cgagttgtct tgcttggttc acttggagtc
    19141 cgattccggg atccacagcg atttttaaaa tcttttcagg atgagtttcg gcaacttctt
    19201 cgatttccat tccgccttcg gtggaagcca taaggatggt cttacggatg gaacgatcga
    19261 gaaggatact gagataatat tcctttgcga tatcgattcc ctgttccaaa tataccttca
    19321 ggactttttt tccttcgggt ccggtttggg gagtgatgag ctgcattccg aggattttgt
    19381 ctacggctgc ggttgcgtct tctttggttt tggttacttt aacaccgccg ccttttccgc
    19441 gtcctccggc gtgaatttga gcttttacta cgacgacgga accaccggtt ttggaggtga
    19501 cttcgtcatg ggctttggat gcgttttctt ttttgtcgat tacgattcca aaaggaacgt
    19561 tggctttgtg ccttctcagg atttcttttg cctgatactc gtgaattttc atgaattaac
    19621 cttcattgaa cttagttcag tgcttctttt tagtaggagg tatgatttac tcgaaattta
    19681 tactgttttc ggtaggaact ctggtgtcag taaaaaattc aagagactgg atgcttcggt
    19741 tttaggtgtc agaggttttt ccgattctat ataagaccgg aaactcaata ctctatcaac
    19801 caagcagtct ctttacagca atgttcggct tcatcggcat ttaggacttt ttattcttca
    19861 ttccgttcat caaacagtct gatttctgta aacttgattt taggatttta cacgcttgac
    19921 tttgctttct attgctgccc acacacgtgg gttaaaaagt tcttattcta ttaccaagcg
    19981 ggctgcgcaa atatttccca cacacgtggg gttaaaacta ctaacatcta acaactatcc
    20041 accccgcctt cgaattttac cggaatattt gattttcagg gtgcgactta gaaaaaatac
    20101 tggcaaacga tggaaaaaga cgtcgtttcc ctacaagacg ctctggaaca cggacttacc
    20161 gcagaagaat ttcagaaaat tcaggaaatt ttgggaagaa ttccaaactc caccgaactt
    20221 ggaatttttt ccgcaatgtg gtcggagcat tgttcttata aaaactcgat cctaaaattg
    20281 aaaactcttc cgacatcttc ggataagcta cttgccaaag cgggtgaaga gaatgcaggc
    20341 gcgatggata tcggtgatgg gctggccgtg gttttcaaaa tcgaaagcca caatcacccg
    20401 accgcagtag aaccgtatca gggtgcggcg accggtgtgg gtgggattat gagagatatc
    20461 tttacgatgg gcgcacgtcc gatcgtatct ttgaattctc ttcgattcgg aaatcctgac
    20521 gaaccaagaa ataaatatct tctttcccgt gctgtaaaag gaatcggaga ttacgggaac
    20581 tcgctcggga ttgcggtttc gggaggagaa ctttttatcg acgaatgttt ttccaaaaac
    20641 cctctcgtaa acgcaatgac cgtaggaatc gttcgccacg atcagatggc cagcgcgacg
    20701 accggtggtc aagttgggaa cgcggtttat attgtcggag ctacgacagg aagagacgga
    20761 attcacggag catctttcgc gtccaaagat ctatccaaag aatccgaatc caaacgttcc
    20821 gccgttcagg tgggggatcc gtttatggaa aaacttctca tggaagcaag cctggaagcg
    20881 attcaaaaag ggctcttgat cggaattcaa gatatgggtg cggccggaat ttcttgcgcg
    20941 acttcggaaa tgagcgccaa aggtaaaacc ggaatgaaaa tcgacctcga tctcgttccg
    21001 tttcgtgaaa ccgggatgaa cgcctacgaa gtgatgcttt ccgagtccca agaaagaatg
    21061 ctcgtcgttc caaaaaaagg gaaagaatcc gaactcgtat ctatattcga aaaatggaat
    21121 ctaaatgcgg tcaggatcgg cgaggttacc gcagacggat ttatcgagat ttatatgggt
    21181 ggaaaactga aagcgcatat tcccgccgag tcgctcgtgt taggaggagg ggcgccgcgt
    21241 tacgaaagag aaacaaaacg gccttcttat ttagacgcgg taaaaacttg gaaaccgaat
    21301 tctattttgg atatcactcc gggtgcaaat acaaaagacg tattacttaa tattctttct
    21361 tcttggaatg tgtgttccag aaaaccgatc acggaacaat atgacagcga agtcggtctc
    21421 gtaaaactca taggtccggg attagacgga ggactttcct ccatcccgga cacgaacaaa
    21481 gctcttgcga ccgctaccga ttgtaattcc agatatacct atcttgatcc gtataaagga
    21541 gcgcaattcg ccgtttgtga ggcggctcga aacgtttatg ttacgggagc gactccgtac
    21601 ggagtgacca ataatctgaa ttttgcaaat ccttatattc cagaaaacta ttatatgttt
    21661 tccgaatgta ttcgaggaat gggagatgct tgtcgtttct tggggcttcc cgtaaccgga
    21721 gggaacgtat ctttttacaa cgaatctccc gaaggaccga tttttccaac ccctacgatc
    21781 gggatggtgg gaatccttca agataagaaa aaatttcttt ccaactttcc gaaggaagtc
    21841 ggaatcgaac ttgcggttct tgggaatttt cgtccttctt tgggagggag cgaatacctg
    21901 aaaaaaatcc acggacaagt aaatgggagt attcccgaga tcgatatcaa ggaggaatta
    21961 gaactttgta aactgattct ttctttgaat gaaaaagggg ctctaaaatc agcgagagat
    22021 ctttctctcg gaggaatcgg aatcgctctt tccaaaacga ttcttttttc gggactcggt
    22081 atcgatgcgg aactgatcgc tttcaaacaa agccgattgg atctcacctt gttcggagaa
    22141 agttcgacta ccgttcttgt cggatttgat tcctcttgga aggaaaaaat ccgcgaacaa
    22201 acggaagaga aagggctgaa attttatcct gtcggtaaaa cgacttcctc cgaacttttg
    22261 aaactgaagg atatcggagt ggaagtttct ttttcggaat tgaacgggcc ctatgagaaa
    22321 ggtttggagg tcgtattcgc tttatgagag agggagcaaa acgaatgaat tttccgttat
    22381 taaaggaatt tcttgtgatt ggcttcgttt gttttactgc gagtttcaac tgtaaaaaga
    22441 atgcggaaga gattttggga gaggcaaagg caaaaccgga attggttcaa actttggatt
    22501 ttggaatgca gaagttgtcc acggttccgg aaggagtttg cggttttccg aatttaacca
    22561 agttggatct tcgtttaaac agtttgactt ttcttccgga atttatcgga gaatgtaaac
    22621 gccttgaaca acttaatctt ttcgggaacg accttacgac atttccgtct acgttttcta
    22681 aattaaaaaa tctgaaagtg ttactggcgg gaaataacga ttttacgatt ctaccttccg
    22741 aacttttgtt tcttccattg atcaaaattt tatacgtaga tcggaataaa ttaattctaa
    22801 cggaaacgga tgtggaaatt ctcgcttctc tttcctcctt ggaggaattg gatctgagtc
    22861 tgaattcggg gattaaggcg cttcctttta attacgaaaa acttgtgaat ctcattaatt
    22921 taaaaagatt gaatattaaa aaaacatcat taaagggaga ggatgcagat aaattgcagg
    22981 cgattcttcc aaataccaaa atcgactact gaaacgacta tgagcgaaac ccaaaaagaa
    23041 aacccgtatt cctccacagt tctccttcct aagaccgact ttcccatgaa ggcggatctt
    23101 gccaaacggg aacctgagca gattcgatct tggaaacaaa accggatctt tcgaaaaatg
    23161 agggaacaaa gaagtggaaa aaaagaattt gttcttcatg acggtcctcc gtatgcgaat
    23221 ggaaattttc atttaggtca cgctctcaat aaaattctca aagatacgat tattaaatcg
    23281 aaatcgctcg ccggttttta tgcggacatg attccgggtt gggactgtca cggtcttccg
    23341 atcgaggttc aggttttaaa aaatctaggt aagaaggttc gtgaaaccgg acccgaagaa
    23401 ctcaggcaac tttgtagaaa gtatgcggaa gaatttgtcg gaaaacaagg ggacgacttg
    23461 agtcgttttc tttgtttttg ggatgagggc agaatctaca aaacgatgtc tcccgatttt
    23521 gaagcgaaaa tcgtggaagt attcggggaa ctttttaaga aaggttatgt ttatcgaggt
    23581 aaaaaaccgg tctattggtc gatcgatttg gctacggcgc atgcggaagc ggagatagaa
    23641 tattatcctc atatttcccc ttcgatttac gtgaaatttc ctattatcgg agagaaaaaa
    23701 cgattctgcc tgatttggac gacaactcct tggactcttc cggcaaacct tgcgatttgc
    23761 tttaatagga aaattgaata ttctattttt aaaacggagt cgagcgagga acttatactt
    23821 gccgatgctc ttgcggagaa cgttacgatt acgaccggcg tcgctcttac gaaattgaaa
    23881 ccgatcactt cggaagagtt agctgtcctt aaatttcagc atccttttgt cgatcgtatt
    23941 tccgtttccc tgttcggaga tcatgtgact cttgaggcag ggacgggttg cgttcatacg
    24001 gctcccggtc acggccaaga cgattacaaa gtcggtttag cggccgggtt ggaaccgttc
    24061 tcacccgtcg acgattacgg aagatacacg gatgagtttc ctttgatgca gggaaaaaaa
    24121 gttttcgatg caaatccgga aatcattcaa cttctgaggg acaagggatt acttttgtat
    24181 cacggtgagc tggaacattc ttaccctcat agttggagaa gtaaaaaacc tttgatattt
    24241 cgagcgacac ctcaatggtt ttttaaaata gattttcaag atcttcgtga gaagtccctt
    24301 tccgctatcg atggagttcg atggattcct tcttggggga tcactcgaat tcgatccatg
    24361 gtggaaacga gaccggattg gtgtttgtct cgtcagagaa actggggagt tccgattcct
    24421 gcgttcactt gcgaatcctg cggtcaaacc catatcgacg acgcttcgat tcaatttttt
    24481 acgaagatgg tccgtgaaaa ggggattgaa atttggtatt cggaagaaac taaggatctc
    24541 ctccctccga aaacgaaatg cggtaaatgt ggaaatgatt ccttcaaaaa aggaaacgat
    24601 attttagatg tttggttcga ttccggagtc tccaactttt cggtgttagg tgaacgtaag
    24661 gatgaacctc ctgcggatct ttatctggaa ggttccgacc aacatagagg ttggtttcag
    24721 tcttctcttt ggccttcgat ggctcttcga ggaattcctc cttataaggc cgtattgacc
    24781 cacggctatg ttttggatga aaaaggacgc gcaatgtcca aatctttagg aaacggaatc
    24841 gatcctacgg ccgacatcat ccaagtttac ggagccgata ttcttcgttt gtgggttagt
    24901 tctttggatt ttagggacga tatcaaggta ggaaaagagt ctttaaaaat tgtttccgaa
    24961 caatatcgta agatccgcaa tacgttccgt tatcttttgg gcaatttgga cggtcatact
    25021 cctgaacaaa atcttccttt tgaggaactc gaagagttgg atcgatttta tctttccaaa
    25081 ctcgctggtt ttgtggaaga cgctgttgca agttatgaga cctatcagtt ccatcagatt
    25141 tatcagaagt tgatcttatt ttgtacggtt actctgtccc aggattattt tgatatgatc
    25201 cgggacagaa tgtattgcga tttgagggat tcgaaatcca gaagatcttc ctctacggca
    25261 cttcagtata ttctggattc cttatgtatt ctcgtggcgc cgattcttag ttttaccgcc
    25321 gaagaggtat ggacttccaa cggaaaaaaa gattccgtgt ttttacaaac cttccccgat
    25381 ttgaaatctt ggaagaatca atctctcgaa gataagttcg agtctgcgtt gcaggcgaga
    25441 gaagtcgttc agaaagctct tgagattgca agacaagaag ggaagttggg taagtctctc
    25501 gaagcggctc ttgaaattgt ttctaaaagc gggctcagct tcggtgaact tcttccgaag
    25561 gaaaccttgg aattactttt tgtggtttct caaattcatg agaaaaatcc gggaatggaa
    25621 gtcctttcca gtcacgagaa cgaaaaattc tccgtaaaag ttttaaagcc gcttcaaggt
    25681 gaatgtcctc gttgttggag acatacggaa gatatttcca aagaaggcga tctctgcggt
    25741 cgttgtaaat cggtcgtcgc ttgagttgta tgacggacgt tgcagatttt actgtatttt
    25801 tggaactact tgcgaggaaa gttcctcttt acgaaagagg aagatactct gattcttatt
    25861 cagattgaaa tcgatcttga aaagtaggaa ctcttatact ttcaaattta aatttagact
    25921 cgaaataaag ccgatcggat tttagacaag aagcggggtt atgtatgaac gtgaattcgg
    25981 tgcaagaaat ccatgattca tttttctgaa aaaattcggg atttgaactt tataaatcta
    26041 ttataaaatt gtgggaacta ctacttttag aaaattcctt ctcattttca accgccgaat
    26101 tcgcgttatt ttaacaaaaa tcagccgcca ggacgatcat tctcatcggt aagtttgcgg
    26161 atttcgtttc gttttctagg tttaaattta tactgatcta attgttcggg attaaaaatc
    26221 acccatttcc gattcggaat gtttcgaacc atttgaaatt gaacgattcc gttatccaaa
    26281 atttccgtac cgtcggaaac gtgatcaaga gagatcgctt tgatgttggt ccaaagagaa
    26341 aaatccaaac ctacattttt atccacgatt tctcttttga ttttaccgaa aaccacgtta
    26401 attttatctt tttcgcccca gatcaaggcg gtagtcaact cttccaaaga aacaaccgat
    26461 tgaatgtcgt cgtattttga aatcaaaaca agaactttat tttcgggaag agacttgata
    26521 actaaaggga gatctcttgt tacaatttcc aattctccgt cagaaaaaac atgatccgta
    26581 aaagaaccga gagacgattt tttggcgtat ttcaagtttc ctagaagagc cttccactgt
    26641 tcggaggtga gttgaaaagg gtgaacgaac ggcttcgacg gtaccaactt ctcaaataaa
    26701 tctaccttga tagggctgat ctgaaaataa gctacttctg ccgaacgata aattaggttt
    26761 gaattagtgg gccaaaagaa aaaatttctt tcctgaaccc aagaacactg aacgaataga
    26821 aagatgagaa acaaatagga aaatttgaat gtatatttca tttggaattt tgatccacaa
    26881 actcttgaaa aatcggatac ttatttagaa actcttcatt cgtataaagg ttcacgattc
    26941 tgtccagtcc tgatagccga aatacggaat ttaaggactt attgaggcca aaaatgttta
    27001 gagttccgtt tttttctcgg atttgatttc ttactttaat gataataccg attccggaag
    27061 aatcgatgaa tttgactttt cctagaaaaa agctgacgat ttccggattt tctgttttta
    27121 cggattcttc gaattctttg tgaaaatccc gagaattatc catgaggatg tcttcaagaa
    27181 cgctaagaac gatatgtttc tctcgtatct cgcttcggat tatcatcaaa tcgaaaaaac
    27241 acctggaaga aaggcctgtc aagaagtaaa atggagcagt aactttcttg atttatttct
    27301 tagaactgca aatttgaact gagacgcgaa ttgcaagggt tgcacttata tggctgagtt
    27361 tgataaaacg aaacgctcta tcggagtgaa taatctggat gataaggcca gaaaagaaat
    27421 gtttaataaa ttccaatctg ccggcggaaa agtcgtcagt gaaaaggata aaaagaaaga
    27481 agaagccgaa tccggtagac aacctaacat tcgtcaaggt cagagaggtc aggttggtgg
    27541 aaaaaattcc ccttcccgtg gcggaacagc gtcccgttcc ggtagggaag gcggctctgt
    27601 cggaggcgct aaaggaccta gtccgagaga tagaaaatct ctcgaagacg aaatgggaaa
    27661 tttcatcaat cgtctttccg ttcgggtaaa atgttggttg ggaagagtta ccggattttc
    27721 ctctcccgac ctactaccta cttttttatc cgactttaat ctctatggaa aaaaatccct
    27781 tcttgaattg aactttgtcg gaaatgatat cctcggaaac ccgacatacg cgggaaaaat
    27841 agcaaaggag cttgatgctc agaatcccat ttacatcgaa cttttgggga gaatgcataa
    27901 gttatacgat aacacggagg tgaatcaagt gttagagccg cataacgcgg ctccggatct
    27961 acccgttgcg atttctagaa tcaaagatcc cttgtattcc atttttaaaa aattatacta
    28021 tgtttatccg tttcagggga gttatgtgaa agcccttaat ctcggatact ccgctctgga
    28081 aaaactggaa gggaaaccta ccgctatcta caacacgaag aaaaagcgcg cccttcagga
    28141 attcgattat ctgttcggaa ccttattcga aaaactttat cttgtcgttc ttagaagcga
    28201 aaacaagaac attcctctct taagcaatac gatggaatcc gttctcggaa ttcttcctga
    28261 agagaaaccg ggccatagac agcaagggga agagttggat gaaatctccg gaggtgcgac
    28321 atccgaagag gacggcgctc cggtagaaga aaagaaagaa gaaaccaacc cggaagattc
    28381 cctcagtaaa gaactcaaat acggtttgaa actgatgagg atacttcctc tcgatcagct
    28441 tcgtaaaaaa cacgatccga ggggagaata cgaggacatt ctttccgagg ataaggcgtt
    28501 tttaacctgg ctgttcttta aggaatttga tgccgaatat tctttcgtga tgacgactaa
    28561 aaagatcgaa atcaaaccta cgattgtaaa tggcgctaag gtcgactata gagaaaaaat
    28621 gattgatcat tacgagacga ctcgggcttc aatcgaacaa tttaggattt acgatcagta
    28681 ttataaggaa ctaaaaaatc accttaaaaa tccgggcgcc aattacatcg aagcctctaa
    28741 aaaaactagc gctttggaaa cgaaaaaaag ccaacaatcc agaaacgttc gtgtgacggt
    28801 taaagaattc gtggaaaaga cggccgaaat tttggagaaa ctcatcacag acatgaagtc
    28861 caaaaaagag atcgtcacta acatggatga aattatgacc ttggacatga tggaatcaaa
    28921 aagaaggttg aataaaaagc cgatcaagca gtgtatcatg gaagcgtatt gttttgcgat
    28981 cgcgtttgcg ggtcgtcttg aaagtgggga tttattcgga ggagtcaccg aactttctcc
    29041 tgaagaaatg gaaaaagaat tcggtatcaa aacggaacaa tcttctgtca acgaatccga
    29101 tctaggaatt ccgggaggcg gctcatctgg gggggctgaa aagctcgact cggattcgtt
    29161 aggcgttgat ccttccattt taggcgattg atcggggcgg gttcgatttt ggcgtccgca
    29221 aaagtcacac tttttcaaaa acatatcaac cgacccgttt cgaacgatca gaaactgaaa
    29281 ctttcgaagg aaaaatccga ctttttactt ttgccggagt attttccatt ctacgatttg
    29341 tcttcctctc cggaaaaact ttccgaaaaa tccaaaatcc tttccgacga actcttgcaa
    29401 atttccgaat attataaagg tgtaattatc ggagggtcca tgttcaggaa ggacgattta
    29461 ggaaaactga aaatcagcgt tccgatcatt caggacgtgg tagtcgtgga ttggtatgat
    29521 aaacaggaac tttccttcga agaaaacgtt accactccgg gtgatgcgga aacgatcttt
    29581 atcatgggag gttttcgttt cggaatcgtg gccggaaacg agattcgacg ttccgaacgt
    29641 ttggaggaat tgaaatctca gggtgtaaac cttctttttc acattgattc catttcggaa
    29701 cctaattcta ctcacgcaca ggacttggaa cgttatgtga agctttcttc tcaatatgat
    29761 atttttattg cgagagttgg aggtgttggt gcggcgttcg gtcgtaattg tatcggtaga
    29821 agtcttttgt ccacttcttc cggagtaaat tggaaggtag ccgaatcgga aaaggacaaa
    29881 gaagtcgtca aaaccgttac gattaacggt gtgaacggtt tattttaacg tgagttcggc
    29941 gtaagaaagt ttgggcgaat aagaaactaa agtgttacga ctccctatga gtcgtcgtcg
    30001 cagctcgcga atttcataga taaaataact cgcgaccgcg ctttaactca atgttgctgc
    30061 ctaaactcag tgaaacggct tcctaagggg tgccgtttca ggtcgcaaca taatactcca
    30121 attccttcgg aatttccact acaatcgctt tcgcatttta ttatatcgaa ctcacgttat
    30181 tttaggtttt taatattcaa aaattagaac gtgtttcttg gaattccgtc gtttttaacg
    30241 caaccgccta acaaacttca tgttgcctaa gttgcggtga atcttcgcaa gaaagacttc
    30301 ttggtttttt ctaattgaat tttcaattcg atcttacaaa cggagtttgg gaactcaaaa
    30361 atgtttcggg atcctttcga attacaaagg atctttccag agaaattact tccaaggtag
    30421 acattccttt tttagatata aaacgaatcg cttgtaaaag cggccggatt gaaggacatc
    30481 acatattttt atcaaacaat tcgagtgatg tttccgcata tcaaaacttg tcccaaaacc
    30541 tcgaatgtag gaattcctac gagagtgttc caacgataaa aatccgttag aaaaccataa
    30601 atcaccgatc tgcgggaatt tccacgctct attacgaact tatgaaacga ttgtgctgat
    30661 ttcttttcag gttttgagac gggctctgat atggcgccct catccggagc agtaaat
//
LOCUS       GPLGLLHF_4             16954 bp    DNA     linear       08-DEC-2021
DEFINITION  Genus species strain strain.
ACCESSION   
VERSION
KEYWORDS    .
SOURCE      Genus species
  ORGANISM  Genus species
            Unclassified.
COMMENT     Annotated using prokka 1.14.6 from
            https://github.com/tseemann/prokka.
FEATURES             Location/Qualifiers
     source          1..16954
                     /organism="Genus species"
                     /mol_type="genomic DNA"
                     /strain="strain"
     gene            806..1834
                     /gene="hrcA"
                     /locus_tag="GPLGLLHF_00037"
     CDS             806..1834
                     /gene="hrcA"
                     /locus_tag="GPLGLLHF_00037"
                     /inference="ab initio prediction:Prodigal:002006"
                     /inference="similar to AA sequence:UniProtKB:P30727"
                     /codon_start=1
                     /transl_table=11
                     /product="Heat-inducible transcription repressor HrcA"
                     /protein_id="X:GPLGLLHF_00037"
                     /db_xref="COG:COG1420"
                     /translation="MDLTERHKRILKALVDEFIQENRPVGSKTLFDKHDIGLSPASIR
                     TVLKDLEDYGYLASKHTSGGRIPTERGYRFYVDSLVILYELTLKEKQRIQQEYLKMQF
                     KLDQILKATASVLSSLSNAAGIVIGPAKNLDTLKHLELIHVRGDEILMILVMRSGTVL
                     HRNIFVDRNYSQEALYQVSKYLNDNLKGYDIYEIQNVVVPNLMVRRDGPEDFTRIAEL
                     LSSAMNPDNSEVTLYIDGFKNLYANFRDEEQQLSQVLSLLDDQGFLKEFFSEYIDQDG
                     VYTIIGKDGNRSMSGVSIITSNYKMGEKKIGALGIIGPQRMDYNRALPLVDFTSKLVS
                     EMVTRISK"
     gene            1848..2501
                     /gene="grpE"
                     /locus_tag="GPLGLLHF_00038"
     CDS             1848..2501
                     /gene="grpE"
                     /locus_tag="GPLGLLHF_00038"
                     /inference="ab initio prediction:Prodigal:002006"
                     /inference="protein motif:HAMAP:MF_01151"
                     /codon_start=1
                     /transl_table=11
                     /product="Protein GrpE"
                     /protein_id="X:GPLGLLHF_00038"
                     /translation="MAETSNSENKTSEEAKASEKNSRSITLEETKLENMNSEESTQTT
                     ESTQAQAAEAADSELSLQSELDAAKKEVESLKDSWARERAEFQNFKRRSAQEFVSIRK
                     EAVKSLVSGFLNPIDNLERVGATQSPSEELKPFVEGVAMILKEFYAVLEKSNVIRFDP
                     KGESFDPMSMEALSSEEGDQYSEETVIDVYQAGYYYKENEDKFTLRPARVRIGKPKS"
     gene            2536..4473
                     /gene="dnaK"
                     /locus_tag="GPLGLLHF_00039"
     CDS             2536..4473
                     /gene="dnaK"
                     /locus_tag="GPLGLLHF_00039"
                     /inference="ab initio prediction:Prodigal:002006"
                     /inference="similar to AA sequence:UniProtKB:B7J282"
                     /codon_start=1
                     /transl_table=11
                     /product="Chaperone protein DnaK"
                     /protein_id="X:GPLGLLHF_00039"
                     /translation="MSKEKIIGIDLGTTNSVVSVMEGGDPVVIQNSEGARTTPSIVAF
                     TAKGENLVGQFAKNQAITNAVNTIRSAKRFIGRRIGECESEMKHVSYKVIRSGNEGVK
                     FETSAGEFTPQEISARVLMKMKQTAEDYLGQKVTKAVITVPAYFNDEQRQATKDAGRI
                     AGLEVERIINEPTAAALAYGFDKKNVNSKIAVYDLGGGTFDISILELADGVFEVKSTN
                     GDTHLGGDDFDMAIMEWMISEFKNQTGIDISADKNTVQRLKEAAEKAKIELSGTMSTQ
                     INLPFITADASGPKHLDMTLSRAKFDQLTKSLVDRTRIPCENALRDAGLKASDINEVI
                     LVGGSIRIPAVQELVKQIFGKEPNKSVNPDEVVAVGAAIQGGVLAGEVSDVLLLDVTP
                     LSLGIETLGGVMTKLIERNTTIPTKKSQVFSTAADNQSAVSIHVLQGEREMASANRTL
                     GRFDLIGIPPAPRGVPQIEVTFDIDANGIVHVSAKDLGTGKEQKIRIESSSGLSEDEI
                     QKMVKDAEAHAAADKAQREVIEAKNELDTLAYSLEKTVNEAGDKIGASEKQLATDEVK
                     RAREAIESNDKARMESAKASISKIASDIATKVYSQGAPGAEQAAGSTGPDQGQNDQGN
                     SGNNGEKVVDADYTVVDDEKK"
     gene            4923..6038
                     /gene="dnaJ_1"
                     /locus_tag="GPLGLLHF_00040"
     CDS             4923..6038
                     /gene="dnaJ_1"
                     /locus_tag="GPLGLLHF_00040"
                     /inference="ab initio prediction:Prodigal:002006"
                     /inference="similar to AA sequence:UniProtKB:Q6RSN5"
                     /codon_start=1
                     /transl_table=11
                     /product="Chaperone protein DnaJ"
                     /protein_id="X:GPLGLLHF_00040"
                     /db_xref="COG:COG0484"
                     /translation="MSERSYYDILGVSKSANDEEIKSAYRKLAIKYHPDKNKGNKESE
                     EKFKEATEAYEILRDPKKRQAYDQFGKAGVGAGAGGFGQGAYTDFSDIFGDFGDIFGD
                     FFGGGRGGFSGGRRSGSQRGSDLRYNLEVSLEDAALGREYKIEIPRLESCGDCNGSGA
                     AKGSSPTTCPDCGGSGQIRRTQGFFSVATTCPTCRGKGTTISNPCKTCGGQGLQEKRR
                     TINIKIPPGVETGSRLKVSGEGEAGPNGGSHGDLYVVTHIKRHELFERQGNDLILVRK
                     ITLAQAILGAEIEVPTIDGKKAKMKIPEGTESGQVFRLKGHGMPYLGAYGKGDQHVVV
                     KIEIPKKITRRQRELIEEFARESGENIPGSKGKIFTK"
     gene            6338..7306
                     /gene="iolX"
                     /locus_tag="GPLGLLHF_00041"
     CDS             6338..7306
                     /gene="iolX"
                     /locus_tag="GPLGLLHF_00041"
                     /EC_number="1.1.1.370"
                     /inference="ab initio prediction:Prodigal:002006"
                     /inference="similar to AA sequence:UniProtKB:P40332"
                     /codon_start=1
                     /transl_table=11
                     /product="scyllo-inositol 2-dehydrogenase (NAD(+))"
                     /protein_id="X:GPLGLLHF_00041"
                     /db_xref="COG:COG0673"
                     /translation="MTERVKLGVIGTGHMGQYHVNVAKTLNDATLVGIYDSDLERAKQ
                     IAEKHKTLSFSTIDDLISKTDAVVIAVPTFLHHEIAKKALQANKHVLVEKPIAETTEQ
                     AKELVKIAADKNLILLVGHVERFNGAVLELGKIVKDPLLIESRRLAPFNPRIKDVGVV
                     LDMMIHDIDIVLNLVNSPVKKLSASGTKVLSAHEDVANVVLEFENGCLASITASRTTQ
                     AKIRTLNITQKDVYIMLDFTDQEIELHRQATSDILLLSEEIKYRQESIVEKIFVHKDN
                     PLKQEQEHFIRCIRKETDPIVNRNSDVSTLEITYQILSEIHGTSKK"
     gene            7330..7878
                     /locus_tag="GPLGLLHF_00042"
     CDS             7330..7878
                     /locus_tag="GPLGLLHF_00042"
                     /inference="ab initio prediction:Prodigal:002006"
                     /inference="similar to AA sequence:UniProtKB:Q6FF54"
                     /note="UPF0301 protein ACIAD0353"
                     /codon_start=1
                     /transl_table=11
                     /product="hypothetical protein"
                     /protein_id="X:GPLGLLHF_00042"
                     /translation="MEETYNGKILISNSSIVMDYFNQTVILMVEHDNQGAFGLVLNKK
                     QKAFIGDVIQGIPDHVSHTLPIYSGGPVDPTFISVLHEDKKISQPGIEVIPGLYLARS
                     YDTLLELLKSTSKFHVYQGYSGWSAGQLETEMNRKSWVVHEATKDFVLNQDPETTWQE
                     ALKSKGGIYKYFVEHTKDPMLN"
     gene            7945..8232
                     /locus_tag="GPLGLLHF_00043"
     CDS             7945..8232
                     /locus_tag="GPLGLLHF_00043"
                     /inference="ab initio prediction:Prodigal:002006"
                     /codon_start=1
                     /transl_table=11
                     /product="hypothetical protein"
                     /protein_id="X:GPLGLLHF_00043"
                     /translation="MKKFQSLFFIFMILISLSLIENLSADGCYICTSGSADHCRDYCR
                     YIGSDTFDNRKKCQDKGCKVGGTASCPTASNYKVCSAKASVSTSEFFASNH"
     gene            9570..11708
                     /locus_tag="GPLGLLHF_00044"
     CDS             9570..11708
                     /locus_tag="GPLGLLHF_00044"
                     /inference="ab initio prediction:Prodigal:002006"
                     /codon_start=1
                     /transl_table=11
                     /product="hypothetical protein"
                     /protein_id="X:GPLGLLHF_00044"
                     /translation="MIRFSFFQRQILLFFGLFFVLNQCTLELERPQVSVVSGVIDLSS
                     WNFEKYGPVALQGDWIFRWKEFVEDPEINPEKNRLMPVPKAWTRIQEPHGENYPGIGI
                     ATYFLKVILPKDLSSTNLAILAETSETAYEVWVDGVKIGAQGIPGKTLDTSTPEWNVK
                     ILPFQIQKKEFQIRIPISNFYHARGGLTARLILGNEDQIIRLREKRMTVDVFLLGFLI
                     AMALYHFTLYFLRKKDAALLYFGVLCFVFCFREISTEQNLIQVIFPGVPYLVHMRIVY
                     LSFYLIPPITSAFLRALFPEELKKEIHYIVVFIAAIFSLIVVSQDSVFFTGTIEYYYV
                     FTFLCFAVGFYVLALALIRKKTGAIAILIGIFAVFLAYSQDIFYNKRIIPTFILAPFG
                     LIALIFSEAYLLAKRYSMAFNAVEDVSESLKKVNSSYRLFVPKELLRILNKHDVLDIK
                     LGDIAEEEMSLLYNEVRTFSDSSEKMTGKENFKFINSFLGRVGPVIRERDGFIDKYFG
                     EAFLALFPPEPERALESAVEIQRILRELNRERIANGKDPIRSGSGIHTGPILLGTIGE
                     AERMESTVISSSVNVASKIGQLSRMYESSLLITDSTLFRLTNSSEYFYRVVDRIQIRD
                     QRSVYTVLEVFNGLPENLIDCYMNTREEFERGILLFREKHFEEACVVFNRILEKNRAD
                     QAARVYLEKSVHNCRFGVPENWQGVTLLGD"
     gene            complement(12059..12700)
                     /locus_tag="GPLGLLHF_00045"
     CDS             complement(12059..12700)
                     /locus_tag="GPLGLLHF_00045"
                     /inference="ab initio prediction:Prodigal:002006"
                     /codon_start=1
                     /transl_table=11
                     /product="hypothetical protein"
                     /protein_id="X:GPLGLLHF_00045"
                     /translation="MILLYTIIMLMIPENQIPETRNPIELVEFLSKEIENPSFDEWLS
                     ELANKAIENDKFVWSFLYQVMRSADSGRLSWGYHKRLLSGAFQILSRVGDNRAYRIMI
                     NYVKSLDRQIPIGALELIADLLPSFSEVDLDEILKIATNQDPLKSAFGILALFQLIVQ
                     GKIPFEKTEMTKEFLKNYKNYVYYLDSVVEQSLDYLKAQEEPNLLTFFNEIAV"
     gene            13071..13262
                     /locus_tag="GPLGLLHF_00046"
     CDS             13071..13262
                     /locus_tag="GPLGLLHF_00046"
                     /inference="ab initio prediction:Prodigal:002006"
                     /codon_start=1
                     /transl_table=11
                     /product="hypothetical protein"
                     /protein_id="X:GPLGLLHF_00046"
                     /translation="MARKFFKFYIGIFKKEITTRTYENNTMMSLFQKLECWIFFKRAD
                     NSELDLSFENFYIFAKIVR"
     gene            13348..13569
                     /locus_tag="GPLGLLHF_00047"
     CDS             13348..13569
                     /locus_tag="GPLGLLHF_00047"
                     /inference="ab initio prediction:Prodigal:002006"
                     /codon_start=1
                     /transl_table=11
                     /product="hypothetical protein"
                     /protein_id="X:GPLGLLHF_00047"
                     /translation="MNSLSIQIFQDIYHASQSGKMTTMETLEINTAKPAHQLRPHLED
                     LKESRFVVEHPEGFGIAPSGVYYYKSRWG"
     gene            complement(13969..14625)
                     /locus_tag="GPLGLLHF_00048"
     CDS             complement(13969..14625)
                     /locus_tag="GPLGLLHF_00048"
                     /inference="ab initio prediction:Prodigal:002006"
                     /codon_start=1
                     /transl_table=11
                     /product="hypothetical protein"
                     /protein_id="X:GPLGLLHF_00048"
                     /translation="MYETGIRLPEHLRTKTYEEILSFAEIFFAKVQKDKNLKMLALRK
                     GFEFLLESEGAVGNVTLSSNLQIDLTRPAFDIAEMTKFAIQEIEKFSKDHEDEVFYAF
                     AIDADLLCLNSISGFDKRLAEDRKLWPKSYETKKQVEEFKYNPGDWAYQGFAKLSEET
                     GFVRDLYEKHYDAPEGEQKTSEYAQAMNSLMISLEKRNAFADLRKTDDFRIFRVEHNY
                     "
     gene            complement(14652..14804)
                     /locus_tag="GPLGLLHF_00049"
     CDS             complement(14652..14804)
                     /locus_tag="GPLGLLHF_00049"
                     /inference="ab initio prediction:Prodigal:002006"
                     /codon_start=1
                     /transl_table=11
                     /product="hypothetical protein"
                     /protein_id="X:GPLGLLHF_00049"
                     /translation="MAEDRDLLDELALVFSNYLLSLNNVKKLVVSALDYQTRKILPFS
                     TAHVYG"
     gene            15041..15211
                     /locus_tag="GPLGLLHF_00050"
     CDS             15041..15211
                     /locus_tag="GPLGLLHF_00050"
                     /inference="ab initio prediction:Prodigal:002006"
                     /codon_start=1
                     /transl_table=11
                     /product="hypothetical protein"
                     /protein_id="X:GPLGLLHF_00050"
                     /translation="MKISVKKLKPNAELPVLQIVYVGGVGYDVHAFLDTSFILEPGKV
                     FLVPTGLLFAAP"
     gene            complement(15757..16665)
                     /locus_tag="GPLGLLHF_00051"
     CDS             complement(15757..16665)
                     /locus_tag="GPLGLLHF_00051"
                     /inference="ab initio prediction:Prodigal:002006"
                     /codon_start=1
                     /transl_table=11
                     /product="hypothetical protein"
                     /protein_id="X:GPLGLLHF_00051"
                     /translation="MLSDTSAKFYVLLVIAMISWGFAWPSAKLIVGTQHPNVIIFWRF
                     LATALSLLPVVFWRKGFFRLPNYKVLFQITIGGILYTIYNQFFLLGLKNGLAGAGGVL
                     VTTMNPIFTYVFVHSFQRKLPSAREGIGLLLGLVGGCILLRLWEFDLNSLFRSGNIFF
                     LLCAVSWALLSMNSHSTGQTISPLVYSFYVFAIGTILDLFLAFPYGVENALSSGPYFW
                     FHIFYLSVIATTFGTTVYFFASTKLGSRVASSFIFLVPVTALLGSWIFLDESPNLTTM
                     IGGTFAVLAVFLLNRNQNDENKKSGI"
ORIGIN      
        1 aaaaccttaa aagaaatcag tacaatcatt ttataagctc gtaatagagt gtgagaattc
       61 ccgcagatca tgttccttgg atagtttatc ggttttcaaa tggacctatt gttggaacac
      121 tcccgtagaa gttcctacat ccgaggcttt gggacaagtt ctaagttttt ttgtaatagt
      181 tcctacaaaa aaatatagaa atcccgaggt acctgatcga aaacgggtcc ctcttccagc
      241 tcggcttttc agaaaacctt gcaaaccagg aaaagcggca ggttctgagg aacctcggaa
      301 aacaagagct atcatcagcc aatccaattg gtgctcggaa aagagattta aaattattcc
      361 cgttttcttt aatgaggaat gctaaatttt gaagacatag taattcctag tgagttcggt
      421 gtaatagatg cgaaagcgat tattgtgctg caatccgtaa agaagctcac tttagtttca
      481 gcgtagcgcg gcctttgctt gcaaaggctg gattcgccca agttttttta tatcaaattc
      541 acgttaatga ctatccttag aaaacctagg aactcccgca aaattgaatc cagaaaaata
      601 caatttactc cttcaaaatg taaggataga aactatttgt gtcgcttaag ttgttctttt
      661 ccggcactct cgtcttttca atgctaaaaa aacgaggttt ttgcactcaa aacaagatga
      721 aactactttc ttccttgaca tttttcgtag gaattcggaa actaattgta tgaattagca
      781 ctctaacatt cagagtgcca gaaaaatgga tctcacagaa cgtcataaaa gaattctaaa
      841 agcccttgta gacgagttta tccaggagaa tcgtcctgta ggttcgaaaa ccctttttga
      901 taaacacgat attggacttt ctcctgcttc gatccgaacc gtgctgaagg atttggaaga
      961 ttacggttat cttgcgtcca aacatacttc gggtgggaga attcctacgg aaagggggta
     1021 tcgtttttat gtagattcgc tggtaattct atacgagctg actctcaaag aaaaacaacg
     1081 gatccagcaa gaatatctga agatgcagtt taaactcgat caaattttga aggctaccgc
     1141 ttcggtgctt tcttccctgt ccaatgcggc gggaattgtg atcggtccgg cgaaaaattt
     1201 ggacactcta aaacatctcg aattgatcca cgtccgtgga gacgagatat tgatgattct
     1261 cgtgatgaga tccggaaccg ttctgcacag aaatattttc gtggatcgga attattccca
     1321 ggaagccttg tatcaagtct ctaaatatct gaacgacaat ttgaaaggtt atgatatata
     1381 cgaaattcag aatgtagtcg ttccgaatct tatggttcga agagatggac ccgaggattt
     1441 tacaagaatt gcggaactat tgtcttccgc tatgaacccg gataattccg aagttacttt
     1501 gtatatagac ggatttaaga atctttacgc gaattttagg gacgaagaac aacaactttc
     1561 tcaagtcctt tctcttttag acgatcaggg atttttgaag gaattttttt ccgagtacat
     1621 cgatcaggac ggagtatata cgatcatagg aaaagacggg aatcgaagta tgtccggcgt
     1681 ttccatcatc acttccaact ataagatggg ggaaaagaag atcggagcat tgggaatcat
     1741 aggaccgcag agaatggatt acaacagagc cttaccgctc gtcgacttta cgtcgaaact
     1801 cgtctccgaa atggtgactc gcattagtaa ataagggaga gtaatgtatg gccgaaacat
     1861 cgaattcgga aaataaaact tcggaagaag caaaggccag cgagaaaaat tctcgatcaa
     1921 taacattaga ggaaactaaa ttagagaata tgaattctga agaatcaaca caaacaactg
     1981 aatcgacgca ggctcaagct gccgaagccg cagattcgga actttcgctg caaagcgaat
     2041 tagatgccgc aaaaaaagag gttgaatcct tgaaggattc ttgggctaga gaaagagccg
     2101 aattccaaaa cttcaaacgt cgttccgcac aggaatttgt ttcgatccgt aaggaagcgg
     2161 tcaagtctct tgtgagcggt tttttgaatc cgatcgataa cttggaaagg gttggcgcga
     2221 ctcaaagtcc atcggaggaa ttaaaacctt ttgtggaagg tgttgcgatg attctcaagg
     2281 agttttacgc cgtattagaa aagtcgaatg taattcgttt cgatccgaag ggggaatctt
     2341 tcgatccgat gtcgatggaa gctctttctt cggaagaggg ggaccaatac tcggaagaaa
     2401 ccgtcataga cgtgtatcaa gccggctatt actacaagga aaacgaagac aagtttacgc
     2461 ttcggcctgc aagggttcga atcggtaaac cgaaatcatg attagaatct cagggaaata
     2521 taaaggagaa aaacaatgtc caaagaaaag attataggta tcgatttagg aactactaac
     2581 tcggtcgttt ccgttatgga aggtggtgac ccggtcgtta ttcaaaactc agaaggagcg
     2641 agaacaactc cttccatcgt agcatttacc gcaaaaggag agaatttggt cggccaattt
     2701 gcaaagaacc aggcgatcac taacgcggta aatacgatcc ggtccgcgaa acgttttatc
     2761 ggacgtagaa tcggcgaatg tgaatccgaa atgaaacatg tctcctataa ggtcattcgt
     2821 tccggtaacg agggggtgaa attcgaaact tccgcgggag aattcactcc tcaagaaatt
     2881 tcagcccgtg tgctcatgaa aatgaaacag accgcggaag actatctcgg ccaaaaagta
     2941 accaaggccg tgattaccgt tcctgcttac ttcaatgacg aacaacgtca agcgactaag
     3001 gatgcgggaa gaatcgcggg tcttgaagtg gaacggatca tcaacgaacc taccgcggcc
     3061 gcccttgctt acggtttcga taagaaaaac gtaaattcta aaatcgcggt ttacgacctt
     3121 ggtggtggaa cgttcgacat ttccattttg gagcttgccg atggagtttt cgaagtaaaa
     3181 tccacaaatg gagatactca cctcggagga gacgacttcg acatggcgat catggaatgg
     3241 atgatctccg aatttaagaa tcaaaccgga atcgatattt ccgcggataa gaatacggtt
     3301 caaagattga aagaagccgc tgaaaaggcg aagatcgagc tttctgggac gatgtctacc
     3361 cagatcaatc ttccgtttat cactgcggat gcatccggtc cgaaacactt ggatatgact
     3421 ctttccagag ctaagttcga tcaactgact aagtcccttg tcgatcgtac tcggattcct
     3481 tgtgagaacg cccttcgtga tgcgggctta aaggcttctg atatcaatga agtgatctta
     3541 gtgggtggtt cgattcggat tcctgcggtt caagaacttg ttaaacagat cttcggaaaa
     3601 gaaccgaata aatccgtaaa cccggatgaa gtagttgcgg ttggagctgc gattcaaggt
     3661 ggagtattag cgggagaagt ttcggacgtt cttcttctcg acgtgactcc tctttctctc
     3721 ggaatcgaaa ccctcggcgg ggtgatgacc aaactgattg aaagaaacac tacgattcct
     3781 acgaagaaat cccaggtatt ttctactgcg gcggataacc aatctgcagt atcgattcat
     3841 gttcttcaag gcgagagaga gatggcttca gcgaacagaa ctcttggccg ttttgatctg
     3901 atcggaattc cgcctgcacc gagaggggtt cctcaaatcg aagttacttt cgacatagac
     3961 gctaacggaa tcgtacacgt gtcggcaaaa gatcttggga ccggtaagga acaaaaaatc
     4021 agaatcgaat cttcttctgg attgtccgaa gacgaaattc aaaagatggt caaggacgcc
     4081 gaagctcacg cagcagcgga caaagcccaa agagaagtga ttgaagcgaa aaacgagttg
     4141 gatacgcttg cttattctct tgaaaagacc gtaaacgaag ccggggataa aatcggagca
     4201 agtgaaaaac agcttgcaac ggacgaagtc aagcgcgcgc gcgaagcgat cgaaagtaac
     4261 gataaagcaa gaatggaatc cgcgaaagct tctatttcta aaattgcctc cgatatcgct
     4321 actaaggttt attcacaagg cgcacccggt gcggaacagg ccgcaggatc aaccggtccc
     4381 gatcaaggac agaacgatca aggcaactct gggaacaacg gagaaaaggt cgtcgacgcg
     4441 gattacaccg tggtggacga tgagaaaaag taaacgtgga acaattcgta aagaacatga
     4501 cacgtgagtt tttcgaaacg attcgtaaag agcgcgtgca agttctttga agtccagttc
     4561 gtaaatgaag gagaatcatc agatccaata gttatcgttt tgcgagtcga tttaggcttc
     4621 accgttgtga gaattctcac gatggtgaac taaaattcta taatcaaact taaacgtatg
     4681 tgtaacatac ccacataacg atcgtaggtt gcaaaatcct ggctttgatg actgtgtggt
     4741 tcttgatttt ggaaatttat tttacggagt agaatttaag ttttggaaca tcgaaaaact
     4801 ttgaatacaa accgcgtata aaactaaaaa ctttttactc ggttttttgg aatcatcgaa
     4861 agtgttgaaa acagagtcgg aaagtaagaa cgaaacattc aacgcaagtt tggaattaaa
     4921 caatgagtga aagaagttac tatgatattc ttggggtttc caagagcgct aacgacgagg
     4981 aaatcaaatc cgcttatcgt aagttggcta tcaaatatca tcccgataag aacaagggta
     5041 ataaggaatc cgaagaaaaa tttaaagaag ctactgaagc ctacgagatt ttacgggatc
     5101 caaaaaaacg tcaggcttac gatcaattcg gaaaggccgg tgtcggagcc ggggcgggcg
     5161 gattcggtca aggcgcgtac actgatttct ctgatatttt tggagacttt ggggatatct
     5221 ttggtgattt cttcggtggc ggtaggggcg gtttcagcgg tggaagaaga tccggttcgc
     5281 aaagaggttc cgatctacgc tataatttag aagtttcctt agaagacgcc gcgctcggca
     5341 gggaatataa gatcgaaatt cctcgattgg aatcttgtgg ggactgcaac ggttccggag
     5401 cggcgaaagg aagttcgcca actacttgcc cggattgcgg cggttccggt cagattagaa
     5461 gaacgcaggg atttttttcc gtggcaacta cttgtcccac ttgtagagga aaagggacga
     5521 cgatttctaa tccttgtaaa acttgcggcg gccaaggtct tcaagaaaaa cgtagaacga
     5581 tcaatatcaa aattcctccg ggagtcgaaa ccggttccag actcaaagta tccggagaag
     5641 gggaggcagg accgaacggc ggatctcacg gagatttata tgtggtcact catataaaga
     5701 gacatgaact tttcgagcgc caaggaaacg atctgattct cgttcggaaa attactttgg
     5761 ctcaagcgat tctcggagcg gaaatcgaag tgccgacaat cgacggtaaa aaggctaaaa
     5821 tgaaaattcc ggaaggaacg gaatccggtc aagtgttccg gttgaaaggc cacggaatgc
     5881 cgtatctcgg cgcttatgga aaaggagatc agcacgtagt tgtgaagatc gaaattccga
     5941 aaaagatcac gagaagacaa agagaattga tagaagagtt tgcaagggag tccggagaaa
     6001 acattcccgg atccaaagga aaaatcttta caaagtaaaa agaattcggt ctttttaatt
     6061 ctttaatttg agaatataaa aaagatcggt ttttacaaaa gtatctctat aaaatgaatt
     6121 tgatgatcac aaaatgataa cttcatttag gaatttaatt agacgatcgc tgtcttcgga
     6181 ttttttagag gttatttaaa ggtgaatcct aatcttatct atttcttaat gatgagaaat
     6241 taccaaaccg taaaattttt aggacaaacc ttcgtaaaaa gtcgagaaga catttttcga
     6301 ataacacaac ctgatcgcaa aactaaaagg aaatacaatg acagaaagag ttaaactcgg
     6361 cgtgatcgga accggtcata tggggcagta tcacgtaaat gttgccaaaa cccttaacga
     6421 cgcaaccctg gttggaattt atgactcgga cttagaaaga gcaaaacaaa tcgcggaaaa
     6481 acacaaaact ttgtcgttct ctacgatcga cgatttgatc tcaaaaacgg atgcggtagt
     6541 tatcgctgtt cccacttttt tacatcacga aattgcaaag aaagctttgc aagccaacaa
     6601 acacgtatta gttgaaaagc cgattgcgga aactaccgag caggccaaag aactcgtaaa
     6661 aattgccgca gacaaaaatt taattcttct tgtgggtcat gtggagcgtt tcaacggtgc
     6721 agtattagaa ttaggtaaaa ttgtaaaaga tcccttactt atcgagtcga gaaggcttgc
     6781 gccttttaat ccgagaatca aagacgtggg cgtcgttctc gatatgatga ttcacgatat
     6841 tgatatcgtg ttaaatctgg tcaattctcc cgttaaaaag ctttccgctt cggggaccaa
     6901 agtattgtcc gctcacgagg atgtcgcaaa cgtcgtactt gaatttgaga acggatgtct
     6961 cgcaagtatt accgcgtcca gaacgactca agcgaaaatt agaaccttga atatcactca
     7021 gaaagacgta tatattatgc tcgattttac ggatcaggaa atcgaactgc atagacaagc
     7081 tacttccgat attcttcttt tatccgaaga gattaagtat cggcaagaat cgattgtgga
     7141 aaagattttt gttcataagg ataatccgct caaacaagaa caggaacatt ttatccgttg
     7201 tatcagaaaa gaaacggatc cgattgtgaa tagaaattcc gacgtttcca ctttggaaat
     7261 cacttatcaa attctttctg aaatccacgg aacttctaaa aagtaatccg gtctaaaact
     7321 ggttaaaata tggaagaaac ttataacgga aaaattctaa tctccaactc ttcgatcgtt
     7381 atggactatt tcaaccaaac ggttatctta atggtggagc atgacaatca aggcgctttc
     7441 gggttggtac tgaataaaaa acagaaggcg ttcatcggag acgtaatcca aggaattccg
     7501 gatcacgtta gtcatactct tccgatttat tccggcggtc ctgtggatcc tacttttata
     7561 tcagtgttgc acgaagacaa gaaaatttct cagcccggaa ttgaagtgat tcctggttta
     7621 tatcttgcga gaagttacga tactctcctg gaattattga aatccacttc taagtttcac
     7681 gtataccaag gatattccgg ttggagcgcc ggacagttgg aaactgagat gaatcgtaag
     7741 tcttgggtag tgcatgaagc cacaaaagat tttgtcttaa atcaagatcc tgaaacaaca
     7801 tggcaggaag ctctcaaaag caagggcggg atttataagt attttgtcga acacacaaaa
     7861 gatcctatgt tgaactgaaa ccgttttttt aatctttaca gagaaatttg gattattatg
     7921 atcaaaaaac aaagaggtta aggtatgaaa aagtttcaaa gcttattttt tatttttatg
     7981 attctaattt ctttatccct gatcgaaaat ctttctgcag atggttgtta tatttgcact
     8041 tccgggtccg cggatcattg tagggactat tgcagatata ttggttccga tacatttgat
     8101 aacagaaaga aatgtcagga caaaggttgt aaggtaggcg gtaccgcttc ttgcccgacc
     8161 gcttccaact ataaagtttg ttccgctaag gcgagtgttt ctacttcgga attttttgct
     8221 tccaaccatt agtaaattct catatgatct aagtatctct cggatatgtg ttttattttt
     8281 ctttggaaag tcgtttgcga ggttaaattt gctttttaag ataatggcct caaaaattga
     8341 acggcaatga agcgcttttc aaaatagaca agaactgtag gaaaattgtt ctctctggac
     8401 ttaaagcccg tttcaaaacc ttaaaaagaa atcagttaca aatcattgaa tcagtttgta
     8461 ataaaagtgt atgagtttcc acaaattgcg ttcccttaag tggttctatg ggttttcgaa
     8521 cgattttatt gtcgttcaat tttgaggttt cggacagact caaaattaaa tgtgagaact
     8581 tccatatttt tagtctttag aaaccgaaga taaccaaagt tctatcttgg caaatatagg
     8641 aatttctacc tttagaaagg tttttctaac tttcttcacg aactcatgat attcatcatt
     8701 tcgactattt tttaggcacg actattcaag cagtgcgtaa caaaatgtag aagtttcaca
     8761 ttggtttttt gaaaaaggct tttataaaaa gtttgaacga atccagtctt agcaaacaaa
     8821 ggccgggctc tcgtcaataa gttgcatgaa aaaaacgtaa tgtaatattt cgtctctata
     8881 aaattgagta ccgttaattt tatcgcaaaa cactgattcc atgtaaaata ttaggtactt
     8941 tattatatag ttatgagtag ttctactcga acacatgaaa aaaaactatg atgatcttat
     9001 ttcaaaaatt agaatattcg atctttttca acaactctaa tgaattatat ttactcgttg
     9061 gccattgctt cgaaatttgt tgatggattc gctttgaagg cttccaaaga agtatattaa
     9121 actacgtgat gttttcttgt attttttgat atgatacttt tatcgattcg ggtaatcaat
     9181 tatgggtggt ggattgtccg gatctgtgat gaattggtgc gttcgatcga gaaaaaggat
     9241 gggtgtgagg ttttggatcg aattcagtca aaagatatga ttgtttaatt gtttttaatg
     9301 aatattctaa cttttatccg ttatgtccac ggatacgaaa aagaatttga aaatgaaatt
     9361 tccaattacg aacagagaaa tttcaagtaa actttatatc gtctttacgg ggttgcggaa
     9421 aacgataaac tatggtagta tctcgaggac gtttattact gtaggccgtt tctttaggtg
     9481 atcgaatgga aatacgcttc cgatgtgtgg aagtggaata ttcaacttga ccgacttcaa
     9541 tattggagag gaaaattaag aaaagtttca tgatacgatt tagttttttc caaagacaaa
     9601 ttttactttt tttcggactc ttttttgttt taaatcaatg tacgttagaa ttggaacgtc
     9661 ctcaagtttc cgttgtttcg ggagttatcg atctttcttc ttggaatttt gaaaaatacg
     9721 gtccagtcgc gttgcaagga gattggattt ttcgttggaa agaatttgtt gaagatccgg
     9781 aaataaaccc ggaaaaaaat agactcatgc ccgttcccaa agcttggact cgaatccaag
     9841 agccgcatgg agaaaattat cccggaattg gaattgcaac atattttttg aaagtgattc
     9901 tccctaaaga tctaagttcg acgaatcttg cgattttagc ggaaacctcc gaaacagcat
     9961 acgaggtttg ggtcgatggg gttaaaatcg gggctcaagg tattcccgga aaaactttgg
    10021 acacatccac gcccgaatgg aacgtaaaaa ttttaccttt tcaaattcaa aaaaaggaat
    10081 ttcaaattcg aattcccatt tctaattttt atcacgccag aggcggattg accgcgcgtt
    10141 tgatacttgg aaatgaggat caaatcattc gactcagaga aaaaaggatg actgtagacg
    10201 tttttcttct cgggttttta atcgcgatgg cgttgtatca tttcactctt tattttttaa
    10261 gaaagaagga cgcggctctt ttgtatttcg gggtcctctg ttttgtgttt tgtttcagag
    10321 aaatcagtac cgaacaaaat ctcattcaag tgattttccc cggtgttccg tatcttgttc
    10381 atatgaggat cgtttaccta agtttctatc tgattcctcc gattacgtcg gcgtttttga
    10441 gagctttatt tccggaggag cttaaaaaag aaattcatta tattgtcgtt tttatcgctg
    10501 cgattttctc tttgatcgtc gtttctcagg attctgtttt ctttactggg accatcgaat
    10561 actattacgt gtttacgttt ttatgttttg cggtcgggtt ttacgtgttg gcactcgcat
    10621 taatccggaa aaaaaccggt gcgatcgcga tcctgatcgg aattttcgcg gtctttcttg
    10681 catatagtca ggatatcttt tataataaaa gaattatacc tacatttatt ctcgctcctt
    10741 tcggattgat cgctctcata ttttctgaag cttatcttct agctaagagg tattctatgg
    10801 ctttcaatgc cgtggaggac gtgtctgaaa gtttaaaaaa ggtgaattct tcttacagac
    10861 ttttcgttcc gaaggagttg ttaagaatat taaataaaca tgatgttctg gacattaaac
    10921 tcggggatat tgcggaagaa gaaatgagtc tcctctataa cgaagtccga actttttccg
    10981 attcttccga aaagatgaca ggaaaggaga attttaaatt catcaattct tttttaggta
    11041 gagtcggtcc ggtgattcgt gaaagagatg gatttattga taaatatttc ggagaagctt
    11101 ttttagcgtt attccctccc gaacccgaaa gggctttgga aagtgcggtc gaaattcaac
    11161 gaattttaag ggaattgaat cgagaaagaa tcgccaacgg caaagatccg atccgttccg
    11221 gaagtgggat tcataccgga ccgattttac tgggaaccat cggagaagcg gaaagaatgg
    11281 aaagtaccgt catttcatct tctgtgaacg ttgcttcaaa aatagggcaa ctttcgagaa
    11341 tgtacgaatc ttccctgttg attactgatt ctactctatt tcgcttaaca aattcatccg
    11401 agtatttcta tcgggttgtg gaccggattc agattcggga tcaaagaagt gtttataccg
    11461 ttttggaggt gttcaatgga ctcccggaaa atttaatcga ttgttatatg aatacaaggg
    11521 aggaattcga gcgcgggatc cttttgttta gagagaaaca tttcgaggag gcatgtgtcg
    11581 tttttaatcg aatcctggaa aaaaaccggg ctgatcaagc ggcaagagta tatttggaaa
    11641 agtccgtgca caattgtagg tttggagttc ctgaaaactg gcagggggtc acactattag
    11701 gagattgaat gaaggttcta tttcaaaatc tcagattcgg gaattcctac agagactcga
    11761 acaacaataa aatttgttcg aaagccatgg attttttcaa agaaatgtaa tttgtgggaa
    11821 ttcctacgtt ttattacgaa tgattagaac tggtttgttc aggtttttgg gcgggctttt
    11881 attcgttttc gaatagattt tattgttctt acatttcggt tgaagtttct atgttttaga
    11941 tgtcagtgga atagttctga ctttactctt ttttccccac aatgtggggt taagaaaaaa
    12001 acgattattt ccaattctca tttttgaaag atcggaaaaa tgaaatgtct ctataacgtt
    12061 atacggcgat ctcgttgaag aaggtaagga gattcggctc ttcctgagct ttgagatagt
    12121 ccaaagattg ttcgaccacc gaatccaaat aatagacata gtttttataa tttttgagaa
    12181 attcttttgt catttccgtt ttttcgaaag gaatcttccc ttgaacgatc agttggaaaa
    12241 gagctaaaat tccaaaagcc gatttgagag gatcttggtt ggtggcaatt ttcaaaatct
    12301 catctaaatc cacttcggaa aaagaaggta ataagtccgc gatcaattcc aaagccccga
    12361 tcggaatctg gcgatctaga gatttgacat aattgatcat gatacgatat gcacgattgt
    12421 ccccgaccct ggaaagaatt tgaaatgcgc ctgaaagaag tcttttatga taaccccaag
    12481 aaagtctacc tgaatctgcg ctacgcatta cttggtataa aaaactccac acgaacttat
    12541 cgttttcgat tgccttgttt gcaagttcgg aaagccattc atcaaaagag ggattttcta
    12601 tttctttcga gagaaattcc accagttcaa tcggatttct tgtttcaggt atttgatttt
    12661 cggggatcat aagcatgatt atcgtataaa gcaaaatcat tttccattct ttttctttgg
    12721 aaagaaatga aataaatcat tttgtaaatc tttagagtga acactaacgt aaaaaatgaa
    12781 acctggtcct ggaattttcc cttgagcctt aatcttaatg atccctataa aataaagtac
    12841 cgttaatttg agcataaatc ccgcgtttga tgaagaattt tagacactct attatgtaga
    12901 gatgagtaat gaaagttata agaaaccgaa agcaaaaaat tcggatttat tacatagtta
    12961 ggtatcttga agcaaatcca tgttcagact aagtatccat gatacattgt agtgatagaa
    13021 attctaagtt tgtaatgaat gcaattatca aaggcggtgt ttgaggaaaa atggctcgta
    13081 aatttttcaa gttctatata ggaatattta aaaaggaaat tactactcgg acgtatgaga
    13141 acaatactat gatgagttta tttcaaaagt tagaatgttg gatcttcttc aaaagagccg
    13201 acaattccga actcgactta agttttgaga acttctatat ttttgcaaaa attgtccgct
    13261 aatttttgat actattttca tatgtccgga tagtaaaatc tttttgacac aaagaaatac
    13321 ttcttgaagg ataaaaagcg ggcccatatg aattctcttt caattcaaat ctttcaagat
    13381 atctatcacg cttctcaatc gggaaagatg acgactatgg agactttgga aatcaatact
    13441 gccaaacctg cacatcaact cagaccccat ctggaggatt tgaaagagtc caggttcgtg
    13501 gtcgaacatc cggaaggttt tggaattgct ccgtctggag tttattatta caaaagccgt
    13561 tggggttaaa aataagcaag tagctcctct tgaacaatta taaatctcaa agccttcttg
    13621 gtattcatta cggaaatcat tctcaaggat acgaactatg ctctatcgat tgtaaagtcg
    13681 tctcgaatct tttcccgacg aaaagaaaat tgggaaaagg ttccgtcgta aatatctgct
    13741 cagttattcc aagatctccc agtgctttaa aaacaatatc aacgtccatc cgttgcgttc
    13801 gtgagaatac tttatgctgg taaatacctg catgtcaagt tagatgctta agaaattaca
    13861 aaccgatcaa ttgatttctc gatccggcga ctgcgatcta ggaatgagaa agaaactgct
    13921 gactttcgca ttgcacacgt atgcccgtat agaattgtaa ggaatgtctt aataattgtg
    13981 ttctactcga aaaattcgaa aatcatccgt tttgcgaagg tcggcaaaag cgttccgctt
    14041 ttcgagcgaa atcataagcg agttcatcgc ttgtgcatac tcgctcgttt tttgttcgcc
    14101 ctcaggcgca tcataatgtt tttcgtatag atcacggaca aaaccggttt cttccgaaag
    14161 tttagcaaaa ccttgatatg cccaatcgcc ggggttatat ttgaattcct cgacttgttt
    14221 ttttgtttca taacttttgg gccatagttt ccgatcttca gcgagccttt tgtcgaatcc
    14281 tgaaatcgaa tttagacaga gtaaatccgc gtctatcgcg aaagcgtaga agacttcgtc
    14341 ttcgtggtct ttagaaaatt tctctatttc ctggatcgca aatttcgtca tttcagctat
    14401 atcaaatgca ggccttgtta agtcgatttg taggtttgac gataatgtta cgtttcctac
    14461 ggcgccttca gattccaaaa ggaattcaaa tccctttctc agggcgagca tctttaaatt
    14521 tttatctttc tgaacttttg caaaaaaaat ctcggcaaaa gataaaattt cctcgtaagt
    14581 ttttgttctt agatgttcag gcaaacgaat gcctgtttca tacacgcttt ctttatactc
    14641 gtctcgaacg tctatccata gacgtgtgca gtagaaaaag gtaatatttt ccgggtttga
    14701 taatccaatg ccgatacaac caattttttt acgttgttca acgacaatag atagtttgaa
    14761 aacaccagag caagttcgtc aagaaggtct cgatcctcag ccatcttata ctgtcctcca
    14821 ctttttaact gcgcacgacg cgtcagtcat gacctagact tatcgaaaat caatgatttt
    14881 tgaaaggagc tcatgcgtaa atttattgga aagaggaaaa aatctcagac cattcatttt
    14941 aaccgttaca aaaaattgtg atgaaaattc cgaaagaaaa catagaattc acttctagtc
    15001 tcgattagag agccgtgcgg tacgaaagga aattccaact atgaaaatct cggttaaaaa
    15061 actaaaacca aacgcggagc ttcccgtttt acagattgtg tacgtgggcg gggtgggata
    15121 cgacgttcac gcttttctcg atacgagctt catactggag ccgggtaagg tttttctcgt
    15181 tccgacagga cttttgttcg cagctccgta ggagtatcat atggtataag aatctcgcaa
    15241 cttttgatac gcagaacctg gtatacggaa tgggaactgg tggacgagtt tgtcgatcag
    15301 accggggcac gggaggtttc gattccaccg gtcattgaga tcggttttta aaaaggacgg
    15361 aatttttttc ggatcggatg ttgttttgtt aaacgacttc gattcttctt ttttcagaat
    15421 cagataattt atcccattcc tgtttctcca tcaaatccct aaaaaaccta tgctcatttt
    15481 cctctctaca atcccaacac agtatccgtc atacaatttt tctgggaatt caccacattg
    15541 cggacaaccc ataataacat aacctaatat caaattaaca ttatttacat tgaactaacg
    15601 ttaagccggc gtcttttcgg gaatttaaat tggaatgacg tatttttcga taatcatttt
    15661 ttactttgtg actacgattt actcgaatgg aaagaggtcc gaaagtttat ttttgaaaac
    15721 tgttttttac aaagatccta atttctgatc ggaatttcaa attccactct ttttattttc
    15781 atcattttga tttcgattca aaagaaaaac tgcaagtacg gcaaaagtgc ctccgatcat
    15841 agtggtaaga ttcggagatt catctagaaa aatccaactt cccaaaagag ctgtgactgg
    15901 aactaaaaag ataaacgaac tcgcaactct cgaacctaat ttggtggagg caaaaaagta
    15961 aaccgtggtt ccgaaagttg tagcgatcac ggagagataa aaaatatgaa accaaaaata
    16021 aggcccggag ctcaaagcat tttccactcc gtaaggaaac gcgagaaata aatctaggat
    16081 tgttccgatt gcaaaaacat aaaagctata cacaagcggg gaaattgtct gtcccgtact
    16141 gtgactattc atgcttaaga gggcccaact aaccgcacaa agaagaaaaa aaatatttcc
    16201 ggatcggaat aaagaattca aatcgaattc ccaaagccta agtagaatac aacctccgac
    16261 tagacctaat aaaagtccga ttccttcccg agcggaaggc aacttccttt ggaaggaatg
    16321 tacgaacacg tacgtaaaaa tcgggttcat tgtggttacg agaactccgc ctgctcctgc
    16381 aagtccattt ttcaaaccta gaagaaagaa ctgattgtag atggtataaa gaattccacc
    16441 aattgtgatc tgaaataaaa ctttataatt cggtaaacgg aaaaatcctt ttctccagaa
    16501 aacgactggg agaagggaga gtgcggtcgc taaaaatctc cagaagatga tcacgttcgg
    16561 atgttgagtt cccacgatga gctttgcgga aggccaggca aaaccccagg aaatcatggc
    16621 aattacaagg aggacgtaaa attttgcact agtatccgat aacatagtaa tagctctctt
    16681 ttaccaattt cagaaattga aaaacgaatt caacctttac tccgattaaa gtaatagaga
    16741 gcccgtttct aatctcaaaa tgtaggaact cctacgattt ggaacgatgg gaaaaattgt
    16801 caatacggca taatctgtag aagctgctac gttcggatga cagaattgca aaataatatt
    16861 ttaacgtgag ttcgatataa caaaatgcga aagcgattgt agtggaaatt ccgaaggaat
    16921 tgaagcatta tgttgcgacc tgaaacggcg cccc
//
LOCUS       GPLGLLHF_5             12051 bp    DNA     linear       08-DEC-2021
DEFINITION  Genus species strain strain.
ACCESSION   
VERSION
KEYWORDS    .
SOURCE      Genus species
  ORGANISM  Genus species
            Unclassified.
COMMENT     Annotated using prokka 1.14.6 from
            https://github.com/tseemann/prokka.
FEATURES             Location/Qualifiers
     source          1..12051
                     /organism="Genus species"
                     /mol_type="genomic DNA"
                     /strain="strain"
     gene            complement(647..1213)
                     /locus_tag="GPLGLLHF_00052"
     CDS             complement(647..1213)
                     /locus_tag="GPLGLLHF_00052"
                     /inference="ab initio prediction:Prodigal:002006"
                     /codon_start=1
                     /transl_table=11
                     /product="hypothetical protein"
                     /protein_id="X:GPLGLLHF_00052"
                     /translation="MEETILGELLKILFFIFHFCFSLFAGIGCSSGDSIRRTPEPALE
                     QVLFNSDSFCPGFHLFCFDGDTRSLSFRGVFKNSTSEKSIFLDYYLSSFEVSFPIGVS
                     LKLDGDWFNLRKVGTDYSDSVRISSFVPTEVADKIIHAKEIAFSFSSREKTTNRFFSP
                     VETAKFQFLLKSLREKLDNQSNLNILNP"
     gene            1386..2609
                     /gene="serA"
                     /locus_tag="GPLGLLHF_00053"
     CDS             1386..2609
                     /gene="serA"
                     /locus_tag="GPLGLLHF_00053"
                     /EC_number="1.1.1.95"
                     /inference="ab initio prediction:Prodigal:002006"
                     /inference="similar to AA sequence:UniProtKB:P0A9T0"
                     /codon_start=1
                     /transl_table=11
                     /product="D-3-phosphoglycerate dehydrogenase"
                     /protein_id="X:GPLGLLHF_00053"
                     /db_xref="COG:COG0111"
                     /translation="MISFPKDKINVLLLENVHQDAFDMFRKDGFNVRLLSAAYSEKEL
                     LNEIESIHVLGIRSKTNVTPSVLEKAKRLLTIGCFCIGTNQVDLSGAEKKGIPVFNAP
                     YSNTRSVAELVISEIIMLARRVPDHIRNTHSGIWNKISKNCFEVRGKTIGIVGYGHIG
                     SQVSVLAEAMGMKVIYYDVQTVLPLGNATPVESYQELLKNSDFITFHVPETPQTMNLY
                     GKKEIEITKKGAYMINLSRGKVVDLEALAEAIKSGHISGAGIDVFPQEPESNNDPFLT
                     PMQNLPNVILTPHIGGSTEEAQKNIGSEVASKLLKFVNNGSTTFSVNFPNLEITPLPS
                     GQYRILNVHKNQPGFLKDINSMVSEIGANISSQNLGTSAEIGYLSMVIDKSVGDELKE
                     KIEKHPFSIKTRILY"
     gene            2921..3226
                     /locus_tag="GPLGLLHF_00054"
     CDS             2921..3226
                     /locus_tag="GPLGLLHF_00054"
                     /inference="ab initio prediction:Prodigal:002006"
                     /codon_start=1
                     /transl_table=11
                     /product="hypothetical protein"
                     /protein_id="X:GPLGLLHF_00054"
                     /translation="MRYNRIPNTVTVYLSQLAGQNLRLAENILKGLLHRTDSPIEPGT
                     ILELKIGTISLSGTIQIPVKVIRCEKISESEYDLYMNYTEKDFNKIQEIEDLIRDLS"
     gene            3602..4030
                     /locus_tag="GPLGLLHF_00055"
     CDS             3602..4030
                     /locus_tag="GPLGLLHF_00055"
                     /inference="ab initio prediction:Prodigal:002006"
                     /codon_start=1
                     /transl_table=11
                     /product="hypothetical protein"
                     /protein_id="X:GPLGLLHF_00055"
                     /translation="MPEANTKEFTAYFQEQDRFSHKIGYKILSVSPGKSEYEIEIDDS
                     FFNPVKIVHGGALFSAMDSSAGAAMAAWIRSSNLKYKFMATATAEIKYRKSVTKGKVR
                     IKSEITEQKRSIVKLTSQAFDEEESLVAELFSTWVVKLGN"
     gene            complement(4469..4684)
                     /locus_tag="GPLGLLHF_00056"
     CDS             complement(4469..4684)
                     /locus_tag="GPLGLLHF_00056"
                     /inference="ab initio prediction:Prodigal:002006"
                     /codon_start=1
                     /transl_table=11
                     /product="hypothetical protein"
                     /protein_id="X:GPLGLLHF_00056"
                     /translation="MQEQGAKFKSQLERYVNYRGIDIVLYLKDGSRVELDRNRKIVGE
                     RIVYFPSKNLTSAVEITSISRAEFFVA"
     gene            complement(5113..5991)
                     /locus_tag="GPLGLLHF_00057"
     CDS             complement(5113..5991)
                     /locus_tag="GPLGLLHF_00057"
                     /EC_number="3.1.1.10"
                     /inference="ab initio prediction:Prodigal:002006"
                     /inference="similar to AA sequence:UniProtKB:P07383"
                     /codon_start=1
                     /transl_table=11
                     /product="Tropinesterase"
                     /protein_id="X:GPLGLLHF_00057"
                     /translation="MSKIESGFFQSGGYNLSYKIHKNEKKHSILLFHGFQDASDTFLY
                     QFPFLSKHFDIYRFDYRGHGDSEWLREGSYHFIQTLVDVKTFVSKFLPEKFHILGHSM
                     GGGIGARFAGIYPEKILSLVCLEGFMSIQNPEFEKKRLKVWLDTLENNEVGTKERKNK
                     SFSNLDELTIRLKSVYPRLDPKKVRDLATYLSKKTDTGFQWKNDPLYKRGFPFIFSPY
                     LTRHLWECICSPTLIIYGKETHLMPENREEILSHFRHLEYIEMENAGHNMHHDQPEKL
                     EKLLNEFYAKHDFLSK"
     gene            complement(5992..6129)
                     /locus_tag="GPLGLLHF_00058"
     CDS             complement(5992..6129)
                     /locus_tag="GPLGLLHF_00058"
                     /inference="ab initio prediction:Prodigal:002006"
                     /codon_start=1
                     /transl_table=11
                     /product="hypothetical protein"
                     /protein_id="X:GPLGLLHF_00058"
                     /translation="MDEMEGGGVVGLFFEKRRYFIELQYNELIFLENIVLQFQSSGRN
                     F"
     gene            complement(6131..6595)
                     /locus_tag="GPLGLLHF_00059"
     CDS             complement(6131..6595)
                     /locus_tag="GPLGLLHF_00059"
                     /inference="ab initio prediction:Prodigal:002006"
                     /codon_start=1
                     /transl_table=11
                     /product="hypothetical protein"
                     /protein_id="X:GPLGLLHF_00059"
                     /translation="MKFDPEIVALFEYIASTSDPEETIDFAYQNGERLFREGKYFEAH
                     EVLEFQWKKDSGIRKIFLQGIIQLSVSLHKIYGKPNGRGSRMQAERSKEKLEAVFRSG
                     GLSEKGRRTIFDLLQSLDQIINLYEGDELLVEKVSAFCIPSLPKEWRELFRG"
     gene            complement(6585..8120)
                     /locus_tag="GPLGLLHF_00060"
     CDS             complement(6585..8120)
                     /locus_tag="GPLGLLHF_00060"
                     /inference="ab initio prediction:Prodigal:002006"
                     /codon_start=1
                     /transl_table=11
                     /product="hypothetical protein"
                     /protein_id="X:GPLGLLHF_00060"
                     /translation="MNPSDPFQELYQTNRIKGSSESQATKEYSENSFLFKKYSNKEKT
                     LNPYFSFRGRTLSKIAFGCYRVGLESPEHEKAMGLSFSEGFNVIDTSSNYGNGESESL
                     VGKVLRKKITTGELKRENVFIVTKAGYIQGKNLQIVMELEKQNTGFPEITYYSEECYH
                     CIHPFFLEDQLERSLQRLGLETVDVFLLHNPEYFLMDREKHNVSKEKAAEQYYERIRN
                     SFQFLEQKRKEGKILYYGISSNTFPEDSEKYTATSLIKILKIAKEIQDELGLDESGFA
                     VVQFPGNLLENGFLDPKFEGKNLVSLIHENGLLPLINRPLNAISSSGNIRRLSYDPKK
                     KSGDVMLLLKERLEAIYEREEKSLSILPQDSIKYTFRTVIEPYLDQFQNQNHLNQFLE
                     RTVIPILQQLISQVEKLGGQKAQAEYIETLNEALPILEQYVFQKNILDRSELYEKILK
                     CYPKYQGWNLSTIALHLLHSSLGEGVVLLGMRREEYVKDASLSFGAPASDIQYQDWKK
                     FEV"
     gene            8398..9078
                     /locus_tag="GPLGLLHF_00061"
     CDS             8398..9078
                     /locus_tag="GPLGLLHF_00061"
                     /inference="ab initio prediction:Prodigal:002006"
                     /codon_start=1
                     /transl_table=11
                     /product="hypothetical protein"
                     /protein_id="X:GPLGLLHF_00061"
                     /translation="MDFKAGYLRSSIGRKTLVAATGLVYFGFVVVHMLGNLQIFLGQE
                     KINAYGQSLRDIAPLLWVARVILIVSFIIHVYYAIKLSIENKQARPVPYAKKNTVQAT
                     LASRTMALTGLLIFSFIVYHLLHFTLGVTNPDHFAMTDAKGRHDIYTMVILGFQNPIV
                     AGSYIFAMLLLASHISHGVASVFQTLGLTTPSLSGKIKAGAIFFALIIFIGNTSIPLS
                     ILAGYVHP"
     gene            9097..11010
                     /gene="frdA"
                     /locus_tag="GPLGLLHF_00062"
     CDS             9097..11010
                     /gene="frdA"
                     /locus_tag="GPLGLLHF_00062"
                     /EC_number="1.3.5.4"
                     /inference="ab initio prediction:Prodigal:002006"
                     /inference="similar to AA sequence:UniProtKB:P17412"
                     /codon_start=1
                     /transl_table=11
                     /product="Fumarate reductase flavoprotein subunit"
                     /protein_id="X:GPLGLLHF_00062"
                     /db_xref="COG:COG1053"
                     /translation="MSLDSKIPNGPIEKKWSNHKANIKLVNPANKRKFNIIVVGSGLA
                     GASASATLAELGYNVKTFCFQDSPRRAHSIAAQGGINAAKNYQNDGDSVYRLFYDTVK
                     GGDFRAREANVHRLAEVSVNIIDQCVAQGVPFAREYGGHLSNRSFGGAQVSRTFYAKG
                     QTGQQLLLGAYSALSRQIGLGAVKMYPRTEMVELIVIDGHAKGIIVRDLVTGELSTHM
                     ADAIVLGTGGYGNVFFLSTNAKGCNVTATWKAHKKGAYFANPCYTQIHPTCIPVSGDH
                     QSKLTLMSESLRNDGRIWVPKNKGDKRSPADIPESERDYYLERKYPSYGNLSPRDIAS
                     RAAKEACDAGLGVGESGQGVYLDFADSIKRLGEDKIRDRYENLFQMYEQITGENPYKQ
                     PMRIYPAVHYTMGGLWVDYNLMSNLPGLFVIGEANFSDHGANRLGASALMQGLADGYF
                     ILPYTIGNYLAGVGFNSHPKEDHAEAKKALSDAKETTKKLLSIQGKRTVDSFHKQLGK
                     LMWDKCGMARNDKGLKEALSEIPNIREEFWKNVNVPGSGAELNQSLEKAGRVADFLEF
                     AELLCLDALTREESCGGHFREEHQEEGEAKRNDDKFCHATAWEFNGIGKKPTEHREKL
                     EFENVHLATRSYK"
     gene            11010..11741
                     /gene="frdB"
                     /locus_tag="GPLGLLHF_00063"
     CDS             11010..11741
                     /gene="frdB"
                     /locus_tag="GPLGLLHF_00063"
                     /EC_number="1.3.5.1"
                     /inference="ab initio prediction:Prodigal:002006"
                     /inference="similar to AA sequence:UniProtKB:P17596"
                     /codon_start=1
                     /transl_table=11
                     /product="Fumarate reductase iron-sulfur subunit"
                     /protein_id="X:GPLGLLHF_00063"
                     /db_xref="COG:COG0479"
                     /translation="MDLKLKVWRQKNGETKGKIADYDAKDISPNMSFLEMLDVVNEEL
                     ITKGEDPIAFEHDCREGICGSCNLMINGQAHGPHQGVTSCQLHMRSFKDGDTIYIEPW
                     RAKAFPVIKDLVVDRSAFDRIIQAGGFISVNTGGAPDANANPISKVDADVAMDAATCI
                     GCGACVASCKNASAMLFVSAKITHLGLLPQGKVEQKERVKKMINAMDAEGFGNCTNQY
                     ECEAVCPKSIKRDFIRTMNRDYILS"
ORIGIN      
        1 aaaactgctt caatggatcg ttttcatgaa acgggtggcg aattaatttt tcaacaactc
       61 taatgaagaa aaccgacgaa acatttcaaa tccatttaga tacaaattga aagcttacaa
      121 aatcgaactt gttttatcgc ttaagaataa gctcatcaag gataaagtaa taaattaaaa
      181 cctgatcgga atcctaacgt gggtttcgga tatacgtcaa aacaaagacg attttttcaa
      241 acgatacagt cgaagaaatt tgatcgatag aaattttatt aagacgcctt tcatttaaaa
      301 aattcccgga tccctctttc gtatgaggac ctctataaaa tagattttag aattctcgaa
      361 tgttgtaaaa cagtggtttt ttcataggaa tctcttataa cgttccgtcg ttttttgatt
      421 ttatagaggt gccccgtacg atattttcgc atttttagtc gaaaattcaa aatactgtct
      481 tcaagtttat cgtgaacaaa aacccggcat ccatcaaatc gctcgagttc aaaaacaata
      541 aaaaaataaa accgccgtaa attcaaagat ccaacggatc ataaacgcgg cccacactca
      601 aaaaaatgtc caaagttcaa aactcgctca catcaagcca aaaacatcat ggattcagaa
      661 tattcaaatt tgattgatta tctaattttt ctcgaagcga ttttaataag aattgaaatt
      721 ttgccgtttc tacgggggaa aagaatcggt ttgtcgtttt ttctctggaa gagaaactga
      781 atgcgatttc ttttgcatga atgattttat cggcgacttc cgtcggaaca aaagaggaaa
      841 ttcgaacgga atcagaataa tcggttccca ctttgcgaag attgaaccag tctccgtcca
      901 attttaagga aacaccgatc gggaaactga cctcgaaaga actgagatag taatctagaa
      961 agatggattt ttcggaagtt gaattcttaa aaacgcctcg aaaactcaag gaccgagtgt
     1021 ccccatcgaa acaaaaaaga tgaaatccag gacaaaaaga atccgaattg aataagacct
     1081 gttcgagagc cggttcggga gttcgacgga tagaatcgcc ggaagaacag ccgattcccg
     1141 caaacaagct gaaacaaaaa tgaaaaataa aaaacagaat cttcaaaagc tcccccaaaa
     1201 ttgtttcctc cattttttta gtatatcttg gatttgaaag aaaattccat aagaaccgga
     1261 gaattccaaa aaataagatc aaacttcgtc tttgaagagc ttttctcaaa ctaggatttt
     1321 ttccgtaaca agccaagcaa aattcaattt tcagagaatc gcattcttga aatcttggta
     1381 ggtaaatgat ttcatttcca aaagataaga tcaatgttct ccttctcgaa aacgttcacc
     1441 aagacgcatt tgatatgttc cggaaagacg gctttaatgt gcgccttctc tccgccgcct
     1501 attcggaaaa agaacttctg aacgaaattg aaagcataca cgttttagga attcgaagta
     1561 agaccaacgt aactccttcc gttttagaaa aagccaaaag acttttgaca atcggttgtt
     1621 tttgcatcgg gaccaaccag gtagatcttt ccggagcgga aaaaaaagga attccagtat
     1681 tcaatgcccc ttactccaac actcgttccg tggcagaact cgtgatttcc gaaatcatta
     1741 tgctcgccag aagagttcca gatcatattc gaaacactca ttccggaatt tggaacaaaa
     1801 tttcaaaaaa ttgtttcgaa gttcgaggta aaacgatcgg aatcgtaggt tacggtcata
     1861 tcggaagcca agtctccgtt ctcgcagaag cgatgggaat gaaagtcatc tactacgacg
     1921 tccaaacggt tcttcccctc ggaaacgcaa ctccggtcga aagttatcag gaacttttga
     1981 agaactcgga tttcatcaca ttccacgtcc cggaaactcc tcaaacgatg aatctctacg
     2041 gaaaaaaaga aatcgagatc accaaaaaag gcgcatacat gattaacctt tccagaggaa
     2101 aagttgtaga tctggaagca cttgcagaag caatcaaatc cggtcatatc tctggagcgg
     2161 gaatagacgt ttttccacaa gaacccgaat ccaacaacga tccgttttta accccgatgc
     2221 aaaatctgcc taacgtgatt cttacgccgc atataggagg cagcaccgaa gaagcacaaa
     2281 aaaacatcgg ttccgaagtc gcgagcaaac ttttaaaatt cgtaaacaac ggttcgacta
     2341 cgttctcggt aaattttcca aatctggaaa tcaccccatt accgtccggt cagtatagaa
     2401 ttctaaacgt tcataaaaac caacccggct tcttaaaaga catcaactct atggtttctg
     2461 aaatcggcgc aaatatcagc tcccaaaatt tgggaaccag cgcggaaatc ggttatttat
     2521 cgatggtgat cgacaaatct gttggagacg aactcaagga aaaaatcgaa aaacatccgt
     2581 tttcaattaa aactcgaatt ctttattaga gttgttgaaa aattagttct ccattcgttt
     2641 ctgtttcatg aaaacggctg attgcagcag ttttgttaaa ctgaactatg gaatttttca
     2701 acaactctat tgaagagaac ctcataaaac agcggtttcg cataggaatt ctttagaacg
     2761 ttctgttgtt tttaatttta tagaggtgcc tgaacatttt gtcattaccg aaagtagcgc
     2821 ttaaagatat aataaaaatt taatataata aacatcgatc ccgaaataaa ttttaggatt
     2881 ttgcttgatc gaatcctgct gagttttaca tggttgtgac atgcgttaca atagaattcc
     2941 aaacacagtc acggtctatt taagtcaatt ggccggtcaa aatcttcgat tggctgaaaa
     3001 tatcctgaaa ggtctgcttc atagaaccga ctctcccatt gaacccggaa cgattttaga
     3061 actcaaaata ggaacgatta gtctttccgg aacaattcaa attccggtca aagtgatccg
     3121 ttgcgaaaaa atttcggaat cggagtatga tctctatatg aactataccg aaaaagattt
     3181 taacaagatc caagagatcg aagacttaat ccgagacctt tcttaaagga tcgacttatg
     3241 aaatgttagc tttagtcgag ccgttttttc atccagatga tttattaaaa aattataatg
     3301 ttcatttcca cctaggagaa tttttgagat agctcttata ggcgcctttt atgtagttct
     3361 gagtaggttt agaattgtcg aatcgcattc ccgtcactcg atacgaattc ccgcatctaa
     3421 cgacctttca accaaaccat attctctaaa acctaacact cggataatac caaccctcaa
     3481 atcggacttt aattttttca aaatctatct tttatccgtt caaccttttt cggcaatttt
     3541 cgtaggaatt gacaaagaag ttcccataaa aaatctaatt tacatgaatc cattttcctc
     3601 aatgcctgaa gcaaatacaa aagaatttac ggcgtatttt caagaacaag atcgattttc
     3661 ccataaaatc ggttataaaa ttctctctgt tagtccggga aaaagcgaat atgaaatcga
     3721 gatcgacgac tcttttttca atccggttaa gatcgttcac ggaggtgcac ttttttccgc
     3781 aatggacagt tcggccggag ccgcaatggc cgcttggatt cgatcttcca atttaaaata
     3841 taaatttatg gcaaccgcta ccgctgaaat caaatatcgt aaaagtgtca caaaagggaa
     3901 agtgaggatt aaaagcgaaa tcacggaaca aaaacgctcg attgtaaaat tgacttccca
     3961 agctttcgat gaagaagaaa gtttagttgc agaattattc tccacttggg tagtcaaatt
     4021 aggaaattaa aatattcaaa aattagtgtt tattccaccc aatttcagtc atttgaaatt
     4081 ttcagaattt ataagttcca aggaactgat tttaacgctc gtgaaccaaa tacattctca
     4141 tccgtgcagc tttaattttt ttcgataaaa aatagaagat gtggaaaacg taatgaattc
     4201 ttactttttc aaaaaaaact gaatcggaca aaataaaaaa caacccttgc taaaaaagaa
     4261 atgacggaat cgaaatttta atcgtcactc cttctttcaa aaaaactacg ttgcaaatac
     4321 gattcggacg catcttttaa gaacgatcca atccataaaa taacgaccgc caaatcgtat
     4381 ttttttatct cctgaaagag ggagtcgttt ttggtccgac attttctgta agtttttttt
     4441 cgaaccgatt tagaatgaac tttttttatc aagctacaaa aaattccgca cgactgatac
     4501 tcgtaatctc cacggcgctc gtaagattct ttgaaggaaa atacacgatt cgttcgccca
     4561 ctattttacg attgcggtcc aattccacac gagaaccgtc tttgagatac aaaacgatat
     4621 cgatcccgcg gtaattgacg tatctttcca actgactctt aaatttcgca ccttgctcct
     4681 gcatgaaaac atccttaaaa attgttgaaa aaatgttccg gaaatatggg tgaaagtaca
     4741 agcttttttt tgtaaatgaa acatttttta tccggaagtc aatggataag atccggctgg
     4801 atatcgaaat aattcgccct gcaaacgtgt cgaaaggacc tacttatagt ttacaaccaa
     4861 aacacgttat tatcgattga aatcggttgt ttacaaaaac ccgatttctc cgcaacacct
     4921 acgttatact aagatttgtg ttttaaaact tcgcttccat tgcgacaaga tcttactttt
     4981 agttgtccga aaacttttca aatttcgttt tacaatccgt aaagggaggt cgacaaattg
     5041 ctaattaatt agaataacaa aatattgctc ttgtctacaa taatccagtt ttgaataatc
     5101 ctaaaatttt aactacttag aaagaaaatc gtgtttggcg tagaattcgt ttaataattt
     5161 ttctagtttt tcgggttggt cgtgatgcat attgtgaccc gcgttttcca tttcgatata
     5221 ttccaaatgt ctaaaatggg aaagaatttc ttccctattt tcgggcataa gatgcgtttc
     5281 ttttccgtaa attatgagtg tcggagaaca aatacattcc cagagatgac gagtcagata
     5341 cggagaaaaa ataaaaggga atcctctttt ataaagaggg tcgtttttcc attgaaatcc
     5401 ggtatccgtc tttttagaaa gataagttgc caaatcccga acttttttcg gatccaatct
     5461 aggataaacg gattttaaac gaattgtcaa ttcgtctaaa ttcgaaaaac ttttattctt
     5521 cctttcctta gttccgacct cgttgttctc aagtgtatcc aaccaaacct ttagacgttt
     5581 cttttcaaat tccggatttt gaatcgacat aaaaccttcc agacaaacca gacttaaaat
     5641 cttttctgga taaatccccg caaatcttgc tccaattcct cctcccatcg aatgacctaa
     5701 aatatgaaac ttttcgggaa gaaatttgga gacgaacgtc tttacatcca caagagtttg
     5761 tatgaaatga tagctcccct cccgaagcca ttcggaatcc ccatgacctc tataatcgaa
     5821 tcgataaata tcgaaatgtt tagataagaa cggaaactga tagagaaacg tatccgatgc
     5881 gtcctgaaat ccgtgaaata aaagtatcga atgttttttt tcgtttttat gaattttata
     5941 ggaaagattg tatccaccgg attgaaaaaa accgctttct attttactca tttaaaaatt
     6001 ccttccagag gactgaaatt gtaaaacaat attttctaga aatatcaatt cgttatattg
     6061 taattctata aaataccgcc gcttttcgaa aaaaagccca acgactccgc cgccttccat
     6121 ctcatccata tcaacctcta aacaactccc gccattcttt cggaagactt ggaatacaga
     6181 aagcagaaac tttttcgaca agaagttcgt ctccttcata aagatttatg atctgatcca
     6241 aactttgaag taaatcaaat atcgtccgcc ttcccttttc gctcaaacct ccagatctaa
     6301 aaaccgcctc caatttttcc ttggatcttt ccgcctgcat cctagatcct cgaccgttcg
     6361 gctttccata tatcttatga agagaaacgg agagttggat gattccttga agaaagattt
     6421 tcctaattcc ggaatccttt ttccattgaa actcgagtac ctcgtgcgcc tcgaagtatt
     6481 ttccctctcg gaacaatctt tctccgtttt gataagcgaa gtcgatcgtc tcttccggat
     6541 cggaagtgga tgcgatgtat tcgaaaagag ctacgatttc aggatcaaac ttcaaatttt
     6601 ttccaatcct gatattgaat gtcgctagcg ggcgccccga aagaaagact cgcatctttc
     6661 acgtattcct cccttctcat cccgagtaaa accacacctt cccctaggga agaatgaagc
     6721 aggtgaagcg caatcgtgga aaggttccaa ccctgatact tcggataaca ttttagaatt
     6781 ttctcataga gctcgcttct atccagaatg tttttctgaa acacatattg ttccaaaata
     6841 ggaagcgcct cgttcagggt ttcgatgtat tcggcttgtg ctttttgtcc gcctagtttt
     6901 tcgacctgag aaatcagttg ttgtaggatc gggatcactg ttctttccaa aaactgattc
     6961 agatgattct ggttttgaaa ctgatctaaa tacggctcga ttacggttcg aaaagtgtat
     7021 ttgatcgagt cttggggcag aatcgaaagc gatttttcct ctctttcgta gatcgcttcc
     7081 aatctttctt tcagaagtaa cataacgtcc ccgctttttt tctttggatc gtaagaaagc
     7141 ctgcgaatgt ttccggaact tgaaattgcg tttaatggac gattgatcag aggcaaaagt
     7201 ccgttctcat ggatgagaga gactaaattc tttccttcaa actttggatc caaaaatccg
     7261 ttttccaaaa gatttccagg aaattgaaca actgcaaaac cggattcatc taatccgagt
     7321 tcgtcttgaa tttcctttgc gatttttaga attttgataa gcgaagttgc ggtatacttt
     7381 tccgaatctt ccggaaaggt attggatgag attccgtaat ataatatttt tccctctttc
     7441 cgtttttgtt ccaaaaattg aaatgagttc cgaatccttt cgtaatattg ttcggcggcc
     7501 ttttccttag atacgttatg tttctctcga tccatcaaaa agtattccgg gttgtgaaga
     7561 agaaacacat ctacggtttc caaaccaagc cgttgaagag atctctccaa ctgatcctct
     7621 aaaaaaaaag gatgaataca atgataacat tcttccgaat aataagtaat ctccgggaat
     7681 cccgtgtttt gtttctcaag ttccattacg atctgtagat tttttccttg gatatatcct
     7741 gccttagtta cgataaaaac attttctcgt tttaattctc ccgttgttat tttttttcga
     7801 agaaccttgc cgactaaact ttcactttct ccgtttccgt aattggagga agtgtcgatc
     7861 acgttaaatc cttccgaaaa ggaaagtccc attgcctttt cgtgttcagg agattcgagc
     7921 cccactctgt aacacccgaa cgcgatcttt gacagagttc ttcctcgaaa ggaaaaatag
     7981 ggatttaacg ttttctcctt gttcgaatat tttttaaata ggaaagaatt ttcagagtat
     8041 tcttttgttg cctgtgattc ggaactacct ttgattctat ttgtttgata aagttcctga
     8101 aatggatcgg atgggttcat tatttttatc ctttgatctc tcgaaaagtt tcgttacgcg
     8161 acgcaccaaa tttcccgatg tcctgatttt tgatcatttc atctctaatt gagaaagaat
     8221 cttaataact tttgatttta gtatcaattt tttcccttcg aaataaaaat gcttttcgtc
     8281 ttagctcgtt tttttactct cattttaaaa agttcggggg tctttttaaa cccgtctttt
     8341 ttgttcattc aaatttttcg atgaattctt tccatcaatc aaataggaga aaatggtatg
     8401 gattttaaag ctggatatct ccggtcttcc atcgggagaa aaactctcgt ggctgcgacc
     8461 gggcttgttt atttcggctt tgtggttgtt catatgttgg gaaatcttca gatattcctt
     8521 ggacaggaaa aaatcaacgc atatggtcaa tcgctgagag atattgcccc tcttctctgg
     8581 gtagccagag ttattttgat cgttagtttt atcatacacg tttactacgc gataaaactt
     8641 tctatcgaaa acaaacaggc ccgcccagtt ccctacgcta aaaagaatac agtacaggcg
     8701 actctcgctt caagaaccat ggctcttact ggacttttaa ttttctcttt tatcgtatat
     8761 catctgctcc atttcacgtt aggagtcacc aatccggatc atttcgcgat gacggacgca
     8821 aaaggtaggc acgacatcta cacgatggta atcctaggct ttcaaaatcc gatcgtcgcc
     8881 ggttcctaca tctttgcgat gttattgctc gcttcccaca tcagtcacgg agttgccagc
     8941 gtatttcaga cattgggttt aaccactcct tccttaagcg gtaaaatcaa ggcaggagcg
     9001 attttttttg ctttgattat ttttattgga aacacttcta tcccgctttc gattttggcg
     9061 ggatacgttc acccgtaatt ctttggagaa acttttatga gtttagattc taaaattcca
     9121 aacggcccga ttgagaaaaa atggtccaat cacaaggcta atatcaagtt agtcaacccg
     9181 gccaacaaaa gaaaattcaa catcatcgta gtcggttccg gtttggcagg agcttccgca
     9241 tcggcaactc tcgcagaact cggttacaac gtaaaaacat tctgttttca agacagtcct
     9301 cgtcgtgcgc acagtatcgc ggctcaaggt gggatcaacg ccgctaaaaa ctaccaaaac
     9361 gacggtgatt cagtctatcg tttattctac gatacagtga aaggtggcga ctttcgcgca
     9421 agagaagcga atgtgcatcg ccttgcggaa gtttctgtta acatcatcga tcagtgtgtc
     9481 gcccaaggag ttcctttcgc gagagaatac ggagggcatc tttccaaccg ttctttcggc
     9541 ggggctcaag tttccagaac cttctacgca aaaggtcaaa ccggacaaca gcttctctta
     9601 ggagcttact ccgctctctc tcgtcaaatc gggttaggcg cggtaaagat gtatcctaga
     9661 accgagatgg tggaactaat cgtgatcgac ggtcatgcaa aaggaatcat agttcgtgat
     9721 cttgtcaccg gagaactttc cactcacatg gcggatgcaa ttgtgcttgg aaccggaggt
     9781 tacggaaacg tattttttct ttccacgaat gcaaaaggtt gtaacgtaac tgcaacttgg
     9841 aaagctcata aaaaaggagc atattttgct aacccgtgtt atacgcaaat tcacccgacg
     9901 tgtattcctg tttccggaga tcatcaatcc aaactgactt tgatgtccga gtcccttaga
     9961 aacgacggaa gaatctgggt tccgaaaaat aaaggagaca aacggagtcc cgcggacata
    10021 cccgaatcgg aaagagatta ttatttggaa agaaaatacc caagttacgg aaatctttct
    10081 ccaagggaca ttgcatcccg cgcggccaaa gaagcttgcg acgcaggact cggcgtggga
    10141 gaatccggac aaggagtata tttggatttt gcagactcga tcaaacgcct tggtgaagac
    10201 aaaatccggg atcgttatga aaatctcttc caaatgtatg aacaaatcac cggtgaaaat
    10261 ccttacaaac aaccgatgag aatttaccct gctgtccact atacaatggg tggactttgg
    10321 gtggattaca atctaatgag caacttaccc ggtctgtttg taatcggaga agcaaacttt
    10381 tccgatcacg gagcaaaccg cctcggagcg tccgctttga tgcagggact tgcggacgga
    10441 tatttcattc ttccttatac gatcggaaat tatctcgcag gagtgggatt taattctcat
    10501 cccaaagaag atcatgcaga agcaaaaaaa gctctttccg atgcgaaaga gaccacgaaa
    10561 aaacttcttt ccatccaagg aaaaagaacc gtggattctt tccataagca actcgggaaa
    10621 ctgatgtggg acaaatgcgg aatggcgcgt aatgataaag gtcttaaaga agcattatcc
    10681 gaaattccta atatccggga agagttctgg aaaaacgtaa atgttcccgg aagtggggcc
    10741 gagctcaatc agtcactcga aaaagcggga agagtcgcgg acttcctcga attcgccgaa
    10801 cttctttgtt tagatgcatt gactcgggaa gaatcctgtg gaggacattt ccgagaagag
    10861 caccaagaag aaggagaagc gaaacgaaac gacgataaat tctgccacgc aaccgcttgg
    10921 gaattcaacg gaatcggtaa aaaaccgaca gaacacaggg aaaaactgga gttcgaaaac
    10981 gttcacctcg ctacaaggag ttataaataa tggatctgaa gctcaaagtt tggagacaaa
    11041 aaaacggaga aacaaaggga aagattgcag actatgatgc aaaagatatt tccccgaaca
    11101 tgtccttttt agagatgctc gacgtagtca acgaagaact catcaccaaa ggagaagatc
    11161 ctatcgcttt tgaacacgat tgccgcgaag ggatctgcgg ttcctgcaac ctgatgatca
    11221 acggccaggc tcacggacct catcaaggag tcacttcttg ccagttacac atgcgttcct
    11281 tcaaggacgg agacacaatt tatatcgaac cgtggagagc caaagctttc ccggtcatca
    11341 aagatcttgt agtcgataga agtgcgtttg atagaatcat ccaggccgga ggttttatca
    11401 gcgtgaacac cggcggagct cccgacgcaa acgcaaaccc gatttctaaa gtagacgcgg
    11461 acgtagcaat ggacgcagcg acttgtatcg ggtgtggcgc ttgtgtcgct tcctgcaaaa
    11521 acgcaagtgc gatgttgttc gtttccgcaa agatcactca tctcggcctt ttaccacaag
    11581 gtaaagtgga gcaaaaggag cgagtgaaaa agatgatcaa cgcaatggac gcggaaggtt
    11641 tcggaaactg caccaaccaa tacgagtgtg aggcggtttg tcctaaatcg atcaagagag
    11701 attttatccg gacgatgaat cgggattata tcctttcgta aacgtaaccg aaaaattcat
    11761 cactctacca acctatcaaa cctctcgtct ttttcaggaa aaggcgagag gttccagttc
    11821 gaaaatttat ctctaaaaaa aatcctacaa tatcataatt aacgtgaatt cgacagtcga
    11881 aaatctggga gcgatccagc ctttgcaagt aaaagttaga ctgcagtcaa taaattgtat
    11941 atatgaaaca atcaacttta gtttcagttt atatagaacg cgatctgtcg aactcaatgc
    12001 agagcaaccc cgtaggaaag ctctgcattg agttcagagc gacccatagg a
//
LOCUS       GPLGLLHF_6              4211 bp    DNA     linear       08-DEC-2021
DEFINITION  Genus species strain strain.
ACCESSION   
VERSION
KEYWORDS    .
SOURCE      Genus species
  ORGANISM  Genus species
            Unclassified.
COMMENT     Annotated using prokka 1.14.6 from
            https://github.com/tseemann/prokka.
FEATURES             Location/Qualifiers
     source          1..4211
                     /organism="Genus species"
                     /mol_type="genomic DNA"
                     /strain="strain"
     gene            complement(365..1042)
                     /locus_tag="GPLGLLHF_00064"
     CDS             complement(365..1042)
                     /locus_tag="GPLGLLHF_00064"
                     /inference="ab initio prediction:Prodigal:002006"
                     /codon_start=1
                     /transl_table=11
                     /product="hypothetical protein"
                     /protein_id="X:GPLGLLHF_00064"
                     /translation="MKKIFFSHILSTEKRNRLFIVILFLFRLSFSLRAEERQSAEIWK
                     QITVEDFETKEWSSKNLKTRLSKEYSPDIRTSSLLLSPERNSSKSLLLEVPAEKNQSF
                     EILWEQSWKTKGFVQEFQFHIYSSGSGASLYVLLRDSTLEVKKILITHLSFEGWRKIR
                     LNVIRKIRQEDIVFSKQIPVEFLGLLYEAPFTMKRGSRDLFAIDDIVAIVRDRNRMFS
                     GDKTLVR"
     gene            1130..2218
                     /locus_tag="GPLGLLHF_00065"
     CDS             1130..2218
                     /locus_tag="GPLGLLHF_00065"
                     /inference="ab initio prediction:Prodigal:002006"
                     /codon_start=1
                     /transl_table=11
                     /product="hypothetical protein"
                     /protein_id="X:GPLGLLHF_00065"
                     /translation="MKGSSLVRLAIAFLMSVTIALVAQEDLDENPKAETQGQSESSTK
                     TKTDQNSTTSSEEIKKADLYVNSKSSFEISAQDDSSTVDYIEYKIGEADYAKYTSPIT
                     ILKEGVNRLTYRAVDKAGNKEPAKALVVVVDNTAPTVKIVPSEILYNLDGYNFGSKNV
                     TYTISASDTLSGVKEIKYSINGGDMRPYDNQPIKLEKAGVNLIKYSAVDNSGNSSSEA
                     ILVVTLDDVKPEIEIQGNTPLVIIDGKTYSRKGNSFTIKAVDGQSGIKRILIKMDNAP
                     DFVAYAEPITIDAQGEHTIEAKAIDNVGNESETKKVSFSVDVNPPTTQIRKIEAGSNG
                     SKPTPSAEPTSTPSTTKPTQPATPPAKK"
     gene            2268..3059
                     /locus_tag="GPLGLLHF_00066"
     CDS             2268..3059
                     /locus_tag="GPLGLLHF_00066"
                     /inference="ab initio prediction:Prodigal:002006"
                     /codon_start=1
                     /transl_table=11
                     /product="hypothetical protein"
                     /protein_id="X:GPLGLLHF_00066"
                     /translation="MPSKRFIEPQSVVKLWKFLDYFLPVSCEFCGRYDFFSSKIGICK
                     SCHLENSTFLIRTQNLCKVCKEVQTTKECFYCSSRNVFFEELKFLQRRTPFLAKVINR
                     IKLQSVYLLSIYLCLGMKKELKPWKSLNFSGIILMPSTKTKWYSGNKRRPFESCDFAL
                     KRLQRILPFPLLHPIEKISDEKQAGKSFVDRFIHARLAFRIKEEYKGKLRGNYLLIDD
                     VFTTGASANELARILIQNGADSVRILTLIRTEGKGDEIEKDITNV"
     gene            3087..4175
                     /gene="dinB"
                     /locus_tag="GPLGLLHF_00067"
     CDS             3087..4175
                     /gene="dinB"
                     /locus_tag="GPLGLLHF_00067"
                     /EC_number="2.7.7.7"
                     /inference="ab initio prediction:Prodigal:002006"
                     /inference="similar to AA sequence:UniProtKB:Q47155"
                     /codon_start=1
                     /transl_table=11
                     /product="DNA polymerase IV"
                     /protein_id="X:GPLGLLHF_00067"
                     /db_xref="COG:COG0389"
                     /translation="MEPRKIIHIDMDAFYASVEQRDFPEYKGKPLIVGGPPNSRSVVA
                     AASYEARKFGIRSAMPCSKAAQLAPQAIFVSPRFEVYKEVSDRIREIFLEYTDRVEML
                     SLDEGYLDVTFNKRNILFAVTIAKEIRSEIFKRTELTASAGVGNSKFIAKLASEKNKP
                     NGLTIVLPDDVIAFIDPLPVNSFHGVGKVTAQKMKELGIYIGKDLRAKNIDELVQHFG
                     KMGIYYYKISRGEDEREVNSCRERKSLGAENTFDQDKIDREDLLQQLREVAIEVERRL
                     KKRNFAGKTLTLKIKFQDFSLRTRSRTLSEPIFAVDEIYSVAAELFEEFFEFKNEKQV
                     SVKAIRLLGINLSHPNSRNEEPMLFPNL"
ORIGIN      
        1 aaaagaaatc agcacaatca ttttataagt tcgtaataga gtgtggaaat tcccgcagat
       61 tgttgattta tggattttct aacggatttt atcgttggaa catcctcgta ggagttccta
      121 cacccgaggt tttgggacaa gttcttagga agcgttgtgc ccgagtttcc tctgattttg
      181 gctcgtggga cgaagcttgg gagaattttc tttatcagaa aaacatactt tttgcaagta
      241 acaagcctca ttcttgtcgg aatactacca aaaatgtgcg tgtctgatcc ttcagacaga
      301 agaaacataa tcaaaagtat atgtaggaat ggatgtccgc aaaggaacga aaaagcgaaa
      361 aaagttatcg aaccaaagtt ttgtcgccgg agaacattcg atttctatcc ctaacgattg
      421 caacgatatc gtctatcgcg aataaatctc tggaaccccg cttcatcgta aaaggagctt
      481 cgtaaaggag gcccaaaaat tcgacgggaa tctgtttgga aaacacgatg tcttcttgtc
      541 taattttgcg aattacgttg agtctgattt tcctccaacc ttcaaagctg agatgagtta
      601 ttagaatttt cttaacttct aaagtggaat ctcggagtaa aacataaaga gaggcgcctg
      661 atcccgaaga ataaatatga aactgaaatt cttgaacaaa acctttcgtt ttccaagatt
      721 gctcccagag aatttcgaag gattgatttt tttccgccgg gacttccaaa agaagacttt
      781 tggaggaatt tctttccgga ctcagtaaaa gtgaggaggt tcttatatcc ggagaatact
      841 ccttggataa acgtgttttg agatttttag aactccattc ttttgtttcg aaatcttcta
      901 cggtgatttg tttccaaatt tccgccgatt gtctttcttc cgctctcagc gagaaagaca
      961 atcgaaataa aaatagtatt acaataaaaa ggcgatttcg tttctcggta gaaaggatgt
     1021 gagagaagaa tatttttttc atagaatcgg ttgacaggct tcttccaaat gtttccacta
     1081 tcccaatatc gtcaaaaaac taattaccta atccatagga gtacacaaaa tgaagggttc
     1141 ttctctcgta agactcgcaa tcgctttttt aatgtccgtt accatagcat tggtggctca
     1201 agaagatttg gatgaaaatc ccaaggcaga aacacaaggg caatccgaaa gttctacaaa
     1261 aacaaaaacc gatcaaaact cgacaacttc gtcggaggaa ataaagaagg cggatcttta
     1321 cgtgaactct aaaagttctt tcgaaatttc cgcacaggac gattccagca ccgttgatta
     1381 catcgaatac aaaatcggcg aagcggatta cgccaaatat acttctccta tcacgatcct
     1441 taaggaaggc gttaaccgcc ttacctacag agccgtggat aaagcgggaa acaaagaacc
     1501 tgcgaaagcg ctcgtagtcg tagtggacaa cacggctcca accgtgaaaa tcgttccgag
     1561 tgaaattctt tacaacctag atggatacaa cttcggatcc aaaaacgtaa cctataccat
     1621 ctccgcatcg gatactcttt ccggagtgaa agaaataaag tattccatca atggcgggga
     1681 catgagacct tacgacaatc aaccgatcaa attagaaaaa gcgggcgtga atctgattaa
     1741 atattccgca gtggacaatt ccggaaattc ctcttccgaa gcgatccttg tcgtaacctt
     1801 agatgatgta aaacctgaaa ttgaaatcca ggggaacact cctctagtaa tcatcgatgg
     1861 aaaaacgtat tccagaaaag gaaattcttt tacgatcaaa gccgtagatg gacaatccgg
     1921 aatcaaaagg attttgatta aaatggataa cgccccggat ttcgtcgctt atgccgagcc
     1981 gatcacgatt gatgctcaag gtgaacatac gattgaagcg aaagcaatcg ataatgtagg
     2041 aaacgaaagt gaaacgaaaa aagtcagctt ctcagtggac gtaaatccac ctacgacaca
     2101 aatccgtaaa atagaagccg gttctaacgg aagcaaacct actccatccg ctgaacctac
     2161 atcgacacct tctactacaa agccgactca acctgcaact cctccagcca agaaataaaa
     2221 aaagccggca ggaatgaaaa aggcccggaa aattccgggc cttttttgtg ccttctaaac
     2281 gtttcataga accgcaatcg gtagtgaaac tctggaaatt tttagattat tttcttccgg
     2341 tcagctgcga attttgcgga aggtatgatt tcttttcttc caaaatcgga atttgcaaat
     2401 cttgccattt ggaaaattcc acttttttaa ttcgtactca aaatttatgc aaggtttgta
     2461 aggaagtaca aacaacgaaa gaatgtttct attgcagctc gaggaacgta ttttttgaag
     2521 aattgaaatt tttacaaaga agaactcctt ttttagcaaa ggtgatcaac cgtattaagt
     2581 tgcagtccgt ttatttactt tctatttatc tttgtttggg catgaaaaaa gaattaaagc
     2641 cctggaagag tcttaatttt tccggaatta tacttatgcc ttccacaaaa accaaatggt
     2701 attccgggaa taaacgaaga ccctttgaat cctgcgattt cgctctgaaa cgattgcaaa
     2761 gaattcttcc ttttccgtta ctacatccga ttgaaaaaat aagcgatgaa aagcaggcgg
     2821 gtaagagttt tgtagatcgt tttatacacg caagacttgc ttttcgaatc aaagaggaat
     2881 ataaaggaaa gttaagagga aattaccttt tgatcgacga tgtgtttact acaggtgctt
     2941 ccgcaaacga gttagcgaga atcctaatcc aaaacggagc cgattctgtt cgaattttaa
     3001 ccttgattcg aacagaaggg aaaggagatg aaatcgaaaa agacattaca aatgtttagc
     3061 tatctataac ttgacttaag tcgaatatgg agccacgtaa aatcattcat atagatatgg
     3121 acgcattcta tgcatccgtc gagcaaaggg actttccaga gtacaaagga aaaccattaa
     3181 ttgtgggtgg tcctcctaat agcagatccg ttgtcgctgc cgcttcttac gaagctcgta
     3241 aattcgggat tcgttccgca atgccttgtt ctaaagcggc tcagcttgcg cctcaagcga
     3301 tttttgtatc tccccgtttt gaagtatata aggaagtttc cgatcgaatt cgtgaaatct
     3361 ttttggaata cacggatcgt gttgaaatgc tctccttgga cgaaggatac ttggatgtca
     3421 cattcaataa aaggaatatt ctgtttgccg taacgattgc caaagagatc cgctctgaaa
     3481 tttttaaacg cacagagctg accgcttccg ccggcgtcgg taactccaaa tttatcgcca
     3541 aactcgcttc tgaaaaaaac aaaccgaacg gactcaccat agttctaccc gacgatgtga
     3601 ttgcttttat cgatcctcta ccggtaaata gctttcacgg cgtgggcaag gtcacggctc
     3661 aaaagatgaa ggaacttgga atttatatcg gaaaagatct tagagcaaaa aatatagacg
     3721 agctcgttca acattttgga aaaatgggga tctactatta taaaatttcc agaggagaag
     3781 acgagaggga agtaaactct tgccgggaac gaaaatcctt gggtgcagaa aatacgttcg
     3841 accaggataa aatagatcga gaggacctac tgcaacaact aagagaagtc gcgatcgaag
     3901 tggaaagaag attaaaaaaa agaaattttg ccggtaaaac gctcactctc aaaattaaat
     3961 ttcaagattt cagtctaaga acaaggtcga gaactttatc ggagcctatt tttgctgtgg
     4021 acgaaattta ttccgtagcg gcggagcttt ttgaggaatt ttttgagttt aaaaatgaaa
     4081 aacaagtttc ggttaaagca attcggcttt tagggatcaa tctttctcac ccgaattcaa
     4141 gaaacgaaga accgatgcta tttccaaatt tataatattc agaaagttaa acctttctcg
     4201 aactttaaat t
//
LOCUS       GPLGLLHF_7             14662 bp    DNA     linear       08-DEC-2021
DEFINITION  Genus species strain strain.
ACCESSION   
VERSION
KEYWORDS    .
SOURCE      Genus species
  ORGANISM  Genus species
            Unclassified.
COMMENT     Annotated using prokka 1.14.6 from
            https://github.com/tseemann/prokka.
FEATURES             Location/Qualifiers
     source          1..14662
                     /organism="Genus species"
                     /mol_type="genomic DNA"
                     /strain="strain"
     gene            366..698
                     /locus_tag="GPLGLLHF_00068"
     CDS             366..698
                     /locus_tag="GPLGLLHF_00068"
                     /inference="ab initio prediction:Prodigal:002006"
                     /codon_start=1
                     /transl_table=11
                     /product="hypothetical protein"
                     /protein_id="X:GPLGLLHF_00068"
                     /translation="MTAQNSLYILPRKRTRFRGMVGSILHHKNPEQSRILLQDIRLLI
                     SGKLVIQSQLFYLSRKFQTMDLQLGDQVEFDARIKPDRKGISSNSIRLNYPTKIFRYN
                     SETERLLF"
     gene            792..1436
                     /gene="dedA"
                     /locus_tag="GPLGLLHF_00069"
     CDS             792..1436
                     /gene="dedA"
                     /locus_tag="GPLGLLHF_00069"
                     /inference="ab initio prediction:Prodigal:002006"
                     /inference="similar to AA sequence:UniProtKB:P0ABP6"
                     /codon_start=1
                     /transl_table=11
                     /product="Protein DedA"
                     /protein_id="X:GPLGLLHF_00069"
                     /db_xref="COG:COG0586"
                     /translation="METLQFFLDLFLNLETHLDTIIQTYQNGTYVILFLIIFAETGLV
                     VTPFLPGDSLLFAVGAFIARGSLGLESTLILLIIAAILGDTVNYSVGNFIGEKILEKE
                     KIPMIKKEHLEKAHRFYETYGGKTIIIARFIPIIRTFAPFVAGIGTMTYVKFIAYNVI
                     GGILWILIFILGGYYFGNLEFVKRNFKIVIFAIIIISVMPAVIEYLKERKKSRV"
     gene            1479..2486
                     /locus_tag="GPLGLLHF_00070"
     CDS             1479..2486
                     /locus_tag="GPLGLLHF_00070"
                     /inference="ab initio prediction:Prodigal:002006"
                     /codon_start=1
                     /transl_table=11
                     /product="hypothetical protein"
                     /protein_id="X:GPLGLLHF_00070"
                     /translation="MNLRESFISKFAASFVKPRFEIWFAAVLIPENDQAFWVRYSTLN
                     PRNNRDLFPMGTLWVSLFDRKNPKNHRTTTQSFPYEEVLIKEHAIEFPEASVGPDHMS
                     GKIQTSMSEDLAWDLEFRHKLEPTGHLPRWLEKTPIPKTRSIVSSPFTEVAGWIRLGN
                     RKFTFQNANGHFNHIWGTNRVSELFWTFVPKFDDDPDDWSMEIVTVRPQPFTPTLTFV
                     TLLKRGIPIHQHSIFRSLRSSTKVEYPKLRFKTRLDDYEISVESEMDKDQIAGYIYRD
                     PDGSPRYIEQSDIGNVKCVIRHRRKETVLNAKQAAGVEFHGLRPWRKDHEYLDPYQTQ
                     F"
     gene            complement(2506..3645)
                     /locus_tag="GPLGLLHF_00071"
     CDS             complement(2506..3645)
                     /locus_tag="GPLGLLHF_00071"
                     /inference="ab initio prediction:Prodigal:002006"
                     /codon_start=1
                     /transl_table=11
                     /product="hypothetical protein"
                     /protein_id="X:GPLGLLHF_00071"
                     /translation="MEYLQKTEREMDIITSVEQKHHVIAKYLLEQELTFKIYPFDRKA
                     VIKKILEKGEKILIQFLNVENFQEGSSFTLYMILAKYIELECVFLQKLENSLFIVKVT
                     KLAIARKDRDNQRFAVEPEAMYVTNVVSSKTIIEANMFSIPTLVKVNFEDYKSRLNQK
                     TENIVDIDIFKPDLDRKFQIVKKTLKYLLIENTQDENSYKNGSPKRIDYEKEVDDDLS
                     SCIKKYKDQQIVSELIVPIIYLNLEQEQIPIGYFLIQSKEQEFTEKYVLEIQTLANEM
                     VDRIKESNTMKTAEHFPILNASKTGICVKIEHLHLIETLPKQDDFVFDIFFKMQAPFT
                     VHGLIRWLAKDENNRLILGIELAGKSDLPGERARYESNIESLSKE"
     gene            4302..4628
                     /locus_tag="GPLGLLHF_00072"
     CDS             4302..4628
                     /locus_tag="GPLGLLHF_00072"
                     /inference="ab initio prediction:Prodigal:002006"
                     /codon_start=1
                     /transl_table=11
                     /product="hypothetical protein"
                     /protein_id="X:GPLGLLHF_00072"
                     /translation="MKFLSCLDHKLFVFLHIALIFYCTTVWTKSSVFGKNVPPSTTVN
                     ESTPEEEKEETTELKLEDLVSQEDKFTFDYDLEMVHYGKPVQQILIQYFSEIENPPPE
                     NLYLSI"
     gene            4671..6896
                     /locus_tag="GPLGLLHF_00073"
     CDS             4671..6896
                     /locus_tag="GPLGLLHF_00073"
                     /inference="ab initio prediction:Prodigal:002006"
                     /codon_start=1
                     /transl_table=11
                     /product="hypothetical protein"
                     /protein_id="X:GPLGLLHF_00073"
                     /translation="MNILYFFPNVSWNDLRHDLSSSIVVFLVALPLCIGVAFASGTPI
                     VSGLISGIVGGIVISLISKSPLSVSGPAMGLTVIVFDSIQTLGSFNDFLFAFCLAGVL
                     QITLGFLKAGILSNFFPSSVIKGMLAAIGAVLILKQIPHAIGYDMDYEGDMVFFQQDQ
                     ENTFSEILTAFHRFTPGAIILSSVSLALILIWEKLKLHKKLIIHGSLVAILVSVLLNE
                     VFKTFELGIAVGSEHMIQPIQLNGITDFFRGNYFPSFSQWKNQAIYLTAIKICLVMSL
                     ETLLNLDAIEKLDPQRRIVSKNRELIAQGTGNLFSAIFGGLPITSVIIRSSTNLQAGA
                     KTRFSAFLHGLLILLSLILIPTWISKIPLASLAAVLLVVGYKLTDYKILQTQYRKGMD
                     QFIPFISTLIGIVFSDVLIGIGIGCLFSVFFIVRRNILNPYEFNKKEMTYGVEVRIDL
                     SEDVSFLNKSSMLYKLDKVPDNAHLIIDGSKSKYIDPDVLEIIEDFKIVAEFRNIKVE
                     IIDVTSTYQKVKNKPLDPIIQQDYQKLFENNRIWVEEKLLKDPNYFKNLALGQTPKYL
                     LISCSDSRISVNEMTGTNAGELFVHRNIANLVIDTDMNLMSVLQYSVEVLKVKHIVVC
                     GHYGCGGVKAAIDGKYHGLIDAWLRHIKQVYRMNRKELSGILDEDEKHKKLVELNVRE
                     QVYNLCMTTIVQNAWSQGNNLQLHGWVYNLKEGILLDLNIDINKDFRDYDIFRYKFET
                     N"
     gene            7684..9045
                     /locus_tag="GPLGLLHF_00074"
     CDS             7684..9045
                     /locus_tag="GPLGLLHF_00074"
                     /inference="ab initio prediction:Prodigal:002006"
                     /codon_start=1
                     /transl_table=11
                     /product="hypothetical protein"
                     /protein_id="X:GPLGLLHF_00074"
                     /translation="MQMQRSRTSENIFRFFKLVSNSIKNIFWVRCVLKRFIFLSVLFF
                     FPIRSEVRSELDIQTILDLAEKNSPLLLSLNADLESLFYQRKQQGKTQNPFLTLDYGR
                     RSAANESGAEYAFQFEQPVYFPGRKELRQLLVDNDSKIKEIQLAEANNSIRFNALRFV
                     YRYLVSMGKRNHVKERLKRLSILESYIRARPFVTPQAKTDLFIIQRKILALRKHFNDL
                     ELDSHKQYEAMNLYLMLESIPSFQIPFFSEGVKFNFNELQIKALSQNLILMAAKEEIE
                     KAKTELNLANLEKYPDYSIISQVGEDRSGVSNRFYDFGLKFRIPVWDQFQNKISAAEV
                     NVKSKQGIFHHQENLVKTAFKQAFLDYEQSKTNLKLFNLSKLDEIEKDLIYADVEFKK
                     GRILMLSYLELENQLHETHHAILDAQIAHLEALLNLLHITNEKEIIGTFQHAVQTFEY
                     QLK"
     gene            9011..12127
                     /gene="czcA_1"
                     /locus_tag="GPLGLLHF_00075"
     CDS             9011..12127
                     /gene="czcA_1"
                     /locus_tag="GPLGLLHF_00075"
                     /inference="ab initio prediction:Prodigal:002006"
                     /inference="similar to AA sequence:UniProtKB:P13511"
                     /codon_start=1
                     /transl_table=11
                     /product="Cobalt-zinc-cadmium resistance protein CzcA"
                     /protein_id="X:GPLGLLHF_00075"
                     /translation="MLSKLLNISLNNPILSVGTALFLFIYSFFTLNEVPIDAVPDITN
                     TQVIVTVKTGSLDPEQIEKVITFPLETELMGIPNLIDVRSISKFGLSNISLIFKEGTD
                     IYQARSTVLERITSAKEKLPKGIVPTIVPNTTGLGEILFYTVEAKPGSRLMSLPEKDR
                     LLYLRTVQDYTVRPQLKSLVPGIVEVDSNGGYEKEIHIDLNPSKMRTLGITIDQLIGE
                     LSTIGESFGGGFIEDEGKLSIVRAYGIKKNLNSLSEVTVRRTFTGSPIRVSDIAQVKE
                     HGKQRLGGASSEGKEIVLGTAMMLRGENSYQVNADLNRAALRLDLPEDVQVRILLERS
                     FLIHSTIRTVTKNLSEGAILVILTLCFILFNIKASLIVATIIPGSMLLTAIFMRVFGI
                     SANLMSLGAIDFGLLVDASIVITENVLIRFERNSIVNREEKIKTILNASLEVLKPVSF
                     GIVVIMLVYVPIITLDGISGKMFRPMAQTVLLALGFSLILAVFFLPPLLFFFITPTKN
                     ISNREVKKNKIVALYETLLSILLNKPKPIVIGSISFFLLTLFIYFRMGTVFLPKLMEG
                     DLMLVIVREGNISIEESLKEQKEVEKILMQMPEIQSVFSRIGTSSVANDPMGTFNADT
                     FIILKKESLEDLLKEKNWENFLNRIHKKVQENYPKSELTLSQPLEARFNELLEGSRAD
                     ISVRILGKDLNTLLDLQNSLKENLHKIPGAMEVELDPIMALRKSTVIDIVPDPSKLKY
                     YNVSLPLFNNVVEASMSGFELGGYYEEEVRFPIKIRLSEEFRNRESEISNIGVGTQDG
                     GMIPIKLLASIEKKEKIMTISRNKSRRFVAVSVNLRGRDLEGFYSEAKDKISNINIPQ
                     GYSVYWGGQIENLSKAKEKLSVILPTTFLMIFVVLYLGLKSVRQALLVFFCVPFALTG
                     GIWFLFLRGMDLSVSAFVGCIALCGISVLNGLVKLDTIHRIREEKNIPLKEAVLKGAT
                     SRIRPVIMTALVASFGFLPMAFGSGLGSEVQKPLATVVIGGIVSSTLLTLVILPVFYY
                     WLEKTSEN"
     gene            12493..12780
                     /locus_tag="GPLGLLHF_00076"
     CDS             12493..12780
                     /locus_tag="GPLGLLHF_00076"
                     /inference="ab initio prediction:Prodigal:002006"
                     /codon_start=1
                     /transl_table=11
                     /product="hypothetical protein"
                     /protein_id="X:GPLGLLHF_00076"
                     /translation="MKSKHKLSSDPKITNNLILRLRIIEGQIRGIQGMIEREEYCDDV
                     LNQLSSIKSALDGMSKILIRNHIQTSVIKRFKENDSKILEEFMTTINHILK"
     gene            12799..13008
                     /locus_tag="GPLGLLHF_00077"
     CDS             12799..13008
                     /locus_tag="GPLGLLHF_00077"
                     /inference="ab initio prediction:Prodigal:002006"
                     /codon_start=1
                     /transl_table=11
                     /product="hypothetical protein"
                     /protein_id="X:GPLGLLHF_00077"
                     /translation="MKEIKLTLEGMTCTHCLKTVESALKRIGLTGKANLEKKEVVYQG
                     EGTPEELSKIKSILLEEGYIPGEIK"
ORIGIN      
        1 aaaagaaatc agcacaatcg tttcataagt tcgtaataga gcgtggaaat tcccgcagat
       61 cggtgattta tggattttct aacggatttt atcgttggag cacttttgta ggagttccaa
      121 catccgaggt tttgggacaa actttaaatc aatcagaaat cattcctatc aaaatccgcc
      181 cagccgcagg ttttggaacg cgcagtaaga aaacgtttta agaaattctt gattttaaat
      241 cagagctgtc cggaagttca tttccttttc cattcgaagt aaaaatcaaa ccgctttcga
      301 aagttttttc gggactgaat ttttagactt ggcaaacaca taatatataa aaggttataa
      361 gtaaaatgac ggcgcaaaac tcgctttaca ttcttccccg caaaagaact cgttttcgcg
      421 gaatggttgg gtcgatccta caccataaaa atccggaaca atcccgaatc ctattgcagg
      481 atattcgtct tttaatttcc ggaaaattgg taatccaatc tcagttattt tatttatctc
      541 gaaagtttca aaccatggac cttcaattag gagaccaggt tgagttcgac gcgagaatca
      601 aaccggatcg aaaaggtatt tcctcaaatt cgatccgatt gaattatccg acgaaaattt
      661 tccgttataa ctcggaaaca gaacgtttgc ttttttaggg ttttacacgt ttgacttacc
      721 cgctcccgga taaatcctat cctaaattca attcacaata ggacctcgtt ctttcgaaca
      781 agggaggcaa tttggaaact cttcagtttt ttctcgatct ctttttaaat ttggaaacac
      841 atttggatac gatcattcag acgtatcaaa acgggactta cgttatccta ttcttgatca
      901 ttttcgccga aaccggtttg gtcgtaacac cttttcttcc cggagattcc ctactttttg
      961 ccgtcggagc gtttattgcg agaggttctc tgggtttaga aagtacatta attcttctca
     1021 taattgccgc gattttaggg gataccgtaa attattcggt cggaaatttt atcggagaaa
     1081 agatattaga aaaagaaaaa atacccatga tcaaaaagga acatttggaa aaggcacatc
     1141 ggttttacga gacttacgga ggaaaaacaa tcattattgc aagattcatt ccgatcatac
     1201 gcactttcgc tccttttgtc gccggaatcg ggacgatgac atacgttaaa tttattgcat
     1261 ataatgtcat aggcggaatt ctatggatcc ttattttcat actgggcggg tattatttcg
     1321 gaaatttgga attcgtaaaa agaaatttta aaattgtaat atttgcgatt attattatct
     1381 ctgtcatgcc tgcagtgatc gaatacctga aggaaagaaa aaaaagtcga gtttaaattt
     1441 tttcgattca aaaaagctcg ctgggatgtt gtcaaaagat gaacttaaga gaaagtttta
     1501 tttcaaaatt cgcggcgagt ttcgtaaaac caagattcga aatctggttt gcggccgttc
     1561 tcattcctga aaatgaccag gctttttggg taagatactc cactcttaat cctagaaaca
     1621 atcgcgacct gtttccgatg ggaacacttt gggtgtcttt atttgatcgt aaaaatccga
     1681 aaaatcatcg aactacgacg cagtcttttc cctatgagga agtgttgatc aaagaacatg
     1741 cgatcgaatt tccggaagca tccgtaggac ccgaccacat gagcggcaaa atccaaacct
     1801 caatgtcgga agatctggcc tgggacttag aattcagaca taagctggaa cctaccggac
     1861 atcttccgcg ttggttggaa aaaactccga ttcccaaaac gagaagtatc gtctcttccc
     1921 cttttacgga ggttgccggt tggatccggc ttgggaaccg aaaattcaca ttccaaaatg
     1981 cgaatggaca ttttaatcat atctggggaa caaatcgagt ttccgaatta ttctggacct
     2041 ttgttcctaa gttcgacgac gatccggacg attggtcgat ggaaatcgtg acggttcgcc
     2101 cacagccttt taccccgact ttgacctttg tcactcttct gaaacgagga attccgatcc
     2161 atcagcattc catatttcgc tctctgagaa gttcgacaaa agtagaatat ccgaaacttc
     2221 gtttcaaaac acgtctcgac gactatgaga tatcggtgga aagcgaaatg gataaggatc
     2281 aaatcgccgg ttatatctat cgagatccgg atggaagtcc tagatacatt gagcaaagcg
     2341 acataggtaa cgtgaagtgc gttatacgtc atcggagaaa agaaaccgtt ctaaacgcaa
     2401 aacaagcggc aggagtggaa tttcacggac tgcgtccctg gagaaaggat cacgagtatt
     2461 tagatccgta tcagacccaa ttttagaatt ttccgattaa cccgattatt ctttagataa
     2521 agattcgatg ttcgattcgt aacgggctct ttctcccggt aagtccgact ttccagcgag
     2581 ttcaatccct aaaatgagac ggttattctc gtccttggcc aaccagcgaa tcaaaccgtg
     2641 aaccgtaaac ggagcctgca tcttaaaaaa aatgtcgaac acaaaatcgt cttgttttgg
     2701 taaagtttct atcagatgaa ggtgttcgat cttaacacag atccccgtct tggaagcgtt
     2761 aaggatcgga aaatgttcgg ctgttttcat cgtattcgac tctttgattc tatccaccat
     2821 ttcgttagcg agagtttgaa tttctagaac atatttttcc gtaaattcct gttccttgct
     2881 ctgtattaaa aagtaaccga ttgggatttg ctcttgctcg aggttcaggt agatgatcgg
     2941 aacaatcaat tcggaaacga tttgttgatc cttgtatttt ttaatgcaag aagatagatc
     3001 gtcgtccact tccttttcat agtcgatcct ttttggagaa ccgtttttat aagaattttc
     3061 atcttgggta ttttctatga gaagatactt gagcgttttt ttaacgattt ggaacttacg
     3121 atccaaatcc ggtttaaaaa tatcaatgtc cacgatattt tccgtttttt gattgagacg
     3181 actcttataa tcttcgaaat ttactttgac caaggtcgga atactgaaca tattcgcttc
     3241 gattatggtc ttggaagata ccacattagt cacatacata gcttccggtt cgaccgcaaa
     3301 cctttgatta tccctatctt tcctagcgat tgcgagcttt gtcaccttaa cgataaaaag
     3361 cgaattttcc aatttctgaa ggaagacaca ttccagttcg atgtattttg caagaatcat
     3421 ataaagagta aaagaacttc cttcctgaaa attttccacg ttcaaaaatt gaatgagaat
     3481 cttttcgccc ttttccagaa ttttcttaat caccgccttt cgatcaaagg gataaatttt
     3541 aaaagtgagt tcttgctcta aaagatactt tgcaatgaca tgatgcttct gttcaacgga
     3601 ggtgatgatg tccatttctc tttcggtttt ttgcaaatat tccatcggta attcactttc
     3661 aaatcgattt aagatagagt atcttcttgg gaaaaattca gtaaacgaaa aaatttaaat
     3721 tataaaaaga tgaagtttat tataatgtta aaaaatactt gaaatactca tggaacgatc
     3781 tactgaatat aaaagttagg atccaggtga aagccgtaac ggtttgaatc gaattttttc
     3841 gtaaattcga tattgatttg aatgtactga attcgattta aaacaaatat taagaattcg
     3901 tcctaaaatc tcggatgtag aaacttctac ggaagtttaa caacaatagt tagaaagttc
     3961 ataaactacc aaagggacgt aatttgtaaa aactcctgca tttttttacg aatttatgga
     4021 atgattgtaa ctgatttttc ttaaggtttc cgggaacaaa ttctgaatct taggcttgag
     4081 tcggatttca aacaaaagat ttcctgtttg agtcaagtac gtcgattctc accaaaaacg
     4141 aacgaacttc agcttgtaag gcatctagaa gaaaggaata acacatattt ttaatttgaa
     4201 tcgcacctaa agaaatacaa ttcaaattaa aaacgatcga cttgttttaa aatgcttttc
     4261 cattgaagaa caacttccaa agtgttctca ttaaaaagcc tatgaaattt ctaagctgcc
     4321 tggaccataa actttttgtt tttctccaca ttgctctgat tttctattgt acgactgtat
     4381 ggaccaaatc cagtgttttc ggtaaaaatg tcccgccatc aacaaccgta aacgaatcaa
     4441 ccccagaaga agaaaaggaa gaaacgactg aactcaaact agaagatctc gtatctcaag
     4501 aagataagtt tacattcgat tacgatttag aaatggtcca ttacggtaag ccggtccaac
     4561 aaattcttat tcaatacttt tcggaaatag aaaacccacc tccagaaaac ctttatctct
     4621 cgatttaaca atttcgaaat tttggggcct gacccaagga gtctgtctat atgaatattt
     4681 tatacttttt tcctaacgtt tcttggaacg atttgaggca cgatctttct tctagtatcg
     4741 tcgtcttttt ggtcgctctt cctctttgta tcggagttgc atttgcatca ggtacaccta
     4801 ttgtttccgg tttgatcagt ggtatcgtgg ggggtatcgt aatttctctg atcagtaaat
     4861 cgcctctatc cgtaagcggt cccgccatgg gacttacggt gattgtcttc gattcgattc
     4921 aaacattagg aagttttaac gattttcttt tcgctttttg tttggccgga gttttacaaa
     4981 tcacattagg ttttttgaaa gcgggaattc taagtaattt tttcccgtct tcggtgatca
     5041 aggggatgtt agcggcaatc ggagcggttt taatcttaaa acagattcca cacgcaatcg
     5101 gttacgatat ggattacgaa ggagatatgg tcttttttca acaagatcag gagaatactt
     5161 tttcggagat cctgaccgca tttcatcgtt ttactcccgg agcaatcata ctatcttctg
     5221 tttccttagc tttgattttg atctgggaaa agctgaaact acataaaaaa ctcataattc
     5281 atggatcttt agtcgcgatt ctagttagtg ttttgttaaa cgaagttttt aaaactttcg
     5341 aattgggtat cgccgtaggc tcggaacata tgatccagcc gattcaacta aacgggatta
     5401 cggatttttt tcgggggaat tatttcccga gtttttctca atggaagaat caggcaattt
     5461 atctgaccgc gattaagatt tgtctggtga tgagtcttga aaccctattg aacctggatg
     5521 cgatcgaaaa attggatcct caaagaagaa tcgtctctaa aaaccgcgag ctgattgccc
     5581 aaggaaccgg aaatttattc tccgcgattt ttggcggact acccatcacg tccgtaatca
     5641 ttcgaagttc cacgaattta caagccggag cgaagactag attctccgca ttcctacacg
     5701 gcttgttgat tcttttatct ctgattctga tcccgacttg gatctcaaaa atccctttgg
     5761 cttctttggc ggccgtactt ttggtcgtag gttacaaact tacggattat aaaattctcc
     5821 aaacacaata tcgaaaagga atggatcaat ttattccgtt catctccaca ttgatcggaa
     5881 tcgttttctc ggatgttctt ataggaatcg gaatcggttg tttattttcc gtgttcttta
     5941 tcgtaagaag gaatattctg aatccttacg aattcaacaa aaaggaaatg acttacggag
     6001 tcgaggtaag gatcgatctt tccgaagacg tgtctttttt gaacaaatcg agcatgttgt
     6061 acaaactaga taaggttccg gataacgcgc acttgatcat agacggttcc aagtccaaat
     6121 acatcgatcc ggacgttttg gaaatcatcg aagactttaa gatcgtagcc gagttccgca
     6181 atatcaaagt ggagattatc gacgtgactt ctacttatca gaaagtcaaa aacaaaccct
     6241 tggacccgat catccaacag gattatcaaa aacttttcga gaacaatcgg atttgggtgg
     6301 aagaaaaact tttaaaagac ccgaattact ttaagaatct cgctttaggc cagactccga
     6361 aatatcttct catatcgtgc tccgacagta gaatttcggt caacgaaatg acgggtacaa
     6421 acgcaggcga actttttgtt catagaaaca tcgcaaacct ggtaatcgac acggatatga
     6481 atctgatgtc ggttcttcaa tattccgtcg aagttctaaa agtcaaacat atcgtcgttt
     6541 gtggtcatta cggttgcggc ggggtcaagg cggcaataga cggtaaatac cacggattga
     6601 tcgacgcttg gcttagacat atcaaacagg tttaccgaat gaaccgaaaa gaactttccg
     6661 gaattttaga cgaggatgaa aaacacaaaa aactcgtaga gttaaacgtg agagaacagg
     6721 tttataacct ttgtatgact acgatcgttc aaaacgcgtg gagtcaggga aacaatcttc
     6781 agcttcacgg ctgggtgtac aacctcaaag aaggtatcct cctggatctc aacatagata
     6841 taaacaagga ttttcgcgac tatgacattt ttcgctataa attcgaaacg aattaatgtt
     6901 catatatgaa aaagaacgcg ataagacatt taccgtttag aaaagggagt aaattcatat
     6961 ttttgaatat tctaacaaga aatttatttc gaaggacgat aaaaaacgac ttcaaaatag
     7021 gctcgacaac cgctcattcg aattttcaaa atgctccttt cgtttttaaa acgaagtttc
     7081 gggaaatgat aaacagtgat tgaaaagcct taagattgtt ttttccgttg acaagttctg
     7141 aggtatagta agctggagat atggtctcct caatttttaa aatatggatc ggatgcactt
     7201 tgttatccgt tcttgtgttg attttgaatt gcgggccaat ctgcggattc gattctaaaa
     7261 taaatagaat tgtcgaaact ccgctatctt cagcttcttg tcatcaagaa tcgaattcgg
     7321 aaaagacttc cggttgtgaa tgggattcca gttcaatcgt tctcacggat tcccaccttt
     7381 tcaaactttt aaggttcttt ataccgctgc gtatttattc cgcaaatccg tccttttcat
     7441 tctttccttt cacggcacag atagagttcg attttgtcga aaatggttcg aatgaaattc
     7501 gatctctcgc ttccgtccgt cttttaattt aatctttaat ttccaaactc tttattcttt
     7561 cgattttgag atcggatgaa acggatatac gttctttcgt ttcaagttcg aagtaaatgt
     7621 cttttaccgc ttgttctaaa gtgtaaattt ttcaccctaa gggactcaaa tgcgaggcaa
     7681 actatgcaga tgcaacggag tcgaacttcc gaaaacatat tccgtttttt taaattagta
     7741 tcgaactcga taaaaaatat tttttgggtc agatgcgttt tgaaacgttt catatttctt
     7801 tccgttcttt tctttttccc gattcgatcc gaagttcgtt ccgagctgga catccaaact
     7861 attcttgact tggcggaaaa aaattctccg ttgcttcttt ctctgaatgc ggatttggaa
     7921 tcgctttttt atcagcgtaa acaacaggga aaaactcaaa atcctttttt gactctggat
     7981 tacggtcgaa gaagtgcggc caacgaaagc ggagcggaat atgcgtttca gttcgaacaa
     8041 cccgtatatt ttccaggccg caaagaacta cgtcaacttt tggtggataa cgattccaaa
     8101 attaaggaaa ttcaactcgc ggaagcaaac aattcgattc ggtttaacgc gcttaggttc
     8161 gtttatcgtt atttagtttc catgggtaaa agaaatcacg ttaaggaacg tcttaaaaga
     8221 ttatcgatct tggaaagtta tatccgtgcg agacctttcg tgaccccgca ggcgaaaacg
     8281 gatctattta tcattcaaag gaaaattcta gccctgcgaa aacatttcaa tgatctcgaa
     8341 ttggattcgc acaaacaata cgaggctatg aatttatatc ttatgctcga atcgattcct
     8401 tcgtttcaaa tccctttttt ttcggaagga gtgaagttta atttcaacga acttcaaatc
     8461 aaagcgcttt cacaaaacct gattttaatg gcagccaaag aagaaatcga aaaggcaaag
     8521 acggaactca atcttgctaa cttagaaaaa tatccagact attccatcat cagtcaggta
     8581 ggagaagacc gatcgggggt ctccaaccga ttttacgact tcggtcttaa atttaggatt
     8641 ccggtatggg accaatttca aaataaaatt tcggctgctg aggtcaacgt aaaatccaag
     8701 caggggattt ttcaccatca ggaaaacctc gtaaagacgg cctttaaaca agccttttta
     8761 gattacgaac aatccaagac caatctcaaa ctttttaatt tatcaaagtt agacgaaata
     8821 gaaaaagatc tgatttatgc ggatgtggaa tttaaaaaag ggagaatttt aatgttgagt
     8881 tacctggaat tggaaaacca acttcatgaa actcatcacg ccatattgga cgcacaaatc
     8941 gctcacctcg aagcgctact caatctacta cacattacga acgaaaaaga aatcatagga
     9001 acgtttcaac atgctgtcca aacttttgaa tatcagctta aataatccga tcctctccgt
     9061 tggaaccgca ttatttttat ttatatattc tttttttact ttgaacgaag tgccgatcga
     9121 cgcggttccg gacattacga acacgcaggt aattgtaacc gttaaaacgg gttccttgga
     9181 tccggagcaa atcgaaaaag tgatcacatt tccgcttgaa accgaactga tgggaattcc
     9241 gaatctgatc gacgttcgtt ccatatctaa attcggactt tctaatatat ctttgatctt
     9301 caaggaggga acggatatct accaagccag aagtacggtt ttagagagaa tcacaagcgc
     9361 taaagaaaaa cttccgaaag gaatcgttcc cacgatcgtt ccgaatacga ccggactcgg
     9421 agaaattctt ttttataccg tggaggcaaa acctggaagc cgcctaatgt ctcttccgga
     9481 aaaggatcgg ctactttact tgagaactgt gcaagattat acggttcgtc ctcagttaaa
     9541 atctcttgtg cctggaatcg tagaagtgga ttccaacgga gggtacgaaa aagaaattca
     9601 tatcgatctc aatccttcca aaatgaggac tttgggaatc acaatcgatc aactgatcgg
     9661 agaattatct acgatcggag aaagtttcgg gggaggtttt atcgaagacg aaggaaaact
     9721 ctccatcgtt agagcgtatg gaatcaagaa aaacctaaac tctttgtccg aggttacggt
     9781 tcgtcgtact ttcaccggtt caccgatccg agtttccgat atagcgcaag taaaggaaca
     9841 cggcaaacaa agattaggcg gagcaagttc cgaaggaaag gaaatcgttt taggaaccgc
     9901 tatgatgttg cggggagaaa acagttatca agtcaatgcg gacctgaatc gagcggcgct
     9961 ccgtttagat cttccggagg acgtacaagt cagaattctt ctagaaagat cgtttctgat
    10021 ccattccaca attcgaaccg tgactaaaaa tctttccgaa ggcgcgattc tagtaatttt
    10081 gaccttatgt ttcattcttt tcaacataaa agcctcgctc attgtcgcga cgatcattcc
    10141 gggatcgatg cttttgaccg cgatttttat gagggttttc ggaatttccg caaacctaat
    10201 gagtctagga gcaatcgatt tcggcctcct tgtggacgcc tccatcgtga ttaccgaaaa
    10261 cgttctgata cgatttgaaa ggaattccat cgtcaatcga gaagagaaga tcaaaacaat
    10321 cctgaacgcg tctttggaag ttttaaaacc agtctctttc ggaatcgtag tcattatgct
    10381 cgtatatgtt ccgattataa cgttagacgg aatatcagga aagatgttcc gtccgatggc
    10441 ccaaaccgtt cttctggcac tgggttttag tttgattttg gcggtgtttt ttcttcctcc
    10501 tttgttgttc ttttttatca ccccgacaaa gaatatatcg aaccgagagg taaaaaaaaa
    10561 taaaattgta gcgttgtatg aaaccttact ttcgatccta ttgaataaac cgaaaccgat
    10621 tgtaatcgga tccatctcgt ttttcctgct taccctattt atctacttca gaatgggaac
    10681 ggtttttctt ccgaaattga tggaaggaga tttgatgctc gtaatcgtaa gagaagggaa
    10741 tattagtata gaagaaagtt tgaaagagca aaaggaagtg gaaaaaatcc taatgcaaat
    10801 gcccgagatt caaagtgtat tctccagaat cggaaccagt tccgtggcaa acgacccgat
    10861 gggaaccttt aacgccgaca cgtttatcat tcttaaaaag gaatctttgg aggatctgtt
    10921 aaaggaaaaa aattgggaga attttttaaa ccgaatccat aaaaaagtcc aggaaaacta
    10981 tccaaaatca gaactgactc ttagccaacc tttggaagcg agattcaacg agcttctgga
    11041 aggaagtaga gcggatatca gcgtaagaat tctcggaaaa gatctaaata cgctcttaga
    11101 tttacagaat tctttgaaag aaaatctaca taagattccg ggagcaatgg aagtggaact
    11161 cgacccgatc atggctctcc gaaaatccac agtgatcgat atcgttcccg atccatctaa
    11221 attaaaatat tataacgtat cacttccttt attcaataac gtagtcgagg cctctatgag
    11281 cggattcgaa ttgggaggat actacgagga ggaagtccgg tttccgatta aaatccgact
    11341 ctccgaagaa ttcagaaatc gtgaatccga aatatcgaat ataggagtgg gcacacagga
    11401 cggagggatg attccgatta aacttcttgc ttctatcgaa aaaaaagaaa aaatcatgac
    11461 catttctaga aataaatcca gaagattcgt agcagtttcg gtgaatttac gtggaagaga
    11521 tttagaggga ttttattccg aagcgaagga taaaatttca aatataaata tccctcaggg
    11581 ttattccgtg tactggggcg gacagattga aaatctttcg aaggcgaaag aaaaattatc
    11641 cgtcatactc cccactacat ttttgatgat tttcgtggtt ctctatctag gtctgaaatc
    11701 ggttcgtcaa gccttgctcg tattcttttg tgttccgttc gcattaaccg gagggatttg
    11761 gtttctcttt ttaagaggga tggatttaag cgtttccgct tttgtgggat gtatcgcgtt
    11821 atgcggaata tctgtgttaa acggactcgt caaattggat acgatccaca ggattcgcga
    11881 agaaaaaaac attcccctaa aagaagcggt tttaaaagga gctacgagcc gaattcgccc
    11941 cgtaatcatg acggcgctcg tagcgtcttt cggatttcta ccgatggcgt tcggttcggg
    12001 gctcggatcg gaagtgcaaa aacctctggc aaccgtagtg atcggaggaa tcgtatcttc
    12061 cacattatta actctggtga ttctcccagt tttttattat tggttggaaa aaacttcgga
    12121 aaattaaacg gcttcgattg tacgtctttg ccgtgacatt caacgttctg agacggtcaa
    12181 tcgcaaggaa cttcaaagtt gtcggcacat tccaaacaaa aagatcactt atttaaaggc
    12241 gcttctataa aatagaatcg tttgtaaagg atatctgccc agtgaaaatt gatcgaaacc
    12301 tatacgtagc ttttaagtaa aagtctacct tgaaataata gaaactatct caaaaatact
    12361 ttatctttgc ttagaatgcc gatcattctc ggatattttt gagatagttt ctaatttcgg
    12421 attaaaacat tttctcttaa caaagaatac ttaaatgtcc atatggtcta taacataggg
    12481 aggatatcat atatgaaatc aaaacataaa ctgagttcgg atcccaagat tacgaacaac
    12541 ctaattttaa gactgagaat aattgaggga cagatccgcg gaattcaggg aatgatagag
    12601 agggaagaat attgcgacga cgtactcaat cagttatcct ctataaaatc ggccttggat
    12661 ggtatgtcta aaattctaat cagaaatcat atccaaacca gtgtaatcaa aagatttaaa
    12721 gaaaacgatt ctaaaatctt agaagagttc atgaccacca taaatcacat tcttaaatga
    12781 aaataaaagg aaaatgaaat gaaagaaatc aaactaacat tggaagggat gacctgtacc
    12841 cattgtttaa aaaccgtaga atcagctcta aaaagaatcg gattaactgg aaaagcgaat
    12901 ctggagaaaa aagaagtcgt ttatcaagga gaagggactc cggaagaatt atctaaaatt
    12961 aaatcgattc ttctggagga aggatatatt ccgggtgaaa taaaatgaac gttaaaaacg
    13021 aaatttttcc cgacgagatc acattagacg tcatcggaat gacttgttca aattgcgctc
    13081 ttagaatcga aaaaggactc aagaaagttc cgggagtaaa agatgcgaga gtcaacttcg
    13141 cgatggaaac cgcaacggta gaattcgaat cttcggtaaa gaaagaactt ctgttagaca
    13201 agatcgattc tctcggttac cgagcctttg tccaagagga ctttgaaatt cacggagaag
    13261 ccgaaaaagc gcacgcaaaa gaattcaaag acctaaaagt ccgtgttttc atatccgccc
    13321 ttttgtcctt tcctatggtt tccggcatga tcggacatat cggaaacaat caaatttttg
    13381 aatatttttc ttttataatg aacccttggc tacagttcgc cctcgccaca ccggtccaat
    13441 tttggatcgg cgcatctttc tacaaaggag gttttcgggc tattcgaaac aaaggggcaa
    13501 atatggacgt actcgtcgtt ttaggaacct cggccgcata tttttacagc gtctattgga
    13561 cctttcttga attcggaacg tatgctcacg gggaaattcc gctctattac gaaacctctt
    13621 ccatactgat tactttgata tttttcggaa aatttttgga acatatcgca aaaggtaaat
    13681 cctcgaaagc gattcaatcc ctagtcggtt tacaacctaa aagcgcaaga atcattcgaa
    13741 acggagaaat tcaagagatc ccattgtttg ccgttcgtcc cggagatcta cttttgataa
    13801 aagcgggaga aacgattcct gtcgacggaa ccgtagagga aggcagttcc tccgtcgatg
    13861 aatcaatgtt aaccggagaa agtattcccg tagaaaagac gatttccagc cctctttacg
    13921 gaggttcttt aaatcaaaac ggaattttaa aactcagagc ttctaaagta ggaaaagata
    13981 ctttactttc cgagattatc cgagtggttc gggaaacgca aggttccaaa gctccgatcc
    14041 aaagaatcgc ggatcaaatt tccggaattt ttgttccagt agtcgtttta atttcgattc
    14101 ttacgttgtt tttgtggtat ttttggatag agccctctca tttttccgga gcactggaaa
    14161 aggcgatagc ggttctcgta attgcttgtc cttgtgccct aggcttagca actccgattt
    14221 ccatcctaac aggctcggga aaagcggcca ctctaggaat tttgtttcga acggcagaag
    14281 cattagaaat cgctcataaa gtagacacaa tcgtttttga taagaccggg accctaactc
    14341 taggaaagca cattcttaaa gatctggaaa gtttaaattc tcaggaggaa aatttcttac
    14401 tcacgttagc cgcttctgca gaacaaggct cggagcatcc tctatctaaa gcgattgtag
    14461 aatccgccca aaaaaaaggg cttttgcttt cgatgccgga agatttcgaa acaataccgg
    14521 gaggaggaat ttccgcttcg gtgcaggggg aaaagatcgt gatcggcaca gatcgattgt
    14581 tttgcgaaag gggaatcgaa ttgaatccta aacttctaga tctgaaacga atcagggaaa
    14641 aagaaggaaa cacagtcgtt ca
//
LOCUS       GPLGLLHF_8             17803 bp    DNA     linear       08-DEC-2021
DEFINITION  Genus species strain strain.
ACCESSION   
VERSION
KEYWORDS    .
SOURCE      Genus species
  ORGANISM  Genus species
            Unclassified.
COMMENT     Annotated using prokka 1.14.6 from
            https://github.com/tseemann/prokka.
FEATURES             Location/Qualifiers
     source          1..17803
                     /organism="Genus species"
                     /mol_type="genomic DNA"
                     /strain="strain"
     gene            689..1846
                     /locus_tag="GPLGLLHF_00078"
     CDS             689..1846
                     /locus_tag="GPLGLLHF_00078"
                     /inference="ab initio prediction:Prodigal:002006"
                     /codon_start=1
                     /transl_table=11
                     /product="hypothetical protein"
                     /protein_id="X:GPLGLLHF_00078"
                     /translation="MAIANFLNQVKASGGKLFLQFGGQGSPFLKELSKLYESEPSLKE
                     FFDISFKAIVEEVPKLDKNIIYGGYDFESWIKNSDSAPDENYLCSAPVSIVGIFLTQI
                     GNYIAFTNKGFPVSELISNSIGVTGHSQGVISSALIALGKEGADFYSAYAKFLKFVLY
                     IGYRAQELVGVYNPSQALLKANEEVGDKQPTPMVAVIGYSQKELEDKVKQTNDALGLS
                     GSKTIYVSLFNTPDSNIVSGSPESLLEFRKKFKAEMEEKKVKFVYLRTTAPFHSPHME
                     DTNKTIPLDMERIGFDFKGSDLKVPVYSIFDGRNMQSDAGIGLPLFREMLIKTLHWDK
                     AVKPFVTTVNVTGIDFGPSVVSQKLTQANMGTSENKIYAVSSPKDIKVLLA"
     gene            1900..3411
                     /locus_tag="GPLGLLHF_00079"
     CDS             1900..3411
                     /locus_tag="GPLGLLHF_00079"
                     /inference="ab initio prediction:Prodigal:002006"
                     /codon_start=1
                     /transl_table=11
                     /product="hypothetical protein"
                     /protein_id="X:GPLGLLHF_00079"
                     /translation="MERVSNFFSLKRPKLEIPKLTKADFTTGLHCEYLLWLNTYQRRP
                     DFDPFEHKYISPKQKSLLRDLSHSFFPESKNARYSDFDTRKILKSGKGVRSACLETDK
                     FSMKAEYILPNKELSGTFELVVLKVSSSFKKQNITEIAFQKFVADESGFPISKCTLLF
                     VNSKFYFQGEIQVDSFFVRKDVTDEVMLQGKKTIEVAHSLYDLLSRKNLPSRFASNLC
                     THPRNCLYPEVCLAPNVPGDIFTLREGKEESVKFYKQGILNLKDIQRAEGLTPRQKTQ
                     IQAMKTGAPFTNQKVFTEFFEKLHYPIYFLDFESINPPIPVYPNSRPFQHVPFLFSLH
                     VIREDLFEEPESFYYIDDGIEDPRKKILEKLQEWILPGGTILCYNDKFERRCLEESAA
                     VFSEFKPWLQSIKEYFVDLSKPFWEYDYYHPDQKGSTSLKTVLPVITGRNYKNLGIQS
                     GQMANSEFLRIKTEFMTEFEKSEIEKNLIEYCKLDTYAMVLILRKIKEWIDVV"
     gene            3973..5184
                     /gene="argG"
                     /locus_tag="GPLGLLHF_00080"
     CDS             3973..5184
                     /gene="argG"
                     /locus_tag="GPLGLLHF_00080"
                     /EC_number="6.3.4.5"
                     /inference="ab initio prediction:Prodigal:002006"
                     /inference="similar to AA sequence:UniProtKB:P59846"
                     /codon_start=1
                     /transl_table=11
                     /product="Argininosuccinate synthase"
                     /protein_id="X:GPLGLLHF_00080"
                     /db_xref="COG:COG0137"
                     /translation="MAQSKPVKKIVLAYSGGLDTSVILTWLKETYGCEVIAFTADVGQ
                     KEELSGLEEKGIKTGASKVYIQDLRLEFARDFIFPAIQGNALYEMRYLLGTSLARPLI
                     AKAMVEVAEKEGADAFAHGATGKGNDQVRFELGVKSLAPEKTIIAPWRIWNFGGRSDL
                     IEYAKSKGIPVSITVEKPYSMDRNLMHISYEGGILEDPYREPDEKMFLLTTSPEKAPD
                     APEYLELDFQEGNCVAINGKKLNPYEVMEALNTIAGKHGVGRVDIVENRLVGIKSRGV
                     YETPGGTVLFLAHRDLESITIDRDTQHHKDKLSIEFAELIYNGHWFSSRMKAVRAFIT
                     ETQRYVTGAVKVKLYKGTCSIVGRKSSVSLYNPKMATFEKEELYNQKDAEGFINIYGL
                     PAQETARLRKK"
     gene            5181..5663
                     /gene="coaD"
                     /locus_tag="GPLGLLHF_00081"
     CDS             5181..5663
                     /gene="coaD"
                     /locus_tag="GPLGLLHF_00081"
                     /EC_number="2.7.7.3"
                     /inference="ab initio prediction:Prodigal:002006"
                     /inference="similar to AA sequence:UniProtKB:P63820"
                     /codon_start=1
                     /transl_table=11
                     /product="Phosphopantetheine adenylyltransferase"
                     /protein_id="X:GPLGLLHF_00081"
                     /translation="MKHLAIYPGSFDPLTNGHLDILQRSLGLFDKVIIAIAVNSNKST
                     LFSIEERLEFIHKVTQGLKGLEIDTFQGLTVDYCNKVGANSIIRGLRAVTDFDYEYAI
                     SLMNKKLAPNVETVFLMSSGEYSFISSTIVKEVARHGRDVSNQVPEIVGKALLKKLSQ
                     "
     gene            5673..6086
                     /gene="ndk"
                     /locus_tag="GPLGLLHF_00082"
     CDS             5673..6086
                     /gene="ndk"
                     /locus_tag="GPLGLLHF_00082"
                     /EC_number="2.7.4.6"
                     /inference="ab initio prediction:Prodigal:002006"
                     /inference="similar to AA sequence:UniProtKB:Q9PIG7"
                     /codon_start=1
                     /transl_table=11
                     /product="Nucleoside diphosphate kinase"
                     /protein_id="X:GPLGLLHF_00082"
                     /db_xref="COG:COG0105"
                     /translation="MSKTFIMIKPDGVKNKHVGNILARIEKEGFKILGLKYLKLSLED
                     AKQFYKVHSARPFYSDLCNYMSSGPIVAAALERDNAVLHWREVIGATDPKEAAAGTIR
                     ALYAESKEANAVHGSDSDENAALEVSFFFKGNELF"
     gene            6288..6470
                     /locus_tag="GPLGLLHF_00083"
     CDS             6288..6470
                     /locus_tag="GPLGLLHF_00083"
                     /inference="ab initio prediction:Prodigal:002006"
                     /codon_start=1
                     /transl_table=11
                     /product="hypothetical protein"
                     /protein_id="X:GPLGLLHF_00083"
                     /translation="MNANTREQLQKHNEIMRQYRANDPFGDPNHGTPDWMDDVMELIY
                     SREEFLVDSESDFEVE"
     gene            7128..8366
                     /locus_tag="GPLGLLHF_00084"
     CDS             7128..8366
                     /locus_tag="GPLGLLHF_00084"
                     /inference="ab initio prediction:Prodigal:002006"
                     /inference="similar to AA sequence:UniProtKB:P44941"
                     /codon_start=1
                     /transl_table=11
                     /product="hypothetical protein"
                     /protein_id="X:GPLGLLHF_00084"
                     /db_xref="COG:COG2081"
                     /translation="MSSESKGRPKIAVIGGGAAGFFGAIQIASKGNCEVTLLEKGKQF
                     LSKVKISGGGRCNVTHHCFDPEILSKNYPRGGRELRWAFEIFGPEDTIRWYGQRGVLL
                     KTETDGRMFPITDSSETVIQTLMQEAKKNGIKLKMGVEIHSVKPLPNSKFQIKFKNED
                     TLEFNKILFATGSGRKAWNWLLALGHTISDPVPSLFTFKIVDPRLENLSGLTFEKTEC
                     SLTEFGYSQLGSLLVTHWGASGPAILKLSAKGARELFSKEYETTLRIDFVPGIKKDEV
                     RKRVEKEKELHPSKFISNTPVLGIPRRYWERILEIHSIDPSKKWSGLSSRDLHKITEE
                     LTDARFKISGKGEFKDEFVTCGGVNRKEVNFKTMESKIVPGIYFAGEVLDVDGVTGGF
                     NFQSAWTTSYIAARGILDSV"
     gene            complement(8363..8698)
                     /locus_tag="GPLGLLHF_00085"
     CDS             complement(8363..8698)
                     /locus_tag="GPLGLLHF_00085"
                     /inference="ab initio prediction:Prodigal:002006"
                     /codon_start=1
                     /transl_table=11
                     /product="hypothetical protein"
                     /protein_id="X:GPLGLLHF_00085"
                     /translation="MIHHIAIGSPNINILEKFYESLPGLKKIRENKNPDQSLRSVWFQ
                     AGDTILMIEIDTGTKGPKALIFSTSRLKSADLKNLPKWIQETEYTKYFKDPDGNLLGY
                     SSYPNPWPF"
     gene            complement(8695..8973)
                     /locus_tag="GPLGLLHF_00086"
     CDS             complement(8695..8973)
                     /locus_tag="GPLGLLHF_00086"
                     /inference="ab initio prediction:Prodigal:002006"
                     /codon_start=1
                     /transl_table=11
                     /product="hypothetical protein"
                     /protein_id="X:GPLGLLHF_00086"
                     /translation="MNTKVVHSELEFRFYTSLGGHESYLLYKEEGDIWNLVSTYVPSE
                     LRGKGLAADLVRTALDKARSLNKKIIPSCSYVVAFLNKHPNYNDLVAK"
     gene            9174..10913
                     /gene="choD_1"
                     /locus_tag="GPLGLLHF_00087"
     CDS             9174..10913
                     /gene="choD_1"
                     /locus_tag="GPLGLLHF_00087"
                     /EC_number="1.1.3.6"
                     /inference="ab initio prediction:Prodigal:002006"
                     /inference="similar to AA sequence:UniProtKB:P9WMV9"
                     /codon_start=1
                     /transl_table=11
                     /product="Cholesterol oxidase"
                     /protein_id="X:GPLGLLHF_00087"
                     /db_xref="COG:COG2303"
                     /translation="MSLDSTLKRKEILYDYDYIIVGSGFGGSVSALRLSQKGYKVAVL
                     ESGKRWNSSEFPKTNWNLRKFLWFPKLFCFGIQRINFLNDVMVLSGAGVGGGSLVYAN
                     TLYVPPEPFWKKEIVQKMGGKKRILPFYELAKKMLGVVENPKTWESDRYMQETAKTFG
                     IENTFNKTPVGVHFGKNGIDPFFGGEGPERNSCNDCGGCMVGCRYNAKNTLDKNYLYF
                     AEKAGAVIFPETKVSKLAPLGEDGSEGYEVHTEKTTSLFGYPKKIYKVKSVVLSAGVL
                     GTLGLLLKMKEEGILPKLSKQLGQVVRTNSESLIGVTLKDKKADLSHGIAITSSVFPD
                     EHTHIEPVRYSDGADAMNSLAAGVLVDGGGNIPRQLRFLIEALKHPIHSVSLLNPIGF
                     ARRTIILLVMQTVDNSIEIVRKRRWIWPFKRTLSSTQESGEKIPTYIPIANEFARRLA
                     KISGGIARSSINEALLDIPATAHILGGCNIGESSETGVIDLQNKVYGYQNLRICDGSM
                     IPANLGVNPSLTITALTERAMSFVAPKEKEIFNFKFEKKWGVIGLFGKVKNAAITTGA
                     RKNKPTPRAKNKR"
     gene            complement(10990..11433)
                     /gene="mhqP"
                     /locus_tag="GPLGLLHF_00088"
     CDS             complement(10990..11433)
                     /gene="mhqP"
                     /locus_tag="GPLGLLHF_00088"
                     /EC_number="1.-.-.-"
                     /inference="ab initio prediction:Prodigal:002006"
                     /inference="similar to AA sequence:UniProtKB:P96694"
                     /codon_start=1
                     /transl_table=11
                     /product="Putative oxidoreductase MhqP"
                     /protein_id="X:GPLGLLHF_00088"
                     /db_xref="COG:COG2259"
                     /translation="MLQKFFKTDSDLGSLILRVVAGVVMFPHGAQKFIGWFGGFGFTG
                     TMGYFVGLGIPSPIAFLIIIGEFLGALGLIFGFLTRLSAFGIGIIMIAAAIIHSPYGF
                     FMNWFGNQQGEGYEFHLLFIAISVVLFIKGGGKASVDSLIEEKLK"
     gene            complement(11646..12095)
                     /gene="mhqR"
                     /locus_tag="GPLGLLHF_00089"
     CDS             complement(11646..12095)
                     /gene="mhqR"
                     /locus_tag="GPLGLLHF_00089"
                     /inference="ab initio prediction:Prodigal:002006"
                     /inference="similar to AA sequence:UniProtKB:O31672"
                     /codon_start=1
                     /transl_table=11
                     /product="HTH-type transcriptional regulator MhqR"
                     /protein_id="X:GPLGLLHF_00089"
                     /db_xref="COG:COG1846"
                     /translation="MGTHYKGNNRETAVLNAFIKLSRCSDSIRQLEEKIFSKYGLTTG
                     QFGCLETLIHLGPMCQKEIGQKLFSCEGNITQIVDNLEKRKLVQRVRSKEDRRYVIIH
                     LTPKGRKLVEEAFPDLLVSLVHKFDSLSENQLLDLGDYCKEIGLKAV"
     gene            12209..13417
                     /gene="truD"
                     /locus_tag="GPLGLLHF_00090"
     CDS             12209..13417
                     /gene="truD"
                     /locus_tag="GPLGLLHF_00090"
                     /EC_number="5.4.99.27"
                     /inference="ab initio prediction:Prodigal:002006"
                     /inference="protein motif:HAMAP:MF_01082"
                     /codon_start=1
                     /transl_table=11
                     /product="tRNA pseudouridine synthase D"
                     /protein_id="X:GPLGLLHF_00090"
                     /translation="MSGFLVYDLKQNPEDFRVEEILRPGFIQKSGKWTIFRLHKSGWN
                     TLDALLKISKESKVSISEIGYAGKKDRHANTSQYLSCQRPLKIPKKFANVLQLEKIGF
                     SEKSLSPEANAGNRFVLILRNLLEKEIESVRNNFEKIGKNGFINYYDSQRFSRFHPEF
                     RLPIFSYLKGDAETCLKLILTDPYAGEKKQARDRKKKIQVAWGNWSQCKKWSNNKLEN
                     KIFFNLSREKNPTQKTYSTLILQFPEEELLMLISSMQSLIWNEFVSELLVSEGCSGVR
                     IKTKTGFLFFPGESSMKSLPSFRNLPVPGEFGIYKLEYSKKEVDVLRRILDLNGLNEA
                     VFDHSPFPGIKMNSFERKMNVIPENFQMTDFEDDDLHPGKRKVKISFQLPSGAYATML
                     VKRLMLRANI"
     gene            complement(14280..15104)
                     /gene="yvgN"
                     /locus_tag="GPLGLLHF_00091"
     CDS             complement(14280..15104)
                     /gene="yvgN"
                     /locus_tag="GPLGLLHF_00091"
                     /EC_number="1.1.1.-"
                     /inference="ab initio prediction:Prodigal:002006"
                     /inference="similar to AA sequence:UniProtKB:O32210"
                     /codon_start=1
                     /transl_table=11
                     /product="Glyoxal reductase"
                     /protein_id="X:GPLGLLHF_00091"
                     /db_xref="COG:COG0656"
                     /translation="MENVLNQAVTLNNGLSMPILGLGVWKTQSGNCREAVLNALEAGY
                     RHIDTAKIYSNEEDVGKAIKESGIPRKEIFITTKLWNADQGSDKTRKALETSLKKLGI
                     DQVDLYLIHFPVTSQRMDSWKELEKAYHDKLCKSIGVSNYTITHLTELLKNSEVTPTV
                     NQVEFHPFLNQIDLFEFCKKHKIQLEAYSPLAHGQKVEDPKIAEIAKKYGKTPAQILI
                     RWAIEQKIVVIPKSTKKERIVENSKVFDFKISEEDMKILNSLDENFRTCWDPSEVA"
     gene            complement(15601..16164)
                     /gene="ycf3_1"
                     /locus_tag="GPLGLLHF_00092"
     CDS             complement(15601..16164)
                     /gene="ycf3_1"
                     /locus_tag="GPLGLLHF_00092"
                     /inference="ab initio prediction:Prodigal:002006"
                     /inference="protein motif:HAMAP:MF_00439"
                     /codon_start=1
                     /transl_table=11
                     /product="Photosystem I assembly protein Ycf3"
                     /protein_id="X:GPLGLLHF_00092"
                     /translation="MNQRKLIILFVVIFGISTNCFGDTLPTMEEQSKAFQFNQQGIAL
                     LGKGDFIQARSFFEKASKLHPQHPEYTNNIGVTYLNEGKLDQAIMYFTQSTEKNPSYA
                     RAFYNLGVVHQKQQNNEKALQNYLKTVNIDNSITEAYFNLGIIYTRMGNKKQAIESYQ
                     KFIDTAPVEYDKPKKDAKYKIEELKKE"
     gene            16569..17669
                     /locus_tag="GPLGLLHF_00093"
     CDS             16569..17669
                     /locus_tag="GPLGLLHF_00093"
                     /inference="ab initio prediction:Prodigal:002006"
                     /codon_start=1
                     /transl_table=11
                     /product="hypothetical protein"
                     /protein_id="X:GPLGLLHF_00093"
                     /translation="MEKIRTLIRIRNSGPIWFVFILLGFNSGLLQAEEKQYTRYVLTL
                     EGKLNVREKPIDGKVIFQLERGESVTVKENSQSIEWQEVIARSGSKGFVSSEFLSKMK
                     PEDLENAKLFGSLSFDTEGSRFRSLAIRIQGQWFSANDHLVEAYFLEKKMLQEKEKAF
                     AYERTDIAGEFSPETKEVTGCQEVGVVKGSLTAFKKINTLRNSVFAIFGSKIGDKVRS
                     DLYNPSEKISRLLDISTKSIFKKKHLRQPELEFLKRGDFYTIKTPAKDYLFIRYAIKV
                     ESKEKSYYVAIYEFNNGELGKRIFEKFDVLMGEQAIYGGQYYFLDAFDLYENGVPILI
                     FHHNGYDGYINEFARIKNNHLESMFLTGGDAC"
ORIGIN      
        1 aaaagaaatc ggtcccaaaa attcgtaata aagcgaaaac gtaggagttc ccacggatca
       61 tggctctttg ataatttacg ggctttcgaa cagattttat tgttcgtgca ctcttgttgg
      121 agttcttacg gttccaaggt tttgggacaa gttcttattg taatattcag tttctctaaa
      181 tctcttccgg ttttttggat acaagatgag catagttttt tagatctatc tttaaatctc
      241 tccccacaaa ccctagtttt atcacctatt ccgattatat ttgtctcctc ctgcatttcg
      301 ggcgagtgct tgcaaatttt atagcaaaaa tgactcgcgc gctgaaacta aagcgctgct
      361 ttctatgaat cacaatataa gttagaatgc cgcttattac tcggacgtat gaaaagaata
      421 ctgtgataag tttgttttaa aagttagaat gttagatttt ctttaaaaaa caacaattct
      481 aaattcgact caatttgtga ggacttccgt atctttacaa aaaaaatcgc ccgttaattt
      541 ttagtactat tttcatacgt ccgagtagta aaagattaca atctacattt gatagtgaac
      601 gcaacccaag tttccgaaat aaaaaagaat tgcggaacct tctataaaac gagattcatc
      661 cttaaacacc taaggaaaat caaagttcat ggcaattgca aactttctga atcaagtcaa
      721 agctagtgga ggaaaacttt ttcttcaatt cggaggacaa ggatctcctt ttttgaaaga
      781 actctccaaa ctttacgaat ctgagccttc tcttaaagaa ttcttcgata tttcttttaa
      841 agccatcgtc gaggaagttc ctaagctcga taaaaacatc atttacggcg gttacgactt
      901 cgaaagctgg attaaaaatt cggattcggc tccggacgag aattatcttt gcagcgcacc
      961 tgtttccatc gtcggaattt ttctgaccca aatcggaaac tacatcgcat tcacgaacaa
     1021 aggtttccct gtttctgagt tgatttccaa ctcaatcgga gttacgggcc acagccaggg
     1081 tgttatctct tccgcgttaa tcgctcttgg taaagaaggg gcggacttct attcagcgta
     1141 tgctaaattt ttaaagttcg tattgtatat cggttataga gcgcaggaac tagtcggtgt
     1201 ttacaatcct tcccaggctc ttctcaaagc aaacgaggaa gtgggcgaca aacagccgac
     1261 tccaatggtt gcggtgatcg gttattctca aaaagaactc gaagataaag tcaaacaaac
     1321 taacgatgcc cttggtttga gtggaagtaa aacgatttat gtaagtcttt ttaacacacc
     1381 cgattccaat atcgtttcgg gaagccccga gtcccttctt gaatttcgta aaaagttcaa
     1441 agcggaaatg gaagaaaaaa aagtaaagtt cgtttatctc agaacaaccg ccccttttca
     1501 ttccccacat atggaggata caaacaaaac tattccattg gatatggaaa gaatcggttt
     1561 cgattttaaa ggttccgatc tgaaggttcc agtttattcc atttttgacg gaagaaacat
     1621 gcagtccgat gcgggaatcg gtcttccact ttttagagag atgttaatca aaactcttca
     1681 ctgggataag gcagttaaac cttttgttac cactgtgaac gttacaggta tcgattttgg
     1741 accgagtgtc gtaagccaaa aactgactca agcgaatatg ggaacttccg aaaataaaat
     1801 ctacgcggtt tccagcccta aggatattaa ggttctattg gcctgaaaaa cggaagattt
     1861 tcgattctaa aatggattta cccgttccga aaatttcttt tggaacgggt ttctaacttt
     1921 ttttctctta aaagacctaa attagaaatt ccaaaactca caaaagcgga ttttacgacc
     1981 ggacttcact gtgaatatct tctctggctg aacacgtatc aacgtcgtcc cgatttcgat
     2041 ccgtttgaac acaaatacat ttccccgaag caaaaatccc ttttaagaga tctttcccat
     2101 tctttttttc cggaatccaa aaacgctcgt tactccgatt tcgataccag aaagattttg
     2161 aaatccggaa aaggagttag atccgcttgt ttggaaacgg acaaattttc catgaaggcg
     2221 gaatatattc tccccaataa ggaactttcg ggaactttcg aacttgtagt tctcaaagta
     2281 tcgagttcat ttaaaaaaca gaatattacg gaaattgcat ttcaaaaatt tgtggcggac
     2341 gaatccggct ttccgatctc gaaatgtaca cttttgttcg taaattccaa gttttacttt
     2401 cagggcgaga tccaggtcga ttcttttttt gtgcgtaaag atgtcacgga cgaggtcatg
     2461 ctccagggaa aaaaaacgat agaggtcgcc cattctttat acgatcttct ttctagaaaa
     2521 aatcttcctt cccgttttgc gagtaatctg tgtactcatc cgagaaattg tttgtatccg
     2581 gaagtctgtc ttgctcctaa cgttccggga gatattttca ctcttcgaga gggaaaagaa
     2641 gaatccgtaa aattttacaa acaggggatt ctcaatctga aagatattca acgagcggaa
     2701 ggcctgactc ctcgtcaaaa aactcagatt caggcgatga aaacgggagc tccgtttacg
     2761 aatcaaaagg ttttcaccga attttttgaa aaacttcatt atccgattta ttttctcgat
     2821 ttcgaatcga tcaatcctcc gattccggtt tatccgaatt cccgcccgtt tcaacacgtt
     2881 ccgtttttgt tttcgttgca cgttatacga gaggatcttt ttgaagagcc cgaaagtttc
     2941 tattatatcg atgacggaat cgaagatcct agaaaaaaaa tattagaaaa attgcaagaa
     3001 tggattttgc ccggagggac cattttgtgc tacaacgata agttcgaaag aagatgtctg
     3061 gaggaatcag cggcggtttt ttccgaattt aaaccttggc ttcaatcaat caaagaatac
     3121 ttcgtcgatc tttcgaaacc tttttgggaa tacgattact atcaccccga tcagaaagga
     3181 agcacatcgt taaaaaccgt tcttcccgta attacaggcc gaaattataa aaatcttgga
     3241 atccaatcag gccaaatggc gaactccgaa tttttaagga taaaaacgga atttatgacg
     3301 gaattcgaaa aatccgagat cgaaaaaaat ctcatcgaat actgcaaact cgatacatat
     3361 gcgatggttc ttattcttcg taaaatcaaa gagtggattg atgtcgttta atgtatgcct
     3421 gctgttgatt tctaagttcg attttttact gaacaaactt gttgagaaga ataagaatgc
     3481 tgaaaataat ccgacaggaa ttcttgaaac aatcttaaat tattagaatt tgacttttat
     3541 gaatcagtgt aaaatttttt ctatcattct aattttaatc tcaatgttct ctttactctg
     3601 aaaaatcgaa tccggatccg ccaagcgaac aaaaagtaaa ggcggattta tatgattact
     3661 ggatccaaaa ttacaaagaa gcaaaattag aaagatgtga aaagatcggc gaaccagaag
     3721 aatggatttt caaaaaaaca cattcaagag gaaaaatcgt acaaaagata taaaatcagt
     3781 ttctctttaa tttccaatat cgaatccaaa cggacaaaat acgaagcttc cgtaacgtat
     3841 tttctcagtc aatctaagga atggattctg gtcggtgtag aaattcataa cagtgaaaaa
     3901 tgaaatcctc attatagaaa cccgcaaaat ccggttgtcc acagacctgg atcgattttc
     3961 agtgttctca gaatggcgca aagtaaacct gttaaaaaaa ttgtcctcgc ctattccggc
     4021 ggtttggata cgtcggtaat tcttacctgg ttgaaagaaa cgtatggctg cgaagtaatc
     4081 gcttttactg cggatgtagg ccaaaaagaa gaactttccg gtttggaaga gaagggaatt
     4141 aaaaccggag cttccaaagt ttatatacaa gatctccgtt tggaattcgc tcgagatttt
     4201 atttttcctg ccattcaagg gaatgcactt tatgaaatgc gttatcttct cggaacttct
     4261 cttgcccgac ctcttatcgc gaaggcgatg gtggaagtcg ccgaaaagga aggcgccgac
     4321 gctttcgctc acggtgcgac cggcaaagga aacgatcagg ttcgtttcga actcggagtt
     4381 aaatctttag ctcccgaaaa aacaatcata gcgccttgga gaatctggaa tttcggcggc
     4441 agatcggatt tgatcgagta cgcaaagtcc aaagggattc cggtttccat taccgtggaa
     4501 aagccgtatt ctatggacag aaatctaatg catatttctt acgaaggtgg aatattagaa
     4561 gatccttata gagaaccgga tgaaaaaatg tttctcttga cgacttctcc cgaaaaagct
     4621 cccgacgctc ccgaatattt agaactcgac ttccaagagg ggaattgtgt cgcgatcaac
     4681 ggtaaaaaac tgaatcctta cgaagtgatg gaggctctca acacgatcgc gggcaaacac
     4741 ggagtgggta gagtggacat cgtcgaaaat cgccttgtgg gcatcaagtc taggggcgtt
     4801 tatgaaactc cgggaggaac ggttttattt ttagctcaca gggacctgga atcgatcacg
     4861 attgatcggg atacacaaca tcataaagat aaactttcaa ttgaattcgc cgaacttatc
     4921 tataacggcc actggttttc ctcaagaatg aaagcggttc gagcttttat tacggaaact
     4981 cagagatacg taaccggcgc cgtaaaagtg aaactctata agggaacttg ttcaattgta
     5041 ggtagaaaat cttccgtttc tctctacaat cctaaaatgg caacctttga aaaagaggaa
     5101 ttatataacc aaaaagacgc ggaagggttt atcaatatct acggtttacc tgcgcaagaa
     5161 acggctaggc ttcgtaaaaa atgaaacatt tggcgattta tccgggttcc tttgatccgt
     5221 taacaaacgg acatttggat attcttcaaa ggtctttggg acttttcgac aaggtgatca
     5281 ttgctattgc ggtcaattcc aacaagtcca ctttgttctc aatcgaggaa aggctcgaat
     5341 ttatccacaa agtcacccaa ggattaaaag gtctggagat cgatactttt caaggtctca
     5401 ccgtggatta ttgcaataaa gttggagcaa atagtattat tcgagggctc agagcggtta
     5461 ccgatttcga ctatgaatat gccatttcct taatgaataa aaaattggct ccaaatgtgg
     5521 aaaccgtttt tctcatgtct tccggcgaat attcttttat ctcctcgacg atcgtaaagg
     5581 aagtcgcaag acatggaaga gacgttagca atcaggttcc cgaaattgtc ggcaaagcat
     5641 tacttaaaaa actctctcaa taaggaaaaa aaatgtccaa aacgtttatc atgatcaaac
     5701 ccgacggagt aaaaaacaaa cacgtcggga acattcttgc aaggatcgaa aaggaaggat
     5761 ttaaaatcct aggtttaaaa tacctcaagt tgtctcttga agacgctaaa caattttata
     5821 aagtgcattc tgcgcgtccg ttttacagcg acttatgtaa ctatatgtct tccggtccga
     5881 tcgttgccgc tgctctggaa agagacaacg ccgttcttca ttggagagaa gtgatcggag
     5941 cgaccgatcc gaaagaagcg gctgccggaa cgattcgtgc tttgtatgcg gaaagtaagg
     6001 aagcgaatgc ggtacacggt tccgattctg atgaaaacgc cgctcttgaa gtttccttct
     6061 tttttaaggg aaacgagtta ttttaaaacg gtttttagag aggagttcca cgatttttga
     6121 actcctcttt tatatgatat ttccgaattt ttgcgacgat gaattctaat cagagtttag
     6181 aatattttaa aattaagtga ttttttagtt gtactttttg ggaaagaaat tattaattat
     6241 tttctaaaat ctgttataaa acggtttttt aaaccgacaa tttgaatatg aatgcaaaca
     6301 caagagagca gcttcaaaaa cacaacgaaa ttatgagaca atatagagct aatgatcctt
     6361 ttggggatcc gaatcatgga accccggact ggatggacga tgtgatggaa cttatttatt
     6421 ccagagaaga atttcttgtg gattccgaat cggattttga agtggaataa ttttgttttg
     6481 agttttttca gccttccttt gtaaatcgat agattccttt cagccttttg cgggcgtctt
     6541 tgtaaaatcc gaagatagca atcctaaatt ctaaaaccaa atttctgtaa aaaaccgccc
     6601 gttaattttt ggtatcattt tcataattcc aagtagtaga aagaattcct acaattttgt
     6661 taaactcaag ctcgcttcta ttggcgctcg ggcaactcaa cgtctcgttt ctattggcgc
     6721 tcgacgggat ttaagattgg acccgaagat gaatctgtcg gaattacgac aagtcctctg
     6781 tgaaacgatc ggccctacaa cgcgacccat ataggaagcg ttgtattgag tttcccttga
     6841 ttttgggtgg cggggaactc ggccgcattg ctccctaagg gtcgtaaagt gaggaggcgg
     6901 gaaaaactcg ggaaattttt ctctatcaga aaatcatact ttttgcaagt aaaaagcttc
     6961 attcttgtcg gaatacttta aaaatatcag tttttgatcc ttattatccc aaataccttc
     7021 ttaatttctg ggttacgtta tggataaata cggagtgcag aatcagaagt ttatttttgt
     7081 atggaaggaa tgagttttta taaaaaccgg gtgaaggatt tccggttatg agttctgaat
     7141 cgaaagggcg accgaagatt gcggtcatag gaggaggagc agcgggattt ttcggggcga
     7201 tccaaatcgc ttctaagggg aattgcgagg tcactcttct ggaaaaagga aaacaattcc
     7261 tttccaaggt gaaaatttcc ggaggaggaa gatgcaacgt tacgcatcat tgttttgatc
     7321 cggaaatctt gagtaaaaat tatcctagag gtggaagaga actacgttgg gcttttgaaa
     7381 ttttcgggcc tgaagacacg atccgatggt acggacagcg gggagtccta ttaaaaaccg
     7441 aaactgacgg aagaatgttt ccgatcacgg attcttccga aacagtaatt caaacgttaa
     7501 tgcaggaggc aaaaaaaaac ggaataaaat tgaaaatggg agtggagatt cattccgtga
     7561 aaccgttacc caattctaaa tttcaaatca agttcaaaaa cgaagataca ttagagttta
     7621 ataaaatatt atttgcgacc ggttccggaa gaaaagcgtg gaattggctc ctggcactgg
     7681 ggcatactat atcggacccg gttccttctt tgtttacatt taaaatcgtt gacccccgtc
     7741 tcgaaaatct gtcgggactt acctttgaga aaacggagtg ttctctaacc gaatttggtt
     7801 attctcaact cggttctttg ctcgttacac attggggagc cagcgggcct gcaattttga
     7861 aactttccgc aaaaggcgca agggaattat tcagcaaaga atacgaaaca actttaagaa
     7921 tcgacttcgt tcccggtata aaaaaggacg aggttcgaaa aagggtcgaa aaggaaaaag
     7981 agcttcatcc ctccaaattc atttccaaca cgcccgtttt aggaattcca agaagatatt
     8041 gggaaagaat attagaaatt cattctatag atccatccaa aaagtggtcc ggcttatcct
     8101 ctagagattt acataaaatc actgaagaac ttacggatgc aagatttaag atttcaggaa
     8161 aaggagaatt taaggacgag ttcgtgacct gtggaggagt gaatcgtaaa gaagtgaatt
     8221 ttaaaactat ggaaagtaaa atcgttcccg ggatttattt tgccggagag gttttggacg
     8281 tggacggggt tacaggaggg ttcaactttc agagcgcgtg gaccacctct tatattgcag
     8341 ctcgtggaat tctagattcc gtttaaaacg gccaaggatt cggataggaa gaataaccca
     8401 gaagattgcc gtccggatcc ttaaagtatt tcgtatattc agtttcttga atccatttcg
     8461 gaagattttt caaatccgct gactttagac gggaagtaga aaaaatcaaa gccttggggc
     8521 cttttgtgcc ggtatcaatt tcgatcatca gaatcgtatc acccgcctga aaccaaacag
     8581 aacgaagaga ttgatctgga tttttattct ctcttatttt tttcaaaccg ggaagggatt
     8641 cgtagaattt ttcgagaatg tttatattgg gagaaccgat cgcgatatga tgtatcattt
     8701 ggcgaccagg tcgttatagt tcgggtgctt gttcaaaaaa gctacgacgt acgaacagct
     8761 tggaatgatt tttttattta gggagcgagc cttatccaag gcggttcgta caagatccgc
     8821 ggcaaggcct ttcccgcgaa gttcggaggg aacataagtt gaaaccaaat tccatatatc
     8881 accttcttct ttgtacaata gataagattc gtgaccgccc agagaggtgt aaaacctgaa
     8941 ttctaactca gaatgaacga ctttcgtatt catccttcaa ttttaaaaat ttgaaaggaa
     9001 ttcatcaagc tgaaagagga acaaaagtta aaaatcaaga tcaaactttc ctttcgattt
     9061 gaagatagac ttattttact ttgaaaaaac cggttcgaag aattttggct ttccatttat
     9121 gggaaataaa agactttaag ccactaaaaa acttcgatag gactggactg catatgagtt
     9181 tagattcgac cttaaaaagg aaagaaattc tttatgacta cgattatatc atagtcggct
     9241 caggttttgg aggaagtgtc tccgcacttc ggctttcgca aaagggatat aaggtggctg
     9301 ttttagaatc agggaaacga tggaacagtt ccgaattccc caaaactaat tggaatttac
     9361 gcaagtttct ttggtttccg aaactttttt gttttggaat tcaaagaatc aactttctaa
     9421 acgacgtaat ggttttgagt ggtgcgggag tgggaggcgg aagtcttgtt tatgcgaata
     9481 cgttgtatgt tcctcccgag ccattttgga aaaaggaaat cgtccaaaaa atgggaggaa
     9541 aaaaaaggat ccttcccttc tacgaacttg cgaagaaaat gttaggcgtc gtggaaaatc
     9601 cgaagacttg ggaatcggat cggtatatgc aggaaactgc aaaaactttc ggaattgaaa
     9661 acacatttaa caaaactccg gtaggggttc acttcggtaa aaacggcatc gatccttttt
     9721 tcggagggga agggccggag agaaattcct gcaacgattg cggcggttgt atggtcggtt
     9781 gtcgttataa cgcaaagaat acccttgata agaattatct ttattttgcg gagaaggcgg
     9841 gagcggttat ttttccggaa acgaaagttt ccaagctagc gccgttaggc gaagacggtt
     9901 cggaaggtta tgaagttcat accgagaaaa cgacttcttt gttcggttat cccaaaaaaa
     9961 tctataaagt aaaatccgtt gttctttccg ccggagtttt gggaaccttg ggtcttcttt
    10021 taaagatgaa agaagaagga attcttccta aactttccaa acagttagga caagtcgttc
    10081 gaaccaacag tgagtcgtta atcggagtga cactcaaaga caagaaagcg gatttatccc
    10141 acgggattgc aatcacttcc agcgtttttc cggatgaaca tactcacata gagccggttc
    10201 gttattcgga cggggcagac gctatgaata gtttagctgc aggggttctc gtggacggag
    10261 ggggaaacat tccgagacaa ctgcgatttt tgattgaagc gctaaaacat ccgatccata
    10321 gtgttagcct gttgaaccct atcgggtttg caagaaggac aatcattcta cttgtaatgc
    10381 aaactgtgga caatagcatc gagattgttc gtaagagaag atggatctgg ccgttcaaga
    10441 gaaccctttc ttccactcag gaaagcggag aaaaaattcc tacctatatc ccgattgcaa
    10501 acgaatttgc gagaaggctg gctaagattt cgggagggat cgcaagaagt agtatcaacg
    10561 aggccttgtt ggatattccg gctaccgcac atatattagg agggtgtaat ataggagaga
    10621 gttccgaaac aggtgtgatt gatcttcaaa ataaggttta tggctaccag aatcttagga
    10681 tttgtgatgg ttctatgatt ccagctaatt tgggtgtcaa tccgagtctt acgatcacgg
    10741 ctcttacgga aagagcgatg tcctttgtgg ctccgaaaga gaaggaaata tttaacttta
    10801 aattcgaaaa aaaatggggt gttatcggtc ttttcggtaa ggtaaaaaac gccgcaatta
    10861 cgaccggggc ccgtaaaaat aaaccgaccc caagagcaaa aaacaaaaga tagttaaaat
    10921 attccaaaat tcaaatattt tcggaaagcc gtagatttat tttccgcgga tttccgaaaa
    10981 atttggatct tatttgagtt tctcttcgat taaagaatct acggaagctt ttccgccgcc
    11041 tttgataaaa agaactacag aaattgcaat aaaaagaagg tggaattcgt atccttcacc
    11101 ttgttgattt ccgaaccagt tcataaaaaa tccgtatggc gaatgaatta tggctgccgc
    11161 tatcatgatg attccgattc cgaatgcgga taatcttgta agaaaaccga agatcagtcc
    11221 gagcgctccg agaaattctc cgatgattat gagaaatgca atcggtgaag gaattcctaa
    11281 cccgacgaaa tagcccatag ttccggtgaa accaaaaccg ccgaaccagc ctataaattt
    11341 ttgtgctccg tgcgggaaca ttacaactcc tgcaactact ctgagaatca aagatccgag
    11401 atctgaatct gttttaaaaa atttttgaag catttgtttc ctcctaaatg attccaaaat
    11461 gttcattcat tattttttga tagtgaatga cttcaattta ccgcattgaa aacgaaagcg
    11521 gttttccgcc cgtctgaatt ttccaatgag tttgttaaaa tgtgggaact tcctttttgt
    11581 aacgttaagc ctatatttcg atgttaaatc gtttatgttc aaagtatagg tttgaaagaa
    11641 aaagttcata ctgccttcaa tccgatttcc ttacaataat caccaaggtc taaaagttga
    11701 ttttccgaca aagaatcgaa cttatgaact agagaaacca gaagatcggg aaacgcttcc
    11761 tctacgagct ttcgtccttt aggggttaag tgaatgatga cataacgtct gtcttctttg
    11821 ctccgtactc tttgcacaag ctttcttttt tcaagattgt ctacgatttg agtgatgttt
    11881 ccttcgcagg aaaataactt ttgtccaatt tccttttggc acatcggacc taaatggata
    11941 agcgtttcca aacaaccaaa ttgccccgtc gttaatccat attttgagaa aatcttttct
    12001 tccaactggc gaattgagtc ggaacaacgg ctaagtttga taaatgcatt taggactgcc
    12061 gtttctcgat tgtttccttt gtagtgggtt cccataaata ctttaaattt aaactactat
    12121 tttaaaatgt gtcttccgat caaggaattt tttaattcaa gattgttctt gtgagaagtt
    12181 ttcatatttt ggaactgtga caagtccatt gagtgggttt ttagtttatg atttgaaaca
    12241 gaatccggaa gattttcggg tcgaagaaat tcttcgtccc ggttttatac aaaaatccgg
    12301 gaaatggacg attttccgac ttcataaatc cggttggaat acgttggacg ctctcttgaa
    12361 aatttccaag gaatctaagg tctctatctc cgagatcgga tatgcaggca agaaggatcg
    12421 acacgctaac acttctcaat atttaagctg tcaaaggcca ttgaaaattc ccaagaaatt
    12481 tgcgaacgtt ttgcaattgg aaaagatcgg ctttagcgag aaatccttga gtccggaagc
    12541 gaatgccggc aatcgttttg ttctcattct tagaaattta ctcgaaaaag aaattgaatc
    12601 ggttcggaac aattttgaaa agatcggtaa aaatggtttc atcaattatt atgattcgca
    12661 aaggtttagc cgatttcatc cggagtttcg actccctatt ttttcgtatt tgaaagggga
    12721 cgctgaaact tgtctaaaat tgattttgac tgatccctat gcgggggaga aaaagcaagc
    12781 tcgggatcga aagaaaaaaa ttcaggtcgc ttggggaaac tggtctcaat gtaaaaagtg
    12841 gtctaacaac aaactggaaa ataaaatctt tttcaattta agtcgggaaa agaacccgac
    12901 ccaaaagacg tattctactt tgattcttca gtttcctgaa gaagagctgt tgatgttgat
    12961 ctcatcgatg caatccttaa tctggaacga atttgtatcc gagcttttgg tctcggaagg
    13021 atgttccggt gttcggatca aaactaagac gggattttta ttttttcctg gagaatcatc
    13081 catgaaatcc ttgccatctt ttcgaaatct tccggttcca ggggaatttg gaatttataa
    13141 attagaatat tctaaaaaag aagtagatgt tttaaggaga attcttgatt tgaacggatt
    13201 gaatgaagcg gtattcgacc attctccttt tccgggtatt aaaatgaatt cctttgaacg
    13261 aaaaatgaat gtgattccgg aaaattttca aatgacggat ttcgaagatg acgatttgca
    13321 tccaggaaaa aggaaagtga aaatatcgtt tcaacttcct tccggtgctt atgcgacgat
    13381 gctggtcaaa cgattgatgc tcagagcgaa tatataagac gtaatcaaaa ataacttaca
    13441 gcgtatccaa aacctgcgga aggatttgac ataagataca tagaagagag cagcgcttta
    13501 gtttaaaaaa ttccgttgga acattgcgct acggtccatc gattagtatg attcttgaat
    13561 ataaggcaat tccgaattga tattcttgaa tcgatggagt tagaggtaga ttaatggctc
    13621 tcaagaactc atcaagcaca atgccctcta ttataaccaa tccacaatta cttagacttc
    13681 ttccaacaaa tcctccgtaa aacagatact tcccaccgct tgggtgggaa ggtgaggagt
    13741 ggtctgagtt ttaggcggga aaaccaggcg attttctctg ttagaaaatc atactttttg
    13801 caagtaaaaa tccttattct tgtcggagcg cttgaaaaaa tgtgtgtttt tgatccttat
    13861 attccaaaat ctttatcaac ttatgggtca ctattttcca acttcgttac aaactacttt
    13921 taacgtgaag ctcgactaac tcctaccgaa tgatacacaa atgaatcgac cttcagagag
    13981 tcgttgcacc tcggtttttt attcatccaa atttttttat atcgaattca cgctaaagct
    14041 taggatccgt tcccaagcct taaaaaataa atcgattatg atcattcaat aagtttataa
    14101 caaaacgcta gagtttccgc gaattacgtc tccttgaatc agtttgtggg ttttcaaata
    14161 acttttttcg ttattaaatt ccgattagag tatccgaaga ttttggtata gactcatcat
    14221 acagttttcg aatcattaat agaaaacttt ggtcttgtat gtaaaataag tttcgattcc
    14281 taagcgactt cagaaggatc ccaacaggtt ctgaaatttt catccaaaga attcagaatt
    14341 ttcatatctt cttcggaaat tttaaaatcg aaaacttttg agttctcaac aattctttct
    14401 ttttttgtgg attttggaat caccacaatc ttttgttcaa ttgcccaacg gatcaaaatc
    14461 tgcgccggtg ttttaccgta tttttttgca atttctgcga tcttcggatc ttcgactttt
    14521 tgtccgtgag cgagagggct gtaagcttcg agttgaatct tatgcttttt acaaaattcg
    14581 aatagatcga tctggtttaa aaaaggatga aattccactt gattgactgt aggagtgact
    14641 tcagaatttt ttaataactc tgtaagatga gtaatcgtat aattactgac cccgatcgat
    14701 ttacagagtt tatcgtggta cgctttttct aattctttcc aagaatccat cctttgggaa
    14761 gtcaccggaa aatgaatgag ataaagatct acctgatcga ttcctaattt tttgagactg
    14821 gtttcaagag cttttcttgt tttgtccgac ccttgatccg cattccaaag ttttgtagtg
    14881 atgaaaatct cttttcttgg aattccgctt tctttaatcg ctttacctac gtcttcttca
    14941 ttagaataaa tttttgcggt atcgatatga cgataacccg cttctaaagc gtttaagact
    15001 gcttccctgc aattaccgga ttgggttttc caaaccccaa gtcctaagat gggcattgaa
    15061 agtccattgt tgagtgtaac agcttggttt aatacatttt ccatcgtaga attcccgtga
    15121 tattaggacg actctgaaac ggaaccaaaa cttttaaaga taaaaacatc acaataattc
    15181 tataatatcg tgaataagag aatattctaa aggtcaagag cttcttggta gattcctcga
    15241 aggtttccac ggattacatg ggtgatttac agcgcgtccc aaatcccgtc gagcgacaat
    15301 agaaacgaga cggctttagt tttctacttt gtcagaaaga tcaaagttgc aaagttctgt
    15361 cccagttttg ggacgggttc ttatgggctt tcaaacggtt tttttcattg ctgaaatttc
    15421 tataaaagtt cctacgtcat aaaatcttga ggcaggtgat tagcaaaatt gagtaaaatc
    15481 cattttgtat tcagcgaaat ctcctcacga attccaattc gattgaaagt gtattaactt
    15541 tgttttatct gatttatctt ctataactag aacagagttg ctatttgcac tgccgtcttt
    15601 tcattccttt tttagttctt caattttata tttcgcatct tttttgggct tatcgtattc
    15661 gaccggcgcg gtatcaataa atttttgata actttcaatc gcttgctttt tatttcccat
    15721 gcgagtataa ataattccta aattaaaata tgcttctgta atagaattgt ctatattaac
    15781 cgtctttagg tagttttgaa gagctttttc attgttctgc tgcttttgat gaacaacacc
    15841 gagattgtaa aaagctcttg cataagaggg atttttttcg gtcgattgcg taaaatacat
    15901 gattgcttga tctaatttac cttcgttcaa gtaagtaacg ccgatattat tcgtatattc
    15961 ggggtgttgg gggtgtagtt tcgatgcttt ttcgaaaaag gagcgtgctt ggataaaatc
    16021 tcctttaccc agtaaggcaa taccttgttg attgaattga aatgcttttg actgttcttc
    16081 cattgtcggt aaagtatctc caaaacaatt tgtagaaatt ccgaaaataa ccacaaaaag
    16141 aataattaac tttctttgat tcataactaa tttttaattt tcctatttaa ccaacactgt
    16201 cggggggatg ttgattttct aatcaatttt ttgaaaaagt aattttataa atttaagttt
    16261 tttataaatt tttcgttgaa attcaaaata aaagtcgaac tgcaaaccat aacatataaa
    16321 atactctctt taagttgcag atttaagatg aaaattgtgg ttttgggttt ttcttaacgg
    16381 taagtccgaa ttttagagca agtcgtaata atttttttcg ctttaaacaa tttaaacgtt
    16441 aaagtaaatc aattctcatt ttcgagaggg agtaaaatcg gagtaaaagg actttggata
    16501 aaaaagcagg gaaacaccca tttatccgat gatatcgatt taaaatccga catgggaaaa
    16561 taacgaacat ggaaaagatc cgaactctca tccgaatacg aaactccgga ccgatctggt
    16621 ttgtcttcat tcttcttggt ttcaactccg gtttactaca agccgaagag aaacaatata
    16681 caagatacgt ccttactttg gaaggaaagt tgaacgtaag ggaaaagcca atagatggaa
    16741 aggtgatctt tcaattggaa agaggggaat ccgtaacagt caaagaaaac tcccaatcga
    16801 tagaatggca ggaggtaatc gctagatctg gttctaaggg atttgtatct tcggagtttt
    16861 tgagtaaaat gaaaccggaa gaccttgaaa acgcaaaact tttcggttcc ctatcgttcg
    16921 atacggaagg ttcccggttc cgttctttag cgattcggat tcaaggccaa tggttttccg
    16981 caaatgatca tttggtggaa gcgtattttc ttgaaaagaa aatgcttcaa gaaaaagaaa
    17041 aagccttcgc ctacgaaaga acggatatcg ccggagaatt ttcccccgaa acaaaagagg
    17101 tcaccggttg tcaggaagtt ggagttgtta aaggaagttt aactgcattc aaaaagataa
    17161 atactcttcg aaattccgtt tttgcgattt ttggctccaa aatcggggac aaagttcgat
    17221 cggatttata caatccttcc gaaaaaattt cccgattgtt ggatatttcc acaaaatcta
    17281 tttttaagaa aaaacatctt cgacagcccg agctggaatt cttaaagcga ggagactttt
    17341 atacgattaa aactccggca aaggattatc tatttattcg atatgcgatt aaggttgaat
    17401 ctaaagaaaa atcctattat gtggcgattt acgaattcaa caacggggaa ttaggaaaaa
    17461 gaatattcga aaaatttgat gttcttatgg gtgaacaggc gatttacggc ggacaatatt
    17521 actttttaga cgctttcgat ctgtatgaaa acggggttcc aattcttatt ttccaccaca
    17581 atggttacga tggatacata aacgaatttg caagaatcaa aaacaatcac ttagaatcta
    17641 tgtttttaac gggtggagat gcttgttgat cctggcgttt ccgtaaaaat ctgtctttcg
    17701 tctctcgatt tgaaactttt aaaaacagat tttgtaattt agaaaacgtg aattaacgcg
    17761 agttcggtgt aacaaatacg aaagcaatta tgctgcgatc caa
//
LOCUS       GPLGLLHF_9               688 bp    DNA     linear       08-DEC-2021
DEFINITION  Genus species strain strain.
ACCESSION   
VERSION
KEYWORDS    .
SOURCE      Genus species
  ORGANISM  Genus species
            Unclassified.
COMMENT     Annotated using prokka 1.14.6 from
            https://github.com/tseemann/prokka.
FEATURES             Location/Qualifiers
     source          1..688
                     /organism="Genus species"
                     /mol_type="genomic DNA"
                     /strain="strain"
     gene            74..268
                     /locus_tag="GPLGLLHF_00094"
     CDS             74..268
                     /locus_tag="GPLGLLHF_00094"
                     /inference="ab initio prediction:Prodigal:002006"
                     /codon_start=1
                     /transl_table=11
                     /product="hypothetical protein"
                     /protein_id="X:GPLGLLHF_00094"
                     /translation="MKTIMAYFNLRLICNNDIVGFKVMMVKSISCGFDKNMELINQNV
                     CNEGVKFFAQVRNAIYLSRI"
     gene            304..405
                     /locus_tag="GPLGLLHF_00095"
     CDS             304..405
                     /locus_tag="GPLGLLHF_00095"
                     /inference="ab initio prediction:Prodigal:002006"
                     /codon_start=1
                     /transl_table=11
                     /product="hypothetical protein"
                     /protein_id="X:GPLGLLHF_00095"
                     /translation="MVDLEIFTAIALTDKSFDLKKDIVNIKLFGKDQ"
     gene            428..532
                     /locus_tag="GPLGLLHF_00096"
     CDS             428..532
                     /locus_tag="GPLGLLHF_00096"
                     /inference="ab initio prediction:Prodigal:002006"
                     /codon_start=1
                     /transl_table=11
                     /product="hypothetical protein"
                     /protein_id="X:GPLGLLHF_00096"
                     /translation="MNHFLMLILKNQYVWWNEKDLDYRSSLIKGLAKK"
ORIGIN      
        1 aaaatatcca gatcttttat ctaggcaaag gataacgagt ttgtcaattt gacttttaaa
       61 atcgaaaaat ttaatgaaaa ctataatggc ttactttaat ctaagattaa tatgcaataa
      121 cgatattgtg ggctttaaag tgatgatggt aaaaagtatt agttgtggat tcgataagaa
      181 tatggaatta ataaatcaga atgtttgtaa tgagggcgta aaatttttcg cacaggtaag
      241 gaacgcgatt tatttatctc gtatttaaac ggactatacg gttttgagaa agaaacctta
      301 agtatggtcg atcttgaaat ttttactgca atagcactta ctgacaaatc tttcgatcta
      361 aagaaagata tcgtgaacat taaattgttc ggtaaagatc aataaggcgt tccctaagag
      421 gaatattatg aaccattttt taatgttgat cttaaaaaat caatatgttt ggtggaatga
      481 gaaggacctc gattatagaa gttccttaat taagggatta gcaaaaaaat aggttgtaat
      541 atcaaattgt acaattgcgg cttctcgcgg tatttcgaga ctctcgcttg gcctccggaa
      601 cgcatactcg atttgcgaga cattcaagcc tcgtgtgcaa ccgcgttgcg ttaatgcgct
      661 tgcggccgca acgtctagaa gacttttt
//
LOCUS       GPLGLLHF_10             5309 bp    DNA     linear       08-DEC-2021
DEFINITION  Genus species strain strain.
ACCESSION   
VERSION
KEYWORDS    .
SOURCE      Genus species
  ORGANISM  Genus species
            Unclassified.
COMMENT     Annotated using prokka 1.14.6 from
            https://github.com/tseemann/prokka.
FEATURES             Location/Qualifiers
     source          1..5309
                     /organism="Genus species"
                     /mol_type="genomic DNA"
                     /strain="strain"
     gene            complement(186..1442)
                     /gene="waaA"
                     /locus_tag="GPLGLLHF_00097"
     CDS             complement(186..1442)
                     /gene="waaA"
                     /locus_tag="GPLGLLHF_00097"
                     /EC_number="2.4.99.12"
                     /inference="ab initio prediction:Prodigal:002006"
                     /inference="similar to AA sequence:UniProtKB:P0AC75"
                     /codon_start=1
                     /transl_table=11
                     /product="3-deoxy-D-manno-octulosonic acid transferase"
                     /protein_id="X:GPLGLLHF_00097"
                     /db_xref="COG:COG1519"
                     /translation="MIFLYQILTTFLLVLIVPLSLLFPSVRLFFRKRSEDKKRILSKD
                     LNLSGKHTVWLHAASVGELDQCKALAFEFRKYDPSTFLIQSVFSESVRDSQLEAFPAD
                     ETFHLPIDSPFGYNWIFSLFHPKVLVLMAWDTWPNLILSAKRFGAKVVLGSAVIGSRK
                     DGFMGKLTRSVFRHLDGIFPSHESFYDTFRALVPEKVPVKVLGDTRFDIVLKKIEDNR
                     KVFKKPKNYKYSKIILFASTYEPCEKLIVSLYEFIRSKNSDLLNEVAFWIFPHKTSPD
                     RITSIEYNLQNANISYQTWTSVPFESMSAQTIIFDVLGVLAFAYQAVDFAYVGGALHN
                     RVHNVLEPATFGLPLMTGPKISNSPEATILQKTGGLFIVSDPEDIFQVLNLAESELET
                     IRKRNREFVQSGRGAAQRLYEEIRKL"
     gene            1449..2066
                     /gene="yihX"
                     /locus_tag="GPLGLLHF_00098"
     CDS             1449..2066
                     /gene="yihX"
                     /locus_tag="GPLGLLHF_00098"
                     /EC_number="3.1.3.10"
                     /inference="ab initio prediction:Prodigal:002006"
                     /inference="similar to AA sequence:UniProtKB:P0A8Y3"
                     /codon_start=1
                     /transl_table=11
                     /product="Alpha-D-glucose 1-phosphate phosphatase YihX"
                     /protein_id="X:GPLGLLHF_00098"
                     /db_xref="COG:COG1011"
                     /translation="MSGVLFAFDLMDTLIKDPFHSALYKMLPSESREKFAQGRERNAF
                     LEFEKGLIEEEEFLERFYLPEYRNGDLPDPRKIKECMFSKVRLIPETVGIVKLLKNGG
                     NKLVLASNYSAWYKELQKFPDMQDVFSQFDQLYFSCELGTRKPAEEYFQWIQTDYPGM
                     RYVLIDDNTTNVEAAGYMGWDTFLFDPKEPSQLGKFFRDRYPNYL"
     gene            complement(2038..2796)
                     /locus_tag="GPLGLLHF_00099"
     CDS             complement(2038..2796)
                     /locus_tag="GPLGLLHF_00099"
                     /inference="ab initio prediction:Prodigal:002006"
                     /codon_start=1
                     /transl_table=11
                     /product="hypothetical protein"
                     /protein_id="X:GPLGLLHF_00099"
                     /translation="MRALFFLRVLFALYFLGSISGQVDLVSAPVKRDEDEMSRVLILE
                     KILSEWKQYNLFLVDSFDGARPWEIYRGVSFLNEIRFNSQIPDNTAFSKEREFYPTLS
                     TANDYRSMMVQTFFENPKHAHLEIRPKEKIRLPIGIPSRIFFWMYSSSQNARLELVLY
                     QHKSKEIVIDLGDLNFDGWKRIEKKLMIPVRNTRLNQNLHYPFEVAEIRLIPGPFQKK
                     GEFVFYLDRMGILVDTRDNSYPGAEIKDNWGTGL"
     gene            2865..3587
                     /locus_tag="GPLGLLHF_00100"
     CDS             2865..3587
                     /locus_tag="GPLGLLHF_00100"
                     /inference="ab initio prediction:Prodigal:002006"
                     /codon_start=1
                     /transl_table=11
                     /product="hypothetical protein"
                     /protein_id="X:GPLGLLHF_00100"
                     /translation="MRRDQLKILLSGILVLLLGSLIVYSYLFREDISRFLKKKEGEEV
                     SNNSKTDRVILSPEMNLTSPNDLNSLPDSGEFSANEKETSKERKTGPEEFSSNAKEAQ
                     SSQEETQVSQEERPRNILEKTPKDKFPEEKWIPPETSTIKDEESPREKMKNVRGEREK
                     KSDLKIRSQPTKKKIKMKKRSSFKTGKRIHSLETRVDRLERRLGISHTRRKHKPHGTD
                     RKSLEKRVWKLEKEMEKLKSKK"
     gene            3589..4257
                     /gene="yggS"
                     /locus_tag="GPLGLLHF_00101"
     CDS             3589..4257
                     /gene="yggS"
                     /locus_tag="GPLGLLHF_00101"
                     /inference="ab initio prediction:Prodigal:002006"
                     /inference="similar to AA sequence:UniProtKB:P67080"
                     /codon_start=1
                     /transl_table=11
                     /product="Pyridoxal phosphate homeostasis protein"
                     /protein_id="X:GPLGLLHF_00101"
                     /db_xref="COG:COG0325"
                     /translation="MGIREHYQKIYAELQKLRPENPPTLIAVSKFQSLEKVKEAVNAG
                     ILHFGENRIQEGIEKFSEWLRNKDTSLILHHIGPVQSGTLRKLFLGYSYAHGVGAMGI
                     VNELLNRAKKEQKNIRYFLQANLTGEDTKHGVERKELIGILKQKENLSNAYCKLEGLM
                     VMGPSDGDPTKTKEVFRELSKIRKDYIPEAKLSMGMSGDYKIAIEEGSDFVRIGSAIF
                     GERN"
     gene            4241..5032
                     /gene="proC"
                     /locus_tag="GPLGLLHF_00102"
     CDS             4241..5032
                     /gene="proC"
                     /locus_tag="GPLGLLHF_00102"
                     /EC_number="1.5.1.2"
                     /inference="ab initio prediction:Prodigal:002006"
                     /inference="similar to AA sequence:UniProtKB:P0A9L8"
                     /codon_start=1
                     /transl_table=11
                     /product="Pyrroline-5-carboxylate reductase"
                     /protein_id="X:GPLGLLHF_00102"
                     /db_xref="COG:COG0345"
                     /translation="MGKGIKMKQTIGIAGCGNMGGAIYISLKKRYPTQIFGYDPYMTS
                     NQKIELISSWDEFVTKSDLIVVCVKPGKVSELLKQITVPKKIISVAAGIHTEAIRKDL
                     PSGSKVVRVMPNLPLLVSEGAMGYFGDEELYEIVSEIFQTLGHSVQLSSESLIDAVTG
                     LSGSGPAYVFQFIQALAEGGVFSGLGYQEALDLSIQTVIGSAELLRKERRNDPTTHPS
                     VWKNKVTSPGGTTIAGLAELERNGFTNAILEAVKAATKRSRELGS"
ORIGIN      
        1 aaaatcatac ttcttgcaag taaaaagcct cattcttgtc ggaacacttg aaaaatatca
       61 gtttttgatc cttcctattc caaaacccta tctcaacttg tgggtaaggt tatggttctc
      121 tatggggcgc acccaggcag gacttgtttc ttcggaaaat cttgtaggaa ttccgacaaa
      181 cccaatcaca acttccgaat ctcctcatac aaccgttgcg ccgcaccacg tcccgattga
      241 acgaattccc ggtttcgttt tcggatcgtt tccagttccg attccgcaag attcaaaact
      301 tggaatatgt cttccggatc ggaaacgata aacaaaccgc cagtcttttg caaaatcgtc
      361 gcctcagggg aattggaaat tttagggccc gtcatcaaag gtaagccgaa agttgcgggt
      421 tccaaaacat tgtggactcg attatgaagg gcgcctccca cgtaagcgaa gtctaccgcc
      481 tgatacgcga aagctagaac gcctaacacg tcaaagatga tcgtttgggc ggacatactt
      541 tcgaaaggaa cggaagtcca agtttggtaa gagatatttg cgttctgaag attgtattct
      601 atggaagtta tccgatccgg tgaagttttg tggggaaata tccaaaacgc aacttcgttt
      661 aacaaatctg aatttttaga tcgaatgaac tcgtacagag aaacgattaa tttttcgcaa
      721 ggttcgtagg tggatgcaaa tagtataatt ttagaatatt tataattttt cggttttttg
      781 aaaactttcc gattatcctc gatttttttc agaacgatat cgaatctcgt atcgcccaaa
      841 accttcaccg gaaccttttc cgggaccagc gcgcgaaacg tatcatagaa ggattcgtga
      901 gaaggaaaaa ttccgtccaa atgccgaaac acggatcggg tcaattttcc cataaagccg
      961 tcttttctac ttccgatcac cgcggaacct aacacgactt tggcgccgaa acgtttcgcg
     1021 gaaaggatca gattcggcca agtgtcccaa gccattaaaa caagaacttt aggatgaaag
     1081 agggaaaaaa tccagttgta accgaaagga gaatcgatcg gaaggtgaaa ggtttcgtcg
     1141 gcaggaaacg cttctaactg agaatcccta acactttcgg aaaagacgga ttgaatcaaa
     1201 aatgtggacg gatcatattt tctaaactcg aaggccagag ctttgcactg atccaattct
     1261 cccacggaag ctgcgtggag ccacacggta tgtttaccgg aaagattcaa atctttagaa
     1321 agaattcttt ttttatcctc ggaccgtttt ctaaaaaaaa gtcttacgga agggaataag
     1381 agagagagag gaactataag aacaagaaga aaggtcgtca ggatttggta taaaaaaatc
     1441 ataggcttat gagcggtgtt ttatttgctt ttgatctgat ggataccttg ataaaggatc
     1501 cctttcattc tgcactctat aaaatgcttc ccagcgaatc gagagaaaaa ttcgcccaag
     1561 gaagagaaag aaacgctttc ttggaattcg aaaagggact tatcgaagag gaggaatttt
     1621 tagaaagatt ttatttaccc gaatatcgaa acggcgattt gcccgatccg agaaagatca
     1681 aggaatgtat gttctctaaa gtgcgattga ttcctgagac cgtcggaatc gtaaaattac
     1741 ttaagaacgg cggaaataaa ctcgtactcg ccagtaatta ttccgcctgg tacaaggagc
     1801 ttcaaaaatt tccggacatg caggatgtat tttcccagtt cgatcaattg tatttttctt
     1861 gcgaactcgg aacacgtaaa ccggcggaag aatattttca atggattcaa accgattatc
     1921 cgggcatgcg ctacgtattg atcgatgaca atacgactaa cgtggaggct gcgggttata
     1981 tgggatggga cacttttctc tttgatccga aggagccgtc gcaactcgga aagtttttca
     2041 gagaccggta ccccaattat ctttaatctc cgcaccggga taactgttgt ctcttgtatc
     2101 cacaagaatc cccatacgat ccagataaaa aacgaattct ccctttttct gaaacggacc
     2161 ggggatgagt cggatttccg ccacttcgaa cgggtagtgc agattttgat ttagcctggt
     2221 atttcttacc gggatcatca attttttttc gatccgtttc caaccgtcga agttcaaatc
     2281 tcctagatcg atcacgattt ccttggactt atgctgataa agaactaatt ctaatcttgc
     2341 gttttgagaa gacgaataca tccaaaaaaa aattcgagat ggaatcccga ttggaagtct
     2401 gattttttct ttaggtcgaa tttccaaatg ggcatgtttt gggttctcga aaaaagtctg
     2461 aaccatcatg gaacgataat cgttcgcagt ggaaagggtg ggataaaatt ccctctcttt
     2521 ggaaaaggcc gtgttatcgg ggatctgaga attaaagcgg atttcgttta aaaaagaaac
     2581 tcctctgtaa atttcccagg gccgcgcacc gtcgaacgaa tccacaagaa aaagattgta
     2641 ttgtttccat tcggatagta tcttttctaa aatcagaact cggctcattt cgtcttcgtc
     2701 cctttttacc ggagcggaaa caaggtcgac ctgccctgaa atggaaccca aaaaataaag
     2761 tgcaaacaga actcggagaa aaaacaaggc tctcacagaa ttctattcgg agaaaatgag
     2821 acttaaaaac agacgaaaaa ccgatatttg aaccaggtgc acccatgaga cgagaccagt
     2881 tgaaaatcct gctttccgga atcctagttt tacttttagg atccttgatc gtttacagtt
     2941 atttatttcg ggaagatatt tccagatttt taaaaaagaa ggaaggtgag gaagtctcga
     3001 acaattccaa aacagacaga gtgatcttaa gtcctgaaat gaacttaact tcacctaacg
     3061 acttaaatag tcttccagac tcgggagaat tttcggcaaa cgaaaaagaa acttcgaagg
     3121 aaaggaaaac cggcccggaa gaattttctt ccaacgcaaa agaagcacaa tcaagtcagg
     3181 aggaaactca agtttctcag gaagaaagac ctagaaacat cctggaaaaa acgccaaagg
     3241 acaagtttcc cgaagaaaag tggattccgc ctgaaacaag cacgatcaaa gatgaagaat
     3301 ctcccagaga aaaaatgaaa aatgtgcgag gcgaacgaga aaagaaaagt gatttgaaaa
     3361 ttcgaagtca gcctaccaaa aagaaaatca aaatgaaaaa gcgttcttca ttcaagacgg
     3421 gaaaaaggat tcattctttg gaaacgagag ttgatcgtct ggaaagaaga ttaggaattt
     3481 ctcatacgcg gagaaaacac aaacctcatg ggactgatcg aaaaagcctc gaaaaaaggg
     3541 tttggaagtt ggaaaaggaa atggaaaaat taaaatccaa aaagtgatat ggggatccga
     3601 gagcattatc aaaaaattta cgcggaactt caaaaactca ggccggaaaa tcctcccaca
     3661 ctcatagccg tttccaagtt tcagtcgttg gaaaaagtaa aagaagcggt taacgctgga
     3721 attcttcact tcggtgaaaa tagaattcag gaaggaatcg aaaaattctc ggagtggctc
     3781 cgaaataaag atacttcttt aattttacat catatcgggc ctgtccagag cggaacctta
     3841 agaaaattat tcttgggata ttcctatgcg catggagttg gggctatggg aattgtgaac
     3901 gaacttctaa atcgcgcgaa aaaagaacaa aaaaacatcc gatattttct ccaagccaac
     3961 ctaaccggag aggacacaaa acacggtgtc gaaagaaaag aactgatcgg aattttgaaa
     4021 caaaaagaaa atttgtctaa tgcgtattgc aagttagaag gactcatggt gatgggtcca
     4081 tcggatgggg atccgactaa aaccaaagaa gtatttcggg agttatccaa aattagaaag
     4141 gattatatac ctgaggcgaa actttccatg ggcatgtcgg gggattataa aattgcgatc
     4201 gaagagggaa gcgatttcgt cagaatcggg agcgcaattt ttggggaaag gaattaagat
     4261 gaaacagaca attggaatcg caggttgcgg aaacatgggt ggagcgattt acatttctct
     4321 taagaaacgt tatccgacac agatttttgg gtatgatccc tacatgacct cgaatcaaaa
     4381 aattgaactg atatcttctt gggacgaatt cgttaccaag tccgatttga tcgttgtctg
     4441 tgtaaaaccc ggaaaggtat ccgaactttt aaaacagatc acggttccta aaaaaataat
     4501 ttccgtcgcg gccgggatcc atacggaagc gattcgaaag gatcttcctt ccggctccaa
     4561 ggtagtgcgc gtaatgccca atcttccctt gctggtttcc gaaggagcga tgggatactt
     4621 cggagatgag gagttgtacg aaatcgtttc cgaaattttt caaactctag gtcattctgt
     4681 acagttgagt tccgagtcgt tgatagacgc ggttacggga ctttccggat cgggacctgc
     4741 gtatgtgttt caatttatac aagccttagc cgaaggaggg gtattttccg gtttggggta
     4801 tcaagaagcc ttagatctca gcatacaaac cgtgatcggc tccgcggaac ttcttagaaa
     4861 ggaaaggcgg aacgatccca caactcatcc ttcggtgtgg aagaataaag tcacttcccc
     4921 gggaggaact acaattgcgg gacttgcgga attggaaagg aatggattca ctaatgcaat
     4981 cttagaggcg gtgaaagccg ctacaaaacg ttctcgggaa ttaggatctt aaatttatcg
     5041 gagcctattc agaagtagat aatagaaagg ttttccaaaa ttttaatttc ctttttgtgc
     5101 attgaaaatt tgagtttaaa cttgtcctaa aaccttggaa tcgtaagaac tccgataaga
     5161 gtgcacgaac aataaaatct gttcgaaagc ccgtaaatta ccaaagagcc atgatccgtg
     5221 ggaactccta cattcggagg actgatgaca gtgtcgcggc aatgctgctt ttataaaaga
     5281 cgttttggga caagttctga tatggcgcc
//
LOCUS       GPLGLLHF_11            22558 bp    DNA     linear       08-DEC-2021
DEFINITION  Genus species strain strain.
ACCESSION   
VERSION
KEYWORDS    .
SOURCE      Genus species
  ORGANISM  Genus species
            Unclassified.
COMMENT     Annotated using prokka 1.14.6 from
            https://github.com/tseemann/prokka.
FEATURES             Location/Qualifiers
     source          1..22558
                     /organism="Genus species"
                     /mol_type="genomic DNA"
                     /strain="strain"
     gene            288..803
                     /gene="tolQ_1"
                     /locus_tag="GPLGLLHF_00103"
     CDS             288..803
                     /gene="tolQ_1"
                     /locus_tag="GPLGLLHF_00103"
                     /inference="ab initio prediction:Prodigal:002006"
                     /inference="protein motif:HAMAP:MF_02202"
                     /codon_start=1
                     /transl_table=11
                     /product="Tol-Pal system protein TolQ"
                     /protein_id="X:GPLGLLHF_00103"
                     /translation="MEVLFAKGGWVSILILIVSFVNLGLFIRVRTFLPILKKNILLRL
                     QDNDPNGNKEKQNPDLKSILEDSEEFFRREFFVPETMISWIRNLAGIATMLGLLGTVI
                     GISVAFEEMKSAGTVSLEIFSEGIRLALNTTIQGLCVAIPSVLGFQYLKVILHKTEIE
                     LKSSINEKTSV"
     gene            817..1233
                     /locus_tag="GPLGLLHF_00104"
     CDS             817..1233
                     /locus_tag="GPLGLLHF_00104"
                     /inference="ab initio prediction:Prodigal:002006"
                     /codon_start=1
                     /transl_table=11
                     /product="hypothetical protein"
                     /protein_id="X:GPLGLLHF_00104"
                     /translation="MKKNPQKRKNLLEGDDSPLDMTSMLDVVFILLIFVMVAMSFQKE
                     VHSLPVVLPKAKAEIGEGGTKKEIFLLKNGDIRYSELDFTEADWKLIVSKGEFQNQVV
                     WIYGDKDISYGKFVFVLNSLKSSNLKELHLAIKKEY"
     gene            complement(1230..1574)
                     /gene="ypjD"
                     /locus_tag="GPLGLLHF_00105"
     CDS             complement(1230..1574)
                     /gene="ypjD"
                     /locus_tag="GPLGLLHF_00105"
                     /inference="ab initio prediction:Prodigal:002006"
                     /inference="similar to AA sequence:UniProtKB:P42979"
                     /codon_start=1
                     /transl_table=11
                     /product="putative protein YpjD"
                     /protein_id="X:GPLGLLHF_00105"
                     /db_xref="COG:COG1694"
                     /translation="MNENELSLSQAQKKVDEWISDFGVRYFSELTNLAILMEEVGEFA
                     RLVARKYGDQSFKKGEDPEGISKEIGDILFVLICLANQMGISLEDALCATLKKNTERD
                     KDRHKENPKLRF"
     gene            complement(1571..2641)
                     /locus_tag="GPLGLLHF_00106"
     CDS             complement(1571..2641)
                     /locus_tag="GPLGLLHF_00106"
                     /inference="ab initio prediction:Prodigal:002006"
                     /codon_start=1
                     /transl_table=11
                     /product="hypothetical protein"
                     /protein_id="X:GPLGLLHF_00106"
                     /translation="MSISKRQSLIPLFRKKLLTVPLLFFIFVFSFDRLLSSRWVRPYT
                     EAGAEYYFYEIKDKVLAALIKEESAAKKDKKILIFFGTSHMGEFSLDTIRKKRADLIV
                     YNFSAPSAPFSYHNYNLEKILSAGIKPDYAILEFYPDSMTDFCNRYPLRYSYDLPYFL
                     RYANEFSTNDWDTFLRSRVFRTTVFPPRFKEAMARIKDPSSKDTMLKIRDLLMSESDK
                     FKGGIPNVLLTNTPPEKLEEESERYYNDVYRYIRISSVQRKFLFQFLETAEKNEVKVV
                     LWSPLLYEGLEKRVKSAEFYPSWEKLRKQIISEFKNVYSLDMNDFRAEVKCRKYIDPH
                     HLSGGCYPEPTAILIDRLDLQR"
     gene            complement(2651..4048)
                     /gene="patA_1"
                     /locus_tag="GPLGLLHF_00107"
     CDS             complement(2651..4048)
                     /gene="patA_1"
                     /locus_tag="GPLGLLHF_00107"
                     /EC_number="2.3.1.-"
                     /inference="ab initio prediction:Prodigal:002006"
                     /inference="similar to AA sequence:UniProtKB:O25526"
                     /codon_start=1
                     /transl_table=11
                     /product="Peptidoglycan O-acetyltransferase"
                     /protein_id="X:GPLGLLHF_00107"
                     /db_xref="COG:COG1696"
                     /translation="MIFTSTLFLLFFLCVYVLYWAYDGKNYREWVIVIASLVFYATWS
                     LPFLFHLLGILYINYLAIRSLFKRKSLGVLRAIVVLDLINLGVFKYFYFFTDNFYVWT
                     GWSFLDQRSFGFQIILPLAISFYTFQIIAFVVDVYRGKITNDCGLFRFVLFILFFPQL
                     VAGPIMRHQDFFPILDKVRIKPSYVYAGLYLLGLGIAKKILVADNIASLIDPVFRNPS
                     EYDGYSLFLATQGFTWQVYCDFSGYTDIARGCAFLLGFNIPVNFRAPFFSQSIQDLWR
                     RWHITLATWLRDYIYIPLGGSRASEPRVYLNLIITFTLGGFWHGASWTYVIWGFWHGL
                     WLVIDRLMDRIGIPKLPEKGFVWWLIRTFVVYSIFMIGAVFFRSRSLADAWHILFYGV
                     RWITEPSKLVLKTGLLAPFLVAGILLHTLEYFEKGLRFYFKYQKILISVFLILLVLLL
                     SNYAGKGQDFIYFQF"
     gene            complement(4045..5205)
                     /locus_tag="GPLGLLHF_00108"
     CDS             complement(4045..5205)
                     /locus_tag="GPLGLLHF_00108"
                     /inference="ab initio prediction:Prodigal:002006"
                     /codon_start=1
                     /transl_table=11
                     /product="hypothetical protein"
                     /protein_id="X:GPLGLLHF_00108"
                     /translation="MKEYLAFFKDPKFWIPVLVLIFLETGMQFGCYRPFLKKNSYAAN
                     VLRITNHVLDKQKEFDPDVLVVGTSVAYQGLSIPMLNRELAPLGKKIQSIAIPGTELI
                     VQDLAVLKTLPHFKNVKTVIHVFEITTPWVGQKFLNLHTLAMISEFNRSEVYPRIYDF
                     GYDVNADDLIYITLKSIAYRRDIQDLILSPSKRIKDIGKRFKTGNHHPWDYENSYREK
                     ISMYPIVDIPDCVAKTDPANGLPIPEGSDRFHKKAIFDTCILASNPLTHANEDEVTKQ
                     YFDRLKILHDEIRRIGKENGQNIRIVGVVAPYSQLIQRWRLPERNDVWKRELSRIHPY
                     DPVQLLDYQDILDGPNNGDYYYDLIHLNSIGMQKLTIAFAKDLKVLLKEENK"
     gene            complement(5219..6634)
                     /gene="patA_2"
                     /locus_tag="GPLGLLHF_00109"
     CDS             complement(5219..6634)
                     /gene="patA_2"
                     /locus_tag="GPLGLLHF_00109"
                     /EC_number="2.3.1.-"
                     /inference="ab initio prediction:Prodigal:002006"
                     /inference="similar to AA sequence:UniProtKB:O25526"
                     /codon_start=1
                     /transl_table=11
                     /product="Peptidoglycan O-acetyltransferase"
                     /protein_id="X:GPLGLLHF_00109"
                     /db_xref="COG:COG1696"
                     /translation="MLFNSLHFLFFFPVVLVINHLLKGKIQRIFLLGTSFYFYMSWRK
                     EFIILLLYSIVIDYFASLKIQAAAPGSKKRKIWLLLSLVTNLGLLAYFKYTNFLLGVV
                     NDLTPAAGFKFAYYDIVLPVGISFYTFQSLSYTIDVYRGQIEAKKSFLDFALYVSFFP
                     QLVAGPIVRAQTFFRDLEFPLPVRKEDIQIAFCQILIGFTRKIVFADNLAKVVDSTFA
                     NYATLNPIEIWTGALAFGWQIYFDFAGYTDIAIGVARLFGYKFDPNFNFPMVARNITD
                     HWSRWHISFSTWIRDYIFIPLGGSRGTALLTYRNIFITWFFAGAWHGAAYHFISWGLW
                     QGLMIFTHREYAKTKIAALLNEKGGIVYDICARIFTMFCLTFGFVMFRAETMEKAVLM
                     MKSLLFLSSNGFVGVKEYSNYTYGILLFVCFAASYIFEKNNIEKIVRSQWKFILFFLA
                     NVFMLLVFGITESQSFLYFAF"
     gene            complement(6706..8088)
                     /locus_tag="GPLGLLHF_00110"
     CDS             complement(6706..8088)
                     /locus_tag="GPLGLLHF_00110"
                     /inference="ab initio prediction:Prodigal:002006"
                     /codon_start=1
                     /transl_table=11
                     /product="hypothetical protein"
                     /protein_id="X:GPLGLLHF_00110"
                     /translation="MIFKNALQNKIFFGFLILFFFSIFLFDLRFLSRHYDWDAIVYAY
                     NINSDLIWRIFYNPHHLGFESTGYLYLKFWREWFGKESVMFGLRLRILGSALLFLFCF
                     IWMYRKIYSDTLGAILLDLAVHFSQGFWFYAQHNDTPLIHSCLTAVLYLFCVYFAKNG
                     HSPISIFILFAVQLFGVYFHQSDILFLPLVPISILFSGTWKGKEFSFAWKLRCTFMYC
                     FLLVGILTLSYLYVGFIVLNRNLSAPLDSERNFANWLFLYATKDKWGNSPEAKNYVMN
                     FYRGIGDAFLNFEGVKSGLRVRPLSWDDRGSLPYNLNLAFWIFIFSLFLLNLRKVWKR
                     FRIETVLLVFWLVPSILFYTWWEGYFFEFWVGTSIGMILLAGLTLKSLELRTFAFGSR
                     AFYHSILFVWCLLLFLVNFSFSTLPRSSKKTVSYIEGIEFKLESILPEKVYLPFESEK
                     PVFLPRISNP"
     gene            complement(8309..8911)
                     /locus_tag="GPLGLLHF_00111"
     CDS             complement(8309..8911)
                     /locus_tag="GPLGLLHF_00111"
                     /inference="ab initio prediction:Prodigal:002006"
                     /codon_start=1
                     /transl_table=11
                     /product="hypothetical protein"
                     /protein_id="X:GPLGLLHF_00111"
                     /translation="MRQNEKRIYSGWELLNANEVSSGTPIRLKINPLPAIFGTLTVFA
                     MLYGCYLGGEISAFYLQKFTDFLLIPKVLNLPILQDRGLYSTVGYLVFGYIGFAFFLD
                     WVRFIERTCLTAVFLRGDILSLETRGLFGKNVFRWNCRQSGIQIVYKTGLFRRFFGLE
                     RIVIVATDLRSERSNSEFGLYSPFFFRAQNRNLIRGLFKN"
     gene            complement(8922..10058)
                     /gene="mshA_1"
                     /locus_tag="GPLGLLHF_00112"
     CDS             complement(8922..10058)
                     /gene="mshA_1"
                     /locus_tag="GPLGLLHF_00112"
                     /EC_number="2.4.1.250"
                     /inference="ab initio prediction:Prodigal:002006"
                     /inference="protein motif:HAMAP:MF_01695"
                     /codon_start=1
                     /transl_table=11
                     /product="D-inositol-3-phosphate glycosyltransferase"
                     /protein_id="X:GPLGLLHF_00112"
                     /translation="MPIRTNELKYKPRVGVDVRPLAYGITGNSRYLAEVLRRLITNES
                     PLEYYLYSNKPIHSVFYDILSNVNSRFFMAGKLPGFAWLNWTIPKRIKKDRLDLFWGT
                     LQLLPLSCGNVLTAVNYHDLNFRSAPQTMTTANLWQHKIFSPKTLNRADLVFCLSENT
                     RRDILKFKTDLSPKLKVVYPGVESFPSIREPLRQIFGNFLFTIGTLEPRKNLRTLVDA
                     YRKLKKQNSSYPFSLVIAGRLGWKSEGLTQLLKEGSLESEGILFIENPTDEVLAWFYR
                     KCSAFLFPSVHEGFGLPLLEALREGKVCVASDIPVFHEILERNVDLFAEPLDVDAWVS
                     SLSELQHKKLQRSSVWDASQWTWDLTAKRIEEGLIDLWKHRKEL"
     gene            complement(10033..11484)
                     /locus_tag="GPLGLLHF_00113"
     CDS             complement(10033..11484)
                     /locus_tag="GPLGLLHF_00113"
                     /inference="ab initio prediction:Prodigal:002006"
                     /codon_start=1
                     /transl_table=11
                     /product="hypothetical protein"
                     /protein_id="X:GPLGLLHF_00113"
                     /translation="MVGFSSAFEKHFRMQLRDRKTWILVGTILFFLLLFMNGISKTGN
                     RSDFRDYYNASVRFTQGNNLYNLDQIDGILGKLQSGEIKIEEVFTPKVFLQLKSMMEG
                     LGSYIYPPTFAFLLIPISFFPYEIASAVFLTLNFLAFLGSLYILSLRFHRKGHLVFCV
                     VLCLLNLRFLENHQNNNQVGFILIFLILASVHTNKDWLSGFLLALAIVIKLTPGAFVL
                     LFLMQKRYRAVFYTFVFTLFWIFLPCLYAPSFTIEMTLTWKQLILDNYLKSPLFRAWK
                     NNQSLNATLAKYFLNYADILNQSRLGYPILELSEWIVKGMYSVFSLILIAPFFGKVFA
                     KRNVESALGCLFVFSIVFSGISWVHAFVFLLYPSAILLDRVWSFVEYSILPFWKADTG
                     SLSKKGLYSIKRIFKNDKVSFCFMAGSVLILFCNRSIIGSVIEEKLMMASYLLYFAIF
                     QYVLLLFALKYEPEARKISLNTTGTDADPNQRT"
     gene            11636..12679
                     /gene="queA"
                     /locus_tag="GPLGLLHF_00114"
     CDS             11636..12679
                     /gene="queA"
                     /locus_tag="GPLGLLHF_00114"
                     /EC_number="2.4.99.17"
                     /inference="ab initio prediction:Prodigal:002006"
                     /inference="similar to AA sequence:UniProtKB:O32054"
                     /codon_start=1
                     /transl_table=11
                     /product="S-adenosylmethionine:tRNA
                     ribosyltransferase-isomerase"
                     /protein_id="X:GPLGLLHF_00114"
                     /db_xref="COG:COG0809"
                     /translation="MLFEDLKEFEFTLSEERIARYPAANRDESRLMVLDVNVGNIFSE
                     SSFKNLVSYLKEGDVLVANHTKVSKRRVYLKTQIRTHETMFLEEKELLWKCKIRNSKK
                     LKVGTKLSDEKTQRISFTVEKKEGEFVFLKPEQTLQEENFQQIGEIPIPPYFKRNPDP
                     KDEIRYQTLFAKTPGSVAAPTAGLHFSESIFQTLKEKKIRFCTLELKVGYGTFQPLTE
                     ENFQNQKLHREEFFLEKSSTEILNLAKKEGRRIFSIGTTTLRALESAYDYATNSFRSG
                     RGTTELFIQPEDRLKSCECLITNFHLPSSSLLLLVSAFAGKELVLKAYQKAIQEKFRF
                     YSYGDAMLILGKR"
     gene            12777..14399
                     /locus_tag="GPLGLLHF_00115"
     CDS             12777..14399
                     /locus_tag="GPLGLLHF_00115"
                     /inference="ab initio prediction:Prodigal:002006"
                     /codon_start=1
                     /transl_table=11
                     /product="hypothetical protein"
                     /protein_id="X:GPLGLLHF_00115"
                     /translation="MIKRITSNQSAIKLHAGKQRPKNGLPDFLAFHREELSSLPRALE
                     NPGIFSNILITGPGLESNLTLLQEYISDLKKNTKVICDPHPGFLTLAGFPGNTEYRPG
                     KMAEADGGYLLLPMRALTEDPNLYFLVKEVLQTGKIDFLTLPEMTGSKEMNRFHPSVN
                     TRFRLILAGEEGEVDFISGVDPDFYDSFSFKIHLPYEAVMKTKKNLQLFGGLIHSWEK
                     PGYPSFDSSAVDTLLEIGLRWNDSKTRLSLSFAELRTFVGELLVLYKKEKKPITRSQV
                     ESAVELVEKRIAVYKRRYLESVREGLITIQLKGKKTGRINGLSVILLHSSLSDFGQVN
                     QVSARVALGSGNFINIEREVNLSGDLHDKGVFILQSYIKGMFSHIQSFGLDASILFEQ
                     NYSPIDGDSASCAELLAILSALGGLEIPCNIAVTGALSQYGEILPVGSVNTKIAAWYE
                     VTQIVGNSRDKYTVYIPTANLRDLNLPSSIRKAMDKGKFQIFTCSHVEELIPEVFGIP
                     AGKFGKNGKYPQGSLFHLIEERIDRKKEEEHE"
     gene            14677..16059
                     /locus_tag="GPLGLLHF_00116"
     CDS             14677..16059
                     /locus_tag="GPLGLLHF_00116"
                     /inference="ab initio prediction:Prodigal:002006"
                     /codon_start=1
                     /transl_table=11
                     /product="hypothetical protein"
                     /protein_id="X:GPLGLLHF_00116"
                     /translation="MRIIGAINIQSSLFISSLSAIGLGVLLSVVQVKTPEYSQETEFS
                     PFEKKKDSFKSSPTLMGKREKEIQTLRILGSKKSNLLTELEKDPQLMETKDFGFAGIG
                     NTWTLFPSRNNLKKNQSDILFNNLNSDWVGTRFFDGKQNKIHMMTSVLPLVPFSELAP
                     FMQGRKTDPIGNMDRTGINQAKLDSFELSYTILPGVEAILKTGNSLPYTADQKDQGYS
                     MAGFSFKPNEYLSTKIVSGSSFGNSSLSTNRLSYSPHSANIQPVNIDPNVGTNPILRN
                     QALGNTGGRVIEWQASIQPVKRLLFQTSVLNKEKEKGLYNPEAARFSMFIDFSKIILN
                     VRYSYSADPTAKNNGLYITPESDATTLGFTMLLDPAGRYSLFFGNNYYNLLSSRPSGI
                     NTQVDEPLRSFSASFRGKTSFQSAIFFMNFRNNLSKGVIYTDVGPLRLPAFSQYYTEY
                     FTSLGMELSF"
     gene            16180..16485
                     /gene="ybaB_1"
                     /locus_tag="GPLGLLHF_00117"
     CDS             16180..16485
                     /gene="ybaB_1"
                     /locus_tag="GPLGLLHF_00117"
                     /inference="ab initio prediction:Prodigal:002006"
                     /inference="protein motif:HAMAP:MF_00274"
                     /codon_start=1
                     /transl_table=11
                     /product="Nucleoid-associated protein YbaB"
                     /protein_id="X:GPLGLLHF_00117"
                     /translation="MFGNKLESIKQMNQMRVRMKKVEKDLMALSFEAKSKNDLVTCIS
                     DGKLNIKDILIEDELLAKNDKKLLQKSIKQAVSRSLELAQNAAEERMEEFRGMMGME"
     gene            17166..17906
                     /locus_tag="GPLGLLHF_00118"
     CDS             17166..17906
                     /locus_tag="GPLGLLHF_00118"
                     /inference="ab initio prediction:Prodigal:002006"
                     /codon_start=1
                     /transl_table=11
                     /product="hypothetical protein"
                     /protein_id="X:GPLGLLHF_00118"
                     /translation="MFNRKKGRFFVFFIICIFTTRFCSLDNSKTKNLPTHKPVLSGEY
                     YSKIQKLEEGYFVRQLFLDMTRKQSKFIFAQLSVTLSKNREETRVEGIVKTTNEGVQL
                     IPESCRVFTNRESGNRWALVRAYDCDHLSFQIESIQSNLISIEPDFIPGNPSGVYKKA
                     ASSDINKISALVLESEEKILEVWGLRLSRVRKNATIVLEKENGQKYPVHALRIVETTG
                     QVTVEGVPIEKEDILLYDNRSEAGPLTY"
     gene            complement(17918..18730)
                     /locus_tag="GPLGLLHF_00119"
     CDS             complement(17918..18730)
                     /locus_tag="GPLGLLHF_00119"
                     /inference="ab initio prediction:Prodigal:002006"
                     /codon_start=1
                     /transl_table=11
                     /product="hypothetical protein"
                     /protein_id="X:GPLGLLHF_00119"
                     /translation="MCISLGLFILKIGFFFLDPNSQSYQAMIRICFFPLSKILITSFC
                     FSIFSCALLKKESVSGGVPVFSKEGKILRYYPYQIRWIGFGESEFPDMTRLVDFKNLS
                     SLEISHPEFQNLEELSSLKTIGFLNVSGTKVKDLSVLSKLPVLHSLYLNKTFVDEQDL
                     KRYPGVGKLTKLGLYKTKIRDLSFIGSECRLQQLDIRNTEVSSLEPIANCRNLLELRI
                     GHTHIKEIRSVYEMRGLRYLEWSGLDLSRKELDLVRKQLPYLKLVPMHVDSF"
     gene            18934..19524
                     /locus_tag="GPLGLLHF_00120"
     CDS             18934..19524
                     /locus_tag="GPLGLLHF_00120"
                     /inference="ab initio prediction:Prodigal:002006"
                     /codon_start=1
                     /transl_table=11
                     /product="hypothetical protein"
                     /protein_id="X:GPLGLLHF_00120"
                     /translation="MRNIQKYAKIAVTFSLILGLLLNCKNDKKEDDKKDGVASMLLLA
                     LVGLTPSYNCSATVKGKIASLPAMTATTSVQTLIYGKVPFVNHSIAAVKVTDAVNGTK
                     IVLTGRNVADFDEGSSNNENAPLVYNASSCPLSDVAQDTARSTYTTNSEGQYGSVAGD
                     GPYTYTLNATKGGNYYFVFYLASRTAEPPTTTFQLQ"
     gene            19538..20230
                     /locus_tag="GPLGLLHF_00121"
     CDS             19538..20230
                     /locus_tag="GPLGLLHF_00121"
                     /inference="ab initio prediction:Prodigal:002006"
                     /codon_start=1
                     /transl_table=11
                     /product="hypothetical protein"
                     /protein_id="X:GPLGLLHF_00121"
                     /translation="MNAFLNFKPLFLFGLGAFLLVFCARQHSAVDNEELAFKQSILAL
                     QKQIEEANRSKILSTELNEDGSFITKVRSASYDVWIKYNFANKTQAFVPDTSGGWDVG
                     FQRFKLQTNGGLTYSEGQGGACLTNPVLTDFNVAASSTSRTLGCTNAFFSPDTNVSEI
                     AAGGIQTNYVGNNVLNKWFNYTFAFLQPNYNIFIVRSNTGNEYYLFQITGYYNSEGSS
                     AHPTVRWKQIPY"
     gene            20235..22328
                     /gene="cirA"
                     /locus_tag="GPLGLLHF_00122"
     CDS             20235..22328
                     /gene="cirA"
                     /locus_tag="GPLGLLHF_00122"
                     /inference="ab initio prediction:Prodigal:002006"
                     /inference="similar to AA sequence:UniProtKB:P17315"
                     /codon_start=1
                     /transl_table=11
                     /product="Colicin I receptor"
                     /protein_id="X:GPLGLLHF_00122"
                     /db_xref="COG:COG4771"
                     /translation="MFFSILRFKSIQILFPIFFCISIQAQDESTKIGNKVVEKESPNK
                     IITKNNNTTTESLRKENGQNIPEESQIVVTGSRGERRLKDSTVATEVISRKKIEASGA
                     RNAAEVLETQLGIDVVPFFGGSRVRMLGLDSQYVLILIDGERIAGRLNNAVDLSRFKV
                     QNLERIEIVKGASSALYGADAIGGVINLITREADKKLSYEMRTTYGNGSRKNFNTEGE
                     FNTNANMGFRNEFVSGSVSSGYNKNPGYRLVPNSQATTGNAYQDLNTGINLTFNPDGN
                     FKGKTRILYQHRNQNGVDVTQSKAIFDRNNKTHDFLTTGSLEYGFGKRNLISFRGNIS
                     KWENKYHNNQRGSDELDVKQLNAELTSQGTVQLDMEASERHFITIGAESFANELESDR
                     LQSRYVYRTRKAVFFQDEWTISSSPRIRMIPGVRYDDDSQFGNQTTPKLAVRYDIFQN
                     LVWRASYGRGFRPPSFQELYLRFENPAVGYIVEGNPNLKPERSITINSDLEYSPFSFL
                     TLSLSLYRNDIINLIQYKFDSNKGKEFAEFQLQNIAKAYTRGGEFGVQYRFLKYFTLE
                     LGYNHTDTRDLNTDRPLEGRALHQASANFIYNSPGGFQFNLRGKHLDKRPFYSATNNL
                     TGQDSIPTEVKLNENPPVIYGKPFSILNVRIEQKFFNKHFSLFLGVDNVLNQYELTYN
                     PTRPRFYYGGFSAQF"
ORIGIN      
        1 aaacagaatg tagaaacttt ttagatgtca gtggttagga ctttgatgcc tagaagacgt
       61 tgcccttttt tccccacatc cgtggatgta tgtaaagttc taaaatctaa ccgctaatct
      121 atcgtcactt gaaatgtaag agctcctaca gattgaacga gcctgttttt gagtagtttt
      181 atgattccca actataagaa agctcggtac cacctagcaa cactgaaaga ttagaatgac
      241 aaatgagaag ggaatgacaa tctgctctta aactctcggg aggttttgtg gaagttttat
      301 ttgcaaaagg aggatgggtt tcgattctca ttttaatcgt aagtttcgtc aatcttgggc
      361 tttttatcag agttcgtacc tttcttccga tccttaaaaa aaacattctt ttgagactcc
      421 aagataacga tccgaacgga aacaaagaaa aacaaaaccc ggacttaaaa tccattctcg
      481 aagattcaga agaatttttt cggcgagaat tttttgttcc ggaaactatg atctcttgga
      541 ttcgaaatct tgccggaatc gctacgatgc tcggacttct cggaaccgta atcggaatct
      601 cggttgcttt cgaagagatg aaaagcgcag gcacggtaag tttggaaatt ttctccgaag
      661 gaattcgact tgccttaaat actacaatcc aaggattatg cgtagctatt ccttccgttc
      721 tcggatttca atacctcaaa gttatacttc ataaaacgga aatagaactc aaatcttcga
      781 tcaacgaaaa aacgtcggtg taataaaaac ctaaaaatga aaaagaatcc acaaaaaagg
      841 aaaaaccttt tagaaggaga cgactctcct ctcgacatga cgagtatgtt ggatgtggtt
      901 tttattcttt taattttcgt catggttgca atgagttttc aaaaagaagt tcattcctta
      961 ccggtagttc ttcctaaagc aaaggcggaa atcggcgaag gcgggactaa aaaagagatc
     1021 tttcttctaa aaaacggaga tatacgttat tcggagttag actttacgga agctgattgg
     1081 aaactgatcg tctccaaagg agaatttcaa aatcaagtcg tctggattta cggagacaaa
     1141 gatatcagtt atgggaagtt cgtattcgta ttaaacagtc taaaaagctc aaacctgaaa
     1201 gaacttcatc tcgcaatcaa aaaagagtat tagaaccgaa gtttcggatt ttctttgtga
     1261 cgatccttat ctctttcagt atttttcttc aaagtggcac ataacgcatc ttccagggaa
     1321 attcccattt ggtttgcaag acatatcagg acaaaaagga tatccccaat ttctttggaa
     1381 attccttccg gatcctctcc cttcttaaaa gattggtccc cgtattttct cgccaccaac
     1441 ctcgcaaatt ctcccacctc ttccataaga atcgcaagat tcgtaagttc cgaaaaatac
     1501 cgaaccccga aatcggaaat ccactcgtcc actttcttct gagcctggct aagagacagt
     1561 tcgttttcat tcatctttgt agatccaatc gatcaatcaa gattgccgtc ggttcgggat
     1621 aacaaccccc gcttaaatga tgaggatcaa tgtattttct acatttcact tcggcacgga
     1681 aatcgttcat atccagggaa tatacattct taaattctga tataatttgt ttacggagtt
     1741 tctcccagct aggataaaac tccgcggatt taaccctctt ttccaatcct tcataaagaa
     1801 gaggggacca aagtacgact ttgacttcgt ttttttccgc ggtttccaaa aactgaaaca
     1861 ggaattttct ctgcacggaa gatatcctga tataacgata aacgtcattg tagtaccttt
     1921 cagattcctc ctctaatttt tcgggaggag tattcgtcaa caatacgttc ggaattcctc
     1981 ctttgaattt atccgattcg ctcatcagaa gatctcgaat tttaagcatt gtatctttgg
     2041 aagacgggtc tttgattctt gccatcgctt ccttgaatct cggtggaaac acagtggttc
     2101 taaaaactct ggatctcaaa aacgtatccc aatcatttgt agaaaactcg ttcgcataac
     2161 gtaaaaaata cggaagatcg taagaataac gtaggggata acgattacaa aaatcggtca
     2221 tagaatcggg atagaattcc aaaatcgcgt agtccggttt tatgccggcg gaaagtattt
     2281 tttcaagatt atagttatga tacgaaaaag gagccgaagg ggcggaaaaa ttatacacga
     2341 ttagatccgc tctttttttg cgaatcgtat cgagagagaa ttctcccatg tgagaagttc
     2401 cgaaaaagat cagaattttt ttgtcctttt ttgccgcgga ttcctcttta attaaggctg
     2461 caagtacctt gtcttttatt tcataaaagt aatattccgc cccggcttca gtgtatggtc
     2521 ttacccaccg cgaggacaaa agacgatcaa aagaaaaaac gaagataaaa aataaaagcg
     2581 ggaccgttaa cagtttttta cgaaacaaag ggatcaaact ctgtcgtttt gaaatactca
     2641 ttctccctcc ttaaaactga aagtagataa agtcctgacc cttaccggcg taattggaaa
     2701 gaagcagtac taataaaatt agaaaaacag aaattagaat tttctgatat ttaaaataaa
     2761 accgaagtcc tttttcgaaa tattccaaag tatggagcaa aatccccgcg actaaaaaag
     2821 gagcaagtaa gccggttttc aaaaccaact tcgagggctc ggttatccat cgaactccat
     2881 aaaataagat atgccaagcg tccgccaaag agcgagatcg gaaaaacacg gcgcctatca
     2941 taaaaataga atacacgaca aaagttcgaa tgagccacca cacaaatcct ttttccggta
     3001 atttaggaat accgatccga tccatgagtc gatcaattac taaccacaag ccatgccaga
     3061 atccccaaat tacataagtc caactggctc cgtgccaaaa gccgcctaac gtgaacgtta
     3121 tgatcaaatt cagatatacc ctgggctcgg aagccctaga acccccgagt ggaatatata
     3181 tataatcccg aagccatgta gctagagtaa tgtgccatct tctccaaaga tcttgaatac
     3241 tttggctaaa aaacggagca cgaaaattta cgggaatgtt aaaacctaaa agaaaagcac
     3301 aacctcgggc gatatcggta taaccgctaa agtcgcaata aacttgccaa gtaaatcctt
     3361 gggtggctag aaaaagggaa taaccgtcgt attcggaagg gttccgaaac acaggatcta
     3421 tcaaagaagc gatattatcg gcgactaaga tcttttttgc gattccaagt cctaaaagat
     3481 acaaacccgc ataaacgtaa gagggtttga ttcttacctt atccaagatc gggaaaaagt
     3541 cctggtgcct catgatcggc cccgcgacca gctgaggaaa aaaaaggata aacagaacaa
     3601 atcgaaaaag accgcaatcg ttcgtaatct tgccgcgata gacatccacg acaaacgcta
     3661 tgatctgaaa cgtataaaaa ctgatcgcaa gtggaagaat aatctgaaac ccgaaacttc
     3721 tctggtccaa aaaactccag cctgtccaaa cgtagaaatt atccgtaaaa aaatagaagt
     3781 atttgaaaac gccaagattg atcaaatcca aaacaacgat cgcccttaaa actccgagac
     3841 ttttcctttt aaataaactc cgaattgcca aatagttaat ataaagaatt cctaataaat
     3901 gaaatagaaa cggaaggctc caggtcgcgt aaaacaccaa agaagcgatt acgatcaccc
     3961 attcccgata attcttcccg tcgtaagccc aataaagtac ataaacacaa agaaagaaca
     4021 gaagaaagag agtagaggta aagatcactt gttttcctct tttaaaagga ctttcaaatc
     4081 ttttgcaaat gcaatcgtca acttttgcat cccgatcgaa ttgaggtgaa tcaaatcata
     4141 ataatagtct ccgttattcg gaccgtccaa aatatcctgg taatcgagta actgcaccgg
     4201 atcgtaagga tggattcttg aaagttccct tttccaaaca tcgtttcgtt ccggaagcct
     4261 ccatcgttga atgagttggc tataaggtgc gacaaccccg acgatccgaa tgttttgacc
     4321 gttctctttt ccgattcttc gaatttcatc gtgcagaatt ttgagtcgat cgaagtattg
     4381 ttttgtgact tcgtcttcat tcgcatgggt caatggatta cttgcaagga tacaagtatc
     4441 gaagatcgcc tttttatgaa atcgatccga accttccgga atcggaagac cgttggcagg
     4501 atcggtcttt gcgacacaat cgggaatgtc tacgatcgga tacatactga tcttttctcg
     4561 ataagaattt tcgtagtccc aaggatgatg attccctgtt ttaaaacgtt tccctatatc
     4621 tttgattctt ttagaaggac ttaaaatcag atcctgaatg tcccttctat acgcgatcga
     4681 cttcaaagtg atatagataa gatcgtccgc gtttacatcg taaccgaaat cgtaaattct
     4741 aggatatact tccgaacgat tgaattcgga aatcatcgca agcgtatgta agttcaaaaa
     4801 tttttggcca acccaaggag tcgtaatttc gaatacgtga atcaccgtct ttacgttttt
     4861 gaaatgagga agagttttca aaacagctaa gtcttggacg atcagctccg ttccaggaat
     4921 cgcaatcgat tgaatcttct tacccaaagg ggcaagttcc ctgtttaaca tcggaatgga
     4981 caaaccctga taggctaccg atgtcccgac aaccaaaaca tccggatcaa attctttttg
     5041 tttatcaaga acgtgattcg taattctcaa gacgttggct gcataggaat tcttttttaa
     5101 aaaaggccgg taacaaccaa attgcattcc ggtctctaaa aaaatcaaaa ctaaaaccgg
     5161 aatccagaat tttgggtctt tgaaaaatgc aaggtattct ttcataacgg atgttttcct
     5221 aaaacgcaaa gtagaggaaa ctctggcttt ccgtaatacc gaaaaccaaa agcataaaga
     5281 cgtttgcaag gaagaataga ataaatttcc attgacttcg aacgattttt tctatattat
     5341 ttttttcgaa tatataagaa gccgcaaaac aaacgaacaa aagaattccg tatgtataat
     5401 tcgaatattc tttaaccccc acaaatccgt tcgaactcaa aaagagaaga gatttcatca
     5461 tcaaaacggc cttttccatt gtttcagcac gaaacataac aaatccaaac gttaagcaaa
     5521 acatagtaaa aattctcgcg cagatatcgt agacgattcc tcccttttcg ttcagtaagg
     5581 cggcaatttt tgttttggca tattccctat gcgtaaaaat cataagccct tgccaaagtc
     5641 cccaactaat aaaatggtag gccgccccgt gccaggctcc ggcaaaaaac caagtaatga
     5701 aaatgtttct gtaagtcaga agcgccgttc ctctcgatcc tccgagtgga atgaagatat
     5761 aatcccgaat ccaagtggaa aatgaaatat gccaacgaga ccagtgatcc gtgatgtttc
     5821 tcgcgaccat ggggaaattg aagttcggat cgaacttata tccgaaaaga cgagccacac
     5881 cgattgcaat gtccgtataa cccgcaaagt cgaagtaaat ctgccaaccg aatgcgagtg
     5941 ctccggtcca aatttcaatc ggattgagag tcgcataatt tgcaaacgtg gagtccacga
     6001 cctttgcgag attatccgca aaaacgatct tacgcgtaaa tccgattaga atctgacaaa
     6061 acgcaatttg tatgtcttcc tttcgaaccg gaagaggaaa ttccaaatcc cgaaagaatg
     6121 tctgcgcacg aacaatcggc cccgcgacca attgaggaaa aaaggaaaca taaagagcaa
     6181 aatccaaaaa ggactttttc gcttctattt gtccccgata tacgtcgatc gtataactca
     6241 aagattgaaa cgtataaaaa gaaatcccga ccggaagaac gatatcataa tacgcaaact
     6301 taaatccggc ggcgggagta agatcgttca caactcctaa aagaaagttc gtatacttaa
     6361 agtaggcgag taaccccaga ttcgtgacta gggacagcaa aagccaaatt tttctttttt
     6421 ttgaaccagg agccgccgct tggattttga gagaagcaaa ataatcgata acgatcgaat
     6481 agagcaaaag aatgatgaat tcttttctcc aggacatata aaaataaaaa ctagttccga
     6541 gaagaaaaat cctttggatc ttccccttga gcaaatgatt gatgacgagt acaacgggaa
     6601 aaaaaaacaa aaagtgaagc gagttaaaaa gcatgtttcg tctaaatcgg atcttaaaga
     6661 tctgaagagc agtttttcaa gacggaatat ccttacaact tcaatttacg gatttgaaat
     6721 cctcggtaaa aataccggtt tttccgactc aaaggggaga taaacctttt cgggaaggat
     6781 ggattccaat ttgaattcga tcccctcgat ataactcacc gtttttttag aagaacgggg
     6841 gagggtggaa aacgaaaaat tgactaaaaa taaaagaaga caccaaacaa aaagaatcga
     6901 atgataaaaa gccctactac cgaacgcgaa cgttcgaagc tccaaagact ttagagtcaa
     6961 acctgcgagt agaatcattc cgatcgatgt cccaacccaa aattcgaaaa aataaccttc
     7021 ccaccaagtg taaaaaagaa tcgaagggac aagccagaat acaagcaaaa ccgtttcgat
     7081 tcggaaacgt ttccatactt ttctaagatt taaaagaaaa agagaaaaga taaaaatcca
     7141 aaacgcgaga ttgagattgt aaggcaaaga tcctctatcg tcccaagaaa gcggacgaac
     7201 tctcaaaccg cttttcactc cttcgaaatt gaggaacgca tctccgatcc cacggtaaaa
     7261 attcatcacg taatttttcg cttcgggaga atttccccat ttgtccttag tcgcatacaa
     7321 aaaaagccaa ttcgcaaaat tcctctcact atccaaagga gcagaaagat ttcgattcaa
     7381 cacaataaaa cctacgtaaa gataggataa agtaagaatt cccacaagaa gaaaacaata
     7441 catgaacgta catcgtagtt tccaagcgaa actgaattcc ttccctttcc aagtcccgga
     7501 aaataggatc gaaatcggca ccaaaggtaa aaataaaata tccgattgat gaaaatacac
     7561 tccgaagagt tgaaccgcaa aaaggataaa aatagaaatc ggcgagtgtc cgtttttagc
     7621 aaaatagaca caaaacagat ataaaaccgc ggttagacag gaatgaatga gaggtgtatc
     7681 gttgtgttgc gcgtaaaacc aaaatccctg agagaaatgg acagccagat ccaataaaat
     7741 ggcgcctaac gtgtccgagt aaattttacg atacatccag ataaaacaaa ataggaaaag
     7801 aagggccgat cccaaaatac gaagacgaag tccgaacatt accgattctt tcccgaacca
     7861 ttccctccaa aatttgagat aaagataacc ggtgctttca aaaccgagat ggtgaggatt
     7921 ataaaaaatt ctccaaataa gatcggaatt gatattgtat gcgtagacaa tcgcgtccca
     7981 gtcgtaatgt ctagaaagga accgaagatc gaaaagaaaa attgaaaaga aaaatagaat
     8041 tagaaatccg aaaaaaattt tattctgaag agcgtttttg aaaatcatcc gtaattcaat
     8101 ccatctttta caattatcta tcaaaacaaa taaaacgaaa aatccccaaa acttttcgaa
     8161 acgaattttt gtttgttaaa cgaccgaatt ttaatatggt cgtttttatt gtcgagttgc
     8221 gacttctaaa aacagaatac ttattcgaac atcaatcctc gaaacgggat tttcaccgaa
     8281 aaagccataa ttttagagaa accatattct aattcttgaa taaaccccga atcaaatttc
     8341 ggttttgagc ccgaaagaaa aacggagaat acaatccgaa ttccgagtta cttctttcgg
     8401 atcttagatc ggtggcaacg atcacgattc tttccaaacc gaaaaatctt ctgaataaac
     8461 cggttttata tacgatttga attccgcttt gtctgcaatt ccaccgaaat acgttttttc
     8521 cgaaaagacc cctcgtttcc aaggaaagaa tatcccctct gagaaaaacc gctgtcaaac
     8581 aagtcctttc gataaaacgg acccaatcca gaaaaaaagc aaaacctata taaccgaaaa
     8641 caagatatcc gaccgtcgaa taaagtccac gatcctgtaa aatcggaaga ttcaacactt
     8701 tcggaatgag tagaaagtcc gtaaattttt gaagataaaa agcggagatt tctcctccta
     8761 agtaacagcc gtataacatt gcaaagacgg tcaaagttcc aaaaatcgca ggaagcggat
     8821 tgattttcag acgaatcgga gttccagaag aaacttcgtt tgcatttaaa agctcccatc
     8881 ccgaataaat tcttttttcg ttctgtctca tattcttagt gctatagttc ctttctatgt
     8941 ttccagagat caatcaaacc ttcttcgatt cttttcgcgg tcagatccca agtccactga
     9001 gacgcatccc aaacggaaga tctttgtaat tttttatgtt gtaactccga cagggaagaa
     9061 acccaggcat ctacatccaa aggttccgca aacaaatcca catttcgttc caaaatttca
     9121 tgaaataccg gaatatcgga agcgacgcag acctttcctt ctcgaagcgc ctctaacaaa
     9181 ggaagaccga aaccctcgtg aacggatggg aataaaaaag cggaacattt tctataaaac
     9241 caagcaagca cctcgtccgt aggattctct ataaaaagga tcccttccga ttccaggctt
     9301 ccttccttta aaagttgggt cagcccctcc gatttccaac ccaaacggcc ggctatcaca
     9361 agagagaaag gataggaaga attctgtttt ttgagttttc gatatgcatc aaccagagtt
     9421 cttaaatttt ttctaggttc caaagttcca atggtaaata agaaatttcc aaaaatttga
     9481 cgcagaggct cacgtatgga agggaaggat tccactccgg gatatacaac tttcaatttt
     9541 ggacttagat ccgttttgaa ttttaggatg tcccggcgag tgttttcgga aagacaaaac
     9601 acaaggtcgg ctctgtttaa cgtcttcggt gaaaaaatct tatgttgcca aagatttgcg
     9661 gtcgtcatcg tttgaggtgc ggaacgaaag ttaagatcgt gatagttcac ggcggttaaa
     9721 acgtttccac aagaaagagg aagtaattga agagttcccc aaaagagatc caatctgtcc
     9781 tttttgatcc gtttaggaat cgtccaattc aaccaggcaa atccggggag tttaccggcc
     9841 ataaaaaaac gggaatttac gtttgaaaga atatcataaa atacgctatg aatcggtttg
     9901 ttcgaataaa gataatactc cagaggagat tcatttgtaa tcaatcttct taaaacttcc
     9961 gcaagatacc tggagttccc ggtaatccca taagcaaggg ggcgaacatc cacccccact
    10021 ctaggtttat atttaagttc gttggttcgg atcggcatca gttccagtcg tattcaagct
    10081 tattttccga gcctcaggct catatttcaa agcgaacaaa agcaaaacat attgaaagat
    10141 ggcaaagtat aaaagataag aggccatcat caatttttcc tcgattacgc ttccaataat
    10201 cgaacggtta caaaaaagga tcaaaacgga acccgccata aaacaaaaag acactttatc
    10261 atttttaaat attcttttta tcgaatatag cccctttttc gaaagagagc ccgtatccgc
    10321 tttccaaaag ggtaaaatcg aatactccac aaaggaccaa actcgatcca gtaagatcgc
    10381 agacggatac aaaagaaaaa cgaaagcgtg cacccaggaa attccgctga aaacgattga
    10441 aaaaacgaac agacaaccca aagcggattc cacatttcgt tttgcaaata ctttcccaaa
    10501 aaaaggagcg ataagtatca aggaaaaaac ggaatacatt cctttaacga tccattcgct
    10561 cagttctagg atgggatacc cgagcctgga ctgattcaaa atatccgcat aattaagaaa
    10621 atatttcgca agagttgcgt ttaaactttg attgttcttc caggctcgaa atagaggaga
    10681 ctttagatag ttgtcaagaa tcaactgttt ccaagttaaa gtcatttcga tcgtaaacga
    10741 aggagcatac aaacaaggaa gaaaaatcca gaataacgta aatacgaacg tataaaaaac
    10801 cgcccgataa cgtttttgca tcagaaagag aagaacaaag gctcccggag tcaacttaat
    10861 cacaattgcg agtgcgagta aaaaaccgga caaccaatcc ttattcgtat gaacggaagc
    10921 taagatcaga aagatcagaa taaaaccgac ctgattgtta ttctgatgat tttccaaaaa
    10981 tcgcagattg aggagacaaa gaacaacgca aaaaacgaga tgccctttcc tatgaaaacg
    11041 gagagaaaga atatacaaag aaccgagaaa tgccaggaaa tttaatgtaa gaaaaaccgc
    11101 ggatgcaatc tcgtacggaa aaaaagaaat cgggatcagt aaaaaggcga acgtgggagg
    11161 atagatataa gagccaagcc cttccatcat acttttaagc tgtaaaaata ccttcggagt
    11221 aaaaacctct tcgattttaa tttctcccga ttgaagtttc ccgagaatcc catcaatctg
    11281 atccaagtta tataaattat ttccttgggt aaatcgaacc gaagcattat aataatctct
    11341 gaagtcggag cggtttccgg tttttgaaat cccattcata aagaggagta agaaaaacaa
    11401 aatggttccc acaagaatcc aagtttttcg gtctctcaat tgcattctga aatgcttttc
    11461 aaacgcactc gaaaagccaa ccaataaaat tcttccaacc gaacactttc ttctacaaat
    11521 acaacttgtc acgaaattat cttctgcgaa agcgatatcc ggcagtttgc cgacgcttcc
    11581 atcccgacag aaaaaagatt ctcctgcaaa ccgtttacgg atccactgca aatagatgtt
    11641 gttcgaagat ctcaaagaat tcgagtttac gttgtccgaa gaaaggatcg ctcgttatcc
    11701 ggcggccaat cgggacgaaa gcaggttgat ggttctcgac gtgaatgttg gaaatatctt
    11761 cagcgaatct tcgtttaaaa accttgtttc ctatttgaaa gagggggacg ttttagtggc
    11821 caatcatact aaggtaagca aacgcagagt ttatttaaaa acgcaaattc gcacccacga
    11881 aacaatgttt ctcgaagaaa aagaattact ttggaaatgt aaaattcgaa actccaaaaa
    11941 attgaaagta ggaacaaaac tttccgacga aaaaacacaa cgtatctcat ttacagtgga
    12001 aaaaaaagaa ggtgaattcg tttttttaaa accggaacaa actctacaag aagaaaattt
    12061 tcagcaaata ggagaaattc caatcccgcc atatttcaaa agaaatccag accccaagga
    12121 cgaaattcga taccaaacac tctttgcaaa aactcctggt tccgttgccg ctccgacagc
    12181 aggtttgcat ttttcagaat ccatctttca aaccctgaaa gagaaaaaga ttcgattctg
    12241 cactttagag ctcaaagttg gttacggaac ctttcagccc cttaccgaag aaaattttca
    12301 aaatcaaaaa ttgcatcggg aagaattctt tctggaaaaa tcgagcacgg aaattttgaa
    12361 tctcgctaaa aaagaaggaa gaagaatttt ttcgatcggc accacaacac tgcgagcgct
    12421 cgaatccgct tatgactacg caacaaattc tttccgttcg ggacgcggca ccacggaact
    12481 ttttattcaa ccggaagatc gactgaaaag ctgcgaatgt ctaatcacaa actttcattt
    12541 accgagttcg agtcttcttt tactcgtttc cgcatttgcg ggaaaagaac tggttttaaa
    12601 agcatatcaa aaagcgattc aagaaaaatt tagattctat tcttacggag acgcgatgct
    12661 gattttagga aaacgatgat tgaacggacc catccatact tcttcgagaa tcgatatgat
    12721 gtttcgtcaa attaatatat tgatcataca aggaacccga cggagaatcg tttttagtga
    12781 ttaaaagaat aacgtccaat caatcggcaa tcaaactaca tgcaggcaaa caaagaccca
    12841 aaaatggcct gcccgatttt ttagcatttc acagggaaga acttagctcc ttaccgagag
    12901 ctttggaaaa tccgggaatt ttctcaaaca ttctcattac gggcccagga ttagaatcca
    12961 atcttacctt gctccaggaa tatatttcag acttaaaaaa aaataccaaa gtcatctgcg
    13021 atcctcatcc cggatttctg acgcttgcgg gatttccagg aaacacggaa tatcgtcccg
    13081 gtaaaatggc cgaagccgac gggggttatc ttttacttcc aatgagagcg cttacagaag
    13141 atcccaatct atattttctc gtaaaagaag tattacaaac cggaaagata gattttctca
    13201 ctcttcccga aatgaccgga tctaaagaaa tgaatcgttt tcatccttcg gtcaataccc
    13261 gttttcggct cattctcgcg ggagaagaag gagaagtaga ttttatttcc ggagttgatc
    13321 ccgattttta cgatagcttt tcctttaaga ttcatcttcc atacgaagcg gtgatgaaga
    13381 caaaaaaaaa tcttcaactt ttcggcggcc taatccattc ctgggaaaag ccgggatatc
    13441 cgagcttcga ttcttccgcc gtggacacgt tactcgaaat cggacttaga tggaacgaca
    13501 gcaaaacgag actttcctta tccttcgcgg aacttagaac ctttgtgggc gaacttctcg
    13561 tactatacaa aaaggaaaaa aaaccaatta cgagaagcca ggtcgaatcc gcagtcgaat
    13621 tggtggaaaa aagaatcgcg gtctataaaa gaagatattt ggaaagtgtg agagaaggtc
    13681 tgatcacgat ccagctcaaa gggaaaaaaa cgggaaggat caacggactc tccgtcatct
    13741 tactacattc ttccttatcc gactttggac aggtgaatca agtttccgca cgggtcgctc
    13801 tcggttcggg aaacttcatc aatatagaaa gagaagtgaa tctttccgga gacctgcacg
    13861 ataagggagt ttttatatta caatcttata ttaaaggaat gttctctcat atacaatcct
    13921 tcggcttgga tgcctcgata cttttcgagc aaaattactc gccgatcgac ggagactcgg
    13981 caagttgcgc cgaacttctt gcgatacttt ccgctcttgg cggccttgaa attccttgca
    14041 atattgcggt cacaggggcg ctttcccaat atggggaaat tcttccggtc ggctccgtaa
    14101 acactaaaat cgccgcttgg tacgaggtga ctcagatcgt cggaaattct agagacaaat
    14161 atacggttta tattcctacg gcgaatttgc gtgatttaaa tctgccttct tccatccgca
    14221 aagcaatgga caaaggaaaa tttcagattt ttacctgttc tcacgtagag gaactgatcc
    14281 cggaagtttt tggaattccg gctggaaaat tcggtaaaaa cggaaaatat ccacaaggaa
    14341 gcttgttcca tttaattgag gagagaatcg atcgaaaaaa agaagaagaa cacgaataag
    14401 aaatcgaagt cacgaaagta atgcgacaaa atattagaaa aaatttcttt ccgaagtgtt
    14461 tagaatcttt caaactggaa aaagaaaatg aggattcgtt ttttgagtcg ccgttactca
    14521 tcgttgaact ttttaaaatt tcgaataatt ttagacggat cttttggtag gagaaaagat
    14581 tttctgtctg aatgtttttt ggaaattttc gttttaaatc gggcctatat ttgcgactgt
    14641 tccttcaatt ttgattaccg ataataaatt tagtatatga gaatcatcgg agcgatcaat
    14701 atccaatctt ccttgtttat cagtagcctg tctgcaattg ggctaggggt tctcttatcc
    14761 gttgtacaag tcaaaacgcc cgaatattct caagaaactg aattttcgcc tttcgaaaaa
    14821 aagaaggact ctttcaagtc cagtccgacc ttgatgggaa aacgagaaaa agaaattcaa
    14881 acacttcgaa tcctaggctc caaaaaatcg aatctcttaa ccgaattgga aaaagacccg
    14941 caacttatgg aaaccaagga tttcggtttt gcaggaatcg gcaacacttg gactctattt
    15001 ccttctagaa ataatttaaa aaagaatcaa tcggatattc tcttcaacaa tctaaactca
    15061 gattgggtgg gaacccgctt tttcgacggt aaacaaaata aaattcacat gatgacctcc
    15121 gttcttcctc tcgtgccttt ttcggaacta gcccccttta tgcaggggag aaaaacggat
    15181 cctatcggaa atatggatag aaccggaatc aatcaggcta agttagactc ctttgaatta
    15241 agttacacga ttttaccagg agtggaggcg attttaaaaa cgggtaattc tcttccttac
    15301 acggcggatc aaaaagacca gggttattct atggcgggat tctcctttaa accgaatgaa
    15361 tatctcagta cgaaaattgt ttccggaagt tcctttggaa attcgagttt atccacaaac
    15421 agactttcct attctcctca ttccgcaaat atacagcctg tgaatataga tccgaacgtc
    15481 ggaaccaatc cgattcttag aaatcaggct ctgggaaaca caggtggaag agtcatcgag
    15541 tggcaagcga gcatccaacc tgtaaaacgt cttttgttcc aaacttccgt tttaaacaag
    15601 gaaaaagaaa aaggacttta taacccggaa gccgctcgtt tttcgatgtt catcgacttc
    15661 tcaaaaatca tcctcaatgt gcggtacagt tattctgcag acccgaccgc aaaaaacaac
    15721 ggactttata tcactccgga atccgacgcg actactttag gatttacaat gcttttggat
    15781 cccgcaggga gatattcttt attttttgga aacaattatt acaatcttct ttcttctaga
    15841 ccttctggaa ttaataccca ggtagacgaa cctctgcgtt cgttttctgc aagtttccgt
    15901 ggaaagacca gtttccagag tgcaatcttt tttatgaact tcaggaataa cctttccaaa
    15961 ggtgtgattt atacggatgt gggtccgctt agacttccgg cattctctca gtattatacg
    16021 gaatacttta cttccttagg aatggaactt tccttttgat ttcttttctg attgcccatt
    16081 tttaacattt tcagaatttg atcgagagag aattttcgat caatcgcttc ggttcacagg
    16141 aaatactcaa ttcaaatttt ctaaaaggga agatctaata tgttcggtaa caagttagaa
    16201 tcaataaaac aaatgaacca gatgcgagta aggatgaaaa aggtagagaa ggatctgatg
    16261 gccctttcct tcgaagcaaa atccaaaaac gacttagtaa cttgtatctc cgacggaaag
    16321 ctaaacatca aagatatatt gatcgaagac gaacttcttg caaaaaacga taaaaaactt
    16381 ttacagaaga gcatcaaaca ggccgtatct cgttcccttg aacttgcaca gaatgcggct
    16441 gaagaacgaa tggaagaatt ccggggaatg atgggaatgg agtgagtttc ctcttcactt
    16501 ctcgtcttaa atacttgttc caaaacctta gataacgtga gttcggtgta agaatccatg
    16561 attcattttt ctaaaaacaa gttggaatct gaactttgta aatctattct taaaatgtgg
    16621 aactaccaca aatcacgatt ttacgaacaa ttctaaaact gtaggaactc ctacttttag
    16681 aaaattcttt cttattttca accgccaaac tcacgttaga tagaaatata atggtgaact
    16741 tttcataaac taagaaattc ccgcagatta tttctttggc agtttatagg cttttgaatg
    16801 agccctattg ttggaatgtt cccttcctac actcggggtt tgggacaagt tttgatataa
    16861 cgtcctatct aaaactttag aatttcaaat tgattcgttt ttcagagcta tatttttctt
    16921 cgaacaatag aagttctatc tcaaaaatat cttaaaatga tcagaatttt aagtaaagat
    16981 aaagtatttt tgaatagttt caacgatccg tattcgaaat caaactcgat gtacgtacac
    17041 atgccttttc cactttttta gaaacaagaa agaatacttg attgaagatt ttttcccaac
    17101 tcttaaactg taaaaaatca ttttgcacac cgtacattca agaatcatca acgttcataa
    17161 aaccaatgtt caatcgtaaa aagggacgat ttttcgtatt tttcataatt tgtatcttca
    17221 caaccagatt ttgttctttg gacaactcaa aaacgaaaaa ccttcctact cacaaacccg
    17281 tgttatccgg agaatattat tccaaaattc aaaaactgga agaaggttat tttgtgagac
    17341 agttatttct ggacatgacc cgaaagcaga gtaaattcat atttgctcaa ttaagcgtaa
    17401 ccctcagcaa aaatcgagaa gaaaccagag tcgaaggaat cgtaaaaaca acaaacgaag
    17461 gggttcaatt gattccggaa tcctgccgag tttttacaaa cagagaatcc ggaaaccgat
    17521 gggccttagt ccgcgcctat gattgtgatc atctctcctt tcaaatcgaa tcaatccaat
    17581 ccaatttgat ttctatcgag cccgacttta tacctggaaa cccaagcgga gtttataaaa
    17641 aagcggcatc ttcggatata aacaaaatta gtgctctcgt tttggaaagc gaagagaaaa
    17701 ttttagaagt ctggggacta aggctttcca gggtgagaaa aaacgcgacc atcgtattgg
    17761 aaaaagaaaa cggacaaaaa tatccggttc acgctttgag aatcgtagaa accacggggc
    17821 aagttacagt ggaaggagtt cccatagaaa aagaagatat cctcctttac gacaatcgct
    17881 cagaagctgg accacttaca tattaaaaaa atgaatatta gaatgaatct acgtgcatgg
    17941 gaaccaactt gaggtaggga agttgctttc taactagatc taattctttc cgggaaagat
    18001 ctaaccccga ccattctaaa taacgtaggc ccctcatttc atagacagaa cgaatctctt
    18061 tgatatgagt atgtccaatt ctgagttcta aaaggtttct acaatttgcg atcggctcca
    18121 aagaagagac ttccgtattt cgaatatcga gttgttgtag tctgcactct gaaccaataa
    18181 aagaaagatc gcgaattttg gttttataca aacctaattt agtcaattta ccgactccgg
    18241 gatatcgttt cagatcttgc tcatccacga atgttttatt tagatacaaa ctgtgtagaa
    18301 cgggcaattt ggataaaacg gaaagatcct ttactttggt cccgcttaca tttagaaaac
    18361 cgattgtttt taaggaacta agttcttcta aattctgaaa ttccggatgg gaaatttcca
    18421 aagaagagag atttttgaaa tcgaccaatc tggtcatatc cggaaattca ctctcaccaa
    18481 atccaatcca gcgaatttga tacggataat atctaaggat tttaccttcc ttagaaaaca
    18541 cgggaacccc accagaaaca gattcttttt tcaaaagagc acacgaaaaa atcgaaaagc
    18601 agaaactggt aatcaaaatc ttggataaag gaaaaaaaca aatccgaatc atagcttggt
    18661 acgattgaga attaggatcc aagaaaaaga agccaatttt taaaataaaa agcccaagag
    18721 aaatgcacat tttcggtgta ggagctccca cactttaagg attcaaagtt agaattagaa
    18781 cttaagactt taaaggcagc atccaacaca gggttttgta agtgttgaag tgcaactcat
    18841 aaaagcagaa aattccttct ccttacgcac gattttgagt ttgactctca tattcacaat
    18901 ttcaagatga ctcaactact aaaggagtac attatgagaa atattcaaaa atatgcaaaa
    18961 atagcagtta cttttagcct cattcttggg ttactcttaa actgcaaaaa cgataagaaa
    19021 gaagatgata aaaaagacgg cgttgcttcg atgcttcttt tggctttagt cggtttaacc
    19081 cccagttaca actgttccgc aaccgtcaaa ggtaagatcg cttccctacc tgcaatgact
    19141 gctactactt ccgttcaaac acttatttat ggcaaggtcc cattcgtaaa tcattccatc
    19201 gcagccgtta aagttacaga tgcagtgaat ggaactaaaa ttgttttgac cgggcgtaac
    19261 gttgcggatt ttgacgaagg gagctccaac aatgaaaacg cacctttggt ctacaatgcc
    19321 tcttcctgcc cgctttccga tgtcgctcaa gatacagcaa gatcaactta cactacaaat
    19381 agtgaaggcc agtacggttc cgttgcaggt gacggtcctt atacgtatac gctgaatgct
    19441 acaaaaggcg gaaattacta ttttgttttc tatcttgcga gtagaaccgc cgaacctcct
    19501 acgactacat ttcaactaca ataagatatc gatttaaatg aacgcatttt taaacttcaa
    19561 accgctattc ctctttggac tcggagcctt tctccttgtt ttctgcgcga gacaacattc
    19621 cgcggtcgac aacgaagaac ttgcgttcaa acaatcgatt ctcgccttac aaaaacaaat
    19681 cgaagaagcg aatcgttcta aaattctttc cacagaattg aacgaagacg gttcgtttat
    19741 cacaaaagtt agatcggcct cgtatgatgt atggatcaaa tacaactttg caaacaaaac
    19801 tcaagctttc gttccggaca catccggagg ttgggacgtg ggtttccaaa gattcaagct
    19861 tcaaacaaac ggaggtttga cttattcgga gggacaagga ggagcctgtt taaccaatcc
    19921 tgttctcacc gatttcaatg tcgcggcttc gagcacttct agaactttgg gttgtacaaa
    19981 cgcttttttt tctcccgaca caaacgtatc tgaaatcgcg gctggtggaa ttcaaaccaa
    20041 ctacgtgggg aacaatgtac tcaacaagtg gtttaactac actttcgctt ttttacagcc
    20101 taattataat atttttatag tccgttctaa tacgggaaac gaatactacc tctttcagat
    20161 caccggttat tataattccg agggaagctc agcacatccc accgtaagat ggaagcaaat
    20221 cccttactaa ccgtatgttc ttttcgatcc ttcgatttaa atcgattcag atcctattcc
    20281 cgattttctt ttgtatctcg attcaagccc aagatgaaag cacaaaaatt ggaaacaaag
    20341 tcgtcgagaa agaatcacct aacaagatta ttacgaaaaa taacaacaca accaccgaat
    20401 cacttcgaaa agaaaacgga caaaacattc cagaagaatc ccaaatcgta gttacaggtt
    20461 ccagaggcga acgaagactc aaagattcca cggtcgcgac cgaagtaatc tcccgtaaaa
    20521 aaatagaagc tagcggtgca agaaacgcag ccgaagtttt agaaacccaa ttgggaatcg
    20581 acgtagttcc gttctttgga ggttcaagag ttcgaatgct cggtctcgat tcgcaatacg
    20641 ttctgattct aattgacgga gaaaggatcg caggacgttt aaacaatgct gtggatctca
    20701 gcagattcaa agtccagaac ttagagagaa tcgaaatcgt aaaaggcgcc tcatcggcat
    20761 tatacggagc agacgcaatc ggaggggtca tcaacctcat cacaagagag gcggataaaa
    20821 aactaagcta cgaaatgcgc accacttacg gcaacggaag tcgaaagaat ttcaacactg
    20881 aaggggaatt caatacaaat gccaacatgg gttttagaaa cgagttcgtc agcggttctg
    20941 tttcctcagg ttacaataaa aatccgggtt acagattggt tccgaattct caggctacga
    21001 ccggaaacgc atatcaggat ttaaacacag gaataaatct caccttcaac ccagacggga
    21061 acttcaaagg taaaactaga attctttacc aacacaggaa tcaaaatggt gtggacgtga
    21121 ctcaatccaa agcaattttt gaccggaata ataaaacgca cgatttttta accacaggct
    21181 ccttggaata cggatttgga aaaagaaatt tgatctcctt tcgaggaaac atttccaaat
    21241 gggaaaacaa ataccacaac aatcaaagag ggtcggacga actagacgta aaacaattga
    21301 acgcagaact cacttcccaa ggaaccgttc aattggacat ggaagcttcc gaaaggcatt
    21361 ttatcacgat aggtgccgaa tcctttgcga acgaattaga atcggatcgc ttacagagtc
    21421 gttacgtata tagaactaga aaggccgtat tctttcagga cgagtggacc atctccagtt
    21481 ctccccgaat tcgaatgatt ccgggagtga gatacgacga cgattctcaa ttcggcaatc
    21541 aaacgactcc taaacttgcc gtccgttacg atatttttca gaacttagtt tggagggcga
    21601 gctacggaag gggttttcgt ccacccagct ttcaggaatt gtatcttcgt tttgaaaacc
    21661 cggctgtggg ttacatagtg gaagggaacc cgaatttaaa accggaacga tcgatcacga
    21721 tcaactcaga cttggaatac agtcctttta gttttttgac actttccctc agtttatacc
    21781 gcaacgacat tatcaattta attcagtaca aattcgattc aaacaaaggg aaggaatttg
    21841 ccgaatttca attacaaaac atcgcaaagg catatacgag aggaggagaa ttcggagttc
    21901 agtatagatt tttaaaatac ttcacactcg aattgggtta taatcatacg gatacaagag
    21961 atctaaatac ggatagacct ttagaaggaa gagctcttca tcaggcgtct gcaaacttca
    22021 tctataattc ccctgggggg ttccaattca acttgagagg caaacatttg gataaaaggc
    22081 cgttctatag tgccacgaac aatctgacag gacaagattc tattcccacc gaagttaaat
    22141 tgaacgaaaa tcctcccgtg atttacggaa aaccgttttc gattctgaac gtaagaatcg
    22201 aacagaaatt cttcaataaa cacttttctc tttttttagg agtggataac gtgctcaatc
    22261 aatacgaact tacctacaat ccaacccgac ctcgatttta ttacggcgga ttttccgctc
    22321 agttttagat tccttgttca aacattcata agacactttt tccgaagatt tcattgaact
    22381 ttcgaaacta ctacgaattt gtcccaaaac ctaagaaccc atctcaaaac ctgaaaaaaa
    22441 tatctttaaa cgacccggta agtttttaaa aaatgtggga gttcccacag aaaccgtcgc
    22501 attcgccgtt ttctcctatc gtttaaaatt gtaatagctc ctacaaaaga cagttttg
//
LOCUS       GPLGLLHF_12            32360 bp    DNA     linear       08-DEC-2021
DEFINITION  Genus species strain strain.
ACCESSION   
VERSION
KEYWORDS    .
SOURCE      Genus species
  ORGANISM  Genus species
            Unclassified.
COMMENT     Annotated using prokka 1.14.6 from
            https://github.com/tseemann/prokka.
FEATURES             Location/Qualifiers
     source          1..32360
                     /organism="Genus species"
                     /mol_type="genomic DNA"
                     /strain="strain"
     gene            285..830
                     /locus_tag="GPLGLLHF_00123"
     CDS             285..830
                     /locus_tag="GPLGLLHF_00123"
                     /inference="ab initio prediction:Prodigal:002006"
                     /codon_start=1
                     /transl_table=11
                     /product="hypothetical protein"
                     /protein_id="X:GPLGLLHF_00123"
                     /translation="MLVPKFKILFTAHPKALVYFVRKIKLETQRLASIGARRIFILGF
                     IFSVTYDVCPRELERITIYVDEHPLLVEIANTPADRARGLMYRKSMGENEGMLFVFAK
                     PEYLSFWMKNTRIPLSIAYFNQDRRITDVHDMKPNQTTELYHSSEKVLYALEVNQGWF
                     SKRKIGKYGVLKIPDRVRAVQ"
     gene            complement(862..1467)
                     /locus_tag="GPLGLLHF_00124"
     CDS             complement(862..1467)
                     /locus_tag="GPLGLLHF_00124"
                     /inference="ab initio prediction:Prodigal:002006"
                     /codon_start=1
                     /transl_table=11
                     /product="hypothetical protein"
                     /protein_id="X:GPLGLLHF_00124"
                     /translation="MQQNKFRKTVVAILAPMIFLVSFANCFGKFAIVKKVYEINDSFN
                     IGSGLLAKLIKTLVMYFPFSILYGIGFFFDLILFNLIEFWSGSNPVGYNEYDENGKYV
                     KTYEENGKKLLLSYSDFGKRLDIQLEKEGDYQNLIVFRAEPGKFFAQKNGKLEEVVIS
                     SETVGSKTILKMAEQGKLKSSRVVDTKTLTDLEAKLASDSL"
     gene            1635..3089
                     /gene="patA_3"
                     /locus_tag="GPLGLLHF_00125"
     CDS             1635..3089
                     /gene="patA_3"
                     /locus_tag="GPLGLLHF_00125"
                     /EC_number="2.3.1.-"
                     /inference="ab initio prediction:Prodigal:002006"
                     /inference="similar to AA sequence:UniProtKB:O25526"
                     /codon_start=1
                     /transl_table=11
                     /product="Peptidoglycan O-acetyltransferase"
                     /protein_id="X:GPLGLLHF_00125"
                     /db_xref="COG:COG1696"
                     /translation="MLFPTLEFFVFFIFVFLVYWYLIPYFFGNDTKALSFTHFFLLVV
                     SYYFYMSWDWRFGGLILLSTVIDFVLAAKIDSSQGQRTRFALITVSLVLNLVFILGFF
                     KYYNFLADSINLFLGHFGVKNALPILHVILPVGISFYTFQSLSYTIDVYRRQILPEKS
                     FLRFALFVSFFPQLVAGPIVTAKTFLPQLDTAKNLTEIRFRKAIRYFILGYIKKVVLS
                     DNAAPIVEKIFGHPENYGTVALWLGATLFLIQIYCDFSGYTDMAYASALLLGYELPEN
                     FRMPFIARSVTEHWRRWHITLSTWLRDYVYISLGGNRAGVFRHRFNLWFTMFVAGFWH
                     GAAWTFVIWGSCQGTILLLEALYGSLKEKYFRDFRILPDKILAPIQIILTCFVSVAVG
                     TWFRAESFTKGWTMLKKMFVYTEGGLRPYMLKTGIPVILCVIAGQWLGYFIFEKKKEW
                     NPPVWFEFSFYPIIAVILALLTPDQELPFIYFQF"
     gene            3220..3579
                     /locus_tag="GPLGLLHF_00126"
     CDS             3220..3579
                     /locus_tag="GPLGLLHF_00126"
                     /inference="ab initio prediction:Prodigal:002006"
                     /codon_start=1
                     /transl_table=11
                     /product="hypothetical protein"
                     /protein_id="X:GPLGLLHF_00126"
                     /translation="MFGNPNEQPRSRRYYPGIYADYIIQIEFGLITLHAELVNISETG
                     ICIILNGEDLDVTKSVYGSVIEKESGKRLEFEGDIVWVGPEVTDHKTRFVYGLRFRVP
                     MVLTESLVLINLSLQDP"
     gene            3643..4266
                     /locus_tag="GPLGLLHF_00127"
     CDS             3643..4266
                     /locus_tag="GPLGLLHF_00127"
                     /inference="ab initio prediction:Prodigal:002006"
                     /codon_start=1
                     /transl_table=11
                     /product="hypothetical protein"
                     /protein_id="X:GPLGLLHF_00127"
                     /translation="MDSSSTKIEQKQIIPKKPTLREIEIGLLKKIKEGDDEAYIQLVN
                     PFRERLYRKAVSMVKDGDDAEDIVQDALISGYRSIRNFRADSRVYTWLYRIVVNKSKD
                     MLAKRKRAKENSMDDKEYQVTDDRVGFEKKIELSDESNYLISKINGLEDLYKEVIELR
                     YFEEMSYAQIAEVLGTNVGTVKSRLFKAKEFLKHLILQDDKAEGYFR"
     gene            4272..4835
                     /locus_tag="GPLGLLHF_00128"
     CDS             4272..4835
                     /locus_tag="GPLGLLHF_00128"
                     /inference="ab initio prediction:Prodigal:002006"
                     /codon_start=1
                     /transl_table=11
                     /product="hypothetical protein"
                     /protein_id="X:GPLGLLHF_00128"
                     /translation="MERLQSKFKIPLFLRKEDGDLLKIENSLVKTMSELRDKELRSIN
                     LSDGFSIRLKNQLKSIRPEPEKGWERIRENILANRGLQFSFSAVLMVAIVFVTYNRIQ
                     SSDVPDLSERSGTIFERSQAGDFQDIPSSGKFRSESDKVLLRQIPSTAEARKTIDSLR
                     KYFSEKGDLGIVEELDRILEQTQENNP"
     gene            complement(4860..5906)
                     /gene="wecA_1"
                     /locus_tag="GPLGLLHF_00129"
     CDS             complement(4860..5906)
                     /gene="wecA_1"
                     /locus_tag="GPLGLLHF_00129"
                     /EC_number="2.7.8.33"
                     /inference="ab initio prediction:Prodigal:002006"
                     /inference="protein motif:HAMAP:MF_02030"
                     /codon_start=1
                     /transl_table=11
                     /product="Undecaprenyl-phosphate
                     alpha-N-acetylglucosaminyl 1-phosphate transferase"
                     /protein_id="X:GPLGLLHF_00129"
                     /translation="MKQISFFWNPGLLCVLVFLVTFFFSWIYLHSKRFAISDISNERS
                     MHVGTTKKSGGIWIFLPVFCLAAIWFGGFEIPDRKILLFFAGLLFFFLIGLSDDLLSL
                     GSGIRLVLEFFFLLLLFLLEPIQFSFLGFDTGSVPGISTSILIVYVLFVVNVCNFMDG
                     LDTYLSSHFLLAVLVFPFLFQSQLPSVFFWICAGVFGFLGFNLPKAKLFLGDVGSLPL
                     GYSIAVLPLFFIDEYHWARFEITSAFFLLPVFFVDGVITILLRLKNRENILKAHRRHL
                     YQLIAVSSANKGLVAFLFTAANLPAMFLFAIHRTAGIPGSIVFWFCLAGYAGLYFLLF
                     RRFGFSTSIIDTEK"
     gene            6001..6885
                     /gene="dapA"
                     /locus_tag="GPLGLLHF_00130"
     CDS             6001..6885
                     /gene="dapA"
                     /locus_tag="GPLGLLHF_00130"
                     /EC_number="4.3.3.7"
                     /inference="ab initio prediction:Prodigal:002006"
                     /inference="similar to AA sequence:UniProtKB:O67216"
                     /codon_start=1
                     /transl_table=11
                     /product="4-hydroxy-tetrahydrodipicolinate synthase"
                     /protein_id="X:GPLGLLHF_00130"
                     /db_xref="COG:COG0329"
                     /translation="MFQGVYTAIITPFKNDKIDYDSYNKLLEKQIKAGVNGVVPCGTT
                     GESPTLSHTEHAELIRETVKAVQGKIQVVAGTGSNSTREAIELTEAACKDGVDGILSV
                     NPYYNKPTQEGLFQHFQAVAEHSSVPVMLYNIPGRTSINLQPETVFRLSEIKRIRSMK
                     EATGDLGQMGKLISLVGNKMTVLSGDDNLTLPLLAIGGVGVVSVVSNLFPKAMVEMVK
                     YFQDGKVIEARKIHYDFIEAFALAFMETNPIPIKAAMSWFGHCEPEIRLPLTRLSQNE
                     TSVKFKKALEVLKEKGYE"
     gene            6888..7697
                     /gene="dapB"
                     /locus_tag="GPLGLLHF_00131"
     CDS             6888..7697
                     /gene="dapB"
                     /locus_tag="GPLGLLHF_00131"
                     /EC_number="1.17.1.8"
                     /inference="ab initio prediction:Prodigal:002006"
                     /inference="similar to AA sequence:UniProtKB:Q2SZ94"
                     /codon_start=1
                     /transl_table=11
                     /product="4-hydroxy-tetrahydrodipicolinate reductase"
                     /protein_id="X:GPLGLLHF_00131"
                     /translation="MSDSKYQIALIGGSGRMGRAIITVLSSSNKSALSSSVVSGGSVF
                     LGMDSGLHSGIKQNGVNFSSDLEAAVRNADCVIDFSTHQNLDFTLKACIQHRKPVVIG
                     TTGLTELQKDALKVASKEIGIVYSPNMSIGVNLLFKLTEIAAKAMGENSDIEIQDIHH
                     RHKKDAPSGTAEKLKSILLETLGRTSKNVIHGRHGILKERDPREIGIHTFRAGEVIGD
                     HTVYFFTPEERIEITHRAQDRKTFAVGSIHAAEFLVGRKPGLYDMFAVLGL"
     gene            7713..8534
                     /gene="dacA"
                     /locus_tag="GPLGLLHF_00132"
     CDS             7713..8534
                     /gene="dacA"
                     /locus_tag="GPLGLLHF_00132"
                     /EC_number="2.7.7.85"
                     /inference="ab initio prediction:Prodigal:002006"
                     /inference="similar to AA sequence:UniProtKB:Q8Y5E4"
                     /codon_start=1
                     /transl_table=11
                     /product="Diadenylate cyclase"
                     /protein_id="X:GPLGLLHF_00132"
                     /db_xref="COG:COG1624"
                     /translation="MFFFKNISLFPLGKNPFVIVIDILIVGFFIYQFYTTIRRTRGIQ
                     LLLGVAVIWFLGIFASYFELELLDWIIESIRPALVFAIIVLLQPELRKITADLSKMKI
                     FQPFLLKQMTDLEEITEAVKIMAKNKTGSLIAIVRENSLKEIIDQSVQLDAIISANLL
                     LTIFKKNSALHDGAVIIEQNRIACAGAFLPMTQNLDDARMGARHRAALGISEESDSIV
                     IVTSEETGEISVCYDGEMTHPVKPIELKNLVNTILQKRESGSEKHNLSLEEKADR"
     gene            8534..9592
                     /locus_tag="GPLGLLHF_00133"
     CDS             8534..9592
                     /locus_tag="GPLGLLHF_00133"
                     /inference="ab initio prediction:Prodigal:002006"
                     /codon_start=1
                     /transl_table=11
                     /product="hypothetical protein"
                     /protein_id="X:GPLGLLHF_00133"
                     /translation="MLKAIFNNWQAKLGSLILAVVFYVNLQNSKILVKEIQIPIEYPK
                     LGGSLVVSKTSDKTVPVKVEGVREYVNYYSQFLKVHINSSELKAGENLVSVYRISGAP
                     AGLRITRLRDKIKVNLESTSVKILPIDVKFTGDLPQNYVKANHFISPAVIRVSGPPGV
                     LEGLGKISIPPISLKDKTESFTIKHKLPDFPAAVKVRDNIKEVAVRVNIFASVSNAGE
                     TLLLGIPIKCQTLDKNLEVEFSEPEVSVKLQSKTPLKSIQVIKGLSASVVCSHKYDPK
                     TKKILPDNKPIFAKIKLNKSSSLKSVDILGVFPDRVSVLFKVKSDQSKTGGEEETDPT
                     EEENTNEPNSNPELLEEE"
     gene            9589..9963
                     /gene="acpS"
                     /locus_tag="GPLGLLHF_00134"
     CDS             9589..9963
                     /gene="acpS"
                     /locus_tag="GPLGLLHF_00134"
                     /EC_number="2.7.8.7"
                     /inference="ab initio prediction:Prodigal:002006"
                     /inference="similar to AA sequence:UniProtKB:P24224"
                     /codon_start=1
                     /transl_table=11
                     /product="Holo-[acyl-carrier-protein] synthase"
                     /protein_id="X:GPLGLLHF_00134"
                     /db_xref="COG:COG0736"
                     /translation="MKISVGNDIVENARIRDLLEKHGDRFLKRIFSESEREYCSNRKD
                     PVPHLSGRFCVKEAFIKAIEPKVVLDMREIELFGKEFGKKELVLHGKSKELFLTKGYN
                     GCSVSISHAENYSTAVVVLYKE"
     gene            9967..10188
                     /locus_tag="GPLGLLHF_00135"
     CDS             9967..10188
                     /locus_tag="GPLGLLHF_00135"
                     /inference="ab initio prediction:Prodigal:002006"
                     /codon_start=1
                     /transl_table=11
                     /product="hypothetical protein"
                     /protein_id="X:GPLGLLHF_00135"
                     /translation="MISEAMKQTIQFYNEGLNLYKTRKFTEALEKFKKAVELTPDDGP
                     SKKYIGRCQAFIANPPPADWDGVFEMKTK"
     gene            10197..10574
                     /locus_tag="GPLGLLHF_00136"
     CDS             10197..10574
                     /locus_tag="GPLGLLHF_00136"
                     /inference="ab initio prediction:Prodigal:002006"
                     /codon_start=1
                     /transl_table=11
                     /product="hypothetical protein"
                     /protein_id="X:GPLGLLHF_00136"
                     /translation="MSKKVATRTSRPITEYGAISTVLGRETSFSGILNFQRPLEISGE
                     FQGEIESEGFLFVSEGAKVRANIKAGTVIVGGEITGNVIATQKLEMLSTGKVNGNIKT
                     SKLQIADGVIFEGNCEMIQPNKD"
     gene            10597..10857
                     /locus_tag="GPLGLLHF_00137"
     CDS             10597..10857
                     /locus_tag="GPLGLLHF_00137"
                     /inference="ab initio prediction:Prodigal:002006"
                     /codon_start=1
                     /transl_table=11
                     /product="hypothetical protein"
                     /protein_id="X:GPLGLLHF_00137"
                     /translation="MVSANPKKPTNRAEIGKIALILLLGFFAGAVTGVILDRLTGVSF
                     FSSYLLQEAIKFELYVIKVELQFTPASLIGLVATLYFVLKKG"
     gene            10861..11745
                     /locus_tag="GPLGLLHF_00138"
     CDS             10861..11745
                     /locus_tag="GPLGLLHF_00138"
                     /inference="ab initio prediction:Prodigal:002006"
                     /codon_start=1
                     /transl_table=11
                     /product="hypothetical protein"
                     /protein_id="X:GPLGLLHF_00138"
                     /translation="MSVISMKNLLETGVHFGHQTRKWNPKMAPYVFTARNGIHIIDLQ
                     KTVQKAKEAYDALKKLTSEGKKVLFVGTKKQARGAIEREALRSNMFFINNRWPGGLLT
                     NWNTVKKSIARLKKLEAMEADNSFEKEVKTKKEVLTLRRELEKLRKTLGGIKDMATIP
                     EIMFVIDPKKEEIAVKEARKLGLKIFAVVDTNCDPELIDYPIPGNDDAIRAISLFLET
                     MSNAVIEGTGGVVEQPRFSEDLDSEALALEYQGEYDESGKFIMDEDADSKKSKAEEPV
                     IPTAEEPAITTIEVDQNE"
     gene            11759..12358
                     /gene="tsf"
                     /locus_tag="GPLGLLHF_00139"
     CDS             11759..12358
                     /gene="tsf"
                     /locus_tag="GPLGLLHF_00139"
                     /inference="ab initio prediction:Prodigal:002006"
                     /inference="similar to AA sequence:UniProtKB:P43895"
                     /codon_start=1
                     /transl_table=11
                     /product="Elongation factor Ts"
                     /protein_id="X:GPLGLLHF_00139"
                     /db_xref="COG:COG0264"
                     /translation="MAAVTTDLIRELRERTSAGMMDCKKALEENNADIEKAITWLREK
                     GIAKAAKKAGRETKEGRIVSYIHGNGKIGVLVELNSETDFVSKNEEFEALGKEICMQI
                     AAMNPLYLNEESIPAADLEREKGIMKSQLEAEGKKAEQIEKILPGKIKKYVSEVCLVN
                     QAFFKDDSKTIDDLVKEAIAKFGENITIARFVRFQVGGL"
     gene            12362..13102
                     /gene="pyrH"
                     /locus_tag="GPLGLLHF_00140"
     CDS             12362..13102
                     /gene="pyrH"
                     /locus_tag="GPLGLLHF_00140"
                     /EC_number="2.7.4.22"
                     /inference="ab initio prediction:Prodigal:002006"
                     /inference="similar to AA sequence:UniProtKB:Q831V1"
                     /codon_start=1
                     /transl_table=11
                     /product="Uridylate kinase"
                     /protein_id="X:GPLGLLHF_00140"
                     /db_xref="COG:COG0528"
                     /translation="MGSKYKRILIKLSGEALAGEGEFGIDTNKAHSLAEEIKEVHDLG
                     VEIALVVGGGNIIRGTNLAKVGIDRATADYMGMLATIQNALALQDACEKKGLYTRVQS
                     AIEINSIAESYIRRRAVRHLEKRRIVIFAGGTGNPYFTTDTTASLRAVEVGCDVILKA
                     TKVDGVYTADPKKDNGAKRYSQISFMESINRRLKVMDSTALSLCMENNMPIIVFDIFK
                     QGNLKDLVTGKNIGTLISNSEDIQIDGK"
     gene            13092..13646
                     /gene="frr"
                     /locus_tag="GPLGLLHF_00141"
     CDS             13092..13646
                     /gene="frr"
                     /locus_tag="GPLGLLHF_00141"
                     /inference="ab initio prediction:Prodigal:002006"
                     /inference="similar to AA sequence:UniProtKB:P81101"
                     /codon_start=1
                     /transl_table=11
                     /product="Ribosome-recycling factor"
                     /protein_id="X:GPLGLLHF_00141"
                     /db_xref="COG:COG0233"
                     /translation="MASEEIISGMKTKMDKTIDLVKKDFGTVRTGRANPSLVEDIRVD
                     YYGTLTPINQLGNISVPEPRMLVISPYDKGIMKDIEKAIQASGLGLQPSNDGVVIRII
                     IPELTGERRKELAKIVKSKSEEKKVAIRNIRRDAMEDLKKHTEGLSQDEIKTIQDRIQ
                     KTTDSYIDKISALTAEKEKEITTI"
     gene            13648..14373
                     /locus_tag="GPLGLLHF_00142"
     CDS             13648..14373
                     /locus_tag="GPLGLLHF_00142"
                     /EC_number="2.5.1.88"
                     /inference="ab initio prediction:Prodigal:002006"
                     /inference="similar to AA sequence:UniProtKB:Q47RM6"
                     /codon_start=1
                     /transl_table=11
                     /product="Trans,polycis-polyprenyl diphosphate synthase
                     ((2Z,6E)-farnesyl diphosphate specific)"
                     /protein_id="X:GPLGLLHF_00142"
                     /db_xref="COG:COG0020"
                     /translation="MGLFESKFPQHIAVIMDGNGRWAVSLGKPRSEGHREGANAIDRL
                     MDASLEFGLKNVSLYAFSTENWRRPITEIRSIFNLLVEFIDTRLDTIHTRGIRIHHSG
                     SRKRLTRNVLDKIDFAIEKTKKNKNLNVNFCLNYGSKDELLRAAQEAFLRRKKEKVSF
                     EKPLKEKELEKFLYTSTLPPVDLLIRTAGEQRLSNFLLWQSAYAELYFTDTLWPDFDK
                     NSLVDSLKWYETRTRKFGGLTNG"
     gene            14366..15280
                     /locus_tag="GPLGLLHF_00143"
     CDS             14366..15280
                     /locus_tag="GPLGLLHF_00143"
                     /inference="ab initio prediction:Prodigal:002006"
                     /codon_start=1
                     /transl_table=11
                     /product="hypothetical protein"
                     /protein_id="X:GPLGLLHF_00143"
                     /translation="MGETSKRLASAAALIVFYLFMIFYADFYYLQTYLILLLGGIIGI
                     REFYNLSDRGEDGKPFRGTGVFFLFLILTFYYFRFIGSQNQFEAPLFFQKYIQYFIPP
                     FDPVPVAFLFLFIVTFTLQITRRPLDGAIFSVSSTFLGVFYIAVPLGHLLLLLGMKQG
                     GYYIFFVSVVTFLTDAGAYFGGRWFGRHPAGLAISPKKTWEGYGTGIVIATVSIFIFN
                     MIWENFTGIPASIRGLEVFWISTILSLVSVIGDLLESAMKRDAKIKDSGSLIPGHGGI
                     LDLADALLITIPVLYYYLQIKGNLGFQV"
     gene            15287..16456
                     /gene="dxr"
                     /locus_tag="GPLGLLHF_00144"
     CDS             15287..16456
                     /gene="dxr"
                     /locus_tag="GPLGLLHF_00144"
                     /EC_number="1.1.1.267"
                     /inference="ab initio prediction:Prodigal:002006"
                     /inference="similar to AA sequence:UniProtKB:Q9RCT1"
                     /codon_start=1
                     /transl_table=11
                     /product="1-deoxy-D-xylulose 5-phosphate reductoisomerase"
                     /protein_id="X:GPLGLLHF_00144"
                     /db_xref="COG:COG0743"
                     /translation="MTTSVSLLGASGSVGESTLRVLRAYPQEFRLHSFSVHSNLEKAR
                     EIQKEFSPEFLCVSDSTADRTVLGNKIGKTQVLYGESALCELVREPEVQIVITAIVGS
                     VGLRPTIAAITSGKRLGIANKETLVTFGPLVNSLIAKHKTKVVPVDSEHNALFQLLES
                     LNRDSVEKIVLTASGGSFRDLSVEQLAYVTKEQALHHPTWNMGPKITVDSNGMINKGL
                     EVIEAHFLFGVPYERIGVVIHPQSIAHGIVELKDGASFVYASYPDMIFPIAHSLFHPE
                     PVPKSLRSYSAKDWGKLEFWEPDLKRYPGLGLAFEAGKAGGTAPCIFNAANEAAVELF
                     LKDEIRFTEIPDYIWYTLDEMPIDFPTSLEEYEEVDRIARKTVLNLKARKVVSAC"
     gene            16450..18177
                     /locus_tag="GPLGLLHF_00145"
     CDS             16450..18177
                     /locus_tag="GPLGLLHF_00145"
                     /inference="ab initio prediction:Prodigal:002006"
                     /codon_start=1
                     /transl_table=11
                     /product="hypothetical protein"
                     /protein_id="X:GPLGLLHF_00145"
                     /translation="MLIMILGAVFMLAISIFIHELGHLLCGMLVGVKARIFSIGYGRG
                     IWKKKVGDTTYQITAIPVGGYVLFKGDDYGGEVKGEPGELLSTPPLKRMIPVLGGPLF
                     NLFLGFGILLILNFLGHNPPGNRIFIDPADQEFSAAYQSGLRTGDRILNIDGNKIEKF
                     EDIVTNIGLSSGNSLKILGEREGQKMEWKVIPRIVYNPKRSSGIPTIGVEPFGERRVV
                     ATFGYPEQFQHWLSSRLDRSHEAENYYQERLKKAVEGRDIPAEVLLEKEREEKENLLR
                     SRALNYLNDGDVIQTVNGKAVSTVGELQKILGEYQGRTVTIVVDRKTYPLVNPWSTEI
                     VSVGIPVLGANILEFGNIRDQKFPELNLESYQFASYDPELGQKLLNLAVDGKTFPSFE
                     ELLAYIKTKNGKTVTVDMGNLKLEAEPKVRPIGLLGFRPNMKFNPEPMQRELGFLESF
                     IVAGKDVYENVEITLKGIGMLFSGILSVKDSLSGPVGIVSYAGISLEIGWETYLEFVA
                     RISIALMIMNLLPIPMADGGHIVLYAYEAITGRPLPGKVIESIFRIGFLFLLGLGLYV
                     TFNDVMRIF"
     gene            18182..19912
                     /gene="proS"
                     /locus_tag="GPLGLLHF_00146"
     CDS             18182..19912
                     /gene="proS"
                     /locus_tag="GPLGLLHF_00146"
                     /EC_number="6.1.1.15"
                     /inference="ab initio prediction:Prodigal:002006"
                     /inference="similar to AA sequence:UniProtKB:Q9I502"
                     /codon_start=1
                     /transl_table=11
                     /product="Proline--tRNA ligase"
                     /protein_id="X:GPLGLLHF_00146"
                     /db_xref="COG:COG0442"
                     /translation="MKASKYILPTEKENPSDAVVASHRLMIRAGLARKSSAGLYFYLP
                     LGLKILQKIKQIIREEMNKTGALEFDLPILTPSDFWEQSGRWTAMGKEMFRIKDRHDL
                     SYALGPTHEESFSFLLKPLLKSYKDLPLNVYQIQTKFRDEIRPRFGVIRSREFIMKDA
                     YSFHTDDVSLDETYQSMRAAYRKIFDRCGLKTIPVQADSGSMGGSASEEFMVVSPIGE
                     ETLLLCNSCGYSSNSEKTPLVLKKENVSSASVEKKEISTPGKKTIAEVSAFLGIPEST
                     TIKAAALKSEKKKILVYLRGDLELNLHKLHSLLRIVDSEPMTDAEIRELGLVPGFIAP
                     VAPNDKVKVLYDRSLQKDFPYVVGSNKEDFHTQGFVLEKEVSGLPEFADVALAREGDL
                     CPNCNAPLKAEKGIEVGHIFKLGEKYTKAFGIQVLDQNGKARTLTMGCYGIGVNRTMA
                     TVIEQRNDEKGIFWPISIAPFEVTLVSITKGEEQYSKAEEFYNVLKNENLEVFWDDRD
                     VGPGFKLKDSELIGFPIRVTIGKKFFENGEISIYNRKADKEESFVFAGFENLIARVES
                     LRQELFAELE"
     gene            19915..21117
                     /gene="trpB"
                     /locus_tag="GPLGLLHF_00147"
     CDS             19915..21117
                     /gene="trpB"
                     /locus_tag="GPLGLLHF_00147"
                     /EC_number="4.2.1.20"
                     /inference="ab initio prediction:Prodigal:002006"
                     /inference="similar to AA sequence:UniProtKB:Q81TL8"
                     /codon_start=1
                     /transl_table=11
                     /product="Tryptophan synthase beta chain"
                     /protein_id="X:GPLGLLHF_00147"
                     /db_xref="COG:COG0133"
                     /translation="MGKIRHSPKEGYFGEFGGRYSPEILHDALVELETTYKKLKKNKH
                     FKKELEYYRKNYIGRPSPLTYAERLTKVWDGARIWLKREDLNHTGAHKINNTIGQVLI
                     AKAMGKTRIIAETGAGQHGVATATVGAMFQMETVVYMGEEDLRRQELNAIRMRMMGAK
                     VVGVSSGTATLKDATSEAMRDWALNVSNTHYIVGSSIGPHPFPTIVRDFQSVIGIESR
                     KQFKKVNGKLPNAVIACVGGGSNAIGMFYGFLRDKKVKLFGVEAGGYSTEPGHHSATI
                     QFGRTGFLHGTKTLVIQDEFGQIVPAHSVSAGLDYPGVGPEHAYFHKSGRVTYVNVDD
                     DGALDAFLEVCQIEGIIPALETAHAFRFAKDLAKSMGKKEDILICLSGRGDKDVAEVA
                     RLRKGEFS"
     gene            21114..21908
                     /gene="trpA"
                     /locus_tag="GPLGLLHF_00148"
     CDS             21114..21908
                     /gene="trpA"
                     /locus_tag="GPLGLLHF_00148"
                     /EC_number="4.2.1.20"
                     /inference="ab initio prediction:Prodigal:002006"
                     /inference="similar to AA sequence:UniProtKB:O67502"
                     /codon_start=1
                     /transl_table=11
                     /product="Tryptophan synthase alpha chain"
                     /protein_id="X:GPLGLLHF_00148"
                     /db_xref="COG:COG0159"
                     /translation="MSAISSVFSSDKSVFIPYISLGDPDYESCISWADALIRGGAGIL
                     ELGIPFSDPVADGPVIQKAFKRALAYPFSMKKILEITAEIHKLHPETPLVYLTYFNPL
                     YSMGLEAFTESAKNSGIQGLIIPDLPFDTSEAEEFFSQLERKKIDFIHLVTPATTIDR
                     IQSMKSFASGFIYYVTSYGVTGERRALAVGLKERIQMVRNKVGLPVCAGFGISTADQA
                     KEISTYANGVIIGSAVQKIIEESGSNREVCISKLFTYASEIRASMK"
     gene            complement(21970..22578)
                     /locus_tag="GPLGLLHF_00149"
     CDS             complement(21970..22578)
                     /locus_tag="GPLGLLHF_00149"
                     /inference="ab initio prediction:Prodigal:002006"
                     /codon_start=1
                     /transl_table=11
                     /product="hypothetical protein"
                     /protein_id="X:GPLGLLHF_00149"
                     /translation="MIGDQYPIRQSFVNIFQTLSLTLSLFSLFTPFHLSTHIHLGTVP
                     VMKYSSLKSGFSFCPIRKSGNLCSFLIPENLVRTNQLQPKILRKTLHSLLSRWDETLI
                     RKRFFGKKLAYARYQEKNLNLQKMNFRPFEEDWCKLGILAWGLGISRCLLFSVLLEWS
                     IEKSPKKTKSHGAPTILRITREIRFSQKLLRSQIQLGRAHPI"
     gene            22592..24904
                     /locus_tag="GPLGLLHF_00150"
     CDS             22592..24904
                     /locus_tag="GPLGLLHF_00150"
                     /inference="ab initio prediction:Prodigal:002006"
                     /codon_start=1
                     /transl_table=11
                     /product="hypothetical protein"
                     /protein_id="X:GPLGLLHF_00150"
                     /translation="MSEIKFKITPFHVISIILGGMGIIFITFTAFFPSYSHNTEFLLG
                     GFVLLLISSYPIYKFIEANTSDKQKSGSVWLSMVVSFSMFFLYQVFTPLSELEESSVS
                     WRFTLLRSGVNKSEKESEEGTIEYTRYNPPPGARQDIQVIGITTTSLEKLQGRWPLPW
                     KYYANIIEIFKNTSNQLMFDIFFVDYKSGQTEEMAQALAKNPQVMFDYPMETSLESKS
                     SILNLEKRIDVLRKFKLENVEDPGDVGTSWLKFPQPPIEPVAEKASGLGFANIKKDES
                     GLNRRMPLVAKLLNSGPLRETEYYPSIDLIIACNYLGVDVKRDVEVVMGRYVKIKNIP
                     QKTLTSFNRKTLKMETKDIMNRPNEEREIKIPIDKDGQMQINFPGGLYSFRAHEIFEA
                     ATEWNEETASQFQNTIFLVAMYYATGAGAAKDTHLSPFGDMSGIEHHAASINTILNQD
                     FLFELPLWGEFLILILVGILGGFVQPRLKTWLAFLFFLVTALLYSIGTLVNFSELNLV
                     HLYPTVILEQLFIFIGLIGFRILTEEENVKYIRSTFSKFVSKDIVDELLKNPDNLNLG
                     GSKRDITIFFSDIRGFTTMSEKMGPEELVQFLNQYLSEMTEIIIEFKGTIDKYMGDAI
                     MAFWGAPVPLEDHAYYGCAAGLAQMRRLATLKEEWKSLDLPQMDIGIGLNSGPAVVGN
                     MGSSHRMDYTCMGDTINLGSRLEGTNKEYGTHIIISEYTYEKVKDRVIARELDLIKVK
                     GKTQPVRIYELLDLVNEEDLKLLRKPLQVN"
     gene            24933..26840
                     /gene="dxs"
                     /locus_tag="GPLGLLHF_00151"
     CDS             24933..26840
                     /gene="dxs"
                     /locus_tag="GPLGLLHF_00151"
                     /EC_number="2.2.1.7"
                     /inference="ab initio prediction:Prodigal:002006"
                     /inference="similar to AA sequence:UniProtKB:P77488"
                     /codon_start=1
                     /transl_table=11
                     /product="1-deoxy-D-xylulose-5-phosphate synthase"
                     /protein_id="X:GPLGLLHF_00151"
                     /db_xref="COG:COG1154"
                     /translation="MQQESTLLDKIDYPADLRNIPLEKLPQVCKEVRNYIIDTLSGVG
                     GHFASNLGVVELTVALHYVFDTPKDRLIWDVGHQTYPHKILTGRKDRLKTVRKFNGLS
                     GFPKREESPYDLYNTGHAGTSISQALGEAAARDLTKGEDYSVVAIIGDASIATGMALE
                     AMNHAGHLKKDMIVILNDNYMSISKNVGSISNYLNNIITSHFYNHWKRVFYTFLKWLP
                     IVGPAAERFFKKVEKGFKDVLTPGGLFEDLGFGYIGPEDGHDVIRLVNMLAKVKKMKG
                     PILLHLITQKGKGYDPAERDPIKYHGVTPFRKEDGAMDSGDTSKIAYSKIVGRMLSIL
                     TEANPKIAAITPAMIEGSGLKEYAEKYPDHLFDVGIAEQHSVAFAGAMTNGSIIPYMC
                     IYSTFLTRAIDQLVQDVSLMNLPVRFVIDRAGCVGPDGETHQGLFDLGYLLGLPNMDV
                     FVPSNGQDMIDSLRWMETYDKAPIAIRFPKANVDLKTLDFYKEVDLRPGTFRVLKRGT
                     DLALLSIGSMIDEAKKATEILESAGFSVTLIDLIWLRPLGVEALNEELSNVRRFVIID
                     ESYVDAGASGYLLNRILPENLSKYVKTFGFPPEPIHHGERKEIIQAYRLDGASIAESV
                     ADVLKKNLIKP"
     gene            26882..27352
                     /locus_tag="GPLGLLHF_00152"
     CDS             26882..27352
                     /locus_tag="GPLGLLHF_00152"
                     /inference="ab initio prediction:Prodigal:002006"
                     /codon_start=1
                     /transl_table=11
                     /product="hypothetical protein"
                     /protein_id="X:GPLGLLHF_00152"
                     /translation="MENITPSDFLEAAKYFYKKGDSDRAEYLFKLTLEGEENHEAYFF
                     LGLLENQRGNSEKGLTHFYKSVELNPNYGNPCNEIGIILLRAGKEIEAVYWLKKSLRC
                     ELNDAPHISLYNLATLYKIWNRPERSLQYLHRAILIKPDFEEARKLKEELGSAI"
     gene            27569..27766
                     /locus_tag="GPLGLLHF_00153"
     CDS             27569..27766
                     /locus_tag="GPLGLLHF_00153"
                     /inference="ab initio prediction:Prodigal:002006"
                     /codon_start=1
                     /transl_table=11
                     /product="hypothetical protein"
                     /protein_id="X:GPLGLLHF_00153"
                     /translation="MISDMVFALLKRSSQREKSKVSLRNRFLLWFYILSMGLNRNNKA
                     HRSSIAEEMSDYFSNFPVRND"
     gene            complement(27763..29751)
                     /gene="bepA_1"
                     /locus_tag="GPLGLLHF_00154"
     CDS             complement(27763..29751)
                     /gene="bepA_1"
                     /locus_tag="GPLGLLHF_00154"
                     /EC_number="3.4.-.-"
                     /inference="ab initio prediction:Prodigal:002006"
                     /inference="protein motif:HAMAP:MF_00997"
                     /codon_start=1
                     /transl_table=11
                     /product="Beta-barrel assembly-enhancing protease"
                     /protein_id="X:GPLGLLHF_00154"
                     /translation="MILSFLQRHSLGALVLFLFIRPISSENTIQKIQEGETFLKARNY
                     AAAYQSFSEASRSNPMSTRSSLGLAEAAKHLHKDKESFDAYNKVLALEPENKAAIKGA
                     ALAYARKKEYQNSLNLLKPSLEIDPFDPVLAPIQIQILLEMGNYESALRKLEISKSKF
                     QNSKEIQILEAKVNGKTGNFSKSYHLWNTVLASSSDDPDLFFNIASLLIDWSQKNSDQ
                     ERKQKLEMASEKLERAISLYPDFEEAIDSLVRIKIWQGDFSSAASLSRKLVSLYPQNP
                     SYLYLKAFTEEKGMNKDFSAKDALTEILKLDDLDSMSRQKAESVALNHFPENHSFRRK
                     LGEYRMQRFHSSKNSLLYDMASHHLAAARELIPGQPEVQFQTLSEYKRTGFFPRYLNL
                     LLFLRKKYPENQKYQYKIENLLNSMKQSIAYKEGLLEITGDNLVENYGRTPPVLLLFD
                     LSDKSYLGDYPDLALLVSSSVRRNLSLNPTVSLSETLESIRNNPTSFDIKADPYTEIL
                     PYTESTLLKIKDSAKNGVKPRFIVYGSLKYENHSLYIDWTIKDSKHEKILSTFRVFSK
                     GRDFIPEAVARSVSKIAAAIPPSGSILKVKNEDVIINVGILDGLKKGSKIQIYNTSGK
                     SGEATIEEIDYFLSRAVPDNGSKDLKSISEGDRVFWKR"
     gene            complement(29748..31778)
                     /locus_tag="GPLGLLHF_00155"
     CDS             complement(29748..31778)
                     /locus_tag="GPLGLLHF_00155"
                     /inference="ab initio prediction:Prodigal:002006"
                     /codon_start=1
                     /transl_table=11
                     /product="hypothetical protein"
                     /protein_id="X:GPLGLLHF_00155"
                     /translation="MHFLRLFIIVIFISIASSLNSDGLPNFSIQEKEAKTQFARGFSY
                     FNNSQYSSSRESFLKALSIKNDFTLARLLLSNSYYLSGDWPESMSELEQIEGITGLNQ
                     IQKARLDALRINLAGGSQDLAVRYYSSILGDDLRRFRFRNPSDVAVDDDGFLYVLSFD
                     TANVVKFDPNGNPVDNFKGSLGRNLSGPLFFSLRGNSIFVTDFKADKIYEFNTKGEYR
                     NRFGNSGKGNGEFHGPTGIFFTKNGYLYVSDSGNNRLQKLKTDGTFIQEIGVGILRNP
                     SGLKVNSQGEIYVADRGNSRIAVFDSEGNFLREITNPNILLSPRNLTIRKNEIYISDE
                     KSGLIIYNTVDNSWRLLDSFRDSKNIVRKLNQPFSSTFDYTGTQFIADFNRHRVEIFS
                     PSNQLSSNMDIVLEKVLNQEYPDISVFLRIRDRSGRDIKAIPRNSFKVYEYGNLSPLI
                     GLADMQQFNNRISVSLVYENTPEVKSAYPIFEKSLRPLLTSLRQYDGIEVLRSGTELI
                     KTSDFNHSMYEIFKILRTSPSDSSSKTGKAIYRGISDLLGRLGPRIVLVLISGNSYPD
                     SFTQISPEKIIRYSKAHSIPIYFLSLSDTGSAVETYKTIAASTGGKFILIPGEGLEKN
                     LYNSFLSHKDRRYIVSFKSRINVDKKDFYIPLIIEANFRNTSGKAEAGFFTK"
     gene            complement(31838..32032)
                     /locus_tag="GPLGLLHF_00156"
     CDS             complement(31838..32032)
                     /locus_tag="GPLGLLHF_00156"
                     /inference="ab initio prediction:Prodigal:002006"
                     /codon_start=1
                     /transl_table=11
                     /product="hypothetical protein"
                     /protein_id="X:GPLGLLHF_00156"
                     /translation="MFPFKIKKFLVEQALIGILRIYLTFNFKKVRSSLWLNVQEISSL
                     INSQTSLANTFSAELFPSLW"
     gene            complement(32019..32210)
                     /locus_tag="GPLGLLHF_00157"
     CDS             complement(32019..32210)
                     /locus_tag="GPLGLLHF_00157"
                     /inference="ab initio prediction:Prodigal:002006"
                     /codon_start=1
                     /transl_table=11
                     /product="hypothetical protein"
                     /protein_id="X:GPLGLLHF_00157"
                     /translation="MDVSLEEKLNQIEISFRNYILILDFLIRETRTELSENRAKREIW
                     QEHHQNWKQSSKVFKNVSF"
ORIGIN      
        1 aaacctcgga tgtaggaact cttacgggag tgttccaacg ataaaatccg ttagaaaaac
       61 cataaatcac taatctgcgg gaattttcac gctctattac gaacttatga aacggttgtg
      121 ctgatttctt ttcaaatttg gggacaagtt ctaataaaat gtgatcggcg ttaacttaac
      181 gaggcgcttt tatatggcgt atttcaaatc gatgtttaac ggaaagtcgt atggattgtt
      241 cgtagttgat tgttcgtctc tgactgttca aaggaaaaat aacaatgctc gtgcctaaat
      301 tcaaaatttt atttacagcg catcccaaag ctctagttta ctttgtcaga aagatcaagc
      361 tggaaactca acgtctcgct tctattggcg ctcgacggat ttttatactc ggttttattt
      421 tcagcgttac atacgacgtt tgtcctagag aactcgaaag aattacgatt tatgtggatg
      481 aacatccgct tctcgtagaa atcgcaaata cacccgcgga ccgtgccagg ggattgatgt
      541 atcggaagtc tatgggtgaa aatgaaggaa tgctttttgt attcgcaaaa ccggaatatt
      601 tgagtttttg gatgaaaaat acccggattc ctttgagtat cgcgtatttc aaccaggata
      661 gaagaatcac ggatgtacac gatatgaagc ccaatcaaac gaccgaattg tatcattcaa
      721 gcgagaaggt tttatatgct ttggaagtaa atcagggttg gttttctaaa agaaagatcg
      781 gcaaatacgg agtactaaaa attccggatc gagtgagagc ggttcagtaa tcggggaaac
      841 tcccccgatt accgagatac attaaagaga atcggaagcc agttttgctt ctaggtcggt
      901 taacgttttt gtatcgacta ctctgctgga ttttagtttg ccttgttccg ccattttcag
      961 gatcgtttta gatccgactg tttcggaaga aatcacaacc tcttccaatt tgccgttttt
     1021 ttgcgcgaaa aattttcccg gttcggcgcg aaaaacgatc aggttttgat aatccccttc
     1081 tttttcgagc tggatatcca atctttttcc aaaatcggaa taactcagta aaagtttttt
     1141 cccgttttcc tcgtaggttt taacgtattt tccgttttcg tcgtattcgt tatagcctac
     1201 ggggttgctt cctgaccaga attcgattag gttaaagaga attaaatcga agaaaaatcc
     1261 gatcccataa agaatactga aagggaaata cattacgaga gttttaatga gcttcgccaa
     1321 taagccgctg cctatattaa aactgtcgtt tatttcgtac acttttttaa cgattgcaaa
     1381 tttgccgaaa cagtttgcaa aggaaacgag aaaaatcatc ggtgcaagaa tcgctacgac
     1441 cgtcttacga aatttgtttt gttgcatgaa ggacaactcc ttgatcgaat ttttgaaaat
     1501 tgaatcgttt ctggaaaatt atgcaagatt tttctttttt caaagagtaa attcgagttt
     1561 gagcgaacga cggcataatt ccttgaccgg atccaggttt taaaaaagat agaaggagat
     1621 cgggagcgaa aggtttgctt tttccaactt tagaattttt cgtatttttt atcttcgtat
     1681 tcctggttta ttggtatttg attccctact ttttcggaaa cgatacaaaa gctctatctt
     1741 tcactcattt ttttttactc gtcgtcagct attattttta catgagttgg gactggagat
     1801 tcggaggttt gatactactt tccaccgtga tcgattttgt tctcgcagca aaaatcgatt
     1861 cctctcaggg gcaaaggacc agattcgcgt tgataacggt cagtttggtt ctgaatctcg
     1921 tctttatatt gggttttttc aaatattata attttcttgc agactccatc aatttattcc
     1981 tcgggcattt cggagtgaaa aacgcgctcc cgattttaca cgttattctt cccgtgggaa
     2041 tttcctttta tacgtttcaa tctttaagtt acacgatcga cgtgtatcgg aggcaaattc
     2101 ttcccgaaaa aagtttttta cgatttgcat tgtttgtttc ttttttccct caacttgtag
     2161 cggggccgat cgtgacggcc aaaacctttt tacctcaatt ggacacggct aagaatttaa
     2221 cggagattcg atttagaaag gcgatccgtt atttcatctt gggttatatc aaaaaggtcg
     2281 tgctttcgga taatgcggct ccgatcgtcg aaaaaatctt cggtcatccc gaaaactacg
     2341 gaacagtcgc gctatggtta ggggctactt tattcctcat acaaatttat tgcgatttca
     2401 gcggttatac ggacatggct tatgcatccg cattgttgtt aggttacgaa ctaccggaga
     2461 atttccgaat gccttttatc gcaagaagcg ttacggagca ctggagaaga tggcatataa
     2521 ctctttccac ttggcttagg gattatgtgt atatttcctt gggaggaaat agagcggggg
     2581 tttttcgcca tagattcaac ctttggttta cgatgtttgt ggccggtttt tggcatggag
     2641 cggcttggac gttcgtcatc tggggaagtt gtcaaggaac gattttactt ttggaagctc
     2701 tttatgggag tttaaaggaa aaatattttc gggattttcg aatccttcct gataaaatat
     2761 tggcgccgat ccaaatcatc cttacctgtt tcgtatcggt agccgtaggg acttggtttc
     2821 gcgccgagtc gtttacaaaa ggttggacca tgctgaaaaa gatgttcgtt tacaccgaag
     2881 gaggtttacg tccttatatg ctgaagacgg gaattccggt tatcctttgt gtgattgccg
     2941 gtcagtggct tggttacttc atcttcgaaa aaaagaagga atggaacccg cccgtatggt
     3001 tcgagttctc tttttatcct atcattgcgg tgattctggc ccttctgact ccggatcagg
     3061 aactgccgtt catctatttt caattttaat tatagaaaga atttcggtta ataggaatta
     3121 tactaatgcg aactatgtct gaaggaaagt cgattcaaaa ggaatcggga caaaatcttt
     3181 ctggacaaac attcgtttca cttcaactct gatccggata tgtttggcaa tccgaacgaa
     3241 cagcctagaa gtcgcagata ctatccgggt atttatgccg actatatcat acaaatcgaa
     3301 ttcggtttaa ttacacttca tgcggagctt gtcaacattt cggagaccgg aatttgtatc
     3361 attttaaacg gagaggactt ggacgttacg aagtcggttt acggttccgt aattgaaaaa
     3421 gaatcgggaa aacgtcttga attcgagggt gatatcgtat gggttggtcc ggaagtgacg
     3481 gatcataaga caagatttgt ttatggactc agatttcgtg tgcctatggt tttgacggaa
     3541 tcgttggttt tgatcaatct ttctttgcaa gatccctaat tctgtcccgt ctatcctaag
     3601 tttccggatt gccatatccg ctttctttgg gatctttgaa tcatggattc atcttctaca
     3661 aagatagagc agaaacaaat tattcctaaa aaaccgactt taagagagat tgaaatcggt
     3721 cttcttaaaa aaattaagga aggggatgac gaggcttata ttcaacttgt caatccgttt
     3781 cgggagaggc tttatcgcaa agcggtttcg atggtgaagg acggagacga tgcggaggat
     3841 atcgttcaag acgcgctcat ttccggatac agatcgattc gtaactttcg tgcggattcc
     3901 agggtttata cttggcttta tcgaatcgta gttaataagt ccaaggatat gttagcgaaa
     3961 cggaaacgag ctaaagagaa ttccatggat gataaggaat accaggtaac ggatgatcgg
     4021 gtaggattcg aaaaaaaaat tgaacttagt gatgaatcca actatctaat tagcaaaatc
     4081 aacggtttgg aagatctcta taaagaggtg attgaactta gatacttcga ggagatgtct
     4141 tacgcgcaga tcgccgaagt tctgggaacc aacgtgggaa ccgtaaagag taggctcttt
     4201 aaggcgaaag aattcctaaa acatttgatc ttacaagacg acaaggctga aggatacttt
     4261 aggtaataaa gatggaacgt ttacagtcaa aatttaaaat tccgcttttt cttcgaaagg
     4321 aagacggaga tttacttaaa attgaaaatt cgctcgtgaa aacgatgtcc gaactcaggg
     4381 acaaagaatt gcgtagtatt aacttgagcg atgggttttc gatccgattg aaaaatcaac
     4441 tcaagtcgat tcggcccgaa ccggaaaaag gatgggagag aatccgggaa aacatcctcg
     4501 ccaatcgtgg tttgcaattt tccttttcag ccgttttgat ggttgcaatc gtattcgtaa
     4561 cttataatcg aattcaaagc tccgacgttc ccgacttatc cgaaagatcc ggtaccatat
     4621 tcgagcgatc tcaagcggga gattttcagg acattccttc ttccggtaaa ttccgatctg
     4681 agtcagacaa agttcttctt agacaaattc cttccactgc ggaagccaga aaaacgatcg
     4741 attctctccg gaaatatttt tctgaaaaag gagatttggg aattgtggag gaattggatc
     4801 ggattctcga acaaacccag gaaaataatc cttaaatgta aggtcctaac cattgacatc
     4861 tatttttccg tatcaatgat actggtagaa aacccgaacc tacgaaacaa taaaaaatac
     4921 aaccctgcat aacccgctaa acaaaaccaa aatacgatac tacctggaat acccgcggtg
     4981 cgatgaattg caaaaagaaa catagccgga aggttggcgg ctgtaaaaag aaacgctact
     5041 aagcctttgt tagccgaact aacggcgatt agttgataga gatgtctacg atgtgctttg
     5101 agaatatttt cccgattctt aagccgaagt aggatcgtaa tgacaccgtc cacaaaaaaa
     5161 acgggaagca aaaagaaagc cgaagtgatt tcaaaacgag cccaatgata ttcatcgata
     5221 aaaaataaag gaagaaccgc aatggaataa ccgagaggaa gcgaaccgac gtctcctaaa
     5281 aaaagtttcg ctttaggtaa attgaaaccc aaaaaaccga atacgcccgc acagatccaa
     5341 aaaaaaacgg aaggaagttg ggattgaaat aaaaacggga ataccaaaac cgcaaggaga
     5401 aaatgagagg aaagataggt atccaggccg tccataaaat tacaaacgtt gacgacgaac
     5461 aaaacgtaaa cgatcaaaat cgacgtggaa atccccggaa cgcttccggt gtcgaaaccc
     5521 aaaaacgaaa attgaatcgg ttctaggaga aaaagaagaa gcaggaaaaa aaattccaaa
     5581 acgagacgga tgcccgaacc gagagaaagt agatcgtccg aaaggccgat caagaaaaag
     5641 aacaacaaac ccgcaaaaaa aagaagaatt ttccgatccg gaatttcaaa tcctccgaac
     5701 caaattgctg ccaaacaaaa aaccggaaga aagatccaaa tacctcccga ttttttcgtc
     5761 gtgccgacat gcatacttct ttcgttcgaa atatccgaga ttgcgaaccg tttggaatgg
     5821 agatagatcc aggagaaaaa gaacgtgacc aaaaaaacga gaacacataa aagtccaggg
     5881 ttccagaaaa aagaaatctg tttcactagc gatccagcct agaaggaaga agtctcactg
     5941 caatcagaaa tcgaaacgat tttgattgcc aaatcaagta gaaagaaaga atctaacctt
     6001 atgttccagg gcgtttatac ggcgatcatt acaccattca aaaacgataa aattgactac
     6061 gacagctata acaaactact ggaaaaacaa atcaaggcgg gagtgaacgg agttgtgcct
     6121 tgtggaacaa cgggagaatc accgaccctt tcccataccg aacacgcgga attaattcgg
     6181 gagaccgtca aggccgtaca aggaaaaatc caagtcgtgg ccggaaccgg ttccaattcc
     6241 acccgggagg cgattgaact taccgaagcc gcatgcaagg acggcgtgga cgggatacta
     6301 tccgtaaatc catattacaa taagccgacg caagaaggac tttttcaaca tttccaagcc
     6361 gttgccgaac attcttccgt gcccgtaatg ctctacaata taccaggcag aacctctata
     6421 aatctacaac cggaaaccgt ttttcgttta agcgaaatca aacggattcg atcgatgaag
     6481 gaagcgacgg gagatctggg acagatggga aaattgattt ctttggtagg aaataaaatg
     6541 accgtacttt ccggagacga taatctaacg cttcctttac ttgccatcgg cggagtaggg
     6601 gtggtttccg tcgtatcgaa tctctttcca aaagcgatgg tggagatggt gaaatacttt
     6661 caggatggaa aggttatcga agccagaaaa atacattacg attttataga agcctttgcg
     6721 cttgcgttta tggaaaccaa tccgataccg atcaaggcgg caatgtcttg gttcggtcac
     6781 tgcgaaccgg agatacggct gcctttgacc cgactttccc aaaatgaaac aagcgtaaaa
     6841 ttcaaaaagg cgctcgaagt actgaaagaa aaaggatacg agtgagaatg tccgattcca
     6901 agtatcagat tgcactgatt ggaggttctg gaagaatggg acgcgccatc atcacggtac
     6961 tttcttcctc caacaaatct gcgctttctt cttccgtagt aagcggaggt tccgtatttt
     7021 tgggtatgga ctccggacta cattccggaa tcaaacagaa cggagttaat ttttcctccg
     7081 atttagaggc cgcagtacgg aacgcggatt gtgtgatcga tttcagtaca catcagaatt
     7141 tagattttac gcttaaggcg tgtattcagc atcgaaagcc ggtggtaatc ggaaccacgg
     7201 gtttgaccga actccaaaag gacgcactta aagtggcctc aaaagaaatc ggaatcgtat
     7261 attcgccgaa catgtccatc ggagtgaatt tacttttcaa gttaaccgaa atcgcagcca
     7321 aggcaatggg agaaaactcg gacatcgaaa tccaggacat ccatcaccgt cataaaaagg
     7381 acgctccgtc cggaaccgcg gaaaaactga agagcatcct actcgaaacg ttaggcagaa
     7441 cttcaaagaa cgtgatccac ggaaggcacg ggatacttaa agaaagagac cccagggaaa
     7501 tcggaattca cacattccgt gccggagaag tgatcggaga tcacacggtt tattttttta
     7561 ctcccgaaga aaggatcgaa atcacacaca gggcccagga tcgaaaaact tttgcggtgg
     7621 gatcgattca cgcagcggag tttttagtag gacgtaaacc cggattgtac gatatgtttg
     7681 cggttttagg attgtaggtc ggggattacg ggttgttttt ctttaagaat atatcacttt
     7741 tccctctcgg gaaaaatccg ttcgtcatcg taatcgatat attgatcgtc ggttttttca
     7801 tctatcagtt ttatacaacc atccgaagaa ccagagggat tcaactttta ctcggggttg
     7861 cggtcatttg gttcttagga atttttgcga gttatttcga gttggaactt ctggattgga
     7921 tcatagaaag tatccgtccc gccttggtat ttgcgatcat tgtactacta caacccgaac
     7981 tgagaaagat caccgcggac ctttccaaaa tgaagatatt tcagcctttt ctgttaaaac
     8041 agatgaccga tttggaagaa atcaccgaag ccgttaagat catggcaaag aataaaacgg
     8101 gatctctcat cgccatcgtg agggaaaaca gtctgaaaga aatcatcgat caatccgtac
     8161 aactcgacgc gatcatctcc gcaaatcttt tactcactat ctttaagaaa aattccgcac
     8221 ttcacgacgg agcggtcatc atcgagcaaa accgaatcgc ctgtgccgga gcgtttctcc
     8281 ccatgactca gaatctggac gacgcgagaa tgggagccag acaccgtgcc gcactcggaa
     8341 tttcggagga atcggattcc atcgtaatcg taacttcgga ggaaaccggg gaaatttcgg
     8401 tatgttatga cggggaaatg actcatcctg tcaaaccgat cgagctcaaa aatttggtga
     8461 atacgattct gcaaaaacgg gaaagtggtt cagagaaaca caatctttcc ttggaagaaa
     8521 aggcggatcg ttgatgttga aagcgatttt caacaactgg caagcaaaac tagggtctct
     8581 aattctagcg gtcgtatttt acgtgaattt acaaaattct aaaatactcg taaaggagat
     8641 tcagattccg atcgaatatc cgaagttagg aggttctttg gttgtctcta aaacctcgga
     8701 taagaccgtt cccgtaaagg tggagggagt tcgggaatat gtgaattatt attcccagtt
     8761 tttgaaggtg cacatcaatt cttccgagct taaggcggga gaaaatttgg tttcggttta
     8821 caggatttca ggcgcgcctg cgggcttgag aatcacaaga ctccgcgaca agatcaaggt
     8881 gaatctggaa tcaacttcgg taaaaatcct tccgatcgac gtgaagttta cgggagatct
     8941 gccgcaaaac tacgtaaaag cgaatcattt catatcccct gccgttattc gagtcagtgg
     9001 tcctcccgga gtgttggaag gtttgggaaa aatttcgatt cctccgatat ctctcaaaga
     9061 caaaacggaa tcgtttacga tcaaacacaa acttccggat ttcccggccg cagtcaaagt
     9121 gcgggacaat atcaaagaag ttgcggttcg agtgaacatc tttgcaagcg tgtctaacgc
     9181 gggagaaact ttgcttctcg gaattccgat caaatgccag accttagata aaaatctcga
     9241 agtggaattc tccgaacctg aggtttcagt aaaactacaa tctaaaacac cgcttaaaag
     9301 tattcaagtc atcaaaggac tttcggcgag tgtggtctgt tctcacaaat acgatcctaa
     9361 aaccaaaaaa attctcccgg ataacaaacc catatttgcc aagatcaaac tgaacaaatc
     9421 ctcatctctg aaatcagtgg acattttggg agtgtttccg gatcgggtgt ccgttctttt
     9481 taaggtaaaa tcggatcaga gtaaaaccgg aggagaagag gaaacggatc ctactgaaga
     9541 ggaaaatacg aacgagccga attctaaccc ggagcttttg gaagaagaat gaaaatttcc
     9601 gtcggcaacg acatcgtcga aaatgcaaga attcgggatc ttttggaaaa acacggagac
     9661 cgatttttga aacggatttt ttccgaatct gaacgggaat attgctcgaa tcgaaaagat
     9721 ccggttcctc acttaagcgg aagattctgt gtgaaagaag cctttatcaa agcgatcgag
     9781 cccaaggtgg ttctggatat gcgggaaatc gaacttttcg gaaaggaatt cggaaaaaaa
     9841 gaattggtac tgcatggaaa atccaaagaa ttgtttctta ccaaaggata caacggttgt
     9901 tcggtttcaa tcagtcatgc tgagaactat tcgaccgcag tcgtggtgct ttacaaggag
     9961 tgatcgatga tttcggaagc gatgaaacag acgattcaat tttacaacga aggtctgaac
    10021 ttgtacaaaa ccagaaaatt tacggaagcg ctcgaaaaat tcaaaaaggc ggtcgagttg
    10081 actccggacg acggtccttc caaaaaatat atcggtcgtt gtcaggcatt tattgcaaat
    10141 cctcctcctg cagattggga cggagttttt gaaatgaaaa cgaaataaga gaatccatgt
    10201 ccaaaaaagt agcaactaga acttctcgtc ctataacaga atacggagcg atttccacag
    10261 tcctaggaag agaaacctcc ttttccggaa ttttaaattt tcaaagacca cttgaaatct
    10321 cgggtgaatt tcaaggagaa atcgagtccg aaggttttct ttttgtaagc gagggcgcta
    10381 aggtccgcgc caacatcaaa gctggaactg tgatcgtggg tggtgaaata acgggaaacg
    10441 tgatcgccac tcaaaagtta gaaatgttat ccaccggaaa ggtgaacggg aacatcaaaa
    10501 catccaaatt acaaattgca gatggagtga tctttgaagg gaactgtgaa atgatccagc
    10561 ccaataaaga ttgacccacg ctttcatttg taaaaagtgg tatctgctaa cccgaaaaag
    10621 cctacgaaca gggctgagat tggcaaaatc gccctcattc tgctcctcgg ttttttcgcc
    10681 ggagccgtga cgggagtgat tcttgatcgc ctaacaggcg tttctttttt ttcttcctat
    10741 ctgctccaag aagcaatcaa atttgaactc tatgtaatca aggtcgaatt acaatttacc
    10801 cctgctagtc tgatcgggct tgtagcgacg ttgtatttcg tactaaaaaa ggggtaaacc
    10861 atgtcagtga tctcaatgaa aaatcttctg gaaaccggag tacacttcgg tcaccagact
    10921 cgcaaatgga atccgaagat ggctccgtat gtttttacgg ccagaaatgg aattcatatt
    10981 atcgatcttc aaaaaaccgt tcaaaaggca aaggaagctt acgatgccct caaaaaactg
    11041 acttccgaag ggaagaaggt tctttttgta ggtacgaaaa aacaagccag aggtgcaatt
    11101 gaaagagagg cgcttcgctc caacatgttt tttattaaca atcgttggcc gggtggtctt
    11161 ttaactaact ggaacacggt aaaaaagagt atcgctcgtt taaaaaaact agaagcgatg
    11221 gaagcggata acagcttcga aaaagaagta aaaactaaaa aagaagtcct aaccttaaga
    11281 agagagttgg aaaaactccg caaaactttg ggtgggatta aggacatggc tacgattccg
    11341 gaaatcatgt tcgtgatcga tcctaaaaag gaagaaatcg ccgtaaaaga agcgagaaaa
    11401 ctcggcctta agattttcgc ggtggtggat actaactgcg atcctgaatt gattgattat
    11461 ccgattccgg gtaacgacga cgcgattcgc gcgatttctc tctttcttga aaccatgtcc
    11521 aatgcggtca tcgaaggaac cggtggagtc gtggagcaac ctagattcag cgaagatttg
    11581 gattcggaag ctctggcact cgaataccaa ggtgaatacg atgagagcgg aaagttcatc
    11641 atggacgaag acgcggattc taaaaaatcc aaagcggaag agcctgttat ccctacagcg
    11701 gaagagcccg ctatcactac gatcgaagtg gatcaaaacg aataaaggat ttttggcaat
    11761 ggcagctgtt actacggatt taattagaga actcagagag agaaccagtg cgggaatgat
    11821 ggactgtaaa aaggctcttg aggaaaacaa tgcggatatt gaaaaagcga tcacctggct
    11881 tcgtgaaaaa gggattgcga aagccgcaaa aaaagcggga agagaaacca aagaaggaag
    11941 aatcgtttcc tacattcatg gtaacggaaa gatcggggtt ctcgtagaat tgaattccga
    12001 aaccgacttc gtttccaaaa acgaggagtt tgaagcgctg ggaaaagaaa tctgtatgca
    12061 gattgctgcg atgaatcctt tgtatctaaa cgaggaatct attcccgcag cggatcttga
    12121 aagagagaaa ggaatcatga agtctcagct cgaagcggaa ggcaaaaaag cggaacaaat
    12181 cgaaaagatt cttcccggaa aaatcaaaaa atatgtttcc gaagtttgtc ttgtaaacca
    12241 ggcatttttt aaggacgatt ccaaaaccat agacgatttg gtaaaggaag cgatcgcgaa
    12301 attcggcgag aacatcacga tcgcccgttt tgtccgcttt caggtgggtg gactctaaat
    12361 tttgggatca aagtataaga gaattctaat caaactttcc ggggaagcac ttgccggaga
    12421 gggagaattc gggatcgata ccaataaggc tcattctctc gcggaggaaa tcaaggaagt
    12481 tcatgatctg ggagtggaaa tcgctcttgt agtcgggggt ggtaatatca tccggggcac
    12541 caatctcgcc aaggtgggaa ttgatcgagc gaccgcggat tatatgggaa tgctcgctac
    12601 gatccagaac gctctcgcgc ttcaggatgc ttgcgaaaag aaaggactct acacaagagt
    12661 tcaatcggcg attgaaatta attccatcgc cgaaagttac attcgtcgtc gtgccgttag
    12721 acatcttgaa aaaagaagaa tcgtaatctt tgcgggagga accggaaacc cttattttac
    12781 gactgatacg accgccagtc ttcgagccgt agaagtgggt tgcgacgtga ttctcaaagc
    12841 tacgaaagtg gacggagttt atactgccga tcctaaaaaa gacaacggcg ccaagcgtta
    12901 ttctcaaatt tcctttatgg agtcgatcaa tcgtcgtttg aaggtgatgg attcgaccgc
    12961 actcagtttg tgtatggaaa acaacatgcc gatcattgtc ttcgatatct tcaaacaagg
    13021 aaaccttaag gacttagtca caggaaaaaa tatcgggacc ttgatctcta actcggagga
    13081 tattcaaatc gatggcaagt gaagaaatca tttcgggaat gaagactaaa atggataaaa
    13141 ccatcgacct ggtaaaaaag gattttggaa ctgttcgtac cggacgcgca aatccctctc
    13201 ttgtggaaga tattcgtgtg gattattacg gaacgttgac tccgatcaat caactgggaa
    13261 atatttccgt tccggaacca agaatgctcg tgatttctcc ttacgataag ggaattatga
    13321 aggatatcga aaaagcgatc caggcttccg gtttgggtct tcaaccgtct aacgacggag
    13381 tggtaattcg aatcataatt cctgagctga cgggagaaag aagaaaagaa cttgcaaaaa
    13441 tcgtaaagtc caaatcagaa gaaaagaaag ttgcgatccg caatatccgt agggacgcga
    13501 tggaagattt aaaaaaacac accgaaggat tgtctcagga cgagatcaaa acaattcaag
    13561 accggattca aaaaaccacc gattcttata tcgataaaat ttccgctctg accgcagaga
    13621 aggaaaagga aatcactacg atctaacgtg ggcttattcg agtccaagtt tcctcaacat
    13681 attgccgtta tcatggacgg taacggtcga tgggccgttt ctctggggaa accccgatcg
    13741 gaaggacata gggaaggggc aaacgcaatc gatcgtttga tggatgcaag cctcgagttc
    13801 ggtctgaaaa atgtttctct ttacgcattt tccaccgaaa attggagacg cccgatcacc
    13861 gaaattcgat ccattttcaa tctgcttgtg gagtttatcg atactcgttt ggatacgatt
    13921 catacgaggg gaattcgaat tcatcactcg ggaagcagaa agcgtttgac acggaatgtt
    13981 ttggataaga tcgactttgc gatcgaaaag accaagaaga acaagaatct taacgtaaat
    14041 ttttgtttga attacggttc caaagacgaa ctactcagag cggctcaaga agctttttta
    14101 cgccgaaaaa aggaaaaggt ctctttcgaa aagccgttga aagagaagga acttgaaaaa
    14161 tttttatata cgtccaccct tcctcccgta gatttactga tcagaacggc cggggaacaa
    14221 agactttcca attttttgct ttggcaatcc gcttatgcgg agttgtattt tacggatact
    14281 ctttggcccg acttcgataa aaattccctg gtagattccc tgaagtggta cgaaaccaga
    14341 acccgaaaat tcggaggact tacaaatggg tgaaacatcc aagaggctcg cttccgccgc
    14401 ggcgctgatt gtattttatc tttttatgat attttatgcg gatttttatt atctgcagac
    14461 gtatctaatt cttcttttgg gtggaatcat cggcatcagg gaattttaca acctttccga
    14521 tcgtggagag gacggaaagc cgtttcgggg aaccggagtg tttttcctgt ttctgattct
    14581 tactttttat tatttccgat tcataggttc acagaatcag ttcgaagccc ctttgttctt
    14641 ccagaaatac atccaatatt ttattccccc tttcgatccc gttccggtcg cgttcctttt
    14701 cctgtttatc gtaacgttca ctttgcaaat caccagacgc ccgttagacg gtgcgatctt
    14761 ttcagtttct tccacgtttc tcggagtgtt ttatatcgcg gtccctttgg gacacctgct
    14821 tcttcttttg gggatgaaac agggggggta ttatatcttt ttcgtatccg tcgtcacttt
    14881 tttaaccgat gccggagcgt atttcggagg aagatggttc ggaagacatc ccgcaggtct
    14941 tgcgatttct cccaaaaaaa cttgggaagg ttatggtacc ggaattgtga tcgccactgt
    15001 ttcgattttc attttcaata tgatttggga aaatttcacg gggattcccg cgtccattcg
    15061 tgggttggaa gttttttgga tttcgacgat tttgtccctg gttagcgtga tcggggatct
    15121 tttggaatct gcaatgaaac gggatgcgaa gatcaaggat tccggttctc tgattccggg
    15181 tcacggtgga atactcgatc tcgcagacgc tcttttgatc acaatccccg ttttatatta
    15241 ttatcttcag atcaagggga atctcggatt ccaagtctaa tcagatatga caacttccgt
    15301 cagtctttta ggtgcgtccg gttccgtagg ggaatccact cttagggtgc tccgtgctta
    15361 tccccaagaa ttccgtcttc attctttcag cgttcattcg aatctggaaa aggccagaga
    15421 aattcaaaag gaattttctc cggaatttct ctgcgtgagc gacagcaccg cggaccgcac
    15481 cgttctcgga aataaaatcg gcaaaacaca agtcctttat ggagaatctg ctctttgcga
    15541 gcttgttcga gaacccgaag ttcaaatcgt aatcaccgct atcgtaggtt ccgtgggttt
    15601 acgtccgacg atcgccgcga tcacttccgg taaaagatta ggaatcgcga ataaagaaac
    15661 attagtcaca tttggcccgc tcgtcaattc tttgattgca aaacataaaa ccaaagtggt
    15721 tccggtcgat tcggagcata acgctctctt tcaacttttg gaatctttga accgcgactc
    15781 tgtggagaag atcgttctaa cggcgtcggg cggttcgttc cgggatttat ccgtagaaca
    15841 acttgcgtat gttacgaaag aacaagcgct tcatcatcct acttggaaca tgggacctaa
    15901 gatcaccgtg gattccaatg gtatgattaa caaaggactc gaagtcatcg aagctcattt
    15961 tttgttcgga gttccttacg agcgcatcgg agtcgtgatt catcctcaga gtatcgcgca
    16021 cggtatcgtg gaattaaaag acggcgcttc gttcgtttat gcttcttacc cggatatgat
    16081 ttttccgatt gcacattctc tctttcatcc ggaaccggtt cctaagtcgc ttcggtccta
    16141 ttccgctaag gattggggaa aactggaatt ttgggagccg gatttaaaac gatatccggg
    16201 acttggatta gcgtttgagg cgggtaaggc gggggggacg gctccctgca tttttaacgc
    16261 ggccaacgag gcggccgtgg aattgttctt aaaggatgag atccgtttta cggagattcc
    16321 ggattatatc tggtacacat tagatgaaat gccgatcgat tttccgactt ctttggaaga
    16381 atacgaggaa gtcgatcgga tcgcccgtaa aaccgtccta aatctgaaag caaggaaggt
    16441 ggtgtccgca tgttaatcat gatattaggc gcagtgttta tgctggctat ttctattttt
    16501 attcacgagt tgggtcatct tctttgtgga atgctcgtag gagttaaggc tagaattttt
    16561 tcgatcggtt acggaagagg gatctggaag aaaaaagtgg gagataccac gtatcagatc
    16621 accgcgattc ccgtcggagg atacgtttta tttaaaggag acgactacgg cggagaagtg
    16681 aaaggggaac ccggtgaact tctttccact cctcctttga agagaatgat tccggtgctc
    16741 ggaggtcctc tttttaactt atttttggga tttggaatat tattaatttt gaattttcta
    16801 ggtcacaatc ctccgggaaa ccggattttt atcgatccgg ccgatcagga attttccgcc
    16861 gcataccaat cgggtctcag aacgggggat cgtatcctaa atatagacgg aaacaaaatc
    16921 gaaaaatttg aagacatagt gactaacata ggattgtctt ccggaaactc tctcaaaatt
    16981 ttgggtgagc gcgaagggca aaagatggaa tggaaagtga ttcccaggat cgtttataat
    17041 ccgaaacgct cttccgggat tccgactatt ggcgtggaac ccttcggaga aagaagggtc
    17101 gttgcgacgt tcggctatcc ggaacagttt caacattggt tatcttctcg tttggataga
    17161 tctcacgaag cggaaaatta ctaccaggaa cgtttgaaaa aggctgtcga gggaagggat
    17221 atccccgccg aagttctgct cgaaaaggaa agagaggaga aggaaaatct gcttcgctcc
    17281 agagcgttga attatctgaa cgacggagac gtgattcaga ccgtgaacgg caaggcagtt
    17341 tctaccgtgg gggaacttca aaaaattctt ggggaatatc aaggccgaac cgtgacgatt
    17401 gttgtagatc gaaaaacata tcctctcgta aatccttggt ccacagaaat tgtttccgtg
    17461 ggaattcccg ttttaggggc taatatatta gaatttggga atattcggga tcagaaattt
    17521 cctgagttga atttggaatc ctaccagttt gcgagttacg atcccgaact cggccagaaa
    17581 cttctcaatc tggcagtgga cggaaaaacg tttcctagtt ttgaagaact tctcgcttat
    17641 attaaaacga agaacggaaa aaccgttacg gtcgatatgg gaaatcttaa attggaagcc
    17701 gagccgaaag ttcgtccaat cgggcttctc gggtttaggc ccaatatgaa attcaatccg
    17761 gaaccgatgc agagggaact cggttttttg gaatctttca tcgtcgccgg aaaagacgtt
    17821 tatgaaaatg tggaaatcac tcttaaagga atcgggatgt tgttttcagg gattctttcc
    17881 gtaaaggata gtctttccgg gcctgtggga atcgtgtcgt atgcgggaat cagcttggaa
    17941 atcggttggg agacgtattt ggaattcgtt gctaggatct cgatcgcttt gatgattatg
    18001 aatttacttc ccattcccat ggcggacggt gggcatatcg tattatatgc gtatgaagcg
    18061 attaccggaa gacctcttcc cggtaaagta atcgagtcca tcttccgaat cggatttttg
    18121 tttttactcg gactcggact ctatgtcact ttcaacgatg taatgcgaat tttctaaacg
    18181 catgaaagca tcgaaatata ttcttcctac agaaaaggaa aatccctcgg atgcggtcgt
    18241 cgcgtcccat cgtcttatga tccgcgccgg tcttgcgcgc aagtcctccg caggtcttta
    18301 cttttatctt ccactcggac tcaaaattct ccaaaagatc aaacagatca ttcgtgaaga
    18361 gatgaacaaa acgggagctt tggagtttga tcttccgatt ttaactcctt cggatttttg
    18421 ggaacaaagc ggtcggtgga ccgcgatggg aaaagaaatg tttcgtatca aagacagaca
    18481 cgatctttct tatgccctcg gtcccacaca cgaggagtct ttcagttttt tattaaaacc
    18541 tcttttgaaa tcatataagg atcttccgct caacgtctat cagattcaaa ctaagttccg
    18601 ggacgaaatt cgtcctcgtt tcggcgtgat tcgttcgagg gagtttatta tgaaagatgc
    18661 atattccttt cataccgacg atgtttctct cgacgaaacg tatcaatcga tgcgggccgc
    18721 ttatagaaag attttcgatc gctgcggtct caagacgatt cccgtgcagg ctgattccgg
    18781 aagtatgggc ggttccgctt cggaggaatt tatggtggtt tctccaattg gagaagaaac
    18841 gttgctttta tgtaattcct gcggatacag ttccaacagc gaaaagaccc cccttgtatt
    18901 aaaaaaagag aatgtatctt cggcgtccgt cgagaagaag gaaatctcca ctccgggcaa
    18961 aaagacgatc gccgaggtca gcgctttttt gggaatcccc gaatcgacga cgatcaaggc
    19021 cgccgcgctc aaatcggaaa agaaaaagat tctcgtttat ttgcgcgggg atctcgaact
    19081 caatcttcac aaacttcatt ctttgctgag aatcgtggat tccgagccga tgactgacgc
    19141 ggaaatccgc gaactcggac tcgttcccgg ttttatcgcg cccgtcgcac cgaacgataa
    19201 agtgaaagtg ttgtatgacc gttccctgca aaaggatttt ccatatgtgg tcggttccaa
    19261 caaagaggac tttcacacac aaggtttcgt tctcgaaaag gaagtttccg gtcttccgga
    19321 gttcgccgat gtcgcattag caagagaagg ggatctttgt ccgaattgca acgctccttt
    19381 aaaggccgaa aaagggatcg aggttggtca tatattcaaa ctcggcgaaa aatacacaaa
    19441 ggcgttcggg attcaagtcc ttgatcaaaa cggaaaagcc agaacgctta cgatgggttg
    19501 ttacgggatc ggtgttaata gaaccatggc gaccgtcatc gaacaacgca acgacgagaa
    19561 agggatcttt tggccgatca gcatcgcacc tttcgaagtg actcttgtga gcatcaccaa
    19621 aggcgaggag caatattcca aagcggaaga attttataat gttctaaaga acgaaaactt
    19681 agaagtattc tgggacgacc gtgacgtggg accgggcttc aaactcaagg attccgaact
    19741 gatcggattt ccgatccgag tcacgatcgg taaaaaattc ttcgaaaacg gagagatttc
    19801 gatctacaac cgcaaagctg acaaggaaga atcctttgtc tttgccggat tcgagaattt
    19861 aattgcaagg gtagaatctc tgcgtcaaga actctttgca gaattggagt aattatgggt
    19921 aaaatacgtc attccccaaa agaaggttac ttcggagaat tcggcggtcg ctattctcct
    19981 gaaatccttc acgacgctct tgtggaactt gagaccacat acaaaaagct caagaaaaat
    20041 aaacacttca aaaaagaact cgaatattat cgtaagaatt atatcggaag accttctccg
    20101 cttacatacg cggaacgtct caccaaggtc tgggacggtg cgagaatctg gctcaaacga
    20161 gaagatttga atcatacagg cgctcataag atcaacaata cgatcggaca agtgttgatc
    20221 gcaaaggcga tgggcaaaac tcgaattatt gcggaaaccg gagcggggca acacggggtt
    20281 gcgaccgcaa ccgtgggtgc gatgtttcag atggaaacag tcgtttatat gggagaagag
    20341 gatcttcgtc gccaggaact caacgcgatc cggatgagaa tgatgggcgc caaagtcgta
    20401 ggtgtttcaa gcggaaccgc aactctcaaa gacgctacga gcgaagcaat gcgcgattgg
    20461 gcattaaacg tttctaatac acattatatc gttggttctt ccatcggtcc tcatccgttt
    20521 cctaccatcg taagagactt tcaatcggta atcggcatcg aatccagaaa acaatttaaa
    20581 aaagtgaacg gtaaacttcc aaacgctgtg atcgcctgtg tcggcggcgg ttcgaacgcg
    20641 atcggtatgt tctacggttt cttaagggat aagaaggtga aactttttgg cgtagaagcc
    20701 ggaggttatt ctaccgaacc tgggcatcat tctgcaacaa tccaattcgg tagaaccggg
    20761 tttttacatg gaaccaaaac gttggtgatc caagatgaat tcggacaaat cgtcccggca
    20821 cattccgtgt ctgcaggttt ggattatcct ggggtcggtc cggagcacgc ttattttcat
    20881 aaaagcggga gagtgactta cgtgaacgtg gatgatgacg gtgctttaga tgcttttctc
    20941 gaggtatgtc agatcgaagg aatcattcct gcattagaaa ctgctcatgc gtttcgtttt
    21001 gcaaaagatc tggcgaaatc gatggggaaa aaagaagaca ttctcatctg cctttccgga
    21061 agaggagata aggatgttgc cgaggttgca aggcttagaa aaggagaatt ttcttgagtg
    21121 ctatttcttc cgttttttcc tccgataaaa gtgttttcat tccttatatc tctttgggag
    21181 atccggacta cgagtcttgt atttcttggg cggatgctct gattcgaggt ggtgctggaa
    21241 ttttagaatt gggaattcca ttttccgatc cggtcgcgga tggcccggtg attcaaaaag
    21301 cctttaaacg agcgttggct tatcctttct ccatgaaaaa aattttagag atcaccgcag
    21361 aaattcataa attacatcca gaaactcctc tcgtgtattt aacgtatttt aatccgcttt
    21421 attctatggg tttggaagct tttacggaga gcgcaaaaaa ttcggggatc caaggtttga
    21481 ttatcccgga ccttccgttt gacacctcgg aagcagaaga gtttttttct caacttgaac
    21541 gaaaaaagat cgatttcatt catcttgtaa ctcctgcaac tactatcgat cggattcaat
    21601 ctatgaaatc ttttgcatcc ggctttatct attatgtgac ttcctacggt gtcaccgggg
    21661 aacgtcgtgc tctcgcggtc ggtttgaaag aacggattca aatggtgcgt aacaaggtcg
    21721 gcctcccggt ttgcgcgggg ttcggaattt ccactgcgga ccaggctaag gaaatttcga
    21781 cttacgcgaa tggggtgatt atcggttctg ccgtacaaaa aatcatcgaa gagagtggct
    21841 ccaatcggga agtttgcata agtaaacttt ttacgtatgc atcggaaatt cgtgcttcta
    21901 tgaaatgaga agctatgtac gtttccctga gggatttttt gtctgtaaat tggagaagaa
    21961 aaggggtttt taaattgggt gtgcccttcc cagttgaatt tgactccgta gaagtttttg
    22021 tgaaaagcga atttctctgg taatcctcaa aattgttgga gctccatggg attttgtttt
    22081 tttaggggac ttttctattg accattctaa caatacagaa aatagcagac atcgagaaat
    22141 tcccaatccc caagcaagga ttcccagttt gcaccaatct tcttcgaaag gacgaaagtt
    22201 cattttttgt agattcagat ttttctcctg atatctcgcg taggccagtt ttttcccaaa
    22261 aaaacgtttt cgaatcaagg tttcgtccca acgcgataaa agagagtgta gggtttttcg
    22321 gagaattttc ggttggagct ggttggttcg aactaggttt tctggaatta aaaatgagca
    22381 aaggttgcca gatttacgaa tcgggcaaaa cgaaaatccg gattttaaag aagaatactt
    22441 cataaccgga acggttccga gatgaatgtg tgtggagagg tgaaacggag taaaaagtga
    22501 aaacaaagat agagtgagcg acaaagtctg gaaaatattg acgaaactct gacggatggg
    22561 atactgatcc ccgatcaagg tcggagggcg catgagcgaa atcaaattta aaatcactcc
    22621 attccacgta atttcgataa tactgggggg aatggggatt attttcataa catttaccgc
    22681 attttttccg agctattctc acaacacaga attcttgctt ggagggtttg tgttgttatt
    22741 gatcagttcg tatccgatct ataagttcat agaagctaac acttcagata aacaaaagtc
    22801 cggaagtgta tggctttcga tggtggtttc gttttctatg tttttcttat atcaggtttt
    22861 tacgcctcta tctgagttag aagaatcctc cgtgtcttgg agatttacat tgctcagatc
    22921 tggggtgaac aagagcgaaa aagaatccga agaaggaacg atcgaatata cacgttacaa
    22981 tccaccgcct ggggcgaggc aggacataca ggtaattgga attacgacca cttccttgga
    23041 gaaattgcaa ggaagatggc ctttgccttg gaaatattat gcaaacatca tagagatatt
    23101 taagaacacg tccaatcagt tgatgttcga tattttcttc gtggactata agtcgggaca
    23161 aacagaagaa atggcccaag ctttggcgaa aaatccgcag gtcatgtttg actatccaat
    23221 ggagacgagt ttagagtcca aaagttccat cttaaatttg gaaaaacgga ttgatgtact
    23281 aagaaagttc aaattagaaa atgtggaaga cccgggggat gtcggaacat cttggttgaa
    23341 atttcctcag cctccgatag agcctgtggc tgagaaggca tctggattag gattcgcgaa
    23401 tataaaaaaa gacgaaagcg ggctcaatcg aagaatgccg cttgtcgcga aattattgaa
    23461 ttctgggcct ttaagggaaa cggaatatta tccgtctatt gacttaatca tagcgtgtaa
    23521 ttatctcggt gtggatgtga agagggacgt agaggttgtg atgggcagat acgtcaagat
    23581 caagaatatc ccgcaaaaga ccttgacgag cttcaaccgt aaaactttga agatggaaac
    23641 taaggacatc atgaatcgac cgaatgagga gcgtgagatc aagattccga tagataaaga
    23701 cgggcagatg cagatcaatt ttccgggagg gctttattcg ttccgagcgc atgaaatttt
    23761 cgaagcggcg acggagtgga acgaggaaac cgcgtctcaa tttcaaaaca cgatttttct
    23821 cgttgcgatg tattatgcca cgggagcggg agcggcaaag gatacgcatt tatcaccatt
    23881 tggagatatg tccgggatcg aacaccatgc agcttcgatc aacacgattc tcaaccaaga
    23941 ttttcttttt gagcttccgt tatgggggga atttctgatc ttaatccttg tgggaatatt
    24001 agggggattt gtacaacctc gattaaaaac ctggttggcg tttctgtttt ttttagtgac
    24061 agcgcttcta tattcaatcg gaacgctcgt gaatttttcc gaacttaact tggtgcactt
    24121 atatccgact gtgatattgg agcagttgtt tatttttatc ggactgatcg ggtttaggat
    24181 tttaacggag gaggaaaatg taaaatatat acgaagtacg ttctccaagt ttgtatcgaa
    24241 ggacattgtg gatgagctac tcaaaaatcc ggacaatttg aatcttggag gatccaaacg
    24301 agacattacg atttttttct ccgatatccg aggatttacg acaatgtcgg aaaaaatggg
    24361 accggaagaa ctagttcaat ttttgaatca atacttatcc gagatgacgg agatcatcat
    24421 tgaatttaag ggaacgattg ataaatacat gggggatgcg atcatggcat tttggggggc
    24481 gcctgtgccg ttagaagatc acgcttacta tggatgtgcg gccgggcttg cacagatgag
    24541 aagactcgcc actttgaagg aagaatggaa gagtttggat ctgccccaaa tggatatcgg
    24601 aatcggactc aattccggac ctgcagttgt aggaaacatg ggcagttctc acaggatgga
    24661 ttacacctgt atgggagata cgatcaattt gggatccaga ttggaaggaa cgaataagga
    24721 atacggaacc catattatta tctccgagta cacttatgag aaggtaaagg acagggtcat
    24781 cgcaagagaa ctggacttga ttaaagtgaa aggaaagact cagcccgtac gaatctacga
    24841 attattggat ttagtgaacg aggaagacct gaaactatta agaaaacctt tgcaggtgaa
    24901 ttgaaaaatt aataaaatta tagaaagttt tcatgcaaca ggaatcaact ctgctggata
    24961 agattgatta tccagccgat ctcagaaaca taccgttgga aaaacttccg caggtctgta
    25021 aagaggttcg gaattacatc atcgatactc tatcgggagt aggcgggcat tttgcaagta
    25081 atctgggagt cgtggagcta acggtagcgc ttcactacgt attcgacaca ccaaaggatc
    25141 gattgatctg ggatgtgggc caccaaacgt atccacataa aattctcacg ggaagaaaag
    25201 acagactcaa aaccgtacga aagtttaacg gactttccgg gtttccgaaa agggaggaat
    25261 ctccttatga cctttataac acagggcatg cgggaacttc gatatcgcaa gcgctcggag
    25321 aagccgctgc ccgggatcta acaaagggag aggattacag tgtagttgcc attatcggag
    25381 acgcgtcgat tgcaacagga atggcgctcg aagcgatgaa tcacgccggt catttaaaga
    25441 aggacatgat cgtaatctta aacgataatt acatgtcaat ctcgaagaat gtgggttcca
    25501 tttccaacta cctcaacaac atcataacat ctcattttta caatcactgg aagagagtat
    25561 tttacacttt cttaaagtgg ttgcctatcg ttgggcccgc ggccgagaga tttttcaaaa
    25621 aagtggagaa gggattcaaa gacgttctaa cgccgggcgg actattcgag gatttgggat
    25681 tcggatatat cgggcctgaa gacgggcatg acgtgattcg actcgtgaac atgctcgcaa
    25741 aagtaaaaaa aatgaaggga cctatattac ttcacctaat cacgcaaaag gggaaaggat
    25801 acgatccggc ggagagggat ccgatcaagt atcacggagt aacaccgttt cgaaaagagg
    25861 acggagcgat ggacagtgga gatacttcca agatcgcata cagtaagatt gtaggaagga
    25921 tgttgtcgat tttaacggaa gcaaatccta agattgcggc aatcacaccg gcgatgatcg
    25981 aaggaagtgg attaaaagaa tacgccgaaa aatatcctga ccaccttttt gatgtaggga
    26041 tagcagagca acattccgta gcgtttgccg gagcgatgac gaacggaagt atcattcctt
    26101 atatgtgtat ctactcgacg tttttaacga gggcaataga tcagctcgtc caggatgtat
    26161 cattgatgaa tctacctgtt cgttttgtga ttgatcgtgc ggggtgtgtg gggccggacg
    26221 gggaaacgca ccaaggactt ttcgatttag gatatctgct cggtttgccg aacatggatg
    26281 tatttgttcc gtctaacgga caggacatga tcgattcact tcggtggatg gaaacgtacg
    26341 acaaggctcc gattgcaatt cgattcccga aggcgaatgt ggacttgaag actttggatt
    26401 tttacaaaga agtcgatctt cgacctggaa catttcgagt tctcaaaaga ggaacggatc
    26461 ttgctctttt atcgatcgga tccatgatcg acgaagccaa aaaagcgacc gaaattctgg
    26521 aaagtgcggg cttcagcgta accctcatcg atctcatatg gttacgacca cttggagtgg
    26581 aagcgctcaa cgaagaatta tctaatgtga gacgttttgt gataatagac gaaagttatg
    26641 tcgacgctgg agcttccgga tatctgctca ataggattct tcctgaaaat ttatcgaaat
    26701 atgtcaaaac gttcggattt ccgccggagc cgatacatca cggagaaagg aaagaaatta
    26761 tccaagcgta taggttggat ggggcatcga tcgcggagag tgtagcggat gtattgaaaa
    26821 aaaacttaat caagccgtga ccattccaaa ccgaaaataa aaataaaaac gggttaagga
    26881 attggaaaac attactcctt cggatttttt agaagcggcg aaatattttt ataaaaaagg
    26941 cgattcggac agagcagagt atttgttcaa acttactttg gagggcgagg agaaccacga
    27001 ggcttatttc tttttggggc ttctcgaaaa tcagagggga aattcggaaa aagggcttac
    27061 acatttttat aaatctgtgg aattgaatcc gaattacgga aacccctgca atgaaatcgg
    27121 aatcatactt ttaagagcgg gaaaggaaat cgaggcggtg tattggctta agaaatcctt
    27181 acgctgtgaa ttgaacgatg cgcctcacat ttcactctac aatcttgcca ctctgtataa
    27241 aatttggaat cgtcccgaaa gatcccttca gtatttacat cgtgctatat tgatcaaacc
    27301 cgatttcgaa gaggccagaa agctcaaaga ggagttaggt tccgcaattt gagttaaaga
    27361 aaatagggaa caattttgaa tctctggcgg taaactggaa ttttatagga actagaagct
    27421 atctcaaaaa tactttatct ttgcttaaaa tgccgattct agtcattcta agatattttt
    27481 gagacaagct tctattcaga taaaaatgtg acggagcctc gtttcggatt aacgaatcta
    27541 ctaccgaaat gtttctaagg ttcaagtaat gatttccgat atggtttttg ctttattgaa
    27601 aaggagctcc caaagggaaa agtcaaaagt cagtttgcga aatcgttttt tgctctggtt
    27661 ttatattctg tcaatgggat tgaatcggaa taataaggct catagaagtt cgattgcgga
    27721 agagatgtcg gattatttta gcaactttcc ggttcgcaac gattaacgtt tccagaatac
    27781 tcggtcacct tcggaaatcg attttaagtc tttgcttccg ttatccggaa cggctctgga
    27841 aagaaagtaa tcgatttctt caatcgtagc ttctccggat tttccggagg tattgtagat
    27901 ttgaatcttg ctaccttttt ttaaaccatc cagaattccg acattgatga tgacgtcttc
    27961 gttttttact tttaagatgg aaccgctagg agggatcgcc gctgcaattt tagaaacgga
    28021 tcttgctacc gcctccggaa taaaatccct ccctttcgag aatactctaa atgtggaaag
    28081 gattttttcg tgtttagaat ctttaatcgt ccagtctata tacaatgaat gattttcgta
    28141 ttttaaagaa ccataaacta taaatctagg tttaacccca ttctttgcgg agtccttgat
    28201 tttgagaagg gtggattctg tgtagggtaa aatttccgta taaggatcgg cttttatatc
    28261 gaaggaagtc ggattatttc taatggattc taaagtctct gaaagagaaa cggtaggatt
    28321 taaagaaaga tttctacgca cggaagagga aactaagagc gcgagatccg gataatcgcc
    28381 caaataagat ttatcggaga gatcgaacaa taaaagaaca ggcggggttc ttccgtagtt
    28441 ctccacgaga ttgtcgcctg tgatttcaag taatccttcc ttataggcaa ttgattgttt
    28501 catcgagttc agaagatttt cgattttgta ctgatatttt tgattttccg gatatttctt
    28561 tctcaaaaat aaaaggagat tgagataacg cggaaaaaat ccggtccttt tgtattcgga
    28621 taatgtttga aattgaactt ccggttgacc gggaatcagt tcccttgcgg cagcaagatg
    28681 atgagaagcc atatcgtata aaagagaatt tttagaggaa tgaaagcgtt gcattctata
    28741 ctctccgagt tttcttcgaa aagaatgatt ttccggaaaa tgattcaatg cgactgactc
    28801 tgctttttgc ctcgacatcg aatctaagtc gtctagtttt aatatttcgg ttaacgcgtc
    28861 ttttgcggaa aaatctttgt tcatcccttt ttcttcggta aacgctttca aatagagata
    28921 cgaagggttt tgagggtaaa gagaaacaag tttgcgagaa agtgaagccg cggatgaaaa
    28981 gtctccctgc cagattttaa ttcttacaag cgaatcgatc gcttcttcaa aatcgggata
    29041 taaggaaatc gctctttcta acttttccga cgccatttcc aatttttgtt ttctctcttg
    29101 atcggaattt ttttgggacc aatcgatcaa taacgaagct atgttgaaaa ataaatcagg
    29161 atcatccgaa gaggatgcga gaaccgtgtt ccaaagatga tacgatttgg aaaagttgcc
    29221 ggttttaccg tttactttcg cctctaaaat ttgaatttct tttgagtttt gaaatttgga
    29281 cttagagatt tccagttttc tgagagcgga ttcgtagttt cccatttcca aaagaatttg
    29341 gatttgaatc ggagctaaaa ccggatcgaa agggtcgatt tccaaggaag gttttaagag
    29401 gtttaaggaa ttttgatatt cttttttacg ggcgtaagct aaggccgctc ctttgattgc
    29461 ggctttattt tccggttcga gtgcgagaac cttattgtat gcatcgaatg attccttatc
    29521 tttatgaaga tgttttgccg cttccgcgag tccaagtgaa gaacgggtcg acatgggatt
    29581 agaacgggac gcttcggaaa atgattgata ggccgcggcg taattgcggg ctttgagaaa
    29641 ggtttcccct tcctgaattt tttgaatcgt attttcggaa gaaatcggcc taatgaataa
    29701 aaataggact aaggcgccaa gggaatgtct ttgtaaaaaa cttagaatca ttttgtaaag
    29761 aatcctgctt cagctttgcc ggatgtgttt ctaaaattcg cttctatgat caaggggata
    29821 tagaaatctt ttttatccac gttgattcta cttttgaagg aaacgatata acgtctgtcc
    29881 ttatgagata aaaaggagtt gtaaaggttt ttttctaatc cttcacccgg aattaaaatg
    29941 aattttcctc cggtggaagc tgcaatcgtc ttatatgttt caactgcaga tccggtatcc
    30001 gaaagcgata agaaatatat gggaatcgaa tgtgctttgg aataacggat aattttttcc
    30061 ggtgaaatct gggtaaatga atccggataa gaattccccg agatcaatac caaaacgatt
    30121 ctcggcccaa gacgaccgag taaatcggat attcctctgt aaatcgcttt cccggtctta
    30181 gaactcgaat cactaggaga tgtccttaat attttaaaaa tctcatacat tgaatgattg
    30241 aaatcggaag ttttgatcaa ttccgtaccg gaacgaagta cttctattcc gtcgtattgt
    30301 ctaagcgaag ttagaagagg tcttagggat ttttcgaata tcggataagc ggatttaact
    30361 tcgggagtat tttcataaac gagggatacc gagatccgat tgttaaactg ttgcatatct
    30421 gcaagtccga tcaatgggga aagatttcca tattcataaa ctttaaagga gtttcttggt
    30481 atcgccttga tatctcgtcc tgatcgatct cttatgcgga gaaatacgga aatatccggg
    30541 tattcttgat ttaaaacttt ttctaatacg atatccatgt tcgaagacaa ttgattggag
    30601 gggctgaaaa tttccactcg gtgtcgattg aaatccgcga tgaattgtgt cccggtataa
    30661 tcaaaggttg aagagaaagg ttggtttagt tttcgtacta tgttttttga atctcgaaag
    30721 gaatctaata atctccaaga attgtctacg gtattgtaaa tgatgagtcc cgacttttcg
    30781 tccgagatat aaatttcgtt ttttcgaatt gttagattgc ggggagataa taggatattt
    30841 ggattcgtaa tttctctgag aaaattacct tccgaatcga atacggcgat tctagaattt
    30901 ccgcgatcgg ccacataaat ctccccttgg gaatttactt tgagtccgga cgggttgcgt
    30961 agaattccca ccccgatttc ttgaatgaaa gtcccatctg tttttaattt ttgaagccga
    31021 ttatttccgg aatcagagac atagagatat ccattttttg tgaagaatat tccggttggc
    31081 ccatgaaatt ctccatttcc ttttcctgaa tttccgaatc ggttgcggta ttcacctttt
    31141 gtattgaact cataaatctt atcagcttta aaatcggtca caaaaattga atttcctctc
    31201 aatgagaaaa ataagggacc tgataaattc cgacctaagg aacctttgaa gttatccacc
    31261 gggttaccat tcgggtcaaa ctttactacg tttgccgtgt caaaagaaag aacataaagg
    31321 aatccgtcat cgtcgacggc tacatcggat ggatttcgaa atctgaaacg tcggaggtcg
    31381 tcgcctaaga ttgaggaata ataacggacc gccaaatctt ggcttccgcc ggctaaattg
    31441 atcctaaggg cgtctaatct cgctttttga atttgattga gacctgtaat cccttctatt
    31501 tgttctaatt ccgacatact ctcaggccag tcaccggaga gataatatga gtttgagagg
    31561 aggagtcggg ctaatgtaaa gtcgttctta attgaaagcg cttttaaaaa gctttctcgt
    31621 gaggatgaat actgtgagtt attaaaataa gagaatcctc tcgcaaattg tgtttttgcc
    31681 tccttttcct gaatagaaaa gttcggaagt ccgtcggaat tcaaagagga tgcaatagag
    31741 ataaagatta caataataaa aagtcgaaga aaatgcattc ttaatttcgt ccctatcttc
    31801 tataggcaat tgaaagagac ataatttcaa gaatttttta ccaaagactc gggaataact
    31861 ctgcactgaa agtattagct aagcttgttt gggagttgat taaagaagag atttcctgga
    31921 cgttaagcca taaggaagat ctaactttct tgaaattgaa agtcagataa attcttaaaa
    31981 tccctattaa ggcttgttcc actaaaaatt tcttgatctt aaaaggaaac atttttgaaa
    32041 actttactac tttgtttcca gttttggtga tgttcttgcc aaatctctct cttcgcccga
    32101 ttttcggaaa gctccgttct ggtttctcta atgaggaaat ctaggattag aatatagttt
    32161 ctgaaactta tttcgatttg attcagtttt tcttctaaag agacatccat ttctcttttt
    32221 actatcggtt tttccgataa aaaaatggag aattatgcgc tactcaactc gaaatttttt
    32281 tcgtacacga gttttttcaa aatcgatttt tggtcggaaa aaatcgtaaa gtaaaagtga
    32341 aaaggggtct tttgttttcc
//
LOCUS       GPLGLLHF_13             9541 bp    DNA     linear       08-DEC-2021
DEFINITION  Genus species strain strain.
ACCESSION   
VERSION
KEYWORDS    .
SOURCE      Genus species
  ORGANISM  Genus species
            Unclassified.
COMMENT     Annotated using prokka 1.14.6 from
            https://github.com/tseemann/prokka.
FEATURES             Location/Qualifiers
     source          1..9541
                     /organism="Genus species"
                     /mol_type="genomic DNA"
                     /strain="strain"
     gene            complement(4..966)
                     /locus_tag="GPLGLLHF_00158"
     CDS             complement(4..966)
                     /locus_tag="GPLGLLHF_00158"
                     /inference="ab initio prediction:Prodigal:002006"
                     /codon_start=1
                     /transl_table=11
                     /product="hypothetical protein"
                     /protein_id="X:GPLGLLHF_00158"
                     /translation="MILRIHKIQCLLLIVPLLLWADPTLDSEFLRSVQEGDPKKTQLL
                     IQAGASVDATDSRGKTALMLADHRPEVAEVLIRAGANVNAQDKDGSSVLMESLSGLFD
                     VKVLDIDDLAVPKRLIESGAKLEYLSKVDATKTLPVSILNVAIRHGNLVLVQFLVENQ
                     ADVNFDKGNPEEFPLFLACGAGSSSANFSIVEFLLKNNAKADYTSRLHDKSQDGKLIQ
                     AGVDNALHFLSEESDIDPRIPELLVKNGTNVNHRNAEGITPLLKAILKRRIALSEKLL
                     ELGADPNISDTQGRTPLEEVRKQKLTDLETLILKKNRTNEKIPQ"
     gene            1220..2476
                     /locus_tag="GPLGLLHF_00159"
     CDS             1220..2476
                     /locus_tag="GPLGLLHF_00159"
                     /inference="ab initio prediction:Prodigal:002006"
                     /codon_start=1
                     /transl_table=11
                     /product="hypothetical protein"
                     /protein_id="X:GPLGLLHF_00159"
                     /translation="MIPVLLIGLGRIASLLEKDSFRNRPCTHAGTFFSPWGKKKFFLV
                     GAIDPSEDRRNRFCKDWNIPKNLCFIDFKNWASSFYSSQSKKDPAIVSPNNRSEYDGK
                     TRRRNFSGTQFVRQEGRDLADFKNVHSVDLRRKKKDHNSCDSNPNSIDPTFCLVVIAT
                     PSETHYQLAKAAIEFGFRHLLVEKPVCHSLPLARKLAELCRKTGTDLRVNHERRYHPL
                     YIQVRKWIQEETYGPVRTIRASVLTSARNPGRAILDKTGPLFHDGTHAVDLLTWYLGM
                     PDRVVSILRSYPNSPVEEQALALMTYPKGETVFLEAGGMRNYFQFELDIQTEKARFLV
                     GNDEVRFWKSKPSRKYKGFKSLTPVSIPEKSSAGSNPFLNLYDSLFRHLSGKSSRVTG
                     DMEENLQILTLLDTIRRRAEKRFLGV"
     gene            2488..4194
                     /gene="ubiB"
                     /locus_tag="GPLGLLHF_00160"
     CDS             2488..4194
                     /gene="ubiB"
                     /locus_tag="GPLGLLHF_00160"
                     /EC_number="2.7.-.-"
                     /inference="ab initio prediction:Prodigal:002006"
                     /inference="protein motif:HAMAP:MF_00414"
                     /codon_start=1
                     /transl_table=11
                     /product="protein kinase UbiB"
                     /protein_id="X:GPLGLLHF_00160"
                     /translation="MLVSSAAEPQEIQSYKRHGSSWRFWNASSFVWKKIWSIFWFFKL
                     GKIFFPSYRDRVVQEKFFRTLGEDCRNFFLSMGGVYIKLGQYLGNLSHVFPDSFTESL
                     QDLQDRVPPHPFSEIEERFRLEFGKEITKVFPGILSVPEASASTAQVHVASIGGQKVA
                     VKVLYPGIETLIADDLRNIRSFLKRINRYLFRFEYKKIHDEITHLITRETDLQLEADS
                     YDRMRQLFAEEPDYVFPKVIRPFSGKSVLVTEFIEGVKITRAVPVLKGQAKSRPVELL
                     VRAYVLMIFQYRFYHADPHPGNLIYTKDEKLCFIDFGAVGEMNANRAFALKQIFLCAI
                     VKDYYGVVSGLDDIGALSVSADRDKLEEVVRYSLEKLGRFIADTDYFRNLSLEQIHTR
                     EDRLFLKEINSSLKEIFRMIQMPENFIFLERVLGLLVGITAILDPYRTVLDYGEKPFR
                     AVATGKEGGLEFSLLNEDKNLLSHALSIPGEFYKVLQNINRGRLQLREVEQHTRKMYV
                     LGHQFLYSGFLVAGIHFGNYYLERGMEIQGWGFWGISGFFGLLVIYSFWKHKLKKKGT
                     LS"
     gene            4191..4739
                     /gene="lspA"
                     /locus_tag="GPLGLLHF_00161"
     CDS             4191..4739
                     /gene="lspA"
                     /locus_tag="GPLGLLHF_00161"
                     /EC_number="3.4.23.36"
                     /inference="ab initio prediction:Prodigal:002006"
                     /inference="protein motif:HAMAP:MF_00161"
                     /codon_start=1
                     /transl_table=11
                     /product="Lipoprotein signal peptidase"
                     /protein_id="X:GPLGLLHF_00161"
                     /translation="MKYFEKRFLDVYRPLYIGVIFLGIILDLVTKFLVILYFEPHRYL
                     EVLGSFFRMTLTFNTGFVFGAFQDNAIPSLIATGIAIVFLIGYRWKNYDLGNPWGWNL
                     VMAGAFGNFLDKFFVKIPGTGFRFGFQPNVGEYIGVVDFLDFDWPDFLLFSRWPAFNV
                     ADSCVTIGLTILIFTMKLEEEK"
     gene            4744..5271
                     /locus_tag="GPLGLLHF_00162"
     CDS             4744..5271
                     /locus_tag="GPLGLLHF_00162"
                     /inference="ab initio prediction:Prodigal:002006"
                     /codon_start=1
                     /transl_table=11
                     /product="hypothetical protein"
                     /protein_id="X:GPLGLLHF_00162"
                     /translation="MKALDLPIWRKLFIRKEANNKAIIQFLRETSVFGRMKKRTLIEI
                     ARMVHVREYQESEMVFRQGDVGAGFYLVYEGSVVIRSVRYGIELDLAHLDQHSFFGEL
                     SLFTEERRTASAITLEPTTLLGFFQPDLKEIIETKPRIGIEILMSLSTVIVERLHRTN
                     GLLEKAYFKGKQKNA"
     gene            5264..6331
                     /locus_tag="GPLGLLHF_00163"
     CDS             5264..6331
                     /locus_tag="GPLGLLHF_00163"
                     /inference="ab initio prediction:Prodigal:002006"
                     /inference="similar to AA sequence:UniProtKB:P9WFM5"
                     /codon_start=1
                     /transl_table=11
                     /product="Putative transport protein"
                     /protein_id="X:GPLGLLHF_00163"
                     /db_xref="COG:COG0628"
                     /translation="MRDPEIREFSGYFIRTSFFLIVVFTTVVSLWGLQLLAVPIVLAL
                     LIFYTFNGMINDLESLGVPRILSIAILMLFTSIPIYLFINSVASPIASTLNPLLKNWK
                     QDLDDAKFKYLTVTVNLQFNEFPASWNETIRPDELIKKIAELMHEQVKGFVSYIPTLI
                     GYLLITPLFAFLFLLNGNGIYKSLISLIPNRYFEMALMITYKINEQLTNYLKSLMIQS
                     MIICAVSSLGFYIIGLPYFYIFGLFLGIANSIPYLGPIMGAIPPLFFALVIGGAETTG
                     LMISILIVVSIAQIIDNFLVQPVVISGSMSLHPIVIVGAVTVGGAALGLVGMLIAVPM
                     AAILKVTIQTLYSSMKDHNLL"
     gene            6450..6653
                     /locus_tag="GPLGLLHF_00164"
     CDS             6450..6653
                     /locus_tag="GPLGLLHF_00164"
                     /inference="ab initio prediction:Prodigal:002006"
                     /codon_start=1
                     /transl_table=11
                     /product="hypothetical protein"
                     /protein_id="X:GPLGLLHF_00164"
                     /translation="MSKTEDSLAVFWWEGDGHEERDGIYLYGLWRAEEIRAPRAPFRS
                     NSNPGARLNGADLTILSQMHTGA"
     gene            6676..6948
                     /locus_tag="GPLGLLHF_00165"
     CDS             6676..6948
                     /locus_tag="GPLGLLHF_00165"
                     /inference="ab initio prediction:Prodigal:002006"
                     /codon_start=1
                     /transl_table=11
                     /product="hypothetical protein"
                     /protein_id="X:GPLGLLHF_00165"
                     /translation="MLAQSGRLGNLTPRCFRTLLAAGAIVAWCATEGCFSANLFDSAE
                     MNCIYAAMTRQPGFHLSAYISQEFKYLDTHFLTELKSCFLKVQTGR"
     gene            7263..7541
                     /locus_tag="GPLGLLHF_00166"
     CDS             7263..7541
                     /locus_tag="GPLGLLHF_00166"
                     /inference="ab initio prediction:Prodigal:002006"
                     /codon_start=1
                     /transl_table=11
                     /product="hypothetical protein"
                     /protein_id="X:GPLGLLHF_00166"
                     /translation="MANLQVRDIDDRLYESLKRRAEIEHRSVSQEVVMIIENHLRRDN
                     LETELQTIEFLKLSNSWVDKRDPKEIVKDLRSSRSKNNQDKIVNELFD"
     gene            7525..7923
                     /gene="vapC2"
                     /locus_tag="GPLGLLHF_00167"
     CDS             7525..7923
                     /gene="vapC2"
                     /locus_tag="GPLGLLHF_00167"
                     /EC_number="3.1.-.-"
                     /inference="ab initio prediction:Prodigal:002006"
                     /inference="similar to AA sequence:UniProtKB:Q4UNB2"
                     /codon_start=1
                     /transl_table=11
                     /product="Ribonuclease VapC2"
                     /protein_id="X:GPLGLLHF_00167"
                     /db_xref="COG:COG1487"
                     /translation="MSYLIDTDIIIYSLKEHEKVHKNFLKRKNVSKSISVITYGELIF
                     GAKKSKSREKNLATVYRIGELFPVIELTRGIIETFGELKATLQKKGISIDDFDLLIGS
                     TALFLNYTLVTNNEKHFGKISDLRIENWSK"
     gene            complement(8100..9023)
                     /locus_tag="GPLGLLHF_00168"
     CDS             complement(8100..9023)
                     /locus_tag="GPLGLLHF_00168"
                     /inference="ab initio prediction:Prodigal:002006"
                     /codon_start=1
                     /transl_table=11
                     /product="hypothetical protein"
                     /protein_id="X:GPLGLLHF_00168"
                     /translation="MESKWKPFWGISLVLTGAVFFSAKAIFVKLVYRYNIDSTTALAL
                     RMLFAIPFFAWIAYRSGNTNNNFVNLTKKDWGLILILSFLGYYLASLFDFIGLEYISA
                     GLERITLFVYPTIVLIIGSILFKRKIKRAEIFAILITYSGIVVAFIGDIQVEGPNTTK
                     GVLFVLGSAIAYALYLVGSESLIPKLGSVRFTSYLMLLSGSIVIIHFLFTRHPASLIQ
                     PTNVYLYGLALGVLTTVIPAYFTTEGIRMIGSGKAAIVGSVGPMSTILLAWIFLGEPI
                     TLSGLVGTILVLTGALWIGGKKSEPNTEGDS"
ORIGIN      
        1 aaactactga ggaatctttt cgtttgtcct gttttttttc aaaatcaagg tttccaagtc
       61 ggtcagtttt tgttttctta cttcttccag aggagttctt ccctgcgtat ccgaaatgtt
      121 cggatcggct cctagttcga gtaatttttc ggataaggct attctccttt tgagaatggc
      181 ttttaaaagc ggggtaattc cttccgcgtt cctatgattt acgttcgttc cgttttttac
      241 gagaagttct gggattcgcg gatcgatatc ggattcttcc gaaagaaaat gaagcgcgtt
      301 gtcgactccg gcttggatca gttttccatc ttgactcttg tcatgaaggc ggctcgtata
      361 atccgccttt gcgttgtttt tcaaaagaaa ttctacaatt gaaaaatttg ccgaagacga
      421 accggctcca cacgcgagaa aaagaggaaa ttcttccgga tttcccttat cgaagtttac
      481 atcggcctgg ttctctacta gaaattgcac aagcacgaga tttccgtgac gaatcgccac
      541 atttaaaatt gaaacgggaa gagtttttgt tgcatctacc ttggaaagat attccaattt
      601 agctccggat tcgatcaatc gtttcggtac cgcgaggtcg tctatgtcta aaactttcac
      661 atcgaaaagt ccggataaac tttccatcag tacggaactt ccatctttat cctgggcgtt
      721 tacgttggct cccgcgcgaa ttagaacttc cgcgacttcg ggcctgtgat ccgcgagcat
      781 caaagccgtt ttgcctctgg aatcggtagc gtctacggaa gcccccgctt ggattaaaag
      841 ttgcgttttt ttaggatctc cttcctggac ggatcgtaaa aactcgctgt ccaaagtcgg
      901 gtcggcccat agaagaagcg gaacgattaa aaggagacat tggattttat gaattcttaa
      961 aatcatcgta atcttgataa accctctact gtattaaatc ggatttttta tgtgtggtat
     1021 ccacattttt gaaatccact ttttatagga atctgaaaac gctctcttac cttgaccttt
     1081 ttttatttca gaagttcccg tttgttttca gagttctttc caatgtatcg atccatgaac
     1141 caaagaatcg cctcgaaatc ccgccgggtc aagtcaaaat aactcttgag tccgacgccg
     1201 gaaatggttt catcatctta tgattcccgt tttactgata ggtctgggga gaatcgcttc
     1261 tctcctggaa aaagattcct ttcgtaaccg tccttgcacg cacgccggaa cgtttttttc
     1321 accttggggg aaaaagaaat tcttccttgt aggagcgatt gatccatccg aagatcggag
     1381 gaaccgattt tgcaaagatt ggaatattcc gaaaaactta tgcttcatcg attttaaaaa
     1441 ttgggcctcc tcgttttatt cttcccaaag taaaaaagat ccggcaattg taagtccgaa
     1501 caataggtcc gagtatgatg ggaaaacaag acgtaggaac ttttcgggaa cacaatttgt
     1561 tcgtcaagaa ggtcgggatt tagccgactt caaaaatgta cattccgtcg atttgcgacg
     1621 aaaaaaaaaa gaccacaatt cttgcgattc gaatccgaac tcaattgatc ccactttctg
     1681 tcttgtagtg attgcgactc cttccgagac acactaccaa cttgcaaagg ccgcgatcga
     1741 gttcgggttc cgtcatcttt tggtcgaaaa accggtttgt cattctcttc cgcttgcgcg
     1801 caaactcgcg gaactctgtc gtaaaacggg aacggatctg cgagtcaatc acgagagaag
     1861 gtatcatcct ctttacattc aagttcgtaa atggatccaa gaagaaacgt acggaccggt
     1921 tcgaacgata cgcgcatccg ttttgacttc cgcacgaaat ccgggccgcg caatcttgga
     1981 caagacgggt ccactctttc atgacggaac ccacgccgtg gacttactca cttggtattt
     2041 gggaatgccg gaccgggtcg tttccatttt acgatcctat ccgaattctc ccgtggaaga
     2101 acaggcttta gcgctgatga cttatcctaa gggtgaaacg gtttttttgg aagcgggggg
     2161 aatgagaaat tactttcaat tcgagttgga tatccaaacg gagaaagcgc gttttctcgt
     2221 cggaaacgac gaggttcgtt tttggaaatc caaaccttcc cgaaaataca aaggatttaa
     2281 aagtttgact ccggtttcaa ttcccgaaaa atcttccgca ggctcgaatc catttctcaa
     2341 tttatacgat tctctctttc gacatttgtc cggaaaatcg tcccgggtca ccggggatat
     2401 ggaggagaat cttcaaattc tcaccttact ggatacgatc cggagaagag ccgaaaaaag
     2461 attcctgggg gtttagaagt ttcacgtatg cttgtttctt ccgcagccga acctcaggaa
     2521 atccagtcat acaaacgaca cggtagttcc tggagatttt ggaatgcgag ttctttcgtc
     2581 tggaaaaaga tatggtctat attctggttt tttaaactgg gaaaaatctt ttttccttcc
     2641 tatagggata gggtcgttca ggaaaaattc tttcgtacat taggagagga ttgccgtaat
     2701 tttttcttat ccatgggggg agtttatatc aagctcggtc agtatctcgg aaacctctcc
     2761 catgtttttc cggattcgtt taccgaatct cttcaagatc ttcaggacag agttcctcct
     2821 catccctttt cggaaatcga agaacgtttc cgtttggaat tcgggaaaga aatcacgaaa
     2881 gtttttccgg gcattctaag cgttcccgag gcgagcgcgt ccacggctca ggtccacgtc
     2941 gcttccatcg ggggtcagaa ggttgcggta aaagttttat atcccggaat cgagaccttg
     3001 attgcggacg atttgaggaa tattcgctct tttttgaaaa gaatcaatcg ttatttattt
     3061 cgtttcgaat acaaaaaaat ccacgatgaa atcacccatc ttataaccag agaaaccgac
     3121 cttcaattgg aagcggattc ttatgatcgg atgagacaac ttttcgctga agaaccggat
     3181 tacgtatttc cgaaagtgat ccgcccattt tcaggtaaaa gtgttttggt tacggaattt
     3241 atagaagggg ttaagattac aagagcggtt cccgtactca aaggtcaggc caagtccagg
     3301 cctgtggaac ttcttgttcg tgcctatgtg ttgatgattt ttcagtaccg tttttatcat
     3361 gcggacccgc atcccggaaa tttaatttac acgaaagatg aaaaactttg tttcatcgat
     3421 ttcggagctg tgggagaaat gaatgcgaat agggcttttg ctctgaaaca aatctttctc
     3481 tgtgcaattg tcaaagatta ttacggagtc gtttccggtc tggacgacat aggcgcatta
     3541 tccgtttctg cggatcggga taaactcgaa gaggttgttc gttactcttt ggaaaagttg
     3601 ggaaggttta tcgcggacac ggattacttc cggaatcttt ctctggaaca gattcatact
     3661 agagaggatc gacttttctt aaaggagatc aattccagtc tgaaggaaat ttttagaatg
     3721 attcagatgc cggaaaattt tattttctta gaacgtgttc tgggattact ggtagggatt
     3781 accgcgattt tggatcctta tagaaccgtt ttggactacg gggaaaaacc gttccgggcc
     3841 gtcgccaccg gaaaagaagg cggactggag ttttctttgt taaacgaaga taagaatctt
     3901 ttaagccatg ccctttccat tccgggggaa ttttataaag tacttcagaa catcaatcgg
     3961 ggaagacttc aactccgaga ggtggagcaa cacactcgga agatgtatgt tctgggacat
     4021 cagtttttat attccggatt cctggttgcg ggaattcatt tcggaaatta ttatctcgaa
     4081 agaggaatgg aaattcaagg ttggggattt tggggaatct ccggattttt tggactgtta
     4141 gttatttatt cattttggaa acacaaactt aaaaagaaag gaactctctc gtgaaatatt
     4201 ttgaaaaacg atttttagac gtctatcgcc ctctttatat aggcgttatc tttctcggga
     4261 tcatattgga tcttgtgact aagtttctcg tcattctcta ctttgaaccg caccgttatt
     4321 tggaggtgct tggaagtttt ttcagaatga ctcttacctt caataccggc ttcgtgttcg
     4381 gagcgtttca agataatgcg attccgtctt tgatcgcaac cggaatcgca attgtgtttc
     4441 tcatcggata cagatggaaa aattacgatc ttggaaatcc ttgggggtgg aatctcgtta
     4501 tggccggcgc ttttggaaat tttttggata agttcttcgt aaaaattccg ggcacgggat
     4561 tccgtttcgg gtttcaaccg aacgtgggag aatacatcgg agtcgtcgat ttcttggatt
     4621 tcgattggcc ggactttctt cttttttcaa gatggcctgc gttcaatgtg gcggattcct
     4681 gcgtgacgat cggacttacg attctgatct ttacgatgaa actcgaagag gagaaataat
     4741 ttcttgaaag ctctcgatct acccatctgg agaaaattat tcattcgtaa ggaagcgaat
     4801 aacaaggcga tcattcagtt tctcagggaa acttccgttt ttgggagaat gaaaaaaaga
     4861 accctaattg aaatcgcaag gatggtgcac gttcgagagt atcaggaaag tgaaatggtc
     4921 tttcgtcagg gagacgtcgg ggccggattt tatctggtct atgaaggttc ggtcgtaatc
     4981 cgctccgtta gatatggaat cgaacttgat ctcgctcatc tggatcagca ttctttcttc
     5041 ggagaacttt ccctttttac ggaagaaaga agaactgcta gcgcgatcac tcttgaaccg
     5101 accactttgc tcggattttt ccaacccgat ctcaaagaaa tcatagaaac aaagccgagg
     5161 attggcattg aaattctcat gagtctttct acggtgatcg tagaaagact acatagaacc
     5221 aacgggcttt tagaaaaagc ctacttcaaa ggaaaacaaa aaaatgcgtg atccggaaat
     5281 cagggaattt tctggatact tcattcggac gagttttttt cttattgttg tttttacgac
     5341 cgtcgtttct ctttggggac ttcaattact tgcagttccg atcgtgttgg ctcttctgat
     5401 cttctatacg tttaatggaa tgatcaacga tctggaaagt ttaggtgtgc ctagaattct
     5461 ttccattgca attttgatgt tgttcactag tattccgatt tatcttttca tcaattcagt
     5521 cgcttctccg atcgcttcca cgttaaatcc gcttttgaaa aactggaaac aggatctgga
     5581 cgatgcaaag ttcaaatatt tgaccgtaac tgtcaatctt cagttcaatg aatttcccgc
     5641 ttcttggaac gaaacaattc gtcccgacga actgattaag aagatcgcgg agctgatgca
     5701 cgaacaagtg aaagggttcg tatcttatat tccgactttg atcggttatc tacttattac
     5761 tcctttgttt gcgtttttat ttttactaaa cggaaacgga atctataaaa gtctgatctc
     5821 cctgataccg aatcgttatt ttgaaatggc cctcatgatc acgtataaga tcaacgaaca
     5881 acttacaaat tatcttaaaa gtctaatgat tcaaagtatg atcatctgtg cggtttccag
     5941 cttgggattt tatatcatag gattgcctta cttttacatt ttcggtctct ttttgggaat
     6001 cgcgaactcg attccttatc taggtccgat catgggggcg attccacctt tgttttttgc
     6061 cctcgtaatc ggcggggccg aaacgacggg actgatgatt tcgattttga tcgtggtatc
     6121 gatcgcacag attatcgata acttcttagt gcagccggtc gtaatttcag gttcgatgtc
     6181 tcttcatccg atcgtaatcg taggtgcggt taccgtggga ggggctgcgc ttggtcttgt
     6241 gggaatgctc atcgcggtcc cgatggcggc gatcttaaaa gtgacgattc aaactcttta
     6301 tagttcgatg aaggatcata atctgctttg atcgccgcct gaattttaag acgatgaatc
     6361 aggattttgg aacgatgcga ttttatgagt ttagcattag gcgaaattcc ggcttgaact
     6421 tgcattaact ggacctctag ttgtatccaa tgagtaagac tgaagactca ctcgctgtat
     6481 tttggtggga aggcgacggc catgaggaaa gggatggaat ctacctttat ggattgtggc
     6541 gcgcagaaga aatccgcgct ccgcgcgcgc ctttccgttc gaactcgaac ccgggcgcca
     6601 gattgaatgg agcagattta acaatcctat cacaaatgca tactggagcg tagatcactg
     6661 ggctacccgg attcaatgtt ggcccagtca ggaagactgg gtaatcttac tccgcggtgt
     6721 tttcgcaccc ttttagccgc cggagcaatt gttgcatggt gtgccaccga gggttgtttt
     6781 tccgcaaacc ttttcgattc cgcggaaatg aattgcatat acgccgcgat gacccgtcag
     6841 cctggctttc atttaagcgc gtacatttct caagagttca agtatctcga tacccatttc
     6901 ctaaccgagc taaagagttg tttcttgaaa gtccaaactg gcagatagcc attctgatcg
     6961 gaactgcggc ttctcgcagc tcttcgggtt gctccgcagc cctcgcttgg tcttcgatac
     7021 atattgcccc ttcaacactc ggttcgcttt gaagtttaag aacgagtgaa ccttgtcacg
     7081 agacgtttgc taagacatct aaaacctagt cttactcgca caaacgctcg gaggcggcaa
     7141 cgtcgagaag taggcggaca tgtttgacaa aattttattc taatcaaaaa cgattaaaag
     7201 atcatgaata ttgcttgcaa gtgcatgaaa tatttattta actatttgct aaggtaaaag
     7261 ttatggcaaa tttgcaggtt cgagacatag atgatcgatt atacgaatcc ttaaaacgca
     7321 gggcagaaat agaacatcgg tccgttagtc aggaggtcgt tatgataatt gaaaatcacc
     7381 ttaggagaga taatcttgaa acagagttac aaactattga gtttttaaaa ttgtcgaatt
     7441 cttgggtcga taaacgagat ccaaaagaaa ttgttaaaga tctacgctct tcacgttcaa
     7501 aaaacaatca ggataagata gtcaatgagc tatttgattg ataccgatat tattatttat
     7561 agtttaaaag aacatgagaa agttcataaa aattttttaa aacgtaagaa tgtttcaaaa
     7621 tcaatttctg taattacgta cggcgagcta atttttggag caaaaaaatc gaaaagtcga
     7681 gaaaagaatt tagcaacagt ttatagaata ggagagttat ttcctgttat cgaactcact
     7741 cgaggaatca tagaaacctt tggtgaatta aaagctactt tacaaaaaaa agggattagc
     7801 attgatgatt tcgatcttct tattggttca actgctttgt tcttaaatta tactttggtg
     7861 actaataatg aaaaacattt tggtaagatt tcagatttaa gaatagaaaa ttggagtaaa
     7921 taactccaat aattgcctaa cgtgaaccga acgtgtcgcc taactacggt tactttcgta
     7981 aaacataaga gtgtgtccca aaaccattcg atcttatagg aatcctcgcg gattactgca
     8041 attgttccta cgttttggga cacactctaa gtctttttaa tatacgtctt ctttgttttt
     8101 taagaatcac cttcggtgtt tggttccgat ttttttccgc cgatccaaag tgctcccgtt
     8161 aaaacgagga tggttcctac aagtccggag agagtgatcg gttctccgag aaatatccag
     8221 gcaagtaaaa tcgtagacat cggccccacc gagcccacaa ttgccgcttt tccggaaccg
     8281 atcattcgaa ttccttccgt tgtgaaataa gccggaatta cggtcgttaa aactccgaga
     8341 gccagaccgt atagatatac gttagtgggc tggatcaaag atgccgggtg gcgagtgaac
     8401 aaaaagtgaa ttatgacgat cgaaccggat aaaagcatta gatacgaagt gaatcgcacc
     8461 gaaccgagtt tcggaatcaa agattcgctt cctacgagat ataaagcgta ggcaatcgcc
     8521 gatccgagta cgaacagtac gcctttcgtt gtatttggtc cttcaacttg aatgtctcct
     8581 atgaacgcga ccacgattcc ggaatatgtg ataagaatcg caaatatttc cgctcttttg
     8641 attttccttt tgaaaagaat agaaccgata atcaggacaa tcgtaggata tacaaataag
     8701 gtaattcttt ccaaacccgc agagatatat tccaaaccta taaagtcaaa tagactcgcc
     8761 aggtaataac ctaaaaagct gagaatcaaa attaaacccc aatctttttt tgtgagattt
     8821 acgaagttat tgttcgtatt tccggaacgg taggcgatcc aagcgaaaaa cggaattgca
     8881 aacaacattc tgagtgcgag tgccgtagtc gaatcgatat tgtatcgata gaccaatttg
     8941 acaaagatcg cctttgcgga aaagaaaaca gctcccgtta aaacgagaga gattccccaa
     9001 aagggcttcc atttggattc catagatcca tctcttatcc ccgaggtttt ttaaaaagat
     9061 tttttcgtca acggaaggca agaaattcct gatgttttcg ttctttgact tttggaatcc
     9121 ggatataaca attacttaaa aagaaggaat gtttgtatct cggaagatga tccccttctt
     9181 gaatgagagt tttttgttca accgatggga aatcaatcgt tctggttgga tctaaaatga
     9241 actctctcgt cttggttttc gttttcccgg tcccgaaaat ctgaaagctc gggattccgg
     9301 aaaatgcaaa aacgaattcg aaagccggtt tgatcaagtg aatatttatt ttataatatt
     9361 ctaatttttg atctataatc gttttctctt aagaacttgt ccccaaactt cgtaaaaata
     9421 tcatcgtgaa tttttcacaa aacgaagaag gcccacattc ggaggactga tgacagtgtc
     9481 gcggcaatgc tgcttttata aaagacgttt tgggataggt tctgatatgg cgccccatcc
     9541 g
//
LOCUS       GPLGLLHF_14            16667 bp    DNA     linear       08-DEC-2021
DEFINITION  Genus species strain strain.
ACCESSION   
VERSION
KEYWORDS    .
SOURCE      Genus species
  ORGANISM  Genus species
            Unclassified.
COMMENT     Annotated using prokka 1.14.6 from
            https://github.com/tseemann/prokka.
FEATURES             Location/Qualifiers
     source          1..16667
                     /organism="Genus species"
                     /mol_type="genomic DNA"
                     /strain="strain"
     gene            727..2598
                     /locus_tag="GPLGLLHF_00169"
     CDS             727..2598
                     /locus_tag="GPLGLLHF_00169"
                     /inference="ab initio prediction:Prodigal:002006"
                     /codon_start=1
                     /transl_table=11
                     /product="hypothetical protein"
                     /protein_id="X:GPLGLLHF_00169"
                     /translation="MPELLEKKTGTRKKRGKSGLNVAADDIFLFPIPDPTYKFLEKVW
                     SSFVNKIVALTFTNNQPMFNYAVFEAIQDKNLKIVASSTHFKMKEVATRIGLKDIQEF
                     INRTLPVSIQDQDNLSANFIREAIISVETKKRPEVVFSSLKDEKIHPNLRHLLSGTMN
                     YAAGIPLFVKGNPIGMIWGIRRDRMSDEQREEVREQLSSFYDVVDFVVAREMDNKADP
                     YIAKKNIEKADLHSYAKHLYYTRTGGQQHPVTSIIFDCHTYNCSYRLDASYIIPSNNG
                     FSVSLKRFEPEKTNETGKILLLIPGFFCRRSVMDKVAREMALKYGYRVFSMDMRGRSR
                     QTLPYNGIKEGWTIDDFIQEDFPAVLNWIRESFPKEKIVVMGHSMGGMIPRYYVSAYE
                     TFISKYPQNKVPLPDPKEAISGIISVTSPNFVSVGTNIPGMNALKTGLSLLPAKSISD
                     FLFDLTTFSLQSALPTVDLNKFFKFLLGLHSSLRTVSFELSTKVVNLRDFVGYRQISP
                     PEWYFLIEDIFCEESTKVILQFIRSQLSKDHAFFSFDGSINYTELQRNFQLPIYSVLG
                     TLDKIVPVDSVEEELKSLPSPNNQIVKFDQGHLGILFHMPTVREMCSGFHDWIQKLD"
     gene            2654..3226
                     /locus_tag="GPLGLLHF_00170"
     CDS             2654..3226
                     /locus_tag="GPLGLLHF_00170"
                     /inference="ab initio prediction:Prodigal:002006"
                     /codon_start=1
                     /transl_table=11
                     /product="hypothetical protein"
                     /protein_id="X:GPLGLLHF_00170"
                     /translation="MDLVEAKISDISLTNVGFAVFLKTKDDSDSRVVPIFIGPLETHS
                     ITSVLDGTKPPRPMTHDLMTVLLGTLNVSIIKISIEEIIDNTFYAKITLRKDEDVIVL
                     DARPSDSIALALRANAPIYLAKKVIEEAGIEMKDEEIPGESIAREKISQLPKTQLEIL
                     QDSLNNALKTEDYETAARIRDQIKKLIENS"
     gene            3339..3683
                     /locus_tag="GPLGLLHF_00171"
     CDS             3339..3683
                     /locus_tag="GPLGLLHF_00171"
                     /inference="ab initio prediction:Prodigal:002006"
                     /codon_start=1
                     /transl_table=11
                     /product="hypothetical protein"
                     /protein_id="X:GPLGLLHF_00171"
                     /translation="MDILNAGIALFQNGEEKVKQSLAELDTIYQELREKGEANQSAKA
                     NQVRELLNKTVQDATEILAKGGESRQQAFAKLQENFIRLSAEIEASIPDQFKETAKNS
                     LEELKRLLSKKQ"
     gene            3759..5111
                     /gene="tetA_1"
                     /locus_tag="GPLGLLHF_00172"
     CDS             3759..5111
                     /gene="tetA_1"
                     /locus_tag="GPLGLLHF_00172"
                     /inference="ab initio prediction:Prodigal:002006"
[truncated: 7,609,656 more chars]
