# Supplementary material for: Horizontal transfer of the rfb cluster in Leptospira is a genetic determinant of serovar identity
Source: Life Sci Alliance. 2022 Dec 9;6(2):e202201480. doi: 10.26508/lsa.202201480 (PMC9736851; doi:10.26508/lsa.202201480)
Supplement: Supplementary file 9 [file LSA-2022-01480_Supplemental_Data_3.zip › Supp_Data_2-rfb_sequences/sequences_used_Fig_5C/Lyme_10497903.gbk]

LOCUS       GFGGCJJI_1               332 bp    DNA     linear       08-DEC-2021
DEFINITION  Genus species strain strain.
ACCESSION   
VERSION
KEYWORDS    .
SOURCE      Genus species
  ORGANISM  Genus species
            Unclassified.
COMMENT     Annotated using prokka 1.14.6 from
            https://github.com/tseemann/prokka.
FEATURES             Location/Qualifiers
     source          1..332
                     /organism="Genus species"
                     /mol_type="genomic DNA"
                     /strain="strain"
     gene            complement(7..330)
                     /gene="nrtA_1"
                     /locus_tag="GFGGCJJI_00001"
     CDS             complement(7..330)
                     /gene="nrtA_1"
                     /locus_tag="GFGGCJJI_00001"
                     /inference="ab initio prediction:Prodigal:002006"
                     /inference="similar to AA sequence:UniProtKB:P38043"
                     /codon_start=1
                     /transl_table=11
                     /product="Nitrate/nitrite binding protein NrtA"
                     /protein_id="X:GFGGCJJI_00001"
                     /db_xref="COG:COG0715"
                     /translation="MSNKIPKMKYWSSNASFPYKSHDKWFLAETRRWGFLPNGVDYDK
                     VVNQVNRADIWRDCALSIGQKKAIPKTDSRGIETFFDGVKFDPNDPEGYLSKLTIKNI
                     RNNFV"
ORIGIN      
        1 tgtatgctat acgaagttat tacgtatatt cttaattgtt aatttactta aatacccttc
       61 cggatcgtta ggatcgaatt ttactccgtc aaagaaagtt tcgattcctc gcgaatcggt
      121 tttaggaatt gcctttttct gtccgatcga tagggcgcaa tctctccaga tatcggcgcg
      181 attcacttga ttcacgactt tgtcataatc gaccccgttc ggcaaaaatc cccatcgtct
      241 tgtttccgct aaaaaccatt tatcgtggct cttatacgga aagctagcat tactgctcca
      301 atatttcatc ttcggaattt tattgctcat at
//
LOCUS       GFGGCJJI_2               500 bp    DNA     linear       08-DEC-2021
DEFINITION  Genus species strain strain.
ACCESSION   
VERSION
KEYWORDS    .
SOURCE      Genus species
  ORGANISM  Genus species
            Unclassified.
COMMENT     Annotated using prokka 1.14.6 from
            https://github.com/tseemann/prokka.
FEATURES             Location/Qualifiers
     source          1..500
                     /organism="Genus species"
                     /mol_type="genomic DNA"
                     /strain="strain"
     gene            198..437
                     /locus_tag="GFGGCJJI_00002"
     CDS             198..437
                     /locus_tag="GFGGCJJI_00002"
                     /inference="ab initio prediction:Prodigal:002006"
                     /codon_start=1
                     /transl_table=11
                     /product="hypothetical protein"
                     /protein_id="X:GFGGCJJI_00002"
                     /translation="MPRKIRLVCRAVKELEDRGQRTEDRGQRTEDRGQRTEDRGQRTE
                     DRGQRTEDRGQRTDNYFYYPDNNFLKTNYVGAPVR"
ORIGIN      
        1 cgaagttatt acggaaaatc ccaatcgagg caaacagcaa ggccaggagt ctattcaggg
       61 cggtttttcg ttcgataacg atctgcccta aacacataag aaatcccaga gaaataccga
      121 aatgaaccat ccaccaaaga atcgccaacc acgggccggt ttcaggctgg tttcctagta
      181 aataggatga gtttggcatg ccaagaaaga tccgactagt ttgccgagct gtcaaggaat
      241 tagaggacag aggacagagg acagaggaca gaggacagag gacagaggac agaggacaga
      301 ggacagagga cagaggacag aggacagagg acagaggaca gaggacagag gacagaggac
      361 agaggacaga taattatttc tattaccctg acaacaattt tttaaaaacg aattatgttg
      421 gagctcctgt gcgatagatc tttcctctac cttagctgcc tttccgacat tgagcagctt
      481 ctgtctagcg tgagcaaagc
//
LOCUS       GFGGCJJI_3              1030 bp    DNA     linear       08-DEC-2021
DEFINITION  Genus species strain strain.
ACCESSION   
VERSION
KEYWORDS    .
SOURCE      Genus species
  ORGANISM  Genus species
            Unclassified.
COMMENT     Annotated using prokka 1.14.6 from
            https://github.com/tseemann/prokka.
FEATURES             Location/Qualifiers
     source          1..1030
                     /organism="Genus species"
                     /mol_type="genomic DNA"
                     /strain="strain"
     gene            complement(239..997)
                     /locus_tag="GFGGCJJI_00003"
     CDS             complement(239..997)
                     /locus_tag="GFGGCJJI_00003"
                     /inference="ab initio prediction:Prodigal:002006"
                     /codon_start=1
                     /transl_table=11
                     /product="hypothetical protein"
                     /protein_id="X:GFGGCJJI_00003"
                     /translation="MNGGYNIAKYGNNNFGLNVSASDTGVVNAGVNYSYSGGGDNRWT
                     NTLSNFGGAFLNFSNTGEITLSNQFKGVNTVSVGYNTDTHSFGPLGINGSFSTDLLTS
                     LVQEHAAASYEQNQAAKSMIADQAKSYGDILVQMGEFTPEEIANLHTDPNGNEKIVAA
                     FNEIKQNAIDSGNEGAFGQRLQDAINNLNQQNNTDIPVNDPLNDRSSWPQNADEQAGK
                     NILDLGYALTRKEDRKRSINPRVSYRSNRVKLMR"
ORIGIN      
        1 tttatttctc cactccggct tatttttatt tccacacctt tactcgcctc taaacttcct
       61 aagtttattg gcacgagcct tttctcagag cctgccgttt tcactttctc tttgctatga
      121 cgaagccaat aacctaacgt gcttacgctg attcccgact cttcgcagta agccttctgg
      181 ctcaagccgc tttcttgata ttctgctata tattcttccc gactctttct tgctttgctc
      241 atctcataag tttaacacga ttcgatcgat agcttaccct ggggttaatt gagcgcttac
      301 gatcttcctt cctcgtcagc gcataaccta gatccagaat attcttacct gcctgctcat
      361 cggcgttctg aggccaagaa gaccggtcgt ttaacggatc gttaaccgga atgtctgtgt
      421 tgttctgctg gtttaagttg ttaatcgcat cttgcaaacg ttgaccaaag gctccctcat
      481 tacccgaatc aatcgcattc tgtttgattt cgttaaacgc tgctacgatc ttctcgttgc
      541 cgttagggtc agtatgtaga ttcgctatct cttccggagt aaactctccc atctggacta
      601 ggatatctcc gtaggactta gcctggtctg caatcataga cttcgctgct tggttttgtt
      661 cgtaggacgc tgccgcatgt tcctgtacta aagatgtcaa gagatccgta ctaaagctac
      721 cgttgatccc aagtggtcca aagctgtggg tatccgtgtt gtaacccaca ctgaccgtat
      781 tgactccctt aaactggtta ctgagagtaa tctctccagt attcgagaag tttaagaacg
      841 ctcctccgaa attactcaga gtattcgtcc aacggttatc gcctccgcca gagtagctat
      901 agttcactcc tgcattcacg actcctgtgt cgcttgccga tacgttcagt ccaaaattat
      961 tatttccgta tttagctatg ttataacccc cattcaccgt gtagcctcca ttactcgtat
     1021 tatagctgat
//
LOCUS       GFGGCJJI_4               316 bp    DNA     linear       08-DEC-2021
DEFINITION  Genus species strain strain.
ACCESSION   
VERSION
KEYWORDS    .
SOURCE      Genus species
  ORGANISM  Genus species
            Unclassified.
COMMENT     Annotated using prokka 1.14.6 from
            https://github.com/tseemann/prokka.
FEATURES             Location/Qualifiers
     source          1..316
                     /organism="Genus species"
                     /mol_type="genomic DNA"
                     /strain="strain"
ORIGIN      
        1 ttttcgaagt catctcgccc cgaaccagca ggaaagccaa gcccaacggc gaaaactccg
       61 tgagtctcga aaagtcccaa acttcggcgc tttttaacga cgaaaaatac aaattgtcca
      121 acgcgtacaa gtccgaattt ccgtagggtt cgaatacgga aggttgccga ataaaagact
      181 gaatcatact ttatctatcg gacggaccga aaaaacggga tggtaaaaaa aagcccgagg
      241 aacaatccac gggcattctt ccggaaaacg ggatcgtgaa acttatttgt cgctataaac
      301 cgtaataact tcgtat
//
LOCUS       GFGGCJJI_5               363 bp    DNA     linear       08-DEC-2021
DEFINITION  Genus species strain strain.
ACCESSION   
VERSION
KEYWORDS    .
SOURCE      Genus species
  ORGANISM  Genus species
            Unclassified.
COMMENT     Annotated using prokka 1.14.6 from
            https://github.com/tseemann/prokka.
FEATURES             Location/Qualifiers
     source          1..363
                     /organism="Genus species"
                     /mol_type="genomic DNA"
                     /strain="strain"
ORIGIN      
        1 acattatacg aagttatacg agggcaatgt ggaacgaatc cctctcaaac aaaaaggggg
       61 aggggttccg agtcgcgtcg cggacaatat gttctggatg ggacgttatg cggaacgcgc
      121 ggaaaatatg gctaggctcg ttcgagaagg agtcaataaa attctcgaat cggaagagtc
      181 ctacgaaaga gaccagtcct ccgttctcct cggaatctta agccaagttt cgaatttttc
      241 cggaggattc gacgaggcaa tcgggtccgg gtccctggaa gcgatccgcg ataaagtcta
      301 cgaaatggtt acctcgcact actcgtcggg aagtatccgt cacgatttga atttctttgt
      361 ccg
//
LOCUS       GFGGCJJI_6             16391 bp    DNA     linear       08-DEC-2021
DEFINITION  Genus species strain strain.
ACCESSION   
VERSION
KEYWORDS    .
SOURCE      Genus species
  ORGANISM  Genus species
            Unclassified.
COMMENT     Annotated using prokka 1.14.6 from
            https://github.com/tseemann/prokka.
FEATURES             Location/Qualifiers
     source          1..16391
                     /organism="Genus species"
                     /mol_type="genomic DNA"
                     /strain="strain"
     gene            1818..1946
                     /locus_tag="GFGGCJJI_00004"
     CDS             1818..1946
                     /locus_tag="GFGGCJJI_00004"
                     /inference="ab initio prediction:Prodigal:002006"
                     /codon_start=1
                     /transl_table=11
                     /product="hypothetical protein"
                     /protein_id="X:GFGGCJJI_00004"
                     /translation="MGILKEIIHILEASTHKRRHDLVLSVLMVAIEDIPEAVRSLA"
     gene            4314..4652
                     /locus_tag="GFGGCJJI_00005"
     CDS             4314..4652
                     /locus_tag="GFGGCJJI_00005"
                     /inference="ab initio prediction:Prodigal:002006"
                     /codon_start=1
                     /transl_table=11
                     /product="hypothetical protein"
                     /protein_id="X:GFGGCJJI_00005"
                     /translation="MIAGAYELTQGHVVQIIHADITARARGSSHITPRTAVRFGIIQG
                     GGGIPKQIRAIQELLVAVHRLLDLILHTVLIRSDLLQIRLVLGLRGIDPAQELGVIVI
                     QGLQGLLVII"
     gene            5395..5667
                     /locus_tag="GFGGCJJI_00006"
     CDS             5395..5667
                     /locus_tag="GFGGCJJI_00006"
                     /inference="ab initio prediction:Prodigal:002006"
                     /codon_start=1
                     /transl_table=11
                     /product="hypothetical protein"
                     /protein_id="X:GFGGCJJI_00006"
                     /translation="MEILFTNVLSPRGLRTEDRGQKLLDFGKVTEVRDKSPVTTTIFL
                     ENMEILFTNVLSPRGLMTEDRGLKLLEVGKVTEVRDKSSANARIFL"
     gene            6425..6637
                     /locus_tag="GFGGCJJI_00007"
     CDS             6425..6637
                     /locus_tag="GFGGCJJI_00007"
                     /inference="ab initio prediction:Prodigal:002006"
                     /codon_start=1
                     /transl_table=11
                     /product="hypothetical protein"
                     /protein_id="X:GFGGCJJI_00007"
                     /translation="METPLINVLSPRGLMTEDRGLKLLEVGKVTEVRDKSPVIQKSFC
                     ITGNLLAPMFCLLKKQLTILINMISI"
     gene            6640..6921
                     /gene="higB"
                     /locus_tag="GFGGCJJI_00008"
     CDS             6640..6921
                     /gene="higB"
                     /locus_tag="GFGGCJJI_00008"
                     /EC_number="3.1.-.-"
                     /inference="ab initio prediction:Prodigal:002006"
                     /inference="similar to AA sequence:UniProtKB:Q7A225"
                     /codon_start=1
                     /transl_table=11
                     /product="Endoribonuclease HigB"
                     /protein_id="X:GFGGCJJI_00008"
                     /translation="MIRSFKGQETQEIWEGRFSKKYPPDIQKKAQMKLGMINNVVEVT
                     ELRVPPGNRLHKLSGDREGQYSISINTQWRICFNFENNHAFNVEITDYH"
     gene            6931..7272
                     /locus_tag="GFGGCJJI_00009"
     CDS             6931..7272
                     /locus_tag="GFGGCJJI_00009"
                     /inference="ab initio prediction:Prodigal:002006"
                     /codon_start=1
                     /transl_table=11
                     /product="hypothetical protein"
                     /protein_id="X:GFGGCJJI_00009"
                     /translation="MVRKKLLNVHPGEILREEFLEPMGISGYRLSKETGIPESKISDI
                     IHGKRNITAGISIKLGKFFDLNPHFWIGLQNDFDIREEQHKLAKILKNMKSYKDFYKD
                     RDSKKVAPSLA"
     gene            complement(7755..8189)
                     /gene="ywnA_1"
                     /locus_tag="GFGGCJJI_00010"
     CDS             complement(7755..8189)
                     /gene="ywnA_1"
                     /locus_tag="GFGGCJJI_00010"
                     /inference="ab initio prediction:Prodigal:002006"
                     /inference="similar to AA sequence:UniProtKB:P71036"
                     /codon_start=1
                     /transl_table=11
                     /product="Putative HTH-type transcriptional regulator
                     YwnA"
                     /protein_id="X:GFGGCJJI_00010"
                     /db_xref="COG:COG1959"
                     /translation="MSIPSRYAIAIHVLSLIELENSAEITSQRMAGSIGTNPVVVRGI
                     LGKLKKAGLVVTRQGVPGASLAKSPAEIRLLEVYKAVESTEELFSIHARANPKCPVGK
                     RIQGALLGIFQEAQKALEDKLNDFSLADVLLNIEEEGRISVR"
     gene            8251..9858
                     /locus_tag="GFGGCJJI_00011"
     CDS             8251..9858
                     /locus_tag="GFGGCJJI_00011"
                     /inference="ab initio prediction:Prodigal:002006"
                     /codon_start=1
                     /transl_table=11
                     /product="hypothetical protein"
                     /protein_id="X:GFGGCJJI_00011"
                     /translation="MQKGYESRSFSILFFPTKLTFWICKDRIGKILFLLVDHSTGRIP
                     NMRSKLFILASFFLMVSACGKKLPVSMITATSMESGLPFDILEGKKWRPEKGANFVKL
                     HVYPDESFLLSKIEIESCNGSFADSITAYINFDEYSQDLTGGGSTATVQFSAPRSARS
                     VTFNFHKNTDICVDKVVFYDEKGSKLGWKSPKIVEASIKASETAKPFLSYDVMNLFDS
                     RYEYAWASDKKGAGVALDFDFKEKQKIKALKIWNGYQRSERHCQTNGRLKTATLTGDD
                     GYSSKIEVQDTLGPQTINLSKPFEGKRLRLTVDSIYEGKGYKGLIISELRFSDGDDWI
                     LPNPIEQVRKIAKENALQFAAANINNVLNWSYVGGEYSGEIPVNSSSTEKSSPPAPES
                     SMDQPPQEEQVSDKYLVSSNWTLRLRSDGSMFLEGNTEDEGMGGKTNRSFFALGNYEV
                     KEAKPDGLKLRIFGLVRQRTSEEEYFGGDCNGCGRDCNMGESDPNNSEKIFQETIRIR
                     KVGDKIYLQNENPDKVFHFKSLEMSQE"
     gene            9861..10448
                     /locus_tag="GFGGCJJI_00012"
     CDS             9861..10448
                     /locus_tag="GFGGCJJI_00012"
                     /inference="ab initio prediction:Prodigal:002006"
                     /codon_start=1
                     /transl_table=11
                     /product="hypothetical protein"
                     /protein_id="X:GFGGCJJI_00012"
                     /translation="MLFLNRFCLVLLFFSFFHACGKEEKQEEFSLTLKDKKGSVPVRI
                     EWIRKGLPGKMELYELAAQRPVQLWDTKSVATLEQAPISTPIEASTLLLSPGELRRFA
                     LVYKNDTKEDLFFFAAPHSVTPPEYGFGFKFKCLCVNHLFKVESGKVWYRIVELRTMP
                     NWASEEFSITHTLVRVDPSQAKEWESSRSRSISDD"
     gene            complement(10497..11078)
                     /locus_tag="GFGGCJJI_00013"
     CDS             complement(10497..11078)
                     /locus_tag="GFGGCJJI_00013"
                     /inference="ab initio prediction:Prodigal:002006"
                     /codon_start=1
                     /transl_table=11
                     /product="hypothetical protein"
                     /protein_id="X:GFGGCJJI_00013"
                     /translation="MLVFPFRPISILFSTLCVSVWINCSSAPNTKEPPANPDVSADSS
                     SETRKSDSRSADLSDEAREDGRCEQGDCENGSGVYVYSTGDKYVGNFKNGAREGTGKF
                     EYKNGDQFNGNFSADQKQGPGTYTFATGTIVEGNFSDGILKGKATVSFPDGGVLEADF
                     IDGNNSSPGKFTRADGTQADCSFQSKALYCQNN"
     gene            complement(11122..12840)
                     /locus_tag="GFGGCJJI_00014"
     CDS             complement(11122..12840)
                     /locus_tag="GFGGCJJI_00014"
                     /inference="ab initio prediction:Prodigal:002006"
                     /codon_start=1
                     /transl_table=11
                     /product="hypothetical protein"
                     /protein_id="X:GFGGCJJI_00014"
                     /translation="MSQKFLTIVDTSAPFFLEHAKGTVNWSKAPLISLEKNKSSFPSK
                     KKHKRVRESFRTYTKRVSKLGFNAVTIDELCYLIPHPFYSRELNRKISSYRKKYKKLF
                     KIASEANLKIFLTTDFFTSNKNLEEKTKGNLDHSTKIFMTGLESFFRDFPEVDGIVLR
                     IGESDGVDVRGDFRSKLLLRTPAEVNEFLNRILPVFEKYNKKLIFRTWTLGAYEIGDL
                     IWNPETYRNVFRNIHSRSLIISMKYGEGDFFRYLPLNPLFLEDDRPKLIELQARREYE
                     GFGEFPSFIGWFYDRYRIQLKNAKNMVGLSIWTQTGGWSSFRNFTFLKHSSYWNELNT
                     FVALKLFTKNWSVEKCVRRFFGNSNSDEFLHFLKLSDRVIEDLLYDPEFARNTYYLHR
                     VRIPPLLHVTWDRVTISDPFRFLYSALSKNGMYSIHQGEAAFRLLEEMRQIAEALKLP
                     YEFEFQRDTFYLLLLCRRLLYATDPSQSDPIFQETIEKAKIYALQYSNAYQFHILPQR
                     KKIGFFARTMLKRFVRRQSSYRILDKLLFHPALRFVYYLIYLRIRRRLPSFLNQQAMP
                     VRELLQ"
     gene            complement(12845..13711)
                     /locus_tag="GFGGCJJI_00015"
     CDS             complement(12845..13711)
                     /locus_tag="GFGGCJJI_00015"
                     /inference="ab initio prediction:Prodigal:002006"
                     /codon_start=1
                     /transl_table=11
                     /product="hypothetical protein"
                     /protein_id="X:GFGGCJJI_00015"
                     /translation="MEENRLRTYLEFQISQLIISGNVLFSHLLPYSPSVITWGRTLFS
                     SLLLGSLLYLRKRPILFSSKRDNRISLGLGVLLAAHWVTFFSSAQISSVAIAVLTLFT
                     HPIWTVLLEPFFFKVKLKVSDIAMAGFVCVGMWFLVPEFTIANEYFVGVIIGLISALT
                     LAVRNLLTKKYLSGHGSSQVMFHQSVASCVILSPILFLEDTFKSGQDWALVFLLGTFF
                     TAIGHTMYIKAVFKMKVKTVGLLSTIQPVYSAVLAWLVLGEFPRKEEFLGGTLILVAA
                     FVESFRYNRNSE"
     gene            complement(13814..14884)
                     /locus_tag="GFGGCJJI_00016"
     CDS             complement(13814..14884)
                     /locus_tag="GFGGCJJI_00016"
                     /inference="ab initio prediction:Prodigal:002006"
                     /codon_start=1
                     /transl_table=11
                     /product="hypothetical protein"
                     /protein_id="X:GFGGCJJI_00016"
                     /translation="MTAITQRIVPTKPGLKLSDKERSKRIMKWIRFRDRQLRRRFPFL
                     KNQDRLGMGITVGSAVGMLLFAGLYITGFIPAWTCILANGILASLLHEIEHDLIHNLY
                     YKDNLKKQNFMFWVVWIFRGNTVSPWYRRMIHTLHHKVSGHKEDIEERLIGNGMNFGL
                     KRLLTMIDGNLSFLFQAHRLRKEAPKFKRREITRSSWPYLVIFYHLWYNFLFLNAFYI
                     INDYLGKPISEPAWLDGIRTFLNISAVVYLIPNWIRQTSIQIVSSNMHYYGDVKGLYD
                     QTQVLNSWLLLPLHLFCFNFGSTHGIHHFVVNQPFYLRQAVAPFVHPAMRRYGIRFND
                     FGSIFRANRLGKETPSTITQIA"
     gene            complement(14990..16138)
                     /gene="rhaR_1"
                     /locus_tag="GFGGCJJI_00017"
     CDS             complement(14990..16138)
                     /gene="rhaR_1"
                     /locus_tag="GFGGCJJI_00017"
                     /inference="ab initio prediction:Prodigal:002006"
                     /inference="protein motif:HAMAP:MF_01533"
                     /codon_start=1
                     /transl_table=11
                     /product="HTH-type transcriptional activator RhaR"
                     /protein_id="X:GFGGCJJI_00017"
                     /translation="MPNSSYLLGNQPETGPWLAILWWMVHFGISLGFLMCLGQIVIER
                     KTALNRLLALLFASIGIFQACSASILSGFYQTMPLLSLAYLPTLGCVGPVLYGIHQVS
                     VERETESFGYFGLSKIHLFLPLTFWVIYLLGIFVSEDQMVISISTFLSRPGITLGEMI
                     LFVPLTLLLGYVIAILTKSSDLFRPEILRQEWTTRILLFLVLATLWNLVLGAIYLLTR
                     NPLYLLENSAMMSCSLCLAYLIGHKRPEFFRALQEVAQATRQKYSRSLLQGLDRAALK
                     ETLLQIMEKDRLYRDEELSLADLADELALSTHQVSELINQELGKNFAAFVNDFRIREA
                     CELLRTDRNRSVLDIAFEVGFRTKSSFHRAFQKHTGQTPSEYRTSGQS"
ORIGIN      
        1 tcgagaccac ttccgggagt gaaggttaaa cctccgttga tcggcaaatc ggagcctgtg
       61 ggagccgcaa agatagcgcc tcctccccag ccgccttttc gttcgcctgt tccatacagt
      121 atgtttgcgt tttcgtgagg tgtccaggat acaaatccac ttactgggag tttattataa
      181 agtgtgaatg tacttaagag gccgttcaca aatcctgcaa cggctccgtt cgttcccccg
      241 tccttgtttc ccatgtatgt ttgagcggct acatctgcta cgactgcgcc tcctcggatt
      301 acgctcgcca tttctccgga gaaggtaaaa aagtttttga tatcgtcccc gatggtggct
      361 aacgtttgca ttaaggtttg gcttgctgct ccttcggtta acactgtgat tgcgatactc
      421 gccgcgattt ctactgcctc gattgcctgg tgttctcgtt cctgtcgtgc ttgtttcttc
      481 gcttgtctct cgtcaaagac tctttgtaag agttgtccga tcaggtgttg ttccgctgga
      541 tctccattcg ggtccacggt ctttccgatc agatcaaaga agagtcctct ctcttgttct
      601 ttccaccagt gtttgtccag gtttccttgg cgagatttgg cttctaacgc atctcccgtt
      661 acgctgtccg accaatcttt ggtttgttta taaaaatcct tagtttcgga ttttgtaaat
      721 aacccgagtg ctcgtcctat atccgcctgg gaggttaaaa ttccgcgtcc gagttgcatc
      781 gttagcttcg tcaatcctcc tttgaaaagg gaacggtcta gatacgaata agaaactcct
      841 ccaccgaggg ctgcggtaat aatatcctcc gttaaatgta gtctctttag ttccgatctt
      901 gcctgttctc gatacaccat attcccgacc atgtccgcga cctggtttac gtacgtcgga
      961 tccatgccct gttgttttcc gtagagttgt acggcgtctt tggcaattgc aactacatcc
     1021 gcctgccaag ccttgatcgc atttttttca tagaccatct tggtatcgtt gatggcgtat
     1081 cggaggttct tatcgaagtt ctgctcatct cgtgcggaaa tcatccccat cgctttcaaa
     1141 tcgtggctga agtttttaaa gagggcgcct tctaattctg cgatggctcc gccgatggaa
     1201 gcgttcactg cttttagtgt gccttcgagt ctagagaggg aaaacattcc gcccctcatg
     1261 ccgagttcca ttttcgcatc tctcatcttg aaatactccg taaccacttg ggttacgagt
     1321 gcgatctggt ccgggggcag gttctgggct ctcatgctct ctgctacgat ctgtccgtag
     1381 gcggcgtact tgtcgtcttt ccattgtttg atggctcgga gatcgtctgc gtgtgtgact
     1441 ccgattccta gatggactaa agcatctgtg ggtattacag tcttgaagaa gttgtcgatc
     1501 ggttttaaga tccccaagtg ccgttctgct acctgggctg cctcgtgatc catataggcg
     1561 ccggcaagga aggaggctcc ctccggtgtt agatggaaaa tattggccaa tgtagttgcg
     1621 ataaaccctt ggactagatt atgcgtttcc tttttgatga agtccttcat tcccccgcct
     1681 aaatacaggg tctctaaata atccgcgatt aggtttgcgg tgtgggcctg gcccgaggcg
     1741 ctattccaag cggcctgggt attatagtta ttcctagaat ccagggcgtt aaccgacgca
     1801 aggatcgtat tcgtgtaatg ggaattctga aagaaattat tcatattctc gaagcttcta
     1861 cccacaaacg aagacatgat cttgtcctct ccgtgctcat ggttgctatc gaagatattc
     1921 ccgaagctgt tcgctccctg gcctagcaga aacacgggtg gacggatggt caggtgttgt
     1981 gtgtaagatc cgaagcgata cgtgctcgca tcctggtcgt tcccggtaga tgtcgctttt
     2041 ccgtcgtaga tcgactcatc caaggagatc tctcccgttt tcgagtcgta tgccacattg
     2101 gaatatttca gtttcgtgta ttgattacag gaatctaatt tttccccgca gacgtttttc
     2161 aagaacgtgc tgatatcggt ggcctttcct ccgtcgcagg cattcgcatc cgttccgcag
     2221 gaagtgcagg aaccgtttgt atcgcaatgt acgaaatacc cctggttatt cacgagatag
     2281 gtcgtatctc ccaccacctt cgtggaaaga ttcccgtggt cttttaaaag attactctct
     2341 ccgttttgag taaaggtcct ttctgagcgg agagaatccg caagttgctg catataattc
     2401 gaacgggagt tcaaaagagc attattggtg gaagacaata aacttaaatt cccgagaccc
     2461 gcactcgcgt tactaaacgc ggtcgaaatc ccctggagaa tcgaaaaact aggaagaccc
     2521 gtctgaggat cgatcccgtt caaggacgaa aaaagagaac cgaaaagatt cgaatgagaa
     2581 gcactcaaat cgaagccgct gggattcctg gagacggaca aacccgtctc tccattacgg
     2641 gaaagtaaag tggaaaacag ttctttcgcg accagatccg catccgcctg gagtttggaa
     2701 tcccggagct tattattggc ggaggtaaaa tcgctagtcg ccttcgtctg gagatcgttc
     2761 atatgtacga gccaggccgt ttcgcttttt tgtaattctc ttaacgtatt cgaataatcg
     2821 ctttgggcct ctgcgatcaa agcggcttcc gtcttctgcc aatttaaata ctgagtctcg
     2881 tatgtgcttg tctgagacgt ccagttactg atcgccggca ggatattctg attccagtta
     2941 aacgaaaaac tctggagttg ggtgctcaag gcctgccagg tcattgcgtt cgcatgtgcg
     3001 ttcgtatcca cggtcgtata attcaaaacg atcccgatgg aatcctcctt catgactgtg
     3061 ttaacaaggc caacgccttc tttataaacg cctgcttgat cttccgtata attataaaag
     3121 ttattctctc cccaccgaat gatcgtcggg ttggactgaa accattggtt ggctcctccg
     3181 atcgcaggca catttccgaa cgggttaaaa aaacaaccga gtccgtcatg gcaataggca
     3241 gggtcctgat tccagttatt cggacctcct tctaagatca tataactgtt accgatgtag
     3301 tttcgatcgt taaacgcaat caaatcggtc tggccctgga tccgactgac cgcgtccacg
     3361 atcacacccg gagctaaacc gcgcaaggcc gcacccagac aacccggatc aaaatcgttg
     3421 gagttataaa cgtccctgtc gatcgtggga cttccactcc ccggagccgt gccgggacaa
     3481 accgaggagc tccccgcaga agccgcattc atgatccagt tggcaaattc tttttccgtg
     3541 attccgcctt ggatataact tacgatctcc caggcgaggc ccacaagccc ggttctcttt
     3601 gtcagatcgt actgaccctc caaaaaatcc tgggtcgtga tgtaaagtgt gttcggacta
     3661 tgagacggac gcattccatg atcgaacgga ttgaaaccgc ccagatcgat gccttgggtt
     3721 cccccggaac cggttccgct taaaatatac gataactcgg tgttgatcac cccttgctca
     3781 tgagccagaa attgagacat cgtagtcgcc gcatacatta gagaagcttc aaacgattgg
     3841 atctgacagg agtcttgaat accgccggaa ctagggcagg cgacgcaatt cacatcccca
     3901 gcggggcagg tattcgcata ataaagaccg gtaagagaag acggattcga gcgatccact
     3961 accgcgttat aacagacatg cccggacgga caaaccgtcg aattcaaaaa cttagaagcc
     4021 gaaagatcgt actgtccctg gttgcaaacc gcaccctcgt tcaagcagga ctgaggataa
     4081 ctcaagagct gacccgttgt ggaatcgaag atcccgtacg aatgcaggcc ctgcgtgatc
     4141 gcggtctcta tggaattgat caccgcctga aaggccttcc cgtccccgtt caaggaagta
     4201 tggatggaga tattcttggt cgggttggag gaacaatccc cgccgctcgg acaggacgga
     4261 ctcgagtagt tttgagtcgt cgtgtcatac cgtaatgtga tacaaacgtc cccatgattg
     4321 caggagctta cgaattgact caaggtcacg tcgtacaaat aatccacgca gatattaccg
     4381 ctcgcgcaag agggagctcc cacataaccc cccgcaccgc cgttcgcttt ggaatcatac
     4441 aaggcggagg cggtattcca aaacagatcc gtgctattca ggaattgttg gtagccgtcc
     4501 atcgtctgct tgatctgatc cttcacactg tcctcatacg atcggatctg ttgcagatac
     4561 gcctggtact gggcctccgt ggaattgatc cggctcaaga gcttggcgta atcgttattc
     4621 aaggcctgca aggcctcctg gtaattatat aagccgtttt gaatattaga attaaattga
     4681 ctataccatt gctgttccaa ttgccgcaaa gacatttggg tattcgtaaa taaattcccg
     4741 ttccccgcaa agaccccgct gagagaaggg gaattccccg aaataaaact atgaaactcc
     4801 gaatcgaatt gatccttcag agtcgcgacc tgggccgcat tcccctgata ataggtatcg
     4861 ataaaatgat ttctctccag ttggatggat ctttccgcgt ccacctgcca ctgagtcaat
     4921 aaacccgagg cctgactttg caaggcgtca tacaaatagc tcttataatc ctgaacgctc
     4981 tgaaagccgt cctgggtatg gacctgactc accgaagagg aaatctgcat ctggatttcc
     5041 gcctgccact ccgattgcaa gaccgcatag ctctgcaaca taatcgcatc ccaattcgtg
     5101 atagaatgag atccgttggc gaccgaatac gattgctgca aaagagactg ccattgctgc
     5161 caattataat gttgaggatc taactgggga actcccactg gttgggaatg tacactgctc
     5221 tgaaaacaga atagaaacaa aaaaacgaaa cgaacagaag cagaggacag aagactgagg
     5281 acagaggacg gacgcgttcg cttcgcgccc gctagacaga agctgcttga agttggaaaa
     5341 gtaatagagg tacgggacaa atcccctgtt accgcaagaa tctttctgta gaacatggaa
     5401 attctgttca ccaatgttct gtctcccaga ggactgagga cagaagacag aggacagaag
     5461 ctgctagact ttggaaaagt tacagaggta cgggacaaat cccctgttac cacaacaatc
     5521 tttcttgaga acatggaaat tctgttcacc aatgttctgt ctcccagagg actgatgaca
     5581 gaagacagag gactgaagct gctcgaagtt ggaaaagtta cagaggtacg ggacaaatcc
     5641 tctgctaacg caagaatctt tctgtagaac atggaaactc cgttcatcaa tgttctgtct
     5701 cccagaggac tgatgacaga agacagagga ctgaagctgc tcgaagttgg aaaagttaca
     5761 gaggtacggg acaaaccctc tgttaccaca agaatctttc tgtagaacat ggaaaccctg
     5821 ttcaccaatg ttctgtctcc cagaggactg atgacagaag acagaggaca gaagctgctc
     5881 gaagttggaa aagttacaga ggtacgggac aaaccctctg ctaacgcaag aatctttctg
     5941 tagaacatgg aaaccctgtt caccaatgtt ctgtctccca gaggactgat gacagaagac
     6001 agaggacagt agctgctaga ctttggaaag tttataggag tagaaaaaga atccacaata
     6061 acacaagaat ctttctctgt aacatggaat ccccgctcat caatgttcag tcctctgtct
     6121 tctgtcctct gaacgccctc tgactctcta tcctctgcag gccaggaaac ggccaacaaa
     6181 accaaatttc gctggaccca aaagagcccc ccagccaatc cgatagcaaa agcatgcctt
     6241 actatcgcgg aatcatgtca attccataga taattatcaa atatgcaata tatttttata
     6301 ttattatcaa aatggttcag aagacagagg acagacgact gaggacagaa gctgctagac
     6361 gttggaaagg cagcggggtt agacgaaaaa tccactgata acggaggaat tcttcctgta
     6421 gaacatggaa accccgctca tcaatgttct gtctcccaga ggactgatga cagaagacag
     6481 aggactgaag ctgcttgaag ttggaaaagt tacagaggta cgggacaaat cccctgtaat
     6541 acagaaatct ttctgtatta cagggaatct tctcgcacca atgttctgtc ttctgaaaaa
     6601 gcaattgact atactaatca atatgataag tatttagttg tgatcaggtc ttttaagggt
     6661 caggagacac aagaaatttg ggaaggtcgc ttttctaaaa aatatccacc tgacattcag
     6721 aaaaaagcac agatgaagct tggtatgatc aacaacgttg tggaagtaac ggaactccga
     6781 gttccgcctg ggaatcgcct tcataagtta tccggagata gagagggtca atattctatt
     6841 tcaattaata cccaatggcg gatttgtttt aattttgaaa acaatcacgc attcaacgtc
     6901 gaaataacgg attatcatta ggagacgaaa atggtaagaa aaaagctatt aaatgttcat
     6961 cctggtgaga ttttacggga agaattctta gagccaatgg gtatttccgg ttatagatta
     7021 tctaaagaaa cagggattcc tgagtcgaag atttcggata ttattcatgg gaaaagaaac
     7081 attaccgccg gtatctcaat caagcttggt aagttttttg acttaaatcc gcatttttgg
     7141 attggccttc aaaacgattt tgatattcgg gaagagcaac ataaattagc aaaaattctt
     7201 aaaaacatga agtcatataa ggatttttat aaggatcggg acagtaagaa agtggcgcca
     7261 tccttggctt aatcttttca tcgtagcgct ggctccggca cctaacttcg acttcagtat
     7321 gggcgcctcc tgcttcgcgt agtcacgctc atccaacact tcttgttatt ctaatataac
     7381 ccgtatttta ttcgagtgtt ggactaaagc cctggcgctt gcagagcact gatgactgag
     7441 gacagagagt cagaggacgg aagacagagg acagaagaca gaagacagaa gacagaagct
     7501 gctcgaagtt ggaaaagtta cagaggtacg ggacaaatcc cctgctaacg caagaatctt
     7561 tctgtagaac atggaatctc cgctcaccaa tgttctgtct cccagaggac tgatgacaga
     7621 agacagagga cagaagctgc tagatgttgg aaagtttata ggagtagaga aagaatccac
     7681 aataacacaa atcttcctct agaacgtgga aactccgttc atcaatgttc tgtcctcagt
     7741 cctctgtcct ctgattacct aacacttatc ctgccttcct cctctatatt gagaaggacg
     7801 tccgccaggg aaaagtcatt caatttatct tctaaagctt tttgggcttc ttggaaaatt
     7861 cctaacagtg caccttgaat tctctttcct acgggacatt taggattggc gcgggcatga
     7921 atagaaaata attcctcggt cgattcgacc gctttataca cttccaaaag acgaatttcc
     7981 gcaggagact tggctaaact tgctcccgga acaccttgtc gcgtaacaac caagcccgct
     8041 ttttttagct ttcccaggat gcctcgcaca acgaccggat ttgttccgat gctacccgcc
     8101 attctttgag aagtgatttc cgccgaattt tccaactcta tcagggatag gacgtggatg
     8161 gcgatggcgt atcgactagg aatggacatg cgaacggtta cctaatcaaa agccttatta
     8221 ataataccca agaaagcaag gagaattttg atgcaaaaag gatacgaatc tagatccttc
     8281 tcgattctct ttttcccgac gaaacttaca ttttggattt gcaaagatag gataggaaaa
     8341 atattatttc tactcgttga tcattccacc gggagaattc cgaatatgcg atcgaagctt
     8401 tttatacttg cgtccttctt tcttatggta tcggcatgcg gaaaaaagct gccggtttcc
     8461 atgataaccg cgacctcgat ggagagcgga ttgccgttcg acattctgga agggaaaaaa
     8521 tggaggcccg aaaaaggcgc gaatttcgtg aaacttcacg tttatcccga cgaatcgttt
     8581 ttactttcta agatcgaaat cgaatcctgt aacggttcgt ttgccgactc gatcactgcg
     8641 tatattaatt ttgatgaata tagtcaggat ttgaccgggg gaggatccac cgcgacggtg
     8701 caattttccg ctcctcgtag tgcacgctcc gttacattca attttcataa aaatacggat
     8761 atctgcgtgg acaaagtcgt tttctacgac gaaaagggat ccaaattagg ctggaaatcc
     8821 ccgaaaatag tcgaggcctc gataaaagct tccgaaactg caaagccttt cctttcctac
     8881 gacgtgatga atctattcga ttcccgttac gagtatgctt gggcgtccga taaaaaaggc
     8941 gcaggtgtcg ccttggattt cgatttcaaa gaaaaacaga aaataaaggc acttaaaatt
     9001 tggaacggat accaacgttc cgaacgtcac tgccagacca atgggcgttt aaaaaccgcg
     9061 acattgacag gggacgacgg ctatagttcc aagatcgaag ttcaggatac gctcggtcca
     9121 caaacgatta acctgtctaa acccttcgaa ggaaagagac ttcgcttaac ggttgattcc
     9181 atttatgaag gaaagggtta taagggactc atcatcagcg aactccgctt ttccgacggt
     9241 gacgattgga ttttgcctaa cccgatcgag caagttagga aaatcgctaa agaaaacgcc
     9301 cttcagtttg ccgcggctaa tattaataac gttttaaatt ggagttatgt ggggggagaa
     9361 tactccgggg aaattccggt caattcctcg tcgacggaaa agagctctcc tccggctccc
     9421 gaatcttcca tggatcaacc tcctcaggaa gagcaggttt cggacaagta tctagtgtcg
     9481 tccaattgga ctctcagact ccgctcggat ggaagtatgt ttttggaagg aaataccgag
     9541 gacgaaggaa tgggaggcaa aacgaatcga agtttctttg cattaggaaa ttatgaagtg
     9601 aaagaggcga agcccgacgg tttaaaactt agaattttcg gactcgttcg ccagaggaca
     9661 agcgaagagg agtatttcgg aggagactgt aacgggtgcg gaagagactg caatatgggt
     9721 gaatcggatc cgaacaattc cgagaaaata tttcaagaga cgatacgaat tcgtaaagtc
     9781 ggcgacaaga tctatcttca aaacgaaaat ccggataagg tatttcattt taaatccctc
     9841 gaaatgagtc aggagtaaga ttgctatttt tgaatcgttt ttgtctggtc ttactcttct
     9901 tttccttttt ccatgcttgc ggtaaagagg aaaagcagga agagttttcg cttactctaa
     9961 aagataagaa aggctcggta cctgtccgga tcgaatggat tcgtaaagga ttacccggaa
    10021 agatggagct gtacgaattg gcggcccaaa ggccggtgca actctgggat actaagtccg
    10081 ttgcgacttt ggaacaggcg ccgatctcga ctccgatcga agcttcgact ttacttcttt
    10141 caccgggaga actccggcga tttgcgttgg tctataagaa tgacaccaaa gaggatttat
    10201 ttttctttgc ggctccgcat tcggttacgc cgcccgaata cggtttcgga ttcaaattca
    10261 aatgtttatg cgtaaaccat ctatttaagg tggaatcggg aaaggtttgg tacagaatcg
    10321 tcgagttgag aacgatgccg aattgggcaa gcgaggaatt ttcgatcact cacaccctgg
    10381 tcagagtgga tccgtcccag gctaaggaat gggaatcctc gagatcccgg tcgatatcgg
    10441 acgattgacc gcaaatattc cgtttgtgca tcgacaatcg ttttacgaaa tactaattaa
    10501 ttgttttggc aataaagggc tttggattga aacgagcagt ctgcctgggt tccgtcggcg
    10561 cgcgtaaatt ttccggggga cgaattgttg ccgtcgatga agtccgcttc caacactcct
    10621 ccgtccggaa aagagactgt ggcctttcct tttaggatgc cgtcggaaaa attcccttcc
    10681 acgatcgttc cggtcgcgaa agtatatgtt ccggggcctt gtttttgatc cgcggaaaaa
    10741 tttccgttaa attgatcccc gtttttatac tcgaatttac cggtcccttc tcttgcaccg
    10801 ttcttaaaat ttccgacgta tttatctccc gtcgaatata cataaactcc ggaaccgttt
    10861 tcgcaatctc cttgttcgca ccgaccgtct tccctagctt cgtccgaaag atccgccgag
    10921 cgagaatcgg acttccgggt ttcggaggag gaatctgcgg aaacatccgg attagcgggc
    10981 ggctccttcg tattcggtgc acttgagcaa ttgatccaaa cagatacgca taacgtagag
    11041 aacagaatcg aaatcggtcg gaatggaaag acgagcatga ctgaaatttt gcgacgtatt
    11101 ctccgtttcg tcaaccggaa atcattgcag aagttctctt accggcatcg cttgctggtt
    11161 taaaaaactg ggaagacgcc tacgaattct caagtaaatc aaataataaa cgaaccgaag
    11221 tgcgggatga aacagtaatt tgtccaagat ccggtatgaa ctttgtcggc ggacgaaacg
    11281 tttgagcatg gtgcgggcaa aaaaaccgat ctttttcctt tgcggaagta tgtggaactg
    11341 gtaggcgttc gaatactgaa gtgcgtatat ctttgccttt tctattgtct cttgaaaaat
    11401 agggtcgctc tggcttggat cggtcgcata taatagacgg cgacaaagca ggagtaaata
    11461 aaacgtgtcc cgttggaact cgaattcgta aggaagtttg agcgcctcgg caatttgtcg
    11521 catttcttcc aaaagtcgaa aggcggcttc tccttgatgt atcgaataca ttccgttttt
    11581 tgaaagtgcc gaataaagaa atctaaatgg atcggaaatg gtaaccctgt cccaagtcac
    11641 gtgcaatagg ggagggatcc tgactcgatg aaggtaatat gtgtttcgtg cgaattccgg
    11701 atcgtaaagc aggtcctcta taaccctgtc gctgagtttt agaaagtgaa gaaattcgtc
    11761 ggaattggag ttcccgaaaa atctacgaac gcatttttcg accgaccagt tcttagtaaa
    11821 aagttttaaa gctacgaaag tattcaattc gttccaataa gaagaatgct ttagaaaggt
    11881 aaagtttcgg aaagaagacc agccgccggt ctgagtccaa atgctgaggc cgaccatgtt
    11941 tttggcattc ttaagttgga ttctgtatcg atcgtaaaac catccgataa aggagggaaa
    12001 ttcgccgaat ccctcgtatt ctcttcgagc ctgtagttct atcaatttcg gacggtcatc
    12061 ctccaggaac agcgggttta gaggaagata gcggaaaaaa tcaccttctc cgtatttcat
    12121 ggagatgatc aaagatcgac tatggatgtt tctgaaaacg ttccgatagg tctccggatt
    12181 ccaaatcagg tctccgatct cgtaagctcc caacgtccag gtcctaaata ttaatttttt
    12241 attatatttt tcgaagacgg gtagaatccg gtttaaaaat tcgttgactt ctgcaggcgt
    12301 tctcaataaa agtttacttc gaaaatcccc ccttacatcc actccgtccg attctccgat
    12361 tcgaagaacg attccgtcga cctccggaaa atcccgaaag aaggattcca gaccggtcat
    12421 gaaaatcttc gtcgaatgat ccagatttcc cttcgttttc tcttcgagat ttttattgga
    12481 agtgaagaaa tccgtcgtga gaaatatctt caaattcgct tccgaggcga tcttaaacaa
    12541 tttcttatat ttctttcgat aggaggaaat tttccggttc aattcccggg aataaaaagg
    12601 atgaggtata agataacaaa gttcgtctat cgtaacggcg ttgaatccga gtttggatac
    12661 tcttttggta taagtacgga aggactcgcg gacgcgttta tgtttttttt tggaagggaa
    12721 ggaggattta tttttttcca aggagatcag cggggccttg gaccaattta ccgttccttt
    12781 tgcatgctct aagaaaaagg gtgcggaggt gtctacgatc gttaaaaatt tttgagacat
    12841 ggatttattc tgaattacga ttgtatctaa aggattccac gaaggcggca actaggatca
    12901 aagtccctcc caggaattct tcctttcttg gaaattcccc cagaaccaac caagcaagaa
    12961 ccgcggaata aaccggttgt attgtcgaaa gtaaacctac agtctttact ttcattttaa
    13021 ataccgcctt aatgtacatc gtatgtccga tcgccgtgaa aaaggttcct aataaaaata
    13081 ccaaggccca atcttgtccg cttttgaagg tatcttccag aaagagaatc ggggaaagta
    13141 ttacgcagga tgccacgctt tgatggaaca tcacctgcga ggagccgtgt ccggatagat
    13201 atttttttgt cagtagattt cgtactgcta gtgtaagagc ggatataagc cctatgatca
    13261 cgccgacaaa atattcgttg gcaatggtaa attccggaac taaaaaccac atccccacgc
    13321 atacgaagcc tgccatagcg atatcggaaa ctttcagctt tactttgaaa aagaaaggtt
    13381 cgagtaaaac cgtccaaata ggatgagtga ataaggttag gacggctatc gctacgctgg
    13441 aaatttgcgc ggacgagaaa aacgtcaccc agtgagcggc gagaagaact cctaatccta
    13501 aagagatcct gttgtcgcgt ttggaagaga aaaggatcgg tctttttctt aaataaagaa
    13561 gggatccgag gagaagacta gaaaataaag ttcttcccca agtgattacg gaaggagaat
    13621 agggaaggag atgagagaag agtacgttcc cgctgataat caattgggag atttggaatt
    13681 ctaaataggt tcggagacga ttttcttcca tggaagttcg tctagttttg gaataccgta
    13741 agaaaagaaa aggaaatccc tcgcggagat ttccttttta aagcggctgt aataattctt
    13801 ttaacggaat tagttatgca atttgagtga tcgttgaagg ggtttccttt ccgaggcgat
    13861 tggctcggaa aatgctaccg aaatcgttaa atctaattcc gtatcgtctc atcgccggat
    13921 gaacaaaggg cgccaccgct tgccggagat agaaaggctg attcactaca aagtgatgaa
    13981 ttccgtgggt actaccgaaa ttaaagcaga agagatgcag cggaaggaga agccaggagt
    14041 ttagaacctg agtctgatca tacaatccct ttacgtcccc gtaataatgc atattggacg
    14101 agacgatctg aatactagtt tggcggatcc aattaggtat taagtaaacg accgccgaaa
    14161 tatttaggaa tgtgcggatt ccgtccagcc aagcaggttc gcttatcggc tttcctaaat
    14221 aatcgttaat aatgtaaaac gcattcagga aaaggaaatt ataccataga tgataaaaga
    14281 tcacgaggta aggccagctg gatcgagtga tttctctccg cttaaatttg ggagcttcct
    14341 ttctgagtct atgagcttga aagagaaacg atagatttcc gtcgatcatc gtcaaaagac
    14401 gttttaggcc gaagttcatt ccgtttccga tcaacctctc ctcgatatcc tccttatggc
    14461 cggagacctt gtgatgcagg gtatggatca ttcttctata ccagggacta acggtatttc
    14521 ccctaaagat ccatacgacc caaaacataa agttttgctt ttttaggtta tccttataat
    14581 aaaggttatg gatcaaatca tgttcgattt cgtgcaacaa cgacgctaaa attccgtttg
    14641 cgaggatgca ggtccaagcg ggaatgaatc cggtgatata caagccggca aatagcagca
    14701 ttccgacagc ggatccgacg gtgattccca ttcctaatcg gtcctggttt tttaaaaaag
    14761 ggaatcttct ccgtagttgt ctatctcgga atcggatcca tttcatgatc cttttacttc
    14821 tttccttatc ggaaagtttt agacccggtt tggttggaac tattctttgc gtgattgcag
    14881 tcatcggttt cctctccatc ttttcgattg aatcgaattt aaccgatttc tggtctaccg
    14941 tcgtcccaat agatcgaatg ccacttgatg tttcgtccta aactataaat tacgactgcc
    15001 cggaggtccg gtattcggaa ggagtctggc cggtgtgttt ctgaaatgcc ctgtggaagg
    15061 atgattttgt ccgaaatccg acttcgaatg cgatatctag aacggatcga ttccgatccg
    15121 tccgcaaaag ttcacaggct tctcgaatcc taaaatcgtt tacgaacgct gcaaagtttt
    15181 ttccgagttc ttggttgatt aattcggaaa cctgatgggt cgagagagcg agctcgtcgg
    15241 ctaaatcggc caagcttaac tcctcgtctc gatagagccg atctttttcc ataatttgca
    15301 aaagggtctc tttgagagcc gctcggtcta gcccctgcaa taaggaacgg gaatatttct
    15361 ggcgcgtagc ctgcgctact tcttgcaaag cccgaaaaaa ttccggacgt ttatggccga
    15421 tcaaataggc aaggcaaagg ctacagctca tcatcgcgga gttttccaac aggtacaatg
    15481 gattgcgggt aagcagataa atcgcgccta aaaccaaatt ccagagagtc gccaagacta
    15541 agaaaagaag gatgcgagtg gtccattctt gccgtaaaat ttccggacga aaaagatccg
    15601 aactcttcgt taaaatagcg atcacatatc ctaagagtaa ggtcagaggg acaaacaaaa
    15661 tcatctcccc gagggtgatt cccggtcgcg agaggaatgt cgagatggaa atcaccatct
    15721 gatcttcgga aacaaaaatg cccagcagat agatgaccca aaatgttagc gggagaaata
    15781 aatggatttt actcaggcca aagtatccga atgattcggt ttctctttct acgcttactt
    15841 ggtgaattcc atagagaacg ggaccgacac agcctaaagt cggtaaataa gcgagagata
    15901 ggagcggcat cgtctgataa aagcccgaaa ggatggaggc tgagcatgct tggaaaatcc
    15961 caatcgaggc aaacagcaag gccaggagtc tattcagggc ggtttttcgt tcgataacga
    16021 tctgccctaa acacataaga aatcccagag aaataccgaa atgaaccatc caccaaagaa
    16081 tcgccaacca cgggccggtt tcaggctggt ttcctagtaa ataggatgag tttggcatgc
    16141 caagaaagat ccgactagtt tgccgagctg tcaaggaatt agaggacaga ggacagagga
    16201 cagaggacag aggacagagg acagaggaca gaggacagag gacagaggac agataattat
    16261 ttctatttcc ctgacaacaa tttttttaaa acgaattatg ttggagcgag gtgttactgg
    16321 attttcgatg tgggggtatc agggggtgac agctcaagtg tgtaaatgac ttgttaataa
    16381 attaaaaaca t
//
LOCUS       GFGGCJJI_7            400604 bp    DNA     linear       08-DEC-2021
DEFINITION  Genus species strain strain.
ACCESSION   
VERSION
KEYWORDS    .
SOURCE      Genus species
  ORGANISM  Genus species
            Unclassified.
COMMENT     Annotated using prokka 1.14.6 from
            https://github.com/tseemann/prokka.
FEATURES             Location/Qualifiers
     source          1..400604
                     /organism="Genus species"
                     /mol_type="genomic DNA"
                     /strain="strain"
     gene            220..3735
                     /gene="napA_1"
                     /locus_tag="GFGGCJJI_00018"
     CDS             220..3735
                     /gene="napA_1"
                     /locus_tag="GFGGCJJI_00018"
                     /EC_number="1.9.6.1"
                     /inference="ab initio prediction:Prodigal:002006"
                     /inference="protein motif:HAMAP:MF_01630"
                     /codon_start=1
                     /transl_table=11
                     /product="Periplasmic nitrate reductase"
                     /protein_id="X:GFGGCJJI_00018"
                     /translation="MQIQESYKTTCSYCGVGCGVLVRKSGPLDFTVQGDPDHPTNRGE
                     LCSKGMNLHYSAMDRTDRLLFPMVRRDRFSPLERTTWNSALNKTAAEFKKYIKEFGPD
                     SVGFYVSGQLLTEEYYIINKLIKGFIGTNNIDTNSRLCMSSAVSGYKMAFGEDSVPVS
                     YDDIESADCFLIAGANPAWCHPVVFRRIEAKKKSDASIKVIVIDPRRTETCESADIHL
                     QIHPGTDIYLFHAIARILIEKNWIDLEFIVYHTEGFDEFKDKVFEKSLEEVSEICGVP
                     SQLIYQTAEAISRSKGFLSLWAMGLNQSVVGVNKNLALINLSLITGKIGKPGSGPFSL
                     TGQPNAMGGREVGGLCNLLPAHRELNNPDHRKEVAEFWGVDSIPAEPGFSAVEMFDSL
                     KSGKMKAVWIVCTNPTVSLPDARAVESALRSAEFVVVQDISKDSAAVPFADVVLPAAG
                     WGEKEGTMTSSDRRISYLPKFMDPPGEAMGDAWIIREFAKKMGFESFFSYKNEEEIFL
                     EHCRLTTGTKIDIAGLDYQEIRNLRVAQWPYPSKGYSGSPRLFEDKIFYRPGGKAKIH
                     AVSFEDDSEKPNIEYPLILTTGRIRDQWHSMTRTGKVRKLREHRREPNLEIHPSDALK
                     YGIKEGTIVDVINSRGTVRTKANLTKSIKPGVVFLPMHWGKKSGSDQPRSNNLTSPAF
                     DPQSKQPGFKIAAVKVLPYKKPKEKILIVGGGSATLAFLKHYKAMAPHDEITVICREA
                     DPFYNRVLLPDYIGGEKEFEELLPSDQEEILSWNLNMIPNTSVTKIYIEGKKVRDSND
                     ELHSYNKLVLALGSSAIKSSLVPSTMTGIFSLRSKFDADRIRNYFVPGTWALIVGGGL
                     LGLEIASVLVSAGIRVTLVVRTNRLMSKKLDLMGSELLREEIEARGIELIFDAEISKL
                     EGTERISKVKLTNGKVLNPDGIIYAIGTKPNFEIAKESGLVCGNGVVVDAFLRSSDPD
                     IYSIGEMAEHENESYGTVSAVEDQAKIAAQHIFGYSFDEYEGSLHTYLLKVSGLELVS
                     VRLPNTPFEIKAEDKDEFEEITFIDRKKRIYKKCIIRNDRLVAAILIGDTSEFLKFKE
                     WIASHIELGEKRKKLFLGGEFTKPLLGKVVCSCNGVGDGNILEAIYEGEHTLSGIGKR
                     TGAGTGCGSCRSEISNLLKSVIQKV"
     gene            complement(3818..4615)
                     /gene="nasF"
                     /locus_tag="GFGGCJJI_00019"
     CDS             complement(3818..4615)
                     /gene="nasF"
                     /locus_tag="GFGGCJJI_00019"
                     /EC_number="2.1.1.107"
                     /inference="ab initio prediction:Prodigal:002006"
                     /inference="similar to AA sequence:UniProtKB:P42437"
                     /codon_start=1
                     /transl_table=11
                     /product="Uroporphyrinogen-III C-methyltransferase"
                     /protein_id="X:GFGGCJJI_00019"
                     /db_xref="COG:COG0007"
                     /translation="MSALGFETPADTGKIFLVGAGPGDPELLTVKAIRILRKAQVVLY
                     DDLVSPKVLHICRKNTELIYVGKRLGQHSCAQDEINAKIADAARHYAVVVRLKGGDPS
                     IFGRVGEEYAYLISRGFECEIVAGITTGSAIAAHLGFPLTHRDYAGEIVFLSGHRKEG
                     QNSTGFRNLICKDKTIIVYMGLNSLGTIVDQLLDGGNSESTPVAIIENATLPSERIVI
                     GNLDSILEKVESEKIQSPALIVVGEVVRFYLEMKELKERNLLKSVVA"
     gene            complement(4612..4995)
                     /gene="nirD"
                     /locus_tag="GFGGCJJI_00020"
     CDS             complement(4612..4995)
                     /gene="nirD"
                     /locus_tag="GFGGCJJI_00020"
                     /EC_number="1.7.1.15"
                     /inference="ab initio prediction:Prodigal:002006"
                     /inference="similar to AA sequence:UniProtKB:P0A9I8"
                     /codon_start=1
                     /transl_table=11
                     /product="Nitrite reductase (NADH) small subunit"
                     /protein_id="X:GFGGCJJI_00020"
                     /db_xref="COG:COG2146"
                     /translation="MKTTIAEKIWFLVAPVSEFPEDGGTCAKVGDQQIAVFHFSSRNE
                     WFACDNSCPHTGDMVLARGLIGDTAGEPKVACPLHKRNFSLKTGECLSGEAYKVRTYP
                     VIIEEGLVYIEIDARMTDEHRTVET"
     gene            complement(5005..7527)
                     /gene="nasD"
                     /locus_tag="GFGGCJJI_00021"
     CDS             complement(5005..7527)
                     /gene="nasD"
                     /locus_tag="GFGGCJJI_00021"
                     /EC_number="1.7.1.4"
                     /inference="ab initio prediction:Prodigal:002006"
                     /inference="similar to AA sequence:UniProtKB:P42435"
                     /codon_start=1
                     /transl_table=11
                     /product="Nitrite reductase [NAD(P)H]"
                     /protein_id="X:GFGGCJJI_00021"
                     /db_xref="COG:COG1251"
                     /translation="MNKRKLVIIGNGMVGHRFAEKLVEFGGADKFEITILGEEPRRAY
                     DRVHLSEYFSNRSVEDLYLCKADWYRANGIRLLLSEPATSIDIVRRFVTTSSGTELQF
                     DELVFATGSAPFVPNFEGIDKKGIFVYRTIEDLEKILEYGKGIKKAAVLGGGLLGLEA
                     AKALVDMGKDTHVVEFATRLMPRQLDDAASSILKQRIEELGVTIHLEKQTEKATGELA
                     IKELKFIDGTSLEIDMLVVSAGIRPRDELARKSGIIAGERGGIIIDDELRTNVYGVYA
                     IGEVALHRNFIYGLVAPGYEMAEALAYNLCSPHHTPKSYSGSDLSTKLKLIGVDVASF
                     GDALGQAEHIPIVFKNPRSGVYKKLVISLDGKRLLGGILVGDVKAYGNLLSLYLNRME
                     LPEEPETLIVGSVSSENLFGADSLPEEAKICSCNNVSKGDILRAIREKNCTDIGSLKE
                     CSKAGTGCGGCIPQVNSILKTELKAQGKVITEHVCEHFKYSRQELFQIIKVKNLKSFT
                     DVIKEVGKGNGCEICKPAVASILASVWNEPILKHREIQDTNDKYLANIQKGGTYSIVP
                     RIPGGEITPEKLIQIGEIAKKYDLYCKITGGQRIDLLGAKMDQLPEIWKDLVEKGFES
                     GHAYGKAMRTVKSCVGSTWCRYGVQDSTAFAIRIEERYRGIRAPHKIKSAVSGCIREC
                     AEARGKDFGVIATEKGWNLYVGGNGGVNPKHAILFAEDLDEDTCLRYIDRFLMFYIRT
                     ADKLMRTSTWLEQLEGGIDYLKDVIINDRLGINSQLESEMEALVDTYVCEWKDVVEDQ
                     EKQKKFKHFVNSQNSDSSVRFVEERGQKRPVSRRNLDLTAVK"
     gene            complement(7570..8787)
                     /gene="nasA"
                     /locus_tag="GFGGCJJI_00022"
     CDS             complement(7570..8787)
                     /gene="nasA"
                     /locus_tag="GFGGCJJI_00022"
                     /inference="ab initio prediction:Prodigal:002006"
                     /inference="similar to AA sequence:UniProtKB:P42432"
                     /codon_start=1
                     /transl_table=11
                     /product="Nitrate transporter"
                     /protein_id="X:GFGGCJJI_00022"
                     /translation="MQKLQQFLRAGHFPTLVSSFLYFDFSFMIWMLLAALGIFLSEEF
                     GLGPAQKGLMVSIPLLGGTLLRIPMGLLSDRFGSKKVALSGMAVTMIPLVWGWLSAKS
                     MPEVVCIGLLLGVAGASFAVALPLASRWYPAKYQGLVMGIAGAGNSGSVLATLFAPSL
                     AKAYGWHSVFGLAIIPMSIVFLFFLFTAKDCPGTINRKGILEYFAPIKSRDAITFCLL
                     YSVTFGGFVGIASFLPIFFYDQYGIEKVTTGLYTSYCIIGASMLRPVGGYLSDKFGGV
                     NVLSLVLLTLSVILIGISYLFPVNITLPLFIGLMACLGLGNGSVFQLVPLRFKKDIGV
                     VTGFVGAFGGLGGFLVPNLLGSLKSVSGSFATGFVILALITISSAALVFFTNLLIWKK
                     ADSNQTELGLEGV"
     gene            9182..12703
                     /gene="napA_2"
                     /locus_tag="GFGGCJJI_00023"
     CDS             9182..12703
                     /gene="napA_2"
                     /locus_tag="GFGGCJJI_00023"
                     /EC_number="1.9.6.1"
                     /inference="ab initio prediction:Prodigal:002006"
                     /inference="protein motif:HAMAP:MF_01630"
                     /codon_start=1
                     /transl_table=11
                     /product="Periplasmic nitrate reductase"
                     /protein_id="X:GFGGCJJI_00023"
                     /translation="MAETESYQTTCSYCGVGCGIIVQKSGPNEISVMGDPEHPANKGM
                     LCSKGLNLHYTAMDLSDRLLHPMVRKDRNSNLEQTSWDSALSGIATRFRKIIAEHGPD
                     SVGFYVSGQLLTEEYYIINKLTKGFLGTNNIDTNSRLCMSSAVVGYKMALGEDSVPIS
                     YDDIELADCFLIAGANPAWCHPILFRRIEARKKSDPSVKTIVVDPRKTETSEDADLHL
                     QIRPGSDISLFHAIARVLIENEWIDHQFILQHTEGFEELKSRVFESTLDEAAEACGIP
                     PEQIVEAAGLIARSRGFLSLWAMGLNQSVVGVNKNLALLNLSLITGKIGKPGSGPFSL
                     TGQPNAMGGREVGGLCNLLPAHRNLNDPEHRREVADFWGVPDIQSKPGFSATEMFENL
                     RNGKMKAIWIVCTNPTVSMPDARAVEAGLRASELVIVQDISKNSGAIPFADFVLPAAG
                     WIEKQGTMTNSDRRITFLPKIMDPPGEAIADTWIIRDFARIMGYTSSFSYESEEDVFL
                     EHSQLTKGTKIDISGLDYSILKENRSVQWPYPHKDHGGTPRLFTDHIFYRPGGKAKFS
                     DVKTEDPSEKTTPEYPLILTTGRIRDQWHTMTKTGKVRKLKEHRKEPNLEIHPDDARA
                     RNISDGQVVEIKNSRGGVRVKALITESIKQGVVFLPMHWGRMNGNDESRANNLTSSNY
                     DPFSKQPGFKLSAVEVRPYKKVKEKILIIGGGNGSLSFLKHYRTLAPDDEITVICKEE
                     HPFYNRILLPDLISGEKNFTQLMGVEPEEIDSWNINLFSSTSVLEISREGKKVKDSEG
                     NLHSYNKLIIATGSSPSIPKFVNPDSEGVFSLRAKEDAERIKGFFVRDSHALIVGGGL
                     LGLELGAALRVVGVNVTVLVRADRLMSKQLDKVACDILKEEIEAKGIRIIFNAEISKI
                     VGAPRVERVKLSDGSTLEPDGIVFAVGTSPNLKVIQGTDLKIGSGLRVNEYLQTSDPD
                     IYAIGEVAEHESGMYGTVAATEEQARIAANHIYGYKVNSYSGSLHTNILKIPGLDLIS
                     LRLPEVIMENDGSEYEEIIFLDRKRKKYKKCIIKGDKLVGAILIGDKNRFSEFKALIA
                     SGMELGDKRESLLGDSRPLKPIEGSLVCSCNGVGSGNIENEIQKGILTLEGIGINTGA
                     GTGCGSCRPEISRIIKGKSSVISPAVE"
     gene            complement(12763..13164)
                     /locus_tag="GFGGCJJI_00024"
     CDS             complement(12763..13164)
                     /locus_tag="GFGGCJJI_00024"
                     /inference="ab initio prediction:Prodigal:002006"
                     /codon_start=1
                     /transl_table=11
                     /product="hypothetical protein"
                     /protein_id="X:GFGGCJJI_00024"
                     /translation="MAIHYKSADLNTVLPTQWADIPQLTPLVFKGAEVFEAFNVTLTL
                     PMIKLLGPPPVGGLISIRLVQDGGTVLSELEWVGNSQIMLYPFLSATGDIVSRGGRVS
                     ISAQWRVTNTSLQFKAIGLGYLTVIVDRKAE"
     gene            13618..14028
                     /locus_tag="GFGGCJJI_00025"
     CDS             13618..14028
                     /locus_tag="GFGGCJJI_00025"
                     /inference="ab initio prediction:Prodigal:002006"
                     /codon_start=1
                     /transl_table=11
                     /product="hypothetical protein"
                     /protein_id="X:GFGGCJJI_00025"
                     /translation="MINIVYSKGNCWIPVLKSTLYAGYPADGSEEQGSKLDLLSFSES
                     DIGRKIFVTVKGDAWIGLGIRDKDRLLIDRYKEAKDGSIVIVYGKGEYLLRAVSKILD
                     QVFINEPGEDSSYTSLELSGFRILGVVTGVIHWV"
     gene            14504..15256
                     /locus_tag="GFGGCJJI_00026"
     CDS             14504..15256
                     /locus_tag="GFGGCJJI_00026"
                     /inference="ab initio prediction:Prodigal:002006"
                     /codon_start=1
                     /transl_table=11
                     /product="hypothetical protein"
                     /protein_id="X:GFGGCJJI_00026"
                     /translation="MALLTFFLLTISAFYFYKWSERNYLSLAFSLMTFSMGLWSGLLV
                     LSEIPFPLSVRILLVNLIPIPPLFIPILLTYVIFNYTKPYALVFPPTLLMLIHVIAIL
                     FFSWLALEGSVSPFRMIGTERVFDPGSFYYPSCAYIYASILICAGVLLRNIFIGDYFV
                     RLHSIYLFTGVVLGGVVSSIFVVFLPLLGISLTSMAVLGVIVFLWFAWIPVTKYRLFN
                     IELTDFKHDFRNPRLSSAFILRDHFRQSVPIE"
     gene            15258..15431
                     /locus_tag="GFGGCJJI_00027"
     CDS             15258..15431
                     /locus_tag="GFGGCJJI_00027"
                     /inference="ab initio prediction:Prodigal:002006"
                     /codon_start=1
                     /transl_table=11
                     /product="hypothetical protein"
                     /protein_id="X:GFGGCJJI_00027"
                     /translation="MDPKAFKEICDQFERKRQEEIFALQSEMLIESVYTKKGGIAAHV
                     RAYSKKVIDIFFR"
     gene            15510..16559
                     /locus_tag="GFGGCJJI_00028"
     CDS             15510..16559
                     /locus_tag="GFGGCJJI_00028"
                     /inference="ab initio prediction:Prodigal:002006"
                     /codon_start=1
                     /transl_table=11
                     /product="hypothetical protein"
                     /protein_id="X:GFGGCJJI_00028"
                     /translation="MLDLPTDIAFLKTVSVAQLCFLILNFLLRLKGSLQGVLGSLFCV
                     SLIAYFICPLLDNGGLNPILFYAIHIGCFSVTTFFYLFVSSMFSDAFRLNLWHGALFI
                     FINSLCFYIFIVLDIENDPSPISKILFSLPQLFYLGIVLFTLGRVLKDKNIDLMESRR
                     EFRVIFVWITGIYCIFVILMEVITKNLSYSAVCDFVNSFFITLLIFFFSYKLFDFREN
                     IFLISKNQWLEEGIDENLLEKLILLMDRERIFLQENLTIANLSRKLNTHEKKVRKLIN
                     KGLGYRNFNEFLNHYRIREAAKILVDPAKQDAQVLRIAMDLGYGSLAPFNRAFKEMMG
                     VTPSDFRRRKMTEKV"
     gene            16738..17859
                     /locus_tag="GFGGCJJI_00029"
     CDS             16738..17859
                     /locus_tag="GFGGCJJI_00029"
                     /inference="ab initio prediction:Prodigal:002006"
                     /codon_start=1
                     /transl_table=11
                     /product="hypothetical protein"
                     /protein_id="X:GFGGCJJI_00029"
                     /translation="MLFKKIAIIYEDRDYLTKQKALHIFILNVFTLILSTLASILYIS
                     KGVRPGYIIIILSSIVSIFLIFTKRFDLAVNVNLIAGLFSVTAGWFFGAKDGNFIFSI
                     STLIIVFLYLSNIRNTILVSIYCLGLLIFKGWVSGNTDKAGIIYYSDTIVMYSLFALI
                     SILTVRVIKVYSDEKDILIKEIHHRVRNNLQILSGLIEVQKTEFGPELVHHCTEIQNR
                     IFAISKVHNYVYKSGSYLKVDCKVVFREIISNLISVFFSDMPPPSVEEKIENINLSVE
                     DAIPLALILNEILLNFFQPHTDSIISSTIVVELAESDHAYRLRIYDSIIRNPETWEIH
                     NRIGHTLIQLFVRQLKGNLKTDISEEGTSVQLDFFRNAR"
     gene            18081..18758
                     /gene="rhaR_2"
                     /locus_tag="GFGGCJJI_00030"
     CDS             18081..18758
                     /gene="rhaR_2"
                     /locus_tag="GFGGCJJI_00030"
                     /inference="ab initio prediction:Prodigal:002006"
                     /inference="protein motif:HAMAP:MF_01533"
                     /codon_start=1
                     /transl_table=11
                     /product="HTH-type transcriptional activator RhaR"
                     /protein_id="X:GFGGCJJI_00030"
                     /translation="MNHEIEDNSLFFIRPGQVHSWRFDSPVIGYALKFAPEFYARNSA
                     ARSSIFGFPFFKSGSSRSKLGIRESQALARDFDRLLAERENESEEGILFALTQLILLE
                     IKREYEFGCEVSDITDELISEFEQILEGNFIRERSTVFYARRLGVSASALNSACKKRL
                     GLNAKSVINDRILLEIKRLLVHSPNSITAISREVNFSDNAYLSRFFRAQTGVSPERYR
                     EENRKVQ"
     gene            18854..19297
                     /gene="mhqP_1"
                     /locus_tag="GFGGCJJI_00031"
     CDS             18854..19297
                     /gene="mhqP_1"
                     /locus_tag="GFGGCJJI_00031"
                     /EC_number="1.-.-.-"
                     /inference="ab initio prediction:Prodigal:002006"
                     /inference="similar to AA sequence:UniProtKB:P96694"
                     /codon_start=1
                     /transl_table=11
                     /product="Putative oxidoreductase MhqP"
                     /protein_id="X:GFGGCJJI_00031"
                     /db_xref="COG:COG2259"
                     /translation="MLEILLATETNFAITLLRIILGAVMLPHGLQKLFGWMGGFGFTS
                     TIHFFASVGIPSLIGFLIIVAESFGALALILGFCTRLSALGIGIVMIGAAFFQRKNGF
                     FMNWFGNQTGEGFEYHVLAIGIAIALLILGGGAASVDRILQDRLK"
     gene            19594..19923
                     /locus_tag="GFGGCJJI_00032"
     CDS             19594..19923
                     /locus_tag="GFGGCJJI_00032"
                     /inference="ab initio prediction:Prodigal:002006"
                     /codon_start=1
                     /transl_table=11
                     /product="hypothetical protein"
                     /protein_id="X:GFGGCJJI_00032"
                     /translation="MALIALPMEQDGSIDLSALGFDRAESSYIRGITAPVHANAAQTI
                     SNEDSRHLAISFRSRYDFMDYFCEVVSESEKFKVFFPSSKISFTTYYYIRLISVLLLN
                     IPPPILT"
     gene            20248..21246
                     /gene="mdtA_1"
                     /locus_tag="GFGGCJJI_00033"
     CDS             20248..21246
                     /gene="mdtA_1"
                     /locus_tag="GFGGCJJI_00033"
                     /inference="ab initio prediction:Prodigal:002006"
                     /inference="protein motif:HAMAP:MF_01422"
                     /codon_start=1
                     /transl_table=11
                     /product="Multidrug resistance protein MdtA"
                     /protein_id="X:GFGGCJJI_00033"
                     /translation="MNMLFRTRARLILFLAGLAFLLTFTTLLIRKTKNVPNSFPEKPS
                     VSADGSKIEFKKGSPGLAMIKIVEIDKNGNFVNIHAPARLIASTVASVSEGDPLVLFE
                     SPEIQKLYQGYLHSKNTLNQSSKNLERIRDMFRRKVANEKDLIEAETEAENAAAKVAE
                     LEGKLRALGLNPSMLNKAGLHTAWVISDVPESQLHNLKKGTDVELKFSSFPNEVWRGK
                     AEALGDNVDPITRTVKVRITIANADRKLKPGMYATVKFPESLNSGAILLPAIAAVSVE
                     GKTYVFLEGKPGEFFRREITLGVSNEDVVSVLDGLEKGERVVVDGAILLKGLSFGF"
     gene            21249..21515
                     /locus_tag="GFGGCJJI_00034"
     CDS             21249..21515
                     /locus_tag="GFGGCJJI_00034"
                     /inference="ab initio prediction:Prodigal:002006"
                     /codon_start=1
                     /transl_table=11
                     /product="hypothetical protein"
                     /protein_id="X:GFGGCJJI_00034"
                     /translation="MMEEYFEQLAASSFHFNGSRVSVAAGEGSMSPIYGTENSEFVNY
                     IYLINKYILSIGFVSDLLHLFRKMGRSGFRSEKFSAAYCEGCLG"
     gene            21512..24838
                     /gene="czcA_1"
                     /locus_tag="GFGGCJJI_00035"
     CDS             21512..24838
                     /gene="czcA_1"
                     /locus_tag="GFGGCJJI_00035"
                     /inference="ab initio prediction:Prodigal:002006"
                     /inference="similar to AA sequence:UniProtKB:P13511"
                     /codon_start=1
                     /transl_table=11
                     /product="Cobalt-zinc-cadmium resistance protein CzcA"
                     /protein_id="X:GFGGCJJI_00035"
                     /translation="MKIINSIIETALKNRIFTLVAGAVALLIGIWSWIDIRKEAYSDI
                     ADTQVRVVAKFPGKATLEVEERVTMPIERVLHSTPNVIVRRSRTINGLVVFQFVFEEG
                     TDDYFARMRLMEKVRDAVIPDEVTPTLAPMSSPVGEVYRYVVESMGGNHTPMELRSIQ
                     DWIVIPKMLQVSGIADVVTFGGLPKQFHIVMNPESLIRYQATVADVIDAVQSNNLNTG
                     GNFLLQGEQSLPIRSLGAIREISQIEDIVVKNLNGVPVFVKNIGTVEVAPPIPSGVLG
                     YTIQNDQEGLIDVDSAVQGLVAMRRWVEPNAFLERVRAKVKEINEKYMPAGTRLRTTY
                     DRGDLVQYTLRTVGTTLLEGIAVVSLVVIFFVGSIRASFVVVATIPFALLFSFTMMNS
                     SGISASLLSLGAVDFGIVVDSAVVMVENIMRRYKNATLQEKQKGIIRFTLECASEVGT
                     EILFAILIIILAYLPIFSFERIEGRLFKPMAFTLSFAIFGALLFTMTIVPVLMSFFYR
                     RYFESSNPGPIEWHNPIYHWIETQYERIVHYLVDRSRRVVAIAFSAVTGLLVVGFMSL
                     GTEFLPSLDEGGFTLRLYFPVGISLPEAKKFIPKVRKIIYKNEMVDTILSQYGRNDDG
                     TDPLPPNRLEVYIGLKDYKAWREKITKEELLLRLRNDLEEGLPGVRVSFSQPIMDNLS
                     EAIMGTIADLAVFVSGQDMKVMRNLSEQILTIVSEMKGASEYGIEQEGPAPQLVIRIR
                     RDVAARYGINVSDIQQVIEAAVGMEPISDLYEGPMDDPPKERALYGIVVRFAKDYRES
                     AREIARIPIISPRGERIPLSELADITQEDSPTMIFRQDGKRTITVRLNVRGRDQGGFV
                     SELQKRVKKEVHFPDGYEVKYGGQYENLARVGKQLAIVIPLTIGIIFGLLYLLYRDLR
                     SVFVALSCIPLSLIGGIYALLARGYYFNVSAGVGFISLFGIATMAGILFVSKANHYLH
                     EKIPGAPKMNVREASVASAVSQLRPRLMTMLLALLGLIPATMATGVGSDVQRPLATVM
                     VGGLTSALLLVLTVMPSLYILIMEKREEKNQTPESNSLVLHPSSYAVESDNEDEEKPK
                     HKPKTGKDSKQTRRKDRARH"
     gene            complement(25019..25822)
                     /gene="hcaB_1"
                     /locus_tag="GFGGCJJI_00036"
     CDS             complement(25019..25822)
                     /gene="hcaB_1"
                     /locus_tag="GFGGCJJI_00036"
                     /EC_number="1.3.1.87"
                     /inference="ab initio prediction:Prodigal:002006"
                     /inference="protein motif:HAMAP:MF_01647"
                     /codon_start=1
                     /transl_table=11
                     /product="3-phenylpropionate-dihydrodiol/cinnamic
                     acid-dihydrodiol dehydrogenase"
                     /protein_id="X:GFGGCJJI_00036"
                     /translation="MNSFYKNKVVWITGASSGIGEAIVQELSSQGAKIVLSARREKEL
                     KRVKAENDLTDSNCLILPLDLENYNTLNKLPEKVIRKFGQIDVLINNGGISQRSFAHE
                     TSVKTYESLMNVNYFGNIALTLAVLPFMRERRTGWISSISSVAGLFGVPLRTGYSATK
                     AALTGFFEALRAENTDEKIKITLVYPGFVKTQISNNALKGDGKKQGKMDQVISNGIDP
                     NECARRILSAIAEEKLEVIIAGPRENFGVWLHKFFPTLFARFIAKAKVT"
     gene            complement(25924..26229)
                     /locus_tag="GFGGCJJI_00037"
     CDS             complement(25924..26229)
                     /locus_tag="GFGGCJJI_00037"
                     /inference="ab initio prediction:Prodigal:002006"
                     /codon_start=1
                     /transl_table=11
                     /product="hypothetical protein"
                     /protein_id="X:GFGGCJJI_00037"
                     /translation="MHSYETISDAISGLKAEGYSEDFNLLWNMHRKDSEIYTSPQNFK
                     VDKFYRFEGSTDPADEAILYAISSSESPHKGILVDGYGISADEGTGELVSRLMKKSG"
     gene            complement(26439..27431)
                     /locus_tag="GFGGCJJI_00038"
     CDS             complement(26439..27431)
                     /locus_tag="GFGGCJJI_00038"
                     /inference="ab initio prediction:Prodigal:002006"
                     /codon_start=1
                     /transl_table=11
                     /product="hypothetical protein"
                     /protein_id="X:GFGGCJJI_00038"
                     /translation="MKPASVNWKEDIAADEETRFTGYAKQFEAIQQENSKLFGKGRTL
                     HRKQLLGMKAKLEVLPDLPEHAKQGLFAKSGIYESLIRLSSGSMKIQPDSKGDIRGFA
                     IKILGLNSPGALGNGNATAQDFLFINLETFSSPKSDEFVGLVTAVAKGGGALLKYLFT
                     TYGFLGAISRIRKAAATFNKPFSGFATERFYSAAPISWGPYAVRVRLLPPENQIPSKD
                     ALNHWGLDMKTRLTQESLVYSFQVQFFTDETTTPIEDASKNWVESESPYITVARLTIP
                     RQELGSQEAMAFQAKVEEAVFDPWEALLEHRPLGDVMRARKYVYLTSQKGRGAV"
     gene            complement(27674..28918)
                     /gene="htpX_1"
                     /locus_tag="GFGGCJJI_00039"
     CDS             complement(27674..28918)
                     /gene="htpX_1"
                     /locus_tag="GFGGCJJI_00039"
                     /EC_number="3.4.24.-"
                     /inference="ab initio prediction:Prodigal:002006"
                     /inference="protein motif:HAMAP:MF_00188"
                     /codon_start=1
                     /transl_table=11
                     /product="Protease HtpX"
                     /protein_id="X:GFGGCJJI_00039"
                     /translation="MSIRNVILILYFAQLAFTILLRYLSYMGDTSPGIHESILKYFTE
                     EDIQNGIEYERRGFFASLASDLLDFLLAGIIVFTPLSVKLENYLLRKTNDRFYLSVAL
                     FLPILSFAKFLVELPFNFYFGYVLEHEFGFSAMAISDWIIFTGKSFAVGIVITTLIGL
                     GAAYILKKFQNIWKYLIPLGALILGLLFSVLFPILITPIFYEYHPIEEGSLKHKIVTL
                     CDRAKIEVSEVYVINESKYSGHTNAYFTGWGSNRKIFLYDTLIKNHSEEEVISILGHE
                     IGHWTHNHQIKDIAVGTLETLALCFIIGFIFLKVKRENKIPLKEFYSPSTLPFLFLIL
                     SLIGTITKPAWSKFSRAQEAEADMEALILTNDKKAFISAERKLAKDNKSRLNPNRWEV
                     IYNHSHPTTLERIDMAEKYSEP"
     gene            complement(29132..30166)
                     /locus_tag="GFGGCJJI_00040"
     CDS             complement(29132..30166)
                     /locus_tag="GFGGCJJI_00040"
                     /inference="ab initio prediction:Prodigal:002006"
                     /codon_start=1
                     /transl_table=11
                     /product="hypothetical protein"
                     /protein_id="X:GFGGCJJI_00040"
                     /translation="MLSRFVRGMKIGIPLFCSALIVGGCFLGPPLRKDFRNWQKLEET
                     NNRFFDWKEVFSSPTKLNVTAIHTGNVLTGPSILIDAEDPSTPASEKKERWVPSLSYL
                     VQHPKFGKFLMDSGVPAVNEEGRCDFSLIGSFYTIPCKSEKGSDIGNILTKMDIPNED
                     ILFVIVSHLHWDHIGGMESLRKRGPIRILLSKEEADDASKAFAIFHGYAPKALSIDFE
                     GSVLPGQNYYEMPILGKVLDLFGDGSVWIIPAFGHTKGELAVLLNTPNQPLLFTFDAS
                     HLKAGFEKTIPPGATVNRKESIAALRKLNSFSKAFPRIKVIYGHEPSQWEGKNRIFLL
                     AGHSSHNVRR"
     gene            30296..30997
                     /locus_tag="GFGGCJJI_00041"
     CDS             30296..30997
                     /locus_tag="GFGGCJJI_00041"
                     /inference="ab initio prediction:Prodigal:002006"
                     /codon_start=1
                     /transl_table=11
                     /product="hypothetical protein"
                     /protein_id="X:GFGGCJJI_00041"
                     /translation="MDVSEKVLKAIQLSIFSRIRKESYEPLFKEGRIVKFSAGEVVHQ
                     AFEEATYAGLVLSGFFRLYLSSSSGRQATVRYARTGEVMGLVGAIANRGTIKESDDTY
                     VQALSDSEVFAISFRDLREYGRRSPELSWIFAEECASRVYSVLRELYGLAFTSVKERL
                     ARHLLLTAVSRSEHPFLSVKMSQQDLADSIGTVREVIVRELRALKTAGLISSTGSKIE
                     ILNPEALLELFEKAD"
     gene            31171..31788
                     /locus_tag="GFGGCJJI_00042"
     CDS             31171..31788
                     /locus_tag="GFGGCJJI_00042"
                     /inference="ab initio prediction:Prodigal:002006"
                     /codon_start=1
                     /transl_table=11
                     /product="hypothetical protein"
                     /protein_id="X:GFGGCJJI_00042"
                     /translation="MCDSYSINISADRIISELEISAEQETIAEKYRLNRNIEPGDIAP
                     VLISKGEDRILRNYKWGIWNSKSQKYEMIARVESIKTSPLWKDAIKDKDSRCIIPASS
                     FFEWKVISEEERVNVEIFHKSEELFAFAGIHLHYHENGKVIPGFAIITVPASLEMTPV
                     GDHQPGTIAKDDFDAWLEGSADPIPLIRSERGITFEIKSRIGSDS"
     gene            complement(31955..33145)
                     /locus_tag="GFGGCJJI_00043"
     CDS             complement(31955..33145)
                     /locus_tag="GFGGCJJI_00043"
                     /inference="ab initio prediction:Prodigal:002006"
                     /codon_start=1
                     /transl_table=11
                     /product="hypothetical protein"
                     /protein_id="X:GFGGCJJI_00043"
                     /translation="MKTITKSIWVLSFISLFTDIASEMLYPILPLYLKSIGFSVLLIG
                     ILEGFAEATAGLSKGYFGNLSDSSGRRVPFVQWGYFLSALSKPMMAVLTFPVWIFSAR
                     TLDRFGKGLRTGARDALLSDEATPETKGTVFGFHRSMDTLGAVIGPICAIIYLHFFPE
                     DYASLFYWAIIPGLIAVIISRLLKEKKKIATSPTVKPTGFFSFLQYWKKSPLAYRRLS
                     IALLGFALVNSSDVFLLMMVKSKGFTDSEVIGVYIFYNLIYAISSFPMGMLSDKIGLK
                     RILLLGLGLFSMVYFGMAFADGKELFYLLFFIYGIYAASTEGITKALITNITSPDDSA
                     TAIGTFAGLNSLAALLASSFAGLLWYVFGATVVFIVSSFVTIFVLLYIASVKIEAMKQ
                     RKLQ"
     gene            33642..35444
                     /locus_tag="GFGGCJJI_00044"
     CDS             33642..35444
                     /locus_tag="GFGGCJJI_00044"
                     /inference="ab initio prediction:Prodigal:002006"
                     /codon_start=1
                     /transl_table=11
                     /product="hypothetical protein"
                     /protein_id="X:GFGGCJJI_00044"
                     /translation="MNQRESRKLRWKITVGMEVLTSILAVPLAVLFIITAGGYDFHKS
                     LALIICSCISLVTSFVVPAIRFFYLGRILVVLEPEQWNKLNPVGKSRTKARILNFPLL
                     NTLFYVIQWSYGITFAWRIMHLAFQPTFFESLPFAFLPAIIYPILGVSHFFLTESILS
                     SVLESDTLSGVQTQSSAVRKVSIFSRIFATIASISLLPVVIFGYLLFEETKGWIKLGD
                     VTTPLVLTLFFMLITVAVASYLLAVSIRKNSGNMVKAFEEMSKGDLTIELPMLSTDEL
                     GNSSKSLNDFVKRLRIIVKSVIREAEKLSGSSKVLEENTKELSRKMQEQAAATEQMSA
                     GVEEIAASVSSTASRADGQASITQKATDSLVELDGRIRQVHLALSETKSDADKMKFET
                     SKGEEALLGTKKAMADIEESTSKMGATVNVIHEITDRIGLLSLNAAIEAARAGEAGKG
                     FAVVAQEISKLGEQTQENAKRIRAAIQEALTATKSGREVIESTQAVFQKIGQTVGITL
                     DRISEVADLSDSQLSASANVRSAFTDLSRSAEEIRNHTLEQSQTSAEFSRTIVSISET
                     TELLNRVVSDIDNLAEKLAHQAASLKGDVEFFKT"
     gene            35644..36333
                     /locus_tag="GFGGCJJI_00045"
     CDS             35644..36333
                     /locus_tag="GFGGCJJI_00045"
                     /inference="ab initio prediction:Prodigal:002006"
                     /codon_start=1
                     /transl_table=11
                     /product="hypothetical protein"
                     /protein_id="X:GFGGCJJI_00045"
                     /translation="MGDSITHGRVSYDYVNGLASDFDLEKFSFVNAGINSRLAYNLLQ
                     KVDDIIALEPDFITILIGTNDVKASLSAEESERYIKLWRLSEPPSKELFVSSLHNLIM
                     KLRSETNAKIALISLPPLGEVLQSEPYLRSSEFSGEIRKIAEAERVSYLPLHEELDAI
                     LRSKAQNNIPEYRMDLPAMYIAIFLHYAMFQDWNSISDMRDLRFLTDNIHLNQRGADV
                     VQKLIKKFLLE"
     gene            complement(36369..36596)
                     /locus_tag="GFGGCJJI_00046"
     CDS             complement(36369..36596)
                     /locus_tag="GFGGCJJI_00046"
                     /inference="ab initio prediction:Prodigal:002006"
                     /codon_start=1
                     /transl_table=11
                     /product="hypothetical protein"
                     /protein_id="X:GFGGCJJI_00046"
                     /translation="MILRANEINTIVMFGVATSGVVLSTLRQASDTGYKNRILKDLCA
                     DKDPETHQVLMEKFFLDKPKLYLPMISGSPD"
     gene            complement(37309..37995)
                     /gene="betI_1"
                     /locus_tag="GFGGCJJI_00047"
     CDS             complement(37309..37995)
                     /gene="betI_1"
                     /locus_tag="GFGGCJJI_00047"
                     /inference="ab initio prediction:Prodigal:002006"
                     /inference="protein motif:HAMAP:MF_00768"
                     /codon_start=1
                     /transl_table=11
                     /product="HTH-type transcriptional regulator BetI"
                     /protein_id="X:GFGGCJJI_00047"
                     /translation="MTKPVKKKIKKDARKSPSSSLAKSSPKKRDRIGTEKALMKAAIQ
                     VFAQKGYDAATTKDIAGLAGANEALIMRYFGGKQGLLEAILTRAEELDENGDALLKKS
                     PAAKDYTHLEEALLDSISERCSEFKNYSDFMKVAVSRIILDANVSKIIQTKIYEKAIP
                     EMVRELEKFKKAGEIDSKVDLKSVAFGISSLTFALGFMGQIVYKVPEPEIKATIREMV
                     RLLHKGLKSD"
     gene            38137..39903
                     /gene="arnT_1"
                     /locus_tag="GFGGCJJI_00048"
     CDS             38137..39903
                     /gene="arnT_1"
                     /locus_tag="GFGGCJJI_00048"
                     /EC_number="2.4.2.43"
                     /inference="ab initio prediction:Prodigal:002006"
                     /inference="protein motif:HAMAP:MF_01165"
                     /codon_start=1
                     /transl_table=11
                     /product="Undecaprenyl
                     phosphate-alpha-4-amino-4-deoxy-L-arabinose arabinosyl
                     transferase"
                     /protein_id="X:GFGGCJJI_00048"
                     /translation="MKALELQTKSTQYSSENKPSQHNAKNNAPLALWIRTGDTMYIAL
                     LLLLGLGVLLPGLGSYQILTQGDEEMHIATIRESLSSSSFLFPKFEGVMNLYKPPALF
                     WSGIAADSIFGTSIFAERFPSFLLFLSTALCIYSGLRILGSRPFFAFSFAASFLFTLG
                     TFKFSRLVMMEAFLVFFITAVSVLVLKYQVSRERGWLVVAGILSGMAFLVKGPLFQVY
                     AGIVLVSFSGVNVFITNSSGKWIGFKRIGKEVQDNVIFHLSALVVPAIWIISLLSYSE
                     AGREFLAFFFLTENLGKFSSATTNQGEWILPAGWLLYSLPFSFLLLFANIYALATKAK
                     NYAQVLGKTLIWASFAILMIHLTPNRKDFYYALPILPLAFLGAGAFFSRTNQEILKKP
                     LSYNLGFLIGFGALLTVGKVCYERILGTTVLLDTLFAILTVSAFIVFILTPRFVNNLS
                     IYAICNVLVAGLLMAYVQFSLIPALSLSDFPESGPVLQAKKVCVIAENPWTALSYKNA
                     LVGSDVAHSVPGSERNCVDGDRAVIDYVAHWKGRDDYKLVQSWPIRKRDLTWSEFLEN
                     GHGQELIFYYEPTHLLKNSEAR"
     gene            39900..40250
                     /locus_tag="GFGGCJJI_00049"
     CDS             39900..40250
                     /locus_tag="GFGGCJJI_00049"
                     /inference="ab initio prediction:Prodigal:002006"
                     /codon_start=1
                     /transl_table=11
                     /product="hypothetical protein"
                     /protein_id="X:GFGGCJJI_00049"
                     /translation="MTSPWLAKVFRYLPILLLGIAVGGFVAVKYAKLPGSITKEDWEG
                     KEICIEYCDSLTKCTKESIPQATEDQLYKMENSCLRGCRKHFDKMQVCLVPEKMSSCT
                     HLTSCLFQEMKKYY"
     gene            complement(40289..40870)
                     /gene="mltF_1"
                     /locus_tag="GFGGCJJI_00050"
     CDS             complement(40289..40870)
                     /gene="mltF_1"
                     /locus_tag="GFGGCJJI_00050"
                     /EC_number="4.2.2.-"
                     /inference="ab initio prediction:Prodigal:002006"
                     /inference="protein motif:HAMAP:MF_02016"
                     /codon_start=1
                     /transl_table=11
                     /product="Membrane-bound lytic murein transglycosylase F"
                     /protein_id="X:GFGGCJJI_00050"
                     /translation="MKLADLPAFQSILSRMEEIREIPDRFVPKKEETRTEVIPPTNTQ
                     ESFSDILNSKLSDIESTRNVRGDLDTLGLSGFIRQESARNGLDPNLVKSVIKAESDFK
                     PNAISRKGAIGLMQLMPGTAEMLGVEDPFDPAENISGGTKFLGDLVKRFGNTDLAIAA
                     YNAGPGAVEKHKGIPPFKETRDYVKKVNRFWKG"
     gene            41024..43330
                     /gene="rcsC_1"
                     /locus_tag="GFGGCJJI_00051"
     CDS             41024..43330
                     /gene="rcsC_1"
                     /locus_tag="GFGGCJJI_00051"
                     /EC_number="2.7.13.3"
                     /inference="ab initio prediction:Prodigal:002006"
                     /inference="protein motif:HAMAP:MF_00979"
                     /codon_start=1
                     /transl_table=11
                     /product="Sensor histidine kinase RcsC"
                     /protein_id="X:GFGGCJJI_00051"
                     /translation="MIEIEIVTTPRLTAFPVFLAFSRGYFEEEGVKVRVRVLKSYEAV
                     FAYLREGRAEAGEVPFTAWLDQQLRRTSPNWTLFRGVILSCLVQGFYSASYMEAEAIR
                     DSYHSFLPILHPLSLDRFVAEEFFRSENYHRRKPVPYLVTRPTLLVHEFIRAECMGVA
                     ASLQEYPFFGEKGYCLTVDNEIPPYYLPTNMLAFTGRFASKFPDEANRVSRALKKAME
                     DLANHVAYEGDSYVADWVGPCPWKPVDLDGFYRRPVSELGRILSGMPSLDDVRFVVDM
                     YRKTYPGDEQTAQLLDLASQRVADNPFPKFPGALDFKKTKLHAEYYSTLHPNRSLNKK
                     ELTKSPLRNLVGEMKELALGLFSGRREMSLDKQIPISPYLFIRSSINSILDYLNQEIR
                     DLEEKNKRLMEDNYLLETRLDISDLKRQTTEERYRYMFEFATDAMIIVNADTRMIVDA
                     NRRFREVSGYQGSEIKNIRLARILPDILDQNELKSPGGKDQNMAFLPEATLILKDGTR
                     FSVGLSVTGFSAETKRFYQIQVSDNALVLESERIKHEFISNISHELRSPMTNIQGYFD
                     LLLSDPVLTLNEEQKEMADVIRKNVRRLNFLIENLLQLEKKDSQSSEEMEEIFDPAVV
                     IEEVLYINSPPAVEKGLEVVSNLAKGLRIKGVRFEFSQIITNLFVNAIKYTERGAVDV
                     VLKKISPSKLELSVIDMGIGIDPKYKEMIFERFFRVPDQRNRTVGGTGLGLSISRALV
                     NKMGGEVFVEPNRKGGSIFRVVLPLLTS"
     gene            43327..43992
                     /locus_tag="GFGGCJJI_00052"
     CDS             43327..43992
                     /locus_tag="GFGGCJJI_00052"
                     /inference="ab initio prediction:Prodigal:002006"
                     /codon_start=1
                     /transl_table=11
                     /product="hypothetical protein"
                     /protein_id="X:GFGGCJJI_00052"
                     /translation="MKPRLLFYSIFAILVLSGVLISFWSPRDNGRKSELLQGGLSQDT
                     VSRQEYSLFESSSGFVDFSGTTEEKAVDPNEPRLPEEKKSYLDKLSEEDRAKLYEQMY
                     ERFKPLADRFPDNRFIPRKISSEEAAKRKEEEDHYYRIQSDLLDRREVSKEDMNFFLD
                     TKLKRSDDMLEILKYSMENFEKSSGSDRSANSEYGKIVRERIENIEKSRAEVLASKKS
                     NGN"
     gene            complement(44002..44754)
                     /locus_tag="GFGGCJJI_00053"
     CDS             complement(44002..44754)
                     /locus_tag="GFGGCJJI_00053"
                     /inference="ab initio prediction:Prodigal:002006"
                     /codon_start=1
                     /transl_table=11
                     /product="hypothetical protein"
                     /protein_id="X:GFGGCJJI_00053"
                     /translation="MKKVISTIQNALEYLDKLGPQKSFQLFRNLGYEALFSISEKVDH
                     KKLLYLSQHLGEKEIVSLIQSIPETILVPLIRESDPADLVFFVKHLGLPDLTILAQAL
                     PAEDVRKINQVLGPKSIVEILHGLGSDKSLEYLNAVGLESFLELAKALPVKDFVPLAN
                     ALTPQECAEWIRKRGVAEIPLLLKGFGTKNALVLLKQVGFGKILHLLELLGLEPLFAL
                     TALLADMNLPIAKKTAGKKKLISKKKKGKHRR"
     gene            complement(44751..45653)
                     /locus_tag="GFGGCJJI_00054"
     CDS             complement(44751..45653)
                     /locus_tag="GFGGCJJI_00054"
                     /inference="ab initio prediction:Prodigal:002006"
                     /codon_start=1
                     /transl_table=11
                     /product="hypothetical protein"
                     /protein_id="X:GFGGCJJI_00054"
                     /translation="MAFRIVFFRSRKSRVNDWLTQPGRLEESFRRSLHFLFDSCLEEL
                     LPENIRLSPSSVGFIRLPEEKIQVLSEEFPIEKAFPHTSFDEFLSEETREALVELIAG
                     TQAAPSKNLILGILNLPEVQDILSQGLEKVLTEFHKKINPLHGVFQAAGLEKQVSQFL
                     SSLLPAFTERIADFVSIGSGAAEVQSALRNTLRLLFKTGFAEMGRVDGGQIGPRVDRL
                     RRAVASDLKVQSALENLYGTARDTLLNHYRKETIREFLGLSTTELELWVGKVAEDAAY
                     NLREVNKKRNLSPLVLEILKDILG"
     gene            complement(45664..46809)
                     /locus_tag="GFGGCJJI_00055"
     CDS             complement(45664..46809)
                     /locus_tag="GFGGCJJI_00055"
                     /inference="ab initio prediction:Prodigal:002006"
                     /codon_start=1
                     /transl_table=11
                     /product="hypothetical protein"
                     /protein_id="X:GFGGCJJI_00055"
                     /translation="MNSTSQMSTPTEQVEPVRTTKTYSWMIDLVYKARGFAFDSFEEH
                     FPNGKSDEKLDAPYPSVLMANHVSEADVPALAAVYRHVFPKIKFAIPAREDMLGKGFL
                     VNELRPKGIMKVILGLIDKSMIIPKFMDYIGCVPIKRPFRDNTRELLKKGELRDMVEQ
                     EWSYLSEKIAQGRTLFLFPEGTFNHDGYMNQIKKGVYFLRSKFKGLHFNSFTFTYDYF
                     SSKKAELHIGYGQPFPIPEEADADEVAGIVKEKLGNGYTVTAGNLASYLLLKCEGKAR
                     ESKTKLFAALKALAETIRSKHPEIYISRKFSGEHLMSAFDSFLGKAKEKGYLKLDGED
                     IVFDEKLFQAPKDTHNLRKKNLVLYHKNQLTSHLPKLEAAWSSLQTA"
     gene            complement(46825..48078)
                     /gene="alr1"
                     /locus_tag="GFGGCJJI_00056"
     CDS             complement(46825..48078)
                     /gene="alr1"
                     /locus_tag="GFGGCJJI_00056"
                     /EC_number="5.1.1.1"
                     /inference="ab initio prediction:Prodigal:002006"
                     /inference="similar to AA sequence:UniProtKB:Q8RAK6"
                     /codon_start=1
                     /transl_table=11
                     /product="Alanine racemase 1"
                     /protein_id="X:GFGGCJJI_00056"
                     /db_xref="COG:COG0787"
                     /translation="MRSFLPSGNPFFSAIDLEKTIGKKPGESNTRRNGKESRRPLKDR
                     TWIELSQEAVTLNLKSFRSLLSPKTLLSAVIKSNAYGHGFLQMAELSLNAGADLLAVN
                     SLEEARYLRSKYPSARILIMGATPAIQERVKEISDSNFWVVVSRVEDAGILANCRPRP
                     QIHLKVDTGMGRLGSFGNELESILSGFKKERLSLEGICTHFASTEDVIEQKYSKVQIQ
                     KFAEAILALEKFGYTNVIRHACASASTMLFPEAHYDLVRIGISLYGLWPSLQTRLSLH
                     LNGKSEFRLHPVLRWKTRVVHMQDLPSDSFVGYGSTYQTSAPTKVAVVPVGYYEGLDR
                     KLSNNGVMLVRGKRAKILGRICMNMTMLDVTHIRGIEIGDEVTIIGKDGQEEVTADDH
                     ANWTNTINYETTTRISESVPKYIVE"
     gene            48122..48616
                     /locus_tag="GFGGCJJI_00057"
     CDS             48122..48616
                     /locus_tag="GFGGCJJI_00057"
                     /inference="ab initio prediction:Prodigal:002006"
                     /codon_start=1
                     /transl_table=11
                     /product="hypothetical protein"
                     /protein_id="X:GFGGCJJI_00057"
                     /translation="MKQYKVVQTFPVPLQDLLKAREDRYKYLEQFPELKNVELLEEKK
                     EGDRVFQKRKVKLADSLPKVLATLLSDPSLLENSVFDLSTNTHEFTIAPPGNDSIVTI
                     KGVSVYKELGPNESERSYDVQVSSGVFLMGTVIETVIEEIHRHSLDKDKNSISEFLKK
                     YQAE"
     gene            complement(48694..49371)
                     /locus_tag="GFGGCJJI_00058"
     CDS             complement(48694..49371)
                     /locus_tag="GFGGCJJI_00058"
                     /inference="ab initio prediction:Prodigal:002006"
                     /codon_start=1
                     /transl_table=11
                     /product="hypothetical protein"
                     /protein_id="X:GFGGCJJI_00058"
                     /translation="MVFGLETEHAYDYVFLSTLYVNLYLFFPNFFFLESEKPPNKLYY
                     ISMERSKSEFSKPEMTPIQTMNFIFRKRALLILFGLFCIILSIVWFANNAFFFAPTPG
                     KRTLTRAIAFSQAEKSGRKGVLFLAQAPNCLGCKEASTSLQTLQSFGWEFLEIDSESP
                     DYEQLLSDDRFADKLTSLQKRKPVWGAWNLGEELIYLGEGSPTEELLDTLKGWGNTVN
                     GEEPKRE"
     gene            49395..49781
                     /gene="speH_1"
                     /locus_tag="GFGGCJJI_00059"
     CDS             49395..49781
                     /gene="speH_1"
                     /locus_tag="GFGGCJJI_00059"
                     /EC_number="4.1.1.50"
                     /inference="ab initio prediction:Prodigal:002006"
                     /inference="similar to AA sequence:UniProtKB:Q9WZC3"
                     /codon_start=1
                     /transl_table=11
                     /product="S-adenosylmethionine decarboxylase proenzyme"
                     /protein_id="X:GFGGCJJI_00059"
                     /db_xref="COG:COG1586"
                     /translation="MNALGKHVIAEFYECDYETINNHELVEDIMLKAADLSGATTVKS
                     VFHRFSPFGVSGVVVVSESHFAIHSWPEYGYCAIDVFTCGDIIDNQTALEYLKERFCA
                     KSISVVEMKRGLLQLGVDLPYKPVGN"
     gene            49896..50762
                     /locus_tag="GFGGCJJI_00060"
     CDS             49896..50762
                     /locus_tag="GFGGCJJI_00060"
                     /inference="ab initio prediction:Prodigal:002006"
                     /codon_start=1
                     /transl_table=11
                     /product="hypothetical protein"
                     /protein_id="X:GFGGCJJI_00060"
                     /translation="MSLKIKEQVKIVNRFSFLRSTIEINSTESGEAFLFTREAIPAGE
                     VVAVWGGKAVHKNELAGLSGLSTPHRVHSDFYLVSPLHDDGIDSIHYIRQSIEPNCGF
                     QGDITLVALRDIAAGEEITYHPAMKNPELAWARTEDAEIVRNRFNGSFPSYIQSRIDA
                     DPELKVYEPFKNGAWGLLTSIDLEGCDAASIRDADAIRRYVRELCDLIEMKRFGETVV
                     VHFGEDERVAGYSMFQLIETSCISAHFANETNTSYIDIFSCKGYDPKVAAEFTREFFK
                     GDAMRLTVTNRF"
     gene            50771..51613
                     /gene="speE_1"
                     /locus_tag="GFGGCJJI_00061"
     CDS             50771..51613
                     /gene="speE_1"
                     /locus_tag="GFGGCJJI_00061"
                     /EC_number="2.5.1.16"
                     /inference="ab initio prediction:Prodigal:002006"
                     /inference="similar to AA sequence:UniProtKB:Q9WZC2"
                     /codon_start=1
                     /transl_table=11
                     /product="Polyamine aminopropyltransferase"
                     /protein_id="X:GFGGCJJI_00061"
                     /db_xref="COG:COG0421"
                     /translation="MELWLDEALELPNGRALKIKIKEFVHSRRTPFQKIDVFESQSFG
                     RMFTLDGVIMMTEADEFAYHEMIVHVPMMSHPNPEKVLVIGGGDGGTVREVLKHPSVK
                     EVHLCEIDKGVVDVCYEYFPEIANAMKDPRVKHAYEDGAKYVQDYKEYFDVICVDSSD
                     PVGPAEVLFKKPFYETMAASLKQGGICTTQGESFYYHGKVIKELFQFIPQIFDHCGYY
                     FTVVPTYPSGIIGFTYCSKGPDPYKVEPDPRRAPKGLKYYSAEMHKAAFMLPPFAQEY
                     IVRK"
     gene            51617..52429
                     /gene="pyrF"
                     /locus_tag="GFGGCJJI_00062"
     CDS             51617..52429
                     /gene="pyrF"
                     /locus_tag="GFGGCJJI_00062"
                     /EC_number="4.1.1.23"
                     /inference="ab initio prediction:Prodigal:002006"
                     /inference="similar to AA sequence:UniProtKB:P9WIU3"
                     /codon_start=1
                     /transl_table=11
                     /product="Orotidine 5'-phosphate decarboxylase"
                     /protein_id="X:GFGGCJJI_00062"
                     /db_xref="COG:COG0284"
                     /translation="MDFHSKFIRRREELGSLLCVGIDPDISKLPPSLEGQYEKLFLFS
                     REIVDATADFAVAYKPNIAFYEAFGSQGIAQFEKLIRHIKIHYPGIAIVADAKRGDLD
                     NTARQYAKFFFKELGVDSLTLSPYMGADSIRPFLEDSSKLVFLLCLTSNPDSSQFQKK
                     TFSETGRTLYKEVAALSETFSARNVGLVVGATHPSELGELRALHPDRIFLIPGYGAQG
                     ASLEDVIAVCGKNSLINSSRSVIFASSGPDFAEAARKSAESITVQMRKLLPF"
     gene            52536..52991
                     /locus_tag="GFGGCJJI_00063"
     CDS             52536..52991
                     /locus_tag="GFGGCJJI_00063"
                     /inference="ab initio prediction:Prodigal:002006"
                     /codon_start=1
                     /transl_table=11
                     /product="hypothetical protein"
                     /protein_id="X:GFGGCJJI_00063"
                     /translation="MDFDFLRIGTELLAQFGGPGLMALSFAAATLLPFSSEAALAVAI
                     LSGMSPERAVFWASVGNCGACGFNYGLGYWFRNGVEIKIAQSKTYSHWAAVMKRRGIP
                     VLFLSFLPIIGDPITVLSGFLHQRLIIFVPLVFSLRILRYIVLAFGLLP"
     gene            53123..54451
                     /locus_tag="GFGGCJJI_00064"
     CDS             53123..54451
                     /locus_tag="GFGGCJJI_00064"
                     /inference="ab initio prediction:Prodigal:002006"
                     /codon_start=1
                     /transl_table=11
                     /product="hypothetical protein"
                     /protein_id="X:GFGGCJJI_00064"
                     /translation="MKQSAPRKRATGTASRPIGRSKPKLAIIGSGVAGLGCAHFLKDE
                     FRLTIFEKADYIGGHSNTVMVDEGGNSIPIDTGFIVFNHVTYPNLRRLFEDLKVPTKK
                     TSMSFSVQHVPERLEFCGSGLNGLFAQRKNLINFRFLRLLLNINRFNSEAPAILDDPK
                     YMDYSLDRYIREEGYHPDILQYYLVPMSSAVWSTPQESILEFPAYSLVRFFLNHGFLG
                     LNTQHQWYTVEGGSKEYVKRLTAPIKEAFRLKTPVIGVEPTTSGKVKVFLKGGKTETF
                     DKVILASHADTSLKLLKKPTSLQKELLSQFSYQRNIATLHTDDSVMPRKKSTWSSWNY
                     RMDSIAGKIRPHTIYWMNSLQDVSKKKNYYVSIGDPGKVISKKIIREIEYEHPLFHVG
                     SLKAQRRLSTLNEGGPIYFCGSYFRYGFHEDAFWSAKILSEALLGRQIWA"
     gene            54442..55224
                     /locus_tag="GFGGCJJI_00065"
     CDS             54442..55224
                     /locus_tag="GFGGCJJI_00065"
                     /inference="ab initio prediction:Prodigal:002006"
                     /codon_start=1
                     /transl_table=11
                     /product="hypothetical protein"
                     /protein_id="X:GFGGCJJI_00065"
                     /translation="MGLNSKIIEASVMHDRRVPKRNRFRYGIFTFQVDLDELDLLNRS
                     FWLIGRNNGRLFSFRDADHMDFGKAGIKENFLDFIDRAGVKEKVGRVTLVTNLRILGY
                     TFNPVSFYFAEDEFGKPLCSVAEVGNTFGEMKHYFLGKETLDARGFRRQEGKFFYVSP
                     FVNLDSVFDFRLNPPSDDRLNIRIDALEKGETVLVTTYTGKARRLTDLGLLWMFFKYP
                     FVTFKVISMIHWQALKLYLNKIPFIRKNENIDLQIGVHLGKR"
     gene            55211..56509
                     /gene="cfa_1"
                     /locus_tag="GFGGCJJI_00066"
     CDS             55211..56509
                     /gene="cfa_1"
                     /locus_tag="GFGGCJJI_00066"
                     /EC_number="2.1.1.79"
                     /inference="ab initio prediction:Prodigal:002006"
                     /inference="similar to AA sequence:UniProtKB:P0A9H7"
                     /codon_start=1
                     /transl_table=11
                     /product="Cyclopropane-fatty-acyl-phospholipid synthase"
                     /protein_id="X:GFGGCJJI_00066"
                     /db_xref="COG:COG2230"
                     /translation="MESDNFVKVEPLESGASVGAEGYGFYRRIFFRALSGMNKGSLRI
                     LFPNGGQTYIGDPNSTVSSEFHYALIQVKNPVFFKKLVLYGDIGLAESYMDGDWDTDD
                     IRAIICWFLLNIESTPSVSGSNKNFFHLTLMNIGNRLLHLFRANSIRGSKKNVVEHYD
                     LGNEFYKKFLDSTMTYSCAYFQESGMSLAEAQTAKIKRLCKKLRLEPDDHILEIGTGW
                     AEFSTYAAKNYGCKVISYTISEEQFKFGTEKIRSMGLEDKIEVRLKDYRLVEGMYDKI
                     VTVEMLEAVGHEYFEDFFAMCNRVLKKDGLMVHQIITCPDSRYESFRKGIDFIQKHIF
                     PGSLIPSIARINQAINRTSDMFLHEIEDIGRNYDRTLLSWSQSFESNLLGIRELGHDE
                     TFIRKWRYYFSYCAAAFHMRNISVVQAVYTRPNNLKLNRA"
     gene            56506..57009
                     /locus_tag="GFGGCJJI_00067"
     CDS             56506..57009
                     /locus_tag="GFGGCJJI_00067"
                     /inference="ab initio prediction:Prodigal:002006"
                     /codon_start=1
                     /transl_table=11
                     /product="hypothetical protein"
                     /protein_id="X:GFGGCJJI_00067"
                     /translation="MTASELPKSRKATSFVQKTKDAIIKELKTGTTPEKIALSLALGA
                     GIGVFPLIGTTMALCALLGFLLRLNPVSVQIANYLMYPFQVLFLIPFLELGARISGKE
                     LDLGWAYRFVDGDASQLWEGLSNSAIYAVVGWGSIVPLLAIISYFILLPIVKKINQLV
                     RKDSAKS"
     gene            57027..57818
                     /locus_tag="GFGGCJJI_00068"
     CDS             57027..57818
                     /locus_tag="GFGGCJJI_00068"
                     /inference="ab initio prediction:Prodigal:002006"
                     /codon_start=1
                     /transl_table=11
                     /product="hypothetical protein"
                     /protein_id="X:GFGGCJJI_00068"
                     /translation="MYENALFLIFTAWAVVFALMSFLWLIGKVIRNYSIVDMGWGLCI
                     STAAIIYFVLGDGYPVRKAIFAFMATVWGWRLSYFILVTRVLTGHEDPRYSAFRTEYG
                     EKVDRKFFTNVFQFQGALGTALSLPFIFPALNASTAIHPLEIFGLVFFAISVLGESIS
                     DSQLADFKLNPLNRGKVCDVGLWRYSRHPNYFFEWSVWVSFGLVSLASPWGWIGLLSP
                     IVMFLLLTQITGIPLNEEGQLKSKGQAYREYRERTSSFFPWFPKK"
     gene            57903..58934
                     /gene="cfa_2"
                     /locus_tag="GFGGCJJI_00069"
     CDS             57903..58934
                     /gene="cfa_2"
                     /locus_tag="GFGGCJJI_00069"
                     /EC_number="2.1.1.79"
                     /inference="ab initio prediction:Prodigal:002006"
                     /inference="similar to AA sequence:UniProtKB:P0A9H7"
                     /codon_start=1
                     /transl_table=11
                     /product="Cyclopropane-fatty-acyl-phospholipid synthase"
                     /protein_id="X:GFGGCJJI_00069"
                     /db_xref="COG:COG2230"
                     /translation="MNFLYNLLEQDVFPDRLIRFRIRRLLRLRLRRENRGTFEKNQEH
                     LMEYIRALKASPIAVHTKAANEQHYEVPADFFKLILGKHMKYSSGYWASPAVGIDESE
                     RTMLQLTCDRANLSDGMSVLDLGCGWGSLSLYIAEKYPGCRVMGVSNSKSQKVFIDGE
                     AKKRGLRNLTILTMDMNVFKTSVKFDRILSVEMLEHMRNYEVLFERLAGFLKPKGLFF
                     VHIFTHKDYAYPFEVVDDTDWMAKYFFTGGQMPSHNLLLHFQKDFLIEDQWVVNGTHY
                     GLTSEAWLSNMYLHRNEILRILGDTYGSDQAVKWFVYWKVFFMACAELWKYRGGEEWI
                     VSHYLFKKA"
     gene            complement(58975..59595)
                     /locus_tag="GFGGCJJI_00070"
     CDS             complement(58975..59595)
                     /locus_tag="GFGGCJJI_00070"
                     /inference="ab initio prediction:Prodigal:002006"
                     /codon_start=1
                     /transl_table=11
                     /product="hypothetical protein"
                     /protein_id="X:GFGGCJJI_00070"
                     /translation="MKNAPDKNSYHHGDLKRALLDASIRILKEEGYKALSLRKAAMLA
                     GVSQSAPYRHYSDLESLYADIAEEGFKLLSERQRKIQSKYRTNPLLLFREAGVSYVEF
                     ALEHQDLFRIMYGNQIESHLKYESLVKMEDESFRIIVEIIQACEAAGLIKTDSVEKSA
                     IAAWTMVHGIAVLLSGKQVMFRSVELRKARKITKDLIFFLYTGMKA"
     gene            59683..61266
                     /gene="crtI"
                     /locus_tag="GFGGCJJI_00071"
     CDS             59683..61266
                     /gene="crtI"
                     /locus_tag="GFGGCJJI_00071"
                     /EC_number="1.3.99.28"
                     /inference="ab initio prediction:Prodigal:002006"
                     /inference="similar to AA sequence:UniProtKB:P17054"
                     /codon_start=1
                     /transl_table=11
                     /product="Phytoene desaturase (neurosporene-forming)"
                     /protein_id="X:GFGGCJJI_00071"
                     /db_xref="COG:COG1233"
                     /translation="MEIENSENRYDVIFIGSGMGSLTAASLLTQFAGKKVLILEKHFQ
                     PGGFTHEFQRKQGKFHWDVGIHYVGDMHEEGLCRKLSDKITKKGVRWKRMPDPFERLV
                     FPSRTFDIYGDPARFKDDLILQFPEEQEAIERYLKDIKKITALFGKSMMLRLSPPSLE
                     AFSDLLGDPTITTLKEYFDANFKNEELKGILAAQWGDHGLPPSKVAFAMHASLVQHYI
                     NGGYYPVGGAGKIFDSIEPIVKAGGGDVLSSVEVREVLIRDGKAIGVKTKALRGEGLE
                     RDFFAPVVISCAGAYPTYTKLIPESVPISFREKLKDFYDREKMTTSLCLYLGLSDSPA
                     KLGFKGENYWIFSSHDHDKNFSERNDWINRSGEIPNLYVSFPSLKNPEAKSHTADVIT
                     FTDYENFVEWKSLPWKKRGEDYKVLKEKITSRILSTIESRFPGFSKLVEFSELSTPIT
                     NEHFTSHPDGAIYGLACVAERYDKEKCPWFDVRTPISGLFLTGADAGSPGIAGAMMAG
                     LAAATAVVGSSALLKELRN"
     gene            complement(61303..62058)
                     /locus_tag="GFGGCJJI_00072"
     CDS             complement(61303..62058)
                     /locus_tag="GFGGCJJI_00072"
                     /inference="ab initio prediction:Prodigal:002006"
                     /codon_start=1
                     /transl_table=11
                     /product="hypothetical protein"
                     /protein_id="X:GFGGCJJI_00072"
                     /translation="MERIKENLSSVSSLKPFELIFYGSRQRGDGTLISDFNFFLLADP
                     SDQLKSNFIREINQALEPLQSQGPVNLVSGDWDSFRLRMKCFDPGAVHICEIGEPYFG
                     SEYFPIIKEEWDKIKVESVDVLNAGKYLRKRYRFFKGIVPRNTKEDVLRMERLLAIYL
                     QTWMFRHIDDVSVAEIVNSDIPSRIGQMFRGLYSKEAKGNVIELTDLYDEIVKLKAEL
                     KNPDSPFSAERFQQIKETLRFEEKEIRILKLNY"
     gene            complement(62068..62274)
                     /locus_tag="GFGGCJJI_00073"
     CDS             complement(62068..62274)
                     /locus_tag="GFGGCJJI_00073"
                     /inference="ab initio prediction:Prodigal:002006"
                     /codon_start=1
                     /transl_table=11
                     /product="hypothetical protein"
                     /protein_id="X:GFGGCJJI_00073"
                     /translation="MWLKLGDTEVINLDFISSIKKNVAGNSIEITYHDFNHIKSLPFG
                     DAEARDKAYKAILENLSRMRLFFE"
     gene            complement(62603..63142)
                     /locus_tag="GFGGCJJI_00074"
     CDS             complement(62603..63142)
                     /locus_tag="GFGGCJJI_00074"
                     /inference="ab initio prediction:Prodigal:002006"
                     /codon_start=1
                     /transl_table=11
                     /product="hypothetical protein"
                     /protein_id="X:GFGGCJJI_00074"
                     /translation="MRSVISFVALLLFCSDCKTAMTEGKASVVENPSMLRLNYDIVYA
                     TQGNAVLLDSGRLFARGLYYDCKVADVNSSFDRFRASSYTEDNANDFRQLVPESEQAK
                     MNGRQFQYFPMKEDTRSTVFSGCFHKSSPELCYVRWEWQRGNFIIVFETEVENKKGLS
                     TLELGKEFHGFVSRGIRAF"
     gene            complement(63126..64295)
                     /gene="kamA_1"
                     /locus_tag="GFGGCJJI_00075"
     CDS             complement(63126..64295)
                     /gene="kamA_1"
                     /locus_tag="GFGGCJJI_00075"
                     /EC_number="5.4.3.2"
                     /inference="ab initio prediction:Prodigal:002006"
                     /inference="similar to AA sequence:UniProtKB:Q9XBQ8"
                     /codon_start=1
                     /transl_table=11
                     /product="L-lysine 2,3-aminomutase"
                     /protein_id="X:GFGGCJJI_00075"
                     /translation="MDTSVDALGSSPIQERRSKNLGSYSVSNQPSLTDKTNWWDWKWQ
                     IQHRIKDEDGLSEYLELTDPEKESLRDCSELFSFSATPYYLKLADPSDPLCPIRLQIL
                     PRKEELTPRIWDRIDPLAEESHMPVRGVTHRYPDRALWYLSHVCAVYCRFCTRKRKVS
                     RSTETPSLEDWKEALNYFRAHTEIREVILSGGDPLNLSDAKLDYLLGELKSISHINQI
                     RIHTRYPVTLPMRITEELCSVLRKHFPVFLVTHFNHPKELTPTAIERVGRLIKEGAVL
                     VLNQAVLLKGINDSVETLTDLFYGLTAAGIKPYYLHHCDEVYGSSHFRVPISRGVELM
                     KSIRGRISGLCIPLYVVDLTGGGGKVPLPTDYLEETKSSSYVFRNYRGDLYEIGY"
     gene            complement(64508..64828)
                     /locus_tag="GFGGCJJI_00076"
     CDS             complement(64508..64828)
                     /locus_tag="GFGGCJJI_00076"
                     /inference="ab initio prediction:Prodigal:002006"
                     /codon_start=1
                     /transl_table=11
                     /product="hypothetical protein"
                     /protein_id="X:GFGGCJJI_00076"
                     /translation="MKRFGILFLATFLSVIFVSDILGQDSTGGKVRVLQKKIKVREYT
                     EIVSQRHTYLSSGEDDKGLIFGTRSQFLYGADHHSDYGSRIHEPILIRHTLSYHYLFL
                     PPPA"
     gene            65490..66056
                     /gene="efp"
                     /locus_tag="GFGGCJJI_00077"
     CDS             65490..66056
                     /gene="efp"
                     /locus_tag="GFGGCJJI_00077"
                     /inference="ab initio prediction:Prodigal:002006"
                     /inference="similar to AA sequence:UniProtKB:A0QWR4"
                     /codon_start=1
                     /transl_table=11
                     /product="Elongation factor P"
                     /protein_id="X:GFGGCJJI_00077"
                     /db_xref="COG:COG0231"
                     /translation="MNLGITEVKKGMVLKVEGELYTVIKSEFVNPGKGSAFIRTKLKN
                     LVRNSSIERTFKAAEKLESVELEKRQMTICYSEGDDIIFMDTNDFEQIPVSKEYLEDI
                     LPYLKEETPMEVSFYEGKPIGVIPPNFAILQVTYAEEGLKGDTSGTALKRVTVETGGE
                     INVPIFVKQGDVVKIDLRDLSYVERVNK"
     gene            66203..66736
                     /gene="mtnD"
                     /locus_tag="GFGGCJJI_00078"
     CDS             66203..66736
                     /gene="mtnD"
                     /locus_tag="GFGGCJJI_00078"
                     /EC_number="1.13.11.54"
                     /inference="ab initio prediction:Prodigal:002006"
                     /inference="similar to AA sequence:UniProtKB:Q81MI9"
                     /codon_start=1
                     /transl_table=11
                     /product="Acireductone dioxygenase"
                     /protein_id="X:GFGGCJJI_00078"
                     /db_xref="COG:COG1791"
                     /translation="MATIVQKPGLPEIKDNSEVKSFLKKRGIEYDHWHVPASSDNLTD
                     KEVLSDDEKETLLKNLDNRFETLKEEEGYQSRDLIVLHPQVPGLSEMLAKFDKVHYHT
                     DAEVRYIVDGSGIFGFSLNGEKFLVKVEKNDFISVPKNTNHWFTLDEKKRIKAVRYFQ
                     DMSGWVPNYVEETTVLV"
     gene            66742..67377
                     /gene="mtnB_1"
                     /locus_tag="GFGGCJJI_00079"
     CDS             66742..67377
                     /gene="mtnB_1"
                     /locus_tag="GFGGCJJI_00079"
                     /EC_number="4.2.1.109"
                     /inference="ab initio prediction:Prodigal:002006"
                     /inference="similar to AA sequence:UniProtKB:O31668"
                     /codon_start=1
                     /transl_table=11
                     /product="Methylthioribulose-1-phosphate dehydratase"
                     /protein_id="X:GFGGCJJI_00079"
                     /db_xref="COG:COG0235"
                     /translation="MSVKKELSRLAKSGVLYHSKGWMPGTAGNLSLRDLKKPDVFWVS
                     GSGLDKNLLSKKDFLPVDIETGKVIEGWKGREGLKPSAETSIHRAVYKAFPEIGCSLH
                     VHTPESNLIRSGVTEESPVREWNLPSLEIIKAFGIWDESPQVFAPVIYNFPVVQEISD
                     ALQTYLEEKKPRVPFCIIENHGITVWGKDLTRANRHLEAVDFILKVQALSR"
     gene            67384..68064
                     /locus_tag="GFGGCJJI_00080"
     CDS             67384..68064
                     /locus_tag="GFGGCJJI_00080"
                     /EC_number="1.1.1.325"
                     /inference="ab initio prediction:Prodigal:002006"
                     /inference="similar to AA sequence:UniProtKB:Q8KES3"
                     /codon_start=1
                     /transl_table=11
                     /product="Sepiapterin reductase"
                     /protein_id="X:GFGGCJJI_00080"
                     /translation="MSKKILVAGAGTGIGRSLLEKLHALPDVEAIGISRRGVPVVQSL
                     KAGVNYACDLADVKSLSNFCHTLRLHWNRLDALYFTFGDGLFRSVETVSLEDWEKHLA
                     LNLTAPYLLTKELSSLFGKGSLLCYLSSTAGRQGFPQSSAYCASKHGIAGFAKAIREE
                     WKTREIRVSIVYAGAIDTPVWDGRDEFDRRDMIPVEDAADFLANLSFQPMTFNLDEIV
                     FLPPKGIL"
     gene            complement(68088..70619)
                     /gene="sasA_1"
                     /locus_tag="GFGGCJJI_00081"
     CDS             complement(68088..70619)
                     /gene="sasA_1"
                     /locus_tag="GFGGCJJI_00081"
                     /EC_number="2.7.-.-"
                     /inference="ab initio prediction:Prodigal:002006"
                     /inference="protein motif:HAMAP:MF_01837"
                     /codon_start=1
                     /transl_table=11
                     /product="Adaptive-response sensory-kinase SasA"
                     /protein_id="X:GFGGCJJI_00081"
                     /translation="MDVGNQMFEWFRWTPYALLPVLSFILSFLTLYLSIRNRNTPGSR
                     EFTGVSFGMLLYSFGYFWEMVCIRSDNILFWDNFQFLGPDIIVTALPFLCMRVVNLDR
                     FIKPITVLLFAALPISVETIVWFGKPEWIRSSFYFDDTAPWRALVYEYGPWMNVYVYN
                     FLVIFALCLLVLLAGTIFQRGFHRIRSLVFLIALSIPFIGQIMTVAKFVPFVHPKLDI
                     FPLVASFSCLICVYGLFYFRILDLIPLARNQVFEWIQDAVFVLNRESYIIDCNQAALN
                     LIGTPRLRGDTKLSRFLPDLVETLDDCAMRRRTTTEWKRPGLISIGYYDVSIKPLGEF
                     DSIVRIVTLREITERVLEEKKISERRDILQSILDSTKILFLVLDGEGRLILVNKACQE
                     VTGYDLPQLEGKSFWEVVLFPDDKNRVFRIFNKRFGPKRFPSRTNIHLKRQDGKSRYT
                     VWEHKEVRDREGKLLYVISTGADVTGLEEAEGRIHTLQRANEEISDKNAIIELQKKEL
                     EEALLNLKRTQSQLIQTSKLADLGQLAAGIAHEINNPIGAIHAAGHNILSHLGKIRSG
                     IRTELNKLTKLTDKEWNLFEELIRRGIDSKEMTIGLERRRVLAQLKEEMNTCNVLLPD
                     ETAELLVDHGIISDWKKFLPLVTEAKTRDLLPFFLNLLGPEQSVATIRTAVERSSKIV
                     YALRSFAHFESSQRKRIFSLKDNVDTVLTLYQNLFKHGVEVSTDLKDVPSFLGFPDDL
                     MHLWTNLIMNSVQAMNYKGKLSIRAHVDGDEVLVSIEDNGPGIPTETKDRVFEVFFTT
                     KALGEGSGLGLDIAKRIVEKHQGKIWFESNPGKTVFHVSLPFEKS"
     gene            complement(70746..72350)
                     /gene="crtNb"
                     /locus_tag="GFGGCJJI_00082"
     CDS             complement(70746..72350)
                     /gene="crtNb"
                     /locus_tag="GFGGCJJI_00082"
                     /EC_number="1.14.99.44"
                     /inference="ab initio prediction:Prodigal:002006"
                     /inference="similar to AA sequence:UniProtKB:Q4VKU9"
                     /codon_start=1
                     /transl_table=11
                     /product="4,4'-diapolycopene oxygenase"
                     /protein_id="X:GFGGCJJI_00082"
                     /translation="MENREYDAIIIGSGMGALTTGSLLAQFSNKKVLLLEQHFKAGGF
                     THVFKREGKFLWDVGIHYVGDMQPDSALRKVFDLVTAGKVRWQPMPDVFEKFVYPDFT
                     FSVKNDPKVYEKDLMDSFPEEKEAIRRYFHDIKKVASWHGRHMMLKALPPFLDTFGAA
                     LDLIGSSSALVTTGEYLDKNFQDQKLKAVLCSQWGDYGLPPKISSFAIHALIVAHYLK
                     GGFYPIGGSGQIAQAVQDILKAHGGKIALSREVKEILVVKGKAIGVRVLNKRKTEEEG
                     KEIEETYYAPQIVSDAGAYNTFVNLLPISVKLPYRQELESFSKVYPLTANVTLYLGLK
                     EDPSKLGFRGENHWIYSSYDHDKNFSEGYKWTEGGKIPGVYLSFPSLKDPEAHDHTAE
                     IIAFCDYKAFELWKDQPWKERNEIYKAKKAELIRRLLDYVEEKYKGFKNLVEYAELST
                     PITTEHFTLHRKGTIYGLPCVPDRFREAKSPWFSPKTPVENLTLTGADAASPGLSGAM
                     MGGFSAFANMSGGMTVLQLFRKTMNS"
     gene            complement(72574..72762)
                     /locus_tag="GFGGCJJI_00083"
     CDS             complement(72574..72762)
                     /locus_tag="GFGGCJJI_00083"
                     /inference="ab initio prediction:Prodigal:002006"
                     /codon_start=1
                     /transl_table=11
                     /product="hypothetical protein"
                     /protein_id="X:GFGGCJJI_00083"
                     /translation="MGRQILERAMRRIPCGNFQIATRETWLVVFASEAEGSRKLNSIE
                     LKDRKSGGVPLGVYLQKS"
     gene            73088..74143
                     /gene="xerC_1"
                     /locus_tag="GFGGCJJI_00084"
     CDS             73088..74143
                     /gene="xerC_1"
                     /locus_tag="GFGGCJJI_00084"
                     /inference="ab initio prediction:Prodigal:002006"
                     /inference="protein motif:HAMAP:MF_01808"
                     /codon_start=1
                     /transl_table=11
                     /product="Tyrosine recombinase XerC"
                     /protein_id="X:GFGGCJJI_00084"
                     /translation="MTPKVKILLDWIDGRAFFRIRMLQFDSRIFDFFKKLPNAKWVRN
                     SREWLVPRSDAHLSEFLFSTGRFVEADPDILLLPLKTELLRRNYSRKTEKAYFLYNRA
                     FLKASGKHPYYVEDSDLIGYLDTIHYRRRLSSVTVRSILQALKFYYNSVLGRQFLFSY
                     SIPKRERKIPEALTKDEVFKILNIPLNAKHRLLLSLCYGAGLRVSELVSIRGIDINWK
                     KNQIRIRQGKGKKDRSTILPKFCKEELRKSVNRSGENSWVFQGQSGNSHLHVRTAERV
                     FESSRDKALIKKDVSIHDLRHAFAIHLLESGTSIKIIQKLLGHVSVRTTEIYARIIDP
                     TLLMVQSPLDALHSAEI"
     gene            74524..74865
                     /locus_tag="GFGGCJJI_00085"
     CDS             74524..74865
                     /locus_tag="GFGGCJJI_00085"
                     /inference="ab initio prediction:Prodigal:002006"
                     /codon_start=1
                     /transl_table=11
                     /product="hypothetical protein"
                     /protein_id="X:GFGGCJJI_00085"
                     /translation="MKFKVQLLEPAEDFLLKLENKLKAKAFRTIELLGEFGPELREPF
                     SKKIQGYTGLFELRIKQGSNICRLFYFFEKGRVVIITSGFVKKDQKTDKAELTRAYKL
                     MKTYIGDEHEA"
     gene            74855..75154
                     /locus_tag="GFGGCJJI_00086"
     CDS             74855..75154
                     /locus_tag="GFGGCJJI_00086"
                     /inference="ab initio prediction:Prodigal:002006"
                     /codon_start=1
                     /transl_table=11
                     /product="hypothetical protein"
                     /protein_id="X:GFGGCJJI_00086"
                     /translation="MKLKTKDFNLLLNKELKNKDFKKEYDAFSNEFTLAKEIIKLRKK
                     RNLTQKDLAEKIGTSQPAIARIESGNYRNLSLSFINRLAKALDAEPVIHLKSKSA"
     gene            75454..75639
                     /locus_tag="GFGGCJJI_00087"
     CDS             75454..75639
                     /locus_tag="GFGGCJJI_00087"
                     /inference="ab initio prediction:Prodigal:002006"
                     /codon_start=1
                     /transl_table=11
                     /product="hypothetical protein"
                     /protein_id="X:GFGGCJJI_00087"
                     /translation="MPLSGKEMLKLYQKDGWEILRQKGSHVMVGKGIDRETIPMHKEL
                     KKGLEAALLKHLRESQG"
     gene            75645..76070
                     /locus_tag="GFGGCJJI_00088"
     CDS             75645..76070
                     /locus_tag="GFGGCJJI_00088"
                     /inference="ab initio prediction:Prodigal:002006"
                     /codon_start=1
                     /transl_table=11
                     /product="hypothetical protein"
                     /protein_id="X:GFGGCJJI_00088"
                     /translation="MHYHFRIHTDKTGYWAECIELKGCMTQAESKEELEVNIHEALNL
                     YLNDNEDSKSIFPLPKKKVSGRNIILAAVDPKIAFSQILRMTRLKRGLSQKQAASLIG
                     MKNLYSYQRLESPKSANPALSTIARIKQVFPELELDQVV"
     gene            76511..76975
                     /locus_tag="GFGGCJJI_00089"
     CDS             76511..76975
                     /locus_tag="GFGGCJJI_00089"
                     /inference="ab initio prediction:Prodigal:002006"
                     /codon_start=1
                     /transl_table=11
                     /product="hypothetical protein"
                     /protein_id="X:GFGGCJJI_00089"
                     /translation="MINKIPSIMLCLFIQCSSTKLYYDNTNYARDELSKYSDFNCIFP
                     EGKFTVFTTNSIESVDSDFPNSIVLQIENLSKGQAKMVGNIGVGPVKVLKDSAGLTFI
                     EIIPAGGYSFITIFGTKRKGENSFLAIFTKHNSTYIFPQSSQFFGSCAGLLK"
     gene            77196..77462
                     /locus_tag="GFGGCJJI_00090"
     CDS             77196..77462
                     /locus_tag="GFGGCJJI_00090"
                     /inference="ab initio prediction:Prodigal:002006"
                     /codon_start=1
                     /transl_table=11
                     /product="hypothetical protein"
                     /protein_id="X:GFGGCJJI_00090"
                     /translation="MIFQVELSKSAAKKARQMPKSARQDLILLLEELEKEGPLQPEWP
                     NYSKLGKNEYHCHLSYSWVACWRNEKNSLLIEVYYAGSRENAPY"
     gene            77431..77802
                     /locus_tag="GFGGCJJI_00091"
     CDS             77431..77802
                     /locus_tag="GFGGCJJI_00091"
                     /inference="ab initio prediction:Prodigal:002006"
                     /codon_start=1
                     /transl_table=11
                     /product="hypothetical protein"
                     /protein_id="X:GFGGCJJI_00091"
                     /translation="MLAVVKTPLTEVTVKGEISTTFLKALKKEFGKKLLIEKSEESVP
                     WKDTIFFKENKEFLQPGSKLKYYRKQAGLSLSELGEKLGGIPRQNLSAMELGKRPISR
                     DLAKQLSKLFKKPVEVFLYAE"
     gene            78650..79729
                     /locus_tag="GFGGCJJI_00092"
     CDS             78650..79729
                     /locus_tag="GFGGCJJI_00092"
                     /inference="ab initio prediction:Prodigal:002006"
                     /codon_start=1
                     /transl_table=11
                     /product="hypothetical protein"
                     /protein_id="X:GFGGCJJI_00092"
                     /translation="MLNEKNESGIGITARFCRKKFLLSASLLFFFISVIVPIADSILG
                     YSIQRLGLIIGGIASLISIILILYGKYTLSVYICSFSFCLALCVGTFWSSHNIAFWFP
                     AVVLFHLFFASKKHTIFVFVFCLLLSFIQAHIKSEELSFGALTDSIGSLIVLSVIGLM
                     IATDLEELLLQKNSLIQELNHRVRNNLQVVLGLISLLKASNEWAMPTLNILERRVLAL
                     SSVHSIDSDPSASGKVPMSIVFSDYLSRIAAEVILFPKINIPKNETFLTIKDAIFMAM
                     IAGEIITTGMNSQIESSVSERFINIEIDELETDFVELKITGIAIVLGQGIEFIELLAE
                     QLGAKLRVAHDKEKPISIVTFRKSA"
     gene            79730..79981
                     /locus_tag="GFGGCJJI_00093"
     CDS             79730..79981
                     /locus_tag="GFGGCJJI_00093"
                     /inference="ab initio prediction:Prodigal:002006"
                     /codon_start=1
                     /transl_table=11
                     /product="hypothetical protein"
                     /protein_id="X:GFGGCJJI_00093"
                     /translation="MPDVDRETFGTIKTSLEFSNLSLARTKVANKSAATTNKKLQTVI
                     KGSHCYFCKACPRAESYGLLIGLAEHLGDKSASDTFENS"
     gene            80253..80966
                     /locus_tag="GFGGCJJI_00094"
     CDS             80253..80966
                     /locus_tag="GFGGCJJI_00094"
                     /EC_number="1.-.-.-"
                     /inference="ab initio prediction:Prodigal:002006"
                     /inference="similar to AA sequence:UniProtKB:Q7A3L9"
                     /codon_start=1
                     /transl_table=11
                     /product="putative oxidoreductase"
                     /protein_id="X:GFGGCJJI_00094"
                     /translation="MKVNQAIALVTGSNRGIGKALVESLLEGGARKIYAAARTWNGTN
                     PSDKRIVPVELDITNKKSVAELSNRATDVNLLFNNAGVLDFNDILNASEDQFERNFSV
                     NFFGNLNMARTFTPLLEKNSDGTIVNILTLLSLVSMPGLSAYNASKAAAWSMSLSLRA
                     TLASRGIRVCNVFPGAVDTDMLSGVEIPKTGPKEVANAILKGLESGEEDIFPDPMSVS
                     IYEAWKKDHKAVEKQFASM"
     gene            80996..81937
                     /gene="rhaS_1"
                     /locus_tag="GFGGCJJI_00095"
     CDS             80996..81937
                     /gene="rhaS_1"
                     /locus_tag="GFGGCJJI_00095"
                     /inference="ab initio prediction:Prodigal:002006"
                     /inference="protein motif:HAMAP:MF_01534"
                     /codon_start=1
                     /transl_table=11
                     /product="HTH-type transcriptional activator RhaS"
                     /protein_id="X:GFGGCJJI_00095"
                     /translation="MKMRGGKGELQISELRTPTVKVIIAPETLKGMPGVEMIAFGADG
                     NSAIIYKKLIKHLPEREVFAKAASLTIVCRGKKRITSSGGDFFELGENEAIFLPPDLY
                     MISELLPAKGGVFESYIFFFQDSLIEEFLKTKRVRLVSDSVGDLFRIPYGGGLKLYAE
                     NLRPLFASLGRKSDGLLRIKLLEALQIFASSDKTGIFPDWLFKVSKDRHRDLKGFMEK
                     NFDKPLTVEDFAALTGRSISSFQRDFKRRYGISPKKWLISRRLEKAKRLLEIGGTGVA
                     DAALVIGYENTSHFIRAFQNQYGVTPGEFLKNRGLVV"
     gene            complement(81971..82267)
                     /locus_tag="GFGGCJJI_00096"
     CDS             complement(81971..82267)
                     /locus_tag="GFGGCJJI_00096"
                     /inference="ab initio prediction:Prodigal:002006"
                     /codon_start=1
                     /transl_table=11
                     /product="hypothetical protein"
                     /protein_id="X:GFGGCJJI_00096"
                     /translation="MAFVRIGKFKAKQERVVEICLTYEKEAIPMIRKAEGNISAALLQ
                     EKTAPDSFLAISVWQTEEDAVAYERSGLAQEMVNKIRSDFAAPPTLITYNAFGI"
     gene            82554..82949
                     /locus_tag="GFGGCJJI_00097"
     CDS             82554..82949
                     /locus_tag="GFGGCJJI_00097"
                     /inference="ab initio prediction:Prodigal:002006"
                     /codon_start=1
                     /transl_table=11
                     /product="hypothetical protein"
                     /protein_id="X:GFGGCJJI_00097"
                     /translation="MHNLILSTSLSLWAAPFTSFRVTLLRAALSLRSQRIYYMNNASI
                     LIAPRLLRTLRIVAASRRQNIDKRSFHVLGKDSCIIVDFSSSPRISSLERLLSSVSEA
                     NASVLSLQSSVQSGKWIRWKLFYCENHGG"
     gene            complement(82920..83717)
                     /gene="mopA"
                     /locus_tag="GFGGCJJI_00098"
     CDS             complement(82920..83717)
                     /gene="mopA"
                     /locus_tag="GFGGCJJI_00098"
                     /inference="ab initio prediction:Prodigal:002006"
                     /inference="similar to AA sequence:UniProtKB:Q08385"
                     /codon_start=1
                     /transl_table=11
                     /product="Molybdenum-pterin-binding protein MopA"
                     /protein_id="X:GFGGCJJI_00098"
                     /db_xref="COG:COG2005"
                     /translation="MKNKMQIDGNLWLKYNKANTLGKEKIDLLRAIEKCGSISKAAKE
                     VGISYKTAWDSIDLINNLHKETLVEKSVGGISGGGAKLTAKAREIIQFYQIIEEEHKK
                     FLNRLSERMDNPLELLNFLNRIAMKTSARNQFYGKVKSLQKGAVNSEIVISLKGDQEI
                     IATITNHSVENLGLRIGIPVYALIKASFISIATDSISSLSSENKLFGRIFSISRGSVN
                     DEVIVELPGGNKLVSIISSQATKLLNLDIEKEVHVFFNSSSVILAVE"
     gene            83866..85539
                     /locus_tag="GFGGCJJI_00099"
     CDS             83866..85539
                     /locus_tag="GFGGCJJI_00099"
                     /inference="ab initio prediction:Prodigal:002006"
                     /codon_start=1
                     /transl_table=11
                     /product="hypothetical protein"
                     /protein_id="X:GFGGCJJI_00099"
                     /translation="MLCRKLKKIEIVFAHYLIVLLTILPNLLGAEESIQGVPASETKE
                     GGPRKNDSEAGPIFESTTTVPTKEAVSGPVLTSDPIPVQEAPYKSPMVGKMSGEYLRS
                     LQLTPEQNKAVRSNKDLWFQEKYRVGFALRPRYESQFNPDFDKTTPDNRNVFTNQTQA
                     YLVGDINKNLIFKITLEDIRQWGGSQFPSGTGDGRFGLAGNAGVTYNTSTQKTVPVSN
                     PTSFREAFLDVRSSDESFRLRIGRQIAEFGDGRIIGARNFNQIGNSFDGLRFTAKRGI
                     QSLDVFGFVISSQNNASGLVTANGAANNSVGDAYFVGTNYWIKFANWIGGDFYDFTLL
                     KRAIVSPTAPVYDSELRSRQSDQLNTYGFRLTNRTQNNFLPDGLKWDWTVEAAWQSGS
                     TGQKVGTSWLQSPGTTSINVNGQAIQNENQKYDAHFLALQTGYSPVNPLRVGIQYVYA
                     SGDPNRNDSSVSTWNPLFGARRAAGGSIPWSGANLSGVVFWQNVKDYSINIKYDFGKL
                     GTFTFVSHFYYKAKLQDGYYNNNGYVSGSTEDMANQNANNAGATRLGKK"
     gene            85749..86519
                     /gene="modA"
                     /locus_tag="GFGGCJJI_00100"
     CDS             85749..86519
                     /gene="modA"
                     /locus_tag="GFGGCJJI_00100"
                     /inference="ab initio prediction:Prodigal:002006"
                     /inference="similar to AA sequence:UniProtKB:Q8PHA1"
                     /codon_start=1
                     /transl_table=11
                     /product="Molybdate-binding protein ModA"
                     /protein_id="X:GFGGCJJI_00100"
                     /db_xref="COG:COG0725"
                     /translation="MKFIKRITVFCILLLSLSVRAEKITVAAASDLKFAMDEIVTAFK
                     KANPGSEVDVVYGSSGKFQAQIREGAPFDIYFSADISYPRELEKSGFASSEVIPYAIG
                     RIVLWSANQDASKMTLNNLLDPKITRIAIANPKHAPYGKRAEEALRSAGLWEKVESKL
                     VFGENIAQTAQFVQTGNAQVGIVALSLAISPELAGKGGYFLIPNNLHQPLEQGFIITK
                     RASKNSLAKKFAEYVMEKFARSIMAKYGFALPTGTPDQ"
     gene            86647..87330
                     /gene="modB"
                     /locus_tag="GFGGCJJI_00101"
     CDS             86647..87330
                     /gene="modB"
                     /locus_tag="GFGGCJJI_00101"
                     /inference="ab initio prediction:Prodigal:002006"
                     /inference="similar to AA sequence:UniProtKB:P0AF01"
                     /codon_start=1
                     /transl_table=11
                     /product="Molybdenum transport system permease protein
                     ModB"
                     /protein_id="X:GFGGCJJI_00101"
                     /db_xref="COG:COG4149"
                     /translation="MIILSESDLQAIWLTVKLASVVTIILLFIGTPLAWWIARTKSSW
                     KGPIGAVVSLPLVLPPSVLGFYLLYAMGPNGPIGYLTSRLGLVELPFTFWGLVIASVF
                     YSLPFMVQPLQTAFEAIGDRPLEVAATLRASPLDAFLTVAVPLTFPGFMNACVLSFAH
                     TVGEFGVVLMIGGNLPGITRVASVQIYDYVEALEYLQARRLAIVLLIFSFFALLALYI
                     LQPSSRKRV"
     gene            87332..88408
                     /gene="btuD_1"
                     /locus_tag="GFGGCJJI_00102"
     CDS             87332..88408
                     /gene="btuD_1"
                     /locus_tag="GFGGCJJI_00102"
                     /EC_number="7.6.2.8"
                     /inference="ab initio prediction:Prodigal:002006"
                     /inference="protein motif:HAMAP:MF_01005"
                     /codon_start=1
                     /transl_table=11
                     /product="Vitamin B12 import ATP-binding protein BtuD"
                     /protein_id="X:GFGGCJJI_00102"
                     /translation="MNEIVIRLLLDRERFALNVDLNLPERGVTGLFGSSGSGKTTLLR
                     CIAGLENTTRGFLSVGGTIWQNDNYSLPTHKRQLGYVFQEPSLFPHLSVSGNLSYGLK
                     RTKCDRQINLNQTIELLGIEHLLERKTDNLSGGERQRVAIARALVTSPRLLLMDEPMA
                     SLDKKRKQEILPYLERLNQELKIPVLYVSHSLDEIVRLADHIIIMEDGKVTATGPVSE
                     TLARADLARRLSEDIGVIVDATVGEIDEDWHLARLDFPDGNLWILDRGFSLGSRMRIR
                     IFARDIILFREGSKEFNTRNILNGKVDAIVESDHPGLFLVHLRLGQTILIAKVTALES
                     RKLGISVGDPVPFRVNAMTNLMDL"
     gene            complement(88552..88938)
                     /locus_tag="GFGGCJJI_00103"
     CDS             complement(88552..88938)
                     /locus_tag="GFGGCJJI_00103"
                     /inference="ab initio prediction:Prodigal:002006"
                     /codon_start=1
                     /transl_table=11
                     /product="hypothetical protein"
                     /protein_id="X:GFGGCJJI_00103"
                     /translation="MILAARIIAGVVGALHVWIFLMESVLWMRPAIHRRFGVTDRKTA
                     EMMKSIFLNQGYYNLFLAIGTLYGAIFFDYHANFAPAIMLFSCLSVFGAGTVLLLSNP
                     SMARAAIIQGLPPLVAVALLSISICG"
     gene            89097..90095
                     /gene="rhaS_2"
                     /locus_tag="GFGGCJJI_00104"
     CDS             89097..90095
                     /gene="rhaS_2"
                     /locus_tag="GFGGCJJI_00104"
                     /inference="ab initio prediction:Prodigal:002006"
                     /inference="protein motif:HAMAP:MF_01534"
                     /codon_start=1
                     /transl_table=11
                     /product="HTH-type transcriptional activator RhaS"
                     /protein_id="X:GFGGCJJI_00104"
                     /translation="MPNMDVLILLIPDSPASVITGLFEFFEFAGIDMENRRKPRICRV
                     RTAAMQSEPVQLHGSVQIKPDLIGRCEKVDLVIIPAIGPNVANVKRRCRLEIEWIKEM
                     ASRENRIASVCSGAFLLASTGLLDGRRATTHWVFAPLFRRMFPSVYLDVDRLVIDQGR
                     FLTSGGSNAFYDLGLHVLEQSLGRDIALKCARHFLLDSDRISQTPFMVFAAQKHHDDS
                     SVAEAQTILEAEFASSISMETLAGRVGLSPRTLKRRFKQATGDSLSTYLQRLRIEWAR
                     RRLEETGDSIEEISYAVGYENVGFFRLLFKRYTGNTPFEHRRKNSLKIFPANAPRS"
     gene            complement(90239..91501)
                     /locus_tag="GFGGCJJI_00105"
     CDS             complement(90239..91501)
                     /locus_tag="GFGGCJJI_00105"
                     /inference="ab initio prediction:Prodigal:002006"
                     /codon_start=1
                     /transl_table=11
                     /product="hypothetical protein"
                     /protein_id="X:GFGGCJJI_00105"
                     /translation="MRKESGHSIPDNLLGELAPQVLGAVIRRFGDFSSAEDAVQEALL
                     AAAMQWPSAGTPKNPRGWLIQVASRRMIDHIRSELARRRREEAWVSEEPFEESIEELR
                     GSSDVRGQDDTLILLFMCCHPILNPSSAIALTLRAVGGLTTAEIANAFLVPEATMAQR
                     ISRAKKRIKDSGIRFALPTDQERSERLDSVLHVLYLIFNEGYASSIGSSLQRCNLSNE
                     AIRLTRAVHHLLPKDGEVTGLLALMLLTDARRPARTGPEGELIPLAEQNRTLWDREAI
                     TEGIALISDTLSRGSIGAYQLQAAIAAVHDEALRSEDTDWPQILALYGLLKRMSDNPI
                     VALNHAIAAAMVQGPNIGLELLTTLDGDKRLAGHYRLDAVRGHLHEMAGNNRAAIGHY
                     LAAAGRTTSVPERNYLNTQAAKLASRYK"
     gene            complement(91505..92176)
                     /locus_tag="GFGGCJJI_00106"
     CDS             complement(91505..92176)
                     /locus_tag="GFGGCJJI_00106"
                     /inference="ab initio prediction:Prodigal:002006"
                     /codon_start=1
                     /transl_table=11
                     /product="hypothetical protein"
                     /protein_id="X:GFGGCJJI_00106"
                     /translation="MEWHPRNASVLLVHGGGGDRREVTKYIRFFLNRKFDVLTFDLSC
                     HGEANCPVPGLTYGNRESRDVLGAYRYLTDRYSKVYAMGSSVGAASILIAMPDMPKLS
                     AVIAENPIFNFQRLIIESPAAPGFLPNWFKNLLVQLTMLRGRFDGLLSPANSIRLVKS
                     VPIYFIQSKADTVNPFRHTQELAELYAGPKTLWFPEIGSHGAIWDVDSVEYEKRLQDF
                     LKGVR"
     gene            complement(92151..92486)
                     /locus_tag="GFGGCJJI_00107"
     CDS             complement(92151..92486)
                     /locus_tag="GFGGCJJI_00107"
                     /inference="ab initio prediction:Prodigal:002006"
                     /codon_start=1
                     /transl_table=11
                     /product="hypothetical protein"
                     /protein_id="X:GFGGCJJI_00107"
                     /translation="MKNQNLSFGFILMNRKKIWIPAILLILVFALPVSGLWDASNQLL
                     FPVWRGVTKDLSVCKEEIAKFWGKDCGNLRNSHAFKFSEVKIGSVNGYELPGWLIVAA
                     ENGMAPAKR"
     gene            complement(92511..92912)
                     /locus_tag="GFGGCJJI_00108"
     CDS             complement(92511..92912)
                     /locus_tag="GFGGCJJI_00108"
                     /inference="ab initio prediction:Prodigal:002006"
                     /codon_start=1
                     /transl_table=11
                     /product="hypothetical protein"
                     /protein_id="X:GFGGCJJI_00108"
                     /translation="MKYILMMQFPVLDWKTSNLGTWPPEDVKRNIDFLRRFNTDLRNS
                     GELVSVEALVGPEEIKIIRAKKDGTPAITDGPFPESKEFLAGYWIVDVDSPDRAYEIA
                     ASASAMPGRGGAPANIPIEVRAVMNVPTGDL"
     gene            complement(93290..94273)
                     /locus_tag="GFGGCJJI_00109"
     CDS             complement(93290..94273)
                     /locus_tag="GFGGCJJI_00109"
                     /inference="ab initio prediction:Prodigal:002006"
                     /codon_start=1
                     /transl_table=11
                     /product="hypothetical protein"
                     /protein_id="X:GFGGCJJI_00109"
                     /translation="MDIHAIAENVLNPPVLFFFLGMGAVIFKSDLTVPDQIGKFFSIY
                     LMFAIGFKGGHELFKTPFTDEHLYVLLACGIMATAIPVYAYYILKMKLDPPNAAALAG
                     SFGSISAVTFVTAGAFLHNIGQEYGGFIVAGMALMESPAIIVAVLLDRMNRSREALNG
                     HAVFSWKNLLHEAFFGYSIYLLLGSLFVGYFTGESGWKKESPFSENLFQGILTLFLLD
                     MGISAAKRFKEIRKIGVFLIVATLSIMAINVLLGTILVKIMGMPIGDGLMFIILCASA
                     SYIAVPAAMKDSIPEANPSIYLTVALSVVFPINIIAGIPLYYYILTIIIGN"
     gene            94827..97019
                     /gene="rcsC_2"
                     /locus_tag="GFGGCJJI_00110"
     CDS             94827..97019
                     /gene="rcsC_2"
                     /locus_tag="GFGGCJJI_00110"
                     /EC_number="2.7.13.3"
                     /inference="ab initio prediction:Prodigal:002006"
                     /inference="protein motif:HAMAP:MF_00979"
                     /codon_start=1
                     /transl_table=11
                     /product="Sensor histidine kinase RcsC"
                     /protein_id="X:GFGGCJJI_00110"
                     /translation="MDTSELFKTTPDAIIITDLTGKVSDWNMAAEAIFDYSRDEAIGK
                     SIADLIFPDDRREEHEKIQREASAYGHVVYESVRRKKDGSLVHVSASTKSIFDNNNNI
                     ICFLSAKKDVTSLKVARDAKLVETKYSHFLELTPDSIVMVNVTGRIVHVNAQAERTFG
                     YKVTELIGQPIEILLPERFRKDHLKHRVGFFVQPRNRTMGAGLELYGLRKSGEEFPVE
                     ISISPIETDEGMMVMSAVRDITDRKKAEQKFRGLLESAPDAMVIVGKDGKIILVNSQT
                     EKIFGYKREELLGEEVEILVPDRFHVNHRIYRNGFFNFPIARSMGAEQELFARRKDGT
                     EFPVEISLSPLETEEGTLVTGAIRDITDRKKAEQKFKDLLESAPDAMVIVDRTGSIIL
                     VNSQALKLFGWGREELLGQQIEILIPTKFRDVHPQHRTDFFANPKVRAMGANLELLGI
                     RKNGTEFPVEISLSPLETEDGLFVSSAIRDVTERKRFELKLQEASRLKSEFLASMSHE
                     LRTPLNAIIGFSEFLLDEKPGKLNGKQKEYLEDVLQSGRHLLNLINDVLDLSKVEAGK
                     MELFPETFSVANAIEDAIAIVSTLAHEKQIDISKVLSKGNDDVTLDHQRFKQILFNLL
                     SNAVKFTQEKGKVEIYSSFNNLDRLEIQVRDTGIGIKEEDLGRLFKEFQQLDSGTNRQ
                     YQGSGLGLALTKRFVELLQGSIAIKSELGKGSTFTINLPRVLDKSRAL"
     gene            97016..97396
                     /gene="divK"
                     /locus_tag="GFGGCJJI_00111"
     CDS             97016..97396
                     /gene="divK"
                     /locus_tag="GFGGCJJI_00111"
                     /inference="ab initio prediction:Prodigal:002006"
                     /inference="similar to AA sequence:UniProtKB:Q7BBW0"
                     /codon_start=1
                     /transl_table=11
                     /product="Polar-differentiation response regulator DivK"
                     /protein_id="X:GFGGCJJI_00111"
                     /translation="MNVKVLIVDDNPINLKLACNVLKAAGFEIITAVDAEGTLHNLEK
                     ITPDIILMDIELPGMDGLTLTKLLKENNKTKHIPVVALTSYAMKGDQEKAFKSGCVGY
                     ITKPIDTRIFPSQVAGFIGSSRYD"
     gene            97439..97855
                     /gene="cheY_1"
                     /locus_tag="GFGGCJJI_00112"
     CDS             97439..97855
                     /gene="cheY_1"
                     /locus_tag="GFGGCJJI_00112"
                     /inference="ab initio prediction:Prodigal:002006"
                     /inference="similar to AA sequence:UniProtKB:P71403"
                     /codon_start=1
                     /transl_table=11
                     /product="Chemotaxis protein CheY"
                     /protein_id="X:GFGGCJJI_00112"
                     /db_xref="COG:COG0784"
                     /translation="MNILIVEDDLVQMKLAHVVLSYAGYNVSKAHRAEEAWETIQTNR
                     PTIILLDLSLPGIDGIALTRKIRNDRSVCEIPIIAITSYPDRYTRFEALKAGCSAYMV
                     KPIDTRFLPKAIENTKRDFKIIYEKNLIDPPFETEF"
     gene            97858..99924
                     /gene="rcsC_3"
                     /locus_tag="GFGGCJJI_00113"
     CDS             97858..99924
                     /gene="rcsC_3"
                     /locus_tag="GFGGCJJI_00113"
                     /EC_number="2.7.13.3"
                     /inference="ab initio prediction:Prodigal:002006"
                     /inference="protein motif:HAMAP:MF_00979"
                     /codon_start=1
                     /transl_table=11
                     /product="Sensor histidine kinase RcsC"
                     /protein_id="X:GFGGCJJI_00113"
                     /translation="MNVLEEPISILIVDDQPTNLKLLRVRLQVDGYKVYEASDGIKGL
                     SVLENHKIEAIISDILMPNMDGYEFCANIRRNKKYDSIAFIFYTATYTSAGDEEFALK
                     LGADRFFKKPSPVQIILDSIHSIRENAKDRILSPINYSNETILREYSHSLVEKLEEQN
                     MKLIEQNNKLNFEMQERKKAEDESIRQKYFFKLLFEISPIGLVILDTEHRVITANKAF
                     QEMFQFTEESLKGKDLCDYVLPSSDTNEARSLVQNAVSGAILNQEVVLKRRDERMLQV
                     ALHIFPFIVDSQTTAICEIFIDRTKERSLEKQLREAQKMETLGNFSSGIAHDFNNILS
                     IISGHAFLLQSKRDDQKQIDRSSDAIQKGCERGAGIVRQLLTFSRKTDSIFGFSNINV
                     IAEEIEAFLIETIPKTIRLNFQLEKNLPSISCDSTQIHQLLLNLSINARDAMPDGGTL
                     TIATKIMEQPDPNAMNPKLKYNSYVIIQVSDTGIGMDEITKERVFEPFFTTKQAYKGT
                     GLGLSVVYGIVENHEGWIEIDSILSVGTTFSIFLPVKKNAPELIDPVSKEENRSSHKR
                     KGFILFIEDEEMLRSLIYDYLTPKGYQILLASDGEEGLNIYRKYQAQISIVISDLGLP
                     YLGGEEVVRRILSIGRDVRLVIASGFIGLEVKERLLRAGPVEFIQKPYRLTELLELIE
                     QEIQVN"
     gene            complement(99971..100804)
                     /gene="rob"
                     /locus_tag="GFGGCJJI_00114"
     CDS             complement(99971..100804)
                     /gene="rob"
                     /locus_tag="GFGGCJJI_00114"
                     /inference="ab initio prediction:Prodigal:002006"
                     /inference="similar to AA sequence:UniProtKB:P0ACI0"
                     /codon_start=1
                     /transl_table=11
                     /product="Right origin-binding protein"
                     /protein_id="X:GFGGCJJI_00114"
                     /db_xref="COG:COG2207"
                     /translation="MDFVQKALWFVESHKRDTISLEEIADVCEVSPFHLTRTFAATMG
                     VSLMRYVRARRLSEAARQLALGNTDILYLALEVGYGSHEAFTRAFRDQFALSPEQIRA
                     QGHLNNITLVAPITMNAVPISKMDPPRFETLKPKVFVGLVERYDCQSPGGIPDQWQRF
                     VPYLGNIPGQVGDAAYGINFNFDKDGNFDLMSGVEVIDLSNIPKGLNSLRIPAQRYAV
                     FSHKDHIAGIRASFAAIWNKLLPESGVKAVEGPNFERYGSEFNPKTGLGGLEIWIPIE
                     G"
     gene            complement(101087..102424)
                     /locus_tag="GFGGCJJI_00115"
     CDS             complement(101087..102424)
                     /locus_tag="GFGGCJJI_00115"
                     /inference="ab initio prediction:Prodigal:002006"
                     /codon_start=1
                     /transl_table=11
                     /product="hypothetical protein"
                     /protein_id="X:GFGGCJJI_00115"
                     /translation="MEVTVRFPEFLKPSLPIHFTMSDLTRQLLERVHKQEYGQILATL
                     IGWLGDFELAEEALQDAFLAAVEHWERLGVPNKPGAWLTTTARRKAVDRLRRNRSRSV
                     DPLSLEIIDSIRTLEIENVTDDSEIPDERLKLIFTCCHPALPTEHQIALTLHTLGGLT
                     TAEIASAFLVPITTMAQRLVRAKRKIKDAGIPYYVPPIHLLAERVDSVLAVLYLIFTE
                     GYTATSGDSLIRQELCDEAIRLCRIIELLIRRKEVRIDIPDQQYTEVLGLLSLMLLTH
                     SRRRARIGEDGELIVLSDQKRSLWEKAEIQEGLALLDTALHLNRIGPYQLQAAINALH
                     ASAPDAESTNWKRISELYRQLLFFNDTAIVRLNYAVSVSMAGDPIEGLLLLESLKEEL
                     NSFAPYHLARADMLTRTDDRKEAKEEYLLALNLTQNRVERVFIGRKIGEFSDL"
     gene            complement(102439..102798)
                     /locus_tag="GFGGCJJI_00116"
     CDS             complement(102439..102798)
                     /locus_tag="GFGGCJJI_00116"
                     /inference="ab initio prediction:Prodigal:002006"
                     /codon_start=1
                     /transl_table=11
                     /product="hypothetical protein"
                     /protein_id="X:GFGGCJJI_00116"
                     /translation="MKYQLLIYMDEKASANAPMEETGQMSEEYKVYTEALLKAGVMLG
                     GDRLHPTASAATVRMQNGKKVTTHGPFAETKEQLGGYYLIECNNLDEAIDWASKCPGV
                     RYGSVEVRPVFDMAPVK"
     gene            complement(102973..103398)
                     /gene="ywnA_2"
                     /locus_tag="GFGGCJJI_00117"
     CDS             complement(102973..103398)
                     /gene="ywnA_2"
                     /locus_tag="GFGGCJJI_00117"
                     /inference="ab initio prediction:Prodigal:002006"
                     /inference="similar to AA sequence:UniProtKB:P71036"
                     /codon_start=1
                     /transl_table=11
                     /product="Putative HTH-type transcriptional regulator
                     YwnA"
                     /protein_id="X:GFGGCJJI_00117"
                     /db_xref="COG:COG1959"
                     /translation="MATNKRFSVAVHTLATVGYHQGKDSLPVTSEDVAKSVDTNPVVI
                     RNLIRSLKAAGIVESKEGKGGGLFLSRDPSSVTLGDIYRALEPSPVLKENDGSILKAC
                     PVSSNIKHILKPLLKDADKAVLEVLSRTTLEQIIQAIPR"
     gene            complement(103503..104342)
                     /locus_tag="GFGGCJJI_00118"
     CDS             complement(103503..104342)
                     /locus_tag="GFGGCJJI_00118"
                     /inference="ab initio prediction:Prodigal:002006"
                     /codon_start=1
                     /transl_table=11
                     /product="hypothetical protein"
                     /protein_id="X:GFGGCJJI_00118"
                     /translation="MKHAVITGGTEGIGKATVSGLADRGWAVTMVVRNPAKAENTISE
                     IRSKTGNQNLDFVTCDLSSLASVASAAADLRKKIPKIDALINNAGLMSLERKISKEGY
                     ELNFAVNHLSHALLTEMLLSNIKAATQGRVISVSSKLYRNAKPDPDDLSKEKSYGWMG
                     AYADSKLYNIFFAQDLADRLKGTQVTANALHPGVVKTELARDLKGPLGFIFSGIKNLF
                     FITPEKGAQTSIYLADAPGLETVSGQYFEDRKQVKLGGPALNSELREKIREETRKIIS
                     RFM"
     gene            104619..104906
                     /locus_tag="GFGGCJJI_00119"
     CDS             104619..104906
                     /locus_tag="GFGGCJJI_00119"
                     /inference="ab initio prediction:Prodigal:002006"
                     /codon_start=1
                     /transl_table=11
                     /product="hypothetical protein"
                     /protein_id="X:GFGGCJJI_00119"
                     /translation="MKGGACGAGRMENLTNLFIGVSQTIVIVASEYELPVEGRIMEHR
                     GPGETGSRFLKSSFHWQFAWSKNTHSRVPLQESTKNFGINNWSRSRKLINK"
     gene            105079..105717
                     /locus_tag="GFGGCJJI_00120"
     CDS             105079..105717
                     /locus_tag="GFGGCJJI_00120"
                     /inference="ab initio prediction:Prodigal:002006"
                     /codon_start=1
                     /transl_table=11
                     /product="hypothetical protein"
                     /protein_id="X:GFGGCJJI_00120"
                     /translation="MFFRLIIGKRVSVKLKVRNTIHRLKTETNTLFTVSQRSQGKAMD
                     YEKEKKKLLSAKTPEQYIEFSIKSKLQGPKKSSITTEWLNKSGYTIDDIKYARNRHPF
                     WREKRNQGSYERNSRRLEHHNYYKSDEKIIWDESKLTRFYDLNQEGHADHELAKLFKT
                     SIPAVNHIRRKFRFATILLELEKKKPTKAAVIKLSNHSESVLKRLIKEKGKK"
     gene            105934..107376
                     /locus_tag="GFGGCJJI_00121"
     CDS             105934..107376
                     /locus_tag="GFGGCJJI_00121"
                     /inference="ab initio prediction:Prodigal:002006"
                     /codon_start=1
                     /transl_table=11
                     /product="hypothetical protein"
                     /protein_id="X:GFGGCJJI_00121"
                     /translation="MNRFQRPTLAIILLSLFFSSFTVDSTPVKNFLNPDASKEKKDQE
                     ASKNKSPLPNPRTADGAASESTVKPEKPNLEAKTTDKKGESDLLDEEKPSSPVKKKRK
                     TKKHSTGQNNNKETKKDLGSKSPRTYENAVPGVSGLPPKADYDASRENPSGSGHGKGI
                     PVLCYHHLVDNGNPMGGYNLDPSLLEEQFKYLKNLGYQTVSLDQFYAYIQGKAAADFP
                     KKPILLTFDDGSLTHKTVLVPLLKKYGFRASIFIYPTVISNPKYKFYLSWSELKEALD
                     SGVLDLGSHTVYHPKLPAMKRAEILKQLKDSKSILESKTGRTVQDLAYPFGLYDVRVI
                     EEAKAAGYRMAFTVNPGKNVVNTYAYTIHRSLIPWGQSQSRFNSILSASPPDKIKLGI
                     LDGSWVKPGETFSVTVDGLDPNTVKMQIRGKDAIQSRKSGREYSVRIPDFKTKTSYPA
                     FVISGKTKDGRKSETQFLFVNRKEFSKDPD"
     gene            107511..109304
                     /locus_tag="GFGGCJJI_00122"
     CDS             107511..109304
                     /locus_tag="GFGGCJJI_00122"
                     /inference="ab initio prediction:Prodigal:002006"
                     /codon_start=1
                     /transl_table=11
                     /product="hypothetical protein"
                     /protein_id="X:GFGGCJJI_00122"
                     /translation="MRERFKRSTIRSKTFALILLILASSTFFFATEKKAESGKSPSEN
                     SEPLKLDTRSPEEIPLSKEVFYMKDSSKSLPANEITGGEYDSAFRRNTNRIPNFGYDS
                     SPYWLHFKIEVEEPLSEERFLKIEYPHLDKIDLYWKDTLGREGEFHTGDSLPFRERPV
                     NDRFFVFPLPLEDKSIVEVYFKVQSEGSLTIPVYLITRTKLEESSKISLLLNGIFFGA
                     LGVMVFYNFFLFLGIREKAYLYYSIVVFTFTLFAVLGSGYGFWLLLPDSPKFLAYLFI
                     IVAATALIFLGLFSAEYLQTKNAHPRLHIALQVIIALWVVYLLSATFVPLRILLPISA
                     ILPIFEILLLVVISILRVFQNDRKAKIFLAAWVLGLIGIIIFSLNRLGVYGSEPIASG
                     ALKFGLLSNVILLSLGLVDRINAFRKEKEEYKERADQLLELSLLDPLTGVANRRFFDQ
                     ELDREWNRSVRTERPLSLLMIDVDYFKAFNDTYGHLKGDEVLERVAQSLKECLNRSSD
                     MISRYGGEEFGVILPDTPVEGAIVVALNMLQTVEDMNILHEKSPFSRVTVSIGVSSNL
                     DREIHSPEELLGIADKNLYDAKSFGRNHIRH"
     gene            109419..111353
                     /locus_tag="GFGGCJJI_00123"
     CDS             109419..111353
                     /locus_tag="GFGGCJJI_00123"
                     /EC_number="6.2.1.3"
                     /inference="ab initio prediction:Prodigal:002006"
                     /inference="similar to AA sequence:UniProtKB:O53521"
                     /codon_start=1
                     /transl_table=11
                     /product="Long-chain-fatty-acid--CoA ligase FadD15"
                     /protein_id="X:GFGGCJJI_00123"
                     /db_xref="COG:COG1022"
                     /translation="MEPSKLPFLNSQTLYYMLKVSAETFKDHPAQFYKPDGKSYRAVS
                     YGELYQIVLRIGLGLTSIGVNRKENVALIADSGHRWLWVSMGITNIGCVDVPRGTDST
                     PEDLIYILNHSEARVAFVENSVVLRKIASNPDSFPYLKVVILFEPSSHIGPNLPFKLL
                     HLDDLISLGDRWIQDKGEMEFHKRGESVSEDELATIVYTSGTTGRPKGVMLSHKNILF
                     NVDMSLSIDDIQFNADDRTMAYLPPWHIAERLIETGCIRIGASEAFTSISSLAQDLQE
                     IRPTFLLSVPRVWESFYNKIHDKSREASPLARFLFKIFQGAAFTFHKYKSRLQGLEYM
                     LERISIFREFARRAVALLVVAFLFPANLLAMAAFSRIRNGLGGRLKFALSGAGALPEY
                     IDRFFNSIGIPILEGYGMTELGGVSTRRRLNSITVGTLGRCIPGVEIKLIDERGKEIH
                     EPGVKGIAWHKGPHVMMGYYKDPEKTAEIIVDGWLNSGDLLLWTVQGELKYAGRAKDT
                     IVLSGGENLEPEPIEFALTQSELILQAMIVGHDKKALSALLVPDWEVLDKQLREWKSR
                     LLQEIRDPNSDPDVRELFKKEIKDLVSSKNGFKNFEKVSNFYLLPKKFEPGDELTMTM
                     KVRRNVVTDKYKNAIDDLYQ"
     gene            111420..111812
                     /locus_tag="GFGGCJJI_00124"
     CDS             111420..111812
                     /locus_tag="GFGGCJJI_00124"
                     /inference="ab initio prediction:Prodigal:002006"
                     /codon_start=1
                     /transl_table=11
                     /product="hypothetical protein"
                     /protein_id="X:GFGGCJJI_00124"
                     /translation="MLSLTQPIKNRISTILSILSAIIFLQTLFFKFTGAQESVEIFSS
                     LGVEPWGRIWTGTFEFLIAILLLIPPLRFIGAMGGFFLMVGAVFSHLLFLGIVIHDDG
                     GLLFGLALFTLVSCAVILSIEWDNRPPS"
     gene            111967..112764
                     /locus_tag="GFGGCJJI_00125"
     CDS             111967..112764
                     /locus_tag="GFGGCJJI_00125"
                     /inference="ab initio prediction:Prodigal:002006"
                     /codon_start=1
                     /transl_table=11
                     /product="hypothetical protein"
                     /protein_id="X:GFGGCJJI_00125"
                     /translation="MKFPRGKTYDGFFVSDIHYLLNKKIKSHKHKELFQLLDHLDRKE
                     IKFHNVYLVGDIIESWFFSADRRLRRIKGKKRFNKLFDRLDRLASGKGRKYYIVGNHD
                     TTSYLMRLSPNVETYLRERDWIICEKAEDETLIAIHGHQGQYNKFTWIGSIFVLRLLH
                     VFASLFPGVFKFSETFYHKHLNRQDPTTTEETLAYYQRLAKFAHQGKKVLISGHTHDF
                     LCLPKMNIINTGDWVKSNTFVIQEFRKFIGIRMTARKEFKKEFRLKV"
     gene            112887..114455
                     /locus_tag="GFGGCJJI_00126"
     CDS             112887..114455
                     /locus_tag="GFGGCJJI_00126"
                     /inference="ab initio prediction:Prodigal:002006"
                     /codon_start=1
                     /transl_table=11
                     /product="hypothetical protein"
                     /protein_id="X:GFGGCJJI_00126"
                     /translation="MSEEQIFEYLRIIDNHPWLFWSAIVGIFLVTVFIHDLLQRKHTI
                     KHNFPIVGHIRYLFEMIGPELRQYWVANDKEEMPFNRAERSWVYATAKKQNNNFGFGT
                     TELLYDAGYPIIKHAAFPFPEGQAKFVDGDPSMIPSLKVMGEFHRRKKMYRPPSVVNI
                     SAMSYGSLGERAVSALNQGAKLARCYHNTGEGGLSPFHTFGADVMWQLGTGYFGARDE
                     NGRFSMDKFLERLAGNQYVRAIEIKLSQGAKPGKGGILPGAKVTAEIAKIRGIQPGQD
                     CVSPNAHSEFKNVEGLINFIESIAEQTGLPVGIKSAVGETQFWKELAARMKETGKGPD
                     FITIDGGEGGTGAAPLTFTDHVSLPFKVGFARVYTIFHEEKLADNIVWIGSGKLGFPD
                     RTIVAFAMGCDLIHVAREAMMSIGCIQAQKCHTGHCPTGIATQSKWLQAGLDVPIKAD
                     RAANYIKGFRKELLAVAHACGYEHPLQFTGHDIEIGAGLNRFRTLTDVLEYEREPVRF
                     TTMMDYTSFIPQSA"
     gene            complement(114472..115374)
                     /gene="glpQ_1"
                     /locus_tag="GFGGCJJI_00127"
     CDS             complement(114472..115374)
                     /gene="glpQ_1"
                     /locus_tag="GFGGCJJI_00127"
                     /EC_number="3.1.4.46"
                     /inference="ab initio prediction:Prodigal:002006"
                     /inference="similar to AA sequence:UniProtKB:P37965"
                     /codon_start=1
                     /transl_table=11
                     /product="Glycerophosphodiester phosphodiesterase"
                     /protein_id="X:GFGGCJJI_00127"
                     /db_xref="COG:COG0584"
                     /translation="MSFSTFQLRGKNLLFLSVFFLSIVSGSSCVHHSPRQEQVQKQFP
                     EKFMVIGHRGARALAPENTLAGFRLATKYGHGFELDTMLCKTGELVVIHDYSLDRVTN
                     GKGKVKDSSLADIKRLDAGSHFSPEYKGEQIPTLEEVLNEFGGKAVIDIEIKSEESGE
                     PAQKVADAVVDLLAKKKFPARVFVSSFNPMVLERIRETKPEILRGQIYGTFKDSTLAY
                     YKKVALKNLLLNKKAVPDILAPEHLLVDEDYVREYHKLGYKIYPWTVNDPKEMRKLIQ
                     AGVDGIITDKPDLLAQILKEFGNN"
     gene            115509..116228
                     /locus_tag="GFGGCJJI_00128"
     CDS             115509..116228
                     /locus_tag="GFGGCJJI_00128"
                     /inference="ab initio prediction:Prodigal:002006"
                     /codon_start=1
                     /transl_table=11
                     /product="hypothetical protein"
                     /protein_id="X:GFGGCJJI_00128"
                     /translation="MKILKTYLEEAIALVRSPGRTFTEMTSDYGYRISIQRTFFFIFV
                     SFLFSELFSVKSTLLFFFLGGSVIDFLFRSLVPSILWTVFYSSVYTILFLASGTGVFY
                     MIAKYSSGLSDLLRITTYVSRLSFLTTLVAMLNAVFASGWFGVLSIILFFSYSAYLIM
                     NTLYYGLKCERKIAVLGSLVVAVLSAVLFNFKGERISGEFSRPTRPKLLTPEEEREKT
                     QEAREIIEKLERERKEKGLEK"
     gene            116263..116691
                     /locus_tag="GFGGCJJI_00129"
     CDS             116263..116691
                     /locus_tag="GFGGCJJI_00129"
                     /inference="ab initio prediction:Prodigal:002006"
                     /codon_start=1
                     /transl_table=11
                     /product="hypothetical protein"
                     /protein_id="X:GFGGCJJI_00129"
                     /translation="MARVQLQLPEILSWATSLRIRIYDTNFAGHLAHDRVVSLLHEAR
                     ARLFREKGYNELDVEGSGIILTDLVVVYKAEAFFADEVRVEIGASDFSSKGCDLFYRM
                     IHTDGPITGKVICEAKTGLVFMDYGTRKVSEIPDVFRSWF"
     gene            116949..117137
                     /locus_tag="GFGGCJJI_00130"
     CDS             116949..117137
                     /locus_tag="GFGGCJJI_00130"
                     /inference="ab initio prediction:Prodigal:002006"
                     /codon_start=1
                     /transl_table=11
                     /product="hypothetical protein"
                     /protein_id="X:GFGGCJJI_00130"
                     /translation="MKRTELERRERDLRKAQKNKKPWRDVRKEAALAILSTSYPDYFA
                     TMRPKFLIRKTISVFWKF"
     gene            117143..117301
                     /locus_tag="GFGGCJJI_00131"
     CDS             117143..117301
                     /locus_tag="GFGGCJJI_00131"
                     /inference="ab initio prediction:Prodigal:002006"
                     /codon_start=1
                     /transl_table=11
                     /product="hypothetical protein"
                     /protein_id="X:GFGGCJJI_00131"
                     /translation="MQALIPQKKWDDVLRKAIKKTGVVEKERAYQELLELLSFEEEED
                     EETQEVGV"
     gene            complement(117490..117750)
                     /locus_tag="GFGGCJJI_00132"
     CDS             complement(117490..117750)
                     /locus_tag="GFGGCJJI_00132"
                     /inference="ab initio prediction:Prodigal:002006"
                     /codon_start=1
                     /transl_table=11
                     /product="hypothetical protein"
                     /protein_id="X:GFGGCJJI_00132"
                     /translation="MQNRKLFVGNLNYSVGHSEINELFSNYGEVAFVKIIEGKGFGFV
                     EMANEQQAENAKNSLNGTEFKGRTLNVDVAKPQTFNNRPKRH"
     gene            complement(118341..119900)
                     /locus_tag="GFGGCJJI_00133"
     CDS             complement(118341..119900)
                     /locus_tag="GFGGCJJI_00133"
                     /inference="ab initio prediction:Prodigal:002006"
                     /codon_start=1
                     /transl_table=11
                     /product="hypothetical protein"
                     /protein_id="X:GFGGCJJI_00133"
                     /translation="MIQELQVRVVPEIAGQEEELKRYLSKTAKIPVTDIRHIEILNRS
                     IDARQRTVLMNLGVRIYIGEDFVEKPILLPEYPDVRNAEEILVIGAGPAGLFAALQLI
                     ESGRKPIIIERGKDVKNRPVDLRNINAHHIVDEDSNYCFGEGGAGTYSDGKLYTRSKK
                     RGNVRRILELLVGFGANPEILIEAHPHIGTNKLPNIVRRIREVILERGGEVHFNQRVT
                     DFLLEGDRIGGVVTKNGNRFKSNKVILATGHSARDIFTLLHSKEIEIELKPIAIGVRV
                     EHKQSLIDSIQYRCGNRGPFLPPSPYSIVKQVEGRGVYSFCMCPGGVIAACATKPEEI
                     VTNGWSSSRRARPTANSGIVVELRPVDFKSFDRHGPLAAMEFQKEVERNAWIAGGKTQ
                     AAPAQRLLDFVDGKISGDLPKTSYPPGIKSFDLKTILPPLIYRTLQAGFREFDKSMRG
                     YLTNEAVVHAPETRTSSPVSIPRDPESLQHIRIKGLYPCGEGAGYAGGIVSAAMDGIR
                     CANAITAESRL"
     gene            complement(120177..120455)
                     /locus_tag="GFGGCJJI_00134"
     CDS             complement(120177..120455)
                     /locus_tag="GFGGCJJI_00134"
                     /inference="ab initio prediction:Prodigal:002006"
                     /codon_start=1
                     /transl_table=11
                     /product="hypothetical protein"
                     /protein_id="X:GFGGCJJI_00134"
                     /translation="MNRKTYFKIFISVQFFSAACNSNNQYYRALTNGYPNPQTFKIFP
                     ERKMARGNLGQIIFVSPSRKTLIVRLGEEPNNNYQWPFIAKALVRELE"
     gene            complement(120536..121066)
                     /locus_tag="GFGGCJJI_00135"
     CDS             complement(120536..121066)
                     /locus_tag="GFGGCJJI_00135"
                     /inference="ab initio prediction:Prodigal:002006"
                     /codon_start=1
                     /transl_table=11
                     /product="hypothetical protein"
                     /protein_id="X:GFGGCJJI_00135"
                     /translation="MKERNEVSVQIAECELILTRIFDAPRELVFKVWTDPKHVVNWWG
                     PNQFTNPVCEMDLCPGGKYRFVMRSPEGVDYPVTGSYLEIVENERIVSTALVEEHPKE
                     WIEGMRKNIGRNEEAYSLDSIVTVTFEEYEEKKTKLTICSRFESDTVRDGFKKMGMVE
                     GWTQSLERFEDQLSNG"
     gene            complement(121063..122589)
                     /gene="lfrA"
                     /locus_tag="GFGGCJJI_00136"
     CDS             complement(121063..122589)
                     /gene="lfrA"
                     /locus_tag="GFGGCJJI_00136"
                     /inference="ab initio prediction:Prodigal:002006"
                     /inference="similar to AA sequence:UniProtKB:A0R5K5"
                     /codon_start=1
                     /transl_table=11
                     /product="Multidrug efflux pump LfrA"
                     /protein_id="X:GFGGCJJI_00136"
                     /db_xref="COG:COG0477"
                     /translation="MNQNTPPKAGSREWIGLAVIALPCLLYAMDLTVLYLAVPNLTAE
                     LKPTSSQLLWIVDIYGFLVAGFLITMGTLGDRIGRRKLLLIGAGAFGLASVLAAFSTS
                     AEMLIGTRALLGITAATLAPSTLSLIRNMFLDPNQRTVAIGIWGTSFSIGGAIGPVVG
                     GLLLEHFWWGSVFLLSVPVMAVLLIVGPKLLPEFRDPNAGKLDIFSAVLSLASVLSII
                     YGLKQIAENGWGLLPVLPILIGLVFGFLFVRRQQTLADPLLDLTLFRIPAFTGALIAN
                     TLTIFVGLGTFLFIAQYLQLVLGFSPLEAGLWTLPSAAGNVVGSMTVPILVRHIRPAF
                     VMVGGLVLSALGLLLYAQVNGTSGLPYIVCGSIVLALGICSVVILGTDIIVSAAPPER
                     AGAAASISETGAEFGGVLGIAVLGSVGTVIYRNQMKNSALIGMSPDAAEDARNTLGAA
                     VGIAKELPDQIGTVLLGLAREAFTDSLQVIALICFGLTIILAITVVLALRSMRKGEGT
                     "
     gene            complement(122906..123388)
                     /locus_tag="GFGGCJJI_00137"
     CDS             complement(122906..123388)
                     /locus_tag="GFGGCJJI_00137"
                     /inference="ab initio prediction:Prodigal:002006"
                     /codon_start=1
                     /transl_table=11
                     /product="hypothetical protein"
                     /protein_id="X:GFGGCJJI_00137"
                     /translation="MEQGSANISDTSDREISTTRIFNAPRDLVWKVWTDPNHVAQWWG
                     PNGFTNTVHEMSVKPGGVWRLTMHGPDGVDYPNKIVYFEVIKPERLVYSHGSGDEENP
                     GDFHVTVTFTERDGKTEIFMRALFKSAKERDQVAKEHGAIEGMKQTMDRLEQFLAKLG
                     "
     gene            complement(123502..124023)
                     /locus_tag="GFGGCJJI_00138"
     CDS             complement(123502..124023)
                     /locus_tag="GFGGCJJI_00138"
                     /inference="ab initio prediction:Prodigal:002006"
                     /codon_start=1
                     /transl_table=11
                     /product="hypothetical protein"
                     /protein_id="X:GFGGCJJI_00138"
                     /translation="MDIKNITTRIEGKEFIVSRVFDAPRDLVWKAWTEPERMAKWWGP
                     KGFILGVIKLDLRPGGVFHYSMKSPDGFEMWGKLVYREITPPERIVFVVSFSDQKCEI
                     TRHPMSAAWPLEVLNLVTLTEQDGSKTLVTIKGTPINATEEEINTFLGGYESMQKGFA
                     GTFDQLAEYLAKA"
     gene            complement(124183..124308)
                     /locus_tag="GFGGCJJI_00139"
     CDS             complement(124183..124308)
                     /locus_tag="GFGGCJJI_00139"
                     /inference="ab initio prediction:Prodigal:002006"
                     /codon_start=1
                     /transl_table=11
                     /product="hypothetical protein"
                     /protein_id="X:GFGGCJJI_00139"
                     /translation="MSNTDQTNDPVVITRIFEGPRELAAKGWNESLDKFAESFAQ"
     gene            complement(124353..124922)
                     /gene="yyaP_1"
                     /locus_tag="GFGGCJJI_00140"
     CDS             complement(124353..124922)
                     /gene="yyaP_1"
                     /locus_tag="GFGGCJJI_00140"
                     /inference="ab initio prediction:Prodigal:002006"
                     /inference="similar to AA sequence:UniProtKB:P37508"
                     /codon_start=1
                     /transl_table=11
                     /product="putative protein YyaP"
                     /protein_id="X:GFGGCJJI_00140"
                     /db_xref="COG:COG0262"
                     /translation="MRRIIVSEFLTLDGVMEDPGGAEKSKYGGWSHRFFNEEFGNYKF
                     DELFSCDALLLGRLTYQGFAAAWPSMTDERGFSERMNGIPKFVVSTTLTNADWNNSTL
                     IKENVVASVRKLKEQPGKDILVTGSGVLARTLLQNDLIDELRLMIHPILVGGGRKLFD
                     EAPRRALELVESRKLETGVGILTYRPVKN"
     gene            complement(125126..125509)
                     /locus_tag="GFGGCJJI_00141"
     CDS             complement(125126..125509)
                     /locus_tag="GFGGCJJI_00141"
                     /inference="ab initio prediction:Prodigal:002006"
                     /codon_start=1
                     /transl_table=11
                     /product="hypothetical protein"
                     /protein_id="X:GFGGCJJI_00141"
                     /translation="MKNEKIKSIVYWIATSLIAANYMFGGVIYLSRNAEVAAGMSQLG
                     YPLYFALILGFWKILGAIAIVVPRFPLVKEWAYAGMVFNLTAAAASNAFVGNAVVHII
                     TPLIALVLVAASWALRPASRTLLFK"
     gene            complement(125530..126003)
                     /locus_tag="GFGGCJJI_00142"
     CDS             complement(125530..126003)
                     /locus_tag="GFGGCJJI_00142"
                     /inference="ab initio prediction:Prodigal:002006"
                     /codon_start=1
                     /transl_table=11
                     /product="hypothetical protein"
                     /protein_id="X:GFGGCJJI_00142"
                     /translation="METLLINVLSSENKRSFFPIFLLDDQEKGLYFTNELINHMVQYE
                     ATVDHLSSTFSALADPTRRQILATLKNGEVTVKELAEPFSMSLPAITKHLKVLERAGL
                     ISRGREAQWRPARLEVGRLKEASDWIDRYRQLWEERFDRLDEYLRELQRKDFKNE"
     gene            complement(126317..126595)
                     /locus_tag="GFGGCJJI_00143"
     CDS             complement(126317..126595)
                     /locus_tag="GFGGCJJI_00143"
                     /inference="ab initio prediction:Prodigal:002006"
                     /codon_start=1
                     /transl_table=11
                     /product="hypothetical protein"
                     /protein_id="X:GFGGCJJI_00143"
                     /translation="MENRLINVLSSVFRPQHGRPPSLRSGHAAPGFAFATVSAPLSLN
                     INRYPQALRLLRTLHIVAAYRGQMTEDGGQKLLDVGKAAGLDEKSTDN"
     gene            complement(126692..127156)
                     /locus_tag="GFGGCJJI_00144"
     CDS             complement(126692..127156)
                     /locus_tag="GFGGCJJI_00144"
                     /inference="ab initio prediction:Prodigal:002006"
                     /codon_start=1
                     /transl_table=11
                     /product="hypothetical protein"
                     /protein_id="X:GFGGCJJI_00144"
                     /translation="MTSKRAKVDTSEGGLISQEYFHLHKTVEAFDSRGLTIKAWSVTL
                     SMAGIGTAILESAYSLLLLSAGSAFLFWIIEGLWKSFQYAYYLRIRTIEAYFSGENES
                     LTPFQISTSWSNSWRAGGWKRLLWILTWPHIFLPHVAIVLFGPMLYAYFVLR"
     gene            complement(127181..127579)
                     /locus_tag="GFGGCJJI_00145"
     CDS             complement(127181..127579)
                     /locus_tag="GFGGCJJI_00145"
                     /inference="ab initio prediction:Prodigal:002006"
                     /codon_start=1
                     /transl_table=11
                     /product="hypothetical protein"
                     /protein_id="X:GFGGCJJI_00145"
                     /translation="METVSKGHLWTGRILSGLSIAFLSFDGILKFFLQNMPKDAMEAA
                     AKLDYPMSLMPGIGTTLLVCTLLYAIPRTAILGAILLTGYLGGAVASHVRVSNPWASH
                     ILFPVYVGILLWGGLYLRFPKLRDFIPLQK"
     gene            complement(128228..128410)
                     /locus_tag="GFGGCJJI_00146"
     CDS             complement(128228..128410)
                     /locus_tag="GFGGCJJI_00146"
                     /inference="ab initio prediction:Prodigal:002006"
                     /codon_start=1
                     /transl_table=11
                     /product="hypothetical protein"
                     /protein_id="X:GFGGCJJI_00146"
                     /translation="MAKNNYLFEKRQKDIAKKKKQDEKRQKKLNKAANAGEENAENPG
                     ETAENPEIADKKTDEI"
     gene            complement(128656..129042)
                     /locus_tag="GFGGCJJI_00147"
     CDS             complement(128656..129042)
                     /locus_tag="GFGGCJJI_00147"
                     /inference="ab initio prediction:Prodigal:002006"
                     /codon_start=1
                     /transl_table=11
                     /product="hypothetical protein"
                     /protein_id="X:GFGGCJJI_00147"
                     /translation="MPTLETLERFIALVEQNRHDQAIEEFYTENSSMQENQSKPRVGR
                     DRHVANERIVLARAESISSKCVRPVFLNEDKVVIRWIFDFEWKDQTMTHMEELAYQRW
                     EGERIAEEIFFYDPAQRQPKKKRPSD"
     gene            complement(129295..129756)
                     /locus_tag="GFGGCJJI_00148"
     CDS             complement(129295..129756)
                     /locus_tag="GFGGCJJI_00148"
                     /inference="ab initio prediction:Prodigal:002006"
                     /codon_start=1
                     /transl_table=11
                     /product="hypothetical protein"
                     /protein_id="X:GFGGCJJI_00148"
                     /translation="MKEIKIQKLSYQDIDKFIDLIRVFETVFEMKNFKLPDETYLRHL
                     LKNEAFFVFVALFEEKVVGGLTTYTLHQYYSRLPLVYIYDLAVLTEFQRQGIGKSLIA
                     KTTEYCKEIGMEEVFVQADLADTHAIDFYRSTGATAENVIHFYYPLNTNIP"
     gene            complement(130020..130433)
                     /locus_tag="GFGGCJJI_00149"
     CDS             complement(130020..130433)
                     /locus_tag="GFGGCJJI_00149"
                     /inference="ab initio prediction:Prodigal:002006"
                     /codon_start=1
                     /transl_table=11
                     /product="hypothetical protein"
                     /protein_id="X:GFGGCJJI_00149"
                     /translation="MNPIIRNISSIVAGILFGSAVNMGIITISGYIISPPEGADVNTM
                     EGLKASLHLFQPKHFILPFFAHAIGTFVGAAIAAAISASHKINFALGIAVFFLIGGIA
                     NTWMLPSPLWFTVLDLAVAYIPMGYLGGRFVARKN"
     gene            130987..131361
                     /locus_tag="GFGGCJJI_00150"
     CDS             130987..131361
                     /locus_tag="GFGGCJJI_00150"
                     /inference="ab initio prediction:Prodigal:002006"
                     /codon_start=1
                     /transl_table=11
                     /product="hypothetical protein"
                     /protein_id="X:GFGGCJJI_00150"
                     /translation="MNKLNQIMLYVNDQNAIAAFWVNNFGFSIEGREDYGESFAIILS
                     DGRQNSTKLVLQNKEFVASANPDMNLGTPSILLTTSDIEGLYQKLKERKITVGDKVNF
                     PNGKKVFNFADSEGNYFAIVEE"
     gene            complement(131561..131818)
                     /locus_tag="GFGGCJJI_00151"
     CDS             complement(131561..131818)
                     /locus_tag="GFGGCJJI_00151"
                     /inference="ab initio prediction:Prodigal:002006"
                     /codon_start=1
                     /transl_table=11
                     /product="hypothetical protein"
                     /protein_id="X:GFGGCJJI_00151"
                     /translation="MELNEKLLYHQIHPLELCVDFSTGLFTTYLAWFHLPVLSLSLPA
                     GFLDDSWNGRTKENIDDNDPYAILFRIGRCWVKAIGSLVIL"
     gene            complement(132070..132708)
                     /gene="tpm"
                     /locus_tag="GFGGCJJI_00152"
     CDS             complement(132070..132708)
                     /gene="tpm"
                     /locus_tag="GFGGCJJI_00152"
                     /EC_number="2.1.1.67"
                     /inference="ab initio prediction:Prodigal:002006"
                     /inference="similar to AA sequence:UniProtKB:O86262"
                     /codon_start=1
                     /transl_table=11
                     /product="Thiopurine S-methyltransferase"
                     /protein_id="X:GFGGCJJI_00152"
                     /translation="MDPSFWHQKWVKNDIAFHGREANPLLIKYFESLSLAKGSRVFLP
                     LCGKTLDISWLVSNGYRVAGAELSKVAVEQLFQELGVEPKITGAGKLDRYSANNIDIF
                     VGDIFHLSKMLLGPVDAIYDRAALVALPEEMRNRYAAHLIEITDKAPQLLICYEYDQS
                     LSEGPPFSISKEEVNRHYGDSYRLSFIGSENVVGGLKGKCAATENIWLLEHD"
     gene            133065..133469
                     /locus_tag="GFGGCJJI_00153"
     CDS             133065..133469
                     /locus_tag="GFGGCJJI_00153"
                     /inference="ab initio prediction:Prodigal:002006"
                     /codon_start=1
                     /transl_table=11
                     /product="hypothetical protein"
                     /protein_id="X:GFGGCJJI_00153"
                     /translation="MRRIGLLLLMGILTHTINAKDQKAQAEEAQTLLNGNWVLDYGCN
                     QDPNPTGTAWLVIHNNTVISCNQQSVTNKGTIVNTKNKGIYRFDWTKGPSSTAEYPVT
                     RWNLLGLTTQGSTSCYSRVRSAEHNPPKFCSK"
     gene            complement(133718..134581)
                     /locus_tag="GFGGCJJI_00154"
     CDS             complement(133718..134581)
                     /locus_tag="GFGGCJJI_00154"
                     /inference="ab initio prediction:Prodigal:002006"
                     /codon_start=1
                     /transl_table=11
                     /product="hypothetical protein"
                     /protein_id="X:GFGGCJJI_00154"
                     /translation="MNDNKLNPVADSTAVRVALWRALHMQVDSPPHILEDEIGLRLAA
                     PEEDWRSRPDMDPNFTKPFRASILARARFIEDLVVEKSGKGIGQYVILGAGLDTFAQR
                     RKDIASRLRIFEVDQPRHQAWKRQRLIDLGYGIPEWLCLVPVDFESGGSWWEGLSSAG
                     FDANRPAIVTSIGVSMYLTKEAIVAMLSQVARLAPQSTFVMTFLLPFELADPDVRPGL
                     EAAARGAQASGTPFISLFTPTEILSLARESGFNKVQHVSATQLTQLYFANRPDDLRPP
                     KNGEELLIAAT"
     gene            complement(134956..135531)
                     /locus_tag="GFGGCJJI_00155"
     CDS             complement(134956..135531)
                     /locus_tag="GFGGCJJI_00155"
                     /inference="ab initio prediction:Prodigal:002006"
                     /codon_start=1
                     /transl_table=11
                     /product="hypothetical protein"
                     /protein_id="X:GFGGCJJI_00155"
                     /translation="MKVTENNKKKLSQEKREELLEALKARFEKNRKWHKGLEWAKIKA
                     KLEGNAEKLWSLNEMEITGGEPDVVGYDKKTNEYIFYDCSEESPKGRRSVCYDREALE
                     SRKEHKPKNNAIDMAAVMGIELLSETEYRELQKLGDFDTKTSSWVKTPPDIRKLGGAL
                     FCDRRYDTVFVYHNGAESYYAARGFRGSLRV"
     gene            complement(135553..135954)
                     /locus_tag="GFGGCJJI_00156"
     CDS             complement(135553..135954)
                     /locus_tag="GFGGCJJI_00156"
                     /inference="ab initio prediction:Prodigal:002006"
                     /codon_start=1
                     /transl_table=11
                     /product="hypothetical protein"
                     /protein_id="X:GFGGCJJI_00156"
                     /translation="MGSKLKDSIMAKKNKIIYWVSTIWLALGMSSTGIVQVFKVKTEG
                     DFTANLGYPDYFLTILGVWKILGVVALLLPKFPLLKEWAYAGFFFAMSGAAVSHIASG
                     TVNEIFPSLLLLSLTVISWYFRPADKKVVLG"
     gene            136495..139929
                     /gene="recC"
                     /locus_tag="GFGGCJJI_00157"
     CDS             136495..139929
                     /gene="recC"
                     /locus_tag="GFGGCJJI_00157"
                     /EC_number="3.1.11.5"
                     /inference="ab initio prediction:Prodigal:002006"
                     /inference="protein motif:HAMAP:MF_01486"
                     /codon_start=1
                     /transl_table=11
                     /product="RecBCD enzyme subunit RecC"
                     /protein_id="X:GFGGCJJI_00157"
                     /translation="MPINVFSSDDLTLLAENLLSSVSSDIREEDGLYSPIIVIPNQSM
                     ETWLYLEFVRRAGVAFNIRFLFLEKAIEEFLLKKYSPDIKPGSRPFLQPESRRFLIYE
                     YIQKTPGFLSDYPILSAYLLPSGRKKIDPVRLFELSGRLAKYFKDYELQRQDWIRNWI
                     GDRYEMLRIGTEDIEEWSATKSPVFFLQKELYAATTESVNSETLIQFAMRTLASGKTA
                     NAKKAKPGKIYLFGLSQLSSTYIALFNGLLPELSVEVFQFGLPHDAFTTEASQLTNCR
                     SWATPFRTLHQSWLSSGAQMHKIQDREKKRDSVLEAFQRYLSSGKQALSDRRLPADAS
                     LTIAEAPGKLREVESVFHVILSKLDDDPTLRLTDIGIFCVDLPDYRPAIESVFDGGIL
                     AKLKSQSGTEEFSPKTLPYTIRDVRAGETSSFLRGLLCIFPLLAGKKSRQEFFDLFRN
                     SCFQAKWGIDPEVLQEWNTYAKNLNLYIDDSLEGDPQSFSFRNGFIRLAMSEILPESA
                     EADTGISPYPSRNKISVENWIGIWKKVEFILNSFSDLLSDQSLSSDELLDSFLRFAQA
                     MLIPSEEEPEETTIALELFSRLESLKGISWDSGDAKDRIRFFETFVRESCDGIPVRKG
                     KYLTGGITVSALQPMRPIPFRHIFILGLGEGAFPGIDDRSAFNLRHLSPRPGDITNRQ
                     TNESLLYETILSAKESLNFSFVSQDTGKDEELAPSPSLLQIEQALKEFILNQEESVRV
                     PLPLNKHSRQYFEARTIPGEKDFRSNFFKTYDAAAVTAYGLEEGKKKYIKKILNFGTA
                     SKPAQSLRIAKELTIDLSELVQFWKSPLFYFLRKNFGLYAQDFEEEESAPRREPFRIS
                     ESFSLVSETWKLFGNNFSGKKISADSLSIFLQGYEKTIRNFGKRGLLPRGTYRDVEEI
                     LNAEKLERAWGKIEPLINESYFYDALSFGETSKQGTILSLPSPFLDISEGIRVYFSGL
                     KESVFVSNENIVLIYPNSKKNLKNGIDPLIIQSLLDLIPTEAKKQKTVQVLFGYVSKE
                     GLPEEYRLQSESPERKNFLKNLVEEYLRPCTALLSPQFWEDFPLRKEISRCANGEDRE
                     KLSQEYSLWIRESLEYDLSEYLNPTLRLLPSPKDHIPVNALDLSEKLYEPVLRSLS"
     gene            139926..143636
                     /gene="recB"
                     /locus_tag="GFGGCJJI_00158"
     CDS             139926..143636
                     /gene="recB"
                     /locus_tag="GFGGCJJI_00158"
                     /EC_number="3.1.11.5"
                     /inference="ab initio prediction:Prodigal:002006"
                     /inference="protein motif:HAMAP:MF_01485"
                     /codon_start=1
                     /transl_table=11
                     /product="RecBCD enzyme subunit RecB"
                     /protein_id="X:GFGGCJJI_00158"
                     /translation="MKPISIDFPPSFADGIDSQKNGFIGASAGTGKTHTIVYLVLKLL
                     RESFLAWDADAGTSPPPGIDSILVLTYTDKAASELRSRIRAGIKERIRSLEEAARTNP
                     ILEPERQFFLAQAERLDQAYISTIHGFCSKILKEYSLETGYPANAKLVSESEPLNRIL
                     YSRMHSEFAGEIPKESIALTLLKLRNFFDNGFTGNTWEDFISELAGKKEISPSNVRLI
                     PRPNPLPGKNEIHLSIQTLSNEYSAILPLQELLLKYVHASTKKAFLDRELAFKKILAQ
                     ALSAIEPFDPFKVTKAILEIGRLKRKESGVSSVLFSDDELKKGESDPAYATYVAQREK
                     VKKALSDLETIAVSFVVQISETIVKQTPFEKAEEGEITYNDMIRNLSRSLITNQVLLT
                     ELRTRFHYAIVDEFQDTDSEQYGIFRNLFLEKSGITDSETRLFLIGDSKQGIYGFRGA
                     DIGTYLSAKNNLDLNGKFADRSVVYPALDTNRRSLPELISAYNDLFSAPEGDWFPLRE
                     PGFDPIPYEKVNAAPFGRKAVLYSDRSERGALNAFQLPSASSKEALRDPYAKFIVSEI
                     LHLVSRESGILIQKERPGRPPYAGKVRYGDIAILIRNQDDSKELENYLRAAGIPYTYS
                     KKRGLFSSNEAYRCRQILSCINEEGSPDSFYKLLLSDLFEVRPTDLHRFDEYSVESKE
                     KRLLESWRRYARKKEYPNLFRSLLTESLLAKSRDGEKTRDWERRITNFRQIFYLLSEQ
                     ASSRNLSLRELIEYLDSCITDSSTQDEDDYLERETEEDRVKILTIHSSKGLEFPFVFL
                     LGGFTGWSSSQRKYFEYRQTIVGADHELRSVKIIDLDKRELEKFKEYLINEDKRLYYV
                     AVTRAMYKFYFPLLSSPAPERPLELFRRSFEAAMPNFNPMSNVAKIYPNETKTGYEVK
                     FFTRSREDADLPEDTESEPPERQVDRDVFHWPNGCEKRTIILESYSSLDRYANVRRET
                     GFRIETENAKSDDLEFLQPAQDDLPSSNQMGNLLHRLLETIDFSYFLYANDPLGLRDF
                     PAWKEIKNSLRIQGYGKDEVQLEFYTERAATFLWNTLRSQLPYTQSLNCLAELSVEER
                     KHEVDFFLRIPGRQGENANELLNGTVDFIFFSGGKYWIADWKSNKLGQPASPSSYSER
                     NIEMKVKESYSIQLALYSLVLDGWLRDKYGPKYDPSLLGGMYFIFLRGINPLHKGSGI
                     FFQHLDPSFMERSRSLLQDALETKYIGSEGKE"
     gene            143633..145426
                     /gene="recD"
                     /locus_tag="GFGGCJJI_00159"
     CDS             143633..145426
                     /gene="recD"
                     /locus_tag="GFGGCJJI_00159"
                     /EC_number="3.1.11.5"
                     /inference="ab initio prediction:Prodigal:002006"
                     /inference="protein motif:HAMAP:MF_01487"
                     /codon_start=1
                     /transl_table=11
                     /product="RecBCD enzyme subunit RecD"
                     /protein_id="X:GFGGCJJI_00159"
                     /translation="MMEESPIVDPEYVMFLSDEMSRLLPEVRKEDLYELNIRLLQALR
                     TGSLGVSENQIRKNFESPFFRSRNGILYYRKTFETLTEVEDSFRDLLSREIPKEQKDG
                     IRNIIKEITENDPLEFQKNGIKITLCGEGEQKEALEAALKSSFFVLTGGPGTGKTTVI
                     TSLLRALIRLGYETEKIGLAAPTGRAAQRLKESLENTLNLNRTKNELDQKLLNLPTAT
                     IHRLLGYNPKSNSYKFGKDFRLPYDVIVVDEVSMVDLDLMSYLLRALPNRKREKFRFI
                     ILGDADQLPSVEAGAILSDIVASISSSSNFFRLSKSHRQEGNASPIFDAAQECIGKNS
                     NVDSLLKSTFAIRTNISLDEIVDSKLSGNEAGFYRIPSNFPKNRNQFLEKYVEHWIQP
                     RLTKLPDPNKESIQLIEYISKNLNHSRILTVLRQGDYGSEGINREINRILIRKGYKRT
                     LTIGNRTYFPGLPIMITKNDTSRGMFNGDTGIILEAKTITGDSELRAIFLLDGMIRDF
                     ALDTLPSHEPAFAITVHKSQGSEYDNIFILYPPDPEKSESKNLTSELFRTEILYTALT
                     RAKRRAVLLADDELLGLSLSKKSERTTGFRL"
     gene            145915..146562
                     /gene="bepA_1"
                     /locus_tag="GFGGCJJI_00160"
     CDS             145915..146562
                     /gene="bepA_1"
                     /locus_tag="GFGGCJJI_00160"
                     /EC_number="3.4.-.-"
                     /inference="ab initio prediction:Prodigal:002006"
                     /inference="protein motif:HAMAP:MF_00997"
                     /codon_start=1
                     /transl_table=11
                     /product="Beta-barrel assembly-enhancing protease"
                     /protein_id="X:GFGGCJJI_00160"
                     /translation="MNYIVKLLSYFFLFSFFWSCSDDSSKLHESYKQALAQFQSKQLT
                     ESKFSFEKLYREHPDYLLVRLMLAKTYFFSNNLKMALKLFEEDYSKNPTRIESAIWMY
                     RTKYIVGEDPNSIVLGLDKIISDDPNNIEAWILRGRIYEKLGRLDHAIESYRNVVKND
                     ERLGFAHFRLSELLRVASSEQRDAELIKAKVLGFDPELEKKRTVSGTAANAKHEK"
     gene            146552..148234
                     /locus_tag="GFGGCJJI_00161"
     CDS             146552..148234
                     /locus_tag="GFGGCJJI_00161"
                     /inference="ab initio prediction:Prodigal:002006"
                     /codon_start=1
                     /transl_table=11
                     /product="hypothetical protein"
                     /protein_id="X:GFGGCJJI_00161"
                     /translation="MKSRIPFDIFSGDRVTVQFLQKLFSKIITLFLFSIIVTALFRFL
                     NSEQSNIINASIQAMSVDPPLVTKWIYRDSFYFLLGYGVWISLILVTLKFLSKFNLLF
                     DDKIVTTALVLISISMALMLRDIPDVFYDSRKRNVIIAFLVIFSIALVFKGSFIQELS
                     RRVARILNEKYAILVGLIVLLGLLQRLLALQFDDGLLQSGDDPKTFYESAINLYENGI
                     RPNLGFSPGMSYFLFACFKIFEIGQLIPKILLALIGMLGLFCSIETARIFIKSKFAGI
                     AAGVFYLTSSHYVSFSNQLWNENLFNPLFSIFIYINLVALRKSGIKYIILQILITVFA
                     GICFSLLRSWFPLVFLVFLAGYCFESRNGNILRKAQLILIALLFCFSYLSPRFLGGQD
                     DGLIATNNSQVNFVIGNNPYSQGTYTRHWVTFVAESKLDVNSKEMANYLVQIYKKNPE
                     LVFTNLYKKLMLWFVGAGGPRPLGNYYQHPLLISQYFYRISISLLLLVGLIRLIKYKK
                     FILPSAYLSILLVHLVFFVDYRFTLTAMPIQAVLVPFGIIVMANIIKKKIAT"
     gene            148382..153205
                     /locus_tag="GFGGCJJI_00162"
     CDS             148382..153205
                     /locus_tag="GFGGCJJI_00162"
                     /inference="ab initio prediction:Prodigal:002006"
                     /codon_start=1
                     /transl_table=11
                     /product="hypothetical protein"
                     /protein_id="X:GFGGCJJI_00162"
                     /translation="MIRKGRYIRHYSIPERLMSGSMLSIYFWVLFFPLSILFSQNLNN
                     YPTFVAPQFQQQNLDQVVSLANQSNSLNNWETISGQGLSAIKSNWENASALEIESLVS
                     SITSSPNSGTSLQDYQNAVSAYLWAQENNAETQWLNQVDSQLSNARDNFINGQLAINI
                     SNSTTQNQQLVVTSSGNVNSAIANSADYKTALNTGLQSFSDSLTALQRTYEQQLSSLN
                     QTDAQYKANLLQLQGYENTVKQGMQTSVSQLQTSLQTTALFYNTKPDGTPNWNSMTQS
                     GLDLQNLITSLSQGLANGSPLSALANQMVSYLQTQETQAHNNATYWSQKATPYNLSLT
                     GTVLGGERVLSGLQDLYNYGNWVSSANPVIGAIKDFIDGGSNNQDPTLINYLYGNDFN
                     SNNYSILKINSADFKGYNTAYTNYSVFPIQTGFAGNDLYYSSAGYNAFDFNATGLGFL
                     GGFVLQTGFFAEDKFDYSINIQLQDKNALSNSQVWSGFRNNLSTELNSWNSITSSISS
                     WEGQISAYQAQYATWHAQAAIYADGLQQSYSTGVANLNSQDHNWQNGLLAPFQNTNIN
                     SGAGNSMDSIKSSFLDSVSPKITQILLPSDNSVLSPAAQAPVIDQSNLNNTLSIFQQS
                     LMGASNLALENQLNRQAIDENKNAIQQIATSLGNNAVVDSHGNIVYTTSIEDGHARLK
                     TGGDATNASDYEATTVKQNIFLSAPATIKIAAAGDLFQTWNTGSIISQNQANLDSFNI
                     SYNSTINSLNSQIAALNSLNAKNDKAFQDAAQAAASFASDQKSLAQALFQGGNFESWV
                     KGQIQDKVNTAMATAIANATGMSPDMASQLVSWFEKNQAEKKAKAKARTEQITSGLVT
                     VASIAASFIAGPEMMAVGQAVLQAAQGYQNGGMEGALVGAASGAATAYARQFGVNVGV
                     SYSYSGGFGGTVGLGSSKLNAGVTFSQHGSTSFNIGGSYGNVSYNPTSGFSGSVNLTP
                     GQNTGVMVNIAQHSGPSLTVQESNEASGVGGSVTIDGKGNATVAATYRNATVVSATGN
                     VHDPSSFGNLKANENFNSDLNQNLAMGKADENLKAGTAELAAGRSKIAETGNEAQKEV
                     LNNENASAQDQHGVWATLASAGEFLTDPSSASTWLGRTAQDVVGSFLGSTGLGASDSN
                     GFIDKNGEYVQRSCFTAGTLIRTKEGLKPIEKIEIGDLVLSLDPKTGEMSYKRVSRLF
                     SKETPLIHRVTYTNGNVINTTWNHPFYIRGKGFTEVRNIQEEERSVTVASIRNSSRIE
                     RTSGIQIGASLAAIGSRSSSSNSATWKDEIRGTVGIAKIEEVYEKTKVYNFEVEDNHT
                     YFVGKDGVLVHNDAGCMAGGFATGVGKSIARLVDAPQHLIETGASIAAPDNFRVTDEF
                     GRPVNEHPLEAPLSKGVASTLYDKLVTEPGAEKAANSDCANCSKDYSTGYKWGNFIGD
                     GMLLVAGGITALRGKLGGLDGKSGTTKEAAEVGRNIGKAASVPEIPRGFSSPEQYSKA
                     MSELNGIMKSKGITDYRIGVSGSSVTGESFKSGKPFGPHSDIDVFIESNTLTKGIGTS
                     KNIPGFVHPNNLQELHPELNAWSNKWQSILGREVSVGGFQTGKLPDRPVIFFGNK"
     gene            complement(153616..155901)
                     /locus_tag="GFGGCJJI_00163"
     CDS             complement(153616..155901)
                     /locus_tag="GFGGCJJI_00163"
                     /inference="ab initio prediction:Prodigal:002006"
                     /codon_start=1
                     /transl_table=11
                     /product="hypothetical protein"
                     /protein_id="X:GFGGCJJI_00163"
                     /translation="MARKFVFADRDASLLRKRLYEIKENQEKTDPTELSALEEEVKSK
                     FLIARKHRSKMDSAIVQLLADSRRKKIKDLGLDTGRFRIQTFALTGIVPGEISEPTLD
                     TKIFDPDSPLNEISFDNILEDGLKTALSTLVEKVGITGEIPPNSFQQSNLELQALYSP
                     HFRNPASTERAKLIESIRKHPGTWGAYLNEERAIVSELSRIPSLLETRLKVLREKKPP
                     IPPFKDKEFKNHYANYSSLVRKRDLLFATYRRNNPPNEEDVEKVEALGSARNSALEDQ
                     VLLRFRPDGSDYEKSIQSADGSRLFKDRWNALRDWIYSGESETPTAKLKTLFPDGIIG
                     NSRTEAEQILWKLDTTPLLAEDVDDVPTVILASNFSGLIRTIVDRTEGLKSIRSNRDR
                     AVLSALGICGFSIFLAIFISGIVVQKIKRLIRDAEEVGKGDLNVEFEPGGNDEFGNLS
                     IALNHMVSGLREREKIKGILGSMIDPVVIGEAMKDLAALKRGTEKRVTAFFSDVAGFS
                     AISEKLSSVELAELLNEYLSAMTLILKEHEGVLDKYIGDAIVGIFNAPVDVDQHCIKA
                     TKASLRMLAKLEDLRKTWNKEHRYIPEARDMNIRIGLNTGLAKVGFMGTDALASYTMM
                     GDTVNLAARLEAAGKDYGVSILVSDSVYEEIKNQIVTRKLDLVRVKGKNEPVVLYEAV
                     AEIGDKIPPSLKESVGLYEEGLNLYLDRKWDQAIRKFQESQTAKGQSDKAVLLLTDRC
                     KEYKLNPPASDWDGVYTRDHK"
     gene            complement(156054..156461)
                     /locus_tag="GFGGCJJI_00164"
     CDS             complement(156054..156461)
                     /locus_tag="GFGGCJJI_00164"
                     /inference="ab initio prediction:Prodigal:002006"
                     /codon_start=1
                     /transl_table=11
                     /product="hypothetical protein"
                     /protein_id="X:GFGGCJJI_00164"
                     /translation="MNKNSSAIGSGLVNRILASVLGVFRLLYSGIRAKLAFFTGSLIA
                     LTILILSFIYVRQQTEILTESYEREAAISRRYISSLVLELDNISQSLIRIEEFRDRVS
                     KQTEALKKYRTTKTLVEEKKSPCSESKRAFLEH"
     gene            complement(156557..157021)
                     /locus_tag="GFGGCJJI_00165"
     CDS             complement(156557..157021)
                     /locus_tag="GFGGCJJI_00165"
                     /inference="ab initio prediction:Prodigal:002006"
                     /codon_start=1
                     /transl_table=11
                     /product="hypothetical protein"
                     /protein_id="X:GFGGCJJI_00165"
                     /translation="MKELIVNLQGKLDSVLGTSFQEKIEQVLSSEIHRILLDAGGLTA
                     WDQEGLILLKNSVTNHPQSKFSVCFLPTALVEDWKKLGLDVLIPFFSTREEAKAFLLQ
                     DKKKEIEEGMVACPICFRFLRVKGQGNYRCPACSHIFYLTSDYRTATFEKLF"
     gene            157171..159009
                     /gene="pglF"
                     /locus_tag="GFGGCJJI_00166"
     CDS             157171..159009
                     /gene="pglF"
                     /locus_tag="GFGGCJJI_00166"
                     /EC_number="4.2.1.135"
                     /inference="ab initio prediction:Prodigal:002006"
                     /inference="similar to AA sequence:UniProtKB:Q0P9D4"
                     /codon_start=1
                     /transl_table=11
                     /product="UDP-N-acetyl-alpha-D-glucosamine C6 dehydratase"
                     /protein_id="X:GFGGCJJI_00166"
                     /db_xref="COG:COG1086"
                     /translation="MVLSYFLAHLIRFESLSFLQKPDTFLIPLVIVVACRSVVFLFSN
                     IYRSIWAYASIHDLLEIIKITVLSSFIATTVLLFYNRFDQMSRMVPVLDTILLLSFLC
                     LRSLSWRIFRDQYIIRKTREHGAPTLILGAGKMGASLLSEFRRHSELKLNPVGFLDDD
                     ESKIGALIQGVPILGNISKAEETIRKLGIKQVIIAIKNPDGKLIGRLLKTFESTEVGF
                     KILPSIGSLFFDSPKIQQLREIRVEDLLGRPVVDLEIESIRSYIRGKSILVTGAGGSI
                     GSEICRQVAIFQPSKLVLLDSAETPLYEIDYELRKIFPHSGIEFFPVVADIKNLSRVS
                     SVFEAHSPEVVFHSAAYKHVPMMETNPSEAVLNNILGTKNVADIARLSGVERFVLIST
                     DKAVNPVNIMGASKRVAELYIQHVSRETRTKFITVRFGNVLGSNGSVIPRFREQIQGG
                     GPVTVTHPEVIRYFMTIPEATQLVLQAGSMGERGEIFLLEMGEPVRILSLAEEMIRLS
                     GLRPYVDIPIEFTGLRPGEKLFEELLLDLEGIKKTHHPKIRIAAPLEDSDLSSFQARF
                     QALLNAARSNQEKDIFSRFKELVPEYKVHKDYITEEEARALEKNGS"
     gene            158999..159490
                     /locus_tag="GFGGCJJI_00167"
     CDS             158999..159490
                     /locus_tag="GFGGCJJI_00167"
                     /inference="ab initio prediction:Prodigal:002006"
                     /codon_start=1
                     /transl_table=11
                     /product="hypothetical protein"
                     /protein_id="X:GFGGCJJI_00167"
                     /translation="MDHNPEDITVLRDFKKQLFSLYWERFGTFYLHAMPHPDLKIGKR
                     GLLGDEPESGIILVIGPRAARDIRIEQDWAYAELQFGYTWEQVFIPWDAVFRYFDKSQ
                     QTVSQMRIFLGKLQSSAGSGPEFAETDSSSPSGELVIESKAKGKKRKNNVIEVDFGSK
                     NKK"
     gene            159487..161094
                     /locus_tag="GFGGCJJI_00168"
     CDS             159487..161094
                     /locus_tag="GFGGCJJI_00168"
                     /inference="ab initio prediction:Prodigal:002006"
                     /codon_start=1
                     /transl_table=11
                     /product="hypothetical protein"
                     /protein_id="X:GFGGCJJI_00168"
                     /translation="MSNYRWFVPGDLDGFFGLMIDNLIQILVLVALCVGPCGMPQEFV
                     FRVIIPGAAVSLLLGNLFYALQARQLAKTEGRTDVTALPYGINTVSLFAFVFFVMFPV
                     YLKTGSYKAAWAMGLLASFLSGLIEMLGAFVAERIRKATPRAALLSALAGIALTFISM
                     DFLIRTFQNPLVAFVPFGIILLQYFGRVVFPFKIPGGLISVIVGTILAWYSPYFSGKP
                     IMDPEALKSSLGIGLYLPVWSAGEIFSVFKEADIREYLSIILPMGIFNVIGSLQNIES
                     AEAAGDKFNTRNSLLANGIGTVAGSFFGSPFPTTIYIGHPGWKALGARAGYSTLNGVF
                     MTVAAFLGLMGFLSKLIPIEAGMAIVLWIGIVIGSQAFEATPTRHAPAVVIGLLPAIA
                     GWGVLLIQSTFNYADPILTKAIEGTAAASQTPNIWLSLVPANQPIFPYPLEGLLSLSQ
                     GFLLSSMVWAAIATFVIDRDFKKAILASLAGVFLSATGFIHAYSLRGNAILTPFEPNF
                     GPFVKGYLLLVLLFLLASFLRKEPRTV"
     gene            161167..162078
                     /gene="htpX_2"
                     /locus_tag="GFGGCJJI_00169"
     CDS             161167..162078
                     /gene="htpX_2"
                     /locus_tag="GFGGCJJI_00169"
                     /EC_number="3.4.24.-"
                     /inference="ab initio prediction:Prodigal:002006"
                     /inference="similar to AA sequence:UniProtKB:P23894"
                     /codon_start=1
                     /transl_table=11
                     /product="Protease HtpX"
                     /protein_id="X:GFGGCJJI_00169"
                     /db_xref="COG:COG0501"
                     /translation="MWMIRRFGLFAITNLAVIATIAFLIRITGLASYLEKSGISYGGL
                     LLFCTIWGMGGAFISLFISKFTAKMSMGVEIIDPRTATGWQRDLVARVKRLADAAGLP
                     MPEVGYYQSPEINAFATGPSRSSALVAVSTGLLNGMDSGEIDGVLGHELSHVANGDMV
                     TMTLVQGVVNSFVFFFAWIVSTLIASQLSRNDDDRGGGGFFMRFMIQQVLVMVFGLLG
                     SIVVAYVSRAREYRADAGGAKLAGRSNMIAALERLKAAFTVDPVDQRGESIATLKISN
                     RAGGFASLFATHPPLEERIAALRAKAY"
     gene            162170..162703
                     /gene="apt"
                     /locus_tag="GFGGCJJI_00170"
     CDS             162170..162703
                     /gene="apt"
                     /locus_tag="GFGGCJJI_00170"
                     /EC_number="2.4.2.7"
                     /inference="ab initio prediction:Prodigal:002006"
                     /inference="similar to AA sequence:UniProtKB:Q66DQ2"
                     /codon_start=1
                     /transl_table=11
                     /product="Adenine phosphoribosyltransferase"
                     /protein_id="X:GFGGCJJI_00170"
                     /translation="MSIVKSKIRTIPDYPKKGILFRDITSLLLDPEGLALTIGTFVDR
                     YSNQGITKVAGIEARGFIIGAPVAFQLGAGFIPIRKKGKLPAETVAQEYDLEYGKDII
                     EIHKDSVFPGDKILLMDDLIATGGTMIAATKLLQRLGAVVSEAGVIIDLPDLGGASKL
                     KKELGVDVYSICEFEGH"
     gene            162710..164173
                     /locus_tag="GFGGCJJI_00171"
     CDS             162710..164173
                     /locus_tag="GFGGCJJI_00171"
                     /inference="ab initio prediction:Prodigal:002006"
                     /codon_start=1
                     /transl_table=11
                     /product="hypothetical protein"
                     /protein_id="X:GFGGCJJI_00171"
                     /translation="MPIFKAAFVSFIFFVVSLPSFAEAKTDFDSVRKAVVQIKVYSQA
                     INPYSPWTTDGVRASSGTGFLIGKKRILTNAHVVSNAKFIQVQRYNQTEWYRVKILFI
                     AHDCDLALLEAEDGQFYKDSHDLELGEIPELNSPLIVVGYPIGGNKVSVTRGIVSRKE
                     QSEYSHSSVDSHLVLQVDAAINPGNSGGPAIQDDKVVGVAFQVATKGENIGYLIPTNV
                     IRHFLVDIEDGTYDGYVELGISFLNSFNVSLRKAKGIPDGLEGVFVTRILPHGSADGY
                     LQEGDYLTEIDGSPIGRNGTTTLDKDARVDFTENVDNKHAGDRIKFKVFRGGKLIDIS
                     FEAKRMPDFDFMRNRYDAPYDYAMIGGLLFQEMSQDLLATWSRAGSTSGGSQFLYRYK
                     YFIADRINRYKKADVILYRKLAHPVNSSSDYFLNLVIESVNGTPVNSLEDLKKILSST
                     KDRYLRLKFLDVELPLILDRNEAETADRQIRSTYGLE"
     gene            164160..165737
                     /locus_tag="GFGGCJJI_00172"
     CDS             164160..165737
                     /locus_tag="GFGGCJJI_00172"
                     /inference="ab initio prediction:Prodigal:002006"
                     /codon_start=1
                     /transl_table=11
                     /product="hypothetical protein"
                     /protein_id="X:GFGGCJJI_00172"
                     /translation="MGWSNTLKFRILSVIFAVFFSSMIAEAKSGKSSKVATTKKVHEL
                     KTSVSNTSNKTKPEEEFERSIVQIKVSFQEPDYISPWKKKNPRVRRGVGIVVDGDKIL
                     LPAQILQYSTLVEIKKFSSYADTKATIFRIDPETNLALLKVDEKGFFQDLKPLEFQTS
                     ISYPKQISIYQLDNSGSIQSATGALLSLDLDLYPQGQIELPILDVNSTETLNGNGEVI
                     VENGKVGGILFDFSGDKNAGRAIPSFLIRKFLGVSGNSQIAYKGFRHRPVTDEATKTY
                     YGINGKNEGILVAEILPGSSADGVLKPGDVILEFGGKKIDSKGYFEHPTYGKQVLSFI
                     AHIGDEFGYEVGKKIPVSILREKKKMEVNLPLKPFPYSSIRIPHRDPSNRPDFYLDGG
                     FLFIDLSENYLLEWGKDWRSRIDKKLLYLYDYHKFRSSGDNEGRIVLLSQVVPDESNN
                     GYHEVFARILESVEGVPVLSVKDLMRKVKESKKNFISLLLDDGTEVILNKAELANTNA
                     RINAQYKIPLSTMGERK"
     gene            complement(165741..167000)
                     /locus_tag="GFGGCJJI_00173"
     CDS             complement(165741..167000)
                     /locus_tag="GFGGCJJI_00173"
                     /inference="ab initio prediction:Prodigal:002006"
                     /codon_start=1
                     /transl_table=11
                     /product="hypothetical protein"
                     /protein_id="X:GFGGCJJI_00173"
                     /translation="MQEDSRENKFLLFSEKFYRKIFGLLENQNALILLFIFMYSLSSL
                     LVWKKYDWNPTSQINFGKEYCDLNPRQVPKGAIVFQGEEGNLGAGYDGQIFYFYSRMI
                     SGFALDWPNGFETSVRAPRIGYPLLAAPFGWIGPHGTIFGMYFLPIFFMILSFLAIRD
                     LLPDRQKILSVGYLFSPFALGSYILLVSDTILVGLLVLAYWAYKKERFLLFSLLGGLA
                     LLTKEQALFLLFPLGVDSLLKKDFRRSLWILSSLVLPGLWNLFLKLKFPEATPTRFAE
                     FFDPLGGIIGYLKEMYGLILGSVSLDSGLFRSIAKKFSRFPLLLLFLSGCTLLFRGDW
                     KKGFPFRFGFAITMFSIFSAGYILYWATYENISRMFTVSIPLLILWQEEDDRLSAWHY
                     WGICGIVLILFFVKIAFIAKPMTNSIW"
     gene            complement(167013..168581)
                     /locus_tag="GFGGCJJI_00174"
     CDS             complement(167013..168581)
                     /locus_tag="GFGGCJJI_00174"
                     /inference="ab initio prediction:Prodigal:002006"
                     /codon_start=1
                     /transl_table=11
                     /product="hypothetical protein"
                     /protein_id="X:GFGGCJJI_00174"
                     /translation="MTERFFKLRVLGLSIAFLAFFSFLDRIVFPFVLFHFPNELEWDT
                     SPWFNFLEKRNRIRFKEDEDGVLVVGSSVALYSVFPEMITAHFQKNGSDSSKKVKAEF
                     YAHPALTPSDFYFYRKDIASKKPELVFYVLNPADFQLDYLVGEDELESGKPDMSVGFD
                     ENRLFIDFSTGRHQNRILYPAEFLSDNSFKILELGKPQFLGLLSRSLFLLTRYRSFVY
                     DPFDSFIEHHFRSGRSYHYYTGILPNEGIYLRGWTRPKFHIDCETKDGHFKESIFLQH
                     EKTRVRIFQERPEETLIFDKTFEKAGWSNLDLEFPGTMGKISLRFETDKPVSSNEVDR
                     RIFGTEEIYGIRLSQNFCRKEIGSNISYTRIPGIDDSRIADLNDDAYAEDYEKRIYRN
                     EDAESALTRLKVIRIAKEKLGGSKGFFTWSELEYLKKGVRYLEDQGIKVMIVNSAENP
                     IERVVYENSPWYKGYLSYLRSLGSKHYSFRDARDVARDKRDFLDPHHLTYSAARTSTE
                     TFSSWIAEEIHAEK"
     gene            complement(168578..168976)
                     /gene="zur"
                     /locus_tag="GFGGCJJI_00175"
     CDS             complement(168578..168976)
                     /gene="zur"
                     /locus_tag="GFGGCJJI_00175"
                     /inference="ab initio prediction:Prodigal:002006"
                     /inference="similar to AA sequence:UniProtKB:P54479"
                     /codon_start=1
                     /transl_table=11
                     /product="Zinc-specific metallo-regulatory protein"
                     /protein_id="X:GFGGCJJI_00175"
                     /db_xref="COG:COG0735"
                     /translation="MNEDKKAASRKTKQKEEIFRVIQDAKGPLSVKEIYDLSKITVKN
                     IGIATVYRTVHNLLESEKIHEIKLPGESSRFETSHLDHHHHFHCIRCDRVFDVEVCPF
                     PIENLPKGFRVDSHEIILYGVCSECNLTGK"
     gene            complement(169058..170287)
                     /gene="yciC"
                     /locus_tag="GFGGCJJI_00176"
     CDS             complement(169058..170287)
                     /gene="yciC"
                     /locus_tag="GFGGCJJI_00176"
                     /inference="ab initio prediction:Prodigal:002006"
                     /inference="similar to AA sequence:UniProtKB:P94400"
                     /codon_start=1
                     /transl_table=11
                     /product="Putative metal chaperone YciC"
                     /protein_id="X:GFGGCJJI_00176"
                     /db_xref="COG:COG0523"
                     /translation="MLVSRRLPVTVLSGFLGSGKTTVLNHILKNREGLKVAVIVNDMS
                     EVNIDANLIKSGGAQLSRTEETLVELSNGCICCTLREDLLNEISKLAKDGKFDYLLIE
                     STGIAEPLPVAETFTFEDESGFSLSQIADLDTMVTVIDAWNFLKDYSSSEDLSDRDLA
                     ANEEDTRTIVDLLIEQVEFANVLLINKTDLVSQEELLNLASILKRLNPDALIIPVREG
                     KVDPKLILNTGRFDFLKAAEAPGWLKELRGEHLPETEEFGVSSFVYRARRPFHPHRFW
                     DILQEEWPGVIRSKGFFWLATRPDWVGGWSQAGGACRTENAGLWWAATPRSEWPEKDA
                     EKEILSQWQEPYGDRRQEIVLIGVDMDHEEITSLLDGCLVTAEEFSYGPSGWESFSDP
                     FPDWEIRMEEELENPSR"
     gene            170455..171168
                     /locus_tag="GFGGCJJI_00177"
     CDS             170455..171168
                     /locus_tag="GFGGCJJI_00177"
                     /inference="ab initio prediction:Prodigal:002006"
                     /codon_start=1
                     /transl_table=11
                     /product="hypothetical protein"
                     /protein_id="X:GFGGCJJI_00177"
                     /translation="MRGVAILLGIISIGCLFSTKSGLPIRTPAGKTLGYYPVETRWIG
                     FDQAPSLRDLSSFQKVEILEFPLSNLSSLEELPQLPRLRYINLSGTSVRDFKPLEKQP
                     KLDSIILNGNPIADIDIATYSGWNRLTRIELSNTKVSRLEFLGFGCAVRHLELRNTSV
                     SDLRPLANCLQLRELYLQGTKVSNLAPLYGLNELMHLQLDRTSVADEEISGLRKKLPY
                     LKIFPGMRKILSSETGLDR"
     gene            complement(171177..171980)
                     /locus_tag="GFGGCJJI_00178"
     CDS             complement(171177..171980)
                     /locus_tag="GFGGCJJI_00178"
                     /inference="ab initio prediction:Prodigal:002006"
                     /codon_start=1
                     /transl_table=11
                     /product="hypothetical protein"
                     /protein_id="X:GFGGCJJI_00178"
                     /translation="MLEQVALDFSIFSRWKFFSFCGNLFLISLFSFQCSFRPSPIDRS
                     DSMDYPEGITTLPEDGEYFSKIQSISTGFYIRQIYLNTKRGRPEFLLSQLSVTEAKNW
                     EETRFEGKLVADPKGRGYRFRPKLCRMFTSKGSGDRWTLTRAYECDHFEFLIWKSGQN
                     QIRLIPGPEGEEEGIQLGRSASSAPNRVAAVVLFAKRGILEIWGMRLSKVRKGAAVVL
                     EKPDGKRRSLTSLITVETTGEIQADGLSISGGDLILYTNPGEASPLAYE"
     gene            172057..173673
                     /locus_tag="GFGGCJJI_00179"
     CDS             172057..173673
                     /locus_tag="GFGGCJJI_00179"
                     /inference="ab initio prediction:Prodigal:002006"
                     /codon_start=1
                     /transl_table=11
                     /product="hypothetical protein"
                     /protein_id="X:GFGGCJJI_00179"
                     /translation="MNRFYNREPALVPNRPPLEVGFVRLLRPFTFILLVSSCVNFCTA
                     FIHSKSEHSEYSPAISQLLSLVASSPNCNGDGAFWARDLVSNTSYCTQTNLVASGQYI
                     NVYAEPSLINALNYQNIATEFDTRIHPRLEAAFGVPNDLDKNGKVTILVLDIRDGSSP
                     GGSFVAGYFDPADYYPDSLTSRIRSNFRDMLYLDGVQLVALRNRDMANGKPDTFLATM
                     SHEYQHLVRFQYEAIALAQGGNRDETWINEGTSEVASDIAGYSPQTARINCYRGNIPG
                     ACARGVNGSSIFGSAHYNSVVDYAFSYPFMKYVYLSSGDTTAERDLFFKASVQGTAGV
                     RAVDATSLFEIFRRTSKAYSTQDPVVGSLGPTSGDTFRRIFAAFLWQSIGDTSPDTVQ
                     AGTDTIGADALRQSIDSIITRFPFVGANQDGIELQGLYTPSRLPEIVPLPTLNPGQFQ
                     LVKLYQENVNASPGLFLMKKNFNGSDYSIQINTEPYRAGGISFSYGRTNASGDGQGIQ
                     LPDSDTPNPICPHDFLKVNSVPAKFPGFSQ"
     gene            complement(173678..173989)
                     /locus_tag="GFGGCJJI_00180"
     CDS             complement(173678..173989)
                     /locus_tag="GFGGCJJI_00180"
                     /inference="ab initio prediction:Prodigal:002006"
                     /inference="similar to AA sequence:UniProtKB:A3DHB8"
                     /codon_start=1
                     /transl_table=11
                     /product="Nucleoid-associated protein"
                     /protein_id="X:GFGGCJJI_00180"
                     /db_xref="COG:COG0718"
                     /translation="MFGGKNLENLKQMNQMRVRMKRLEKELQALSFEGKSKNDLVTCI
                     SDGKLVVQEVRIEDELLAKNDKKLLQKSIKQAVNQSIESAQKAAEERMGEFRGLLSGT
                     P"
     gene            complement(174072..175703)
                     /locus_tag="GFGGCJJI_00181"
     CDS             complement(174072..175703)
                     /locus_tag="GFGGCJJI_00181"
                     /inference="ab initio prediction:Prodigal:002006"
                     /codon_start=1
                     /transl_table=11
                     /product="hypothetical protein"
                     /protein_id="X:GFGGCJJI_00181"
                     /translation="MGEVLRKVLPAQAQTKFKAPKPKQLKGLPDFLVFHKEEVRTFHQ
                     ALENPELFRHILITGPEIESNLLQFAHYLSDIGKNRPVIAEPTPTLLSLAGFPNSDKY
                     RAGRIAEADGGLLLLPLRPLVEDPDLYYFLKGVLLTGKIDFLSLPEGPDSRHINRFYP
                     SIQSRFRLILIGEETEVDAISQLDPDFYGSFDFKIHMPYEINLTAAWLPVFSGLVKSW
                     EKPGYPPMDQSALDALLELALRWNDSQRRLSLHLSELRSFVTEVLALSKKGQRAVSRI
                     QIERAPEEIQKRTAIHKRKYIENIKEGLIAVPLKGKKTGRINGLSVILLQSSLLDFGQ
                     VNQVSARVSLGTGNLINIEREVNLSGDLHDKGVFILQSYIKGMFSHIQSFGLDASILF
                     EQNSSPIDGDSASCAELLALLSALSGLEIPCNIAVTGALSQYGDILPVGSVNTKIQAW
                     YDVTKLSGSPSERYTVYIPKDNVRDLNLPREILHSMQKGKFQIVSCSHVEDLIPEIFG
                     APAGKMSKPGNYPEGSLFRIIEERIDRKRDAEEHS"
     gene            complement(175772..176812)
                     /gene="queA"
                     /locus_tag="GFGGCJJI_00182"
     CDS             complement(175772..176812)
                     /gene="queA"
                     /locus_tag="GFGGCJJI_00182"
                     /EC_number="2.4.99.17"
                     /inference="ab initio prediction:Prodigal:002006"
                     /inference="similar to AA sequence:UniProtKB:Q9WZ44"
                     /codon_start=1
                     /transl_table=11
                     /product="S-adenosylmethionine:tRNA
                     ribosyltransferase-isomerase"
                     /protein_id="X:GFGGCJJI_00182"
                     /db_xref="COG:COG0809"
                     /translation="MEIQDLSEFSFDLPENQIAKHPSSRRDESRLLVLDRKEDTLLEE
                     VSFASVRNHLKKGDVLIANTARVSKRRVYLKTISGRRHEALFLSGGNDNIWKALIRNS
                     KKLKEGTPLVAEESASLEFIVLNKEEEFTFLKCTSDFREEDFESIGKIPIPPYFKRES
                     SEEDSIRYQTVYAKNLGSVAAPTAGLHFTTELLSEIRNAGIDFVELELRVGYGTFQPL
                     SQEHFREKKLHEESYFISTEVSEILNSAKEAGRRIVSVGTTTLRALESSYDPQTRRFR
                     AGEDTTRLFLQPGDRISSCDGLITNFHLPESSLLLLVCAFAGKERVLSAYRYAVKNGF
                     RFFSYGDAMLLL"
     gene            176929..178257
                     /locus_tag="GFGGCJJI_00183"
     CDS             176929..178257
                     /locus_tag="GFGGCJJI_00183"
                     /inference="ab initio prediction:Prodigal:002006"
                     /codon_start=1
                     /transl_table=11
                     /product="hypothetical protein"
                     /protein_id="X:GFGGCJJI_00183"
                     /translation="MRIDLRKRGPLLLFITLLAYLLLNGLSHVSQDTDFKDYFEASKN
                     FRIQKDLYDLDVLEELTKELKSGKLNLNDILKPEIFLRLQAKMDNVGAYIYPPTFAFL
                     LIPLSFSEYEVSSAVFFCLNFGALVASLLLIGKFLKRDGQFLFLTAVVLLCFRFIENH
                     QNNNQVGFILIFLILSSVTVKKDWLAGLLLALAIVIKITPAVFLFYFLVKRRYSVLFY
                     ALGFGALWAFLPAFFEPSFTWNMNQTWYELVLEKYLKSPAIRAWKNNQSLSSTLAKYF
                     LQYADIMNQGRFGMPLVELTLNQIKWIGNILSIGIAAPYLYRAYKGASDGFLLSGLFF
                     FSVLFSGISWIHAFVFLLFPTAFALSGFWPRTERFPNREEWKSLFGKNKSVGTYLILS
                     FAVLLLNRAIIGSAAEELLMMFSFLFYISVIQYFCIFFIESKNNSDPKSI"
     gene            178265..179407
                     /locus_tag="GFGGCJJI_00184"
     CDS             178265..179407
                     /locus_tag="GFGGCJJI_00184"
                     /inference="ab initio prediction:Prodigal:002006"
                     /codon_start=1
                     /transl_table=11
                     /product="hypothetical protein"
                     /protein_id="X:GFGGCJJI_00184"
                     /translation="MIVKDSLKYKPRIAVDVRPLAYGINGNSRYLAEILQRVLNENSP
                     LEYYLYSNKPVHPVFHEITKKAPVFIPSRLPGLFWLNLSMPSAFREHRIDIFWGTLQL
                     LPIFGRNIPMAVNYHDLNFHSAPETMTTANYWQHRFFSPLTLKRADKIFCLSKNTQRE
                     IAEFLPSVAGKLQVVYPGAQGFENVVPPNKILPKNFLFSVGTLEPRKNLNTLLEAYRT
                     LKRKNLDYPFSLVLAGRLGWKSEGLTEILRNGSLESEGIFFIENPSDGELGWLYKNCS
                     YFMFPSLHEGFGLPLLEAIQEEKPCIASDIPVFHEVLDSQIDLFVPPKDTEAWIKAML
                     EAGDRGVRLRDGKSRKWSWDSTAQEVEEGLVTLWKNRKRKPGKIEE"
     gene            179412..180023
                     /locus_tag="GFGGCJJI_00185"
     CDS             179412..180023
                     /locus_tag="GFGGCJJI_00185"
                     /inference="ab initio prediction:Prodigal:002006"
                     /codon_start=1
                     /transl_table=11
                     /product="hypothetical protein"
                     /protein_id="X:GFGGCJJI_00185"
                     /translation="MSSTKIPEKKLSPWWEWAQAPNNERDKKRVSLKLRKNPIPAILS
                     IGIYAGFLNLILPFREIIATWLFKFVEFLQIPKVLKLQLLLDPQLYKYSALVIVGYIA
                     FAFFLDLVRFLDKNLFNNLYWEGARLKLTRRGWLGGESVRWEPNQSGLQILHKGGVLR
                     RLLGLEKLVFFLQPPGADVSLIAESPYFSSRKNSEFLKELFHS"
     gene            180025..181410
                     /locus_tag="GFGGCJJI_00186"
     CDS             180025..181410
                     /locus_tag="GFGGCJJI_00186"
                     /inference="ab initio prediction:Prodigal:002006"
                     /codon_start=1
                     /transl_table=11
                     /product="hypothetical protein"
                     /protein_id="X:GFGGCJJI_00186"
                     /translation="MNPFTKILFYPFLRLKSLSVRGLPWEGFLFLGCLAGALFLFDLR
                     FLSRHYDWDSIVYAHNINTDKAWKVFFNPHHIGFESTGYLYLKFWRWIHGPDSFMFGL
                     RLRTLFFAILFIFVLMATYWRLYKDFVGAVLLGLGVHCTQGFWFYAQHNDTPLIHSCL
                     TACLYLFCVWNAKHGWSTGKLFFAFFLQVWNVYFHQSDTIFLTLVPASLLFAKEWQGA
                     EFEFSRKMKLIPIYLIAVVFTLTLSYLFVGFIILERDLTSPPTNEKNFANWLFLYAAQ
                     ERWGAAKGAKDYVMNFYRGIGDAFLNFEGVKNGLRIKIANPTDLKALPYNLNLGFWVA
                     CIGLALANCVRLWRNFKIEMTLLALWLLPSLFFYTWWEGYFFEFWVSTVIGLLIFSAL
                     VIRSFLFEHLYFGTRAIGHILLLAYLLLLLCINFTFSTYPRSERPTVSFIEGIEDKYK
                     AITPEPVYGKE"
     gene            181491..182990
                     /gene="patA_1"
                     /locus_tag="GFGGCJJI_00187"
     CDS             181491..182990
                     /gene="patA_1"
                     /locus_tag="GFGGCJJI_00187"
                     /EC_number="2.3.1.-"
                     /inference="ab initio prediction:Prodigal:002006"
                     /inference="similar to AA sequence:UniProtKB:O25526"
                     /codon_start=1
                     /transl_table=11
                     /product="Peptidoglycan O-acetyltransferase"
                     /protein_id="X:GFGGCJJI_00187"
                     /db_xref="COG:COG1696"
                     /translation="MLFNSVHFMIFLPIVLIVAKILKGTNRRVFLLLASLYFYNAWHP
                     ATIKCADLRTGSWIEFWIDKSFCDFGINLYILILIVSMIVDYFAALLMSREGVSDKFR
                     KICLVGSLVTNLGILGYFKYTNFLLEVFADIQNLGPTKIDPLKIILPVGISFYTFQSM
                     SYTIDVFRKQLEARKSFLDFALYVSFFPQLVAGPIVRAHTFFRDLDHPPVVTRQDIEI
                     AFCQILMGFTRKIVFADNLGKVTDFTFRNYTTLNPIEIWTGTLAFGWQIYFDFAGYTD
                     IAIGVARLFGYKFDPNFNFPMVARNIADHWSRWHISFSTWIRDYIYIPLGGSRAGTLI
                     TYRNLFITWLFAGVWHGAAYHYVGWGLWQGVMLAVHREYGATKFAAWINEKGGRTYDI
                     FVRILTMFFLAFGFILFRAETMTKSWDMMKSILFIVPGGIQSVQSYVNFEYGLLLAVC
                     YTMAYYFSKNTIESIVENRRKFILFFLANAFLLLIFGVTESKNFLYFDF"
     gene            183004..184170
                     /locus_tag="GFGGCJJI_00188"
     CDS             183004..184170
                     /locus_tag="GFGGCJJI_00188"
                     /inference="ab initio prediction:Prodigal:002006"
                     /codon_start=1
                     /transl_table=11
                     /product="hypothetical protein"
                     /protein_id="X:GFGGCJJI_00188"
                     /translation="MNPYLSLIRDRKFWIPVLILVCFDLCLQAGVYRPYLKKGSFAAN
                     VVRNTEYVLEKKAVFDPTVVLLGTSVAHQGLSLRILNETLEPYGERMQSFAMEGTELV
                     VQDAIVHKLLPQFKNVHTVIHVLEVSTPWLDLQNLEIHTLSMLSELERSVAFKKIYEF
                     DYRVNYDDLAFLTFKSIAYRRDMRDFFLDPSKRLKDIGRRRKEAKIDPWPYENPNLAR
                     ISMYPEARDVESCLRATDPSNGQPIPQGSDHFHKKAVWDTCILARKTPTVVGSDAAVA
                     KFFSRLKILHDDIRRIGKQNGKDIRIIAVLAPYSDIVRAWRTPERNRIWKEELEKIKS
                     GTILLDYQSSLDGGNNGDYYYDLIHLNKLGMIKFSEAIVKDLPSALGHTGKQSK"
     gene            184167..185567
                     /locus_tag="GFGGCJJI_00189"
     CDS             184167..185567
                     /locus_tag="GFGGCJJI_00189"
                     /inference="ab initio prediction:Prodigal:002006"
                     /codon_start=1
                     /transl_table=11
                     /product="hypothetical protein"
                     /protein_id="X:GFGGCJJI_00189"
                     /translation="MIFTSTLFFLFFLIVYIVYWTWNSRKFREWVLLIASLVFYASWN
                     PPFLLHLLGIVFLNYLFLGPIIRTKSKVLLRTILVIDLLNLAIFKYFYFVTDNLFYVT
                     KWSLFDTSSMPFRIILPLAISFYTFQIMAYIIDAYKGKVEEGTSLFHFTLFLLFFPQL
                     VAGPIMRARDFFPRLEHLRIHKTSIYTGLFLIGLGACKKLLIADNIGALIDPVFARPK
                     EYGGLSLFLALNGFTWQVYSDFSGYTDVARGCALLFGFNIPRNFHSPFFSRNVHELWR
                     RWHITLGTWLRDYVYFALGGNRLSELRTNLNQTITFALGGLWHGANWTYIAWGVSHGF
                     FLTTERFMERHGIRILPAQGKFFQGIRMIWTYLLFVFAVAFFRAFTITDSLYFLKNGF
                     FGFKPESKTAFLSFDLIIPFLLGGLLFHALEEPKRYPMWFHRNRGKLLVAFLLIGALF
                     LGNYAGKGQEFIYFAF"
     gene            185577..186671
                     /locus_tag="GFGGCJJI_00190"
     CDS             185577..186671
                     /locus_tag="GFGGCJJI_00190"
                     /inference="ab initio prediction:Prodigal:002006"
                     /codon_start=1
                     /transl_table=11
                     /product="hypothetical protein"
                     /protein_id="X:GFGGCJJI_00190"
                     /translation="MPTAKNAKFPLFYRKILWIPLGIAALAFFWDKLLSSEWVRPYTE
                     SGAEYYFYEMKGRILDTMKKETDSKSPDQKVMTFFGTSHMGEISLSEIHKENPNLIVY
                     NLSAPSAPYSFHTYTLERLLDQKIPLDFAILEYYPDSATDFANRYALRYSYDSMYFLE
                     HWNVFSTTDWDTFLRARVFRTSVFPPRFKEAASRLKHPEELTYLMAIRSKLTDESDRF
                     KGGIPNTLLANTPEDKLDSEAERIHRDTYRNYKRSETQVTFLREFLKKASQNGITVVL
                     WSPLLYSKFTEKVKQSPFYPDWIRLREQLVLEYPKTLVLDLEEYRGRVKCQKFIDPHH
                     LSGGCFAEPTKILISYLEAKTVPHKKNSGK"
     gene            186675..187022
                     /gene="ypjD"
                     /locus_tag="GFGGCJJI_00191"
     CDS             186675..187022
                     /gene="ypjD"
                     /locus_tag="GFGGCJJI_00191"
                     /inference="ab initio prediction:Prodigal:002006"
                     /inference="similar to AA sequence:UniProtKB:P42979"
                     /codon_start=1
                     /transl_table=11
                     /product="putative protein YpjD"
                     /protein_id="X:GFGGCJJI_00191"
                     /db_xref="COG:COG1694"
                     /translation="MTFDEAQKSVDDWIRNFGVRYFSELTNLAILMEEVGEFSRLVAR
                     KYGDQSFKKGEDPDALPKELGDILFVLICLANQMGISMEDAFRATLEKNTDRDKDRHK
                     NNPKLGTSDSSST"
     gene            complement(187015..187413)
                     /locus_tag="GFGGCJJI_00192"
     CDS             complement(187015..187413)
                     /locus_tag="GFGGCJJI_00192"
                     /inference="ab initio prediction:Prodigal:002006"
                     /codon_start=1
                     /transl_table=11
                     /product="hypothetical protein"
                     /protein_id="X:GFGGCJJI_00192"
                     /translation="MRKSILREEEGAIDLTSFIDVVFILLVFVMLAVSFRKEIRSIPL
                     DLPQVGMGEDPKGERIEIALLPDGTFLWNGANLDRSGLEKELGSGNLKGKEIRFFADE
                     TADYGEVVKILDIVRRSGIDSLELAVKGSK"
     gene            complement(187410..187895)
                     /gene="tolQ_1"
                     /locus_tag="GFGGCJJI_00193"
     CDS             complement(187410..187895)
                     /gene="tolQ_1"
                     /locus_tag="GFGGCJJI_00193"
                     /inference="ab initio prediction:Prodigal:002006"
                     /inference="protein motif:HAMAP:MF_02202"
                     /codon_start=1
                     /transl_table=11
                     /product="Tol-Pal system protein TolQ"
                     /protein_id="X:GFGGCJJI_00193"
                     /translation="MNNGILGNGWDWVSIAIGILSIWNLGTFVHVLTTLPKRRMDLLE
                     GFVSGTDAGVWEERVSAALFPLETKLSWIRHLAGIATMLGLLGTVLGISEAFSALQAA
                     GTVSLDAFAGGIRLALVTTILGLTVAIPSLLGYQYLKHRLLDLERDALSWTKIPPGET
                     K"
     gene            188004..188738
                     /gene="menG"
                     /locus_tag="GFGGCJJI_00194"
     CDS             188004..188738
                     /gene="menG"
                     /locus_tag="GFGGCJJI_00194"
                     /EC_number="2.1.1.163"
                     /inference="ab initio prediction:Prodigal:002006"
                     /inference="similar to AA sequence:UniProtKB:P67062"
                     /codon_start=1
                     /transl_table=11
                     /product="Demethylmenaquinone methyltransferase"
                     /protein_id="X:GFGGCJJI_00194"
                     /translation="MTSFQMPTAESKALFVKQNFDTISARYDRFNDWNSFFLHRLWKN
                     RLVKEIEERAGQKILALDLCCGTGDISVRLERSPQVDKVLCVDFSEGMLDIARHRLAD
                     PIRKGRVQVQVGDATNLSSIQSSSLDAVSVGFGLRNVDNLDKAISEIYRVLKPGGIFA
                     NLDVGKVQYPLVRWLANFYFFRIVPILGHLLWGGKNEMFNYLPVSSLTYPDQNSLKEL
                     LQKRGFTDVRYKNFVFGNAVLHTGKK"
     gene            188891..190705
                     /locus_tag="GFGGCJJI_00195"
     CDS             188891..190705
                     /locus_tag="GFGGCJJI_00195"
                     /inference="ab initio prediction:Prodigal:002006"
                     /codon_start=1
                     /transl_table=11
                     /product="hypothetical protein"
                     /protein_id="X:GFGGCJJI_00195"
                     /translation="MLPFLSLLNTQNGAATGATGSAGIAGNSGSTGVVFTPGDGFGNP
                     VSQPGSGSSPTSSAGTTGSSSSSTPSTSSGTGATNSGNPSGGSSSDGSGSTPPSSQSS
                     SNGNGSSSSNTGTSDNSSSNGNSGNHSSNGGSENNSGSANNHSNNPSSDDRSGNNGGS
                     TNTSGSGNSGGDKGSGTPTVAVVVVDDPKGSSHFNFNTTQTIPLNLTVVDKETKPVSG
                     ATVLVYDETSNLLFQGISDSSGKVSGSLTVPTSVGSITIDISIGGESISQYVNLEQRL
                     GITRTIRYAITLPSHKVADSDGDGVPDNTDIYPDDRSRSTELLYPAEGVYTLAFEDLY
                     PSPGDADLNDYVVQFRNEEDLDATGKIVRLRGKYQHVARGAGYTHKLLLKLPVNVGAT
                     VTYKRTDGNENNKLAHTTATLTAAQLNQGYELLPDSGKTLHGQNANPGEVFKQGHVAT
                     IEIIFDSPVTRAQLGAFPYDLFAHVVNSKQDIHFPGLYKNADGSDRYMDSTGFPWAIL
                     VPGAWKYPYEKQDIRKASQTGYGDFSRWVESKGTNYKAWYNHITNESKVFPVPDSPNF
                     LGYLFLSVKKFAAFYAIALLGIGGIGLYILRRKQSIVI"
     gene            190772..192142
                     /locus_tag="GFGGCJJI_00196"
     CDS             190772..192142
                     /locus_tag="GFGGCJJI_00196"
                     /inference="ab initio prediction:Prodigal:002006"
                     /codon_start=1
                     /transl_table=11
                     /product="hypothetical protein"
                     /protein_id="X:GFGGCJJI_00196"
                     /translation="MGRTEIWLELTKPIAALLAAWFYWGFYKKTYYSGQGSLATVTAI
                     FSGMVATGISLVWEVQVFDFFPELSQFSRAIFTGALPEESSKALIALWYFRRVGKTLS
                     LADGLYFGLTVGTSFGCIENIFYSFQLEFWPSLLRAGTSLPLHAFSGGILGFFLLRNY
                     QIRKAAFSSFETWLAFLGVILLHGIYNGLVADGEHGILFVPVLLGLSFIVLEFLVVQA
                     QVTFPFEMMQTENLFLDDYSMIQKYSRYDSWLRKTQTGESITEIPLFRSLSAGRTLIA
                     ILLFGIPIFCLNFYLFSPQLIPYYLISIDFQQFIALFMEYPTWLGILFLLRGFLNPSF
                     FQERILKVPLFLSVTLGTHEEEEPTLAYSLSIRGFYSPVTREPILGKVTEASFYIAGK
                     SFVGIKAMPVWKNFRQEDPNHESGALYRFPNIPWTLIGWRWTVRIRQQIRNSFDILYG
                     IKFRRN"
     gene            complement(192167..194218)
                     /locus_tag="GFGGCJJI_00197"
     CDS             complement(192167..194218)
                     /locus_tag="GFGGCJJI_00197"
                     /inference="ab initio prediction:Prodigal:002006"
                     /codon_start=1
                     /transl_table=11
                     /product="hypothetical protein"
                     /protein_id="X:GFGGCJJI_00197"
                     /translation="MPSIFARLRPLRTPTFLTLILSVTLSYVLLRWSLLVRNPDTSFG
                     IACIQFLAGLLPNLHHRKSGRIFTASFAFLSPGLLLATEAGYLYLSALFTGATLGVFL
                     RQYVSTFYGHSVNEEDPVLRYFYINRPYKNSLEFTKNPKAGLFALFAFLLVERLFTYF
                     GISPLTDGILQDTEYSAGISSKYAFGLTLDSLGVWFSALIYFLAEETSSHDTDPPVKQ
                     WRTGILVGFTGNLILGALQGLFKETVFPFSSGNAETFGVSGFFPDAASFGVGMPILAG
                     FFLYHVHSRNWRIISRAVLSISILLPLFLAGRFQGSGFWVLLLLEGMTVAILSYQKGF
                     RNPILKYSFIPLVFMGTVLLFAGMYLAGGFDWSPTAWQVFREDIAAAWQKGKGFSKIL
                     ELYWKDGWIQTLSAWNWWKEAPVFGQGFGNFALRWIELGPKGSFPPQGQQDFALSSLV
                     LLISDGGILFFLLFATWIGFEAYLRGAYWTLILLLFPVFFYQPWIGGAGSLGFLLFWI
                     LGSSGPSTRTLPKWWIVPAFNLVCLVFGLAIAMKTLIRLSSHSQGPEFRYEERKTFQL
                     SAREKNTIKNGLRVNVFRSGTAWVLGDKNSVNLRVGLGQDPKPGRPVYIKWIFSDEKG
                     VELQSRSTPLGSVSNTVALAVPAGAKFLTAKVLRVSWMEFGPTEFFISTDDFDGLNRI
                     R"
     gene            complement(194289..194741)
                     /gene="dksA"
                     /locus_tag="GFGGCJJI_00198"
     CDS             complement(194289..194741)
                     /gene="dksA"
                     /locus_tag="GFGGCJJI_00198"
                     /inference="ab initio prediction:Prodigal:002006"
                     /inference="protein motif:HAMAP:MF_00926"
                     /codon_start=1
                     /transl_table=11
                     /product="RNA polymerase-binding transcription factor
                     DksA"
                     /protein_id="X:GFGGCJJI_00198"
                     /translation="MVAKKLAYDKKILTELQELLVERKNSLLEKYAKWEDNSKPSGLK
                     EMGDIADIASEINEEMLSSVLTESEIDTIREIDAALEKIEDGTYGICEGTGKKIPLAR
                     LKAIPWTRYTVEYAEAVSKHRASGKKSPLSATLTGTYKIPTDLDSLDD"
     gene            complement(194753..194905)
                     /locus_tag="GFGGCJJI_00199"
     CDS             complement(194753..194905)
                     /locus_tag="GFGGCJJI_00199"
                     /inference="ab initio prediction:Prodigal:002006"
                     /codon_start=1
                     /transl_table=11
                     /product="hypothetical protein"
                     /protein_id="X:GFGGCJJI_00199"
                     /translation="MREIIKLSCQVCKKDAYFQTKNKKAKSEKLVTKKFCKFCRAHVE
                     HKESKV"
     gene            complement(195026..195856)
                     /gene="panS_1"
                     /locus_tag="GFGGCJJI_00200"
     CDS             complement(195026..195856)
                     /gene="panS_1"
                     /locus_tag="GFGGCJJI_00200"
                     /inference="ab initio prediction:Prodigal:002006"
                     /inference="similar to AA sequence:UniProtKB:Q8ZKL0"
                     /codon_start=1
                     /transl_table=11
                     /product="Pantothenate precursors transporter PanS"
                     /protein_id="X:GFGGCJJI_00200"
                     /db_xref="COG:COG0385"
                     /translation="MLGMGITLVPEDFKRVFQAPKAVLIGVLGQYTIMPLAGWGIGIL
                     LGLPSPLATGLIVVACCPGGVASNVISFLARGDVALSVTMTAVSTLLSVVLTPTLTLL
                     LVGNRVGANPYGLFLNTFEVVILPVTLGILLNRYTPRFADRIKVISPFVAVLLISLIV
                     SSILGSGKSAVVKSGMLLLSAVFLLHSAGYFFGYWFAKFTTGSLLVSRTVSIEVGMQN
                     SGLGVVLSKNNFADPLVAIPAALSSFIHSLIGSVLAAIWRKVPPVGKEEISKFPNDLP
                     "
     gene            complement(195995..197140)
                     /gene="sufS"
                     /locus_tag="GFGGCJJI_00201"
     CDS             complement(195995..197140)
                     /gene="sufS"
                     /locus_tag="GFGGCJJI_00201"
                     /EC_number="2.8.1.7"
                     /inference="ab initio prediction:Prodigal:002006"
                     /inference="similar to AA sequence:UniProtKB:O32164"
                     /codon_start=1
                     /transl_table=11
                     /product="Cysteine desulfurase SufS"
                     /protein_id="X:GFGGCJJI_00201"
                     /db_xref="COG:COG0520"
                     /translation="MKTNATPDWVRIQALYPVNREMIWLNNCGTTPCNTETIRWVNEY
                     LQGYASQGGLTEVRRYASVKRAIRKILAELLGCDQGELSLIHNTNEGMNFISLGVQLQ
                     PGDQILLLENEYPSNIYPWEHWKEKGVELAFVPMSETPEGFLENLKDSLTPETRLVSL
                     SAVHWCTGMPFPLEEIGTLLAEKGIEFALDGAQGVGLLPIRPREMKISYMAFPAWKWL
                     LGPLGLGVMYVAKEKLESLHFPFKGTGSVINDEVYLPYREELKGTDRYEISTVNFIDW
                     VYFQSTLEMLNEIGFHSSMARIYELADYLSDRLREAGWTLCSDHFPDFKTGIVVAEKP
                     GIAMEDTVNHLKKNGVMCALRLGRVRFSPHIYIAKEQLDHVVDLLAR"
     gene            complement(197233..197982)
                     /locus_tag="GFGGCJJI_00202"
     CDS             complement(197233..197982)
                     /locus_tag="GFGGCJJI_00202"
                     /inference="ab initio prediction:Prodigal:002006"
                     /codon_start=1
                     /transl_table=11
                     /product="hypothetical protein"
                     /protein_id="X:GFGGCJJI_00202"
                     /translation="MSIKPLKETTFLEAIAAVIQHEKDYFEFYMDTYEKLPPGRTREL
                     FERLAEEVDDHIKFITEIYEVAEGAELPNLKQLTAIHKFHQTTIQKLMNKVERTITGS
                     GSKDAHEALELAIREAENSVAFYEKLTTKFTDPNIKLLFSKLMEYSQNYQSLLEAELN
                     ALDQTHSSRGAYFWDEQAEEVAKAVDAPVKGIKNSKVAKPKKASPKKVAKKAVPIPKK
                     AAAKKKIEPAKKKIAAKKAAPKKKVAAKKKR"
     gene            complement(198167..198799)
                     /locus_tag="GFGGCJJI_00203"
     CDS             complement(198167..198799)
                     /locus_tag="GFGGCJJI_00203"
                     /inference="ab initio prediction:Prodigal:002006"
                     /codon_start=1
                     /transl_table=11
                     /product="hypothetical protein"
                     /protein_id="X:GFGGCJJI_00203"
                     /translation="MLYIVYLFLCLLHLAVVNLWPEVFLLRLGSKVLPILLLLWDFTM
                     DGRWQTRSSGIWIGLGLIFSFFGDAILAFPAEYFVFGLGSFLIAQLSYAWGFSRRNPV
                     QIVRLIPFLLFGGGFYYWLLPGIPISMRLPVLLYVLAICTMGWRASSRECEKLDLWLG
                     ISGAVIFIFSDMLIALGHFTSIRFPAHGTWIMGTYYLAQFLIFISTEEES"
     gene            198901..199890
                     /gene="alx"
                     /locus_tag="GFGGCJJI_00204"
     CDS             198901..199890
                     /gene="alx"
                     /locus_tag="GFGGCJJI_00204"
                     /inference="ab initio prediction:Prodigal:002006"
                     /inference="similar to AA sequence:UniProtKB:P42601"
                     /codon_start=1
                     /transl_table=11
                     /product="Putative membrane-bound redox modulator Alx"
                     /protein_id="X:GFGGCJJI_00204"
                     /db_xref="COG:COG0861"
                     /translation="MLSFSQKDSTLFLIFSLGVGILIYLDLFVLNKTSRKLSLRESGY
                     WTLFWISLALGFASLIYVFHDDPMAPSVAKEKTLEFLAGYLLEYSLSVDNLFVFIMIF
                     AKFRIQSHHQPMILKWGILGALLFRAAMIFSGAELVSRFEWILYLFGILLLYSAWKMY
                     FHTEEEDFDPEEMKLLKYAKKILPMTSTFHPEKLMVREQGKLVFTSTFLILLVVEFSD
                     ILFAVDSIPAIFSITQDSFIIYTSNVFAILGLRSLFFLLGGVMELFVHLKKGVSLLLA
                     FVGIKLLLPAISKPLLGEEIHVSIEISLFVIISTLVLSVLASLPHYLSTKKGT"
     gene            199969..201846
                     /gene="icmF_1"
                     /locus_tag="GFGGCJJI_00205"
     CDS             199969..201846
                     /gene="icmF_1"
                     /locus_tag="GFGGCJJI_00205"
                     /EC_number="5.4.99.13"
                     /inference="ab initio prediction:Prodigal:002006"
                     /inference="protein motif:HAMAP:MF_02050"
                     /codon_start=1
                     /transl_table=11
                     /product="Fused isobutyryl-CoA mutase"
                     /protein_id="X:GFGGCJJI_00205"
                     /translation="MATEKLFSEFPPVSTKEWTDQIIKDLKGGDFEKKLVWETQEGFK
                     VQPFYRKENLQGLEWSVSNLPGIFPFVRSTRKLTNEWNIRQDIDSVDLKLAKELALEA
                     ASNGVNSIGFVIRNSTSLRKGIPVEKREDLEFLLNELPLNDITVHFIAEERSPQIHSW
                     LPKIKPLVGGLGYDPFRILARHGRSGGHGPETLKPILEEYAATWPNYRGLTVHSSTFR
                     DSGSTIVQELAFTLALGSEYLYQLSQNGLKPETVNSQAILQFAVGPDYFLEIAKFRAA
                     RTLWAEIFRGYSSETGEASLPFIAAETAKYNYGVYDVYNNMLRATTEAMAAAIGGAEI
                     ITVLPFDHLIQPADSFSLRIARNVQLLMKHESYLDKVVDPSSGSYYLETLTQSMTEQA
                     WKLFCEIEKEGGFLSSLQSGKIQARIAASRKKKEENYSTRKEIFLGTNQYPNLKDKMT
                     STHLNKSVSTPPLETKPGESACLAIPDFFAGDAIEEIRFLTENREQSTGKPIKVLLIP
                     VGDLKMKKARAIFSLNFLGCGGFTVIDPGSYESSTEAKSAIAKERPEVIVFCSSDEEV
                     LKWVGEILPELNPKPIPLVAGNPKEVVSELETLGVQGFLHVKSDLLKTLTDLQKRLGI
                     R"
     gene            201843..204023
                     /gene="mcm"
                     /locus_tag="GFGGCJJI_00206"
     CDS             201843..204023
                     /gene="mcm"
                     /locus_tag="GFGGCJJI_00206"
                     /EC_number="5.4.99.2"
                     /inference="ab initio prediction:Prodigal:002006"
                     /inference="similar to AA sequence:UniProtKB:Q3J4D7"
                     /codon_start=1
                     /transl_table=11
                     /product="Methylmalonyl-CoA mutase"
                     /protein_id="X:GFGGCJJI_00206"
                     /db_xref="COG:COG1884"
                     /translation="MKRPIFDSNLKHSSSKETYADWSKEALDELGLSNLESRIWHTPE
                     KIPVKPVYTEDDAEGLEHLEYAAGIPPYLRGPYSTMYVQQPWTIRQYAGFSTAEESNA
                     FYRRNLAAGQKGLSVAFDLATHRGYDSDHERVVGDVGKAGVAIDSVLDMKVLFDQIPL
                     DQMSVSMTMNGAVIPTLAFYIVAAEEQGVKPELLSGTIQNDILKEFMVRNTYIYPPEP
                     SMRIIADIFQYTTKYMPKFNSISISGYHMQEAGATADLELAYTLADGLEYLRTGIKAG
                     MDVDSFAPRLSFFWAIGMNHFMEIAKMRAGRLLWAKIVKGFHPKNNKSLALRTHCQTS
                     GWSLTEQDPFNNVARTCIEALAAALGHTQSLHTNALDEAIALPTDFSARIARNTQIYL
                     QEETNIHRVVDPWGGSFYVESLTNDLAHRAWELIQEVEKLGGIAKAIETGIPKMRIEE
                     AAARKQARIDSGRDVIVGINRYRPSKENPLEILDIDNTAVRESQIRKLNELKKNRDSN
                     AVQSALDAITKCAGGERGNLLDLAVDAARKRATLGEISFAMEKVFGRYKAITHSITGV
                     YSEEIMDDPDFKKAKVLSEKFSKLEGRQPRIMVAKMGQDGHDRGAKVISTSFADMGFD
                     VDIGPLFQTPAEAAKQAVENDVHVLGVSSLAAGHKTLVPQVIQELKRLGRDDILVIAG
                     GVIPQQDYEFLYKAGVNGIFGPGTKISKAGVDILELLIKTAEGV"
     gene            204175..205062
                     /gene="argK"
                     /locus_tag="GFGGCJJI_00207"
     CDS             204175..205062
                     /gene="argK"
                     /locus_tag="GFGGCJJI_00207"
                     /EC_number="3.6.5.-"
                     /inference="ab initio prediction:Prodigal:002006"
                     /inference="similar to AA sequence:UniProtKB:P27254"
                     /codon_start=1
                     /transl_table=11
                     /product="GTPase ArgK"
                     /protein_id="X:GFGGCJJI_00207"
                     /db_xref="COG:COG1703"
                     /translation="MHSHQDMAEQIIERCLPHSGKSIRIGITGIPGVGKSTFIESFGN
                     LLVQKGRKLAVLTVDPTSQLSKGSILGDKTRMETLSRKEEVFIRPTPSGDSLGGVARK
                     TRETIFLCEAAGFDTILIETVGVGQSETAVHSMTDIFLLLLIAGAGDELQGIKRGIME
                     MADLIAITKADGENAVRAERAKSETISAIHFLPPHESGAPTNVLTCSALTGQGISELW
                     LEILKYIEIVRSNGYFDKNRKDQARHWLHESVQSLLIEDFREKLESEFLLAEQKVTRG
                     EESSLKAARNLLQLYRKGK"
     gene            205275..205673
                     /locus_tag="GFGGCJJI_00208"
     CDS             205275..205673
                     /locus_tag="GFGGCJJI_00208"
                     /inference="ab initio prediction:Prodigal:002006"
                     /codon_start=1
                     /transl_table=11
                     /product="hypothetical protein"
                     /protein_id="X:GFGGCJJI_00208"
                     /translation="MPLLFARILIMTAFIGILSACATSSAGLSTSTVPMADKKYTVLG
                     PVEGMKYWITFDAAIIGIPLKSPPIDTLLEELQKEKEADALINLRYWTDKYIFLFLTL
                     NRLHISAEAVRFDGVIPNPVLQPEPRRKGR"
     gene            205685..206158
                     /locus_tag="GFGGCJJI_00209"
     CDS             205685..206158
                     /locus_tag="GFGGCJJI_00209"
                     /inference="ab initio prediction:Prodigal:002006"
                     /codon_start=1
                     /transl_table=11
                     /product="hypothetical protein"
                     /protein_id="X:GFGGCJJI_00209"
                     /translation="MQRFFLNAILVISVILTQTCSGTLTRTEVGGRVRDPRLIDSATI
                     LRSTDYEELGTSTGESSVFFLFGLIPMTNPLNMDYALSEAVRKIPGGKTMVKVRYWHE
                     THLFFPVGTVSILKVKGMVVGAPPTEIGPEPQSETKGDSNIGGKHTGGASSDGKK"
     gene            206155..206505
                     /locus_tag="GFGGCJJI_00210"
     CDS             206155..206505
                     /locus_tag="GFGGCJJI_00210"
                     /inference="ab initio prediction:Prodigal:002006"
                     /codon_start=1
                     /transl_table=11
                     /product="hypothetical protein"
                     /protein_id="X:GFGGCJJI_00210"
                     /translation="MKKTLVSFVLISVSAFYSGACVREDLVSQGDSNSQIYAAAKYLA
                     TKCGDPIPTPYPVAIGDVQRRNLDLCSIAITKSDCPFVSYPIACLLIYLDKPSGDIPW
                     YENFKDAYVTPKVP"
     gene            206509..209040
                     /locus_tag="GFGGCJJI_00211"
     CDS             206509..209040
                     /locus_tag="GFGGCJJI_00211"
                     /inference="ab initio prediction:Prodigal:002006"
                     /codon_start=1
                     /transl_table=11
                     /product="hypothetical protein"
                     /protein_id="X:GFGGCJJI_00211"
                     /translation="MIRTAFKFLILLTFAPIELLAEVTFKARLFSRQKNQGEAKANVL
                     LFETKKFYKTDSEGYFEAIVPTPGAYTFRIIKVDGMQEIKGNIDASGQLVTLFIDAPT
                     SSGGIGISGSNVSKGAINVTAEREKPILSRTTIKYDEIKRMPGTFGEPLRSLETIPGV
                     VPAAAFGGGANNYVIRGADPNTNLYLVDDLPILYPFHFDGLSAVVNANLIKSIDVYTG
                     VFPANYNNALGGVIHIDTVDKVDTSQRNVIISAWATSVNYMAPTFGGKGYIMAAARVG
                     YLDKTFSEIGSRLGASLPDGLRLPRFVDSQVKFVHNFTNEHQISFHSFTSKDDFALNA
                     PAKSKNDPTKDPFASIAGGSVSAGQGFRTQALRYTWKPTETFSNRLTLISYDPFTDFN
                     VSLGSIKGKNRATGAYNGMRQDAFWDPNRHVSVEFGSEFRVLDYSSQGSSIVQTDPNN
                     QSPNPYDTQNPAFRTIPTNIRAQGTYYNSYVTTKLRYGGFQFEPGVRYDYIPYVHHTA
                     LGPRGQASYKFEKGTTIFAGGGNFYNFPLDTRFNKDSGNPHLDFQKAFKYGGGIDQQL
                     AGDYQIKGEVFKQEFSRLIVSDPYITDPIGTNPDPYGKVTQPFLVNKNLNYSNNGTGW
                     SHGFELVLRKNSRPGTRNWFGWITYTWSQTFRNNNVFIQNPGDPPLTPDQRYLAQFYH
                     NSKQTLFDYDRTNVINMVFGWRWSQEWQFGARWSYLTNTPYTPIIGDDGGRFSNPANG
                     QTIWTPEYANNPFLAEYINSRRLKPYHRLDLRFDRFFNYEWGFVNTFFEIINVYLREN
                     VSGQSFDNTRPYSATNPKPSPTFGTITLAGGVVIPFFNIGIEVKF"
     gene            209040..209540
                     /locus_tag="GFGGCJJI_00212"
     CDS             209040..209540
                     /locus_tag="GFGGCJJI_00212"
                     /inference="ab initio prediction:Prodigal:002006"
                     /codon_start=1
                     /transl_table=11
                     /product="hypothetical protein"
                     /protein_id="X:GFGGCJJI_00212"
                     /translation="MPIVIKKNSFFVRSFLIIIGSVFLVACVNQGEQSSNKGADPGLI
                     LQSLLQNSPDPLKACVNANEEEETCLKSTQDLSGINESSLAKIISGNRYSTYSQYCTS
                     LLSSESFSKLNVKAQECVMTCNEAYWSALGSAGRCQGQSSDLISTEGSDTLSCIRNCS
                     NISSGL"
     gene            209616..210230
                     /gene="tolQ_2"
                     /locus_tag="GFGGCJJI_00213"
     CDS             209616..210230
                     /gene="tolQ_2"
                     /locus_tag="GFGGCJJI_00213"
                     /inference="ab initio prediction:Prodigal:002006"
                     /inference="protein motif:HAMAP:MF_02202"
                     /codon_start=1
                     /transl_table=11
                     /product="Tol-Pal system protein TolQ"
                     /protein_id="X:GFGGCJJI_00213"
                     /translation="MNFEILVEVGESAIFIIMIIASIIAVAVAVERGIVFFKNTKDSK
                     NLLPEIVQTIRNGDISKAAKFTEVHPENVYARFASFSAEHSKSGKESLEELMEGKAIG
                     ERVEFETRLSILNTLGNNAPFIGLLGTVFGVINAFYRLGTLGNTGAEVVMRSISTALL
                     ATAAGLAVAIPVVMANNYFTRKLKIIQSNLDILSKEFLANLSRK"
     gene            210261..210665
                     /gene="exbD_1"
                     /locus_tag="GFGGCJJI_00214"
     CDS             210261..210665
                     /gene="exbD_1"
                     /locus_tag="GFGGCJJI_00214"
                     /inference="ab initio prediction:Prodigal:002006"
                     /inference="similar to AA sequence:UniProtKB:P0ABV2"
                     /codon_start=1
                     /transl_table=11
                     /product="Biopolymer transport protein ExbD"
                     /protein_id="X:GFGGCJJI_00214"
                     /db_xref="COG:COG0848"
                     /translation="MAGQTSSGDGEEIGSINITPMVDVILVLLVIFMVTANFLKKESI
                     NINLPKVQAADPNVAQSVQVALTKDGKIVLEGSETTPEKLGAQLARDSKIRPNMRLTL
                     SADSSLPYGKIAETMGVIRRAGVTKIALSVKR"
     gene            210679..211335
                     /locus_tag="GFGGCJJI_00215"
     CDS             210679..211335
                     /locus_tag="GFGGCJJI_00215"
                     /inference="ab initio prediction:Prodigal:002006"
                     /codon_start=1
                     /transl_table=11
                     /product="hypothetical protein"
                     /protein_id="X:GFGGCJJI_00215"
                     /translation="MNARLLTVRDSILSWYEGTNLWDRCLYGSILVHFLCFGTYYVVT
                     HLKPGEIDSDRLEFQDIEVDIQEIPPELIGGENSPAPVEKEEWVEGSDKDGKDPEDND
                     IDPNKLSGDGTDKDGFLYAYMGDKPPTPIIDFDLRDYFPEKAKLQGISYADTILEVRV
                     DEHGNLIDAKVLKAGIKGYGFEDAAIRVVRAARWSPGYVKGRPIKMNHRIPVNFKLDD
                     "
     gene            211817..212266
                     /locus_tag="GFGGCJJI_00216"
     CDS             211817..212266
                     /locus_tag="GFGGCJJI_00216"
                     /inference="ab initio prediction:Prodigal:002006"
                     /codon_start=1
                     /transl_table=11
                     /product="hypothetical protein"
                     /protein_id="X:GFGGCJJI_00216"
                     /translation="MIRLAASCIIVLSFFLLPVEALTPPPTLESQVTHSDFIALARLS
                     NVKESKISANSISVTANIQVLKPIKGGSDLPTKFDLAFLVFPEYFGKWLKAPPQEGDY
                     ILFLIKKKVKDSKGKETEVVALYEPHPYAFREYSKELEEKIRAEIKN"
     gene            212285..214690
                     /locus_tag="GFGGCJJI_00217"
     CDS             212285..214690
                     /locus_tag="GFGGCJJI_00217"
                     /inference="ab initio prediction:Prodigal:002006"
                     /codon_start=1
                     /transl_table=11
                     /product="hypothetical protein"
                     /protein_id="X:GFGGCJJI_00217"
                     /translation="MKMFRKISVLISTLLLAGNGLFGQPAKFPGLGMKQEPFELLSSL
                     KEANPNRISHRGMASSVDLSDSMPPVGDQGQQSSCVAWSTAYATKSFQEYSERKGRGN
                     WNLRTPDGSPNYSSIFSPAFIYNQINGGRDNGSLISDAMKLVVETGAATWDAMPYNPS
                     DYLAKPPQSAFDVASKFKAKEFLRVRQTDPMEVKNQLAQGRPVVAGILVYENFMNLKG
                     KEIYKEGVGKAYGGHAISIVGYDDSQNAFKFINSWSTQWGDQGYGYIDYKWFTKVCQS
                     AFVLVDEVASIQDEPTPTQTNDNKPLPPEKTKPVPPKEVSASQGSYSDRVQITWESVI
                     GAVGYEIYRKGPGDSTFTKIGLSQTNGFTDDGIQKDIAYAYKITTLTDSDSSDQSDGE
                     AIGYAKSEEQKAPAKVVGLKASQGQFSNKIDIVWEAIDGVSEYSVYKWSNTQKKYVLI
                     GKSKTNSYSDNAAAKNGNTELYVVAAVNGGKTGDPSDAASGSTAKADSKPPKPVGLIA
                     TKGLYNSKVELRWQKVTGASRYLIYRYNTGGLFGSGTWSKLAEEAKENFVDEKLPAQY
                     AFYAVAAVNKNGLAGPFSDYAYGYIDPNKHRGERLPSPTGLKGNPDAKNGKITLKWDP
                     VKGASEYYVYRKKRGSSSWDFISSANAKSSLFTADIPEKESFFLYTVTAKTDLGGESE
                     YATPVSAVLSAAKPAKLMRAFGGDSTLEKFKGPWTAMSWDGSKGVNQVLLEIESQDNV
                     NYVVKFNKQKIFEGKYVENSPIIDKDGKFRIEIEKTGDALSVTLKDNGIINQKSTLSF
                     LKE"
     gene            complement(214898..216271)
                     /locus_tag="GFGGCJJI_00218"
     CDS             complement(214898..216271)
                     /locus_tag="GFGGCJJI_00218"
                     /inference="ab initio prediction:Prodigal:002006"
                     /codon_start=1
                     /transl_table=11
                     /product="hypothetical protein"
                     /protein_id="X:GFGGCJJI_00218"
                     /translation="MAIKVEAEMTDSQNLSLRSFDFGDLEQFKTVFINENRGKPIFLL
                     RFQSISIISLVEFIQLVPQKIAEVEPSHREFLRYYTYGDKKNLLIGVAPLDNSGFENQ
                     ANFDAAIGRFHDSAVRNGSLNFDFGIGRTQCNFISYVEEIFRELESSSLKNLKDNLVR
                     WSWTYLNRVNDYFASDRPDAVIQPIIHYNHRDHTFSMKGGEVFVGGEAYAGYADLIRD
                     IPHDQDLNRIELLILEKLIMSCNGSPGLLKFNISPQTLIDTFDTDEKVTRFHELLLKQ
                     NLNPQNIRMELIEKPYEEGEATLKSVCRRFWNFGISFAADDFGVKSQSHQVVLDLGEM
                     IKEFKLDPISFKFKADQDLTKFLDNLAFIDYCRRLSDNREAIITAEALEDIDSLNFLI
                     THQVYYFQANLFCRKIWIQDYKDRFKEMQKLPESAVTTILGSAELTQRLKEIGNIFTL
                     AREVELI"
     gene            complement(216329..217759)
                     /locus_tag="GFGGCJJI_00219"
     CDS             complement(216329..217759)
                     /locus_tag="GFGGCJJI_00219"
                     /inference="ab initio prediction:Prodigal:002006"
                     /codon_start=1
                     /transl_table=11
                     /product="hypothetical protein"
                     /protein_id="X:GFGGCJJI_00219"
                     /translation="MDSMKAESEVLIQAKMLKAGLSAEFISDFLSKVDEVRNGETGIV
                     KWEEVGDLDSNSDEISLEVIESRGRPDPSILNELVVIKLNGGLGTSMGLSGPKSLIEI
                     KDGMSFLEIVARQIEFIRKEYKIEVPLLLMDSFSTLEQSQAELKRIGFSQSFPTSFLQ
                     HKVPRLLKNSLKPLEVPGDENEEWCPPGHGDIWFTLLETGILDLLLEKGYKVAFVSNG
                     DNLGATVHPGILRYMMEEELEFCMEMTPKTLADKKGGAIFRRTVNGKKLNYQLLETAQ
                     VPSNHMHEFEGVSKFRSFSTNNLWIRLDALKERLVSGKFSLSLIVNPKMVDGQEVLQL
                     ETAMGSAIQNFPKAKGIIIPRDRFAPVKKCEDYLVRRSDAYTLHSDFSITMTEERKNA
                     GLGEVIVQMDDIYYKKINDFTARMLALPSLVRCTSLRVEGDVVFDIPLEIEGDVIISN
                     PSGSQKKVSELGKNRISGETIRFRFT"
     gene            complement(217747..218148)
                     /locus_tag="GFGGCJJI_00220"
     CDS             complement(217747..218148)
                     /locus_tag="GFGGCJJI_00220"
                     /inference="ab initio prediction:Prodigal:002006"
                     /codon_start=1
                     /transl_table=11
                     /product="hypothetical protein"
                     /protein_id="X:GFGGCJJI_00220"
                     /translation="MLGKNWSKLVLIFFLVAAPVYSNIPKYSELDRILLSTWNRTFPV
                     PFTKIVKRDVSGKGILQYRKSSKKTVYIYTYLVFLPRYGEEAEKPVQQDGGREVKVKL
                     FYDPVSSEKYEVELGEFDEAYDTRGIIRWIR"
     gene            218280..219032
                     /locus_tag="GFGGCJJI_00221"
     CDS             218280..219032
                     /locus_tag="GFGGCJJI_00221"
                     /inference="ab initio prediction:Prodigal:002006"
                     /codon_start=1
                     /transl_table=11
                     /product="hypothetical protein"
                     /protein_id="X:GFGGCJJI_00221"
                     /translation="MLSSGDSGNSDRASRHSHRSRFFSGPVYYKKLTRKLEKSGYKPK
                     ILKIPPIFLNTTNIIRSLDSQLKNLPKKYVFLTHNTGGLLCLLLPDTSRRKVGALITL
                     GTPFRGTSLFRFFGPKELGWKSPLLEKMFNTFLFMDRFQPLSPWKELFFLPKSSSEFG
                     QGRDLWFDVVGNFNIVRVEENLRSISDYLQKNHPPSASSKHHSQSDKNRILETEILEV
                     EKPSKIKKKVRRAEIKKPIGKKKVQPARKKRK"
     gene            complement(219050..219601)
                     /locus_tag="GFGGCJJI_00222"
     CDS             complement(219050..219601)
                     /locus_tag="GFGGCJJI_00222"
                     /inference="ab initio prediction:Prodigal:002006"
                     /codon_start=1
                     /transl_table=11
                     /product="hypothetical protein"
                     /protein_id="X:GFGGCJJI_00222"
                     /translation="MTFFRNLLLIGTVGILLINCSSLGTKNKAPDLESAVKTIAADLK
                     NQFVASAKSQGGKMPGRLGILNIVNGDGSKSQLGGILTDKLTKELFDPNVFILLERDR
                     LNRVVSEQTFQESGLVLSDQVISLGKLSGAEYLLLGQILFEDQDFLLNLRIVSLAGVI
                     LATTEVRFDSNDETFSKFRERIQ"
     gene            complement(219615..221753)
                     /locus_tag="GFGGCJJI_00223"
     CDS             complement(219615..221753)
                     /locus_tag="GFGGCJJI_00223"
                     /inference="ab initio prediction:Prodigal:002006"
                     /codon_start=1
                     /transl_table=11
                     /product="hypothetical protein"
                     /protein_id="X:GFGGCJJI_00223"
                     /translation="MRGAWKNLGVLFTIAGAAFFFFYPSQEILSKQTIKDLVVAENMD
                     GMSLLPYISIFKDTSGRMTFSEVREASANGLFKTLEQNSIGYTEAAIWIRLGVSNPVS
                     SKRDWILEIDYPLLDYVDLYTSTSGNDPVNMSGDMRGFSSRQMEYRNFAYSFQESPSS
                     RREIYFRVVTKSSVLLPLLAFTQNRFAEHVFTEQLALGFYYGSTLVMVVYNLFLFFSI
                     RDRSYLYYVVYILSYILFQFTLNGLSFQYLWRNSTVWANFSLPFFLFLGLFTVSLFGR
                     SFLGAAKYTPKSARIYNFLFFLQILGMVSTLTLLDYRTSIVFSLVVMFLTLGFLVFNG
                     VQCLLAGRREARYFLLAWSVFILFSFLFGIKSFGLLPDNFFTLYGIQIGSVMEVSLLS
                     LGLADRIKGLSDELSDRVLELDKMRVNAEESEAKYRSLFEAEEDFLFSIDQNWTVLAA
                     NRSVAKHLGYKPPEIIGKNFMELVYKSGGIQDAYKKLYVLEKLEELSSEGKPVRFLAE
                     FLQKYLREPKELQVQFQVLEYEGQREILGRAYEPDQDLMARFVDSEKLVFSANNYLQN
                     AELLSQRLTANLFRFTDTGTVVAIRNCLREMIINAIEHGNLNISFDEKTRAMEDGNYF
                     RFVQERQKDPYYKGKKIKVEYSLSADRFGVRITDEGKGFNHARTLKNKMEQLNSEGMT
                     HGRGLTLTLSTFDVVKFNSNGNQVTLVKYF"
     gene            complement(221765..222997)
                     /locus_tag="GFGGCJJI_00224"
     CDS             complement(221765..222997)
                     /locus_tag="GFGGCJJI_00224"
                     /inference="ab initio prediction:Prodigal:002006"
                     /codon_start=1
                     /transl_table=11
                     /product="hypothetical protein"
                     /protein_id="X:GFGGCJJI_00224"
                     /translation="MESNSPTQTAESTEPIRTFDLNGSVITILGTAHISQKSIEEVSR
                     IVSEKKPDVICVELCGSRMRSVKDPDHWKKLDIFKVFKERKMWLLLSSLILSSFQKKM
                     GNGSIRPGDEMRRAIEEGERTGARIFPVDREISITLKRAWWKVGFWDRMYLFSALVTS
                     LFVKEEISAEKIEEMKSDDVLKDLFSQLPSRYESVKNVIIDERDAYLAQRIREAAKHG
                     RKIFAVVGAGHLEGIMKNIASDQSVTHLDILPSKGSWDKIRPFLFPAIILILVSTLVL
                     FGGKEAGQEFIVRWVLVKGTLAAIGAIIALAHPISILLAFIAAPIGNFNPIIKPGWVA
                     ALAESWLRKPLVEDFEKIGEDSERFKGYWQNNVIRIFLVFMLPQIGSSIGTFIVTAEL
                     FKRLSEIFTRIFSQIIGG"
     gene            223222..223728
                     /gene="cheD_1"
                     /locus_tag="GFGGCJJI_00225"
     CDS             223222..223728
                     /gene="cheD_1"
                     /locus_tag="GFGGCJJI_00225"
                     /EC_number="3.5.1.44"
                     /inference="ab initio prediction:Prodigal:002006"
                     /inference="similar to AA sequence:UniProtKB:P40404"
                     /codon_start=1
                     /transl_table=11
                     /product="Chemoreceptor glutamine deamidase CheD"
                     /protein_id="X:GFGGCJJI_00225"
                     /db_xref="COG:COG1871"
                     /translation="MLNKDVKIINVGIADLQGGQSPSVIRTTLGSCIGVVFYSPDKKV
                     GAMAHIMLSRDPTGKDSAKNPYKYADTALPELVKKMTELGCSKGEYHARLFGGASMFK
                     GMNSSFLQNIGELNISVAREFLEKEKITLLVEDVSGHEGRTISLYLDDGRILLKKGGF
                     EKYLYKVR"
     gene            223735..224586
                     /locus_tag="GFGGCJJI_00226"
     CDS             223735..224586
                     /locus_tag="GFGGCJJI_00226"
                     /inference="ab initio prediction:Prodigal:002006"
                     /codon_start=1
                     /transl_table=11
                     /product="hypothetical protein"
                     /protein_id="X:GFGGCJJI_00226"
                     /translation="MKEKIDQLFENEAQLPKISSVVSKVMEMVNRPDVAIADLAKEIS
                     KDPGLTAAVIKLSNSAYYRPTKPVKTVQESLMTLGIKTVREMILLTEAKGILKKDLKG
                     YQIDGESNWMHSLTVAELAMRITVQKKLKFDKDVAFTAGLLHNIGKVILSEFFPSIIL
                     QLRAELQTYEGPYKDLERKYFGYTHEEAGAKLLAKWNFPEELVEVANFYTEPEKAVKF
                     PELVSVVHIAHCVVILSGMGIDIGGLRTPLSPQALKVAGVTDGDLQMYYTLLPEIARH
                     LAELIAV"
     gene            224583..225122
                     /gene="aroK"
                     /locus_tag="GFGGCJJI_00227"
     CDS             224583..225122
                     /gene="aroK"
                     /locus_tag="GFGGCJJI_00227"
                     /EC_number="2.7.1.71"
                     /inference="ab initio prediction:Prodigal:002006"
                     /inference="similar to AA sequence:UniProtKB:P0A6D7"
                     /codon_start=1
                     /transl_table=11
                     /product="Shikimate kinase 1"
                     /protein_id="X:GFGGCJJI_00227"
                     /db_xref="COG:COG0703"
                     /translation="MKNLALIGPRGVGKSKISRKLAKLTGRPAISTDMIAVYEAGGIS
                     IPDFIQANSGDWKPFRDLEYKILTKLSGSNGLILDCGGGILFDLDANGKEIPSERKIQ
                     LLRKDSIVVSLSRPTAYLVEKIQNDSTRPPLNSVISYKTVLESRLPHYRAHSDFQIAL
                     DDRKIEEVCEEILRKSGWL"
     gene            225383..226276
                     /gene="xerC_2"
                     /locus_tag="GFGGCJJI_00228"
     CDS             225383..226276
                     /gene="xerC_2"
                     /locus_tag="GFGGCJJI_00228"
                     /inference="ab initio prediction:Prodigal:002006"
                     /inference="similar to AA sequence:UniProtKB:P39776"
                     /codon_start=1
                     /transl_table=11
                     /product="Tyrosine recombinase XerC"
                     /protein_id="X:GFGGCJJI_00228"
                     /db_xref="COG:COG4974"
                     /translation="MLDTEIPKKNKASFEKLVKLIRQRNYKKATEYTYLRYNLDFLLF
                     ADKPAEKVVTKDIEKYLEHLKKRKVSSSTIQINISSLKMFFEEVLNMDVFDDFTRPAR
                     EYKTPKVLTVKEVSALLEASALSPRSHLLVGLAYYEGLRVGEIVRLKWGQFDLNKKSL
                     YVDSPVPTQKRTVILDNELLKILKRFEKEVGAEKGSHLFPGKFRGKPLTSRNVERLIG
                     DLAKEAGIKTIVTLFTLRHSRAVHQLAEGKTLEEIRDFLGHKSLATTESYLPIRKNLR
                     PQVRQKHIQDALKEIRKKYRK"
     gene            complement(226353..227780)
                     /gene="yagG"
                     /locus_tag="GFGGCJJI_00229"
     CDS             complement(226353..227780)
                     /gene="yagG"
                     /locus_tag="GFGGCJJI_00229"
                     /inference="ab initio prediction:Prodigal:002006"
                     /inference="similar to AA sequence:UniProtKB:P75683"
                     /codon_start=1
                     /transl_table=11
                     /product="Putative glycoside/cation symporter YagG"
                     /protein_id="X:GFGGCJJI_00229"
                     /db_xref="COG:COG2211"
                     /translation="MLSKLNSKAKELTNGIKAGYASTEIGITAVETLAQIYLLEFYVL
                     VVGLKPSLFGLAMLAAILWDAVSDPLMGAISDRTPSKMGRRRPYIIGGGLLLGVSVYF
                     LFTPPIIESQIGKFLYLLGMYSLVNTFMTVLAVPHIALGGELSFEREERNKIFGWRLF
                     FANLGLLSGLLLPAIFIGTGGGLFLSRSSSSMIVGIVLILTALLAFSVTKGRDIPLEN
                     LHIEKRRGTGFFHSFFSVIKNGFFLPLLFAFIIAALARTLNSSIGLLYYKQRLLLEDA
                     QVVVRILLPFVFFLLVSIPLWLFLAKKYGKKRPAFWGSLGLGIMTVVSYPLFPIGSYT
                     APLIAAFVGGICAGSILLFDSLVADVVDYDELVTGDKKEGAYFGFWKMATKVVRALGL
                     AFLGFILEAIGYREGAITQSPELGWRLTILFGPVVGSFFILSALVFMRMPLVDSKHKR
                     IQTLLIRRRAFRTKMRLMREGRTRG"
     gene            complement(227765..229054)
                     /locus_tag="GFGGCJJI_00230"
     CDS             complement(227765..229054)
                     /locus_tag="GFGGCJJI_00230"
                     /inference="ab initio prediction:Prodigal:002006"
                     /codon_start=1
                     /transl_table=11
                     /product="hypothetical protein"
                     /protein_id="X:GFGGCJJI_00230"
                     /translation="MHRINLRRWVLTILLMCVVLLAFLKPADRGAPYSEYFKSLNLEL
                     KQHGPGKPIVLLDLDRLDSNLQLLKEKLRPPLHYRIVVKSLPSLDLLRYIVRATDSDR
                     LMVFHSEDIVMLLRDPEFRKFDILLGKPMPATALAQIFHKTSKASVEKIHWLVDTPDR
                     AIQYLEFAKKVRCKLDLNLEIDIGLHRGGFPNPETMDKVLKLISSNPEYLSFSGFMGY
                     EPHVASAPTILGNKITVMEEALEQSLDRYSSFIKLGRKNHPGLFERDLILNGGGSKTY
                     RFYQKHIGIVNDVSVGSALVKPTDFDVDSLEDHTPAVFIATPVLKRLEGTTIPFLESV
                     SFLFPIWDPNLQVTYFTYGGAFLAKKESPKGLQDNSLFGTSTNQGILNGSKTTNLYPD
                     DYVFFRPSQSEKVMAEMGEIHLVRNGKLAGTWKCFLN"
     gene            complement(229108..229728)
                     /locus_tag="GFGGCJJI_00231"
     CDS             complement(229108..229728)
                     /locus_tag="GFGGCJJI_00231"
                     /inference="ab initio prediction:Prodigal:002006"
                     /inference="similar to AA sequence:UniProtKB:P0AFP0"
                     /note="UPF0126 inner membrane protein YadS"
                     /codon_start=1
                     /transl_table=11
                     /product="hypothetical protein"
                     /protein_id="X:GFGGCJJI_00231"
                     /translation="MNFSTYFDLAGVVVFAISGALAASEKKGHHSDAFSVFFTGFITA
                     IGGGTLRDITLGNYPVSWVRDSNVLWAIFAGFLITIVFTRFLVRYRSWIFIFDTVGIG
                     IYTVIGTKISLSYGVNPFAASILGMISAVFGGVIRDTLINEVPLIFRREIYATACLSG
                     SILYILLSKADVNVDLNTGVSAALIILIRIIAVRYNLALPKFRLPE"
     gene            complement(229733..230536)
                     /gene="hcaB_2"
                     /locus_tag="GFGGCJJI_00232"
     CDS             complement(229733..230536)
                     /gene="hcaB_2"
                     /locus_tag="GFGGCJJI_00232"
                     /EC_number="1.3.1.87"
                     /inference="ab initio prediction:Prodigal:002006"
                     /inference="protein motif:HAMAP:MF_01647"
                     /codon_start=1
                     /transl_table=11
                     /product="3-phenylpropionate-dihydrodiol/cinnamic
                     acid-dihydrodiol dehydrogenase"
                     /protein_id="X:GFGGCJJI_00232"
                     /translation="MKILITGASGGLGKKLAEDSFARGHEIFLTDINEKALNAFASKW
                     KGEKNRVITSKLDISSAADWKKVMDLLYKKWERLDILMNVAGYLLPGYIYETQPKDID
                     RHIDINSKGLMYGTREASLRMIDQGGGHIINIASLAGVAPISGLTLYSASKFAVRGFS
                     LAAAEELRPKNVFVTTVCPDAIKTPMLDLQKDYESASLTFSGNRYLTVEEVSDIIFRN
                     VIPKKPLEVLVPGSRGFLAKLGGFFPFLGLLLGPALRSKGMRKQATYTV"
     gene            complement(230592..231722)
                     /locus_tag="GFGGCJJI_00233"
     CDS             complement(230592..231722)
                     /locus_tag="GFGGCJJI_00233"
                     /inference="ab initio prediction:Prodigal:002006"
                     /codon_start=1
                     /transl_table=11
                     /product="hypothetical protein"
                     /protein_id="X:GFGGCJJI_00233"
                     /translation="MAKPTASKIKKTNSSAKRERTIKPIRDFLGSRDLPAPVDRLEDV
                     RKRARRFRERILSGPQVIFYKSYDLIKVPYPTKYGLLNAFALPTPLMHIVNRLFIIQY
                     KTSEGVKTLLFSPSDLDGNSETPFFKRFAENFGPLKDIGKKILAPTLNTVEECLADAG
                     VEPSQVDYISYDHLHTQDLRKWLGANGLPGYFPNAKLLVMREEWNSIQGLLPPQADWY
                     CPNGSGGISMDRIVLLDSDVELGGGVALIKTPGHTYGNHSLVAHTPEGIFVSSENGVC
                     ADSYAPTKSRIPGIRKYAKVTGMEVILNGNTLEIGLDQYISMVLEKEVSGLSSRNPEF
                     YNVVPSSEMTGFWLFPGTNPTFSFGPLQFGNSISPGIKRNKS"
     gene            complement(231825..232193)
                     /locus_tag="GFGGCJJI_00234"
     CDS             complement(231825..232193)
                     /locus_tag="GFGGCJJI_00234"
                     /inference="ab initio prediction:Prodigal:002006"
                     /codon_start=1
                     /transl_table=11
                     /product="hypothetical protein"
                     /protein_id="X:GFGGCJJI_00234"
                     /translation="MISYTVYKLVHILGILFLFLAFGGIALHVIGGGTKENAQKKLIA
                     MTHGIGLFLILLGGFGMLARLGIIWPWPGWIIAKFLFWLLFGGLLTLFYKKPSVAKFL
                     WFSLPFLGVIVGYIALYKPF"
     gene            complement(232241..234475)
                     /locus_tag="GFGGCJJI_00235"
     CDS             complement(232241..234475)
                     /locus_tag="GFGGCJJI_00235"
                     /inference="ab initio prediction:Prodigal:002006"
                     /codon_start=1
                     /transl_table=11
                     /product="hypothetical protein"
                     /protein_id="X:GFGGCJJI_00235"
                     /translation="MSLKHKTDVQISIFSWFLSLFLIFSLPLIAEETVSASHWKDIDL
                     KRLDWYSLEGFRPEYKNGFEESTNKIRKIESFPVVLNAIYDSAISSGTKEFTLQTRFV
                     LQEDPKQYYFTEPISLFINSIGENWEIFLNGHLLKSEVHLASDGQIERRRTIRELRLP
                     LDSSLLKQGTNRLVFRLIGDAPAVSLPELIAPRNPDLGFYVDGEYSINQNVDFTRKAG
                     VLLNLSLNTIYVFFGLYHLLIFSKRTTDKYNLYFGVFSIAMAVYSLSRSSLSFEVVAD
                     TAVITRVEYGSVALLASLFLLFLHDYFYGRALPNLPILMIAGWSFAIFFFSLLAPFRF
                     LMTSLRLWQFSMVPTLLYLLYFIGKAVYLRKKDASLMAISMFVIVFIAVYDILDSVFF
                     QLGIRFTQFAYLLFVISLTTILANRFIELYKQSEDLNIELSHQKLELARQKNAFFRFV
                     PMQFLSVLGKDSAVDVNLGDSALREMSVLFTDIRSFTTISEKMTPEENFRFINGYLAS
                     MEPLIQKYDGFVDKFMGDAILALFSAERAVQSPDQWEGKSAADRAVYAAIAMKKRIRE
                     LDVEVKGGHLKGVRIGIGINTGNLMLGTVGSSDRLDTTVIGDTVNVASRLESLTSLYK
                     ADILITQQTLASLTISDDVAIREVDSVVVKGKSQPIIIYEVYEADDPHIRKLKEATLP
                     LVSRGIILYKVGNFKDSLVNFEQALKVFPEDIVAILYRKRCQEYIETPPLGNWVGVQH
                     LLEK"
     gene            234689..235168
                     /gene="bcp_1"
                     /locus_tag="GFGGCJJI_00236"
     CDS             234689..235168
                     /gene="bcp_1"
                     /locus_tag="GFGGCJJI_00236"
                     /EC_number="1.11.1.15"
                     /inference="ab initio prediction:Prodigal:002006"
                     /inference="similar to AA sequence:UniProtKB:Q83CY8"
                     /codon_start=1
                     /transl_table=11
                     /product="Putative peroxiredoxin bcp"
                     /protein_id="X:GFGGCJJI_00236"
                     /db_xref="COG:COG1225"
                     /translation="MVDKWEGKRLPDVSLESSTGGTVHLPKDAEGSWTLLYFYPKDDT
                     PGCTKQACSYRDHLEDFRKAGAKVFGISSDSLDSHKNFINKFNISFPLLSDPQQTLSG
                     QLGVYGDQEWQGRVFKGLSRDTFLLGPDGTIKKVWRKVDPTKTVSETLDEILKAARA"
     gene            235170..236966
                     /locus_tag="GFGGCJJI_00237"
     CDS             235170..236966
                     /locus_tag="GFGGCJJI_00237"
                     /inference="ab initio prediction:Prodigal:002006"
                     /codon_start=1
                     /transl_table=11
                     /product="hypothetical protein"
                     /protein_id="X:GFGGCJJI_00237"
                     /translation="MGIKFFLDTYLTHQHYLQVEMEVHPMKKETFLSIPTWSPGSYKI
                     RDYAKSIHKIRLINPKSGWTIEQTDLDTWKVYSKGETFRVSYLVYGYEHTVRTNYFTS
                     EFILIHPPATFLYSKDLLSSEVEVSWKSLAPFKHCYTGLKRKENAKLTWKASNIDELF
                     DSPILLTNEKEIRFEAQSCRFDLVVLGHISGAEKRKIAGDLSKVMDMQIRCMGGTENS
                     YYLFVLDMTENLYGGLEHLNCSINQFDPIGAFSGENYRTLIELLSHEYFHHWNVKRIR
                     PIALGPFDYQKPNLTKELWIAEGITSFFDAYFLLLCDIYNPQQYLNKLWKDIRELEES
                     EGESWMSLEESSFTAWTKYYNRPLDPNFGNTGISYYTKGAILSLSFQLFVLAETKGKK
                     SLLDIMRELYKNYYLEKKRGFTKAEFFQAAKKAVGVDLKLEFDPYITEPKRIPIEKYL
                     AKIGIERTSSPPKLEPGFRAKEEKGRLVLSKINLSKSVKNADLSIGDEWISIDGIRAL
                     PNNFKDLLKKYKPGQKAELLIARRGTILKRKIQFDKKPSSNELWINDKIDETVLLLRE
                     TFLSLKSMRNTVIKIESKKKKIGIAAKTIKSR"
     gene            complement(236953..237705)
                     /gene="fabG_1"
                     /locus_tag="GFGGCJJI_00238"
     CDS             complement(236953..237705)
                     /gene="fabG_1"
                     /locus_tag="GFGGCJJI_00238"
                     /EC_number="1.1.1.100"
                     /inference="ab initio prediction:Prodigal:002006"
                     /inference="similar to AA sequence:UniProtKB:P0A2C9"
                     /codon_start=1
                     /transl_table=11
                     /product="3-oxoacyl-[acyl-carrier-protein] reductase FabG"
                     /protein_id="X:GFGGCJJI_00238"
                     /translation="MLKNPLEFGSILVTGGSGGVGRALVRNFTAAGFSVWNWDKNPPA
                     TIEPGESFVSTDLVSADRVRKECESFVENFVPSEKGRRLIGFVHCAGYGGPYHKITEV
                     TLEEWDAVFSINLRSAFQITQALLPVLSAQKFGRLIYIASSLSVKGSALSVAYSASKH
                     GLVGFVKSIAAEWGEFGITANAISPGYIETKMGIQEDQVDDHRKKILSMTPTKTIADP
                     EEIARVASFLLSNDSHYINGANWAVDGGITAI"
     gene            237801..238667
                     /gene="argB_1"
                     /locus_tag="GFGGCJJI_00239"
     CDS             237801..238667
                     /gene="argB_1"
                     /locus_tag="GFGGCJJI_00239"
                     /EC_number="2.7.2.8"
                     /inference="ab initio prediction:Prodigal:002006"
                     /inference="similar to AA sequence:UniProtKB:Q6V1L5"
                     /codon_start=1
                     /transl_table=11
                     /product="Acetylglutamate kinase"
                     /protein_id="X:GFGGCJJI_00239"
                     /db_xref="COG:COG0548"
                     /translation="MEQSLERVNHILEALPYITKYSGKTIVIKYGGAAMAKADLKESF
                     AKDIVLLKYVGIHPVIVHGGGPEINRLLDALQIPTEFVHGHRVTDAETMDVVEMVLTG
                     KVNKQIVSMINAEGGNAVGLSGKDGNLAEASKTKIEIEGASPQLVDVGLVGKIDKIDP
                     TVVLSLQEKGFIPVISPVAESIKGESLNINADTFAGELAGALKAEKLILLTDTSGILI
                     DGKLVTGLNRALVKDYIRKGEITGGMIPKVECCLTAIDQGVRRTHIIDGRVPHSILIE
                     IFTDQGIGSLIE"
     gene            238798..240546
                     /locus_tag="GFGGCJJI_00240"
     CDS             238798..240546
                     /locus_tag="GFGGCJJI_00240"
                     /inference="ab initio prediction:Prodigal:002006"
                     /codon_start=1
                     /transl_table=11
                     /product="hypothetical protein"
                     /protein_id="X:GFGGCJJI_00240"
                     /translation="MSLKQLSLSLISDITARINSTDNLEELLGIIIETTKDVLNTEGC
                     SLLLYDKEEDCLVFQIAKGDKGESLTELKVPRGKGIAGMVLESLEPVITNDAANDPRI
                     YRNIDQAVGFTTRNLICVPMKTQGEIQGVLEAVNSNERPDFTSKDIKILEYLSDLAAI
                     AIRNRRLIKDLKDRARELDCLYQISQAISNISELDQFLNLTVHSISDVLGAERVSLIF
                     QNPRTKSFELSKSIGFGIEEESQLVDESQGILNRILSDGKPLLVQGQTDIDPNLLNPI
                     RYKTRSFVSVPIRQDGKIIGILNAADKKSGDSFSSQDLSILSTISNQIAEAYNSLLVK
                     NQKEKLTSIRRDMQIASQIQINSLPSIPKKMHLLEIETAYTASKEIGGDFYDLVYHNP
                     DEISLLIADVSGKGISAALFMEFSKTIIAGEVARNSSTSISLMGANRIIQEKSGYFMF
                     VTVMLIRINMLKKRIRYSSAGHNEQLFYKAKDKKVVMLSGKGMPLGIKESEIEEHEIE
                     YQPGDLIVLYTDGVSETTNETREMYGLENLAKLIERNGDMPVENLKDLILDTTDAFRG
                     EADPHDDYTLVLVRLN"
     gene            complement(240584..241879)
                     /gene="pfkA"
                     /locus_tag="GFGGCJJI_00241"
     CDS             complement(240584..241879)
                     /gene="pfkA"
                     /locus_tag="GFGGCJJI_00241"
                     /EC_number="2.7.1.11"
                     /inference="ab initio prediction:Prodigal:002006"
                     /inference="similar to AA sequence:UniProtKB:Q8VU09"
                     /codon_start=1
                     /transl_table=11
                     /product="ATP-dependent 6-phosphofructokinase"
                     /protein_id="X:GFGGCJJI_00241"
                     /translation="MKTKIKNFGECRIESPAGYEYYTPEESKAIFRTVFESREDWKHY
                     LESEVDFFEQAGPREKIYFDPQNVTAGIITCGGLCPGINDVIRGIVMELTYRYGVRRI
                     LGFPYGYQGLVKRYAHRPIELTPENVAHIGADGGTILASSRGNQAPEDMVNTLALYGV
                     KVLFCIGGDGTLRGAKEIVREIEKRNEEISVIGIPKTIDNDINYVQKTFGFSTAFSKA
                     MEAVECAHVEAKGAPNGIGVVKLMGRHSGFIAVNAALASQNVNYCLIPEVDFDLDGEG
                     AFLEILKDRILKRKHAVIIVAEGAGQKFFGKNEERDASGNLKLGDIGVFLKDKIIEYF
                     KKESIETNVKYIDPSYIIRSIPANPEDSIFCGFLAQNAVHAGMAGKTDMVIGIWNNVF
                     THLPIDLAIQERKVLQPNKSTLWRTLLASTGQPPRMTAR"
     gene            241993..243003
                     /locus_tag="GFGGCJJI_00242"
     CDS             241993..243003
                     /locus_tag="GFGGCJJI_00242"
                     /inference="ab initio prediction:Prodigal:002006"
                     /codon_start=1
                     /transl_table=11
                     /product="hypothetical protein"
                     /protein_id="X:GFGGCJJI_00242"
                     /translation="MGRKILKKNSVRPVLRSASIFFLPVFLGLSMIYAETDSGLFWDS
                     FGVFNSPEQSSPKTVNVGKEEEKPVLFFSAFTFKGPFEAKLLSGLVPTENQAWESIPG
                     MNTLLPKPPQIVRGRREFFALYPSLGKEEIFVMALSVANQPKPGSGEAYVGATTERRA
                     FDALTDVRSQSTSLPGVNQNISRGMDNQAGNLLFGYIAGHAGIHMGLGMRMAGNGVGL
                     AVPESAKSSIGVSYSVFSGTTSQNQLDFFLQVSGVKRFNDKTLIPVEPPVSLKGWPQG
                     YEYYVNPGFSVSTRNLRFEGLVRVPLHQPFPTTDGVLSSEIQGQLGVKYSFSESSPNL
                     PK"
     gene            complement(243095..243406)
                     /locus_tag="GFGGCJJI_00243"
     CDS             complement(243095..243406)
                     /locus_tag="GFGGCJJI_00243"
                     /inference="ab initio prediction:Prodigal:002006"
                     /codon_start=1
                     /transl_table=11
                     /product="hypothetical protein"
                     /protein_id="X:GFGGCJJI_00243"
                     /translation="MRVEVPTKVPETHTEFSEICDPDAEFSFHPWLASEIRKRMGEPV
                     TSLKAIEWACEDHSCPIIETWIEVFTKDRGKLLKTIRISRKKHLISKLDLKLSFEKQG
                     L"
     gene            complement(243427..247164)
                     /gene="metH"
                     /locus_tag="GFGGCJJI_00244"
     CDS             complement(243427..247164)
                     /gene="metH"
                     /locus_tag="GFGGCJJI_00244"
                     /EC_number="2.1.1.13"
                     /inference="ab initio prediction:Prodigal:002006"
                     /inference="similar to AA sequence:UniProtKB:P13009"
                     /codon_start=1
                     /transl_table=11
                     /product="Methionine synthase"
                     /protein_id="X:GFGGCJJI_00244"
                     /db_xref="COG:COG0646"
                     /translation="MKKNFPAYTNSKAKELITLLQKQILVLDGAMGTMIQRYNLDEAA
                     YRGERFVNHASSLKGNNDLLVLTRPDIIESIHLEFLRSGANVIETNTFNANNISQADY
                     AMESIVDELNRAAVQVAKSAIQKFKLQKPNRPVFLAGAFGPTNKTLSLSPDVNNPAFR
                     AITFDELVETFYEQVRALVEEGVDLLLPETNIDTLNLKAAIVAIENVFEDLKVRLPVS
                     LSVTITDASGRTLSGQTIEAFYNSIYHANPLSVGINCALGAAEMRPYIEELSRVADCF
                     ISCYPNAGLPNAFGGYDQTPEEFGKFLGEFAAAGWLNIAGGCCGTTPDHIAAVTKAVA
                     SNPPRTIPTIADFTRLSGLEPLNLTPDKGFIMVGERTNVTGSPKFKKLILDGNFEEAV
                     AVALQQVEAGANIIDINFDEALLDGEASMTQFLNLIAVEPDIAKVPFMIDSSKWSVLE
                     AGLKCIQGKPIVNSISLKEGEEKFLAQARQVRRYGAAVIVMAFDEQGQAASKDEKVRI
                     CKRAYELLINEADYSPSDIIFDPNILTVGTGIEEHNNYAVDFIEAIREIKVKCPGAKI
                     SGGLSNISFSFRGNNPVREAMHAAFLYHAIQAGLDMAIVNAGMLAVYEEIPKDLLELV
                     EDVLLNRRPDSTERLIDFAETVKAGDKIDKKEDVWRSGSVEQRLEHALVKGIVEFIEQ
                     DTEEARVKYGRPLSVIEGPMMDGMRVVGDLFGSGKMFLPQVVKSARVMKKAVAYLLPF
                     MEEENKRQAQVSQKLKFLIATVKGDVHDIGKNIVSVVLACNNYEVIDLGVMVPCEKIL
                     EEAKAQKADIIGLSGLITPSLDEMVYVASEMQRTGFTVPLLIGGATTSSAHTAVKIAE
                     KYDHPVVHVIDASRVVNVVGKLLNPSLRDEYVEQIKLDQKSQREIYFNTRNERKLVSI
                     EEARENRFVSDWNTLAISKPNITGVKVFDEEISLETLVPYIDWSPFFQAWELKGRFPS
                     ILESEIYGKQAKELYEDARRLLEDIVKNKRYRAKGVIGIFPANSVGDDIEVYEDETKS
                     KVLSVLHTLRQQISKEDKQEPNYCLADFIAPRETGLTDYIGGFAVTSGHGVEEFAKIF
                     DSKLDDYNSIMAKALGDRLAEAFAEYMHLKVRKEYWGYASEENLPVEDLIREKYRGIR
                     PAAGYPASPDHTEKRILFDLLQVEKNTGITLTEHFAMWPASSVSGLYFAHPDSKYFAV
                     AKINRDQIEDYARRKNTSVAEIEKWLSPNLAYDPKEVVPTV"
     gene            complement(247161..247460)
                     /gene="fdxA"
                     /locus_tag="GFGGCJJI_00245"
     CDS             complement(247161..247460)
                     /gene="fdxA"
                     /locus_tag="GFGGCJJI_00245"
                     /inference="ab initio prediction:Prodigal:002006"
                     /inference="similar to AA sequence:UniProtKB:P00214"
                     /codon_start=1
                     /transl_table=11
                     /product="Ferredoxin-1"
                     /protein_id="X:GFGGCJJI_00245"
                     /db_xref="COG:COG1146"
                     /translation="MAYVVTEPCVGCKYTYCAAACPVEAFRESENFVLIDPDICIHCN
                     DCLRECPANAIFPEDEVPPIWQDWILKNAVESKFLPVIRELKQPLLKEPCNTKLL"
     gene            complement(247492..248805)
                     /gene="ahcY"
                     /locus_tag="GFGGCJJI_00246"
     CDS             complement(247492..248805)
                     /gene="ahcY"
                     /locus_tag="GFGGCJJI_00246"
                     /EC_number="3.3.1.1"
                     /inference="ab initio prediction:Prodigal:002006"
                     /inference="similar to AA sequence:UniProtKB:A4ZHR8"
                     /codon_start=1
                     /transl_table=11
                     /product="Adenosylhomocysteinase"
                     /protein_id="X:GFGGCJJI_00246"
                     /translation="MSTAAQEKGLDYKVKDISLADWGRQEIILAEKEMPGLMALRQEY
                     KGKQPLKGARIAGSLHMTIQTAVLIETLIELGAQVRWSSCNIFSTQDHAAAAIAKSGV
                     PVFAWKGETEEEYWWCVEQTLFFENGTGPNMILDDGGDLTMYVHEKYPKLLENIKGVS
                     EETTTGVKGLEKLLKKGELKIPAINVNDSVTKSKFDNLYGCRESLADGIKRATDIMLA
                     GKVALVCGYGDVGKGSAASLRNFGARVIVTEIDPICALQAVMEGYQVLRVEDVIETVD
                     IVVTSTGNDDIITLENMKAMKDGSILCNIGHFDTEIQMARLNSEKGVTKLEIKPQVDK
                     YTFPDGKTIIVLAEGRLVNLGCATGHPSFVMSCSFTNQVLAQIELWNNKYEIGVYRLP
                     KKLDEKVAALHLEQLGVRLTTLNAKQAEYIGVPIEGPYKPEHYRY"
     gene            complement(248805..249845)
                     /gene="COQ5_1"
                     /locus_tag="GFGGCJJI_00247"
     CDS             complement(248805..249845)
                     /gene="COQ5_1"
                     /locus_tag="GFGGCJJI_00247"
                     /EC_number="2.1.1.163"
                     /inference="ab initio prediction:Prodigal:002006"
                     /inference="protein motif:HAMAP:MF_01813"
                     /codon_start=1
                     /transl_table=11
                     /product="2-methoxy-6-polyprenyl-1,4-benzoquinol
                     methylase, mitochondrial"
                     /protein_id="X:GFGGCJJI_00247"
                     /translation="MFDLESLNVSPLAEKGLVDFTVPPDFQYNANSQSRGILAALKAV
                     SDETRIRLLLILSIAPFNVQEVTEVLGMGQSRISRHLKILADAGFLHFQREGSWVYYK
                     VKDPTVENNFQIRVFNILMSHERELPYSARDIEKANEILKQRDLKTTRYFDFVAKDWE
                     NLQQEVLDPLLYRKKILQLLPDSLCRTFDLGCGPGGLIPYLLTKSREVTGIDSSESMI
                     REATLTFLNNPKVNFIAADLEMLPGELENSSDAVVASMVLHHISNPPKAMKEVSRVLK
                     DGGTFLIVDLKKHNQEFMRDNFADLWLGFEPELLSDWLEDSGFTIESVQEIESQKYFK
                     VLIIKAKKKGGL"
     gene            complement(249944..250480)
                     /locus_tag="GFGGCJJI_00248"
     CDS             complement(249944..250480)
                     /locus_tag="GFGGCJJI_00248"
                     /inference="ab initio prediction:Prodigal:002006"
                     /codon_start=1
                     /transl_table=11
                     /product="hypothetical protein"
                     /protein_id="X:GFGGCJJI_00248"
                     /translation="MYSIATFRDGERQTVAMRRHNSPSTALIPARIWEKVRLKRNRSF
                     SKYLKYLLSRYKLLLHHNERLCKNRLRITFQDRGLNLIRYSYRPFEEDYQELKTLSLA
                     HGVSINLLIVYLIEMDQNLIWQKVLSLFWKGKMPPRPKASIFCREIDFFNKQISIANT
                     LEPTIFYLARGAISWSIL"
     gene            complement(250550..251299)
                     /locus_tag="GFGGCJJI_00249"
     CDS             complement(250550..251299)
                     /locus_tag="GFGGCJJI_00249"
                     /inference="ab initio prediction:Prodigal:002006"
                     /codon_start=1
                     /transl_table=11
                     /product="hypothetical protein"
                     /protein_id="X:GFGGCJJI_00249"
                     /translation="MKVRAVGQQLIRSFCIGLVIAISSIEPAEEIGVVLFVAGDAFYI
                     QNGKRSEIKKNMVLKRQDQIETLKGKVDLQVGSNSVIRISPYTKIQISELSSSAKENK
                     STIDLVSGKVFAKVDKSSKKENFVITSASYTAGVRGTQFVIGEESEQIRASNPDHEDS
                     NIPNGIFVKEGEVDVSTDSNSTMSVHSDEEIVVSPTGLLKQPLQAFMKDKMKIIDGFR
                     RMKDENYKMLRDQILKNQELLRNANTKANQE"
     gene            complement(251403..252428)
                     /gene="yhdJ"
                     /locus_tag="GFGGCJJI_00250"
     CDS             complement(251403..252428)
                     /gene="yhdJ"
                     /locus_tag="GFGGCJJI_00250"
                     /EC_number="2.1.1.72"
                     /inference="ab initio prediction:Prodigal:002006"
                     /inference="similar to AA sequence:UniProtKB:P28638"
                     /codon_start=1
                     /transl_table=11
                     /product="DNA adenine methyltransferase YhdJ"
                     /protein_id="X:GFGGCJJI_00250"
                     /db_xref="COG:COG0863"
                     /translation="MKAVKDQSVNLILTSPPYPMVQMWDNLFTQWDVKIKKFLLEDKA
                     NDAFERMHLQLDAVWKESFRVLKEGGILVINIGDATRSFKQEFRLFSNHSRILQSCRK
                     IGLNCLPDILWRKQTNSPTKFMGSGMFPVGAYVTYEHEYILIFRKGSKRIFSKAELEL
                     RRESAFFWEERNKWFSDIWEIKGEKQIIKDVGTTTRNRTAAFPLEFAYRLVNMLSIKG
                     DIVLDPFVGTGTTSLAAILAARNSIGFDIDSGILEIGKLRIEDSIKISSEILSRRWRE
                     HTDFVARRIQEGKNTVHVNENYNIGVVTAQEKTLKWESVHSVDSKSHLSYTVNHVPFE
                     PKKAKNC"
     gene            complement(252610..253170)
                     /locus_tag="GFGGCJJI_00251"
     CDS             complement(252610..253170)
                     /locus_tag="GFGGCJJI_00251"
                     /inference="ab initio prediction:Prodigal:002006"
                     /codon_start=1
                     /transl_table=11
                     /product="hypothetical protein"
                     /protein_id="X:GFGGCJJI_00251"
                     /translation="MPEETPNSSHKSSKYKRHLANYLIDKDFQLRFFLNFSLLFLLGL
                     FLTLGFLFWTHSTKYDKGVVFRLREDTVKVYQKGFEFVNGEEKEKFVERDIALPDYDH
                     SLDMFTIQFRGILLFSLLYLFLSAIFVIVYSHKMAGPIYNIKKNLRSLLAGEPVERIR
                     LRQGDEFQELAELLNKVIDERMHGKK"
     gene            complement(253232..254260)
                     /locus_tag="GFGGCJJI_00252"
     CDS             complement(253232..254260)
                     /locus_tag="GFGGCJJI_00252"
                     /inference="ab initio prediction:Prodigal:002006"
                     /codon_start=1
                     /transl_table=11
                     /product="hypothetical protein"
                     /protein_id="X:GFGGCJJI_00252"
                     /translation="MDEELEKRIREAIEGGANDLTPSIDMLNSLIAKSWGNQPLTNSS
                     FEEIYKKAGATNIRIFRYKVWYFLAAAFILIAPLLFLFKTGKALKQTSTDSSILVVRI
                     NGKVYLSAAGSNDRLALNEGENVGKGQVLSTDRNSNVSLSVARGEAILLDPETDFEVV
                     DDQKKTFRLHSGKLLAHIHKNLKKEDFKILTSNGIVEVRGTKFSITESAQFGTQVSVL
                     EGRVAAIRGSEADKGEQVLEPGQRIRLNSKGFQRSFLTSSELTELSEEFTRLKVEEIP
                     RDTTKSFSTKDELFKEYQRFERVVLTDRSSLEGVIIDMDGDFLYLQTLQKEIRIPRDS
                     VQEVIQVR"
     gene            complement(254294..254818)
                     /locus_tag="GFGGCJJI_00253"
     CDS             complement(254294..254818)
                     /locus_tag="GFGGCJJI_00253"
                     /inference="ab initio prediction:Prodigal:002006"
                     /codon_start=1
                     /transl_table=11
                     /product="hypothetical protein"
                     /protein_id="X:GFGGCJJI_00253"
                     /translation="MESRKDFMETLYRESSGRIFDFLYKYTGNPEIASDLMQDTFLNF
                     FKKYADSDLNREQSLKLLYTIARNRSINHAKKFSTVREAGTEDMGVFREEGPTFVRKA
                     ELSDLEARLKDCLGALQEDERYAIVLKNIENYTLTDIAEVMGISVATASRLVVRATGK
                     LLEIAKERQILPGA"
     gene            complement(254988..255740)
                     /locus_tag="GFGGCJJI_00254"
     CDS             complement(254988..255740)
                     /locus_tag="GFGGCJJI_00254"
                     /inference="ab initio prediction:Prodigal:002006"
                     /codon_start=1
                     /transl_table=11
                     /product="hypothetical protein"
                     /protein_id="X:GFGGCJJI_00254"
                     /translation="MIFVQRFLPYCILLIVSFLPLSLSAFDHKHADWDTLLKKHVRKG
                     LVDYVAFKKDISSLDTYLKNLSSVTPAEYSKFNESEKLTFLLNAYNAFTVKLILDHFP
                     VKSIKEIGSLLSSPWKREFFELLGERRNLDWIEHEKLRKDFKEPRIHIAINCASVGCP
                     PLLNESFKSDQVKDQLSKISKAFLKDSSRNYYDFPQKTLYLCKIFDWFKEDFTRDGGS
                     LIDFYNKNSGSAIPPETSIKFKEYDWSLNKIP"
     gene            255889..256197
                     /locus_tag="GFGGCJJI_00255"
     CDS             255889..256197
                     /locus_tag="GFGGCJJI_00255"
                     /inference="ab initio prediction:Prodigal:002006"
                     /codon_start=1
                     /transl_table=11
                     /product="hypothetical protein"
                     /protein_id="X:GFGGCJJI_00255"
                     /translation="MTSLNAKFGLLLIVILLLDFEQVGSSPTNVFPKEPSESKPLVRV
                     LPAFRKEECDWAIRWDICLKCIKNGIRYAQRIHFFPSGPYREHGCYTEERGFFLLEED
                     "
     gene            complement(256277..256555)
                     /locus_tag="GFGGCJJI_00256"
     CDS             complement(256277..256555)
                     /locus_tag="GFGGCJJI_00256"
                     /inference="ab initio prediction:Prodigal:002006"
                     /codon_start=1
                     /transl_table=11
                     /product="hypothetical protein"
                     /protein_id="X:GFGGCJJI_00256"
                     /translation="MKKLSFVIFPALVLAVLVSCGGPKVSQAECEPVVNDLFKNLTEG
                     KSTEEIEKLNSLRPSLAPMLLKECMSGKYELSCLKSAKDIQALAVCKK"
     gene            complement(256630..258531)
                     /locus_tag="GFGGCJJI_00257"
     CDS             complement(256630..258531)
                     /locus_tag="GFGGCJJI_00257"
                     /inference="ab initio prediction:Prodigal:002006"
                     /codon_start=1
                     /transl_table=11
                     /product="hypothetical protein"
                     /protein_id="X:GFGGCJJI_00257"
                     /translation="MLEVTAQNGNFYDSEGFLLQLRGVNLSGSSKVPFRPDGTTHFDQ
                     TLTFYDHRNVSFVGRPLEEAQAKEHFDRLKKWGFNFLRFLVTWEAIEHKGPGKYDLAY
                     LDYVERMVALAEKKGFYIFIDPHQDVWSRFTGGDGAPGWTLEEVGMDIGKIRDSDTAI
                     VHHHQGRNYERMSWPLNYQKYACATMFTLFFGGKTFAPHLMIRGKNAQEFLQEHYFES
                     ICKLAKKLVKYKNVIGFDSLNEPSPGWIGKKNLGEFSGFGFGKVVTTSPFQEMFLSEG
                     RSLNANNSYMLGFAGINFGKTKLNSHRIPLWKKGNRCVWHDHGVWDYDPNGAPMLLKS
                     DYFYKYRGRKVEFFPEYMTPFIKQFKKRIQSVQKRFFIFIESDPTRLEMEWKEESKVG
                     ESGVVNATHWYDASVLMLKRFIPWFGIHVFKQKPVFGKRTVQYAYEDTVRMIKEMSLK
                     RMGNCPTVIGETGIPMDLNGRTAFLNKEYGPLKSALDRMLIPLEKQFVHYTLWNYTPD
                     NTHSLGDRWNEEDLSLFSLDTPYDIDPDGGRAVQAFSRPYPIRTKGIPEATHFDMEKS
                     LFKYSFRKDGEELPGAEIFLPDIHYKKGFEVLVNAGTFKFDSKRRLLSFKGEKGISHY
                     GITVLPSKK"
     gene            complement(258538..259419)
                     /locus_tag="GFGGCJJI_00258"
     CDS             complement(258538..259419)
                     /locus_tag="GFGGCJJI_00258"
                     /inference="ab initio prediction:Prodigal:002006"
                     /codon_start=1
                     /transl_table=11
                     /product="hypothetical protein"
                     /protein_id="X:GFGGCJJI_00258"
                     /translation="MKRALILSGGGARGAYQAGVLKYLEEIRFKPDIVCGTSVGAITA
                     TAMGCGLNAREIIDLWKSIEVQKVMKYSIWNDFVDLIFRRFSPLADTTPLKYLLYSHL
                     DFRNLRKSSIQVIITAVNILTAELVFFRNKDIDIEHVMASSAIPLIFPWQYVDGKPHW
                     DGGIMANTPILPAVERGATDIVVVLLSPVGGVNMPLPRSRREGLERVFELSLIGSFQT
                     VMSNLQYERKKRRRGKKGFFQESVFSFADKEEIKIRVIGPRTSLGFGSILNFSQVQAD
                     YLISRGYEDAKVQFGED"
     gene            complement(260002..261219)
                     /gene="sotB"
                     /locus_tag="GFGGCJJI_00259"
     CDS             complement(260002..261219)
                     /gene="sotB"
                     /locus_tag="GFGGCJJI_00259"
                     /inference="ab initio prediction:Prodigal:002006"
                     /inference="protein motif:HAMAP:MF_00517"
                     /codon_start=1
                     /transl_table=11
                     /product="sugar efflux transporter"
                     /protein_id="X:GFGGCJJI_00259"
                     /translation="MESTSTIARPKAALSEPFLIFLLASIQFTHIMDFMIMFPLQDYF
                     LKQFGIDTAVFSFVLASYSYAAAAAALLGANFIDRFNRKSAAIFLYTGFIFGTILCAV
                     ADSFYFLLTARIIAGTFGGMIGGIILSIIGDVFPIERRGRAMGAVMGAFSVASVAGVP
                     IGLWIANKFSWNYSFGFVVSLSLPILLSAIFYLPSIPSKQAKARALDFSQLYAVLSDR
                     NHIKAILFFMSVILGGFVVVTSIAVYMERNVGFSKQDVQLIYLIGGLCTFFSSRFVGI
                     MADKYGKHKVFLNMVLIAIVPIIVLTHLPKVPLPVALMVTTSFMVLVSGRIIPAMALM
                     TSAVRPELRGSFMSVSSGLQSIATGLGATIAGFVLVTLPDGSFERFDIVGYLAVGFNL
                     IGLYLSRKVKIVS"
     gene            261365..262642
                     /locus_tag="GFGGCJJI_00260"
     CDS             261365..262642
                     /locus_tag="GFGGCJJI_00260"
                     /EC_number="2.8.3.-"
                     /inference="ab initio prediction:Prodigal:002006"
                     /inference="similar to AA sequence:UniProtKB:B0MC58"
                     /codon_start=1
                     /transl_table=11
                     /product="Butyryl-CoA:acetate CoA-transferase"
                     /protein_id="X:GFGGCJJI_00260"
                     /db_xref="COG:COG0427"
                     /translation="MNIKFTAADQAVSLIQSYNRVFIHSVFAAPPLLIEAMSKRASEL
                     KDVEVVHIHTEGSVPYAMPGNEASFRTNALFVGPNMRKAVEEGRADYVPVFLSECPAL
                     FRKGILPIDVALISVSPPDKHGFCSLGVSVDIAKAAVDTAKKVIAQVNRNMPRTHGDG
                     ILHVSKIDAFVQGDTPLLEAPATVPNEVETNIGRYIAGLVEDGATLQMGIGAIPNAVL
                     TFLTNHKNLGIHTEMFSDGAIPLIESGVVNGTRKKTHPGKIVSGFVMGTRKLYDFIDD
                     NPEVVLLDIEYVNDTSVIRKNPKVTAINSAIEVDLTGQICADSIGTRQFSGVGGQMDF
                     IRGASLSEGGKPIVALPSSTSKGESRIVTMLKPGASVTTTRAHVHYIVTEYGVADLYG
                     KNLRQRANELIRIAHPDHRESLEKQAAERFRGF"
     gene            262806..263915
                     /locus_tag="GFGGCJJI_00261"
     CDS             262806..263915
                     /locus_tag="GFGGCJJI_00261"
                     /inference="ab initio prediction:Prodigal:002006"
                     /codon_start=1
                     /transl_table=11
                     /product="hypothetical protein"
                     /protein_id="X:GFGGCJJI_00261"
                     /translation="MKLWDYINEDFLRAKSSQIREIRALDNGKTVRVLCVSSILISLL
                     LIVQNVVSPGLPEGSIIKLLYIVSFTSVAVISFICYLFLTFIANPHIIRMLTNFYGFT
                     ATLMTTTLTLIDLAHIKDYSAYCFGLMTLPLFIRASLATYIAIIAVNFTWFLFGYHLM
                     LNEEIDFNTLAPIIAFSIGSLFASVVVERARLKGNFLQLELEESNRNLRELSHKDQLT
                     GLYNRRHLMEALQTMVSAANRYDFPVSALLLDLDHFKKTNDSFGHQVGDRLLARIGGL
                     LFGLVRDCDIAARYGGEEFCIILTNTAKDGALFVAERIRNRIESETFEGIPWNVTVSI
                     GVSMREPNQSVEDFLRIADEKLYESKSAGRNRISA"
     gene            complement(263912..265306)
                     /gene="putP"
                     /locus_tag="GFGGCJJI_00262"
     CDS             complement(263912..265306)
                     /gene="putP"
                     /locus_tag="GFGGCJJI_00262"
                     /inference="ab initio prediction:Prodigal:002006"
                     /inference="similar to AA sequence:UniProtKB:P94392"
                     /codon_start=1
                     /transl_table=11
                     /product="High-affinity proline transporter PutP"
                     /protein_id="X:GFGGCJJI_00262"
                     /db_xref="COG:COG0591"
                     /translation="MLGFFVIFYILITLLVGAISSRFVRSSKDYVLAGRRLPLFLASS
                     ALFATWFGSETLMGASSKFVEGGILAVIEDPFGAALCLSLVGLFFARPLYRMNILTFG
                     DLYRNRFGKKIEFLSALFMIPSYFGWIAAQLVAMGIVINSLFGFEMYVGILLASIVVL
                     IYTYVGGMWAISITDFVQTILIVVGLAVLVWDLKEKAGGFDTVLSNSQPGFFNFFPPF
                     ELKAVLAYIAAWITIGLGSIPQQDIFQRVMSSKSEKVAVYSSYLGAVMYLTVAFLPLL
                     AGYFARKVYPDIAFGDSQMILPQVVLIHSSLLIQILFFGALLSAILSTASGAILAPAT
                     VLGENLIRPLLKDTAEARLLKVLRFSVLLVTAVSTVMALSQTNIYQLVADSSSISLVS
                     LFVPLVSALFWKRSTATGAIFAMFWGTAAWIGFKFWGPDWLPASLLGLAISFIGQLIG
                     TFFPVAKLEQKELL"
     gene            complement(265393..270669)
                     /gene="pknD_1"
                     /locus_tag="GFGGCJJI_00263"
     CDS             complement(265393..270669)
                     /gene="pknD_1"
                     /locus_tag="GFGGCJJI_00263"
                     /EC_number="2.7.11.1"
                     /inference="ab initio prediction:Prodigal:002006"
                     /inference="protein motif:HAMAP:MF_01957"
                     /codon_start=1
                     /transl_table=11
                     /product="Serine/threonine-protein kinase PknD"
                     /protein_id="X:GFGGCJJI_00263"
                     /translation="MAKAKTEKIPYELGEQIHEDSFSITYRGFFGPVRDAKIIRVQKT
                     DAKEASSFYFVNEFELGKLVSDSGILRPEMMVDVSERICLVYENVSFGLLEKRLSGSP
                     NIEIEEFLEMALSLSENLLKLHSVGIVHNQISPKAFFYDPTSRVSKLAWLGGASLLLS
                     DKGGYVPQRYTFDLLAYCSPENTGRLNRAVDSRSDAYSLGALFYQILVGVPPFNSDDP
                     LELIHYHIARSPVSLAKLRDDVPRAVSDVVDKLLSKMPEERYRSLESLTHDLKNIKES
                     LRSKRKLSEFLPGVYEQRTGFRDSDRVYDREKERKTIESAVVGVTSGKRGVVVVRGKS
                     GTGKTTLVEDAISYLDIYSVQLIRGKFEEDKRGIPYFAFRQMMGDLLRTILERKEEEI
                     VRLRNYIKETLGENFEILAHFLPDLVNLLGVSDKAKDRKKARDEKTLFAVALRFLCLC
                     FDKKNPAVVLLDDVQWADPASVSLIEYILHSEEWEGLLFVLASRIEEGEFSTLKGKSL
                     APGLEVREITLGPLSRESVRKYVSDSLYIDAGDADKLVEILISKTDGNPLFLHQFLKS
                     LFQDSCLTFNPTTSRYVPEWDRILQRGVTENVLDLVFERIARLPEETALVLRVGACIG
                     AKFDLRILYDFFKDKPDLLARGIRESVKEGILFYHESGTMLFPALQYISQGKIEESGL
                     LSSLSEVQFRFSHDRMSQGISDATEPIERGIIHKRIARILIEREKENGNGALVLEIAS
                     HLVRSQELREDEEGSEDFFHYTVLAGNAAKASAAYESAYSIFGLLSSLLRKNHRRSDR
                     RTSFNIMKSLAESAYYLSKREEAEEIVAELLAKAESPIEKVDVYLMQLEVMNVFNDLE
                     SAYKIGVDALECLGIRFRGKPGIAGLLFEFLKMIVYGRGRSPEKLINAKENKDPHKVE
                     AVNIIVNLLNYGKHMDATVMAYLYLKLINLTLKEGNSPSSFFGYAGFGSVILAGTGNF
                     ELSLRYWRLAEGILERFDADHLYGRYIFGRTILLDYFKHPFRAIADFAEESYHKCLQH
                     GDYLWAGYALFSQNMYQLYSAENSYSYREKIRENIERGSKLNYDILNIFLYTSESYLD
                     RIEGKTTESIRFKESVLSHKNFEDSVLFPAGNGTANSWYATLIGTSAYLSRNYNEAER
                     ILDKYKEDVEKSRILFLYSEYRFYKSMLLLKFSDSGRKLRFSERLFIRNSRSLFSRWQ
                     KIYPTSFSAYAFVLKAEIAEFQGKEDAASVYYENAIKEAEYESSDLRKAVVFEHAARW
                     NIRRDRLSYGKFLLQNSLRLYGYWGAKSLVESLKEEFEEVLRASSTGKHSLERVLSDS
                     ILATSYNLDLRTVLKASQSISGVIELGELLRQLVRTIMESAAATRGFLVLPDGRELYL
                     RAGSDIEEPGFLPKPMTLDDAAHLLPTEVVYYCFRSGQRILLADASKDPLYSVNPYVR
                     RSKPKSLLCMPITKQGRILCVLYLENRLTSGIFDQHRLEILEILSAQAAISLENAKLY
                     EDITSMNSELEQKVAERTDELARSLEIIRKDMLYSKRIQRSILPEHFTIPGLRYSVSY
                     LPMDEVGGDFYDLSVVKDGKYRFFLADATGHGVQAALITMAIKGEYENLKFKFDDPGE
                     LLSELNNAILTKYKTLYFTATLTDLDLNEMKLKYASAGHLSQYLLRDGETRDLPKTGA
                     ILGFVKDYPYKNSEFGIQSGDRLYLFSDGIFEQFDSDKIEYGEDRFRNSVLSTRQFDP
                     DRQAEKIIACVYEFLRGTPVQDDITLIILNIE"
     gene            complement(270676..271338)
                     /locus_tag="GFGGCJJI_00264"
     CDS             complement(270676..271338)
                     /locus_tag="GFGGCJJI_00264"
                     /inference="ab initio prediction:Prodigal:002006"
                     /codon_start=1
                     /transl_table=11
                     /product="hypothetical protein"
                     /protein_id="X:GFGGCJJI_00264"
                     /translation="MEFLNRVFSDPDLFGRYTLTENILLLLGVVFWAYMYLVLVIAPF
                     KSHFVEMPVFIACGNIIWEFLWGFVIQEPMGAILLWGYRLAFVLDVVIFYHVIRYGKK
                     QLSFPISDIGYRFLLAFLVISWGTLIYAFHKGGYDLFTGSNSAYILNLFISGLYPLLF
                     IRMKNPSLFSYPVSWAKLVGNAFFTVFLFLYFPMEYFVLILGVLCFIADSFYLINFKR
                     FS"
     gene            complement(271343..272467)
                     /gene="lcp"
                     /locus_tag="GFGGCJJI_00265"
     CDS             complement(271343..272467)
                     /gene="lcp"
                     /locus_tag="GFGGCJJI_00265"
                     /EC_number="1.13.-.-"
                     /inference="ab initio prediction:Prodigal:002006"
                     /inference="similar to AA sequence:UniProtKB:Q3L8N0"
                     /codon_start=1
                     /transl_table=11
                     /product="Rubber oxygenase"
                     /protein_id="X:GFGGCJJI_00265"
                     /translation="METKELRALRQETDPIADEIIRKYFHESAFDQPKTLLFFDFLAK
                     NSDPIPPGLPPYFEEYFETTEVLPDWTDWGKIRQAQGIFSRFGGQILMMLCVKSLPMA
                     YSCGDGAQVLLRTGRLVEQNRSLSNVNRRLMETTQFVISVLQVDGLGPKGRGIRVSQK
                     VRLMHAAIRYFLSQSPDWNPDLGKPVNQEDMAGTLQSFSSLVIEGLAQSSIRLTEEEK
                     DSYIHLWRVVGHLIGVKPELCPENFSNAHSFGESIFLDQRKSSEAGKILTQSLIDFME
                     YMLPGNLFDNLPLYFIQTYMGEDTSKVLGLPWPPKDLLGSFLERIFVDVDFHLDEDKG
                     FGKLVSFFSSKLLFSMDHFYYDGKRARFWIPPSLRDNWGV"
     gene            272570..273958
                     /locus_tag="GFGGCJJI_00266"
     CDS             272570..273958
                     /locus_tag="GFGGCJJI_00266"
                     /inference="ab initio prediction:Prodigal:002006"
                     /codon_start=1
                     /transl_table=11
                     /product="hypothetical protein"
                     /protein_id="X:GFGGCJJI_00266"
                     /translation="MLALQTRRKRLFSLIFLCTISTTGDLLSVGIFQPSHNARYGGMG
                     GTNLAVGGSPMDIGTNPANLGLSSKKELEFGVSLPYIRSIYTDKFQDPDPNLAYTNSQ
                     NYNVLAPLPYLAIRIPISEKLTYGTGIYVPGGGNGNVSELNRATPNGQTFQNWSGLNI
                     SGPIGNSRRIKESYSSTFYVVKNTHALSYRIGNLLIGAGIEGIYSHQIAYQKYYDPTG
                     SVELPGQGFYYRSRNAFSLGGIFGLTYQLTDTIKAAYSYQTSAKLPLDGDMQVGANPG
                     RTGVSAAFYLPERHGLGVSYGTEKFRIGMDFLYYNYSSYVTTYKQVLAAAWYPTPFGN
                     TNTIPQNLDYHDSWAAGIGGEYESDSWIYRAGARHNTGVLRSDGTNALQAGIMVQDLV
                     SVGLGYKRDKWKFDFTFLYYLPARVTGQLTSDWTLVHTAFGPTDIRLQEFQHSLKSDI
                     PALMFGANRTFD"
     gene            complement(273979..274809)
                     /locus_tag="GFGGCJJI_00267"
     CDS             complement(273979..274809)
                     /locus_tag="GFGGCJJI_00267"
                     /inference="ab initio prediction:Prodigal:002006"
                     /codon_start=1
                     /transl_table=11
                     /product="hypothetical protein"
                     /protein_id="X:GFGGCJJI_00267"
                     /translation="MKTLSHTLVSRSLRWNSFWNLCVGTWILIWQGFAYLSAYEEKQE
                     ILFILALGLFHYIFAIWYWKGRMLTSFAAASVAARLWIAGYYLIVAFLFYFLSTSSSA
                     PSSFRGFFLFYLAVQLTIDVLGAIITWKSLREGEYQIESPIGKELKFEHKNRFLFAVY
                     MFGLGLWILFFTEGFLRFFHFSDTGFIGWKDDKILLGPIHILAGQIILLAYYNFIAVR
                     YRLDPLITAGIRGGEFSCFFLLTFVLLGLLHPMILLLPTVDFISLVSISFMRLRKRKS
                     "
     gene            275248..276153
                     /locus_tag="GFGGCJJI_00268"
     CDS             275248..276153
                     /locus_tag="GFGGCJJI_00268"
                     /inference="ab initio prediction:Prodigal:002006"
                     /codon_start=1
                     /transl_table=11
                     /product="hypothetical protein"
                     /protein_id="X:GFGGCJJI_00268"
                     /translation="MSSNAFNRASLQNQSEKQQYRNFLESIYQKQNESTHQYGGRRVA
                     RDFIQELFNIIFAGYFSDLTFRDIAQVEDSIALFMSEAKDKLQPYLLSTPSSTTLNLN
                     DVLADFQNNLPNLYELIWQDALAAYEGDPAAESVKEVILAYPGFYAIAVHRIANVLHG
                     LGVPIFPRMLSEYAHEKTGIDIHPGAKIGRSFFMDHGTGIVIGGTSIIANNVKIYQGV
                     TLGALSVSKSMAQLKRHPTIEENVIIYAGATILGGDTVIGRNSIIGGNAWLTQSVPSY
                     SIVNQKNEVRVRNSQELNNVIDFSI"
     gene            276340..276606
                     /locus_tag="GFGGCJJI_00269"
     CDS             276340..276606
                     /locus_tag="GFGGCJJI_00269"
                     /inference="ab initio prediction:Prodigal:002006"
                     /codon_start=1
                     /transl_table=11
                     /product="hypothetical protein"
                     /protein_id="X:GFGGCJJI_00269"
                     /translation="MLFNIPMGVYMQTGANWCIERFLFLIGGIFSLIGVSIGFFITQW
                     GYLLNLLVALNMILYAGTGFCPMAFLLKKIGAPSECKIVSGREE"
     gene            276609..278030
                     /locus_tag="GFGGCJJI_00270"
     CDS             276609..278030
                     /locus_tag="GFGGCJJI_00270"
                     /inference="ab initio prediction:Prodigal:002006"
                     /codon_start=1
                     /transl_table=11
                     /product="hypothetical protein"
                     /protein_id="X:GFGGCJJI_00270"
                     /translation="MKSLARAFILLGVYLTGLSATRADKSVGFPEIWEKVKMNSPSIK
                     AKALELRAAEIAKENSDMHWLPRIYTDLRNYNTNDPGLNFQGKLGQRATRESDFSTLS
                     VRQRPSNYLDSNNLPYQNLNVNSLNIAAKDTLNHPGSNTYSRGTLGIDVTLYEGGSKS
                     NLSKMKQKIVEGNRYEASYIRKKEYYEAAVAYQSVRNVLEAKEGIERLIKRIDQFSKF
                     YKIGASGNPTEYSGALAIKSLRLKLEALRGDYLSRGQAAIEMLKLLSGFLPDEFTPSA
                     DNNINFSDKYLAYPKSDSNANTSLSNAYSSYAESALIAVDTERARFLPKVGAYAEAYA
                     YEGSRSTATSYNTGIYLQMNLLNPSDIGAVKEAKTKSDAARKKADEIRLKEESNFRVL
                     LFQEETLKKNVLLASDSLKTQEEQLDLSLRLFRTGTIHSLQLADVFGKTAESLISNVN
                     LNSEYLKIRAELNMYNNLENYNE"
     gene            278023..281190
                     /gene="mdtC_1"
                     /locus_tag="GFGGCJJI_00271"
     CDS             278023..281190
                     /gene="mdtC_1"
                     /locus_tag="GFGGCJJI_00271"
                     /inference="ab initio prediction:Prodigal:002006"
                     /inference="similar to AA sequence:UniProtKB:A7ZNP9"
                     /codon_start=1
                     /transl_table=11
                     /product="Multidrug resistance protein MdtC"
                     /protein_id="X:GFGGCJJI_00271"
                     /translation="MNNTREHALGFAGKIADLFVNSRLTPVISIASILLGIFAVTLTP
                     KEEEPQISVPMVDIHISSPGFVAKETERKVVEPIERAVWGLEGVEYVYSASGDHGAII
                     TVRFKVGEPLEPSLVKIHHSLMEIKSTLPPNVPAPTVRSYTIDDVPFLALTFSSETRD
                     DFSLRSIVAPLARELSSTPDIARMELLGGRKEAVRVIADPNKMQVYGLSISDIANGIR
                     ANQGFMPSGKNWGKDFLYDIEIGTPISNAKQVMLTPLVRRGGNVVRVSDVAEVRDGAE
                     EKIRQSSILDKSLGPVHRNAVTILFSKRKGTDISKLSQEILQRSEFFTKDLPSDIAMT
                     VLRDYGATAGDKSTELIEHLLIATFSVSVLIAIWMGIRASFVVSISIPVTLSLTLALY
                     YFLGYTLNRVTLFALIFSIGILVDDAIVVVENIERHLKLKPDQGIVKTILQAVSEVGN
                     PTILATFTVIAAILPMAFVRGLMGPYMKPIPVGASLAMLLSLLVAFIVTPWASARFLK
                     SHSKTEKKPVKDSKLNLLYESFTAWLLNSRKNAILFGLSIIILLLASFSLVAFKFAKV
                     KMLPFDDKEEFQVLIDYDPKTPLEKTTEYTRILANSLIENSNIQKIQIFVGDPAPFSF
                     SGMVKHSFLRNKEWQADLHIVLKNKNERNKKSHDIIESLRPSITDFGKQSKAITKVLE
                     IPPGPPVLATFVAEVYAPTEREREEVAFEIQKSLSMQKGVVDIDSSLRAQRPSIVFPF
                     DYVAAGNLGVQAVTMAQVSNYVFQETSLSTLSETRRPEDIAISLSLKDSARISKNPFE
                     KLNVTTLENGSIRADQVLDQPKIRENRIRNRKNLRSLEYVTAEFSGAEESPVYGILNL
                     SDKVTHPTFTSEIPSPLNQAIVKWDGEWFITYEVFRDLGISFAIVMLIIYVLVLGWFQ
                     DYLVPLIIMAPIPISLIGILPGHWLLGAYFTATSMIGFIAGAGIIVRNSIILVDFINS
                     EISSGAQLRQAVINAGLVRFRPMLLTASAVVVGSSVMLFDPIFQGLAISLIFGEIAAT
                     LLSRFAIPAIYYWFLMNRGPISKKH"
     gene            281302..281493
                     /locus_tag="GFGGCJJI_00272"
     CDS             281302..281493
                     /locus_tag="GFGGCJJI_00272"
                     /inference="ab initio prediction:Prodigal:002006"
                     /codon_start=1
                     /transl_table=11
                     /product="hypothetical protein"
                     /protein_id="X:GFGGCJJI_00272"
                     /translation="MKINEGTLDRILRLVAGVAIITWGFLAQNWLGAIGIIPLVTGLI
                     GWCPLYSVLHLNTCPAKKS"
     gene            complement(281642..281908)
                     /locus_tag="GFGGCJJI_00273"
     CDS             complement(281642..281908)
                     /locus_tag="GFGGCJJI_00273"
                     /inference="ab initio prediction:Prodigal:002006"
                     /codon_start=1
                     /transl_table=11
                     /product="hypothetical protein"
                     /protein_id="X:GFGGCJJI_00273"
                     /translation="MKKIDVHTQLIHRIHRIKGQLEAVEKGLFEEDTDCEKTLMQLKA
                     ASQALKKFGEAYMHAYMEKCFVERKGAANIKENVRKAIKTAFSL"
     gene            282202..282699
                     /gene="hspA_1"
                     /locus_tag="GFGGCJJI_00274"
     CDS             282202..282699
                     /gene="hspA_1"
                     /locus_tag="GFGGCJJI_00274"
                     /inference="ab initio prediction:Prodigal:002006"
                     /inference="similar to AA sequence:UniProtKB:Q06823"
                     /codon_start=1
                     /transl_table=11
                     /product="Spore protein SP21"
                     /protein_id="X:GFGGCJJI_00274"
                     /db_xref="COG:COG0071"
                     /translation="MANAEVNQVKPKEGNADHFRFLEPFQQFSRDFDRSLEDLFMDFG
                     NFKLWARPTFMKSGLPKVNLKENKDSYVLEAELPGYSSKEVEIGIKGHILTLKGEKKE
                     SHDEKKEEYHLHESVHGSFYRSFKLPESVLADKINAAMKDGILTLTLPKSEEEKVQTK
                     KIEIK"
     gene            282762..282965
                     /locus_tag="GFGGCJJI_00275"
     CDS             282762..282965
                     /locus_tag="GFGGCJJI_00275"
                     /inference="ab initio prediction:Prodigal:002006"
                     /codon_start=1
                     /transl_table=11
                     /product="hypothetical protein"
                     /protein_id="X:GFGGCJJI_00275"
                     /translation="MSTADIGKLSGLNPEEATALCVAVIALIFIAIFQKNKTETALET
                     LWDLSIPTAVVIRDSIRSSISAR"
     gene            complement(283268..285754)
                     /gene="malP"
                     /locus_tag="GFGGCJJI_00276"
     CDS             complement(283268..285754)
                     /gene="malP"
                     /locus_tag="GFGGCJJI_00276"
                     /EC_number="2.4.1.1"
                     /inference="ab initio prediction:Prodigal:002006"
                     /inference="similar to AA sequence:UniProtKB:P00490"
                     /codon_start=1
                     /transl_table=11
                     /product="Maltodextrin phosphorylase"
                     /protein_id="X:GFGGCJJI_00276"
                     /db_xref="COG:COG0058"
                     /translation="MRGRHNKLWKLFESNSKINEKLLRRSIARRLEYDLGKYKRTIRN
                     QDLYQALALSIRDILISRWNEFQDSVRSTRGKRIYYISMEFLIGTLLESNLINLGLKD
                     LTARVLRDFGYNMGKIAAEEHDAALGNGGLGRLAACFLESMATLNIPCQGNGIRYEYG
                     IFHQKIEDGYQKEAPDNWLSQENPWEISRFDLSYPVHFYGSVVPKSLPDGRTKSLWIP
                     GETIIAQAYDILIPGYNTKSVANLRLWKSKSSAEFNLDYFNHGDYLKAVEDKEKGENI
                     SKILYPNDNIIQGKELRLKQEYLLTSATIQDALRTFIEEEGGDPVWEHLPDRAFFQMN
                     DTHPSLGVPELMRLLVDKHGLEWEKAWSITKECFGYTNHTVMPEALETWNVDLLGWLL
                     PRHLEIIYSINYYFIEHLKKRGEKREVITSLSLVSETLPKSIRMSHLAIIGSKSVNGV
                     SELHTSIIKEKLFPDFDRIYPGKFRNVTNGITYRRWLLVSNPGLTKLISDSIGNEWQA
                     NLNILHKLEPFISDAGFREKWRLCRRENRIQLASIISRSCDLKVDPDSIFDAQVKRIH
                     EYKRQLLNVLRIIRDYRRILEEPNWDYTPRTIIFSGKAAPGYYRAKKIIKLIHSVAGA
                     VNGNSKVRDKLKVVFLPDYRVSLADRIFPACDVSEQISTAGTEASGTGNMKFALSGAI
                     TIGTLDGANIEILEDVKSENFYVFGKTISELTKMEMEGYSSILLYEHDGLIHELVNSL
                     RDDFLAGNSADLFEDLVSSITDEGDRYFVLADLHSYLEQQDLISKDFKDTESWTKKSI
                     INTCKSIRFSSDNTVRKYADQIWKVSPVVC"
     gene            complement(285773..286969)
                     /locus_tag="GFGGCJJI_00277"
     CDS             complement(285773..286969)
                     /locus_tag="GFGGCJJI_00277"
                     /inference="ab initio prediction:Prodigal:002006"
                     /codon_start=1
                     /transl_table=11
                     /product="hypothetical protein"
                     /protein_id="X:GFGGCJJI_00277"
                     /translation="MTSICFYFEVHQPFRLRKFLPSDIGTSIGYFDDAKNREIIRKVG
                     DRCYIPTVDRLLRLRNKFGNEFKVSFSLTGTVIEQLKEWYPEVLDKIKKLVASGGAEI
                     LSETYYHSLASLYSEREFYRQIEEHDRLMRIEFGVSPRIFRNAELIYTNRVSSLVSNA
                     GYRAILTEGADRLLHGRSPNFVYSAKHIPTMRILTKNSQLSEDIAFRFSDKEWKYLLS
                     QPDEFSSWIRSISDNGEIVNLFMDFENFGDHRWIDAGVFEFLETVPEEIFHRVFHRTG
                     FRFSTPSETINLYDSRGTIDMGDLVLAENEEQDISDWVGNSMQQEALETLYGLEKDVY
                     RKGTEEGLDLFGKLQTSDNFYYMSNRFFDRDHVERKAFITVSTPNEAFESYMNVLQDF
                     KLRIFR"
     gene            complement(286974..288302)
                     /gene="mshA_1"
                     /locus_tag="GFGGCJJI_00278"
     CDS             complement(286974..288302)
                     /gene="mshA_1"
                     /locus_tag="GFGGCJJI_00278"
                     /EC_number="2.4.1.250"
                     /inference="ab initio prediction:Prodigal:002006"
                     /inference="protein motif:HAMAP:MF_01695"
                     /codon_start=1
                     /transl_table=11
                     /product="D-inositol-3-phosphate glycosyltransferase"
                     /protein_id="X:GFGGCJJI_00278"
                     /translation="MFKILMIGWEYPPKITGGLGTACYNIAKALSDSGNEIYFVLPQL
                     SGEEPKLQNVKILDVEGTIVNFEEEERRILYKFQNESIYKALSLQAFHPYESSRDTSL
                     QDSEPVTTKKATTLSETIRHTTGNESLKIQPGYTKNIINDIRLYARFNSLLAPKLAFD
                     IIHCHDWMTFPAGVEAAKSTRKPLICHVHATEFDRSGERVNQQVYDLERNAFKEATAI
                     ITVSNYTKRILIERYSVPEYKIYPIHNGVEFELDRNLLKNKTADNQERLVLFLGRITF
                     QKGPDYFVRAAKKVLEVMDNVRFVMAGTGDMYARMIEMAADLGVGKYFHYTGFLSKEE
                     TRQLYSMADLYIMPSVSEPFGLSTLEAMGGGVPVILSKQSGVGEVVNHCIKVDFWDVD
                     DMANKIASVLSDRNLHATLRDGGLEEATKNSWSKTGRRIEEVYANVLNRT"
     gene            288487..290676
                     /gene="glgX"
                     /locus_tag="GFGGCJJI_00279"
     CDS             288487..290676
                     /gene="glgX"
                     /locus_tag="GFGGCJJI_00279"
                     /EC_number="3.2.1.-"
                     /inference="ab initio prediction:Prodigal:002006"
                     /inference="similar to AA sequence:UniProtKB:P9WQ25"
                     /codon_start=1
                     /transl_table=11
                     /product="Glycogen operon protein GlgX"
                     /protein_id="X:GFGGCJJI_00279"
                     /db_xref="COG:COG1523"
                     /translation="MFPGKPEPLGATFTDGGVNFAVYSEFCESIDLCLFDSIDAVKES
                     QRIRLTSKTGPIWHCYLPGIMPGQLYGYRVHGPYAPEKGHRFNENKILSDPYSKWIAR
                     LPTWHSSLFSYYRTDLGFREVSKEELLRMDMRDSAPFAALSEVIHSEFDWERDTRPNV
                     PWKDTIIYEAHIKGMTALHPDISPELRGTFTGFVSEPIIRHLAELGVTTVELLPIHQC
                     FNSLRLYNNSLTDYWGYNSLSYFSPDRRFSRFSSGIECINEFKKMVKRLHKAGIEVIL
                     DSVYNHTCENSHFGPNLSFRGIDNFSYYKLDKSDLTKYDDSTGTGNRLNVENPYVAAM
                     ILDSMKFWVTEMHIDGFRFDLARSLVRNEKFPDNLENPFLTAINSDPIFSGIKLIAEP
                     WDLGEDGYKIGSFPKPWSEWNAQFRDCARKFWRGDRRMLSEISTRIAGSSDLFQREEG
                     SPCSSINYVACHDGFTLEDLVSYEKKHNEENLEQNKDGWDYSYSCNFGAEGPTTSGQI
                     LSRRDRRKRNLLTTLFISQGVPMISAGDELGKSQQGNNNAYCQDNDTNYINWDLGPRY
                     RILLEYAIHLIRFRKEHSSLRRDRFFEGKTQTHRFSKDILWISETGNELATSEWESEM
                     RKSFGFLLPAPFDTDESFTNGDSDQNSPLLFLLNASEEPTDFLLPNYLKDGIWTRVFD
                     TWEAEFDRIAMSFNIGQKYRLREDCIAGFLFTTLQAGPSKKGQRPST"
     gene            290673..292781
                     /locus_tag="GFGGCJJI_00280"
     CDS             290673..292781
                     /locus_tag="GFGGCJJI_00280"
                     /inference="ab initio prediction:Prodigal:002006"
                     /codon_start=1
                     /transl_table=11
                     /product="hypothetical protein"
                     /protein_id="X:GFGGCJJI_00280"
                     /translation="MNETSVYEAFGILPEYTDLTGQAHRLETKTFLGILVALGYDPKE
                     VSDPESILRKNSKSTSSRILEPIYFIPVNSQPGTIRIRWAKDQSIESLRFRIILEEGP
                     TFDVRVREISTEENDADNLRLITISLLEPLPPGYHKLRLEGLPESYTPTGILESILIV
                     HPETCYDWPDTWKRKGISLQLYSVRSPWNDGIGDFKDLLEIGLDCAQNGFSILGVNPL
                     HALFPLEPEQRSPYSPSNRLFKNPLYIHLPWVFRDFGFHELESEYLLERGKAKLLELI
                     SDEHIDYAKISDFKMKFLRAIFQRFMESAPAENPETFSLFQTFTEAGGTLLFRHCLFD
                     ASRIIIEALKTSPLKQGQSGSDRLETEIDEKSRKLTNEVRFYQFIQWIAEKQFSQVAD
                     SLSNINISLYTDLAVGPDPGGSEVQIAGRIFSSGATIGSPPDEFSPNGQNWGILPLIP
                     NRLKEDQYEHFIELLRANMPKNGILRIDHAAGLFRLFWIPNTGDTGGYVLYPWEDLLR
                     ILTLESQRNRCAVVAEDLGLVPVEIKKILSEFGIYLTKILYFEKHDSHQYSSPSHYQL
                     RTVASINTHDLPTLKGYWNSEDIKERFRIGMLSWAEYETLLAERAGDKEMMLALMRKE
                     GILIAHNGNGTQGPEFEEALFKLLTSANSKIRMLAMHDILGEYKQTNLPGTTNEYPNW
                     KLRYSQFWRDHPFFNKTTNS"
     gene            complement(292784..293383)
                     /locus_tag="GFGGCJJI_00281"
     CDS             complement(292784..293383)
                     /locus_tag="GFGGCJJI_00281"
                     /inference="ab initio prediction:Prodigal:002006"
                     /codon_start=1
                     /transl_table=11
                     /product="hypothetical protein"
                     /protein_id="X:GFGGCJJI_00281"
                     /translation="MPRTGLSPEELKRVALDSAEKMIRKFGFDKTHLVDIAKEIGVSH
                     PILYRLFPDKAALIDAVSERWLNRIDDELSKIVLKKGSSKSRLHAWFLALHRLKKEKV
                     SMDPELYRAFNSSAELRRPVVVRHLETAMNQLVSILESGIRSGEFSKKDPKLLANLLF
                     QGMISFHHPKMVLDHLERDRELLLKQVLDLLLAGILRTS"
     gene            complement(293387..294373)
                     /gene="iolS_1"
                     /locus_tag="GFGGCJJI_00282"
     CDS             complement(293387..294373)
                     /gene="iolS_1"
                     /locus_tag="GFGGCJJI_00282"
                     /EC_number="1.1.1.-"
                     /inference="ab initio prediction:Prodigal:002006"
                     /inference="similar to AA sequence:UniProtKB:P46336"
                     /codon_start=1
                     /transl_table=11
                     /product="Aldo-keto reductase IolS"
                     /protein_id="X:GFGGCJJI_00282"
                     /db_xref="COG:COG0667"
                     /translation="MKLKKLGKNGPEVSSVGLGCMGMSDFYGSKETRDDEESIRTIHA
                     ALEAGINYLDTGDFYGMGHNESLVGKAIRDRRDRAFLSVKFGAQRSPSGAFLGFDARP
                     NSVKTFAAYSLQRLGVDVIDLYQPARVDPSVPIEETIGAVADLIKEGKVRYLGISETN
                     SEQIRRANSVYPVSALQIEYSLATRLIESKILPTIRELGISLVPYGIVGRGLLTGSIT
                     GEIKTDSRSHLPRFQGENLSKNLEKVAVLQSIASAKGVTPSQIAIAWVLSRGEDIIPL
                     IGTSKRSRLSENLKALDIILTSEELEKLDRTFSEGAIVGDRYPAPQMGMVAK"
     gene            complement(294760..295158)
                     /locus_tag="GFGGCJJI_00283"
     CDS             complement(294760..295158)
                     /locus_tag="GFGGCJJI_00283"
                     /EC_number="3.1.-.-"
                     /inference="ab initio prediction:Prodigal:002006"
                     /inference="similar to AA sequence:UniProtKB:P71623"
                     /codon_start=1
                     /transl_table=11
                     /product="Ribonuclease VapC22"
                     /protein_id="X:GFGGCJJI_00283"
                     /db_xref="COG:COG3744"
                     /translation="MPYLLDTHALLWVIGDSKQLSKKVIKIIENQDNQIFVSSISLWE
                     ISLKFRLGKLNLSGIKPEEILSYLEKLNINSIELGSDDASSYHKLKESFHKDPFDRMI
                     IWQCISKKYTLISKDSVMKKYKISGLKTVW"
     gene            complement(295158..295394)
                     /locus_tag="GFGGCJJI_00284"
     CDS             complement(295158..295394)
                     /locus_tag="GFGGCJJI_00284"
                     /inference="ab initio prediction:Prodigal:002006"
                     /codon_start=1
                     /transl_table=11
                     /product="hypothetical protein"
                     /protein_id="X:GFGGCJJI_00284"
                     /translation="MKSFPVGELKSHFSEVLECVKNGEKVGILFGKEKKPIAMIVPVK
                     KKNGSKRKVGLLDGKVKISFSEDFDISEEEFLHL"
     gene            complement(295884..296306)
                     /locus_tag="GFGGCJJI_00285"
     CDS             complement(295884..296306)
                     /locus_tag="GFGGCJJI_00285"
                     /inference="ab initio prediction:Prodigal:002006"
                     /codon_start=1
                     /transl_table=11
                     /product="hypothetical protein"
                     /protein_id="X:GFGGCJJI_00285"
                     /translation="MDTRSIIKEFRYEFPLEKVWSAVTVNEELIHWLADKVTGRPKIG
                     AAFSWTWNLGPEGELTSNGIYKKIVPFQELVLEWQDHPAGAIELKLEFQRDGETATIL
                     RLTNSGYPAGEKFEHWIEAASEGWDEESMHLLEYLRRN"
     gene            complement(296326..297138)
                     /gene="fabG_2"
                     /locus_tag="GFGGCJJI_00286"
     CDS             complement(296326..297138)
                     /gene="fabG_2"
                     /locus_tag="GFGGCJJI_00286"
                     /EC_number="1.1.1.100"
                     /inference="ab initio prediction:Prodigal:002006"
                     /inference="similar to AA sequence:UniProtKB:O67610"
                     /codon_start=1
                     /transl_table=11
                     /product="3-oxoacyl-[acyl-carrier-protein] reductase FabG"
                     /protein_id="X:GFGGCJJI_00286"
                     /translation="MRTDAWIGKTIVITGGSSGIGASLLELLSKIPCKIINLSRTEPE
                     LIKKVAKGHERRAAELFHIHADLGSEKEINKAASKLAKITDGIDVLFNNAGVTAHSRF
                     DQTQMEAFRKAFEVNFFGPVLLTLRLLPYIKKKKGTVLATSTVSGLYGIPGRSAYSSS
                     KAALHAVMESARIELGEEGLRFIIFCPPYTKTNLRANGLDGDGNRLGESHYQGKSKSP
                     FEVARKMISAAENPKSKLVIMDRSGFFLKWMRNISPGFLEKVLFKKLYKDFH"
     gene            complement(297197..298501)
                     /locus_tag="GFGGCJJI_00287"
     CDS             complement(297197..298501)
                     /locus_tag="GFGGCJJI_00287"
                     /EC_number="1.6.99.-"
                     /inference="ab initio prediction:Prodigal:002006"
                     /inference="similar to AA sequence:UniProtKB:Q2FZV7"
                     /codon_start=1
                     /transl_table=11
                     /product="NADH dehydrogenase-like protein"
                     /protein_id="X:GFGGCJJI_00287"
                     /db_xref="COG:COG1252"
                     /translation="MPLNKKTKKKVVVIGAGFGGLQAIKKLSKHEDLDITVIDKKNHH
                     LFQPLLYQVATAVLSPADIAIPTRSLVGNEENVTVYLGEVDRVDLKERKVYFQDHSED
                     YDFLILAAGARTSYFGNDHWKKYTTGLKSLKDALEIRTKLLLSFERAELEEDKEIAKS
                     LLNYVIIGGGPTGVELAGSIAELSHEIVRNEFHTIDPALSKITLIEASPRLLMAFHPN
                     LSGFAKNRLEKRGVEVLVGTKVINIDEEGVHLEGRTIRCSNIIWAAGVQANAISQALG
                     VPLDRTGRVIVDEFCNIEGHPEVFVIGDIANFTKNSERPLPGVSPVAMQQGRYVASLI
                     LGDLKGKKRSAFKYVDKGSMATIGRQDAVAQVGPWRMKGFFGWAAWLFVHLFYQVGFK
                     NKVSILITWFWSYLTFRAEARLIQDEVGSGGIPNPTAKEKRS"
     gene            complement(298488..299015)
                     /locus_tag="GFGGCJJI_00288"
     CDS             complement(298488..299015)
                     /locus_tag="GFGGCJJI_00288"
                     /EC_number="3.1.3.48"
                     /inference="ab initio prediction:Prodigal:002006"
                     /inference="similar to AA sequence:UniProtKB:Q55535"
                     /codon_start=1
                     /transl_table=11
                     /product="Putative low molecular weight
                     protein-tyrosine-phosphatase"
                     /protein_id="X:GFGGCJJI_00288"
                     /translation="MAASEELGFESKIRVLFVCLGNICRSPAAEGAFQDLVQRRGIGE
                     FFEIDSCGTSQYHIGELPDFRIRQTARKRGIELTHRARQFKRSDFEDFDFVLAMDRSN
                     LRDLLSLTAGEEERKKVHLFRKFQKGEVKDHEVPDPYYGTLKDFEEVLNIVSEASEGL
                     LEFILSKNGARNAPE"
     gene            complement(299025..299789)
                     /locus_tag="GFGGCJJI_00289"
     CDS             complement(299025..299789)
                     /locus_tag="GFGGCJJI_00289"
                     /EC_number="1.-.-.-"
                     /inference="ab initio prediction:Prodigal:002006"
                     /inference="similar to AA sequence:UniProtKB:P9WGR7"
                     /codon_start=1
                     /transl_table=11
                     /product="putative oxidoreductase"
                     /protein_id="X:GFGGCJJI_00289"
                     /db_xref="COG:COG1028"
                     /translation="MSENRTRKKVIITGASSGIGRELALLYGKSGHDLAVTSRRKKAL
                     DDLAKEIKAWSSGGKVITKALDVSDSEQNFKVLPALVKELGGVDLFIANAGISTSSSF
                     GEKSFQADKKVIETNLIGLMAGASALIDDFKKRKSGQIVGISSVASFRGLPGWSSYSA
                     SKAGVSTYLEALRGEVRKYGIKVTVIHPGFIDTPINQQMKSRPFVIPVSLGAQKIYDR
                     IESGVRSATVPWFPWVLVGALMKIVPEFFWEKIGYK"
     gene            299944..300963
                     /locus_tag="GFGGCJJI_00290"
     CDS             299944..300963
                     /locus_tag="GFGGCJJI_00290"
                     /inference="ab initio prediction:Prodigal:002006"
                     /codon_start=1
                     /transl_table=11
                     /product="hypothetical protein"
                     /protein_id="X:GFGGCJJI_00290"
                     /translation="MRNLEDEINSKDQEIERLKKLVELYERISKLGEQELKEAENILN
                     AQENAAGLARTELLEMRDRFKGLGQLSSERKSAILEIVNDKQTPLAGLASKFEEMGKK
                     HDFFYSDFFRIVANLDLPESEARTLWKEIYSHAEDISHKLGRSMNFVVALLDYIYLKN
                     RLIENPKIVDMYSFEEIILNAVIDEGTGIYNRRYFNLVLNKEITRSKRYKRSFCLFLF
                     DLDDFKKINDSKGHAFGDDILKLVAGTLMYSFRTEDISCRVGGEEFAVILPETTRKNS
                     SVAIERFRTYLRNSSKNDFGIEVTVSGGVSEYPADTEESNRLYSIADSRLYEAKAAGK
                     NRITY"
     gene            complement(301414..301809)
                     /locus_tag="GFGGCJJI_00291"
     CDS             complement(301414..301809)
                     /locus_tag="GFGGCJJI_00291"
                     /inference="ab initio prediction:Prodigal:002006"
                     /codon_start=1
                     /transl_table=11
                     /product="hypothetical protein"
                     /protein_id="X:GFGGCJJI_00291"
                     /translation="MNKIAVQAGQVIFREGESNNAMYIVLSGTVEVFFTHKNTATRLA
                     LMKKGDFFGEMALFRAKPRTATARAVLATELAAIESKQQLEKYLLANPEFAAKMVRIL
                     ADRLANTNELLISKLNEITTKEIEYQIQD"
     gene            301885..303033
                     /locus_tag="GFGGCJJI_00292"
     CDS             301885..303033
                     /locus_tag="GFGGCJJI_00292"
                     /inference="ab initio prediction:Prodigal:002006"
                     /codon_start=1
                     /transl_table=11
                     /product="hypothetical protein"
                     /protein_id="X:GFGGCJJI_00292"
                     /translation="MNSILSLSLEGLGLLFLAILFLFIPSFRSLFDHRTNQPHNKPKS
                     RSAVVDFIRGISISGIVAIHLASYYKFFGPNEPFSSWALSVSNLARFSVPAFLISSGI
                     YLSYSSPSSYWKPKISGLILPYTCVFLLGASVKFGFPPDWREWILAYLKGSLFAPFYF
                     VPLMVQAYILFPFILRSLHRTSWVVLFLLSLTINLISNHIFDYVDLGFKTWEPVLLTH
                     FIFFFMAGILSAAKFRHPQILENVLGNIPTGSSFWKLLGFLLFVYAFVSIALTFGFDF
                     EVSNHLIFYPLGMFLILFHWGTNIEAKGTPPLPYRIFCSLGEGSLGIFLLHPVLIHFF
                     HSQNPFDPWWIQVPFYFFTWIVNLTLPWLIWNGGSRILRLFKKTRTPM"
     gene            complement(303037..303642)
                     /locus_tag="GFGGCJJI_00293"
     CDS             complement(303037..303642)
                     /locus_tag="GFGGCJJI_00293"
                     /inference="ab initio prediction:Prodigal:002006"
                     /codon_start=1
                     /transl_table=11
                     /product="hypothetical protein"
                     /protein_id="X:GFGGCJJI_00293"
                     /translation="MKIGIIVGSHRKESQSAKVGGFLASKLKEMSVQTWIFDLGKTRL
                     PIWDESFWDGGLEWDSLWKPIDTELRGCDGFVVVTPEYSGMASPALKNFFLYAGLPQL
                     GHKPALLAGVSSGRGGAFPVDELRSSSYKNSKLCYIPEQLLFRDAEHLVNAGDPISQE
                     DSYIRERSSFALKVLIAYAEALSEVRESGVTEDPRFKNGMS"
     gene            complement(303760..304461)
                     /gene="noc_1"
                     /locus_tag="GFGGCJJI_00294"
     CDS             complement(303760..304461)
                     /gene="noc_1"
                     /locus_tag="GFGGCJJI_00294"
                     /inference="ab initio prediction:Prodigal:002006"
                     /inference="protein motif:HAMAP:MF_02015"
                     /codon_start=1
                     /transl_table=11
                     /product="Nucleoid occlusion protein"
                     /protein_id="X:GFGGCJJI_00294"
                     /translation="MAKRAEFAGMDLLTAFGGEDSSRKEIPIQDILPNPEQPRVFGKE
                     EVGDLTESMRRLGMIEPIVVRKIGKKFQIVAGERRYQAAKALGWKSMAAVETDASEDR
                     CYEMALAENEKRKSLNPWEVGRAIQYLRKEKKKTADEVAKLLGYTERYVKQLSSIARL
                     DQKSVADLLRSGKDASVKNLESLLKRKEGRGGETISPRKTIEKVTLDLKSLPSKTRDS
                     FLRDLAVLKKKYGLS"
     gene            complement(304445..305371)
                     /gene="soj_1"
                     /locus_tag="GFGGCJJI_00295"
     CDS             complement(304445..305371)
                     /gene="soj_1"
                     /locus_tag="GFGGCJJI_00295"
                     /EC_number="3.6.-.-"
                     /inference="ab initio prediction:Prodigal:002006"
                     /inference="similar to AA sequence:UniProtKB:P37522"
                     /codon_start=1
                     /transl_table=11
                     /product="Sporulation initiation inhibitor protein Soj"
                     /protein_id="X:GFGGCJJI_00295"
                     /db_xref="COG:COG1192"
                     /translation="MKARLLDVHEILSEYAISSEEEFQSKAEAWGIPVQGKGKYKEEV
                     LDKYFRKKKTKSFESVVIAVSNQKGGEGKTTVSICLSEALAKSGRPVLLIDWDAQANI
                     TQLYVGQIEKSIYHTLGYRGDAILSMSEIIVNLAPNLDLVPSSIHLANFTTPYERDDF
                     ELLKDALLPVRSSYEYIIIDCPPSLGLILENALIASDLVLVPIQTRAFSVQGLKDLHG
                     TIEKIRRKANPDLGLLGAVLNQYEDSRALSGLADAIRKYFPVFDSVVYRREAIPQSQA
                     KRKLLSEYDPKAMQMFAALAEEVVRRANGKES"
     gene            305564..306703
                     /locus_tag="GFGGCJJI_00296"
     CDS             305564..306703
                     /locus_tag="GFGGCJJI_00296"
                     /inference="ab initio prediction:Prodigal:002006"
                     /codon_start=1
                     /transl_table=11
                     /product="hypothetical protein"
                     /protein_id="X:GFGGCJJI_00296"
                     /translation="MKKQHFSTAGLLLLSLLLFPQSTTYSQKIEKKDPFQSTENSGIG
                     TRSQKEQVESRNTGFWQTFWARSSATLLMGENGGEHIFESGTKYPNLSGAKAGSRISY
                     NRNFGYGGIELRHWWQKWELSFGYRSNGRYQRVGQGKDEDFALADFSVERGAKFGFRE
                     WSFYDTPYTFSGSKNFADGRGKLKMKQDRLSLSVRRYFGSSDPDARKNGQGLFVTGGI
                     HYTYFKYYLYDVNQWIASNPIFYGPIGMGLSFSNSTWELPVGIGYRYSDGKWMFEGAF
                     LGSTWYSHFRDYHYQRSLNFIGDAAGYGIEANIGGGVIVDSWLFFLRLTENRLYGSGS
                     FQTRGGISSNDILSNAAGHYRNYLNTKQYNLEFSVTNYLEWISSE"
     gene            306720..307823
                     /gene="hemH"
                     /locus_tag="GFGGCJJI_00297"
     CDS             306720..307823
                     /gene="hemH"
                     /locus_tag="GFGGCJJI_00297"
                     /EC_number="4.99.1.1"
                     /inference="ab initio prediction:Prodigal:002006"
                     /inference="similar to AA sequence:UniProtKB:P57777"
                     /codon_start=1
                     /transl_table=11
                     /product="Ferrochelatase"
                     /protein_id="X:GFGGCJJI_00297"
                     /db_xref="COG:COG0276"
                     /translation="MKNRLLLLNLGGPRSSAEIPKFLLDLFEDPFVFDLSVPEFLRKW
                     MAKKIAVSRAEKVAKTYASMGFGGGSPLVSETEKQAEELRKLLEESGEKWEVKIAMSC
                     GFPDLRDLGEDWTDPRKGVIILPLYPQYSRSTVLSSAMLLKKKLGLCPSGHPGWVPPF
                     SKRPEYLESVKNLILDYFKGNLKPENFLHLQSGGIRNWQEIDLIFSAHGIPIKLIQKG
                     DVYVREIAQNVSDLESLLRADGFQGRIHLSFQSRIGPAKWTSPNTLDKIAELAAKNVK
                     RIAIYPISFVSDHLETLEEIGVQIRDHALSLGVTEYYRIPAPGTYPAFLEALSRFVFE
                     AKIAVERGGQGDCLCRTCGGYDPKREKTICLAR"
     gene            complement(307845..308321)
                     /locus_tag="GFGGCJJI_00298"
     CDS             complement(307845..308321)
                     /locus_tag="GFGGCJJI_00298"
                     /inference="ab initio prediction:Prodigal:002006"
                     /codon_start=1
                     /transl_table=11
                     /product="hypothetical protein"
                     /protein_id="X:GFGGCJJI_00298"
                     /translation="MKYEDLEKLNSLKEKGAISQEEYEAEKKKILETPYPNQNERLGM
                     TVNQYCMLLHLSLYSVFVFPVVGMLVPLVLWLLEKDSDPEVDAHGKIVINWLISSLIY
                     GVIFGILCIVLIGIPFILLLGVCYVLFPIIGAVKANSGIEWEYPLSLHFLKKEQSQ"
     gene            complement(308345..309631)
                     /gene="hemY"
                     /locus_tag="GFGGCJJI_00299"
     CDS             complement(308345..309631)
                     /gene="hemY"
                     /locus_tag="GFGGCJJI_00299"
                     /EC_number="1.3.3.4"
                     /inference="ab initio prediction:Prodigal:002006"
                     /inference="similar to AA sequence:UniProtKB:P56601"
                     /codon_start=1
                     /transl_table=11
                     /product="Protoporphyrinogen oxidase"
                     /protein_id="X:GFGGCJJI_00299"
                     /db_xref="COG:COG1232"
                     /translation="MAKPIPDRVIIGAGFTGLVHAFLAIERGETVVVLEKRDGTGGLI
                     RSVRTEYGIVETAANGILNCWELERLASRLGLDILLPDSASRKRYIFSDGKPRRLPLK
                     FVEIIRFVYGAISKPSKPEPGESVLRWGKRVLGEGAVSKVVEPALGGIYAGDLDLMSA
                     EFVFGKFLSEDQTLWKNLRAYSKSLKNRPRLSPARRGTVSFRGGIGTLIRALEARVTQ
                     DGKILYDEDVSGLRELRKRFPGAKITIATGLASSLRILKSEFPELKTYQGVLELLPIV
                     SVTRFGRDSVLRGKKGFGILFPKDHKSFSSELGLRVRGILFNDFIWPTRAENGIHSET
                     FIYGGAGDREIATRSEDEIIDIVEDDRKKLIPDSLDPINHYVTIWKEALPVYSPQLYA
                     FNRDLDRILPPDIKVEGNFRQGIGLKSILERAFAGN"
     gene            complement(309733..310689)
                     /locus_tag="GFGGCJJI_00300"
     CDS             complement(309733..310689)
                     /locus_tag="GFGGCJJI_00300"
                     /inference="ab initio prediction:Prodigal:002006"
                     /codon_start=1
                     /transl_table=11
                     /product="hypothetical protein"
                     /protein_id="X:GFGGCJJI_00300"
                     /translation="MVSSAFRTITTVLILFLLPAAIFPVTILLREGGKVKGDLVTQNQ
                     ASVIIQTESGKRAINKKLILKVLYKDVSDDEEAKIRAAEEKKIANTKREVVEKEKARQ
                     LQQDEADRLRREEEQRKVVPAASKQDAIEPGKALLRSAVLPGWGQFYSDRKVFGILWP
                     TLFAAAGFASYDKYRVYRNAVRDYGTLGNPYSQTGIIGTALGINAVYMPPTSSDPVTQ
                     YILDKNYNLIRQKRAEADRDFQHYQEALYALGAIYLLNLVDAYFFANFGRNLVKVSDG
                     TNSGLVLSVLPSNIGQANLSSTGSSSASFLETKYSFGYRFSF"
     gene            complement(310835..312184)
                     /gene="hemN"
                     /locus_tag="GFGGCJJI_00301"
     CDS             complement(310835..312184)
                     /gene="hemN"
                     /locus_tag="GFGGCJJI_00301"
                     /EC_number="1.3.98.3"
                     /inference="ab initio prediction:Prodigal:002006"
                     /inference="similar to AA sequence:UniProtKB:P32131"
                     /codon_start=1
                     /transl_table=11
                     /product="Oxygen-independent coproporphyrinogen III
                     oxidase"
                     /protein_id="X:GFGGCJJI_00301"
                     /db_xref="COG:COG0635"
                     /translation="MKSQINLIEKYDVPAPRYTSYPTVPYWEDSPTRSEWLTAVRNRI
                     LPEDSSVALYLHIPFCETLCSFCGCNTSITKNHTVEEPYIGTLLEEFANYVRSIPELL
                     KRELRELHLGGGSPTYLSESNLKALLTPILNSWKTAENPEFSLEVDPRRTRSTQLEVL
                     RDFGFTRISLGVQDFDAEVQRLVNRIQPYELTAGITEEARKLGYTSVNFDLIYGLPRQ
                     TKESIRDTILKTLQLRPDRIAFYSYAHVPWIKAAQRLFTEDDLPKGSEKRELYEIGRE
                     MFLNAGYKEIGMDHFALETDSLYTASLDGTLHRNFMGYTTRSTDLLLGMGVSAISDSW
                     DCFYQNEKILKKYQRRIQEDGHALLRGHKLTGEDLRQRELVLRLSTTGRVEVPEEIFE
                     EVRLYLASMEDDTLIKWEGHTLVLTDLGKPFLRNACTGLDLRLRRKSPESKVFSQSI"
     gene            complement(312181..313203)
                     /gene="hemE"
                     /locus_tag="GFGGCJJI_00302"
     CDS             complement(312181..313203)
                     /gene="hemE"
                     /locus_tag="GFGGCJJI_00302"
                     /EC_number="4.1.1.37"
                     /inference="ab initio prediction:Prodigal:002006"
                     /inference="similar to AA sequence:UniProtKB:P95458"
                     /codon_start=1
                     /transl_table=11
                     /product="Uroporphyrinogen decarboxylase"
                     /protein_id="X:GFGGCJJI_00302"
                     /db_xref="COG:COG0407"
                     /translation="MPNQKFTNALQCKAQSIPPIWMMRQAGRYHSHYQNLRKKHTFEE
                     LCKIPELAAEVAFGPVDDFGFDTAILFSDILFPLEALGMGLKFGDDGPKLGWQLAQSS
                     DLGRMHSLEQAVDFMGFQKKAVALTRKRIPEDRSLIGFIGGPWTLFCYATLGKHDGNL
                     ILPKVSPLLREGFYKKLLPLLRENIRLQLEGGAEIVMIFDTAGGDASPGFFNEAVFPP
                     LRELAESFPGKIGYYAKGISSQSLGSIRSLAGLAGFGVDHRIELTELFGKRKQFIQGN
                     FDQAMLFLDPGEFRSYLMKWLEPFLRLTPDQRSGWICGLGHGVLPKTPEANVRNFVKT
                     VREVFA"
     gene            complement(313196..313888)
                     /gene="mprA"
                     /locus_tag="GFGGCJJI_00303"
     CDS             complement(313196..313888)
                     /gene="mprA"
                     /locus_tag="GFGGCJJI_00303"
                     /inference="ab initio prediction:Prodigal:002006"
                     /inference="similar to AA sequence:UniProtKB:A0R3I8"
                     /codon_start=1
                     /transl_table=11
                     /product="Response regulator MprA"
                     /protein_id="X:GFGGCJJI_00303"
                     /db_xref="COG:COG0745"
                     /translation="MKAKLLLVEDDRSLGETLKERLEKEGYEMIWTVSAQSARTLALE
                     SKPDLILLDVRLPDGDGFELAAELRTRKDCPPFLFLTAHSGAPERLRGFELGAEEFIP
                     KPFHLKELLIRVGHVLESHKHSFKKTKYVYEGFTLDFSGYSIHTPSGEEIHLSKRDCA
                     LLNLLVEERQRTVSRDEILDRLWGEEKFPTNRTIDNSIVRLRQAFGDKGEEAIRSVRG
                     VGYQWVGDLRDA"
     gene            complement(313885..314811)
                     /locus_tag="GFGGCJJI_00304"
     CDS             complement(313885..314811)
                     /locus_tag="GFGGCJJI_00304"
                     /inference="ab initio prediction:Prodigal:002006"
                     /codon_start=1
                     /transl_table=11
                     /product="hypothetical protein"
                     /protein_id="X:GFGGCJJI_00304"
                     /translation="MHLLKYKKILLPLAWIAITVSLGSWWLFLGLRQNRMATELASRI
                     GGIAEQEVLDKLERQSVMIKMEGAFFLSMLVAGGITLVWLTFREYKRNKLIQDFFSTV
                     THEMKTPLASLRLQVESLLEESPNPSTDKLLHRLLKDSVRIESQMTKALYLASLMRSE
                     GLYLEDTNLPDLEESFKDDWSELTLITEWTCARVKADRKALESVFRNLLENSVQHGKA
                     TKVKISTEPISGGRVKFEFQDDGIGFHGDLRTLGRPFIRHTSTSGTGIGLYIIKNLIK
                     KMGGNFVLRTSESGGFRAEWTLFASGKGTRST"
     gene            complement(314817..316118)
                     /gene="hemL_1"
                     /locus_tag="GFGGCJJI_00305"
     CDS             complement(314817..316118)
                     /gene="hemL_1"
                     /locus_tag="GFGGCJJI_00305"
                     /EC_number="5.4.3.8"
                     /inference="ab initio prediction:Prodigal:002006"
                     /inference="similar to AA sequence:UniProtKB:P23893"
                     /codon_start=1
                     /transl_table=11
                     /product="Glutamate-1-semialdehyde 2,1-aminomutase"
                     /protein_id="X:GFGGCJJI_00305"
                     /db_xref="COG:COG0001"
                     /translation="MKSYGTSSELFDRAKKVAPGGVHSPVRSFRSVGGTPVFFQAAKG
                     ASLTDVEGKQYIDYCLSFGPLLLGHRDPEVEEIVLETASLAWSFGAVEPYSLELAEWI
                     VARIPWVEKIRFVNSGTEAVMSALRVARAATGRNKILKFDGCYHGHLDALLVKAGSGL
                     AGESSSDSAGIGSELIRNTLVLPLDDEKMVEDLFEMEGKNIAALVIEPLPANYGLLIQ
                     RKEFLQKIVAVARKHGALILFDEVISGFRVGLTGMSGELGIRPDLVTYGKIIGGGFPV
                     GAYAGRAELMDLVAPQGPVYQAGTLSASPFGMRAGLATLIKCERENVYSILEERTKRL
                     SEGLLSIFRKYDPETDWAAETYASLFWFHKKTASPIRTVDGIPAGHKESFAKVFHLLL
                     ENGIYLAPSGYEVGFTGFAHTAQVIAKTLELAEEAFKKNRS"
     gene            complement(316115..316987)
                     /gene="hemB"
                     /locus_tag="GFGGCJJI_00306"
     CDS             complement(316115..316987)
                     /gene="hemB"
                     /locus_tag="GFGGCJJI_00306"
                     /EC_number="4.2.1.24"
                     /inference="ab initio prediction:Prodigal:002006"
                     /inference="similar to AA sequence:UniProtKB:P64334"
                     /codon_start=1
                     /transl_table=11
                     /product="Delta-aminolevulinic acid dehydratase"
                     /protein_id="X:GFGGCJJI_00306"
                     /translation="MIQPLFVAESLKDRESMPSLPGVFRDTKETVLKQIESDSKLGVD
                     HFLLFLVPGNKSNDSIPTKFYEEVISGIKRNFPEAFLWIDTCLCSLTTHGHCGLLDAK
                     GRIDNAKSVRRLSEIALCYANSGADGISPSDMMDGRVASHRKILDEHGFETVPVMSYS
                     TKFKSNFYGPFREAAESAPGRGDRSSYQIDVRNKEDSLLCSLRDAKEGADLLMVKPGL
                     TAIDLIHPIRNATGLPVGAYQVSGEYASLSLLAENGFCKFEDALRETWQVFGRAGASY
                     LITYAARRGKEIFA"
     gene            complement(316984..317079)
                     /locus_tag="GFGGCJJI_00307"
     CDS             complement(316984..317079)
                     /locus_tag="GFGGCJJI_00307"
                     /inference="ab initio prediction:Prodigal:002006"
                     /codon_start=1
                     /transl_table=11
                     /product="hypothetical protein"
                     /protein_id="X:GFGGCJJI_00307"
                     /translation="MRESYGMELRRNRILPAMRNLTSSESLNAKK"
     gene            complement(317076..318641)
                     /gene="hemC"
                     /locus_tag="GFGGCJJI_00308"
     CDS             complement(317076..318641)
                     /gene="hemC"
                     /locus_tag="GFGGCJJI_00308"
                     /EC_number="2.5.1.61"
                     /inference="ab initio prediction:Prodigal:002006"
                     /inference="protein motif:HAMAP:MF_00260"
                     /codon_start=1
                     /transl_table=11
                     /product="Porphobilinogen deaminase"
                     /protein_id="X:GFGGCJJI_00308"
                     /translation="MSFVLRIGSRKSSLAKLQSCLVRDALLRAHPNLNIELFFKEASG
                     DQDLVTPLWKMPTRGVFTQDLTKELTDGNVDLVIHSYKDLDLEGHAGTETVMVLPRAD
                     QRDVLLWKRSTFDNPPNEIKIHSSSPRREYNLSAFLPLALPRRHQGKPIYFHPVRGNV
                     QTRVRKWMEDDSISGLVVAKAALDRLLSREFSFAEQPEYVEVRDQLRSVLNEQLFMVL
                     PLSKNPNAPAQGALAAEFRAGDDRVRELLSPLRSLSEERNVTDERRLLSLFGGGCHQK
                     IGVAVHSGESGTVLFLRGKTDSGEELDSAIRWKGDDFPRPISGSHVFPTKRQTAGRTR
                     LPLPSSPPTGRFWFVARADAFPESWSNPEPDTILVVAGTKTWEKLASRDLWVHASTDG
                     LGESDAKNLGTLLGEIPNFVKLTHEESGIVEGTWDRLPTYKVEWETPLRDVSEYSHFF
                     WMSATQFERAYRKDPSIAQKIHATGSGATYSYIRNILGTSGKVYAFPNYESWVNACKG
                     EIPEFLKKEIGHL"
     gene            complement(318626..319426)
                     /gene="hemA"
                     /locus_tag="GFGGCJJI_00309"
     CDS             complement(318626..319426)
                     /gene="hemA"
                     /locus_tag="GFGGCJJI_00309"
                     /EC_number="1.2.1.70"
                     /inference="ab initio prediction:Prodigal:002006"
                     /inference="protein motif:HAMAP:MF_00087"
                     /codon_start=1
                     /transl_table=11
                     /product="Glutamyl-tRNA reductase"
                     /protein_id="X:GFGGCJJI_00309"
                     /translation="MRTVWVTDSRIHPESLDLPDTWEVKTGYEAYGLLLEIISGLRSK
                     LFGETEVLAQFRQRFQELPSSAFGEYIARLRDNLIEDCRSLRSGYLQNLGEQSYGGLA
                     QKYLASSAGPVSKVALLGTGQLAEKMLPWLKGADRSVCIVGRNLDRLEFLGNSSGSST
                     AFWEDWSPQGEAWVIAAPVNLEPWMDKLSPGDLVLDFREEPLESRLPEGVRYISFADM
                     MSSLKETEERTRKVREELDSVLARLLEERELEAHQFVFGWEDLPCPSF"
     gene            319503..319841
                     /locus_tag="GFGGCJJI_00310"
     CDS             319503..319841
                     /locus_tag="GFGGCJJI_00310"
                     /inference="ab initio prediction:Prodigal:002006"
                     /codon_start=1
                     /transl_table=11
                     /product="hypothetical protein"
                     /protein_id="X:GFGGCJJI_00310"
                     /translation="MDHISTKDHTEFPPCFVKILSADLENIRVAAIENHFQNDPMVWD
                     TLIQDYIVYAIVGATAIYLLFPLVSSLKNLFGKPTSEEIRYGCYEDACASCRVVPVKK
                     ESSLRKAKRA"
     gene            complement(319818..320693)
                     /gene="yidA"
                     /locus_tag="GFGGCJJI_00311"
     CDS             complement(319818..320693)
                     /gene="yidA"
                     /locus_tag="GFGGCJJI_00311"
                     /EC_number="3.1.3.23"
                     /inference="ab initio prediction:Prodigal:002006"
                     /inference="similar to AA sequence:UniProtKB:P0A8Y5"
                     /codon_start=1
                     /transl_table=11
                     /product="Sugar phosphatase YidA"
                     /protein_id="X:GFGGCJJI_00311"
                     /db_xref="COG:COG0561"
                     /translation="MRFPYGKELEGIHTIAMDLDGTLLNSRGCISSLNHYVLSAALAQ
                     GIRLIIATGRRFSSALPFALEFSGDLFVVSNNGQVLRASPTGARVAETYLSPNAAAAV
                     LDSGKKSGFDPILHVDHYEDGVDILAESPITDPKFHNYSGGDLKRSRVVKNCLDYGSD
                     RILVACFLSQQKDHLVELERNLLSLPESDQFRTVITRIHGVAYCLEVLEKNVSKWSAI
                     DTFLRANGLDSAGVVAFGDEKNDWEMISQAGFGFAMKNAIPYLRDRATYVTRYSNDED
                     AIAMTLLELGALCFP"
     gene            320808..321635
                     /gene="mqnD"
                     /locus_tag="GFGGCJJI_00312"
     CDS             320808..321635
                     /gene="mqnD"
                     /locus_tag="GFGGCJJI_00312"
                     /EC_number="4.1.-.-"
                     /inference="ab initio prediction:Prodigal:002006"
                     /inference="similar to AA sequence:UniProtKB:Q5SI12"
                     /codon_start=1
                     /transl_table=11
                     /product="1,4-dihydroxy-6-naphtoate synthase"
                     /protein_id="X:GFGGCJJI_00312"
                     /db_xref="COG:COG2107"
                     /translation="MKLSLAYSPCPNDTFIFYHLIAGKTKAPFSIQEELHDVEQLNRF
                     AKEGKFHSSKLSFAAFFQVADRYSLLDSGSALGRNCGPLIVKRKGTPATSPKGKKILV
                     PGAWTTANLLTHLYLEGDYEPVPIRYDLILNQVLSGKAEFGVVIHEERFTYEKRGLEK
                     VRDLGEWWEETSGAPIPLGCIAIRRDLEKNLKEDLDFSIKESLSLAYENREDTYDYIF
                     RHSQDTSKEVVDAHIDLYVNEFSRSLGDEGRRAISTLYKEALRTGLVPAGRETTLFT"
     gene            complement(321654..322535)
                     /gene="metF"
                     /locus_tag="GFGGCJJI_00313"
     CDS             complement(321654..322535)
                     /gene="metF"
                     /locus_tag="GFGGCJJI_00313"
                     /EC_number="1.5.1.20"
                     /inference="ab initio prediction:Prodigal:002006"
                     /inference="similar to AA sequence:UniProtKB:P0AEZ1"
                     /codon_start=1
                     /transl_table=11
                     /product="5,10-methylenetetrahydrofolate reductase"
                     /protein_id="X:GFGGCJJI_00313"
                     /db_xref="COG:COG0685"
                     /translation="MKKILEIYTNAKEPVYSFEFFPPKTMEGEAKLYETVTELSRVNP
                     GYITVTYGAGGSTRDKTIRLTSDLARKFNLAAAAHFTCVGGNKEEIHTILKEIESSGI
                     RNLMALRGDPPKGEGAFRKVEGGFEHASELISFIKSEGFDFCMGGACYPEKHPQSTDL
                     DKDVDNLKKKVDAGADYLVSQLFFKNEIFESFLNLVRKKGIRVPVVPGIMPITSFSQI
                     ERFRSMAACEFPEKLLVDLEEVQNRPEEFYRRSLNFSVEQCRELIEMGSPGIHLYTLN
                     QSHASYDIVRELRGEGK"
     gene            complement(322569..325076)
                     /locus_tag="GFGGCJJI_00314"
     CDS             complement(322569..325076)
                     /locus_tag="GFGGCJJI_00314"
                     /inference="ab initio prediction:Prodigal:002006"
                     /codon_start=1
                     /transl_table=11
                     /product="hypothetical protein"
                     /protein_id="X:GFGGCJJI_00314"
                     /translation="MNQDSIRISHPQPVKIREVRTKGTFDLKEGKLRGYSESLDSPGI
                     GVITLVLGEGSSFNQIRLHSSESKAAYFPDTFRFEISLDGKVWEPILQETGFRRSNKK
                     IGHWNFSLVRANFLKLVSKVSEKEGSKWTVGIADLEVGVSGIVKVEVSSERDRFWVKE
                     NLIDQRPDYGWASQVSPQPKEEFFLVDLGSISRVNELRLLSPKEAPSFFPETFTVYYS
                     EDDLTWNQLLEENQFLSELGVWYQWRFLPANIRFLKFVSRPQKKTNQESYATRIVEVE
                     LYAAPYLSDLTHKPTAEPLPYATVLRAGLVRLAVDGETSEGAAVQANDRRLRDSTTEY
                     KGIVELASDGEDKEGVAVQGSDRRLKHASETTFGLVRLAMNGENRADRVVQGNDERLK
                     SATTQAQGIVELAENGETKEGVAVQGNDDRLKHANMNRFGLVQLASPGEAIPGKVVTS
                     DDPRLRAATTETSGILRFASSGEDAAGAAVQGNDKRLKLATTQTFGIVQLGRSGESKE
                     GVVVQGNDERLRHASTEYPGIIALAPAGKSIPNHAVSADDPRLSDARSPKPHSHDYAP
                     LEHDFNSHSGFLRVKGTVEAPYLNISPPPENNGLIYARNEAEKGSGIVGSGRHIGVLA
                     YGEKFGVRGDSSSGDRESAGILGLAKRGFGGWFHSRSGHAVYASGKGIPQLNETGSGK
                     ALLAEGESDFIGTIFVQTGKGTDCIAHFFPVQSGDVIAEGDWLVMGEDGRLRKSKNSN
                     ATNVVGVAVKSAAMVLGEKPHVEGQWLVAISGVVLANVEAQSQPILPGDLLSVGLTGG
                     HAVRVSSETLKHGALVAKALGAQRNGRGVIPVLLSCG"
     gene            complement(325095..325268)
                     /locus_tag="GFGGCJJI_00315"
     CDS             complement(325095..325268)
                     /locus_tag="GFGGCJJI_00315"
                     /inference="ab initio prediction:Prodigal:002006"
                     /codon_start=1
                     /transl_table=11
                     /product="hypothetical protein"
                     /protein_id="X:GFGGCJJI_00315"
                     /translation="MKPNPYAALLSAIDSFNPTKPGLKEWMALFQMFLFEKNNPGLIA
                     GDLISRIQFFGNN"
     gene            complement(325265..326167)
                     /locus_tag="GFGGCJJI_00316"
     CDS             complement(325265..326167)
                     /locus_tag="GFGGCJJI_00316"
                     /inference="ab initio prediction:Prodigal:002006"
                     /codon_start=1
                     /transl_table=11
                     /product="hypothetical protein"
                     /protein_id="X:GFGGCJJI_00316"
                     /translation="MGEHYPYIKFLTDIIESGVWAHLSAAGKTLYLVLLKFSDQTFKP
                     VWPSNEILLRLTGLKTKKSINEGKRDLVKAGLLQFVPGTGHKNTMYYFCFNYPGSKIP
                     PQGVIFGNPRGVEAGASGVQDGSPEGVREVSPNNINITIHNTQNQKPDLRKEAQKLSL
                     DFLSREYGPGILAEAMEIAKAQNQEGNLYYIRGICRNLSSAGKQPNFEHRTGASPQDR
                     NFSRSYEASWQGFLDWCKDLLSPSSVAVLQNIRVEPDGRTLLVIDPVPVALRTIVTKY
                     FTDTIHPSILVIFSAKQEENRTKA"
     gene            complement(326561..327409)
                     /gene="noc_2"
                     /locus_tag="GFGGCJJI_00317"
     CDS             complement(326561..327409)
                     /gene="noc_2"
                     /locus_tag="GFGGCJJI_00317"
                     /inference="ab initio prediction:Prodigal:002006"
                     /inference="protein motif:HAMAP:MF_02015"
                     /codon_start=1
                     /transl_table=11
                     /product="Nucleoid occlusion protein"
                     /protein_id="X:GFGGCJJI_00317"
                     /translation="MSSKSKRLGSLADVFQAEKLEGTIRKIRLDKIRPSESQPRQERK
                     KGVEELAQSLQKDGLLQPILVTKQSNDEYYTIIAGERRFHAATLLNWAEVECKILDRD
                     AKETFRLAIIENLQRENLSPYEEIEAMSHLKLTFSYTDLELGNLFGKSRSYMTELLGI
                     SGLNKEELKICKDSGIETKNLLIQAANASKKGTFQDFIQKFNSGELKTVKDAKSFNRS
                     ENTLFPTTGTKPHESVHAQEYSPRPYKLGKKGNSILVSSDDEEFLQEMYKFLRKEISK
                     KFGKPS"
     gene            complement(327393..328145)
                     /gene="soj_2"
                     /locus_tag="GFGGCJJI_00318"
     CDS             complement(327393..328145)
                     /gene="soj_2"
                     /locus_tag="GFGGCJJI_00318"
                     /EC_number="3.6.-.-"
                     /inference="ab initio prediction:Prodigal:002006"
                     /inference="similar to AA sequence:UniProtKB:P37522"
                     /codon_start=1
                     /transl_table=11
                     /product="Sporulation initiation inhibitor protein Soj"
                     /protein_id="X:GFGGCJJI_00318"
                     /db_xref="COG:COG1192"
                     /translation="MIVVSIANQKGGEGKTTTSLNLAWGLARRGKKTLIIDIDPQANS
                     TGIFLNPDSLEKSMHNIFQAKAKVRDVMVPTHVENLSIAPSRLALAEAETVAAIVDAP
                     YILRDALADLEKDLDFCIIDCPPSLSIFTINALVASNYVIIPLQAEKFSVDGILGLQQ
                     TINSIKKRINPGLEILGALVTQLKPQTLLTKTIVPVLTKYFRIFENSISDGVAVGESH
                     LAKKSVFEYNKSSRQAQEYEGFVEEFLNELKK"
     gene            328449..329825
                     /locus_tag="GFGGCJJI_00319"
     CDS             328449..329825
                     /locus_tag="GFGGCJJI_00319"
                     /inference="ab initio prediction:Prodigal:002006"
                     /codon_start=1
                     /transl_table=11
                     /product="hypothetical protein"
                     /protein_id="X:GFGGCJJI_00319"
                     /translation="MVDAMLNFKQSPFMEPGIQEIFYGRPAAADLRLLLPLAFPILLK
                     AIGSSAGLVTLPVEGEQEALEEVASWGYPEEGYFYSFLAKGSEARKKLESVSPFYLPK
                     SAMAEFFLPESSGGLLGGILVQGKVQGFLLLEMEKSPSEWQSLFLALFCQKLAWILEG
                     APSVSVIAKNEAGSEDRKDQLGQILFRLSESGNSVWELYRKLGILKIRGPKGSGKKTL
                     AKWVHRRESAGSGLLVIGVLPEHGGKLEKSLEEWEAMAQGGTLIFERIQEYSALQQKL
                     LYEYATSERSRRPRLIFLENSETSPAEELVFFRALLESNSLEIPAWKTWPTADRRIAV
                     SLIFEEVREAQGRFDLSLSEEAARSLAISELDRNLEDLRNSIEEGVLHSSGREIREFA
                     IQSERPQGVSMPDADDLDLRKAVEALERQKILLAYKLFGGNQIRMSKALGISRGSLQY
                     KLKNLGLG"
     gene            329830..330861
                     /locus_tag="GFGGCJJI_00320"
     CDS             329830..330861
                     /locus_tag="GFGGCJJI_00320"
                     /inference="ab initio prediction:Prodigal:002006"
                     /codon_start=1
                     /transl_table=11
                     /product="hypothetical protein"
                     /protein_id="X:GFGGCJJI_00320"
                     /translation="MELDSLYEERKTPAGFLVKVRLAKMTYVVFTAKGPEIPKGAKNQ
                     SIIVPVPRVAFLGEEFDLSHFRLGELSFVNVRQGKLVIPYQHTSSGNEVRTIFLNSGS
                     ECDILPVIIFHFGKVEEFLRAKEEGIELHHLVLDEEFPRQDLVTLKIRFPSLNMLIIK
                     RKVAQKLEAPGGVMPGKEELERSLREESSIVDFNKVRATDLLEKGNLNMHSINPVFLA
                     RVHLRKAELEKVKQLLLDFSLRPEEVVFIRTFLEVMIRNDEKKEELESWKVKLQNLDE
                     GFRLAGLILEMKEAEFEVELNKGFSKEIASMVYALLEKEQSEADTKEKEIILWEWKLR
                     TKQLFRKMA"
     gene            330930..331967
                     /locus_tag="GFGGCJJI_00321"
     CDS             330930..331967
                     /locus_tag="GFGGCJJI_00321"
                     /inference="ab initio prediction:Prodigal:002006"
                     /codon_start=1
                     /transl_table=11
                     /product="hypothetical protein"
                     /protein_id="X:GFGGCJJI_00321"
                     /translation="MIFGEKSKNLAHFLLTAALLAASSATFAQTENFISREDRPHPSS
                     GLDLSQEGILDSSNIHQAEVDSVLAEGISYSDAQRVADFPELLDLLNSESVHKKKIFA
                     SKSLLQRIESPRTAMSGSAFDQKSDFGNPLLFAFKNSESVKRFGSGCGHDRFDSLVGS
                     SSSLRKKRKKTTGLALMDQLLSATTSGGDSIVCPALISQGAELSCADLFWKPRSTSAV
                     HFPEGGGFATARRQWFSLGKNALVAMRIRSAAAGSWSDMISPEGRRAKGSLILFPGAR
                     QTRQAGPPTYSCEKCGGSGVEDSRYDFNSLALPSSPIGFPPRENKWTGPSPILEITVL
                     CSVSSERSIAA"
     gene            332043..332414
                     /locus_tag="GFGGCJJI_00322"
     CDS             332043..332414
                     /locus_tag="GFGGCJJI_00322"
                     /inference="ab initio prediction:Prodigal:002006"
                     /codon_start=1
                     /transl_table=11
                     /product="hypothetical protein"
                     /protein_id="X:GFGGCJJI_00322"
                     /translation="MAAKIKRTSFQKLLNAMKKLIMEVNDNEILRRLETLMATSKEDL
                     NQAVVRSLLENPLEFDPKSVPEPYAQYVRHFVYMVKRNKKRGLDVTFDAGNLDSKSLK
                     KSPPVKPQEAVKKSPPKRKRA"
     gene            332977..333426
                     /locus_tag="GFGGCJJI_00323"
     CDS             332977..333426
                     /locus_tag="GFGGCJJI_00323"
                     /inference="ab initio prediction:Prodigal:002006"
                     /codon_start=1
                     /transl_table=11
                     /product="hypothetical protein"
                     /protein_id="X:GFGGCJJI_00323"
                     /translation="MGREASLRAIDQMIEHIGRLVSLGRVRMANPASSPRLNFRLIHV
                     TLSCVGRFPWHARKSHLSACFMLACAIIAPHYDLMAEVIKLRVKCHACSNLIEGSAKY
                     GTGHYVPEGVDFEFVAIGKIETPKGKRVKAEIIAICPNCGVKCKWTI"
     gene            333478..333576
                     /locus_tag="GFGGCJJI_00324"
     CDS             333478..333576
                     /locus_tag="GFGGCJJI_00324"
                     /inference="ab initio prediction:Prodigal:002006"
                     /codon_start=1
                     /transl_table=11
                     /product="hypothetical protein"
                     /protein_id="X:GFGGCJJI_00324"
                     /translation="MIKILHKQANILCLLLIKSLMAQNGLIISYIL"
     gene            333578..335020
                     /gene="patA_2"
                     /locus_tag="GFGGCJJI_00325"
     CDS             333578..335020
                     /gene="patA_2"
                     /locus_tag="GFGGCJJI_00325"
                     /EC_number="2.3.1.-"
                     /inference="ab initio prediction:Prodigal:002006"
                     /inference="similar to AA sequence:UniProtKB:O25526"
                     /codon_start=1
                     /transl_table=11
                     /product="Peptidoglycan O-acetyltransferase"
                     /protein_id="X:GFGGCJJI_00325"
                     /db_xref="COG:COG1696"
                     /translation="MNFTTPLYTLFFVFLFLLRWLLPRFRFLPEWIPFPFLLVGSYLF
                     YFSWSPKFGSLILATTILDYSVGKAMGFSSPGRRRLLLLLSLSGNLTVLGFFKYFGFF
                     VENGNALLSALGLHSAIPSLKVVLPVGISFYTFQSLSYTIDVYRKEIQPEQSFWNYAL
                     FLSFFPQLVAGPIVPAREFLPQLKQWVAWENLAFREGVVLLLVGSWKKAVLADNIAIL
                     PDALFQSPAIVSQFYAWVGVFAYALQIYFDFSGYTDIALGSALLLGFRLTENFRMPYL
                     ASSFSDFWKRWHISLSSWLKNYLYISLGGNRKGEFRTYLNLLITMLLGGLWHGASWNF
                     VVWGGIHGALLGLERGFGHFFKRKGAILEIPKIVSYAYRILVVLTIVLVWVFFRSPSW
                     EKTEIVFAKLFFGSGGINPGDSAIRLFFLCGLLFVVSTWIGQRDEASGVFRSWVESLP
                     GWAFAGIASLGFLFAVLLSAESQPFLYFVF"
     gene            complement(335005..336486)
                     /locus_tag="GFGGCJJI_00326"
     CDS             complement(335005..336486)
                     /locus_tag="GFGGCJJI_00326"
                     /inference="ab initio prediction:Prodigal:002006"
                     /codon_start=1
                     /transl_table=11
                     /product="hypothetical protein"
                     /protein_id="X:GFGGCJJI_00326"
                     /translation="MYWIFVSGFLFVASLSLTLARFPVEIYWNPDVLYVPTLLTDILR
                     DGGSLRGWSLASSPYLFPDLPLVFLLSLFTKQPFWALVSFSVLQASFFVWALGRFLRT
                     LEPQVPARYSYSFSLLITSFLLLVSEKFPILYLFLLPAMHTSAFLATLWAWPYLYNEK
                     TPRFFFFPVLCLLVMSDRILLLELYLTAALAWTRRYGRWGTIFPQLSLRFFFSGVIGF
                     GLHTFLRTFLSMEASNKISVIESFRRISEDLIGWLSKGDLPGIFFILALIAGIWALFR
                     GKERGFSFGFVAYLQLILLGIAPMAGLYTDKYSLRYCVPAFYLTPALFGTLVLSRDLG
                     KRKNSRNFALLGMILGLSSLALLGPLVPEGSWGFRGIPKPPEANCVDSLSETENFVLV
                     LTDGKKAKRILVYSDKNIRAISVDFSTLEGSHSLSNREWYIFPPEGPFAVLPEGLGEA
                     RIRSFYGEPAKILECPNTKKHVLLYEDTAKIRTLLQRPFQKTK"
     gene            336591..338156
                     /locus_tag="GFGGCJJI_00327"
     CDS             336591..338156
                     /locus_tag="GFGGCJJI_00327"
                     /inference="ab initio prediction:Prodigal:002006"
                     /codon_start=1
                     /transl_table=11
                     /product="hypothetical protein"
                     /protein_id="X:GFGGCJJI_00327"
                     /translation="MFFSRVVSSFLKSSSSRLGILIGGLLLIFSLDFLLFRQALWAIP
                     NESAWSTNHFYNFLYEYFRIRSKSKTKFRILLVGSSIAHYSLDRGMLNEEILRLTGKE
                     VESEFLSYAGMTPLDAYLLRKKIIELNPDLIVYPINFIDWRLHRTYVLDPVSGRNDSF
                     PEDRLILDALDYGEAPQSRYIFPAESAFTFWKILGPEKTAEFIMAAIFDFYRYKDIYW
                     KNIRSLFDHRFGRNTSYHGYNGAQIPERISSLGWTGRSFSFAPKEYMTKKGFYIQVVR
                     EILREGNLHVSLNNARGDSQNFDFDTPGWKRILLDKKFLEKDRSFITAKLSRTWIPYY
                     AEPENKDWVYDRLGVRLQQTFGDELPRSGMQYTREERSEDLRYVGMSDSEYREYFYFR
                     LLAEPEHRPGIGYLIALAEAKKKVAGESFRPAMHFRYMSEFLDSMRASKVPVLLINNP
                     ENPISLNWYENSRWYQNHLEYLRSISGRGVTFSDFKDRLDPIDFSDYHHFTYPAMKKM
                     NPVYAREIIKFVE"
     gene            338230..339276
                     /gene="asd"
                     /locus_tag="GFGGCJJI_00328"
     CDS             338230..339276
                     /gene="asd"
                     /locus_tag="GFGGCJJI_00328"
                     /EC_number="1.2.1.11"
                     /inference="ab initio prediction:Prodigal:002006"
                     /inference="similar to AA sequence:UniProtKB:Q04797"
                     /codon_start=1
                     /transl_table=11
                     /product="Aspartate-semialdehyde dehydrogenase"
                     /protein_id="X:GFGGCJJI_00328"
                     /db_xref="COG:COG0136"
                     /translation="MSKVNVAVLGATGSVGQRFIQLLENHPYFQVTHLCASENSAGKT
                     YGTVMKKRWKISSDIPAYARDIIVTTPEPSKTPGVRLAFSGLDASIAGEVETAYANAG
                     VNIISNSKNHRMVENVPLLSAEVNAAHLAVLPAQKASGKIVTNSNCTIMGVTISLKPL
                     FDLFGIEAVMLFSMQAVSGAGYPGVPSMDILGNVVPFIGGEEEKAEIEPLKCLGKIEN
                     GKIINADFPISAHCNRVPVFDGHTVCVSVKLKKKATEQEIRDAWSSFKGEPQELGLPL
                     APSSPIVYREEEDRPQPRLDLDTGKSMSTVIGRLRPDPLFDWKYVVLSHNTVRGAAGA
                     ALLNAELMYKKNLL"
     gene            339289..341259
                     /locus_tag="GFGGCJJI_00329"
     CDS             339289..341259
                     /locus_tag="GFGGCJJI_00329"
                     /inference="ab initio prediction:Prodigal:002006"
                     /codon_start=1
                     /transl_table=11
                     /product="hypothetical protein"
                     /protein_id="X:GFGGCJJI_00329"
                     /translation="MLDPQSPELKVADYNSTLQLAQALEARGDFQYKGIYKLVLIVAD
                     WTEKFVANKILPTTEQIARELTLDKERVFAYLKEATSRHNPPLIKKISMVDYDPTGDL
                     SDGKLIASSLRLMTVFARPSQADAGSSHRYVEGVNQTSFTSIQRWIKDRRKFPGTENF
                     QKWIWECIDANRLSETYASSEIGGLFQDLYDTTPALKQTTINIHLKPVLKRLVDSKNL
                     YFFRNERALSPGNRSVFYYNVQDEIIARLELYKKYLKDKIIPELQRIGVLGNFSQEEL
                     NNTRALAVQVLPFLSPAYGDQKTAMEELLALIHFEEEEKEKKEKEEKKAKLSELLDYV
                     KSANRLVDLNYLRFRGEPIEDEIRNLIINHEMILHAEFADKKSMYDFVLHKDCIQGAI
                     ENAKRVLSATGNDSEIRVLGKMNIKDFLESREAAGQFEKLEYSSLFKYLPFFTRFWRS
                     LFGNNNMVHRFEAEAIRARLAAEQNKRVLEAKTRAAQEEKLRIAEKRVKEKDEAESGA
                     KTKAAGVFAPGEEAVMTRSGEQEADPQAKKMLSSVLDILDAAWAGGEYPDRNYLLTML
                     GADADENTLLNFLKKNAKKEIHSFMVRNQEEKYTFPILITRRFLKKNGRSLLDKAKKI
                     VDEQKVAGMPEQEKFDFYISFEDFLNRTLAKI"
     gene            341323..342753
                     /gene="pyk_1"
                     /locus_tag="GFGGCJJI_00330"
     CDS             341323..342753
                     /gene="pyk_1"
                     /locus_tag="GFGGCJJI_00330"
                     /EC_number="2.7.1.40"
                     /inference="ab initio prediction:Prodigal:002006"
                     /inference="similar to AA sequence:UniProtKB:P80885"
                     /codon_start=1
                     /transl_table=11
                     /product="Pyruvate kinase"
                     /protein_id="X:GFGGCJJI_00330"
                     /db_xref="COG:COG0469"
                     /translation="MKNELVNFRKTKIICTIGPATADKKMILALAEAGMNVARLNMSH
                     GNHEFHRSIIKIIKSLNKDVLKHPIAILLDTQGPEIRTGDLQVDHLDLKVGESFTFHI
                     IPGVESEEQSVFVNYRDIVNDLKIGDRVTVDNGLINLVVEEIQETALKCKVVDGGKLG
                     SRKHINLPGIRVNLPSITQKDQKDILFGLEEDVDFIALSFVRSKEDILQLRKIIEENN
                     GHSAIIAKIEDQEAVRNMVEIVEASDGVMVARGDLGVELPIEELPIIQRAIIRECAVR
                     GKRVIVATHLLESMINNPSPTRAEVTDVANAVYEESDAIMLSGETAAGKFPVRCVEML
                     HKIAERVEKTPGVGYVSDRIPSNKKEEMAKSAAMLSDSIKSPAIIVITRRGTTALNVA
                     SFHPRQPLIYAFTNMTTVRRKLWLTRGVIPYRIDFSSDPEKTIKLAIETLKASGRIKD
                     GDQVVILSDIIAGVDRVETIQVREVK"
     gene            complement(342761..343060)
                     /locus_tag="GFGGCJJI_00331"
     CDS             complement(342761..343060)
                     /locus_tag="GFGGCJJI_00331"
                     /inference="ab initio prediction:Prodigal:002006"
                     /codon_start=1
                     /transl_table=11
                     /product="hypothetical protein"
                     /protein_id="X:GFGGCJJI_00331"
                     /translation="MPRKRKRENVAGLGLNPFLGSDDFLEKDPETMSSEELKLYLHIK
                     KLKVRLEFERFQSSLNYTGMLFEALDRLGIRETLLAWVENQAFGGEARKQKPNSE"
     gene            complement(343068..343448)
                     /locus_tag="GFGGCJJI_00332"
     CDS             complement(343068..343448)
                     /locus_tag="GFGGCJJI_00332"
                     /inference="ab initio prediction:Prodigal:002006"
                     /codon_start=1
                     /transl_table=11
                     /product="hypothetical protein"
                     /protein_id="X:GFGGCJJI_00332"
                     /translation="MARKKENSRTKPAESETQNGDGFFNGFELKGHLLSLVDSFLEYI
                     ETLLLYLRKSAEEKVKRGVQVYVFLRIGFYFLGLASLLFLGAFFLYLLKTFGDPILAT
                     LGTGGLCLFFSLFSLALVASKLKG"
     gene            complement(343460..343735)
                     /locus_tag="GFGGCJJI_00333"
     CDS             complement(343460..343735)
                     /locus_tag="GFGGCJJI_00333"
                     /inference="ab initio prediction:Prodigal:002006"
                     /codon_start=1
                     /transl_table=11
                     /product="hypothetical protein"
                     /protein_id="X:GFGGCJJI_00333"
                     /translation="MSNAESLNEELESLKEKAKKITGKAREEYLEHVSDLKERLKQVT
                     GETSERAKQIIDQTGVYIKENPQKATLIGLGVGVGLGLIVGLLIRRK"
     gene            343969..344382
                     /locus_tag="GFGGCJJI_00334"
     CDS             343969..344382
                     /locus_tag="GFGGCJJI_00334"
                     /inference="ab initio prediction:Prodigal:002006"
                     /codon_start=1
                     /transl_table=11
                     /product="hypothetical protein"
                     /protein_id="X:GFGGCJJI_00334"
                     /translation="MNLVSKIAKIRRKQRQRIYNRAYRQALKHLKREFKAEADRHAQA
                     EKELEKYYRKDVDTEAKKTRKKIQELENYKLLLERKEMEIESKLAFLNDQLHKIEELK
                     ARMDGAVNLMARAGSLSNGAIDDAEKIKQALKKVL"
     gene            344413..344721
                     /locus_tag="GFGGCJJI_00335"
     CDS             344413..344721
                     /locus_tag="GFGGCJJI_00335"
                     /EC_number="4.2.1.96"
                     /inference="ab initio prediction:Prodigal:002006"
                     /inference="protein motif:HAMAP:MF_00434"
                     /codon_start=1
                     /transl_table=11
                     /product="Putative pterin-4-alpha-carbinolamine
                     dehydratase"
                     /protein_id="X:GFGGCJJI_00335"
                     /translation="MSSARKMDPEEIRKNLPDSWEVLPIDGVYRIRKNFPFSTYSEGI
                     RFVNEIAREAERLDHHPDLKVGYGNVGLEVFTHSLKGLSNLDLELALFSEKAYKADVS
                     "
     gene            complement(344736..345527)
                     /locus_tag="GFGGCJJI_00336"
     CDS             complement(344736..345527)
                     /locus_tag="GFGGCJJI_00336"
                     /EC_number="4.2.1.17"
                     /inference="ab initio prediction:Prodigal:002006"
                     /inference="similar to AA sequence:UniProtKB:P9WNN3"
                     /codon_start=1
                     /transl_table=11
                     /product="putative enoyl-CoA hydratase echA17"
                     /protein_id="X:GFGGCJJI_00336"
                     /translation="MKNIRIEEKGPLAWIWLDRSPSNEMTEELMDELIEAHQILGAKK
                     SVRAVLIGSQNEKFFSNGLDPRYMLERSAEDRVKVFAKLFDMMRIIYTFPKPQATVIN
                     GHAMAGGAVLGILTDFRFMGNGKSRYCFSEVLVGLTIPPTLLNIIESVVGKAKLRDVA
                     MLGTAYKPEEAKAIGLVDRIFPAEELYKKSEDYMLDILNLPQASLESLKRGIRKDLIR
                     EFDAPTDLLIQEFKPFVSGNFDEGLTAVLERRKPKFSQEVAGIST"
     gene            complement(345864..346589)
                     /gene="phoP_1"
                     /locus_tag="GFGGCJJI_00337"
     CDS             complement(345864..346589)
                     /gene="phoP_1"
                     /locus_tag="GFGGCJJI_00337"
                     /inference="ab initio prediction:Prodigal:002006"
                     /inference="similar to AA sequence:UniProtKB:P13792"
                     /codon_start=1
                     /transl_table=11
                     /product="Alkaline phosphatase synthesis transcriptional
                     regulatory protein PhoP"
                     /protein_id="X:GFGGCJJI_00337"
                     /db_xref="COG:COG0745"
                     /translation="MKNILVIEDDPDIGNLIRKSLDSAHYKTTIQTSGEEGLKYYKAN
                     HPDLLILDLSLPDIDGMDVCRTVRRTDENTPIFIVTARNEEIDRIMGLELGADDYITK
                     PFSVRELKTRVDVFFRRWDKKAGIKPNIGSGGEIIRGSLKIDPVRRRVTLKDQVINIS
                     RKEFDILQLMATSPGKVFSREMILEAVWGMEWDGFERMIDSHIKRIRSKLEKNSAQPE
                     WIETIWGIGYRFSDNYDNIVIPE"
     gene            346823..347269
                     /locus_tag="GFGGCJJI_00338"
     CDS             346823..347269
                     /locus_tag="GFGGCJJI_00338"
                     /inference="ab initio prediction:Prodigal:002006"
                     /codon_start=1
                     /transl_table=11
                     /product="hypothetical protein"
                     /protein_id="X:GFGGCJJI_00338"
                     /translation="MKSPLMIPRSWALIAISEPGLDVHGITRETGIRPDLPVPETVTA
                     ISGEPVSSPLWQIHSKKDANLPLEDHVWELIERIAPHRKEFQSVCEKHEVTLYCSVEF
                     NDGSLEEASLSPKLLLLLGNLGLKIGFQAWKLPEKRRRSEDKNHIR"
     gene            complement(347243..347446)
                     /locus_tag="GFGGCJJI_00339"
     CDS             complement(347243..347446)
                     /locus_tag="GFGGCJJI_00339"
                     /inference="ab initio prediction:Prodigal:002006"
                     /codon_start=1
                     /transl_table=11
                     /product="hypothetical protein"
                     /protein_id="X:GFGGCJJI_00339"
                     /translation="MAFYESSRHVKLELGGVQFVSIAVLEKLIKFALDLREKNRVLIF
                     SRPALPVRRYLERFRLTDVILIL"
     gene            347644..348591
                     /gene="epmA"
                     /locus_tag="GFGGCJJI_00340"
     CDS             347644..348591
                     /gene="epmA"
                     /locus_tag="GFGGCJJI_00340"
                     /EC_number="6.3.1.-"
                     /inference="ab initio prediction:Prodigal:002006"
                     /inference="similar to AA sequence:UniProtKB:Q9ZJ12"
                     /codon_start=1
                     /transl_table=11
                     /product="Elongation factor P--(R)-beta-lysine ligase"
                     /protein_id="X:GFGGCJJI_00340"
                     /db_xref="COG:COG2269"
                     /translation="MNLTSREIMKARARFLRSVRDFFHSDGFLEIDTPSLKKIPGMEP
                     HLDPFEVRSPSGKEIGYLVTSPEYSLKQALSLGLDRVYEISHTFRSGEKGSPLHTAEF
                     LMLEFYQVGADLQDLMDTTERLIRALENGIGKFSSNEKIPRYRIRDLLLQYAGCDWDR
                     GSLESKIKRASLTNLSIQELEYEDCFYLVFLNFVEGRLLPEFQFLYDYPPEMAALARI
                     ENGVAKRFETYYGNIELGNAFYELSDPAEQRLRFFKEQALRKKLGKEVFPVDEEFLLS
                     LERGLPACSGNAIGLDRLLSVFLGANSLEQISPYWGRLD"
     gene            348796..349365
                     /locus_tag="GFGGCJJI_00341"
     CDS             348796..349365
                     /locus_tag="GFGGCJJI_00341"
                     /inference="ab initio prediction:Prodigal:002006"
                     /codon_start=1
                     /transl_table=11
                     /product="hypothetical protein"
                     /protein_id="X:GFGGCJJI_00341"
                     /translation="MAKKQNYYVTINGKKYDRGLIEIADASVSGKRDGRISVNDAKKL
                     LNAVKDNNTYTDIEKKTIEHIRENYKFTDKADEWFRSEIRKWAAEKPPKIKSAEAEEL
                     HVAEEEPSDLSVAPLEEDDSYLGYTNYIPTPSAGKPRTRSGVPILLLSILILTGIGIG
                     VYYAFGPSKEGSKSSASKHSAAKKRKRRA"
     gene            349677..349823
                     /locus_tag="GFGGCJJI_00342"
     CDS             349677..349823
                     /locus_tag="GFGGCJJI_00342"
                     /inference="ab initio prediction:Prodigal:002006"
                     /codon_start=1
                     /transl_table=11
                     /product="hypothetical protein"
                     /protein_id="X:GFGGCJJI_00342"
                     /translation="MVRDYLTGNGIAGERLFIQAKGASEPIADNSSEAGKEKNRRVEI
                     RIVQ"
     gene            349943..352204
                     /gene="acnD"
                     /locus_tag="GFGGCJJI_00343"
     CDS             349943..352204
                     /gene="acnD"
                     /locus_tag="GFGGCJJI_00343"
                     /EC_number="4.2.1.117"
                     /inference="ab initio prediction:Prodigal:002006"
                     /inference="similar to AA sequence:UniProtKB:Q8EJW3"
                     /codon_start=1
                     /transl_table=11
                     /product="2-methylcitrate dehydratase
                     (2-methyl-trans-aconitate forming)"
                     /protein_id="X:GFGGCJJI_00343"
                     /db_xref="COG:COG1048"
                     /translation="MAFDIDMIRARYEKIGTLVKKAREVVGKPLTLTEKILYSHLWNG
                     EPKHAFDRGKSYVDFAPDRVAMQDATAQMALLQFMSAGRDKVAVPSTVHCDHLITAQV
                     GSVEDLSKASTENKEVYDFLSSVSNKYGIGFWKPGAGIIHQVVLENYAFPGGMMIGTD
                     SHTVNAGGLGMIAIGVGGADACDVMAGLAWELKWPKLIGVKLTGKLNGWTSPKDIILK
                     VAGILTVKGGTGAIVEYFGEGAAALSCTGKGTICNMGAEIGATTSTFGYDESMERYLR
                     STGRAAVADLANGIKEHLNADPEVYANPDKFFDQVIEIDLNQLEPHLNGPFTPDLATP
                     ISKMKDAAKKNGWPTKVEVGLIGSCTNSSYEDISRAASLAHQASEKFLTPKSEFTITP
                     GSELVRFTIERDGFIKTFEKIGAKVFANACGPCIGMWARVGSEKKEKNTIVHSFNRNF
                     QSRNDGNPNTFAFVGSPELVTALAIAGDLTFDPNSDTLINDKGEKVKLDPPNGDELPK
                     RGFDVKDAGFQAPASDGSKIQVAVDPKSNRLQLLAPFLKWEGTDLKGLRLLIKAKGKC
                     TTDHISMAGPWLKFRGHLDNISNNLLIGATNSFNDKINSVKNQLDGSYDEVPKVQRQY
                     KAKGIGSIVVGDENYGEGSSREHAAMEPRHLGVRAVLVKSFARIHETNLKKQGMLALT
                     FADKADYDKIKEDDTIDILGLTSFKEGTPLALVLNHMDGSKDEIKANHTYNEQQIEWF
                     KAGSALNLIGGKK"
     gene            352527..353006
                     /locus_tag="GFGGCJJI_00344"
     CDS             352527..353006
                     /locus_tag="GFGGCJJI_00344"
                     /inference="ab initio prediction:Prodigal:002006"
                     /codon_start=1
                     /transl_table=11
                     /product="hypothetical protein"
                     /protein_id="X:GFGGCJJI_00344"
                     /translation="MTIEPVVNRISRSLQLILGFCPVLGKSAKDFFSEVVVPVEYQDL
                     DSYFQSLTDITDTIAILNSPYDSDFDADIDRMEDFFKDIQSKNWLSQDREHFNLFASH
                     FSFHTKIVEEIIREAREILDPERRVYVKRLVSYQKNAQDWLADVQKRRKSSETLATA"
     gene            353060..354175
                     /locus_tag="GFGGCJJI_00345"
     CDS             353060..354175
                     /locus_tag="GFGGCJJI_00345"
                     /inference="ab initio prediction:Prodigal:002006"
                     /codon_start=1
                     /transl_table=11
                     /product="hypothetical protein"
                     /protein_id="X:GFGGCJJI_00345"
                     /translation="MSERKIESEEVQNFLTKPYLFYPVLLFLFLFLMDKLFFLEKVRD
                     YLKTEFTYIYYDVKQDLLKELIREYGNQAREKHKKKLVVLMGSSRMLYFKNQEILDFY
                     PDWDVYNFSSAVTTPAYYLYFLERMTEAGVKPDFLVMEADPFQFNANSTTFKKSNLAN
                     SFDLRFILSHSWDLGRENVNYYLGNTFFGVSKNKPYLSNVVNRLTNQKFEMAELIKKM
                     TIDSLYKDKGNAFSPAGAFVERDFGKLEDSSIRTIGWIYPKYAPSEMQFKFYENILSL
                     VKENRIPTLVVRPAVSLPLEKLLDELKIPAPWWERILPINQSYGIPFIDMAEAKDYDC
                     NAFADSGHMAIDCYRPFLRFIRLNWQETEDRGQVTEH"
     gene            354717..356003
                     /locus_tag="GFGGCJJI_00346"
     CDS             354717..356003
                     /locus_tag="GFGGCJJI_00346"
                     /inference="ab initio prediction:Prodigal:002006"
                     /codon_start=1
                     /transl_table=11
                     /product="hypothetical protein"
                     /protein_id="X:GFGGCJJI_00346"
                     /translation="MKRIVILFFAAAILARCSSLNIAENKGKDQEFQILDPNLRVEKF
                     KETFNLKAEGPVTLDCSGKPCTPDLVSALTPDQIKKLKRNGTWKEYAEKEDANKKKFS
                     VLARVGDYKDDKREGIWKTLYETGETLRETPYAVGLKDGEEKKLTKDGTQTESTAFKA
                     DKKNGPYWSKSDKGFLLEEGAYADDKKVGTWKEYYAEDGAKKSVTDYKNGQKSGHEIN
                     YQKDGNTLSSEGNYTEDLKIGTWKNYYDNGQVQAEGAYAPKGTGTDRKSLRTGPWKEY
                     YKNGKVFAEGQRDHTRKGDWKFYWSNGNIAYKGAMSNEFMMSSAEAYDKEGQIIGKGK
                     MSFSILLIDDKNDELNAKFRPDLPFTYYKNGKKSFDIIDENRAVEYDESGAKLGEGPI
                     MVGTNAKNGCWSTPQGKKYFINGKENAKMGEMQNCK"
     gene            356024..356647
                     /locus_tag="GFGGCJJI_00347"
     CDS             356024..356647
                     /locus_tag="GFGGCJJI_00347"
                     /inference="ab initio prediction:Prodigal:002006"
                     /codon_start=1
                     /transl_table=11
                     /product="hypothetical protein"
                     /protein_id="X:GFGGCJJI_00347"
                     /translation="MNETKPKFEISGPKAIALGFLFAAPIFFLLGYWSKGCGSIGRQA
                     KVTYSGSFTEGTLVSLDEKKLVLKDPDFTIPLETIEKIEFLEDARSLQAGQVPLSDAE
                     KNFIGTYKLQVGMHKGVLVLFPRKTGGIGGTMRFSNWGKGVNESLGQIKVIGKSIRYT
                     RSCTGARCSEIGSNVPFSQTYTGELEGKKIQGAYQGTNSSGRWTAER"
     gene            356673..357683
                     /locus_tag="GFGGCJJI_00348"
     CDS             356673..357683
                     /locus_tag="GFGGCJJI_00348"
                     /inference="ab initio prediction:Prodigal:002006"
                     /codon_start=1
                     /transl_table=11
                     /product="hypothetical protein"
                     /protein_id="X:GFGGCJJI_00348"
                     /translation="MEPKSLQMENNSLTEADLVFAKDTLDKIRDELSREITGQDAVVR
                     SLLLSLTCQGHVLLEGMPGLAKTLLAKSLSAALDLDFKRVQFTPDLLPADLVGTVVFN
                     PKDGDFRTRKGPIFTGILLADEINRAPAKVQSALLECMEERTVTIGENTFPLERPFLV
                     LATENPIDQDGTYPLPEAQTDRFFMKVLVDYPAMNEELAILDQHGRLSPGERRIRKVA
                     GSREILKLSSLVDKVHIEPKLKSYIVRLVRNTRPEEKTIPDLLPYVKHGASPRASLSL
                     LKAAKARALWEGRDYVIPEDVKASLPEILRHRILLTFEAISEEVGIESVIQTVSEATQ
                     VL"
     gene            357685..358515
                     /locus_tag="GFGGCJJI_00349"
     CDS             357685..358515
                     /locus_tag="GFGGCJJI_00349"
                     /inference="ab initio prediction:Prodigal:002006"
                     /codon_start=1
                     /transl_table=11
                     /product="hypothetical protein"
                     /protein_id="X:GFGGCJJI_00349"
                     /translation="MLRKEYQSLIRLLEFKEKGFSQRERQGSAASQRKGRGLDFKDVR
                     PYSVGDDTRLIDWNVTSRLGELHVREFYEEKERLGVFFLDISESMNWSSGDRTKAENA
                     FQVLALLVLLYVRKGNLAKIFLYSDRLEHETGYVRTVEEALPVLERIRKRVSRSPKTD
                     PNLPFVLLKDRIRRHTDSFILSDFNNIPPLRKLAGLRKFHTLHAIRFIDPLESSPPRG
                     LFSFFLRRDPETGGPSWNESGEMHLRSNLEQLFRERILDLEGSDEDPSRILSYWWREK
                     "
     gene            358512..359369
                     /locus_tag="GFGGCJJI_00350"
     CDS             358512..359369
                     /locus_tag="GFGGCJJI_00350"
                     /inference="ab initio prediction:Prodigal:002006"
                     /codon_start=1
                     /transl_table=11
                     /product="hypothetical protein"
                     /protein_id="X:GFGGCJJI_00350"
                     /translation="MRVVLGWLLLFLAIDSVFGVSEEWNPQKVVIGQTSVYVLTFTEG
                     EVTSPEVPALGMHADPEAPDLPLFEVFSSEIGQSRIRLEVAYYASGNFTLPIIWKDST
                     GKENSSKVGLQVETSLQEKDKSPEDVLPPDSFSGPYGWRLIGLLAGIAALLLGALYSY
                     YLHKTRTKDPMDAILQTDPWIQKILRFENRLSELIESPPIPAREFYRLLSGYIREVVS
                     KKLGLPTGHLTETELFAKIFDSFSLDEEVIRVWESRLRKTQYSSEESSLSKEEAIAAL
                     DFWKGAFEK"
     gene            359366..360310
                     /locus_tag="GFGGCJJI_00351"
     CDS             359366..360310
                     /locus_tag="GFGGCJJI_00351"
                     /inference="ab initio prediction:Prodigal:002006"
                     /codon_start=1
                     /transl_table=11
                     /product="hypothetical protein"
                     /protein_id="X:GFGGCJJI_00351"
                     /translation="MNEWEAPYYLFLLFPIWLWTAFSYWKKKPALTMELRIPGTDSIR
                     RNFLREIVSKCFPLLRPVALSLLTISLAGPGQYYRFLPNETKGVDIMLALDVSGSMSR
                     SRDFLPDTRLGVSKKLLREFIRKRETDRIGLVVFAGGAYLQSPLTSDRATLEEILGVV
                     EEETVPEQGTAIGDAVILSSYRLRRSPARSRIIVLITDGVSNTGRIDPVTATEIADEI
                     GIKIYSIGIGKEDQSYEINFDILSELSAKTGGMFYRAEDTSQLREVLAAIDALEKDPL
                     ALPPEEVRETDALYYLLVSLLLLAADLFIRTWFLRYYV"
     gene            360307..362010
                     /gene="cpoB_1"
                     /locus_tag="GFGGCJJI_00352"
     CDS             360307..362010
                     /gene="cpoB_1"
                     /locus_tag="GFGGCJJI_00352"
                     /inference="ab initio prediction:Prodigal:002006"
                     /inference="protein motif:HAMAP:MF_02066"
                     /codon_start=1
                     /transl_table=11
                     /product="Cell division coordinator CpoB"
                     /protein_id="X:GFGGCJJI_00352"
                     /translation="MTDEILRGLLIGTGIIYLIYVLSRAVFYFFWRSWVSKYPGLRRE
                     ASLPSVFLIVSRLICLGLALILCAMSFQQNAGPKSKEEETLYGVDFLFLVDVSLSMQA
                     IDTSPTRLVRAKETILRILPGLTGNRFGMIVFAATPFVYCPMTSDVSAFADYVRGLDV
                     DMVGDRGTDLDAAFRKAEEVLRSNRVFRSRVVVLITDGEDAQNPGVFRFPADLIVWSV
                     GTLEGGPIAYKEEGAILNGYLTRDGSLAPYENSPGVVRTRANESFLKSLAEANGGEFL
                     SLNRTSPSSTDLMARVRFMDKNASKRVKDLRRAEGYRNFLLPAFLLLLFDFIVLEAWG
                     KYSKLLHWKFLSVVLILYGFMMSSGNLSAVELDPGGNRVKEGNEAYEEGNFPEAVERY
                     KEAESYFPGDPRLEFNRGTSKYKTGDLDTALRHFEKALESKDTQLRSKAYFNLGNTYL
                     RLGDRKKAAESFLRSLKENPKQEAARKNLEWLRKLPPPQKKESSNSGNQNNQGKPKGE
                     SRQQEPEENGADGRSARKKDGQRDQKSKSESDLERMMDSLDLDAVKRKSIGSRNREVF
                     W"
     gene            362007..363608
                     /locus_tag="GFGGCJJI_00353"
     CDS             362007..363608
                     /locus_tag="GFGGCJJI_00353"
                     /inference="ab initio prediction:Prodigal:002006"
                     /codon_start=1
                     /transl_table=11
                     /product="hypothetical protein"
                     /protein_id="X:GFGGCJJI_00353"
                     /translation="MNVYRAFFLFIFLCSPVLAGEPRFYLSQSRAELGDPVFAVFELE
                     GAAQVRILEKEVQGKGIKAVYWGMEDNTTILNYKAYRRKLLKYRLVVSSPGRYEVPEI
                     GLEVDGKKVHSGVLAVEFGPKRSSPRGPGSIWSRFFSNESDQGPADENLKVVFQLDKK
                     EVWAGQPVLGFFTLYYKDIVRPYFDRDPSSSIEFPYFRSEILSGMNLNIPETVVYEGV
                     LYETFPYNKEFFILTPLKSGDYSLGSTAFHLEGQLQSYFHMRTLRSIPGKIRVRPLPT
                     PSPANFEGAVGKFQVETEDAPEEAPEGEPFLFKIVIKGKGNLAPVQDPIREGCGQADC
                     FPEITLVQSSPQREFRELDPGEYGFSLHYSYLYSALPSKQGLWNPGKLPFVFFDPYSG
                     RYSEVSIRLPTVKIGPPSWKAVEPIPETSEIIKGKTVILVALFLGIAGAATVWFVRFR
                     TVRRHEELLKRLDDWIGSKRGLVLKHSILAKGISEDEASLLIGWKSESSSLASLYPKL
                     DSASRIYLLRSAELILGDIQQKEPL"
     gene            363605..365434
                     /gene="htpG"
                     /locus_tag="GFGGCJJI_00354"
     CDS             363605..365434
                     /gene="htpG"
                     /locus_tag="GFGGCJJI_00354"
                     /inference="ab initio prediction:Prodigal:002006"
                     /inference="similar to AA sequence:UniProtKB:P0A6Z3"
                     /codon_start=1
                     /transl_table=11
                     /product="Chaperone protein HtpG"
                     /protein_id="X:GFGGCJJI_00354"
                     /db_xref="COG:COG0326"
                     /translation="MSEEIKGRISVETENIFPIIKKWLYSEKDIFLRELVSNACDAIA
                     KLKKVSLSEEFEGGTDYKIDIDFDQQERTLTIEDNGIGMTDEEVGKYINQIAFSGAEE
                     FVKKYQSEGDKPEIIGHFGLGFYSSFMVSAKVRIETKSYRKSSVGVTWESESGTDFTL
                     KTNEKTGRGTKITLFLDGDSGEFLDAWKLKELVRKYCDFLPVPIFVKGEQANKKTPLW
                     SEQPSAVKKEQYEEFYRYLFPFAGDPLFHVHLNVDYPFRLQGILYFPKLRHELDANRM
                     GIKLYCNHVFVSDEAKELVPQFLTVLQGTLDIPDLPLNVSRSYLQNDPLVKKISAHIV
                     KKVADKLQEEFKRDSENFQKNWDEISLFVKYGLMTDEKFYEAAKDLVFFRSSNGELTK
                     LEDYVSRNKEKNSGTVYYANETELSSVYMDLLKSQGLEAILVDSRIDNHFLQFLESKN
                     QDWKFQRVDSELAEQTLDKEASPSLADSENKTEEERLKEIFDKAISREGVQVRTEALK
                     SEDVPAVILLPEHLRRLAEMGQIYGQKSGDLLKSHTLLINRKSRLIRNILSTSKGVRP
                     ERAEHLARSVYDMALLGAKLLGEEEVSEMLRRERTLLEDLSAG"
     gene            365494..366024
                     /locus_tag="GFGGCJJI_00355"
     CDS             365494..366024
                     /locus_tag="GFGGCJJI_00355"
                     /inference="ab initio prediction:Prodigal:002006"
                     /codon_start=1
                     /transl_table=11
                     /product="hypothetical protein"
                     /protein_id="X:GFGGCJJI_00355"
                     /translation="MPTPLLSIITLLVVLGLFPIFAQTQNRKEANSGGEEGAEIHQDG
                     KSLDREYYEYYFKTLPNTDIVEKAKLEYNLIRHLKLELRKRDAEKMTPEELKKVTSAS
                     VRYERVFEDSIWMRGIRNQMKYIKFKDYMYVIIYEKYYCFISYEMNPSRYIQEPFQVQ
                     LIFQKENPFNTILPAP"
     gene            complement(366005..366502)
                     /locus_tag="GFGGCJJI_00356"
     CDS             complement(366005..366502)
                     /locus_tag="GFGGCJJI_00356"
                     /inference="ab initio prediction:Prodigal:002006"
                     /codon_start=1
                     /transl_table=11
                     /product="hypothetical protein"
                     /protein_id="X:GFGGCJJI_00356"
                     /translation="MNKTSSTPFFKILFVLGWGSFAFFLPLFGVVYWENRNLEAVYTS
                     LSKVGPREFGVLMENTRLEKLGRTVHLYTYLVPDEIGKKHEVTEEVDEMTNRRMRVGD
                     TVTVRRQTWFSLGKSKVISRIVGNKAPIPSFRFLEELFLGGILYSLVLIGLGLYYRAF
                     KAQAE"
     gene            complement(366617..366961)
                     /locus_tag="GFGGCJJI_00357"
     CDS             complement(366617..366961)
                     /locus_tag="GFGGCJJI_00357"
                     /inference="ab initio prediction:Prodigal:002006"
                     /codon_start=1
                     /transl_table=11
                     /product="hypothetical protein"
                     /protein_id="X:GFGGCJJI_00357"
                     /translation="MDSLTILEQDAGSSIKVYLVSGRLDESTFPQFKEKVLEVTHAHN
                     TILNLSDLKYISSSGIRAIFELKNRLTQEGKKLILTEAGEKVIQIFNLLGLWKPFAHF
                     EKEEDAIAACLK"
     gene            complement(366954..367856)
                     /gene="nadK"
                     /locus_tag="GFGGCJJI_00358"
     CDS             complement(366954..367856)
                     /gene="nadK"
                     /locus_tag="GFGGCJJI_00358"
                     /EC_number="2.7.1.23"
                     /inference="ab initio prediction:Prodigal:002006"
                     /inference="protein motif:HAMAP:MF_00361"
                     /codon_start=1
                     /transl_table=11
                     /product="NAD kinase"
                     /protein_id="X:GFGGCJJI_00358"
                     /translation="MPLETLQRLQSVLVVIKRTKYELDMETYGSLEEYKRIASLQNNS
                     FDRVYESHVRQVKSREDIKRLFPNATLIFREGLDTIDISAFELVIALGGDNHFTYVAH
                     HTVENLVLGCNSDPETSVGALLSFHVNDIEESLQRNWTDVKIERWPLINVRIEYPDGR
                     TVKTFQGISEISIRNNSPDLTSRFLISHEGSIEEQKCSGLLVYTGAGSTGWVMSCENR
                     DVSFDKQKPYFKVYCRELRKKENVKYKLDHFTVKESFRLISEMWGGISIDSLAERIYD
                     FPPGAKADFSVSPKRLQVVVKKNG"
     gene            complement(367932..370304)
                     /locus_tag="GFGGCJJI_00359"
     CDS             complement(367932..370304)
                     /locus_tag="GFGGCJJI_00359"
                     /inference="ab initio prediction:Prodigal:002006"
                     /codon_start=1
                     /transl_table=11
                     /product="hypothetical protein"
                     /protein_id="X:GFGGCJJI_00359"
                     /translation="MSFRQKIFIILGASQLLLVLILAFTFIQMIDRVKNEPQNKRALD
                     RAFEFRKELQHKDEVIRLLLKEIERNQKTRSILESGLNHNRPLLLANFEYIKGIMAQY
                     NLTIFELLDSKGIVFFRFHRPNDFGDDKSKQKIVQEALNGGGASTLEIGHSGLGLRIT
                     APLRGGLMLVGQVVNEKFLKSIVGSEDVHMAIFEKGKHVASSDSIISNYLDQKKLESL
                     KDGTRLKFADKHFYLTRIPYEGLSNLKLEFVLMIDETDLYESTRNLWIYCGLIALFVF
                     GGILVTSYFFSRDIIHAVKALNFAMKNPAEDESKIVDLERSDELGEMAEVFVGMKKDL
                     LDHQLFLEKKVEEKTHELQETLTDLRALKEKQDGDYYLTSLLLRPLATLDHNGPSTKI
                     QSILKQKKTFTFRKRESDIGGDLVSISEITLYGKKYLVLMNSDAMGKSIQGAGGALVM
                     GTVFKAILTRTQLSRTNQRKTPEKWLKDCYTELQNVFVTFDGTMLVSALICLLDEETG
                     ALYSLNAEHPNMVLYRDGKAAFLDPELALRKLGFSENSTEPLVRVYKLEKGDVVFIGS
                     DGRDDILISDPNKEEPSMNEDEFLFLRFVELANGNLQDLERLISAAGEVSDDLSLMRV
                     GFKEVIVPSEPKIVPEEYNHLLQEGIREYKKGNYEKTKALFKKALTLDESDPALHKQL
                     ARICINAKDYEEGASHCEAYLSKVPFDNEYIFYASYCLRKTKDYWKSLEYSEKLRSRE
                     PENVRNLKHLVALYRLTGSRTKFRTTIAVLKQIVSRKDPELSDSTEPALV"
     gene            370589..371077
                     /locus_tag="GFGGCJJI_00360"
     CDS             370589..371077
                     /locus_tag="GFGGCJJI_00360"
                     /inference="ab initio prediction:Prodigal:002006"
                     /codon_start=1
                     /transl_table=11
                     /product="hypothetical protein"
                     /protein_id="X:GFGGCJJI_00360"
                     /translation="MESQESQAQGYPFRPLQDFVLGEVLGRTLERLGTPILETEAAIL
                     SHLSPGIREFQFTPNSKKQVLLQSMPSQFRSFLELGKELELLEVLHKTIAVEGRLDLA
                     LELIEWIFTGFEKEDLVRRLFTLVLNGKIELKPEFYSVLKEEYEKEMSGDLGKLRKEN
                     HD"
     gene            complement(371136..371942)
                     /locus_tag="GFGGCJJI_00361"
     CDS             complement(371136..371942)
                     /locus_tag="GFGGCJJI_00361"
                     /inference="ab initio prediction:Prodigal:002006"
                     /codon_start=1
                     /transl_table=11
                     /product="hypothetical protein"
                     /protein_id="X:GFGGCJJI_00361"
                     /translation="MAIILSFFAGHWFLAAFVQSFFLHRYSAHQMFKLNRFWEKFFYF
                     FTFFVQGSSYLNPRAYAILHRQHHAYSDTVKDPHSPIASTGFLDMMWTTAVTYENILN
                     HKTEVEKDFRGNYPEMPFFDRFADSWFVRLFFGTSYTLFYMAFVPGDALWLYAFLPVH
                     YLMSPVHGAIVNWCGHMYGYRNHAKNPDNSKNTLPIDILILGELYQNNHHAHPNSPNF
                     AFRWFELDLTYQVMKVLHFLRVIKIQRAVWTEKGRQEIPGTPRSPLADVA"
     gene            complement(372617..372820)
                     /locus_tag="GFGGCJJI_00362"
     CDS             complement(372617..372820)
                     /locus_tag="GFGGCJJI_00362"
                     /inference="ab initio prediction:Prodigal:002006"
                     /codon_start=1
                     /transl_table=11
                     /product="hypothetical protein"
                     /protein_id="X:GFGGCJJI_00362"
                     /translation="MKYVSRNLKSEEPIEQTSEKTKNSPKQHLLSGLGIDLSLGWNRG
                     RLVIALTAALRDRIQVLFLLLRR"
     gene            complement(373411..375777)
                     /locus_tag="GFGGCJJI_00363"
     CDS             complement(373411..375777)
                     /locus_tag="GFGGCJJI_00363"
                     /inference="ab initio prediction:Prodigal:002006"
                     /codon_start=1
                     /transl_table=11
                     /product="hypothetical protein"
                     /protein_id="X:GFGGCJJI_00363"
                     /translation="MYKKILITIFCVSFFGMGCYQGPSSGSLDFLIFSQLSTSVNTPL
                     PIQVQVSGLPALASVSVGDSLGEVLTFNSNGIQSFPIKQLPGTNYALSITTQPAVTPQ
                     VICQIVNPNSQVLFPSTVVQVQCGVAFYPISVTVIGIATGNTDTLILSDNGTDQLSIT
                     NNGTYQFATTIADQQSFAINIFQPLPDQTCVFRAAPSNTGTVNGAAPSAAILNCFSPT
                     LFSPADNTAILVTDTINITLSENPAAASCVLDATVAANPTNLGPYATMTVLGNVLTIT
                     PNTGSYSPTLNPPLNVYLKITGCTDAGGNALLEGAPLQANYSLVGNRYYVSPTGVDAA
                     APACSTPAAPCATIQQGVTNCAATSCHVFVSKGTYTVSTPIVLSQKTSIMGGYAPGFG
                     KRSPSKYQTIINDGTGACGLAYATPCTPITVSLGALTANEVVKISGFGIIGSSDPTKA
                     YTTGIFINGSIPSPGLLYIFQNTIVGGQPGSAGGLLSGIQMVNSNNTIVEYNTIYGGS
                     GGASSAGLVADASSGIVTWNQISGYNSVGAVFPTNYSTGIDIRNMTAANTLVINSNTI
                     NPLAYIDPSVSASNFLGIFIQASNTSTNNLSILGNSIYAGNGTSTNSNAIRYNMVSSQ
                     VRLLNNQLLTPSPGFTCLYHASTVNAASSIQGNNFYGCSTLAYEAGTPSSYSSICPGG
                     IIGGLSSTACGVPTYLSGAGAGSQNYARPPGFVAATDVYHAFMLSSNSSCYSVYGGIN
                     DNILTPFTATDIQGHARTQNIVVTAPSFIPAGAYGYSIGAFEFNGSCK"
     gene            complement(376223..376909)
                     /gene="icmF_2"
                     /locus_tag="GFGGCJJI_00364"
     CDS             complement(376223..376909)
                     /gene="icmF_2"
                     /locus_tag="GFGGCJJI_00364"
                     /EC_number="5.4.99.13"
                     /inference="ab initio prediction:Prodigal:002006"
                     /inference="protein motif:HAMAP:MF_02050"
                     /codon_start=1
                     /transl_table=11
                     /product="Fused isobutyryl-CoA mutase"
                     /protein_id="X:GFGGCJJI_00364"
                     /translation="MAIVAIDPSSHISGGSLLGDRTRLSLPPREKRLYFRSQPSQLEL
                     GGVNPYTYHVIRLLRCFFDFVFVETVGIGQNEIEVSKLADVSFLVLVPLGGDQIQFMK
                     SGIMEVPNAFILNKCDEESLAMASYHTLTNTLEFLRDLTPGGAIPPVFMTSVKTKRGI
                     QELLQYIVSRTPGSKRDLETATQVRKWIKTEFGNFGLQVLSNIRFPANLSFEQCEALA
                     LAEVRKKLKD"
     gene            complement(377002..377178)
                     /locus_tag="GFGGCJJI_00365"
     CDS             complement(377002..377178)
                     /locus_tag="GFGGCJJI_00365"
                     /inference="ab initio prediction:Prodigal:002006"
                     /codon_start=1
                     /transl_table=11
                     /product="hypothetical protein"
                     /protein_id="X:GFGGCJJI_00365"
                     /translation="MAVRYTSVELENLIQEAASGEKFPLAKLITELEKPDSFEFRKIL
                     FQKLEEQGFTEKKP"
     gene            complement(377182..379194)
                     /gene="ecm"
                     /locus_tag="GFGGCJJI_00366"
     CDS             complement(377182..379194)
                     /gene="ecm"
                     /locus_tag="GFGGCJJI_00366"
                     /EC_number="5.4.99.63"
                     /inference="ab initio prediction:Prodigal:002006"
                     /inference="similar to AA sequence:UniProtKB:Q49115"
                     /codon_start=1
                     /transl_table=11
                     /product="Ethylmalonyl-CoA mutase"
                     /protein_id="X:GFGGCJJI_00366"
                     /db_xref="COG:COG1884"
                     /translation="MERKDHILYDKSGNPSKEPAWIFRTYAGHTNAKESNELFRENLS
                     KGQTGLSIAFDLPTQCGYSSDHPIARPEIGKVGVPINTLEDFRILFDQIPIEEMNTSM
                     TINGTSMWLLSLYVALAEERGEDVTKLQGTTQNDIIKEYLARGTYIFPPEHSIRIIVD
                     MYEYCLKKIPKWNPSNICSYHLQEAGATPVQELAFALATAIAILDAIKDRNCFTHEEF
                     EQCVGRISFFVNAGIRFIEEMCKMRAFTEMWDRITAQNYEVKNEKFRRFRYGVQVNSL
                     GLTEEQPENNAWRILIEALGVTLSKDARCRALQLPAWNEALSLPRPWDQQWSLRLQQV
                     LAYETDLLEYPDLFEGSTVVASKVKELIENATKEIEKIKEMGGAIKAIDNGYMKTQLV
                     KSQAERLAKINNNELIIVGKNKWQEGTPSPLTNDSDGGVFKVDPKSAEQTLKVLADVK
                     AKRDPKRVAESLTRLEEDAKNGKNLMYASIECAKALVSTGEWADVLRKVFGEYRPATG
                     VEGQKLNLETDKVTRVRSKVEKFLKDTGARPKIVVGKPGLDGHSNGAEMIAVSAKHAG
                     FDVIYSGIRLTPEDIVQSAVEENANVIGVSILSGSHVELARQIFEELKHYKADIPVVF
                     GGIIPQSDFEALTKIGVKAIFTPKDYDLMDVMERIIDILSKAPVAA"
     gene            379307..380638
                     /locus_tag="GFGGCJJI_00367"
     CDS             379307..380638
                     /locus_tag="GFGGCJJI_00367"
                     /inference="ab initio prediction:Prodigal:002006"
                     /codon_start=1
                     /transl_table=11
                     /product="hypothetical protein"
                     /protein_id="X:GFGGCJJI_00367"
                     /translation="MDLERNRKANPFLILVSVLFLTGLLTILYSWHGEPGNGESYRIL
                     AELRSLQEDGRFLSPHEPLAFLLLSLWKSVLSLNYIPAYISFGAFFLSVAVHLCAYLL
                     ERETWKLNQYLLCYLAALNPMVYGVPFHHLPELVSLSFLLLLFLSFRMETVVDLLILV
                     SCTLLGLFSHFTFFLVGFTIFVIKAGTVGLREKKKNQSVFFKRRNIPKLFLFGYLSIF
                     VVTVILLGNLDFYGKQSFAYMGRQAWSYLLGFGTFVFILGAGTFLLRSEKELNSLPAS
                     IAIFFLLATSGYFTVRPIVSLDSVKLNSLSKDIVSLRGRGVLDANQRIFVNGDTAAYV
                     YFYTKQRLSFQERDGFSDHDYILISEIWPVDRKLLQREVKSKSAQYLFVSGDRILING
                     LLWKRIQNDPSLKTLKHKSIVAKQELESDSGYDRFRAFLTETMTSSKTPRS"
     gene            380635..381324
                     /locus_tag="GFGGCJJI_00368"
     CDS             380635..381324
                     /locus_tag="GFGGCJJI_00368"
                     /inference="ab initio prediction:Prodigal:002006"
                     /codon_start=1
                     /transl_table=11
                     /product="hypothetical protein"
                     /protein_id="X:GFGGCJJI_00368"
                     /translation="MISGRKGKKDSDYIAYGANGQPFEKSYWKEIYGTGVDVDASFNA
                     REHAKYIKSLMELMQIPVYSLADFGFGKALLLKEMAKAFQPGRIFGIDPSEEMIDAIG
                     SQKWIRGYNLSFLHSTIQEMDPKYFTGAPFDLGICNSVVQYIEKGELKGVFGKLHSIV
                     RYLYFTVPTKNDYARMKKEIYFSDPFAHERNKEFYEKLIRPYFRRVAFNLLESRIVQN
                     SQFSDEFFSDP"
     gene            complement(381490..382458)
                     /locus_tag="GFGGCJJI_00369"
     CDS             complement(381490..382458)
                     /locus_tag="GFGGCJJI_00369"
                     /inference="ab initio prediction:Prodigal:002006"
                     /codon_start=1
                     /transl_table=11
                     /product="hypothetical protein"
                     /protein_id="X:GFGGCJJI_00369"
                     /translation="MEEDIKHALELTEEIKRIHLQKEDVIPYSDTFIREASALIYQDA
                     NRVRKILEILRDAKYIFIIKVVLPDPHSGIKNQDMGVDAYIYADSKIVSEIRSYAEKK
                     LEQIYEATFFKKKSPFLITRELFPKIREHNNTLLGRYVNVTVMLQEFQRVLNSFPFDY
                     EDTRRKEILTSIIERVEVKEPTEIDIPEPINKIEYSSFPSDDRVLVSMTSVEPQMNPN
                     SPWARLISRVPVPFLIRIHLRKFEFDTVRILIQSGKISDMNDLKWIRNSLRKMEEDVP
                     FDSIIGRASFKITDLRRLVQKKLMLSPESLLPGLNDPRFDTLFERN"
     gene            383009..383269
                     /locus_tag="GFGGCJJI_00370"
     CDS             383009..383269
                     /locus_tag="GFGGCJJI_00370"
                     /inference="ab initio prediction:Prodigal:002006"
                     /codon_start=1
                     /transl_table=11
                     /product="hypothetical protein"
                     /protein_id="X:GFGGCJJI_00370"
                     /translation="MNPLLLSIRNRSLYGKQGSKKSGGQNGRYFWELQKELTSNDNGT
                     SVNFLEESTKKVIRFNSELELDLIEYYGFDYRKKLNIDSILK"
     gene            complement(383451..383801)
                     /locus_tag="GFGGCJJI_00371"
     CDS             complement(383451..383801)
                     /locus_tag="GFGGCJJI_00371"
                     /inference="ab initio prediction:Prodigal:002006"
                     /codon_start=1
                     /transl_table=11
                     /product="hypothetical protein"
                     /protein_id="X:GFGGCJJI_00371"
                     /translation="MKYKRERERLISKELSELSAMLICGDLSVSGLVANLSEIGMGIL
                     VRNDSNAPLPVGSPVSGKITGQVFGELDFEGIVIRNEKPNDLDSINYIIGIKFTSEIS
                     LPDRVIALSLTLDE"
     gene            complement(384805..385974)
                     /locus_tag="GFGGCJJI_00372"
     CDS             complement(384805..385974)
                     /locus_tag="GFGGCJJI_00372"
                     /inference="ab initio prediction:Prodigal:002006"
                     /codon_start=1
                     /transl_table=11
                     /product="hypothetical protein"
                     /protein_id="X:GFGGCJJI_00372"
                     /translation="MNYEEKSIRNMEFILDQHQKLQVIKQHLLDQRMFVKTPPFTQEV
                     RIIKALEGGNRLVLKVPETFNPLQGNRIAFFRMLAAYIEINCVFTERLNNGNCIFKLE
                     SLCIAKKGRNLERLPMPMEIAYVTNILCHRSIIDKTKFALPNIVFESFDKYKRILQNT
                     NLGDVVIDIFRGGQNGKFEAVKKSQKSLFIADTSDPSCFRSECISLKDLRPNAEADIL
                     SRIREYRANGILSEIIAPILYPNDDGIPVSIGFIQMRSKSIQYTPDDLSNIESLSQEI
                     TNLILSSNSTKITNHFKIMDISTSGIRLRIDDLSISEKLSKRKELQFDIVFRGQGGIP
                     ITGVVRWTAYENSNTLYLGLEFKLESGQDLNRKRLESNLVALRKEYLKILNKRVS"
     gene            386544..386903
                     /locus_tag="GFGGCJJI_00373"
     CDS             386544..386903
                     /locus_tag="GFGGCJJI_00373"
                     /inference="ab initio prediction:Prodigal:002006"
                     /codon_start=1
                     /transl_table=11
                     /product="hypothetical protein"
                     /protein_id="X:GFGGCJJI_00373"
                     /translation="MFMKSRRMLAILAVIALVTSVSVMKADPQLDLSGTYKANGINPN
                     GTRYKGTVVFKKNDIGSYDVVWSVGIRLEGTAMLDGDTVSADWGDSSPIVYTVREGGR
                     VLDGVWAHGNGLEILTR"
     gene            complement(387018..387683)
                     /locus_tag="GFGGCJJI_00374"
     CDS             complement(387018..387683)
                     /locus_tag="GFGGCJJI_00374"
                     /inference="ab initio prediction:Prodigal:002006"
                     /codon_start=1
                     /transl_table=11
                     /product="hypothetical protein"
                     /protein_id="X:GFGGCJJI_00374"
                     /translation="MQTSTEIKSSSANHWKTIRQEYSSQLESLEIKRKYKKGELIFSE
                     KDLYRGFFTVSSGIFKVYCLNSDGREAILRIFSVGEVIAAHPIFYMRETCNYPAFCEA
                     LQEGELLYYPKDEFTSFLLQNTRALFLFSALTVEHLNYFRKKMMENLFLSVKDRILSF
                     LRESGAEEEFISLPITKQQLALLLGTTPESISRAFRSLLEDSLLEEKGDSYRVKRIIL
                     SRK"
     gene            complement(388065..389240)
                     /locus_tag="GFGGCJJI_00375"
     CDS             complement(388065..389240)
                     /locus_tag="GFGGCJJI_00375"
                     /inference="ab initio prediction:Prodigal:002006"
                     /codon_start=1
                     /transl_table=11
                     /product="hypothetical protein"
                     /protein_id="X:GFGGCJJI_00375"
                     /translation="MEIKDVQIKFSYDRQMNMLFDSKASIWTFAFRPFFLGTGLHAMF
                     AILVWILFHFYSFSPPYTTVSIQFHMYEMVFGFARAAILGFLFTAAQNWTKTVLLKEN
                     RLIVLFLLWLFGRFGFLSNSCFSRLSFSADMLCDIVALYYLLPALLKRGQEHNRIIAF
                     IFGVFCLIHATVIFSIIEVIPSYLILHLIHISIFVILFIIIIIAGRIIPFFTSVAIQM
                     AFPQKFRRLEQTIQYFGILLLLEEFLEFWFPNRLSLSGSFCFIYAVLNAVRWLYWKPW
                     KSIRIPILFILHSGYFWLVIGLLTYAFSRFGFGSNSPAYHILTTGAIGVFIYGMLTRV
                     SLGHTGRPIRASKLTILGYVFINLTVLARGFLPLFGRNQEAYILSALFWNLSFLIFF"
     gene            389617..390297
                     /locus_tag="GFGGCJJI_00376"
     CDS             389617..390297
                     /locus_tag="GFGGCJJI_00376"
                     /inference="ab initio prediction:Prodigal:002006"
                     /codon_start=1
                     /transl_table=11
                     /product="hypothetical protein"
                     /protein_id="X:GFGGCJJI_00376"
                     /translation="MSHRVFDQISKHSIQRTPRLTLNTWLPGSGFDILDKVRNFSTKI
                     YRSAGYNEYPFMNFDPWSIWFYVTDREGHIQAASRLVEKRDDNLVPIEFALLDFPFHH
                     GEAENIEHYTKSKLNIRYAIVKTNSADWNSVSFRPTILGGRAMKLCATAVANYCITKG
                     FEIVYGLINPEWLGLHRVYLDYGAKESDEFPNLVYYPHCKLRGRVSKFRIIEMHKNSL
                     QYLAMNAV"
     gene            390314..391225
                     /locus_tag="GFGGCJJI_00377"
     CDS             390314..391225
                     /locus_tag="GFGGCJJI_00377"
                     /inference="ab initio prediction:Prodigal:002006"
                     /codon_start=1
                     /transl_table=11
                     /product="hypothetical protein"
                     /protein_id="X:GFGGCJJI_00377"
                     /translation="MFSIQFVETATVLFSLILGVYVLKISPSCDLNRRFFILCALIAL
                     WIGCFLVRDLLPIEIRPFAFDWMLLPSIFIPSTLNSIIRELKGKKGDLPLLQRVGSLA
                     HAILLSYFVYCSCFCKFSILIDSKNFYYRSTFNYHLLLIYATAVLGFCIVTLGNLIRV
                     SNGSTRVRMILLLSGITVSLLFALVFIYFLPLIQIFHTNLVSVGTIISLCLWAIAILQ
                     YDAFEIKDQLLMGQKIPFLVRVSLPAVLLLYHLADPNDYTEKILDIRSQIASSLIEFN
                     YELVTRTSLEGDEKSRVIAEQFGRYFK"
     gene            complement(391229..391627)
                     /locus_tag="GFGGCJJI_00378"
     CDS             complement(391229..391627)
                     /locus_tag="GFGGCJJI_00378"
                     /inference="ab initio prediction:Prodigal:002006"
                     /codon_start=1
                     /transl_table=11
                     /product="hypothetical protein"
                     /protein_id="X:GFGGCJJI_00378"
                     /translation="MIKSAGERVKFVRTEGRTAEINQKDFAEEIKITQAMLSLIESNK
                     QPLSYAIALKIEKATGYRAEWLIDGVKPEKLSKNFQEIRNPKDQEELLRLISKTNAGD
                     YVLLLLSKLSSADREAVFKLIESLASKRKT"
     gene            391824..392738
                     /locus_tag="GFGGCJJI_00379"
     CDS             391824..392738
                     /locus_tag="GFGGCJJI_00379"
                     /inference="ab initio prediction:Prodigal:002006"
                     /codon_start=1
                     /transl_table=11
                     /product="hypothetical protein"
                     /protein_id="X:GFGGCJJI_00379"
                     /translation="MAIVTFVLLSLSAAYFYKGSEKNYLSLSFSLIALLMSAWCILFS
                     LSEMQLSLTFRSSLVNLIPIPILFIPILLTYIIFNYFRPDSLESLPALLTLIHVIAIL
                     FFSWYSFGGIVGPYQTEGTLGIFKPDPLCYSIYAYIYASVFVCLAMLIRNIFRGVYFV
                     RLHSIYLFAGAVFCGLVSSFLIILLPLFGIPAALTAVLGISSFLWIAWISVINYRFFT
                     IELSDFKYDFRNPKFSSAILSLNRFLMKKIDPATFAEICDQFETKRREEVYALQAEML
                     LESVYSKEGTISDHVKQYSRKVTDLFVS"
     gene            complement(392750..393142)
                     /locus_tag="GFGGCJJI_00380"
     CDS             complement(392750..393142)
                     /locus_tag="GFGGCJJI_00380"
                     /inference="ab initio prediction:Prodigal:002006"
                     /codon_start=1
                     /transl_table=11
                     /product="hypothetical protein"
                     /protein_id="X:GFGGCJJI_00380"
                     /translation="MSKKLKKTNTIGNRLQIAFKELEISREEGAETIGTSLATINRYL
                     CDQETIPEFRMDLLLIKKGVSKEFVFKNKGIPKATWEERLNFVEKEKALINEIRHNAV
                     LKELISKLSKLSDENLKFISVFLSKLKP"
     gene            393366..393761
                     /locus_tag="GFGGCJJI_00381"
     CDS             393366..393761
                     /locus_tag="GFGGCJJI_00381"
                     /inference="ab initio prediction:Prodigal:002006"
                     /codon_start=1
                     /transl_table=11
                     /product="hypothetical protein"
                     /protein_id="X:GFGGCJJI_00381"
                     /translation="MVRYSKIMYFSKWHSIEYFEENLGNVSQVQSLKRVLTLRDKTLA
                     STKLKKTSRALKNSIFIFRLLAKIKLQRNQISWLRSQIMEQLGEATLLKGEVNSLKWE
                     SANLKAELALAKKSLSFFKEFKEGYEKES"
     gene            complement(393810..395720)
                     /locus_tag="GFGGCJJI_00382"
     CDS             complement(393810..395720)
                     /locus_tag="GFGGCJJI_00382"
                     /inference="ab initio prediction:Prodigal:002006"
                     /codon_start=1
                     /transl_table=11
                     /product="hypothetical protein"
                     /protein_id="X:GFGGCJJI_00382"
                     /translation="MKQFIAPTRSFNIVRSSKIQTNRKSRKEGTRKLSSLKKYISKFN
                     SSELIMILLITSGLNAQTLENPAQKTDPVVPQTQNQPEPPKSEPPKTESPDPKKKPEE
                     VKYATPLKGDIPLEYLRTLLITPEQMKDTQKSNLFWLDNLKMGFSARPRYESRENSTF
                     NKRVDDYTSFVGQNTQIWFLLDPSPYFSVKITMQDSRLWGGSQGAQNAGNWSYALTTG
                     SGATLTPGTTANTNVRSNTDIREAFIVLKKSEKLPVSIFIGRQVFAFGDLKIVGPLNW
                     LNTGFSFDGVRFVHDSKWFRSHIFGTILSDQYNAPYGLTTSNGQAKGTIDEAYFTGMY
                     NTIKGGDIAHLDLYALEVSKKWIANPNPTDFDSRLKQRDNLLTTGFRLTNRTNMNNLP
                     AGKIWDWTIESAWQSGYTGDRVKADWDILNLQTASGKNIYTQRVQYDTHFLSLDTGWK
                     VLDNVRLGAGYIFGSGDPNRSDAKVGTWQTLFPQVAGSFPNWNTMNGQSLLAGFQNTK
                     SYSARMNIKTESYGTFIFAFYDTLKATPQDAWYNVSGVPNTGNSTENFSNNKFTIDNG
                     RLGKHLFYQYDFTWIYNYSEYISIWSGFSLVRAQDAIRNARDNPYAANPLDRTTFEPN
                     SKFFYLMVSVSL"
     gene            complement(395783..395968)
                     /locus_tag="GFGGCJJI_00383"
     CDS             complement(395783..395968)
                     /locus_tag="GFGGCJJI_00383"
                     /inference="ab initio prediction:Prodigal:002006"
                     /codon_start=1
                     /transl_table=11
                     /product="hypothetical protein"
                     /protein_id="X:GFGGCJJI_00383"
                     /translation="MDNSFCSYFMHIRPQKTGEIRADQKMIAYLIGFIIIFITISRIE
                     RDETVSAKGQFFSQVPI"
     gene            396197..397483
                     /gene="nrtA_2"
                     /locus_tag="GFGGCJJI_00384"
     CDS             396197..397483
                     /gene="nrtA_2"
                     /locus_tag="GFGGCJJI_00384"
                     /inference="ab initio prediction:Prodigal:002006"
                     /inference="similar to AA sequence:UniProtKB:P38043"
                     /codon_start=1
                     /transl_table=11
                     /product="Nitrate/nitrite binding protein NrtA"
                     /protein_id="X:GFGGCJJI_00384"
                     /db_xref="COG:COG0715"
                     /translation="MRRRIGYLALMIGILGYSLDISGVFAEGKLETTKAKIGYIALMD
                     SAPLVIAAEKGLFKKYGMNDVEVVKQASWGTTRDNLELGSENGGIDGAHILTPMPYAL
                     TLGINTKGNKPVPMYILARLNLNNQGISAAMKYKDIGLSIDSSPLKAIASRAKADGKP
                     LTVAMTFPTGTHNYWLRYWLAAGGIDPDLDVTTIVVPPPQMVANMKVETMDAFCVGEP
                     WNQQLLNQKIGYTALMTQEIWKDHPEKSFTMRKDWVDKNPNSAKAILKAIMEAQIWAE
                     KSENIKEMAKILSQKNWINVPEADILPRLKGEFIYGDGRDMSNKIPKMKYWSSNASFP
                     YKSHDKWFLAETRRWGFLPNGVDYDKVVNQVNRADIWRDCALSIGQKKAIPKTDSRGI
                     ETFFDGVKFDPNDPEGYLSKLTIKNIDGKKTSHGKK"
     gene            397533..398426
                     /gene="cmpB"
                     /locus_tag="GFGGCJJI_00385"
     CDS             397533..398426
                     /gene="cmpB"
                     /locus_tag="GFGGCJJI_00385"
                     /inference="ab initio prediction:Prodigal:002006"
[truncated: 9,545,321 more chars]
