# Supplementary material for: Horizontal transfer of the rfb cluster in Leptospira is a genetic determinant of serovar identity
Source: Life Sci Alliance. 2022 Dec 9;6(2):e202201480. doi: 10.26508/lsa.202201480 (PMC9736851; doi:10.26508/lsa.202201480)
Supplement: Supplementary file 9 [file LSA-2022-01480_Supplemental_Data_3.zip › Supp_Data_2-rfb_sequences/sequences_used_Fig_5C/Balcanica_5085354.gbk]

LOCUS       BDFCADHJ_1            115106 bp    DNA     linear       08-DEC-2021
DEFINITION  Genus species strain strain.
ACCESSION   
VERSION
KEYWORDS    .
SOURCE      Genus species
  ORGANISM  Genus species
            Unclassified.
COMMENT     Annotated using prokka 1.14.6 from
            https://github.com/tseemann/prokka.
FEATURES             Location/Qualifiers
     source          1..115106
                     /organism="Genus species"
                     /mol_type="genomic DNA"
                     /strain="strain"
     gene            333..620
                     /locus_tag="BDFCADHJ_00001"
     CDS             333..620
                     /locus_tag="BDFCADHJ_00001"
                     /inference="ab initio prediction:Prodigal:002006"
                     /codon_start=1
                     /transl_table=11
                     /product="hypothetical protein"
                     /protein_id="X:BDFCADHJ_00001"
                     /translation="MPSSATLLILTVDPFDHSTLPLLFRPLRIFHANALPIVYLLRVL
                     FLLYNTYDLALKVGSISIDVFLIPLISFFLYSSFCISLVFLFLWVLFYRDE"
     gene            complement(686..2485)
                     /locus_tag="BDFCADHJ_00002"
     CDS             complement(686..2485)
                     /locus_tag="BDFCADHJ_00002"
                     /inference="ab initio prediction:Prodigal:002006"
                     /codon_start=1
                     /transl_table=11
                     /product="hypothetical protein"
                     /protein_id="X:BDFCADHJ_00002"
                     /translation="MRKISNVFVLIFLYIWFFLSLATCSSRHDSDFFWLEWVKTRNVE
                     ASFSYPGRYVHAFKKRNVRDKILRLIESAGFAIDLWVYSFEDPEILNALKKANTRGVQ
                     IRIVADPEREYMDEFKNLGVFRKWERSGLQHSKILIVDRKKVFLGSGNFTWYGLENDL
                     NGYVSFDLFDSEIENFYAFLEEDSGITSLNIPPFQFYISPEKGRLIQNLILREVDRAQ
                     RDIRYLIFDHFDSVLTSRLALADRRGVNVKGIYDSPVDEEGKYLANVFENPGSEIAAD
                     GNEEVIESGSFGKGGLLHHKTMIVDGKTLISGSYNFSISARDNNREILFKTTDPYLVA
                     VYVEEWERIRVNSIVYKATSFGTENGSNGIYFGYSENPLPIGVEQTICRTDTTKEESF
                     YLESGNAFLKSILEYTFLPTESCKDVSNFTPPSSGFTGKKTNHPVKTKNFREEAVLLT
                     KRGKPFFISTTNDFQADFERKPVYLFIPTFYSVQSGNLFFPQDLIEFKNPVSIFFYQK
                     GNGPATIPWNTSGNAFYVVSHSTEGMIFLEYESFFLAFCFHEYSRKGMEYTELIQEIL
                     SYREDAFLPEVSFSAEKVSIDVRKRFGTYCYRY"
     gene            complement(2482..3900)
                     /locus_tag="BDFCADHJ_00003"
     CDS             complement(2482..3900)
                     /locus_tag="BDFCADHJ_00003"
                     /inference="ab initio prediction:Prodigal:002006"
                     /codon_start=1
                     /transl_table=11
                     /product="hypothetical protein"
                     /protein_id="X:BDFCADHJ_00003"
                     /translation="MRKFFVYSYFIIFFQISASEKNKGWAQISWMGWGLAGSQKTSDL
                     SQVKEDRIYKELRINSSLIHGGIDRSLETSRVNIKLQADLIASSESKLAFFAGKNLFF
                     EFKKEHVSLVVGRTQEEMKGSAFTDWIDGTDGIVIKANFKELGRVRFDLFDFYSGYSL
                     FEKNGLKNTILNTKKTQFDQAGEIEVQDSVFNTFKNRYVGGVAYRYDLPYLETGFRFQ
                     YLSLQNWGRYANDLISETGNVSSGDRDYLTHSTIELKLKYSRFHCFFAGILTRGQDKT
                     GWNRIRKASAIPITGEAVLISTGVTWNFWKFDVFGFLPDRDKRSENGEILELGFIGIG
                     SSPSPVFSTNQSLDFYPSAWITDRGLQKQSGIQNGKRQSAWTGINLEYQESIIRFRLY
                     IASYFFLSDTKGNEGALTMSREGFRKDYLREALIETLVYFPSENTKFDFLYLKASLGG
                     SWSDPESARKESFFQIVSGIVL"
     gene            complement(3897..6908)
                     /locus_tag="BDFCADHJ_00004"
     CDS             complement(3897..6908)
                     /locus_tag="BDFCADHJ_00004"
                     /inference="ab initio prediction:Prodigal:002006"
                     /codon_start=1
                     /transl_table=11
                     /product="hypothetical protein"
                     /protein_id="X:BDFCADHJ_00004"
                     /translation="MKLKFVFTAIFLLFGLDSCRGKENSAFLFPITNAGEFKLFYEPI
                     NTVVSEIPREIFEEWKHPGVKIKTAPGIVCLFSGTISVFGISICFPDRKGNVELELQN
                     ILKLWNENSNSRTEPEFFEFSSNGQANIRIQQDRDLLDDINEDWLILSGSKELDRMLQ
                     KEKFPEPNRISVFSENSILKPHSTNAFVGFSVLATNEKIRVLFSSEDFISSKNTLVVE
                     IPGDVSILSEFLLEIQKQNLQITSLCKTDLPVLSEIFGGTESPIGRFLEFNNPRKDPI
                     CFQDLELKTSSGTYSLLAGPQFLIPGETILKVETGSILFGTESVSFPWSDLKKKGDWV
                     LKSKDAESVYKNSEKTFLEGGRYYSSHENFYSICSNFFLSNVLERFCMNPGFGVSNQI
                     QESGIPPFCDSNMFQIEEANFTGLHLDGKVDQKQKFIDLEYSGNNICNPNSLSLESNG
                     TEIPIWLDSKVIRPGSVLTLGKLDFLKKDVFVSLSELKDFEFGKSVFLKDRISKKVSI
                     LSNDFSETPILTRTDGSVVSLLRRENVWIPHPISSSDTLSFEIQNSHSMNPGKKTDLT
                     ALDPNTSIDISEISWMGSYDGTTSVSADRFIEIDSNSLTSRILEILSGNKSYRFILPL
                     KPGKNVLSTGKLVCFPKVETWIAPELSLGSKGKIRFLSVDGKIENDWVSWDSLGINST
                     SQKLRRSASKIRTLSGASVWKNSALSDVSSRKTSCIGTEASPELENRSLPFFQKEYSE
                     TLNSVLDPWISFNLDRNSPSDGSIRVFTFQPNGSVRLSTSVFLNLWSDLRSGILGSLN
                     IRKEVLNYLVPVGGEELVGIPGSSGILISAVYPNPTVSTNEWLSICNRGFESVDVRSL
                     EIRDSSSSDRLVEYSFRFGVNPPLGWINYNPTSFDWIFSDKFLNSGECGYVLSPNFKN
                     ESVPFHSATFRKIFTIDKTTTIGNGIGKNEGLDLFQEIQGNFVHIHSYGNQFSPFPFS
                     IDADTDDLILLKENRSGDSYSDYEIRRKGSL"
     gene            complement(6970..8799)
                     /gene="uvrC"
                     /locus_tag="BDFCADHJ_00005"
     CDS             complement(6970..8799)
                     /gene="uvrC"
                     /locus_tag="BDFCADHJ_00005"
                     /inference="ab initio prediction:Prodigal:002006"
                     /inference="similar to AA sequence:UniProtKB:P9WFC5"
                     /codon_start=1
                     /transl_table=11
                     /product="UvrABC system protein C"
                     /protein_id="X:BDFCADHJ_00005"
                     /db_xref="COG:COG0322"
                     /translation="MPEILNHILILEKIKNLGISPGCYLWKSRKGEVLYIGKAKNLDK
                     RVRNYLKENHSDIKTRALQKEIFDLDWIATGTEKEALILEATLIKKHNPRFNVRFKDD
                     KKYPYICVSLSESFPMVYITRKLKDNGDRYFGPYSDVKSTRETLDIILRIFPVRKTRQ
                     VLPLPKPRKPCLNFDMGRCLGPCQGNIPVEDYKIVIDQVIQFLEGKKESLVGDLSIKM
                     NASSNRMDFEKAARYRDMLQRIQNFREKQTVVSAEGGDEDVIGFARKKDEGQVILLEV
                     RGGRLETKKSFPIQGVLDAEDSEILGAFFRDYYLNAPLVPPLIFVPADIQEETAAVMD
                     VLQEKTGFRPKLKSPRGGDKRSLLKIAEKNAELGLTERLLATHYRDQTASLKEIQEMF
                     SLEHPPHIIECYDISHFQGSEPVASGVMFVEGKPFKQGYRKYNIRGYKGINDPGMIHE
                     VISRRLQRIANEESVFPDLIVIDGGPTQLAKACEAAVEAGAERIPMIGLAKKREEIYF
                     PGDNEPFIFDMNSSGMKLLRHLRDEAHRFGVSHHRSRRNKETMRSLIQNVPDIGLKRS
                     KLLLRHFSGEKKIEDATKEELLAVPGIGENLAEKILKRIRKKE"
     gene            complement(8924..9385)
                     /gene="prfB_1"
                     /locus_tag="BDFCADHJ_00006"
     CDS             complement(8924..9385)
                     /gene="prfB_1"
                     /locus_tag="BDFCADHJ_00006"
                     /inference="ab initio prediction:Prodigal:002006"
                     /inference="protein motif:HAMAP:MF_00094"
                     /codon_start=1
                     /transl_table=11
                     /product="Peptide chain release factor 2"
                     /protein_id="X:BDFCADHJ_00006"
                     /translation="MASRFPVSVEKESKLLELMDVLEVKENELEESFTRSGGKGGQNV
                     NKVSTAVHLKHKPTGIEVKCSLYRTQGLNRYKARAILCERIQEENRKKQGTVSDERKN
                     TIRNKQKDAKRKKEKYSRKDQNSSSILTEPEESFEPGWDDSEVSNESKVEN"
     gene            complement(9391..9813)
                     /locus_tag="BDFCADHJ_00007"
     CDS             complement(9391..9813)
                     /locus_tag="BDFCADHJ_00007"
                     /inference="ab initio prediction:Prodigal:002006"
                     /codon_start=1
                     /transl_table=11
                     /product="hypothetical protein"
                     /protein_id="X:BDFCADHJ_00007"
                     /translation="MEVFIDQKLEGMELATQHIVMSRDLNQHGFLFGGQMLAWIDEGC
                     AMYVMEKIRYSNIVTVSMADVVFKSPGLLGDIIQIFSKIERMGNSSITIRNTSIGKSQ
                     SRKELKEIIDCKVTYVCLDENGRPFPYFKDHFEFRDLK"
     gene            complement(9819..10523)
                     /gene="nth_1"
                     /locus_tag="BDFCADHJ_00008"
     CDS             complement(9819..10523)
                     /gene="nth_1"
                     /locus_tag="BDFCADHJ_00008"
                     /EC_number="4.2.99.18"
                     /inference="ab initio prediction:Prodigal:002006"
                     /inference="similar to AA sequence:UniProtKB:P9WQ11"
                     /codon_start=1
                     /transl_table=11
                     /product="Endonuclease III"
                     /protein_id="X:BDFCADHJ_00008"
                     /db_xref="COG:COG0177"
                     /translation="MFLLRKNTQESQNRHLKKPDPAFLKWFSRIFSLLRKEFGDVQTP
                     LHFKHNYELAIAVILSAQCTDERVNQVTPSLFKTFPSLESFANADLKDIEALIFSTGF
                     YHNKAKSIQGFAKKLLNDFDGKIPKTIGELTTLPGFGRKTANVVLSEVHGLVEGIVVD
                     THVNRISKVLGLTTKNDPVQVEKDLMSILPKKYWRDISLYLIFLGRKSCKAHRRFCGE
                     CILKKDCPSSSVVQGV"
     gene            complement(10465..10749)
                     /locus_tag="BDFCADHJ_00009"
     CDS             complement(10465..10749)
                     /locus_tag="BDFCADHJ_00009"
                     /inference="ab initio prediction:Prodigal:002006"
                     /codon_start=1
                     /transl_table=11
                     /product="hypothetical protein"
                     /protein_id="X:BDFCADHJ_00009"
                     /translation="MARRCEVTGRGTVSGNNVSHSHIKTRRTWKVNLIKKRIFLEDEN
                     RWVTIRLSTRALRTLRKKGIKAVIKDNGGSLGVLAPKKYAGITKQALKKA"
     gene            10890..11933
                     /locus_tag="BDFCADHJ_00010"
     CDS             10890..11933
                     /locus_tag="BDFCADHJ_00010"
                     /inference="ab initio prediction:Prodigal:002006"
                     /codon_start=1
                     /transl_table=11
                     /product="hypothetical protein"
                     /protein_id="X:BDFCADHJ_00010"
                     /translation="MLKPTFTSFRLWLDRIYKIDIFPFFQSKRVRITRRFQSIIHEEF
                     TKEQIVDPRQFHHVLYNTNLLLENGTPSEFASALEIDASSFAGGKKKLRMKQKLHSSF
                     SKQIKYRFWKLLKKSLYTLREKSWKSFFPKKKSDSKKLQSSPDLLSTASPNPYRLYLR
                     SLIFWEEIFPWEEWKSSLPISWIPFGGSKKIKLRFVAAKAASFFKQEFYQESYSPELA
                     FCDLYALGYLRETSDKSVDLENPEFYYLGTFLSSRLKSDNLPLWLKERNLFSSDFQWK
                     SSSKEQVFKILNKEIRFKIETEVEDSSYSEFIQVGGKKLLLKSDFLKGKFFQRAIFTI
                     HPMVFANRVLKRF"
     gene            complement(12539..13654)
                     /gene="vioD"
                     /locus_tag="BDFCADHJ_00011"
     CDS             complement(12539..13654)
                     /gene="vioD"
                     /locus_tag="BDFCADHJ_00011"
                     /EC_number="4.2.1.145"
                     /inference="ab initio prediction:Prodigal:002006"
                     /inference="similar to AA sequence:UniProtKB:Q84CG1"
                     /codon_start=1
                     /transl_table=11
                     /product="Capreomycidine synthase"
                     /protein_id="X:BDFCADHJ_00011"
                     /translation="MEPREFWIEERLERYRKISPCNLGESGIRNITLGELFSSLDLSA
                     EVLNSISLEDSPNRGDLVLREEIAKLYPGLDADQILVTTGTGEALYILFHILCQKDSV
                     VSYFSPAFQALYEIPKMIGARLEAVSLLEDLDKNLKSSLSVNLIRELFQRGKDLVVFN
                     HPHNPSGLSLDKSSIETIRQAAHLHKGWIFFDEHYRFLDFQNDLSWTGAGLTEHTVST
                     GSITKCFGVMGLRIGWMTGPKEIIERARSFKDYITHTVSPISEFLTLRILQNRERLIA
                     PIKISILKNIRFFESIWKQLPGLENFIKPGGGVVSFVKLKEGVDSFRYADLLLDRCGV
                     FVLPGRDFECEGWIRIGFGETPERFQAGIKRWENLNL"
     gene            complement(13654..14019)
                     /locus_tag="BDFCADHJ_00012"
     CDS             complement(13654..14019)
                     /locus_tag="BDFCADHJ_00012"
                     /inference="ab initio prediction:Prodigal:002006"
                     /codon_start=1
                     /transl_table=11
                     /product="hypothetical protein"
                     /protein_id="X:BDFCADHJ_00012"
                     /translation="MELYEFGQDENREFLRLSRVLKLASFSFFCLSGVSFFSAFVSRD
                     MDKLVLFLVPGILFLLTGIWSYSAAISFKRITDTKGEDLDFLRIGLRSLRIHFWVQIS
                     FGFFAILFLLGGAILTLIS"
     gene            14111..15874
                     /gene="pgcA"
                     /locus_tag="BDFCADHJ_00013"
     CDS             14111..15874
                     /gene="pgcA"
                     /locus_tag="BDFCADHJ_00013"
                     /EC_number="5.4.2.2"
                     /inference="ab initio prediction:Prodigal:002006"
                     /inference="similar to AA sequence:UniProtKB:P18159"
                     /codon_start=1
                     /transl_table=11
                     /product="Phosphoglucomutase"
                     /protein_id="X:BDFCADHJ_00013"
                     /translation="MNHPESFIHSWTQEPFPSTVREEANRVLEKFSKGESGPDVEAFS
                     IPLEFGTGGMRGKLGNGIGRMNEFTVGRAALGFISYLSKKNKKASIVIAYDSRRKSKE
                     FAEVTAGIAASLGVKVILFQEVTPTPLLSYAIRYYKATGGVVITASHNPPEYNGFKAY
                     LSDGGQLVPPDDQKIISKIESIRDWNTISLLSPKDPIYKKMVKPAGKDCFSSYKKELS
                     KAGILSVTLKPKDRAAMKIVYSPLHGTGAKSMKDLLNGFGYKNVFLVPEQKDPNGEFP
                     TVKYPNPEEPEAMELSKKFAIQKNAHAFIATDPDADRLGIGVKNVQGEYVLLNGNQIG
                     SIMAAYLCENYATSKKKKKAILVKTIVTTDLQEIIAKKNKVKYKNVLTGFKFIAQVMA
                     KIDKNKTDFFLFGGEESFGYLPVSFVRDKDSLSSALLLLEILTEKKDLLNYMDEIYLK
                     YGLFQESLKSLTLEGRAGKEKIRKSLESLRTADLLGKKIHQRKIIGILDYKTRAAKGN
                     TSKSAFSGCPFSDVIQVILEGNAKLTIRPSGTEPKIKIYSSFQSLKAPNSKGEIPILM
                     KDLLSEIKVSEEIFLRLAELS"
     gene            15871..17091
                     /gene="argD"
                     /locus_tag="BDFCADHJ_00014"
     CDS             15871..17091
                     /gene="argD"
                     /locus_tag="BDFCADHJ_00014"
                     /EC_number="2.6.1.11"
                     /inference="ab initio prediction:Prodigal:002006"
                     /inference="similar to AA sequence:UniProtKB:Q9X2A5"
                     /codon_start=1
                     /transl_table=11
                     /product="Acetylornithine aminotransferase"
                     /protein_id="X:BDFCADHJ_00014"
                     /db_xref="COG:COG4992"
                     /translation="MNDTDIHKELFQHTKELADHYLLNTYSRYDVAFRYGVNELLFDF
                     DNKQYIDFHCGVAVTNLGHADPDIIEAVRSQADKLFHTSNLFYSEEAAKLAELLILNS
                     FPGKVFLTNSGTEAIEGAFKLARKYAYSKSIMDPIILSLEKSFHGRSVSGMSLTGQDK
                     IRKGYGELLKGIEFIEPNNDEALVAAFERHQGRIVALIEEPILGESGIIPLSKSFLTL
                     SRELTEENDALLIFDEIQTGMGRTGTLFAFETMGFAPDAMTLAKGLGSGFPIGALIVG
                     EKYQNLFTPGSHGSTFGGNHLAAAIAYETIRIIQTREILNNVNLCSDIAFTRLREMQE
                     KYPVISEVRGKGLHIGVELKTPSRPVAEACLSAGLVINATADNVIRIMPPLTISTDFL
                     NQGLDILESVLKQN"
     gene            17109..18185
                     /gene="leuB"
                     /locus_tag="BDFCADHJ_00015"
     CDS             17109..18185
                     /gene="leuB"
                     /locus_tag="BDFCADHJ_00015"
                     /EC_number="1.1.1.85"
                     /inference="ab initio prediction:Prodigal:002006"
                     /inference="similar to AA sequence:UniProtKB:P37412"
                     /codon_start=1
                     /transl_table=11
                     /product="3-isopropylmalate dehydrogenase"
                     /protein_id="X:BDFCADHJ_00015"
                     /db_xref="COG:COG0473"
                     /translation="MKNVAVLSGDGIGPEVMEVALSVLKKALSAKASEFYFKEGLVGG
                     IAIDKTGHPLPPETLKLCEESSAILFGSVGGPKWETLPPEKQPERGALLPLRKHFDLF
                     ANLRPAIIYPELKNASPVRADIIGNGLDILILRELTGGIYFGQPKGREGVGQEEFAYD
                     TMKYSRKEIERITRVAFQAARKRNNKVTSIDKANVLTTSVFWKEVVIDLHKKEFSDVQ
                     LNHLYVDNAAMQLIVNPKQFDVVLCENMFGDILSDEASIITGSIGMLPSASLSESGFG
                     LYEPSGGSAPDIAGKGVANPIAQVLSAALMLRYSFSMEEEATKIEAAVRKTIASGKRT
                     RDIAEVDSTVVGTKEIGQVIESFL"
     gene            18202..18609
                     /gene="cheY_1"
                     /locus_tag="BDFCADHJ_00016"
     CDS             18202..18609
                     /gene="cheY_1"
                     /locus_tag="BDFCADHJ_00016"
                     /inference="ab initio prediction:Prodigal:002006"
                     /inference="similar to AA sequence:UniProtKB:P24072"
                     /codon_start=1
                     /transl_table=11
                     /product="Chemotaxis protein CheY"
                     /protein_id="X:BDFCADHJ_00016"
                     /db_xref="COG:COG0784"
                     /translation="MKAGVAPNGRPYQVLIAENSRFQAKQLAQILESEGYQVIGFAEN
                     GKELVKLYDEHRRIDLITLDLNLPVMDGYATFFEIKERGVLPRIVIVSEENTPAVLKN
                     LIDEGAMDYIPKPVKREKVLEKINAAVKKVPKV"
     gene            complement(18612..19313)
                     /gene="yfiH"
                     /locus_tag="BDFCADHJ_00017"
     CDS             complement(18612..19313)
                     /gene="yfiH"
                     /locus_tag="BDFCADHJ_00017"
                     /EC_number="1.10.3.-"
                     /inference="ab initio prediction:Prodigal:002006"
                     /inference="similar to AA sequence:UniProtKB:P33644"
                     /codon_start=1
                     /transl_table=11
                     /product="Polyphenol oxidase"
                     /protein_id="X:BDFCADHJ_00017"
                     /db_xref="COG:COG1496"
                     /translation="MALFHSFSLSEGKKIKILIAGKKELTSASLDVRTQRKEISRLTE
                     IPESNVYILNQIHGDEIIDLATMGSFSFPKGDAFVGEESDKVLCIKTADCMPLFFWSE
                     KSPKFVAVHSGWKGTLSGIAEKTLRLAFDESILTNGALFGYLGPYASGLRYEVGEDVA
                     HLFRKEFPDCLKQKGANKTLLDLESFLKFRLEKNGIQVLLRSEKICTMKEGSDFFSHR
                     RKDVGRNLNLIWREG"
     gene            19398..20048
                     /gene="trpF"
                     /locus_tag="BDFCADHJ_00018"
     CDS             19398..20048
                     /gene="trpF"
                     /locus_tag="BDFCADHJ_00018"
                     /EC_number="5.3.1.24"
                     /inference="ab initio prediction:Prodigal:002006"
                     /inference="similar to AA sequence:UniProtKB:Q56320"
                     /codon_start=1
                     /transl_table=11
                     /product="N-(5'-phosphoribosyl)anthranilate isomerase"
                     /protein_id="X:BDFCADHJ_00018"
                     /db_xref="COG:COG0135"
                     /translation="MNENTFEKTKIKICGIRDLEIAKICREEGADYIGLNFVPSSPRK
                     ISLKDAQKIVEFYRDTKNSPEIVLLFYQNSPEEIRTVTSSLYHDLIQWVWDDPKLTFV
                     DRKNFLGKRQICSYRVNSPIYNEDLKNIPSELLILDSYSKDAGGGTGETFNWNFISRI
                     ERKFLLAGGLNSSNVSNAIRTVKPYGVDVASGVESSPGIKDSQKVIQFIRNVRLGL"
     gene            20045..22591
                     /gene="mutS"
                     /locus_tag="BDFCADHJ_00019"
     CDS             20045..22591
                     /gene="mutS"
                     /locus_tag="BDFCADHJ_00019"
                     /inference="ab initio prediction:Prodigal:002006"
                     /inference="similar to AA sequence:UniProtKB:P0A1Y0"
                     /codon_start=1
                     /transl_table=11
                     /product="DNA mismatch repair protein MutS"
                     /protein_id="X:BDFCADHJ_00019"
                     /db_xref="COG:COG0249"
                     /translation="MNLEITGTSAEYWSDLAEALNTPMMKQFLTIKKDFPDTILFFRM
                     GDFYEMFLEDAKIASSILDIALTKRQNAVPMCGIPYHSKDNYISRLLNAGKKIAICEQ
                     SKPEEAGSKLMTRDVVRIITPGTVIEENLLTGFQNNYLAVLHLKKSLIYFAMADFSTG
                     ELFYSSTPITSLEKLVTELEKFRPSEICVPQSELSFFQELEYFRDKEFTVLKDQPEIP
                     EKDQFQILSRYLDEYIRETYRDNKLVLREPRILSSGKFLEMDRETILNLELVENDKEK
                     NHTLYSIFNFCNTAKGKRLLKQRILFPECDPMVLYSRWEKQDILFKIVLAPFIAALRD
                     VGDIERILTRFRGNHSYPRDFRSILNSISTGIKLKKELEALSYPFLIPLEELKVLSEF
                     IEERLHPGDDLPVILGNGPFLKTGFSTELDKAREAGFKGKDWILNLEAEEKKRTNLNT
                     LKIRYNKIVGYFIEISRAQAEQAPKDYLKKQTLVGSERFTTPKLEEIERTILEADEII
                     QEIERAEFNRMVEEVLKYSSALLSFSEEIGDLDFQISVLIAKDKFGWIRPELSKDRSL
                     NLVDSRHPVVEATFPPGQEFVPNSVYLDTQNQAIAVLTGPNMAGKSTFMRQIALNQIL
                     FQMGAFVPAKSARLPIVDKLFTRIGAGDNLTAGESTFYVEMKETANILNHYTEDSLIL
                     FDEVGRGTSTYDGMSIAWSILEYLSSLSVKPKTIFATHYHELTELSRLSGIFNLYLET
                     LEKEDKVLFLRKVKVGKAKKSFGIYVAKIAGIPEPIVKRAAELLVDLESKKKEIRIQE
                     AQPTLFIEPESKNLPSETEESILKLKLEEMTPMEALKKLEDFQKKLRKQK"
     gene            complement(22574..23455)
                     /locus_tag="BDFCADHJ_00020"
     CDS             complement(22574..23455)
                     /locus_tag="BDFCADHJ_00020"
                     /inference="ab initio prediction:Prodigal:002006"
                     /codon_start=1
                     /transl_table=11
                     /product="hypothetical protein"
                     /protein_id="X:BDFCADHJ_00020"
                     /translation="MLLILTQKPYEIRKELLLGIGNFVSLKSEETFLLSSASVRTQGE
                     WSCIEWKISRNLDLQELIELRAMFAKRNSDLLQIDYLLDPKKKSFFVFDMDSTLIQQE
                     VIDELARLTGVYEEVASVTKEAMEGNLDFHEALKKRCVHLKGLSSSIFTELYPKLKLN
                     AGVESLLRSLKEKNSKTAVFSGGFIDILEMFQKQYGIDEIHANVLERQNGQFSGNVVG
                     DIVDKNKKFEYLKMIRDREGISRSQVVAVGDGANDALMLNEAGLGIGFHAKEGLKKLI
                     VNWVDFAPLDVLLFLFS"
     gene            complement(23467..24204)
                     /locus_tag="BDFCADHJ_00021"
     CDS             complement(23467..24204)
                     /locus_tag="BDFCADHJ_00021"
                     /inference="ab initio prediction:Prodigal:002006"
                     /codon_start=1
                     /transl_table=11
                     /product="hypothetical protein"
                     /protein_id="X:BDFCADHJ_00021"
                     /translation="MAKYLPILSLLFLSCSVLIKKSYTDYTSYNFECWEGIGYRSSEK
                     FEQYRNLWHKMRSIYREENQKIKTASAVFVGNSLIQLFPNEILTKEFPGAVNRGIGGD
                     MTETLLERLEEDVISLNPKAIVLEIGGNDLIQGKCLYLIENNLVKILDKLTRSLPKTK
                     IIILGIPPVRARSLNNISPVVNLAWISIIQSYKNVIFLDNWQWFREKDRSVLRQEFWL
                     ERDEIHLNENAYKVWVEKLKPILLPYL"
     gene            complement(24212..24388)
                     /locus_tag="BDFCADHJ_00022"
     CDS             complement(24212..24388)
                     /locus_tag="BDFCADHJ_00022"
                     /inference="ab initio prediction:Prodigal:002006"
                     /codon_start=1
                     /transl_table=11
                     /product="hypothetical protein"
                     /protein_id="X:BDFCADHJ_00022"
                     /translation="MKYKIEINKLKNGYIEAKLIDTASNNPIEFRICDSEDYLQAQIA
                     DWHKRFHMKEPQEQ"
     gene            complement(24760..25824)
                     /gene="bioB"
                     /locus_tag="BDFCADHJ_00023"
     CDS             complement(24760..25824)
                     /gene="bioB"
                     /locus_tag="BDFCADHJ_00023"
                     /EC_number="2.8.1.6"
                     /inference="ab initio prediction:Prodigal:002006"
                     /inference="similar to AA sequence:UniProtKB:P19206"
                     /codon_start=1
                     /transl_table=11
                     /product="Biotin synthase"
                     /protein_id="X:BDFCADHJ_00023"
                     /translation="MYATLKTAEKIFSEISSVITKQEGLEILNGSIPLTTCLDKAFQE
                     RNRYFYNKVRIHILDNIKNGYCPEDCGYCAQRKNANSGIKEYPMKSEAEIYEDAVQAK
                     KNGAYRFCMVTSGTGPNRLTTEKLASTIRRITNELGMKVCLSAGLLDEEKAQVLKSAG
                     LDRYNHNLNTSENHYPEICDTHTYAQRTQTLDSVSKAGIGMCSGVIVGMGESFQDIVD
                     MAFELKSFRVISIPVNFFIPVKGHAIKNPGILTPELCVRILCLFRLVNPDSEIRIAAG
                     REGHLRSLSAMALFAANSLFSSGYLNVKGSEIIETVTMIRDAGFVPELVDGGILPEES
                     GTEMLYSEKNFPELYKFKKS"
     gene            complement(25866..27167)
                     /gene="bioA"
                     /locus_tag="BDFCADHJ_00024"
     CDS             complement(25866..27167)
                     /gene="bioA"
                     /locus_tag="BDFCADHJ_00024"
                     /EC_number="2.6.1.62"
                     /inference="ab initio prediction:Prodigal:002006"
                     /inference="similar to AA sequence:UniProtKB:P22805"
                     /codon_start=1
                     /transl_table=11
                     /product="Adenosylmethionine-8-amino-7-oxononanoate
                     aminotransferase"
                     /protein_id="X:BDFCADHJ_00024"
                     /translation="MIWYPFTLQFESDPPLKIKRAKGEFLYDENGNSYIDAVSSWWVS
                     IHGHNHPKIIQAVKNQLNKLDHVLLAGFTHDPAEKLASELLKITDGLFHRVLYSDNGS
                     TAVEIMIKLAYQYFQNTGETDRRTFIKFNASYHGDTIGAMSVGGNSVFNRVFQGLMFP
                     TKEFLTPNCSFCPMKKKPDSCNVECVDPIEEFFQKNPKSVAGIVIEPLILGSGGMIIY
                     KEEVLQRLEKVSKKYGTLLLVDEVFTGFGRTGSFFAYQRAKIRPDLVAMAKGLSAGAA
                     AIAATLTTDKIHSAFVAPEPEKGFYHGHTMTGNPIACSAALASIELLLREGYLEQVAR
                     LEFKLRVGLKKIAEEYPKAVRDCRVLGAVGVLELEVGNESGYNYSGNKILKKKFLEKG
                     VLLRPLGNVIYITPPYNIKNSSLEKVFSAIRETLSEISYGN"
     gene            complement(27164..27829)
                     /gene="bioD1"
                     /locus_tag="BDFCADHJ_00025"
     CDS             complement(27164..27829)
                     /gene="bioD1"
                     /locus_tag="BDFCADHJ_00025"
                     /EC_number="6.3.3.3"
                     /inference="ab initio prediction:Prodigal:002006"
                     /inference="similar to AA sequence:UniProtKB:P13000"
                     /codon_start=1
                     /transl_table=11
                     /product="ATP-dependent dethiobiotin synthetase BioD 1"
                     /protein_id="X:BDFCADHJ_00025"
                     /db_xref="COG:COG0132"
                     /translation="MAVFIGATGTDIGKTLFSSLILGKYGKSLGLKYFKPVQTGNDSD
                     RVTLMNLTGLHESYFLKNYYSLSFAGSPHYASELEGVEIDSDELSRHLYSIRDEKIIV
                     EGAGGLLVPLTRKILTLELVRQSEIPLILVAPVSLGAINQTLLAIEAVQNRKIDLKGI
                     YFIGIPDKTTEDNIRTITEWSGVTLLGNFFLNSKEKMSRERFQIECLSRFDQCEVIKK
                     MFV"
     gene            complement(27829..28959)
                     /gene="bioF"
                     /locus_tag="BDFCADHJ_00026"
     CDS             complement(27829..28959)
                     /gene="bioF"
                     /locus_tag="BDFCADHJ_00026"
                     /EC_number="2.3.1.47"
                     /inference="ab initio prediction:Prodigal:002006"
                     /inference="similar to AA sequence:UniProtKB:P22806"
                     /codon_start=1
                     /transl_table=11
                     /product="8-amino-7-oxononanoate synthase"
                     /protein_id="X:BDFCADHJ_00026"
                     /translation="MNLNPSTFFQKASFVLESLKENFLFRSLEVPSGVDLSSNDYLGL
                     TRHSKLIESLKEGLALYGAGSGASRLVSGHRDSFEIAEQTCSEWVGTETSVWVANGYA
                     ANLGLISCIANAKSEIFTDRLNHASILDGIRLSGAEKTYYKHLNLNHLEELLQKSKRK
                     ERIIISESVFSMDGDFAPILDLLYLKNKYDAVLILDDAHGIGIFGQSGEGRVAQVLGP
                     KRMEEVDFITYTAGKSLGLEGAWIGTSRIGKEFLINKMRTFIYSTAPMPAITHAVPTS
                     ISIVRSMRKEREDLLKRADRFRISLEAKNYPKTTSESQIVPILFPSEKTVLDSAEICK
                     NNGLYVKAIRPPTVSVPRLRVSIHSDTTESILEKLISLLPEF"
     gene            complement(28979..29959)
                     /gene="mdh"
                     /locus_tag="BDFCADHJ_00027"
     CDS             complement(28979..29959)
                     /gene="mdh"
                     /locus_tag="BDFCADHJ_00027"
                     /EC_number="1.1.1.37"
                     /inference="ab initio prediction:Prodigal:002006"
                     /inference="similar to AA sequence:UniProtKB:Q5ZT13"
                     /codon_start=1
                     /transl_table=11
                     /product="Malate dehydrogenase"
                     /protein_id="X:BDFCADHJ_00027"
                     /db_xref="COG:COG0039"
                     /translation="MGKTVKVAVTGAAGQIGYSLLFRIASGQMFGTDTAVEIQMLELE
                     AAIPAAKGVIMELEDCAFPLLQKVTVSSDLDIAFKDINWALLVGSVPRKAGMERGDLL
                     KINGGIFINQGKAIEKNAASDVRVLVVGNPCNTNCLIAMNNAKGIPSDRWFAMTKLDE
                     NRAKSQLASKAGVPVKEVTHLGIWGNHSSTQYPDFYNAKISGKPVTDVISDHEWLKGD
                     FIKNVQQRGAEIIKARGASSAASAANGVVDTVRAIITPTASGDAFSAAIASDGSYGTE
                     KGLIFGFPLKSDGKKVEIVQGLPFNDFAKEKFKTTHDELISERNEVKDML"
     gene            complement(29986..31032)
                     /locus_tag="BDFCADHJ_00028"
     CDS             complement(29986..31032)
                     /locus_tag="BDFCADHJ_00028"
                     /inference="ab initio prediction:Prodigal:002006"
                     /codon_start=1
                     /transl_table=11
                     /product="hypothetical protein"
                     /protein_id="X:BDFCADHJ_00028"
                     /translation="MQDIIEKLKAREFRPLLILSAVFFIYILLTIFPLVTYFSSDGVV
                     QINGKNYTIKDVEKDNPRIARKFYAETNDRLYRVLSEFASKKVVSLAAKERNVSEKDL
                     LEPSIQSPSVEEMRAVYEQYKNSPALQGKSFDQVKTEIENHLVSQKKEEARNALFSEL
                     RNRYNISIKVKELPPLRDDTITAGNNPSIGPENAKVTVIEFSDFECPFCKRSQDVNAQ
                     LRAKYKDQIRWVFRDYPLSFHPNAMFAHIAANCSTSQGKYWEFFKVLFDNSGNLSKER
                     VLDLARGVGLDMKTFSQCVNDASVRKEVEADIAEGEKYGVSGTPAFFINGIMVEGAQP
                     IEAFTKVIDQELKN"
     gene            31306..31611
                     /locus_tag="BDFCADHJ_00029"
     CDS             31306..31611
                     /locus_tag="BDFCADHJ_00029"
                     /inference="ab initio prediction:Prodigal:002006"
                     /codon_start=1
                     /transl_table=11
                     /product="hypothetical protein"
                     /protein_id="X:BDFCADHJ_00029"
                     /translation="MNVTGITIQSFSLPQFSKEVEPGIQIQEKDAKISESISRTKPKS
                     TVNEIKPEELVMKPSPISLEERMNQVISPEQMKNLLSMMVRSRMSENPADHKIDVKR"
     gene            31621..32268
                     /locus_tag="BDFCADHJ_00030"
     CDS             31621..32268
                     /locus_tag="BDFCADHJ_00030"
                     /inference="ab initio prediction:Prodigal:002006"
                     /codon_start=1
                     /transl_table=11
                     /product="hypothetical protein"
                     /protein_id="X:BDFCADHJ_00030"
                     /translation="MFFVLGLIYTVGLDVFLILMGLTAFTGLTFLFFKEVIYPAIKTG
                     SAGVGTPPEEGDRFLLVVSESQRNVRFSVGQTSGNIRTYCNAIADNHLVFNLKKAKDS
                     EDYEIQILRNSFVLFKPPGMPTFSKMESAEKLDSYEVIGKNADFRISDKVVKERMIQY
                     FEISLSSEFFINNFGKERMRFIFTITKIHPGLNRKVPIKKGLFAFGKEEKEESEE"
     gene            complement(32449..33462)
                     /gene="thrB"
                     /locus_tag="BDFCADHJ_00031"
     CDS             complement(32449..33462)
                     /gene="thrB"
                     /locus_tag="BDFCADHJ_00031"
                     /EC_number="2.7.1.39"
                     /inference="ab initio prediction:Prodigal:002006"
                     /inference="similar to AA sequence:UniProtKB:Q8Y4A6"
                     /codon_start=1
                     /transl_table=11
                     /product="Homoserine kinase"
                     /protein_id="X:BDFCADHJ_00031"
                     /db_xref="COG:COG0083"
                     /translation="MVVVFYDRFVDLLSFFMPSIRQYSIRVPGTSANLGSGFDLFGLA
                     FRVYNRFQFQFIPERGFKTSVKGMETLPFDPDEDLVLFSYQSYFRRFLPGVEPRPYSL
                     LMDLELPIKGGLGSSASAAVAGVCAARFAHQNFYSMIPLPKENEFLFHLGQIEGHPDN
                     TIPAYLGGFVFAYFNGNRLEYVKKKFPKKIRCFLIVPNLETSTHQSRKTLPGSYSTED
                     VIFNMGRIATWMEFLDSGKISLLKLALEDRIHTPYRMHSGFELNPLLAEISKNLIGHS
                     LSGSGPSVLLFSERNKAIRIEKILKEKVAEFVQKTHFDCQLLSLKVEEDGILESWKNI
                     QIL"
     gene            33649..35124
                     /locus_tag="BDFCADHJ_00032"
     CDS             33649..35124
                     /locus_tag="BDFCADHJ_00032"
                     /inference="ab initio prediction:Prodigal:002006"
                     /codon_start=1
                     /transl_table=11
                     /product="hypothetical protein"
                     /protein_id="X:BDFCADHJ_00032"
                     /translation="MHFSILDLIVLLLYIILVLFSGWLTSRKKDKDSSSYFLAGREIS
                     WIALSFSIVATETSTLTFLNIPGLSYSGNLTFLGLGLGFVLGRIIVAELFIPMYYKSG
                     FISVYEWVGIRYGKISQKTVTFLFKLTRILGDGVRMYASAIPISILLEVFLKQYSVME
                     IMTHNVEILSLLLISGITILYTVQGGFRSVVWVDSIQFLIYVAGGIFTFFYLGNLLLE
                     KGLNVSDLIQNAFQVNKFKIFEWNDFTSAYFAPTAILGGILLTLGTHGVDQMLVQRVL
                     ACRSEPDAKKAMISSGVFVFFQFVLFLSIGILLYFYYEGSAISKDKVFSKFIMEEVPS
                     PITGFLLAAILASAMSTLSSSINSLSLTTKVDLGIDRFGSGTLSLFWGTILLLSSLFP
                     LFLTAGKTGLVELGLSIASYTVGPIIAIFLSGKIQSFSYMQNLKDSFASLSIGLTPIL
                     TLIFGKWTGFGFTLLVPFGIGTCFLVGFSLLQIQNRPTSQK"
     gene            complement(35081..35911)
                     /gene="ybfF"
                     /locus_tag="BDFCADHJ_00033"
     CDS             complement(35081..35911)
                     /gene="ybfF"
                     /locus_tag="BDFCADHJ_00033"
                     /EC_number="3.1.-.-"
                     /inference="ab initio prediction:Prodigal:002006"
                     /inference="similar to AA sequence:UniProtKB:P75736"
                     /codon_start=1
                     /transl_table=11
                     /product="Esterase YbfF"
                     /protein_id="X:BDFCADHJ_00033"
                     /db_xref="COG:COG0596"
                     /translation="MPAVDLSFRKIDFQRGKFFSPICGPILVLHGLFGSSKNWFSVGD
                     FLSRYADVYLMDLRNHGDSPHSNEHSLASMVEDVEVWITKQEIEKPVILGHSMGGLVT
                     MGFALRNPNIPSFLFVEDIAPKDYPFHYESELACLRTDVSCFKSRQEIDAALTEILPN
                     SFIRNFLEMNLERLENGGYRWKLNVEGIANSPRLLQDFFSRYVESPYPGQTYFITGGA
                     SEYFRKEDIGLTRNFFPNSQFYTIPGGDHYIHFTKMSEFKRVLESIFEKLDDSEFAIN
                     "
     gene            complement(35899..36831)
                     /locus_tag="BDFCADHJ_00034"
     CDS             complement(35899..36831)
                     /locus_tag="BDFCADHJ_00034"
                     /inference="ab initio prediction:Prodigal:002006"
                     /codon_start=1
                     /transl_table=11
                     /product="hypothetical protein"
                     /protein_id="X:BDFCADHJ_00034"
                     /translation="MRRIVLVLIFFMAVPYIFGGDRLVLKPSSPLYLFPDKKSEILRR
                     LGFGEIVQSKNEKQNDRNFRFVSDSSGLSGWVEAQVLFDLEGRGAYKMILRSIDRMLY
                     STNTGLNEFESVFQYLNSLEENGIYHSDEYLYLKIRRAVVLVRILEMLQEGENKRMES
                     KLLGYLSKNPEDIIPGEKGTHAKINPNVFWKIAEEFRGKGPGDFAAFLGVKHTPEADC
                     KRDVFCFIGDERKRRIRYLQLNPNGNYANVFANQISKRFETLTKDLETIQCGKGEARK
                     EIYESFRRDLQSLPYRYGKKYHGFLKKIQKECLP"
     gene            complement(36835..38052)
                     /gene="aatA"
                     /locus_tag="BDFCADHJ_00035"
     CDS             complement(36835..38052)
                     /gene="aatA"
                     /locus_tag="BDFCADHJ_00035"
                     /EC_number="2.6.1.1"
                     /inference="ab initio prediction:Prodigal:002006"
                     /inference="similar to AA sequence:UniProtKB:Q82WA8"
                     /codon_start=1
                     /transl_table=11
                     /product="Aspartate/prephenate aminotransferase"
                     /protein_id="X:BDFCADHJ_00035"
                     /db_xref="COG:COG0436"
                     /translation="MDLSAKRLNVIEPSPTLVITAKANELKKKGEDIVSFGAGEPDFE
                     TPSHIRDAAKKAIDKGMTRYTAVSGTVELKEAIVHKFKRDNGLDYEKKQVIAGTGGKQ
                     VIYNYFLATLNAGDEVIIPAPYWVSYADIVRLSEGVPVIVTTTPENNFQITPEQLKKA
                     ITPKTKCLILNSPSNPTGAGYSKKDLEVLGEIVLSAGIQVMSDDIYEKIVYDGFTFSN
                     LAMLSPELKKRTFIVNGVSKTYSMTGWRIGYGAGDIGIVKNMETIQSQSTSNPSSISQ
                     AAAEAAIAGDQVCVEEMRKAFEARRNLIVSLLNSIPGVKCNRPQGAFYVFPYLTDVYK
                     TPGFEKLKKETSETSLSKIFCSGLLEKYKVAGVPGIAFGEDKALRLSYAMGEADIRRG
                     VERIAEMIRDLSK"
     gene            complement(38118..39827)
                     /locus_tag="BDFCADHJ_00036"
     CDS             complement(38118..39827)
                     /locus_tag="BDFCADHJ_00036"
                     /inference="ab initio prediction:Prodigal:002006"
                     /codon_start=1
                     /transl_table=11
                     /product="hypothetical protein"
                     /protein_id="X:BDFCADHJ_00036"
                     /translation="MSKPLIVQSDRTMLLEVDNPEFEACQSIVSKFAELEKSPEYLHT
                     YRISPLSLWNAASIKMTADEIVECLEKFSRYSVPKNIVNEIREQISRYGKVKLVKEES
                     GELAILSNEKGFLQEIGNHRAVQPFIETVFPDKIYIKKEYRGHIKQALIKIGFPVEDL
                     AGYDEGNKYGFNLRPTSTNGKKFGMRDYQRACVEVFHAGGGNEGGSGVVVLPCGAGKT
                     IVGIGVMQIVGAETLILVTNTLSIRQWRNEILDKTDIPPEDIGEYSGEVKEIRPITIA
                     TYNILTHRKKKGGDFTHFHLFSANNWGLIVYDEVHLLPAPVFRMTSELQAKRRLGLTA
                     TLVREDGLEEDVFSLIGPKKYDVPWKELESKSWIAEAKCKEIRVNMEDDLRLKYSIAD
                     DREKFRLASENPEKMKAIDLIMKKHSESHLLVIGQYINQLEEISKKFNIPLITGKTPL
                     PERQTLYDSFRSGKIKSLVVSKVANFSIDLPDANIAIQVSGTFGSRQEEAQRLGRILR
                     PKGHDNTAVFYSLISRDTNEERFGQNRQLFLTEQGYEYEIYTLDQFREAQEELAQLQL
                     NNV"
     gene            complement(40012..40968)
                     /locus_tag="BDFCADHJ_00037"
     CDS             complement(40012..40968)
                     /locus_tag="BDFCADHJ_00037"
                     /inference="ab initio prediction:Prodigal:002006"
                     /codon_start=1
                     /transl_table=11
                     /product="hypothetical protein"
                     /protein_id="X:BDFCADHJ_00037"
                     /translation="MGVFKNGWKRFGISKKFVEVPEIFSDCSRLKFTGHGEQILSWSW
                     KHPLSGERLEIISGYDEKEPFFCSGSYLMYPWVNRHTDDGIRLGQEWISLSSIGTKDK
                     SGYPSHGLVYSWKRRIVRKTNDSIEFELCPEDVLSDSFLGRVIVRETYSLGRILDEEV
                     LTLETSFLNLNSYPFRFCYGYHPYFRMKSDRCLLRSNLRKQILLQEDLTPVYPIDGTK
                     TDRFTLKNIPVLDSLFFGEDAWVLLQVPDDSYQVRIQSNVSMGNDIRLSYFQIYTDFA
                     GNRIAIEPMSAPGNAFLNDFSLTTILPEEEKSGSFQILLSML"
     gene            41098..42090
                     /locus_tag="BDFCADHJ_00038"
     CDS             41098..42090
                     /locus_tag="BDFCADHJ_00038"
                     /inference="ab initio prediction:Prodigal:002006"
                     /codon_start=1
                     /transl_table=11
                     /product="hypothetical protein"
                     /protein_id="X:BDFCADHJ_00038"
                     /translation="MKHSILTWAHILFLSFFLSNCYIPVNANLGAPSSKTAELREKLL
                     SGKNEDKILIIPIDGVISDEGEKTFFGGQEDSILAGVKKQLELAELDPEIKAVILKIN
                     SPGGSVTASDILYKEILQFKAKKKIPVVSLFMDTAASGAYYISMATDLIIAHPTSVTG
                     SIGVILSGINVKEGLDKLGVKDQSIRSGGNKTIGSPLEDLSPEQRKLLQSIVDDLFEK
                     FFEVVKNGRPGKNPAELRKIADGRIFTASQALGHGLIDKIGYFDNAVQETMALPNYRK
                     TPGSNSPRIIYYSQSTDKRANFYQVQSPELRQDSTISKILGIRSQVRFLYIWSY"
     gene            42130..43551
                     /gene="patA_1"
                     /locus_tag="BDFCADHJ_00039"
     CDS             42130..43551
                     /gene="patA_1"
                     /locus_tag="BDFCADHJ_00039"
                     /EC_number="2.3.1.-"
                     /inference="ab initio prediction:Prodigal:002006"
                     /inference="similar to AA sequence:UniProtKB:O25526"
                     /codon_start=1
                     /transl_table=11
                     /product="Peptidoglycan O-acetyltransferase"
                     /protein_id="X:BDFCADHJ_00039"
                     /db_xref="COG:COG1696"
                     /translation="MLFNSLPFLFLFLITYLIYWNVDGPAKKRVLLVSSILFYGYSHI
                     AFLIHFLLVIGMNYWFSLKLWKNREEGKPTGRLLRWVVLTNVVNLAFFKYYYFLMDFM
                     SSLTGMELWQRLGTSVEILLPLAISFYTFQLIALQVDIHRGIIPQRISVNDYFLFILF
                     FPQLIAGPIMRSTDFLPKLDHPEIDKHRVTQGIFLLIFGLFKKSVLADSISGIISPLY
                     LEPGEYHAASIYIALLSFACQVYCDFSGYTDIARGSAFLLGYEIPENFRGPFLSLSFR
                     EFWGRWHVTLSTWLRDYIYIPLGGSKKGEFRSQWNMFLTMCLGGLWHGANVAFVLWGA
                     YLGLILAVERILEPKQIGTIDSGSSKIVRLLRTVATLNLFAFSGIFFRAGSVGKNSVP
                     FLLDLLGGFKNFFSGKVLPRWEELLLFIFLTIGLNSLQYFPKLMEKIEKRSKILIPAF
                     SILLLLLLGVFGDGGGEFIYFQF"
     gene            43598..44221
                     /locus_tag="BDFCADHJ_00040"
     CDS             43598..44221
                     /locus_tag="BDFCADHJ_00040"
                     /inference="ab initio prediction:Prodigal:002006"
                     /codon_start=1
                     /transl_table=11
                     /product="hypothetical protein"
                     /protein_id="X:BDFCADHJ_00040"
                     /translation="MDLRKLSFIPNLKLLFLTSILLFYCSPEWIRELPPNSTLETDSG
                     KIPGGIYVRNRPERSHRNTLFYKNTVQERIFLNPQDRTFEKSMRREVKDRNEYTTHII
                     SGKGRYSVSGNWVLLETNQKGETFFQGNGEAFQIEYLPFHHKLLYHYDSSTKTLVPLL
                     YESGYQEKRYGLLDGVSRPYLEDKYFQIARKNFLKKEFQFHAYFYKP"
     gene            44218..45198
                     /locus_tag="BDFCADHJ_00041"
     CDS             44218..45198
                     /locus_tag="BDFCADHJ_00041"
                     /inference="ab initio prediction:Prodigal:002006"
                     /codon_start=1
                     /transl_table=11
                     /product="hypothetical protein"
                     /protein_id="X:BDFCADHJ_00041"
                     /translation="MNLTDYIKSYFQRVGWLLLSINLICLTIAIGFLQTQPFSPKVRI
                     VLYLFILIFIYLVNYVSFILFSTEKILPKEKIQETTTKRYRKGDYRMQNYLFPVPIDD
                     ENYEIYGRTLTYNPIGGDFYNFLTDAQENYWIGIGDSVGHGYQAGIFSMMIFQKMALL
                     VKHDSDPYRVIEDINEDLLKRTEQNPTINSSLYATFLLIKADKQGNVEHSGLHPSFVI
                     YKKRTGENRIVETDGKFISTTMNACLKNVQSKNCFHLESGDIVFCFTDGLYEQKNNGN
                     LYFGESLFRFLEGVPKNHLGKIADDLFTEILKHTNGRIQDDMTILMIRKK"
     gene            45201..45494
                     /locus_tag="BDFCADHJ_00042"
     CDS             45201..45494
                     /locus_tag="BDFCADHJ_00042"
                     /inference="ab initio prediction:Prodigal:002006"
                     /codon_start=1
                     /transl_table=11
                     /product="hypothetical protein"
                     /protein_id="X:BDFCADHJ_00042"
                     /translation="MLELNELEIKILNLIPLEERDVRKLGRILHDVTLVTGMTEEEIV
                     EFIPFGLEDEIRILKVEYNFNNFKKALVSKLTKRNYRSPGLSTPIPDTLRESF"
     gene            45532..46821
                     /locus_tag="BDFCADHJ_00043"
     CDS             45532..46821
                     /locus_tag="BDFCADHJ_00043"
                     /inference="ab initio prediction:Prodigal:002006"
                     /codon_start=1
                     /transl_table=11
                     /product="hypothetical protein"
                     /protein_id="X:BDFCADHJ_00043"
                     /translation="MPLEEGTNYIFILANPDSIVRLKSKIDPFYDFQSEEIEELPFLF
                     ASPALIPRFLYSLDRISFSHKPIHFMAYLNFEEEKIFSKGERFPEPSFEIVNDTKYPI
                     QQNPYLPIGSIPFQIVRGESNLTSIGTVKTGNFNLYQQKRNKMVSTRYLSLKDIVNPE
                     LSELEVEKKIESLYFNPKQKSYLFRLIKILFAGTPVEEQMIVSNLFSHEPDFASFLKD
                     QIFQIEILPLIHGPFLNRILNAMDERVIRFSYPKLSPPVKTMIEKNISKNKLKSILNS
                     PIKKPEVGESLEETIEKEIFKNFSRNIYYENGIFKIYRENIDDSKINPNQKIKIEFQS
                     LPQTSKFNFQVSGIRAIKLYAVTEKGIFFQILEWLEIVRMDTLISKRERDEQFFLKTP
                     PGRILEIPFFPEFRILCGAGITLEKKTFEFCLLGFDY"
     gene            complement(46815..48305)
                     /gene="glpK_1"
                     /locus_tag="BDFCADHJ_00044"
     CDS             complement(46815..48305)
                     /gene="glpK_1"
                     /locus_tag="BDFCADHJ_00044"
                     /EC_number="2.7.1.30"
                     /inference="ab initio prediction:Prodigal:002006"
                     /inference="similar to AA sequence:UniProtKB:P0A6F3"
                     /codon_start=1
                     /transl_table=11
                     /product="Glycerol kinase"
                     /protein_id="X:BDFCADHJ_00044"
                     /db_xref="COG:COG0554"
                     /translation="MSDYIIGIDAGTTGIRIFCFNRSGNVISSSYSEFKQYYPKSGWV
                     EHDAEEIWAKTEKLIIKAIRNGKLSPSKAVAIGITNQRETTVLFDKDTGKPVYNAIVW
                     QCRRTAGICKDLKSKGLEPLFRKKTGLVLDAYFSGTKIQWILENVKGVKARAEKGKIL
                     FGTVDTYLLHRLTNGKSHKTDHTNASRTLVYNIEKKEWDKELTQILGIPDSILPEAHN
                     SSSLFGRTEKVKGLPDGIPISSLVGDQQGALFGQLCTEPGEAKNTYGTGCFLLFNTGN
                     NFQISRNNLLTTLGCGPEGKTVYCLEGSVFIGGAVVQFLRDNLKFFKESKISEKFASS
                     VKKEDEIVFVPAFTGLGAPYWDMNARGAILGLTRDTTPEQITKAALKSIALQSYELVE
                     AMENDTGSKLKVLKVDGGATGNSWLMQYQSDVLGKRVIRPSNVDTTVLGAAFLAGLER
                     GFFPSVADLKKKIKVNKEFFPQMKVAQREREIQIWKDSVRRIRTDQ"
     gene            complement(48351..49307)
                     /gene="rbn_1"
                     /locus_tag="BDFCADHJ_00045"
     CDS             complement(48351..49307)
                     /gene="rbn_1"
                     /locus_tag="BDFCADHJ_00045"
                     /EC_number="3.1.26.11"
                     /inference="ab initio prediction:Prodigal:002006"
                     /inference="protein motif:HAMAP:MF_01818"
                     /codon_start=1
                     /transl_table=11
                     /product="Ribonuclease BN"
                     /protein_id="X:BDFCADHJ_00045"
                     /translation="MRIKFWGVRGSISSSVRGESIRNKVQKILGLATPADIQSPDAID
                     TFLDSLSLSSWSTYGGNTTCIEIRDKKDNLVIIDGGTGIRELGNSILHEGFLEGKGKA
                     KWIFTHTHWDHIQGVPFFVPLYAPGNTFDILSSVDNLEERLKYQHSFTHFPVPYDGFR
                     ATKNFKFIPEGKAFPVTESISAISKSVRHPGGSFSYRFEEEGKSLIFASDAEFNLDEM
                     ENIQDYLNYFRGADVLVFDTQYTFEESLQKIDWGHSSASMATDIALRANVKRLVMFHH
                     DPSYDDEKLDAVYLRALKYKEMFDPHNRLEIIMAYEGLELEV"
     gene            49495..49809
                     /locus_tag="BDFCADHJ_00046"
     CDS             49495..49809
                     /locus_tag="BDFCADHJ_00046"
                     /inference="ab initio prediction:Prodigal:002006"
                     /codon_start=1
                     /transl_table=11
                     /product="hypothetical protein"
                     /protein_id="X:BDFCADHJ_00046"
                     /translation="MESFNTEILTEGTTCTIRIQGSISLKNAFALKELIIKKHGEGFI
                     DIVLDFSGDAYLDSSGIGAIFNSQKYVTERNGSLKLKNISRDVMTILKIANLDKHLDI
                     IH"
     gene            50137..50628
                     /gene="gloB_1"
                     /locus_tag="BDFCADHJ_00047"
     CDS             50137..50628
                     /gene="gloB_1"
                     /locus_tag="BDFCADHJ_00047"
                     /EC_number="3.1.2.6"
                     /inference="ab initio prediction:Prodigal:002006"
                     /inference="protein motif:HAMAP:MF_01374"
                     /codon_start=1
                     /transl_table=11
                     /product="Hydroxyacylglutathione hydrolase"
                     /protein_id="X:BDFCADHJ_00047"
                     /translation="MEILDTPGHTFCHVCLLLVENQKPKAIFTGDTIFNAGVGNCHHG
                     GDPEVLAKTILEQFYPLEEEILLYPGHDYLETNLKFTLSLDPSNQDAIRTLEECSRLS
                     KNVEFLTTDLRKERKINTFFQCDKPSLELRKNVSKKIPFKQLLDNDPTSFFISLRSLR
                     DQW"
     gene            50685..52067
                     /gene="mtr"
                     /locus_tag="BDFCADHJ_00048"
     CDS             50685..52067
                     /gene="mtr"
                     /locus_tag="BDFCADHJ_00048"
                     /EC_number="1.8.1.15"
                     /inference="ab initio prediction:Prodigal:002006"
                     /inference="similar to AA sequence:UniProtKB:P9WHH3"
                     /codon_start=1
                     /transl_table=11
                     /product="Mycothione reductase"
                     /protein_id="X:BDFCADHJ_00048"
                     /db_xref="COG:COG1249"
                     /translation="MKEYDIIVIGTGGGTKLITPPSKIGYKVAVIEKESPGGTCLNRG
                     CIPSKMLIYPAEILSLAKNSEKFQISFPGKPKVDFKSLVERVSKTVDEESASIRPAYD
                     KNPNINYIQGTASFVSDKVIVVNGEQLTAKKIFIASGARPSIPNIPGLVGTPYMTSRE
                     ALRRTDLPKSLIVIGGGFIALELGFAYSAFGSEVTFLVRSRMLKNEDGDIVNEFERVF
                     TKEHNVLLRTDIHKLEYKEKMFHVEVETAGKKLQLRSEALLVATGIRPNTDLLNLSNT
                     KIQTDTNGYIIVNEYLETTSPEVYALGDITGKYFYRHSVNFEGEFLFRTLYLEKKRTP
                     IDYPPVPHAVFTHPQVARVGKTEEQLVQEGIDYIAAKNPYSASATGMARLSDSGFVKI
                     LVDKKSRKVLGAHAIGDEASNVIHLFILLMTIGGNLDDLLRMIYIHPALPEIARNAAR
                     KAGELLQIKE"
     gene            52086..53003
                     /gene="yadG_1"
                     /locus_tag="BDFCADHJ_00049"
     CDS             52086..53003
                     /gene="yadG_1"
                     /locus_tag="BDFCADHJ_00049"
                     /inference="ab initio prediction:Prodigal:002006"
                     /inference="similar to AA sequence:UniProtKB:P36879"
                     /codon_start=1
                     /transl_table=11
                     /product="putative ABC transporter ATP-binding protein
                     YadG"
                     /protein_id="X:BDFCADHJ_00049"
                     /db_xref="COG:COG1131"
                     /translation="MKFALQIENLVKTYAGGVTALKGISLNVEKGDFFALLGPNGAGK
                     STTIGILSSLVNKTSGKIQIFDANIDTNLAKAKAYIGVVPQEFNFNVFERVDQIVINQ
                     GGYYGMDRKIATESALKYLQQLGLYEKRKESAGKLSGGMKRRLMIARALIHSPKILIL
                     DEPTAGVDIELRRSLWEFLQKLNTSGITVILTTHYLEEAENLCRNIAIIDEGKIVENT
                     SMKDLLQKLDHETFILDFTGRLNLFKTIEGIDIKQTDSSTLEASIYGDASLNDLFKLL
                     EQNGIKISSMRNKSNRLEELFLKLVEKKS"
     gene            53000..53773
                     /gene="yadH_1"
                     /locus_tag="BDFCADHJ_00050"
     CDS             53000..53773
                     /gene="yadH_1"
                     /locus_tag="BDFCADHJ_00050"
                     /inference="ab initio prediction:Prodigal:002006"
                     /inference="similar to AA sequence:UniProtKB:P0AFN6"
                     /codon_start=1
                     /transl_table=11
                     /product="Inner membrane transport permease YadH"
                     /protein_id="X:BDFCADHJ_00050"
                     /db_xref="COG:COG0842"
                     /translation="MNLIEKYNAFKTIVIKETIRILRIWIQTIIPPGITITLYFIIFG
                     KLIGSQIGSIGNHTYIQFIVPGLVMMSVIINSYNNVVSSFFGAKFQKNIEEILVSPTP
                     PSLIVLGFTIGGVIRGMSVGILVIAISLFFTELEIYHFTMLIATVFLSSLLFSLGGLL
                     NALYAKKFDDVTIIPTFILTPLTYLGGVFYSIQMLPPFWQNVSKLNPILYMVNAFRYG
                     FLGVSDIEPWFALSMIGAATLSLYVLSVHLLKKGIGIRN"
     gene            53788..54057
                     /gene="bolA_1"
                     /locus_tag="BDFCADHJ_00051"
     CDS             53788..54057
                     /gene="bolA_1"
                     /locus_tag="BDFCADHJ_00051"
                     /inference="ab initio prediction:Prodigal:002006"
                     /inference="similar to AA sequence:UniProtKB:P0ABE2"
                     /codon_start=1
                     /transl_table=11
                     /product="DNA-binding transcriptional regulator BolA"
                     /protein_id="X:BDFCADHJ_00051"
                     /db_xref="COG:COG0271"
                     /translation="MSVSEEIRSLLNSSLNPYRLEVEDLSAEHAGHTGNPENKPEGTH
                     IKIILVSSKFSEKSKVEQHRMVYSVLKPWIDRGLHAIILETKERD"
     gene            54151..54378
                     /gene="bolA_2"
                     /locus_tag="BDFCADHJ_00052"
     CDS             54151..54378
                     /gene="bolA_2"
                     /locus_tag="BDFCADHJ_00052"
                     /inference="ab initio prediction:Prodigal:002006"
                     /inference="similar to AA sequence:UniProtKB:P0ABE2"
                     /codon_start=1
                     /transl_table=11
                     /product="DNA-binding transcriptional regulator BolA"
                     /protein_id="X:BDFCADHJ_00052"
                     /db_xref="COG:COG0271"
                     /translation="MTIDEIKNKIESGLPDSKVTILDPYRDGVHIKAVVIYKGFEGKS
                     ILEQHRMVYETLKEELKQEVHALALETRIQE"
     gene            54375..54695
                     /gene="grxD"
                     /locus_tag="BDFCADHJ_00053"
     CDS             54375..54695
                     /gene="grxD"
                     /locus_tag="BDFCADHJ_00053"
                     /inference="ab initio prediction:Prodigal:002006"
                     /inference="similar to AA sequence:UniProtKB:P0AC69"
                     /codon_start=1
                     /transl_table=11
                     /product="Glutaredoxin 4"
                     /protein_id="X:BDFCADHJ_00053"
                     /db_xref="COG:COG0278"
                     /translation="MNEEVKQKINDLIGTSKVFLFMKGTPEAPMCGFSAGVSNVLRSL
                     GISFGSFNVLSDETMRQGIKDYANWPTIPQLYIDGEFIGGHDIVVEMAKSGDLQKKAG
                     ILNS"
     gene            54692..54940
                     /locus_tag="BDFCADHJ_00054"
     CDS             54692..54940
                     /locus_tag="BDFCADHJ_00054"
                     /inference="ab initio prediction:Prodigal:002006"
                     /codon_start=1
                     /transl_table=11
                     /product="hypothetical protein"
                     /protein_id="X:BDFCADHJ_00054"
                     /translation="MMKLYQFQSCPYCSYVRDEFQNMGLVPGKDYELVEASRGTPGRE
                     EVVKLGGRSQVPFLVDDDIKMYELREIVNYTKLKKKIS"
     gene            complement(54937..55968)
                     /gene="gshAB"
                     /locus_tag="BDFCADHJ_00055"
     CDS             complement(54937..55968)
                     /gene="gshAB"
                     /locus_tag="BDFCADHJ_00055"
                     /inference="ab initio prediction:Prodigal:002006"
                     /inference="similar to AA sequence:UniProtKB:Q8Y3R3"
                     /codon_start=1
                     /transl_table=11
                     /product="Glutathione biosynthesis bifunctional protein
                     GshAB"
                     /protein_id="X:BDFCADHJ_00055"
                     /db_xref="COG:COG1181"
                     /translation="MQSLKLKPGEFFSPEIFTLKGFEDLEISTQIVIRDALNRGLEVE
                     VLDRKNHFLRLRNSNGFVQYVKEASKTALDSYMSFLVMENKTISKIVMHESGLLVPEG
                     DSFGDPESALIFWRKNSNRKIVVKPVTTNFGIGITILVPNASEEDAKKAIKIAFNHSE
                     SVIVEEFAEGNEYRFLVIGAETIAVCNRVPANVTGDGIHTIEELVALKNEDKRRGVGH
                     VTPLEKIQLGDTELDVLQQSGFTKDSIPSKDQKVFLRKNSNISTGGDSIDVTDLAHPF
                     YKKLAVKAAQLVGAKICGVDIILKDLEKQEDYRILELNFNPVLYIHNYPYEGKNRDVG
                     NKILDLLGF"
     gene            complement(55956..57518)
                     /gene="gshA"
                     /locus_tag="BDFCADHJ_00056"
     CDS             complement(55956..57518)
                     /gene="gshA"
                     /locus_tag="BDFCADHJ_00056"
                     /EC_number="6.3.2.2"
                     /inference="ab initio prediction:Prodigal:002006"
                     /inference="similar to AA sequence:UniProtKB:P0A6W9"
                     /codon_start=1
                     /transl_table=11
                     /product="Glutamate--cysteine ligase"
                     /protein_id="X:BDFCADHJ_00056"
                     /db_xref="COG:COG2918"
                     /translation="MKTKELTQSKIEEVSLEILLRHAVKAKHGLEKESMRVGPDGMLA
                     KTPHPAHLGSSLTNHYIKTDFAEPQLEYATHPRPKIEANIRELQDLHIYTFRRLDNEL
                     IWPFSMPPILPKDENEIPLGQYGTSHSGRWKTIYRHGLGLRYGRRMQTISGVHYNFSF
                     SKIFLRQFLGKEISNFTKEEISSLYLHVIRNFMRRVHYLTYLTGSSAVFDSTFLPNPG
                     NLKFKKHKNFTLYSPYATSLRMSEIGYTSKVQDTLGIHYNSLEEYAERMCYAVHTPYP
                     SYVSFSQNADAQLNPNYLQIENEFYSPIRPKQVPKGDERPLDALLRRGIEYIEIRSLD
                     IDPYSPVGVCRLNLAFTQLILLDSLLSPSPLISEEENMILKENLDSVIWEGRNPELEI
                     NSNGTKKNFQAAGAEYSESLRHYAKILDLHTKRRMYQEAIDFQIKKWKNPDKTPSGKL
                     LSEILKRNIEFRDRGMELARENRRALSYLEYSPGTLMKIEKEAVRSFQEKEQLEKEEI
                     QTQYPTVKLCNH"
     gene            complement(57515..59248)
                     /gene="ggt"
                     /locus_tag="BDFCADHJ_00057"
     CDS             complement(57515..59248)
                     /gene="ggt"
                     /locus_tag="BDFCADHJ_00057"
                     /EC_number="3.4.19.13"
                     /inference="ab initio prediction:Prodigal:002006"
                     /inference="similar to AA sequence:UniProtKB:P18956"
                     /codon_start=1
                     /transl_table=11
                     /product="Glutathione hydrolase proenzyme"
                     /protein_id="X:BDFCADHJ_00057"
                     /db_xref="COG:COG0405"
                     /translation="MKQITIRIILILLLFSCRETSLTIEGKRISTDLLVTPSHGKTHV
                     DYFSESKNLMIATDSPEATQVGIEVGLLGGNVVDVAVATSFAISVTRPHSTGLGGGGF
                     LILYLKEFSEPIAFDFRERAPNAAYRDMYKKKPKEDSLLGFRAVGVPGNVAGLVQIQK
                     RYGKLSLKTVISPAIRLAEKGFPMYPDLQSAIQKSSKDMDQEMKGIFLPGGRVPELKS
                     ILVQKDLANSLKLISETGEKEFYHGKIADAITTAMKANGGLITSQDLSDFKVIEKKTL
                     KTKYRDYTIYTMPPPSSGIHLLTMLSMLEKEPLKEMYEKDPALYYHFVTEVMRRGYAD
                     RAVFGGDSAFTRIPMDRLLSKKYAEEKISDFDPKIASSSSSFLKTLNFGVESPQTTHI
                     SVMDREGNSVSTTQSINFRFGASVVAPGTGIVLNDTMDDFSRAPGEPNVYGLIGAEAN
                     SILPKKTPLSSMSPTIVFKGKESLLTTGAPGGAYIINAVLQSLVYNLDFNLTLYESVA
                     RGRIHHQLFPDAVFIEKSVNERNVFDGLSSKKHDIRIAPNFAKLFSVKRENGMLYGAS
                     DPRGEGAAGGL"
     gene            complement(59269..61500)
                     /gene="clpA"
                     /locus_tag="BDFCADHJ_00058"
     CDS             complement(59269..61500)
                     /gene="clpA"
                     /locus_tag="BDFCADHJ_00058"
                     /inference="ab initio prediction:Prodigal:002006"
                     /inference="similar to AA sequence:UniProtKB:P0ABH9"
                     /codon_start=1
                     /transl_table=11
                     /product="ATP-dependent Clp protease ATP-binding subunit
                     ClpA"
                     /protein_id="X:BDFCADHJ_00058"
                     /db_xref="COG:COG0542"
                     /translation="MILTEEMERTLKKAWEEAKRRRNEFITLEHILFALTYDTVGKEV
                     LEACGADIERLRKDLIGYLESELETLPESSDDPIYTIGVQHVLQLAEFHVQSTRNKKM
                     DGGDVLAALFREDQSNAVYFLGLQDISRLDIVRYISHGIRKDSKNPNKEIQGEENEKI
                     SDPLQAFCVDLTARAKEGKLDPMVGREEELDRTIHILCRRRKNNPIFVGEAGVGKTSI
                     VEGLAQRVVDGKVPEPLKNLKVYSLDMGLLLAGTKFRGEFEERLKNVVTQITAQDDHV
                     LFIDEIHTIIGAGAVSGGSLDASNLLKPALSSGELRCIGTTTYKEFKSIFEKDHALSR
                     RFQKVEVGEPSVFETIEILKGLLKKYESFHKVKYSSSAVEQAAELSARYILDRKLPDK
                     AIDLLDEAGARVRLREGGKKTVTVREIEDLVSKIAKVPSVTVKADDREKLKNLDEELK
                     TKIYGQDAAIEQLVQSIRLSRSGLSEPGKPVGCFLFAGPTGVGKTELTRKLAEILGVE
                     LVRFDVSEYMEKHTVSRLIGSPPGYVGFEQGGQLTDAIYRNPHCVLLLDEIEKAHEDI
                     YNILLQIMDHATLTDNNGRKSDFRQVILVMTTNTGARERSTNPVGFANDLLEDRSLKA
                     IEKQFSPEFRNRLTAVIEFSSLNQEHVAKVVAKQLALLQERLNFKQIELEFQDDVLVY
                     IADKAYTPEFGARPVQRWIDTHISKRISEEILFGALKSGGKVKLISGQEGIEMKFTSG
                     KKS"
     gene            complement(61497..61823)
                     /gene="clpS_1"
                     /locus_tag="BDFCADHJ_00059"
     CDS             complement(61497..61823)
                     /gene="clpS_1"
                     /locus_tag="BDFCADHJ_00059"
                     /inference="ab initio prediction:Prodigal:002006"
                     /inference="similar to AA sequence:UniProtKB:Q9A5I0"
                     /codon_start=1
                     /transl_table=11
                     /product="ATP-dependent Clp protease adapter protein ClpS"
                     /protein_id="X:BDFCADHJ_00059"
                     /db_xref="COG:COG2127"
                     /translation="MSDIFRFDTEEQTLTKEKVKLKRPSKYRVIILNDDFTPMEFVVW
                     ILQFVFHRSRAESQQIMLKAHITGKALCGVYSHDVARTKVIQVQQLAEQHGYPLHCTM
                     EVEEES"
     gene            complement(61820..63034)
                     /locus_tag="BDFCADHJ_00060"
     CDS             complement(61820..63034)
                     /locus_tag="BDFCADHJ_00060"
                     /inference="ab initio prediction:Prodigal:002006"
                     /codon_start=1
                     /transl_table=11
                     /product="hypothetical protein"
                     /protein_id="X:BDFCADHJ_00060"
                     /translation="MISHLPSGIRVEFLDSISLISKQEWNFISDPKSPFLEYDFLKSL
                     EVSCCIGPSTSWIQRYCVLWIEDRLSAVIPLFLKFDSYGEYIFDFQWAQFFLQAGLKY
                     YPKGLVAIPFTPANGKRILYDARLSLKEVCSYLIPELLQFCEKEGLSGVHFLFLEKEE
                     SEILSEYGFATRLSHQYHWINGGYSSFDDYLQAMKSKKRMQIKREGEIVRSYGLKIRV
                     LEGDGISRSDMDAIWNFYSDTHSRKWGSAYLNRKFFDSSFENFLDRIVLVLAYREEKP
                     VAGTFNLRKGDFLYGRYWGCTEYYPHLHFECCFYQLIEYAIRENIKVFEAGAQGEHKF
                     LRGFPAVPTYSSHRIFHAGARNAIERFLKEEKLQMQEMIQETNEHSPLKKTQTNVYFK
                     TETTSNLGSYEP"
     gene            complement(63068..63616)
                     /gene="sigF"
                     /locus_tag="BDFCADHJ_00061"
     CDS             complement(63068..63616)
                     /gene="sigF"
                     /locus_tag="BDFCADHJ_00061"
                     /inference="ab initio prediction:Prodigal:002006"
                     /inference="similar to AA sequence:UniProtKB:A0A0H3CCX2"
                     /codon_start=1
                     /transl_table=11
                     /product="ECF RNA polymerase sigma factor SigF"
                     /protein_id="X:BDFCADHJ_00061"
                     /translation="MSAKKEIWEECSILIRKTGDRSSYEKFLQLVTGILRSYLIPRIS
                     NPEDREDLVQEILIGLHKARDSYREDRHPAPWIFAIARYKTIDYLRKKKVGDRTFSMD
                     HLEIFASPEPVQEEPENAGEILKKWLNVLDERQKQILTHLKLEGMSVREVSERTGLSE
                     SNIKVITHRAIQKIRKHFSLDL"
     gene            63986..64612
                     /locus_tag="BDFCADHJ_00062"
     CDS             63986..64612
                     /locus_tag="BDFCADHJ_00062"
                     /inference="ab initio prediction:Prodigal:002006"
                     /codon_start=1
                     /transl_table=11
                     /product="hypothetical protein"
                     /protein_id="X:BDFCADHJ_00062"
                     /translation="MSHQEQTTESLIRKMAKEPPIRKNSWNWFVILGVVTLTSLYLLH
                     LHPISSRFIHLPTLLPDFFWISLITLYSFWTLSQLRFPEESFTQTARFPLPLAFLWIF
                     YSICMFVWDLIGDNKIDIHIGRCWIILSLSSVLLAGSGILILKNGKPGNPVLAAAVLS
                     VSNLAFANFCLKFVCSDQSSFHILVSHVSTSLLLFLFGFFVFKNILKW"
     gene            complement(64858..65160)
                     /locus_tag="BDFCADHJ_00063"
     CDS             complement(64858..65160)
                     /locus_tag="BDFCADHJ_00063"
                     /inference="ab initio prediction:Prodigal:002006"
                     /codon_start=1
                     /transl_table=11
                     /product="hypothetical protein"
                     /protein_id="X:BDFCADHJ_00063"
                     /translation="MLSEKLQEAGLSKIQVSTIDSFQGRENRCIFLGFVRSNSEGRSG
                     FLKESRRINVGMTRAKDLLLCIGDSSTLLEDPFLSRFIRFMEEKKFFRTAWEFRDP"
     gene            complement(65103..66770)
                     /gene="recD_1"
                     /locus_tag="BDFCADHJ_00064"
     CDS             complement(65103..66770)
                     /gene="recD_1"
                     /locus_tag="BDFCADHJ_00064"
                     /EC_number="3.1.11.5"
                     /inference="ab initio prediction:Prodigal:002006"
                     /inference="protein motif:HAMAP:MF_01487"
                     /codon_start=1
                     /transl_table=11
                     /product="RecBCD enzyme subunit RecD"
                     /protein_id="X:BDFCADHJ_00064"
                     /translation="MKERKFSSSIEELEFVRAELEREKKEEGFLFSKDWLSRSLQDRI
                     KLGIALYPLVYEEQFFGREGSWILTFRFPNQEEYPSKFQPGAPVQIGKNEDRVRAILV
                     SLHKERIRIAIEEVPEWIEDGKCFLDLLPDETSYKEMLYALDAVSSAPKGTRLYVNRE
                     LLLGYGKPDPIAIRKSDETRILQRLNSSLNPSQKNAVLRCVLSEDIAVIHGPPGTGKT
                     TTLTEIISQIVAEEKKVLVSAPTHSACDLLVESISAKGISVLRLGHPARISDTALHTT
                     LDYKLFHHSDGKLLNEYRRDVIEISKQAKKYKRNFGEKEKEDRKNLFQEVKELKKTIR
                     SMEKGLIDSLISSHSVIVSTPVASARSVLEGRRFDFCVLDESSQALEPATWIPILKSD
                     RVILAGDHKQLPPTLFSEKNSLEFTLFEKAAERLETSGRVFMLDTQYRMKDEIASFPS
                     MEFYSNRLKSGRRDRKKFPTFRKLSLSGMHSNGSIQPGPTARKSLLTIVLLILSKRIF
                     RFVFVLYFKRTTGPKKRLRFFLRIVLRCDCFRKNYRKQGFLKSKSLR"
     gene            complement(66767..67021)
                     /locus_tag="BDFCADHJ_00065"
     CDS             complement(66767..67021)
                     /locus_tag="BDFCADHJ_00065"
                     /inference="ab initio prediction:Prodigal:002006"
                     /codon_start=1
                     /transl_table=11
                     /product="hypothetical protein"
                     /protein_id="X:BDFCADHJ_00065"
                     /translation="MVQKESSIHLPESFDPKIVDEYVGVDREQALLYQSDLYQKEGIF
                     AGQTTGTTLASAIRFAEGLPIRDDQKSQVYRIVVLSPDRF"
     gene            complement(66964..67767)
                     /gene="cysM"
                     /locus_tag="BDFCADHJ_00066"
     CDS             complement(66964..67767)
                     /gene="cysM"
                     /locus_tag="BDFCADHJ_00066"
                     /EC_number="2.5.1.47"
                     /inference="ab initio prediction:Prodigal:002006"
                     /inference="similar to AA sequence:UniProtKB:P29848"
                     /codon_start=1
                     /transl_table=11
                     /product="Cysteine synthase B"
                     /protein_id="X:BDFCADHJ_00066"
                     /db_xref="COG:COG0031"
                     /translation="MFDEISRSIDEFGNSFLGALNNIQKSFGRELSVAKPVKETILQM
                     IGNTPLIRLNQIGSHIPNVEFYLKAEFCNPTGSVKDRTALSMLLSSERRGELKPKGQV
                     VQPGYNTTAISLAWICTIRQYKFRCLVSGDTDPQKIKDLQTFGAQVEVVPEAKGNWDE
                     TFLRKAKEIKEKEKNVVILNEYKDMANTNAHYLFTGPEIWRDLGGSVDAFVAGGGSGG
                     TLSGVGRFLKSKKSSVRIIMGVVKNPDSSVRWFKRKVPFIFLNPLIRRS"
     gene            complement(67783..68403)
                     /gene="leuD1"
                     /locus_tag="BDFCADHJ_00067"
     CDS             complement(67783..68403)
                     /gene="leuD1"
                     /locus_tag="BDFCADHJ_00067"
                     /EC_number="4.2.1.33"
                     /inference="ab initio prediction:Prodigal:002006"
                     /inference="similar to AA sequence:UniProtKB:P04787"
                     /codon_start=1
                     /transl_table=11
                     /product="3-isopropylmalate dehydratase small subunit 1"
                     /protein_id="X:BDFCADHJ_00067"
                     /db_xref="COG:COG0066"
                     /translation="MKPFTVLNGIAALLDRPNVDTDQIIPKQFLRKIERTGFGVHLFH
                     DWRYLDDAGTKLNPEFSLNQERYKGASILLTRDNFGCGSSREHAPWALEDYGFRSIIA
                     PSYADIFFNNCFKNGMLPVVLKSEEVEELFRSVSGNVGAKLQIDLDKQTVTSPTGKVY
                     TFEVDSFRKYCLYNGLDDIGLTLKQESKIGEFEKKQKEVEPWLYVI"
     gene            complement(68426..69823)
                     /gene="leuC"
                     /locus_tag="BDFCADHJ_00068"
     CDS             complement(68426..69823)
                     /gene="leuC"
                     /locus_tag="BDFCADHJ_00068"
                     /EC_number="4.2.1.33"
                     /inference="ab initio prediction:Prodigal:002006"
                     /inference="similar to AA sequence:UniProtKB:P0A6A6"
                     /codon_start=1
                     /transl_table=11
                     /product="3-isopropylmalate dehydratase large subunit"
                     /protein_id="X:BDFCADHJ_00068"
                     /db_xref="COG:COG0065"
                     /translation="MKTMFEKIWEDHLVGELDAGSYLIYIDRHLIHEVTSPQAFDGLK
                     LAGRKVRRPEATFATMDHNVSTRTRDLSLADPISAIQMQTLKKNCDENGIRLYDFQNP
                     DQGIIHVIAPEMGLTHPGMTIVCGDSHTSTHGAFGALAFGIGTSEVEHVLATQTLVQK
                     KAKTMEIRVDGKLSDKVTAKDIILAIIGKIGTAGATGYVIEYRGSAIQALSMEARMTV
                     CNMSIEAGARAGLIAPDEITFNYIKGKDFAPKGAQWDLAVKKWKHYVTDEGAKFDTTV
                     ILHADEITPMVTWGTSPSQVVSVKGTVPSPEDATDPIDKIGISSALKYMDLKPGEKIE
                     EIKINKVFIGSCTNSRIEDLRAAATTIQGKKVSSKVQAIVVPGSGRVKRQAEQEGLDK
                     IFIAAGFEWRNPGCSMCLAMNDDVLEPGDRCASTSNRNFEGRQGKGGRTHLVGPEMAA
                     AAAVEGHFVDIRSWK"
     gene            complement(69993..71435)
                     /locus_tag="BDFCADHJ_00069"
     CDS             complement(69993..71435)
                     /locus_tag="BDFCADHJ_00069"
                     /inference="ab initio prediction:Prodigal:002006"
                     /codon_start=1
                     /transl_table=11
                     /product="hypothetical protein"
                     /protein_id="X:BDFCADHJ_00069"
                     /translation="MMGYAVLLTLILFSFPLFSQKSPFILEDADSSSFPSVQLFIRDK
                     KQFPLERENFLIRESKGSETRTVVQQKVLRKEGSRSVHSVFLVQSGTSLEENNFNTRF
                     LQKAVQSSGEEDHFSFIFFSDDLLVVEKDLDKRTALSKARVPGSLSNRSTGTNLDLVF
                     QKVNSILTRDSYLSLFVSDNDYKLPPGLRQGLSTSGLPIHVIGKRNFSNLELVRIYGG
                     EFYEVNSADFLSKFLTDLEYFHKYPAEVRYDSPFRNDFWKAEGDFIRGDWQSSQGGKF
                     TYTYKPGIVKQLRFIFLSPGVFLPTIGFLLILTLIALLLLFRRERDVRESSAPLGEAE
                     KRFHARGEEREVYQRMYGDQLSPYASSEGIYVSRSLPVNESEFETAEAYDLATLIQKE
                     GKSPGKQVPIRKPEITLGNGELSDVMISDPGVSKFHARIRKIKNRFVLYDLISDGGTY
                     LNGKKILRPRVLYDFDEISLGKTVYVFRAR"
     gene            complement(71456..72223)
                     /gene="oppD_1"
                     /locus_tag="BDFCADHJ_00070"
     CDS             complement(71456..72223)
                     /gene="oppD_1"
                     /locus_tag="BDFCADHJ_00070"
                     /inference="ab initio prediction:Prodigal:002006"
                     /inference="similar to AA sequence:UniProtKB:P24136"
                     /codon_start=1
                     /transl_table=11
                     /product="Oligopeptide transport ATP-binding protein OppD"
                     /protein_id="X:BDFCADHJ_00070"
                     /db_xref="COG:COG0444"
                     /translation="MDSSLVEITGLKVSVPGRSILKGIDFTLRSGEIHCIVGESGSGK
                     STFASCLLGMTDKEFFQRSDRFLLLGQDVRYLTEKEWRIFRGKRISLVPQNPIWGFHP
                     YRKTGSQIVEAFSISNREIAEKKKILSLLESIHIAEPEKAFDSLPGHLSGGERQRILI
                     LLAVYSGAQIVVADEPTAALDSISEAEVLRLLMKFRREKGLSLIFITHEISIVKALAD
                     TISILYRGNWAETFTRSSEGKLIPSSEYGKKLFEQGS"
     gene            complement(72234..72821)
                     /gene="gmhA_1"
                     /locus_tag="BDFCADHJ_00071"
     CDS             complement(72234..72821)
                     /gene="gmhA_1"
                     /locus_tag="BDFCADHJ_00071"
                     /EC_number="5.3.1.28"
                     /inference="ab initio prediction:Prodigal:002006"
                     /inference="similar to AA sequence:UniProtKB:Q93UJ2"
                     /codon_start=1
                     /transl_table=11
                     /product="Phosphoheptose isomerase"
                     /protein_id="X:BDFCADHJ_00071"
                     /db_xref="COG:COG0279"
                     /translation="MDIKEIALGQIRDSIATKQKCIDSILGDITKAGEMVSKVLQSGN
                     TVYLCGNGGSSCDASHIAAELVVRYKSGNERKALPALSLSGDSAVLTACSNDYGYEEI
                     FARQIEAFGRKGDLLIGLSTSGNSKNVLLALEKAKTRGVKTISLLGGDGGRIKNLSDL
                     DIIVPSKVTARIQESHILIGHILCSIVEYNLFKME"
     gene            complement(72823..73596)
                     /locus_tag="BDFCADHJ_00072"
     CDS             complement(72823..73596)
                     /locus_tag="BDFCADHJ_00072"
                     /inference="ab initio prediction:Prodigal:002006"
                     /codon_start=1
                     /transl_table=11
                     /product="hypothetical protein"
                     /protein_id="X:BDFCADHJ_00072"
                     /translation="MGVRSFFGKIFSFFKRKKTKKDSGEEVPPVRKSFGYRKELAELR
                     EKADRFFVTRKKNGGLIHESKYYKILNNGPKLFRLEGKEKSGREYSLVVSTGNFLSQQ
                     GNKISGVVFIPEAELNRILSYEHSDLKSVFSRFQPEGIEEDLKVLYGGPNFSQESWKN
                     FYNWEPFWKQQIFMRLKPSVLCILLVYMGTEFEQFFQSNSTKRLKSIVSDELYFLNVS
                     GNQKENSPYTENLSLQDFEKAKAEFFQVIEQIRKKRGAN"
     gene            complement(73586..74455)
                     /locus_tag="BDFCADHJ_00073"
     CDS             complement(73586..74455)
                     /locus_tag="BDFCADHJ_00073"
                     /inference="ab initio prediction:Prodigal:002006"
                     /codon_start=1
                     /transl_table=11
                     /product="hypothetical protein"
                     /protein_id="X:BDFCADHJ_00073"
                     /translation="MGKSIPVKKKKAPEKRKTLPQTTGKKLSVAIITYNEERNIRDCI
                     ESCLNVADEIVILDSISTDKTERISKSFSSVRFYKQRFKGHVEQKNDVISLCRHEWIL
                     SLDADERISSELENSILAFKQKPDENTLNGLQVSRLTCHLGRFIRYSGWYPQYRYRIF
                     RKGKAVWVGENPHDTISIEGNGSKIHGDIIHYSFRDLTHQVNTINQFSSIVAYTRQRK
                     GRRFSFFRTIYKPFSKFIETYFFKFGFLDGFPGWVIAVSSAYSTFLKDAKQYELEKKM
                     IERPSNVKEDYGR"
     gene            74549..76882
                     /locus_tag="BDFCADHJ_00074"
     CDS             74549..76882
                     /locus_tag="BDFCADHJ_00074"
                     /inference="ab initio prediction:Prodigal:002006"
                     /codon_start=1
                     /transl_table=11
                     /product="hypothetical protein"
                     /protein_id="X:BDFCADHJ_00074"
                     /translation="MKERLVKKLKTVSLFSLGFFFLSFPQSVSVSQFFGGLTIATSFP
                     LFILDQEAKKTWERIQNPFLFFFGIYILLFLSSLFYAENYSSFFKKFLKQSEFGDFWM
                     LLLFPASFLIASQEKNQTILKRFLFVSASIVILFGCISLFSEVRIGKFVANGFKYAPG
                     DRLQHFSGNIGPVKLYLPIGMMNTHLTFGGLLGLFLPGLFVDWFQSVKKKKGLIFVLK
                     TFFVLAGFIILFFNQSRSIWLGIFVVLLLLLLKGTFSIRKNPISISIKAKILAGFFFL
                     GLLLSAGYLLKNSWLIQRSISQIFEVHNTENQRYYIYKNTIPLIRKHWFIGIGGGNYK
                     EFHWKESSEMIEKEEQLWYELYITPRGHAHNDLLHFLVTGGVMAGILFILFWGKLFDF
                     FFQNDFHSLTGIPILTIGILSLFPAGFFQCYLLDDEVVLPFFAFCGIFLGGKLKPISK
                     SQIKERINLLQKKSNNFWDKLLPFLKRASSTESAHNFFSKTKEAESNVSSNFKTIPIS
                     YIRGLFARFKNSLLQYPKKTRKDFYPKRTRFRFLEKRARFLKTFCAIAIPILLYWLFW
                     IPRLNLEPLEVYNRRVRSSDLALIKEVQKNILKYEIVSYESAPFHKSSPQTRDSGEIL
                     SQTQLSKIQSSQLNVEQASLPFQVEGCLTHRYSSPPQPRRTPFSFTIYIPENSSYPPK
                     KATITIVSRDSFDQDQLYWAHGETDLGTIQVDLRRGTNPILIPNFLLETTPNAFPEGV
                     FFRDFRISYSDFGGGGKIDFPKLYFGKICDTAIRLTQ"
     gene            complement(77273..77419)
                     /locus_tag="BDFCADHJ_00075"
     CDS             complement(77273..77419)
                     /locus_tag="BDFCADHJ_00075"
                     /inference="ab initio prediction:Prodigal:002006"
                     /codon_start=1
                     /transl_table=11
                     /product="hypothetical protein"
                     /protein_id="X:BDFCADHJ_00075"
                     /translation="MRHEFLREYESNFQLGGTDIFDPVDWDWSDIREELMEEYGEDSE
                     GWSK"
     gene            complement(77444..77680)
                     /locus_tag="BDFCADHJ_00076"
     CDS             complement(77444..77680)
                     /locus_tag="BDFCADHJ_00076"
                     /inference="ab initio prediction:Prodigal:002006"
                     /codon_start=1
                     /transl_table=11
                     /product="hypothetical protein"
                     /protein_id="X:BDFCADHJ_00076"
                     /translation="MGYNKEWEEIVTAQDTKKALIEHFSYLAESEESKQLLGEWIGQV
                     KEVTIWNGDLNLKFLDGKHLAASPPATKLSKYKN"
     gene            complement(77882..78460)
                     /locus_tag="BDFCADHJ_00077"
     CDS             complement(77882..78460)
                     /locus_tag="BDFCADHJ_00077"
                     /inference="ab initio prediction:Prodigal:002006"
                     /codon_start=1
                     /transl_table=11
                     /product="hypothetical protein"
                     /protein_id="X:BDFCADHJ_00077"
                     /translation="MHLHWLVKITIPAFSRLFKNFVFVGIFVFSNFSHLSAIFAIEQK
                     MKETKPSKDFALIVSLSKQDFDVDEKIEAVIRFRNVSAKEQDYEGHGIIGKDYDYILE
                     CYEYLKHKNGGPPSPCRTTRYGEWLVQDRENHEIQKHFVGRLKPSKELMNTISLSRQF
                     DLTMPGSYQFVVKRLRNLEFIASDPIVFRVKG"
     gene            complement(78573..78658)
                     /locus_tag="BDFCADHJ_00078"
     tRNA            complement(78573..78658)
                     /locus_tag="BDFCADHJ_00078"
                     /product="tRNA-Leu"
                     /inference="COORDINATES:profile:Aragorn:001002"
                     /note="tRNA-Leu(taa)"
     gene            complement(78796..78866)
                     /locus_tag="BDFCADHJ_00079"
     tRNA            complement(78796..78866)
                     /locus_tag="BDFCADHJ_00079"
                     /product="tRNA-Cys"
                     /inference="COORDINATES:profile:Aragorn:001002"
                     /note="tRNA-Cys(gca)"
     gene            78996..79436
                     /locus_tag="BDFCADHJ_00080"
     CDS             78996..79436
                     /locus_tag="BDFCADHJ_00080"
                     /inference="ab initio prediction:Prodigal:002006"
                     /codon_start=1
                     /transl_table=11
                     /product="hypothetical protein"
                     /protein_id="X:BDFCADHJ_00080"
                     /translation="MKQRRIYFYQLDGRGKLYHDFSELKDPEFLDFFISRIRKNDTGE
                     HPEFPYLAVCNGEWNFIQPTTTIFIFRKLENEKLFYSPGLTVPFQPENLTTFRESLAH
                     PAPLGELGSFSSELLLDFSKNVFQRENQLIFEYLGKEFLISKEK"
     gene            complement(79582..81393)
                     /gene="guaA"
                     /locus_tag="BDFCADHJ_00081"
     CDS             complement(79582..81393)
                     /gene="guaA"
                     /locus_tag="BDFCADHJ_00081"
                     /EC_number="6.3.5.2"
                     /inference="ab initio prediction:Prodigal:002006"
                     /inference="similar to AA sequence:UniProtKB:P99105"
                     /codon_start=1
                     /transl_table=11
                     /product="GMP synthase [glutamine-hydrolyzing]"
                     /protein_id="X:BDFCADHJ_00081"
                     /translation="MEVRKKIAVVDFGGQYAHLIASRIRRLGAYTEILSNEEPLSNYQ
                     KYTGIILSGGPESVYEPDSPTIATRIFELGIPVLGICYGHQLIMKLLGGVVKRSGTGE
                     YGPTSLQIHDSGENFLLKNFIGGERVWMNHADEVVKLPEGFTRTASSKDCGYAVVENT
                     SKKIFGIQFHAEVSHSENGSLLLDNFIQICGASRTWGIDRFLKKKIEEIQKTVKPEQK
                     IFMLVSGGVDSTVSYLLLCKALGAERVFGFLVDTGFMRKGEVLYLQERLALQDIRLTV
                     RDESNLFYESLKGKSDPEEKRKIVGNLFLEVRDRAIKDLDLEHGDWLLGQGTIYPDTI
                     ESGGTKHSHTIKTHHNRVEAIQKLIEEGKIIEPIRDLYKDEVRDLGVLLGLEAEWVGR
                     HPFPGPGLVVRMLAVEKKGTSEDQKEIDSYLATQGGLSGKILPVASVGVKGDRRSYAN
                     CVVLSDIGTNWKTLDRVATHLSNQFSFINRVVLLPFETDVKKLNFQFTGMQLDKNYSD
                     LLREADYAVESVIRKAGLYDKIWQMPVVLLPIGEKKNEKSIVLRPVESQEAMTANFFP
                     MERFLLQEIKDVVSKISGIRYVFFDLTNKPPGTIEWE"
     gene            81477..81878
                     /gene="queF"
                     /locus_tag="BDFCADHJ_00082"
     CDS             81477..81878
                     /gene="queF"
                     /locus_tag="BDFCADHJ_00082"
                     /EC_number="1.7.1.13"
                     /inference="ab initio prediction:Prodigal:002006"
                     /inference="protein motif:HAMAP:MF_00818"
                     /codon_start=1
                     /transl_table=11
                     /product="NADPH-dependent 7-cyano-7-deazaguanine
                     reductase"
                     /protein_id="X:BDFCADHJ_00082"
                     /translation="MKTNHPETYDGRQDHIPSLKTPEIESFTNVYEGKDYTIDFTVPE
                     FTAVCPKTGLPDFGVIYVSYVPTKRCIELKSFKEYILSYRNVGVFHEFLVNKIMEDLI
                     AAIDPKYLKVIGDYNARGGIKTVVTREYNKI"
     gene            81885..82151
                     /locus_tag="BDFCADHJ_00083"
     CDS             81885..82151
                     /locus_tag="BDFCADHJ_00083"
                     /inference="ab initio prediction:Prodigal:002006"
                     /inference="similar to AA sequence:UniProtKB:B0SR19"
                     /codon_start=1
                     /transl_table=11
                     /product="Sugar transporter SemiSWEET"
                     /protein_id="X:BDFCADHJ_00083"
                     /db_xref="COG:COG4095"
                     /translation="MDSITFLGYIASLLTTVSFLPQLIRIAMGGNTKDISRNMYIVLV
                     TGVALWFIYGCLKQDLPIILANAVTFIFTSVILYFKLRNDAKGE"
     gene            complement(82551..83480)
                     /locus_tag="BDFCADHJ_00084"
     CDS             complement(82551..83480)
                     /locus_tag="BDFCADHJ_00084"
                     /inference="ab initio prediction:Prodigal:002006"
                     /codon_start=1
                     /transl_table=11
                     /product="hypothetical protein"
                     /protein_id="X:BDFCADHJ_00084"
                     /translation="MFRKGSYLVLIVLFAIDCGKSKKEDLQGGVFTFIKGSIKLSDKA
                     GKEKKVGLSEFILPEDKIETTKNSYADIQLMDGVIIRVKESTSLTLNRIYVDSKNSEI
                     YSDINLNKGKIFSRIGTKLTKSSGFKITTPTSTAAVRGTDFQVEVEGNKTETLVSEGS
                     VEVVDNDNPDLSNVADAGGKIVSDGKSQKEEKLSEDELKELQEDAATIQSVTEEQRQR
                     IEEILKDFKENKERILQGLEEQKQRNQELINATKEENRRMIDEVKESGKAEKEAIKSA
                     ADEERKNIKSGIDKDREAIENSRKSLKDQVKPQ"
     gene            83722..83943
                     /locus_tag="BDFCADHJ_00085"
     CDS             83722..83943
                     /locus_tag="BDFCADHJ_00085"
                     /inference="ab initio prediction:Prodigal:002006"
                     /codon_start=1
                     /transl_table=11
                     /product="hypothetical protein"
                     /protein_id="X:BDFCADHJ_00085"
                     /translation="MPTKIAYVDKDNCTSCNQCADNLPKYFQMDDNDTSETHIGGEMV
                     NQAPIPEEDWKIVQKEMDECPGECIQWKK"
     gene            84114..84254
                     /locus_tag="BDFCADHJ_00086"
     CDS             84114..84254
                     /locus_tag="BDFCADHJ_00086"
                     /inference="ab initio prediction:Prodigal:002006"
                     /codon_start=1
                     /transl_table=11
                     /product="hypothetical protein"
                     /protein_id="X:BDFCADHJ_00086"
                     /translation="MIQINKTASNVHFNAAETDRELILQQLYYTKGTVISSLNVGTHT
                     FF"
     gene            complement(84318..85343)
                     /gene="fliM"
                     /locus_tag="BDFCADHJ_00087"
     CDS             complement(84318..85343)
                     /gene="fliM"
                     /locus_tag="BDFCADHJ_00087"
                     /inference="ab initio prediction:Prodigal:002006"
                     /inference="similar to AA sequence:UniProtKB:P23453"
                     /codon_start=1
                     /transl_table=11
                     /product="Flagellar motor switch protein FliM"
                     /protein_id="X:BDFCADHJ_00087"
                     /db_xref="COG:COG1868"
                     /translation="MTEILSQDEIDALLSAISSGEVSESDYTSVSEQKKVKIYDFKRP
                     DKFSKDQIRTLQMMHETFARLATTGLSAQLRALVSVHVASVDQLTYEEFIRSIPNPTT
                     LAVINMDPLRGSAILEIDPSISFTIIDRLFGGKGEQAKISRELSEIEMSVMEGIIVRI
                     LGNMRESWSTVIDLRPRLGNIETNPQFAQVVPPNDMVVLITLETKIGEVEGMTNLCIP
                     YITIEPIINKLSAQYWYSSIRKGELDENRAVIQERLDQVAIPLIAEVGSVDVSINDFM
                     NLSVGDVVKLENTSTRSEMIVKVGERKKFKCLPGRVGSRLAIQIGDRVEDIPDELLGS
                     TRSEQEY"
     gene            complement(85340..86320)
                     /locus_tag="BDFCADHJ_00088"
     CDS             complement(85340..86320)
                     /locus_tag="BDFCADHJ_00088"
                     /inference="ab initio prediction:Prodigal:002006"
                     /codon_start=1
                     /transl_table=11
                     /product="hypothetical protein"
                     /protein_id="X:BDFCADHJ_00088"
                     /translation="MIRILLAILLTPSFLLAFPKRDARGSVSENYLKQQGIITLDLKK
                     IHYRENDKIPVKMSITNTGNEVIRIFPSGRDLESYRVVVRDENGSQIPERDEEKRIDP
                     VLKRRNTIESLEGKEIKEIILHKDEVFSKEIDLNSRFDLEPGKKYFVTAYFHPNIQKM
                     PALFIRSRNQPYFFYEEKHGEPVLLSIPEKDPTVDGLEPEEVIHLFLGSEKKKNWAHH
                     FKWIYFPEYIQAYDQYSEEYNRAEESERDFLLENFKRYLTESRAGILHSYRILNAESV
                     SPGLARVTVFVERKLNRLRSKYEYIYTLRRVPDEQGGFWKVSNLVAKVKK"
     gene            complement(86378..87007)
                     /locus_tag="BDFCADHJ_00089"
     CDS             complement(86378..87007)
                     /locus_tag="BDFCADHJ_00089"
                     /inference="ab initio prediction:Prodigal:002006"
                     /codon_start=1
                     /transl_table=11
                     /product="hypothetical protein"
                     /protein_id="X:BDFCADHJ_00089"
                     /translation="MTFTPDKIQAKNYLTVIQELANYSSTSDTSRILERLSVLQVHDQ
                     DSRTAVLEASEGKNLPDRLVEIIKLFRIIHSKRQEIHSFYETAISKYGTINTLTAKRK
                     PTDDEARIKQILTDYILKIESFFEKNDIGDEALIKEINRFLNELESLNLLNEDNLTAL
                     VLSSKAVSLIQPPMEKLVSCYQDYDKIEVILKRLVRIAEMIIEDAKVPR"
     gene            complement(87004..87879)
                     /locus_tag="BDFCADHJ_00090"
     CDS             complement(87004..87879)
                     /locus_tag="BDFCADHJ_00090"
                     /inference="ab initio prediction:Prodigal:002006"
                     /codon_start=1
                     /transl_table=11
                     /product="hypothetical protein"
                     /protein_id="X:BDFCADHJ_00090"
                     /translation="MRIISGILTFVCFLACNRNPFAQTRYQPEVYTPSAVVVPRQDMS
                     VVPLPEKPAIYAIFLTTQGTMVVELFDQDAPKTVQNFIDLAQGEKEFLTRNGQKVKKP
                     FYDGLTFHRVIENFMIQGGCPNGDGTGGPGYRFDDEINGKALGLDQMKAGEVPYYQYQ
                     LQKAVVSELQIKNNEEAEAKRELIEKAFEDAKKLSVLEILFRIGYKYNEILKSHKALK
                     GSLAMANAGPNTNGSQFFINQVDTPHLDGLHTVFGQLISGADVVDKIVKMGNSKTSIK
                     KVLILDKRTAATAVQ"
     gene            complement(87876..89288)
                     /gene="argH"
                     /locus_tag="BDFCADHJ_00091"
     CDS             complement(87876..89288)
                     /gene="argH"
                     /locus_tag="BDFCADHJ_00091"
                     /EC_number="4.3.2.1"
                     /inference="ab initio prediction:Prodigal:002006"
                     /inference="similar to AA sequence:UniProtKB:Q72D36"
                     /codon_start=1
                     /transl_table=11
                     /product="Argininosuccinate lyase"
                     /protein_id="X:BDFCADHJ_00091"
                     /db_xref="COG:COG0165"
                     /translation="MTGKEKKLWGGRFQEKPSSILERIGESVSFDHKLYKEDIQGSIA
                     HARMLKQIGILSGDELSKIETSLSQIKTELEEGKLEFKSELEDIHMHIESRLTELIGE
                     TGKKLHTARSRNDQVTQDVRLYILGRGKEILKSIVSLRFSLYEKAKRSVDVIIPGYTH
                     LQVAQPIRASQYLLSWFWALERDQEFFRFALKASDELALGGGAMAGVNYATDREFLKK
                     ELGLSKVSPNSMDGVSSRDHILEFLFACTQLMIHASRICEDIILYSSQEFGILKLSDS
                     LTTGSSIMPQKKNPDIAELIRGKAGRVIGNLNHLLVMLKGLPSTYNRDLQEDKLALFD
                     SVETVEISLEGIREMIEDWVWVPERAESSLKNGFATATDLADFLVYEKKVPFRTAHEL
                     VGTLVRVCVEQKKTLFDLPEPDRIAVSEHFVGKEYENAVSLSLSADKKISYGGTSKKR
                     QEEQLKIALESLKQTETLFL"
     gene            complement(89315..89752)
                     /locus_tag="BDFCADHJ_00092"
     CDS             complement(89315..89752)
                     /locus_tag="BDFCADHJ_00092"
                     /inference="ab initio prediction:Prodigal:002006"
                     /codon_start=1
                     /transl_table=11
                     /product="hypothetical protein"
                     /protein_id="X:BDFCADHJ_00092"
                     /translation="MKKKLLLSLITAVLFLQLLPIHPPEGRNQNEIQTSDEVKKILRK
                     SCYDCHSDLTEWPWYSKIFPVNVYLYNHVEEGKVELNFSEWNSLSKKAKSTKGDSILE
                     TLEEGEMPPRDYVLLHPSAKVTQEELQVLKNWVQDLEEEYRKE"
     gene            89864..90328
                     /locus_tag="BDFCADHJ_00093"
     CDS             89864..90328
                     /locus_tag="BDFCADHJ_00093"
                     /inference="ab initio prediction:Prodigal:002006"
                     /codon_start=1
                     /transl_table=11
                     /product="hypothetical protein"
                     /protein_id="X:BDFCADHJ_00093"
                     /translation="MPDFLSNLTVTIWIGGGILLILAEFFTPGTFIAFLGTSGIITGI
                     VVYFFDISLGWQLGLWASLSIFLIYVGSTAIRKIFPAQTERSIPENDQIGKLVFVVKD
                     VLVQRKGGRILFQGVEWDAISEKARIPQGNKARILSRDNLTFLVEPLELPEE"
     gene            90359..91306
                     /gene="qmcA_1"
                     /locus_tag="BDFCADHJ_00094"
     CDS             90359..91306
                     /gene="qmcA_1"
                     /locus_tag="BDFCADHJ_00094"
                     /inference="ab initio prediction:Prodigal:002006"
                     /inference="similar to AA sequence:UniProtKB:P0AA53"
                     /codon_start=1
                     /transl_table=11
                     /product="Protein QmcA"
                     /protein_id="X:BDFCADHJ_00094"
                     /db_xref="COG:COG0330"
                     /translation="MSAGFIFTLVFIALIYLIRKTFIIVPQQYCYVVERVGVFKGALE
                     AGFHFLWPVIEVVKYRQNLKEIAIDIPPQMCITKDNVSIAVDGILYLKVVDPYKASYA
                     IENFMLATQQLAQTTLRSEIGKLILDQTFAERDDINSHVVRALDEATDPWGIKVTRYE
                     IKNISPPKEILHEMEEQVKAERVKRAEITISEGEKLSRINRSVGEKEEAINVSEGEKM
                     KKINEAEGKALEIELIAAAKAKGIRMIAESISREGGGEAVNLQITEDYLTGLGEILSV
                     SKTTILPAELANIAGVFEGFSKVTGKLPEIKTPKEKEGQ"
     gene            91308..92240
                     /gene="qmcA_2"
                     /locus_tag="BDFCADHJ_00095"
     CDS             91308..92240
                     /gene="qmcA_2"
                     /locus_tag="BDFCADHJ_00095"
                     /inference="ab initio prediction:Prodigal:002006"
                     /inference="similar to AA sequence:UniProtKB:P0AA53"
                     /codon_start=1
                     /transl_table=11
                     /product="Protein QmcA"
                     /protein_id="X:BDFCADHJ_00095"
                     /db_xref="COG:COG0330"
                     /translation="METFQNTFVMIFWTLFGIYFAYKLYRSIRIVSAQDCIVVERLGK
                     YSRTLHAGLHLLWPFLEKDAYYHTLKEQATDVPPQTCITKDNVKVEMDGILYLKVLDP
                     YKASYGINDYQFAASQLAQTTMRAIIGTMDLDVTFETRDAINSKILEVLDLAAESWGI
                     KVNRYEIVNITPPKSILEAMEKEKKAQISKKAQISLSEGDRDARINRSLGFKEEAINK
                     SEGEKQKRINEAEGVAKEVEAIAIATAKGIELLAQSINAKGGQDAVKLRIGQKFIKEF
                     EKISDKKTEIVLPLNLTNFRSILKSVLGNTDQKN"
     gene            92785..93648
                     /locus_tag="BDFCADHJ_00096"
     CDS             92785..93648
                     /locus_tag="BDFCADHJ_00096"
                     /inference="ab initio prediction:Prodigal:002006"
                     /codon_start=1
                     /transl_table=11
                     /product="hypothetical protein"
                     /protein_id="X:BDFCADHJ_00096"
                     /translation="MESQLVKSPLKGQLLKWIGNKQKYADTIISYFPKKIKAYHEPFL
                     GSGAVIATLSPQKGIGSDIFKPLIDIFQKLKSNPDELILDYTENYALIEKFGKEKAYE
                     IIKSSYNLNPNPKDLLFLSRSCYGGVVRFRKVDGYMSTPCGIHNPLSPKSFAERVYSW
                     SNRVADCEFLNLNYKDAFDAAEADDLIYCDPPYKDSQPILYGAQSFSLKDLYDSIENA
                     KLRGVKIALSIDGSKKSGSKIIDIQYPKGLFSSEIPILNGRSMLKRFQMAGQTLEEEV
                     VTERLLLTYKI"
     gene            complement(93705..94229)
                     /locus_tag="BDFCADHJ_00097"
     CDS             complement(93705..94229)
                     /locus_tag="BDFCADHJ_00097"
                     /inference="ab initio prediction:Prodigal:002006"
                     /codon_start=1
                     /transl_table=11
                     /product="hypothetical protein"
                     /protein_id="X:BDFCADHJ_00097"
                     /translation="MGEGSLSQEDIDALLTGGGGEAAAPVETGSGSDFNLSGELDSLL
                     GGGNAGGEASSESAGTDSPSFADISAALGPSPTPSAPRSATRQSASTQSTNLNLLMDV
                     NLALTVELGRTNMFIKDVNGLNEGIVVELDKNVGEDLDILANGRLVGRGKLVAMDDFY
                     GIQITEIVDQSRRL"
     gene            94327..95625
                     /gene="ftsH_1"
                     /locus_tag="BDFCADHJ_00098"
     CDS             94327..95625
                     /gene="ftsH_1"
                     /locus_tag="BDFCADHJ_00098"
                     /EC_number="3.4.24.-"
                     /inference="ab initio prediction:Prodigal:002006"
                     /inference="protein motif:HAMAP:MF_01458"
                     /codon_start=1
                     /transl_table=11
                     /product="ATP-dependent zinc metalloprotease FtsH"
                     /protein_id="X:BDFCADHJ_00098"
                     /translation="MSFSSPSEPTSGNSIPSEVDFTKTKSFLHGELSALGFSKVDLPV
                     ITSEKKDLKIEFPVSSISKSALFDCLQILKNHIENLRIHTFEPGYYCIQALNENLFET
                     KNLLDTVRFRFYSGRTKNRVEITKKGDFTREELFAILTLFQFLKSEKGIETANPQELL
                     ASLGVEVFYPFDAEKNGKSITFDQIAGYEGVKQQILESVILPLKNPDMLSELSKLTRK
                     FPSDTRPRAVLFEGDPGVGKTTMARIVSCMTGLPLIYVPVESIMSKYYGESAQNMAYV
                     FEAAALFPACLIFLDEIDSLAGNREEGIFEATRKILSVLLRKIDGFNSQRNSVTIGAT
                     NRKQDLDHALLSRFDRTIYFPLPDLEERTKVLETYALHLSETERMKIAEGLNGHSGRT
                     IRDFCDLVERKWASYLIEKGLKPIPPPYELYLENSSNCGK"
     gene            95762..96592
                     /locus_tag="BDFCADHJ_00099"
     CDS             95762..96592
                     /locus_tag="BDFCADHJ_00099"
                     /inference="ab initio prediction:Prodigal:002006"
                     /codon_start=1
                     /transl_table=11
                     /product="hypothetical protein"
                     /protein_id="X:BDFCADHJ_00099"
                     /translation="MKLQKLFLAVLVAISTAVFSQQNSGSDQKSQPSSAQLGQSILET
                     ERKLDEKIFELNQRLTRHTVLMKMKVRVLPFRTVLFKGKANNDECTPALNQEDSANNC
                     IRVEVYDFIRDEERGLNKNVQGSLAKYLEIYFEGQNSNDPEPRAEPPRNINKLKSKIY
                     KNNMVLEDKIISEVMDRGPNTQPSHNDKFEIFFQKDGYPEYGRPETPSEKGVGKYILA
                     GVENTKTHPIRNSFKKEFYIKHLDQFDRLFTKIFDYNDQLGNENYKENVDALKESLRY
                     "
     gene            97100..97882
                     /locus_tag="BDFCADHJ_00100"
     CDS             97100..97882
                     /locus_tag="BDFCADHJ_00100"
                     /inference="ab initio prediction:Prodigal:002006"
                     /codon_start=1
                     /transl_table=11
                     /product="hypothetical protein"
                     /protein_id="X:BDFCADHJ_00100"
                     /translation="MNLLICKEEWRIAKSNRFSIQDPQKIQHICNILNKREGARLKAG
                     LIDTSLGKFILEKIESNRIVGIYKPILVPIPRFPEVHILLAINRPPTVRKILQLAGTW
                     GVSSIHFFVSRNSRREYLTSPVWNSTEIESELLEGMEQGKNIFLPKIHFDFKNRSETI
                     LLEKFKKVDFTFRFVLDRRGATLPQIIEEKKSDSNFGMPSKTPQLLVAIGPESGFVRN
                     EIDFWKRFGFKKLNLSSRVLRTETAVAFLLSRLEEKNLFLKT"
     gene            complement(97871..99634)
                     /locus_tag="BDFCADHJ_00101"
     CDS             complement(97871..99634)
                     /locus_tag="BDFCADHJ_00101"
                     /inference="ab initio prediction:Prodigal:002006"
                     /codon_start=1
                     /transl_table=11
                     /product="hypothetical protein"
                     /protein_id="X:BDFCADHJ_00101"
                     /translation="MFIPSESWVRILGLALVRSDNKARLYDARFFKESSVTRSDMFKR
                     LKYYFTFLFLFFTVQTGIQAQLWTPPGRQYMHPTDPFTYDLGINKYQKDYYLYVAPTV
                     NLNFGGDFGASLTVPLNFLIYDVDPKQENSRIGKLRSFDYNEKSDYLRLINNIWFGQF
                     GKYTPGEITYSAYIGKLFDGYIGHGTIVNRYVNNQRLDVYNVGLQADMNSDYGGVQVF
                     SNSVYTREVSSARVYIRPFAVGFKLFDIITGRSKFLTMLTIAQGNVADEAGRRKVYEE
                     VGAEEKESYRALIENQKTQEKKEEMIPADKKPEKPQNLKELFNQDNFANRFAIGYTTA
                     FDNKAPLELKFDSTGEFRVNESNNPLVKSTEKLTVTGFDLEYKLLTAKYIELTPYYDV
                     NKIKQIENAKGTHYGAILRLGGKDIYVRVKPEYRNMTSTYIPMYFDSFYELERYQSNL
                     QSHIPQTKLEVAKLADPDGPKIKGHFTTVLFNFYKFAVESNYENYSGPDNSRVFLGVY
                     IPLGSMFLLNGYYIKKGFDKSKEAFKLDDRSQGALELAINLGIITVRLQNIRKWVYDT
                     ASGQYEAQDEQKVMFSGGLSF"
     gene            complement(99871..100017)
                     /locus_tag="BDFCADHJ_00102"
     CDS             complement(99871..100017)
                     /locus_tag="BDFCADHJ_00102"
                     /inference="ab initio prediction:Prodigal:002006"
                     /codon_start=1
                     /transl_table=11
                     /product="hypothetical protein"
                     /protein_id="X:BDFCADHJ_00102"
                     /translation="MDQLWICVEACRIELLGRIFFLRARSQNCLLNVRVPTETVALAF
                     FPLV"
     gene            100164..101270
                     /gene="metXA"
                     /locus_tag="BDFCADHJ_00103"
     CDS             100164..101270
                     /gene="metXA"
                     /locus_tag="BDFCADHJ_00103"
                     /EC_number="2.3.1.31"
                     /inference="ab initio prediction:Prodigal:002006"
                     /inference="similar to AA sequence:UniProtKB:Q8F4I0"
                     /codon_start=1
                     /transl_table=11
                     /product="Homoserine O-acetyltransferase"
                     /protein_id="X:BDFCADHJ_00103"
                     /db_xref="COG:COG2021"
                     /translation="MNESGSIGIIETKYAEFKELPLKNGSILSPVVIAYETYGTLSPS
                     KNNAILICHALSGDAHAAGYHSESDKKPGWWDDYIGPGKSFDTNQYFIICSNVIGGCK
                     GSSGPLSIHPKTGTPYGSRFPFVSIQDMVKAQKLLVEFLGIDKLFCVAGGSMGGMQAL
                     EWSIAYPDSLLNCIVMASTAEHSAMQIAFNEVGRQAILSDPNWNNGLYDENSPRKGLA
                     LARMVGHITYLSDDKMREKFGRNPPRGNILTTDFAVGSYLIYQGESFVDRFDANSYIY
                     VTKALDHYSLGKGKELTAALSTATCRFLIVSYSSDWLYPPAQSREIVKSLEAADKRVF
                     YLELQSGEGHDSFLLKNPKQIEILKGFLENQSSP"
     gene            101267..101884
                     /locus_tag="BDFCADHJ_00104"
     CDS             101267..101884
                     /locus_tag="BDFCADHJ_00104"
                     /inference="ab initio prediction:Prodigal:002006"
                     /codon_start=1
                     /transl_table=11
                     /product="hypothetical protein"
                     /protein_id="X:BDFCADHJ_00104"
                     /translation="MTPLEKKTSIDLALKERPDFAYILDLIPAGSRVLDLGCGNGTLL
                     YLLKEKGIRGQGIEKDEDCIVECIQRGVYVHHGDIDEGLEHHQDKRFDFVILNQTIQE
                     TRNPGEILKESLRIGKKVIVAFPNFGHWNVRWTILTTGKTPVTDLLPYRWFNTPNLHF
                     LSVLDFIEFCEIQKFKIEDKAYFRDLSRVKFRPNFFSKLALFVIS"
     gene            complement(101889..102851)
                     /gene="ddl_1"
                     /locus_tag="BDFCADHJ_00105"
     CDS             complement(101889..102851)
                     /gene="ddl_1"
                     /locus_tag="BDFCADHJ_00105"
                     /EC_number="6.3.2.4"
                     /inference="ab initio prediction:Prodigal:002006"
                     /inference="protein motif:HAMAP:MF_00047"
                     /codon_start=1
                     /transl_table=11
                     /product="D-alanine--D-alanine ligase"
                     /protein_id="X:BDFCADHJ_00105"
                     /translation="MGHSVKPILLTQDGGWVVPLQYRISIPYEAVNSSDLFEEEFQKT
                     NGVSKMDFISNLDADIVFLGLHGGKGEDGSIQGFLRVLGVPYTGSGVAASALAMDKTR
                     ANQIFLQSGQKVAPFFEVEKLGYTNSPEETVIKLMSLGFPQFLKPVEGGSSVSTYKIT
                     NQEQLSRQLALIFESDSKVMSQSFLAGTEVSCGVLERYRNGKLERIALPATEIVPGGE
                     FFDFESKYKQGGSREITPARISKQEMTRVQELAIDAHTSLGCRGYSRSDFIIVGGEPH
                     ILETNTLPGMTETSLIPQQAKAAGITMEEVFADLIEIGLKHSIH"
     gene            102855..104384
                     /locus_tag="BDFCADHJ_00106"
     CDS             102855..104384
                     /locus_tag="BDFCADHJ_00106"
                     /inference="ab initio prediction:Prodigal:002006"
                     /codon_start=1
                     /transl_table=11
                     /product="hypothetical protein"
                     /protein_id="X:BDFCADHJ_00106"
                     /translation="MQSPTNKTTCSNRNTVFRRTTTKKNRDLSQEKFPKKNGFISKFW
                     KKFRIFCIVILITYSGNIFSEYPSKPVGEFKSEYDQFWFLYQKEIRAGESEVIFRPFY
                     SSYKEEKSAYRFQTVLYPIYYSEETKYWKVWTFLFLFSGTSMLHEDVGEDSDVLTPLL
                     FWGWGDTVREKYFGFFPFAGKLRNKIGYSELSFVLFPLYTNWKYKDYEATSILWPLFL
                     YASSETREEFRIFPLYSKKIHRGKYERFSFLWPIFQWGTTFQDKREPVHYKLFFPLFG
                     FKDSEAGNMKSRGFLIIPLLGSFIGYGYDKRTGEKDFNALFFLFQYGTNQDEDYGKLI
                     LFPFFGHYRFASKQTTFITPFYFHLQTDTYHIQSDDTFLIPFYFNSKRKYVQWDRDES
                     YLKLWPVFKYQKDREGNMIWNVLSLFPIKSEVVDRIWDPLWSILEYQKLSNGEKRVSV
                     LMRAYTQRWTSTEFHASIPFVLELSLTPEKTSWKFLYGLIGYERIESNRNLQLLWFIK
                     I"
     gene            104381..105160
                     /gene="mlaE"
                     /locus_tag="BDFCADHJ_00107"
     CDS             104381..105160
                     /gene="mlaE"
                     /locus_tag="BDFCADHJ_00107"
                     /inference="ab initio prediction:Prodigal:002006"
                     /inference="similar to AA sequence:UniProtKB:P64606"
                     /codon_start=1
                     /transl_table=11
                     /product="Intermembrane phospholipid transport system
                     permease protein MlaE"
                     /protein_id="X:BDFCADHJ_00107"
                     /db_xref="COG:COG0767"
                     /translation="MTEPIKEKLTEFFYASGFTILLVYESILNLPHGFFKRKEILDQM
                     YITGVGSISVVSIVAIFTGMIMSLNTGLGLKDFGAEGQIGLLMTITLTREMSPFMTAL
                     ILAASIGSAMAAEIGTMKISEEIDALEVMSIDPVRYLIFPRILGFSIMVPVLCVYSTI
                     LGILGGAIVGYFQLGIDYFTYFRDVFDRVASIPGLKDLYVGILKGFIFGVIVSAISCS
                     HGLRTSGGAIGVGRATRESVVTSFLMVIFTGYMITALLYRD"
     gene            105164..105928
                     /gene="mkl"
                     /locus_tag="BDFCADHJ_00108"
     CDS             105164..105928
                     /gene="mkl"
                     /locus_tag="BDFCADHJ_00108"
                     /inference="ab initio prediction:Prodigal:002006"
                     /inference="similar to AA sequence:UniProtKB:P9WQL5"
                     /codon_start=1
                     /transl_table=11
                     /product="putative ribonucleotide transport ATP-binding
                     protein mkl"
                     /protein_id="X:BDFCADHJ_00108"
                     /db_xref="COG:COG1127"
                     /translation="MEQFAIELKNVHKSFGKRKILSGMDLHVKKGETLVILGPSGTGK
                     SVTLKHITGLLEPDAGDCFIFGESISRVSLNVKKKLRARMGVLFQFGALINWLTVFDN
                     VALPLREHKLASKEKIQEIVMQKLKLVDMVIAKDNFPNDISGGMKKRVGIARAITTNP
                     EIILYDEPTSGLDPVMSNVINELVLKIQKETGAAQVVVTHDMSSAYMIADRISFVYKG
                     KIVFTGTPKELQNSDNELIQQFIQGKTTGPMILESK"
     gene            105960..106709
                     /locus_tag="BDFCADHJ_00109"
     CDS             105960..106709
                     /locus_tag="BDFCADHJ_00109"
                     /inference="ab initio prediction:Prodigal:002006"
                     /codon_start=1
                     /transl_table=11
                     /product="hypothetical protein"
                     /protein_id="X:BDFCADHJ_00109"
                     /translation="MSSLRYLLVGVIFTVAISVVGYFTIITEGGPVKKRGEFMKVTFR
                     NAEGIKIGNKVTVQGVPFGYISAIRLIQIDENGVEVSAGETGIGTRVEITMLLREKIQ
                     LYDNYDIIIKNESLLTGRVISIDPGTMDPESERLKTRSTPVTMIDYKAAGTLKGRVLQ
                     DPLVSLSELISENRGDIRKTFSNIADITTKINTGDGSLGRLINNDDVHKNVNTVLTDA
                     QIVLRELREGLEDTREQAPVTSFIRAALSAF"
     gene            106733..107620
                     /gene="garR"
                     /locus_tag="BDFCADHJ_00110"
     CDS             106733..107620
                     /gene="garR"
                     /locus_tag="BDFCADHJ_00110"
                     /EC_number="1.1.1.60"
                     /inference="ab initio prediction:Prodigal:002006"
                     /inference="similar to AA sequence:UniProtKB:P0ABQ2"
                     /codon_start=1
                     /transl_table=11
                     /product="2-hydroxy-3-oxopropionate reductase"
                     /protein_id="X:BDFCADHJ_00110"
                     /db_xref="COG:COG2084"
                     /translation="MKKHTISIIGTGIMGRGIASNLAKADQNLRLYARNKLKIADLIS
                     DNVQIFDSPMEAVKNANLVILCLTEDTVIEKEVITSGLLETKPPIILDCGTTSLSMTF
                     RLAKLCSAKQIRFYDSPMTGSKNAARDGQILFMIGADQADVSDIGFFFEICGKNTVYC
                     GQVGGGQKAKLALNMIQAGIFQIYMEGFELAKNSGVEPEILKDILLGSAAKSGIAEFK
                     FPFVFSGNYETHFSLKNMRKDVYHAMELAKENKTNLSLCQNLPEIYDAGMNAGFGEND
                     FCSLNEVTAKIRPPKSENP"
     gene            complement(107991..108066)
                     /locus_tag="BDFCADHJ_00111"
     tRNA            complement(107991..108066)
                     /locus_tag="BDFCADHJ_00111"
                     /product="tRNA-Leu"
                     /inference="COORDINATES:profile:Aragorn:001002"
                     /note="tRNA-Leu(caa)"
     gene            complement(108116..109309)
                     /locus_tag="BDFCADHJ_00112"
     CDS             complement(108116..109309)
                     /locus_tag="BDFCADHJ_00112"
                     /inference="ab initio prediction:Prodigal:002006"
                     /codon_start=1
                     /transl_table=11
                     /product="hypothetical protein"
                     /protein_id="X:BDFCADHJ_00112"
                     /translation="MRLEQKLKRWVGAGLIASEQSDAILNFEETRKTPYLYYSFIILG
                     VIVIGIGVIAIIAANWEEIHDFVKLGVGLSILALTAGLAFWKRENPNLLTVFIVLESI
                     LILGMIGLVSQVYHLEGKYYEAAKLWCILTFLFLIATDSKTLIHLWLIGFQIAVTGWI
                     FEQIEHRGGHERGYYWNTYYYYSIVGFTGIWLAAEKFILESRRATLFFWAVLFLIAGT
                     FFRGFFQNWSNDYDNLSENVKYFGYTTDFPWLIVGLRLFVLVPLFYLLFYNRDISSNQ
                     KKSLSVSLFLLFLLYFPHPFRYVLAESIGSHIWNYSVRLLPSFLFILFWLGIASSFRN
                     HKKIFDLSLAIVGIRFLYFYFDLLGTLTYTGFGLIISGLLIIGLTIGYLKYKSKVRIL
                     LRGEE"
     gene            complement(109532..110389)
                     /gene="bepA_1"
                     /locus_tag="BDFCADHJ_00113"
     CDS             complement(109532..110389)
                     /gene="bepA_1"
                     /locus_tag="BDFCADHJ_00113"
                     /EC_number="3.4.-.-"
                     /inference="ab initio prediction:Prodigal:002006"
                     /inference="similar to AA sequence:UniProtKB:P66948"
                     /codon_start=1
                     /transl_table=11
                     /product="Beta-barrel assembly-enhancing protease"
                     /protein_id="X:BDFCADHJ_00113"
                     /db_xref="COG:COG4783"
                     /translation="MLSMKRFFSKIFLLSTFFLFSACDAIIDSVVPIELDLQIGKSFL
                     ENAKDGKEGMHILKNVVLEKYVKSVSDRILKSDQIKYKKEFPYKISILDDDDTINAVC
                     TPGGYIFVYTGLLKLIQDEATLAAIIAHEIAHAEKRHSVKQIISSLGIYFTIYIGLTI
                     FLGSDAANLINLGSRIGGEILTLANSRSSEAEADSMSFEYLKSTKYYPGALESFFILI
                     EKKEKEEGGTSPDKRIIKFLSTHPLNDERIAENAKRLKSIGNPKATRENLYTERYQAV
                     MKRTFGEED"
     gene            complement(110647..111498)
                     /locus_tag="BDFCADHJ_00114"
     CDS             complement(110647..111498)
                     /locus_tag="BDFCADHJ_00114"
                     /inference="ab initio prediction:Prodigal:002006"
                     /codon_start=1
                     /transl_table=11
                     /product="hypothetical protein"
                     /protein_id="X:BDFCADHJ_00114"
                     /translation="MKQIASGFLRMMDHQGIDPVRYIWVTATYDLDSSEKQEARIQEN
                     STILNYLNKKIRLEFTGKIRCVSCGRITKKSFNQGNCFTCFQTLAENDLCILRPDTCH
                     FHLGTCREPDWGESHCFISHTVYLANSSAIKVGITKENPVSNRWVDQGAVQGIPLVEV
                     VSRRDAGIIEKELSKVLSDRTTWQKMVAGDPEPVDLIERKKEFIQKIEEFDFDLDYKI
                     STQETPTNIRYPIRSYPQKIQSLAPEKNPLIEDVLTGIKGQYLLFQSGVINIRAYGGY
                     ETVLSAE"
     gene            complement(111495..112169)
                     /locus_tag="BDFCADHJ_00115"
     CDS             complement(111495..112169)
                     /locus_tag="BDFCADHJ_00115"
                     /inference="ab initio prediction:Prodigal:002006"
                     /codon_start=1
                     /transl_table=11
                     /product="hypothetical protein"
                     /protein_id="X:BDFCADHJ_00115"
                     /translation="MRRSRSIIFIKMDIKYGVFLSTIVFCGLFSFLNISVFAQNSDWK
                     EYSLRELVGRLKYYTYAKVAQSLKKEYTIDQEQVWEDGVCTIPVPPLPGPFFCGLLKQ
                     QAPSESQKLPETMSSSPISEKLPTSASETLSRGFNPSLKVYKNIQLYSGTTISGKNVV
                     KIDSEENPGEFLRAFYLNTGQLSHYEFQDRILIFDWVGSKLNAILEVKTDPIRRPLGG
                     REISFP"
     gene            complement(112138..113400)
                     /locus_tag="BDFCADHJ_00116"
     CDS             complement(112138..113400)
                     /locus_tag="BDFCADHJ_00116"
                     /inference="ab initio prediction:Prodigal:002006"
                     /codon_start=1
                     /transl_table=11
                     /product="hypothetical protein"
                     /protein_id="X:BDFCADHJ_00116"
                     /translation="MLNTKINKKFFLSVIFFLLFPSIACAEKSFRKHISDSKYVPSEI
                     EFYTNVLPGLSGKNVILITNPSGIGRSPERILREFKKHNVKIKHLIGLEHGFLGLEED
                     FSKSPVTVDEFFNLPIYHIYRVKNAELPAILKGTDVILFDVQDMGMRCYTYLTVLKRI
                     MDGIPDSKNTKLIVLDHVNPALYLKGRGEMIDKRFLNFAGEFPSLFFGGLTLGESAAY
                     YNAEYLENRIQLEIISPKNAKRSFDWDKEGIPWITPSPNLPTVDSAINYLGLVLLEGV
                     NVSVGRGTTAPFVYFGAPWMIEPEKLAEELNQNSGGDYYYQTVFFKPVFGPYKNEICR
                     GLRLTVVNRKYDPLKMVFQLIVVLKSNYKEFKWRSYPDGTYNIDFLWGTESFRKAVDS
                     GKSYDQYSKYLNSAEKEYNEKIKKYYLY"
     gene            113470..114708
                     /locus_tag="BDFCADHJ_00117"
     CDS             113470..114708
                     /locus_tag="BDFCADHJ_00117"
                     /inference="ab initio prediction:Prodigal:002006"
                     /codon_start=1
                     /transl_table=11
                     /product="hypothetical protein"
                     /protein_id="X:BDFCADHJ_00117"
                     /translation="MNRFLTTRLISTLAIISFAVNCGSSGSTRGKKKEFYEKEGNKVT
                     VIGEAPIYNGDKQIAKQRALKDAKINAVRKVIGEEISNKSKASDGESLGSSLLSKTDA
                     FVKSYDIIDEAEGKIDTQPMLKLTVRCEVEESKISTAVDNLLADVGNPRVAVLVLGKV
                     GGMPVAPASANNFGEAEIIKALKKNGNKIIDPALTAKKVSKTQVDAENVEGSPLIKIL
                     AEALQAEVLVLGTVETEDQQPLDSVNGKALERTIYNTAATGTYKVVLLWGDGKIVDSG
                     SADGRGADITQKVSREKAISEWATSVSKKVNAQLKEEWFNLTENNPIVLKFTGLSADE
                     ATKFKDDLTEFTAAKEVNVRTSDTNGSEWEVIYPGKDSLFQEELVYKKDRGFSFLATK
                     TLEVKSASRGVVNLEFKPLK"
ORIGIN      
        1 cttacctatc aatccccatg tttttgcagg atacggattt tgactgattc cactttcatc
       61 caaaaatatg acctcaaatc cctctttctg cgcttttttt atatccggcc acctttccgt
      121 tttccaactt tgaatcgcct tttcatctct ttccaacgcg attctctttg gtttttgata
      181 cgaaaatcct aattggtgta acagaatccc tacgtaatct tgatgaaact tcactttgaa
      241 ttcttttcga attatctccg ttatgcgaaa tgttgtccat agttcattcg gatatccata
      301 acttgtcgct cctttcaaga tgatgcgttt taatgccttc ttctgcgact ttgttaattt
      361 tgacggtcga cccctttgac cattccactt taccccttct attccgtcct cttcgtatct
      421 ttcacgccaa cgcattaccg attgtttact tactccgagt tcttttccta ctctataaca
      481 cgtatgacct tgctttaaaa gttggatcca tttcaatcga cgtttttcta attcctttaa
      541 tttcgttctt tctatattct tcattttgca tatctttagt ctttctattc ctttgggtac
      601 ttttttatag ggatgagtaa cgtgaacttg gtataagaaa gttgaggtgc atcgctttcg
      661 catttgttat acacaactca cgttatcagt accggtaaca gtacgttcca aatctttttc
      721 tgacgtcgat tgaaaccttt tctgctgaaa aacttacctc aggcaaaaaa gcgtcttctc
      781 ggtacgaaag aatctcctgg atcaattctg tatattccat tccttttctt gaatattcgt
      841 gaaaacaaaa cgcaaggaaa aaagactcat attccaaaaa aatcattccc tcagtcgaat
      901 gagaaacgac gtaaaaagca ttccccgaag tattccaagg aattgtggcc ggaccgtttc
      961 ccttttgata gaagaaaatg gaaaccggat ttttaaattc gattaggtct tgtggaaaaa
     1021 acaaatttcc cgattgaacg gaataaaacg taggaataaa taaatataca ggtttgcgtt
     1081 caaagtccgc ttgaaagtcg ttcgtcgtcg aaatgaaaaa aggttttcct cgtttcgtca
     1141 gtaaaaccgc ttcttcccta aaatttttcg tcttgaccgg atgattggtt tttttcccgg
     1201 taaaaccgct actgggaggc gtaaaattcg aaacatcttt gcaggattcc gtaggaagaa
     1261 aagtatattc caaaattgat tttagaaaag cgttcccgga ttccaaataa aaagactctt
     1321 ccttggtcgt atcggttcta cagatcgttt gttcgactcc gatcggaagt ggattttcgg
     1381 aatagccgaa gtaaatacca ttcgatccat tttctgttcc aaacgaagtc gctttataaa
     1441 cgatcgaatt tactcgaatt cgttcccact cttctacgta aacggcgacc aaatacggat
     1501 cagtggtttt aaaaagaatt tctcgattat tatctctggc actgatcgaa aaattgtacg
     1561 aaccggaaat caaagtttta ccgtccacga tcatcgtttt atgatgcaaa agcccgccct
     1621 taccgaagga acccgactcg attacctctt catttccatc tgccgcaatc tcggaaccgg
     1681 gattctcaaa tacattggcg agatacttgc cttcttcatc cacgggggaa tcgtaaatac
     1741 ctttgacatt cacccctcta cgatccgcca aagccaacct agaggtcagg acggaatcga
     1801 aatgatcgaa aatcaaatat cgaatgtctc tttgcgcacg atcgacttcc cttaggatca
     1861 gattttgaat caatcttccc ttttccggag agatataaaa ttgaaacgga ggaatgttaa
     1921 gcgaagtaat tcctgaatct tcctccaaaa aagcataaaa gttttctatt tcggaatcaa
     1981 ataaatcgaa ggaaacataa ccgtttaggt cgttttcaag accgtaccaa gtgaaattcc
     2041 cggagcccaa aaataccttt ttacgatcca cgatgagtat tttagaatgt tgtaaacctg
     2101 atctttccca ttttcgaaac acaccgagat ttttgaattc gtccatatat tccctttccg
     2161 gatcggccac aattctgatc tgaacccctc ttgtattcgc tttcttcaaa gcgttcaaaa
     2221 tttcgggatc ctcgaaagaa tagacccaaa gatcgatcgc aaatccggca ctttcaatca
     2281 atcgtaaaat cttatctcgt acattccttt ttttgaaagc gtgaacataa cgtccaggat
     2341 acgaaaaact agcttccaca ttacgcgtct ttacccactc cagccagaaa aaatcggaat
     2401 cgtggcggct ggaacaagtt gccaaggaaa gaaaaaacca gatataaaga aaaattaaaa
     2461 cgaaaacgtt cgaaattttt ctcataaaac gatacctgaa acgatttgaa agaatgattc
     2521 ttttcttgca ctttcaggat cgctccacga acctcccaag gaagctttca gatacaaaaa
     2581 atcaaacttc gtattttcgg aaggaaaata aaccagagtt tcaatcagcg cttctctgag
     2641 ataatccttt cgaaaacctt ccctggacat cgtaagcgct ccttcatttc ctttcgtatc
     2701 ggaaagaaaa aagtaagaag caatatacaa gcgaaatcga attatagatt cttgatattc
     2761 taaattgatt cccgtccagg cagattgacg ttttccgttt tgaattccgg attgtttttg
     2821 caaacctcga tccgtaatcc aagcggaagg ataaaaatcc aaactctgat tcgtgctgaa
     2881 taccggagaa ggagaggaac cgattccgat aaaacctagt tccagaattt ctccattttc
     2941 gcttctttta tcccgatcgg gaagaaaacc gaaaacatca aacttccaaa aattccaagt
     3001 aactccggtg gaaatcaaaa cggcttcccc cgtaattgga atcgcactcg cttttcggat
     3061 tcgattccaa ccggtcttat cctgtcctct cgtcaaaatt cctgcaaaaa aacaatgaaa
     3121 ccgagaatat ttcaacttta gttctatcgt agaatgtgtg agataatccc gatcgcccga
     3181 ggaaacgttc cccgtctccg aaatcagatc attcgcatat cttccccaat tttggagact
     3241 tagatattga aaacgaaatc cggtttccaa ataaggcagg tcataacgat aggctactcc
     3301 tcctacataa cgatttttga atgtgttgaa aacggaatcc tgaacttcaa tttcgccggc
     3361 ttgatcaaat tgagtctttt ttgtattaag aatcgtattc ttaagtccat tcttttcgaa
     3421 taaggaataa ccggaataaa aatcaaagag atcgaaacga acgcgtccca attctttgaa
     3481 gtttgctttg attacgattc cgtccgttcc gtctatccaa tccgtaaatg cggatccctt
     3541 catctcctct tgagttctac ctacgacgag agaaacatgt tctttcttaa attcgaaaaa
     3601 taaattcttt cccgcaaaaa aggcgagttt ggactcgctg gaagcgatta gatccgcctg
     3661 taattttata ttcacacgag acgtttccaa acttcggtca atcccaccgt gaatcaaaga
     3721 ggaattgatc cgcagttcct tataaatccg atcttctttt acttgagaaa gatcggaagt
     3781 tttttgactt cccgcaagcc cccatcccat ccaagagatt tgagcccacc ctttattttt
     3841 ctcggacgcg gaaatctgga aaaatattat aaaataggaa tatacgaaaa actttctcat
     3901 aaactcccct tccttctgat ttcataatcg gagtaagagt cgccggagcg attttccttg
     3961 agaaggatca aatcgtccgt atcagcgtcg atggaaaatg gaaatggaga aaattgattt
     4021 ccataactgt gaatgtgaac gaagttccct tgaatttcct gaaaaagatc caggccttcg
     4081 tttttaccaa ttccgtttcc gatcgtggtc gttttatcga tcgtaaaaat ttttcgaaac
     4141 gtggcggaat gaaagggaac ggattcattt ttaaaattgg gagaaagaac gtaaccgcat
     4201 tctcccgaat ttagaaattt atccgagaaa atccaatcga atgaagttgg attataattt
     4261 atccaaccaa gcggaggatt aactccgaaa cgaaaggaat actccaccag acgatcggaa
     4321 gaggaactgt cccgaatttc caaactgcgg acgtccacag actcaaaacc tcgattgcaa
     4381 atcgacagcc attcgtttgt agatacggtg ggattcggat atacggccga aatcaaaatt
     4441 ccggaagaac cgggaattcc gacgagttct tcgcctccga cagggacgag atagttaaga
     4501 acctcttttc gaatattcaa ggatcctaaa attccagatc gaagatcgct ccataaattt
     4561 aagaacactg acgtcgataa ccgaacggaa ccgttgggtt gaaatgtaaa gacccggata
     4621 gatccgtcac tcggactatt ccgatccaaa ttaaaactga tccaaggatc taaaacagaa
     4681 tttagggttt ccgaatattc tttttgaaaa aacggaagac tcctattttc aagttccgga
     4741 cttgcttccg ttccgataca acttgttttt cttgaagaaa cgtcggaaag cgcactgttt
     4801 ttccaaacgc ttgcaccgga taaagttcgg atcttggacg cggatctcct caacttttgg
     4861 gaagtggaat tgattcccag agagtcccaa cttacccaat cattttctat ctttccgtcc
     4921 acggaaagaa atcggatttt tcctttactt cctaaactta attcgggagc aatccaagtc
     4981 tcgactttgg gaaagcagac caacttgccg gtagataaca cgttttttcc cggcttcaaa
     5041 ggtaaaataa accgataact tttatttccg gaaagaattt ccagaattct agacgttaaa
     5101 gaattagaat cgatctcgat gaaacgatcc gcacttacgg atgtagttcc gtcgtacgac
     5161 cccatccagg aaatttcgga aatatctatg gaagtattcg gatccaaagc cgtaagatcc
     5221 gtttttttgc ccgggttcat ggaatgggaa ttttgaattt caaaggagag ggtatccgaa
     5281 gaagatatcg gatgtggaat ccaaacgttc tccctccgta aaagagaaac cacggaaccg
     5341 tctgttcttg tcaaaatcgg ggtttccgaa aaatcgttcg aaaggatact gacctttttt
     5401 gagattcgat cttttaaaaa aacggatttt ccgaattcaa aatcctttag ttcggacaag
     5461 gaaacaaaaa cgtctttctt caaaaaatcc agtttcccta acgtgaggac gctccccggt
     5521 cgtataactt tcgaatccag ccaaattggg atttccgttc cgttactttc caaagacaag
     5581 gaattcggat tacatatatt atttccagaa tattccaaat caataaactt ttgcttctga
     5641 tccacttttc catctagatg caaacccgta aaattcgcct cttcgatttg gaacatattc
     5701 gaatcgcaaa aaggaggaat cccgctttct tggatttgat tcgaaactcc aaagccggga
     5761 ttcatacaaa atctttctaa gacattagag aggaaaaaat tggagcagat ggaatagaaa
     5821 ttttcatgcg aggaataata tcttcctccc tccaaaaaag ttttttcgga atttttataa
     5881 acactctccg catccttaga ttttaaaacc caatcccctt ttttctttaa atccgaccaa
     5941 ggaaaagaaa cggactcggt cccgaaaaga atactgcccg tttccacttt gagaatcgtt
     6001 tcaccgggaa ttaaaaattg cggtcccgca agaagagaat acgttcccga actcgttttc
     6061 aactccagat cttgaaaaca gatcggatct ttccggggat tgttgaattc caaaaatctt
     6121 ccgatggggg attcagttcc tccaaaaatc tcgcttaaaa cgggaaggtc cgttttgcat
     6181 aaactcgtaa tttgaagatt ctgtttttga atttccagaa gaaattcgga gagaatcgaa
     6241 acgtcacccg gaatctccac aacgagcgta ttcttagaag aaataaaatc ttcggaagaa
     6301 aacaggaccc gaatcttttc attagtagcc aaaacgctga aaccgacaaa cgcgttcgtg
     6361 gaatgcggtt ttaaaatcga attttcagaa aaaacactga ttcgattcgg ttccggaaat
     6421 ttttcctttt ggagcattcg atccaattcc tttgaaccgg aaagaatcaa ccaatcctcg
     6481 ttgatgtcgt cgagaagatc tcgatcctgt tggatcctta tattcgcctg tccattggat
     6541 gaaaattcga aaaactccgg ctccgtcctg gaattcgaat tctcattcca taactttaga
     6601 atattttgta attctaattc aacgtttcct ttccggtccg gaaaacaaat tgaaattccg
     6661 aatacggaaa tcgttccact gaataaacaa acaattccgg gagccgtttt gattttaaca
     6721 cctggatgtt tccattcttc gaaaatttcc ctcggaatct ccgaaacgac ggtgtttatc
     6781 ggttcataaa agagtttgaa ttctcccgcg tttgtgatcg gaaaaagaaa cgcggagttt
     6841 tcttttccac gacaagagtc gagcccgaaa agaagaaaaa tcgctgtaaa cacgaatttg
     6901 agtttcatgt tttcctccat ccggtacggt ttcgaaaaca ttcgactcgt tttgaatttt
     6961 agagattttt tattcttttt ttctaattcg ttttaggatt ttttcggcga gattttcccc
     7021 aattccagga acggcaagaa gctcctcttt ggttgcgtct tcgatttttt tttctcccga
     7081 aaagtgtctg aggagtagtt tacttctttt caaaccgata tccggaacat tttgaatgag
     7141 agagcgcatt gtctccttgt tcctacgcga tctatgatgt gaaactccga atcgatgcgc
     7201 ctcgtcccga agatgacgaa gtagtttcat tccagatgaa ttcatatcaa agataaaagg
     7261 ttcgttgtct cccggaaaat agatctcttc tctcttcttt gcaagaccga tcataggaat
     7321 tctttccgct cccgcttcca ctgcggcttc gcaggccttg gccagctggg tcggtcctcc
     7381 gtcgatcacg atgagatccg gaaaaacgct ttcctcgttg gcgattcttt gtagacgcct
     7441 agaaatcact tcgtggatca ttccgggatc gttaattccc ttataacccc ttatattata
     7501 ctttctgtat ccttgtttga aaggttttcc ttccacaaac atcacaccac ttgcaaccgg
     7561 ctcggaacct tgaaagtgac tgatatcgta gcattcgatg atatgaggag gatgttctaa
     7621 agaaaacatc tcttgaattt ctttcaaaga agctgtttga tctctgtagt gagttgcaag
     7681 tagtctttcg gtcaatccaa gttccgcatt tttctccgca atttttaaaa gggaacgttt
     7741 atctccaccg cgaggggatt tgagtttggg tctgaaaccc gttttctcct gaagcacatc
     7801 cataaccgcg gcagtttcct cttgaatgtc cgccggaaca aaaatcaaag gcggaaccaa
     7861 aggcgcattt aaataataat ccctgaaaaa agctcctaga atttccgaat cttccgcatc
     7921 caaaactcct tgaatcggaa aagatttttt ggtttccaac cttccgcccc gaacttcaag
     7981 aagaataacc tgaccttcgt ccttcttcct ggcaaatccg atcacgtcct cgtccccgcc
     8041 ttccgcgctg accacagttt gtttctctcg gaagttttga attcgctgga gcatatcccg
     8101 ataacgagcg gctttttcaa aatccatccg attcgacgac gcattcattt tgatactgag
     8161 atcccccaca agagattctt ttttaccttc taagaattga atcacttgat cgattacaat
     8221 tttataatct tctacgggaa tatttccttg gcaagggccg agacaacgcc ccatatcaaa
     8281 gtttaaacag ggttttctgg gtttcggtaa cgggagcact tgtctcgttt tacgaaccgg
     8341 aaagattctt aaaatgatgt ctaatgtttc tcttgtggat tttacgtccg aataaggacc
     8401 gaaataacga tccccattgt cttttagttt tcttgtgata taaaccatcg gaaaggactc
     8461 cgaaagagaa acgcaaatat acggatattt cttatcgtct ttgaaacgga cattaaaacg
     8521 aggattgtgt tttttgatga gagtcgcttc tagaatcaaa gcctcttttt cggttccggt
     8581 tgcaatccaa tccaaatcga agatttcctt ttgaagcgct cgtgttttta tatcggaatg
     8641 attttctttg agataattac ggactctttt gtccaaattt ttagccttac ctatgtataa
     8701 aacctctccc tttctggatt tccaaagata acagcccgga gaaatgccta agtttttgat
     8761 tttttccaga atcagaatat gatttaaaat ttcaggcata atgaaccttt ttgatgattg
     8821 tgatagaact cggttcttac tttatcgaaa atcggcaggt gatttcgagt ttaaacgacc
     8881 atttccctta gttagacaaa attcgaaatt caaaacgatc gtttcaattt tcgaccttgc
     8941 tttcattcga aacttcagaa tcgtcccacc ccggttcaaa actttcttcg ggttcggtga
     9001 gaatggaaga agaattctga tcctttctgg aatacttttc tttctttcgt tttgcgtctt
     9061 tttgtttgtt tcgaatcgtg tttttgcgtt cgtcgctgac cgtgccttgt ttctttcgat
     9121 tctcttcttg gattctttca caaagaatgg cacgcgcctt ataacgattg agaccttggg
     9181 ttctgtagag agaacatttg acttcaattc cggtaggttt atgcttgaga tgaaccgcgg
     9241 tggaaacctt atttacattt tgcccgccct tgcccccgct tctcgtaaaa ctctcctcta
     9301 gctcgttttc ttttacttcc agaacatcca tgagttccaa aagcttagat tccttttcga
     9361 ccgaaacggg aaaacgagac gccataaaga ttatttcaga tcccgaaatt cgaaatggtc
     9421 tttgaaataa gggaacggtc ttccattttc atccagacaa acataagtaa ctttgcaatc
     9481 gatgatctct ttgagttctt ttctactttg gctttttccg atggaagtgt ttcgaatcgt
     9541 gatagaactg tttcccattc tttcaatctt agaaaagatc tgaatgatat ctcccaaaag
     9601 tccgggactt ttaaacacaa cgtctgccat gctcacggta acgatattcg aatagcggat
     9661 tttctccata acgtacatgg cacaaccctc gtcgatccag gcaagcatct gccccccgaa
     9721 aagaaatccg tgttgattga gatccctgga catcacgata tgttgagtag caagttccat
     9781 tccttccaat ttttgatcga taaatacttc cataaaaatc aaactccttg gacaaccgag
     9841 gatgatgggc agtccttttt aaggatacat tctccacaaa atcggcgatg cgccttacaa
     9901 ctttttctcc ctaaaaaaat caaatacaag gaaatatctc tccaatattt tttgggaaga
     9961 atcgacataa ggtctttctc tacctgaacc ggatcgtttt tagtggtaag ccccaaaacc
    10021 ttcgaaattc gatttacgtg cgtatcgact acaattcctt ccacaagtcc gtgaacttcg
    10081 gacaaaacca cgtttgcggt cttacgacca aatccaggaa gtgtggtaag ctccccgatc
    10141 gtcttcggaa ttttcccgtc aaagtcgttt aacaattttt tagcaaatcc ctgaattgat
    10201 ttcgctttat tatgataaaa tccggtggaa aagatcaaag cttcgatatc ttttagatcc
    10261 gcattggcaa aggattccag actgggaaag gttttaaaaa gagagggagt aacttgattg
    10321 actcgttcgt ccgtgcattg agcactcaaa atgacggcaa tagcaagttc gtaattatgt
    10381 ttaaaatgaa gaggggtttg tacatccccg aattcttttc ttaaaagaga aaaaatccgg
    10441 gaaaaccact ttaaaaacgc agggtcaggc ttttttaagt gcctgttttg tgattcctgc
    10501 gtattttttc ggagcaagaa cacccaagga cccgccgtta tcttttatga cggccttaat
    10561 tccttttttt ctcagagttc gaagagctct ggtagaaaga cgaatcgtaa cccagcgatt
    10621 ctcatcctcc aaaaagattc tttttttgat cagattcacc ttccaggttc ttcttgtctt
    10681 gatatgggaa tgggaaacat tgttcccaga gacagtgcct cttccggtta cttcacatct
    10741 tctggccata gtaaggacag aatcggccta tacctctcct tagtcaacct ttctgccgat
    10801 tttctggcgt ttagaaagaa ttttgaatga tttttttctt tttttaagta gagaatctta
    10861 cagcctgtaa aaagactacc aatcaactcg tgctcaaacc tacctttaca agttttcgac
    10921 tttggctgga ccgtatctat aagatcgaca tttttccatt ctttcaaagt aaacgagttc
    10981 gaattacacg ccgttttcag tcgatcattc atgaggaatt caccaaagag caaatcgtgg
    11041 atccgagaca atttcaccat gttttataca ataccaatct tcttttagaa aatggaaccc
    11101 cttccgaatt tgcatcggca ctagaaatcg atgcgagttc atttgctgga ggaaagaaaa
    11161 agctcaggat gaaacagaaa cttcattcga gtttttcgaa acagataaaa taccgattct
    11221 ggaaacttct taagaaatct ctttacaccc tccgggaaaa atcttggaaa tctttttttc
    11281 ccaagaaaaa atcggattcg aaaaaattac aaagttctcc ggatttacta agtacggcct
    11341 ctccgaatcc gtatcgtttg tatctacgct ctttaatctt ttgggaggaa atctttcctt
    11401 gggaagaatg gaaatcgtca cttccaattt cctggattcc gttcggcggt tccaaaaaaa
    11461 tcaaactcag attcgtggcg gcaaaagcgg cctccttttt caaacaagaa ttttatcagg
    11521 aatcttattc tccggaactc gccttctgtg atctttacgc actggggtat ttgagagaaa
    11581 cctcggataa aagtgtggac ttggaaaatc cggaatttta ctacttaggc acattccttt
    11641 cttccagact caaaagcgac aacttgcctc tttggttgaa agaacgaaat cttttttcca
    11701 gcgattttca atggaaaagt tcttccaaag aacaggtttt taaaatctta aataaggaaa
    11761 ttcgatttaa aatcgagaca gaggtcgagg attcttccta ttccgaattc attcaggtcg
    11821 gcggaaaaaa actccttctt aaaagcgatt tcttaaaagg aaaattcttt caaagagcga
    11881 tctttaccat tcatcctatg gtttttgcga atcgtgtttt gaaaagattt taggacctta
    11941 cagtttctgt gccaagcctt tgcgctattt ttattacata agatcataaa gtttaagttt
    12001 atcgagcgat tcataaagag cgagatagtc gtagccagcg gagcgttagg cgaagactct
    12061 tagcgcagct aagaacccgt cttacaaagc ctgaaaaaaa atatctctaa acaatccggt
    12121 aagtttttaa aaaacgtggg agttcccaca ttcagaggac ttatgacagt gtcgcggcaa
    12181 tgccgctcct acagaagaca atttgtcgga ctttaagttg gaaaataacg attcagatca
    12241 tcccataagt tgaaaagaat tttgaaatag taagaattta aacgcacatt tttacaagtg
    12301 ttccgacaag aacgagactt tttacttgca aaaagtatga tttctgataa agaaaaacca
    12361 ctggagtctt cccaaccacc ttacccaaag aaactaaagt gtgtcactcc cgaagggtcg
    12421 ctctgaaaaa ctaaagtgct gctcgccgtg gatcgcaaca taataattgc tttcgcattt
    12481 gttaactcac gttattttta gatctttctg ccgccaaaat aatgaatata gccattcgtc
    12541 acaagtttaa attctcccac ctttttattc cggcttgaaa tcgttcggga gtttctccga
    12601 agccgattcg gatccaacct tcacactcaa aatcccgccc cggaagtaca aaaaccccgc
    12661 atcgatccaa caaaagatcc gcataacgaa aagaatcgac tccttctttt agtttaacaa
    12721 aagaaacgac tcctcccccg ggttttataa aattttccaa accgggaagt tgtttccaaa
    12781 tactttcaaa aaaacgaata ttctttaaaa tagatatttt gatcggggct attaaacgct
    12841 ctcgattttg cagaattcga agagtcaaaa attcggaaat cggagaaacc gtatgagtta
    12901 tataatcttt gaaagatcta gccctttcaa ttatctcttt cggccctgtc atccatccaa
    12961 ttctaagtcc catcactcca aaacatttcg tgatcgaacc ggtactcacc gtatgctccg
    13021 taagtcctgc gccggtccaa ctgagatcgt tctgaaagtc caagaagcgg tagtgttcat
    13081 caaaaaaaat ccaaccttta tgtaaatgtg ccgcttgtcg gatcgtttca attgaacttt
    13141 tatccagaga caaaccactc ggattgtgtg gatgattgaa aactactaaa tcctttcctc
    13201 tttggaacaa ttcacggatc aaattcaccg ataatgagga ttttaaattt ttatctaaat
    13261 cctccagtaa agaaaccgct tccaaccgag cgcctatcat cttaggtatt tcgtataacg
    13321 cttgaaaggc gggagaaaaa taagaaacga cggaatcttt ttgacaaaga atatgaaaca
    13381 aaatataaag cgcttctccg gttccggtcg taactaaaat ttgatccgcg tccaaacctg
    13441 gataaagttt tgcgatttct tctcttaaga cgagatcgcc tcgattggga gagtcctcta
    13501 aagaaataga attcaaaacc tcggcggaaa gatccaaact agaaaacaat tcaccaagtg
    13561 tgatatttcg aattccactt tcgcctagat tgcacggaga aatttttcta tatctttcaa
    13621 gtctttcttc gatccaaaat tcccgaggtt ccatcaagag ataagagtaa gaatcgcccc
    13681 tcctaagaga aatagaattg caaaaaatcc aaaggaaatc tgaacccaaa aatgaattcg
    13741 caaactacga agaccaatcc gtaaaaaatc caagtcctct ccttttgtat ccgtgattct
    13801 tttaaaggaa atcgctgcgc tgtaactcca aattcccgtg agcaaaaata gaattcctgg
    13861 cacaagaaac aaaacgagtt tgtccatatc cctcgaaacg aatgcggaaa agaaagacac
    13921 acccgaaaga caaaaaaaag aaaaagacgc aagtttcaaa actcgactca acctcagaaa
    13981 ttccctgttt tcatcctgac caaattcata caattccata ctttaggaat cgaccaaaat
    14041 tagggttgaa cctcaaaaga aagccaattt ttatgaattt aatcctctta aaaaattaaa
    14101 tcggaaccct atgaatcatc ccgaatcctt tatccattcc tggacacaag agcctttccc
    14161 aagtacggtc cgggaagaag cgaatcgagt acttgaaaaa ttttccaagg gagaatctgg
    14221 acctgacgtg gaagcttttt cgattcctct tgaattcgga accggcggaa tgcgaggaaa
    14281 actcggaaac ggaatcggaa gaatgaacga atttaccgta ggtcgcgccg cacttggatt
    14341 cataagctat ctatccaaaa aaaacaaaaa ggcttccatt gtaatcgcct acgattctag
    14401 aaggaagtct aaagaatttg cggaagtcac agcaggaatt gcggcatctc tcggagttaa
    14461 agtgatttta ttccaagaag taacacccac acctcttctt tcttacgcaa ttcgttacta
    14521 caaagcgacg ggaggagtcg tcatcaccgc ttctcacaat cctcccgaat ataacggttt
    14581 taaggcgtat ctttccgacg gaggacaact cgtccccccg gatgatcaaa aaatcatttc
    14641 gaaaatagag tcaatccggg actggaatac catttctctt ctttctccca aagatcctat
    14701 ttataaaaag atggtaaaac ccgccggaaa agattgtttt tcttcctaca aaaaagaact
    14761 ttctaaagcg ggaattcttt ccgtcactct aaaaccaaaa gacagggctg cgatgaaaat
    14821 cgtctattct ccgttacatg gaacaggcgc caaaagtatg aaagacctct taaacggatt
    14881 cggatacaaa aatgtatttc tggttccaga acaaaaagat ccgaatggag aattccccac
    14941 cgtaaagtat ccgaatccgg aagaaccgga agcaatggaa ctttccaaaa aatttgcgat
    15001 tcaaaaaaac gctcacgctt ttatcgcaac cgacccggac gcggataggc tcgggatcgg
    15061 agtcaaaaat gtccaaggag aatatgtttt attaaacgga aatcagatcg gttctatcat
    15121 ggcggcttat ctttgcgaaa actatgcaac gagcaaaaaa aagaaaaaag caattctcgt
    15181 aaaaacgatc gtcaccaccg atctccaaga aatcatcgcg aaaaagaaca aggtaaagta
    15241 taaaaacgtt ctcaccggat ttaagttcat cgcgcaagtg atggcaaaaa tcgataagaa
    15301 taaaaccgac ttttttttgt tcggaggaga agagtccttc ggttatcttc ccgtttcttt
    15361 tgtgagagat aaagattcac tttcttccgc gctgttactt ttggaaattc tcacggaaaa
    15421 aaaagatctt ttaaactaca tggatgagat ttatctcaaa tacggtctct ttcaagaaag
    15481 tctcaaatca cttacgttgg aaggacgcgc aggtaaagaa aaaatccgta aatccttgga
    15541 atctctccga accgcggatc tgttaggaaa aaaaattcat caaagaaaga tcatcgggat
    15601 tttagattat aaaactcgag ctgcaaaggg aaatacatcg aaatccgcat tttcgggttg
    15661 tcctttttcg gacgtgattc aagtcatttt ggaaggaaat gcaaaactta cgatccgccc
    15721 ctccggcacg gaaccgaaaa ttaaaatcta ttcttccttt caaagcttaa aagctcctaa
    15781 ttccaaagga gaaattccaa tcctcatgaa agatctcctt tccgaaatca aagtatccga
    15841 ggaaatattt ttacgactgg cggaactctc atgaacgaca cagacatcca caaagaactt
    15901 ttccaacata ctaaggaatt agcggatcat tatctactca atacgtattc aagatacgac
    15961 gtagcgtttc gttacggagt caacgaactt ctattcgatt ttgataataa acagtatatt
    16021 gattttcact gtggagttgc agttacaaat ctaggacacg cggacccgga tatcatcgaa
    16081 gctgttcgct ctcaagcgga taaactcttt cacacctcca atctttttta ctctgaagaa
    16141 gcggcaaaac tcgcagaact tctgatctta aattcttttc cgggaaaagt gtttttaacc
    16201 aattccggaa ccgaagccat agaaggggcg tttaaactcg caagaaaata cgcatattcg
    16261 aaaagtatca tggacccgat tatcctttcc ttagaaaaaa gttttcatgg aagatccgtt
    16321 tccggtatga gtttaaccgg acaagataaa atcagaaaag gttacggaga acttctaaaa
    16381 ggaatcgagt tcatagaacc gaacaacgac gaagcccttg tcgcggcttt cgaaagacac
    16441 cagggaagaa tcgtcgcatt gatcgaagaa ccgatcttag gtgaaagcgg aatcattccc
    16501 ttatcgaaga gctttctcac actttccaga gaactgaccg aagaaaacga cgcgcttctt
    16561 atcttcgacg aaatccaaac cggaatgggg agaacaggaa cattattcgc ttttgaaacg
    16621 atgggatttg cgcccgatgc gatgacactt gccaaaggac tcggatccgg ttttccaatc
    16681 ggcgccctaa tcgtgggaga aaaataccag aatcttttta cgccaggatc ccacggctcc
    16741 acattcggag gaaatcatct tgcggcagca atcgcttacg aaacgattcg aatcattcaa
    16801 accagagaaa ttttaaacaa cgtaaatctt tgttccgata tagcttttac gagactgaga
    16861 gaaatgcagg aaaaatatcc ggtgatctcc gaagtcagag ggaaaggact tcatatcgga
    16921 gtcgaattga aaactccttc cagaccggtg gcagaggctt gtttgtctgc ggggctcgta
    16981 ataaacgcaa cggcggataa cgtgattcga atcatgcccc cacttacgat ttccacagac
    17041 tttttaaatc agggattgga cattttagaa tccgtactca aacaaaatta aaaggatcca
    17101 aaaaaagaat gaagaatgta gcggtacttt ccggagacgg aatcggaccg gaagtcatgg
    17161 aagtagccct ctccgttttg aaaaaggctc tcagtgcaaa agcttccgaa ttttatttta
    17221 aagaaggttt agtgggcgga attgcaatcg ataaaactgg acatcccctt cctccggaaa
    17281 ctctcaaact ctgcgaagaa tcctctgcga ttcttttcgg aagtgtagga ggaccgaaat
    17341 gggaaactct ccctccggaa aaacaaccgg aacgaggagc gcttctacct ctccgaaaac
    17401 atttcgactt atttgcaaat ctcagaccgg caatcattta tcccgaactc aaaaatgctt
    17461 cccctgttcg agccgacatt atcggaaacg ggctggatat tctgatccta agggaattga
    17521 ccggaggaat ttattttggt caaccgaaag gaagggaagg cgtcggccag gaagagttcg
    17581 cttatgacac gatgaaatat tctagaaaag aaatagaaag aattaccaga gtcgcattcc
    17641 aagcggcgag gaaaagaaac aacaaagtca cgagcattga caaagcaaac gtcttgacga
    17701 cttccgtttt ttggaaagaa gttgtaatcg atttgcataa gaaagaattt tctgacgtcc
    17761 aattgaatca tctttatgtg gacaatgccg cgatgcagct catcgtaaat ccgaaacaat
    17821 tcgacgtggt tctttgtgag aatatgttcg gggacatact ttcggacgaa gcttccatca
    17881 ttaccggctc gatcgggatg cttccatcgg cttctctttc ggaatcagga ttcggtttgt
    17941 atgaaccttc tggcggttcc gctccggaca tcgcaggaaa aggtgtagcc aatccgatcg
    18001 ctcaagtcct cagcgccgcg ctgatgttac ggtattcttt ctccatggaa gaagaagcga
    18061 ccaaaataga agccgcagtc cgaaaaacga tcgcctccgg aaaaagaacc agagacatcg
    18121 cggaagtgga ttctacagtt gtcggaacaa aagaaatcgg tcaagtaatc gaatcctttc
    18181 tctaaaaaga ggtaaatata aatgaaagca ggtgtagctc ccaacggaag accatatcag
    18241 gtactgattg ccgaaaactc cagatttcaa gccaaacagt tggctcagat tttggaatcg
    18301 gaggggtatc aggtgatcgg atttgcggaa aacggaaagg aactcgtaaa actttacgac
    18361 gagcacagac gtatcgatct gatcactctt gatctcaatc taccggtgat ggacggatat
    18421 gcaaccttct ttgagattaa ggaaagaggg gttcttccaa gaatcgtaat cgtttccgaa
    18481 gaaaatactc ccgccgtgct gaaaaatctg atcgacgaag gtgcaatgga ttacattcca
    18541 aagcctgtaa aacgcgagaa agtattggaa aaaatcaacg cagcggtcaa aaaagtcccc
    18601 aaggtttagg tttaaccctc tctccaaatc agattcaggt ttcttccgac gtcttttctt
    18661 cgatgactga agaagtctga tccctctttc atcgtacaga tcttttcaga tcgaagcaaa
    18721 acttgaattc catttttctc caaacgaaat ttcagaaagg attccaaatc aagcagagtt
    18781 ttatttgctc ctttttgttt caaacaatcc ggaaattcct ttcgaaacaa gtgagccaca
    18841 tcctcgccta cttcatatct caatccgctc gcgtaaggtc cgagataacc aaaaagcgct
    18901 ccattcgtaa ggatcgattc atcgaacgcg agccgcaagg ttttctccgc aattccggat
    18961 aatgttcctt tccagccgga atggaccgcg acaaacttgg ggcttttttc cgaccaaaaa
    19021 aacaaaggca tacaatccgc cgtcttgata cagagaactt tatcggattc ttctccgaca
    19081 aaagcatctc cttttggaaa agaaaaagat cccatggttg caagatcgat aatctcgtct
    19141 ccgtgaatct ggtttaaaat ataaacattc gattcaggga tttcggtaag tcttgaaatt
    19201 tcctttcttt gagtccggac atccaaagag gcagaagtaa gttccttctt acccgcgatt
    19261 aaaattttaa tcttttttcc ttccgagaga gaaaaggaat gaaataaggc catcaaatcc
    19321 gaaagtatct ttcctgcaga aactgaccag tgttaaagta cgtgatctca agaaaccctt
    19381 cgggaagact ggaaaccatg aacgagaata ctttcgaaaa gacaaagatt aaaatctgcg
    19441 gaattcgaga cctcgaaatc gcaaaaattt gtcgggaaga aggagccgat tatatcggac
    19501 tgaattttgt tccttccagc cccagaaaga tctcgctcaa agatgctcaa aagatagtgg
    19561 aattttacag agacacaaaa aattcccccg aaatcgtatt gttgttttat caaaattcgc
    19621 ccgaagaaat ccgaacggtc acttcctctt tataccacga tcttattcaa tgggtttggg
    19681 acgatccgaa actcactttc gtagatcgga aaaattttct cggaaaacgc cagatttgct
    19741 cttatagagt aaactccccc atttacaacg aggatctcaa aaacatcccc agtgaacttc
    19801 taatcttgga tagttattcc aaagacgccg gcgggggaac cggagaaact ttcaactgga
    19861 acttcatttc acggattgaa agaaagtttc ttttggcagg ggggcttaat tcgtctaacg
    19921 tctcgaatgc gattcgaacc gtaaagccgt acggcgtaga cgttgcaagc ggagtcgagt
    19981 cctctcccgg aatcaaagat tcacaaaaag taattcaatt tatcaggaac gtaaggttgg
    20041 gcttatgaat ttagaaatta caggaacatc cgcagagtac tggagcgatc tggcggaagc
    20101 gcttaatact ccaatgatga aacagtttct aacgatcaaa aaggattttc cggatacgat
    20161 cttatttttt cgtatgggag atttttacga aatgtttttg gaagacgcta aaatagcctc
    20221 ttccattttg gacatcgctc tcactaaaag acaaaatgcg gttcctatgt gtgggattcc
    20281 gtatcattcc aaagacaatt acatctctcg acttttgaac gcaggaaaaa agatcgcaat
    20341 ctgcgaacaa tccaaacccg aagaagccgg ttccaaattg atgacaagag acgtggtacg
    20401 aatcatcacc cccggaaccg taatcgagga aaatctcctt accggatttc aaaataacta
    20461 tcttgccgtt ttacatctca aaaaaagctt aatttatttt gcaatggcgg atttttccac
    20521 aggggaattg ttctattctt ccacgcctat taccagctta gagaagctcg ttacagaact
    20581 tgaaaaattt agaccttccg aaatctgcgt acctcaatcc gaactttctt tctttcaaga
    20641 attggaatat ttcagagata aggaattcac agttttaaag gatcaacccg aaattccgga
    20701 aaaagatcag tttcaaatcc tctcccgata tttggacgaa tatatccggg aaacgtatcg
    20761 agacaacaaa ctcgtattga gagaaccgag aattttaagt tccgggaagt tcctcgagat
    20821 ggatcgggaa acgattctca acctcgagct cgtagagaac gacaaggaaa aaaatcacac
    20881 actctattct atattcaatt tttgcaatac tgcaaagggt aaaagactcc tcaaacaaag
    20941 aattctattt ccggaatgcg accctatggt cctttattcc cgttgggaaa agcaggatat
    21001 tcttttcaag atagttcttg cgccgtttat tgccgcgctc cgagacgtag gagatataga
    21061 aaggattctc actcgtttcc gaggaaatca ctcctatccg agagattttc gttccatcct
    21121 taattctatt tccacaggaa tcaaactcaa aaaggaacta gaagccctat cctatccgtt
    21181 tctcattcct ttggaagaat taaaggttct ttccgaattc atcgaagaac gtttacatcc
    21241 gggggatgat ctgccggtaa ttttaggaaa cggtcctttt ttaaagaccg gattctccac
    21301 agaactggat aaagcgagag aagcgggttt taaaggtaag gattggatcc taaacttaga
    21361 agcagaagag aaaaaaagga cgaacctaaa tacattaaag attcgttata ataagatcgt
    21421 aggttatttt attgaaattt ccagagccca agcagaacaa gctccgaaag actatcttaa
    21481 aaaacagact cttgtgggaa gcgaacgttt tactactccc aaattggagg agatagagcg
    21541 tacgatcttg gaagcggacg aaatcattca agaaatcgaa agagcggaat tcaatcgtat
    21601 ggtggaagaa gttttgaaat attcttccgc gcttctttct ttttcggaag aaatcgggga
    21661 ccttgatttt caaatttcgg ttttaattgc gaaagataag ttcggttgga ttcgccccga
    21721 actttccaaa gatcgttctc tgaatttggt ggactccaga catccggtcg tggaagcaac
    21781 ttttcccccc ggtcaagaat ttgttccaaa ctctgtctat ctagatacgc aaaatcaagc
    21841 aatcgccgtt ttgaccggac cgaacatggc cggaaaatct acgttcatga gacaaatcgc
    21901 tctcaatcag attttgtttc agatgggagc ctttgttccc gcaaaatcag cgagacttcc
    21961 aattgtggat aaacttttca ctcgaatcgg agcgggagac aatcttactg cgggagaatc
    22021 cacattttac gtcgagatga aagaaactgc aaacatcctc aaccactaca cggaagactc
    22081 tttgatcctt ttcgacgagg taggacgtgg aacctccact tatgatggaa tgagtatcgc
    22141 ctggtcgatc ttggaatatc tttcctcttt gtccgtaaaa cccaaaacaa tctttgcaac
    22201 tcattaccat gagcttacgg agctttcccg tctgagtgga atttttaatt tatatctgga
    22261 aactttggaa aaagaagaca aggtcctatt tttacgaaag gtaaaagtcg gtaaggcgaa
    22321 aaaatctttc ggaatctacg tggcaaaaat cgcgggaatt ccggaaccga tcgttaaaag
    22381 agcggcagag cttctggtcg atctggaatc caaaaagaaa gaaattcgaa tccaagaagc
    22441 ccaacctact ttatttatcg aaccggaatc caaaaatctc ccgtctgaaa cggaagaatc
    22501 cattctaaaa ttgaaactgg aagaaatgac tccaatggaa gccttaaaaa aactagagga
    22561 ttttcaaaaa aaattaagaa aacaaaaata gaagaacatc taacggagca aaatccaccc
    22621 aattgacgat gagttttttc aaaccctctt ttgcatgaaa cccgattcca agccccgctt
    22681 cgtttaacat caatgcatcg tttgctccgt ctccgacggc aaccacttga gatctggaaa
    22741 ttccctcccg atcccgaatc atttttaaat attcaaactt tttattttta tcaacgatat
    22801 caccgaccac attccccgaa aattgaccgt tttgtctttc taaaacgttc gcgtgaattt
    22861 catcgattcc atactgcttc tggaacattt ccaaaatgtc tataaaacct cccgaaaaca
    22921 ccgcggtctt actatttttc tctttcaaac ttctcagaag actttcgacc cctgcattca
    22981 attttagttt tggataaagc tccgtaaaaa tggaggagga aagccctttt aagtgaacac
    23041 atcttttttt aagagcttca tgaaagtcca aatttccttc cattgcctcc ttcgtgacag
    23101 aagcgacttc ttcgtaaact cccgtaagcc tcgctaactc gtcgatgact tcttgctgga
    23161 tcaaagtaga gtccatatca aaaacgaaaa aacttttttt ctttggatct aaaagataat
    23221 ctatctgaag aagatccgaa tttctttttg caaacattgc tctcagttcg atcaactcct
    23281 gcaaatccaa atttctggaa attttccatt cgatgcagct ccattctcct tgagtacgaa
    23341 ccgaggccga agaaagtaaa aaagtttctt cggatttgag ggatacgaaa tttccgattc
    23401 ccagtagaag ttcttttcga atttcataag gtttttgtgt aagaatgaga agcaaaggga
    23461 aaccttttag agataaggta aaaggatcgg ttttaatttt tcaacccaaa ccttgtatgc
    23521 attttcgttc aagtggatct cgtctcgttc gagccaaaat tcctgacgaa ggacagaacg
    23581 atctttttct cggaaccatt gccagttgtc taaaaaaatt acatttttat aggactgaat
    23641 gatggaaatc caagccagat tgaccacggg agaaatatta tttaaacttc gagcacgcac
    23701 aggaggaatt cccagaatta ttatttttgt cttaggaaga gatcgggtaa gtttatccaa
    23761 aattttaacc aagttatttt cgatcaaata gagacatttt ccctgaatga gatcgtttcc
    23821 accaatttct aaaacaattg ctttcggatt taaagaaatt acgtcctcct ccaatctttc
    23881 cagaagagtt tccgtcatat ccccgccgat tcctcgattg acagcgcctg gaaattcttt
    23941 tgtaagaatt tcattcggaa atagctgaat cagagagttt cctacaaaaa ccgcacttgc
    24001 cgtcttgatc ttctgatttt cttctcgata aatacttctc atcttgtgcc aaagatttcg
    24061 atactgttcg aacttttcag aggaacgata tccaattccc tcccaacatt cgaaattgta
    24121 actggtataa tctgtgtatg attttttaat cagaacggag caggaaagaa aaagcaaaga
    24181 aagaatggga agatactttg ccaaagacct attattgttc ctgcggttct ttcatatgaa
    24241 aacgtttgtg ccaatccgca atctgtgctt gcagataatc ctctgaatca caaattctga
    24301 attcaatggg attattggag gcggtatcaa ttagcttcgc ttctatataa ccgtttttta
    24361 acttattgat ttctatctta tatttcatct attaaactcc agtaatgcca gattcttaga
    24421 tcaattcagg ctttcaatcg attctaaaaa acgaacgact ctttttcaaa ttcaaaaaga
    24481 ctatccctga catttccata tcgttttcaa attttttcca atccaaagtt caaacgaaaa
    24541 agcacataac gtatctctcg tataaaaatc gcatttttcc ctttttcgct gaaacctatt
    24601 ttaaaccgaa ttctgattct caaaatccac tggaaaattt caaatcccga atcggcatat
    24661 aacaatctac attgttctca gactcaattt aataaaaaaa agttgccggg aaagcttaaa
    24721 aaatactaaa aacagctttt ttaaaggatt ttttagactt caagacttct taaatttgta
    24781 aagttccggg aagttttttt ccgagtacag catttccgtc ccagattctt ccggaagaat
    24841 tcccccatcc acaagctccg ggacaaaacc cgcatctcga atcatcgtga ccgtctcgat
    24901 tatctctgag ccctttacat tcaaataacc ggaagaaaat aaagaattag cggcaaacaa
    24961 agccattgca gaaaggcttc taagatgccc ttcccttccc gctgcaattc taatttccga
    25021 atccggattc actaaacgga aaagacaaag tattctcaca caaagttcgg gagtcaaaat
    25081 gcctggattt ttgatcgcgt gccctttgac cggaatgaaa aaattcaccg gaattgaaat
    25141 cactcgaaaa gacttaagtt caaaagccat atccactata tcttggaacg attcccccat
    25201 tcctacgata accccgctac acattccgat ccccgcctta gaaacggaat ccaaggtttg
    25261 tgttctttgt gcgtaggtat gagtatcaca gatttcagga taatgatttt cagaggtatt
    25321 gagattgtga ttgtaacgat ccaaaccggc cgattttaaa acctgcgcct tttcttcatc
    25381 taacagacct gcagaaagac aaactttcat tccaagctcg ttcgtaatcc ttcgaattgt
    25441 agaagcgagt ttctcagtgg taagtcggtt cgggcccgtc ccggaagtca ccatacaaaa
    25501 acgataggct ccgttctttt tagcctgaac cgcgtcttcg taaatttcgg cctcggactt
    25561 cattggatat tctttgattc ccgaatttgc attcttcctt tgggcgcaat agccgcaatc
    25621 ttccggacaa taaccgtttt tgatgttatc taaaatatga atcctgactt tattgtagaa
    25681 gtatcgattt ctttcctgaa acgccttgtc caaacaagta gtcaatggaa tggaaccgtt
    25741 taaaatttcc aagccctctt gtttggtgat tacgcttgaa atttcggaga atattttttc
    25801 ggctgtttta agtgttgcgt acatcttttc agacagattg aagagaagaa gctttcttga
    25861 aaagtctaat tcccatagga aatttccgag agtgtttccc ggatcgcaga aaatactttt
    25921 tccaaggaag aatttttgat gttatatgga ggtgtgatat aaatcacgtt tcccaaagga
    25981 cgaagcaaca ctcccttttc taaaaacttc ttcttgagaa tcttattccc cgaataattg
    26041 taaccgcttt cgtttcctac ttccaattcc aaaacaccaa ccgctcccaa aactcgacag
    26101 tcccgaaccg ctttcggata ctcttccgca atttttttga gaccgaccct gagtttgaat
    26161 tccagtcttg cgacttgctc tagataacct tcccttaaaa gaagttctat ggaagcaagt
    26221 gccgccgaac aagcaatcgg atttccagtc atcgtatgcc cgtgataaaa ccccttttcc
    26281 ggctcggggg cgacgaacgc ggaatgaatt ttatccgtcg taagagtcgc tgcgatcgcg
    26341 gccgcaccgg cgctcaatcc ctttgccatc gccaccaaat cgggtcggat tttggctctt
    26401 tgataagcga agaacgaacc ggttctccca aaaccggtaa aaacctcgtc caccaaaagt
    26461 aaagtcccgt attttttgga gaccttttcg agtctttgaa gaacttcctc tttataaatt
    26521 atcatccccc ccgaacccaa aatcaacggt tcgatcacga ttcccgcaac ggatttagga
    26581 tttttttgaa aaaactcttc aattggatcc acacattcca cgttgcaaga gtcaggcttt
    26641 tttttcatcg gacaaaaact acaattcgga gttaaaaatt ctttcgtcgg aaacatcaac
    26701 ccttgaaaaa cccgattgaa cacagaattt ccgcctacac tcatagcccc tatcgtatct
    26761 ccgtgatagg aagcattaaa ctttatgaat gttctacgat ccgtttcccc cgtattctga
    26821 aaatattgat acgcaagttt tatcatgatc tctacggcgg tggaaccgtt gtccgagtaa
    26881 agaaccctat gaaacaaacc atccgtaatt tttaaaagtt cactcgcgag tttttcagcc
    26941 gggtcgtgtg taaatccggc gagcaaaacg tgatcgagtt tattcaattg atttttaacg
    27001 gcttgaataa tcttaggatg gttgtgtccg tgaatactca cccaccaaga agaaacagcg
    27061 tctatataag agtttccgtt ttcgtcatac aaaaattctc cttttgccct ctttatcttt
    27121 aagggaggat cggattcgaa ctgaagcgta aacggatacc aaatcatacg aacattttct
    27181 tgattacttc gcactgatca aatcgggaaa gacattcgat ttgaaaacgt tcccgactca
    27241 ttttttcttt tgagttcaga aaaaaatttc caagcaaagt cactccactc cattccgtga
    27301 tcgttcgaat attatcttcc gtggttttat cggggatacc tatgaaataa attcccttta
    27361 aatcgatctt tcgattttgg acagcttcga ttgcaagaag ggtttgattg atcgcgccca
    27421 acgaaacagg agccactaaa atgagaggaa tctcggattg tcggaccaat tctaaagtaa
    27481 gaatttttcg agtcagcgga acaagtagac caccggctcc ttccacgatg attttttcgt
    27541 cgcgaatgct gtaaagatgt ctggaaagtt catccgaatc gatctcaacc ccttccaatt
    27601 cggaagcata gtgaggagat ccggcaaaag acaaggaata atagtttttg agaaaataac
    27661 tttcgtgaag gcccgtaagg ttcatcaaag tgacccgatc gctatcattt ccggtttgaa
    27721 cgggcttaaa atacttgagt cctaaggact ttccgtattt tcccaagatg agggaactaa
    27781 aaagagtttt acctatgtcc gttccagtgg ctccgataaa tactgccatc aaaactccgg
    27841 caaaagagaa atcaattttt ctaatattga ttccgttgta tcggaatgaa tgctgactcg
    27901 aagtctggga acgctcacgg ttggaggacg gatcgcctta acataaagtc cgttgttttt
    27961 acaaatttct gcggaatcca aaacggtttt ttcggaagga aataaaatag gaacaatctg
    28021 agattcggaa gtcgttttcg gataattttt cgcctcaaga gaaatacgaa agcgatccgc
    28081 tcgttttaaa agatcctctc tttcctttct catggaccgc acgattgaaa tggaagtcgg
    28141 aaccgcatgt gtgatcgcgg gcataggcgc cgtagaataa ataaaagtcc gcatcttatt
    28201 gatcagaaac tcttttccga tccgggaagt tccaatccaa gcgccttcca aacccagaga
    28261 cttcccggcc gtataagtaa taaagtcaac ctcttccatt cttttcggac ctaaaacctg
    28321 tgccactcta ccttctccgc tttgcccaaa aattccgatc ccgtgagcat catccaaaat
    28381 caaaaccgca tcgtatttat ttttgagata gagaagatcc aaaatcggcg caaaatctcc
    28441 atccatgctg aatacacttt cggatatgat aattctttcc tttcttttag atttttggag
    28501 aagttcctcg agatgattta agtttaggtg tttataatat gttttctctg cgcccgaaag
    28561 acgaatcccg tccaaaatcg aagcatgatt gagccgatcc gtgaaaattt cagactttgc
    28621 gtttgcgata caagaaatca atcctagatt agccgcataa ccattggcga cccacacgga
    28681 agtttccgtt ccaacccatt cggagcaagt ttgttccgcg atttcaaagg aatctctatg
    28741 tccgctgacc agtctggaag ctcctgaacc ggctccgtaa agagctaaac cttctttcaa
    28801 gctttcgatg agtttagaat ggcgggtaag accaaggtaa tcgttggagg acaaatcaac
    28861 cccagaagga acttccaggg atcgaaaaag aaaattctct ttcagagatt ctaaaacaaa
    28921 agaggctttc tgaaagaatg tagacggatt caggttcaaa aaacctctct tttgaattct
    28981 agagcatgtc cttcacttca tttctttcgg aaatgagttc atcatgagta gttttgaatt
    29041 tttccttcgc aaagtcgttg aatggaagac cttggacgat ctccactttc ttaccatcgg
    29101 acttcaaagg aaatccgaag atgaggcctt tttcagttcc gtaagacccg tcggaagcga
    29161 tggccgctga aaaggcatca ccggaagccg tcggagtaat gattgcacgg acggtatcta
    29221 caactccatt tgccgcactt gccgcagaag aagctcccct cgctttgatg atctcggctc
    29281 ctctttgttg aacgttttta atgaaatctc cctttaacca ttcatggtcg gaaattacgt
    29341 cggttaccgg tttgccggaa atttttgcat tgtaaaaatc cggatactga gtggaggaat
    29401 gatttcccca aattcccaaa tgggttacct cttttacggg aacacccgct ttagaagcaa
    29461 gctgtgactt cgctctgttc tcatctagtt tagtcattgc aaaccaacga tctgacggta
    29521 ttccttttgc gttgttcatt gcgatcagac aattcgtatt acaagggtta ccaaccacga
    29581 gaacccttac atcggaagcc gcgttctttt cgatcgcctt tccttgattt ataaaaattc
    29641 ctccgttaat tttgagaaga tctcctcttt ccattcccgc ttttctagga acggaaccga
    29701 ctaacaacgc ccaattgatg tccttaaaag caatatccaa atcggaagaa acggttactt
    29761 tttgcagaag aggaaatgcg cagtcttcca attccataat cacacctttt gccgcgggta
    29821 ttgccgcttc caactcaagc atctgaattt ccaccgcagt atcggtacca aacatctgcc
    29881 cggaagcgat tctaaaaaga agcgaatatc caatttgtcc cgcagcgcct gtaacagcaa
    29941 ccttcaccgt cttacccata tttgactagc tcctattttc caattttaat ttttaagttc
    30001 ctgatcgatc accttcgtaa acgcttcgat aggttgtgca ccttccacca taatcccatt
    30061 gataaaaaaa gcgggggttc cactgacgcc gtatttctca ccttccgcta tatccgcttc
    30121 cacttcttta cgaacggagg catcgttcac acactggctg aacgttttca tgtcgagacc
    30181 cacgcctctt gccaaatcca aaactctttc ttttgaaagg tttccggaat tatcaaaaag
    30241 cactttgaaa aattcccagt atttgccttg agacgtggaa caatttgcag cgatatgcgc
    30301 aaacatcgcg tttgggtgaa aagaaagcgg ataatctcta aatacccaac gaatctgatc
    30361 cttgtatttt gcccttaact gagcattcac atcctgactc cttttgcaaa aaggacattc
    30421 aaaatcggaa aactcgatga cggtaacttt tgcattttcc ggtccgatag aaggattgtt
    30481 acccgcagta atcgtatcat ctctgagagg aggcaactct ttgactttta tggaaatatt
    30541 gtatcgattg cgaagttcgg aaaaaagggc atttctcgct tcctccttct tttgggaaac
    30601 aagatgattt tcaatttcgg ttttaacctg atcgaaagac ttaccctgaa gcgctggaga
    30661 atttttatat tgctcataga cggcgcgcat ttcctcgacg ctcggagatt ggatcgaagg
    30721 ttctaaaaga tctttttcgg aaacatttcg ctcttttgcg gcgagtgaaa ctaccttttt
    30781 actcgcaaat tcggaaagta cgcgatagag acgatcgttc gtttccgcat aaaacttacg
    30841 ggcgatccgg ggattgtctt tttcgacatc tttgatcgtg taatttttac cgttaatttg
    30901 aacaacccca tctgaagaaa aataagtaac gagcggaaaa attgtaagca gaatgtagat
    30961 aaaaaaaacg gctgagagaa tgagtaaagg cctgaattct cttgctttta atttttcgat
    31021 tatgtcttgc atggaaccat tcccctccag aagttagaaa acagcaactt agtttcccta
    31081 ctgccaattt agaaatccga ggcagagtgg caaacgataa attcaggctc tttttttcac
    31141 tcttctctga aattttcctt tttcctgaac ttggaaattc tagtggaaaa tgattctaaa
    31201 ggaataaaaa aatccgaaaa aagactaaag tgaatcctct attaccgata gttttagtag
    31261 agagtttata cgctcccaat ccggatttca aggaggttcg ggtttatgaa tgtaacaggg
    31321 attacgatcc aatctttttc gttgccccaa tttagtaaag aagtagaacc aggaatacaa
    31381 atccaagaaa aggacgcaaa aatttcagaa tcgatttcgc ggacaaaacc caagtcgacg
    31441 gtgaatgaaa tcaaaccgga agagcttgtc atgaaacctt cccctatatc tcttgaagaa
    31501 agaatgaatc aggtgatcag tcccgaacaa atgaaaaacc ttctttccat gatggtacgt
    31561 tccagaatga gtgaaaatcc ggccgaccat aaaatcgacg taaaacgata gagaagaaat
    31621 ttgttttttg tcctcggtct tatctacaca gtcggtttag acgttttttt gatcctcatg
    31681 ggtttgactg cgtttactgg tctgaccttt ctatttttca aggaagtcat atatcctgca
    31741 ataaaaacag gaagcgctgg agtcggcact cctcccgaag aaggagatag attcttactc
    31801 gtagtttccg aaagtcagag aaacgttcga tttagcgttg gccaaacttc tggaaacatt
    31861 cgaacctact gcaatgcaat cgccgacaac catctggtat ttaatcttaa aaaagcgaaa
    31921 gactcagaag attatgaaat tcaaatatta cggaattctt tcgtattatt caaacctccg
    31981 ggaatgccca cgttctccaa aatggaatcc gccgaaaaac tggatagcta cgaagtgatc
    32041 ggtaaaaatg cggactttcg aatttcagac aaagtggtca aagaaagaat gattcaatat
    32101 ttcgaaatca gcctttcctc tgaatttttt atcaataatt tcggaaaaga aagaatgcga
    32161 ttcattttca cgatcacaaa aatacatccc ggtctcaacc gaaaagtccc gatcaaaaag
    32221 ggattatttg ctttcggaaa agaagaaaaa gaggaatcgg aggaatagat ttcccgatct
    32281 cgaaaaaatt tccgaccgtt ttaattcgaa taaaatcgcc cataaactat ttccggcctt
    32341 ttgagagaaa ggacagtacg aaatggaaac gtagaatttt tcagacgtcg tgtaattgat
    32401 ttttagttcg ttcttttttt agaagtagat ttgacatact tataaacatt ataaaatttg
    32461 aatattcttc caggattcca aaattccatc ctcctccact tttaaggaaa gaagctggca
    32521 atcgaaatga gttttttgaa cgaactcggc gaccttttct ttgagaattt tttctatccg
    32581 aatcgctttg tttctctcgg aaaataaaag aacggaagga ccacttccag aaagagaatg
    32641 tccgattaaa ttcttactta tctcggccaa aagtgggttt aattcaaacc cggagtgcat
    32701 tcgatacggt gtatgaattc gatcttccaa agcaagtttc aaaagagaaa ttttacccga
    32761 atccaaaaat tccatccatg tagcgatgcg gcccatatta aaaattacgt cctcggtgga
    32821 ataagaaccg gggagagttt ttctagattg atgcgtggaa gtttccaaat tcggtacgat
    32881 caaaaaacaa cgtatcttct ttggaaattt ctttttaaca tattccaaac ggtttccatt
    32941 gaaataggca aatacaaaac cgcccaaata agcaggaatc gtattatccg gatgaccttc
    33001 gatctgcccg agatgaaaca gaaattcgtt ttccttaggg agaggaatca tagaataaaa
    33061 attctgatgt gcgaatctcg cggcacagac tccggctacg gccgcactcg cactagaacc
    33121 gagccctcct tttatcggaa gttcgagatc cataagtagg gaatacggac gcggttcaac
    33181 accaggtaaa aatcttctaa aataggattg gtacgaaaat agaacaagat cttcatcggg
    33241 atcgaaagga agagtctcca tcccctttac agaggtttta aatccccttt cgggaatgaa
    33301 ttgaaattga aatcggttgt agactcgaaa cgcaagacca aaaagatcaa aacccgaccc
    33361 taaattggcc gaggttcccg gaacgcgaat ggaatattgt cgaatcgaag gcataaaaaa
    33421 tgaaagtaga tcaacaaaac gatcgtaaaa aactacgacc acaatttctc tccgaatcaa
    33481 atcgtcattt gattttcgtt ttccagaatc cagattttca aatcggttca cttcgaataa
    33541 cttttaaaaa cgagatacat tagcgatgct caattccgaa atattgagaa acagattcta
    33601 agggaaaaag agttttcttg atcttaccga aatacatttt gactgatgat gcacttttca
    33661 attttagatc taatcgttct acttttatac ataatattgg tccttttttc cggatggctc
    33721 acttccagaa aaaaagacaa agattcttct tcttattttc tcgcaggaag agaaatttcc
    33781 tggatcgcgt tgagtttctc gattgttgcc acagaaactt caactcttac ttttttgaat
    33841 attcctggac tgagttattc cggtaatctc acctttctcg gactcggttt gggttttgtt
    33901 ttaggaagaa tcatcgtagc cgaacttttt attccaatgt attacaaatc ggggtttatt
    33961 tccgtgtacg aatgggtagg aatccgttat ggaaaaattt cccaaaaaac ggttaccttt
    34021 ctttttaaac tcacccgaat cttaggagac ggagtgagaa tgtacgcctc cgcgattccg
    34081 atctcgatcc tattagaagt atttttaaaa caatatagtg taatggagat aatgactcat
    34141 aacgtagaaa ttctgagtct tcttttaatt tcgggaatta cgattcttta tacggttcaa
    34201 ggtggatttc gttccgtcgt ttgggtggat tcaattcaat ttttgatcta cgttgcggga
    34261 ggaattttca cattttttta cttaggcaat ttacttttag aaaaaggctt aaacgtttcc
    34321 gatctgattc agaatgcgtt tcaggtaaat aagttcaaaa ttttcgaatg gaatgatttt
    34381 acttccgcat attttgcacc gacagcgatt ttggggggaa ttcttttaac gttaggaacc
    34441 cacggagtgg atcagatgct cgtacaaaga gttcttgctt gccgatccga accggatgcc
    34501 aagaaagcga tgatctcttc gggagttttt gttttctttc agttcgtatt atttttaagt
    34561 atcggaattt tattatattt ttactatgaa ggttccgcta tctccaaaga taaggttttt
    34621 tccaaattca ttatggagga agtaccttct ccgatcacgg gatttttgtt ggccgctatt
    34681 ttggcttccg cgatgtccac tttatcgagt tcgatcaatt cgctttcctt aacgaccaag
    34741 gtagacttag gaattgacag gttcggttcg ggaacattga gtttattttg gggaacgatc
    34801 ctccttttga gttccctctt tccgctcttt ttaacggcgg gaaaaacggg cctagtagaa
    34861 ctgggtttgt cgatcgcttc ctatacggtc ggtccgatca ttgcgatttt tttaagcggc
    34921 aaaattcaaa gtttttctta catgcagaat ttaaaagata gtttcgcgtc cctgtctata
    34981 ggactgactc cgattctgac tttgatcttc ggaaaatgga ccggtttcgg ctttactctg
    35041 ctcgttcctt ttggaatcgg aacttgtttt ttagttggat tcagtttatt gcaaattcag
    35101 aatcgtccaa cttctcaaaa atagattcta aaactctttt aaactcggac atttttgtga
    35161 agtggatata atgatcccca cccggaatcg tgtaaaattg agaattcgga aaaaagtttc
    35221 gagtcagtcc aatatcttcc ttacgaaaat attccgaagc tccgccggtt ataaaatacg
    35281 tttgtcctgg gtatggactt tctacatatc tactgaaaaa atcctgtaac agtctgggag
    35341 aatttgcaat cccctctacg ttcaatttcc aacggtaacc gccgttttca agccgttcca
    35401 aattcatctc taaaaagttt ctaataaacg aattgggaag aatttccgtc aaagccgcat
    35461 caatctcctg ccgggattta aagcaggaaa cgtcggtccg aagacaggca agctcgctct
    35521 cgtaatgaaa cggatagtcc ttaggagcga tatcctccac aaataagaaa gaaggaatat
    35581 tcggatttct taatgcaaaa cccatcgtca cgagcccgcc catggaatgc cccaagatca
    35641 ccggtttctc gatttcttgc tttgtaatcc atacttccac gtcttccacc atagaagcaa
    35701 gagaatgttc gttcgaatga ggagaatctc cgtgatttcg aagatccatc agataaacgt
    35761 ctgcgtatcg acttaggaaa tcgcccacac tgaaccaatt tttagaggag ccgaaaagtc
    35821 cgtgtaaaac taaaatcggg ccacaaatcg gagaaaaaaa cttccccctt tgaaaatcga
    35881 tcttacgaaa acttaaatct acggcaggca ttctttctga atttttttga gaaaaccgtg
    35941 gtattttttg ccgtatcgat aaggaagaga ctgcaaatcc ctgcgaaaag attcatagat
    36001 ttcttttcgc gcttctccct tgccgcattg aatcgtttcg agatcttttg ttaaagtttc
    36061 gaatcttttg gaaatctgat tggcgaatac gttcgcatag tttccgttcg gattgagttg
    36121 caaataacga attcttcttt ttctttcatc accgataaaa caaaaaacgt cccttttaca
    36181 atctgcctcc ggagtgtgtt taactcctaa aaacgcggca aaatctccgg ggcccttacc
    36241 cctaaattcc tccgcaatct tccagaatac attcgggtta atttttgcat gggttccttt
    36301 ttctccggga ataatgtctt cggggttttt ggaaagataa ccgagcaact tggattccat
    36361 acgtttgttt tcgccttctt gcaacatttc taatattctg actaaaacga ccgcccttct
    36421 gatttttaga taaagatatt cgtccgaatg ataaatcccg ttttcttcca gggaatttaa
    36481 gtattgaaaa acggattcga attcgttgag gccggtattc gtagaatata acatacgatc
    36541 gatggaacgt aaaatcattt tatacgcgcc ccttccctcc aaatcgaaaa ggacttgggc
    36601 ttccacccaa ccgctcaatc ctgaagaatc ggatacgaaa cgaaagttac gatcgttttg
    36661 tttttcgttt ttgctctgaa cgatttcccc aaaacccaaa cggcgaagga tttccgattt
    36721 tttatccgga aataaataga ggggagaact cggcttaaga accaaacgat cacccccaaa
    36781 aatgtacggg acagccataa aaaagatgag gaccaaaacg atccgtctca ttgtttattt
    36841 gctcagatcc cgtatcattt ccgcgattct ttcgaccccg cgtcttatat ccgcttcacc
    36901 catcgcatag gaaagtctaa gagctttatc ttctccgaaa gcgattccgg gaactcctgc
    36961 tactttatat ttttctaata gaccactgca gaagatttta ctcaaggacg tttcagaagt
    37021 ttcctttttc agtttttcaa aacccggagt tttatacaca tccgtgagat acgggaaaac
    37081 gtaaaacgca ccctgcggac gattacattt cacaccaggg attgaattta aaagggaaac
    37141 gatcagattt cttctcgctt caaacgcttt tctcatctct tccacacaaa cctgatcccc
    37201 tgcaatcgcc gcttccgctg ccgcttgaga aatcgaagaa ggattagaag tagactgact
    37261 ttgaatcgtt tccatattct taacgattcc tatatccccg gccccataac cgattctcca
    37321 gccggtcatg gaataggttt tagaaacccc gtttacgata aaagtccgtt ttttaagttc
    37381 gggagacaac atcgcaagat tggaaaacgt aaatccgtcg tagacgatct tttcatagat
    37441 atcgtcgctc atcacctgaa ttccggcaga aagtacgatt tcccccaaaa cttccaaatc
    37501 ctttttagaa taaccagctc ccgtcggatt ggaaggggaa tttaaaatca aacattttgt
    37561 cttaggagtg atcgccttct tcaattgttc cggagtgatt tgaaagttat tttccggggt
    37621 agtggtaacg atcacaggaa caccctccga caaacgaacg atatccgcat aactgaccca
    37681 atacggcgcc ggaataatga cttcatctcc cgcatttaaa gtcgccagaa aataattgta
    37741 gataacttgt tttccacccg ttccggcgat gacttgtttt ttttcgtaat caagtccgtt
    37801 atctcttttg aatttgtgaa cgatggcctc cttaagttca accgttccag aaacagccgt
    37861 ataacgggtc atccccttat caatcgcttt ctttgcggca tctctgatat gggacggagt
    37921 ttcgaaatcg ggctctccag ctccgaaact gacaatatct tctccttttt ttttcaactc
    37981 gttcgccttg gcggtaatta cgagcgtggg agaaggttcg atgacattca gcctttttgc
    38041 gctgagatcc attctgttcc cctttttata ttttaacttc gatccgtttt tttccgacca
    38101 attctaacaa aaaagaatca aacattattc agttgcaatt gagctaattc ttcctgagct
    38161 tctctaaatt gatccaaagt ataaatttcg tattcgtagc cttgttcggt gagaaacaac
    38221 tggcgattct gaccgaaacg ttcctcattc gtatctcttg atatgagaga ataaaatacg
    38281 gccgtgttat cgtgtccttt cggtcttaga attcggccca atctctgagc ttcttcctgc
    38341 ctagaaccga aggtgcccga aacctgaatc gcaatattcg catccggaag atcgatcgaa
    38401 aagtttgcca ccttactgac tacgagagac ttgatcttac cggaacgaaa agaatcgtac
    38461 aaagtctgcc tctctggaag cggagtttta cccgtaatca aaggaatatt aaatttcttt
    38521 gatatttctt ccaactgatt gatgtattga ccgatcacaa gcaaatgaga ctcggaatgt
    38581 tttttcatga tgagatcgat cgctttcatc ttttccggat tttcggaagc aagcctgaat
    38641 ttctcccggt cgtccgcaat ggaatacttc agacgtagat catcttccat attcactcgg
    38701 atttccttac acttcgcctc cgcaatccaa gacttacttt cgagttcctt ccaaggaacg
    38761 tcgtattttt tcggcccaat aagagagaat acgtcttctt ccagaccatc ttctcttacg
    38821 agagtcgcgg tcagtccgag tcttcttttt gcttgaagtt cggaagtcat tcggaacacg
    38881 ggagcgggaa gcaaatggac ctcgtcgtaa acgattagtc cccagttatt ggcgctgaat
    38941 agatgaaaat gcgtaaaatc cccacctttc ttttttctat gggtgagaat gttgtacgtc
    39001 gcgattgtaa ttggacgaat ttctttgact tcaccggaat attccccaat gtcctcggga
    39061 ggaatatcgg ttttatccaa aatttcgttt ctccactgac ggatcgaaag tgtattcgta
    39121 accaaaatca aggtttcggc tccgacgatc tgcattacac cgattcctac aatggtctta
    39181 ccggccccac aaggaagcac aacaacaccg gaacctccct cgttacctcc tcccgcatgg
    39241 aatacttcca cacaggctct ttggtaatct cgcattccaa attttttacc gttggtactc
    39301 gtaggtctca ggttaaaacc gtatttattt ccctcgtcgt aaccggcaag gtcttccacg
    39361 ggaaaaccga ttttgatcaa cgcttgtttg atgtgaccgc ggtattcttt tttgatataa
    39421 attttatcgg gaaaaacggt ttcaataaac ggttgcaccg ctctatgatt tccgatctct
    39481 tgaagaaatc ccttttcatt cgataggatt gcaagctctc cagactcttc cttgacgagt
    39541 tttaccttac cgtacctact aatctgttcg cggatttcat ttacaatgtt tttcggaacg
    39601 gaatatctgg aaaacttctc caaacattct acaatttcat ccgcagtcat tttgatcgat
    39661 gctgcattcc aaagagaaag aggagaaatt ctgtatgtgt gaaggtactc cggacttttc
    39721 tccaactcgg caaatttgga aactatactt tgacaggctt caaattccgg attatccacc
    39781 tccaagagca tagttctatc actctgaacg attaagggtt tactcatttg tgtctggttt
    39841 cctgtttgtt tagactgaaa atcaacccct ttctgtcaag aagaatgcga acataagaat
    39901 cctatcggta agttactccc gagttttctc aaataagcca taacatcttt ttcgggcaaa
    39961 gaaccgaaga ggacagaaag cgatttcttt cgcgagagtt ctaagaaaag atcacaacat
    40021 ggaaagcaga atttgaaaac ttccgctctt ttcttcttcc ggaagaatag tcgtcaaaga
    40081 aaaatcgttt agaaacgcat ttccaggagc actcatcggt tcgatcgcaa ttcgatttcc
    40141 cgcaaagtcc gtataaattt gaaaatacga aagccgtata tcgttcccca tcgaaacgtt
    40201 cgactgaatt cgaacttgat aggaatcatc cggaacttgc aataacaccc acgcatcttc
    40261 tccaaaaaat aaagaatcca acacagggat attcttcaaa gtaaatcgat ccgttttcgt
    40321 tccatcaatg ggatagaccg gagttaaatc ttcttgcaaa agaatctgtt ttctaaggtt
    40381 ggatcgaaga agacatcgat cggatttcat tctaaaataa ggatgataac cgtaacaaaa
    40441 tcggaacgga taagaattaa gatttaaaaa ggaagtttca agagtaagaa cctcttcgtc
    40501 caaaattctc cctagcgaat atgtttcccg aacgattacc ctccctaaga aagagtccga
    40561 taaaacgtct tccggacaaa gttcgaattc aatcgaatca ttcgtctttc gaacaatcct
    40621 gcgtttccaa gaatagacaa gtccatgaga aggatatccg ctcttatctt tagttccgat
    40681 agaagaaagc gaaatccact cttgtcctaa acgaatccca tcgtcggtgt gacgattgac
    40741 ccaaggatac atcaaatacg aaccggaaca aaaaaacggt tctttttcgt catacccgga
    40801 aataatctca agtcgctcgc cgcttaaggg atgtttccag ctccaagaaa ggatttgttc
    40861 tccgtgaccc gtaaatttta atcgggaaca atcgctaaaa atttccggca cttccacaaa
    40921 cttcttggaa attccgaatc ttttccatcc atttttgaaa actcccacat tttatggcac
    40981 ggaatttcct ttaacatcta aacctaacca cgaatcgctc gaagcgttcc cttaaaatag
    41041 atggaaagga attgaaagct tgtttaacta gggaaaattg acgacaggag aatttctttg
    41101 aaacactcga ttctaacttg ggcccatatt ctttttttaa gtttttttct ttccaattgt
    41161 tatattccgg taaatgcaaa tttaggcgcc ccctcctcga aaaccgcaga attgagggaa
    41221 aaacttctct ccggtaaaaa cgaagataaa attctcatta ttcccataga cggggtaatc
    41281 agcgacgaag gagaaaaaac ttttttcggg ggtcaagaag attcgatctt agccggagtc
    41341 aaaaaacaac tcgaactcgc cgaactggat cctgaaatca aagccgtgat tttgaagatc
    41401 aattcaccag gaggttctgt aaccgcaagc gacatccttt acaaagagat tcttcaattt
    41461 aaagcgaaaa agaaaattcc cgtggtctcc ttgtttatgg atactgcggc gagcggtgcg
    41521 tattatattt cgatggcgac cgatctcatc atcgcacatc ctacttccgt aaccggttcc
    41581 atcggagtga ttctttccgg aatcaatgta aaagagggtt tggacaaact cggagttaag
    41641 gatcagtcga tccgttctgg tggaaataaa accatcggct ctcccttaga agatctatct
    41701 cccgaacaaa gaaaactact tcagtccatc gtggacgatc tttttgaaaa atttttcgaa
    41761 gtcgtaaaga acggaagacc cggaaaaaat cccgctgaac ttcgcaaaat tgccgacgga
    41821 agaattttca cggcgtccca agccctcggt cacgggttaa ttgataagat cggttatttt
    41881 gacaacgcgg ttcaagagac gatggccctc ccgaactaca gaaaaactcc aggaagcaat
    41941 agcccgagaa tcatctacta ttctcagagt acggacaaaa gggcgaactt ttatcaggtt
    42001 caatctcccg agttaagaca ggattctaca atctcgaaaa ttctcggaat aagaagtcag
    42061 gttcgttttc tatatatctg gtcttattaa gttccattag aaatttagaa tctattttcc
    42121 ggtatatcaa tgttattcaa ttctttaccc tttcttttct tatttctaat cacgtatttg
    42181 atctactgga acgtagacgg acccgcgaaa aaaagagtgc tcctcgtttc gtcgatcctg
    42241 ttttacggat attcccatat tgcgtttttg attcattttc tcctcgtgat cggaatgaat
    42301 tattggttct cgctcaaact ctggaaaaat agggaagaag gaaaaccgac aggacgactt
    42361 ctgaggtggg tggtccttac aaacgtagta aacctcgcct tcttcaaata ttattatttt
    42421 ttaatggatt tcatgagttc acttaccgga atggaacttt ggcaaagact cggaacctcg
    42481 gtagaaattc ttcttcctct agcgatcagt ttttatacgt ttcagttgat cgccctccaa
    42541 gtagacatcc atagaggaat cattccgcaa agaattagcg taaacgatta ttttttattc
    42601 atcctattct ttccccaatt gatcgcgggc ccaatcatga gatcgaccga cttcttgcca
    42661 aaactcgatc atccagagat cgacaaacat agggtgacac aagggatctt tctattgatc
    42721 ttcggcctgt ttaaaaaatc ggttctcgcg gattccatct ccgggatcat ttctcctctt
    42781 tatctagaac ctggggaata tcatgcagct tccatttata tcgcgctcct cagctttgct
    42841 tgtcaggttt actgcgattt ttccggttat accgacatag cccgaggctc cgcattcctg
    42901 ctcggatatg aaatcccgga aaacttccgc ggtccttttt tatccctctc tttccgcgaa
    42961 ttttggggga gatggcacgt aacgctttct acttggttac gggattacat ttatattcct
    43021 ctcggcggaa gcaaaaaggg agaatttaga tcccagtgga atatgttcct taccatgtgc
    43081 ctgggagggc tttggcatgg agccaatgtc gcatttgttc tttggggagc gtatttgggt
    43141 ttgattcttg cggtggaaag aatcttagag ccgaaacaaa tcggaacaat cgactcaggt
    43201 tcttccaaaa tagtccgatt attgagaacc gtagcgactt tgaacttatt cgcattttca
    43261 ggtattttct tccgagcggg ttctgtgggc aaaaactcgg ttccgttttt gttggatctg
    43321 ctcggcggtt ttaaaaactt tttttccgga aaagttcttc ctcgttggga agaactactt
    43381 ctgtttatat ttctgaccat cggcttaaat tcgcttcagt attttccgaa actgatggaa
    43441 aagatcgaaa aacgttccaa gatcttaatt cctgctttta gtatcctatt acttttactt
    43501 ctgggagttt tcggagacgg cggtggggaa tttatttact ttcagttttg aaacctccct
    43561 ttaaaagggg attagaacac cgaaagggag ggcttatttg gatcttagaa aactctcttt
    43621 tattccaaat ttaaaacttc tttttcttac atccatcctt ttgttttact gttcccccga
    43681 atggattcga gaacttcctc caaattccac tttagaaacg gattctggaa aaattccggg
    43741 tggaatctac gtacgaaatc ggccggaaag atcccatcga aataccctct tttacaaaaa
    43801 tacggttcag gaaagaattt ttctaaatcc gcaagaccgc acgttcgaaa aatctatgag
    43861 acgggaagtg aaggatagaa acgagtacac aactcatatc ataagcggaa aaggaaggta
    43921 ttccgtatcg ggaaattggg tcttactcga aacgaatcag aaaggtgaaa cattctttca
    43981 gggaaatggg gaagcatttc aaatcgaata tcttccgttt catcacaaat tgttgtatca
    44041 ttatgattct tctacaaaaa ctctcgtccc attattgtat gaatcgggat atcaggaaaa
    44101 aagatacgga cttttggatg gagtaagtag gccgtattta gaagacaagt attttcaaat
    44161 agcgagaaaa aactttctta agaaggaatt ccaatttcac gcttattttt acaaaccatg
    44221 aatttaacgg attatatcaa aagctacttt caaagagtcg gctggctttt gcttagtata
    44281 aatctgattt gtttaacgat cgccatcggt tttctgcaaa cccaaccatt ttccccgaaa
    44341 gtaagaatcg tcctttactt gttcattctc atttttattt atttagtaaa ttatgtttct
    44401 tttatattat tctcaaccga aaaaatactt ccgaaagaga aaatccaaga aacgacaaca
    44461 aaacgttacc gtaaaggcga ctatagaatg cagaattatc tgtttcctgt gccgatagac
    44521 gacgaaaact atgaaatcta cggaagaacc ctcacttaca atccgatcgg aggcgacttt
    44581 tataattttt taaccgacgc gcaagaaaac tattggatcg gaatcggaga ttccgtcgga
    44641 cacggctatc aagcgggaat tttcagtatg atgattttcc aaaagatggc cctattggta
    44701 aaacatgact cagatcctta cagagtgata gaagatatca acgaagatct tctcaaaagg
    44761 acagaacaaa atccgacgat caattctagt ttatatgcaa cctttctttt gatcaaagcc
    44821 gataaacaag gaaacgtaga acattcgggt ctccatccga gtttcgtgat ctataaaaaa
    44881 agaaccggag aaaaccgaat tgtggaaacc gacggaaaat tcatatccac cactatgaac
    44941 gcgtgtttga aaaacgtaca aagcaaaaac tgttttcatc tggaatccgg agacatcgta
    45001 ttttgcttta cagacgggct ctacgagcag aaaaataacg gaaacctgta tttcggagaa
    45061 agtctgtttc gttttttgga aggggttccc aaaaatcatc tcggaaaaat cgctgatgat
    45121 ctttttaccg aaattttaaa acatacgaac ggaagaattc aagatgatat gaccatccta
    45181 atgattcgca agaagtgata atgttagaac ttaacgagct tgaaatcaaa attctgaatc
    45241 tgatcccact cgaagagagg gatgtgcgca aattgggaag aattctccac gacgttactt
    45301 tggttaccgg aatgactgag gaagaaatcg tagaattcat tccgtttggt ttggaggatg
    45361 aaattcgcat tctaaaagtt gaatacaatt tcaataattt caaaaaagcg ctcgtatcca
    45421 aactcacaaa aagaaactac cgctcccctg gactttccac tcccattccg gatacgttac
    45481 gcgaatcctt ttaaaaatct ttaaatcgat gacaaaccct cggcgaacta cgtgccctta
    45541 gaagaaggaa caaattatat tttcattctg gcaaatccgg attcgatcgt ccgattgaaa
    45601 tcgaaaatag atccttttta cgattttcaa tccgaagaaa tcgaagaact tccattttta
    45661 tttgcatccc ctgctctcat tcctcgattt ttatattctt tagatcggat ttcgttttcc
    45721 cacaaaccga ttcattttat ggcttatcta aattttgaag aagaaaaaat tttttccaaa
    45781 ggcgaacgtt tccccgaacc gtcctttgaa atcgtaaacg atacaaaata tccgattcaa
    45841 caaaatccat accttccaat cggatccatt cctttccaaa ttgtcagggg agaatcgaat
    45901 cttacttcca tcggcaccgt aaaaaccgga aacttcaact tgtatcaaca aaaaagaaac
    45961 aagatggttt caacacgtta tctgtctttg aaggacatcg taaatccgga gttgtccgaa
    46021 ctcgaagtgg agaaaaaaat agaatcactc tacttcaatc caaaacaaaa atcatacctt
    46081 tttcgtttga tcaaaattct ttttgcggga actcccgtcg aagaacaaat gatcgtatcc
    46141 aatctattca gtcacgaacc cgatttcgcg tcattcctaa aggaccaaat atttcagatt
    46201 gaaatccttc ctttgattca cggccctttt ttaaaccgaa ttttgaatgc gatggacgaa
    46261 agggtcatcc gattctccta tcccaaactt tccccgccgg tcaaaacaat gatcgaaaaa
    46321 aacatatcca agaataaatt gaagtccatc ctcaattctc cgattaaaaa accggaagtt
    46381 ggggaatctc tggaagaaac gatcgaaaag gaaattttta aaaatttttc aagaaatata
    46441 tattatgaaa atggaatatt taaaatttat cgagaaaata tcgacgactc caaaatcaat
    46501 cctaatcaaa aaataaaaat cgaatttcaa agtcttcccc aaacgtcaaa atttaatttt
    46561 caagtttcgg gaatccgcgc gatcaaactt tacgcggtta ccgaaaaagg aatctttttt
    46621 caaattttag aatggttgga aatagttcga atggatacgc ttatttccaa acgagaaagg
    46681 gacgaacaat tctttttaaa gacaccgcct ggaagaatcc ttgaaattcc tttttttcct
    46741 gaatttcgaa ttctatgtgg agcgggaatt actttagaaa aaaagacatt cgaattctgt
    46801 ttattaggat tcgattattg atcggtgcgg attcttcgta cggaatcctt ccaaatctga
    46861 atttcccttt ctctctgtgc cactttcatc tgagggaaaa actctttatt tactttgatt
    46921 ttctttttca gatccgcaac agagggaaaa aatcctcttt caagcccggc taaaaaagcc
    46981 gcccccaata cggtcgtatc tacattcgaa ggacgaatta cgcgttttcc taacacatcg
    47041 gattgatact gcatcagcca ggagtttccg gtggcgcccc catccacttt gaggactttt
    47101 agctttgagc cggtatcgtt ctccatcgct tccaccagtt cataagattg aagtgcaatc
    47161 gatttcaacg cggctttcgt aatttgttcc ggagttgtat ctctcgttag acccaaaatc
    47221 gcacctcttg cattcatatc ccagtaagga gcacctaatc cagtgaatgc gggaacaaat
    47281 acaatttcat cttccttctt aacggaggaa gcgaattttt cggaaatctt ggactctttg
    47341 aaaaacttaa ggttgtctct caaaaattga acgacggcgc ctccgataaa aacggaacct
    47401 tccaaacaat aaaccgtctt tccttccgga ccacacccaa gagttgtaag gagattgttt
    47461 cttgaaatct gaaaattatt tccagtgtta aacaaaagaa aacatccggt tccgtaggta
    47521 tttttcgctt cccccggttc cgtgcagagt tgaccgaata aggctccctg ctgatctcca
    47581 acgagagaag aaatcggaat tccgtccgga agtcctttca ccttctccgt tcttccgaaa
    47641 agagaactag agttatgcgc ttcgggaaga atagaatccg gaattccaag aatctgagtc
    47701 aattccttgt cccattcctt cttttctata ttgtagacta gtgtcctact agcattcgta
    47761 tgatcggttt tatgcgattt tccattggtc aaccggtgga gcaaatacgt atcgacggtt
    47821 ccaaaaagta tttttccctt ctcggctctc gctttcacac ctttcacatt ttccagaatc
    47881 cattgaattt ttgttccgct gaagtatgcg tccaaaacga gccccgtttt tttacggaaa
    47941 agcggctcca aacctttcga ctttagatcc ttacaaattc cggcggttct cctacattgc
    48001 catacaattg cattataaac cggcttgccc gtatccttat cgaacaagac ggtggtttct
    48061 ctttgatttg tgattccgat cgcgacggcc ttagaaggac ttaattttcc attacgaatc
    48121 gctttgatga tcagtttttc agtttttgcc cagatctctt ccgcgtcatg ttccacccaa
    48181 cccgatttcg gatagtattg tttgaattcg gaataggaac tcgaaatcac gttcccggat
    48241 ctgttaaaac aaaaaattcg aatcccagtg gttccagcat caatcccaat gatataatcg
    48301 ctcatgaaag attctcccaa aagttttgaa tccgaatctc aatattagag ttatacttct
    48361 agttccaggc cttcgtaggc catgatgatt tcaagccggt tgtgcggatc aaacatctct
    48421 ttgtatttta aggctctcaa ataaaccgcg tccaactttt cgtcgtcata ggaagggtcg
    48481 tgatgaaaca tcacaagcct tttcacgttt gcacgcaaag cgatatctgt agccatagaa
    48541 gcggaactat gaccccaatc gattttttgt aaggattctt cgaacgtata ttgggtgtcg
    48601 aaaacgagaa cgtccgcccc ccggaaataa ttcaaatagt cctggatatt ctccatttca
    48661 tctaaattaa actccgcatc cgaagcgaag atgagagact ttccttcttc ctcaaaacga
    48721 taggaaaaac ttcctccagg atgacgaacc gacttggaaa ttgcggagat ggattcggtt
    48781 accggaaacg cttttccttc cggaataaac ttaaaatttt tcgtggctcg aaatccgtca
    48841 taaggaaccg gaaaatgggt aaaactatgc tgatacttaa gtcgctcttc caaattgtct
    48901 acggaactta aaatatcgaa cgtatttccc ggagcataca gaggaacaaa aaaaggaact
    48961 ccttgaatat gatcccaatg tgtgtgagtg aaaatccact ttgcctttcc ctttccttct
    49021 aagaaacctt cgtgtaaaat ggaattccct aattccctga ttccagtacc accgtctatg
    49081 ataactaagt tatctttctt gtctcgaatt tcgatacaag tcgtattacc tccgtaagtg
    49141 ctccaactgg aaagagaaag agaatcgagg aaggtatcga tcgcatcagg actttgtata
    49201 tctgcgggag tcgcgagccc gaggatcttc tgtaccttat ttcgaattga ttctccacga
    49261 acagaagagg aaatcgaacc gcgtacaccc caaaatttta tgcgcataat ttaaaagaca
    49321 attccgataa acggatgatt cttaggaaaa tgttgtctaa aattatcgat tctatcagga
    49381 tttccagcga attcttcttt atttatgaaa aatttcttat gagattagga aaaattttgt
    49441 ttaccgagta cgtcgatcga ataggattta taacagattc tgggtaatac aaacgtggaa
    49501 agctttaata cagaaattct cacagaaggc actacttgca caattcgaat tcaaggaagt
    49561 atcagcctta aaaacgcatt cgctctcaaa gagctcatca ttaaaaagca cggggaaggt
    49621 tttatcgata ttgtccttga tttttcggga gacgcgtatt tggattcttc cggaattggt
    49681 gccattttta actcccaaaa atacgtgacg gaacggaacg gttctctcaa gctcaaaaac
    49741 atcagcagag acgtgatgac aattttgaaa atcgcgaatc tggacaaaca cttagatatc
    49801 attcactaag gtagttttct ggaagtcttt cgaatctata cgaacagtcc cctccgaaac
    49861 ttcacctata ttcttagaaa ctccgaaacc tccgaaactc tttccatcga tccttacgat
    49921 tccgaacaga tcgaaaaatt tctggattca aaaggttgga cattagactt tcttctgaat
    49981 acgcacgaac acgaagacca tacgtccggt aacacagggc ttgttcaaag atacggctgc
    50041 acggtatatt ctcatcccga aggtatcggc aaaattccac acgcgactca tcctctaaag
    50101 aaaggagatt tccttcttcg ttcttctaaa gaatacttgg aaattctaga tactcccggt
    50161 catacatttt gtcatgtgtg tttacttctc gttgaaaatc aaaaaccgaa ggcgattttt
    50221 acaggggata caatctttaa cgcgggagtc ggaaactgtc accacggcgg cgacccggaa
    50281 gttcttgcaa aaacgatttt ggaacaattc tatcctttgg aagaagaaat tcttctttat
    50341 cccggccatg attatctcga aacgaattta aaatttacac tttcccttga cccttccaat
    50401 caagatgcaa tccgtacctt ggaagaatgt tcccgcttat ccaaaaacgt ggaatttctc
    50461 actaccgacc ttaggaaaga aagaaaaatc aacacgtttt tccagtgcga taaaccttcc
    50521 cttgaacttc gaaaaaacgt ctcaaaaaag atccctttta aacagcttct cgataatgat
    50581 ccaacttcct tttttatttc tctccgttct ttacgagatc aatggtaaat agtttgctct
    50641 cttgaccaca ggatttagaa tctgtaacca aggcgattct ttttatgaaa gaatatgata
    50701 tcatcgtaat tggtacggga ggaggaacca aactgatcac tcctccttct aaaatcggtt
    50761 ataaagtcgc ggtaatcgaa aaagaatctc ccggaggaac ctgcctcaat cggggatgta
    50821 ttccctccaa gatgttgatt tatccggctg aaattctttc tcttgctaag aattcggaga
    50881 aatttcaaat ctcatttccc ggcaaaccta aagtcgattt taaatctctt gtagaaagag
    50941 tttcaaaaac ggtggacgag gaatccgcat caattcgtcc ggcatacgat aaaaatccga
    51001 atatcaacta cattcaagga accgcaagtt ttgtttcaga taaggtgatc gtcgtaaacg
    51061 gagaacaact gactgcaaaa aaaattttta tcgcgtcagg ggcaagaccc tcaatcccga
    51121 atatcccggg tcttgtcgga actccttata tgacgagtag agaagccctt cgcaggaccg
    51181 atctcccaaa atcattgatc gtaatcggag gcggttttat cgctttggaa ttaggttttg
    51241 cctactctgc atttggaagc gaggttactt ttttagttcg aagtaggatg ctcaaaaacg
    51301 aagacgggga tatcgtaaac gaatttgaac gggtttttac caaagaacac aatgtactac
    51361 tacgcacaga tattcataaa ttagaatata aagaaaaaat gtttcatgta gaagtcgaaa
    51421 cggctggaaa aaaattacaa ctccgatcgg aagcgctctt ggtcgcaacc ggaatccggc
    51481 ccaataccga tcttttaaat ttgtcgaata cgaaaatcca aaccgataca aacgggtaca
    51541 ttatcgtaaa cgaatattta gaaaccactt ctcccgaagt ttacgcatta ggcgatatca
    51601 ccggaaaata tttttataga cattccgtaa atttcgaagg ggaattttta ttccgcacct
    51661 tatacttgga aaagaaaaga actccgatcg attatcctcc ggttccacac gccgttttta
    51721 cgcatcctca ggtggccaga gtaggaaaaa cggaagaaca actggttcaa gaaggaatcg
    51781 attatatcgc cgctaaaaat ccgtacagcg ccagcgctac cggaatggcg cggctttccg
    51841 attccggatt cgtaaaaatt ctagtggata aaaaatcgag aaaggtttta ggagcacacg
    51901 caatcggaga cgaagcttcc aatgtgattc atctttttat cctcttgatg actatcgggg
    51961 gaaatttgga cgatctttta agaatgatat atatacatcc tgcgttaccc gaaattgcac
    52021 gtaatgcggc cagaaaagcc ggtgaacttt tgcaaataaa agaataatga gaaaatttag
    52081 aatttatgaa atttgctctg caaattgaga atttagtcaa aacgtacgca ggtggagtca
    52141 ccgcccttaa aggaatcagc cttaacgtgg aaaaagggga ttttttcgcg cttcttggcc
    52201 cgaacggagc cggaaaatcc acaacgattg gaatcttgag ttctttagtg aacaaaactt
    52261 cggggaagat tcaaattttc gacgccaata tcgataccaa tcttgccaaa gcgaaagcat
    52321 acatcggagt tgtccctcaa gaattcaact tcaacgtttt cgaaagagtg gatcagatcg
    52381 taatcaatca gggcggttac tacggtatgg atcgtaaaat tgccaccgaa agcgcattga
    52441 agtatctaca acaactcgga ctctacgaaa aaagaaaaga atcagcaggc aaactttccg
    52501 gtggaatgaa acgaagactc atgatcgcaa gagcactcat tcatagtccg aaaattttga
    52561 tcctggacga accgaccgca ggggtggata tcgaacttag aaggtctctt tgggaattcc
    52621 ttcaaaaact caacacatcc ggaatcacgg ttattctcac gacccattat ttagaagaag
    52681 cggaaaacct ttgtagaaac atagcgatca tcgacgaagg aaagatcgtg gaaaatactt
    52741 ctatgaaaga ccttcttcaa aaattagatc atgaaacttt tatcttggat tttacgggcc
    52801 gtcttaattt gttcaaaacg attgaaggta tagatatcaa acaaacggat agttccacgc
    52861 tcgaagcctc catctatgga gacgcttctc tcaacgactt atttaagctc cttgagcaaa
    52921 atggaattaa gatcagcagt atgagaaata aatccaaccg attggaagag ctctttctca
    52981 aattggtgga gaaaaaatca tgaatttaat cgaaaaatac aacgcattca agaccatcgt
    53041 catcaaggaa acgattcgaa ttctacgcat ttggattcaa acaatcattc ctccgggaat
    53101 cacaatcaca ctttatttta tcatttttgg aaaattgatc ggttctcaaa tcggtagtat
    53161 tggaaatcac acctatatcc aatttattgt tccgggtctt gtaatgatgt ccgtaatcat
    53221 caattcgtat aacaacgtgg tttcttcctt tttcggggca aaatttcaaa agaacataga
    53281 agagattttg gtttcaccca ctcctccttc tttgattgta cttggtttta caatcggcgg
    53341 ggtaattcga ggaatgtcag tcggaattct cgtgattgcg atttcacttt ttttcacaga
    53401 attggaaata tatcatttta ctatgttaat cgctaccgtg tttttaagtt ctcttttgtt
    53461 ttcccttgga ggattgctaa acgcacttta tgcaaaaaag ttcgacgatg taacgattat
    53521 cccaactttc attttaactc ctttgacgta tttaggggga gttttctatt cgatccaaat
    53581 gcttcctcca ttttggcaga acgtttccaa attgaatccg attttgtata tggtgaatgc
    53641 gtttcgttac ggatttttag gtgtgagcga tattgaaccg tggttcgctc tttctatgat
    53701 tggagccgca accttatcgt tgtatgttct ttccgtgcac ttattgaaaa aagggatcgg
    53761 aatccgaaat taacctatct ccaatttatg agcgtctccg aagaaatccg ttccctttta
    53821 aattcttcct tgaatcctta cagattggaa gtagaagatt tgagtgcgga acacgcaggc
    53881 cataccggaa atccggaaaa taaaccggaa ggaactcata taaaaatcat attggtctct
    53941 tcgaaatttt cggaaaaatc aaaagtagaa caacatagaa tggtatattc cgttctcaaa
    54001 ccatggatcg atcggggttt acatgcgatt attctcgaaa caaaggaacg agactaaatt
    54061 ccggattgta acaaaaaagg ggtacaaaat cctaaaacta aaatccgctg aaaaaaaggt
    54121 cacttaaaat ttaagtctaa agaaagagcg atgacaatcg acgaaattaa aaataaaata
    54181 gaatccggtc ttcccgattc caaggtaacg attttagatc cttatcggga cggagtgcat
    54241 atcaaagcag ttgtgattta caaaggattc gaaggaaagt ccattttaga acaacacaga
    54301 atggtctatg aaaccctgaa agaggaatta aaacaagaag tgcacgcgtt ggcactagaa
    54361 acaaggatac aagaatgaac gaagaagtaa aacaaaagat aaacgattta ataggaacta
    54421 gtaaggtctt tctctttatg aaaggaactc cggaagcgcc tatgtgcggt ttttccgccg
    54481 gtgtgtctaa cgttttaaga agtttaggaa tctcgttcgg atcctttaac gttctttcgg
    54541 acgaaacgat gcgccaaggc atcaaagact acgcaaactg gccgaccatt ccacaacttt
    54601 atatcgacgg ggaatttatc ggcggtcacg atatcgtggt ggaaatggca aagtccggag
    54661 atctccagaa aaaagcggga atcttaaact catgatgaag ttgtatcagt ttcaatcctg
    54721 cccttactgt tcctatgtaa gggacgagtt tcaaaatatg ggactcgtcc caggaaagga
    54781 ctacgaactt gtggaagcca gccggggaac acccggcaga gaagaagtag tgaaactcgg
    54841 tggacgtagt caagttccat ttctggtcga tgatgatatt aagatgtacg aattgagaga
    54901 aatcgtaaat tacacaaaac taaagaagaa aatttcctaa aaaccgagta aatctaaaat
    54961 tttatttccc acatccctgt ttttaccttc ataaggatag ttgtgaatat ataaaacggg
    55021 attaaagttc aactccagaa ttcgataatc ttcttgtttt tccaaatcct ttaagattat
    55081 atccacgccg caaattttcg caccgaccaa ctgtgccgct ttgaccgcca gtttcttata
    55141 aaacggatga gccaaatccg tcacgtcgat cgagtctcct cccgtactga tatttgaatt
    55201 ttttcttaaa aaaacctttt gatccttgga agggatagaa tctttcgtaa aaccggattg
    55261 ttgcagcacg tccagttccg tatcacccaa ttgaattttt tccaatggag tcacgtgccc
    55321 cactccccgc cttttatcct cgttttttaa agcaacaagt tcttcaatcg tatgaattcc
    55381 atcgccggtt acgttagccg gaactcgatt acaaacggca atggtttccg caccaatcac
    55441 caaaaaacgg tattcattcc cttctgcaaa ttcctccaca attaccgatt cagaatgatt
    55501 gaatgcaatc ttaatcgctt tttttgcgtc ttcctcggag gcattcggaa ccaaaatcgt
    55561 aatcccaatt ccaaaattgg tggtcaccgg ttttacgact atctttcgat tggaattttt
    55621 tctccagaat atcaaagccg attccggatc accgaaacta tctccttcgg gaaccaaaag
    55681 tcccgactca tgcattacaa tttttgaaat cgttttgttt tccattacaa gaaaagacat
    55741 ataggaatct aaggcggttt tagaggcttc ttttacgtat tgaacgaacc catttgaatt
    55801 tctaagtctt aaaaaatgat tcttacgatc caaaacctcc acttccaaac cccgattgag
    55861 tgcgtctcga atcacaatct gcgtggaaat ttccagatcc tcgaatcctt tcaaagtaaa
    55921 tatttccggg gaaaaaaact cacccggctt taatttcagt gattgcatag tttaacggtg
    55981 ggatattgag tttggatttc ttctttttcc aattgttctt tttcttgaaa ggaacgaacc
    56041 gcttcttttt ctatcttcat caaagttccg ggagaatatt ccaaataaga aagagcgcgt
    56101 cgattttcac gagcaagttc cattccccta tctctgaatt caatattacg ttttagaatt
    56161 tcggaaagta attttccgga aggggtttta tccggatttt tccatttttt aatctgaaag
    56221 tcgattgctt cctgatacat acgtctttta gtatgaagat ccaaaatttt tgcgtagtgt
    56281 ctcagggact ccgagtattc cgctccggct gcttgaaagt ttttcttggt tccgttcgaa
    56341 ttgatttcca attccggatt tcttccttcc caaatcacgg aatccaaatt ttcttttaag
    56401 atcatattct cttcttcgga aatcaatgga gaagggctaa gcaaagagtc caaaagaatc
    56461 aactgggtaa aggcgagatt aagcctacaa actccaacag gagaataagg atcgatgtcc
    56521 aaagaacgaa tctctatgta ttcgattccc cttcgaagaa gagcatctaa cggtctttca
    56581 tcccccttag gaacctgttt cggacgaatc ggagaataaa attcgttttc gatctgaaga
    56641 taattcggat tgagttgagc gtccgcattt tgagaaaaag aaacataact aggatacggg
    56701 gtatgaaccg cgtaacacat ccgttccgca tattcttcca aggaattata atgaattcct
    56761 aatgtatcct gaaccttact cgtatacccg atctcgctca tcctgagcga agtggcataa
    56821 ggagagtata acgtaaaatt cttatgtttt ttaaatttga ggtttcccgg attcggcaaa
    56881 aaagtggaat cgaaaacggc ggaagacccg gtgagatacg ttaaataatg aacccttctc
    56941 ataaaatttc gaatcacatg cagataaaga gaagaaattt cctctttcgt aaagttcgaa
    57001 atttcttttc ctaaaaattg acgaaggaaa attttcgaga aagaaaagtt atagtgaact
    57061 ccggagatag tctgcattct ccttccgtaa cgaagcccca atccgtgacg ataaatcgtt
    57121 ttccatctcc cggaatggga agtcccgtat tgcccaagag gaatttcgtt ttcatccttc
    57181 ggtagaatcg gaggcatact gaaaggccag atgagttcgt tgtccaatcg acgaaacgtg
    57241 tatatatgca aatcctgtaa ttcacgaata ttcgcttcaa tcttaggacg aggatgagtc
    57301 gcgtattcga gctgaggttc cgcaaaatcg gttttgatat agtggttggt taaactcgaa
    57361 cccaaatgcg ccggatgcgg agttttcgcg agcattccgt cgggtcccac cctcatactt
    57421 tccttttcca agccgtgttt cgcctttacg gcatgtctca aaagaatttc gagggatact
    57481 tcttctatct tcgattgagt gagttcctta gttttcaaag tccgcccgcg gctccttccc
    57541 cacgtggatc ggaagctcca tagagcattc cgttctctct tttgaccgag aacagtttcg
    57601 caaagttcgg agcaattcgg atatcgtgtt ttttcgacga aagaccatcg aatacgtttc
    57661 tttcattcac ggatttttcg ataaacactg cgtcaggaaa aagctgatga tgaattcttc
    57721 cccttgctac ggattcatac aaggtcaaat tgaaatccaa attgtagaca agagattgca
    57781 aaaccgcgtt aatgatataa gctcctcccg gtgcccctgt ggttaacaag gactcttttc
    57841 ccttaaaaac gatggtcgga gacatactgc tcaaaggcgt ttttttagga agaatagaat
    57901 ttgcctccgc accaatcaaa ccgtatacgt tcggttctcc gggagccctg ctaaaatcat
    57961 ccattgtatc gttcaaaaca attccggttc cgggagccac aaccgaggcc ccaaaacgaa
    58021 aattgatgga ctgagtcgta gatacggagt ttccctctcg atccattacc gaaatatgag
    58081 tagtctgcgg agattccaca ccgaagttaa gagtttttag aaaagaagaa ctactagagg
    58141 cgattttcgg atcgaagtcg gaaatctttt cctctgcata tttcttagaa agaagacggt
    58201 ccatgggtat tctcgtaaac gcggaatcac cgccaaaaac cgcacggtcc gcataccccc
    58261 tcctcatcac ctccgtaacg aaatgataat acaaagccgg atctttttca tacatttctt
    58321 tgagaggttc tttttccaac atcgataaca tcgtgaggag atgaattccg gaagaaggcg
    58381 gaggcatcgt ataaatcgta taatcgcgat acttcgtctt taaagttttc ttttcaatca
    58441 ccttaaaatc gcttaaatct tgagaagtta tcaacccacc gttggctttc atcgcggtcg
    58501 tgatcgcatc cgcgattttt ccatgataaa attccttctc acccgtttcg gaaatcaact
    58561 tcaaagaatt tgccaaatcc ttttgaacca gaatactttt taattcggga acccttcccc
    58621 ctggaagaaa aatccctttc atttcctgat ccatatcctt agaagacttc tgaatcgcag
    58681 actgtaaatc aggatacatc ggaaatccct tttctgccaa tcgaatcgcg ggagaaatta
    58741 ccgttttgag agaaagtttt ccgtaacgtt tttggatctg aacaagaccc gctacattac
    58801 ccggaacacc tacggcccgg aacccaagca aagaatcttc tttcggtttt ttcttataca
    58861 tgtccctata tgccgcgtta ggagctcttt cccgaaaatc aaaagcgatc ggttccgaaa
    58921 attctttcaa gtaaagaata agaaaacctc ccccacccag tccggtcgaa tgtggtcttg
    58981 taaccgaaat cgcaaacgaa gttgcaacgg ctacgtccac tacgtttcca cctaacaacc
    59041 caacttcgat ccccacttga gtggcctcgg gagaatcagt tgcgatcata agattcttac
    59101 tttcgctgaa gtaatcgacg tgtgtttttc catgagaagg agttacgagt aaatccgtcg
    59161 aaatcctttt tccctcgatg gtaagagaag tttccctaca cgagaagagt aaaagtatca
    59221 gaatgatacg aattgtgatt tgtttcattg gatcctggta tttgagtttc aggatttttt
    59281 tccggacgtg aatttcattt caattccctc ttggccggaa attagtttca ctttacctcc
    59341 ggacttcagc gctccgaaaa gaatttcttc ggagatccgt ttcgatatat gagtatcaat
    59401 ccatctttga acgggtcttg cgccgaactc gggtgtatag gctttgtccg caatatagac
    59461 aagcacatcg tcctgaaact ctagttcaat ttgtttaaaa ttcaatcttt cctgtaatag
    59521 agcaagctgt tttgcaacca ctttagctac atgttcctgg tttagagaag agaattcaat
    59581 cactgcagtc aaacggtttc tgaactcggg agaaaactgc ttttcgatcg cttttagact
    59641 tcggtcttcc aaaagatcat tggcaaatcc taccggattg gtagaacgct cacgcgctcc
    59701 cgtattggtc gtcatcacaa gtatcacctg gcggaaatct gattttcttc cgttgttatc
    59761 cgtaagtgta gcgtgatcca taatctgtaa tagaatatta taaatatcct cgtgcgcttt
    59821 ttcaatttca tcgagcaaaa gtacacaatg tgggtttcta taaatcgcat ccgtaagttg
    59881 ccctccctgt tcaaagccga cataacccgg aggagaacct attaaacgag acacagtatg
    59941 tttttccata tactcactca catcaaaacg aaccagttcc acacccagga tttctgccaa
    60001 ctttcgagta agttcggttt tgcctacgcc ggtcggtcct gcaaaaagaa aacatccgac
    60061 gggtttccca ggctcggaaa gtccacttct agaaagtcga atcgactgaa ccaactgttc
    60121 aatcgcagcg tcttgtccgt agattttagt ttttaattct tcatccaagt tctttagttt
    60181 ttcgcgatcg tcagccttta ccgtaaccga aggaactttt gcgatcttgg aaacgagatc
    60241 ctcgatctct cgaacagtaa ccgttttttt accaccttct ctgagccgaa ccctcgcccc
    60301 cgcctcgtcc aaaagatcga tcgccttatc cggaagtttt cgatccagaa tataacgagc
    60361 ggacaactcc gctgcttgtt ctacggcgga agaagagtat ttcaccttat ggaaagattc
    60421 gtattttttc aaaagaccct ttaagatttc tatcgtctcg aaaacggaag gttcacctac
    60481 ctccactttt tgaaatcttc tggaaagcgc atgatctttt tcgaatatgg atttgaattc
    60541 cttgtaagtc gtggttccta tacaacgaag ctctccgcta gaaagcgcag gttttaaaag
    60601 attagaagcg tccaaagaac cgccggaaac cgctcctgca cctataattg tatgaatctc
    60661 gtcgataaat aggacatgat catcctgtgc cgtaatttga gtgactacgt ttttcaatct
    60721 ctcttcaaat tctcccctaa acttggttcc agcaagtaag agtcccatat cgagagaata
    60781 tactttcaaa ttctttaatg gttcaggaac ttttccatcc acaactcttt gggcaagtcc
    60841 ttccacgatt gaggttttac cgacgcctgc ctcgcctaca aagataggat tgttctttct
    60901 tcttctacaa agaatatgaa tggtacgatc gagttcttct tcccttccaa ccataggatc
    60961 gagctttcct tctttggctc tcgcagtgag atctacacaa aaagcttgta aaggatctga
    61021 aattttttca ttttcttctc cctgaatttc cttgttggga tttttagaat cctttcggat
    61081 tccgtgcgag atgtaacgaa cgatgtcgag tctggaaata tcctgtaatc ctaaaaaata
    61141 aaccgcattc gattgatctt cccgaaaaag agcggcaaga acgtctcctc catccatttt
    61201 tttattcctt gtggactgaa cgtgaaactc cgcgagttga agaacatgtt gcactccgat
    61261 tgtataaatc ggatcgtcgg aggattccgg aagagtctcc aactcacttt ctaaataacc
    61321 gatcaaatcc tttcgcagac gttctatgtc tgctccgcag gcttctagaa cctcctttcc
    61381 taccgtatca taagtaagag cgaaaaggat gtgctctaga gtgataaatt cgtttcttct
    61441 tcttttggct tcttcccaag cctttttgag ggtacgttcc atttcttccg tgagtatcat
    61501 gattcttcct ccacttccat cgtacagtga agcggatatc catgttgttc cgccaattgt
    61561 tgaacttgta taactttagt ccttgcgaca tcgtgcgagt aaacgccgca cagtgctttt
    61621 ccagttatat gagccttcaa catgatctgc tgactttccg ctctacttct gtgaaagaca
    61681 aattgtaaaa tccaaacgac gaactccatc ggagtaaaat cgtcgttgag tatgatgact
    61741 ctgtatttgg aaggacgttt gagttttacc ttctctttag tgagagtttg ttcttcggta
    61801 tcaaatcgaa agatatcact cacggttcgt aactccctaa gttcgaagtt gtttccgttt
    61861 tgaagtagac attcgtttgc gtttttttca acggagaatg ttcattggtt tcttggatca
    61921 tttcctgcat ttgcaatttt tcttccttta aaaaacgttc aatcgcattt ctagctccag
    61981 catgaaaaat ccgatgagaa ctatacgtag gaaccgccgg aaaacctctt aaaaatttat
    62041 gctcaccttg cgcacccgct tcgaaaactt tgatgttttc tcgaatcgca tactcgatta
    62101 attgataaaa acaacattca aagtgaagat gagggtagta ttccgtacaa ccccaatatc
    62161 ttccgtagag aaagtcgccc tttctaagat tgaaagtacc cgcgactggt ttttcttctc
    62221 tatatgcaag aacaagaaca atcctatcca aaaaattttc aaaagaagaa tcgaagaact
    62281 ttcgatttaa atacgcagaa ccccatttgc gagaatgggt gtccgaataa aaattccaga
    62341 tcgcatccat gtccgaacga gaaattccat ctccttccag aacccgaatc ttaagtccat
    62401 aactacgaac gatctctcct tcccgtttga tctgcattct cttcttggat ttcatcgcct
    62461 ggagataatc gtcgaaactc gaataccctc cattgatcca atgatactgg tgggaaagcc
    62521 tcgttgcaaa tccgtattcg gaaagaatct cggattcttc tttctctaga aataaaaaat
    62581 gaaccccgga taaaccctct ttttcacaaa actgaaggag ttccggaatc agataagaac
    62641 agacttcttt taaactcaaa cgagcatcgt ataagatcct ttttccgttg gcaggagtaa
    62701 atggaattgc aacaagacct ttcggatagt atttgagtcc ggcttgtaag aaaaactgag
    62761 cccattgaaa atcaaagatg tattcaccgt acgaatcgaa tttcagaaag agaggaatta
    62821 cggccgaaag acggtcttct atccaaagta cacaatatct ctgaatccaa gaagtggaag
    62881 gtccgataca acaagaaact tccaaagatt tgagaaaatc atactctaaa aaaggacttt
    62941 tgggatcgga aataaaattc cactcttgtt tagaaattaa ggaaatagaa tctaagaact
    63001 ctactcgaat gccgctcgga agatgggaaa tcatgttaat tcttggacga tcttgaccgc
    63061 tattttgtca gagatcgagt gaaaaatgct ttctaatctt ttgaatcgct cgatgagtaa
    63121 tgaccttgat attggattcg gaaaggcccg ttcgttcgga aacttctcgt acactcatcc
    63181 cttcaagttt gagatgagtg agaatttgct tctgcctttc atccaaaacg ttcagccatt
    63241 ttttgaggat ctctccggcg ttctctggtt cttcttgaac cggttctgga gaagcgaaaa
    63301 tttccagatg atccatactg aaagtccgat ctcctacttt cttctttctc agataatcaa
    63361 tcgttttgta tcttgcaatc gcaaaaatcc aaggcgccgg atgacgatcc tcgcgataag
    63421 aatccctagc cttatgaagt ccgattaaaa tttcctgaac caaatcttcc ctgtcttctg
    63481 gattgctaat tcgtggaatc agatacgatc tgagaattcc ggttacgagt tggagaaatt
    63541 tttcatagga acttcgatct ccggtcttac ggattagtat ggaacattct tcccagattt
    63601 cttttttagc tgacatgtaa cgaaccgctt ggaaccttcg aaaagataag agcccggcca
    63661 aaatttacaa tattactttc tacggatcgt aacatttgaa acgaaaattg ccgagcgggc
    63721 tcaagtaact taagaggaat aatacctatc ggcatcggaa aacaaggcat caagtttaaa
    63781 aagttgacga ttttagcttc atcgtttcga gttttttctc aaacaaaaat ttgaattttg
    63841 agacgagtga taagaaactt tcctttgatt atatacacat ttaaaaaaaa acgaaaaccg
    63901 attccctcca aattgaattg ggaagaagtt attgtccaac cattctccaa aattgggaaa
    63961 tttcctctgt aaagagcaca aaacaatgtc tcatcaagaa caaacaaccg aatccttaat
    64021 ccgaaaaatg gccaaagaac ctccgattcg aaaaaatagt tggaattggt tcgtaatttt
    64081 aggtgtggtg actctcacat cgctttacct tcttcatttg cacccgattt cgagccgttt
    64141 cattcatttg ccaactttat tgcctgattt tttttggatt tctctcatca ctctttattc
    64201 gttttggacc ttatcccaat tgcgttttcc ggaagaatcc tttacccaaa ccgcacgttt
    64261 tccactacct ctcgcatttc tttggatctt ttattcgata tgtatgttcg tctgggattt
    64321 gatcggagac aacaaaatcg atattcatat cgggagatgt tggatcatcc tttctctttc
    64381 cagcgttctt ttagcgggaa gtgggattct gatcttaaaa aacggaaaac caggaaatcc
    64441 cgttttagcg gccgcggttc tttccgtttc caacctagct tttgcaaact tctgtttgaa
    64501 gttcgtttgt tcggatcaat cttcgttcca cattctcgtt tcgcacgttt ctaccagttt
    64561 gctccttttt ttattcggtt ttttcgtatt taagaacatt ttaaaatggt agccgagttc
    64621 cgacaaaatc tcccgtgaaa ggagcagccc cggattgggt ggtgtggcgg gttcgcgggg
    64681 aaacccggga aatttttctc tatcagaaaa ttctattttt ttaaagtaaa acgtaaactt
    64741 cctgtcagaa cttttccttt tttgattgag aaggagttaa tccaaagtct ctatggatcg
    64801 cgacaaggtt ggtttcaact aacgttgaaa gccgctcact aaactcaacc tcgctctcta
    64861 tggatcgcga aattcccagg cagtccgaaa gaattttttc tcttccataa atcgaatgaa
    64921 cctagagaga aaaggatcct ccaaaagagt ggagctatcg ccgatacaaa gcaaaaggtc
    64981 cttggctctc gtcataccga cgttgattct tctggattcc tttaaaaaac cggaacgacc
    65041 ttccgaattg gaacggacaa acccgagaaa aatacaacga ttctctcttc cttgaaacga
    65101 gtctatcgta gagacttgga ttttagaaag ccctgcttcc tgtaattttt ccgaaagcaa
    65161 tcgcacctga gcacgatacg gagaaagaat cgtaatctct tcttcgggcc agttgttctc
    65221 ttgaagtaaa gtacaaagac gaacctgaag atccgcttcg aaaggattag taagactatc
    65281 gtcaacagcg acttcctcgc tgtcggtccc ggctgtatcg atccattgga gtgcatcccc
    65341 gaaagggaaa gttttcggaa agttggaaat tttttccggt cccgacggcc tgacttcagt
    65401 cgattcgaat aaaattccat ggaagggaaa gaggcgatct cgtccttcat tctatactga
    65461 gtatcaagca taaaaacccg cccggacgtt tccaatcttt ccgcggcttt ttcaaaaagt
    65521 gtaaactcca gagaattttt ttctgaaaat aaagtaggcg gcaactgctt atgatccccc
    65581 gcaagaatca ctcgatccga tttcaaaatt ggaatccagg tcgcgggttc gagagcctga
    65641 gacgattcgt ctaacacgca aaagtcgaac cttcttccct ccaaaacgga acgagcggaa
    65701 gcgacgggag tggaaacgat cacggaatga gaggaaatca aactatctat cagtcccttt
    65761 tccatggatc ggatcgtctt tttgagttct ttgacttcct gaaaaagatt cttacgatct
    65821 tccttctctt tttctccgaa gttacgttta tattttttag cttgtttcga gatttcgatc
    65881 acgtctcttc tgtattcgtt taacaatttt ccgtcggaat gatgaaaaag tttgtagtcg
    65941 agggttgtat gaagcgccgt atcactaata cgcgcgggat gtcccagacg taaaaccgaa
    66001 attcctttcg ctgagatcga ttcgaccaaa agatcgcaag cggaatgtgt gggagcggac
    66061 acaagaacct ttttttcttc cgctacgatc tgactaatta tttcggttaa tgtggttgtt
    66121 tttcctgtac cgggaggccc gtgaattaca gcaatatcct cggaaagaac acaacgcaaa
    66181 accgcatttt tctgcgatgg attcaaagaa gaattcaatc tttgcaatat tcgggtttca
    66241 tcagattttc gaatcgcgat cggatccggt ttcccgtagc ctaataaaag ctcgcgattg
    66301 acatataacc tcgttccttt gggagcagat gaaactgcgt ctaacgcgta taacatttct
    66361 ttgtaggagg tttcatcggg aagaagatct aaaaaacatt ttccgtcttc gatccattcc
    66421 gggacttcct cgatcgcgat ccgaattctt tctttatgaa gagaaactaa tatggcccga
    66481 accctatctt cgttctttcc tatttgaacc ggagcgccgg gctgaaattt agacggatat
    66541 tcctcttgat tcggaaaacg aaaggtaagg atccaacttc cttctctacc aaaaaactgt
    66601 tcttcgtaga caagagggta taacgcgatt ccgagcttaa tccggtcttg gagagaacgg
    66661 gaaagccagt ctttggaaaa gaggaaaccc tcttcttttt tttccctttc gagttcagcc
    66721 cgaacaaatt ccaactcctc gatcgagctg gaaaattttc tttctttcaa aaccgatcgg
    66781 gagaaaggac tacgattctg tagacctggg atttttgatc gtctcttatg gggagtcctt
    66841 ccgcaaatcg aatcgcgctc gcaagagtag ttccggttgt ctgtcccgca aaaatcccct
    66901 ctttttgata aagatcggat tgatataaaa gcgcctgttc ccgatcgact ccgacgtatt
    66961 cgtctacgat cttcggatca aaggattcag gaagatgaat ggaactttcc ttttgaacca
    67021 tcttacggat gaatctggat ttttgacgac tcccatgatg attcgaaccg aagatttttt
    67081 ggattttaaa aatctaccca caccggaaag agttcctcca gagcctcctc cggctacaaa
    67141 cgcatccaca cttccgccga gatctctcca gatttcgggt ccagtaaaaa gatagtgtgc
    67201 attcgtgttc gccatatctt tgtattcgtt tagaatcact acgttttttt ctttttcttt
    67261 gatttccttc gctttcctta agaaggtttc gtcccaattt cctttcgctt cggggacgac
    67321 ctctacttga gctccgaagg tttgcaggtc tttgatcttt tgcggatcgg tatcaccgga
    67381 gaccaaacaa cgaaatttat attgtcgaat tgtacaaatc caagcaagac tgatcgcggt
    67441 cgtgttgtaa ccgggttgaa caacctgtcc cttgggtttt aattctcctc ttctttcgga
    67501 agaaagaagc atggataatg cggtcctatc ttttacagaa ccggtaggat tacaaaattc
    67561 cgctttgaga taaaattcta cgttgggaat atgagagccg atttgattca ggcgaatgag
    67621 cggagtattt ccgatcatct gtaggatcgt ctctttaacg ggttttgcta cgctaagttc
    67681 ccgcccaaaa gatttctgaa tgttgttcag agcgccaaga aaactatttc caaattcgtc
    67741 aatcgaacgg gatatttcat caaacataaa ttttcggcag aattatataa cgtacaacca
    67801 aggttcaacc tctttctgtt ttttttcaaa ttctccgatt ttactttcct gcttgagagt
    67861 aagaccgatg tcgtcaagcc cgttgtaaag acagtatttc cggaaagaat ccacttcgaa
    67921 cgtatatacc tttccagtcg gactggttac ggtttgtttg tccagatcga tctgaagttt
    67981 agctcctaca ttacccgaaa cggatcggaa caattcctcc acttcttcag actttaaaac
    68041 gacgggaagc attccgtttt taaagcagtt gttgaaaaag atatccgcat aagagggagc
    68101 aatgatcgat ctgaatccgt aatcctccaa ggcccaaggc gcatgttctc tggaagatcc
    68161 acaaccaaag ttatctctcg ttaaaagaat ggaagccccc ttatatcttt cttgattgag
    68221 ggaaaattcc ggattaagct tagtcccggc atcgtccaaa tatctccagt cgtgaaaaag
    68281 gtggactcca aatccggttc tttcgatttt tcggaggaat tgtttcggaa tgatctgatc
    68341 cgtgtcgacg ttcggtctgt caagtaacgc ggcaatcccg ttcaatacag taaatggctt
    68401 cataatattc taatttgcct cttgattatt tccaacttcg gatatccaca aaatgccctt
    68461 ccaccgctgc cgctgccgcc atttccggcc cgacgagatg agttcttcca ccctttcctt
    68521 ggcggccttc aaaatttcta ttggaagtgg aagcgcaacg atctcccggt tcgagaacgt
    68581 cgtcgttcat tgcaagacac atggaacaac ctgggtttct ccactcaaaa ccggccgcga
    68641 taaagatctt atccagacct tcttgttccg cttggcgttt gactcttccc gaacccggaa
    68701 ccacgatcgc ctgaaccttg gaagaaactt tttttccttg gatagttgta gccgcagccc
    68761 tcagatcttc gattctggaa ttggtgcagg aaccgataaa aactttgttg attttgattt
    68821 cttcgatctt ttccccaggt ttcaaatcca tatatttaag agcggatgaa attccgatct
    68881 tatcgattgg atctgttgca tcctccggac ttggaacggt tccttttacg gaaacaactt
    68941 gactgggaga agttccccaa gtcaccatcg gggtaatttc atctgcatga agaattacgg
    69001 tggtgtcaaa ctttgcacct tcgtcggtta catagtgttt ccacttttta acggcaagat
    69061 cccattgggc gcctttcggt gcgaaatctt ttcctttgat ataattgaac gtgatttcgt
    69121 ccggagcaat cagtcccgct ctcgctcccg cttcgatcga catattacaa acggtcattc
    69181 tcgcttccat gctgagcgct tgaatcgcag aacctcggta ctcgattacg taaccggttg
    69241 cccccgcagt gccgatttta ccgataatcg caagtataat gtctttcgcg gtcaccttgt
    69301 cggaaagttt tccgtcgact cgaatttcca tagtcttcgc ttttttttga acgagagttt
    69361 gagtcgcgag aacgtgttcc acttcgctgg ttccaatccc gaacgcaagc gcgccaaaag
    69421 cgccgtgagt agaagtatga gaatccccgc agacgatcgt cattccagga tgagtcagac
    69481 ccatttcggg agcgattacg tggataatcc cttgatcggg attttgaaag tcataaaggc
    69541 ggattccgtt ttcatcgcaa ttcttcttca aagtctgcat ctgaatcgcc gaaatcggat
    69601 cggcgagact gagatcccga gtgcgagtgg aaacgttatg atccatagta gcaaacgtcg
    69661 cttcgggacg acggaccttt ctacccgcga gtttgagtcc gtcgaaagcc tgggggcttg
    69721 taacttcgtg aatgagatga cgatcgatat aaattaaata cgatcccgca tccagttctc
    69781 caaccagatg gtcttcccag attttttcga acattgtctt cattggattc tagtactccc
    69841 cgaaagaaat tctttcggaa tttgtggatt ggatttgttt ctcgaaaaga gaaaagatat
    69901 ccgcctgaat ttccatcgtc aggatatcgg gtcttttcgt ccacccggat ctattctaag
    69961 ggatcgggaa tgaattggga agattgaaaa tcctaacgag cccgaaaaac gtacaccgtt
    70021 tttccgaggc tgatctcgtc gaaatcatac aggacccggg gcctaagaat ttttttaccg
    70081 tttaaatagg ttcctccgtc ggaaatcaaa tcgtataaaa cgaaacggtt tttgatctta
    70141 cgaattctgg catggaattt actgaccccc ggatcggaaa tcataacgtc ggaaagttct
    70201 ccattcccga gggtgatttc gggcttacga atcggaactt gtttaccggg agatttacct
    70261 tctttttgaa tcagggtggc aagatcatag gcttccgcag tttcaaactc ggactcattc
    70321 actggaagag aacgagaaac ataaattcct tccgaacttg catacggaga aagctgatct
    70381 ccgtacattc tctgatagac ttctctttcc tctcctcttg cgtgaaatct tttctctgct
    70441 tcccccagcg gcgcggaaga ttccctcaca tctctctctc tccgaaataa aaggagcaat
    70501 gcaatcaaag tgagaatgag taaaaaacct attgtaggaa gaaatactcc aggacttaga
    70561 aaaatgaatc gaagttgttt tacgattccg ggtttgtatg tgtaagtaaa ttttccacct
    70621 tgggaagatt gccagtctcc tcgaatgaaa tctccttctg ctttccaaaa atcgtttcga
    70681 aaaggagaat catatcggac ctccgccgga tatttgtgaa agtattccag atcggttaaa
    70741 aacttagaaa gaaaatccgc agaatttact tcgtaaaatt cccccccata aattcgaacg
    70801 agttcaaggt ttgagaagtt acgtttaccg attacatgaa tcggaaggcc agatgtggac
    70861 aaaccttgcc tgagtcccgg aggcaactta taatcattgt cggaaacaaa tagagaaaga
    70921 taagaatccc tcgtcaaaat cgaattcact ttttggaata caagatccaa gttcgttccc
    70981 gtactgcgat tactgagcga acccggaact ctagctttgg aaagagccgt ccgcttgtcc
    71041 aagtcctttt caaccacaag cagatcgtcc gaaaaaaaga taaaactgaa atgatcctct
    71101 tctccggaag actgaaccgc tttctgtaaa aatcttgtgt tgaaattatt ctcttcgaga
    71161 gatgtcccgg actgaactaa aaaaacggaa tgaaccgacc tgcttccttc tttacgaaga
    71221 actttctgtt gcactaccgt tcgggtttcc gatcctttgg attcccgaat gagaaaattc
    71281 tctctttcaa ggggaaattg ttttttgtct cgaataaaaa gttgaacgga ggggaaagaa
    71341 gaagagtccg cgtcctccaa gataaacggt gacttttgtg aaaaaagcgg aaaggaaaat
    71401 aaaatcagtg ttaggagaac cgcataaccc atcattcgca cccgactatc ttagatcaac
    71461 ttccttgttc aaacagtttt tttccatact ccgagcttgg aatcaatttg ccctcgctgg
    71521 acctcgtgaa agtttcggcc caatttcccc gatagaggat acttatagta tcggccaaag
    71581 ctttgacgat agagatttcg tgtgtaataa aaatgagaga aagtcccttt tccctcctaa
    71641 atttcatgag aagtctgagt acttccgcct cgctgatcga atccaaagcc gcagtgggtt
    71701 cgtccgcaac tacaatctga gcaccggaat aaacggctaa tagaatgaga atcctctgtc
    71761 tttctccccc agaaagatgg cccggcaaag aatcgaacgc tttttccggc tccgctatat
    71821 gaatagattc taataaagaa agaattttct ttttttccgc aatttctcga ttggaaatag
    71881 aaaacgcttc tacgatctga gaacccgttt tacggtaggg atggaaaccc caaattggat
    71941 tttgaggaac cagggagatc ctcttgcccc gaaaaattct ccattctttt tccgtaagat
    72001 atcgaacatc ctgacctaaa agtaaaaacc gatcggatct ctgaaaaaat tccttgtccg
    72061 tcattcctag aaggcaagat gcaaacgtag atttgccgct tcccgactct cccacaatac
    72121 aatgtatttc cccggaacga agagtgaagt cgattccttt gagaatggaa cgaccgggta
    72181 cggaaacctt gagacccgtg atttcgacta gggaagaatc cacgaaaaag cgatcattcc
    72241 attttgaaaa gattatattc cacgatacta caaaggatat gtccgattaa aatgtgagac
    72301 tcttgaattc tagcggttac tttgctcgga acaattatgt caaggtcgga aagatttttt
    72361 attctacctc cgtctccgcc caacaaggat atggttttga ctcctctggt tttcgctttt
    72421 tccaaagcca acaaaacatt cttcgaattt ccactcgtgg aaagtccgat gagaagatct
    72481 ccctttctac cgaaggcttc tatctgtctg gcaaaaattt cttcgtagcc gtagtcattc
    72541 gaacaagccg tcaataccgc agagtctccg gaaagagaaa gggcaggtaa agcttttctt
    72601 tcgtttccgg atttatatct taccacgagt tccgcggcaa tatgagaagc atcgcaagaa
    72661 gaacctccgt ttccacaaag atacaccgtg ttgccgcttt gtaaaacctt ggaaaccatt
    72721 tcccccgctt tggtgatatc acccaaaatc gaatcgatac atttctgttt ggtggcaatg
    72781 gaatcccgaa tctgaccgag cgcgatttcc tttatatcca tcttagtttg ctcctctttt
    72841 ttttcgaatc tgttcgatca cttgaaaaaa ttccgccttc gctttttcga aatcctgaag
    72901 ggaaagattt tccgtatacg gagaattctc tttttgattt ccactcacat ttaaaaaata
    72961 gagttcgtcc gaaacgatac ttttgagtcg ttttgtagag ttagactgaa aaaactgttc
    73021 gaactcggtt cccatataca cgaggagaat acagagaacg ctgggtttta aacgcatgaa
    73081 aatctgttgt ttccaaaacg gttcccaatt gtaaaaattt ttccagcttt cctgagaaaa
    73141 attcggacct ccgtataaaa cttttaagtc ttcttcgatt ccttcgggtt gaaatctgga
    73201 aaatacgctt ttaagatcgg agtgttcgta ggaaagaatt cggttcaact ccgcttccgg
    73261 aataaaaacg acaccggaaa ttttatttcc ctgttgactt aaaaaatttc cggtcgagac
    73321 gacaagagaa tattctcttc cggatttttc ctttccctcc aatctaaaaa gtttagggcc
    73381 attatttaga attttataat attttgattc gtgaatcaat ccgccgtttt tttttcgagt
    73441 cacaaaaaaa cgatccgctt tttcccggag ttcggctaat tcttttctat agccaaaact
    73501 tttacggacc ggagggacct cctctcctga atcttttttg gtcttttttc ttttaaaaaa
    73561 ggaaaagatt tttccgaaaa aagatctaac gcccataatc ctctttcacg ttggaaggac
    73621 gctctatcat ttttttctcc aattcgtact gttttgcgtc ctttaaaaat gtggaatagg
    73681 ccgaagagac cgcgatcacc caacccggaa aaccgtccaa aaatccaaac ttgaaaaaat
    73741 aagtctctat aaatttagaa aaaggtttgt atatggttct gaaaaatgag aatctccttc
    73801 ccttcctctg cctcgtataa gcaacaatag aagagaattg attgatcgta ttcacttggt
    73861 gtgttagatc ccgaaaacta taatgaatga tatcgccgtg aatcttactg ccgttccctt
    73921 caatgctgat ggtatcatgc ggattctctc ctacccaaac ggcttttcct tttcgaaaaa
    73981 tacgatagcg atattgagga taccaaccgg aataacgaat aaatcttccc agatgacagg
    74041 ttagtcggga aacttgaaga ccgttcagag tattctcgtc cggtttttgt ttaaacgcaa
    74101 gaatggaatt ttcaagctcg gaagaaatcc tttcatccgc atctaaagaa agaatccact
    74161 cgtgtctaca aagagagatt acatcatttt tttgttcgac atgaccctta aatctttgtt
    74221 tataaaatct tacggaggaa aaagatttag aaattctttc ggttttatcc gtactgatcg
    74281 agtcaagaat tacgatttca tccgctacgt tcagacaaga ctcgatacaa tctcttatgt
    74341 ttctttcttc gttgtaagtg atgattgcga cggataactt ttttcccgta gtttgcggga
    74401 gagttttccg tttttcaggc gccttctttt tcttgactgg aattgatttt cccattgatt
    74461 ctcggttctt ttttctaatg gtagaatgaa ttcgttctct gtcattggtt ttttaaggga
    74521 atttttaaga acttaggaga agaatcaatt gaaagaacgg ctcgtcaaga aactcaaaac
    74581 cgtatcctta ttttctctcg gtttcttctt tctcagtttt ccccaatcag tgagcgtgtc
    74641 tcaattcttc ggaggactta caatcgcgac ctccttcccg cttttcattc tcgaccaaga
    74701 agccaaaaaa acttgggaga gaattcaaaa tccatttctg ttttttttcg gaatttacat
    74761 ccttcttttt ttgtcttctt tgttttacgc ggaaaactat tcctcttttt tcaagaaatt
    74821 tctgaaacaa tccgagttcg gagacttttg gatgttactt ttatttcccg cgtccttcct
    74881 catagcctct caggaaaaaa atcaaaccat cttaaaaaga tttctgttcg tgtccgcttc
    74941 aatcgtgatt ttgttcggtt gtatcagtct attttcggaa gtccgaatcg gcaagttcgt
    75001 cgcaaacgga ttcaaatacg ctcccggaga tagacttcaa cacttttccg gaaatatagg
    75061 cccggtcaaa ctctatctcc cgatcggaat gatgaataca cacctaacgt ttggaggact
    75121 tttaggttta ttcctaccgg gactttttgt ggattggttt cagtcggtaa agaaaaaaaa
    75181 ggggcttatt ttcgttttaa agacgttttt tgtacttgca ggatttatca tactcttttt
    75241 caaccagagt cgatcgattt ggctgggaat atttgtagtt cttttactgc tccttttaaa
    75301 aggaacgttt tcgattcgaa aaaatcctat ttctatttcc ataaaggcaa agattttggc
    75361 gggatttttt ttcttaggac tacttttgtc cgcaggttat ttattgaaaa acagctggct
    75421 gatccaaaga tccatttctc aaatattcga agttcataat acggaaaacc aaagatatta
    75481 tatttataaa aacacgattc ccttgatccg aaaacattgg tttattggaa tcggaggcgg
    75541 aaactataag gaattccact ggaaagaatc ctccgaaatg atcgaaaaag aagaacaact
    75601 ctggtacgaa ctttatatca caccgagggg gcacgctcat aacgatcttc tccacttttt
    75661 agttacagga ggagtgatgg cgggaattct ttttatcctt ttttggggaa agttattcga
    75721 tttctttttt caaaacgatt tccattcttt aacgggaatt ccgattctta cgatcggaat
    75781 tttgagttta tttccggccg gattttttca atgttatctt ttggacgacg aggtagtcct
    75841 tccttttttc gcgttctgcg ggatttttct aggagggaaa ttaaaaccta tctccaaatc
    75901 tcaaatcaaa gaaagaataa acttattgca gaaaaaatcc aacaactttt gggacaaact
    75961 tttaccgttt ttaaagcggg cctcttcgac tgaatccgca cacaatttct tttccaaaac
    76021 aaaagaagcc gaatcaaacg tttcttccaa tttcaaaact attccaattt cttatatccg
    76081 cgggcttttc gcaagattca aaaattctct cctgcaatat ccaaaaaaga cccggaaaga
    76141 tttttaccct aaaagaacac gtttccgctt tttagaaaag cgcgctcgat tccttaaaac
    76201 attctgcgca atcgcaattc caattttact ctattggctt ttctggattc cgaggctcaa
    76261 tttagaacct ttagaagttt acaatcgaag agtcaggtct tcggatctcg cactcatcaa
    76321 agaagtacaa aagaatattt taaagtacga aatcgtttcc tatgaatccg caccgttcca
    76381 taaaagttcg ccgcagactc gggacagcgg agaaatttta tcccaaacac agctctccaa
    76441 aattcaatct tcccaactta acgtagaaca agcttctctt ccttttcaag tggaaggttg
    76501 tctcacacac cgttattcaa gtcctccaca accgaggaga accccgttca gctttacgat
    76561 ttatatcccg gaaaattcct cctatcctcc taagaaagcg acgattacga tcgtttccag
    76621 agattctttc gatcaagacc aactctactg ggctcatgga gaaaccgatt taggaacgat
    76681 tcaagtcgat ctacgaagag gaacaaatcc gattctcatt ccgaattttc ttttagagac
    76741 gaccccgaac gcatttccag aaggagtgtt ctttcgagat tttagaatca gttattccga
    76801 ttttggaggg ggggggaaaa tcgattttcc aaaattgtat tttggaaaga tttgcgacac
    76861 ggcgattcgt ctaactcaat aactctactt tttgtagaat aaagttgttg aaaaattcta
    76921 tgttgagatt gggcgaagtt aatttaatca ttcattaagg aattctaata taatttacca
    76981 ctatcaccgc ttcttttcca gttactgatc cctataaaat agagtaccgt taatttgagc
    77041 ataaatcccg cgtttgatga agaattttag acactctatt atgtagagat gagtagtaat
    77101 tgcaatgcca aagttccaac gctcaaatct acaggatttt aaggccaacc accaccggga
    77161 tcatgcgaaa agaaatacag caaaggttca tctttagaat tcttcttcac tggatgataa
    77221 agccaaacgt tacaatacat tatgattgag gataatattt ttcgtccgtt ttctatttgc
    77281 tccaaccttc cgaatcttct ccgtattctt ccatcaattc ttctctgata tcactccaat
    77341 cccaatctac cggatcaaaa atatcggttc cgcctaactg aaaattactt tcatattctc
    77401 ttaaaaactc atggcgcatt aacaatttct gatacgactc cggctaattt ttgtatttag
    77461 ataatttagt cgcaggaggg gaagccgcaa gatgtttacc atctaaaaat tttagattta
    77521 aatccccatt ccaaatcgtg acctctttca cttggcctat ccattctccc aataattgtt
    77581 tggactcttc tgattccgcc aaataggaaa agtgctctat caatgctttc tttgtatcct
    77641 gcgcggttac gatttcttcc cattccttat tataacccat tgtggccttc catcgttttt
    77701 cgaattcaat tgaaagttct tgaagaattc attttacgag gatttatttt tattcaaaca
    77761 accgttttaa gcgattccct gatgcagaag aattagaaaa tttaataatt ctaatatttt
    77821 tttggattta atttttattg tactctattt ttagtttcaa atccaactgt aaactatcgt
    77881 atcatccttt cactctaaat acgatcggat cggatgcgat gaattcaaga tttctcaaac
    77941 gttttactac gaattggtat gatccgggca ttgtcaagtc aaactgacga gaaagggaaa
    78001 tcgtattcat taattctttt gagggcttaa gcctacccac aaaatgcttc tgaatctcgt
    78061 gattttccct atcttgcacc aaccattctc cgtatctggt tgtgcgacac ggagatggcg
    78121 gccctccatt cttgtgtttc agatactcgt aacattccag tatgtaatcg taatcttttc
    78181 caatgatgcc atggccctca taatcctgtt ctttggcgga tacgttgcgg aaccgaatca
    78241 ccgcttcgat tttttcgtcc acatcaaaat cttgtttgga taaggatacg atcaaagcga
    78301 agtctttaga cggttttgtt tctttcattt tctgttcgat tgcgaagatc gcagatagat
    78361 gggaaaaatt cgaaaaaacg aatataccaa cgaaaacgaa atttttaaac aatcgagaaa
    78421 aggcgggaat ggttatttta acaagccaat gtaaatgcat tgaatatgaa tgtgtgtgcg
    78481 ttctcatagg atagggcttt acaagaatct atttcgcaag gcggaaaggt tttctccaaa
    78541 gccgaaactc gattctctaa tacgccaaat attggtacct ggagcgagac tcgaactcgc
    78601 acgagattgc tctcacagga ttttaagtcc tgggtgtcta ccattccacc atccaggcat
    78661 tttagatgcc agcgaataga aatttagcga ttagttcctt tttaggacaa aaaaatcaga
    78721 cttaagtaga agtacgattt ttccattctg caggtcacct aaccatcagc ttctaaaacc
    78781 tatccacgaa tatataggcg tcgcccggat tcgaaccggg gatcaagctt ttgcagagcc
    78841 atgccttacc acttggccac gacgccgtta taaggtataa ttttaagaga aagatcagtg
    78901 tcaatagaaa agtctttaca acgcgccttg gaacttagtt ttactttatc aaatagatcg
    78961 gttgcaagtt tgtgtcccga tcggggcaaa ttcttatgaa acaaagaaga atctattttt
    79021 atcaattgga cggaagagga aaactttacc atgatttttc ggagctgaaa gacccggaat
    79081 ttttggattt tttcatttca agaattcgta agaacgacac cggagaacat cccgagtttc
    79141 cttatcttgc agtctgtaat ggagaatgga atttcattca acctacgact acgattttta
    79201 tttttcgcaa attagaaaac gagaaactat tttactctcc cgggttgacc gttccctttc
    79261 agcctgaaaa tctaacaacc tttcgagagt ccctagctca tccggcacct cttggagaac
    79321 tgggttcttt ttctagcgaa ctccttttgg atttttctaa gaacgttttt caaagagaaa
    79381 atcaactcat ctttgaatat cttggaaagg aattcctgat ttcgaaagag aagtaaaggt
    79441 ccattctaaa acctccgcct tacgtctgaa atgcgggata ttcaatctga ctttttagaa
    79501 aaaagtctga attatcgatt atggtaacca aaatctatac gtaaaatcac catacaatca
    79561 aattggaata ttcgaatttg attattccca ctcgatcgta cccggcggct tgttcgtaag
    79621 atcgaaaaat acgtaacgaa tcccgctgat cttggaaacc acgtctttga tttcctgcaa
    79681 caaaaagcgt tccatcggga aaaagttagc cgtcatcgcc tcctgagatt caaccggacg
    79741 aagaacgata ctcttttcat tcttcttttc cccgatgggc aaaagaacga cgggcatctg
    79801 ccaaatctta tcgtaaagac cggctttgcg aatcacggac tcgaccgcat aatccgcttc
    79861 ccgaagcaaa tcggaataat tcttatccaa ctgcattcca gtaaattgaa aattcaattt
    79921 tttgacgtcg gtctcgaaag gtaagagaac tacacgattg ataaaggaaa actgattgga
    79981 aagatgtgta gcgacccgat ccaaagtttt ccaattcgtt ccgatgtcgc ttaacactac
    80041 acagtttgca taggatcttc gatctccttt aacgcctacg ctggcgacgg gaaggatttt
    80101 gccggataat cccccttgag tcgcaagata agaatcgatt tccttttggt cctcgctcgt
    80161 tccttttttt tcaaccgcta acatgcgcac cacaagtccg ggtcctggaa acggatggcg
    80221 gcctacccat tccgcttcca acccaagaag aactcccaga tctctgacct cgtctttata
    80281 aagatctcgg atcggttcaa tgatctttcc ctcttcgatc aatttttgaa tcgcttcgac
    80341 tcgattatga tgcgttttaa tagtatgaga atgtttcgtc ccaccggatt caatcgtgtc
    80401 cggatagata gtaccttgac cgaggagcca atccccgtgt tccagatcta aatcttttat
    80461 ggcgcggtcc ctaacttcta gaaataagtt tcctacgatt tttctttttt cttcgggatc
    80521 ggatttccct tttaaacttt cataaaaaag attcgattcg tctcttaccg ttagacggat
    80581 atcctgaaga gccagtcttt cttgaagata aagaacttct ccttttctca taaaaccggt
    80641 gtcgactaaa aatccgaaaa ctctttccgc accgagagct ttgcacagaa gaagataaga
    80701 aacggtggaa tccactccac ccgaaacgag cataaaaatc ttttgttccg gctttacggt
    80761 tttttgaatc tcttcgatct ttttttttaa gaaccgatcg attccccagg ttctagaagc
    80821 tccgcaaatt tgaataaaat tatcaagaag aagagaacca ttttcgctat gacttacttc
    80881 cgcatgaaat tgaattccga aaattttctt ggaagtattc tccacaaccg cataaccaca
    80941 atctttcgaa gaagcggtcc ttgtgaaacc ctccggaagt tttacgactt cgtcggcgtg
    81001 attcatccaa acccgttccc ctcctataaa attcttcaaa agaaagtttt cgccggaatc
    81061 atgaatttgt aaagaagtag gaccgtattc tcccgttccg gaacgtttta caactccgcc
    81121 gagaagcttc ataatcaact gatggccata acaaattccg aggaccggaa ttcctagttc
    81181 gaaaatccga gttgcaatcg ttggagaatc gggttcgtaa acactttccg gcccgccgga
    81241 aagaataata cccgtatatt tttgataatt ggaaagaggt tcttcgttag aaagaatttc
    81301 cgtataagcg cctaatcttc gaattctgga tgctatcaag tgagcatatt gcccaccaaa
    81361 atcaaccacg gcaattttct tccggacttc cattccaccc ctctttggga ctttgatacg
    81421 aattcaattt gggaaaaaga attttcgagg agaaaagatc gaaaaatctg gtcatcatga
    81481 aaacgaatca tccagagacc tacgatggaa gacaagatca catcccttct ctgaaaactc
    81541 ccgaaatcga atctttcacc aatgtttacg aaggaaagga ttatacaatc gattttacgg
    81601 ttccggagtt tacggcggtt tgtccgaaga ccgggcttcc cgatttcgga gtcatttacg
    81661 tttcctacgt ccccacaaaa cgttgcatcg agcttaagtc ctttaaagaa tacattctaa
    81721 gttatagaaa cgtcggtgtt tttcacgaat ttttagtcaa taagatcatg gaagatctta
    81781 tcgcagcgat cgatccgaaa tacttaaaag tgatcggaga ttacaacgcc agaggcggaa
    81841 tcaaaaccgt cgtcactcga gaatataata agatttaatc cgacatggac tctattacat
    81901 ttttaggtta catcgcatct ttactgacga ctgtctcttt tttaccccaa ctgatccgta
    81961 tcgctatggg tggaaataca aaagacattt ccagaaacat gtacatcgtg ttggttacgg
    82021 gtgtggctct ttggtttatc tatggatgcc taaaacagga tctaccgatc attctcgcaa
    82081 acgcagtcac gttcattttt acttccgtca ttctttattt taagctgagg aacgacgcga
    82141 aaggtgaatg aggtttggca tttcgtatat tctttattag agttgcccaa aaatcaattc
    82201 tccatccgtt tttgtttcat gaaagttggt cgattgaagt agttttgtaa aactgaacta
    82261 tggaattttt taataactct atcgtattct tggaaaaaaa gttgtaagtg gattgaattc
    82321 gattacccca acttcggaca gaaaaatata aaaatgaaat tagaatcgag tgcagaaaaa
    82381 gccccactcg aatttagaaa attataaaca gattatacaa cttaggaaat tatccccttt
    82441 ttcagagagg atacgttaaa gacgagttaa gaagttgtgc gggaaccccg atttcgctta
    82501 acaaataacg aaatcgggtt aaaaaagaaa agcccgtcta attaccttct ttactgaggt
    82561 ttcacctgat ctttgagaga ttttctagaa ttttctatag cttccctatc cttgtcgatg
    82621 ccggacttga tgttttttct ttcttcatcg gcggcgcttt tgatggcttc cttctcagcc
    82681 tttccggatt ctttaacttc atcgatcatt ctacgatttt cctctttcgt agcattgatg
    82741 agttcttggt tcctttgttt ttgttcctcc aaaccttgaa gaattctttc cttgttttct
    82801 ttaaaatctt tcagtatttc ttcgattctt tgcctttgtt cttccgtaac ggattgaatg
    82861 gtagccgcgt cttcttgcaa ttccttcaat tcgtcttcgg agagtttttc ttccttctga
    82921 cttttaccgt cggaaacaat tttcccaccg gcatccgcta cgttactcaa atccggatta
    82981 tcgttatcta caacttccac ggatccttcg gaaacgagag tttcggtttt gtttccctcc
    83041 acttcgactt gaaagtcggt tccacgaacc gccgcagttg aagtaggcgt agtgattttg
    83101 aatccggaag atttggtaag ttttgtaccg attctagaaa atatttttcc tttattgagg
    83161 ttaatatccg aatatatctc cgaattttta gaatccacat aaatcctatt caaggtaaga
    83221 cttgtgctct cttttacacg aatgatcact ccatccatca gttgaatatc tgcgtatgaa
    83281 ttttttgtcg tttcgatttt atcttccgga aggataaatt ccgaaagccc aacttttttt
    83341 tcttttccgg ctttatctga aagttttata cttcctttga taaaagtaaa aactccgcct
    83401 tgtaggtctt cctttttgga ctttccacaa tcaatagcga ataagacaat caatacgagg
    83461 tatgaacctt ttcgaaacat tctagtctcc tatttaaatt ctttccgggc aaaatagcac
    83521 aaaatttatt tcaagtccac agttttctct atttttgcct ccactaagtt gtttctgctt
    83581 cgttccaaac cggtcttggg taagatcttt gtcttgcaag aaccctagaa aaggacttgc
    83641 cgtctaacaa atggttagaa aattgatctt ggaacctgtt tttaagcgac cgggagaacc
    83701 gacccaggag aatcgaagcc tatgccgact aaaattgcgt atgtagataa agacaactgc
    83761 acgtcctgca atcaatgtgc agacaatctt ccgaaatatt ttcaaatgga tgataatgac
    83821 acttcggaaa ctcatatcgg aggagaaatg gtaaatcaag ctccgatccc cgaggaagac
    83881 tggaaaatcg ttcaaaaaga aatggatgaa tgccctggcg aatgtatcca atggaaaaaa
    83941 taattttcta aactcgagcg ttacggtttt ttaaacagaa cataacgcgt tccacagttc
    84001 ctgttgtaaa caatcttcac cgaaggcggt ttttgagccg cctttttatt agaattcgtc
    84061 tctaaatttt tttacctgca ttcgaaagat cattagagtt gttgaaaaat tccatgattc
    84121 agattaacaa aaccgcttca aacgtccatt ttaatgcagc agaaacggat agagaattaa
    84181 ttcttcaaca actctattat acaaaaggaa ctgtcatcag ttctctgaat gtaggaactc
    84241 acacgttttt ttagaaattt gccggatcgt ttagggatat ttttcttcag gttttaagaa
    84301 gagcctaaat tcaaactcta atattcttgt tcagaacgtg tggaacccag aagttcatcc
    84361 ggaatatctt cgaccctatc tccaatttga atcgcaagcc tgctccccac tcttccagga
    84421 agacatttga atttttttct ttccccaact tttacgatca tctcggatct cgtggaagtg
    84481 ttttccagtt tcacaacatc acccacggaa agattcataa aatcattgat ggaaacgtcc
    84541 acagatccca cttccgcgat caaaggaatt gcaacctgat ccagtcgctc ttgaattacg
    84601 gcgcggttct catccaattc cccttttcga atagacgaat accaatattg tgcggataat
    84661 ttattgatga tcggttcgat ggtgatatag ggaatacaaa ggtttgtcat cccttccact
    84721 tctccgattt tggtttcgag agtgatcaaa accaccatgt cgttcggtgg aacgacctgc
    84781 gcaaattgag gattcgtttc gatattccca agcctcggtc ttaaatcgat tacggtagac
    84841 caagattccc tcatgttccc gagaattcga acgataatcc cttccattac actcatctct
    84901 atctcggaaa gttctctgga gatttttgcc tgctctccct taccgccaaa caggcgatcg
    84961 atgatcgtaa acgaaatcga aggatcaatc tctaaaatcg cggaaccgcg aagcggatcc
    85021 atattaatta cggcaagagt ggtcggattc ggaatcgaac gaatgaattc ttcataagtc
    85081 aactgatcca cggaagcgac gtgaacggat acaagcgctc taagctgtgc cgaaagaccc
    85141 gtagtcgcca aacgagcaaa ggtttcgtgc atcatttgca aagtacgaat ttggtccttt
    85201 gaaaatttat cagggcgttt gaagtcgtag atctttactt tcttttgctc ggaaacggaa
    85261 gtataatccg attcgcttac ttcaccggaa ctgatagcgc ttagtagcgc gtcaatttca
    85321 tcttgcgata gaatctccgt catttcttta ccttcgccac taagttagac actttccaga
    85381 aacctccctg ttcgtcggga acccttctga gagtataaat atattcgtat ttggagcgca
    85441 ggcggttcaa ctttctctcc acaaaaaccg tcactctcgc caagccggga gaaacagatt
    85501 ccgcattcaa aattctgtaa gaatgaagaa tccccgctct agattcggta agataccgtt
    85561 taaaattctc tagtagaaaa tctctttccg attcttccgc acgattgtat tcttccgagt
    85621 actgatcgta agcctgtata tattccggaa aatagatcca cttgaaatga tgcgcccaat
    85681 tttttttctt ttcggaaccc aaaaataaat gaatcacctc ttccggttca agtccgtcca
    85741 cagtcggatc tttttcggga atggacaaga ggaccggttc accgtgtttt tcctcgtaaa
    85801 agaaataagg ttggttgcga gaacggataa aaagcgcggg cattttctgt atattcggat
    85861 gaaaatacgc ggtcacaaaa tacttctttc ccggctccaa atcaaagcga gaattcaggt
    85921 cgatctcttt agaaaatact tcgtctttgt gtagaatgat ttctttgatc tcttttcctt
    85981 ccagggattc gatcgtattt cttcgtttta acacgggatc gattcttttt tcctcgtccc
    86041 tttccggaat ctgacttcca ttctcgtccc gaactacaac ccggtacgat tccagatctc
    86101 ttccggacgg aaaaattctt attacctcgt ttccggtatt cgtgatggac atctttaccg
    86161 gaattttatc gttctcacga taatgaattt ttttcaaatc caacgtgatg attccctgtt
    86221 gtttgagata attttccgaa acagaacccc gtgcatcccg ttttggaaac gcaagaagaa
    86281 acgaaggggt tagtaaaatt gcgagaagaa tccgaatcat tctaatttat tttcggcaaa
    86341 ttccctcaaa accaacaaaa aaataagggc ttttagatca acgcggaacc ttggcatcct
    86401 ctatgatcat ctctgcgatt cggacgagtc gtttgagaat aacctctatt ttatcgtagt
    86461 cttggtaaca agaaaccaac ttttccatcg gaggttgtat gagagaaacc gcctttgaag
    86521 aaaggaccaa tgccgtaaga ttgtcctcgt ttaataaatt cagagattcg agttcattta
    86581 agaaccgatt gatttcctta atgagcgctt cgtctcctat gtcgtttttt tcaaaaaaag
    86641 attcaatttt tagaatataa tccgtgagaa tctgtttgat gcgcgcctcg tcgtccgtag
    86701 gttttctttt tgcggttaaa gtgttgatcg ttccgtattt tgaaatcgcg gtttcgtaaa
    86761 aagaatgtat ttcctgacgt ttggaatgga taatccgaaa aagttttatg atttcgacta
    86821 aacgatccgg aagatttttc ccttcgctcg cttccaaaac cgcggttctc gaatcctgat
    86881 catgcacctg gagcacggac aatcgctcta aaatacgact cgtgtcgctg gtggaagaat
    86941 aattcgccag ttcttgaatc actgtaagat aattctttgc ctggatttta tccggtgtaa
    87001 atgtcattgc accgccgtag ccgccgttct cttatctaat atgagaactt ttttgatcga
    87061 agttttggag tttcccatct ttacgatttt gtccacaaca tccgcgccgg atatcaattg
    87121 accgaaaacg gtatgaagac cgtccaaatg cggagtatcc acttgattga taaagaattg
    87181 ggaaccgttt gtattcggtc ccgcgttcgc cattgcaaga gaacctttaa gcgccttatg
    87241 ggactttaga atttcattgt atttatatcc gattctaaaa agaatttcaa gaaccgataa
    87301 cttcttggcg tcttcaaatg ccttttcgat caattctctt tttgcttccg cctcttcatt
    87361 gtttttaatc tgaagttcgc taaccacggc cttttgaagt tggtattgat agtacggaac
    87421 ttctccggct ttcatctgat cgagaccgag ggcttttcca ttgatctcgt catcaaaacg
    87481 atatccggga ccgccggttc cgtccccatt cggacaaccg ccctggatca taaaattttc
    87541 gatcactcta tgaaaggtca aaccgtcgta aaaaggtttt ttcacctttt gtccgtttct
    87601 agtcagaaat tccttctcgc cttgtgccag gtcgataaag ttctgaaccg ttttaggggc
    87661 gtcttggtcg aataactcaa caaccatagt tccttgagta gtcaagaaga tcgcataaat
    87721 cgcgggcttt tccggtaatg gaaccacgga catatcttgt cttggaacta cgacggcaga
    87781 cggtgtataa acttccggtt ggtatctggt ctgtgcaaac ggattccgat tacaggctaa
    87841 aaaacaaaca aacgttaaaa ttccagaaat aattctcata aaaacaacgt ttcagtttgc
    87901 ttcaaagatt ccagcgcaat ttttaattgt tcttcctgtc tttttttgga agttcctccg
    87961 taagagattt ttttgtccgc ggaaagagaa agagaaaccg cattttcgta ttcttttccc
    88021 acaaaatgtt ccgaaaccgc aattcgatcc ggttcgggca aatcaaacaa ggtctttttt
    88081 tgctccacac aaactcttac aagcgttccc acgagttcgt gagcggttcg aaacggaact
    88141 ttcttttcat aaacgagaaa atccgctaaa tccgtcgccg tagcaaatcc gttttttaag
    88201 gaagattccg ctctttcggg aacccagacc caatcttcga tcatttcccg gatcccttcc
    88261 aaactgattt ccactgtttc aaccgaatcg aaaagagcca acttatcctc ctgaagatcc
    88321 cggttgtaag tagaaggcaa acctttcaac atcacgagga gatgatttag atttccgatt
    88381 accctccccg cctttcctcg gatgagttcc gcgatatccg gatttttttt ctgcggcatg
    88441 atggacgaac ccgtagttag agaatccgac agttttaaaa ttccaaattc ctgggaagaa
    88501 taaagtatga tgtcctcgca aatccgagaa gcatggatca ttagctgagt acacgcaaat
    88561 aagaattcta gaatatgatc acggctcgaa actccatcca tggaattcgg agatacttta
    88621 gaaagtccta attctttttt taagaattcc ctgtcggtcg cataattgac tcccgccatc
    88681 gctccgccac cgagagccaa ctcatccgag gcttttaaag caaaacgaaa aaattcctga
    88741 tccctttcca acgcccaaaa ccaagaaagc aagtactgag aggcgcggat cggttgtgcg
    88801 acttgaagat gtgtgtatcc aggtatgatt acatccacac tccgtttcgc tttttcatac
    88861 aaagaaaatc taagacttac aatggatttg agaatttctt ttcctcgacc taagatatac
    88921 agtcgtacgt cttgagtcac ttgatcgttc ctagatcttg cggtatgtaa tttttttccg
    88981 gtttctccga taagttcggt caaacgggac tcgatatgca tatgaatgtc ttcgagttcc
    89041 gatttgaatt ccaacttgcc ttcctccaat tcggttttaa tctgcgagag agaggtttcg
    89101 atcttcgaca attcatctcc gcttaagatt ccgatttgtt tcaacattct cgcgtgcgcg
    89161 atacttcctt ggatatcttc tttataaagt ttatgatcga aggatacgga ttctccgatt
    89221 cgttccagaa tcgaagaagg tttttcttga aatcttccgc cccagagttt tttttctttt
    89281 ccagtcatta cgatctttgc caaattattt ttaattattc tttccgatac tcttcttcta
    89341 aatcctgaac ccagttcttc aaaacttgca gttcttcttg ggtaactttt gcggatggat
    89401 gcaaaagaac ataatctctg ggaggcattt ctccttcctc caaagtttct aaaatcgaat
    89461 cccctttcgt cgatttcgct tttttactta aggaattcca ctccgaaaaa ttgagttcaa
    89521 cttttccttc ctccacgtga ttgtaaagat acacgttgac cggaaaaatt ttcgaatacc
    89581 aaggccattc ggtcagatcg gaatgacaat cgtaacagga tttcctcaat atttttttga
    89641 cttcgtcgga agtttggatt tcgttttgat tccttccttc gggaggatgt ataggtagaa
    89701 gttgcagaaa cagaaccgcc gttataagtg agaggagaag tttttttttc atacttttct
    89761 tctggatagt tgtttccttt cccttttttt taaaatagaa aaaacggatt gaattctgaa
    89821 aaaaatttac gaatctgttc cactttggga gaatgcgttt ttcatgcctg attttctttc
    89881 caatctaacg gttacgattt ggatcggcgg cggtattcta ctcattctcg ccgaattttt
    89941 tacccctgga acctttatcg cttttttagg gacctccggg attatcaccg ggattgtggt
    90001 ttattttttc gatatttctc tcggctggca actaggactt tgggcctctc tctccatttt
    90061 tctgatttac gtcggaagta cggcgattcg aaaaattttt ccggctcaga cggaacgctc
    90121 cattccggaa aatgatcaaa tcggaaaact ggttttcgta gtcaaagacg ttcttgtgca
    90181 aagaaaaggt ggaaggattc tttttcaagg cgtggaatgg gacgcaattt ctgaaaaagc
    90241 aagaattcca caaggaaaca aggcaagaat tctgagccga gacaatctca cgtttctcgt
    90301 ggaacctttg gaacttccgg aagaataggt ctgattttaa aatagaaaag gagattttat
    90361 gtctgcaggg tttatattca cgttagtctt catagcgttg atctatctga ttcgtaaaac
    90421 attcatcatc gttcctcaac agtattgtta tgtcgtggaa cgagtcggag tttttaaagg
    90481 agccttggaa gcaggttttc atttcctctg gcccgtgatc gaagttgtca aatacagaca
    90541 gaatctcaaa gagatcgcga tcgacattcc tcctcagatg tgtatcacaa aggacaacgt
    90601 ctccatcgcg gtggatggaa ttctttattt gaaagtggtc gatccctata aagcttctta
    90661 cgcgatcgaa aactttatgc tcgcgacgca gcagctcgct cagacgaccc ttcgttccga
    90721 aatcggtaaa ctgattcttg atcagacatt tgcggaaaga gacgatatca attcccacgt
    90781 tgtgcgtgcg ttggacgaag cgaccgatcc ctggggaatc aaagtcacga ggtacgaaat
    90841 caaaaatatt tctcctccta aggaaattct tcacgagatg gaagaacaag taaaagcgga
    90901 acgcgtaaaa agggcggaga tcacgatctc ggaaggagaa aaactttcga ggatcaaccg
    90961 ctccgtgggg gaaaaggaag aagccatcaa cgtttccgaa ggtgaaaaaa tgaaaaaaat
    91021 caacgaagca gaaggtaagg ctttggagat agagctgatt gccgccgcga aagcaaaagg
    91081 aatccggatg atcgcagaat ccatttccag agaaggcgga ggcgaagctg ttaatctcca
    91141 aattaccgaa gattatctca ctggtcttgg agaaatccta agcgtttcca aaactacgat
    91201 tcttcccgcg gagcttgcca atattgcggg agtgttcgaa ggtttttcca aagtaaccgg
    91261 aaaattaccg gaaatcaaaa caccgaaaga gaaggaaggt cagtaagatg gaaacgtttc
    91321 aaaacacatt cgtaatgata ttctggactc tgttcggaat ctacttcgca tacaaactct
    91381 atcgttcgat ccgaatcgtt tccgctcagg attgtatcgt agtggaaaga ctcggaaaat
    91441 acagtagaac cttacacgca ggtcttcatc ttctttggcc tttccttgaa aaggatgcat
    91501 actatcatac gttgaaagaa caagccacgg acgttcctcc tcagacttgt attacaaaag
    91561 acaacgtgaa agtggagatg gatggaattc tttatcttaa agtcctagat ccatacaaag
    91621 cgagttatgg aatcaacgac tatcaatttg cggcttctca actcgcccaa actacgatgc
    91681 gtgccatcat aggaacgatg gatttggatg ttacgtttga gaccagagac gcgatcaaca
    91741 gtaagattct ggaagtttta gacttagccg ccgaatcttg gggaatcaag gtcaatcgat
    91801 acgaaatcgt aaacatcact ccccctaagt ccattttaga agcgatggaa aaagaaaaaa
    91861 aagcgcagat ttcaaaaaag gcgcagatct ctctttcgga aggggatagg gacgcgagaa
    91921 tcaaccgatc tctcggtttt aaagaagaag ccatcaacaa gtctgaaggc gaaaaacaaa
    91981 aaagaatcaa cgaagccgaa ggagtcgcta aagaagtgga agccattgca attgcaaccg
    92041 caaaagggat cgaactactc gctcagtcga tcaacgcaaa aggtggacag gacgcagtta
    92101 aactcagaat cggtcaaaaa tttatcaaag aatttgagaa gatttccgac aaaaaaacgg
    92161 aaatcgtttt acctctcaat ttgacgaatt tccgttcgat cttaaaatcg gttttaggaa
    92221 atacggatca aaaaaattga atgttatttt caaagcagaa acgacttttt cgttggagtt
    92281 tctaccacga acttgttcct aaaacatttc aacaaagttt ataagtagaa gttcattcaa
    92341 aatcaatcga aaggcctctg aatccgaggc ccaaaaagga taagagcttt ttcgaattat
    92401 ttaacactat aaactccgct acttttttac ttgatattgg tattcaacgt gagttcggcg
    92461 gttggaaatg agaaaaaatt ttccaatata aaatgaattt ttcattagag ttgttgaaaa
    92521 attaattctt catctgtttc tgtttcataa aaacggtcga ttaaagcagt tttgttaagc
    92581 ttgaactatg aactacgaaa tttttcaacg actctattct ttaaatttta cagttctttg
    92641 tggtaatgaa agaatatggt tgattagacg accatattga agtttatgaa aaaggactct
    92701 gcttcatagg taaaatggat tccacgtttt tccaattgcc ctcgtttaag gtattttgat
    92761 tatataatca tgtttctttt cccaatggaa tcgcaattgg ttaaaagtcc gctaaaagga
    92821 caacttttaa aatggattgg aaacaagcaa aaatatgcgg atacgatcat ctcttatttt
    92881 cctaaaaaaa taaaagccta ccacgaacct tttttaggca gcggtgcagt tatagccacc
    92941 ttatctcctc aaaaaggtat tggatccgat atattcaaac cgctgattga tatttttcag
    93001 aagttgaaat caaaccctga tgagttgatt ctagactata ccgaaaatta tgcactgata
    93061 gaaaaattcg gaaaagaaaa agcttatgaa atcataaaga gttcgtataa tctcaacccg
    93121 aatcctaaag acttattgtt tttatcccgt tcctgttatg gcggcgtagt aagattccgt
    93181 aaagtagacg gttacatgtc aactccttgt ggaattcaca atccactttc tccgaaatcc
    93241 tttgctgaaa gagtttattc ctggagtaat cgcgtcgcag attgtgaatt tttaaactta
    93301 aattacaaag acgctttcga tgccgcagaa gcggatgatt tgatatattg tgatcctccc
    93361 tataaggatt cacaacctat actgtacggg gctcaatcct tttctcttaa agatttatat
    93421 gacagtattg aaaacgcaaa attacgaggg gtaaaaatcg cccttagcat cgatggcagt
    93481 aaaaaatcag gttccaaaat tatcgatatt caatatccga aaggactttt ctcttcggaa
    93541 attcctatat taaacggacg ttccatgctg aagcgttttc aaatggcggg acaaacttta
    93601 gaagaggaag ttgttacgga aagattgttg ctcacttata aaatttagaa attatcttta
    93661 caaatgtcga aaacaacttg aaacgaaaat atgcgatttc gaatttaaag tcttctgctt
    93721 tgatccacaa tttccgtaat ttgaattcca tagaaatcat ccattgccac aagtttaccc
    93781 cttccaacta aacggccgtt cgcgagaatg tccaagtctt cacccacatt cttatccaat
    93841 tctacaacaa taccttcgtt caaaccgttg acatctttga tgaacatatt cgttctacct
    93901 agctctactg taagcgctag atttacatcc atcagcagat ttaagtttgt ggattgggtc
    93961 gaggcagact gacgcgtggc tgatctagga gcagaaggag tcggcgaagg cccgagggcg
    94021 gcagaaatat ctgcaaaaga aggagaatcg gttccagcac tctcactaga cgcttctcca
    94081 ccggcattac caccgcccaa aagagagtcc aattctccgc ttagattaaa atcagaccca
    94141 cttccggttt caacaggtgc ggctgcttca ccgccgccac ctgttaaaag agcgtctata
    94201 tcttcctgtg agagtgaccc ttctcccatt tttccttctc ctttacaaat ccgatagtaa
    94261 agaaatcgac agaattttag attcctacaa gagttatttt cagattcgaa cgaggtatcg
    94321 tacgctttga gtttttcttc tccatccgaa cctacttccg gtaattcaat tccttccgaa
    94381 gtcgatttta caaaaacaaa gagttttctt catggagaat tgagtgctct cggtttttcc
    94441 aaagtcgatc ttccggtgat aacttcggaa aaaaaagacc ttaagattga atttccagta
    94501 tcttctattt ccaagtcggc tcttttcgat tgccttcaaa tcctcaaaaa ccacatcgaa
    94561 aatctgagaa tccacacttt cgaacccggt tattattgca tccaagcgtt gaacgaaaac
    94621 ctattcgaaa caaaaaatct tttggatacc gttcgattcc gattctattc aggaagaacc
    94681 aaaaatcgag tcgaaatcac aaaaaaagga gatttcacaa gagaagaatt atttgccata
    94741 ctgactctgt ttcaattctt aaaatcggaa aaaggaatcg aaacggcaaa cccgcaagag
    94801 cttttggctt ctcttggagt ggaggttttt taccctttcg acgcggaaaa aaacggaaaa
    94861 tcgatcacct tcgaccaaat agcaggatac gaaggagtca aacaacaaat tctggaatcc
    94921 gtcattctcc ccttaaaaaa tccggatatg ctctctgaat tgtctaaatt gacccgtaaa
    94981 tttccaagcg acacacgccc aagagcagta ttattcgaag gagatccagg tgttggaaaa
    95041 acgacaatgg cgcgaatcgt ttcttgtatg accgggcttc ctctcatcta cgtccctgtt
    95101 gaatccatca tgagtaaata ctatggtgaa agcgctcaga atatggctta tgtcttcgaa
    95161 gctgcagctc tttttccggc ttgcctaatc tttttggatg aaatcgattc tctcgcaggc
    95221 aacagagagg aaggaatatt cgaggcaact cgtaagattc tttcggttct tttacgtaaa
    95281 atcgacggtt tcaacagcca aagaaattca gtcacgatcg gagccacaaa tcgaaaacag
    95341 gatctagatc acgcacttct ctcccgattt gatagaacca tctattttcc gttacccgat
    95401 ttagaggaaa gaactaaggt tctggaaacc tatgccctcc atctttcaga aaccgagagg
    95461 atgaaaattg cagaaggttt aaatggacat tccggaagaa caattcggga cttttgcgat
    95521 ttagtggaaa gaaaatgggc ttcctacttg atcgaaaaag gattgaaacc gatcccgccc
    95581 ccctatgagc tgtatctgga aaatagttcc aattgcggga aataatctca aatttttgaa
    95641 taaaaagtaa tgacccattc aatctggagt ctataattcc gataatacac atagggttcc
    95701 ataactaaac aacgcctgtt gttatagaac tcaaatatcc gcttactaag gacaagggga
    95761 aatgaaactt caaaagctat ttttagcagt tttagtcgca atttcgaccg cggtattttc
    95821 tcaacaaaat tccgggtcag atcagaaatc acaaccttcc agtgctcaat tgggtcagtc
    95881 cattctggaa acagagagaa aactcgacga aaaaattttc gaactgaacc aaagacttac
    95941 acgtcacacg gttcttatga aaatgaaagt tcgagttctt cctttcagaa cggttctgtt
    96001 taaaggaaaa gccaacaatg acgaatgtac tccggccctc aatcaagaag actccgcgaa
    96061 taattgtatc cgcgtggaag tttatgattt tattcgggat gaagaaagag gtctgaataa
    96121 gaacgttcag ggatctctcg cgaaatactt ggagatctac ttcgaaggcc aaaatagcaa
    96181 cgatcctgaa cctagagcag aacctcccag aaacataaac aaactaaaat ctaaaatcta
    96241 taaaaacaac atggttttgg aagataaaat catatccgaa gtgatggaca gaggaccaaa
    96301 tacccaacct tctcacaacg ataaatttga aattttcttt caaaaagacg gatatcctga
    96361 atacggtcgt cctgaaactc cgtccgaaaa aggtgtaggt aaatacatcc ttgcaggcgt
    96421 tgagaataca aaaactcacc ctatccggaa ctctttcaaa aaagaattct atatcaaaca
    96481 cttagatcag tttgacagac tctttaccaa aattttcgat tacaacgatc agttaggaaa
    96541 cgaaaattac aaagagaatg tggatgcttt gaaagagtct ctccgctatt aaagaagagt
    96601 gcgttacatt ctcccctgtc cccgatgccg gacggacctc agaattccca ccgatttggg
    96661 aaaactgacc gttcggtgtc cgcggtgtta cgaatcgttt tcattcgatc cggaaacagt
    96721 ctaccaaaac ggtagcggtt accttgaaaa ggattctgaa aaatacaatc gtaaaagttt
    96781 ctttcgttcg ttttgggaaa atctcaaaca gaacatttcg agtcttaagt atagatttca
    96841 aaatccccgt ccccaacttt tcgatcaaac tccaggtaaa aaactcgcaa aaaatttttt
    96901 attgattctt ttagcgatcg gaatcgttcg aacctgtttt ttttctccgt ttcaggattt
    96961 acaaaactca aacccgttcc cgaacacaac tacttctccc ccaaaaactc gaccgcggga
    97021 aatcattccg gaagagcctt ccccgccacc tcaggaacaa ccggaaccca aatttgaaat
    97081 ctaatcccgc ttttgcctct tgaatctact gatctgcaaa gaagaatgga gaatcgcgaa
    97141 atcgaaccga ttttccattc aggatccgca aaagatccaa cacatatgca atattttgaa
    97201 taaacgagaa ggggcccgtt taaaagcggg gctcatagac actagcctcg gaaaatttat
    97261 cctagaaaaa atcgagtcga atcgaatcgt cggaatctac aaaccgattt tagttccgat
    97321 ccctcgtttt cctgaagttc atattctact cgcgatcaat cgacctccca ccgtgagaaa
    97381 aattcttcag ttggccggaa cctggggagt tagttccatt catttttttg tcagtagaaa
    97441 ttccaggaga gaatatctta cttctcccgt ttggaattcg accgaaatcg aatcggagct
    97501 tctggaagga atggaacaag ggaaaaatat ctttcttcca aaaatccatt tcgattttaa
    97561 aaatcgatcg gaaacaattc ttctggagaa atttaaaaag gtagatttta catttcgttt
    97621 cgttttggat cgacgagggg ctacacttcc acaaattatc gaagaaaaaa aatcggattc
    97681 aaatttcgga atgccttcta aaacaccgca actcttagta gcaatcggtc cggaaagcgg
    97741 ctttgttcga aacgaaatcg atttttggaa acgtttcggc tttaaaaagt tgaacctttc
    97801 cagccgtgtc ttacgcaccg aaacagccgt tgcgttcctt ctttcaagac tcgaagagaa
    97861 aaatcttttc ctaaaaactt aaaccgcccg agaacattac cttctgttca tcctgagctt
    97921 cgtattgtcc ggatgcggta tcataaaccc atttacgaat attctgaagt cttacggtga
    97981 taattcctaa attgatcgcc aattcaaggg ctccttgaga acgatcatcc aacttaaaag
    98041 cttctttact cttatcaaaa ccctttttta tataatatcc atttagaaga aacatacttc
    98101 caagcggaat atatacccct aggaataccc ttgagttatc gggtccggaa taattttcgt
    98161 aattcgattc gaccgcaaat ttgtaaaaat taaataagac cgtagtaaaa tgtcccttga
    98221 ttttagggcc gtcgggatcg gccaactttg ccacttcgag ttttgtctgc ggaatatgac
    98281 tctgcaaatt actctgatat ctttccagtt cataaaaact gtcaaaatac atcggaatgt
    98341 acgtagacgt catatttcta tattccggct ttacccgaac atatatatcc tttccgccca
    98401 atcgtaaaat cgctccataa tgtgtccctt tagcgttctc tatttgtttg attttgttca
    98461 cgtcgtaata aggagtcagt tctatatatt tagcggtcag tagtttgtac tctaagtcaa
    98521 aaccggtaac cgttagtttt tccgtggact tgacgagtgg gttattactt tcgttcaccc
    98581 taaattctcc tgtcgaatcg aacttgagtt caagcggagc tttattgtca aaagcggtcg
    98641 tataaccaat cgcaaatcga ttggcaaaat tatcctgatt gaaaagttcc ttcagatttt
    98701 gcggcttttc cggtttttta tccgcaggaa tcatttcctc ttttttttcc tgtgtcttct
    98761 gattctcaat caaagcgcga tacgattcct tttcctccgc acccacttct tcgtagactt
    98821 ttcttcttcc cgcttcatcc gctacgtttc cttgtgcgat cgtgagcatc gttaggaatt
    98881 tagaacgacc ggtgatgata tcgaaaagtt tgaatcctac agcaaaaggc cgaatgtaaa
    98941 cacgtgccga actgacttcc ctcgtataaa ccgaatttga aaatacctgt acccctccat
    99001 aatcgctgtt catgtcggct tgaagtccta cgttatacac atccaaacgc tggttgttca
    99061 cgtatcgatt tacgatggtt ccgtgaccga tataaccgtc gaacaacttc ccaatatatg
    99121 cagaatacgt aatttcccca ggagtgtatt tgccgaattg accgaaccaa atattattga
    99181 tcaatcgaag ataatcgctc ttttcattgt aatcgaagga ccgtaactta ccgatcctgg
    99241 agttttcctg tttcgggtcc acgtcgtaga tcaaaaagtt caaaggtacg gtcaaggatg
    99301 ctccgaaatc tcctccgaaa tttaaattca cggtcggagc gacgtagaga taataatcct
    99361 tctggtattt atttatcccg agatcgtaag tgaacggatc tgtgggatgc atatattgcc
    99421 tccccggcgg cgtccaaagt tgtgcctgaa ttcctgtttg taccgtaaaa aaaagaaata
    99481 gaaatgtgaa ataatatttc agacgcttga acatatcgga tctggtcacc gaagattctt
    99541 taaaaaatct cgcatcgtaa agtcttgctt tattatcgga acgaacaaga gccaaaccta
    99601 aaattctaac ccaactttca ctcggaataa acaatctaaa cctttgggga taatagaatc
    99661 agaaaccttt agaattgcaa aggaaatttt tggcaattcc atccgcataa acggaattta
    99721 atttcaacat aacggattct tgtttgactt tcgcacaaaa attctcagaa tacgaaaaaa
    99781 ggaaaaattg accgaatgct aaaagaccct tcgagcgcca atagaagcaa gacgtttgag
    99841 cttaacaaaa atgtaagaac tattacaatt ttaaacgaga ggaaagaacg ccaatgcaac
    99901 ggtttctgtg ggaactctta cattcagaag acagttttga gaacgggctc taagaaaaaa
    99961 gatacgtccg agcaattcga ttctacaagc ctctacacat atccaaagtt ggtccattca
   100021 ccgaattgct ccttacaaca tcgcgtcccg aaacagtatt tcctagagtg gaagtaactt
   100081 agcatttcaa acgatcactt tttctcattt aagaaagtaa ctggaaagtt aacccgtgag
   100141 aaagaaagtg acaaccaaat cttatgaatg aatctggatc gatcggaatc attgaaacca
   100201 aatacgcaga gttcaaagaa ctccctttaa agaacggctc cattttatct ccagtcgtca
   100261 ttgcctatga aacctacggc actctttcgc cttctaaaaa caatgcgatc ttaatctgcc
   100321 acgctttatc gggagacgca cacgccgctg gttatcactc cgagtcggat aaaaaacccg
   100381 gctggtggga cgactacatt ggccccggta aatccttcga tacaaatcaa tacttcatca
   100441 tttgttcaaa cgtaatcggt ggctgtaaag gttcttcggg gcccctctcg attcatccga
   100501 aaaccggaac tccttacggt tctcgttttc ctttcgtttc gatccaagat atggtgaaag
   100561 ctcaaaaact tttggtagaa tttttgggaa tcgataaact tttttgtgta gcgggcggtt
   100621 ctatgggcgg aatgcaagcc ttggaatgga gcatcgccta ccccgattcc cttttgaact
   100681 gcatcgtaat ggcttccacc gcggaacatt ccgcgatgca aatcgcgttc aacgaagtcg
   100741 gaagacaagc aatcctgtcc gatccgaatt ggaacaacgg tctctacgat gaaaattctc
   100801 cccgcaaagg gctggccctc gccagaatgg tcggccatat cacttatctt tcggatgaca
   100861 agatgagaga aaaattcggc agaaaccctc cccgaggaaa catcttaacc acagactttg
   100921 ccgtcggaag ttatctcatc tatcaaggag aaagttttgt ggatcgattc gacgcaaatt
   100981 cttatatcta cgttacgaaa gccttagatc actatagtct tggcaaaggg aaagaattga
   101041 cggcggctct ttctaccgca acttgcagat ttttaatcgt gtcttacagt tcggattggt
   101101 tatatcctcc ggctcaatca agggaaatcg taaagtctct agaagccgcc gataaacgag
   101161 tgttctattt ggaacttcaa tccggagaag gccacgattc ttttctcttg aaaaatccga
   101221 aacaaatcga aattctaaag ggatttttag aaaaccaatc cagtccatga cccctcttga
   101281 aaaaaaaacg tccattgatc tggctctgaa agaaagaccg gactttgcat atattctcga
   101341 tctgattccc gcaggttcca gagttttgga tctcggctgt ggaaacggaa cgttactcta
   101401 tcttttaaaa gaaaaaggaa tccggggtca aggaatcgaa aaagacgaag actgcattgt
   101461 ggaatgtatt caacgaggcg tttacgtcca tcacggcgac atagacgaag gtcttgaaca
   101521 tcatcaggac aaacgttttg atttcgtaat cctcaaccaa acgatccagg aaacaagaaa
   101581 cccgggagaa atcctaaagg aatctcttcg aatcggcaag aaggtgatcg tcgctttccc
   101641 gaatttcggt cactggaacg ttcgttggac catcttaacc acgggtaaaa ctcctgtgac
   101701 ggacttactc ccttatcgtt ggttcaatac tcccaacctt cattttcttt ccgttttgga
   101761 ttttatcgaa ttctgcgaaa ttcaaaaatt caaaatcgaa gacaaagcgt atttcagaga
   101821 tctatctcgt gtaaaattcc gtcccaactt cttttcaaaa ctggcgcttt ttgttatatc
   101881 ctagttttct aatggataga atgtttcagt ccgatctcta tcaggtcagc aaacacttcc
   101941 tccatcgtaa ttcccgcggc ttttgcctgt tgcggaatca agctggtctc cgtcattccg
   102001 ggtaacgtgt tggtttccag aatatgaggt tccccgccta caatgataaa atcgcttctt
   102061 gagtatcccc tgcacccgag agacgtgtgt gcgtctattg caagttcctg tacacgcgtc
   102121 atctcctgtt tcgaaatcct tgcgggagta atctcgcgtg aaccgccttg tttgtattta
   102181 gattcgaagt cgaaaaattc ccctccggga acgatttcag tcgcgggtaa cgcgatccgt
   102241 tccaactttc cgtttctata tctttccaaa actccgcagg aaacttcggt tccagccaga
   102301 aaggactggc tcattacttt ggaatcggat tcaaatataa gagcaagctg gcgggaaagt
   102361 tgttcttggt tcgtaatttt atacgtggaa acactcgagc caccttccac cggctttaaa
   102421 aactgaggaa atcccaaact catcaacttg atgacagttt cttcgggaga attcgtatat
   102481 cctaacttct cgacttcaaa aaaaggagcg accttttgac cggattgtaa aaaaatctga
   102541 ttggctctgg ttttatccat tgcaagcgcg gaagcggcga ccccggaacc ggtataagga
   102601 acccccagaa ctcttaggaa accttgaata cttccgtctt ctccttttcc gccgtgaaga
   102661 ccgagaaaaa cgatatccgc atccaagttg gaaataaaat ccattttaga tacaccgttt
   102721 gttttttgaa attcttcctc aaacaaatcc gaagaattca ccgcttcata cggaattgat
   102781 atccgatatt gtaaaggaac cacccaacct ccgtcctgag tcaagagaat gggtttgacc
   102841 gaatgcccca tcgtatgcag agtcctacaa ataaaacaac ctgttcgaat cgaaatactg
   102901 tgttccgtag aactaccacc aaaaaaaacc gcgatcttag ccaagaaaaa ttccccaaaa
   102961 agaatggatt catttcaaaa ttctggaaaa aatttagaat tttttgcatc gtaattctta
   103021 ttacttactc tggaaacata ttttcggaat acccctccaa acctgtcggt gaatttaaat
   103081 ccgaatacga tcagttttgg tttctttatc aaaaagaaat cagagccgga gaatccgagg
   103141 taatcttccg tccgttctac tcaagttaca aagaagaaaa atccgcttat cgatttcaaa
   103201 ccgttcttta tccgatttat tatagtgaag aaacaaaata ttggaaggtt tggacttttc
   103261 ttttcctgtt ttctggaact tccatgttac atgaggacgt gggagaggat tccgacgttt
   103321 tgactcctct tctattctgg ggttggggcg ataccgttag agaaaaatac ttcggctttt
   103381 ttccatttgc gggaaagtta agaaacaaga tcggctattc cgaattgagt tttgtcctat
   103441 tcccacttta tacaaattgg aagtacaaag actacgaagc tacatccatc ctttggcctt
   103501 tgttcttata tgcgtcttcc gaaaccaggg aagaatttag aatctttcct ttgtattcca
   103561 aaaaaataca tcggggtaaa tatgaaagat tttcttttct gtggcctatc tttcagtggg
   103621 gaaccacgtt tcaggataaa agagaacccg ttcattataa actttttttt ccgttattcg
   103681 gatttaagga ttcggaagcg ggaaacatga aatccagagg atttttgatc attcctcttc
   103741 tcggttcttt tatcggttac gggtacgata aaagaacggg agaaaaagat ttcaacgcgt
   103801 tattcttctt gttccaatac ggaaccaatc aggacgagga ttacggaaaa ctaattcttt
   103861 ttcctttttt cggacactat agattcgcgt ccaaacagac tacattcatc actccattct
   103921 acttccatct tcagacggat acatatcata tccaatccga cgatacgttt ctgattccgt
   103981 tctacttcaa ttccaaaaga aaatacgttc aatgggatcg ggacgaaagt tatctgaagc
   104041 tctggcccgt ttttaaatac cagaaagaca gagaaggaaa tatgatttgg aatgtgttgt
   104101 ccttatttcc gataaaatcc gaggtagtag accgaatctg ggatcctctc tggtccatct
   104161 tggaatatca aaaactttcg aacggggaaa aaagagtttc cgttttgatg agagcgtaca
   104221 ctcagaggtg gacatcaacc gagttccacg cgagtattcc ttttgttttg gaactttcac
   104281 tgacccccga aaaaacttcc tggaaattcc tttacggtct catcggctat gaaagaatcg
   104341 aatcgaaccg gaatctgcaa ctcctctggt ttatcaaaat atgaccgaac ctattaaaga
   104401 aaaactcacc gaattcttct atgcgagcgg ttttacgatc cttctggtat atgagagtat
   104461 tttaaaccta ccgcacggtt ttttcaaaag aaaagaaatc ttggatcaga tgtacattac
   104521 gggagtcggc agtatctccg tggtttcgat cgtcgccatt tttaccggaa tgatcatgtc
   104581 gcttaataca ggacttggat taaaggactt cggagccgaa ggtcagatcg gtcttttgat
   104641 gacgatcacc cttacgagag aaatgtcccc gtttatgacc gccttgattc tggcggcatc
   104701 gatcggctcc gcgatggcgg ccgagatcgg aacgatgaaa atttccgaag aaatagacgc
   104761 tctcgaagtt atgtccatag atccggtgcg ttatttgatc tttccgagaa ttttaggttt
   104821 ttccatcatg gtgcctgttt tatgcgttta ctccaccatt ttaggaatat taggcggggc
   104881 gatcgtgggt tattttcaac ttggaatcga ttatttcact tacttccgag atgtatttga
   104941 cagagtcgct tccattccgg gtttaaaaga tttgtatgtg ggaattctaa aaggttttat
   105001 attcggagtc atcgtttccg ccatctcttg ttcccacgga cttagaactt ctggtggagc
   105061 aatcggagtc ggtcgcgcca cgagagaatc cgtagttact tcgtttttga tggtgatttt
   105121 tacaggttat atgatcaccg ccctacttta cagagattga aaaatggaac aatttgcaat
   105181 cgaactcaaa aacgttcata aatccttcgg aaaaagaaag atcctttcgg gtatggatct
   105241 tcatgtaaaa aaaggagaaa cactcgtgat actcggacct tccggaacgg gaaagtcggt
   105301 cactctcaaa catatcaccg gacttttgga accagacgcg ggagattgtt ttatttttgg
   105361 ggagagtatt tcccgggtca gcctgaatgt aaaaaagaaa cttagggcga ggatgggggt
   105421 tctgtttcaa ttcggcgcac tcatcaactg gttgaccgta ttcgataacg tggcacttcc
   105481 tctgagagaa cacaaattag cctcgaaaga aaaaattcag gaaatcgtaa tgcaaaaatt
   105541 gaaattagtg gacatggtaa tcgccaagga caatttcccg aatgatatct ccggtggtat
   105601 gaaaaaaaga gttggtattg caagggcaat cacgactaat cccgagatca tcctttacga
   105661 cgaacctact tcgggactgg atccggttat gtccaatgtg atcaacgaat tagttctcaa
   105721 aattcaaaaa gaaaccggag ccgcacaagt tgtggtcaca cacgacatgt ccagcgctta
   105781 tatgatcgcg gatcgtatca gttttgttta taaaggaaag atcgtattta cgggaacgcc
   105841 gaaagaactc cagaattcgg acaatgaatt gatccaacaa tttattcagg gaaaaacgac
   105901 cggcccgatg atcctggaaa gtaaatagta aagttgcaat tatatgagga gaattgaata
   105961 tgagttcgct gcgttatttg ctcgtcgggg tcatttttac ggtagccatc tccgtggtcg
   106021 gttattttac gatcatcacc gaaggcggtc ctgtaaaaaa aagaggagaa tttatgaaag
   106081 tcaccttccg aaatgcggaa ggaatcaaaa tcggaaataa ggtgaccgta caaggtgttc
   106141 ctttcggtta tatctccgca atccgtctca tacaaatcga cgaaaacgga gtcgaagttt
   106201 cagcgggaga aaccggaatc ggaaccaggg tcgaaatcac gatgcttctc agagaaaaaa
   106261 tacagctcta tgataattac gatatcatta tcaaaaacga aagccttttg accgggcgag
   106321 taatttccat cgatcccgga accatggacc ccgaatcgga acggttgaaa accagatcca
   106381 cacccgtaac catgatcgac tacaaagccg caggaactct caaaggtcgc gttttacaag
   106441 atcctctcgt gagtttgtcg gagctgattt ccgaaaacag aggagatatt cgtaagacat
   106501 tttcaaatat cgcggacatt acgactaaaa taaacacagg cgacggaagt ttgggtcgac
   106561 tcatcaacaa tgacgacgtt cataaaaacg taaacacggt tctaacggac gcacaaatcg
   106621 tacttcgcga acttagggaa ggactcgagg acacaaggga acaagcccct gtcacaagct
   106681 ttattcgagc tgccttaagc gctttttaat attataaatt acttttatac ctatgaagaa
   106741 acatacgata tccatcatcg gaaccggaat catgggcaga ggtatagcgt ccaatcttgc
   106801 aaaagcggat caaaatctca gactctacgc aagaaacaaa ctcaaaatcg ccgatttgat
   106861 aagcgacaac gttcagatct tcgattctcc catggaagcg gttaaaaatg cgaatctagt
   106921 catattatgt ctgaccgaag acacagtcat cgaaaaagaa gtgatcacat ccggactttt
   106981 agagacaaaa cctccgatta tcctagactg cggaaccact tccctctcca tgactttcag
   107041 actcgcgaaa ctatgttcgg caaaacagat tcgcttttac gattctccga tgaccggttc
   107101 taaaaacgct gcgagagacg gacagatttt atttatgatc ggcgcagatc aggcggatgt
   107161 ttccgacatc ggcttctttt tcgagatttg cggtaagaac acggtgtatt gcggtcaagt
   107221 cggcggagga cagaaggcga aactcgctct caatatgatt caagcgggaa tttttcaaat
   107281 ttatatggaa ggcttcgaac tcgcaaaaaa ttcaggggtg gaaccggaaa tcctaaaaga
   107341 cattctcctg gggtccgccg caaaatcagg gatcgccgaa tttaagtttc cctttgtatt
   107401 ctctggaaac tatgaaactc atttttcttt gaagaatatg agaaaggacg tctatcacgc
   107461 gatggaactc gcaaaagaaa acaagacgaa cctttccctt tgtcaaaatc ttcccgagat
   107521 ttacgacgcg ggaatgaatg ccggttttgg agaaaacgac ttctgtagtc taaacgaggt
   107581 cacagcgaag atccgtcctc ccaaatcaga gaatccgtaa tcgcctttcc ttcggagtcg
   107641 acttttaaac gaatatgaac tttctcttcc cgaagacgtt tttcgtagtc gagagccttg
   107701 gtttcgttca cataaaaacg ttcattgccg attttgaatc ttccatatcg acaggtccca
   107761 cgtaaataca acctacaaat tctttgatcc ttcagtatat ccggattaca atcacttata
   107821 aaagcgcctt ctccttcttt tatctttccg gaatgaggat aacaaacaca gtgtcgttga
   107881 tttaagtcgg atttattatg ggaatttgta ttgggatttt ggcagatgga atccgattga
   107941 tacaagatat cataacgcag ataatgtccc gcaagaagat ctctcggatc gtatccagta
   108001 atgggaagaa ccacttcttt tcccgaactc tttgaaaatt cgagagtcac aatctcccaa
   108061 ctgaagaaca aaactggaag gattaatgtg accggaagga tcagttttag aagtttcatt
   108121 cttcacctct caataaaatt ctcaccttgg atttgtattt caagtatccg atcgtaagtc
   108181 ctatgataag cagtccggaa atgataagcc cgaatcctgt gtaagtcaaa gttccgagta
   108241 gatcaaaata aaaatataag aatcgaattc ctacaatcgc caaagaaagg tcgaatattt
   108301 ttttgtgatt tcgaaacgag gacgcgattc ccagccaaaa aagaataaac aaaaaggaag
   108361 gcaataacct cacggaataa ttccaaatat gagatccgat cgactcggcc aaaacgtatc
   108421 gaaacggatg tggaaaatac aataaaaata gtaggaataa acttacactc aaagatttct
   108481 tctgattgga ggaaatgtcc ctattgtaga atagaagata aaagagaggg accaaaacaa
   108541 ataacctaag ccccacaatc agccaaggaa aatccgtcgt ataaccgaaa tactttacgt
   108601 tttccgaaag gttatcataa tcattactcc aattctggaa aaatccccgg aaaaaagttc
   108661 cggcgatcaa aaacaatacg gcccaaaaaa acaaagtagc tcttctggat tctaaaatga
   108721 atttttccgc agccaaccaa attcccgtaa agcctacgat cgaataataa tagtaggtat
   108781 tccaataata tcccctctcg tgcccccctc gatgctcgat ttgctcaaag atccatcccg
   108841 taaccgcaat ctgaaatccg atcaaccaaa ggtgtattag agttttggaa tcggttgcaa
   108901 tcaaaaataa aaaagtaaga atacaccaaa gttttgccgc ttcgtaatat ttcccttcca
   108961 agtgataaac ctgcgacaca agtccgatca tccctaggat caaaatcgat tcgaggacga
   109021 taaaaacagt caacaaattt ggattttctc gtttccaaaa cgcaagtccg gcggtaagtg
   109081 caaggatact cagaccgacg cctaacttta cgaaatcatg gatttcttcc caattggcgg
   109141 caatgattgc gatgacaccg atgccgatga cgatcacgcc taaaatgata aacgaataat
   109201 agagataagg agtttttcgg gtctcttcaa aatttagaat cgcatccgat tgttccgaag
   109261 cgatgagacc cgcccccacc catcttttta gtttttgttc caagcgcata gatggaaaga
   109321 ctttaggaaa aatcgaaccg attgcaagaa gtttttagag cgacatagag ttgcacttca
   109381 atcctactca taccgtagtc catccgattt cgagagaaaa cggaaaaaca caaaccgaaa
   109441 tctattttat agagccgccc ttgaaatctt tttccacgtt attttcttcc aatccgattt
   109501 tagaataggt ctttgagttc gtataaacga gtcagtcctc ctctccaaac gtacgtttca
   109561 taacagcttg ataacgttct gtatacagat tttcccgagt agctttcgga tttccgatac
   109621 tcttgagcct tttggcattt tctgcaattc tttcgtcgtt caaaggatgt gtggataaaa
   109681 attttataat tctcttatcc ggactcgttc ccccttcttc cttttccttt ttttcaatga
   109741 gtataaaaaa tgattcgaga gcgccgggat agtatttcgt ggatttcaaa tattcaaaac
   109801 tcattgagtc cgcctccgcc tccgaagaac ggctgttggc cagggtgaga atttcccctc
   109861 cgattctgga acccaagttg atgagattag ccgcgtccga ccccagaaaa atcgtcagac
   109921 caatatagat cgtaaaatag atccctaaag aactgatgat ttgttttaca gaatgccttt
   109981 tttccgcgtg tgcgatttcg tgcgcaatga ttgcggctaa cgtggcctcg tcttggatga
   110041 gttttaaaag tccggtataa acgaaaatat agccgcccgg tgtgcaaacc gcgttgatcg
   110101 tatcgtcgtc gtccaaaatc gaaatcttat aggggaattc ttttttgtat ttgatctgat
   110161 ccgattttag aattcggtcc gaaacggact ttacgtattt ttcaaggaca acgttcttta
   110221 gaatatgcat tccttccttt ccgtcttttg cgttttctaa aaacgatttt ccgatctgta
   110281 gatccaattc gatcggaacc acggaatcaa tgatcgcgtc gcacgcggaa aacaaaaaga
   110341 aggtggaaag tagaaatatc ttcgaaaaaa accttttcat cgaaagcatt tatttttaaa
   110401 agaacgaaag attcatagca gaattttgag ttatttcttt ttaaaatggg tccgtgtcgg
   110461 ccataaagaa taactctctt tggaaacaat tctcgaaatt atttctaaaa accgaaaaat
   110521 tgtcggagtt cggaaaatct ttatcttaaa atcgatattt ttcaggtatc aatcatccat
   110581 tttgtaggag ttctcacgtt tcaactcctg agaaatggga tactcgagac tttaaaaacg
   110641 actatcttac tccgcactca gaacggtttc ataaccgccg tatgcgcgga tattgatcac
   110701 gcccgattga aacaaaagat actgtccttt gattcctgtg agaacgtctt cgatgagtgg
   110761 atttttttca ggcgcgagcg attgtatttt ttgcggataa gaccgaatcg gataacggat
   110821 attagtcgga gtttcttggg tagaaatctt ataatccaga tcaaaatcaa actcttcgat
   110881 tttttggatg aattcttttt ttcgttcgat aagatcaacc ggctcaggat cacctgccac
   110941 cattttttgc caagtcgtcc tatcggacaa aaccttggaa agttcttttt ctataatccc
   111001 agcgtccctt ctcgaaacga cttccacaag aggaattcct tgaacggccc cctgatccac
   111061 ccatcgattc gataccggat tttctttggt gattccgacc ttaatcgcgg aactgtttgc
   111121 aagatacacc gtgtgggaaa taaaacagtg agattccccc caatccggct ctctgcaagt
   111181 cccgagatga aaatgacaag tatcgggcct taagatacaa agatcgtttt ccgcaagagt
   111241 ttgaaaacaa gtgaaacaat ttccctgatt gaaacttttt ttagtgattc ttccgcaaga
   111301 aacgcagcgt atctttccgg taaattccaa ccgaatcttt ttattcaaat aatttagaat
   111361 agtagaattt tcttgaatac gggcttcttg tttttcggaa gaatccaaat cgtacgtcgc
   111421 cgtgacccag atataccgaa caggatcgat cccctgatga tccatcatcc tcaaaaaacc
   111481 ggaagcgatt tgtttcatgg aaacgaaatt tctcttccgc caagcggtct gcggatcgga
   111541 tcggttttca cttccaaaat cgcgttcaat ttggagccaa cccagtcaaa aatgagaatc
   111601 ctgtcctgaa actcgtaatg actgagttgc ccggtgttta gataaaatgc gcgtaaaaat
   111661 tctcccggat tttcttccga atcgattttc accacgtttt ttccggaaat cgtggttccg
   111721 gagtacaatt gaatattctt atatactttc aaactcggat tgaatccgcg agaaagagtt
   111781 tcggaggcgg atgtagggag tttttcggag attggagaag aggacatcgt ttcaggcaac
   111841 ttttgagact cggaaggagc ctgctgtttt aagagcccgc agaaaaaagg accgggaagt
   111901 ggaggaacgg gaatcgtaca aactccgtct tcccacacct gctcttgatc gatcgtgtat
   111961 tcttttttta aactctgcgc gaccttcgca tacgtgtaat acttgagtcg tcctaccaat
   112021 tctctgagtg aatattcctt ccaatccgaa ttttgtgcaa agacagaaat attcaaaaac
   112081 gagaatagac cacaaaacac gatcgtactt aaaaaaacgc cgtatttgat atccatctta
   112141 ataaagataa tacttcttga tcttctcatt gtattctttc tcggcagaat ttaaatattt
   112201 cgaatattgg tcgtagcttt ttccggagtc gaccgctttt cgaaaggatt ccgttcccca
   112261 aaggaaatcg atattataag ttccatccgg atacgatctc catttaaatt ctttataatt
   112321 cgattttaag acgacgatca attgaaacac cattttgaga ggatcgtatt ttcgattcac
   112381 aaccgttagt cgcaatcctc tacagatctc atttttatac ggaccgaata ccggtttgaa
   112441 gaatacggtt tgataataat agtctcctcc ggagttttga ttcaattctt ccgctaattt
   112501 ttcaggttcg atcatccaag gcgctccgaa atatacgaaa ggagccgtcg ttcctcttcc
   112561 cacagaaaca ttcactcctt ccaataaaac gagccctaga taattgatcg cggaatctac
   112621 cgtcggcaaa ttcggagaag gtgtaatcca aggaattcct tccttatccc aatcgaaaga
   112681 acgttttgcg tttttaggcg atatgatttc caactgaatt ctattttcca agtattccgc
   112741 gttgtaataa gcggccgact ctcctaaagt taaacctccg aagaaaaggg aaggaaattc
   112801 tcccgcaaag ttaagaaatc ttttatcaat catctctccc cttcctttta aataaagagc
   112861 ggggttgaca tgatccaaaa cgatcaattt tgtattcttc gaatctggaa ttccatccat
   112921 gattcttttt aaaaccgtta agtaagtata acatctcatt cccatatctt gaacgtcgaa
   112981 aagaatcaca tcagtgcctt tcaaaatcgc gggaagttcc gcatttttca cccgatagat
   113041 atgatagatc ggaagattga aaaattcatc cactgtaacc ggagatttgc tgaaatcttc
   113101 ttccaacccc aaaaatccgt gttcgagccc gatcagatgt ttgattttta cgttatgctt
   113161 tttaaattct ctcagaattc tttcgggact tctgccgatt ccggatggat ttgtgattag
   113221 aatcacgttc tttccggaaa ggccgggaag aacattggta taaaattcga tttcggaagg
   113281 aacgtatttc gaatccgaga tatgtttgcg aaaacttttt tccgcacacg caatcgaagg
   113341 gaacaaaaga aaaaaaataa ccgaaagaaa gaatttttta tttatttttg tgttgagcat
   113401 ctgagacttc cttcctattc tgtttaagaa aatttctcaa accttattct tcaaggagaa
   113461 aaacgacaaa tgaatcgttt ccttactacc aggcttatct caacattagc aattatttcg
   113521 tttgcagtga actgcggttc ttccggatcc actcgcggta aaaagaaaga attctacgaa
   113581 aaagaaggta acaaagttac cgtgattgga gaagctccca tctataacgg cgacaaacaa
   113641 atcgcaaaac aaagggcttt aaaagacgct aaaatcaacg cagttcgtaa agtgatcggt
   113701 gaagaaatca gtaataaaag taaggcgtcc gacggagaaa gtttaggttc cagccttctt
   113761 tctaaaacgg atgcattcgt taaaagttac gacattatcg acgaagccga aggtaaaatc
   113821 gatactcaac ctatgttgaa acttaccgtt cgatgcgaag tagaagaatc caaaatttcc
   113881 actgcggtcg acaatctgct cgccgacgta ggcaatccga gagttgccgt tttagttctc
   113941 ggtaaagtgg gtggcatgcc ggtcgcaccc gcaagtgcga ataatttcgg ggaagccgaa
   114001 atcatcaaag ctttgaaaaa aaacggaaac aaaatcatcg atcccgctct taccgccaag
   114061 aaagtaagta aaactcaagt ggatgcggaa aacgtagaag gctctccttt gattaaaatc
   114121 ctggcggaag cgcttcaggc cgaggtgttg gttcttggaa ccgtagaaac cgaagaccaa
   114181 caacccttag attccgtaaa cggaaaagca ttggaaagaa ccatctataa cacagcagcg
   114241 accggtactt ataaagtggt tcttctttgg ggagacggaa aaatcgttga tagtggtagc
   114301 gcggatggtc gaggagccga tatcactcaa aaagtttcca gagagaaagc gatttccgag
   114361 tgggccactt ccgtttctaa gaaagtaaac gctcaattga aagaagaatg gttcaacctt
   114421 acagaaaata atccaatcgt cctgaagttc accggattga gtgccgacga agcgactaag
   114481 ttcaaagatg atcttaccga gtttaccgcc gcgaaagaag taaacgttag aacctccgat
   114541 acgaacggtt ccgaatggga agtaatttat cccggtaagg attctctctt tcaagaggaa
   114601 ttggtttata aaaaagacag aggcttctcc tttttagcga ctaaaacctt ggaagtaaaa
   114661 tccgcaagtc gtggcgtggt taacttagaa ttcaaacctt tgaaataagc ttttcatttc
   114721 attccaagag aaataaaaaa tacccgagga agttttttct cgggtatttt ttatacttaa
   114781 aacttatccc aaaaccttgg aatcgtaaga actccgacaa aagtgcacga acaaataaaa
   114841 tctgttcgaa agcccgtaaa ttattaaaga gccatgatcc gtggaactcc tacgttttcg
   114901 ctttattacg agctttggga gccgatttct tttttcaggt tttgggacaa gttcttagat
   114961 ccggtctcaa aactatctat taaagaaatt gaaaacaata atagtgctcg cgagataaag
   115021 agatgcaaga taattttcag attttctttc ccaccggata aggatagccc tgaatcgatt
   115081 gtgccaactg ttcgttcttt caacga
//
LOCUS       BDFCADHJ_2            106852 bp    DNA     linear       08-DEC-2021
DEFINITION  Genus species strain strain.
ACCESSION   
VERSION
KEYWORDS    .
SOURCE      Genus species
  ORGANISM  Genus species
            Unclassified.
COMMENT     Annotated using prokka 1.14.6 from
            https://github.com/tseemann/prokka.
FEATURES             Location/Qualifiers
     source          1..106852
                     /organism="Genus species"
                     /mol_type="genomic DNA"
                     /strain="strain"
     gene            complement(223..711)
                     /locus_tag="BDFCADHJ_00118"
     CDS             complement(223..711)
                     /locus_tag="BDFCADHJ_00118"
                     /inference="ab initio prediction:Prodigal:002006"
                     /codon_start=1
                     /transl_table=11
                     /product="hypothetical protein"
                     /protein_id="X:BDFCADHJ_00118"
                     /translation="MKYTIVQQFPVPLKDLLKAREDRYKYLDKFPELKNVELLEERKN
                     GNLVYQRRKVKLAESMPKVLATLLSDPSLLENSTFDLNTNTHEFTLAPPGNESIVQIS
                     GVSVYKELGPDKSERSYDVEVKSGVFLMGAAIEAVIEEVHKHSLEKDKNSISEFLNSY
                     KS"
     gene            830..1969
                     /gene="alr1"
                     /locus_tag="BDFCADHJ_00119"
     CDS             830..1969
                     /gene="alr1"
                     /locus_tag="BDFCADHJ_00119"
                     /EC_number="5.1.1.1"
                     /inference="ab initio prediction:Prodigal:002006"
                     /inference="similar to AA sequence:UniProtKB:Q8RAK6"
                     /codon_start=1
                     /transl_table=11
                     /product="Alanine racemase 1"
                     /protein_id="X:BDFCADHJ_00119"
                     /db_xref="COG:COG0787"
                     /translation="MKETASSWIEISKRSLSNNLNSFRSILRPGSTLTAILKSNAYGH
                     GTDLMAKLCIEEGVSHIGVNSIEEAQRIRQIDPKIPILIMGEIQNPEKRKEALSDPNF
                     WIIFSRPETARILSSLNPAPKLHLKIDTGMGRLGNHGETLKYTLGELKKNGITLDGIC
                     THFASTEDVLEHKYSLMQIQKFEKAVLLAESLGYKNLIRHMCASASTMLFSSAHYEMV
                     RVGISLYGLWPSIQTRLSLNLNGNKNFQLSPILSWKTRIVHIQNHPADSYIGYGSTFQ
                     TSYPTKVAIVPIGYYEGLDRKLSSNGDMLVLGKRARIIGRICMNMTMLDVTHIPGADV
                     GSVVTVIGQDGEELITADDIADRTHTINYEITTRISESVCRIVVD"
     gene            2019..3149
                     /locus_tag="BDFCADHJ_00120"
     CDS             2019..3149
                     /locus_tag="BDFCADHJ_00120"
                     /inference="ab initio prediction:Prodigal:002006"
                     /codon_start=1
                     /transl_table=11
                     /product="hypothetical protein"
                     /protein_id="X:BDFCADHJ_00120"
                     /translation="MQDAISKNSNITQIVYSTKTYDRLIGLVYKTRGILFDSIDEYFS
                     ENNRDRVLNAHYPTVIIGNHVEEGDILALSVIYKAIQPKIKFAIPAREDVLKKNFLIK
                     EFRPKGTLKLIFGLIDKTNLIPVLLKYIGCFPVKRPFRDNARELLKSGELRGMVDQEW
                     NILIERVTSGRNLFLFPEGTFNQDGYLNQIKRGVYFIRTKIKDVRFISFTLTYDYISA
                     KKTQLHIAYGETFDIPENASSDEVTNIVKEKLGKNYVITSGNLLSMILMRLGTEASIG
                     QEILFKRLQNFADEIKKKGKKIHVSGKLFGSHLEETFQHILNKGLENKFLKLDGNGEV
                     FGTEKLLYKDTRNLRKKNEFLYHANQLTYHKPELDKILPSLT"
     gene            3169..4080
                     /locus_tag="BDFCADHJ_00121"
     CDS             3169..4080
                     /locus_tag="BDFCADHJ_00121"
                     /inference="ab initio prediction:Prodigal:002006"
                     /codon_start=1
                     /transl_table=11
                     /product="hypothetical protein"
                     /protein_id="X:BDFCADHJ_00121"
                     /translation="MGFWKRLFFPKKEYRSAAKAWIENPEKVQKSINRVLDTFFDSTL
                     KELMPEKISLSLEPVAGLRIPEDKVKTILQGVNIRTVLPFNSVSEAMSQETQEAILEF
                     AAGTITAPSKFFLMKVLGQSPIQEMFSLGLEKILVEFNRKLNPLAGMFQAAGFEKQIS
                     GFLTILLPSFTEKIAEMLHNSSESEAGKILISNTLKILFQTGFSDLGRLESTDLRKHL
                     EKLRQTISSDPLLEKNMEKFYESFRDAVLNEYRGETLKEFLGYSDEEYIRFRDSVSKT
                     TAENILVIHKQKPLTELVAGLLEDMLV"
     gene            4077..4877
                     /locus_tag="BDFCADHJ_00122"
     CDS             4077..4877
                     /locus_tag="BDFCADHJ_00122"
                     /inference="ab initio prediction:Prodigal:002006"
                     /codon_start=1
                     /transl_table=11
                     /product="hypothetical protein"
                     /protein_id="X:BDFCADHJ_00122"
                     /translation="MKKVINQIGKALEYLDKLGTGKSFQLFRSLGYEKLYSLSEKVDH
                     KTLLYISQHLDEKTIVEFLNRIPEETLVTLLSTVPPQNITYFANTIPMDDLILLSTSI
                     PAADIAEMSFKTGKESAAELLKNIGTQKSIALLNEVGIQNFIELSLRIPPIQLIPIVQ
                     ELTPEQSGIWIRKRGIGDIPKLIEAFGVQNLLVFLRTLGFKKNIHIIEVLGIEELIEL
                     AYTISGMKLPRLVSEKKQQTSPKKTFQKTKSKKKITTKQKSKSRMKRI"
     gene            4966..5208
                     /locus_tag="BDFCADHJ_00123"
     CDS             4966..5208
                     /locus_tag="BDFCADHJ_00123"
                     /inference="ab initio prediction:Prodigal:002006"
                     /codon_start=1
                     /transl_table=11
                     /product="hypothetical protein"
                     /protein_id="X:BDFCADHJ_00123"
                     /translation="MLHHEFRMQFTFRRQKTDELRFARSRQRTETRELLHHGFRMQFT
                     GTKKKTALEKRTAFRRKAFCRLKVGVPTSRGFGTDS"
     gene            complement(5247..5912)
                     /locus_tag="BDFCADHJ_00124"
     CDS             complement(5247..5912)
                     /locus_tag="BDFCADHJ_00124"
                     /inference="ab initio prediction:Prodigal:002006"
                     /codon_start=1
                     /transl_table=11
                     /product="hypothetical protein"
                     /protein_id="X:BDFCADHJ_00124"
                     /translation="MSRKEIYSIIIIFLIFSVCLFFFNEEVVKDSSENEKLRSGLSRN
                     TVMRQEDSLFESGNFLDFSGSEESETLADSNGDITSTDDVAPTADGYSSLSSEEKERI
                     RKEIIQKVKLLAERFPDNSLIPRELTEEKRKKDEEKMDKIRGILLEGGEVPKSEMEFY
                     LDSKIKKTNDMTEILEYSMKFFKDSGRHYPDTFMKIIEDRLQSLRESKDELLNAKKNL
                     ESN"
     gene            complement(5909..8215)
                     /gene="rcsC_1"
                     /locus_tag="BDFCADHJ_00125"
     CDS             complement(5909..8215)
                     /gene="rcsC_1"
                     /locus_tag="BDFCADHJ_00125"
                     /EC_number="2.7.13.3"
                     /inference="ab initio prediction:Prodigal:002006"
                     /inference="protein motif:HAMAP:MF_00979"
                     /codon_start=1
                     /transl_table=11
                     /product="Sensor histidine kinase RcsC"
                     /protein_id="X:BDFCADHJ_00125"
                     /translation="MIEIAITSRISAFPILYAKSRGFFEKEGIQVQIRVLENYDAILA
                     FLSSGKIEVGEIPFTTWLDLHLKKTVPNKSIFRGMILSRMIHSFYSKYNSSMDSILEG
                     TPYLIPVLQNTSVDKLLAQEFMRSSRFRKKISYTFVYSRSYLLEYEFAQTTTLGLIGS
                     VQESHFLNNGFRISEGRDLPPYRLPVNMLAFNGRFAKTYPDRINKLQSALFRAIQSLI
                     ENTSNTTEHVIQENIPEFKIEPEQLHYFYKQPSQDLQEILSPVAALEELEYLGRIYWR
                     SIKHLTDPPPVLLEALDLAAKDPIPIYPAALKTKKTVLMEEQFNREDESNRLLEITGD
                     RRELGDLVSDVHNLVLNIYNSKKGVRLPVLPLKGTASAIRTGINSILDFLFQEIRTQE
                     IKALAIDNVLMMQGLEMDKRNMELQFSDDRFNYLFEFSPIPVILLDSVSGALIAGNYN
                     FRSLTSYSKDNIHSLRLEDLFPGLEEMGDWSSPTKSPETMLRVDQVKMKLRDKSEMDV
                     SLSITALFERARKIYQVHILYDSEKKETEQAKHEFISNISHELRSPMTNIQGYFELLR
                     AEINTFLSKDQSGMLNVIEKNIKRLNHLIENLLKFEEVQGEDNSGLVENFDPALVIEE
                     VVYSNEPSAKEKGLSVELNLIKKLKVRGIRFEFSQVITNLFVNAIKYTEKGKIEMTMI
                     ESGEGTIEINIKDTGVGIDPKYVEKVFERFFRVPNDRNKRVGGTGLGLPISRTILHKM
                     NGEITLESRVGGGSNFKISLPLQSSDSK"
     gene            8325..8918
                     /gene="mltF_1"
                     /locus_tag="BDFCADHJ_00126"
     CDS             8325..8918
                     /gene="mltF_1"
                     /locus_tag="BDFCADHJ_00126"
                     /EC_number="4.2.2.-"
                     /inference="ab initio prediction:Prodigal:002006"
                     /inference="protein motif:HAMAP:MF_02016"
                     /codon_start=1
                     /transl_table=11
                     /product="Membrane-bound lytic murein transglycosylase F"
                     /protein_id="X:BDFCADHJ_00126"
                     /translation="MRIEELPPVQKILNRIQDIESLANRFVKETPVQNRQEPFDSMLK
                     AEGEKSASNPKIEPWRTNSRGNWESIEPTLAEIIRKESEKNHLDPSLVQSVIKAESGF
                     KTDAISPKGAIGLMQLMPSTANLLGVDDPSDPAENVAGGTKFLSDLLNKYRNLDHALA
                     AYNAGPKAVDHYGGIPPYKETKKYVEKVKKFYRDFSE"
     gene            9187..9849
                     /locus_tag="BDFCADHJ_00127"
     CDS             9187..9849
                     /locus_tag="BDFCADHJ_00127"
                     /inference="ab initio prediction:Prodigal:002006"
                     /codon_start=1
                     /transl_table=11
                     /product="hypothetical protein"
                     /protein_id="X:BDFCADHJ_00127"
                     /translation="MKDNFVSEVTIRKRNRAATETSILLAAIQVFAKKGYDAANTKDI
                     AKLANANEALIFRYFGNKKGLLEAILTRSEDIKQENSLSSRVRKTSKNYQDLEASIRY
                     LISGKCKDFKDAEDFMKVAVSQIILDPEVSQIIQKKIYTKALPEFITELEKFKKAGKI
                     NPKADLKSAAYAISSFAFALGFMGQCVYKIPPSEIQATIKEVARIFRKGLEPGPTKKK
                     SK"
     gene            complement(9922..12189)
                     /gene="acnD"
                     /locus_tag="BDFCADHJ_00128"
     CDS             complement(9922..12189)
                     /gene="acnD"
                     /locus_tag="BDFCADHJ_00128"
                     /EC_number="4.2.1.117"
                     /inference="ab initio prediction:Prodigal:002006"
                     /inference="similar to AA sequence:UniProtKB:Q8EJW3"
                     /codon_start=1
                     /transl_table=11
                     /product="2-methylcitrate dehydratase
                     (2-methyl-trans-aconitate forming)"
                     /protein_id="X:BDFCADHJ_00128"
                     /db_xref="COG:COG1048"
                     /translation="MAFDIEMIRARYAKIGDLVTKARNVVGRPLTLTEKILYSHLWEG
                     EPKTGYEKGKSYVDFAPDRVAMQDATAQMALLQFMSAGRNKVAVPSTVHCDHLIQAKD
                     GAVEDLKTANTVNKEVYDFLSSVSNKYGIGFWKPGAGIIHQVVLENYAFPGGMMIGTD
                     SHTVNAGGLGMIAIGVGGADAVDVMAGMAWELKFPKLIGVKLTGKLSGWASAKDIILK
                     VAGILTVKGGTGAIVEYFGEGADSLSCTGKGTICNMGAEIGATTSVFGYDRNMREYLL
                     KTNRKDVAELADKIVEHLNGDKEVYADPTKYFDQVIEINLSELEPYINGPFTPDLATP
                     LSKFKEAVQQNGWPTNLEVGLIGSCTNSSYEDITRAASVARQAAEKNLEVKAEYTVTP
                     GSEMIRYTIERDGLIKTFSDIGGVVLANACGPCIGQWSRHTKDPERKNSIITSFNRNF
                     AKRNDGLAGTHAFVASPEIVTAFAIAGTLDFNPITDSLKSKDGKEVKLDPPTGLDFPP
                     KGFDVKDAGFIAPAADGSKVNVVVDRQSDRLQLLLPFAPWEKADLKGLKLLIKAKGKC
                     TTDHISMAGPWLKYRGHLDNISNNLLIGAVNAFNDKTNEVRNQLSGTYEPVPQTARAY
                     KAKGIGSIVVGDENYGEGSSREHAAMEPRHLGVRAVLVKSFARIHETNLKKQGMLALT
                     FADKADYDKIQEEDTIDILGLTSFQEGTPLTLVLHHKDGSSQEIKVNHTFNAQQIAWF
                     KAGSALNLISEEQKK"
     gene            complement(12315..13451)
                     /gene="pal_1"
                     /locus_tag="BDFCADHJ_00129"
     CDS             complement(12315..13451)
                     /gene="pal_1"
                     /locus_tag="BDFCADHJ_00129"
                     /inference="ab initio prediction:Prodigal:002006"
                     /inference="protein motif:HAMAP:MF_02204"
                     /codon_start=1
                     /transl_table=11
                     /product="Peptidoglycan-associated lipoprotein"
                     /protein_id="X:BDFCADHJ_00129"
                     /translation="MHGTNSSLNLDAAEIMARKANNYVTIKGRKYDRELIKLAEEFTS
                     GKRNAKISVNNAKQLLKAVKDNNSYTDIEKHTIEYIRENYKFTEKSDEWFRTEIRKWA
                     TEKVQETNNEGAGESIVVDEEEAPNENFPSSWGENKSDGTSEIPAKDYTNYIPTPSAK
                     PHLKRDKTVPVLIFLIGLLVLTGLIYFFWTLFSSENKDRSNELGKTKINVAIVKGKEK
                     SSSVSKMKKTVTEPNSEKLETVKGTIAKAEPKFSWFEKKHELSSNPKFREIESKVIHF
                     EKNSIQIRKEAKPGLNRLSRWMKEDSSIRVKIIGHTSLEGTEEANHRVSLLRAEMVRD
                     YLAGNGISKDRFEIIPKGASVPIGDNSNEEGKEMNRRVELRIRN"
     gene            complement(13512..14459)
                     /gene="epmA"
                     /locus_tag="BDFCADHJ_00130"
     CDS             complement(13512..14459)
                     /gene="epmA"
                     /locus_tag="BDFCADHJ_00130"
                     /EC_number="6.3.1.-"
                     /inference="ab initio prediction:Prodigal:002006"
                     /inference="similar to AA sequence:UniProtKB:Q9ZJ12"
                     /codon_start=1
                     /transl_table=11
                     /product="Elongation factor P--(R)-beta-lysine ligase"
                     /protein_id="X:BDFCADHJ_00130"
                     /db_xref="COG:COG2269"
                     /translation="MNELSGEVLIKRAQFLSVLRKFFEKKNYLEMDTPCLKAVPSMEP
                     YLDPFLVRSPSRKEKGYLITSPEYSLKEILSKGLEKIYEITHTFRSGEEGSPFHSAEF
                     LMLEFYTVGISLEDLMNFCTELLEVLDCEFQAFGFDRNKVRKISVEESLRKYAHCGIS
                     KSELDRVILERGLSEIPAEKRAYEDSFFIVFLNLVEAHLPKEFVFLYDYPPELAALSK
                     IESGFAKRFELYYGSLELGNAFEELTDPVEQISRFCREQDLRKNLGKEVFSVDPGLER
                     ALREGIPDSCGISIGLDRLLLCILGGSSLREISPYYGKF"
     gene            14507..14842
                     /locus_tag="BDFCADHJ_00131"
     CDS             14507..14842
                     /locus_tag="BDFCADHJ_00131"
                     /inference="ab initio prediction:Prodigal:002006"
                     /codon_start=1
                     /transl_table=11
                     /product="hypothetical protein"
                     /protein_id="X:BDFCADHJ_00131"
                     /translation="MNFVNPIQKYERFEIRRNRQSTEVIPLVVSFDEIAFEELKSVLA
                     LIFYQFNLHVKINLSRVKILPLPVAMKLLSFGFDLRLKSRTLVIEGASASFKKLIRFY
                     RMDKAILVL"
     gene            complement(14855..15262)
                     /locus_tag="BDFCADHJ_00132"
     CDS             complement(14855..15262)
                     /locus_tag="BDFCADHJ_00132"
                     /inference="ab initio prediction:Prodigal:002006"
                     /codon_start=1
                     /transl_table=11
                     /product="hypothetical protein"
                     /protein_id="X:BDFCADHJ_00132"
                     /translation="MSNPLSYPLTWVILSVNEDGLDSESVTRELDLNPDFSTPISATD
                     KEGKPLGFGHWQLHSTLSAQAPLEDHILQILEKVAPYRRKVKEFAVKHPLCMYVSVEF
                     SDSTRQETEIPARLLLLLGNLGIKLVFQPWKRD"
     gene            15490..16215
                     /gene="phoP"
                     /locus_tag="BDFCADHJ_00133"
     CDS             15490..16215
                     /gene="phoP"
                     /locus_tag="BDFCADHJ_00133"
                     /inference="ab initio prediction:Prodigal:002006"
                     /inference="similar to AA sequence:UniProtKB:P13792"
                     /codon_start=1
                     /transl_table=11
                     /product="Alkaline phosphatase synthesis transcriptional
                     regulatory protein PhoP"
                     /protein_id="X:BDFCADHJ_00133"
                     /db_xref="COG:COG0745"
                     /translation="MKTILVIEDDPDIGNLIRKSLDSAHYSTTLQTSGEEGLKFYKAN
                     HPDMVILDLSLPDIDGIEVCRTVRRNDENTPIFIVTARNEEIDRIMGLELGADDYITK
                     PFSVRELKTRVDVFFRRWDKKAGIKPNVGASGEIIRGALKIDPVRRRVTLKDNIVNIS
                     RKEFDILQLMAASPGKVFSREMILEAVWGMEWDGFERMIDSHVKRIRSKLEKNSAQPE
                     WIETIWGIGYRFTDNYDNIVIPD"
     gene            complement(16527..16823)
                     /locus_tag="BDFCADHJ_00134"
     CDS             complement(16527..16823)
                     /locus_tag="BDFCADHJ_00134"
                     /EC_number="4.2.1.96"
                     /inference="ab initio prediction:Prodigal:002006"
                     /inference="similar to AA sequence:UniProtKB:A0R2K7"
                     /codon_start=1
                     /transl_table=11
                     /product="Putative pterin-4-alpha-carbinolamine
                     dehydratase"
                     /protein_id="X:BDFCADHJ_00134"
                     /db_xref="COG:COG2154"
                     /translation="MSDSDNADLKLFKQKLPSGWKIRFRRGVPFLSKVFSFQTYLAGV
                     EFVHSLAHVAEKFDHHPDLFLSYRKVTVEIYTHSKDTITDLDLRFAKETEKIFK"
     gene            complement(17179..17592)
                     /locus_tag="BDFCADHJ_00135"
     CDS             complement(17179..17592)
                     /locus_tag="BDFCADHJ_00135"
                     /inference="ab initio prediction:Prodigal:002006"
                     /codon_start=1
                     /transl_table=11
                     /product="hypothetical protein"
                     /protein_id="X:BDFCADHJ_00135"
                     /translation="MNWISKLVRLKRRQKQRIFNKAYRQALKLMKKEFKAERERHLQA
                     EKELEKYYRKDVDTEAKKTRKKIQELDNFKLLLERREMELDSKIVFLNEQLQKMEELK
                     ARMDGAVNLMARAGSLSNGAVDDAEKIKQTLKKVF"
     gene            17842..18120
                     /locus_tag="BDFCADHJ_00136"
     CDS             17842..18120
                     /locus_tag="BDFCADHJ_00136"
                     /inference="ab initio prediction:Prodigal:002006"
                     /codon_start=1
                     /transl_table=11
                     /product="hypothetical protein"
                     /protein_id="X:BDFCADHJ_00136"
                     /translation="MTSKTEDFNEEVESLKDKAKRITGKARGEYLEHVSDLKEKIKQI
                     SGDTSERAKQIIDQTGVYIKENPQKATLIGLGVGLGIGLLVGMLIRRK"
     gene            18138..18521
                     /locus_tag="BDFCADHJ_00137"
     CDS             18138..18521
                     /locus_tag="BDFCADHJ_00137"
                     /inference="ab initio prediction:Prodigal:002006"
                     /codon_start=1
                     /transl_table=11
                     /product="hypothetical protein"
                     /protein_id="X:BDFCADHJ_00137"
                     /translation="MAKKRKSDSAKESYNDEYTKKGNDLKSHFLALVDSILEYFQTLL
                     LYGQKLLTKRLQTGIQAYIFLKIGLFFFAFGSVGFLGALFVFLHKISGGDFLLSSLGA
                     GGASFFLSILFLWLAASFLKIKDRS"
     gene            18518..18775
                     /locus_tag="BDFCADHJ_00138"
     CDS             18518..18775
                     /locus_tag="BDFCADHJ_00138"
                     /inference="ab initio prediction:Prodigal:002006"
                     /codon_start=1
                     /transl_table=11
                     /product="hypothetical protein"
                     /protein_id="X:BDFCADHJ_00138"
                     /translation="MKEFPDLNPFDGSDRFLGKDPSDMSLEELKLYLHIQKLRVRLEF
                     EKLQSSINYTGMVVDALDKLGMGKLLQSFLKTPDNVYQPEE"
     gene            complement(19249..21222)
                     /locus_tag="BDFCADHJ_00139"
     CDS             complement(19249..21222)
                     /locus_tag="BDFCADHJ_00139"
                     /inference="ab initio prediction:Prodigal:002006"
                     /codon_start=1
                     /transl_table=11
                     /product="hypothetical protein"
                     /protein_id="X:BDFCADHJ_00139"
                     /translation="MQHNLIFKDGKSDKFWNVEVSGKSFTVTYGKTGTAGTSQTKTFD
                     SEEKCRKEAEKLLSEKLKKGYIEKGSRTSSQNKKTSVQTSDDFSKEWENIVNSKNLQK
                     DLTKHFLYLADSPGFESVVHKIFEHAKAAKINKNTLVVEFKSGKTLTASPPGNPNSYK
                     KFPRSFLKLIEKHNTLKTDRLELGKCYFDFDIYDEDDRVYDLFDGKASNVLCPLHYTD
                     NSDWIYHPTEKNKEGEPAIFPVIHELEDEINPVYHNIGALFLQQLCDEFEIDIEIPIA
                     ERPADPSADSKTAWWDNLRDVWKQIFRDQFKDGDKEPTFQTILTLEKLDLSGRPISDL
                     KPLGILLAEKKFKLEVIRLNNTSVSDLSILAMAGKKFFSVDISGTPVKDVSMLKEINF
                     LTADGCTELDFATLVKLKKLYRLSLRDTKLNDLEFLHNFTELEQLNINGTPLTDEQIQ
                     EFHVRFKKNRLEKNKAASSKRDPLKLDIHPEIKDPLLRVLADNSDYNPELALEAGEKL
                     LAQRTERKDIKQILKDLIAICDKQWRKYFYIETPEGRKKYEFFNQSEKRFRYISETGD
                     FSAPVSIASVADPIAEIVGLIPFIYENKKKYKAYETIENSSFYHVSAILEIVSKTKYH
                     DVTLAQVEEAVKKSDYVEYKIEKNGDMYIKVQK"
     gene            complement(21688..23142)
                     /gene="pyk_1"
                     /locus_tag="BDFCADHJ_00140"
     CDS             complement(21688..23142)
                     /gene="pyk_1"
                     /locus_tag="BDFCADHJ_00140"
                     /EC_number="2.7.1.40"
                     /inference="ab initio prediction:Prodigal:002006"
                     /inference="similar to AA sequence:UniProtKB:Q02499"
                     /codon_start=1
                     /transl_table=11
                     /product="Pyruvate kinase"
                     /protein_id="X:BDFCADHJ_00140"
                     /translation="MKSEFSVIRKTKIICTIGPATADKKMIQALAEAGMNVARLNMSH
                     GNHDFHRSIIRNIKSLNKDILKNPIAILLDTQGPEIRTGDLQVDHLDLKVGETFVFHI
                     IPGEESEEQSVFVNYKDIVKDLKVGDPVTVDNGLINLIVEEINDSALKCKVLDGGKLG
                     SRKHINLPGIRVNLPSITPKDHKDILFGLEEDVDFIALSFVRSAEDINQLKQIIEENE
                     GHAQVIAKIEDQEAVRNMKEIVEVSDGVMVARGDLGVEVPIEELPILQRAIIKECALK
                     GKRVIVATHLLESMINNPSPTRAEVTDVANAVYEEADAIMLSGETAAGKFPIRCVEMM
                     DKIAQRVEKAGGVDYVKDKIPQDKKEQMARSAAELADSLKCPAIIVITRRGTTALNVA
                     GFHPHYPLIYAFTNMTTVRRKLWLTRGVIPYRIDFSKDPEKTIRLAIETLKKAGKIED
                     GDQVVILSDIIAGEDRVETIQIREVKTYFNAEKL"
     gene            complement(23181..25139)
                     /locus_tag="BDFCADHJ_00141"
     CDS             complement(23181..25139)
                     /locus_tag="BDFCADHJ_00141"
                     /inference="ab initio prediction:Prodigal:002006"
                     /codon_start=1
                     /transl_table=11
                     /product="hypothetical protein"
                     /protein_id="X:BDFCADHJ_00141"
                     /translation="MLEPQSPELKVADYNTALQLTQSLEARNDFQYKKIHKLLLVIGD
                     WTDKFVVNKILPNVDQLARESGLDKDKTLQFLKELCTKYKPPIIKKICMVDFNPAEVS
                     FDGGIESCLKMNPVFARPQSTDASTSHRYVDGVNQITFNAIQRWVKENRALPSRKEFI
                     KQIHSAILENKLSNTYASTEIGKLFNDPFDTSPEFKQITVNIHLKPVLKKLVEQKVLF
                     FFRNEQAFNPGNRSVFYYNVRDEILARIEAYKAFLMDHLIPELQSIGAINVLSEEEKE
                     NTRNLVNFIMPYMSPAYGDQKTAMEELLVLIRFEEEDKEKKEKEEKKVKLGEIVDYIK
                     SANRLVDLNFLRFRGQQIEEDIRVLVTNHDQILHTEFADKNTLYNYVLHKLSISGAVE
                     AARKTFASTGNDNEIRILDRMKVKDFIEDRDLISSFDKLELSSLFKYLPFFTRLWRKI
                     FGNITVHKSEMEQIRAHNTIELNKRIMEARNKKIQEDTSKLAEKRVKEKELAEKNARK
                     QQTAHVKQEKTSPATIHQEVDPLGAKLLERTLDILDNYWSNHQYPDRNILLYEMDGEI
                     DEDGLVNFLKKFGKNNIFSFMVRNQEDKYTFPILITKRYLKKNGKDLLEKASAVIDEQ
                     KNASMPDQDLFDFCISLEAFLRKTMPKI"
     gene            complement(25152..26201)
                     /gene="asd2"
                     /locus_tag="BDFCADHJ_00142"
     CDS             complement(25152..26201)
                     /gene="asd2"
                     /locus_tag="BDFCADHJ_00142"
                     /EC_number="1.2.1.11"
                     /inference="ab initio prediction:Prodigal:002006"
                     /inference="similar to AA sequence:UniProtKB:P23247"
                     /codon_start=1
                     /transl_table=11
                     /product="Aspartate-semialdehyde dehydrogenase 2"
                     /protein_id="X:BDFCADHJ_00142"
                     /db_xref="COG:COG0136"
                     /translation="MSRVKVAVLGATGSVGQRFIQLLDHHPYFEVTHLCASENSAGKT
                     YGDVMKARWKISSDIPAYVKNMIITTPDPAKTKDVVLAFSGLDSSIAGEVETNYANAG
                     IHIISNSKNHRMDPTVPLLSAEVNSSHLDVLTSQKTKGKIITNSNCTIMGVTISLKPL
                     FDRFGIESVMLFSMQAISGAGYPGVPTMDILGNVVPHIGGEEEKAELEPLKCLGKVEN
                     GKILHADFSISAHCNRVPVFDGHTVCVSVKFKRKASKEEILSAWKEFSGEPQTLDLPL
                     APNPVIFYREEEDRPQPKLDLDTGKGMTTVIGRLRPDPIFDWKYVVLSHNTIRGAAGA
                     ALLNAELLYKKNFLG"
     gene            complement(26260..27855)
                     /locus_tag="BDFCADHJ_00143"
     CDS             complement(26260..27855)
                     /locus_tag="BDFCADHJ_00143"
                     /inference="ab initio prediction:Prodigal:002006"
                     /codon_start=1
                     /transl_table=11
                     /product="hypothetical protein"
                     /protein_id="X:BDFCADHJ_00143"
                     /translation="MGQRENIKSKAGESKCTNNGFLLTVGILILCLLDFLFFRVLIWK
                     VPNESPWSSNHFYNFLYEYFALREKQKSHPRILIVGSSIAHYSFDRESFRKEIFERTG
                     KEVEVEFLSYAGMTPLDVWLCRNKIVELKPDFVVFPINFIDWRLHRAYSLNSSNKNET
                     IDSKLLLLDALNFFEAPQSRFIFPLETVLTFFSELGFAKASEYISASFFGFYQYKDIF
                     WKNLRSLYYHRYGRNTSYHGYNGVQIPERVTSLGWTGKKFSFNLTEGMKKEGFLVQVV
                     PEILFSGPLKITFQKKNIIRAFYFSEPGWKKILLGNFFDSEDPGLPITAELSTTWIPY
                     YAEGENKDWNYDRLGVRLQQTFGADLPRSGMQYTREERLEDLRYLNMSDLEYSKYFNF
                     RLLEDHDQRPGIGYLVALKDAKLRIREEKFVPVLHFQYLKKFADFLKEKEVPLWIINN
                     PENPISLDWYQYSNWYREHLLFLKDISGDGVWFSDLKDSLSMQDFSDYHHFTFPGMVK
                     MNPIYAGEFVKISERQRHNLLKP"
     gene            27995..29545
                     /locus_tag="BDFCADHJ_00144"
     CDS             27995..29545
                     /locus_tag="BDFCADHJ_00144"
                     /inference="ab initio prediction:Prodigal:002006"
                     /codon_start=1
                     /transl_table=11
                     /product="hypothetical protein"
                     /protein_id="X:BDFCADHJ_00144"
                     /translation="MLRYVFSLILFFASLLFSLALSPQEIYLNSDILYLPTLVLDVLA
                     DGGNFLSWSFTPSPYFFPDFLIIFVLLLIFENAQKALICFAFLQTILFTILMERFWLF
                     AREERKGKPLSSKEIRRVRSWILLLISLLLLIAKNFPTLYIIFLPSIHTSAFLVTLYA
                     WPLIHKTFKKRQVWILILWITLTVASDRILLVELIVPGILAGFLFPSQAPKNQRSGWK
                     RLFPESSKILIISGIAGLILHEVLKSFLFIERSGKIPINLSLTRAVMDGTRFFMEAQA
                     WILSGFKGKVPIPAILISILIIALALSLVRIKKSKSTAFLFFLFAILFFAPILTGLYI
                     DEYSLRYVSPALILAPFLLLSITEFSKRTLTPIIFFLLFILLLFIRQKTPQNIEDSFY
                     RLFRTVPQEAQCVDEISEKTPISLVISDFWTAKRIRVFSKKRIPSIHIAYGTLEGSHT
                     ISNREWYLKNYPGTVAVFTQGLGENRIREIYGTPTENTQCGELKIYFYADFRKIGPTL
                     RKPFQKTK"
     gene            complement(29530..30999)
                     /gene="patA_2"
                     /locus_tag="BDFCADHJ_00145"
     CDS             complement(29530..30999)
                     /gene="patA_2"
                     /locus_tag="BDFCADHJ_00145"
                     /EC_number="2.3.1.-"
                     /inference="ab initio prediction:Prodigal:002006"
                     /inference="similar to AA sequence:UniProtKB:O25526"
                     /codon_start=1
                     /transl_table=11
                     /product="Peptidoglycan O-acetyltransferase"
                     /protein_id="X:BDFCADHJ_00145"
                     /db_xref="COG:COG1696"
                     /translation="MNTISVSMNFTTPQYFLFFTIVWCVRWVFAAVYPRRNSFVLGFL
                     LLASYYFYLSWDYRFGVLIFFTTILDYSVGRALGFQRNLRERKVLLFLSLLGNLSVLG
                     FFKYFHFFMDSFLTLFHSLGWQISAPTLKVILPVGISFYTFQSLSYSIDVYRQRIQPE
                     KNFFHYALFLSFFPQLVAGPIISAKILLPALRNMFSWDNVPLREGIWLILLGFVKKAV
                     IADRISVISDFAYQFPESISTFFAWLGVFSYSIQIYCDFSGYTDIAIGSALLLGVRLP
                     ENFKLPYTATSFSDFWRRWHISLSGWLRDYLYIPLGGNRIADFTTYRNLLITMLLGGL
                     WHGASWNFVIWGFLHGILLALERWFRDSVSFPWKENSILSHGMKFLYQIFVILSVCLV
                     WVFFRSKTFSGSIGFFKTLFLFRKGIEPTYTMQSHFFTILLFMILATWIGKKEELSEA
                     FSRFREDLHWSLFAFLSALGFITGVVLTVETKPFLYFVF"
     gene            complement(31875..32090)
                     /locus_tag="BDFCADHJ_00146"
     CDS             complement(31875..32090)
                     /locus_tag="BDFCADHJ_00146"
                     /inference="ab initio prediction:Prodigal:002006"
                     /codon_start=1
                     /transl_table=11
                     /product="hypothetical protein"
                     /protein_id="X:BDFCADHJ_00146"
                     /translation="MAEVIKLRVKCHACSYMIEGSAKYGAGHYVPEGIDFEFVAIGKI
                     ETPKGKRVKAEISAVCPNCGVKNKWTV"
     gene            complement(32724..33110)
                     /locus_tag="BDFCADHJ_00147"
     CDS             complement(32724..33110)
                     /locus_tag="BDFCADHJ_00147"
                     /inference="ab initio prediction:Prodigal:002006"
                     /codon_start=1
                     /transl_table=11
                     /product="hypothetical protein"
                     /protein_id="X:BDFCADHJ_00147"
                     /translation="MASKVKRSSFQKLLNAMKRMSLEVNDYEICRRLETIMMTSKEDL
                     SQVVVKSLLDNPLDFDPKTLPEPYGQYIRHFIYMVKRNKKQGIDTNFDISSNLKSSEK
                     QILSIENSVKNTPSPKKEKSKKTSKR"
     gene            complement(33201..34184)
                     /locus_tag="BDFCADHJ_00148"
     CDS             complement(33201..34184)
                     /locus_tag="BDFCADHJ_00148"
                     /inference="ab initio prediction:Prodigal:002006"
                     /codon_start=1
                     /transl_table=11
                     /product="hypothetical protein"
                     /protein_id="X:BDFCADHJ_00148"
                     /translation="MAQFLLAGLLGFGMSGELSASENEVLKAPQVLVHQEEVDRVLSV
                     PVARETSTLDQDDFFVSNSKAIGKTKSYRANSIWKEISSSGMYNIVTNFQSLHSNFQN
                     FDLRFENTTLSTIRNFSIETRMSILTKLGSSSVLSLEDFEKLKIKNVSGRSRETVVSY
                     MIRNFLTLSLFQNLFCSEVSLVLLENYIYPSQQIKLVGNLAKKTLIQINQFDKNRKEF
                     SVRSFPKLVRVTTFLSIFPWLGKLMFLHQKEEANQIYSPIFSFVIRAMGLLHLPFVNA
                     YQHFERFASEIQTYASLKTVVEIERNHSPKKEDISFKTPTNEGVIETEERV"
     gene            complement(34293..35303)
                     /locus_tag="BDFCADHJ_00149"
     CDS             complement(34293..35303)
                     /locus_tag="BDFCADHJ_00149"
                     /inference="ab initio prediction:Prodigal:002006"
                     /codon_start=1
                     /transl_table=11
                     /product="hypothetical protein"
                     /protein_id="X:BDFCADHJ_00149"
                     /translation="MDLDSLYEERKTPGGFLVKVRLAKMTYVVFTQKGPEVPRGSKNN
                     SIVVAVPRIVFLGSQFNLSHFRLGELSFVNVKQSKLVIPYQHSNSGNEVRTIFLNSGS
                     DCDVLPVVVYHFQNSEDLIRSREEGVEMHHLVLDESYPRQDLITLKIRFPSLNMLIVR
                     KKVVAHKTPESPAETDKGKESGIVDFNKVRAADILDSGNLNIHSGNPVFLARIHLRRM
                     DLEKVKQLLLDFQLKPEEVSFIRTFFAVMIRNEFEKDELKQIKQKLLNLDEGFRLAEL
                     ILEMKVNEFEIELEKNFGPEIASMCYALLEKEQDRAEEEEKRIILWEWKLRVKRLFRK
                     SA"
     gene            complement(35306..36676)
                     /locus_tag="BDFCADHJ_00150"
     CDS             complement(35306..36676)
                     /locus_tag="BDFCADHJ_00150"
                     /inference="ab initio prediction:Prodigal:002006"
                     /codon_start=1
                     /transl_table=11
                     /product="hypothetical protein"
                     /protein_id="X:BDFCADHJ_00150"
                     /translation="MLNFKHLSFVHPSLFNLLFSEHSYPKNKKEESSNILGELVRISN
                     GVCGVLTLSFDRGKTLEEVASVGYNEDGFFYSFLARATGNLDKLNLSSDFFPLWFSSI
                     ENDLFHSKAVGCLVGGIRGDSFLEGFFLVEFLEKPTDAILALWAFISKKISENPRPNI
                     PILRAHSSFLAQANLKKESLGQFLAEVCGQQSWPDWLERKNFWIRISGPPGSGKKTLG
                     KWLHRNLSPEKGILVIGFLPEQISKLEKSLDEWIRMTNYGTILIEGTEKFTSLQQKFF
                     FKILSEDSRDFQLIFTETPGIEPTEIFRPFRELLPQRTIVVPGLDEFSSSQKKSLIEL
                     ILEELKESMGREDLRLSEENLHKVLKMNFGKNLSGLRNLLEESILSSSGSEIGILDRK
                     EGQDRILTIPDSEDLDLRRAVEAVERQKILLAQKLFSGNQIRMARALGISRGSLQYKL
                     KQLEIG"
     gene            36914..37666
                     /gene="parA"
                     /locus_tag="BDFCADHJ_00151"
     CDS             36914..37666
                     /gene="parA"
                     /locus_tag="BDFCADHJ_00151"
                     /inference="ab initio prediction:Prodigal:002006"
                     /inference="similar to AA sequence:UniProtKB:B8GW31"
                     /codon_start=1
                     /transl_table=11
                     /product="Chromosome partitioning protein ParA"
                     /protein_id="X:BDFCADHJ_00151"
                     /translation="MIVVSIANQKGGEGKTTTSLNLSMGLARRGKKTLLVDIDPQANS
                     TGIFTNPEGIEKSMHGVFNSKMTIQEIMIETRLPDLFLAPSKMNLAEVETLSGNSVDA
                     PYILRDSLQSVSGIDFCIIDCPPSLSIFTINALVGSNYVIIPLQAEKFSVDGIVGLQQ
                     TITSIKKRINPNLEILGALVTQLKPQTLLTKTIVPVLTKYFRIFETSISDGVAVGESH
                     LAKKSVFEYNKTSKQAQEYEGFIEEFLNELKK"
     gene            37650..38495
                     /gene="noc_1"
                     /locus_tag="BDFCADHJ_00152"
     CDS             37650..38495
                     /gene="noc_1"
                     /locus_tag="BDFCADHJ_00152"
                     /inference="ab initio prediction:Prodigal:002006"
                     /inference="protein motif:HAMAP:MF_02015"
                     /codon_start=1
                     /transl_table=11
                     /product="Nucleoid occlusion protein"
                     /protein_id="X:BDFCADHJ_00152"
                     /translation="MSSKSKRLGSLADVFQAEKLEGTIRKIRLDKILPSENQPRQDRK
                     KGIEDLARSLDKDGLLQPIIVTKQNPEDENYKIVAGERRYHAAKQLGWAEIECKILDR
                     DEKETFRLAIIENLQRENLSPYEEVEAMSHLKNSFKYTDQELGTLFGKSRSYMTELLG
                     ISNLSKEELRSCKEAGIESKNLLIQAVAASRKGTFSEFLNLFQRGTLKTVKDAKSFNR
                     EEENSFTPKVTSATNPKVSNLNSTEYKITKKQGLIQISSDNEELLGNIFKLIKKEIRK
                     KFNSI"
     gene            38789..39763
                     /locus_tag="BDFCADHJ_00153"
     CDS             38789..39763
                     /locus_tag="BDFCADHJ_00153"
                     /inference="ab initio prediction:Prodigal:002006"
                     /codon_start=1
                     /transl_table=11
                     /product="hypothetical protein"
                     /protein_id="X:BDFCADHJ_00153"
                     /translation="MSDNVNSSSEFLLKINVFSHKEKHRKRKMGEHYPYIKFFADIIE
                     SGVWANLSSAAKTLYLVLLKFSDQHFKPVWPSTEILLKLTGFKTKKSIIQGKKDLIQA
                     GLLQVTPGTGHTSSRYYFCFNYPGSKIPPQGYIFQHPRGGILGTPGVPGVPSQGFGEG
                     APNHINITITNNQNQEPTKKAHLSLIDLEEKYGPLVLSEALSIAKTRGMETNLKYVQG
                     ICKNLMKTSNNSTMPEFNQNTKNPCEKDATWKGFLLWSRDRLTRSSIEILEKIRVEPD
                     GRTLCILNPVPESLQMIIAKYFTEEINPPILVIFSAKSEENRTISVRN"
     gene            39789..42302
                     /locus_tag="BDFCADHJ_00154"
     CDS             39789..42302
                     /locus_tag="BDFCADHJ_00154"
                     /inference="ab initio prediction:Prodigal:002006"
                     /codon_start=1
                     /transl_table=11
                     /product="hypothetical protein"
                     /protein_id="X:BDFCADHJ_00154"
                     /translation="MNSESIRISHPDLIKIHEVKSSGVYDLKEGKLLHYFETKSSPGI
                     SVLILQFENVSNLNQIRLHSNPQEINFFPDTFRFDISMDGIVWEPILQETGFRRLNQK
                     TGRWNFSLVQAKFLKLVGQVSEKDNSGKYKISLGQLEVGISGIVKIQVSSEHDRFWVK
                     ENLIDQRPDYGWSSKEVSKPGEEFFLVDLGSISRVNELRLLTPKSDPTFFPESFTIYY
                     SEDDLSWSQLLEENQFLSEPGVWYQWRFLPANVRYLKLVARQKEKKNQGSYQSKIVEL
                     ELYATPHLSDLTNKPTADPLPYATVLRSGLVRLAVDGENSEGVAIQSNDRRLRDASTE
                     YKGIVELAGDGEDKEGVVIQGNDKRLKHATELTHGLVRLASNGENRAERAVQGNDDRL
                     RAATITSLGIVELAENGETKEGVVVQGNDDRLKIATSKKYGLVILSEPGGSEPGRAVT
                     ADDPRIRKASTEFPGIVRFARSGEDSSEAAVQGNDKRLKIATTEAYGIVQLAQSGESK
                     EGLVVQGNDERLRKATTSYPGIVEIATLGTNTPGKVVSADDPRLSDKRDPKPHTHDYA
                     SLNHDFSSHTGFLKVKGVTEAAYTNISPPPENHAPIYGKNESEKGAGMIGVARDTGLI
                     GYGEKFGVRGDSSSGDKEGAGVVGLAKRGFGGVFHSRSGVALLATGKGIPSFGEVGSG
                     KAFLAEGESEFSGTVRISTGKDSDCIARFFPVNPADVISEGDILVMGEDGRLQKAKTA
                     NATHTIGVAVKSAALSLGDKAPSDGGHWLVAVSGVVTVNADASSYPIQPGSLLVTGLT
                     GGHAVRISAESLRPGSLFGKALTPLRSGRGQIRILLCFQ"
     gene            42313..43185
                     /gene="metF"
                     /locus_tag="BDFCADHJ_00155"
     CDS             42313..43185
                     /gene="metF"
                     /locus_tag="BDFCADHJ_00155"
                     /EC_number="1.5.1.20"
                     /inference="ab initio prediction:Prodigal:002006"
                     /inference="similar to AA sequence:UniProtKB:P0AEZ1"
                     /codon_start=1
                     /transl_table=11
                     /product="5,10-methylenetetrahydrofolate reductase"
                     /protein_id="X:BDFCADHJ_00155"
                     /db_xref="COG:COG0685"
                     /translation="MKKVSEIYGSAKGPVYSFEFFPPKTQDGDLKLMGTVKELARLDP
                     DFVTVTYGAGGSTRDKTAQILSEISKNYSFPTVSHFTCVGANQDQIFKTLKEIRSSGI
                     VNLMALRGDPPKGEGKFKKMEGGFENATELISFIRSEKLDFCIGGGCYPEKHPNAKSL
                     EEDVRNLKRKVDAGTDFLVSQLFFVNSIFENFLNLVRKADIRVPVIPGIMPITSFSQI
                     ERFRSIAGCEFPSSLIEDLQEVEHRPEEFYRRSLNFSIKQCRELLAMGVPGIHLYTLN
                     QSHASYDIVRELKS"
     gene            complement(43540..44364)
                     /gene="mqnD"
                     /locus_tag="BDFCADHJ_00156"
     CDS             complement(43540..44364)
                     /gene="mqnD"
                     /locus_tag="BDFCADHJ_00156"
                     /EC_number="4.1.-.-"
                     /inference="ab initio prediction:Prodigal:002006"
                     /inference="similar to AA sequence:UniProtKB:Q5SI12"
                     /codon_start=1
                     /transl_table=11
                     /product="1,4-dihydroxy-6-naphtoate synthase"
                     /protein_id="X:BDFCADHJ_00156"
                     /db_xref="COG:COG2107"
                     /translation="MEFSLAYSPCPNDTFLFYHLVHGKVTELFHVREELHDVEKLNRA
                     AFHGKYQVTKLSFAAYFSVMDRYSILDSGSALGRNCGPLLVYKKGNNPGNPKGKKILI
                     PGEWTTANLLLKLFLKDDFQTIPVRYDKIIPLLLSGEADFGVLIHEERFTYEKQGLSK
                     FQDLGEWWEETTGKHIPLGAIAFRRDVQKEWKENFDSSLKLSLDLAYKNRETTYEYIL
                     KHSQETTREVVDAHIELYVNEFTRSLGIEGRDAILTLYQKGVEAGFLPAGKQKELF"
     gene            44675..45535
                     /gene="yidA"
                     /locus_tag="BDFCADHJ_00157"
     CDS             44675..45535
                     /gene="yidA"
                     /locus_tag="BDFCADHJ_00157"
                     /EC_number="3.1.3.23"
                     /inference="ab initio prediction:Prodigal:002006"
                     /inference="similar to AA sequence:UniProtKB:P0A8Y5"
                     /codon_start=1
                     /transl_table=11
                     /product="Sugar phosphatase YidA"
                     /protein_id="X:BDFCADHJ_00157"
                     /db_xref="COG:COG0561"
                     /translation="MSIDPTQIHTIAVDLDGTLLNSKSRISPLTHSVLQKALDQGKNL
                     VIATGRRFYSTFPFAKEFKGEVHVVSNNGQVLRKSPSAERISESYLGLSLVRKILHLG
                     KEFHTPPILHVDKFEEGVDMLTEIPITDKIYHNYSGGDNSRTNEVGDFLSADLEKILV
                     ICFLSLRKEDLISLIREISALPGASELRCILTKIPGVSYCVEIINVSVSKWSGISHFL
                     SLKGLDGKGVVAFGDERNDLEMLLHSGAGFAMKNAVPEIKKSVRHVTRYSNEEDGVAL
                     ALVENRIVLF"
     gene            complement(45506..45718)
                     /locus_tag="BDFCADHJ_00158"
     CDS             complement(45506..45718)
                     /locus_tag="BDFCADHJ_00158"
                     /inference="ab initio prediction:Prodigal:002006"
                     /codon_start=1
                     /transl_table=11
                     /product="hypothetical protein"
                     /protein_id="X:BDFCADHJ_00158"
                     /translation="MHLDIQTQNWIVYTIVSLTVVRLFFPLLSAVRELIGKPSDSETE
                     DLSCYNGVCKSCDINSSSKKDDPILH"
     gene            45828..46703
                     /gene="hemA"
                     /locus_tag="BDFCADHJ_00159"
     CDS             45828..46703
                     /gene="hemA"
                     /locus_tag="BDFCADHJ_00159"
                     /EC_number="1.2.1.70"
                     /inference="ab initio prediction:Prodigal:002006"
                     /inference="protein motif:HAMAP:MF_00087"
                     /codon_start=1
                     /transl_table=11
                     /product="Glutamyl-tRNA reductase"
                     /protein_id="X:BDFCADHJ_00159"
                     /translation="MWSTLQVYHSIQKDRENVEIPGSYSWMTCMRTIWITDSRIHAEP
                     STLPTTLEKYNGYEGYRFMLEVVSGLHSRLLGETEVLAQFRDKFKNSSLPSSAFGEYL
                     AKFRDSLIQDSRSIRSRYLQNIGEQSYGGLANKYLKDQSSVSLLGTGQLAEKILPWLK
                     NRNVTLVGRNEERLLELSKKFGVSVKLLIDWKPSREAIVIVAPLNLSFHLNSITNGVV
                     VVDFREIPLEEKWPDTIQYVSFAEMLDSLRETEERALQIRERIGPALNELVEEREFET
                     RQFIFGWEDLTCPAF"
     gene            46688..48316
                     /gene="hemC"
                     /locus_tag="BDFCADHJ_00160"
     CDS             46688..48316
                     /gene="hemC"
                     /locus_tag="BDFCADHJ_00160"
                     /EC_number="2.5.1.61"
                     /inference="ab initio prediction:Prodigal:002006"
                     /inference="protein motif:HAMAP:MF_00260"
                     /codon_start=1
                     /transl_table=11
                     /product="Porphobilinogen deaminase"
                     /protein_id="X:BDFCADHJ_00160"
                     /translation="MSRVLKIASRKSALAKLQTYLVLDALKKKFPNIQIELHFREASG
                     DLDLQTPLWKMGTRGVFTQDLTKDLVEKKVDLVIHSWKDLDLEGHSGTTIVGVLDRAD
                     QRDVLLWKKSSLSKNSPSELKIQTSSPRREYNLKKFLNNSLPSRYKNSSLIFLPVRGN
                     IQTRIRKWRNSDSDGLVLAKAALDRLLSEDFLNSNELEYQEIRKFLKEILEESIFQVF
                     PLSLSPSAPAQGAIAAEVRTDDEWALGFVRALSKPEVVSAVEEERNTLKRFGGGCHQK
                     IGVSVLYKSYGKILYQKGLTDSGEILEIEKQFSDTFFPPVESVTKAYPVPGEAVKQKR
                     IPLDSSQGFVLSRDGKEDKVILPEELILKDWLVTRGNAFPNLDPSLRHQGIVWTSGLK
                     TWYQLAERDIWVHGSLDALGEEELPKHSIFGMSLDFVKCTHVGSTEIVSGLARILTYR
                     TQPMEDHPDLSEKTHFFWMSASQFDKALSLFPGIRDRFHACGPGITSSHIRKVLGESA
                     NLSVFVHYESWLQSLGLKEFKGKELGNQTKKNSP"
     gene            48285..49238
                     /gene="hemB"
                     /locus_tag="BDFCADHJ_00161"
     CDS             48285..49238
                     /gene="hemB"
                     /locus_tag="BDFCADHJ_00161"
                     /EC_number="4.2.1.24"
                     /inference="ab initio prediction:Prodigal:002006"
                     /inference="similar to AA sequence:UniProtKB:P64334"
                     /codon_start=1
                     /transl_table=11
                     /product="Delta-aminolevulinic acid dehydratase"
                     /protein_id="X:BDFCADHJ_00161"
                     /translation="METKQRRIRLNVGLRDLASSESLNSKKLIQPLFIAEGLKEKEKM
                     DALPGVYRDTEVSVLKQVESDLKAGVTHFILFLVPKSKSNSEIPKSFYERSISSLKKE
                     FPDAFLWIDTCMCSLTTHGHCGLLRPDGSVDNPSSVKHLSEIALTYAQSGADGIAPSD
                     MMDGRIKSHRSVLDKNGFSNIPILSYSTKFKSNFYGPFRAAADSAPGHGDRSSYQIDV
                     QNREDSILSSVRDKEEGADFLMVKPGMTSIDLIGPIREKTGLPVGAYQVSGEYASIHY
                     LAQNGFCDFNAALCETWQIFSRARASYLITYGARKGKEILS"
     gene            49235..50560
                     /gene="hemL"
                     /locus_tag="BDFCADHJ_00162"
     CDS             49235..50560
                     /gene="hemL"
                     /locus_tag="BDFCADHJ_00162"
                     /EC_number="5.4.3.8"
                     /inference="ab initio prediction:Prodigal:002006"
                     /inference="similar to AA sequence:UniProtKB:P48247"
                     /codon_start=1
                     /transl_table=11
                     /product="Glutamate-1-semialdehyde 2,1-aminomutase"
                     /protein_id="X:BDFCADHJ_00162"
                     /db_xref="COG:COG0001"
                     /translation="MSQRSSELISDSWKGSSSEELFERAKIVSPGGVHSPVRSFRSVG
                     GTPVFFVSANGATLTDVSGKEYVDFCLSFGPLILGHRDPEVEEVVRETAGLAWSFGTA
                     EPYSLELAEFITNRIPWAEKVRFVNSGTEAVMSALRVARAATGREKIFKFDGCYHGHL
                     DALLVKAGSGLAGESSSDSAGISSTAIANTLVLPLDDEMAVQKLFESEGKNIAALIIE
                     PLPANYGLLVQRKEFLLKIVEIAKKYGTLVVFDEVISGFRTGFQGMSGLLGIRPDLVT
                     YGKIIGGGFPVGCYAGRRDLLDLVAPSGPVYQAGTLSANPFGMRAGLATLKKAERDSI
                     YSVLEVRTKTFADEMVKLLNGKTDQEWEAVTHSSLFWFRKKTQQTVRRIDQIPEGHKE
                     GFAEVFHVLLKNGIYLAPSGYEVGFLSWAHNDSVIAKVLEIADKAFKGL"
     gene            50560..51465
                     /locus_tag="BDFCADHJ_00163"
     CDS             50560..51465
                     /locus_tag="BDFCADHJ_00163"
                     /inference="ab initio prediction:Prodigal:002006"
                     /codon_start=1
                     /transl_table=11
                     /product="hypothetical protein"
                     /protein_id="X:BDFCADHJ_00163"
                     /translation="MSSLWKNSRILFAIVWLLVTVSLGVWWFLLGLKLTNTVAGLSAK
                     LNSSSENLSILERQSRMIKMEGAFFLLMLFLGGATLIWFSYRETRRNKLIHDFFSTVT
                     HEMKTPLASLRLQAESLQEEMPSLNENKLIHRLLMDSVRIESQMNRAVYLASLTKSEI
                     LYIEKANVREIFLSIGEDFPELKIDLSRLENVFVSADRKALESIFKNLAENSLKHGKA
                     RVLEVISEKQKSNRILITISDNGTGFDGKYKVLGIPFYRHGSTSGTGIGLYIIKKLMK
                     KMKGDMRIVPQKIGFRVDLNFPGAI"
     gene            51467..52159
                     /gene="mprA"
                     /locus_tag="BDFCADHJ_00164"
     CDS             51467..52159
                     /gene="mprA"
                     /locus_tag="BDFCADHJ_00164"
                     /inference="ab initio prediction:Prodigal:002006"
                     /inference="similar to AA sequence:UniProtKB:Q7U0X4"
                     /codon_start=1
                     /transl_table=11
                     /product="Response regulator MprA"
                     /protein_id="X:BDFCADHJ_00164"
                     /translation="MKAKLLLVEDDRSLGETLQERLQKEGYEVFWTVSAIFAKKLVKD
                     EKPHLILLDVRLPDGDGFTLAEELKKTKDCPPFLFLTAQAGAPERLRGFELGAEEFIP
                     KPFHLKELLLRVKHVLESHKHSIEETRFFYKDYVLDFRGFQVRKGSEEFPLSKRDCAL
                     LHFLVTERNRTISRAEILDKLWGEESFPTNRTIDNSIVRLRHAFGKEGERVIRSVRGV
                     GYQWTGEIKDAK"
     gene            52149..53171
                     /gene="hemE"
                     /locus_tag="BDFCADHJ_00165"
     CDS             52149..53171
                     /gene="hemE"
                     /locus_tag="BDFCADHJ_00165"
                     /EC_number="4.1.1.37"
                     /inference="ab initio prediction:Prodigal:002006"
                     /inference="similar to AA sequence:UniProtKB:Q83PB7"
                     /codon_start=1
                     /transl_table=11
                     /product="Uroporphyrinogen decarboxylase"
                     /protein_id="X:BDFCADHJ_00165"
                     /db_xref="COG:COG0407"
                     /translation="MPSKRYSNAISGVAQKIPPVWMMRQAGRYHKHYQTLRQKYTFEE
                     LCKNPELAAEVAFGPVDEFDFDVAILFSDILFPLEALGMGLRYTDAGPVLNFSIRSEK
                     DLKKLKPVEDSISFMQFQKKAMHLTRERIPEDKSVIGFVGGPWTLFTYAVSGKHEGNL
                     SLPKILTDVRNEFLEKIIRFLRENISLQLEGGAELVMIFDTAGGDLSPELFREIVIPG
                     IKILADSYPGKVGYYGKGTASPHFQAVQRIPTLAGFGFDHRWDLKEIFKNEKRMVQGN
                     FDQNLLFMEKEEFKRTLKSYLMPYRDLSPEERIGWVCGLGHGVMPKTPEENVKSFVEI
                     VRETFR"
     gene            53168..54517
                     /gene="hemN"
                     /locus_tag="BDFCADHJ_00166"
     CDS             53168..54517
                     /gene="hemN"
                     /locus_tag="BDFCADHJ_00166"
                     /EC_number="1.3.98.3"
                     /inference="ab initio prediction:Prodigal:002006"
                     /inference="similar to AA sequence:UniProtKB:P32131"
                     /codon_start=1
                     /transl_table=11
                     /product="Oxygen-independent coproporphyrinogen III
                     oxidase"
                     /protein_id="X:BDFCADHJ_00166"
                     /db_xref="COG:COG0635"
                     /translation="MTVEKELIAKYDIPAPRYTSYPTVPYWSEDPTTEEWLNKVRNRL
                     RSENSSLSLYLHIPFCETLCSFCGCNTSITKNHSVEDPYVETILTEYSNYLIKIPEIS
                     QRELKEIHLGGGTPTYLSERNLEALLRSILERMNVSSVPDFSLEVDPRRTRDTQLKVL
                     HDFGFRRISLGVQDFDPEVQRLVNRTQPFEMTERITELSRKLGYTSVNFDLIYGLPKQ
                     NLKNMKRTVEKTLELRPDRIAFYSYAHVPWLKAAQRLFTESDLPSGPEKRELYEVSRE
                     MFLKAGYLEIGMDHFALESDSLSQAAKNGNLHRNFMGYTSKTTDLLLGLGVSAISDSW
                     DCFHQNEKIVKKYQKRVREEGFATFRGHKLDEEDLIQRSLILQLSTTGTVIVPERILQ
                     DVKLYLASMEDDTLIRWEGNLLSLTEKGRPFLRNVCTGLDLRLRRKSPELRVFSRSI"
     gene            54590..55570
                     /locus_tag="BDFCADHJ_00167"
     CDS             54590..55570
                     /locus_tag="BDFCADHJ_00167"
                     /inference="ab initio prediction:Prodigal:002006"
                     /codon_start=1
                     /transl_table=11
                     /product="hypothetical protein"
                     /protein_id="X:BDFCADHJ_00167"
                     /translation="MSLIAGRPILKSSLKELFLTFVVFFSVVFTISAETVLLQEGGSY
                     RGKVITQNQKTITIQTREGKRVIPKREVLKVIYKDVNEAEEENIRNLEIQKLEEEKLS
                     KQKDHELKKRQMEEERLRKEREAMEKNLPPPSPLPPKEPEVSRAGALARSAVLPGWGQ
                     WASGRKFAAILYPTLFLAAAGYAVYENNRKYIVAKREYENYGNPYAKSSLVMAALGIS
                     NPDLPPVISDPVTLHIYNQNFSPYQDKREAVDKAYKNLQNSIGLLAGVYLINLADAFL
                     FGGQISSKVGISNGATKGLIFDYNPMANSGISTSAATLESKYTFGYRYQF"
     gene            55577..56878
                     /gene="hemY"
                     /locus_tag="BDFCADHJ_00168"
     CDS             55577..56878
                     /gene="hemY"
                     /locus_tag="BDFCADHJ_00168"
                     /EC_number="1.3.3.4"
                     /inference="ab initio prediction:Prodigal:002006"
                     /inference="similar to AA sequence:UniProtKB:P56601"
                     /codon_start=1
                     /transl_table=11
                     /product="Protoporphyrinogen oxidase"
                     /protein_id="X:BDFCADHJ_00168"
                     /db_xref="COG:COG1232"
                     /translation="MNTQPPDHIVVGTGFTGLLYATLAVLKGESVLLYEKRDRSGGLI
                     GSVPTPFGLVETAANGILNSYQLEELASALNLDILSTRKNSKKRFIWKDGIPKRIPLS
                     FLELLRLLYGVLTVPAGIRREESVYQWGVRVLGKGTVESLLEPGFAGVYAGNLKDMSA
                     ELVLGRWISSEESLLKNIRAAIQKKKTEQKIPKQRRGTVSFRGGLGEFLNVMEAKITS
                     SPNSRILYSEESPTLNSLRKKYPKAKIVLACGLESSLRLLSSSFPVFKRYEKICKTLG
                     IVTVTRFGNQPLLGKKTGFGILFPPDSGIRALGVLLNSSIFPGRVSKGHYSETFIFGG
                     ALDVDVVRLKENEIVSILEEDRKKIAVRNDEPINHYVTIWKSALPVYDAALLEFNKEL
                     DRGLPQGIFVEGNFRYGIGLSSILERIWNIMRNGKEFSLRN"
     gene            complement(56868..57779)
                     /gene="hemH"
                     /locus_tag="BDFCADHJ_00169"
     CDS             complement(56868..57779)
                     /gene="hemH"
                     /locus_tag="BDFCADHJ_00169"
                     /EC_number="4.99.1.1"
                     /inference="ab initio prediction:Prodigal:002006"
                     /inference="similar to AA sequence:UniProtKB:P57777"
                     /codon_start=1
                     /transl_table=11
                     /product="Ferrochelatase"
                     /protein_id="X:BDFCADHJ_00169"
                     /db_xref="COG:COG0276"
                     /translation="MGFGGGSPLVSETSKQANAIAKALEKITGEKWEGNITMTCGYPD
                     IRKLNRDFLVPTKQNILLPLYPHFSRSTVLSTAKLVEQTTKFCPVSYEGWVAPFHSSQ
                     VYLESIRDLILDFFQNRLNRKDFLHSDSFQGVSNWETIDLIFSAHGIPIRLIEKGDRY
                     REEINSNVENLKRLLYEKGFRGKCHTSFQSRVGPSKWTEPNTITMLEQLGKNGVKRVA
                     VYPISFVSDHLETLEEIGEQLKKIAYNNGIAEYHRIPAPGIYPKFIEAMAKIGLESIQ
                     SSKNECICKKLGGHFPNLKSGECPINF"
     gene            complement(58075..59181)
                     /locus_tag="BDFCADHJ_00170"
     CDS             complement(58075..59181)
                     /locus_tag="BDFCADHJ_00170"
                     /inference="ab initio prediction:Prodigal:002006"
                     /codon_start=1
                     /transl_table=11
                     /product="hypothetical protein"
                     /protein_id="X:BDFCADHJ_00170"
                     /translation="MKIQKHILKISLIFITPLLQIGSIYAQAALPIPEESPKSFQEKE
                     KQAAIEETFFKKLLQQSSFTILAGRNGGDNIFETGTKYPNLSGLRGGSRITYARDFNY
                     GGLGFTLRWQKWEADLNLKTTGRYVNAGEGKDEDFFLGDPTVERGTKISTRELSYYDT
                     PYTFIGSRNFADGKGRLSMKQNRQSLILRRYFGDSDSDFRKEGKGMYLTGGFQYTFMK
                     YVLYDVFQFFDSNPVFLNRIGLGLSLSYSTYEFPLGLGYRYSNKEWLFETSLSGIFWT
                     GHFRDFHYQRSLNFIGDLSGFGIDFNLGVGRIFGNYLTFLKLNEHRLFGDGHFSTKGG
                     LNNNDILSQYLGHYKNYMNLKEWNVELSLTGFLY"
     gene            59385..60302
                     /locus_tag="BDFCADHJ_00171"
     CDS             59385..60302
                     /locus_tag="BDFCADHJ_00171"
                     /inference="ab initio prediction:Prodigal:002006"
                     /codon_start=1
                     /transl_table=11
                     /product="hypothetical protein"
                     /protein_id="X:BDFCADHJ_00171"
                     /translation="MSSKTLTTRQILEEFEIFSEEEFLSKVREWKIPASGKGKFEREV
                     IEKYFQKNDKHVYDSAIIAVSNQKGGEGKTTVSVCLAEALSKSAPVLLVDWDAQANIT
                     QLFFGSVERSVFHSLGYRGEEPIPAKDLLVQLAPGLDLLPSSIHLANFTTPYERDDFE
                     LLKDALKPIRSTYKYIIIDCPPSLGLILENALIAADHVLIPIQTRAFSVQGLKDLHST
                     ILKIKKKANPSLNLLGAVLNQYEDARALAGLADAIRKYFEVFDTVVYRRESIPQAQAK
                     KKLLGEYDSKVMQMFSSLADELMERISNG"
     gene            60295..61002
                     /gene="noc_2"
                     /locus_tag="BDFCADHJ_00172"
     CDS             60295..61002
                     /gene="noc_2"
                     /locus_tag="BDFCADHJ_00172"
                     /inference="ab initio prediction:Prodigal:002006"
                     /inference="protein motif:HAMAP:MF_02015"
                     /codon_start=1
                     /transl_table=11
                     /product="Nucleoid occlusion protein"
                     /protein_id="X:BDFCADHJ_00172"
                     /translation="MAKRSDFAGMDLLTAFGEKESSSSEIQVSDIVPNPSQPRVFGKE
                     EVSDLVESMKRLGLIEPIVVRKQGKKYQIVAGERRYQAAKVLKWNTITAIETSASEDR
                     CFEMALAENEKRKSLNPWEVGRAIQFLRKEKRKTAEEVSKVLGFTERYVKQLSSIARL
                     DQKSVQDLIRSGKDPSVKNLEALLKQKEGRGGEMISSRKSVPTKMTIQLVGLTLQQRE
                     KFLRELSSLKKKYGIKN"
     gene            60986..61633
                     /locus_tag="BDFCADHJ_00173"
     CDS             60986..61633
                     /locus_tag="BDFCADHJ_00173"
                     /inference="ab initio prediction:Prodigal:002006"
                     /codon_start=1
                     /transl_table=11
                     /product="hypothetical protein"
                     /protein_id="X:BDFCADHJ_00173"
                     /translation="MELKTDTAFKRKNKYMKFVVIAGPHRKVSQSAKVANWMGNRLEM
                     FGHQTWILDLGKHRLPIWDDTFWDGGDDWDRIWGPIESELKSADAFIFVTPEYSGMAS
                     PGLKNFLLYCNSTLLGHKPVLISAVSASRGGAYPIAELRMSSYKNTKLCYIPEHIIVR
                     DVEHVLNAPESVSKEDSYIRNRIDFALKILVSYGEALKTVRDSGVTVKKEFLNGM"
     gene            62414..63169
                     /locus_tag="BDFCADHJ_00174"
     CDS             62414..63169
                     /locus_tag="BDFCADHJ_00174"
                     /inference="ab initio prediction:Prodigal:002006"
                     /codon_start=1
                     /transl_table=11
                     /product="hypothetical protein"
                     /protein_id="X:BDFCADHJ_00174"
                     /translation="MEDKLNSSDTEILMKEISVCEEALEILKQGKDGEHVEDILGEMG
                     LSFDEALQFYRDKKENLEKYIRSDPQKKSENDILKSIRGFDPYVDLDLESFISLIRSA
                     VKFNRNKTIIHTIFYSLSTYLNNFYDSRQQSCRTLLKIYVSEWQSLVPLSENSLMINL
                     SQTIANSAVKLAIKTQMKEDELQALKLVPEKISVDALGFNLARLFAQKKEKANVLKYS
                     GLALYLGVNIQSFHEDPLLSPYKKDLIVLHKDR"
     gene            63257..63514
                     /locus_tag="BDFCADHJ_00175"
     CDS             63257..63514
                     /locus_tag="BDFCADHJ_00175"
                     /inference="ab initio prediction:Prodigal:002006"
                     /codon_start=1
                     /transl_table=11
                     /product="hypothetical protein"
                     /protein_id="X:BDFCADHJ_00175"
                     /translation="MRKNWIGNSALLMILFGSFVYSCQKIDLDSRKIFIASGNKNLPF
                     FTEIEGRDYLFGIGIRFPLVRRVDNGFGLRKRKFYLKIGLF"
     gene            complement(64009..64944)
                     /locus_tag="BDFCADHJ_00176"
     CDS             complement(64009..64944)
                     /locus_tag="BDFCADHJ_00176"
                     /inference="ab initio prediction:Prodigal:002006"
                     /codon_start=1
                     /transl_table=11
                     /product="hypothetical protein"
                     /protein_id="X:BDFCADHJ_00176"
                     /translation="MHLISKDNKTSWSSDRTKYPIIEPHTKEKHLILESYLRDWIITL
                     CANHPGNSSVLTIVDGFCGGGFYLDPESDQFWEGSPIRILRVVESAMREVREKRGKPR
                     FILNIKVFFIDNEDQHTECLKGYLNSLEDNDKFVKFHYQIITKEFSDVLDHCLDDIKK
                     RGGSSFFFVDPFGYTQFSMLDIQKIMSLNKSEILLTFMIDFIRRFLSNREDSLKSFDN
                     RLDAKGYFLKANIDGIDTLPQQTYLRDETLRLFRDKGNVRYVYTFGMLKTSTIVTYYL
                     IHFANHRRAQEVIKDTLWRYNNIDLSYQFSYAYMD"
     gene            complement(64954..65745)
                     /locus_tag="BDFCADHJ_00177"
     CDS             complement(64954..65745)
                     /locus_tag="BDFCADHJ_00177"
                     /inference="ab initio prediction:Prodigal:002006"
                     /codon_start=1
                     /transl_table=11
                     /product="hypothetical protein"
                     /protein_id="X:BDFCADHJ_00177"
                     /translation="MSIVSNIEWTDSTWNPTRGCSKVSAGCKNCYAETFAERFRGVKG
                     HPFEFGFDLRIIKEKLYEPIKWISPRKIFVNSMSDLFHENVDDEYIYKVFSVMKIADW
                     HTYQVLTKRPERMKKLFSSTLKEFSKCKHIWLGVSVENKKSGIKRIKTLQQTNVVMRF
                     LSIEPLLEDIGKLNLNKIDWVIVGGESGPRARPMKEEWVIPILESCKKAKIPFFFKQW
                     GGVRKHETGRTLKGRIYNGFPKIESKKAPVRQVIVDKLKAAASFI"
     gene            complement(66009..67178)
                     /locus_tag="BDFCADHJ_00178"
     CDS             complement(66009..67178)
                     /locus_tag="BDFCADHJ_00178"
                     /inference="ab initio prediction:Prodigal:002006"
                     /codon_start=1
                     /transl_table=11
                     /product="hypothetical protein"
                     /protein_id="X:BDFCADHJ_00178"
                     /translation="MISNLSLIIDIFGLCILILVCILSDTPSQILLSSPKKETSGIRS
                     KSVDFIRGLAITGIVFIHVNSYYQYFGPGENASLLTLALSNLFRFGVPAFVLSSGIFL
                     KFTNWTDYWKPKIFSLLIPYLGVSFLAACIKLQSLPSITEYLNGILFGSWCAPYYFVP
                     LLVSLYLMFPFLKRILLKSDSKKVTLIFFFSALILNFLSNHIFRYFETPFLKSIEPIL
                     PTGFLFFFIFGLLAEQWFKEPKSFLRLAEEIKSSSFPYSFKTILLCGIFLYLVVLGIV
                     GYLWKFDSSNHLIFYPFAMFVFLFLWAEGSQKQKRHKRFISVFAFVGENSMGIFLLHP
                     ILIHWMHAWDPFHWGTNFAWPLILIVGVLNVILPLVTWLFFTKTIHWVLQKIKTF"
     gene            67275..67643
                     /locus_tag="BDFCADHJ_00179"
     CDS             67275..67643
                     /locus_tag="BDFCADHJ_00179"
                     /inference="ab initio prediction:Prodigal:002006"
                     /codon_start=1
                     /transl_table=11
                     /product="hypothetical protein"
                     /protein_id="X:BDFCADHJ_00179"
                     /translation="MNKMEIPAGGIVFKEGEMNNAMYVILSGSVEVFFTRKNIVQRLA
                     VMNKGDFFGEMALFRARPRTATAKAILDCQLAVIESKQQLEKFLIKNPDFSAKMVRIL
                     ADRLANTDELLGSTLEEFCE"
     gene            68120..68551
                     /locus_tag="BDFCADHJ_00180"
     CDS             68120..68551
                     /locus_tag="BDFCADHJ_00180"
                     /EC_number="1.-.-.-"
                     /inference="ab initio prediction:Prodigal:002006"
                     /inference="similar to AA sequence:UniProtKB:P9WGR7"
                     /codon_start=1
                     /transl_table=11
                     /product="putative oxidoreductase"
                     /protein_id="X:BDFCADHJ_00180"
                     /db_xref="COG:COG1028"
                     /translation="MKNVLITGASSGIGKELARLYAEAGANVALTARRRDSLKKIADE
                     LKSSGAKGKILFASLDVSDTDQNFKVIPKLAKELGGLDLIVLNAGISTTASFGGRSFE
                     ADRAVIETNLIGAMAGVEAALPIFQKQKSGQIAAISSVGFF"
     gene            68607..68867
                     /locus_tag="BDFCADHJ_00181"
     CDS             68607..68867
                     /locus_tag="BDFCADHJ_00181"
                     /inference="ab initio prediction:Prodigal:002006"
                     /codon_start=1
                     /transl_table=11
                     /product="hypothetical protein"
                     /protein_id="X:BDFCADHJ_00181"
                     /translation="MEALRGEVQRYGVSVTVIHPGFIDTPINNQMKSRPFVVPVEKGA
                     RKIYKRIENKVLSATVPWFPWVFLGYFMKRIPEFLWSKIGLK"
     gene            68843..69394
                     /locus_tag="BDFCADHJ_00182"
     CDS             68843..69394
                     /locus_tag="BDFCADHJ_00182"
                     /EC_number="3.1.3.48"
                     /inference="ab initio prediction:Prodigal:002006"
                     /inference="similar to AA sequence:UniProtKB:Q55535"
                     /codon_start=1
                     /transl_table=11
                     /product="Putative low molecular weight
                     protein-tyrosine-phosphatase"
                     /protein_id="X:BDFCADHJ_00182"
                     /translation="MVEDRSEIELPFEKQNRKGKQSIRVLFVCLGNICRSPAAEGAFL
                     DLIQKRNLESSFFVDSCGTSRYHIGELPDPRTRQAARKRGIELTHKARQFRKKDFRDF
                     DYILTMDKSNQKDVLYLASSDEERKKVQLFRFFQKDSKKDFEVPDPYYGTLKDFDEVQ
                     NIVSEAAEDFLDFLLSKKLDLKT"
     gene            69417..70685
                     /locus_tag="BDFCADHJ_00183"
     CDS             69417..70685
                     /locus_tag="BDFCADHJ_00183"
                     /EC_number="1.6.99.-"
                     /inference="ab initio prediction:Prodigal:002006"
                     /inference="similar to AA sequence:UniProtKB:Q2FZV7"
                     /codon_start=1
                     /transl_table=11
                     /product="NADH dehydrogenase-like protein"
                     /protein_id="X:BDFCADHJ_00183"
                     /db_xref="COG:COG1252"
                     /translation="MSETRKRKIVVVGAGFGGLQVIKKLSQNNNLDITVIDKKNHHLF
                     QPLLYQVATAVLSPADIAIPIRSLVGERLNVTVVLGEATKVDLATKTVYYQNTSTNYD
                     YLILSAGAKSSYFGNDHWEKYTIGLKNLKDALRIRHKLLISFEKAELSGDPEVVKALL
                     NYVIIGGGPTGVELAGSIAELSHQIIRDEFHTIDPALSKITLIEAAPRLLTTFDPSLG
                     EFTKKRLESRGVEVLTGTRVIDINERGVQLEEKMITTQTVIWAAGVQANTIASTLGVT
                     LDRGGRVIVDEFCNIEGHPEVFVIGDIANYSKGLERPLPGVSPVAMQQGRYVAALIQG
                     DLKNKKRKSFRYVDKGSMATIGRTDAVAQMGVLRMRGLFGWFAWLFVHLFYQVGFKNK
                     VTILITWVWSYIAFRAEARVIQDEISADKN"
     gene            complement(70836..71057)
                     /locus_tag="BDFCADHJ_00184"
     CDS             complement(70836..71057)
                     /locus_tag="BDFCADHJ_00184"
                     /inference="ab initio prediction:Prodigal:002006"
                     /codon_start=1
                     /transl_table=11
                     /product="hypothetical protein"
                     /protein_id="X:BDFCADHJ_00184"
                     /translation="MKDFFKDLPLCGNEIESWFKTGLLRSKLYSKGLSVSIADAHICQ
                     CALELNGHLITEDKIFSKIAKITELKLIG"
     gene            71480..72442
                     /locus_tag="BDFCADHJ_00185"
     CDS             71480..72442
                     /locus_tag="BDFCADHJ_00185"
                     /inference="ab initio prediction:Prodigal:002006"
                     /codon_start=1
                     /transl_table=11
                     /product="hypothetical protein"
                     /protein_id="X:BDFCADHJ_00185"
                     /translation="MFDKPILSVIFVFLFSIQERGKCVLCGRMQRNVLLSLEKILESL
                     FLMSRMLCNMNPSFWTGKTIVVTGGSSGIGEAVLGALSRIRCNLLNLSRTQPELLKRK
                     NNLPANLIHIPTDLSSEKEIDKAVKKISKDYRGIDVLFANAGVTTHSRFDGTRIETFR
                     RTFDINFFGPIYLIQRLLPQIKLTKGSVVATSTVSGLYGIPGRSAYSSSKSALHAALE
                     AARIELSEEGLSFIIFCPPYTKTKLRTSGLDGDGNVLKEDHYSGKRIKSPQEVASKMI
                     DSVEDPESRLVIMDSSGFFLKWLRNIAPAFLERTLFKKLYKDFH"
     gene            72452..72874
                     /locus_tag="BDFCADHJ_00186"
     CDS             72452..72874
                     /locus_tag="BDFCADHJ_00186"
                     /inference="ab initio prediction:Prodigal:002006"
                     /codon_start=1
                     /transl_table=11
                     /product="hypothetical protein"
                     /protein_id="X:BDFCADHJ_00186"
                     /translation="METRSVVKEFQFDYPLMRVWNAVTVNEELVHWLADKVTGRPKEG
                     ANFAWTWKLGMEGDLTTNGIYKKIIPLKELVLLWQDHPAGNIELKLEFHSLSENSSKL
                     IVTNSGYPVSEKYDVWVEAASEGWDEEEKHLKDYLKKS"
     gene            72936..73307
                     /locus_tag="BDFCADHJ_00187"
     CDS             72936..73307
                     /locus_tag="BDFCADHJ_00187"
                     /inference="ab initio prediction:Prodigal:002006"
                     /codon_start=1
                     /transl_table=11
                     /product="hypothetical protein"
                     /protein_id="X:BDFCADHJ_00187"
                     /translation="MQLPELETYFQTLTDLTDTIAVVNSPYESDFDHDIGQLEQYFTD
                     IASRPWEVSKRDYFNLFSSHFTFHTKIVEEIIFEARRVLMPERRVYVKRLVAYHKHAE
                     EWFAELQRKRKQFSQKDMVTA"
     gene            74156..75217
                     /locus_tag="BDFCADHJ_00188"
     CDS             74156..75217
                     /locus_tag="BDFCADHJ_00188"
                     /inference="ab initio prediction:Prodigal:002006"
                     /codon_start=1
                     /transl_table=11
                     /product="hypothetical protein"
                     /protein_id="X:BDFCADHJ_00188"
                     /translation="MKSKPFLWYPVLLFLAIFLFDKIFFLDKVRDYVKQEFTYIYYDV
                     KKELLREIVSKYGGEYSKNPEKKKKLMILMGSSRMLYFQNSDLQAFYPDWDIYNLSSA
                     VTTPAYYLYFLEGLANGGVNPDLIIIESDPFQFNKNSTTFKKSNLANSFDPIFILKYA
                     WTLGKENVNYYFANFLFGVSYNKPYIGNVIKRLKNENFEIGELLKTMTIATLKTDKGN
                     AISPAGAYVEKDFGKIQESAHKTVGWIYPSYAPSPMQYEFYQKILNLLLEKKWRALFV
                     KPSASAPMEKVLNELNVLEPWFRIVKPMHEKSGIPLLDMSKDPYYACNTYADSGHISL
                     DCYRPFIRFILLHYYLDRK"
     gene            75580..76905
                     /locus_tag="BDFCADHJ_00189"
     CDS             75580..76905
                     /locus_tag="BDFCADHJ_00189"
                     /inference="ab initio prediction:Prodigal:002006"
                     /codon_start=1
                     /transl_table=11
                     /product="hypothetical protein"
                     /protein_id="X:BDFCADHJ_00189"
                     /translation="MKQLCLALITTAAVSCSTIPGMENKGKDQEIQILPPNIRVEKYK
                     ETFNMKAEGPVVTDCSGKPCTPEQLDGLKPDQIKKFKKNGVWKEYQEKEDSSTKKKVS
                     ILIRTGEYKDDKREGSWKTLYETGEVLRDTPYVAGVKEGEEKKFKRDGTQTESTSYKA
                     DKKNGPYWKKNNQGLMDEEGSYKDDQKDGLWTEYYAEPGQNGAKKKISNYSDGQKQGA
                     ETSYHKDGSTVQSEGSYKDDLKTGTWKTYYDNGAIQMEGGYKPKLEPGTEKEKDPKEK
                     KALRSGYWKEYYKNGNIFAEGQREHTRKGVWKFNWSNGNPAYKGEMMNEFMMSSAEAY
                     NKEGQLIGKGKLQFSIMNIDEATNELKASYKPDIPFTFYKNGKKHFEILSESKAIEYD
                     DNGSKIGEGAIMVGTNRKNGCWTTASGKMFYVNGNENKRMGEMQSPPCK"
     gene            78001..78567
                     /locus_tag="BDFCADHJ_00190"
     CDS             78001..78567
                     /locus_tag="BDFCADHJ_00190"
                     /inference="ab initio prediction:Prodigal:002006"
                     /codon_start=1
                     /transl_table=11
                     /product="hypothetical protein"
                     /protein_id="X:BDFCADHJ_00190"
                     /translation="MTIFIPTAILFFILGFFLRTCGSNIQRTAKVTYSGSFTQGVLIS
                     IDSKVLKITDQEIPTDLVEKIEFLPEEKSSDSTELSANDKLFAGTYQLNVGPHKGTLQ
                     FFGGKNGKLYGVLRFSNWGKGKPEFLSGVFTKGNQIQFVRSCAGIKCSEIGSNVPFSQ
                     KYTGVLEGRSISGTYRGNNSSGNWDAKR"
     gene            79636..80736
                     /locus_tag="BDFCADHJ_00191"
     CDS             79636..80736
                     /locus_tag="BDFCADHJ_00191"
                     /inference="ab initio prediction:Prodigal:002006"
                     /codon_start=1
                     /transl_table=11
                     /product="hypothetical protein"
                     /protein_id="X:BDFCADHJ_00191"
                     /translation="MIPNSFRNEGQIQSIRSSCPIGLNSLEADRGLSNSYPMEKDPLS
                     AEDVEFARIKLETLKKELEKEITGQNEVIRNVIVCLICQGHVLLEGMPGLAKTLLARS
                     LARALDLDFKRIQFTPDLLPADLVGTVVFNPKTAEFETRKGPVFTGVLLADEINRAPA
                     KVQSALLESMEEKTITIGDKTYKLDKPFLVIATQNPIDQDGTYPLPEAQMDRFFMKVN
                     VHYPALEEEVSILDQHGKLGTTNGKIKKVITSAEILRLSSMLDEVFIEEKIKSYIVRL
                     VRNTRPEERTIPELIPYIRHGASPRASLSILKSSKANALLDGRTYVIPEDVKVSLLEI
                     LRHRILLTFEAISEELDVESLIRTVVEATPVP"
     gene            80742..81572
                     /locus_tag="BDFCADHJ_00192"
     CDS             80742..81572
                     /locus_tag="BDFCADHJ_00192"
                     /inference="ab initio prediction:Prodigal:002006"
                     /codon_start=1
                     /transl_table=11
                     /product="hypothetical protein"
                     /protein_id="X:BDFCADHJ_00192"
                     /translation="MIRKEFLSVLSSLELGRKSRSFKEKVGSAESAKRGRGLDFKDVR
                     LYSFGDDTRLIDWNVTSRFGELYVREFYEEKERQAILFYDISSSMEWGTGECSRAENA
                     FQVLALISLLYVQKGNRVKIVLYCDKVEWETDFLKSRDELLPVLHKISDKKLVPKRSK
                     PLFPFQYLKNRVHRHAEVFLLSDFIGIDNLKKYSGLKKHYSLHAIRFRDPIEINPPKS
                     LLSFFYTRDPEESSGGLFGRSLSPEFELKSLRSFFQSSLLDLTEHELKTKDLIRYFSK
                     "
     gene            81569..82438
                     /locus_tag="BDFCADHJ_00193"
     CDS             81569..82438
                     /locus_tag="BDFCADHJ_00193"
                     /inference="ab initio prediction:Prodigal:002006"
                     /codon_start=1
                     /transl_table=11
                     /product="hypothetical protein"
                     /protein_id="X:BDFCADHJ_00193"
                     /translation="MKKSIQIIIYSWIIILCADLNAKTVEFLAPEKALIAEKIRYELK
                     WDVGEIKDIQFPETKLHFLEDSPDIPWFEILYSERKKNSLTVDFVFYVTGEYPVPISW
                     TDINGKKEFSGKRVLIESSIPDSDTGPADIIPPLTFSGPYLGNLFTFFILVVLLLVFG
                     IYIYRIYTRKSSPIDAIIQSEPIPEKMEVYEIRLNELLKQSPVPARDFARLLSGYIRE
                     KSASLSGKKTSAFTEAELFRFLYDQFPFEEQELQFWKSYLTEKKFRPENTFLSKEEAE
                     KKFLHWRGVWDKK"
     gene            82435..83373
                     /locus_tag="BDFCADHJ_00194"
     CDS             82435..83373
                     /locus_tag="BDFCADHJ_00194"
                     /inference="ab initio prediction:Prodigal:002006"
                     /codon_start=1
                     /transl_table=11
                     /product="hypothetical protein"
                     /protein_id="X:BDFCADHJ_00194"
                     /translation="MSFEYPYAFLLWIPVWVWAFVYYKNKMYLRKMEVRLPGRREGAL
                     SKFEDFGKFLPLLRPIAISLVVVALAGPGKKTTFLPDEKKGVDVMIALDVSGSMSRSR
                     DFLPETRLGVSKKLLRKFIDKRKNDRLGLVVFAGAAYLQAPLTGDRESLNEILGTIEE
                     ETVAEQGTAIGDAIILSTYRLRASQARSKVIVLITDGVSNTGKIDPVTATDLAEHIGV
                     KIYSVGIGKEDGSYEINFEILRELSASTGGKFFRAEDPEEMKAVLTSIDSLEKDPLQA
                     PPREIRETEYEIWLYRALSVLLLDLMLRAFFLRYYV"
     gene            83370..84413
                     /locus_tag="BDFCADHJ_00195"
     CDS             83370..84413
                     /locus_tag="BDFCADHJ_00195"
                     /inference="ab initio prediction:Prodigal:002006"
                     /codon_start=1
                     /transl_table=11
                     /product="hypothetical protein"
                     /protein_id="X:BDFCADHJ_00195"
                     /translation="MNYEFSAYLKSLFFTLIFVWIIYSIFRIFLIYKIKKWRVSYPGL
                     ERTSSFPDTRFVFVRILLIFATLVCFFFSGLKTETRDEKKEESFKGVDILFLVDVSLS
                     MQAIDSPPTRLARFKEVLLRMLPALSGNRFGMIVFAGSPFLYCPMTSDVSAFSDYVRG
                     LDVDMVGDRGTDLDGAFSKADALLGSEKVFRNRILILVTDGEDQNDPDPVSFPASFQV
                     WAAGTEAGGPIVYNDENSGLKGFLLKDGTLTLDLNSPGIIHSKMNRTFLRKLADKNGG
                     IFYSLDSEPPDVTSFQRKILSLEENLYSRSKNLERAEGSGKFLFMAIFFLLSDWVFVE
                     FFLFSKRKSEVGI"
     gene            84410..85108
                     /locus_tag="BDFCADHJ_00196"
     CDS             84410..85108
                     /locus_tag="BDFCADHJ_00196"
                     /inference="ab initio prediction:Prodigal:002006"
                     /codon_start=1
                     /transl_table=11
                     /product="hypothetical protein"
                     /protein_id="X:BDFCADHJ_00196"
                     /translation="MKRIRILEYLMILICFLFVDSLLAIELDPGGNRIAEGLEYYNQG
                     EYLDSLKMYQEAESYFPEDSRLEFNRGAAEFKSGNIDKAIRHFEKAANSTSSSPEVQW
                     KSRFNLGNGYMHTGDRKKAAEEFIKALKLKPDLKEARKNLEYLRKMPPQNSPNSNSQS
                     RPNNSKDFSSQNRSQNRKDNLKGGNSPLEKGQKEGSAGSRLTEEETKRILDSLDLNKV
                     RRKSGKNKDREVFW"
     gene            85105..86742
                     /locus_tag="BDFCADHJ_00197"
     CDS             85105..86742
                     /locus_tag="BDFCADHJ_00197"
                     /inference="ab initio prediction:Prodigal:002006"
                     /codon_start=1
                     /transl_table=11
                     /product="hypothetical protein"
                     /protein_id="X:BDFCADHJ_00197"
                     /translation="MKRFWVLPFLFWVGSLAAEETKFYVTRNTFHLGEESYAVFEMDM
                     DSRASIPQNSFSNGDISVFYAGSEENTTIINFQVFRKRLLKFRIKASRQGVFTLPPVS
                     IEVNGKKFVSDPLQIQVLERSKTVRRGGSFFDRFFQFEEEDLPENADLKVIFQTSKKE
                     AWIGEPIIGYFTLYYRDVRKPYFDRNPADSIQFPYFRSEVLSGVAVKVPDQVLYEGNI
                     YDIAVYNKEIYSLVPLRAGEFHLGKTTFSLEGQLQSYFDMKTVTATPSRIRVKELPKF
                     EGNFSGGVGEFKARVKIENDLNTIKTGDTLYLSVVIEGEGNLSSVTEPLAACKEEKNC
                     SSEFTLYDTSKSWKFTELKTGGYGFYSVARFEYGIPMETVGVWRQEPMDFVYFNPDSG
                     SYKTISLQIPSVNVARAKKEFKGAESSSSNSEEGKIRILFFAFGFLSVVIVAIWFYVQ
                     KLDSTFFISLPILFPVFGVPILKELDLQMGSKRGFVLRQFLLSKGISETDVSFLMEIF
                     GVGPGCSEFALRLNLKDKRTLLRIANRILKHIKEKDL"
     gene            86739..88550
                     /gene="htpG"
                     /locus_tag="BDFCADHJ_00198"
     CDS             86739..88550
                     /gene="htpG"
                     /locus_tag="BDFCADHJ_00198"
                     /inference="ab initio prediction:Prodigal:002006"
                     /inference="protein motif:HAMAP:MF_00505"
                     /codon_start=1
                     /transl_table=11
                     /product="Chaperone protein HtpG"
                     /protein_id="X:BDFCADHJ_00198"
                     /translation="MSEEIKGRISVETENIFPIIKKWLYSEKDIFIRELVSNSSDAIT
                     KLKKIAFSEEFEGGTDYRIDLEFDQEKRILTIEDNGIGMSSEEVQKYINQIAFSSAEE
                     FVKKFQGEGAKPEIIGHFGLGFYSCFMVSTKVVVETKSYKKGSTGVIWESESGTEFSL
                     RSSDKTARGTKITLYLDGDSGEYLDQWKLKELVRKYCDFLPVPIYVKNEQANKQTPLW
                     SEAPSSVTKEKYEEFYNYLFPFSGEPLFHVHLNVDYPFRLQGILYFPKLKHELDVNQS
                     GIKLYCNHVFVSDDANDLVPKFLTVLKGTIDIPDLPLNVSRSYLQSDPLVKKISAHIV
                     KKIADRLNEEFKKSEEEFRKNWDEISIFVKYGMLTNDKFYDAAKDLVFFKTSNGEIVR
                     LEDYWNKNKEKNNGKIFYALETSSVYMDLLKSQGLEAILIDSRIDSHFIQFLESKNPD
                     MKFQRADSELADGVVDREHSSSIVDSNNKTEADRIKEFFDKILKRDGLEIKAEPLKAE
                     GVPAVVLLPEHLRRLSEMGMTGSQNPLDLLKNHTLVINTRSVLVKNILGMSSTKAGKL
                     ARTVYDMALLSSKIFGEAEFSEYLKRTTETLEELSAP"
     gene            88611..89135
                     /locus_tag="BDFCADHJ_00199"
     CDS             88611..89135
                     /locus_tag="BDFCADHJ_00199"
                     /inference="ab initio prediction:Prodigal:002006"
                     /codon_start=1
                     /transl_table=11
                     /product="hypothetical protein"
                     /protein_id="X:BDFCADHJ_00199"
                     /translation="MDRLRIQLLLVLFLFGKNILFAQSVQAPVSGLEEIEDVHKKNAA
                     ALDKEYYEYYFRTVPDVDALEKAKLEYNLIRSFKLELRRREPSLSPDYLKQIKATSIR
                     YERVLADSIWMRGIRNQMQHIRFQEYMYIVIYDKYFLYISYEMNPSRYVMEPYQVQLI
                     FQKENPFFIKLPDP"
     gene            complement(89116..89616)
                     /locus_tag="BDFCADHJ_00200"
     CDS             complement(89116..89616)
                     /locus_tag="BDFCADHJ_00200"
                     /inference="ab initio prediction:Prodigal:002006"
                     /codon_start=1
                     /transl_table=11
                     /product="hypothetical protein"
                     /protein_id="X:BDFCADHJ_00200"
                     /translation="MNSTFDSTPFYKILFTIGFGSISFFFPFYLVVSSENKHLDQVYQ
                     SLREPGPTVFGTLTESIRIEKPGRRAYLVSYRVPDEFGKLYEITEQVDENLHQRLRVG
                     DSIEVRRQTFETFGKIQVLARIKKNSFFINDFDFLEMFSMIGLCFSGILLATGLYYRI
                     FKDRVI"
     gene            90105..91316
                     /locus_tag="BDFCADHJ_00201"
     CDS             90105..91316
                     /locus_tag="BDFCADHJ_00201"
                     /inference="ab initio prediction:Prodigal:002006"
                     /codon_start=1
                     /transl_table=11
                     /product="hypothetical protein"
                     /protein_id="X:BDFCADHJ_00201"
                     /translation="MRGTLSIAVFFILFLLFFMSCGSKDNNKDLITNLTIAQILAGSG
                     EQPPGKAEFRLSNTNSLLSTRSSNVQQFRTLSATSYGLLTDLSGNNPQNCGDGTSDGF
                     TDHFITPIAAALAICQIVAYKSREKGGPEPGNETLENASLILYDAVVIFQNVNEKERK
                     LCDYVDKFSLVPEKQTARVDIKTIPIDQRADYDRIGIIASSLTYAFSPNDVPEDAYRY
                     MSLALNNSYRGEIITDIFYDGCPNSFLDSPRSYFNEGTTNDWVEGNTCTVRPGMIDSN
                     SGIFLLNSEEYFTNPNRYKNPPLVNSGVADTESKRLKYKKPSSMDTLRSSDPYIMVLN
                     VGEGSISNLFLDVSMDNVLFWDSNAPDNQFSPQLDVQDRPNATSGADNLTNTSRKNMI
                     LHLPTILSSKK"
     gene            complement(91968..92309)
                     /locus_tag="BDFCADHJ_00202"
     CDS             complement(91968..92309)
                     /locus_tag="BDFCADHJ_00202"
                     /inference="ab initio prediction:Prodigal:002006"
                     /codon_start=1
                     /transl_table=11
                     /product="hypothetical protein"
                     /protein_id="X:BDFCADHJ_00202"
                     /translation="MSQLNIKKKEISSEIFVYILDGRLDENSFTDFKSKVIDPPHPKA
                     VILNLSELKYISSSGIRSIFELRYKLLNDGKKLFLTEASDKVIQIFNLLGLWKPFTHF
                     ITETEAIAAAK"
     gene            complement(92306..93205)
                     /gene="nadK"
                     /locus_tag="BDFCADHJ_00203"
     CDS             complement(92306..93205)
                     /gene="nadK"
                     /locus_tag="BDFCADHJ_00203"
                     /EC_number="2.7.1.23"
                     /inference="ab initio prediction:Prodigal:002006"
                     /inference="protein motif:HAMAP:MF_00361"
                     /codon_start=1
                     /transl_table=11
                     /product="NAD kinase"
                     /protein_id="X:BDFCADHJ_00203"
                     /translation="MSLEKLKAAERVLILGKRTKFELDLEEWGSLEKIQKIYKIQNDS
                     FARIHESHLRQLSNRETLKRLFPNGAFIFRKDMDRNPPSDYDLVVALGGDNHFTFVAH
                     HAVDTLVLGCNSDPPTSVGALLSFHVEDLQKALETNWENAIIEKWPLIEVKIYYPNGR
                     NVSTLQGISEISIRNNSPDLTSRFLICHGNKMEEQKCSGLLVYTGAGSTGWVMSCENT
                     DTSFDKQSPFFKVYCRELRKKEHTQYTLDHFTVADSFSLISEMKGGISIDSLAETIYD
                     FPPGAKAEFSLSKKKLHVVVRKL"
     gene            93775..94242
                     /locus_tag="BDFCADHJ_00204"
     CDS             93775..94242
                     /locus_tag="BDFCADHJ_00204"
                     /inference="ab initio prediction:Prodigal:002006"
                     /codon_start=1
                     /transl_table=11
                     /product="hypothetical protein"
                     /protein_id="X:BDFCADHJ_00204"
                     /translation="MSLNVSSGFPFDPFRDFLLGEVFLKTLLENGVSSQVAEEAILSH
                     LPPGRNHFLFTPNAKKQTLLNLYPEKIRNLLKSKKNAEIREEFSAMIATEGRMDLALE
                     LIEWLFVGFDERELLNDLFSLILNDKIPLRDGFLDRLKKNYEEEILKDLKGLE"
     gene            94407..95282
                     /locus_tag="BDFCADHJ_00205"
     CDS             94407..95282
                     /locus_tag="BDFCADHJ_00205"
                     /inference="ab initio prediction:Prodigal:002006"
                     /codon_start=1
                     /transl_table=11
                     /product="hypothetical protein"
                     /protein_id="X:BDFCADHJ_00205"
                     /translation="MKIRFVFFFLILISFVACNEKKNEIDSDLLLSVALLQPPDRVEN
                     YDRDVQIITHTLQGFPVDCDLSYSDEDVNFFVERLKREIARYPRGYWIKAGAESIVLC
                     RNLTILGNLQAGAVNPLLPFIFLSVWDGIASNANRQVFNGSTYVNYFDYYYNYDPRRV
                     ISHELTHSVDRRNSWHTLFDPEWERLNHPGFQYGNHNYNPQDSILRISNPIPGFVSYY
                     ATLNHLEDRAEIGMVIMGPQAINNQLVQTCQNDAIVAAKVRKTVSEWKQFWPFAGAEN
                     TEWKVRMSQAERDCS"
     gene            complement(95338..96150)
                     /locus_tag="BDFCADHJ_00206"
     CDS             complement(95338..96150)
                     /locus_tag="BDFCADHJ_00206"
                     /inference="ab initio prediction:Prodigal:002006"
                     /codon_start=1
                     /transl_table=11
                     /product="hypothetical protein"
                     /protein_id="X:BDFCADHJ_00206"
                     /translation="MIVILSFFIGHWFLSAFVQSFFLHRYAAHAMFKMNKFWEKFFHI
                     FTCVAQGSSFLNPRAYAIMHRQHHAYSDTGKDPHSPVASKGFLDMMWRTALNYEAILD
                     KKANVEKEFRGNYPEWPAIDKLSDSWTFRLFCGTLYTLFYLYFVPAGQYGWYLLLPIH
                     WVMGPLHGAIVNWCGHMYGYRNHKKNPDNSKNTLFVDFMIAGELYQNNHHAHPNSPNF
                     AFRWFELDLTYQVMKILHFLKIIKIQRAIWTSKGKKILRGSDVSIEPASVAA"
     gene            97653..98303
                     /locus_tag="BDFCADHJ_00207"
     CDS             97653..98303
                     /locus_tag="BDFCADHJ_00207"
                     /inference="ab initio prediction:Prodigal:002006"
                     /codon_start=1
                     /transl_table=11
                     /product="hypothetical protein"
                     /protein_id="X:BDFCADHJ_00207"
                     /translation="MKGKKIGILGSGVVGQTLANGFLKYGAEVKIGTRDFGKLKDWLS
                     KAGTNASIGSFADAANFGEILVLAAKGNAASETLKLAGIDSLNGKTIIDTTNPIGEES
                     PQNGVLKFFTTYNESLMEQFQKQVPKANFVKCFNSVGNGLMVNPHFKDGKPSMFICGN
                     DEFAKNQIKEILNLFGWEIEDMGKAEAARAIEPLCILWCIPGFLSQSWTHAFKLLK"
     gene            98882..99409
                     /locus_tag="BDFCADHJ_00208"
     CDS             98882..99409
                     /locus_tag="BDFCADHJ_00208"
                     /inference="ab initio prediction:Prodigal:002006"
                     /codon_start=1
                     /transl_table=11
                     /product="hypothetical protein"
                     /protein_id="X:BDFCADHJ_00208"
                     /translation="MDILLFDSNQKIQSTLIESAVGTDSLLVPNVYWDRLNLKEKKAL
                     RGKLPFLLRKYSKQIASMRRLHDRAGKIKYNRGVGKMKKLSIRVHTGVWATLGVLAAA
                     HGVSRCYLFNYMLWLEDLGVGDSTVETLNRGVPSFHWTYKMTWKINRRQNLISRELEF
                     EPNPMTDIFPYYLRS"
     gene            complement(99602..100552)
                     /gene="icmF_1"
                     /locus_tag="BDFCADHJ_00209"
     CDS             complement(99602..100552)
                     /gene="icmF_1"
                     /locus_tag="BDFCADHJ_00209"
                     /EC_number="5.4.99.13"
                     /inference="ab initio prediction:Prodigal:002006"
                     /inference="protein motif:HAMAP:MF_02050"
                     /codon_start=1
                     /transl_table=11
                     /product="Fused isobutyryl-CoA mutase"
                     /protein_id="X:BDFCADHJ_00209"
                     /translation="MKHRKEDLAKLIEGAREGEKFPLAKLISGVEKPDSFEFRKNLFE
                     SLASQGLSGQNSLTVGFTGTPGAGKSSLLGELATQFLKADNGETMAIVAIDPSSHISG
                     GSLLGDRTRLSLPAREKRIYFRSQPSQLELGGVNPYTYHVIRLLRRFFRYVFIETVGI
                     GQNEIEVSKLTDLSFLVLQPLGGDQVQFMKSGIMEVPDSFIINKCDEEVLANSSYHML
                     TTTLEFLKDVMPGKNLPPVFKTSAKTKYGIDDLLEFIRKAKPTVDRSKETDLQLKKWI
                     KNEFGNFGLKIIEHLPYSDPSSFETLEDRALQEIRKNLNS"
     gene            complement(100573..102585)
                     /gene="ecm"
                     /locus_tag="BDFCADHJ_00210"
     CDS             complement(100573..102585)
                     /gene="ecm"
                     /locus_tag="BDFCADHJ_00210"
                     /EC_number="5.4.99.63"
                     /inference="ab initio prediction:Prodigal:002006"
                     /inference="similar to AA sequence:UniProtKB:Q3IZ90"
                     /codon_start=1
                     /transl_table=11
                     /product="Ethylmalonyl-CoA mutase"
                     /protein_id="X:BDFCADHJ_00210"
                     /db_xref="COG:COG1884"
                     /translation="MENKNHILYDKSGKPSKEPAWIFRTYAGHTNARESNELFRKNLS
                     KGQTGLSIAFDLATQCGYSSDHAIAKPEIGKVGVPINTLEDFRILFNQIPIEEMNTSM
                     TINGTSMYLLSLYVALAQERGVDVALLQGTTQNDIIKEYLARGTYIFPPAQSIRVIVD
                     MYEYCLKNIPKWNPSNICSYHLQEAGATPVQELAFALATAMAILDAIKERNCFTAEEF
                     EQCVGRISFFVNAGIRFVEEMCKMRAFTEMWDEITKDRYQVKQEKYRRFRYGVQVNSL
                     GLTEEQPENNAWRILIEALGVTMSRDARCRALQLPAWNEALSLPRPWDQQWSLRLQQV
                     LAYETDLLEYPDLFEGSKVVESKVKELKVEAYKEIQKILDMGGAVKAIENGYMKSQLV
                     KSQAERLAKINNNELIIVGKNKWTEGTPSPLMTDQDGGIFKVDPKSAEETLEVLAKVK
                     STRDANKVKEALSQLEADAKAGKNLMYASIECAKTGISTGEWADVLRSVFGEYRPATG
                     VEGQKLNLETDKVIRVRGKVEAFFKANGSRPKIVVGKPGLDGHSNGAEMIAVSAKHAG
                     FDVIYSGIRLTPEEIVQTAVEENADVIGVSILSGSHLELAEQIFNELKHYKADIPVVF
                     GGIIPSNDFDSLTKLGVKAIFTPKDYDLMDVMERIIDIISQTIKAA"
     gene            102695..104035
                     /locus_tag="BDFCADHJ_00211"
     CDS             102695..104035
                     /locus_tag="BDFCADHJ_00211"
                     /inference="ab initio prediction:Prodigal:002006"
                     /codon_start=1
                     /transl_table=11
                     /product="hypothetical protein"
                     /protein_id="X:BDFCADHJ_00211"
                     /translation="MDLERSNKANLIFLFLSVIGLAVVLSVLYNWFGEPLNPEAMEML
                     ANLRSLTEEGKFFSDQPPLPFLVLSLWKSVTGFNYTTALFTLSAFIFSLGIHLIGLIL
                     QREKWKPNHYVLCYLSAITPLTYSIPLVLYPECLSLFFLLILFLAFRMETLGDIFILI
                     VCILGSVFSHFTIFLVGFTIFVVKAGTLGIRERKKHQSVFFKRRNIPQLVLLAYVGIF
                     LTLLAVLIVTNFYGVNSFEMFYKLLWSYLRNFGPLFLILYIGNFLLKSEKELNTVAAS
                     AVLIVILLVSVYFSVKPTSGLNAAKLGAFTKDLVGLKNRGVIQTDERVYTSPSVSSYV
                     YFHSKQRLQTIRPKEWKNRDYLFLEEIWLADKREMLKRYKFKNPQFVFLSGEQILITG
                     FLTKVISGEKENTQIKIQVEKAKTQLSLKTGEKRFNRFLTGIFSTSALSPELNP"
     gene            104032..104829
                     /locus_tag="BDFCADHJ_00212"
     CDS             104032..104829
                     /locus_tag="BDFCADHJ_00212"
                     /inference="ab initio prediction:Prodigal:002006"
                     /codon_start=1
                     /transl_table=11
                     /product="hypothetical protein"
                     /protein_id="X:BDFCADHJ_00212"
                     /translation="MKLIWKKKSTVKNKNSVSKEKNTVISLPFYKEKLNFKSNEKREE
                     LLENEDLALGANGLPFETAYWRDIYGSGTDVDATFNAKEHARYAKSILNLMEISVNSV
                     ADFGFGKGILLKEMVKIFKPGRILAIDPSERMLDELLAQKWIRAWNISVLNTTVQELD
                     LAYFIHLPFDLGICNSVVQYIKGDLRPVFEKLHKIVKYLYFSVPTKEDYIRMKKDIYF
                     EDPYAYVRTKKQYLKAIEPYFRRVGFNFLESRLVGDSRFTDELFKDE"
     gene            105607..106746
                     /locus_tag="BDFCADHJ_00213"
     CDS             105607..106746
                     /locus_tag="BDFCADHJ_00213"
                     /inference="ab initio prediction:Prodigal:002006"
                     /codon_start=1
                     /transl_table=11
                     /product="hypothetical protein"
                     /protein_id="X:BDFCADHJ_00213"
                     /translation="MKNQIEFQDATPSKAVFKSIIADYDAKAAICELVDNSIDVWSLK
                     NLKGTLSIDIYIDTQRQVIKIIDNAGGIKKDDLHHIVGPGHSSNDSNESIIGIFGVGS
                     KRAVVALSPHTIIKSRYKKQPTYSVEITDDWLKDENWKFPVYELSNINENSTEIEMTK
                     IRDILTGQSIRDIKDHISAIYSKILINQYIELKLNGERIKPLHFDEEWSHNPDVPPKG
                     FDLTTKVGGEKITVKITGGLIAEGGDSGYGEYGVYIYCNNRLIVRSLKTPEVGFSKGQ
                     VGVPHNSISLARVIIEIVGPAEQMPWNSSKSGVDIKHKVFQLIREKMIEVIKHYTSAS
                     RNLFPERETKIAPFKQGKINFEKIQSISEIEKSALPEIPSQTVAR"
ORIGIN      
        1 tcagtctgat caatcgtcgc gaatgctttt ctctaacgag ttaaattatt gggtgattta
       61 aaaaatatgc gaaaaaatat ttactgctcc ggatggggcg ccatatcaga acttgtccaa
      121 aactgtcttc tgtgggagcg gcattgccgt gtaaagtcct cagtcctctg aatataggag
      181 ttcctacatc cgaggttttg ggacaaattc ttagaaaaaa ttctaagatt tataggaatt
      241 tagaaattcg gagatggaat tcttatcctt ttccaaagaa tgtttgtgca cttcttcaat
      301 gacggcctcg atcgccgcac ccattaggaa aactccggat ttgacttcca catcataact
      361 tctttcggac ttgtccggac ccaattcctt ataaacggaa actccactga tctgaacgat
      421 actttcattt ccgggaggag ccagagtaaa ttcgtgcgta tttgtattca aatcgaatgt
      481 agaattttct aataaagacg gatcggaaag tagagtggcc aggaccttgg gcatggattc
      541 ggcaagtttc actttacgcc tttgatagac taaattaccg ttttttcttt cttctaaaag
      601 ttctacattt ttcaattctg ggaatttatc caaatactta taacgatcct cccttgcttt
      661 taaaaggtcc ttcaacggga cgggaaattg ttgaactatt gtatatttca tccgggcctc
      721 tcgcacattt ttttcaaaac atccgatttt ccaatccagt aaataaaaaa ctataggaag
      781 aatttgcaag acattaattc tggtaggaaa gtctttggct tggaattcga tgaaagaaac
      841 tgcctcttcc tggatcgaaa tctcgaaacg ttctctgagt aataatttga atagttttcg
      901 ttccatttta cgcccgggtt cgactcttac cgcaatctta aaatcgaacg catacggcca
      961 cggaacggat ttgatggcta aactctgcat cgaagaaggt gtttcacaca tcggagtcaa
     1021 ctcgatcgaa gaagctcaaa ggattcgcca aatcgatccg aaaattccaa tcctaatcat
     1081 gggagaaatt caaaacccgg aaaaacggaa agaagctctc tccgatccca atttctggat
     1141 catattttca agaccggaaa cggctcgaat tctttcctca ttgaaccccg ccccaaaact
     1201 ccatctcaag atcgatacgg gaatgggtag attgggaaat cacggagaaa ccttaaaata
     1261 tacattagga gagttaaaaa aaaacggaat tactctagac gggatctgta ctcattttgc
     1321 aagtacggaa gacgttttag aacataagta ttccctaatg caaattcaaa agttcgagaa
     1381 agcggtttta ctcgcggagt ccctcggtta caaaaattta atccgacata tgtgcgcttc
     1441 cgcttccacg atgttgttct cctccgccca ctacgaaatg gtaagagtgg gaatttcctt
     1501 atatgggctc tggccgagca tacaaaccag actttcctta aaccttaacg gaaataaaaa
     1561 tttccaactg agtccgatcc tttcctggaa aacacgcatc gttcacattc aaaatcatcc
     1621 tgccgacagt tatatcggtt acggttccac ttttcaaacc tcgtatccta cgaaagtggc
     1681 gatcgttccg atcggttatt acgaagggct tgaccgaaaa ctttcgagta acggagacat
     1741 gttggttctc ggcaaaagag cgaggatcat cggtcgaatc tgtatgaata tgacgatgtt
     1801 agacgttaca catatccccg gagcggatgt gggaagcgtc gtcacggtca ttggccaaga
     1861 tggagaagaa ttaatcacgg cggacgatat tgcggaccgt actcatacga tcaattacga
     1921 aatcacgaca agaatcagcg aatccgtctg taggattgtg gtagactaga aactctttct
     1981 tagtgtaacc tgtattcgaa aagaatccta aggcccgcat gcaagacgcc atttccaaaa
     2041 attcaaatat aactcaaatc gtttattcca caaaaactta cgatcgcttg atcggtctcg
     2101 tatataaaac cagaggaatc ttatttgatt ccatcgacga atatttttca gaaaacaatc
     2161 gcgaccgggt tttaaacgcg cattatccca ccgtcattat aggaaatcac gtagaagaag
     2221 gggacattct cgcgctctcc gtaatttata aagcgattca gcctaaaatt aagtttgcga
     2281 tcccggcaag agaggatgtc ttaaaaaaga attttctaat caaagaattt cgacctaaag
     2341 gaactttaaa actcatcttc ggactaatag acaaaacaaa cctgataccg gtattattaa
     2401 aatacatcgg atgttttccc gttaaacgtc cgttccgtga taacgcaaga gaactcttaa
     2461 aaagcgggga actcagaggt atggtcgatc aggaatggaa cattttaatc gagagagtaa
     2521 cttccggaag aaatttgttt ctattccccg aaggaacatt caaccaagac ggttatctaa
     2581 atcaaattaa aagaggcgtt tacttcatcc gcacgaagat caaagacgtt cgttttattt
     2641 cctttaccct tacgtacgac tatatttccg caaaaaagac ccaacttcat atcgcttacg
     2701 gagaaacttt tgatattccc gaaaacgcaa gcagcgacga agtaacaaac attgtaaaag
     2761 aaaagttagg taagaattat gtgataacat ccggaaatct tctttcgatg attttaatgc
     2821 gactgggaac cgaagcctcc atcggccaag aaatactctt taaacgccta cagaactttg
     2881 cagacgagat aaaaaagaag gggaaaaaaa tccacgtttc cggaaagtta ttcggctctc
     2941 atttggaaga aacctttcaa catatcctaa acaaaggtct ggaaaataaa tttctaaaac
     3001 tcgatgggaa cggagaagta ttcggaaccg aaaaacttct ttataaggac acgagaaatc
     3061 ttagaaagaa aaacgaattt ttgtatcatg cgaatcaact cacttaccac aaaccggagt
     3121 tggataaaat tcttccttct ttaacttaat cgaggaacac gaatcgaaat gggattttgg
     3181 aaacgcttat tctttccgaa aaaagaatac cgatctgcgg caaaagcctg gatcgaaaac
     3241 ccggaaaaag ttcagaaaag tatcaaccga gttttggaca ccttcttcga ttccactctt
     3301 aaagaattga tgccggaaaa aatttccttg tctttggagc ccgttgccgg acttcgaatt
     3361 ccggaagata aagtaaaaac cattctacaa ggggtcaata tccgaacggt tcttcctttc
     3421 aactcagtat ccgaagcaat gagccaggaa acacaggagg caattttgga atttgccgct
     3481 ggaaccataa ccgccccatc caaattcttt ctgatgaagg tcctcggcca atcgccgatc
     3541 caagagatgt tctcgttagg tcttgaaaag atattagtag aatttaatag aaagctcaat
     3601 cctcttgcgg gtatgtttca agcggcgggt ttcgaaaaac aaatttctgg atttcttacg
     3661 atcttactcc ctagctttac ggaaaagatc gcggaaatgc tgcacaattc ctccgaaagc
     3721 gaagccggta aaattcttat ttccaacacg ttgaaaatcc tgttccaaac cggtttttcc
     3781 gatctgggtc gtttggaatc caccgattta agaaaacatc ttgaaaaact acggcaaacc
     3841 atctctagtg atccccttct cgaaaagaat atggaaaaat tctacgagag tttcagagac
     3901 gcggttttaa acgaatacag aggagaaact ttgaaagaat tcctaggtta ttccgacgag
     3961 gaatatattc gcttcaggga ttcagtttcc aaaacaaccg ctgaaaacat tcttgttatt
     4021 cacaaacaaa aaccattgac tgaacttgta gccggactgc tggaggatat gcttgtatga
     4081 aaaaagtgat caaccagatc ggaaaagctt tagaatacct ggataaacta ggcaccggaa
     4141 aatctttcca gttgtttcgt tcgctcggtt atgagaaact ttactccctc tccgaaaaag
     4201 tggaccataa aacgctctta tacatcagtc aacacttgga cgaaaaaaca atcgtagaat
     4261 tcttgaaccg tattccggaa gagaccttgg tgacgcttct ttccacggtc ccgccccaaa
     4321 acattacgta ctttgcaaat actattccga tggacgatct tatcctttta tccacgtcga
     4381 ttccagccgc ggacatcgcg gaaatgtctt ttaaaaccgg taaagaatca gccgcggaac
     4441 ttctaaaaaa tataggaact caaaaatcca tcgcattatt aaacgaagtg ggaattcaga
     4501 actttataga actttctttg agaattcccc ctattcaatt gattcccatc gttcaggagc
     4561 tgactccgga acaatccgga atctggattc gtaaaagagg aatcggagac attccaaagc
     4621 tgatcgaagc tttcggcgtt cagaatctct tggttttttt aaggactcta ggttttaaga
     4681 aaaacattca tatcatagaa gttctcggca tagaagaact gatcgaactt gcatatacta
     4741 tttccgggat gaaacttccg agacttgtct ccgagaaaaa acaacaaacc tcaccgaaaa
     4801 aaacgtttca aaaaacaaaa tcgaaaaaga aaatcactac caaacaaaag tcaaaatcga
     4861 ggatgaaaag aatttagagt ttgtcccaaa actgctttca ttcagaagac ggaagacaga
     4921 cgaactcgct tcgctcgttc tagacagagg acagaaacag aggagatgtt acatcacgaa
     4981 tttagaatgc agtttacgtt cagaagacag aagactgacg aacttcgctt cgctcgttct
     5041 agacagagga cagaaacgag ggagttattg catcacggat ttagaatgca gtttacggga
     5101 acaaaaaaga aaactgcatt agaaaaacga actgcttttc gaagaaaagc attctgtcgt
     5161 ctaaaagtag gagttcctac atcccgaggt tttgggacag actcttagaa tttttccttc
     5221 cgattgaaac gtaaaaagtc gacaaatcaa ttcgattcca aattcttctt tgcgtttaac
     5281 aactcgtctt tactttcccg aagagattgt agacgatctt cgatgatttt cataaaagtg
     5341 tccggataat gtctgccgga atctttgaaa aatttcatgc tgtattccaa aatttcagtc
     5401 atatcgttcg tttttttgat tttagaatcc agataaaatt ccatctcgga tttggggact
     5461 tcccctcctt ccaacaaaat tccgcgaatt ttatccattt tctcctcgtc tttttttcgt
     5521 ttttcctcgg ttaactctct aggaatcaga gaattatcag ggaaacgttc cgcgagaagt
     5581 ttgacctttt gaattatttc ttttcgaatc ctttcctttt cttcagaaga caaactagaa
     5641 tatccgtccg ctgtcggagc cacatcgtcg gtagaagtaa tatctccgtt tgaatcagcc
     5701 aatgtttccg actcctccga tccggaaaaa tccaagaaat ttccggattc aaagagggaa
     5761 tcttcttgtc tcatcaccgt gtttcggcta agcccacttc tcagtttttc attctcagaa
     5821 gaatctttta cgacttcttc attgaaaaaa aagagacaga ccgaaaagat taagaaaatt
     5881 atgataattg aatatatttc ttttctactc atttggaatc cgatgattgt aacgggaggg
     5941 aaattttgaa gttacttcct ccccctactc tggattcaag ggtaatttcc ccgttcattt
     6001 tgtggagaat ggttctggaa atcggaagcc ccaatccggt acctccgact cttttgtttc
     6061 gatcgttcgg aactcggaaa aatcgctcga ataccttttc gacatacttc ggatcgatcc
     6121 cgactcccgt atccttgatg ttgatttcta tcgtcccctc gccggactca atcatcgtca
     6181 tctcgatttt tcccttttcc gtatacttga tcgcatttac gaaaagattc gttatcactt
     6241 gagaaaattc aaaacggatc ccacgaactt tcagcttttt gatcagatta agctctacac
     6301 tcaatccttt ctcttttgca gaaggttcgt ttgaataaac tacctcctcg attaccagag
     6361 ccggatcgaa gttttcaaca agaccagagt tgtcttctcc ctgaacttcc tcaaatttta
     6421 aaagattttc aatgagatga ttcagacgtt ttatattctt ttcgatcaca ttcaacatcc
     6481 cgctttgatc cttggataag aaagtattga tttccgccct caaaagctcg aaataaccct
     6541 gaatatttgt cataggggaa cgtaactcgt gactgatatt cgaaatgaat tcgtgtttgg
     6601 cctgttccgt ttcttttttc tcagaatcat acaagatatg aacctgatag atttttctcg
     6661 ccctttcgaa caacgcagtg atactcaaag aaacatccat ttcggacttg tctctcaact
     6721 tcatcttcac ttgatccaca cgaagcatcg tctccggaga ttttgtcggg gaggaccaat
     6781 cgcccatctc ctccaaaccg ggaaacaaat cctccagtct caaactatga atgttatcct
     6841 tgctataact ggtaagactt cggaaattat aatttcccgc aatcaatgcc cccgacacag
     6901 aatccaacaa aatcaccgga atcggggaaa actcaaagag atagttgaat cgatcgtccg
     6961 aaaactggag ttccatattc ctcttatcca tctcaagtcc ctgcatcatt agaacattat
     7021 cgattgctaa tgctttaatc tcttgagtgc ggatttcttg aaataaaaaa tccaatatgg
     7081 agttgatacc tgttctgatc gcggatgcgg tccctttgag aggtaatacc ggcaatctta
     7141 cgcctttttt ggaattataa atgttcaaaa cgagattgtg aacgtcggaa accaaatccc
     7201 cgagttctct tcggtccccc gttatttcca ataagcgatt ggattcatcc tcacggttaa
     7261 actgctcctc cataagaacg gtttttttgg ttttcaaagc ggcaggataa atcggaatcg
     7321 gatccttagc ggccaagtcg agggcttcca aaagaaccgg cggaggatcg gttagatgtt
     7381 ttatggatct ccagtaaatt cttcccaagt attccaattc ctccaaagcg gcaaccggag
     7441 aaagaatctc ctgcagatcc tgcgaaggct gtttgtaaaa gtaatgcagt tgttccggtt
     7501 ctatcttgaa ctccggaatg ttttcctgaa tcacatgctc cgtagtattg ctcgtatttt
     7561 cgatcaagga ttgaatcgct cggaacaaag cgctctgaag tttattgatt cgatccggat
     7621 aggtcttcgc aaatctaccg ttaaacgcga gcatgttaac cggaagtcgg tacggaggta
     7681 aatcccgtcc ctccgaaatt ctgaatccgt tatttaaaaa gtgagactct tgaaccgatc
     7741 cgataagtcc gagagtcgtg gtctgtgcaa actcatactc caaaagatag gatctggaat
     7801 acacgaaggt ataggaaatt tttttacgaa aacggctgga cctcatgaat tcttgggcca
     7861 acaacttatc gacggatgta ttctgtagaa ccggtattaa atacggggtc ccttccaaaa
     7921 tcgaatccat actggaattg tatttggaat aaaacgagtg gatcattctc gaaagaatca
     7981 ttccccgaaa aatagatttg tttggtacgg tcttttttaa atgtaaatcc aaccaagttg
     8041 taaacggtat ttccccgact tctatctttc cggaacttag aaatgcaaga atcgcatcgt
     8101 agttttccaa aactcgaatt tgtacctgaa ttccctcttt ttcaaaaaag cccctagatt
     8161 tggcatataa aatcggaaac gcagaaattc tggatgtgat ggcgatttcg atcacagaag
     8221 acagtattca caagcagtat agatttttca agaaccccct tgaaaatttc tcaaaaaggt
     8281 aaaaaaagat cttctcgtgg ggaaaatgtt ccgagagaca taatatgaga atcgaagaac
     8341 ttccacccgt acaaaaaatt ttaaatcgaa ttcaagacat cgaaagtcta gcaaaccggt
     8401 tcgtgaaaga aactccggtt caaaaccgac aggaaccgtt cgattctatg ttaaaggcag
     8461 aaggtgaaaa atccgcttcg aatcccaaaa tagaaccttg gagaacaaat tctcgcggta
     8521 attgggaaag tatcgaacct actttggccg aaattatccg taaagaatcc gaaaaaaatc
     8581 atctcgatcc ttccctcgtt caaagtgtta ttaaagccga atccggtttt aaaaccgatg
     8641 cgatttctcc gaaaggtgcg atcggcctta tgcaacttat gccatccacg gccaacctgc
     8701 tgggagtcga cgacccttcc gatccggcag aaaacgttgc gggaggaacg aaattcttaa
     8761 gcgatctcct aaacaaatat agaaatttag atcacgcact ggcagcctac aacgcaggcc
     8821 caaaagcagt cgatcattac ggaggtattc ctccttacaa agaaacaaaa aagtacgttg
     8881 agaaagtcaa aaaattctat agggattttt ccgaatgacc ttctaattcg atcctttatc
     8941 cattactcga aaaccatagg gaaacgaccc tttcactttt atggaatccc tttttgattt
     9001 attgcaaaaa gagggcacaa cgtagccaaa acgaatgacc tgtttctgtt cacacgttat
     9061 tttccattac caccggtcaa gttaagagaa acatctcttt tgaaatagtg agtgacactt
     9121 agtctcatct tgactttcat tgggatcgaa atgaaatcga gccgatcaaa gtcaaataat
     9181 ccgcaaatga aggacaactt tgtctctgaa gtaacgattc gcaaaagaaa tcgtgccgcg
     9241 acagaaactt ccatcctttt ggcggcgatt caagttttcg caaagaaagg ttatgacgcc
     9301 gccaatacga aggacattgc aaaactcgca aacgcaaatg aggcattgat cttcagatat
     9361 ttcggaaata aaaaaggtct tctggaagct attctcactc gaagtgaaga tatcaaacag
     9421 gagaattccc tttcctcccg cgtacgcaaa acttcgaaaa attaccaaga ccttgaagca
     9481 agcattcgtt acttgatatc gggcaaatgt aaagatttta aagatgccga ggactttatg
     9541 aaagttgcgg tgagtcagat catcctggat cccgaagtca gccaaatcat tcaaaagaaa
     9601 atttatacga aagcgcttcc cgaatttatc acagaactgg aaaagtttaa gaaagcggga
     9661 aaaatcaatc cgaaagcgga tttaaaatcc gccgcttacg caatctcatc gtttgcattc
     9721 gcactcggat ttatgggtca atgcgtttat aagattcctc cctcggaaat ccaagctacg
     9781 atcaaagaag tggcgaggat ttttcgaaaa ggtttagaac cggggccaac caaaaaaaaa
     9841 tcgaagtaaa ttttttacgt cggacttttc ccgcgctcct agaatgcggg aaaagtttga
     9901 tctacttcca aaacctcaca actatttctt ctgctcctcg ctgattaggt tgagcgcgct
     9961 gcctgctttg aaccaagcga tctgttgcgc attgaatgta tgatttactt taatctcttg
    10021 ggaagaaccg tctttgtgat gtaacacgag agtcaaagga gttccttctt gaaacgaggt
    10081 caaaccgaga atgtcgattg tgtcctcttc ttgaatctta tcgtaatcgg ctttgtccgc
    10141 aaacgtaagc gcgagcatcc cctgcttttt caggtttgtc tcgtgaattc tcgcgaaaga
    10201 ttttacgaga accgctctga ctccaagatg tcttggttcc atcgccgcgt gctctcttga
    10261 agatccctct ccataattct cgtctcctac aactatggaa ccgatacctt tcgctttgta
    10321 tgctcttgca gtttgaggaa caggctcgta agtcccggaa agttgatttc tcacttcatt
    10381 ggtcttatcg ttaaaagcgt ttaccgctcc gatcaaaagg ttattggaaa tattatccaa
    10441 gtgacctcta tacttcaacc aaggtcccgc catagaaata tgatcggtgg tacacttccc
    10501 tttcgctttg atgagtaatt ttaaaccctt taaatctgct ttttcccaag gagcaaacgg
    10561 taaaagtaac tgcagacgat ccgattgacg atcgaccacg acatttactt tcgatccgtc
    10621 cgcagcggga gcgataaaac ccgcgtcctt tacgtcaaaa cctttcggag ggaaatcaag
    10681 acccgtcgga ggatcgagtt ttacttcttt tccatcttta ctcttcaagg aatccgtgat
    10741 cggattaaaa tccaacgttc cggcaatcgc aaatgcggtc acaatttcgg gtgacgcaac
    10801 gaaagcgtga gttcccgcaa gaccgtcgtt acgtttcgca aaatttctgt taaacgaagt
    10861 aatgatggaa ttctttcttt ccggatcctt cgtgtgacga ctccactgac cgatacaagg
    10921 cccgcaggca ttcgcaagaa ccaccccacc gatatcggaa aaggttttga tcagcccgtc
    10981 tctttcaatc gtataacgga tcatttccga gcccggagtt acagtgtatt ccgctttgac
    11041 ttccaggttt ttttccgccg cttgtcttgc aacggaggct gcgcgggtaa tatcttcgta
    11101 cgaagagttt gtgcaggaac cgatgagccc cacttccaag ttcgtcggcc aaccgttttg
    11161 ctgaaccgct tctttaaatt tagaaagagg agtcgctaaa tccggagtga aaggtccgtt
    11221 gatatagggt tcgagttccg acaagttaat ctcgatgact tggtcgaagt acttcgtggg
    11281 atccgcatat acctctttgt ccccgtttaa atgttccaca attttatccg ctagttccgc
    11341 gacatcttta cgattcgttt ttaaaagata ttctctcatg ttccgatcgt aaccaaacac
    11401 ggaagttgtg gctccgatct ccgcacccat attacagatc gttcccttac ccgtacagga
    11461 aagactgtcc gcaccttctc cgaagtattc tacgatcgca ccggttccac ctttgacggt
    11521 aagaattccc gcaactttta agatgatgtc ttttgcggag gcccagccgg aaagttttcc
    11581 agtgagcttt acgccgatca gtttcggaaa ttttaattcc caggccatac ccgccataac
    11641 atccacggca tcggctccac ccacaccgat tgcgatcata cccaaaccgc cggcgttcac
    11701 agtgtgagag tcggttccga tcatcatccc gcctggaaat gcgtaattct ccaaaaccac
    11761 ttggtgaatg atacccgcac cgggtttcca aaagccgatt ccatatttgt tggaaacgga
    11821 ggaaagaaag tcgtagactt ctttatttac cgtattagcg gtttttaaat cttcgacggc
    11881 gccgtctttt gcttggatca agtggtcaca gtgaacggtg gacggaaccg caactttgtt
    11941 tcttcccgcg gacataaact gcaagagagc catctgagcc gtagcgtcct gcattgcgac
    12001 tctatccggc gcaaagtcta cgtatgactt tcctttttca taacctgtct taggttcacc
    12061 ttcccaaagg tgggaataaa gaatcttttc ggtaagggta agaggtcttc caacgacgtt
    12121 tctcgctttt gtaactaaat ccccgatctt agcatatcgg gcgcgaatca tttctatatc
    12181 gaatgccatt gtctttctcc gtagatgatg agtgaacctg tccttatgag ttgtccttcc
    12241 agttcatcga aagaatagga caagttataa aatcatgctg ttgcaagcat ttagtttgta
    12301 taggattttt taattcagtt acgaattcta agttctacgc gacggttcat ttccttcccc
    12361 tcttcgttgg agttgtcgcc gatcggaaca ctcgcgcctt tgggaatgat ttcgaaacga
    12421 tccttggaaa ttccgttacc cgcaagataa tcccgaacca tttcggcacg aagaagagaa
    12481 accctgtggt tggcctcttc cgttccttcc aaagaagtgt ggccgatgat tttaactcga
    12541 atggaagagt cctctttcat ccaacgagaa agtcgattga gacccggttt cgcctcttta
    12601 cgaatttgaa tgctgttttt ctcaaagtga atcaccttgg attcgatctc tctaaattta
    12661 ggattggaag ataattcgtg ttttttttcg aaccaggaaa actttggttc tgctttagcg
    12721 atcgtgccct ttacggtttc caacttttcg gaatttggtt ctgttacggt ttttttcatt
    12781 ttagaaacag aagaagactt ctccttacct tttacgatcg cgacgtttat ttttgtttta
    12841 cccaattcgt tggaacgatc cttgttttcg gaggagaata aggtccagaa aaaataaatc
    12901 aatccggtga gaacgagaag accgattaaa aagatcagaa ccggaacggt tttgtccctt
    12961 ttcagatgcg gctttgcgga aggagtagga atgtaattcg tataatcttt ggccggaatt
    13021 tcagaagtac cgtcgctttt gttttctccc caactcgatg gaaaattctc gttcggagcc
    13081 tcttcctcat cgaccacgat cgattccccg gctccctcat tgtttgtttc ttggactttt
    13141 tcagtggccc atttgcggat ttccgtacgg aaccactcgt ccgacttttc agtgaattta
    13201 taattttcac ggatatattc gatcgtatgt ttttcgatat ccgtataact gttattatct
    13261 ttgaccgctt ttaaaagttg ttttgcattg ttaactgaaa tcttagcatt acgtttaccg
    13321 gaagtgaatt cttccgcaag tttgatcaac tcacgatcgt attttctacc tttgatagta
    13381 acgtaattgt ttgcctttct tgccatgatc tccgccgcat caagattgag agaagaattg
    13441 gttccatgca accaaagttt tatctccttt tataaattcg gttcgaatcg ttctaaaatt
    13501 gacactgaaa ctcagaactt tccgtaatat ggactaattt ccctcaaaga acttccgcct
    13561 agaatacaaa gtaaaagtcg atccaaacca atcgaaattc cacaggaatc cggaattcct
    13621 tctcgaagcg cgcgttcgag accgggatcg acagagaata cctctttacc caaattcttt
    13681 ctcagatctt gttcgcgaca aaatcgggaa atctgttcga ccggatcggt taactcttcg
    13741 aatgcattgc ccaattccaa acttccataa tagagttcga aacgttttgc aaaaccggac
    13801 tcgattttgg aaagggccgc caattccgga gggtaatcgt ataaaaacac aaactctttc
    13861 ggtagatgcg cctctacaag attcaagaat acaataaaaa acgaatcttc ataagctctt
    13921 ttttcggccg gaatttcgct taacccgcgt tccaaaatca ctcggtcgag ttccgatttg
    13981 gaaattccgc aatgagcgta tttcctaaga gattcttcta cggatatttt tcgaacttta
    14041 tttcgatcga aaccgaaagc ctggaattca caatccagaa cttccaaaag ttccgtacaa
    14101 aaattcatca gatcttcgag agagattcca acggtataaa attcgagcat caaaaattcg
    14161 gcgctgtgaa acggacttcc ttcctcgccg gaacgaaacg tatgcgtaat ttcataaatt
    14221 ttttccaaac ctttggagag gatctctttg agagaatatt cgggagacgt gatcaaataa
    14281 cctttttctt ttcttgaggg agatcggact aaaaaaggat ccaaatacgg ttccatcgaa
    14341 gggacggctt tcagacaggg agtatccatt tccaaataat tttttttctc aaaaaatttc
    14401 cgtagaacgg acaagaattg cgcccgtttg ataagaactt ccccgctcaa ttcattcatc
    14461 agactttatt gttttcctct tgattgtttt taaaaacgaa aacgatatga actttgtgaa
    14521 tccaattcag aaatacgaac gtttcgaaat tcgaagaaac cgtcagtcca cggaagtgat
    14581 cccgttggtc gtttcctttg acgagatcgc tttcgaggaa ttgaaatccg tactcgctct
    14641 catattttat cagttcaatc ttcatgtgaa aatcaatctg agcagagtca agattttgcc
    14701 gcttcccgtg gcgatgaaac ttctttcctt tggattcgat ctgagactca aaagtcgaac
    14761 cctggtcatc gagggagcaa gcgcttcgtt taaaaaactg attcggttct accgaatgga
    14821 taaagctatt ttagtcttat aacgccttcg ccttttaatc tctcttccaa ggttgaaaga
    14881 ccagttttat tcctaagtta cccaaaagca aaagaagacg agcgggaatt tccgtttctt
    14941 gtcgagtgga atccgaaaat tccacggaaa catacataca gagaggatgt tttaccgcaa
    15001 actccttcac ctttcggcga taaggcgcca ctttttctaa gatctgaagg atatgatctt
    15061 ccaaaggagc ctgcgcactt aaggtagaat gaagttgcca atgaccgaag ccaagaggct
    15121 taccctcctt atcggtggca gatatcggag tactgaaatc aggattgaga tccaactcgc
    15181 gagtaacgga ctcagaatcg agaccgtctt cgtttacgga aaggatcacc caagtgagcg
    15241 gataagacaa cggattactc atagtttttt acatactttc gaacttaatt gatatttgat
    15301 attattttaa cacaaaccgc gtttttatca ccgttattca aggtaacccg aatattcaaa
    15361 atcaaagatc gcttgataat tcggtaaaaa catggcgaat aaaaaaaatt cctttattaa
    15421 catttcatcg gttttatctg ttgcagataa ggtaaattta ccctctaatt ctcttacggg
    15481 agcctggtaa tgaaaacaat tttagtcata gaagacgatc cggacatcgg aaatttaatc
    15541 cgaaaatccc tggattcggc gcactactcg accactctgc aaacgagcgg agaagaaggt
    15601 ctcaaattct acaaagcaaa tcatccagac atggttatct tagatctttc tcttccggac
    15661 atagatggaa tcgaagtttg tagaaccgtt agacggaacg acgaaaatac tcccattttt
    15721 atcgtaacgg caagaaacga agagatcgac agaattatgg gacttgaatt gggagcagat
    15781 gattacatca cgaaaccttt ttctgtccga gaactgaaga ctagagtaga cgtatttttc
    15841 cgcagatggg ataaaaaagc aggaatcaaa ccgaacgtcg gcgcaagcgg cgaaatcatt
    15901 cgaggcgctt tgaaaatcga cccggttcga agaagagtga ctctcaaaga caatatcgta
    15961 aatatttcca gaaaagaatt cgatatccta caactcatgg ccgcttcgcc aggaaaagtt
    16021 ttttccagag aaatgattct ggaagcggtt tggggaatgg aatgggacgg tttcgaaaga
    16081 atgatcgatt ctcatgtaaa aaggattcgt tccaaactgg aaaaaaattc ggctcagccc
    16141 gaatggatcg aaacgatctg gggaatcggt tatcgattta cggacaatta cgacaatatc
    16201 gtaatcccgg attaggtttg attttttaac ttcgcccccg aaagcccggt gtcccccggg
    16261 ctttttattt atagcacatc ccaaaacctg cggaaacgat ccttaaaaag cggcgcttta
    16321 gttttctgct ttatcagaaa gatcaagctg gtaactaaag cgtctcgctt ctattggcgc
    16381 tcgggaaact caacgtctcg cttctattgg cgctcgacgg gttcttattt ccggtcagta
    16441 gttttgaaat ttcttttgct ttgagaattt tcatcttatc taatagagtt gttgaaaatt
    16501 ccatagttca gattaacaaa aatactttat ttaaatattt tttcggtttc ttttgcaaaa
    16561 cgaagatcta aatcggtgat cgtatcttta gaatgagtgt aaatttccac ggtaacctta
    16621 cgataactta aaaaaagatc cggatgatga tcaaattttt cagcgacatg tgcaagcgaa
    16681 tgtacaaatt ccacgccggc caagtaagtt tgaaacgaaa acaccttgga taaaaacgga
    16741 actccccttc ggaaacgtat cttccatccc gaaggaagtt tttgtttaaa aagtttcaag
    16801 tccgcgttat ccgaatcact cataaaaatt ttccactgct tgacccaaac tctatcgccc
    16861 gactttgtta gaacaaaaaa ccgcaggtga cttgtgcatt ttcataaaaa atttgtcccg
    16921 aaaaatctga aatgtgggta cttacatttt aaatacccgt gcgaattcca cattctaaag
    16981 tttttaccga tccctaaaca atcccccgaa atccgagtta gtataataaa aataaaagcg
    17041 atatctttca agtgttccga caagaatgag atttttttat ttgtaaaaaa tatgatgttc
    17101 ttatagagaa aactgcccac ctgaaatgag gaagcgaatt ttaaacattc tcttatttga
    17161 ttccgaataa gagaatgttt aaaaaacttt tttgagggtt tgtttgatct tttccgcgtc
    17221 gtcaacagct ccgttggaaa gcgaaccggc ccttgccatg agattgacgg ccccatccat
    17281 tcgtgctttg agttcctcca tcttctgaag ttgttcattt aaaaacacga tcttggaatc
    17341 caactccatc tctcttcttt ccaacaaaag tttaaagttg tcgagttcct gaattttctt
    17401 ccgggttttt ttggcctcgg tgtccacatc ttttctgtaa tatttttcca attccttttc
    17461 cgcttgaaga tggcgttctc tttccgcttt gaattccttt ttcatcaatt ttaaagcctg
    17521 tctgtacgcc ttattgaaga ttctttgttt ttggcgtctt ttcagacgaa ccagcttact
    17581 aatccaattc atacgttttt cctgatttta ggatgaaata ttcgtgtaaa aaattttcac
    17641 atcgaaaatc gaaacgttct aattcttcag accatcatca tacaattgaa aaatccgagt
    17701 cattccgctt tttcttaaat gaaatttcac cactcttttc attagacttc agaattcgag
    17761 agaaaaacct ggttcccaaa cggcgaaagt agttgattcc acgatgtaaa acttagaaaa
    17821 aagaattagg gggaaacaac catgacatct aaaacggaag attttaacga agaagtggaa
    17881 tccttaaaag acaaagccaa aagaatcaca ggaaaagccc gtggagaata tttagagcac
    17941 gtatccgatc tcaaggaaaa gatcaaacaa atctccggcg atacatcgga aagggcaaaa
    18001 caaattattg accaaaccgg agtttatatt aaggaaaatc ctcagaaggc tacgttgata
    18061 ggactcggag tagggcttgg aatcggatta ctcgtcggaa tgctgatccg tagaaaataa
    18121 aaaccgcggc acctttgatg gcaaaaaaaa gaaaatcaga ttcggcaaag gaatcgtata
    18181 acgatgaata tacgaaaaaa ggaaacgatc ttaaatcgca ttttctcgct ttggtcgatt
    18241 ccattttgga atacttccaa actctccttc tttacggaca aaaactccta acgaaacgac
    18301 ttcaaacggg aatccaagct tatattttcc taaagatcgg tctctttttt ttcgcgttcg
    18361 gttccgtcgg ctttttaggg gcacttttcg ttttcctgca taaaatctct ggaggagact
    18421 ttctcctctc gagcctcggc gccggcggag caagtttctt tctttccatc ctctttcttt
    18481 ggctcgccgc ctcctttctc aagatcaagg accgatcatg aaagaatttc cggatctcaa
    18541 tcctttcgac ggaagtgatc gttttttagg aaaggatcct tctgacatga gtttggagga
    18601 attaaaactc tatcttcata ttcagaaact tagagtacgt ttggaatttg aaaaactcca
    18661 gtcttcgatc aattatacag gaatggttgt agacgctctc gataagttgg gaatgggaaa
    18721 actcttacaa tcctttctaa aaacgccgga taacgtttat cagcccgaag agtaattgtc
    18781 ggtctctttg ttcttttgtg gccaggtgtt tgtgtttcaa tctccatttg gtagaacaaa
    18841 tcaaaaactt aagcaataat ggatttggaa gaatcgatta ttacgggccg atcgtaaaaa
    18901 gttatataga ttgtggatca ataagataaa gggctcaata ttcgaatccg attttggaaa
    18961 atcttccaaa ctctttagtc caaatctaga ttcgtttttt tatcgaagat agtttaacgt
    19021 gagtcggcat aagaatccat aactcatttt tctaaaaaca agttggaatc tggactttgt
    19081 aaatctattc ttaaaatatg aaaaatacta caaatcacga tttttatgaa caaattctaa
    19141 aattgtagga actcttactt ttagaaaatt ttttctcatt ttcaatcgcc gaatttacgt
    19201 tagtttacct gattctaaaa atttacggaa ggtgcaagtg attacttttt acttttgcac
    19261 cttgatatac atgtctccgt ttttttcgat cttatattct acgtagtccg attttttcac
    19321 agcttcttcg acttgggcaa gcgttacatc gtgatattta gtcttggaga caatttccag
    19381 aatggcgctc acgtggtaaa acgaactgtt ctctatggtt tcgtaggctt tatatttctt
    19441 tttattttcg tagataaagg ggatcaatcc gactatttca gcgattggat cggcaacgct
    19501 ggcgatggaa accggagcgc tgaaatcacc cgtctcggaa atataccgga atcgcttttc
    19561 actttggttg aagaactcat attttttccg accttcggga gtttcaatat aaaaatactt
    19621 gcgccattgt ttgtcgcaga tagcgatcag atctttgaga atttgtttta tatcctttct
    19681 ctcagttctt tgtgccagaa gtttttctcc agcttctaaa gcaagttcgg ggttatagtc
    19741 gctattatcc gcaagaaccc tcaataacgg atctttgatt tctggatgaa tatccaattt
    19801 taacggatca cgcttggagg aagccgcctt gtttttttcc aatcgattct ttttaaaacg
    19861 tacatgaaat tcttggatct gctcgtcggt aagcggagta ccgttgatat tcagttgttc
    19921 gagttccgta aaattgtgga gaaactcaag gtcgttcaat tttgtgtctc gcagagaaag
    19981 tcggtacaac tttttcaact tcactaaagt tgcaaaatcc aactcagtac atccgtctgc
    20041 agttaagaaa ttgatttctt ttaacatcga aacgtctttt accggtgttc cagaaatatc
    20101 aacgctaaaa aacttttttc cggccattgc caaaatcgaa agatcggaaa ccgaagtatt
    20161 gttaagacgg ataacttcta gtttaaattt tttttcggct agaagtattc ccaaaggttt
    20221 tagatctgaa atcggtctac cacttaggtc gagcttttct aaggttaata ttgtttgaaa
    20281 cgtaggctcc ttatctccat ccttaaattg gtcgcggaaa atttgtttcc aaacgtcacg
    20341 gagattgtcc caccaagccg ttttcgaatc cgccgacgga tccgcagggc gttcagcaat
    20401 cgggatttcg atatcgattt caaattcgtc acaaagctgt tgtaaaaata acgctccgat
    20461 gttgtggtaa actggattga tttcgtcttc cagttcgtgg atcactggaa aaatggcggg
    20521 ttccccttct ttgttttttt ccgtcggatg atagatccaa tcggaattgt cagtatagtg
    20581 aagcgggcag agaacgttac tcgctttacc atcaaagaga tcatagaccc gatcgtcttc
    20641 atcataaatg tcgaaatcaa agtaacattt tcccaactct aatcgatcgg tttttagagt
    20701 gttgtgcttt tcaatcagct taagaaatga tcttggaaat ttcttgtagg aatttggatt
    20761 gccgggaggt gaggctgtaa gagtttttcc gcttttaaat tcaacgacca acgtattttt
    20821 gtttattttt gccgcttttg catgctcgaa aattttatgt actacggatt caaatccggg
    20881 agaatcggcc agatagagaa aatgttttgt taaatctttc tgcaaatttt ttgaattgac
    20941 gatgttttcc cattctttgg aaaaatcatc ggacgtctgt acggaagttt tcttattttg
    21001 ggaagacgtt ctcgaaccct tttctatata accttttttt aatttttccg agagtaattt
    21061 ttcggcctct ttccggcatt tttcctcgct gtcgaaagtt ttagtttggg acgttccggc
    21121 tgtgccggtc ttaccgtaag taaccgtaaa ggattttccg gaaacttcca cgttccagaa
    21181 cttgtccgat tttccgtctt tgaatattaa attatgttgc atgtctatca tccaggatta
    21241 atttagtata ttattatttt attttttgat tatatatttg atttggatcc atttattatc
    21301 ccgggacagt tcggaaaatt ggtcgatcaa atctccgtat agaatcggcg tcttacagct
    21361 attattaaat taaagatttc ctattaaaaa attagtctca aagttctaca gccgcttaaa
    21421 aatttcaaga acgaaatcta tttaaaagtt ttataatcag ttagaggcaa tttacgaaat
    21481 catgtcttct atgacttttt tgagatacct tttgaaaatc ccgaaaagtt ccaaaacatt
    21541 tcaaaaccgt ttcaaagaaa caccgattgg catttaaatt ctgcaatttc agatttcgtt
    21601 tttttagttt ttactaaatt taaattgatg atcgcgaaat attactgatt gatattcgca
    21661 tattgagaat cagaagggtt ttcgatttca aagtttttcc gcattaaaat atgtttttac
    21721 ttcgcggatt tggatcgttt ccactcgatc ttctccggcg atgatatccg ataaaatcac
    21781 aacctggtcc ccatcctcga tttttcccgc ttttttgaga gtttcgatcg cgagccggat
    21841 cgttttttca ggatccttgg aaaaatcgat tcgatatgga attacgccgc gagtgagcca
    21901 gagtttacgc ctaaccgtag tcatattggt aaatgcgtag atcaaaggat aatgcggatg
    21961 aaaacctgct acgttgagcg ccgtagttcc ccttctcgta atgacgataa tcgcaggaca
    22021 tttaagggaa tccgcaagtt ccgcagcgga cctcgccatc tgttcctttt tatcctgagg
    22081 aattttgtcc ttaacgtaat cgacaccgcc tgccttctcg acacgttgtg ctatcttgtc
    22141 catcatctcc acacatcgga tcggaaactt accggcggcg gtttctcccg ataacatgat
    22201 ggcgtccgcc tcttcataga ccgcattcgc gacgtcggtg acttcggctc ttgtaggaga
    22261 aggattgtta atcatcgatt ccaaaagatg agtcgcgacg atgactcttt tccctttgag
    22321 ggcacattct ttgatgatcg ccctttgaag gatcggcaat tcctcgattg gaacttccac
    22381 ccccaaatcc cctctcgcga ccatcacacc gtccgaaact tccacgattt ctttcatgtt
    22441 acgaacggct tcttggtcct ctatctttgc gataacctgt gcgtgtcctt cgttttcttc
    22501 tatgatttgt ttcaattgat tgatgtcttc ggcggaacga acgaaagaaa gagcgataaa
    22561 gtccacgtcc tcttccaatc cgaataggat atccttgtga tccttcggcg tgatcgacgg
    22621 aagattcact cgaattccgg gaagattgat gtgttttctg gaacctaatt ttcctccgtc
    22681 tagaacctta cacttgagcg ccgagtcgtt aatctcttct acgataaggt tgatgagtcc
    22741 gttgtctacg gtcacaggat cgcccacttt taaatctttt acgatatcct tatagttaac
    22801 aaacacggat tgttcctcgg attcttcccc gggaatgata tgaaagacga acgtctcgcc
    22861 cacctttaga tctaggtgat ccacctgaag gtctcccgtt ctgatctccg gtccttgtgt
    22921 atcaagtaga atcgcgatcg gattttttag aatgtcctta ttgagagact taatattacg
    22981 aataatactt ctatgaaaat cgtgatttcc gtgggacatg tttagacgcg ccacgttcat
    23041 cccggcttcg gcaagcgcct gaatcatttt tttatcggcg gttgcaggcc cgatggtaca
    23101 aataattttc gtttttctaa ttacggagaa ttcgctcttc atgtagtacc tttattcggg
    23161 agagcggacc ttaggacaat tcagatttta ggcatggttt tccgtagaaa agcttccaaa
    23221 gaaatacaaa agtcgaacaa atcctgatca ggcatactcg cattcttttg ttcgtcgatg
    23281 acggcggagg ccttttccaa aagatccttt ccgtttttct ttaaataacg tttggtaatc
    23341 agaatcggaa acgtatattt atcctcctga tttctcacca tgaaggagaa aatgttgttt
    23401 tttccgaatt ttttgaggaa gttaaccaaa ccgtcctcat caatttcccc gtccatttcg
    23461 tataaaagaa tgttccgatc cggatactga tgattcgacc agtaattgtc caagatgtcc
    23521 aacgttcttt ccagaagttt ggctcccaag ggatcgacct cctgatggat cgtagcggga
    23581 gaagtttttt cttgtttaac gtgtgcggtt tgttgttttc gtgcgttttt ttccgcaagc
    23641 tccttttcct ttaccctttt ttctgcgagt ttggacgtgt cttcttgaat ctttttatta
    23701 cgagcttcca tgattcgttt gttcaattcg atcgtgttgt gagcgcggat ttgttccatt
    23761 tcggatttat gaaccgtaat gtttccgaaa atctttctcc aaagtctcgt aaaaaaagga
    23821 agatacttga acaaactgga taattccaac ttatcaaagg aagaaatcaa atcccgatct
    23881 tcgataaagt ccttcacttt cattcgatcc aagattcgga tctcattgtc gtttccggtt
    23941 gaagcgaaag tttttctcgc cgcttcaacg gcaccggaaa ttgaaagttt gtggagaaca
    24001 taattgtaga gcgtgttttt gtccgcaaat tcggtatgaa gaatctgatc gtgattggtg
    24061 acaagaactc gaatatcctc ttcgatttgc tgacctcgaa aacgaagaaa attcagatct
    24121 acgagacgat ttgcggattt gatataatct acaatctcgc ccagtttgac ttttttttct
    24181 tctttttctt tcttttcctt atcttcttcc tcaaaacgaa tcagaacaag tagctcttcc
    24241 atcgccgtct tttgatctcc gtaagcggga ctcatataag gcataatgaa attaacaaga
    24301 ttacgcgtat tttccttttc ctcttcggac aagacgttta tagctccgat actttgcagt
    24361 tcgggaatca aatggtccat tagaaaagct ttatacgctt cgattcttgc aagaatttcg
    24421 tcacggacgt tgtagtaaaa tacggaacga ttcccgggat taaaagcctg ttcgtttcta
    24481 aaaaagaata aaaccttttg ttctaccaat ttcttgagga cgggtttgag atgaatgttt
    24541 accgtgattt gtttgaactc cgggctagtg tcaaagggat cgttaaaaag ttttccgatt
    24601 tccgtggaag catacgtatt tgagagttta ttctccaaaa tcgcggaatg aatttgtttg
    24661 ataaattctt tcctactcgg aagagcccta ttttccttta cccagcgttg gatggcattg
    24721 aatgtgattt gatttacgcc gtctacgtat cgatgactgg tggaagcgtc cgtcgattgc
    24781 ggccttgcaa atacaggatt cattttaaga cacgattcaa tcccaccgtc gaatgaaact
    24841 tcggccggat taaaatccac catacagatc ttttttatga tcgggggttt gtatttcgta
    24901 caaagttctt tgagaaattg taaggtttta tctttatcaa gacccgattc ccttgccaat
    24961 tgatcgacgt tagggaggat tttattgacc acgaatttat ccgtccaatc gccgataacg
    25021 agtaaaagtt tatgaatttt cttatactga aaatcgtttc tggcctcaag cgactgagtc
    25081 aattgtaacg cggtattata atccgccact ttgagttcag gggattgagg ctccagcatg
    25141 gaatgtcatt attatcccaa gaaatttttt ttgtaaagaa gttctgcatt taataacgca
    25201 gcccccgccg ctcctcgaat tgtattgtga cttaaaacga catatttcca atcgaaaatc
    25261 ggatcgggcc tgagacgacc tatcaccgta gtcattcctt tgccggtatc caaatctaat
    25321 ttaggttgcg gtcgatcctc ttcttctcta taaaaaataa ccggattcgg agctaaagga
    25381 agatctaacg tctgaggttc ccctgaaaat tctttccaag cggaaagaat ttcttcttta
    25441 gaagctttcc ttttaaactt tacggaaaca caaaccgtat ggccgtcgaa aaccgggacc
    25501 cgattacaat gggcggaaat agaaaaatcg gcgtgtagaa tttttccgtt ttccaccttt
    25561 ccgagacact tcaaaggttc aagttccgcc ttttcctctt cccctccgat atgcggaacc
    25621 acgttcccta aaatatccat cgtaggaacg cccggataac ccgcaccgct gatcgcttgc
    25681 atagaaaaga gcataacgga ctcgataccg aaacgatcaa aaagaggttt aagagaaatt
    25741 gtaaccccca taatcgtaca attagagtta gtaatgatct tgcctttcgt tttctgagaa
    25801 gttaaaacat ccaagtggga ggaattcact tctgcggaaa gaagaggaac cgtaggatcc
    25861 attctatgat ttttagaatt cgaaatgatg tggattcctg cgttcgcgta attcgtttcc
    25921 acttcaccgg cgatacttga gtccaaaccg gaaaatgcta atacgacatc ttttgtttta
    25981 gcgggatcgg gagtggtaat tatcatattt ttcacataag cagggatatc ggaagagatt
    26041 ttccatctcg ccttcatcac atcaccgtac gtttttcccg cactgttctc ggaagcacaa
    26101 agatgtgtaa cttcgaagta cggatgatga tccagcaatt gaataaaccg ctgacctacg
    26161 gaaccggtgg ctcctaaaac ggcaactttg accctgctca taatttaaat taaacctcac
    26221 aatctgtgtt attttgccga atacggctcg gttcgtttat caaggtttca aaagattgtg
    26281 tctttgtctt tcagaaattt tgacgaattc tcccgcataa ataggattca tcttcaccat
    26341 acccggaaag gtgaaatgat gatagtcgct gaaatcctgc atggaaagag aatctttcag
    26401 atcgctaaac caaactccat ccccggaaat atctttcagg aacaaaagat gctccctata
    26461 ccaatttgaa tattgatacc aatccaaact aatcggattt tcgggattat ttatgatcca
    26521 gagagggact tctttttcct ttaagaaatc ggcaaacttt ttcagatact gaaaatgaag
    26581 aacgggaacg aatttttcct ctcgaatccg aagtttggcg tctttaagag caaccaagta
    26641 acctattccg ggcctctggt cgtgatcctc gagcaaacga aagttaaagt atttagaata
    26701 ttccaaatca ctcatgttta aataacgaag atcttcgagc ctttcctctc ttgtatattg
    26761 cattccactc ctaggcaaat ccgcaccaaa ggtttgttgc agtcgaaccc cgagcctatc
    26821 gtaattccaa tccttatttt ctccttcggc ataataaggg atccaggtcg tggaaagttc
    26881 cgcggtaatc ggcaaccccg gatcctcgga atcgaaaaag tttcccaata ggattttctt
    26941 ccaaccgggc tcggaaaaat aaaaagcacg aattatattt tttttttgaa atgtgatttt
    27001 cagaggaccc gaaaaaagaa tttcaggtac gacttgaacg agaaagcctt ctttcttcat
    27061 tccttccgtg aggttaaaag aaaatttttt accggtccat cccaaagaag ttactcgttc
    27121 cgggatttga acgccattgt aaccgtgata acttgtgttt cttccgtaac gatggtagta
    27181 aagagatcgt agatttttcc aaaagatgtc cttgtattga taaaatccga aaaaagaggc
    27241 ggatatatat tcgctagctt tcgcaaatcc aagctcggaa aagaacgtaa gtacagtttc
    27301 caaaggaaag ataaaacgag attgaggggc ctcgaaaaaa ttgagtgcgt ccaaaagaag
    27361 aagcttcgaa tcgatcgttt cgtttttgtt ggaagaattc aaagaatacg cgcggtgtaa
    27421 tctccaatcg atgaagttga ttggaaaaac gacaaaatca ggttttaatt ccacgatctt
    27481 gttacgacag agccatacat ccagaggagt cattcccgcg taagaaagaa actcgacttc
    27541 gacttctttg ccggttcttt cgaaaatctc cttacgaaat gattctctat cgaaagaata
    27601 atgagcgata ctcgaaccta cgatcaaaat tctagggtgg cttttttgtt tttctcgaag
    27661 tgcaaaatac tcgtataaaa aattataaaa gtgatttgaa ctccaagggg attcattcgg
    27721 aactttccaa atcaaaaccc gaaagaaaag aaaatccaat agacacaaaa tcaagatccc
    27781 gaccgttaaa agaaatccgt tatttgtaca tttagattca ccggccttag actttatgtt
    27841 ttccctttga cccaaaataa atgttccttt ttttgaatac tccaaaacta caatttctta
    27901 aagtccaagc ttatgtccag gaacttcttt tttaacttta cccttgatgg atgtatgaaa
    27961 acaatactat gatcagtttg tttcaaaagt caaaatgtta cgatacgttt tcagtttaat
    28021 tttatttttt gcctctcttc ttttttcttt agccctcagc ccgcaagaaa tctatcttaa
    28081 ctcggatatc ctttaccttc ccacactcgt cttggacgta ttggctgacg gaggaaattt
    28141 tctttcctgg tcctttaccc cttcccccta tttttttccg gattttttga ttatattcgt
    28201 tcttcttttg atttttgaaa acgcgcaaaa ggcattaatt tgtttcgcat ttttacaaac
    28261 gatcttgttt accattttga tggaacgttt ttggcttttc gcaagagaag aaagaaaagg
    28321 aaaacctctt tcttccaaag aaataaggcg agtcagatct tggattttac tgcttatttc
    28381 gcttttactt ttgatcgcaa aaaattttcc aactctttat attatatttt taccctctat
    28441 tcatacgagc gcgtttctcg taaccctata cgcctggccg ctgatccata aaacattcaa
    28501 aaaacgtcaa gtatggatcc taatcctttg gattacactc acggtcgcat ccgatcgcat
    28561 cctactcgta gagttgattg ttcccggaat tctggcagga ttcctattcc cttctcaggc
    28621 accaaagaac caaagatcgg gatggaagcg cttattcccg gaaagttcca aaattctgat
    28681 catctcgggg attgcagggt tgatcttaca tgaggttctc aaatcttttt tgttcatcga
    28741 aaggtcggga aaaattccca tcaacctttc tctgactcga gcagtaatgg acggtacccg
    28801 tttttttatg gaggcacagg cttggattct ttccggattc aagggcaagg tcccaattcc
    28861 tgcaatttta atttcgatcc taatcattgc attggctctt agtttggtaa ggattaaaaa
    28921 atcaaaatcg accgcatttt tatttttctt attcgcgatt cttttctttg caccgatttt
    28981 aaccggattg tatatcgacg agtatagcct acgttatgtg tctcctgctt tgattttggc
    29041 cccattttta ctactctcta taaccgagtt ttcaaagcga actttgacac cgataatctt
    29101 ctttctttta ttcattttac tcttgtttat aagacaaaaa acacctcaaa atatcgagga
    29161 ttcgttttat cgtcttttcc ggacagtacc acaggaagcg caatgtgtgg atgaaatttc
    29221 cgaaaaaacg ccgatttcac tcgttatttc cgacttttgg accgcaaaaa gaatccgagt
    29281 tttttccaaa aagagaattc catcgattca tattgcatat ggaacattag aaggttctca
    29341 tacaatttca aatcgagaat ggtatctcaa aaactatccg ggaactgtcg ctgtttttac
    29401 ccaaggatta ggagaaaatc gtattcgaga aatatatgga acaccgaccg aaaatacgca
    29461 gtgtggagaa ttaaaaattt atttttacgc agatttccgt aaaatcggac cgaccttgcg
    29521 caaacctttt caaaaaacga aataaagaaa gggtttcgtt tccacggtca aaacaacacc
    29581 cgtaataaaa cccaaggcgc ttaaaaaagc aaaaaggctc cagtgaagat cttccctaaa
    29641 acgggaaaag gcttcagaaa gttcctcctt tttaccaatc caagtggcca aaatcataaa
    29701 aagaagaatc gtaaaaaaat gactctgcat cgtataagtc ggttcgatgc ctttacgaaa
    29761 caaaaataaa gttttgaaaa atccaatcga cccggaaaac gtttttgaac ggaaaaaaac
    29821 ccagaccaaa caaacggaaa gaattacaaa aatttgatat aagaatttca ttccatgact
    29881 aagtatagaa ttttccttcc agggaaaact caccgaatcc cgaaaccatc gttccaaagc
    29941 caacaagatc ccgtgtaaaa agccccagat cacaaaattc caactcgcac catgccaaag
    30001 cccgccgaga agcatggtaa tcaaaaggtt tcggtacgtg gtaaaatcag caatgcggtt
    30061 ccctccaaga ggaatgtaaa ggtaatctcg cagccaaccg gaaagagaaa tatgccatct
    30121 tctccagaaa tcggaaaaac ttgtagcagt ataaggaagt ttaaaatttt cgggtaaacg
    30181 aactcccaaa agaagtgcag aaccgatagc gatatccgta taaccggaaa aatcacagta
    30241 aatctggatc gaataagaaa aaactcccaa ccacgcgaaa aaagttgaaa tcgactccgg
    30301 aaattgataa gcgaaatcgg aaattaccga aatacggtct gcaatcactg cctttttcac
    30361 aaaacctaaa agaatcagcc aaatcccttc ccgaagagga acattatccc agctaaacat
    30421 attacgtaac gcaggcaaaa ggatttttgc ggaaatgatc ggccccgcaa caagttgagg
    30481 gaagaaggac aaaaataagg cataatggaa aaagttcttt tccggttgaa tccgttgtct
    30541 ataaacatcg atcgaatagc taagagattg aaacgtataa aacgaaattc caacaggcaa
    30601 aatgactttt aaggtcggcg cagaaatttg ccaaccgagg gaatgaaaaa gggtcaaaaa
    30661 tgaatccata aaaaaatgaa agtatttaaa gaatccaaga acggaaagat tacccaataa
    30721 tgaaagaaaa agaagaacct ttctttcacg aagatttctc tgaaaaccca aagctcttcc
    30781 aacggaataa tccaagattg tagtaaaaaa aattaaaacc ccaaaacgat agtcccaaga
    30841 aagataaaag taataactgg ccaaaagtaa aaaaccaaga acaaatgaat ttctccttgg
    30901 gtaaaccgcg gcaaaaaccc atcgaacaca ccaaacgatt gtaaaaaaaa gaaaatattg
    30961 tggggtcgta aagttcatcg aaaccgaaat tgtattcaaa tccagaattc cgacaaaaca
    31021 gaaatcctcc agttgttttt aaacctatct taaaaatact ttatcttcat ttaaaaagcc
    31081 gatcctgatc attctcaggt atttttgaga taacttctta gtgtttattt caaaatctta
    31141 agagaaatca actacaccat tcgatacatt ccgataaaaa cacaggaact ttcacatctt
    31201 aaagttctat ttttgtctct ttttaagata agagtgtgtc ccaaaacgta ggaaccaatt
    31261 gcagtaatcc gcgaggattc cgataaaatc gaatggtttt gggacagact tttaggagaa
    31321 aaaagtcact acccacaagc gatgtcctac ttgaaaatgt gtagtagaaa agtgaaaacc
    31381 aaaaactgtc caaataaatt taaaggcata gttggatata gaaaatagaa ttattttgaa
    31441 atcactttca atgccgtaaa atcggcagat aagatttgat cgtttataag tcattgcatt
    31501 taagtttata attgttaaaa aggaattcta aaaaaccggt attaacgtga gtttgatata
    31561 gaaagtttgg gcgaatccag cctttgcaag caaaggttga accgcactga aactaaagtg
    31621 ctgatcgctc gaattacagc atgatgttct aatttcttca gaatttccac cacaatcact
    31681 ttcgtattta ttacatcgaa ttgatgtgta ctagtattct tctaaaaatc gtacaaccaa
    31741 ttataaaaac actaacacat atcatcgaag aacgacattt tcaaatcata gttatatcaa
    31801 caaacacaga aaaaatcaaa aaataaggcc aatattataa acaataatac tgattaaata
    31861 taatccataa ataatcaaac agtccactta ttttttactc cgcaatttgg acaaactgct
    31921 gaaatttcag cttttaccct ttttccttta ggagtttcta ttttcccgat tgctacgaac
    31981 tcaaaatcaa tgccctctgg aacataatgc cctgctccgt actttgccga accctctatc
    32041 atataagagc aggcgtgaca tttaactcgt aatttaatta cttcagccat aattctttat
    32101 tactctattt ttaaaaaatg caatagagtc gtaaatcttt ttctgacatt cctgcatcag
    32161 caggaatttt cgctacacat gacaaagtgg cgttcacata actcttatcc aacccttttc
    32221 tgaaaaatat tattcccaaa gaggcccctt tgttttagta ctttttgcct aaacttaggc
    32281 agatcatata tgatctaccc gtcgaatgac ttttaaataa attagttagt tggttcattt
    32341 ggcttttagt agttactacc tcactctata tataatatat aggatttttc agaaaaatta
    32401 cttatttcaa aaacaggcta aagctataag aaaacccgtg tcaaataatc aaccatttct
    32461 aaacagttca tttgttaatc caatcatagt ttttgttatt tctttttcga ttcaataaat
    32521 tcatttcgat gaattaacct cgtggatttt tcacggaaat gcccttttgc aaacgtgccc
    32581 aaatttaaac atttatctat ctgcccaatt atcgtctaca ctcccgcaaa aaggccgccg
    32641 cgtgccaact ttatagcctt taatgggcta tcctcggcat ttaaattttt gacctttttt
    32701 cctgtgctta gtaaggagaa attctagcgt tttgaagttt ttttagattt ttctttttta
    32761 ggagatggtg tattttttac ggaattttca attgatagta tttgtttttc ggaagatttt
    32821 aaattactcg atatgtcgaa atttgtatca attccctgtt ttttatttct tttaaccatg
    32881 tatataaaat gtcgtatata ctgtccataa ggctcgggca atgtttttgg gtcaaaatct
    32941 aatggattat caagaaggga ttttacaacg acttggctta agtcctcttt gctagtcatc
    33001 ataatcgttt cgagacgcct acaaatctcg taatcgttta cttcaagaga cattcttttc
    33061 attgcgttca gcaatttttg aaaagaagat cgttttactt tagaagccat agacaaagat
    33121 tttcaaccat aggttgaaaa acaaacaaaa ttagactttt accaaaaagc ggattttcat
    33181 acggaaatta gtttaaaagg ttataccctt tcttccgttt cgatcactcc ctcgttagtt
    33241 ggtgttttaa aagagatatc ttcttttttt ggagaatgat tcctctcaat ttcaacaact
    33301 gtctttagtg atgcataagt ttgaatctcc gaagcaaatc gttcgaaatg ttggtaggcg
    33361 ttaacaaaag gtaagtgcaa taatcccatt gccctgataa caaacgagaa tataggagaa
    33421 tatatttgat ttgcttcttc tttttgatgc agaaacatca atttccccaa ccacggaaaa
    33481 atgcttagaa aagtcgtaac tcttacaagt tttggaaaag aacgaactga aaattctttt
    33541 cgatttttat cgaattgatt tatttgaatt aacgtttttt tcgctaaatt tcccactaat
    33601 ttgatttgtt gagaagggta aatataattc tctaacaata ctaaagaaac ttccgagcaa
    33661 aatagattct gaaacaaaga taaagtcaaa aaattcctta tcatatagga aaccacagtt
    33721 tccctactac ggcctgaaac attttttatt ttcaactttt caaaatcttc caaagataat
    33781 actgaactgg aacctaactt tgttaaaatc gacattcgag tttcaatgga aaaattccga
    33841 atagtcgata aagtagtatt ctcaaatcgt aaatcgaaat tttgaaaatt agaatgtaaa
    33901 ctttggaaat ttgtaacaat gttatacatc ccagaagatg aaatttcttt ccaaattgaa
    33961 ttcgctcgat aagattttgt ttttccaatt gcctttgaat tagaaacaaa aaaatcatcc
    34021 tgatccaaag ttgaagtttc acgagcaacg ggaacggaca aaacccgatc cacctcttct
    34081 tgatggacca aaacttgtgg cgcctttaaa acttcatttt cagaagctga caattcgcct
    34141 gacattccaa agcccaaaag ccctgcaagc aaaaattgcg ccaaaaatat cgttctcgtt
    34201 cgaaaaaaca tagtattttt ttataatttg tctatttttc cagaaaaagg aagctttttt
    34261 taccattttt tagagttttt ttaagaagat tctcatgcgc tttttcgaaa aagacgcttc
    34321 acccttaact tccattccca gagaataatt cttttctctt cctcttccgc ccgatcttgt
    34381 tctttttcaa gaagtgcata acacatactt gcgatttcag gaccaaagtt tttttcaagt
    34441 tcgatctcaa actcattaac tttcatctcg agaatcagtt cggccaaacg aaaaccttca
    34501 tctagattga gaagtttctg tttaatctgt ttcaactcat ccttttcaaa ttcattccga
    34561 atcataacgg caaagaaagt tcgaataaag gaaacttctt ccggctttaa ctgaaaatcc
    34621 aaaagaagtt gttttacttt ctcgagatcc attctcctca aatgaatccg agctaaaaat
    34681 accggatttc cagaatgaat atttaaattt ccggaatcca gaatgtctgc cgctctaacc
    34741 ttattgaaat ctacaattcc ggattctttc cctttgtctg tttcagccgg agactcaggc
    34801 gttttatgag cgactacttt tttacgaaca atcagcatat tcagagacgg aaatcgaatt
    34861 ttcaaagtga tcagatcttg gcgaggataa gactcatcca aaacgagatg gtgcatttcc
    34921 acgccctctt ccctagatcg aattaaatct tcactatttt gaaaatgata cacaactacc
    34981 ggaagaacgt cacaatcact tccgctgttt aaaaaaatag tccggacctc atttcccgaa
    35041 ttggaatgtt gataggggat aacaagttta ctttgtttta cattcacgaa actcaactca
    35101 ccaaggcgaa agtgagaaag attaaattgt gatcctaaaa aaacgattct tggaaccgca
    35161 acgactattg aattattttt cgaacctcga ggaacctcag gtcctttttg ggtaaaaaca
    35221 acataggtca tttttgcaag acgaacttta actaaaaatc cgccgggagt ttttcgttct
    35281 tcgtagagtg agtcgagatc cacttttaac caatctccaa ttgtttgagt ttatactgta
    35341 aagatcctct ggaaattcca agagcgcgcg ccattcgaat ttgatttccg ctgaacaatt
    35401 tttgggctag aagaattttc tgtctttcca ccgcctctac tgcccttcga agatcgagat
    35461 cctcagaatc gggaatcgtt agaatccgat cttggccttc ttttcgatcc agaattccga
    35521 tttctgaccc agaagaactt aaaatagatt cttctaaaag attacgcaag cccgaaagat
    35581 ttttaccaaa attcattttt agaaccttat gtaaattttc ttcagacaac cgaagatctt
    35641 cacgacccat ggactccttc aattcttcta aaatcaattc aatcaaagat tttttttggg
    35701 aagaactaaa ctcatccaag cccggaacta caatcgtcct ttgagggaga agctctcgga
    35761 atggcctgaa aatttcagtt ggctcgatac ccggagtttc cgtaaaaatc agttgaaagt
    35821 ctcgagaatc ctcagaaaga attttgaaaa aaaatttctg ttggagtgag gtaaattttt
    35881 ccgttccttc gatcaaaatt gtcccataat tggtcattcg aatccattcg tctaaagatt
    35941 tttccaattt ggaaatctgt tcaggcaaaa agcctatcac caaaattcct ttttccggac
    36001 ttaaatttcg atgcaaccat ttacctaagg tcttttttcc ggaaccgggt ggccctgaga
    36061 ttcgaatcca gaaatttttt ctttcgagcc aatctggcca agattgttgt ccacaaactt
    36121 cagccaaaaa ttgtccaaga ctttcctttt ttaaattggc ctgagccaaa aaggaagaat
    36181 gagcacgcaa aattggaata ttagggcggg ggttttccga gatttttttt gaaatgaaag
    36241 cccaaagtgc aaggattgca tcagtaggtt tttctagaaa ttcaaccaga aaaaaacctt
    36301 ccaaaaaaga atcccctcga attccaccga ccaaacagcc aacagccttc gagtgaaaaa
    36361 gatcgttttc aatagaagaa aaccagagag ggaaaaaatc agaacttaga ttaagcttat
    36421 ctaaattccc ggtagctcta gctaaaaaag aataaaaaaa gccatcttca ttataaccaa
    36481 cacttgcaac ttcttccagg gttttaccac gatcaaaact tagtgttaaa actccgcaga
    36541 ctccattaga aattcggacc aattcaccta aaatattcga agattcttcc tttttgtttt
    36601 taggataaga atgttctgaa aacaatagat tgaacaaaga cggatgcaca aaagaaagat
    36661 gtttaaaatt aagcattctg tcaaccaagt acagatggaa tgtcggacat ccgacaacgt
    36721 cttttaaaca gcaataattt caggaaaaaa tactaatttt ggataaatga ttgaagacag
    36781 aaaaccttgc cctcacctgg aaacgaaagc aaaaggttta ttcgatcttt gaagataaaa
    36841 tttccacgaa ccaaattctg tatcaataag gattcaatgt cggatatccg acaatagagt
    36901 aaaggtagaa ttcatgatag ttgtatccat agcaaaccag aaaggtggag aaggtaaaac
    36961 tacaacctct cttaatttat cgatggggct tgcgagaaga ggaaaaaaaa ctctgctcgt
    37021 tgatatagat cctcaagcaa attcaaccgg tatttttaca aatccagaag gtattgagaa
    37081 atcaatgcat ggagttttta actcaaaaat gactatccaa gaaatcatga ttgaaacgag
    37141 gttacccgat ctttttttgg ccccttctaa aatgaatctt gcggaagtag aaacactttc
    37201 cggaaattcc gtagatgcgc cttatattct gagagactct cttcaaagcg tgagtgggat
    37261 cgacttttgt atcatcgatt gtccacctag cttatctatt tttacgatta atgcactcgt
    37321 cggatcaaat tacgtaatta ttccacttca ggctgaaaaa ttttccgtag atggaattgt
    37381 aggacttcaa caaacaatca caagcatcaa aaaaagaatc aatcctaacc ttgaaatttt
    37441 aggagcccta gttactcaac tcaagcctca aacacttttg acgaaaacta tcgtacccgt
    37501 tttaacaaaa tactttcgaa ttttcgaaac aagcatctct gatggagttg cagtaggaga
    37561 atcccatctt gctaaaaagt cggtatttga atacaacaag acgagtaaac aagcccagga
    37621 atatgaaggg tttatagagg agtttttaaa tgagctcaaa aagtaaacga ctcggctctc
    37681 tcgcagatgt attccaagcc gaaaagttgg aggggactat tcgtaaaatt cggctcgata
    37741 aaattcttcc atccgaaaac cagcccagac aagatcgaaa aaaaggaatc gaagacctcg
    37801 cgagaagttt agacaaagac ggactactcc aaccaatcat tgtcacaaaa caaaatccgg
    37861 aagatgagaa ctataaaatt gtagccggag aaagaagata ccacgcagcg aaacaattag
    37921 gctgggcaga aatagaatgt aaaattttag accgggacga aaaagaaacc tttcgacttg
    37981 caattataga aaatcttcaa agagaaaatt tatcccctta tgaagaagtg gaagccatgt
    38041 cacacttaaa gaatagcttc aaatatacgg atcaagaatt aggaactctc tttggaaaaa
    38101 gtagaagtta tatgacggag cttcttggaa tttcaaatct aagtaaagaa gaacttagat
    38161 cctgcaaaga agcaggaatt gaaagtaaaa atttattgat ccaagcagtt gcggcttctc
    38221 gaaaaggaac cttctccgag tttttaaatt tatttcaaag gggtacgctt aaaaccgtta
    38281 aagatgcaaa atcttttaac cgggaagagg aaaattcatt cacacctaaa gttacaagtg
[truncated: 8,507,538 more chars]
