# Supplementary material for: Horizontal transfer of the rfb cluster in Leptospira is a genetic determinant of serovar identity
Source: Life Sci Alliance. 2022 Dec 9;6(2):e202201480. doi: 10.26508/lsa.202201480 (PMC9736851; doi:10.26508/lsa.202201480)
Supplement: Supplementary file 9 [file LSA-2022-01480_Supplemental_Data_3.zip › Supp_Data_2-rfb_sequences/sequences_used_Fig_5C/Lai_576784.gbk]

LOCUS       GGACKOCJ_1              6897 bp    DNA     linear       08-DEC-2021
DEFINITION  Genus species strain strain.
ACCESSION   
VERSION
KEYWORDS    .
SOURCE      Genus species
  ORGANISM  Genus species
            Unclassified.
COMMENT     Annotated using prokka 1.14.6 from
            https://github.com/tseemann/prokka.
FEATURES             Location/Qualifiers
     source          1..6897
                     /organism="Genus species"
                     /mol_type="genomic DNA"
                     /strain="strain"
     gene            complement(57..1085)
                     /locus_tag="GGACKOCJ_00001"
     CDS             complement(57..1085)
                     /locus_tag="GGACKOCJ_00001"
                     /inference="ab initio prediction:Prodigal:002006"
                     /codon_start=1
                     /transl_table=11
                     /product="hypothetical protein"
                     /protein_id="X:GGACKOCJ_00001"
                     /translation="MRQTFILSVLFLFSFGLLGDSKTIKIKAVGDMVPGTNFPQPLNI
                     QDPRSFLFGKVESYLKGADLLFGNFESTLTDYPNTSKDTSRKMIFAFRTPPAYAKVLK
                     EVGFDILSIANNHSLDFYEQGFVDTQKNLSDVGIRYTGKKGMITYMNVKDISVAWIGF
                     SHLKSHNNVNEIGEGVALVKEAKKKAQLVFISFHGGAEGGPALHVKNQMERFYGEYRG
                     NLVEFSHSLIDAGADLVIGHGPHLVRAMELYKGRLIAYSLGNFMGYRALSSRGIVGYS
                     LVLEVEVDSQGKFVKGKILPLQLDSASIPEYDPEKKTIDLMKKLTKEDFPGKGPKIAD
                     DGTILPGT"
     gene            1172..2035
                     /gene="COQ3_1"
                     /locus_tag="GGACKOCJ_00002"
     CDS             1172..2035
                     /gene="COQ3_1"
                     /locus_tag="GGACKOCJ_00002"
                     /EC_number="2.1.1.222"
                     /inference="ab initio prediction:Prodigal:002006"
                     /inference="protein motif:HAMAP:MF_00472"
                     /codon_start=1
                     /transl_table=11
                     /product="Ubiquinone biosynthesis O-methyltransferase,
                     mitochondrial"
                     /protein_id="X:GGACKOCJ_00002"
                     /translation="MEIIPCNTCGSSEFKPLFSKSNHKNELFHIVQCIRCSLVQVSPQ
                     PSPKEVASYYSEEYFLKRSDRGYDNYFSEGVRNEISRVFGLNLKDLDFQTWEKSLSTT
                     KRCLDVGCAAGYFVDYMQSRGWDSYGMDIAQAPVKFARDKLKLKVEQVDFLEWKPTNV
                     DQFDLITLWASIEHLHKPKETLEKIYTHLKPGGRVILSTCRWGILAKLQGPSWRYLNV
                     PEHLYYYSLPGIVKLCRSIGFQKKKHITYGSGLTAKKNSSLLYKTLKYFADPTVKFLD
                     QGDMMALCFSK"
     gene            complement(2095..2286)
                     /locus_tag="GGACKOCJ_00003"
     CDS             complement(2095..2286)
                     /locus_tag="GGACKOCJ_00003"
                     /inference="ab initio prediction:Prodigal:002006"
                     /codon_start=1
                     /transl_table=11
                     /product="hypothetical protein"
                     /protein_id="X:GGACKOCJ_00003"
                     /translation="MKWSIEAGLLVAAMEFLNNSIQVSHISVLGDFYKIDYRYNFYRK
                     TLFQCKILALNSSEYNFEI"
     gene            2928..4316
                     /gene="sasA_1"
                     /locus_tag="GGACKOCJ_00004"
     CDS             2928..4316
                     /gene="sasA_1"
                     /locus_tag="GGACKOCJ_00004"
                     /EC_number="2.7.-.-"
                     /inference="ab initio prediction:Prodigal:002006"
                     /inference="protein motif:HAMAP:MF_01837"
                     /codon_start=1
                     /transl_table=11
                     /product="Adaptive-response sensory-kinase SasA"
                     /protein_id="X:GGACKOCJ_00004"
                     /translation="MKNKIEKNIVYGLIVILFLNLIMTGSAYYTLQQSLELRKWETHT
                     QEVLLNLEETLSSFRETHSVLRAYILYRDKELIDSYFKNKRIVLEKIQELRNKTVDNP
                     VEQKRLLNIESNLKEKFSYMEDILLIKKYKSLQDYVELYRSPNGFTLSEKIKFLLQEI
                     KDEELRLLNIRKHNSKINMTISVTLLFSGIVLNLSFILLQNWLIYKESQRRLKTEEIL
                     EKSNQNLKLYSEQLERSNRDLEAFSYSVSHDLRSPIRGILGFSKILLEDREAELREDS
                     RRIVNIIIRNSENMGKLIDDLLEYSRLGRREPMFSVVNMKVLVEKVIEEVISYYPDMK
                     AEISVAELPYANADTSLLKQLLFNLISNAFKYSQKKEIPKIEIGSYQNGEETVFFVKD
                     NGAGFDMKYQHKLFNIFQRLHHTDQFEGTGVGLAIVKRVIERHNGRVWGKGNLNEGAC
                     FYFTLGVNDKNV"
     gene            4309..4764
                     /gene="rcp1_1"
                     /locus_tag="GGACKOCJ_00005"
     CDS             4309..4764
                     /gene="rcp1_1"
                     /locus_tag="GGACKOCJ_00005"
                     /inference="ab initio prediction:Prodigal:002006"
                     /inference="similar to AA sequence:UniProtKB:Q55169"
                     /codon_start=1
                     /transl_table=11
                     /product="Response regulator rcp1"
                     /protein_id="X:GGACKOCJ_00005"
                     /translation="MYNLQDELIEILYAEDNPQDSELTLRSLKKHKLTDQVKHVRDGE
                     EALEYLYATGRYANRDKTRVPSLILLDLKMPKVDGIEVLRRVRNEENTKMLPVVILTS
                     SAEEKDIIESYKLGVNSYVVKPFEFDKFGEVASEIGFYWVLINQSVSRT"
     gene            5004..6863
                     /locus_tag="GGACKOCJ_00006"
     CDS             5004..6863
                     /locus_tag="GGACKOCJ_00006"
                     /inference="ab initio prediction:Prodigal:002006"
                     /codon_start=1
                     /transl_table=11
                     /product="hypothetical protein"
                     /protein_id="X:GGACKOCJ_00006"
                     /translation="MKFYFWFLPILIFVLRCATYSTSSYSQFEQEKLVNLSGVSSNKL
                     SLLTTRYLKSNDLYDKFEESPLVVIYDLDYELMANKSRNLAYYLSELCYFTGNSLDME
                     DPQFAKMHASALVYSYTYLFDKKANPTPDPFSAEFRFALFTYNRSLAQLVRFAKKNRK
                     LTNVTDLSLPLVRGTLQMLGAEVETAWKPQNFLQIEVAYDYRVKGFSNHISKYGIGTP
                     VILNRKFPENESQERIKYEFINGVGQAYPATAFVSLEESYLENKDLLNLPAKIHVYDP
                     VFRDRITLGGISLPMESDTTTPLAYMLKIAQQRDSILAIFDGETSMSRKGLYLVYPYH
                     KDKIPVIFIHGLASSPFIWFPMINELLSDSEIKSKYQFWVYWYPTVNPIPLNAAEFRD
                     TLYDLRKIYDPKNEHKSFDKTVLIGHSMGGLVAKLAVTRSNKEQWLNAAEIPNSIFDT
                     MSEEIKKEIRRLFDFEPVPFVKRVIFIATPHKGSNLAEGILGSIARFLFIIPKEVTKK
                     FEEGYKYLSADYKNKDIVPKVYGVDGLAPKSLFMKVTGRYKPEVKFHSIIGNSKLVDL
                     DWISDTVVSYESSHLENPESEMLIQSEHSVQTHLPTFLEVKRILKEHVLIPEH"
ORIGIN      
        1 gtgggtaagg ttatggttct ctatgggtcg cgaaataggt cgtggctcaa ctcatgtcac
       61 gttcccggaa gaatcgttcc gtcatctgca atttttggtc ccttgcccgg aaaatcttct
      121 ttcgtaagtt ttttcatcaa atcgatcgtt ttcttttctg gatcgtattc tggaatcgaa
      181 gcggaatcca gttgtaacgg taggatcttt ccttttacga actttccttg agaatccact
      241 tccacttcaa gaaccaaaga ataacctacg atccctctcg aagataaggc tctataaccc
      301 ataaagtttc cgagagaata agcgattaat cttcccttat acaattccat agctcgcacc
      361 aaatgaggac catgaccgat cactaaatcg gcacctgcgt caatcagtga atgactaaac
      421 tcaactaagt tccctctata ttctccgtaa aaacgttcca tttgattttt tacgtgtagg
      481 gccggtccac cttccgctcc tccgtgaaaa gagataaaaa cgagttgcgc cttttttttt
      541 gcttccttaa ccaacgctac cccttctccg atctcattta cgttgttatg cgattttaaa
      601 tgagaaaacc caatccaggc cacggaaata tctttcacgt tcatatacgt gatcattccc
      661 ttctttccgg tataacgaat tcctacgtcc gaaagatttt tctgagtgtc cacaaaaccc
      721 tgttcgtaaa aatccaaaga atgattatta gcaatactta aaatatcaaa tcctacttcc
      781 tttaaaacct tagcgtaggc gggaggtgtt ctaaatgcaa aaatcatttt tctagaagtg
      841 tctttggaag tgttcggata atcggtaagg gtactttcaa aatttccgaa aagtagatcc
      901 gcacccttta aataactttc cacctttccg aataaaaacg atctaggatc ttgtatattc
      961 aacggttgag gaaaatttgt tcctggaacc atatcgccca ctgctttgat cttaatcgtc
     1021 ttagaatcac ctaaaagccc aaatgaaaaa agaaataaaa cggataaaat gaatgtttgt
     1081 ctcatgtcat ttcatgagtt tcaatcggaa gctgatcgta aagcagaatt tctatcaaaa
     1141 gaattctaac ccttcccgat aaaataatag aatggaaata atcccttgca acacttgtgg
     1201 ctcatcagaa ttcaaacctc ttttttccaa atccaatcat aagaacgaac tttttcatat
     1261 cgttcaatgt atacgttgtt ctctcgttca agttagtcct caaccttctc ctaaagaagt
     1321 agcttcttat tattcggaag aatatttttt aaaaagaagt gatagaggtt acgataatta
     1381 tttttcggaa ggagttagaa acgaaatttc cagagtgttc ggccttaact taaaagattt
     1441 ggattttcaa acttgggaaa aatctttgtc taccaccaaa cgctgcttag acgtaggttg
     1501 tgccgcaggt tattttgtag actatatgca aagtagagga tgggattcct acggaatgga
     1561 tatcgcccaa gctcccgtaa aatttgctag agataaactc aaactcaagg tagaacaagt
     1621 agatttttta gaatggaagc cgacaaatgt ggatcagttt gacttaatca cactttgggc
     1681 ttcgatcgaa catctccata aaccaaaaga aacattagaa aaaatttata cacatttaaa
     1741 gcctggaggc cgcgtgattc tttccacttg tagatgggga attttagcga aactacaagg
     1801 accgtcctgg aggtatttaa acgttcccga acatttatac tactattctc ttcctggaat
     1861 cgtaaaactc tgccgttcta ttggttttca aaagaaaaaa cacatcactt atggaagtgg
     1921 acttactgcc aaaaagaact cttctttact ttataaaacc ttaaagtatt ttgcagatcc
     1981 tacagtaaaa tttttggacc aaggtgatat gatggctctt tgtttttcta aataacttga
     2041 attttgaaaa acaaattaaa aacgtttttc ggattttttt aaagatagaa aagatcatat
     2101 ttcaaaatta tactcagaac tatttaaagc taatattttg cattgaaaca gtgttttgcg
     2161 ataaaaatta taacgatagt caattttata aaaatcaccc aaaacagaaa tatgagacac
     2221 ttgaatagag ttgtttaaaa attccatagc ggcgactaac aaacctgctt ctatcgacca
     2281 tttcatgaaa cagaagaggg agaattcatt tttcaataac tctaatgcaa cttgatcttt
     2341 ctgatctagt aaaattctaa ttctataaaa atcgttctac aaagtgcccc agattcacct
     2401 tttaaaaaag aaaatcaaac cagcataact tcactcttta caaacccatc gattaatttt
     2461 aataaagcca taaaaaattc caaatccaag cggatataaa agaaattttt tccagataaa
     2521 gtttcgtcca attatttcag aaaaatttaa agtataaact tacaaaaacc acaacaactc
     2581 aaaaataact gctttaaatt tttccataga ggaaaattta aatcttagaa caaaccgtaa
     2641 actttagtct taacaatcta taagtataca aaggtggttt tacggctcat ttgttctaga
     2701 aatttgggtt ttggaataac agaatttttt cttacgattc tctattttta agaaaaaaag
     2761 attcaaaaaa aggaaagtaa ttttaagtat atcaagaaat tggaatccaa tttttcacac
     2821 agaaaagaat agatgcgaat cggcatgttt tataaactcg tattataagg gtttagcttt
     2881 ccttgaataa aaagatttcc aatactagaa catttgaggt atttcctttg aaaaataaaa
     2941 ttgaaaagaa tatcgtctat ggattaatcg taattctttt tctaaacctc atcatgacag
     3001 gatctgcata ttatactcta caacaatcct tagaacttag aaaatgggaa acacatactc
     3061 aagaagttct tttaaacctg gaagaaaccc tttcttcatt cagagaaact cattccgtct
     3121 taagggctta tattttatat cgagataaag aattaataga ttcttatttc aaaaacaaaa
     3181 gaatagtttt agaaaaaatt caagaactaa gaaataaaac ggtcgataac ccggtagaac
     3241 aaaaacgact tttgaacata gaatccaatt tgaaagaaaa gttttcttat atggaagata
     3301 tacttttaat caaaaaatat aaatcacttc aggattatgt tgaattgtat cgttctccta
     3361 atggatttac tttatcggaa aaaatcaagt tcctacttca ggaaatcaaa gacgaagaac
     3421 ttagacttct aaacatacga aaacacaatt ctaaaatcaa catgaccata tcggttactc
     3481 ttcttttttc cggaattgta ttaaatcttt cctttattct tctacagaac tggcttatct
     3541 acaaagaaag ccaacgtagg ctaaaaacgg aggaaatatt agaaaaatct aatcaaaatc
     3601 tcaaactcta ttcagaacaa ttagaaaggt caaacagaga tttagaagcc ttttcctatt
     3661 cggtttctca cgaccttcgt tctcccattc gaggtatatt aggattttct aaaatattac
     3721 ttgaggatcg cgaagcagaa ctcagagaag acagccgtag aatcgtaaac atcatcattc
     3781 gaaactccga aaacatgggg aaactcatag acgatctttt ggaatattca agactgggaa
     3841 gaagggaacc aatgttctct gtcgtaaata tgaaagtttt ggtagagaaa gtgattgaag
     3901 aagttatcag ttattatccg gatatgaaag cagaaatttc cgtcgcagaa cttccttacg
     3961 caaatgcaga cacaagtctt ctcaaacaac ttttattcaa tttgatttcc aacgctttta
     4021 aatattctca aaaaaaagaa attcctaaaa tcgaaatagg atcgtatcaa aatggagaag
     4081 aaaccgtttt ctttgtaaaa gataacggag ctggatttga tatgaaatat caacataaat
     4141 tattcaacat atttcaaagg ttacatcata ccgatcagtt tgaaggaacc ggagtcggac
     4201 ttgccatcgt caaaagggta atagaaagac acaacggtag agtttgggga aagggtaacc
     4261 tgaacgaggg cgcttgtttt tattttacgt taggagtcaa tgataaaaat gtataatctt
     4321 caggatgaat tgatagaaat cttatatgcg gaagacaatc ctcaggattc tgaacttact
     4381 ctaagaagtt taaaaaaaca taaacttaca gatcaagtca aacacgtccg ggatggggaa
     4441 gaagctttag aatatttata cgcaaccgga cgttacgcaa atcgggataa aacgagagtg
     4501 ccttctctca ttcttttaga tttaaaaatg cctaaagtgg acgggatcga agtattaaga
     4561 agagtcagaa acgaagaaaa taccaagatg cttccggtag tgatactcac ttcttctgcc
     4621 gaagaaaaag atattataga aagttataaa ctaggggtaa atagttacgt agttaaacca
     4681 tttgaatttg ataaatttgg agaagtagcc agtgaaatcg gattttactg ggtcttaata
     4741 aatcaaagtg taagtcgcac ttaaatcgtt cgatccaaaa tatcaaaatc atttgcacat
     4801 taaatttaag tttttagaaa aaatttacgt attataaaat ttaaatattc taaaatatac
     4861 aaattagtct tttttatttt aagaactccg taagtcaaaa tgtaattcaa aaatgggttg
     4921 tttaaacttt caaaacttgt attacctatt cctcttttta cttgtcaatt cctacaaata
     4981 ggtcgaaatc tgtttttcaa acgatgaaat tttacttttg gtttcttccc atactgattt
     5041 ttgttctaag atgtgctact tattccactt ctagttattc tcaatttgaa caggaaaaac
     5101 tcgtaaatct gagtggtgtt tcttccaaca aactcagcct tttgaccaca cgatatttaa
     5161 aaagtaacga tctatacgat aaattcgaag aatctccgtt agttgtcatt tatgacttgg
     5221 attatgaatt gatggcgaat aaatccagaa atctcgccta ctacctttcc gaactctgtt
     5281 attttacagg aaactcactg gatatggaag acccacagtt cgcaaagatg catgcttccg
     5341 ctttggttta ttcgtatacc tatctgtttg ataaaaaggc aaatcctaca cccgatcctt
     5401 tttccgcaga atttagattt gctttgttta cctacaatcg ttctttagct caactcgttc
     5461 gatttgctaa aaaaaatcgt aagttaacta acgtcacaga cctaagtctt cctctggttc
     5521 gaggaacctt acagatgtta ggtgctgaag tagaaaccgc ttggaaacct caaaattttc
     5581 tacaaataga agttgcttac gactatcgtg tcaaaggatt ttccaatcat atcagcaagt
     5641 atggaatcgg aactcccgta atcctcaacc gtaaatttcc ggaaaatgaa tctcaggaaa
     5701 gaatcaaata cgaatttatc aacggagtag gacaagccta tcccgccact gcttttgtaa
     5761 gtttggaaga atcgtatctt gaaaataagg atcttctaaa cttgccggcc aaaatccacg
     5821 tctatgatcc tgtctttcgg gatcggataa cattaggcgg aatcagcctt ccgatggaaa
     5881 gtgatactac tacccctctc gcttatatgc ttaagatagc acaacaaaga gacagtatat
     5941 tagctatttt tgatggagaa acgagtatgt ccagaaaggg gctttatctc gtataccctt
     6001 atcacaagga taagataccg gttatattta ttcacggcct tgcttcttct cctttcattt
     6061 ggtttcctat gatcaacgaa cttctttccg attcagaaat taagtcaaag tatcaattct
     6121 gggtttattg gtatcctacc gtaaatccga tccctctaaa cgcggctgaa tttagagata
     6181 cattatatga tttaagaaag atctacgatc ctaaaaacga acataaaagt ttcgacaaaa
     6241 ccgttttgat aggtcatagt atgggaggat tggttgcaaa actcgcagta acacgaagca
     6301 ataaagaaca atggttaaat gcagcagaaa ttccgaattc aatattcgat acaatgagcg
     6361 aagaaattaa aaaggaaatc agaagacttt tcgattttga accggttcct ttcgttaaaa
     6421 gagtgatttt tatagcaact ccacataaag gttcgaactt ggcagaagga attttaggat
     6481 ccatcgctag atttcttttt atcatcccca aagaagtaac taaaaaattt gaagaaggtt
     6541 ataagtattt aagcgcggac tacaagaata aagatatagt ccccaaagta tatggagtcg
     6601 acggactggc gcctaaaagt ctttttatga aagtaaccgg tcgctataag ccggaagtaa
     6661 aatttcattc tatcatagga aattctaaac tagtggattt ggattggatc agcgacacag
     6721 tggtatcgta tgaaagttcc catttagaaa atccagaatc ggaaatgttg attcaatccg
     6781 aacattccgt ccaaacccat cttcccactt tcttagaagt aaaaagaatt ttaaaggaac
     6841 acgttttaat acccgaacat taaaaaattc gaatttatgg aaactactat cgacatt
//
LOCUS       GGACKOCJ_2             12088 bp    DNA     linear       08-DEC-2021
DEFINITION  Genus species strain strain.
ACCESSION   
VERSION
KEYWORDS    .
SOURCE      Genus species
  ORGANISM  Genus species
            Unclassified.
COMMENT     Annotated using prokka 1.14.6 from
            https://github.com/tseemann/prokka.
FEATURES             Location/Qualifiers
     source          1..12088
                     /organism="Genus species"
                     /mol_type="genomic DNA"
                     /strain="strain"
     gene            complement(125..4339)
                     /gene="rpoC"
                     /locus_tag="GGACKOCJ_00007"
     CDS             complement(125..4339)
                     /gene="rpoC"
                     /locus_tag="GGACKOCJ_00007"
                     /EC_number="2.7.7.6"
                     /inference="ab initio prediction:Prodigal:002006"
                     /inference="similar to AA sequence:UniProtKB:Q727C6"
                     /codon_start=1
                     /transl_table=11
                     /product="DNA-directed RNA polymerase subunit beta'"
                     /protein_id="X:GGACKOCJ_00007"
                     /db_xref="COG:COG0086"
                     /translation="MRSHNDFESITIRLASPERIKEWSYGEVKKPETINYRTLKPEKD
                     GLFCEKIFGTTKDWECYCGKFKSIRYKGVVCDKCGVEVTHSKVRRERMGHIELAAPVS
                     HIWYYRSVPSRMGLLLDMTVNQLKSVLYFEKYVIIDPADSGRNRGELIDEEEYHGYLD
                     EYGDKFVAGIGADAIKELLARIDVDAEARMIRQKIQDKDKISDKRILKRLEVLEAFRD
                     SGNRPEWMVLDIVPVIPPELRPMVQLEGGRFATSDLNDLYRRVINRNNRLKRLLALKA
                     PEIIVRNEKRMLQEAVDALFDNSRRKRAVKGKGNRPLKSISDMLKGKQGRFRQNLLGK
                     RVDYSGRSVIVVGPELKYHEMGLPKKMALELFKPFIMKRLVDLDLAPNIKSAKKKVEA
                     EDKEVFDVLEYVVKEHPVMLNRAPTLHRLGIQAFLPVLVEGKAIKLHPLVCHAFNADF
                     DGDQMAIHVPLTPKAQLETWMLMLSPHNILNPANGHPICGPTQDIVLGIYYLTSELPT
                     APGVPLKSFSNLDEVHYAIDRGVVEFRTKISVYHQGKILETTPGRLIFNTILPEGYAY
                     VNRPLSDKETNRIIADVYDKYGPAKTVLMLDDIKKLGYRYATLFAPTISIEDIRVSPG
                     KVGLVGDANKEVEKADSEYRKGIITNEERRKKVIEIWTKTNDLITDSMFKELEKDKGG
                     FNPVFIMAASGARGSKQQIRQLAGMRGLMAKPSGEIIELAIRSNFREGLSVLEFFIST
                     HGARKGLADTALKTADAGYLTRRLVDISQDVIISEDDCGTEESISLGVVKEGENVIVS
                     LNDRVFGRYTAEDVIDPVTDQVVYPRNTLITREVGQKVENLGYDKIRVRSPLTCESKQ
                     GVCIRCYGMDMARLIPAEIGEAVGTIAAQSIGQPGTQLTMRTFHIGGAASAKVQEKEH
                     KVSYTGIVNNINGRLITNEKSQSVFSRRGSIVIQRLIQQYKTEELSNLRVENGQKVDK
                     GELVATSPAGENITSEMPGTIHIENGLFRILGEEAVIPVKTGTIVNVKVNDITQPNQP
                     LAEFDPYNEVGISEIDGTVQWMDLEIGKNVRRDEDLRTSNILLKVIEQRREKLNPRIA
                     VISGGSREEYSVPVDAIISVQDGDKVKAGDILFKIPTVAEKTRDITGGLPRVDELFEA
                     RRPKDATTLAETDGKIEISGEIVKEKRVLYIHPDNPDLEKVKVTIPIGKQIRVRNGDF
                     VKRGDQIDDGNLDPHDILRVKGVTALQVYLVQEVQEVYRLQGVHINDKHIEVVVRQML
                     RKVLITDSGDTSFVNQQQIDRLVFNEENKRVIAEGGSPAESVPILLGLTKASLNTESF
                     FSAASFQETTKVLTDAAIKGKTDNLMGLKENVIIGHMIPAGTGTKKYKDIAVFKSAYG
                     DLDRPLEEEEEEEIPQAIAEESDAEE"
     gene            complement(4343..8023)
                     /gene="rpoB"
                     /locus_tag="GGACKOCJ_00008"
     CDS             complement(4343..8023)
                     /gene="rpoB"
                     /locus_tag="GGACKOCJ_00008"
                     /EC_number="2.7.7.6"
                     /inference="ab initio prediction:Prodigal:002006"
                     /inference="similar to AA sequence:UniProtKB:P37870"
                     /codon_start=1
                     /transl_table=11
                     /product="DNA-directed RNA polymerase subunit beta"
                     /protein_id="X:GGACKOCJ_00008"
                     /db_xref="COG:COG0085"
                     /translation="MYGQVERKRVNFGKITNLDYLPNLIQIQKRSFDWFLQADVKDET
                     KRRHQGLEAVFRETFPIESPNNDMIMEYSHYILGEPKRSPQECKDTDATFAMPLKAVI
                     RLIIKETGEIREQTVYMGDLPVMTEQGTFIINGAERVVVSQLHRSPGIFFSYDMERDV
                     FSARVIPYRGSWLEFEMDNKGILIAKIDRKKKFPATLLVKSLGHGTNEEVLRLFYSSK
                     KEKIAGATSKDLKKILGRRTINDIINMETGEVMLEAGSKINEDNISILKEMKVKEVEL
                     IEFPKGKDNPILINALEKDGVNDYEDAILKFHSLMRQGEPSTIENATTELTRLFFSPK
                     TFDLGEVGRYKINSKFEFNNPKEFSGEKSRVLRPADIIETVRYILNLFSETENYYPDD
                     IDHLGNRRIRSVGELISNQLKTGFSRVERVIKERMTVQEIETQTPQLLISIKPITAVI
                     NEFFGSSQLSQFMDQTNPLAELTHKRRLNALGPGGLSRDRAGMEVRDVHYSHYGRMCP
                     IETPEGPNIGLILSMSSYARVNDYGFLETPYGTVKNGKVTGQIEHLTADKEEYHYIAQ
                     ASGVIDEKGELKNKLISTRHRGDFPFRNPSEIQYMDLAPLQVVSVSTALIPFLEHDDA
                     NRALMGSNMQRQAVPLLREEAPFVGTGMETRAAYDSRICIVNKHDGVVTSVDAENIVV
                     ERKGGKESDTYQLTKFKKTNQGTCFNQKPIVGVVHSEINGKVSKVSKEKIEVTGENGE
                     LKEYVLQIGSKQYSPIVSAGEEVKRGSTLAGQVVVGEKLDEMGNILVKGTVLADGPAV
                     DNGVLALGRNVLAAFMPWEGYNFEDAILISERIVRDDVFSSIHIEEFEIQARETKLGP
                     EQITRDIPNLSDKAFRDLDETGVIRIGAEVKPGDILVGMVTPKGETDLTPEYKLLHSI
                     FGEKAKDVRDSSLRMPNGFEGTVIDIKRFSRENQDELPAGVEEMVKVFVARKRKLLVG
                     DKMAGRHGNKGVVARVMAEEDMPYMEDGTPLDIVLNPLGVPSRMNLGQIFETQLGFAA
                     SKLGISFETPVFDGAEESDVDNFCKEANLPLNSKFKLYDGRTGLPFMNEVFCGYIYIL
                     KLAHLVEDKIHARSTGPYSLVTQQPLGGKAQFGGQRLGEMEVWALEAYGASHTLQELL
                     TIKSDDMLGRARIYEAIVKGIHSIKPGIPESFNVLVQELRGLALDIIITDSEGNTVDI
                     SDYEDEYSKSKKKIKFETIENA"
     gene            complement(8246..8629)
                     /gene="rplL"
                     /locus_tag="GGACKOCJ_00009"
     CDS             complement(8246..8629)
                     /gene="rplL"
                     /locus_tag="GGACKOCJ_00009"
                     /inference="ab initio prediction:Prodigal:002006"
                     /inference="similar to AA sequence:UniProtKB:P55834"
                     /codon_start=1
                     /transl_table=11
                     /product="50S ribosomal protein L7/L12"
                     /protein_id="X:GGACKOCJ_00009"
                     /db_xref="COG:COG0222"
                     /translation="MSTEALLEQIGKLTLVEAADLVKKMEDKFGISAAAPVAVAAVGA
                     APAGAGAAEEASTFNVILKGFDSAKKIEVIKLVREITGLGLADAKGLVEAGGKAVKEG
                     VAKAEADDLKKKFEGAGAQIELKAS"
     gene            complement(8679..9212)
                     /gene="rplJ"
                     /locus_tag="GGACKOCJ_00010"
     CDS             complement(8679..9212)
                     /gene="rplJ"
                     /locus_tag="GGACKOCJ_00010"
                     /inference="ab initio prediction:Prodigal:002006"
                     /inference="similar to AA sequence:UniProtKB:Q6N4R7"
                     /codon_start=1
                     /transl_table=11
                     /product="50S ribosomal protein L10"
                     /protein_id="X:GGACKOCJ_00010"
                     /db_xref="COG:COG0244"
                     /translation="MANQEKIEAVALLKGKLETRNNFILACYSGLTVEEITGLRAQLR
                     KEGSEMKVLKNNLFLRALKESGAHKDKNITFGSEYQGPLAAIFAKDNLPAIAKVCKDF
                     AKNNKNLIVKAGYMDGSVLDANGVDAIAGLPSREQLLAQIAGGINGPARTIASGINQI
                     IASLARAIQATAEKNNA"
     gene            complement(9240..9932)
                     /gene="rplA"
                     /locus_tag="GGACKOCJ_00011"
     CDS             complement(9240..9932)
                     /gene="rplA"
                     /locus_tag="GGACKOCJ_00011"
                     /inference="ab initio prediction:Prodigal:002006"
                     /inference="similar to AA sequence:UniProtKB:Q99W68"
                     /codon_start=1
                     /transl_table=11
                     /product="50S ribosomal protein L1"
                     /protein_id="X:GGACKOCJ_00011"
                     /translation="MQRGKKYRAHKEKVDSTKFFSIDKAVELAKSTSYTKFDGTLEIA
                     TKVNYKSLQNIRGTISLPHGTGKKIRVLVFCKGDKQNDAKAAGADFVGDTDLIEKVAG
                     GWTDFDACVATPDMMKDVGKLGPILGRKGLMPKPKAGTVTTDVAKAVNELKAGRIEYR
                     PDKGGVVHLGVGKVSFDNTKLIENIRTVVQTLMRDKPSDAKGEYLKTFSISPTMGVGV
                     KVDVKELVNTSI"
     gene            complement(9939..10367)
                     /gene="rplK"
                     /locus_tag="GGACKOCJ_00012"
     CDS             complement(9939..10367)
                     /gene="rplK"
                     /locus_tag="GGACKOCJ_00012"
                     /inference="ab initio prediction:Prodigal:002006"
                     /inference="similar to AA sequence:UniProtKB:P29395"
                     /codon_start=1
                     /transl_table=11
                     /product="50S ribosomal protein L11"
                     /protein_id="X:GGACKOCJ_00012"
                     /db_xref="COG:COG0080"
                     /translation="MAAKKVVKQIKLQVEAGKANPAPPVGPALGQAGLNIMEFCKQFN
                     ERSKAQIGLKLPVVITVFSDRSFTFITKSPPAALLVKKAIGLETGSATPHTHKVGKIT
                     RKQLEEIAKTKMEDLNANDIDAAVNIIAGTCRSMGVTVEA"
     gene            complement(10394..10939)
                     /gene="nusG"
                     /locus_tag="GGACKOCJ_00013"
     CDS             complement(10394..10939)
                     /gene="nusG"
                     /locus_tag="GGACKOCJ_00013"
                     /inference="ab initio prediction:Prodigal:002006"
                     /inference="similar to AA sequence:UniProtKB:P35872"
                     /codon_start=1
                     /transl_table=11
                     /product="Transcription termination/antitermination
                     protein NusG"
                     /protein_id="X:GGACKOCJ_00013"
                     /db_xref="COG:COG0250"
                     /translation="MGTKKWYALQTYSGHENKVQKNIEKLIQQKKLEEKIFQVKIPTM
                     DVAEMKNGKKKVTKRKLMPGYVLIEMEMDDDTRFLIQSLPSVSTFVGSKDGGPEPLSL
                     EEVKNLFSESGDVASEESVAPKILFKVGDSLKIIDGPFANFTGLVDEIFPDKGRLRVK
                     VEIFGRSTPVELDYLQVKTEN"
     gene            complement(11206..11278)
                     /locus_tag="GGACKOCJ_00014"
     tRNA            complement(11206..11278)
                     /locus_tag="GGACKOCJ_00014"
                     /product="tRNA-Trp"
                     /inference="COORDINATES:profile:Aragorn:001002"
                     /note="tRNA-Trp(cca)"
     gene            complement(11289..11360)
                     /locus_tag="GGACKOCJ_00015"
     tRNA            complement(11289..11360)
                     /locus_tag="GGACKOCJ_00015"
                     /product="tRNA-Thr"
                     /inference="COORDINATES:profile:Aragorn:001002"
                     /note="tRNA-Thr(ggt)"
ORIGIN      
        1 acaaagcaga acatttttga aacgacttca tattcacaaa aagtttcgcg ggaacggaac
       61 acatttaaac atacaattta tgttttctaa tacgtacgcc tttttaagaa gcaaacataa
      121 ataactattc ttccgcgtcg gattcctcag cgatcgcctg aggaatttcc tcctcttctt
      181 cttcctccaa aggacgatcc aaatctccat aagcagattt gaatacagca atatccttat
      241 acttcttcgt tccagttcca gcaggaatca tatgaccgat gatgacgttc tctttgagac
      301 ccatcaagtt atcagtctta cctttgatcg ccgcatccgt aagaaccttg gtggtttcct
      361 ggaaggaagc cgccgagaag aaggattccg tgttcaaaga agcctttgtc aatccaagaa
      421 gaatcggaac cgattccgca ggagaaccac cttccgcgat tactctctta ttctcttcat
      481 tgaacacgag tctatcaatt tgctgttggt ttacgaaact agtatctccc gaatcagtaa
      541 tcagaacttt tctaagcatc tgacgaacca caacttcgat gtgtttatcg ttgatatgaa
      601 ccccttgcaa cctataaacc tcttggactt cctgaacgag atacacttga agtgcggtaa
      661 caccttttac tctgagaatg tcgtgaggat caagattacc gtcgtcgatc tggtctcctc
      721 tcttgacaaa gtctccgtta cgaacccgga tctgtttacc aatcggaatt gtaactttca
      781 ctttttccag atccggattg tctggatgga tataaagaac tcgtttttct ttaacgatct
      841 caccgctgat ttcaatctta ccgtcagttt cggcgagagt ggtcgcgtct ttcggtcttc
      901 ttgcttcaaa aagttcatca actcttggaa gaccaccagt aatatcccga gttttttcag
      961 cgaccgtagg aatcttaaag agaatgtctc cagctttcac cttgtctccg tcttgaacgg
     1021 aaatgattgc gtccactgga actgaatatt cttctctgga accaccagat ataacagcga
     1081 tcctcggatt gagtttttcc cttctttgtt cgatcacttt cagaagaata ttagaagttc
     1141 ttaaatcttc atctcttctg acgttcttac cgatctcgag atccatccac tgaacggttc
     1201 cgtcgatttc ggaaataccc acttcgttat aagggtcaaa ctcggcgaga ggctggttcg
     1261 gttgagtgat gtcgtttact tttacgttta cgatcgttcc cgttttaaca ggaattacag
     1321 cctcttctcc caagatgcgg aagagaccat tctcgatatg aatagttccc ggcatttcag
     1381 aagtgatgtt ttccccagcc ggagaagtcg ccaccaactc tcccttgtcc actttctgtc
     1441 cgttttcaac gcgtaagttg gaaagttctt cggttttgta ttgctggatc aatctttgaa
     1501 ttacaatcga accacgacga gagaacacac tctgtgattt ttcatttgta atcaaacgtc
     1561 cattgatatt gtttacgata cccgtgtaag aaaccttgtg ttctttttct tgaacttttg
     1621 cggacgccgc accaccgatg tggaacgttc tcatcgtcaa ctgagttcca ggctggccaa
     1681 tggactgagc cgcgatcgtt ccgaccgctt ccccgatttc cgcagggatc agtctcgcca
     1741 tgtccatacc ataacaacgg atacaaacac cttgtttaga ttcacaagta agaggagaac
     1801 gaactcggat cttatcataa cctaggtttt ctactttttg cccgacttct ctcgtgatca
     1861 aagtgtttct cggatatacg acttggtcag tcactggatc gatcacgtct tccgcagtat
     1921 aacgtccgaa cacacggtcg ttcaaggaaa cgatcacgtt ctccccttct tttacgacgc
     1981 caagagaaat agattcttcc gttccgcaat cgtcttcgga gatgatcacg tcctgagaaa
     2041 tatccacaag acgacgagtc aagtaacctg catccgcagt ttttaacgca gtatccgcga
     2101 gaccttttct cgcaccgtga gtagagataa agaattcaag aaccgaaagt ccttcgcgga
     2161 agttcgaacg aattgcaagt tcaatgattt caccggaagg tttcgccatc agaccgcgca
     2221 ttccagcgag ctgacgaatc tgttgtttag atcctctcgc tccggaagcc gccatgatga
     2281 acacggggtt gaatccgccc ttgtcttttt ccagttcttt gaacatggaa tcggtgatga
     2341 ggtcgttggt ttttgtccag atctcgatta cctttttacg gcgttcttcg ttcgtgatga
     2401 tacctttgcg atactcggag tcggcttttt caacttcctt gtttgcgtcg cccacgagac
     2461 ccactttacc cggagacacg cgaatgtctt cgatagagat ggtcggagcg aatagagtcg
     2521 cataacgata tcctaatttt ttaatgtcat cgagcatcaa tacggttttt gcaggaccgt
     2581 atttgtcgta aacgtccgcg atgatacggt tggtttcctt atcagaaagt ggtctgttta
     2641 cgtatgcata tccttcggga agaatggtat tgaagatcaa tctccccgga gtcgtttcga
     2701 gaatctttcc ttggtgataa acgctgatct tggttctgaa ttcaaccacg cctctgtcga
     2761 tcgcgtagtg aacctcgtcc aggtttgaga aggatttaag aggaacaccc ggagccgttg
     2821 gaagctcgga agttagataa taaattccga gtacgatatc ctgagtcggt ccacagatcg
     2881 gatgtccgtt cgcagggttc aaaatattgt gaggagaaag catgagcatc catgtttcca
     2941 actgagcttt cggagtcagt ggaacgtgga tcgccatctg atccccgtca aagtcggcgt
     3001 tgaacgcatg acaaacgaga ggatgaagtt tgatcgcctt tccttccacg agaaccggca
     3061 agaacgcctg gattccgaga cggtgcaagg tcggcgcacg attcaacatg acgggatgtt
     3121 ctttgactac atattccaat acgtcgaaaa cttccttgtc ttcagcttct acttttttct
     3181 tcgcagattt aatgttaggt gctaagtcta ggtctacgag tcttttcata ataaatggtt
     3241 tgaaaagttc caaagccatt tttttaggaa gccccatctc gtggtatttg agttcgggac
     3301 cgactacgat cacggaacga ccggagtaat ctaccctctt accgagaagg ttttgacgga
     3361 aacgaccttg tttccctttg agcatgtcgg agatcgattt taaaggacgg tttccttttc
     3421 cttttaccgc gcgttttctt ctcgaattgt cgaagagagc gtctaccgct tcctgcaaca
     3481 ttctcttttc gttacgaacg atgatctcgg gagcttttaa cgcgagaagt ctcttaagac
     3541 ggttgttacg attgataact cggcgataca aatcgttcaa gtcagaagta gcaaatcttc
     3601 ctccttcgag ctgaaccata ggacgaagtt cgggaggaat gactggaacg atatcaagca
     3661 ccatccattc tggacggttt ccggagtcac ggaacgcttc gagaacttcg agacgtttca
     3721 gaattctttt atcggaaatc ttatccttgt cttggatctt ttgacggatc attctcgctt
     3781 ccgcgtcgac gtcgatgcgc gctagaagtt ctttgatcgc gtccgcgccg attccggcta
     3841 caaacttatc tccgtactca tcgaggtaac cgtggtattc ttcttcgtcg ataagttcgc
     3901 cgcggtttct acccgaatcc gcaggatcga tgatgacgta tttttcaaaa tagagaacac
     3961 tcttgagttg gttcacagtc atatcgagta aaagtcccat tctggaagga acggaacggt
     4021 aataccagat atgagaaacg ggagccgcga gctctatgtg acccattctt tcgcgacgaa
     4081 ccttagagtg agttacttct actccgcact tatcgcagac cacgccttta taacggatgg
     4141 acttgaactt accgcagtaa cattcccaat cctttgtggt tccaaaaatt ttttcacaga
     4201 aaaggccatc tttttcgggc tttaaagtac gatagttgat ggtttctggt tttttaactt
     4261 ctccatagga ccattctttg atcctttcgg gagatgctaa gcggattgta atcgattcaa
     4321 agtcgttatg ggatctcata ggttacgcgt tctctatagt ctcgaattta attttcttct
     4381 tactcttaga atactcatcc tcgtagtcgg aaatatcaac cgtgttgcct tccgagtcgg
     4441 taataataat atccagagca agtcctctaa gctcttgaac caatacgttg aaggattcgg
     4501 ggataccagg ttttatagaa tggatccctt ttacgatcgc ttcgtagatt ctcgcacgtc
     4561 cgagcatatc gtcggacttg atggtcaaca actcttgcag agtgtgggaa gcaccatagg
     4621 cttcgagagc ccagacctcc atctctccaa gacgctgacc cccaaactga gcctttcctc
     4681 cgagaggttg ttgagtaacc agagagtaag gcccggtcga tcttgcgtgg atcttgtctt
     4741 ccaccaagtg agcgagtttt aagatgtaga tataaccgca gaaaacttcg ttcataaaag
     4801 gaagtccggt tctaccgtca tacaatttga atttagaatt caacggaaga tttgcctctt
     4861 tacagaagtt gtccacgtcg gattcttccg caccgtcgaa caccggagtt tcaaaagaaa
     4921 ttccgagttt gctcgccgcg aaaccgagtt gtgtttcgaa aatctgaccg aggttcatcc
     4981 gtgaaggaac gcctaacggg tttaagacga tgtccaaagg agttccgtct tccatgtaag
     5041 gcatgtcttc ttccgccata acgcgggcta cgaccccttt gtttccgtga cgtccggcca
     5101 ttttatctcc gaccagaagt tttctctttc tggcaacgaa aactttcacc atttcttcga
     5161 cgcccgcagg aagttcgtct tggttttcac gggagaatct tttaatatcg atgacggttc
     5221 cttcgaaacc gttcggcatt cttaaggaag aatcacgaac gtctttcgct ttctcaccga
     5281 agatcgaatg aagaagtttg tattccggtg taagatctgt ttcgcctttc ggagtcacca
     5341 ttcccacgag aatgtctccc ggtttcactt ccgcaccgat gcggatcact ccggtttcat
     5401 ccagatcgcg gaacgctttg tccgaaagat tcggaatatc tcgagtgatt tgttctggtc
     5461 caagttttgt ttctcttgct tggatttcga actcttcgat gtgaatggaa gagaatacgt
     5521 cgtcacggac gattctttcg gaaatcaaaa tcgcatcctc gaagttgtaa ccttcccaag
     5581 gcatgaacgc cgcgagaacg tttcttccca gagcgagaac tccattatca acggcaggac
     5641 cgtcggcaag aacggttcct tttacgagga tatttcccat ctcgtccaac ttctcaccta
     5701 caacaacttg tcctgcgaga gtcgatcctc gttttacttc ttcgcctgcg gagacgatcg
     5761 gagaatattg tttgcttcca atttgaagaa catattcttt cagttcaccg ttttcaccag
     5821 tgacttcgat tttttctttg gaaaccttgg aaacctttcc gttaatctcg gagtgaacca
     5881 ctcctacaat cggtttctga ttaaagcaag ttccttggtt tgtctttttg aatttcgtaa
     5941 gttgatacgt atcggattct tttccgccct ttctttctac aacgatgttt tccgcatcga
     6001 cggaagttac gacaccgtcg tgtttattta cgatacaaat tctggaatcg taagcggctc
     6061 tggtttccat accagttccg acaaaaggag cttcttcacg gagaagagga accgcctgac
     6121 gttgcatgtt ggaacccatg agggcgcggt tcgcgtcatc gtgttcaagg aacggaatca
     6181 gcgctgtgga aaccgaaacg acttgtagag gagccaagtc catatactga atctcgctcg
     6241 ggttacggaa agggaaatcc cctctgtgac gcgtagaaat caatttgttt ttgagctcgc
     6301 ctttttcatc gatcacgccg gaggcttgag cgatgtaatg atattcttct ttgtccgcag
     6361 taaggtgttc gatctgaccg gtaactttac cgtttttaac ggttccgtaa ggagtttcca
     6421 agaatccgta gtcattcaca cgagcgtaag aagacatgga aagaatcaga ccgatattcg
     6481 gaccttccgg agtttcaatc ggacacattc taccatagtg agaatagtga acgtcgcgca
     6541 cttccatacc cgctctgtct ctggaaagac ctccgggacc gagagcgttt aatctacgtt
     6601 tatgggtcag ttccgcgaga ggatttgtct gatccataaa ctgagaaagc tgagaagaac
     6661 cgaaaaattc attgatcact gcggtgatcg gtttgatcga aatgagaagc tgaggagttt
     6721 gtgtttcgat ctcctgaacc gtcattcttt ctttgattac tctttccact ctggaaaatc
     6781 cggtcttgag ttggttggag atcaattctc caacggaacg gatccttctg tttccaagat
     6841 gatcaatatc gtccggataa taattttctg tttctgagaa aagattcaga atgtaacgaa
     6901 cggtttcaat gatgtcagca ggtcttaaaa cacgggactt ttcaccggag aattctttcg
     6961 ggttgttgaa ctcgaacttg gaattgattt tataacgacc cacttctccg agatcgaacg
     7021 tttttggaga aaagaaaaga cgagtcaatt cagtcgtcgc gttttcgatc gtggaaggct
     7081 caccttgacg catgagagaa tggaacttga ggatcgcatc ctcatagtcg ttgaccccat
     7141 ctttttcaag agcgttgatc aaaatcggat tgtcttttcc ttttgggaat tcgatcaact
     7201 ctacttcttt taccttcatc tcttttaaga tggagatatt gtcttcattg atcttggaac
     7261 cggcttcgag cattacctct ccggtttcca tgttgatgat gtcgttgata gttcttcttc
     7321 cgagaatttt cttcagatct ttggaagtgg cgcccgcaat tttttctttt ttagaactgt
     7381 aaaacagtcg aagaacctct tcgttcgttc catgtcctag ggatttaacg agaagagtgg
     7441 cgggaaattt tttctttcta tcgatctttg cgatcaaaat acccttgtta tccatttcga
     7501 attccaacca agaacctctg taaggaatca ctctggcgga gaagacgtcc ctttccatat
     7561 cataagaaaa gaatatacca ggagaacgat gaagctgaga aacgactaca cgttccgctc
     7621 cattgatgat aaaagtacct tgttcggtca tcacgggaag atctcccatg taaaccgttt
     7681 gctctcggat ttctccggtt tctttgatga tcaatcggat caccgctttt aacggcatcg
     7741 caaaagttgc gtccgtgtcc ttacattctt gaggagaacg tttcggttct cctaaaatat
     7801 aatgactata ttccatgatc atgtcgttat tcggactttc aatgggaaag gtttcccgaa
     7861 atacggcttc taacccttga tgtcttcttt tggtttcgtc tttgacatct gcttgaagaa
     7921 accagtcaaa agaacgtttt tgaatttgaa tcaagttagg aaggtaatcc agattcgtaa
     7981 tttttccgaa atttacccgt tttctctcta cttgaccgta cattctgtgc tccctatcga
     8041 taaatgaaaa acaatgacct gtattaaacc ggttaacgtt cgattttgtc gaactttaaa
     8101 accgacactc ccagtctttg gaaatgatac caaatttttg aaagactgta aatacaatag
     8161 agcaagggga ccactaaccg ggtctccttg ctttgagtga aaggattttt tgaaagctag
     8221 cgctaacaga gttctaacga aacaattaac tcgctttgag ttcgatctgt gcgccggcgc
     8281 cctcgaattt ctttttgagg tcgtccgctt ctgctttagc aacgccttct ttaacagcct
     8341 ttccaccagc ttcaacaaga ccttttgcat ccgccaatcc caaacctgta atttctctta
     8401 caagtttaat cacttcgatc tttttagcac tgtcaaatcc cttcagaatg acattaaaag
     8461 tagaagcttc ttcagcagct ccagcaccag caggtgctgc tccaacggct gctactgcaa
     8521 ccggtgctgc agcagaaata ccgaatttat cttccatttt tttcacgagg tctgcagcct
     8581 caaccagtgt aagctttcca atttgctcta atagcgcttc agtagacatt tatatgctcc
     8641 tttgattccg tttagtcttt tactatatta aaaatacgtt atgcgttgtt cttttctgcg
     8701 gttgcttgaa tcgctcttgc aagagacgcg atgatttggt tgattccaga tgcgatcgtt
     8761 cttgcaggac cgttgattcc acccgcaatt tgagcgagaa gttgttccct acttggaagg
     8821 ccagcgattg catccactcc atttgcatcg agaacggaac cgtccatata acccgctttt
     8881 acgatcaggt ttttgttatt cttcgcaaag tctttgcaga cttttgcgat cgccggaaga
     8941 ttatcctttg caaaaatagc agcgagaggt ccttgatact ccgaaccgaa agtaatattt
     9001 ttatctttgt gagcgccaga ttccttcaaa gctcttaaga aaagattgtt cttgagaact
     9061 ttcatctcag aaccttcttt tctcaactga gctcgaagac cagtgatttc ttccacggtt
     9121 aaacccgagt aacaagcgag aataaagttg ttcctcgttt ccagtttacc tttgagtaaa
     9181 gcgactgctt ctattttttc ctgattcgcc attttctaat actccaaatc ttatccaggt
     9241 caaatggaag tgttgaccag ttcttttacg tctactttca caccaacccc catcgtagga
     9301 gaaatagaga aagtttttag gtattcaccc tttgcgtcgg aaggtttatc ccgcatcaga
     9361 gtttgaacta cggtgcggat gttttctata agtttagtat tgtcaaaaga aacctttcca
     9421 actccaagat gaaccactcc gcctttgtca ggacgatatt caattcgccc tgctttgagt
     9481 tcgttcacag cctttgcaac gtctgtggtt acggttcctg ccttcggctt tggcataagg
     9541 ccttttctac caaggatcgg accaagtttc cccacgtctt tcatcatgtc tggagttgcc
     9601 acacaagcat caaaatcagt ccaaccaccc gccacctttt cgatgagatc cgtatctcct
     9661 acaaaatcag ctccggcagc tttcgcatcg ttttgtttgt ctcccttgca gaaaacaaga
     9721 acacgaatct ttttaccagt tccgtgcgga agtgaaatcg tcccacggat gttctgaaga
     9781 gatttgtaat ttactttcgt agcgatttca agagttccat cgaacttagt gtaagaagtg
     9841 gactttgcca attccacagc cttatcgata gaaaagaatt tagtactatc tactttctct
     9901 ttgtgagctc tgtatttttt tccacgttgc atctgattct aagcctctac agtgacgccc
     9961 atggagcggc aagttcccgc aataatattc acagcagcgt ctatgtcgtt tgcattgaga
    10021 tcttccattt tagttttagc gatctcttcc aattgtttac gagtgatctt tccaaccttg
    10081 tgtgtgtgag gcgtcgcaga tccggtttcc aaaccgatcg cctttttaac cagaagggcg
    10141 gccggaggtg atttagtaat gaatgtaaaa ctacgatctg aaaaaacagt gatcacaacc
    10201 ggaagtttga gtccaatttg tgctttggat ctttcattga attgtttgca gaattccatg
    10261 atgttcaaac cggcctgacc aagagccgga ccaacgggag gtgcaggatt cgcttttcct
    10321 gcttccacct gaagtttgat ctgctttact actttttttg ctgccatgaa tagaacgtcc
    10381 tttgttcttt ctcttaattt tcagttttta cctgaagata atccagttca acgggagtgg
    10441 atctcccgaa gatttctact tttacacgaa gtcttccttt atccggaaag atttcgtcca
    10501 cgagcccagt gaagttcgca aaaggcccat cgatgatttt taaagaatcc cccactttaa
    10561 agagaatctt aggtgcaact gattcctcag atgcgacatc acccgattcg gaaaataaat
    10621 tttttacttc ttccaaagac aaaggctcgg ggcctccgtc tttagagcct acaaatgtag
    10681 aaacagaagg aagtgattga atcaaaaatc gagtatcatc atccatttcc atttcaatca
    10741 gaacgtaacc tggcattaat tttcgtttag ttactttctt tttgccgttt ttcatttcgg
    10801 caacgtccat ggtaggtatc tttacttgaa aaattttctc ttccaacttc ttttgttgaa
    10861 tgagtttttc tatattcttc tgaaccttat tctcgtgtcc tgaataggtc tgaagagcgt
    10921 accatttttt tgttcccatg gagattaact ttaagattcc ttttgatcta accagccagt
    10981 tcccaaaacc aggtcagcag tcttacaaat gccgaatccg caaaaaacag gaaaatagaa
    11041 aagaaaaata cggtaactaa cactaccact gttgaataaa caacttcttc gcgggtaggc
    11101 cattggacct tttccaattc tgccttacat tcctgtataa aagtagttac tttcacgatt
    11161 tcctgccaga tattttgtaa gccaacgcag agagagaagt atctttcagg cccggagaga
    11221 atcgaactcc caccaaggac tttggagatc ctagttctac cactaaacta caggcctgtt
    11281 catttgttag ccctctacca ggcttgaact ggtgacccct tccttaccat ggaagtgctc
    11341 taccgctgag ctaagagggc aatattcctt ccggctctct gctaaagatg cctaggaatt
    11401 cacagtattt ttaaggtagg ctagacgtca atcaaatccg gcacggaaat tgctaaatac
    11461 ctttttccga tctggtttag aataaaaact tagatcgtat ttcaatcatt ctgagtattc
    11521 aaatttttca aaagccgtgc cgcttaaatt gaaagttttt ttgtgaattt tctttctgaa
    11581 agtcaatttt tccgtagaaa ataaaatgta ggaactcaca ccatttttgc taaattgaga
    11641 actctcgcca aacttttttc tgtaaggaac tactctattt gaaaaccccg gttctgggag
    11701 cgaaagcaga gagcaaaaaa tttcacggag tttgcaacga aacccccagc tccggggccg
    11761 gtggctttca cctaaaccaa ggatgtctga gagaaaattt agtacaagga aaatcttgtt
    11821 tttttaaaac ttagattttg tatttttata gaaacttttc aaaccaaaac cctcagtctt
    11881 ttaaataaca cgagttcaat ataagaaacg cttaattccc gtcgagcgac cgtagaagcg
    11941 agacgctgag tttccagagc gtcccgtaat cattcataac caaccccata agttaatagg
    12001 atttcagaat gagaaggatt aaaaacgcac atttttcaag tgttccgaca agagtgggtc
    12061 tttttacttg caaaaagtat gtttttct
//
LOCUS       GGACKOCJ_3              3071 bp    DNA     linear       08-DEC-2021
DEFINITION  Genus species strain strain.
ACCESSION   
VERSION
KEYWORDS    .
SOURCE      Genus species
  ORGANISM  Genus species
            Unclassified.
COMMENT     Annotated using prokka 1.14.6 from
            https://github.com/tseemann/prokka.
FEATURES             Location/Qualifiers
     source          1..3071
                     /organism="Genus species"
                     /mol_type="genomic DNA"
                     /strain="strain"
     gene            complement(46..258)
                     /locus_tag="GGACKOCJ_00016"
     CDS             complement(46..258)
                     /locus_tag="GGACKOCJ_00016"
                     /inference="ab initio prediction:Prodigal:002006"
                     /codon_start=1
                     /transl_table=11
                     /product="hypothetical protein"
                     /protein_id="X:GGACKOCJ_00016"
                     /translation="MVKKLIQHGNSSALIIEKPILELLHITSDTSLDISTDGKNLIIS
                     PIDKKLETNLGKINKKHSKTLRRLSE"
     gene            534..1346
                     /gene="egtB_1"
                     /locus_tag="GGACKOCJ_00017"
     CDS             534..1346
                     /gene="egtB_1"
                     /locus_tag="GGACKOCJ_00017"
                     /EC_number="1.14.99.50"
                     /inference="ab initio prediction:Prodigal:002006"
                     /inference="protein motif:HAMAP:MF_02035"
                     /codon_start=1
                     /transl_table=11
                     /product="Hercynine oxygenase"
                     /protein_id="X:GGACKOCJ_00017"
                     /translation="MFKMVKKYVSTICLLIAISVGSTIFSRPLSISEKNQEEKIKNDF
                     QREFRIENFVLIPAGEFVMGCVAGDLQCDEREKPPKAMKIVKPFYMGKYEVTQAQWQL
                     VMRYDQSDFKKCGGSCPVNNVTWFSVQVFLKQLNYAMQELGKATMVFRLPNEAEWEYA
                     ARAGSTTKYYWGEEMDPNYLWYSSNSDYKIHPAGQKKPNSFGLFDMNGNVSEWTADSF
                     VDRHSKRNVEMRIVCGCSWFSESETCRISHRNAGVPSYGSNMVGFRLILELQ"
     gene            complement(1767..2210)
                     /locus_tag="GGACKOCJ_00018"
     CDS             complement(1767..2210)
                     /locus_tag="GGACKOCJ_00018"
                     /inference="ab initio prediction:Prodigal:002006"
                     /codon_start=1
                     /transl_table=11
                     /product="hypothetical protein"
                     /protein_id="X:GGACKOCJ_00018"
                     /translation="MKDKVFLDTNLFIYNFDTENKTKHEKSKEIVLTALAENNYVISY
                     QVIQEFSNVALKKFQIPLKPKDLAIYLKRVMFPLCSVYYTNENILNAIEIRNRYKLSF
                     YDSVLIGSAIEANCKTLLSEDLQDGLQIKGLQITNPFNSTIKKKK"
     gene            complement(2200..2418)
                     /locus_tag="GGACKOCJ_00019"
     CDS             complement(2200..2418)
                     /locus_tag="GGACKOCJ_00019"
                     /inference="ab initio prediction:Prodigal:002006"
                     /codon_start=1
                     /transl_table=11
                     /product="hypothetical protein"
                     /protein_id="X:GGACKOCJ_00019"
                     /translation="MKNITFRADDQLLEKARLRAASERKSLTDVFNEFLKNYSNSVKD
                     VSDYENLLQKLAYVKVGRKFTREEMNER"
ORIGIN      
        1 ccacgaactc acgttaagat aaatatctaa cagaagaggc agaattcatt cagagagtcg
       61 cctaagcgtc ttactgtgtt ttttatttat ttttccaaga tttgtttcta attttttatc
      121 aataggacta atgattaaat ttttaccatc agtactaata tccagggaag tatctgaagt
      181 aatatgtaaa agttcaagaa ttggcttttc gataattaat gcagaactgt tgccgtgttg
      241 aattaatttt ttgaccatga tttaacttgt tacaacttag tatatacaat ggtgttacta
      301 aattcaaact taatgcctct gcgatctgaa gcgccaccac agtttttagt tatctgctgt
      361 accgtacctg aattctaatc ggcgacgcaa aggatggctg gcgtcttaat gaaggtcgcg
      421 cgaattttgc gcttaatcac tcataactta tctttttgtt ccccggagaa tcatcaggat
      481 ttacagccgt gattcaggga ttaactgtga attagtgagg agcaatgttt tacatgttca
      541 agatggtaaa gaaatacgtc tcaacaattt gtctactaat cgcgatatcg gtaggctcca
      601 caattttttc cagaccatta tccatttccg aaaaaaatca agaagaaaaa atcaagaatg
      661 attttcagag agaattcaga attgaaaact tcgtactcat tcccgctgga gaatttgtca
      721 tgggctgcgt tgccggtgac ctacagtgtg atgagaggga gaaaccgccc aaagccatga
      781 agatcgtcaa accgttctac atgggcaaat atgaagttac acaggcacaa tggcaacttg
      841 tgatgcgcta tgatcagagt gatttcaaga agtgtggtgg ttcttgccca gtgaacaacg
      901 ttacgtggtt tagtgtccaa gtattcttaa aacagctaaa ttatgcaatg caagagcttg
      961 gaaaggcgac aatggtcttt cgattaccga atgaagcgga atgggaatat gcagcccgag
     1021 ctggttcgac tacaaagtat tattgggggg aagaaatgga tccaaattac ttatggtatt
     1081 cctcaaattc tgattataaa attcatcctg ctggtcaaaa gaaacctaac tcattcggcc
     1141 tttttgacat gaacggaaat gtctctgaat ggacggcaga cagctttgtg gatcgccatt
     1201 cgaagcgcaa tgtcgaaatg cgcatcgtct gcggatgcag ttggtttagt gaatctgaga
     1261 cttgtcgtat ttcacatagg aacgctggtg taccaagcta tggctcaaat atggttggtt
     1321 ttcggcttat tctggaattg cagtaaaaaa ttggtcttta atgtttgaca cccataactg
     1381 gtcattttgc cctcatcatt cactgtggtg atggctcaga gattaaacag tatctgagtg
     1441 aggcaaattc ctacatattt gggtctggta gttgccgtgc caacacgagg tcggcggata
     1501 acaaaggcgc aattatttca gataatgacc taagtgattg tcaacgttcc gcgagcccga
     1561 agagccgcga cgattgcaga taacgaaaga gtgtgcagta acagtattca cctgacactt
     1621 gatcttttgt ctttgcctag taaacgttgc gcctatgcgc gacgtggttg acacgacgtt
     1681 tgaacgaacc ttagtgaacg gctcgcaaac cgagtgacaa agcaatgtgt cgaagaccgg
     1741 agtgagaagc gcagttaggt gccaaactac tttttctttt ttattgtgct attaaaagga
     1801 ttcgtaattt gtaaaccttt gatttgaagt ccatcttgta aatcttcact taacaatgtt
     1861 ttacaattcg cttctatcgc agaacctata agaacagaat cgtaaaaaga aagtttatat
     1921 cggtttctga tttcaattgc attcaaaata ttctcattag tataatagac actgcataat
     1981 ggaaacataa ctcttttcaa atatattgct aagtcttttg gtttgagagg tatctgaaat
     2041 tttttcaaag ctacatttga aaattcttga atcacttgat aactaattac ataattattt
     2101 tctgctaaag ccgttaaaac gatttccttt gatttctcat gtttcgtttt attttctgta
     2161 tcaaaattat aaataaacag attagtatcc aagaatactt tatctttcat tcatctcttc
     2221 cctagtaaac ttgcgaccaa ctttaacgta ggctagtttt tgtaatagat tttcataatc
     2281 agaaacgtct ttaactgaat ttgaatagtt cttaagaaat tcattaaaaa cgtcagttaa
     2341 agattttcgt tcactggccg cacgtagtct cgctttttca agcaattggt cgtctgctct
     2401 aaaagtaata ttcttcataa cttattagaa gcacgatttt cgtgcattgt caagtgtttt
     2461 caatctaata cacaaaaagt caagtgagca agggatgtgt cgaagacgcc agtgagagtt
     2521 ttcgaagcaa aactcgaacg aaacggaaag cgtatgttaa gcggtgttcg agtttcaaaa
     2581 gcacaatgca atggctccat taatggcgcg gcaaaagcgc aagtagtaaa aataatcatt
     2641 ctctaaaatg tttttataga agaaagataa aacaacgagc ctctgagaaa ttaaactctg
     2701 aaaagtcttt aatcacaacc gagtcaatga aactctgaga aactacgatt tcaaaacaaa
     2761 ctcattaatt ctcgcacttt tgccatgttg ctggatgcac tcaggataat gacgcttaac
     2821 gttgaattta caagacgtaa agtgcgcccg cgtcaacttt gcatttctaa agccggttcg
     2881 catcacttta ggtgccgagg tcgagcacgt ggcccagccg gaacggtcgc ggtgcagttg
     2941 ttgtttgaag taattgcgtc tgtgagtccg gctaggagac attgcatggg tttataatga
     3001 aaatgccatt gaaactcggt acctcacttg gaaactcaaa cctcgcttct acggtcgctc
     3061 ggttatgtgt t
//
LOCUS       GGACKOCJ_4               683 bp    DNA     linear       08-DEC-2021
DEFINITION  Genus species strain strain.
ACCESSION   
VERSION
KEYWORDS    .
SOURCE      Genus species
  ORGANISM  Genus species
            Unclassified.
COMMENT     Annotated using prokka 1.14.6 from
            https://github.com/tseemann/prokka.
FEATURES             Location/Qualifiers
     source          1..683
                     /organism="Genus species"
                     /mol_type="genomic DNA"
                     /strain="strain"
ORIGIN      
        1 agatggagaa ttaatttttc aacaattcta atataggaat ttcctcaaaa aagctataag
       61 ggtttaattc aattgtggga actagtacgt gatatttttc taaactgtag aggttcttac
      121 aaaactttgt attgaagtta aaccattgtg ttgtaagtaa tttggtcgaa ttttttaatt
      181 gaatattact ttaacgtgta ttaggtgtaa aaaaatgaaa agaacattta agatgagtaa
      241 aggaaaatta aacattttag atttggattt gcagataaaa taacgtgaat tcgatataac
      301 caatggaaaa cgatgtgttg ataggacgca aaattgagtt tgaaaaactc agtgaaacgt
      361 tttaggtccc gagcagttca ttatgaaatt tgcaaacgat tcgttaagat tttcttatgt
      421 caaactcacg taggctattg tagttcccac ggattagatt gcatttgttt tttgtggact
      481 tttcagtagg ttatcttact agtaattttt ttaaaaaatt atcagagatt gtccaaaaac
      541 cttaaagaag ttttacatga tcattcttta gatattttta ataaaatgca gtagttccta
      601 caaattacgt cgcattcgat agtttacgaa ctttcaagca gctctcgtgt agttaaattt
      661 tcgtattaat gatctctgta aaa
//
LOCUS       GGACKOCJ_5              4578 bp    DNA     linear       08-DEC-2021
DEFINITION  Genus species strain strain.
ACCESSION   
VERSION
KEYWORDS    .
SOURCE      Genus species
  ORGANISM  Genus species
            Unclassified.
COMMENT     Annotated using prokka 1.14.6 from
            https://github.com/tseemann/prokka.
FEATURES             Location/Qualifiers
     source          1..4578
                     /organism="Genus species"
                     /mol_type="genomic DNA"
                     /strain="strain"
     gene            601..1398
                     /gene="thiM"
                     /locus_tag="GGACKOCJ_00020"
     CDS             601..1398
                     /gene="thiM"
                     /locus_tag="GGACKOCJ_00020"
                     /EC_number="2.7.1.50"
                     /inference="ab initio prediction:Prodigal:002006"
                     /inference="similar to AA sequence:UniProtKB:P76423"
                     /codon_start=1
                     /transl_table=11
                     /product="Hydroxyethylthiazole kinase"
                     /protein_id="X:GGACKOCJ_00020"
                     /db_xref="COG:COG2145"
                     /translation="MSKTTIIERIWPAKEIIEDLSELRKQSPLTHVITNIVVTNWTAN
                     VLLAIGSSPAMVIAKEEAGEFAKIASGLLINIGTVTSNDAITMKIAAEAAHHAKIPWV
                     LDPVAVGALGFRTELAKELLNFKPTVIRGNASEILALAGTDGGGKGVDSTAFSSDALP
                     LAQMLAEKTGAVIAISGEVDYVTNGKETISISGGDPIMTKVTGVGCSLGGVIASFLGV
                     QKDPLRATASASAVFAIAGTRSAKISKGSGSFAVNFLDQLNLLSTEK"
     gene            1748..2494
                     /gene="echA8_1"
                     /locus_tag="GGACKOCJ_00021"
     CDS             1748..2494
                     /gene="echA8_1"
                     /locus_tag="GGACKOCJ_00021"
                     /EC_number="4.2.1.17"
                     /inference="ab initio prediction:Prodigal:002006"
                     /inference="similar to AA sequence:UniProtKB:P9WNN9"
                     /codon_start=1
                     /transl_table=11
                     /product="putative enoyl-CoA hydratase echA8"
                     /protein_id="X:GGACKOCJ_00021"
                     /db_xref="COG:COG1024"
                     /translation="MKYQCLLTENRNQILIVTLNRPEKSNSLNVQIRDELENVFNVNA
                     NNESIKAILLNSSGKHFSSGYDLEEVVRTKLESFRHRILEYHYALYSFPKPVVTILKG
                     FASAGGFDLALCGDYIISEKKAILFRPEIRFGGPPLITTLARKVGPNKSLSLTLKGDP
                     IRSSQALSLGIIDEIYEGDNILQHSVQVASKLSQWNLNMLSTLKGISNNYFIGNLYEN
                     LKNEFDAFASVLEDPKFFQKVQEYAGTIQQ"
     gene            complement(2591..3022)
                     /locus_tag="GGACKOCJ_00022"
     CDS             complement(2591..3022)
                     /locus_tag="GGACKOCJ_00022"
                     /inference="ab initio prediction:Prodigal:002006"
                     /codon_start=1
                     /transl_table=11
                     /product="hypothetical protein"
                     /protein_id="X:GGACKOCJ_00022"
                     /translation="MNNVFFIIFLGIVFVFTDCHKEVPPSSPLRKINLQTFLNSSETK
                     KFAVELAHGKIGVNVFNIPKLPKKIHLVLRDDDCVYYVIRGSLQLTLPGAEPIMLQSE
                     EVLFIPSGIVHSISSDQVNSKVLMIKSSNVSEIEYLQEPQP"
     gene            complement(3094..3318)
                     /locus_tag="GGACKOCJ_00023"
     CDS             complement(3094..3318)
                     /locus_tag="GGACKOCJ_00023"
                     /inference="ab initio prediction:Prodigal:002006"
                     /codon_start=1
                     /transl_table=11
                     /product="hypothetical protein"
                     /protein_id="X:GGACKOCJ_00023"
                     /translation="MKMLISLFLVVFALFMANCKTLYSTDVVRTSKGFYRFYETRDGF
                     STSSSKVEFCAVDAKTSVIACKDVTVNFGF"
     gene            complement(3320..3583)
                     /locus_tag="GGACKOCJ_00024"
     CDS             complement(3320..3583)
                     /locus_tag="GGACKOCJ_00024"
                     /inference="ab initio prediction:Prodigal:002006"
                     /codon_start=1
                     /transl_table=11
                     /product="hypothetical protein"
                     /protein_id="X:GGACKOCJ_00024"
                     /translation="MKKNLILFFFLAIVISTLEQCLPVHLAKVSVFDKDKIVLHRNFC
                     AASTLQGCGGYIDDYICVVEKNGDLTCSDANEKYKNPSIKEAY"
     gene            complement(3585..3818)
                     /locus_tag="GGACKOCJ_00025"
     CDS             complement(3585..3818)
                     /locus_tag="GGACKOCJ_00025"
                     /inference="ab initio prediction:Prodigal:002006"
                     /codon_start=1
                     /transl_table=11
                     /product="hypothetical protein"
                     /protein_id="X:GGACKOCJ_00025"
                     /translation="MRFLKFGVFLLPLLFAVNCVRYRVGSGAFAGDHLYLVVHKDTGN
                     PYDPKRISSQLVLCNIDANDSLDCKPAVIKGLR"
ORIGIN      
        1 aattaacggt actcaatttt atagggatta aaaaactcta tagaatatcg taaattctaa
       61 aataaatctc agcttagagt agatttttta aacactctgt ttaatagcta tgaatatttc
      121 atttggtcta aaacgttttt tacagacatt ctaaattctt tatatactat atagaaaata
      181 aacggactat acaaatcaaa ttagaacttc atttttaaag aaatgaactt ttagtaatta
      241 atcatagccg ccaaactata gctttacgat caaatcggat ttaaaatctt tattttgaga
      301 ttttatagaa tctacaattt ttgaatgtaa atcaaatcac ccgaactttt ttgagaatag
      361 agtttgttga aaaattaatt ctccatatgt ttcttgttcc ataaaaacgg tcgattgaac
      421 agttttatta atctgaacta tgaaattttt taaacaaact ctaataacta gaagttcaaa
      481 ctattcatag atttcaaaag ttaagtgatt ttaaaaaaaa tcacaacatt ctttcgaaca
      541 ttcacacggc tcaaaaagta aagttcttta caagattcat tcagtcttta aaataaaatc
      601 gtgtcaaaaa ctacaatcat agaaagaatc tggccagcaa aagagatcat tgaagattta
      661 tccgaactta gaaaacaatc tcctctaaca catgttatta cgaacatagt agtaaccaat
      721 tggacagcaa atgtgttact tgcaattggt tcgtcccctg ctatggtaat cgcaaaagaa
      781 gaagcgggag aatttgcaaa aattgcaagt gggttgttaa tcaatatagg cacagtaacc
      841 tctaatgacg caataactat gaaaatcgcg gcagaagcag cccatcacgc aaaaatacct
      901 tgggtattag atccagtagc cgtgggagca cttgggttta gaacagaatt agccaaagaa
      961 ttacttaatt ttaaaccgac cgtaattaga ggcaacgcat ccgaaatatt agcgttagcc
     1021 ggaacagacg gagggggaaa gggagttgat tccacagctt tttcttctga cgcattgcct
     1081 cttgctcaaa tgctcgccga aaaaactgga gccgtaattg caatcagcgg agaagtagat
     1141 tacgtaacca atgggaaaga aaccatttct attagcggag gagacccaat catgaccaaa
     1201 gtaaccgggg tcggctgctc cttaggaggt gtaatcgcat cttttttagg ggtacaaaaa
     1261 gatcctctaa gagcaaccgc atccgcatcc gcagtttttg caattgcagg aacacgctcc
     1321 gcaaaaatat caaaaggttc tggaagtttt gcagtcaatt ttttagatca attgaatttg
     1381 ctttcgacag aaaaatgatt atgactaaat cttacttaag aactatataa taggttgtca
     1441 ctaatcttac tacaaagccc cgtttaagtg caaaatatta tgcgctttgt attataagtt
     1501 actagtaaaa tcattcttta aaaaataaac tcaacaatat attataaatt tataaaataa
     1561 ttataattaa attcttttta agtttttata aattaaaaat taacaagtac atcttatttt
     1621 tattagcact tcttgcaaac ggatgccttt cccaaaaaag atatatacca ctttaaattt
     1681 ttcttgcaca aagtgtattc aaaattaaga tcatgcgcgt ttaatccgag ttcaaaagga
     1741 tcgaaaaatg aaatatcagt gcttgcttac cgaaaacagg aatcaaattt taatcgtaac
     1801 tctcaatcga cccgaaaaat ccaactcact aaacgtacaa attagagacg aacttgaaaa
     1861 cgtatttaat gtaaacgcaa acaatgaatc cataaaagcg atcctactca attcttcagg
     1921 caaacacttt tcaagtggat acgatttaga agaagtagtt cgaacaaaac tagaatcctt
     1981 tcgacataga atattagagt atcattatgc actttacagt tttcccaaac cagtggttac
     2041 gatattaaaa ggatttgcat ccgctggagg ttttgatctt gctctttgtg gagactacat
     2101 catttctgaa aaaaaggcga ttcttttcag accagaaatt cgattcggag gacctcctct
     2161 aatcactaca ctcgcaagaa aagttgggcc gaacaaatct ttgagtctaa ccttaaaagg
     2221 agatccgatt cgatcttctc aggctttgag tttgggaatt atagacgaga tctatgaagg
     2281 agacaacata ttacaacatt cggtccaagt cgcttctaaa ctttcacaat ggaatttaaa
     2341 tatgttatcc acattaaaag gaatatcaaa taattatttc ataggaaact tatacgaaaa
     2401 cttaaaaaac gagttcgacg cgttcgcgtc cgtattagaa gatcctaaat ttttccagaa
     2461 agttcaagaa tatgcgggaa cgatacaaca atgaacgccc tttatggaaa tttcatacgc
     2521 tcgttattta ggatttagtt cctatagaat tttcatcaaa caccgcgaaa taaaaacgtc
     2581 aaaattttgt ttaaggttga ggttcttgta agtattcaat ttcagaaaca ttggaacttt
     2641 ttatcattag tacttttgaa tttacttgat cagacgaaat cgaatgtacg attccagacg
     2701 gtataaaaag aacctcttct gattgtaaca ttataggttc agctccaggt aaggtaagct
     2761 gaagacttcc acgaattaca tagtaaacac aatcgtcatc tcgaagaaca agatgaattt
     2821 tcttaggtaa tttaggaata ttgaatacgt ttactccaat tttaccatga gccaattcaa
     2881 ccgcaaattt tttcgtttct gaggaattaa gaaaagtttg tagattgatt tttctaagtg
     2941 gggaggaagg aggaacttcc ttgtgacaat cggtaaatac gaaaacaatt ccaaggaata
     3001 ttataaaaaa aacattattc ataatcagat tcaaatactc agaatagaga cttgtaggaa
     3061 accaaaagaa ttgattccct acaaaaaact tgattaaaat ccgaaattga cagttacgtc
     3121 tttacaagca attacacttg tttttgcatc tacagcgcaa aattctactt tggaactaga
     3181 agttgaaaaa ccatcacgag tttcataaaa tctataaaaa ccttttgatg ttctaactac
     3241 gtccgtagaa taaagcgttt tgcaatttgc cataaaaaga gcaaatacaa cgaggaacaa
     3301 gctgattaac attttcatct taatatgctt ccttaatact tggattttta tatttttcat
     3361 ttgcatcgct gcaagttaaa tctccgtttt tttcgacgac acaaatataa tcgtcaatat
     3421 aaccaccaca accttgtaaa gtacttgcag cacaaaagtt tctatgaaga acgattttgt
     3481 ccttatcaaa aacacttact ttcgcaagat gaactggtaa acattgttct aaagtagata
     3541 ttacaatggc taaaaagaaa aataaaatca gatttttttt catattatct taaccctttt
     3601 atcacagcag gtttacaatc gagcgaatca ttcgcgtcga tattacatag aaccagttga
     3661 cttgaaatac gtttaggatc ataaggattt cctgtatcct tatgaacaac caggtaaaga
     3721 tgatctcctg caaatgcacc ggatccgacc cgatacctta cacaatttac agcaaacagt
     3781 aagggaagta aaaatacccc gaactttaaa aagcgcatac tagctcctaa aatgtagtat
     3841 tgttcgaata ctacagtaac acttggattt taagtcaata aaagtttaaa aacacagatc
     3901 aaaacgtttt ttcaaaaatt cttaagatga taatatttat tagaattata cgaaaagtca
     3961 cttctaatgt gttaaaacga ctatataata ttttgagata tattctcaaa atattcatct
     4021 catttttaga tttttaaaaa ttataaattg ataaaattca tttttaagga atttagttac
     4081 atttctttta caaaacctgt ttaacaactt agatttttta acaacttcaa ttcccttatt
     4141 tttgagatta taagatgaat cctatgaatg tattcacatt taaaattgaa cggattcatt
     4201 cttaaatcta taatagagaa aatttttgaa aaattaattt tctttcattt ttttcattaa
     4261 aatgaatggg taaatcgttt gtaggtatgc ttctttcaac aactctaata tagaattcga
     4321 atctaaaata acgtgaaagg aatcgatatg aagaagttca gaagaacgtt ctttcaaact
     4381 cagcgtccgt gctcgacgga tcgcatttga aactaaagac gattgttgta tacaatttat
     4441 tgaatagaac gaaagcccaa tccggctgcc tatggtagcc ggattcacct tattttctta
     4501 cttcgaactc acgttaaaat aacaacaaat acgagtaacc taataaagtt gtgaacctaa
     4561 gaatcttaca cacgacga
//
LOCUS       GGACKOCJ_6             12071 bp    DNA     linear       08-DEC-2021
DEFINITION  Genus species strain strain.
ACCESSION   
VERSION
KEYWORDS    .
SOURCE      Genus species
  ORGANISM  Genus species
            Unclassified.
COMMENT     Annotated using prokka 1.14.6 from
            https://github.com/tseemann/prokka.
FEATURES             Location/Qualifiers
     source          1..12071
                     /organism="Genus species"
                     /mol_type="genomic DNA"
                     /strain="strain"
     gene            507..1679
                     /gene="sucC"
                     /locus_tag="GGACKOCJ_00026"
     CDS             507..1679
                     /gene="sucC"
                     /locus_tag="GGACKOCJ_00026"
                     /EC_number="6.2.1.5"
                     /inference="ab initio prediction:Prodigal:002006"
                     /inference="similar to AA sequence:UniProtKB:P80886"
                     /codon_start=1
                     /transl_table=11
                     /product="Succinate--CoA ligase [ADP-forming] subunit
                     beta"
                     /protein_id="X:GGACKOCJ_00026"
                     /db_xref="COG:COG0045"
                     /translation="MKIHEYQAKEILRRHKANVPFGVVIDKKENASKAHDEVTSKTGG
                     SVVVVKAQIHAGGRGKGGGVKVTKTKEDAIAAVDKILGMQLITPQTGSEGKKVLKVYL
                     EQGIDIAKEYYLSILLDRSIRKTIIMASTEGGMEIEEVAETHPEKILKIAIDPGIGLQ
                     VNQARQLAFELGLPAESHKSFQSLLTAIYEAYIKEDASLLEINPLILTKQNEIIAGDC
                     KIDLDENALYRHADNAAFRDITEEDPLEVQASEFNLNYVKLDGNIGCMVNGAGLAMAT
                     MDIVKLAGAEPANFLDVGGGANKTTVTNGFKIILGDPNVKGIFVNIFGGIVRCDMVAE
                     GIIEAAKAVDLKVPLVVRLQGTNSELGREVLNKSGLKITGVDDLREAASTIAKLIG"
     gene            1692..2567
                     /gene="sucD"
                     /locus_tag="GGACKOCJ_00027"
     CDS             1692..2567
                     /gene="sucD"
                     /locus_tag="GGACKOCJ_00027"
                     /EC_number="6.2.1.5"
                     /inference="ab initio prediction:Prodigal:002006"
                     /inference="similar to AA sequence:UniProtKB:P80865"
                     /codon_start=1
                     /transl_table=11
                     /product="Succinate--CoA ligase [ADP-forming] subunit
                     alpha"
                     /protein_id="X:GGACKOCJ_00027"
                     /db_xref="COG:COG0074"
                     /translation="MAVLVDENTKVVVQGITGKEGSFHATQMLAYGTKVVAGVTPGKG
                     GSKWEDKVPVFNTIKDSIKNEGVNAAVIFVPPAFAADAIIEGILAELPLVICITEGIP
                     THDMLKVYSVLRNSKTKLVGPNCPGVITPRAKQKLGIMPGFIHSPGSVGIVSRSGTLT
                     YESVAQITKQGLGQSTCIGIGGDPVPGMNHTEAIKLLNEDPETKGIVMIGEIGGTSEE
                     EAAEYIKNHVKKPVVGFIAGQTAPPGKRMGHAGAIISGGLGTATSKMKAMQEAGIQVC
                     QSIAEVGEKMKKALG"
     gene            2854..4431
                     /locus_tag="GGACKOCJ_00028"
     CDS             2854..4431
                     /locus_tag="GGACKOCJ_00028"
                     /inference="ab initio prediction:Prodigal:002006"
                     /codon_start=1
                     /transl_table=11
                     /product="hypothetical protein"
                     /protein_id="X:GGACKOCJ_00028"
                     /translation="MENKFKNWKQRILKFQRLSLFLLGNLILLSSTLFAESSTLKLTT
                     EETVKRALESNYNLQNLRYELAKSDTNFLKNDSKYSWRLVADGRSSQSILPFNQANFF
                     TGTKISDDTIKGGIEKVLQTTGTYFKIEAGSRRFDSNAFENPSTTPAGFSSLGIPPLY
                     TGFVRATISQDLLKNSFGYKGRNEVKILESQAEIVKNQVSQQISSVIVESLVDFWDYS
                     IKTQAVKTYKQLVENTRNIRNLTARKQSLGLSESFEVNQWNALLAQAQNQLETAQVQK
                     EESKRKLIRSLKIPDDTTLSEETNLLEELTEKPEYTKDLEYAYKHRADFLNALKQKEI
                     AEAALKNANNDRLPTLTLSGTGASQAQNIISPQDNYNDTNQGITTAKYKEWTGQVNFV
                     YPIADKGIYAGVRDANIGMRQATLKEEELKNEVRDDVKTRIEALEASHRIYKNNIVTE
                     RETANYYNGVLRSFRQGRADAVAVKNALDTHVQDQLRLTQAKVNFNIDLLRYYLAKNA
                     LMERFQVDRDKLIPHLD"
     gene            4453..5886
                     /locus_tag="GGACKOCJ_00029"
     CDS             4453..5886
                     /locus_tag="GGACKOCJ_00029"
                     /inference="ab initio prediction:Prodigal:002006"
                     /codon_start=1
                     /transl_table=11
                     /product="hypothetical protein"
                     /protein_id="X:GGACKOCJ_00029"
                     /translation="MRKSFFVVLGIIFTSILLGFFVWKILTRKTDSVYRNFSKSNWED
                     VILEVLSKKDPDLEDYSYASMSLAEFNFHLLTVPSEKREKVASRFAEKSGLKFFKREV
                     GGRTIFTFEDRFFSFLPEGSFLKTRALCKKLFLGAEYETVDVLSRYLVKLISSNPLPL
                     YNEYNQALLKSLSVGSAKELDENGRSKLSKLLEYFSGKEDSPFNGSKAVIEGKNLNVR
                     TGPGTENPISFQFKGGEIVFILDRDSRTETIAGKRGSWNQIVDLRNGNVGWIFSGFLK
                     NVPSDLSISQTMEEYFRALDRSPVWDFESWKEASPPNGFQGEYHPTEKIALDGDSGMV
                     LHSSKSKYDLICRSVDEPFRDLEFYVSFLEGNETIPVFTLLAGSPGDLRKTFEIEMDK
                     ESISINRNRYITGDNFSKRRFRLNIQNGSSGFQAGLIVSEKMALSGIDSLNTIDPTSG
                     IRWRLCLPMSRESGDSSLSVFQFKFIP"
     gene            5925..6167
                     /locus_tag="GGACKOCJ_00030"
     CDS             5925..6167
                     /locus_tag="GGACKOCJ_00030"
                     /inference="ab initio prediction:Prodigal:002006"
                     /codon_start=1
                     /transl_table=11
                     /product="hypothetical protein"
                     /protein_id="X:GGACKOCJ_00030"
                     /translation="MPTYDYKCKACGQIFEQFHSMKDDPIKDCHLCGKKGEVERMISN
                     GSGIIFKGTGFYVTDYKKSGSGESSSTTSPATSSSD"
     gene            6180..7028
                     /gene="lpxI"
                     /locus_tag="GGACKOCJ_00031"
     CDS             6180..7028
                     /gene="lpxI"
                     /locus_tag="GGACKOCJ_00031"
                     /EC_number="3.6.1.54"
                     /inference="ab initio prediction:Prodigal:002006"
                     /inference="similar to AA sequence:UniProtKB:Q9A716"
                     /codon_start=1
                     /transl_table=11
                     /product="UDP-2,3-diacylglucosamine pyrophosphatase LpxI"
                     /protein_id="X:GGACKOCJ_00031"
                     /db_xref="COG:COG3494"
                     /translation="MGKLGILAGAGELPHIGMKEALLAGEDPIFFSIIESDFHVGMYE
                     DRNIPIHIVKIGTLLKLCKRHNVDRLLLLGKVKKEIIFKNLKFDLKAIALLARMINKH
                     DYSIFKTVADEFAKEKIAIISQKTFLQSLFLPEGRFTKKPLTQKELEDIAFGMDYAEK
                     MAGLDIGQTVVVLDKSVLAVEAVEGTDLAICRGGSFAKKGKATVCKSSKPNQDHRFDL
                     PTVGENTLKTMYENNCGTLALRTGETIIVHPKEFINLAEKFKINILSIGSGNLKKINS
                     TIQKIR"
     gene            6982..8277
                     /gene="lpxB"
                     /locus_tag="GGACKOCJ_00032"
     CDS             6982..8277
                     /gene="lpxB"
                     /locus_tag="GGACKOCJ_00032"
                     /EC_number="2.4.1.182"
                     /inference="ab initio prediction:Prodigal:002006"
                     /inference="similar to AA sequence:UniProtKB:P10441"
                     /codon_start=1
                     /transl_table=11
                     /product="Lipid-A-disaccharide synthase"
                     /protein_id="X:GGACKOCJ_00032"
                     /db_xref="COG:COG0763"
                     /translation="MATLKKSTLQSKKSGNQPSRAVVTTKKEDLKILMLAGEHSGDLL
                     GGELIRELKKNFPDLETFGVGGERMIEEGFTSIESMEELSIIGFSAILFKYRFLKSLI
                     GRLINLAVEKNCSHAILIDYPGFNLRLAKELKKLGITVIFYVSPQLWAWKFDRIYTIR
                     DNIDLMLVLFPFEKQIYDRYGVPCEFVGHPLAVRLREKIRKEAVIPEPEDKTQFHFTI
                     TLMPGSRSGEIRRILNDLLQSAGQLADHYENNNKKIRFLLPNINQKEEVFILEKIELA
                     KSKFPNLTIEYLFDRSLRAIEISDLVLVASGTATLEVAYFEKPMIILYKVSMFTYVIG
                     SLFIQTSNIGLVNILSGQEICRELIQAECSPNNIVEETLALLENKKYRNKIIEDVRKV
                     KEALGSENSSRYASREIIKLIKGIAKKTGQELGNSEQQI"
     gene            complement(8768..9265)
                     /gene="aacA4"
                     /locus_tag="GGACKOCJ_00033"
     CDS             complement(8768..9265)
                     /gene="aacA4"
                     /locus_tag="GGACKOCJ_00033"
                     /EC_number="2.3.1.82"
                     /inference="ab initio prediction:Prodigal:002006"
                     /inference="similar to AA sequence:UniProtKB:P20092"
                     /codon_start=1
                     /transl_table=11
                     /product="Aminoglycoside N(6')-acetyltransferase type 1"
                     /protein_id="X:GGACKOCJ_00033"
                     /translation="MPLRIATLSDLKTLQSWDKKQHVIEATGGDATFDWEYELPRIVS
                     WREFLIFEERERSIGFVQIIDPKEEETTHYWGEEEANLKAIDIWIGEEMDLGCGYGTK
                     MMQEALQRCFKLTKIKSVLIDPLVSNARAIRFYERFGFKPIARRMFGEDDCIVLRLER
                     DDFVL"
     gene            9874..10290
                     /locus_tag="GGACKOCJ_00034"
     CDS             9874..10290
                     /locus_tag="GGACKOCJ_00034"
                     /inference="ab initio prediction:Prodigal:002006"
                     /codon_start=1
                     /transl_table=11
                     /product="hypothetical protein"
                     /protein_id="X:GGACKOCJ_00034"
                     /translation="MKEPSPSIFIYKTNRTSIKIEFDQSGAEELAAVFKAPEKKRVLI
                     AIDRVLIYNRPRKRDFILTPFLVKIDEEEDVFHCLPEEVILSIDKDSTEFIAKRFTNA
                     AKLGFFPPRLRKFLSNQLINPLCYMPSLKNPRAYLI"
     gene            complement(10428..10910)
                     /locus_tag="GGACKOCJ_00035"
     CDS             complement(10428..10910)
                     /locus_tag="GGACKOCJ_00035"
                     /inference="ab initio prediction:Prodigal:002006"
                     /codon_start=1
                     /transl_table=11
                     /product="hypothetical protein"
                     /protein_id="X:GGACKOCJ_00035"
                     /translation="MNLKFTVQTKIQKSLEVVFQAVYDPKQLSGYFTTGGASGPLKPG
                     TEVIWKFEDFPSEEGVRVFVKEVEMNSKIVLEWDAHEGGYESQNELLTTGGYKTRTEM
                     IFESLDSNNTLVKITESGWRESQAALDGSYMNCQGWMNMSCCLKAYLEYGINLRKGFF
                     "
     gene            10943..11293
                     /locus_tag="GGACKOCJ_00036"
     CDS             10943..11293
                     /locus_tag="GGACKOCJ_00036"
                     /inference="ab initio prediction:Prodigal:002006"
                     /codon_start=1
                     /transl_table=11
                     /product="hypothetical protein"
                     /protein_id="X:GGACKOCJ_00036"
                     /translation="MLYYNNMLKLDKQDSVFKALSDPKRREILDLLSIKPKTTGEICS
                     HFKSLDRCTVMQHLKVLEHAELLIVKKVGRIRWNYLDHVPIQEIYDRWISKYAQPSLE
                     KLTRWKNELESIID"
     gene            complement(11411..11812)
                     /locus_tag="GGACKOCJ_00037"
     CDS             complement(11411..11812)
                     /locus_tag="GGACKOCJ_00037"
                     /inference="ab initio prediction:Prodigal:002006"
                     /codon_start=1
                     /transl_table=11
                     /product="hypothetical protein"
                     /protein_id="X:GGACKOCJ_00037"
                     /translation="MFCGWRLINSSTELNRLGSGVLKYDFLTQRSFFNDDLIQTPNIL
                     EEIEIFFSEELDRMSLTRVAFHLAFLNVEIIQNLVESKNSKKFDKHAHKSESNYISYQ
                     YRFDCECRILTDEFEYIEKYQCFTGLPDSFC"
ORIGIN      
        1 taggaactct tacttctggt agattgccaa gaatgatctt actctgcaaa gtaaatgaga
       61 cttcacttac tttgtccctt accctaattt aaaaagtcgg aactactatt ttagaaaagc
      121 tttccataac tcgaggtggc ccgaactttt ttgatttcaa acaactaaag tcgaaaaatc
      181 aatcctatac tctcaatctt ttaaaaactt ttcttctgat tcgatcgtta aaaaattaaa
      241 tttctactgt ttctttttta gtaaaaacga acaaataatg cctttttgta aataagtgta
      301 tcgtagtttt taaatgggat tccaaaataa aaaaagaacc gtttttcatt cagtaaattg
      361 aaacacctga catcttctaa attcctaaga atcggaaaga gaaaacccaa gattcaattt
      421 tttactgaca ccaaagttcg caccgaaaac agtatctatt tcgagtaaat catcatctta
      481 taaaagcact gaactaaggt taattcatga aaattcacga gtatcaggca aaagaaatcc
      541 tgagaaggca taaagccaac gttccttttg gagtcgtaat cgataaaaaa gaaaacgctt
      601 ccaaagccca tgacgaagtt acctctaaaa caggtggttc cgtcgtagtc gtaaaagctc
      661 aaattcacgc cggagggcgg ggaaaaggtg gcggagtcaa ggtaactaaa accaaagaag
      721 acgcgatcgc agccgtagat aaaatcttag gtatgcagct catcactcct caaaccggat
      781 ctgaaggaaa aaaagtcctt aaagtatatc tggaacaagg aatcgacatt gctaaagaat
      841 actatctgag catactactc gatcgttcca tccgcaaaac catcattatg gcatctacag
      901 aaggtggaat ggaaatcgaa gaagtagcgg aaactcatcc ggaaaagatt ctaaaaattg
      961 caatcgatcc tggaatcgga ctccaagtaa atcaagccag acagcttgca tttgaacttg
     1021 gactgcctgc agaatctcac aaatctttcc aaagtcttct cacggcgatt tacgaagctt
     1081 atatcaaaga agatgcttct ctgttagaaa tcaatccact gattctcaca aaacaaaatg
     1141 aaatcatcgc tggagattgt aagatagatt tagacgaaaa cgctctctac agacacgcgg
     1201 acaacgcggc ctttagagac atcaccgaag aagatcctct cgaagttcag gcttctgagt
     1261 ttaacctcaa ctacgttaag ttagacggaa acataggttg tatggtcaac ggagcgggac
     1321 tcgctatggc gacgatggac atcgtaaaac tcgcaggtgc agaacctgcc aacttcttgg
     1381 atgtaggtgg tggagccaac aaaaccacag taaccaacgg attcaaaatt attttaggag
     1441 atccaaacgt aaaaggaatc ttcgtaaata tttttggtgg aattgttcgt tgtgacatgg
     1501 tcgccgaagg aattatagaa gcagcaaaag cagtggatct caaagttcct cttgtggttc
     1561 gtcttcaagg taccaactcg gaactaggaa gagaagtgct caacaaaagc ggactaaaaa
     1621 ttaccggagt agacgatctc cgagaagcgg caagcaccat tgccaaactg attgggtaag
     1681 agagaatata catggcagta ttagtagatg aaaatacaaa agttgtagtt caaggaatca
     1741 ccggtaaaga aggctcgttc cacgcgactc agatgctcgc ttacggcacc aaggtcgtag
     1801 ctggagtcac tccaggtaaa ggcggaagca aatgggaaga caaggttcca gttttcaaca
     1861 caattaagga ttccattaaa aacgaaggcg taaacgcagc agttattttt gttccccccg
     1921 catttgcagc ggacgcaatc atcgaaggaa ttctcgcgga acttcctctc gtaatctgta
     1981 tcacggaagg aataccgacc cacgatatgc tgaaggttta cagcgtactc cgaaattcta
     2041 aaacaaaact agtaggcccc aattgtcccg gagtgatcac tcctcgtgca aaacaaaaac
     2101 tcgggatcat gccaggtttt atccatagtc caggttcagt gggaattgta tcccgttccg
     2161 gaaccttgac ttacgaatcc gtggctcaga ttacaaaaca agggttggga caatccactt
     2221 gtattggaat cggtggagac ccagttccag gaatgaacca caccgaagcg atcaaacttt
     2281 taaacgaaga tccggaaacc aaaggaatcg taatgatcgg agaaatcggc gggacctccg
     2341 aagaagaagc tgccgaatat attaaaaatc acgtcaaaaa acctgtagtg ggatttatcg
     2401 ccggccaaac cgcacctccg ggcaaaagaa tgggacacgc gggtgcaatc atcagcggcg
     2461 gtttaggaac tgctacttct aagatgaaag caatgcaaga agcaggtatt caagtctgcc
     2521 aatccattgc agaagttgga gaaaaaatga agaaggccct gggttaattt ttgtccaatt
     2581 tgagactttt aaaaagaaac aaaaggttgg aaaagatttt ttaccctttt taaatggttt
     2641 tcaaagatag aagcgattca aaagggtaaa taaagtgaag tggtcggtat tccgaccact
     2701 tactttgtat cttagcttga cagtatttga ggaagtagga ttgattcttt ctagagtggt
     2761 gtaaaactaa agtttactgg atcaaaagca gaaaactagg tccaaattag gaacggttta
     2821 caaaagtgtt tgagagaaag taaggagatt caaatggaaa ataagtttaa aaattggaaa
     2881 caaagaattc taaaatttca aagattgtca ctatttcttt taggtaattt gattcttcta
     2941 tcttccacac tttttgcgga aagttccact ctcaaactca ctacggaaga aaccgtcaaa
     3001 cgcgcgttag aaagtaatta taaccttcaa aaccttcgtt atgaacttgc aaaatcagat
     3061 acaaattttc taaaaaacga ttctaagtat tcttggagat tagtagcaga cggaagatcc
     3121 agccaatcca ttcttccttt taaccaagca aacttcttta caggaacaaa aatttcagac
     3181 gatacgatca aaggtggaat tgaaaaggtc cttcaaacca ctgggactta tttcaaaata
     3241 gaagctggaa gcagacgatt cgactcgaac gcatttgaaa atccttctac cacaccagcc
     3301 ggatttagtt ctttaggaat tcctcctctt tatactggat ttgtaagagc tactatcagc
     3361 caagacttac taaaaaactc atttggatac aaaggcagaa acgaagttaa gattttagaa
     3421 tcccaagcag aaatcgttaa aaaccaagta tcacaacaaa tttcatcagt aatcgtagaa
     3481 tcactcgtag acttctggga ctactcgatc aaaacacaag ccgttaaaac atacaaacag
     3541 ctcgttgaaa acactagaaa cattcgcaat cttactgctc gtaaacaaag cctgggactt
     3601 tctgaaagtt ttgaagtcaa ccagtggaac gccctcctag ctcaagcaca aaaccaatta
     3661 gaaaccgccc aagttcaaaa agaagaatca aaacgcaaac ttatccgctc tttgaaaatt
     3721 ccggacgata ctacactttc cgaagaaact aatcttttag aagaactaac cgaaaagccg
     3781 gaatatacaa aagatttaga atatgcttat aaacatagag cagatttttt aaacgctctc
     3841 aaacaaaaag aaatcgcgga agcagcctta aaaaatgcaa ataatgatcg tcttcctact
     3901 ctaactcttt ccggaactgg tgcaagtcag gctcagaata tcatttctcc tcaagacaat
     3961 tataacgata ccaaccaagg aatcacaacc gcgaagtata aagaatggac cggacaagtc
     4021 aattttgttt atccaatcgc ggataaagga atctatgcag gtgttagaga cgcaaatata
     4081 ggaatgcgtc aagcaactct caaagaagaa gaacttaaaa acgaagtaag agacgacgta
     4141 aaaactagaa tcgaagcttt agaagcaagt cacagaattt ataaaaacaa tatcgtcact
     4201 gaaagagaaa ccgcaaacta ctacaatggg gttttgagaa gtttccgtca aggtagagca
     4261 gacgcagttg ccgtgaaaaa cgcgttagat acacacgttc aagatcaact cagactgact
     4321 caagcaaaag taaactttaa catcgatttg ttgcgctatt atctcgctaa aaacgctttg
     4381 atggaacgtt ttcaagtaga tagagataaa ctgatcccgc atttagattg attccaaagc
     4441 cgagggtacg aattgagaaa gagttttttt gtagtcctcg gtattatctt cacttccata
     4501 ttactcggtt tttttgtttg gaaaattctc actcgtaaaa ccgattccgt ttatagaaat
     4561 ttttctaaat cgaattggga agacgtaatt ttagaagttc taagtaaaaa agatccggac
     4621 ctagaagatt attcttatgc ttctatgtct cttgcggaat ttaacttcca tcttttaacc
     4681 gttccttccg aaaaaagaga aaaagtagct tccaggtttg cagaaaaatc aggactaaaa
     4741 ttttttaaaa gagaagtagg aggaagaacg atctttactt tcgaagacag atttttttct
     4801 tttttacccg aaggttcgtt tctcaaaacg agagcacttt gtaaaaaact atttctaggt
     4861 gcggaatacg aaactgtaga cgttctttcc agatatttag tgaaactaat ttcatctaac
     4921 ccacttccac tttacaacga atacaatcag gccttgctca aatctctttc cgttggttct
     4981 gcaaaagaat tggatgaaaa tggcagatct aaactttcta aattactaga atacttttct
     5041 ggaaaagaag actctccgtt taacggtagc aaggcggtaa tcgaagggaa aaatctaaac
     5101 gttagaaccg gccccggaac cgaaaacccg atttcgtttc agttcaaagg tggagaaatc
     5161 gtttttatac tcgatagaga ttcacgaacc gaaaccatag ccggtaaaag aggaagttgg
     5221 aaccaaattg tagatctgag aaacggaaat gtgggttgga tcttttccgg ttttttaaaa
     5281 aacgttcctt cggatctttc tatctctcaa acaatggaag aatattttcg tgctttagac
     5341 cgctctccgg tttgggattt tgaatcttgg aaagaagcct cccctccaaa cggatttcag
     5401 ggcgagtatc accccacaga aaaaatcgcg ttagatggag actccggaat ggttctacat
     5461 tcttccaaaa gtaaatatga tctaatttgc cgttccgtag acgaaccttt ccgagatttg
     5521 gaattttacg tttctttttt agaaggaaac gaaacgattc ccgtctttac attgttagct
     5581 ggttctcctg gagatttacg taaaactttc gaaatagaaa tggacaaaga aagtatttct
     5641 atcaaccgaa accgatatat taccggagac aatttttcca aaagaagatt tcgcctaaat
     5701 attcaaaacg gctcttccgg tttccaagcc ggtttaatcg tttccgaaaa aatggccctt
     5761 tccggtatcg attccttgaa tacaatagac cctacttccg gaatacgatg gagactttgc
     5821 cttcctatgt cgagggaaag tggagattct agtttgagcg tctttcaatt taaatttatt
     5881 ccatgagtaa tagtatttta gaatattcta ataaaggata atccatgccg acatacgact
     5941 ataaatgcaa agcctgcggt caaatttttg aacaattcca ttccatgaag gacgatccaa
     6001 ttaaagattg tcatctctgt ggtaaaaaag gggaagtgga aaggatgatt tccaacggtt
     6061 cgggaatcat ttttaaagga accggttttt atgtgaccga ttataaaaag agtggctctg
     6121 gagaatcttc ttccacaact tctcccgcta cttcctcctc ggattgacgg gtttttaatt
     6181 tgggaaaact aggtattctt gccggcgcgg gagaactccc tcatatcggt atgaaagaag
     6241 ctctcttggc cggtgaagac cctattttct tttccatcat cgaatctgat tttcacgttg
     6301 gaatgtacga agatcgaaac attccaattc atatagtaaa aattggaacc cttttgaagt
     6361 tatgcaaacg gcacaacgtg gatcgattac ttcttctagg caaagttaaa aaagagatta
     6421 tattcaaaaa tttgaaattt gaccttaaag caatagcact tctagctaga atgattaaca
     6481 aacacgatta ttctattttt aaaaccgttg ccgacgagtt tgctaaagaa aaaatcgcga
     6541 tcatttctca aaagactttt cttcaatctc tatttctccc agaaggtagg tttactaaaa
     6601 aacctttgac ccaaaaagaa ttggaagaca tcgcctttgg aatggattac gccgaaaaga
     6661 tggctggtct agatataggt cagacagtag tcgttttaga taaatcagtt cttgccgtcg
     6721 aagcggtaga aggtacagat cttgcaattt gtagaggtgg ttcttttgct aaaaaaggaa
     6781 aggcgaccgt ttgtaaaagt tccaaaccca atcaagatca tcgtttcgat cttcctacag
     6841 ttggtgaaaa cactttaaaa acgatgtacg aaaacaactg cggaacctta gcacttcgaa
     6901 cgggtgaaac gatcattgtt catccaaaag aatttattaa ccttgcagaa aaatttaaaa
     6961 tcaatatttt gagtatcgga agtggcaacc ttaaaaaaat caactctaca atccaaaaaa
     7021 tccggtaacc aaccgtctcg ggctgtagtt acgaccaaaa aagaagatct aaaaattcta
     7081 atgttggccg gagaacattc cggagatctt ttgggtggtg aacttattcg agaactcaaa
     7141 aagaactttc ccgacttgga aacttttgga gtaggcggag aaagaatgat cgaagaaggt
     7201 tttacctcga tcgagtctat ggaagaactt tcgatcatcg gcttttccgc tatccttttt
     7261 aaatatagat ttttaaaatc tttgattgga agattgatca atctcgccgt cgaaaaaaat
     7321 tgttctcacg ccatcttaat cgactatcca ggttttaatc ttcgtcttgc caaagagttg
     7381 aaaaaactag gaatcacagt tatcttttat gtttctccac aactctgggc ttggaagttc
     7441 gatcgaattt atacgatccg agataacatt gatttgatgt tggttttgtt tccttttgaa
     7501 aaacaaatct acgatcgtta cggtgttcct tgcgaatttg taggtcatcc tcttgcagtt
     7561 cgtttgagag aaaaaatccg taaagaagca gtcattccag agccagaaga caaaactcaa
     7621 tttcatttta caatcacttt gatgcccggt tccagaagtg gagaaattag aagaatctta
     7681 aatgatcttt tacaatccgc gggccaactc gcagatcatt atgaaaacaa taataagaaa
     7741 attcgtttcc ttttaccgaa catcaaccaa aaagaagaag tttttatttt agaaaaaata
     7801 gaactcgcta agtctaaatt tccaaactta acaattgaat atctatttga ccgttctctt
     7861 cgtgcaatcg aaatttcaga cttagtttta gtcgcttctg gaactgctac attagaagtt
     7921 gcttatttcg aaaaaccaat gatcatactt tataaagtta gcatgttcac ttacgtaatc
     7981 ggttctcttt ttatccaaac ttctaatata ggtcttgtaa atattctttc cggtcaagaa
     8041 atttgtagag aactgattca ggcagaatgt tctccgaata acatcgttga ggaaaccctg
     8101 gcacttttag aaaacaaaaa gtatagaaat aaaataatcg aagacgttcg caaagtaaaa
     8161 gaagccttag gtagcgaaaa ttcatccaga tacgcttcca gagaaattat aaaattaatt
     8221 aaaggaattg caaaaaaaac gggacaagaa cttggaaatt cagaacagca aatataaatt
     8281 tataattcta gtatattcta atagcctcat acttaatttc aatttattaa ctttacatta
     8341 attattttcg tattgtttac aaacttacat tagttaacgt gaatttggcg gttaaaatcc
     8401 gttttattca tagaccaatt ttttgtaaaa aaatagatgg agaactctcg caaagcaagt
     8461 agtggattta ccagttaaac tttgaaaatt gtgggactat taggaaatac aaaaagaata
     8521 tggtccaatc agatttttgt agttttgcga ccatcatcaa aacttaaatc ccattttaac
     8581 gtgagttcga ttgagcaaaa attttctaaa agtagtagtc ctacaatttt agaatttgtt
     8641 tgtaaaatag tggtttgtag tagttctcac atttaaggaa tcgatctgta aagttcagat
     8701 tttaattttt tttaaaaaat tcattcctat aaataaattt aaatgtatgt ttacttgaaa
     8761 ataaaaatca taaaacaaaa tcatctcttt ctaaacgaag aacgatacaa tcatcttctc
     8821 caaacattct tcttgctatc ggtttaaatc caaacctttc gtaaaatcga atcgctctcg
     8881 cattactaac cagaggatcg attaaaacgg atttaatttt cgttaattta aaacatctct
     8941 gcaatgcctc ttgcatcatc ttagttccat acccacaacc aagatccatt tcttctccga
     9001 tccaaatatc aatcgctttc aaattcgctt cttcttctcc ccaataatgt gttgtttcct
     9061 cctctttcgg atctatgatc tgcacaaatc ctatcgaacg ctctctttct tcaaagatca
     9121 aaaactcacg ccaagataca atacgaggca attcatattc ccaatcaaat gtagcgtctc
     9181 cacctgtagc ttcgataaca tgttgtttct tatcccaact ttgtaacgtt tttaaatcgg
     9241 aaagtgttgc aattctcaat ggcataccgt tttattctca acctactatt aaagacgtat
     9301 caaaatgaca acaaaaatga attctgttac tgatagttat ataaaaagta tctaatattt
     9361 tacactcaaa taggcttttg taataaaagt ttacgatatt ctattatata atttcgagta
     9421 atatatagta acttttacat attgatcaca acttattcta aactcataac tacataataa
     9481 agtatccaat agcttagtat tttaataata caacttcaac aaaagaaaat ttgggtaaat
     9541 cctgcgtcac cagacccatt ttcaacttca gttaataaat tacatgaaaa aaacataata
     9601 caatatttcg tcctttagtt tccatttatt ataaaagcga tacgctgagt ttgaaaaaac
     9661 tttctactga gttcccttgc gcttcaatta tttttgcatc acattctatc gaacttacat
     9721 gaaatgacac tatataataa atatttagaa taaactctta gtatttgtct ttgtatgttc
     9781 agtaaaattc aaatttatag tttacacttt taaaatcaaa agtgttattg aatgatatta
     9841 taaattcttt agattgactc gtttcccaaa aaaatgaaag aaccatcccc ttcaatattt
     9901 atctataaaa caaaccgcac atcaattaaa attgaatttg atcaatcagg agcagaagaa
     9961 ctcgcagccg ttttcaaagc ccctgaaaaa aagcgtgttc ttattgccat agatcgtgtt
    10021 ctcatttata atcgtcctcg aaaacgcgat ttcattttaa ctcctttttt agttaaaatt
    10081 gatgaggaag aagatgtatt tcattgcctt cctgaagaag taatcttgtc gattgataaa
    10141 gactcaaccg aatttatagc gaaacgtttt acgaacgcgg caaaactggg ctttttcccg
    10201 ccgagattgc ggaagttttt gtcaaaccaa ttaataaatc ctttatgtta tatgccgagt
    10261 ttaaaaaatc caagagcgta tttaatttaa aatagaatat acagtttagc ttgaattttt
    10321 ttttacttat cttctaaaat tttactaaat ttttaaaaga aaatataaaa gttttataat
    10381 ttttgaataa accttagttt atagaaaatg gaaattcata taatttctta aaaaaatcct
    10441 tttctcaaat taatcccata ttctaaatac gctttcaaac aacagctcat attcatccaa
    10501 ccttgacaat tcatataaga accgtctaat gcagcctggg attctctcca tcctgactcc
    10561 gtaattttta caagtgtatt gtttgaatct aaggattcaa agatcatttc tgtacgagtc
    10621 ttgtatccac cggtagttaa taattcgttt tgactttcat atcccccttc gtgagcatcc
    10681 cattctaata caattttaga attcatttcc acttccttga caaatacacg aactccttct
    10741 tccgaaggaa aatcctcaaa tttccaaatc acttcggttc caggttttaa aggtccgctg
    10801 gcacctccgg tagtaaaata accgcttaat tgttttgggt catacacagc ttgaaaaaca
    10861 acttccaaag atttttgaat tttagtttgt accgtaaatt tcaaattcat ataatttcct
    10921 cttgaaaaat tagattttta atatgttata ttataacaac atgttaaaac tagacaagca
    10981 agattctgtt tttaaggcgc tttcggatcc taaaagaagg gaaattttgg atcttcttag
    11041 tataaaacca aaaacgactg gagaaatctg ttctcatttt aaatccttag atcgatgcac
    11101 tgtgatgcaa catttgaaag ttttggaaca cgctgaacta ttaatcgtaa aaaaagtagg
    11161 acggattcga tggaattatt tagaccatgt ccccattcag gaaatttatg atcgatggat
    11221 tagtaagtat gcccaaccat ccttggaaaa actaactcga tggaaaaatg aattagaatc
    11281 cataatagac tgatttcaga atcacgtaaa aatcaaactt tacagtaaaa ctttgaaaat
    11341 gttgaaacta ttacaaatca taatttcaca ataaaattca gaaaatataa aaatattata
    11401 aatagcttaa tcaacaaaag ctatctggca atccagtaaa acattggtat ttttcaatat
    11461 actcaaattc atccgttaaa attctacatt cacaatcaaa tcgatattga taggatatat
    11521 aattagattc tgatttatgt gcgtgcttat caaatttttt gctattttta gattcaacaa
    11581 ggttttgaat gatttccacg tttaaaaatg caagatgaaa cgcaactctt gtaagagaca
    11641 tacgatctaa ttcttccgaa aagaatattt caatttcttc taaaatattt ggggtttgaa
    11701 taagatcatc gttaaaaaaa gatcgctgtg ttaaaaaatc atattttaaa acaccgcttc
    11761 ccagtcgatt cagctcggta gaagagttga tcaatctcca accgcaaaac atccgacaga
    11821 cggtaaacgt tgtatgtttc aactttttcc ttttcataat aaaatttcac aaagttaaca
    11881 catcaaaagt aaaaaattca acaattctaa aaagacaaac cgtaatttga tacagaattt
    11941 tatttaaaaa tctctaaaat tcacgattac taaatttctt ataaaattga aaataccgta
    12001 aatttctatt acaaaaccct gttttaaatc aaaatacaag tgcttatctt tattagagtt
    12061 gttgaaaaat t
//
LOCUS       GGACKOCJ_7              8653 bp    DNA     linear       08-DEC-2021
DEFINITION  Genus species strain strain.
ACCESSION   
VERSION
KEYWORDS    .
SOURCE      Genus species
  ORGANISM  Genus species
            Unclassified.
COMMENT     Annotated using prokka 1.14.6 from
            https://github.com/tseemann/prokka.
FEATURES             Location/Qualifiers
     source          1..8653
                     /organism="Genus species"
                     /mol_type="genomic DNA"
                     /strain="strain"
     gene            complement(280..2280)
                     /locus_tag="GGACKOCJ_00038"
     CDS             complement(280..2280)
                     /locus_tag="GGACKOCJ_00038"
                     /inference="ab initio prediction:Prodigal:002006"
                     /codon_start=1
                     /transl_table=11
                     /product="hypothetical protein"
                     /protein_id="X:GGACKOCJ_00038"
                     /translation="MRFSYLLFFLFLLWFPTKVFAQNKHSKIYIHKLTTEGNLNSGLE
                     NRFRNGIINSILRNFEGKYTIVDDDSLSILLKQVETLQKMDCSDEICMKQIADAIDAN
                     EVISGTISSQNGLIYVSLRNQIRDSKNLNYSIKSTFQMEFPEFLLDYYAGESGKKLLD
                     LQYNLDPHKVPASTNGNLSVTFLKIKPVPGTNLNSMEFKTSDKILVGVLEEIKEELDK
                     AIQYSRSKEYTESIEIYNRILNAFNERLSSESLNRLEPFVREIQTSITNNYNLEYKEK
                     INNLDRNLFDSSPEDLEKRLSDYHSLLKEYSSQVPEKYRQLQILQSIQERKEKVELAL
                     FSLKEKEADQAYSKFDFSLSSKLYSNILKELPEKMDGSYKSFRETIEKKAETSEKTGR
                     SHLSNRLETIYLLIEREFTAEALADAEEEKESHQNKIHEAFREGIITLAKSEFTNLTQ
                     IDRIKKEAKRVNQKLKVPISFQVQLNSLLHEGLETKNPTQIVNSHLLGADWESKTGFF
                     WGSAKSKLKEILEGTVQTGNPNKEFKKLFTIHFETETIQLKDSKKEISNISKPNLEKK
                     KIKKSFSQKENFWEHSNGSYNWYQANQICSSRDLRLPTIEELEDSYESGETESWIEND
                     SDKRYWSSTISVGENGAYNLDVFKGEIRWDHLSNYAGVRCLK"
     gene            2470..3027
                     /locus_tag="GGACKOCJ_00039"
     CDS             2470..3027
                     /locus_tag="GGACKOCJ_00039"
                     /inference="ab initio prediction:Prodigal:002006"
                     /codon_start=1
                     /transl_table=11
                     /product="hypothetical protein"
                     /protein_id="X:GGACKOCJ_00039"
                     /translation="MYKNQKRERANGVFCKTLYKKYLFLIFILPLDATFSEPLDNFAF
                     YNLSKERIVLSDFLKKFSAKDILILNFTGSQCKPCKEQVPILLDLIKRTNIEADGKWK
                     VFFWIVFVGDDFQTGKEYSNLLNLSNKAETLVDPLSTSYKRVKIVGLPTVLILNSKRE
                     IFFKTEGYNQSGMNELKKFLSSWGK"
     gene            complement(3030..3671)
                     /locus_tag="GGACKOCJ_00040"
     CDS             complement(3030..3671)
                     /locus_tag="GGACKOCJ_00040"
                     /inference="ab initio prediction:Prodigal:002006"
                     /codon_start=1
                     /transl_table=11
                     /product="hypothetical protein"
                     /protein_id="X:GGACKOCJ_00040"
                     /translation="MKDKILKFEKKEFYSICDQLSRKDRGLHSILLKHGYPPFWSRKP
                     NFETLVHIILEQQVSLASARAALVKLKNKIGSVTARKILLLSDIELRECYFSRQKTSY
                     VRDLAEFVFSKRIILGDLASKSDQMIREDLIAVKGIGNWTVDIFLIMALHRADIFPLG
                     DLAAVKSLKKIKKLPVDTSNDKILSVSKSWRPFRSIATMLLWHSYIQENNIKF"
     gene            3847..5064
                     /gene="tetA_1"
                     /locus_tag="GGACKOCJ_00041"
     CDS             3847..5064
                     /gene="tetA_1"
                     /locus_tag="GGACKOCJ_00041"
                     /inference="ab initio prediction:Prodigal:002006"
                     /inference="similar to AA sequence:UniProtKB:P02981"
                     /codon_start=1
                     /transl_table=11
                     /product="Tetracycline resistance protein, class C"
                     /protein_id="X:GGACKOCJ_00041"
                     /translation="MNHRRPAALGFIFVTILIDVIGFGIIIPVLPKLIQELTHGTLSQ
                     AAWYGGLLMFAYSFVQFVCAPFVGGLSDRYGRRPVLLASLFGFTLDYLFLAFAPSIFW
                     LFVGRVLAGIMGASFTTGYAYIADISPPEKRAQNFGILGAAFGFGFIIGPVIGGVLGQ
                     YGSRAPFLAAAALTLINWLFGFFILPESLTLENRRKFEWQKANPIGSLINLKRYPMII
                     GLVVAFFLMNVAAHSVQGTWNYYTMEKFQWNEAMVGYSLGVVGLVYAITQGGLIRIIL
                     PALGQNKSIYLGLALSGLGYALFALATQSWMMFVFLIPYCLGGIAMPPLQGIMSSQVP
                     SNEQGELQGALTSLMSVTAILGPILMTGLFSYFTAKGTPVYSPEAPLWMGTILTAASL
                     WITVGSLRKHHSE"
     gene            5818..6825
                     /locus_tag="GGACKOCJ_00042"
     CDS             5818..6825
                     /locus_tag="GGACKOCJ_00042"
                     /inference="ab initio prediction:Prodigal:002006"
                     /codon_start=1
                     /transl_table=11
                     /product="hypothetical protein"
                     /protein_id="X:GGACKOCJ_00042"
                     /translation="MGQVLNIKFLVGHFADPYIISTLNFYCKILGIFYILIDDERIIP
                     FLYNKLMKIISAITKNLGENFQVRRILPSIKARYVGPFVFVDHMGPVSIQTGKELTVR
                     SHPHIGLATITYLYDGVILHRDSIGSEMKICPYEVNWMTAGSGIAHSERSQLDLQYSI
                     LEGIQTWVALPKESEEVEPEFFHLNRNEIPVISEKGWELRLIAGEFLGKRSPVKVYSK
                     LFYADLEVQSGGEGKWNISSDQESALYVARGSLEVQGQKIQMGNMAVFDLGETISFYS
                     EEGSRSILLGGVPFPERRHLWWNFVSTSLERIEKAKLEWKQERFPEVPGETERIPLPE
                     F"
     gene            complement(7087..8409)
                     /locus_tag="GGACKOCJ_00043"
     CDS             complement(7087..8409)
                     /locus_tag="GGACKOCJ_00043"
                     /inference="ab initio prediction:Prodigal:002006"
                     /codon_start=1
                     /transl_table=11
                     /product="hypothetical protein"
                     /protein_id="X:GGACKOCJ_00043"
                     /translation="MKTILTIFISFLLLGENLYANRGAVRENPIDVLEKSPENKALTA
                     QRKVQVNMNLPLNRALFFGTHDSYNSSAYRRNPSNQTYTITDQLRLGARYLELEVHWT
                     TGKSGNKELLLCRGSNLNNHNGCYRYDLTFEAGLNEISQWIQKPENQNEVLILYIKDR
                     FEGHVSEFMRTLSSKLGTLLYRHQSRDCLNQSPMVMPKLEDMVKSTNHRIFLTSNNCY
                     SPELSDTWGYYFRKDPFVSFQPSGFRGYPDCNFSRETYHNSLVRVYNDTIAKNANDRG
                     GSFTNSNIQSMLACEVNLFGFDQFNANFAKQAVWSWDSATNQPLNREDQEHCARISVN
                     GRWSTHHCNMNLKFACKERNTGNWIITSNRQGPWRDGSSACLLYPQSPSDIGRYQFAA
                     PATPYENKKLQDALISSGNSQTVWINLTKKDGDNWAPDTTLEGYFSNP"
ORIGIN      
        1 acatccaaat ttttacggga aagtaaacca taaaaacctg aaagaaaaat tatcatcaaa
       61 tattagaaaa attttatatg aaacgatcat ggaaaccgcc gcaactatgg aaatgcgaaa
      121 actgctgctt ttagagaaaa attctcgact tattttagga atttatatta gaaaagtgat
      181 gtaaaagtat gaactaccac gcgctattta atcaaaaagt gattgggggt ttacagaaaa
      241 aaataaattc aaaaagaaat tttttaaaga aactagagat tactttagac aacgaactcc
      301 ggcgtaattg ctaagatgat cccaacggat ttcaccttta aatacatcca agttataggc
      361 accgttttca ccaacagaaa ttgtagagga ccaatacctt ttgtcggaat cgttttcgat
      421 ccaagattct gtttcaccac tttcatatga gtcttctaat tcttcaatag tcgggagtct
      481 aagatctctg gaactacaaa tttgatttgc ttgataccaa ttataacttc cgtttgaatg
      541 ttcccaaaaa ttttcttttt gagaaaaaga ttttttaatc ttcttttttt caagattagg
      601 tttagagata ttagaaattt cttttttaga atcttttaat tgaatcgttt cggtttcgaa
      661 atgaatagta aacagttttt taaattcttt atttggattt ccagtttgaa ccgtaccttc
      721 taaaatttct ttgagtttag atttagcaga accccaaaaa aaacctgttt tactttccca
      781 gtccgctccg agtagatggc tatttacgat ctgagtagga tttttagttt ctaaaccttc
      841 gtgtagaagt gaattcaatt ggacttgaaa agaaatggga actttcagtt tttggtttac
      901 tcgtttggct tcttttttga ttctatcgat ttgagtcaga ttggtaaatt cagattttgc
      961 aagagttatg atcccttctc gaaacgcttc atgaatttta ttttgatgag attctttttc
     1021 ttcttccgca tctgccaaag cttccgcagt aaattctctt tcgatgagaa gataaatcgt
     1081 ttccaaacga ttggataaat gagaacgccc cgttttttca gaggtttctg cttttttttc
     1141 gatcgtttct ctaaacgatt tataagaccc gtccattttt tccggaagct ccttaagaat
     1201 atttgaatat agtttagaag aaagagaaaa gtcaaattta gaataagcct gatccgcttc
     1261 tttttccttt aaggaaaata gggcaagttc tactttctct tttctttcct ggatactttg
     1321 tagaatttgg agttgtctgt atttttcagg aacctgggag gaatattcct ttaaaagaga
     1381 atgataatcg gaaagacgtt tttctaaatc ttccgggctc gaatcaaaaa gattacgatc
     1441 cagattattt attttttcct tatattctaa attataatta tttgtaatac tcgtttgaat
     1501 ttctcgaaca aacggttcta atctatttag agactcggac gaaagacgtt cgttaaacgc
     1561 gtttaagatc cgattgtaga tttcgataga ttctgtatat tctttggaac gactgtattg
     1621 gattgcctta tctagttctt ctttaatttc ttctaaaact ccaactaaaa ttttgtcaga
     1681 ggttttaaat tccatagaat ttaggttggt tccgggaacc ggtttaattt ttaaaaatgt
     1741 tacgcttaga tttccgtttg tagaagcagg aactttatga ggatcaagat tatattggag
     1801 gtctaaaagt tttttaccgg attctccagc gtagtagtct aaaagaaatt ctggaaattc
     1861 catctgaaac gtggacttga tagagtagtt taaatttttt gaatctctga tttgatttcg
     1921 taaagacaca tagataaggc cgttttgaga agagatcgtg cctgaaatta cttcgttggc
     1981 gtcaattgca tctgctatct gtttcataca aatttcatct gaacaatcca tcttttgaag
     2041 agtttctact tgtttcaaaa gaatcgatag tgaatcgtca tctacaattg tatatttacc
     2101 ttcaaagttt ctaagaatag aattgataat tccatttcga aatctatttt ccaaaccgga
     2161 atttagatta ccttctgttg tcagtttatg gatataaatt ttagaatgtt tgttttgtgc
     2221 aaaaactttg gtagggaacc agagtaaaaa aagaaaaaac aaaaggtaac tgaaacgcat
     2281 cgaaatgatc ctaaacgaat atatctcaaa acaattataa aacgtagttt gatttctttc
     2341 agaattcttt taatattaat aatataagag ctgaacttga tcgaaaagta aacaataatt
     2401 taaagttctc aaaatagtat ttacaatctt ttcagatgaa aacgattaga atttcggaaa
     2461 tcaaaacgaa tgtacaaaaa tcaaaaaaga gaaagagcca atggagtttt ttgtaaaact
     2521 ctttataaga aatatctttt tttgattttt attttaccgt tagacgcaac tttttcggaa
     2581 cctttagaca attttgcgtt ctataatctt agtaaagaaa gaattgttct ttctgatttt
     2641 ttaaaaaagt tttctgcaaa agacattctg atactaaatt ttactggttc tcaatgtaaa
     2701 ccttgtaaag agcaagttcc gattctttta gatcttataa aaagaacaaa catagaggcc
     2761 gatgggaaat ggaaggtatt tttttggatc gtatttgtag gagatgattt tcaaaccgga
     2821 aaagaatatt caaatttact aaatctatca aataaggcgg aaacgttggt agatccgtta
     2881 tctactagtt ataaacgagt taaaattgtt ggtttgccta ctgttttaat tttaaattcg
     2941 aaacgtgaaa ttttttttaa aactgaggga tataaccaat ctggaatgaa cgagttaaaa
     3001 aaatttttat cttcttgggg aaagtaggat caaaatttaa tattattttc ttgaatgtag
     3061 gaatgccaga gcaacatagt ggcgatcgag cggaatggtc tccaagattt agaaacagac
     3121 aggattttat cattagaagt atctacaggt aattttttga ttttttttag ggatttaact
     3181 gccgccaaat ctccgagtgg aaaaatatct gcacggtgca aagccataat cagaaaaata
     3241 tctacggtcc aatttccaat cccttttacg gctatcaaat cctctcgaat catttggtct
     3301 gatttagagg ctaaatcgcc aagtatgatt cgtttggaaa atacgaactc tgcaaggtct
     3361 cgaacataac tggttttttg tctactgaaa taacattctc ttaattcgat gtcgcttaac
     3421 aaaagaatct ttcgggcggt tacggagcca atcttatttt tcagttttac taaggctgcc
     3481 cttgcggatg caagagaaac ttgttgttct aagatgatat gaactaaggt ttcaaagttc
     3541 ggtttgcgac tccaaaaagg aggataaccg tgctttagaa gaattgaatg taatccccga
     3601 tcttttcgag aaagttgatc acagatggaa tagaattctt tcttttcgaa ttttaagatt
     3661 ttatctttca aatttaattc ttctttagga cgtaagatga gatttgtctt tggtattaca
     3721 aggcgatcta aatgaggtag ataaaaattt taacagattt gtatttcgtt ttcagtttga
     3781 cgaaaaggct tactcaagaa ataatttttt cgttgtcaaa agacttagga ttcattgggt
     3841 ggagttatga atcatagacg acctgcagct ttgggtttta tttttgtaac cattttgatt
     3901 gatgtaatcg gatttggaat tattattcca gttttaccaa aactcattca ggaattgact
     3961 catggaactt tgagccaagc cgcgtggtat ggcgggcttt tgatgtttgc gtattcattt
     4021 gtgcaatttg tttgtgctcc gtttgtaggt ggattgagtg atcgatacgg aagaaggccg
     4081 gtactactcg cttctctttt tggttttacg ttagattatt tattcttagc ttttgcacct
     4141 tccatttttt ggttgtttgt tggaagggtt ttagcgggaa tcatgggtgc gagtttcaca
     4201 actggttatg cctatatcgc cgatattagt cctcccgaaa aaagagcaca gaattttgga
     4261 attttaggag cggcgtttgg atttggattt atcataggtc cggtgatcgg aggtgttcta
     4321 ggtcaatacg gttccagagc tccgttttta gccgcggctg cccttactct tataaattgg
     4381 ttgttcggtt tttttattct gccagaatct ttaactcttg aaaatagaag aaaatttgaa
     4441 tggcaaaagg caaatccgat tggatctctt atcaatctga aacgttatcc tatgatcata
     4501 ggattagtag ttgcattttt tctaatgaac gtagcggctc actccgtaca gggaacttgg
     4561 aattattata caatggaaaa atttcaatgg aacgaggcga tggtgggtta ttctttagga
     4621 gttgtaggtc ttgtttatgc aatcacacaa ggtggattga ttaggattat tcttccggcg
     4681 ctcggacaga ataaaagtat ttatctggga ctggctttaa gtggattggg atatgcatta
     4741 ttcgctcttg caacacaaag ttggatgatg tttgtatttt taattcctta ttgtttggga
     4801 ggaattgcaa tgccacctct tcaagggatc atgtcttctc aggttccgtc aaatgaacaa
     4861 ggagaattac aaggagctct tactagtttg atgagtgtga ccgcaattct agggccaatt
     4921 ttaatgacgg gtttgttctc ctattttacc gcaaaaggaa ctcctgttta ttcaccagag
     4981 gcacctttgt ggatgggaac tattttgacg gcagcgagtc tttggattac ggttggatct
     5041 cttagaaaac atcattcgga atgaccttaa gtcttaagat agataggggc tctaggcgat
     5101 ttttcgaaac aagttccaaa ttactctttc tattgggttt gatttgtaca aaaatttttt
     5161 agagttaaga gaatttctat aaaatctaaa aagaatcata caatcaaatt tttgcaccaa
     5221 atcgcaactt tggttatcat aaaaataaag aaactgttta ataaaggttc acttagaaaa
     5281 atagagaatg atcaatacaa aaaatgttta aagaattttt acagaaaacc aaataataaa
     5341 acttttctaa attgagaatt tgttttaaaa tttatgatct actattataa tagattgata
     5401 attatcctta aaatgaaaat tataagtaga aatttaattt gatcatcgtt atatttgaat
     5461 tttatagagg ttgtttatta gagttgttga aaaattaatt ctccgtattg tttttgtttt
     5521 atgaaatagc cgattgaaac aattttgtta atcgccggta tgtaattttc aaaaactcta
     5581 atattattta gaactataaa attgatcgtc taaaattcta cctctaacat aggttcaggt
     5641 ttatggagtt ttgtaggtaa ttaaaagctt gtcccaaaag tgggaactac tatgaaaatt
     5701 taacgacatt agaactgctc taaagcttgc aaattgccat atgtaactta atttgtggga
     5761 attactgcac ttgattaaaa atttctaaag aattattaca taaaattctt taaggttttg
     5821 ggacaagttc taaatataaa atttcttgta ggccattttg ccgatccata tataataagt
     5881 actttaaatt tttattgtaa aatattaggt attttttata tacttattga tgatgaaaga
     5941 attattccat ttctttataa taaacttatg aaaataattt ctgcgataac taaaaattta
     6001 ggcgaaaatt tccaggttcg aagaatactc ccttctataa aagcgcgtta tgtaggaccg
     6061 tttgtattcg tagatcatat gggaccggtt tccattcaaa ccggaaaaga actaacggtt
     6121 cgttcacatc ctcatattgg attggctaca ataacttatc tttatgacgg agttatactt
     6181 catcgagata gtatcggttc cgaaatgaaa atttgtccct atgaagtcaa ttggatgaca
     6241 gcgggttctg gaattgcaca cagtgaacgt tctcagctgg atttacaata ttctatttta
     6301 gaaggaatac aaacttgggt ggctcttcct aaagagtcgg aagaagtaga gcccgaattt
     6361 tttcatctca atagaaatga aattcctgtg atttcggaaa agggttggga gctgaggttg
     6421 attgcaggag aatttttagg taaacgttct cccgtaaaag tgtattcgaa acttttttat
     6481 gccgatttag aagttcagtc gggaggagaa ggaaaatgga atatatcctc cgatcaagag
     6541 tccgctttgt atgtggcgcg aggaagttta gaagttcaag gtcaaaaaat tcaaatggga
     6601 aatatggcgg tatttgattt aggggaaacg atttcttttt attccgagga aggaagtcgt
     6661 tcgattcttt tgggaggagt tccatttccg gaacgtaggc atctttggtg gaattttgta
     6721 tctacttctt tagaaagaat cgaaaaggca aaactagaat ggaaacagga acgttttcca
     6781 gaggtccctg gtgagacgga aagaattcct cttcctgaat tttaaattag aatataataa
     6841 tattttttta aactttggtt ctgtttttac taattcttgt aaaaaggagt atttagaatc
     6901 tatttcaaaa atactttact tttgtttaaa ataccaattt cgattattct aagatatttt
     6961 taaaatagat tctagtattt ttcattcaaa ggaatcttta taataaaggc ttgtgaattc
     7021 tattgtataa tttaaaaata aaacgagccg tttttgtata aaacaaatgg ctcgtttatt
     7081 tattttttaa ggatttgaaa aatatccttc taacgtcgta tccggagccc aattatctcc
     7141 gtcttttttg gtcagattga tccagactgt ttggctattg ccgctcgata ttagggcgtc
     7201 ttgtagtttt ttattttcat aaggagttgc gggagcggca aattgataac gaccaatatc
     7261 tgatggtgat tggggataga gaagacatgc gctgctacca tctctccaag gtccttggcg
     7321 attggaagtg atgatccaat ttccggtatt cctttctttg catgcaaatt taaggttcat
     7381 attacagtga tgcgtggacc atcttccgtt tacagagatc cgtgcacaat gttcttgatc
     7441 ttctcgattg agaggttgat tggtagcgga atcccaggac caaaccgctt gtttcgcaaa
     7501 attggcgtta aattgatcaa acccaaataa gtttacttca caagcgagca tggattgaat
     7561 attactattt gtgaatgaac cacctctgtc gtttgcattt tttgcgattg tatcattgta
     7621 aacgcgaact aaagaattat gataggtttc tctcgaaaag ttacaatctg gatatcctcg
     7681 aaagccgctg ggttggaatg atacaaaagg atcttttcta aagtaatatc cccatgtgtc
     7741 tgaaagttcg ggagagtagc agttattgct tgttagaaaa attcgatgat tagtactttt
     7801 taccatgtct tccaacttag gcataaccat gggagattgg ttgaggcagt ctctcgattg
     7861 atgacgatat aacaaagtgc ccagtttgct ggaaagagtt ctcataaatt cagaaacatg
     7921 tccttcaaaa cgatctttga tataaagaat cagtacctca ttttgatttt ctggtttctg
     7981 aatccattga ctgatttcgt tcaatcccgc ttcaaaagta agatcatacc tataacaacc
     8041 attatgattg tttaaattac tacctctaca aagaagaagt tccttattcc cgctcttacc
     8101 ggtagtccaa tggacttcta attctagata acgggcgcct aaacgaagtt ggtctgtaat
     8161 cgtataagtt tgattggatg gatttcttcg ataagcgcta ctattgtaag aatcgtgagt
     8221 tccaaaaaaa agagcgcgat tcaatggtag gttcatattg acttgaacct ttctttgcgc
     8281 ggtaagagct ttattttctg gagacttttc taagacatcg atggggtttt ctctgactgc
     8341 tcctcgattt gcatatagat tttctccgag taagagaaaa ctgataaaga tcgttagaat
     8401 tgttttcatt atttacacct gttgtaatgt ttttgctttt ctctcaaaaa attgatagag
     8461 agttggaatg ataagagtga aagtttaaaa cttactgatt tttgacttat aaaaatgata
     8521 aaattagaaa tattttgtag ttgtagaaac ttactcgttg aacggtgaaa agacgatttt
     8581 tttataaaaa ttagagttgt tgaaaaattc tatatttcag attgacaaaa tagctttaat
     8641 tgactgtttc tat
//
LOCUS       GGACKOCJ_8              5268 bp    DNA     linear       08-DEC-2021
DEFINITION  Genus species strain strain.
ACCESSION   
VERSION
KEYWORDS    .
SOURCE      Genus species
  ORGANISM  Genus species
            Unclassified.
COMMENT     Annotated using prokka 1.14.6 from
            https://github.com/tseemann/prokka.
FEATURES             Location/Qualifiers
     source          1..5268
                     /organism="Genus species"
                     /mol_type="genomic DNA"
                     /strain="strain"
     gene            complement(66..1193)
                     /locus_tag="GGACKOCJ_00044"
     CDS             complement(66..1193)
                     /locus_tag="GGACKOCJ_00044"
                     /inference="ab initio prediction:Prodigal:002006"
                     /codon_start=1
                     /transl_table=11
                     /product="hypothetical protein"
                     /protein_id="X:GGACKOCJ_00044"
                     /translation="MKHTSIPKQTTLLILFTIFCLTILNCKKNDNDSMSLLTIIALLA
                     DFDNATSISYGGIKSPGNVLTGELVNTNDGTFNFTNLTTNEKIFGNVSTFSSSPFIEL
                     SSDSKTAIALPIKSVGLFATPFNGENTSSTTMRAEVYTERNSNCANMIGTFNTVQAMF
                     GNAVGAFQGGYGTLTITGTDQKFASGIISTLGSAGPGTPINLSDGTCVDSKITWPTGE
                     TAFISFTGVLILDMGTDKGGFFGLAKDNSMNGSAILNNKTFFGFNNLRGTNDSIADNF
                     VSIKFTCAYGACKGVSVDPRDLTPLNVGNSSTNVPLFTNGMSSLIPFGSTGGGVPLSN
                     NDNVVIITRTVKGRLVMAMIACSSGNCTSTSSRHFGFYTAY"
     gene            1843..2019
                     /locus_tag="GGACKOCJ_00045"
     CDS             1843..2019
                     /locus_tag="GGACKOCJ_00045"
                     /inference="ab initio prediction:Prodigal:002006"
                     /codon_start=1
                     /transl_table=11
                     /product="hypothetical protein"
                     /protein_id="X:GGACKOCJ_00045"
                     /translation="MMRSVGTHTEAMVTKNTQRDNLNQKIIEYTVRLQIHWDLTINHR
                     VEYETECSCKNPSL"
     gene            2034..2768
                     /gene="pomA_1"
                     /locus_tag="GGACKOCJ_00046"
     CDS             2034..2768
                     /gene="pomA_1"
                     /locus_tag="GGACKOCJ_00046"
                     /inference="ab initio prediction:Prodigal:002006"
                     /inference="similar to AA sequence:UniProtKB:O06873"
                     /codon_start=1
                     /transl_table=11
                     /product="Chemotaxis protein PomA"
                     /protein_id="X:GGACKOCJ_00046"
                     /db_xref="COG:COG1291"
                     /translation="MNPTFVGLSVALLSVLIAILLEGAHFLSFFKISAFLLIVGGTAG
                     ATFASFSLGQLKDLILNLQNSVFPKRKLPLGELFLDFAERARKDGLLSLEDNLKSIQD
                     PFLQRGIQLIVDGTDPRAVEEILFESAMAMEDKETNSAKILETAGGFSPTVGIIGTVM
                     GLVGVLENLGAGTRALGEGIATAFIATFYGIAFANLLFFPLANRIKSWSKEQSDRRQA
                     IIRGVIALQSGDNRRMLMERMTPFID"
     gene            complement(3001..3234)
                     /locus_tag="GGACKOCJ_00047"
     CDS             complement(3001..3234)
                     /locus_tag="GGACKOCJ_00047"
                     /inference="ab initio prediction:Prodigal:002006"
                     /codon_start=1
                     /transl_table=11
                     /product="hypothetical protein"
                     /protein_id="X:GGACKOCJ_00047"
                     /translation="MKKLVLMISLLLQCQWSGAWIDEVEMNHETGLCKWEPILFLANC
                     SPQTNGTSDSITTLSCLSLYDTYTKDCKDKNHK"
     gene            3988..4437
                     /locus_tag="GGACKOCJ_00048"
     CDS             3988..4437
                     /locus_tag="GGACKOCJ_00048"
                     /inference="ab initio prediction:Prodigal:002006"
                     /codon_start=1
                     /transl_table=11
                     /product="hypothetical protein"
                     /protein_id="X:GGACKOCJ_00048"
                     /translation="MKSSGFKNRKYNFPVLSKLNITFRNIFNFINPVLSILNIQAVLV
                     TISILVFHCAIHAPEKPDLSYVLLNSLIQPEDSDSSTTENPNSCPSSNVNFNPNAVVD
                     TGQTQCWDSTGMNVPCAGTRQDGEFVNVLFADLLNIVFIKTTIQHLI"
     gene            4588..4947
                     /locus_tag="GGACKOCJ_00049"
     CDS             4588..4947
                     /locus_tag="GGACKOCJ_00049"
                     /inference="ab initio prediction:Prodigal:002006"
                     /codon_start=1
                     /transl_table=11
                     /product="hypothetical protein"
                     /protein_id="X:GGACKOCJ_00049"
                     /translation="MQEKQTGDPYNQRVSVSCPYYQNTPRIDTAAFLNTPLSLLSLQI
                     YSTNFTDANPVINLPKTFSRNLRCVSGNSVSLPSFVDNGDGTVTDQNTNLVWQQCPAS
                     VTGGTCAIGMANTLRLL"
ORIGIN      
        1 ctaaatcatt ttcaagaaga agatttggaa ctgatcacta gtaagttgca ccatttaaaa
       61 atttctcaat aagctgtata aaaaccgaaa tgtctcgaag atgtggaagt acaatttcca
      121 gaagaacagg cgatcatggc cattacgagt cttcccttaa cagtacgcgt tatgattaca
      181 acgttgtcat tattagataa agggacgcct cctcctgtcg agccgaatgg aatcagggat
      241 gacattccgt ttgtaaataa aggaacattt gtggacgaat tgcccacgtt gagaggagtc
      301 aaatcacggg ggtcaacact cactccttta caagcaccgt aagcacaggt aaattttatg
      361 cttacaaagt tgtccgcgat ggaatcgttc gttcctctca aattattaaa gccgaaaaac
      421 gttttgttat ttagaattgc ggacccgttc atagaattat cctttgccaa accaaaaaat
      481 ccacccttat ccgttcccat atccaatata agaactcctg tgaaagaaat aaatgcggtt
      541 tcgccggtgg gccaagttat tttactgtct acacaagttc cgtcactgag atttatcgga
      601 gtgcccggtc cagccgagcc cagggttgaa ataatacccg aagcgaattt ttgatccgtt
      661 ccagtaatag ttaaggttcc gtatcctcct tggaatgctc caactgcatt tccgaacatt
      721 gcctgaaccg tattgaaagt tccgatcata ttggcgcaat tggaatttct ttccgtataa
      781 acttctgcac gcattgtagt tgaagaagta ttttctccgt tgaacggtgt tgcaaaaagt
      841 ccaacacttt tgataggaag cgcaatggcc gtttttgaat cagaacttaa ctctataaac
      901 ggacttgaag aaaaagtgga aacgtttcca aaaatctttt cgttggtagt aaggtttgtg
      961 aaattaaagg ttccatcgtt ggtgtttact aactcgcctg tgagcacatt acccggactt
     1021 ttgattcctc cataggaaat ggatgtggcg ttgtcaaaat cggctaataa ggctatgatg
     1081 gttaaaagag acatggaatc gttgtcgttt tttttgcaat tcaatatggt taaacagaaa
     1141 attgtaaata ggattaaaag tgtggtttgc ttcgggatgg aagtatgttt cattgagtaa
     1201 gaataataat agcgcttcaa ttttacaaat gaaagagatt tcgaatgaat caaagaatag
     1261 aaaaagatta tatagaaaaa aaaatcaatt tataatgtaa attgaaataa ttccgatcgg
     1321 aattttaact aatgtgagtt tgtgtaagaa aatgggaaag aattttctaa aaatcgggac
     1381 atgtcagtat gaattcctac aaatttagaa tttgtttgta aaatcgcgat ttctggcagt
     1441 tccacatttt aggaatcgat ttgcaaagtt caaacttcta actttttaaa aaaaataaat
     1501 cgtggatttc ttattaaact gaactcacat taaaaataca ttcaatgaaa tgaatatatt
     1561 ttaaaaagta aaatagaggt tttgaaaaaa tccttatcta ctattacaac tcatctcaaa
     1621 aatactttat ttttgcctac agcaccagtt ccagtcattc taagatattt ttgagatagc
     1681 ttccagtaaa acagaattat ccgtttattc taaaaacttg tccaaaactt cttttgctga
     1741 atttttcgag cgcccgcgag agcttgagtt cacaagattg taggaactcc catgagtact
     1801 taagaagaat gaagacggtt cgaacgtaga tgagcagccg atatgatgcg gtctgttgga
     1861 actcatacag aagctatggt aacaaaaaat acccaaaggg acaacctcaa tcaaaagatc
     1921 atagaataca cggtgcgttt acaaatacat tgggacctga ctataaacca tcgtgtcgaa
     1981 tatgagacag aatgttcttg taaaaacccg tcattgtagg gactcttacg aaaatgaatc
     2041 ctacttttgt cggcctttcc gtcgcactcc tatccgtctt aatagcgatt cttttggagg
     2101 gagcgcattt tctttctttc ttcaagatct ccgcatttct tcttatcgtt ggaggcactg
     2161 cgggagcaac ctttgcgagt ttttcccttg gacaactcaa agatctaatc ttaaatcttc
     2221 aaaattctgt ttttccaaaa cgtaagctgc cacttggaga gctttttttg gattttgcag
     2281 aacgtgcgcg taaagacggt cttctttctt tagaagataa tctcaaatcc atccaagatc
     2341 cgtttttgca aagaggaatt caacttatcg tagatggaac ggatcctcgt gcagtggaag
     2401 aaattctttt cgaatctgct atggctatgg aagataaaga aacgaactcc gcaaaaattt
     2461 tagaaactgc aggaggattt tctcctacgg tgggaatcat cggaaccgtt atgggtcttg
     2521 taggggtttt ggaaaatcta ggcgcgggaa cacgagcgct tggagaaggg atcgccaccg
     2581 cttttatagc caccttttat ggaattgcat ttgcaaactt acttttcttt cctcttgcca
     2641 atcgaattaa atcttggtct aaggaacaat ctgaccgcag gcaagcaatc attcgaggtg
     2701 tgattgctct tcaaagtgga gataatcgtc ggatgcttat ggaaagaatg actccgttta
     2761 tcgattgaaa ttctctcacg ttttaaattg attttctttt cttacgtaga gtttgattta
     2821 ctatcaattt tcaatcgcaa tcttttagga acattcatca atcttgtgca ttttctaacg
     2881 gtttgaaaat aattagagtc gttgaaaaat taatttcctt ctgtttctat cttttcttgc
     2941 tttaagtcga cttctcgaaa cttttacaag gatgatcaat aagagcaaac tgtattgaga
     3001 tcatttatgg tttttatctt tacagtcttt cgtataagta tcataaagcg ataaacagct
     3061 taaagttgta atggaatcag aagttccatt tgtttgcggt gagcaatttg ccaaaaaaag
     3121 aattggttcc catttgcaca gaccggtttc atgattcatt tcaacttcat ctatccaagc
     3181 cccactccat tgacattgaa gtaataatga gatcattaac actaattttt tcatatgaat
     3241 tatccttatt atattttact catattcgtt tgtaggaact tatagaattt ataaagagct
     3301 tgtttcataa cctaaacatg accctgtttg aaagtttctc gagacccata aaagcgagac
     3361 gctttagtta cacaaaatgt gggaacctat aaaataaaca atcgtcctat caagtttttg
     3421 tataaagtcg ttgttttgta attatcattc aatcaaagct cattttatag aagtccttta
     3481 aaacttaaga taaggtgact tccttttttt ggcttaagaa acatgggtta gatgtgaagt
     3541 atttaacaca aaataaaaaa agtaacagaa ggaacgattt ttgagattgt ctctaatcaa
     3601 tttataaatt ctcgttattc aatttttaca ttcttgaatt tggtatagaa agttctccct
     3661 catcaaggtt catttttcca caaaagtata aaatcaaatg ttagaattta tgataaagta
     3721 tcagtcccat caattcttat ttcaattttc attggaaaaa tatcctaaaa atgattcaag
     3781 tcagccaatt tcatgcaaaa atttatttct tattttatga ttgagttatt acgttacagt
     3841 ttatgggcct agatagatcg ttttaatacg tttcaaaaag gttccctttt acggaaagat
     3901 ccatttattg tggttcattt tataatttgg tattttagat ttcaaacttg agagtctgaa
     3961 atgtcgattt aaatgttaat actgtacatg aagtcgtcag gtttcaaaaa tagaaaatat
     4021 aattttccag tattatctaa attgaatata acttttagaa acatattcaa ttttataaat
     4081 cctgttttga gcattttaaa catacaggca gtccttgtaa ccatttctat attagttttt
     4141 cattgtgcaa ttcatgctcc agaaaaaccg gatctgtctt atgtattatt gaattcttta
     4201 atccagcctg aggattcgga ttcttccacc acggagaatc caaattcatg tcccagttct
     4261 aatgtaaatt ttaatccgaa tgcggtggta gatacgggtc aaacacaatg ttgggattca
     4321 acaggaatga atgttccttg cgcaggaaca aggcaagacg gagaatttgt caacgttctt
     4381 ttcgcggacc tactcaacat tgtatttatc aaaacgacta tacaacactt gatttaatcc
     4441 atggtctaac ttggaaggct tgtgcccagg agttaagtgg ggccaattgt tccggcggag
     4501 ccgttacacc gattagttgg aataatgcca gtacaggatt gactggaagt tgtgccgaac
     4561 tgaacacatt taatagtggg aatggatatg caggaaaaac aaactggaga tccctacaat
     4621 cagagagtta gcgtctcttg tccatactac caaaacactc ctcgtatcga tacggctgcc
     4681 tttctaaata cccctttaag tcttctttct cttcaaatct attcgacgaa ttttacagac
     4741 gcaaatcctg ttatcaattt gccaaagaca ttttctagaa atcttcgttg tgtttctgga
     4801 aattccgtgt ctttaccgtc ttttgtagac aatggagacg gaacagtcac ggatcaaaac
     4861 acaaatctcg tttggcagca atgtccggcc agtgttaccg gaggaacctg cgcaattggt
     4921 atggcgaata ctttgagact actgtgacac tcttaacatt ggggtgagga gtaattggag
     4981 attgcctaat gtgaatgaac ttatgagtat ctccgctcct ggtgcacctt ttacttatac
     5041 agcatttttc ctaatacgcc tataggagtc tatttttgga gttcaaccgt gtgattccta
     5101 tcggactcgg cgttccaaac gtagctaggg ttttcggttt ttccagaata aatcacggcc
     5161 agtcttacgg aaatatcaaa gcgggaggtg cacttaacta cgttcgctgt gtcaccgatt
     5221 ctccttaaat attataattt taaaatgttt taatttctta ttaaattt
//
LOCUS       GGACKOCJ_9               559 bp    DNA     linear       08-DEC-2021
DEFINITION  Genus species strain strain.
ACCESSION   
VERSION
KEYWORDS    .
SOURCE      Genus species
  ORGANISM  Genus species
            Unclassified.
COMMENT     Annotated using prokka 1.14.6 from
            https://github.com/tseemann/prokka.
FEATURES             Location/Qualifiers
     source          1..559
                     /organism="Genus species"
                     /mol_type="genomic DNA"
                     /strain="strain"
ORIGIN      
        1 ctctattgta tttgatttct ctctttagag aactaaagaa agactctgca ctgtattatc
       61 ccaaaacctc aaagaaattt acgcgatcat tctttagaaa tttttaatca aatgccagta
      121 gctcctacaa attaaattag tcgcatttgg caatttgcaa actttcaagc agttttaatc
      181 ctgttaaatt tcgtagtagt tcccacaaag atctttgtat gtatgattta tagttcttta
      241 acattctttt gtgttattat aatttctgta tgagttccca catttttaat ttttgtgaga
      301 taaactcaaa attcggtctc aaaaaaataa cattcaattt catttgttta tttgtatttt
      361 actgaaaagt tcatttcaga tagatacaat cctgatctta aaaatcaacg gataaaattc
      421 tcctctcact tgcaatttta tgttttggaa attatctaca aaaatgagtt tcaaagtcgt
      481 aaaactttca ttgtacacag atgttgattt taaaattctt atccttaaat ttaaaaatca
      541 cctctagctt tatattgag
//
LOCUS       GGACKOCJ_10             2354 bp    DNA     linear       08-DEC-2021
DEFINITION  Genus species strain strain.
ACCESSION   
VERSION
KEYWORDS    .
SOURCE      Genus species
  ORGANISM  Genus species
            Unclassified.
COMMENT     Annotated using prokka 1.14.6 from
            https://github.com/tseemann/prokka.
FEATURES             Location/Qualifiers
     source          1..2354
                     /organism="Genus species"
                     /mol_type="genomic DNA"
                     /strain="strain"
     gene            198..494
                     /locus_tag="GGACKOCJ_00050"
     CDS             198..494
                     /locus_tag="GGACKOCJ_00050"
                     /inference="ab initio prediction:Prodigal:002006"
                     /codon_start=1
                     /transl_table=11
                     /product="hypothetical protein"
                     /protein_id="X:GGACKOCJ_00050"
                     /translation="MFKSLHSREAKIFCKNLIAARKNSKLTQLEVAKRLGEPQSYISK
                     IESGERRLDVIEFWRIFKILGKSIEFYFQFDEKQDGSEKKSKTLKVASNKRKKK"
     gene            1128..2150
                     /gene="lpxD_1"
                     /locus_tag="GGACKOCJ_00051"
     CDS             1128..2150
                     /gene="lpxD_1"
                     /locus_tag="GGACKOCJ_00051"
                     /EC_number="2.3.1.191"
                     /inference="ab initio prediction:Prodigal:002006"
                     /inference="similar to AA sequence:UniProtKB:P21645"
                     /codon_start=1
                     /transl_table=11
                     /product="UDP-3-O-(3-hydroxymyristoyl)glucosamine
                     N-acyltransferase"
                     /protein_id="X:GGACKOCJ_00051"
                     /db_xref="COG:COG1044"
                     /translation="MKAKNLAEILGVELKGDGEIEISGIGDIENHSDILPDRIYYIEA
                     KKHLIGNPKVKQVQLALTIPSLAGEFPTALVVLEQQARLKFIELLSLFEKKPKLPPPF
                     ISDKASIHKNVRLGKNVTIMDFAVIHENVEIGDNCFIYPNVVIENGAKIGEGTILKSG
                     VVVGYSCILGKFNLIHANTVIGADGFGFYDKEGVRYKIPQIGNVVVGDYVEMGACCTV
                     DRATIETTTVGNHTKFDDHVHIAHNCKVGDYVFIAGGTVLAGSVTLEDGVIMGGQAAV
                     LQGITMKKGSILMGMSALGEDSVEKVAYFGIPAKPAIEMHRIHSSMSKLPELVREHRN
                     RSKNSI"
ORIGIN      
        1 caacaattct atttaagaaa atctctataa aatgaagttt taatttggat gtcatgaaat
       61 agagaaaata tatataaatt tgataatcat attgaaaatt taaaagaaaa accaaatttg
      121 tgaggatgat cagtttatga atcattaaaa tatcccattt tggtatattc tattccagga
      181 tttaaaatga atacgttttg tttaaatctt tacattcaag ggaagcgaag attttttgta
      241 aaaatttaat cgcggccaga aagaattcca agcttactca acttgaagtt gcaaaacgtt
      301 taggtgaacc tcagtcttat atttctaaaa ttgaatctgg ggagcgaaga ttggatgtga
      361 tcgagttctg gagaattttt aaaattttag gtaaatcaat cgaattttat tttcagtttg
      421 acgaaaaaca agacggttct gagaaaaaat caaaaacttt aaaagtggct agtaacaaac
      481 gcaaaaaaaa atgacgcttt atgaattcgt cttatcgctg atttaaaaat cttgttttta
      541 aaacttcaaa gaaactaaca ctataaatgt gggaactccc agctttatta aataacggtg
      601 agttcggcgt aaggaaatga gaaaagattc tctaaaagta tgagttccta caattttaga
      661 atttatctgt aaaaatttga atttgtgaga gtttctacag gattcattag ccttaaatat
      721 tcgtatttcg taattcaatt tgagggagtt cctacaattt tagaagcttt actgtaaaac
      781 tcggatttgt ggtggttccc acattttatt ttttacagaa aaattaagtc tataaaacga
      841 aaatcttaca ccgaactaag atgattttag aattttttga tcaatggttg ttctggatct
      901 gactatctga gtaagaaatt ctctttttag atttttacac caaattcacg ttaaattaac
      961 aaacagtgtc tgttttaaaa agactaaaag gtttcagatt ataaaacctt tttgcaatct
     1021 tttgaaacaa ttttaattct tttataattc ggattctttt tgttgcaaat gaataaaatg
     1081 aaaaaaacga gttgaattcc ttttttatat gataagaatt tgatccgatg aaagccaaaa
     1141 atttagcgga aatattgggc gtagaactaa agggtgacgg agaaattgaa atcagcggaa
     1201 tcggagatat tgaaaatcat tccgatattc tacccgatcg aatttattat atcgaagcga
     1261 aaaaacacct aattggtaac ccgaaagtaa aacaggttca gttagcactt acaattcctt
     1321 ctttggccgg tgagtttcct accgccttag tggttttaga acaacaagca agacttaaat
     1381 ttatagagtt gctttctctt tttgaaaaga agccgaaact tcctcctcct tttatttctg
     1441 ataaagcaag cattcataaa aatgtccgtt tgggcaaaaa cgttacaatt atggatttcg
     1501 ctgtgattca cgaaaatgtg gaaatcggag ataattgttt tatttatccg aacgttgtca
     1561 ttgaaaacgg tgcgaagatc ggtgaaggta ccattttaaa atctggggtt gttgtaggtt
     1621 atagttgtat tcttggaaaa ttcaatctta ttcatgcgaa tacggtgatc ggtgcagatg
     1681 ggtttggttt ttatgataag gaaggagtac gttataaaat tcctcagata ggaaacgtag
     1741 tcgttggaga ttatgttgaa atgggggcgt gttgtactgt ggatagggca acgattgaaa
     1801 ctacaactgt cggaaatcat actaagtttg atgatcatgt tcacattgct cacaattgca
     1861 aagtagggga ttacgtattt attgccggtg ggaccgttct tgcgggttcc gttactttgg
     1921 aagatggagt tatcatgggt ggtcaagctg cggttttaca gggaattact atgaaaaagg
     1981 gttctattct tatgggtatg tctgctctcg gtgaagacag cgttgagaaa gttgcttatt
     2041 ttggaattcc tgcaaaacct gcgattgaaa tgcatagaat tcattcttcg atgtctaaac
     2101 ttccggagct cgtgagagaa catagaaatc gttctaagaa ttcaatttaa atttaagaat
     2161 ttatcatttc ttttcaggtt aaatggagat ttcattcgga gacttgattt gagaatcttc
     2221 attttgggat tttattgaag atattttcct taagacccta aaaaattttt agagtttgtt
     2281 ccaaaacctc aaaaaattta cacgataatt ttctttagaa atttttaata ttatgcagta
     2341 gttcctacaa attc
//
LOCUS       GGACKOCJ_11             1958 bp    DNA     linear       08-DEC-2021
DEFINITION  Genus species strain strain.
ACCESSION   
VERSION
KEYWORDS    .
SOURCE      Genus species
  ORGANISM  Genus species
            Unclassified.
COMMENT     Annotated using prokka 1.14.6 from
            https://github.com/tseemann/prokka.
FEATURES             Location/Qualifiers
     source          1..1958
                     /organism="Genus species"
                     /mol_type="genomic DNA"
                     /strain="strain"
     gene            complement(164..1555)
                     /gene="phoR"
                     /locus_tag="GGACKOCJ_00052"
     CDS             complement(164..1555)
                     /gene="phoR"
                     /locus_tag="GGACKOCJ_00052"
                     /EC_number="2.7.13.3"
                     /inference="ab initio prediction:Prodigal:002006"
                     /inference="similar to AA sequence:UniProtKB:P23545"
                     /codon_start=1
                     /transl_table=11
                     /product="Alkaline phosphatase synthesis sensor protein
                     PhoR"
                     /protein_id="X:GGACKOCJ_00052"
                     /db_xref="COG:COG0642"
                     /translation="MRRSLFSKLLLSNWLLLLVLLVVAGIALFVEKFVHSDFKILLFS
                     FYVLFAMFGTFYMSYSIAKSVVEPLDRIEKKTGEINAGDFGSELTLSDIRELADLASS
                     INLMSTRLKNQFVDLTIEKEKFDSVLQNLKEGVFAIDPENASILFQNKSVPGSLIEPN
                     SRSRKLTDATRDLRLLEFVLNHLKGSGDSKMELDLGQNFYAIKMYPLKTNGKTLMYIG
                     VIRNITEEKQSHIIREQFVQNASHELKTPITSIKGYTETLLDRLRLSPESHEKRFLDA
                     ISRNTDRMVRIVEDMLTITRIENQTKISSEEEFSLKSLVENLSYTVEGVVSSKGQKFV
                     VEMPNPLMISADWILLEHMLLNLISNASSYSSEGKTITLKILPIKSDQVQFQVIDQGI
                     GIQDEDKIRIFERFFRVDKNRSRKEGGTGLGLSIVKHIVRLHHGSVKVFDNPEGGTIF
                     SVTIPTRYQTETS"
     gene            complement(1545..1952)
                     /gene="phoB"
                     /locus_tag="GGACKOCJ_00053"
     CDS             complement(1545..1952)
                     /gene="phoB"
                     /locus_tag="GGACKOCJ_00053"
                     /inference="ab initio prediction:Prodigal:002006"
                     /inference="similar to AA sequence:UniProtKB:P0AFJ5"
                     /codon_start=1
                     /transl_table=11
                     /product="Phosphate regulon transcriptional regulatory
                     protein PhoB"
                     /protein_id="X:GGACKOCJ_00053"
                     /db_xref="COG:COG0745"
                     /translation="MELGADDYVRKPFSTRELIARVRSVLRRIKDEEEDEFEGNITIG
                     NIFLNLKAHKAFINNSEVDLTLIEYKILNLFMTNPGVAFTRDKLSDRVWGKDIYVTDR
                     AVDVNIKRLRDKLGDEKERLETIRGIGYRFNEA"
ORIGIN      
        1 cacgggattt cggaataaat aactccaaaa tcctttgtat cgtccttgat accgatatta
       61 attccaaaag ataaaaatcc tttaggcatg tgcatgagta gatcccttga gcgagtcgat
      121 tggatctata tttagaaaat tatctctgtc gaaaagaata aattcaggat gtttcggtct
      181 gataacgagt gggaatcgta actgaaaaaa tggttccacc ttctggatta tcaaaaactt
      241 taacggaacc gtggtgaaga cgaacgatat gtttcacaat agaaagacct aaaccggttc
      301 caccttcttt tcgggaacga tttttatcga ctcggaagaa tctttcgaaa attctaatct
      361 tgtcctcatc ttgaatacca attccctgat cgattacttg aaattgaacc tgatccgatt
      421 tgataggtaa aattttgaga gtaatcgttt ttccttcgga agaataagac gacgcgtttg
      481 aaattaaatt taagagcatg tgctctaaaa ggatccagtc cgcagaaatc atcaaaggat
      541 tgggcatctc aactacaaac ttctgacctt tggatgaaac aactccttct actgtataac
      601 ttaggttttc tacgagagat tttaaggaga attcttcttc acttgaaatt ttggtttggt
      661 tttcgattcg tgtgattgtg agcatgtcct ctacgatccg aaccatacga tccgtgttcc
      721 tagaaattgc gtctaaaaat cttttttcat gactttcagg cgaaagacgc aaacgatcga
      781 gtaacgtttc cgtatatccc ttaatggatg taataggagt tttgagttca tgagaagcgt
      841 tttgaacgaa ttgctctcga atgatgtgag attgtttttc ttctgtgatg tttcggatta
      901 ctccgatgta cattagagtt ttaccgtttg ttttgagagg atacattttg atcgcgtaaa
      961 aattttgacc aaggtcgagt tccattttag aatcgccgga gcctttaagg tggtttaata
     1021 caaattctaa gagccttaaa tctctagttg catcggttaa tttcctagat cttgaatttg
     1081 gttcgatcaa agatcctgga acacttttat tttgaaaaag aatagaagcg ttttccggat
     1141 cgattgcaaa aactccttcc tttaagtttt gtaaaacgga atcgaatttt tctttttcta
     1201 tcgtgagatc cacaaattga tttttaagtc ttgtagacat taagttgatc gaagacgcaa
     1261 ggtctgcaag ctctcgaata tcagaaagtg ttagctcgga accgaaatca cctgcgttaa
     1321 tttctccggt ttttttttcg attcgatcta atggttctac aacactttta gcgattgagt
     1381 aagacatgta gaatgtaccg aacatcgcaa aaagaacata aaaagagaac aaaagaattt
     1441 taaaatcaga atgaacgaac ttctctacga aaagagcaat accggcgacc acaagaagta
     1501 caagtagaag tagccaatta ctaagaagaa gttttgaaaa taaactacgc ctcattgaat
     1561 ctatagccga ttccgcgtat cgtttctagt ctttcctttt cgtctccgag tttatcgcgt
     1621 agtcttttga tatttacgtc tactgctcta tcggtaacgt aaatatcttt tccccagact
     1681 cgatccgata gtttatctct agtaaaggcg actcctggat tggtcataaa aagatttagt
     1741 attttatact ctattaaagt taaatcgact tcagagttgt ttatgaaggc tttatgcgct
     1801 ttcagattga gaaagatatt tccaatcgtg atatttcctt cgaattcatc ttcttcttca
     1861 tctttgattc ttcttaaaac ggagcgtacc ctggcgatta attcccttgt gctaaatggt
     1921 ttacgaacat aatcgtccgc ccctaattcc aaaccgag
//
LOCUS       GGACKOCJ_12            30449 bp    DNA     linear       08-DEC-2021
DEFINITION  Genus species strain strain.
ACCESSION   
VERSION
KEYWORDS    .
SOURCE      Genus species
  ORGANISM  Genus species
            Unclassified.
COMMENT     Annotated using prokka 1.14.6 from
            https://github.com/tseemann/prokka.
FEATURES             Location/Qualifiers
     source          1..30449
                     /organism="Genus species"
                     /mol_type="genomic DNA"
                     /strain="strain"
     gene            296..1186
                     /locus_tag="GGACKOCJ_00054"
     CDS             296..1186
                     /locus_tag="GGACKOCJ_00054"
                     /inference="ab initio prediction:Prodigal:002006"
                     /codon_start=1
                     /transl_table=11
                     /product="hypothetical protein"
                     /protein_id="X:GGACKOCJ_00054"
                     /translation="MIQKSILIFLVFLSFVVCKKDSNDDDLTVAALAALSGGYCNGSS
                     ANTGITVSKGTATLDASSGCVTGVTTCMDSALPTWIKNNFKCSVAYVSGSSYIFKSQN
                     VPNTKSYYYGSSSPLFETLPTGNMPAGNNSVSSQKFVYTIPSSPIKGSGTVGTQGGLV
                     SIGITVNGLAIFNNAANPPDTLAVEAQTFDNFGGHPQNTGVYHHHAAVTKVSNNDSNL
                     IGVILDGYAIYGKKCDNGTSSTGDDFVPTDLDNLHGHTKATVHFSTPTYHYHFAPDAT
                     AGIDTLMGSFFYGTIGSVSN"
     gene            1173..1730
                     /locus_tag="GGACKOCJ_00055"
     CDS             1173..1730
                     /locus_tag="GGACKOCJ_00055"
                     /inference="ab initio prediction:Prodigal:002006"
                     /codon_start=1
                     /transl_table=11
                     /product="hypothetical protein"
                     /protein_id="X:GGACKOCJ_00055"
                     /translation="MFLTKSFFILSIVLTVVFVGCQAGETIENTDPNLQVFQGRFYYR
                     GKLFTGFIKKEIPVLGEIETTQFKNGLEDGEMTSKNKDGQLLERRYFKEGFKEGIHRT
                     WFLNGNNRLYSEFRSGKYIHDRWEWYDNNRPFIYEKFDENGKLLVSKKWNRNGQIFMN
                     TVIAKDGSSIGLPGSKICEPIKSSD"
     gene            2825..3403
                     /locus_tag="GGACKOCJ_00056"
     CDS             2825..3403
                     /locus_tag="GGACKOCJ_00056"
                     /inference="ab initio prediction:Prodigal:002006"
                     /codon_start=1
                     /transl_table=11
                     /product="hypothetical protein"
                     /protein_id="X:GGACKOCJ_00056"
                     /translation="MDPYWQEADKKLPDDLRKVPEFTLLTHENLAFNNQNLRDKYTLV
                     VFFYAKCKGICPMITRNMLNFIPKIKDQTDLQIVSITVNPETDSVEVLKKFRNQYKIV
                     QNNWVFLTGSKKTIYDLARNQFGADIKLISGKDNLNDFVHTENVYLIDKKNYLRGIYR
                     AKGSGDLERLKIELNTLKEEDKKSAITSFNID"
     gene            4115..4468
                     /gene="ssbA"
                     /locus_tag="GGACKOCJ_00057"
     CDS             4115..4468
                     /gene="ssbA"
                     /locus_tag="GGACKOCJ_00057"
                     /inference="ab initio prediction:Prodigal:002006"
                     /inference="similar to AA sequence:UniProtKB:P37455"
                     /codon_start=1
                     /transl_table=11
                     /product="Single-stranded DNA-binding protein A"
                     /protein_id="X:GGACKOCJ_00057"
                     /db_xref="COG:COG0629"
                     /translation="MKNIAHIILDGNLTSDPEIKTLNSGKSVATFTLAVNHDYKSTSE
                     EPGEVSFVEIELWDRQAVNAHEYLKKGKKATVIGELRQDRWKAQDGSNRSKLKVVGQM
                     IRFDGLPGKKEREVA"
     gene            4776..5579
                     /gene="echA8_2"
                     /locus_tag="GGACKOCJ_00058"
     CDS             4776..5579
                     /gene="echA8_2"
                     /locus_tag="GGACKOCJ_00058"
                     /EC_number="4.2.1.17"
                     /inference="ab initio prediction:Prodigal:002006"
                     /inference="similar to AA sequence:UniProtKB:P9WNN9"
                     /codon_start=1
                     /transl_table=11
                     /product="putative enoyl-CoA hydratase echA8"
                     /protein_id="X:GGACKOCJ_00058"
                     /db_xref="COG:COG1024"
                     /translation="MKLAKEIITSKDSKIGVMKLVSDGGPMTLTLSLIHEMCDILKEF
                     TVDQEIRAGIISGPDGDFCVGLDPDAILNSSVDEIAKIMAGIFEMFDSLMSFPKPLIA
                     EVGGNAVGGGAIIAYTCDYRYMVDGKGRIGFAEPLVGLPITSALIIRMRQIMIPSSVS
                     EAAMEGALYKPSDAVRNGLLSEVGASLEELRKKSLGKINVLNRIPASVTVETKRALNK
                     EALEAAKSASKELAYLFKTQSSIIPNLLEAMTANKERRRPVLTHAANYS"
     gene            6477..7220
                     /locus_tag="GGACKOCJ_00059"
     CDS             6477..7220
                     /locus_tag="GGACKOCJ_00059"
                     /inference="ab initio prediction:Prodigal:002006"
                     /codon_start=1
                     /transl_table=11
                     /product="hypothetical protein"
                     /protein_id="X:GGACKOCJ_00059"
                     /translation="MQAKVVEITQNYVNLLKTLSNLMGTSIINYKSFDFYSNPASNWF
                     TRIVLKGNLQSEDLLLEIEDLRLKGFDPYILDFLNTRAHEVFIYELGYNSCDEQIGMF
                     LEGDAISFNKTLNTNLNIQKIESEKDLKIWLKILNDSFESEDRLSLYSKLLNIESFRL
                     YGGFVNGQMTTTGMTFYDGESFGLYSITTDRNYRGLGYASNIVEHILGEIREVFSGFI
                     ILHATQAGKKIYEKFGFENSILLRHWGKL"
     gene            complement(7312..7827)
                     /locus_tag="GGACKOCJ_00060"
     CDS             complement(7312..7827)
                     /locus_tag="GGACKOCJ_00060"
                     /inference="ab initio prediction:Prodigal:002006"
                     /codon_start=1
                     /transl_table=11
                     /product="hypothetical protein"
                     /protein_id="X:GGACKOCJ_00060"
                     /translation="METLLLNSNFEINSSLGKNNSETVTLLIPEKTWIHFSEKNRKNL
                     SKKIPELLKIYGKYLSTTKRLGKNAGRTLYQPSPGKHKMKRVNVRVNTASWTLFGALA
                     QAHGISRCYLFNYLLWLDSLGVGNSIVNTVNAGVPTFHRSYSYILHLNLTNNRVIRKF
                     QYKPKSYILNH"
     gene            complement(8705..9079)
                     /locus_tag="GGACKOCJ_00061"
     CDS             complement(8705..9079)
                     /locus_tag="GGACKOCJ_00061"
                     /inference="ab initio prediction:Prodigal:002006"
                     /codon_start=1
                     /transl_table=11
                     /product="hypothetical protein"
                     /protein_id="X:GGACKOCJ_00061"
                     /translation="MARVEFDSLYIETSRMSLPDKEVQLVVFNGKVTNSNSFEISRKI
                     HFIFEEEIYNIILDLSNLEYINSVGVATILTLIKTVDQHSGKIVIGGLNHFLENVIRL
                     MELPKKVQIYHSIEEAQKAFSS"
     gene            complement(9173..10462)
                     /gene="hom"
                     /locus_tag="GGACKOCJ_00062"
     CDS             complement(9173..10462)
                     /gene="hom"
                     /locus_tag="GGACKOCJ_00062"
                     /EC_number="1.1.1.3"
                     /inference="ab initio prediction:Prodigal:002006"
                     /inference="similar to AA sequence:UniProtKB:P19582"
                     /codon_start=1
                     /transl_table=11
                     /product="Homoserine dehydrogenase"
                     /protein_id="X:GGACKOCJ_00062"
                     /db_xref="COG:COG0460"
                     /translation="MERIRIGLIGAGTVGSGVIEILKKESNKYLEKFGIELILSSVCT
                     RTPEKIKKELQSFPNCKLESDYQKLVTDPEIDMILELVGGTDIAYSIVKDALKFGKTV
                     ITANKALLSQKGDELFSFAQEKGLEIGIEASVAGAIPVIRSIKSSLGSDSFLSLYGIL
                     NGTTNFILSKMELENLDYSEALRIAQDLGFAEKDPTFDVEGIDTAHKISILGSLAFSE
                     KIPLQSVQIEGITKISGLDIRFASELGYRIKLLGLVRKLSHKIEARVQPVMIPIKHPF
                     ANIMNEMNAVYYQTAYAGTGMFVGKGAGSLPTASSVVSDILYYGARRNKSIFQEKNTF
                     PQAMISEANVSLVRYYLRFTTVDLPGVLSEISKVLGDHGVSISSVRQNETEKEPVEVV
                     VITHPATEESIKNSLKIIDGLSLIRHTSVAIRLEDKL"
     gene            10604..11215
                     /locus_tag="GGACKOCJ_00063"
     CDS             10604..11215
                     /locus_tag="GGACKOCJ_00063"
                     /inference="ab initio prediction:Prodigal:002006"
                     /codon_start=1
                     /transl_table=11
                     /product="hypothetical protein"
                     /protein_id="X:GGACKOCJ_00063"
                     /translation="MANKRRPPRKKHHSNHKGSGGNRENADSNRGGNEQRVRSHQQRQ
                     QQQGKNFQRNQEFPRKSKELALEKNSSPKVRASQENGKLITRAIFIFSILLLGIFSYF
                     ICENYHTKTPVYGKRGWDDTFHRSVTWVQAKEICEEKSKRLPGKDQLKTFSKRADQKL
                     RNAGTFWSSSQDGEAGYYFSVNFKDGSETSSPGTIKYNVICVK"
     gene            12788..14062
                     /gene="pyrC"
                     /locus_tag="GGACKOCJ_00064"
     CDS             12788..14062
                     /gene="pyrC"
                     /locus_tag="GGACKOCJ_00064"
                     /EC_number="3.5.2.3"
                     /inference="ab initio prediction:Prodigal:002006"
                     /inference="similar to AA sequence:UniProtKB:Q81WF0"
                     /codon_start=1
                     /transl_table=11
                     /product="Dihydroorotase"
                     /protein_id="X:GGACKOCJ_00064"
                     /db_xref="COG:COG0044"
                     /translation="MIKKISGRIVTHEKDFLGTVEWDSKTGLILTVLEQKESIPILNS
                     QHQENEIQFNSLETVIFPGFGDIHIHAREDESGKHTYKEDFVSASAAAVNGGVIHVAD
                     MPNNPIPPIDENSYSKKRKLADRSNIHITLYAGIGPDTKPLKKSVPYKVFMGPSIGEL
                     FFHNNQTLEDTISSYVGENVSFHCEDPEILEKHQNETFHEDRRPTEAETTATDFALYL
                     IEKYNLRGKLCHYSTGEGLNKIKFAKQKGVKVTCEVTPTHLFFDRSMLTPENRHWFQM
                     NPPLRSKEDRERMLEGVKQGWIDYLATDHAPHSIEEKRKGTSGISQLDTYSLFVTWLV
                     LKAGVELKTVARICAKNPGDFVNEYLPEKFGKGFGRIEPGYSANFTVLNLKKPKKFLK
                     EEIKSKSGWSPFENFEFPGSIEAVFFLGKQMK"
     gene            14249..14428
                     /locus_tag="GGACKOCJ_00065"
     CDS             14249..14428
                     /locus_tag="GGACKOCJ_00065"
                     /inference="ab initio prediction:Prodigal:002006"
                     /codon_start=1
                     /transl_table=11
                     /product="hypothetical protein"
                     /protein_id="X:GGACKOCJ_00065"
                     /translation="MLFPTQRFTSMEVRRIAFYNKLKSGKDFVFERILNLLIGKGAVS
                     ARGVAHIFLRKISYY"
     gene            complement(14692..16248)
                     /gene="hflX"
                     /locus_tag="GGACKOCJ_00066"
     CDS             complement(14692..16248)
                     /gene="hflX"
                     /locus_tag="GGACKOCJ_00066"
                     /inference="ab initio prediction:Prodigal:002006"
                     /inference="protein motif:HAMAP:MF_00900"
                     /codon_start=1
                     /transl_table=11
                     /product="GTPase HflX"
                     /protein_id="X:GGACKOCJ_00066"
                     /translation="MLVGSDNSIEIPFLDRLRISEARLRGLRLVHTHLKGEPLNQEDL
                     TDLALLRLDYFTAIVMDHFGNPNGYYSAHLNPESEDELWTVLPKQYPGQLTEGILEEI
                     LEIESRLSRSKKNLKDAQKENRAFLVGVYPERNVGRHPSLSMEELKELCKTAEVHVVD
                     TFIQRKNRLDPSTVLGKGKLEEIILKAIQKHVELLVFDLELTPSQAKKISDIADIKVI
                     DRTQLILDIFARNAKSRDGKLQVELAQLKYLKGRLTELDDNMSRLTGGIGGRGPGETK
                     LEIGKRRVEERITRLEVELKSLKKRREINRRQRKKNELPAVGIVGYTNAGKSTFLNAL
                     TNSEVLSENKLFATLDPTTRRIRFPEEREIIISDTVGFIHDLPPELSNAFKATLEELG
                     DSDLLVHVVDVSNPDYKLQMEAVEKILEELELSHIPMIQVFNKIDRLEKFKIWVIENG
                     YKKSSSVDHGPGLEAITDLKEELGIDTFSDSILVSAFQGWGLKTFLDLLEDRIYNLSR
                     SNYSNTSSVY"
     gene            16609..18069
                     /locus_tag="GGACKOCJ_00067"
     CDS             16609..18069
                     /locus_tag="GGACKOCJ_00067"
                     /inference="ab initio prediction:Prodigal:002006"
                     /codon_start=1
                     /transl_table=11
                     /product="hypothetical protein"
                     /protein_id="X:GGACKOCJ_00067"
                     /translation="MLSFSKLQNLFLYVILISLLNVFSSLKAESFNKPFPNQNSFQKT
                     DATEDDAENSDPKETPPKEKETDPTGSLNIDDPRTLTEEWDGVSSYERRKRKDLTLKE
                     RQEIDYDLSVKKGILTVFRAETEKRYKTLDRIALTHPIPRVRAAAVLAIGRMGKGGIK
                     TLHQVIEKDGEAVRQAAYRALADLGSPSSLNYFFSGIKSSDPDIQFSSWRGMGKTQDP
                     SARDALLRQGIRSSRKEIVKASILGLAAFQINEDLKLFKTYLNSDDIELQKIAIEALG
                     IHKTRASLRILEQTLETKPQYVKNIIEAIGQNTSLYGTYSFIRILENSISEDLTQRVM
                     QQLYLRKAFYQFGTVNVEGAYSQESPYPASRKLHPLSPGEVGKILKKSDRRFIQKVGN
                     KFAEDHYYLLLLESKNPESYYETIQSWVFGSYLKIRTITALPTMLKEKKVKKFLKKRP
                     PSYKFTPASEMEETDPASPTNQNEEPTTEEGPPLEN"
     gene            complement(18058..18471)
                     /locus_tag="GGACKOCJ_00068"
     CDS             complement(18058..18471)
                     /locus_tag="GGACKOCJ_00068"
                     /inference="ab initio prediction:Prodigal:002006"
                     /codon_start=1
                     /transl_table=11
                     /product="hypothetical protein"
                     /protein_id="X:GGACKOCJ_00068"
                     /translation="MKKSVLIVDDNDRYANNLKIWFEQKGFETVRAVNAAQGWEIYSK
                     DKNRFHTIVTDITMETQTSGLWMIRRIHKDGYVGNKIIATTGFDFPGVMFFSASILPW
                     FAGIGWMVPKVPLKEGKVVFLSTSLKSRITFESVL"
     gene            complement(18468..20363)
                     /gene="msbA_1"
                     /locus_tag="GGACKOCJ_00069"
     CDS             complement(18468..20363)
                     /gene="msbA_1"
                     /locus_tag="GGACKOCJ_00069"
                     /EC_number="7.5.2.6"
                     /inference="ab initio prediction:Prodigal:002006"
                     /inference="similar to AA sequence:UniProtKB:P60752"
                     /codon_start=1
                     /transl_table=11
                     /product="Lipid A export ATP-binding/permease protein
                     MsbA"
                     /protein_id="X:GGACKOCJ_00069"
                     /db_xref="COG:COG1132"
                     /translation="MKFFFRLLSYSVHYKYRFTLGIVFALLTAILNAVSLTALIPLFD
                     SLGNDKQTRFQLQMTLPEQRIILKQKVFGKDSLDGLEKTKLLLIEVKEWVNGRTKGLE
                     PKEVVWSICIIVMPLYLLKLITYLLSVFCIATAGYKAVRDIRQELFEKNQLLPLTYFF
                     KEKTGLMMSRIINDVEVIAAVISSNFRDATINFFYVITHLMVLLYLNTELLLIACLTV
                     PVIILPVTLFTRKITKSTARSQEKMADLNANIQEMISGIKVIRVFNSEKYEQEKFGKI
                     NQNVYRRNFKGQFYLQIAPSLVELTSSVVVLGFFAAGASLIYNGRFTQGEFMAFLLTL
                     LFLLRPLTQLSQMVGKVTQSIASGKRIFEIIDLETEDHSEESKITASPLSQNIEFKNL
                     FFSYPGTGSAVLKDINLKVKKGETIALIGASGCGKSTLMDLIPRFFDPTSGSIEFDGI
                     DIRDLSLGDLRKKIGIVTQDIFLFHGSVADNIAYGKPGATRKDVIRAARLAHAHDFIK
                     KMDNGYDSILGVRGLNLSGGQRQRLVIARALLRDPEIMILDEATSALDVESERLVSDA
                     LRRLYANRTTFVIAHRLSTIKDIPRIIVMDNGKIVEEGDHNSLYDKNGIYRKLSDNQF
                     ANNGVLP"
     gene            complement(20360..20938)
                     /gene="pabA"
                     /locus_tag="GGACKOCJ_00070"
     CDS             complement(20360..20938)
                     /gene="pabA"
                     /locus_tag="GGACKOCJ_00070"
                     /EC_number="2.6.1.85"
                     /inference="ab initio prediction:Prodigal:002006"
                     /inference="similar to AA sequence:UniProtKB:P28819"
                     /codon_start=1
                     /transl_table=11
                     /product="Aminodeoxychorismate/anthranilate synthase
                     component 2"
                     /protein_id="X:GGACKOCJ_00070"
                     /db_xref="COG:COG0512"
                     /translation="MFLLIDNYDSFTYNLYQYFSQIGNEIEVYRNDKITLDEIKHLSP
                     KAIILSPGPGRPEDSKVCLDVIRELGGKLPILGVCLGHQAIGLVHGGKIVSAPSIMHG
                     KISLVEHDGKDIYKGISSPFVATRYHSLVIQPESLPKELEIASKTPDGVIMGVRHKTK
                     KHLYGVQFHPESIMTGAGLDLIRNFSSIVQEL"
     gene            complement(20938..22359)
                     /gene="trpE"
                     /locus_tag="GGACKOCJ_00071"
     CDS             complement(20938..22359)
                     /gene="trpE"
                     /locus_tag="GGACKOCJ_00071"
                     /EC_number="4.1.3.27"
                     /inference="ab initio prediction:Prodigal:002006"
                     /inference="similar to AA sequence:UniProtKB:P20580"
                     /codon_start=1
                     /transl_table=11
                     /product="Anthranilate synthase component 1"
                     /protein_id="X:GGACKOCJ_00071"
                     /db_xref="COG:COG0147"
                     /translation="METPVSLFAKWGCESSQNSFLLESVEGGEKLGRNSFLGKTPSRL
                     LQGKDGLFYITVANEPPTEVITYDPLVLLENLLGDDVYVQDYRLPPFAGGAVGFLSFA
                     AVRYYENIPDTKPEDENAPDCYFGIYDELLIVDHIDHVLRIVVNARVGEHSSLRECYD
                     FVIDKINSIENEIRNGSIPEEIKNPKIATGSLELNPNIPDEEYKKNVEKAKEYIQAGD
                     IFQVVPSRKLKFKPDVPPFQVYRGLRTVNPSPYMYYLKLGEITIVGSSPEIMVKYAGN
                     QTYLRPIAGTRPRGKNPNEDKFLEENLLSDPKEISEHIMLVDLGRNDLGRVCKPGSVH
                     VNDFKVIEKYSHVMHIVSQCSGELDDEKTVYDLIRAALPAGTVSGAPKIRAMEIIDEL
                     ETTRRAIYSGALGYISFSGETDLAIIIRTIVFYKDTAFLQAGGGVVYDSVPELELEET
                     KNKMAALLKAVEFARNGLKGEWK"
     gene            complement(22446..23609)
                     /gene="acdA_1"
                     /locus_tag="GGACKOCJ_00072"
     CDS             complement(22446..23609)
                     /gene="acdA_1"
                     /locus_tag="GGACKOCJ_00072"
                     /EC_number="1.3.99.-"
                     /inference="ab initio prediction:Prodigal:002006"
                     /inference="similar to AA sequence:UniProtKB:P45867"
                     /codon_start=1
                     /transl_table=11
                     /product="Acyl-CoA dehydrogenase"
                     /protein_id="X:GGACKOCJ_00072"
                     /db_xref="COG:COG1960"
                     /translation="MEFALSSEQKELRDLARKFAKEEIRPKAEHHDHTGEYPLAVLKK
                     AWEIGLMNIHIEPRFNGAGMQELDDVIIGEELFWGCSAMATAILANNLALAPVLLGAN
                     DRIKKEFVQPMTEEFKLAAYAVTEPGAGSDVAAIRTSAKKVGDEYILNGSKMWITNAG
                     YADWFFVLTKTDPSAGHKGITGFIVDSKTPGIIMGKKEINMGQKCSDTRGITFEDVKV
                     PAWQMIGREGEGFKIAMGAFDHTRPGVAIGAVGVARAAMEHSIQYANTRNTFGRPIME
                     NQGISFMIAEMARDIEAGRLLCYQAAWMIDNGFRNTYQASIAKMFCADMCMRVCTDAV
                     QVLGGYGFNTEYPVEKLMRDAKIFQIYEGTSQIQRMIVSRFLADGKGIEGPNF"
     gene            complement(24804..27557)
                     /gene="polA"
                     /locus_tag="GGACKOCJ_00073"
     CDS             complement(24804..27557)
                     /gene="polA"
                     /locus_tag="GGACKOCJ_00073"
                     /EC_number="2.7.7.7"
                     /inference="ab initio prediction:Prodigal:002006"
                     /inference="similar to AA sequence:UniProtKB:P00582"
                     /codon_start=1
                     /transl_table=11
                     /product="DNA polymerase I"
                     /protein_id="X:GGACKOCJ_00073"
                     /db_xref="COG:COG0258"
                     /translation="MKRLLIIDGHAFVFRAYYAFGASNLTNSKTGKPSGATFGFFKML
                     FKLIQDYTPSHIAMTFDPGGPLERGKIFQDYKANRKPMPEDLRPQIQEVMDTLEKIGF
                     KILKVEGQEADDVIGTLCETYRSTAKEILIFSGDKDLYQLLEKKNIKMLRGKKGVTEF
                     VEIDSAWVKEELGVDVKQIPDYMGIVGDTSDNIPGVKGIGDKGASKLLQEYKSLDGVY
                     KNLDKIKNPGLKTKLSEQKENAYLSKQLATIRRDLQLGITEKDIEIPDYKSDAAILYF
                     KSQGYNVLSKDLAKSAGKEVPKDPEPAADSSENVTIPTAEKGSYKLISSIDELSKICR
                     GLLKSRVLSVDTETTSPNPAMAELVGISFSNQEKTGFYVSVKNNASLFQDKSLNLDEV
                     REHLGPVLSSQVPKVGQNIKYDLIVLENHGFVLNNIQFDTMLASYVLRPEGRRHNMDD
                     LAKEFLNYNTITYEDLVGTGKKKKELTDIDPEQVAEYAAEDADVTFRLYQIFRKSIKD
                     SGVEPILREMEMPLISVLAKMEKTGIALDVPYFEELARDFDREIRHLESEIHRQAGGP
                     FNIASTKELQKILFDDLKLRIVKKTQTGFSTDHEVLEELAGEHPIIEKLLDYRKYTKL
                     KSTYVDALPKMVNPKTGRIHTSYNQTIAATGRLSSTDPNLQNIPIRDREGRLLRKGFT
                     VDSNDYEILSLDYSQIELRIMAHISKDPAMLEAYNHGLDIHKRTAVALYGVPEIDVTH
                     EMRDKAKVVNFSVIYGVTPYGLSRNLRIPRDEAKSFIERYMTQYPGVKSYMDSMVEFA
                     EKNGYVQTLTGRRRPVTDINSTHKSAKEAAKRIAINSPIQGTSADMIKIAMIKIHEDI
                     EKKHYKSRMLLQVHDELVFEVHKKEKDDFKASMKKHMETAMSLDLPIVVEGKFGVNWD
                     EAH"
     gene            complement(27554..28660)
                     /gene="bshA"
                     /locus_tag="GGACKOCJ_00074"
     CDS             complement(27554..28660)
                     /gene="bshA"
                     /locus_tag="GGACKOCJ_00074"
                     /EC_number="2.4.1.-"
                     /inference="ab initio prediction:Prodigal:002006"
                     /inference="similar to AA sequence:UniProtKB:Q81ST7"
                     /codon_start=1
                     /transl_table=11
                     /product="N-acetyl-alpha-D-glucosaminyl L-malate synthase"
                     /protein_id="X:GGACKOCJ_00074"
                     /db_xref="COG:COG0438"
                     /translation="MILHIDTETGWRGGERQLLLLAEGLKKRKIPQLILGRPGSALES
                     RCSDQGLPFQAVDMRGEWDLTSIQTIRAIVLEKKIKLIHTHTAKAHTLALLAKSKLPN
                     TKLIVSRRVDFSIRKNLFSIWKYKSKRNDLFLTVSDKIREILLRDGVDPAKTVTVHSG
                     IDFAFAKKLPNSTLYKKEFSLKKDTIVIGNVAALVDHKDQKTLLKAVSKIDPSKNFKV
                     FIVGEGELRKELEDFANTLEISDKLIFTGYRTDVPDILSLFDIFTLTSKEEGLGTSIL
                     DAMAVGLPIVATKGGGIGEMLTHEKGAFLAEVGDSESLAKYYEILIDDLKLRRTFGNF
                     NKESVKRFSIKNTIRKTELAYYSFLGEDLFGEKV"
     gene            29564..30340
                     /gene="yafJ"
                     /locus_tag="GGACKOCJ_00075"
     CDS             29564..30340
                     /gene="yafJ"
                     /locus_tag="GGACKOCJ_00075"
                     /EC_number="2.4.2.-"
                     /inference="ab initio prediction:Prodigal:002006"
                     /inference="similar to AA sequence:UniProtKB:Q47147"
                     /codon_start=1
                     /transl_table=11
                     /product="Putative glutamine amidotransferase YafJ"
                     /protein_id="X:GGACKOCJ_00075"
                     /db_xref="COG:COG0121"
                     /translation="MCELLGMSANVPTDICFSLTGLVQRGGKTGPHRDGWGIAFYEGK
                     GLRVFHDPEPGVESKIAAFVQKLPIKSETVISHIRKANHGKVELKNTHPFIREFWGSY
                     WTFAHNGQFKKIKQEPLGDFHPVGSTDSEHAFCWLLGKLKRKFKTYPKKETELFKTIE
                     SLLWELHQKGVSNILLSDSKNLYAFCSTKLSWITRKSPFGKARLVDADLSVDFRKVTT
                     PGDRVTVIATCPLTSNEEWTICKPGDFSVWRKGKIVFSNQ"
ORIGIN      
        1 gttcttattt ttcttacgaa aaaattgacc taagataaag cggattgctt acactgaatt
       61 caagttaaaa tactaaatac tcaattttat agttctcaag tggataaggc gaaaattgta
      121 aagtagggaa aaaattgtta ctctaaaagc gttcatttca aatccaaact cctttaaaaa
      181 aacaaaaatt aacttagtct acgagcattt tagttcttta tcttatactc aagtagtgta
      241 aaataggcgc gcttaaaccc gggtttgggt gtttgaaaac aatgtaggag aaaatatgat
      301 tcaaaaatcg attttaatat ttctggtctt tctttccttc gtggtttgta agaaggattc
      361 caacgatgat gatcttactg tagctgcttt ggccgcgctt tctggtggat attgtaatgg
      421 aagttcagct aatacgggaa ttacagtatc taagggtacg gcaactttgg atgcatcctc
      481 aggttgtgtt accggagtga ctacttgtat ggattcagcg cttcctactt ggatcaagaa
      541 taactttaaa tgttccgtag cttatgtatc tggttccagt tatatattta aatctcagaa
      601 cgttcccaat acgaaaagtt attattacgg ttcaagttct cctttgtttg aaacacttcc
      661 gacaggaaat atgcctgcag gaaataattc cgtttcgagt caaaaattcg tttatacgat
      721 tccttccagt cccataaaag gaagtggaac tgtcggaaca caaggcgggc ttgtgtcgat
      781 aggaattaca gtaaacggtc ttgcgatttt taataacgca gccaatccac ctgatactct
      841 cgcagtggag gctcagactt ttgataactt tggaggccat cctcaaaata caggagttta
      901 tcaccatcac gctgcggtaa caaaggtgag taacaacgat tcaaatttga tcggagtgat
      961 tttggatggt tacgcaattt acggaaaaaa atgtgataat ggaacttcgt caactggaga
     1021 tgactttgtc ccaactgatt tggataattt gcatgggcat acaaaagcta cggttcactt
     1081 ttctactcca acttatcact atcactttgc tcctgatgct actgcaggga ttgacacttt
     1141 gatgggttcc tttttttacg gaacgatagg aagtgtttct aactaaatcg tttttcatac
     1201 tttcgattgt cttgacggtc gtgtttgtcg gctgtcaagc aggagagacg attgaaaata
     1261 cagatccgaa cttacaagtg ttccaaggcc gattttacta tagagggaaa cttttcaccg
     1321 gatttatcaa aaaagagatt ccagttttgg gagagataga aacgacccaa tttaaaaacg
     1381 gtttagaaga tggtgaaatg acttctaaaa acaaagatgg tcagttattg gaaagaagat
     1441 attttaagga aggattcaag gaaggaattc ataggacttg gtttctaaat ggcaacaatc
     1501 gattgtattc cgagtttcgt tccggaaagt atattcatga tcgttgggaa tggtatgata
     1561 ataatcgacc ttttatctac gaaaaatttg atgaaaacgg aaaattactc gtttctaaaa
     1621 aatggaatcg gaacggacaa atttttatga ataccgtaat tgcaaaggat ggaagttcta
     1681 tcggtttacc cggaagcaaa atttgcgagc ctatcaaaag ttcggactga tcgttttcca
     1741 ttttgtagaa atagaatttt agaacgtcta tttttaaaca actggatctt tgaattatgt
     1801 ttgaaaaaat gattcatttt tttgaatata aggaaactta tagttaacgc gcgtttggcg
     1861 taaaaaaatt agaaaattat agtatggtga attttttcat tgtatgatct tcgccaaata
     1921 ttgatttatg aagaaattga gtttttgggt tttatggaag tttcttttga gacttgttca
     1981 aaattttaga atgaatcatt ttgaattttc agtaaaatat ggtagttccc acagaaacta
     2041 ttatattcta tgatttatag ttttactgac cactataaaa ataaggaccg taaattttga
     2101 gataaatgcc agtttcaagg tggaattttg gacatatatt ttatcattct gagtagcatt
     2161 tttgttatta tgatttctgt atgagttccc acatttttgt gaaattacta taaggcttgt
     2221 ctaaaaacca aaaccgtcca atctaggaac tactacaaaa atttaacgag attagaatta
     2281 ctcgaaagtt cgtaaattgc caaatgcaac ttaatttgta gggaactact gcattttatt
     2341 gaaaattttt aaagaattat agcataaaat tctttgaggt ttggggacag ctctaagtat
     2401 ctcagaaata ttttagaata atcggaatcg gcactttaag caaagataaa atattttgag
     2461 ataattactg aactctataa aattaaacat tgtgagtttt tattgtaaag cactgtttga
     2521 atataaaatg ttgacactct attctataat tctgagtaaa acgcatttct gtttaaactc
     2581 agtaaaactt tctctatgga tcgttctaag taacttagcg cattgctttg tggcagattc
     2641 ttaataaaaa aagttggttt gaaataatga atttaatata taaattattt ataaaattaa
     2701 tatatttttt tttattatat tttttgttgt tttttgtgaa gatataaaag aaaaatacca
     2761 tcctgaatta acttattttt cttttcctaa ggaaggaatt cttccttact ttaaaggtga
     2821 agtaatggat ccttattggc aggaagcgga caaaaaattg ccggatgatc ttagaaaggt
     2881 tccggagttt actcttctta cccatgaaaa ccttgcattt aacaatcaaa atttgagaga
     2941 taagtatacg ttagtcgtat ttttctatgc gaagtgtaag ggtatttgtc ccatgattac
     3001 cagaaatatg ttgaatttta tccctaagat aaaagaccaa actgatcttc agattgtttc
     3061 gattactgta aatcctgaga ctgattcggt ggaagttctt aaaaaattta gaaatcaata
     3121 taaaattgtt cagaataatt gggtttttct cacgggttct aaaaagacga tttatgattt
     3181 agcaagaaat caattcggcg cggatataaa gttgatttct ggaaaggata atttaaacga
     3241 ttttgttcat acggagaacg tatatttgat tgataaaaaa aattatttac gaggaatata
     3301 tagagccaaa ggttctggag atttggaaag attgaaaata gaattgaata ctttaaaaga
     3361 agaagataaa aaatctgcga ttacttcatt taacatagat taacgtaaga gattcatttt
     3421 ataaaatttg atttttctgt aaaaataaaa tgtgggaact aacacaagtc taggttctac
     3481 acttagattt tgaaaatgta agaactctta tcgattccaa tcacgaaaaa taaatgttta
     3541 aaaattcata atgtgactta atttgtggga actgctacga atctaagatt ttgcgataga
     3601 accttgaaat gtgggaactc atacagatct ggatttcaca gtaagactta caaaaactca
     3661 aatattatct gagcaagaga cttgattcgt aaagataaaa atgagtgtag gaactcatac
     3721 agagtcttat tactcgaacg tataaaaaca atactatgat gagtttgttt caaaaattag
     3781 aatgtcggat ctttttcaaa aaagccaaaa atttcagatt aggcgtaatt tgtaagaatt
     3841 tatatgtttt cacaaaatgg gctgttgatt tttgatctta tttttatata tctgagtagt
     3901 aataatcaat aaaactctaa aaacctataa tggtaccaaa aagatttgca ctgtgggaac
     3961 taacacgttt ttttaaagat caaatcgcta ttttgtaaac atcaaatcaa aagctttctc
     4021 aaaaaaaatt taagatttat gctccattca attcttgtta tgaactgttg tttataggga
     4081 agaacaaatt ttcctcacaa taggagtatc aagaatgaaa aacatagcac atatcatttt
     4141 ggatgggaat cttacttccg atccggaaat caaaaccttg aatagcggaa agagtgttgc
     4201 tacatttact ctggcggtga accacgatta taaatctact tcggaagaac cgggagaagt
     4261 ttcttttgta gaaatcgaat tgtgggatcg tcaggctgtg aatgcacacg agtatctcaa
     4321 aaaaggaaaa aaagcaaccg ttattggtga gcttcgccaa gatcgttgga aggcacaaga
     4381 cggtagtaat agaagtaaat tgaaagtagt cggacaaatg attcgatttg atggtctacc
     4441 tggaaagaaa gagcgagaag tggcttaaat ttttaaaggg agaattaaaa aaattctccc
     4501 tttaaagctt gcctaaaact ttaaagccat gggaactttt gcaattttta acctattgaa
     4561 aaaatttata aatcttctac taatctctgt ggaaatgaat atcgtgaatt tttatagaga
     4621 ttagtaaaat cgaaagttga gagttcaaac agttagttta tttttttata agaattactc
     4681 tctgagaaga aaataagttt gatccaaaat tatcaaatgt tcactttgtc aatcaatcga
     4741 gggattttta aatccaggag atcgaaagca atcgtatgaa actcgcaaaa gaaataatta
     4801 cttctaaaga ttcaaaaatt ggtgttatga agttggtatc cgacggtggc ccgatgacat
     4861 tgacgctttc cttgattcac gagatgtgtg atatattgaa agaatttacc gtagaccaag
     4921 agattagggc gggaattatt tccggacccg atggagattt ttgtgtaggg ctggatccag
     4981 atgctatttt aaattcctct gttgatgaaa ttgcaaaaat tatggccgga atttttgaaa
     5041 tgttcgactc tcttatgagt tttccaaaac ccttaattgc cgaagtgggt ggtaacgccg
     5101 tcggaggagg ggcgatcatc gcttacacgt gcgattatag atatatggta gacggaaaag
     5161 gaagaatcgg atttgcagag ccgttggtag gattgccaat tacatctgca ctaatcatta
     5221 gaatgagaca aatcatgatt ccttcttccg tatccgaagc tgccatggaa ggtgctcttt
     5281 ataaaccttc tgatgcagtt cgaaacggat tgttaagcga agtaggggct tctttagagg
     5341 aattgagaaa aaaatccttg ggcaaaatca atgttcttaa ccggattccg gcttctgtaa
     5401 cagtagaaac taaaagagct ttgaacaaag aagcgttaga ggctgcaaag tctgcttcga
     5461 aagaattagc atatcttttt aagactcagt cgagtattat cccgaatctt ttggaagcaa
     5521 tgaccgcaaa taaagaaaga agaagacctg tattgactca tgcggcaaat tattcataaa
     5581 tcaacgtgag tttactctaa aatctgtccc aaaaacctag aaatgtggga gctatcacat
     5641 ttttaattac tgaagaacct tcaaaaaacg taattgaatc tacaatgaga ctgaatttgt
     5701 gggaactact gcggaaacta taatagcgaa aaaatattaa aatcgacaat caactgtttc
     5761 tgcgagaaca actgcatttt tgaagattca aaaataatta attctaaggt tttggaagat
     5821 ttttaagaaa attgaaaaga atgtaaacga aagaaaatag tatttctttt gttgtagaac
     5881 tatttgtaga tggaatcgga tttttttgaa agtgtgggaa ctatcacatt tttgaagaaa
     5941 gataagtttt ccggaattaa gaatttctta cgccaagacc actttaaatc attttaatct
     6001 actatactat tcataactat ataataaggt acctaatctt ttacatagaa tttttatcgt
     6061 aaagtcttgt ttgagtctaa aagattggat acttttttat atagtttagt tttgagtaac
     6121 caagtgtcta acaaaacggc tacaattttt gaaattcaac ttgtgggcct tgtttttggt
     6181 agttgttgct tattttggga ttttaaatct gaatataaag aaatttattt gttagatgaa
     6241 aaaaagagtt ttagattggt cctattggtt ttcattttaa aacttgtatc aaattttcta
     6301 aaaaattaaa ttataatttt ataatattat ttaacagaaa tgacaccttt gtctataatt
     6361 caattttatg attgttcgaa attatagaat acgtaaaatt ctatttataa atggagattc
     6421 gtatcaaggc tcatttcctt tattctgtcc gaattagtca tcactaggaa tttgtaatgc
     6481 aggcgaaagt tgtagaaatc actcaaaatt acgttaatct tcttaagact ctttctaatt
     6541 tgatgggaac ttctattatt aattacaaga gttttgattt ttattcaaat ccggcttcga
     6601 attggtttac gagaattgtc ttaaagggaa atctgcaatc cgaagatttg cttttagaaa
     6661 tcgaagatct aagacttaag ggatttgacc catatatatt ggatttctta aatacaaggg
     6721 ctcatgaagt ttttatttat gaactcgggt ataattcttg tgacgaacag atcgggatgt
     6781 tcttggaggg agatgcgatt tcgtttaata aaacattaaa tacgaatttg aatattcaga
     6841 aaattgaatc agaaaaggat ctaaaaattt ggctaaagat cttaaacgat tcttttgaat
     6901 ctgaagatcg actgagctta tattccaagt tgttaaatat agaatctttt cgtttgtatg
     6961 ggggttttgt gaacgggcaa atgactacaa ctggaatgac tttttacgat ggtgagtctt
     7021 tcggtttata ctctattaca actgatcgta attatagagg tttgggctat gcgtccaata
     7081 ttgttgagca tatattaggt gaaatacgag aagttttttc tggttttatt attttacatg
     7141 cgacacaagc aggaaaaaaa atttacgaga agtttggttt tgagaattct attttgctcc
     7201 gtcattgggg taaattgtaa tacgatttga ggagatccag tgtatttttt caaaatcatc
     7261 ttccttgagg atacttgatg gttttttaat gcgaaaacca ttttccggtt tctaatgatt
     7321 taaaatatag gatttaggtt tatattgaaa tttgcgaatt actcgattgt ttgtcaagtt
     7381 taggtgaagt atataactgt aagagcgatg gaaggtggga accccagcgt taaccgtatt
     7441 cacgatcgaa tttccaacgc ccaaagaatc caaccaaagg agataattga aaagataaca
     7501 acgagatata ccatgggctt gtgcaagagc gccaaacaaa gtccaacttg cggtattgac
     7561 ccgaacatta acacgtttca ttttatgttt tcctggactg ggctgatata aggttcttcc
     7621 agcgttttta ccaagtcgtt ttgtagtaga aagatatttt ccgtagattt ttaaaagttc
     7681 aggaattttt ttggaaaggt ttttgcgatt cttttcggaa aaatgaatcc aggttttttc
     7741 tggaatcaac aaagtaacag tttcagaatt gtttttacca agagaagaat tgatttcaaa
     7801 gttagaattt aataataaag tttccatacc gataacagtt ctatgtgaag atcgaatgga
     7861 gtggattttt gaagaaaaaa gttggaaatt tacattttat attttaagaa acctttataa
     7921 aatgaatttt taatcaatgt cttcaccaaa ctacgatttc atgtagaaat ttgatttgct
     7981 ggttcatcta gtgaaataca ataaattttg aaatatgtta taatttaagg taagttcgac
     8041 gtaagaaaat atgggcaaat ccggtttgcc acagataagc cggaccgggc tttcaccaat
     8101 caacaaattg aggattctct tgaaaacaaa atcttttctc ctgatttcaa tttgttatag
     8161 aacgcgatct gacgagcgcc catagaagtg ggacgctgag tttaaaagag tgttttgcgt
     8221 atcaattgct ttcgcattgg attcgccgaa tttacgtttt attatatagt cttgagtaga
     8281 ttggtattca acgtttactt tgaattcata gttaatttga ctttatacgt ggtagttccc
     8341 acaacctaat tgtttagaga caaattttaa tagataaacg actatttgtt gttaattgag
     8401 gattcataaa tttttttctt taactttaaa tcgtattaaa aagttacctg agtatttgaa
     8461 aatattactg taaaattgtg atttgtgtga gttcccacat tttgttttat agtaaagaaa
     8521 taaaaatgaa tatgggaact cacacagact taaaaaccca atataaatgt gggaactact
     8581 gcataacatt ttacagaaaa attcttgcca gacatttgat ttgaatatcg agaaaacgaa
     8641 tcattggctc gctgaacttt agagagtttg ataagattct attcaattga gcaacggata
     8701 ttttttaaga agaaaatgct ttttgagctt cctcgattga atgataaatt tgaacttttt
     8761 ttggaagttc cattaaacga attacatttt ctaaaaaatg attgagacct ccaatgacaa
     8821 ttttaccgga atgttgatca actgttttga ttaaggtaag aattgtagcg actcctacgc
     8881 tgttgatata ttctaaattg gaaagatcta aaatgatatt ataaatttcc tcttcaaaga
     8941 taaaatgaat tttccgagaa atttcaaaag aattggaatt agtcaccttc ccgttgaaga
     9001 caacgagttg gacttcctta tcgggaagac tcattcttga agtctcgatg tataatgagt
     9061 caaattctac tctcgccatg aaaattcctt aactatgttt ataagaacat tttttttaaa
     9121 ttctattact gacacttcga agaatctttc agattcacat tcggggagat tttcagagtt
     9181 tatcctctaa acgaattgca accgaagtat gtcggattag agacaaccca tctatgatct
     9241 tcaatgaatt tttaatactt tcttccgttg ctggatgtgt aattactaca acttcaaccg
     9301 gctctttttc tgtctcattt tgccttaccg aagagatcga aactccgtgg tcccctagta
     9361 ctttagaaat ttcagaaaga actccaggta aatccacggt agtaaatctg aggtagtagc
     9421 gtaccaaaga aacattggct tccgaaatca tagcttgcgg aaaagtattt ttttcctgaa
     9481 aaatactttt gtttcttctc gctccataat aaagaatatc ggagacaact gaagaagccg
     9541 ttggtaaaga tccggctccc ttacctacaa acatacccgt tcccgcataa gcggtttgat
     9601 aatagacagc attcatctcg ttcataatat ttgcgaacgg atgtttaatg ggaatcatca
     9661 cgggttgaac tcgggcctcg attttatgag ataacttccg taccaaacca agaagtttaa
     9721 ttctataacc aagttcgctc gcaaatcgaa tatccaatcc gctaatcttt gttatacctt
     9781 cgatttgtac actctgtaaa ggaatttttt cggagaaagc taaacttcct aatatgctga
     9841 ttttgtgagc cgtatcaata ccttccacgt cgaaggtagg atctttttcc gcaaaaccca
     9901 aatcttgagc gatacgaaga gcctctgaat aatccagatt ttccaattcc attttggaaa
     9961 gaataaaatt tgtagttcca ttgagaatac cgtataaaga aagaaaagaa tcggaaccca
    10021 aactggactt gatggaacga attactggaa tggcacctgc aactgaagct tctattccga
    10081 tttccaaacc cttttcttga gcaaaagaaa acaactcgtc tcctttttgt gaaagtaagg
    10141 ctttgtttgc agtaattaca gttttaccga actttaacgc atcttttacg attgaataag
    10201 ctatatccgt tccacctacg agttctaaga tcatgtcaat ttcgggatct gtgactaatt
    10261 tttgataatc ggattctaat ttgcagttag ggaaactttg aagttctttt ttgatttttt
    10321 ctggagttcg agtacaaacg gaggaaagga tcagctctat tccgaatttt tcaagatact
    10381 tgttactttc tttttttaaa atttcgatga ctcctgagcc gacagttccg gcaccgatca
    10441 atccaatacg aatgcgttcc atggtttacc attttcataa cttgcgagta agattcaaat
    10501 gcaaaagtga tgttcttaga aggattgaaa ttttaattta caacgattca tttttctggt
    10561 accaatcaag taaaagttct taaatttaaa gacacaggtc caaatggcaa ataaaagaag
    10621 gcctcctaga aagaaacatc attccaatca caaaggttcg ggaggaaatc gagaaaatgc
    10681 ggattccaac cgaggcggaa acgaacagag agtaagatct catcaacagc gtcagcaaca
    10741 acaagggaaa aattttcaaa gaaatcaaga gtttccgcgt aaaagtaaag aactcgcttt
    10801 agagaaaaat tcttctccta aagtaagagc gtcccaagaa aacgggaaac ttataacgag
    10861 agcgatcttt atctttagca tcctgctttt aggaattttt agttatttca tttgcgaaaa
    10921 ctatcataca aaaacccccg tttatggtaa acgcggttgg gatgatacct ttcatagatc
    10981 tgtaacttgg gttcaggcaa aggagatctg cgaagaaaaa tccaaacgtt tacctggaaa
    11041 ggatcagctt aaaactttca gtaaaagagc ggatcagaaa ttacgaaatg cgggaacctt
    11101 ttggtcttcc agtcaggacg gagaagcagg ttattacttt tcagtaaatt tcaaggatgg
    11161 ttctgaaacg agcagtcctg gaacaataaa atataacgtg atctgcgtta agtgagtttg
    11221 ttgcgtttta tgaattttcc aattaagtga ataagttagc gaaagggaat ttttatgaaa
    11281 taagttctta atttgatgat gtccgccaaa cgacgatttt atgaagacaa acatcgataa
    11341 aataaatttc taatttggta agagacattt aagattacta ttttttattg agattagacc
    11401 gttaccgtta cttttgcttt tatagatgtt ctttgaagtt tttctctaac gtatttaatt
    11461 gttgatgagt ttatgcgtaa aaatatttac agcgtatctc taaatctaat tgtattttat
    11521 cagaaaaatc aaattggtaa tttaatgtat cacttctatt ggtgctctac gagttgcatg
    11581 actccagtag taggagtttt cctgtgacaa tcaaaacgcg atttataaga gggttttgct
    11641 agatcaaaga gagtcgttgt attggttttt tgggattatc ctgcggggat agtgtgccat
    11701 atcagactgt ttaaaaattt gaaaaatcat tacctagact gttaatcgct tggtctgtgg
    11761 tcaatttttc tgtaaaagtt ggatgtggga actcacacga tatagataaa cttcgaaaaa
    11821 tgcaatagtt tcacattacg tcactttaag aagctgatat gtccgttgtt aatatggatt
    11881 attttgcctc ataaataaat ctaaattcgt gtgaagtaat cttctataga aaatgagtta
    11941 ttttgcatgg gttttgaagg aaccatttct taaaagtttg ttttatagta aaaaataaaa
    12001 atgaatgtgg gaactccact tttagtgttt acatagaatt atgagtttgt tccaaagctt
    12061 caaagaattt tatgttataa ttctttagaa atttttaata aagtatagta gttcctacaa
    12121 attaggtcat atttggcaat ttgcgagctt ttgagcagtt ctaacctcgt taagttttca
    12181 tagtagttcc cacgtttttg tgaaactcaa tctcatgagt cgtttgaaaa attcagcgcc
    12241 tcgcgtcttg aactcaataa aatgcttcct gaatgtgatt cttagagagg tatttgctga
    12301 gttaccggat cgcgttttag atactcgaag aactcaacaa acagtggtgg cgtttaggat
    12361 tttggacaaa gctctatata acaaaatatc caatattttt ctttggaata ggtttttgtg
    12421 agaaaattta agttactcaa ttttatagga attcgtaaaa attagcaaat taaatataaa
    12481 ttatctctat taagacaaaa tggtgccctt cggacttgaa aaccgtgggt tagatgcgaa
    12541 gcatttacca caagacaaga aaaccaacag aaggaacgta atgaaaagaa aggtatgtag
    12601 gaaatgggtg ttcacaaaga aacatcagta ttgcatattt accgagcaat agtaaggaaa
    12661 tggtgaaaga acaagttata aaacataatg aggttcagat caaaaaattc atcaataaac
    12721 taaaaacaga atggaacgaa attcattgtt gttacgatct tccaagttta ttcaaaaagg
    12781 agtttagatg attaaaaaaa tatccggtag gattgttact catgagaaag attttttagg
    12841 aactgtggaa tgggattcta aaacaggatt gattttaacc gttttagaac aaaaagaatc
    12901 tattcctatt ttgaattcac aacaccagga aaatgaaatt caattcaatt ctttagagac
    12961 tgtaattttt ccggggttcg gagacattca tattcatgcg agagaagacg aaagtggtaa
    13021 acatacttac aaggaagatt ttgtttctgc aagtgccgcc gccgtgaatg gtggagtaat
    13081 tcatgtggca gacatgccaa ataatccgat tcctccgatc gatgaaaatt catattcaaa
    13141 aaaacgcaag ttagctgatc gatcaaatat acacataacg ttatatgcag gaattggacc
    13201 ggatacgaag ccattgaaaa aatcagtgcc ttataaagtt tttatgggac cgagtattgg
    13261 agaacttttt tttcataata atcaaacctt ggaagatacg atttccagtt atgtgggcga
    13321 aaatgtaagt tttcactgcg aagatccgga aattttagaa aaacatcaga atgaaacgtt
    13381 tcatgaagat agaaggccaa ctgaagcgga aacgacggcg actgattttg cattatatct
    13441 gattgaaaaa tacaatctca gaggtaaact ttgccattat tctaccggag aaggtctgaa
    13501 caagatcaaa tttgcaaaac aaaaaggagt aaaagtaacg tgtgaagtta cccctactca
    13561 tttgtttttt gataggtcta tgttgactcc ggaaaatcgt cattggttcc aaatgaatcc
    13621 tcctctgagg agtaaggaag atcgtgaaag aatgttggaa ggagtcaaac aaggttggat
    13681 cgattatctt gctacggatc acgctcctca tagtatcgaa gaaaaacgta aaggtacgag
    13741 cggtatttct caattagata catattcact ttttgtaacg tggttggttt tgaaagcggg
    13801 tgtagaatta aaaacggtcg caagaatctg cgcaaaaaat ccaggtgatt ttgtgaacga
    13861 atatcttcct gaaaaattcg gaaagggttt tggaaggatc gaaccgggtt actctgccaa
    13921 ttttactgtg ttaaatctaa aaaaaccaaa gaagttttta aaagaagaaa ttaaaagtaa
    13981 atctggttgg tctccttttg aaaatttcga atttccaggt tcgatcgaag ctgtgttttt
    14041 tcttgggaaa cagatgaagt gaaatcgatg ttgtttgtgg gaactaccac gtatagaatc
    14101 aaattaacga tgaattcaaa gtaaagtttg aagactaatc tactcaagac tatataataa
    14161 aacgtttctt catgttttcc tccaaaattt tcattctttt cgaggacttc aaacattcta
    14221 agtggttcta aattcgggag catgtcaaat gctctttcca actcagcgtt tcacctctat
    14281 ggaagttcga cggatcgcgt tctataacaa attgaaatca ggaaaagatt ttgtttttga
    14341 gcgaattctc aatttgttga ttggtaaagg cgcagtttcg gcgcgcgggg tcgcccatat
    14401 tttcttacgt aaaatttcat attattgaag tgtaaactat tggattaggt actctgttct
    14461 atagttttga gtaaaatgtg ggaactactg cattttatca aaagactttc ttgtaaaaca
    14521 attgtgggag ctatcacaaa tcacaatttt acgaacaaat tctaaaattg taggaactca
    14581 tatttttaag aaattctttc tcatacttaa ctcaagttaa aaaagtattc gatattttat
    14641 gttaaaacag gattttacag taaaaattta tgacactcaa ctttatagag atcagtaaac
    14701 cgaactggtg ttagaataat tagaacgaga caaattgtag attctatctt ccaaaagatc
    14761 cagaaaagtt tttaaacccc aaccttgaaa tgcagaaact aaaatcgaat cggaaaaagt
    14821 atcaattcct aattcctctt ttaaatctgt aattgcttcc aaacccggac cgtgatctac
    14881 cgaagaagat tttttataac cgttttcaat tacccagatt ttaaattttt caagacgatc
    14941 aattttattg aacacttgga tcataggtat atgagaaagt tctaattctt ctaaaatttt
    15001 ttcaaccgcc tccatttgaa gtttgtaatc cggattggaa acgtctacaa catgaactaa
    15061 aaggtctgaa tctcccagtt cttctaaggt tgccttaaat gcgttagaaa gttcgggagg
    15121 aaggtcgtgt ataaacccga ccgtatctga aatgataatt tccctttcct ctggaaaacg
    15181 aatccttctt gtagtaggat ccagagttgc gaacaactta ttttccgaaa gtacttcgct
    15241 gtttgtcaga gcatttagga aagtggattt tcctgcgttt gtataaccaa cgattccgac
    15301 ggcaggtaat tcgtttttct ttctctgtct acgattaatt tctctacgct tttttaaaga
    15361 cttaagttcc acttctagtc tagtaattct ctcctcaact cttcgtttac caatttctaa
    15421 ttttgtttct ccgggacctc ttcctccaat tccaccagtc aatctggaca tgttatcgtc
    15481 caactccgtt agacgccctt tgagatattt taattgtgca agctcaacct gaagtttacc
    15541 gtctctactt tttgcatttc ttgcaaaaat atctaagatg agttgtgttc tatcgattac
    15601 cttgatgtct gcaatatccg aaatcttttt tgcttgagaa ggagtcagtt caagatcgaa
    15661 tactagaagt tccacgtgtt tttgaatcgc cttcaaaatg atttcttcta gttttccttt
    15721 tcctaaaacc gtagaaggat caagacggtt tttcctttgt ataaacgtat ctacaacgtg
    15781 gacttccgcg gttttacaaa gttcttttaa ttcctccata gacaaagaag gatgcctacc
    15841 cacgtttctt tccggataaa caccgactaa aaaagcacgg ttttcctttt gagcgtcttt
    15901 gagattcttt ttggaacgag aaagtctaga ttctatctct aagatttctt ctagaattcc
    15961 ttccgtaagt tgtccgggat attgtttagg aagaacggtc caaagttcgt cttcggattc
    16021 cggattgaga tgagcggaat aatatccgtt tggatttccg aaatgatcca taacgatagc
    16081 ggtaaaataa tccagacgca acaaggctaa gtcggttaaa tcctcttgat ttaagggttc
    16141 accctttaaa tgagtatgaa ctaatctgag acctcttaat cttgcctcgg aaatacgaag
    16201 tctatctaaa aatggaattt cgatcgaatt atcagaaccc accaacacat gggtgacgta
    16261 accagaccga tcgattagaa ttccgatttg tttgccaatt tctaaggata attcgcagat
    16321 attgcgtgcc agttcttgat tgatgattac gtcttcccga attctttttt cggaaatttt
    16381 tttcagtctt tggatttgat tggatttgag gccgttgaga ttcccgctga gcttactaat
    16441 aaaatattct cccttttact aaaacttaac agctttcagc atatacgtca agcattccga
    16501 tttttggaaa tcatgcttgt cacggaaaaa aataggaaaa atctgaaaaa tcagtcgaat
    16561 ttatgaatag aattcctgcg aaaaaatttt aattgtcaaa ggcacaccat gttatcattt
    16621 tccaaattac aaaatttatt tctttatgtt attcttattt ctctcttaaa tgttttctca
    16681 agtttaaaag cagaatcatt caataaacct tttccaaatc aaaactcttt ccaaaaaacg
    16741 gatgctacgg aagacgacgc cgaaaattct gatccaaaag aaactccccc aaaagaaaaa
    16801 gaaactgatc caacaggaag tttgaatata gacgatccaa gaactttaac ggaagagtgg
    16861 gacggagttt cttcttatga aagaagaaaa agaaaagacc ttactcttaa agaaagacaa
    16921 gaaattgact acgatctttc tgttaaaaaa ggaattctta cagtctttag ggcagaaact
    16981 gaaaaacgtt ataaaactct ggaccggatt gctcttactc atccgattcc aagagttaga
    17041 gccgccgccg ttttagcaat tggtagaatg gggaaaggtg gaatcaaaac tctccatcag
    17101 gtcattgaaa aagacggaga ggctgttaga caagccgcct atagggcgtt agctgatcta
    17161 ggttctcctt cttctttgaa ttattttttt agtggaatta aatctagcga tccagatatt
    17221 caattttcct catggagggg aatgggaaaa acccaagacc cttctgcaag agatgcatta
    17281 cttcggcaag gaattcgttc ttccaggaaa gaaatcgtaa aagcttctat tttagggctt
    17341 gcggcgtttc aaataaacga agacctcaaa ctgttcaaaa cgtatttgaa ttcggatgat
    17401 attgaacttc aaaaaattgc gatcgaagcc ctgggaattc ataaaacacg tgcatcctta
    17461 agaattttgg aacaaacttt agaaacaaaa cctcaatacg ttaaaaatat catagaggct
    17521 ataggccaaa ataccagtct ttatggaaca tattctttta ttagaatatt ggaaaattct
    17581 atttccgaag atcttacaca aagggtcatg cagcaattat atcttagaaa ggccttttat
    17641 cagttcggaa ccgtaaacgt agaaggagca tattctcagg aaagccctta tccagcatct
    17701 cgtaaattac atccgctttc tccgggtgag gtaggaaaaa ttcttaaaaa aagtgatcgt
    17761 agattcatcc aaaaagtggg aaataaattt gcggaagatc attattatct tcttctatta
    17821 gaatctaaaa atccggaaag ttattatgaa acgattcagt cttgggtttt tggatcgtat
    17881 ctaaaaatca gaacgattac tgctctgcct acaatgttaa aagaaaaaaa ggtaaagaaa
    17941 tttctgaaaa aaagaccacc tagttataaa ttcactcctg cttctgaaat ggaagaaacc
    18001 gatccggctt ctcctactaa tcaaaacgaa gaacctacaa cggaagaagg tcctccttta
    18061 gagaactgat tcgaacgtta ttcttgattt tagagaggtg gaaaggaata ccacctttcc
    18121 ttcctttaat ggaactttgg gaaccatcca accgattcct gcaaaccaag gtaatataga
    18181 agcagaaaaa aacattaccc ctggaaagtc aaaaccggtg gttgcgatga ttttatttcc
    18241 aacgtagccg tctttatgaa ttcttcgaat catccaaagt cccgaggtct gggtttccat
    18301 ggtgatgtcg gttacgatcg tatgaaaacg atttttatct tttgaataaa tttcccagcc
    18361 ttgggctgcg tttaccgctc ttacggtttc aaaacctttt tgttcaaacc aaatttttaa
    18421 gttgtttgca taacggtcgt tgtcgtccac gattaaaacg ctttttttca tggtagtact
    18481 ccgttgttgg caaattgatt atctgataat tttctatata ttccattttt atcatatagt
    18541 gaattatgat ctccttcttc cacgatcttt ccgttatcca ttactataat tctaggaata
    18601 tccttgatcg tagaaagtct atgagcaatt acgaatgtag ttctatttgc atataatctt
    18661 cggagtgcgt cactgactaa tctttccgat tctacgtcga gggcggaagt ggcttcgtcc
    18721 aaaatcataa tttctggatc tcttaaaagg gctcttgcaa ttacaagtct ttgcctttgt
    18781 ccacctgaaa gatttaaacc tctaactcct aaaatactat cgtatccatt atccatcttt
    18841 ttgataaagt cgtgggcgtg tgcaagtctt gctgctcgaa ttacgtcttt gcgagttgct
    18901 cccggttttc cataagcaat attatctgca acggagccat gaaataaaaa tatgtcctgg
    18961 gtcacgatac cgattttttt acgaagatct cccaggctta aatctcgaat gtcgattccg
    19021 tcaaactcta tcgacccgga agttggatca aaaaatcttg gaatcaagtc catcaaagtg
    19081 gattttccgc aaccactcgc gcctataagt gcaatcgttt ctcccttttt gactttgaga
    19141 ttaatatcct ttaaaactgc ggagccagtt cctggataag agaagaataa atttttaaat
    19201 tctatatttt gagatagagg agaagcggtt atcttacttt cttcgctatg gtcctccgtt
    19261 tctaaatcga tgatttcaaa aattcttttt ccagaagcga tagactgggt cacctttcct
    19321 accatttgag acagttgagt taagggtcta agtagaaata aaagagtcaa aaggaaagcc
    19381 ataaactcgc cttgtgtgaa tcttccgttg taaattaaac ttgcacccgc agcaaaaaaa
    19441 ccaaggacca cgacagaaga agttaattct acaagagaag gtgcgatctg gagataaaac
    19501 tgacctttaa aatttctacg ataaacattt tgattgatct tgccgaattt ttcctgttcg
    19561 tatttttccg aattaaaaac tcgaattacc ttaattccgg aaatcatttc ctgaatgttc
    19621 gcgtttagat ctgccatttt ctcttgagat cttgcggtag atttagtaat ttttctagta
    19681 aacaaagtga ccggaaggat gattacaggg accgtaagac aagcaattaa taacaattca
    19741 gtattcaaat ataataatac cattaagtgt gtgatcacat aaaaaaaatt gattgtagca
    19801 tctctgaaat tactagaaat cacagctgcg attacttcta cgtcgttgat gattctactc
    19861 atcatcaaac cggttttttc cttaaaaaag taagttaaag ggagaagttg gtttttttcg
    19921 aaaagttcct gtcgaatatc acgcaccgcc ttataacctg cagtggcgat acaaaacacc
    19981 gataatagat acgtaatcaa ttttaaaaga tataatggca ttacaatgat acagatggac
    20041 caaactactt ctttgggttc taatcctttt gttcttccgt tgacccattc ttttacttcg
    20101 attaacagaa gtttggtttt ttctagtcca tctaaggaat cttttccgaa cactttttgt
    20161 ttaagaataa ttctctgttc tggcagtgtc atctgtaatt gaaaccgagt ttgtttatcg
    20221 tttcctaaag aatcgaataa cggaatgagc gccgtcagag aaaccgcgtt taaaattgcg
    20281 gttaacaacg cgaatacgat tcctaacgta aatcgatatt tataatgtac agagtaagat
    20341 aagagcctaa aaaaaaactt catagctcct gaacgatgga tgaaaagttt ctaattaaat
    20401 ccaaaccggc accggtcatg atggactctg gatgaaattg aactccataa agatgttttt
    20461 tagttttatg acgaactccc ataattactc catcgggagt tttagaagca atttcgagtt
    20521 ccttaggtag actttctggt tgtattacaa gagaatgata acgagtcgcc acaaaaggag
    20581 aggagattcc tttataaatg tcctttccgt cgtgttctac aagagaaatt tttccgtgca
    20641 tgatagaagg agcagataca attttacctc cgtgaacaag accgattgct tgatgtccga
    20701 ggcaaactcc taagatagga agtttacctc ctaattcacg aattacatcc aaacaaactt
    20761 tagaatcttc cgggcggcct ggaccaggag ataaaatgat tgcttttggc gagagatgtt
    20821 taatttcgtc taacgtaatt ttatcgttac gataaacttc gatttcattt cctatctgag
    20881 aaaaatattg ataaagattg tatgtgaaag aatcgtaatt atcgatcagg agaaacatta
    20941 tttccattct cctttgagtc catttcttgc gaactctacc gcttttaaaa gcgctgccat
    21001 tttatttttc gtttcttcta attccaactc tggaaccgaa tcgtatacaa ctcctccgcc
    21061 tgcctgtaag aacgccgtgt ctttgtaaaa cacgatcgta cgaatgatga ttgcaagatc
    21121 agtttctccc gaaaaagaaa tatagcccaa agcaccagaa taaatcgctc ttcgagttgt
    21181 ttctaattcg tctataatct ccatcgcgcg gattttaggc gcacccgaca cggtccctgc
    21241 gggaagagcg gcgcgaatca aatcgtaaac agttttttca tcgtccagtt cgccggaaca
    21301 ctgacttaca atgtgcataa cgtgggaata tttttcaata actttgaaat cattcacgtg
    21361 aacgcttcca ggtttacaaa ctcttcctag atcgttacgt cctaagtcga ctaacataat
    21421 atgttcggaa atttctttag gatcagaaag aagattctct tctagaaact tatcttcatt
    21481 tggatttttg cctcgtggac gggttccggc gatcggacga agataggtct gatttccagc
    21541 gtattttacc ataatttcgg gagaacttcc gacgatggta atttcgccta acttaagata
    21601 atacatgtag ggactgggat ttacggttct taagccacga tagacttgaa acggaggaac
    21661 atccggctta aatttcaact tacgggaagg aactacctga aaaatatctc ctgcttgaat
    21721 atattctttg gctttttcta catttttctt atattcttca tctggaatat tcggatttaa
    21781 ctctagactt ccggttgcta ttttaggatt tttgatctct tccgggatac ttccgtttcg
    21841 aatttcgttt tcgatagagt tgattttatc aattacaaaa tcgtaacatt ctctcaggga
    21901 ggagtgttct ccgactcttg cattgacaac aattcttaac acatgatcaa tatgatcgac
    21961 tattagaagt tcatcataaa ttccaaaata gcagtcgggg gcattttcat cttctggttt
    22021 tgtatctgga atattttcgt aataacgaac tgcggcaaag gataaaaaac cgaccgctcc
    22081 acctgcaaaa ggaggaagac gataatcttg aacatatacg tcatctccca aaagattttc
    22141 taaaagaacc aaaggatcat aagtgattac ttctgtagga ggttcatttg caactgtgat
    22201 ataaaaaaga ccgtccttac cttgaaggag acgagaagga gttttaccta aaaaagaatt
    22261 tcttcccagt ttttctccgc cttctacaga ttcgagtagg aaggaatttt gagaagattc
    22321 acatccccat tttgcaaaca gagaaactgg agtttccata tctaaaaaga tctgtttgaa
    22381 gataggaatt aaatttccac gttctgcttg aacggaaaat tcttcgaatg tgagtgagaa
    22441 ttctttcaga agttcggccc ctcgattccc tttccgtctg cgaggaaacg agaaacgatc
    22501 attctttgga tttgagaagt accttcgtaa atttggaaaa ttttcgcgtc tctcattaat
    22561 ttttcaaccg gatattcggt gttaaaccca tatcctccta aaacttgaac tgcatctgta
    22621 caaactctca tacacatatc cgcacaaaac attttggcga tcgaggcttg gtatgtattt
    22681 ctaaatccat tatcaatcat ccaagcagct tgataacaga gaagtcttcc tgcttctata
    22741 tctctagcca tttcagcgat cataaaggag attccctgat tttccataat cgggcgaccg
    22801 aaagtattac gagtatttgc gtattggata gaatgttcca tcgcggcgcg tgcaactcct
    22861 actgctccaa ttgcaactcc tgggcgtgta tgatcgaagg cacccatggc gattttaaaa
    22921 ccttctcctt ctcgtccgat catttgccaa gcaggaactt tcacgtcttc aaatgtgatt
    22981 ccacgcgtgt cggaacattt ctgtcccata ttgatttctt tctttcccat gataattccg
    23041 ggagtttttg aatctacgat aaatccggtg attcctttat gacctgctga tggatctgtt
    23101 ttagtaagta cgaaaaacca atccgcataa ccggcgttag taatccacat tttagatcca
    23161 ttgaggatat attcgtctcc aacttttttt gcggaagtgc gaatggcggc cacgtctgat
    23221 ccagcgcctg gttcggtcac tgcatatgcc gcgagcttaa attcttcggt cataggttga
    23281 acgaattctt ttttgattcg atcgtttgct cctaaaagaa ccggtgctaa tgctaagtta
    23341 tttgcaagaa tggcggttgc catagcggaa catccccaga aaagttcttc tccgatgatt
    23401 acatcgtcta attcttgcat ccccgcaccg ttaaatctgg gttcgatatg aatattcatc
    23461 aatccgattt cccaggcttt ttttaagact gcaagtgggt attcccccgt atgatcgtga
    23521 tgctctgctt ttgggcgaat ttcctctttg gcaaattttc tggcgagatc acgtaattct
    23581 ttttgttcac tggaaagagc gaattccatt tttatagtac accttggtcg aaattgaacg
    23641 gtcccagaca tcccgcctgg attgccgatg gactggattt ggttttccgg ttcggcctcg
    23701 aaatcggttt tgggacaaag ctctgtatgc aggattcgaa gagaatcttc taccgtcaag
    23761 aaggtacgaa agtgaaatgc aagtgctctt taaagaagta attttttccg tctgttgctc
    23821 aatcgatcct gattccaact ggaacttttt ttgctttttc gatccagctt ttgaagttat
    23881 ctcgttttat agaaaaatcc aatcgttttc gtttaaaata gattctgatt atttttttcg
    23941 tgtgggaact accactttgt atttttgtga tctttctgaa aaatgtggga gctactgcaa
    24001 gtttactttt tcagtggatt cataattctc ttttaaaaac atgtgggaac tactattcta
    24061 tctatttctc gtaagatttc cgttttgagt ttgttattcg gacgtttatg aaaatgcgga
    24121 cggtttgttt taattctgag gatttaggat cttgtctaaa acctgaacaa aaaaccgttc
    24181 ttaatttctt tgtaaaacgt ggtagttccc acaaaaaccg tcttttttga ttggcagttg
    24241 gatattgact tttttgcaat ttagttttct cgtgtgagtt cccacatctt aaaattttca
    24301 tacttgttaa cggttctaaa atcgaggtgc gtcagtataa gtttccgatc gtttttctat
    24361 aatttataaa ataaacgttc ttattttatc ataaattcgt ataagaaaat gagaaagaat
    24421 tttctaaaag tatgagttcc tacaatttaa gaatttattt gtaaaattgt gatttgcggt
    24481 agttcccaca gattaagtcg cattacagtt ttttaaacat tcattttttg tgactcgagt
    24541 cggatagttc ctcattttgt tttttatgga aaaatcagtt tttataaaac gaatctcttc
    24601 ggtcgaactc acgttatttt aacgcgaaag ggatcgatgc gaggtcaagt tattggtatt
    24661 ttataaaaac cgaatctggt tctggaattt cacaataact tgaccagagc ggagagcccg
    24721 gtccggcttg ccataggtaa gccggattcg ccccggtttt ttacgtcgaa ttcaagttaa
    24781 ttaaaaacgt gggaactgcc actttagtga gcttcgtccc aattgactcc gaactttcct
    24841 tccacaacga ttggaagatc caaggacatt gcagtttcca tatgtttttt catggaggct
    24901 ttgaaatcat ctttttcctt tttgtgaact tcaaagacca gctcatcatg aacttgtaaa
    24961 agcattctgg atttataatg ttttttttct atatcttcgt gaatcttaat cattgcgatt
    25021 ttgatcatgt ctgcgctggt tccttggatc ggactgttga tagcaattct ttttgcagct
    25081 tcttttgccg acttatgagt actattaata tctgtcacag gacgacgacg acctgtcaaa
    25141 gtctgaacgt aaccgttttt ttctgcaaat tccaccattg aatccatata actttttaca
    25201 cctggatact gtgtcatata acgttctata aacgattttg cttcgtctct tgggattcta
    25261 agattacgac taagtccgta cggggtcact ccgtagatca ctgaaaagtt aaccactttg
    25321 gccttgtctc tcatctcgtg agtaacgtct atttcaggaa ctccgtacaa agcgacggct
    25381 gttcttttat gaatgtccaa gccgtgattg tatgcttcca gcatcgcagg gtccttggag
    25441 atatgagcca tgattctaag ttctatctga gaataatcta aacttaagat ttcatagtcg
    25501 tttgaatcta cggtaaaacc ttttcgaaga agcctacctt cccggtccct aattggaata
    25561 ttttgtaagt ttggatctgt agaagacaat cttccggttg ccgcgatcgt ttgattataa
    25621 ctcgtatgaa ttctcccagt tttaggattt accatttttg gaagagcgtc tacataagtg
    25681 gatttgagtt tggtatattt tctataatcc agaagttttt ctatgatagg atgttctcct
    25741 gctaattcct ctaaaacttc gtgatcggta gaaaaaccgg tttgggtttt cttaacgatt
    25801 cgtaatttaa gatcatcgaa tagaattttt tgaagctctt tcgtagaagc gatgttaaac
    25861 ggtccgcctg cttgtctgtg gatttctgat tccaaatgac gaatttcacg atcaaagtct
    25921 cgagctagtt cttcaaaata aggcacgtca agtgcgatcc cagttttttc catttttgcg
    25981 agaacagaaa ttaaaggcat ttccatttcg cgtagaattg gttctacacc ggaatcttta
    26041 atagactttc taaaaatttg ataaagcctg aaagtgacgt ccgcgtcttc ggccgcgtac
    26101 tctgctactt gttccggatc tatgtcggtc agttctttct ttttctttcc ggtgcccaca
    26161 aggtcttcgt aagtgatcgt attatagttt aaaaattcct tggcaagatc atccatatta
    26221 tgacgtcttc cttccggtct aagaacgtaa gaagcgagca ttgtgtcgaa ttgaatatta
    26281 tttaacacaa aaccatgatt ttctaataca attagatcat actttatgtt ttgtcctact
    26341 tttggaacct gactagataa caccggtccc agatgttccc gaacctcgtc taaatttaaa
    26401 gatttgtcct gaaatagaga agcgttgttt tttacagaaa cataaaagcc tgttttttcc
    26461 tgattagaaa atgaaattcc tacaagttcc gccatagcgg ggttaggtga agtggtttcc
    26521 gtatccacag aaaggaccct agatttcaaa agacctctgc aaattttaga aagttcatct
    26581 attgaagaga ttaacttgta agaacctttt tctgcagtag gaattgttac gttttcagaa
    26641 gaatctgcgg ccggttccgg atctttagga acttcttttc cggccgattt tgcaagatct
    26701 ttggaaagaa cgttataacc ttgagattta aaataaagaa ttgctgcatc cgatttgtaa
    26761 tccggaattt ctatatcttt ttcggtgatt cctaattgaa gatctcttcg aatagtagcg
    26821 agttgtttag aaagatatgc gttttctttt tgttcggaaa gtttggtttt taatccgggg
    26881 tttttaatct tatccagatt tttataaacc ccgtctaagg atttatattc ttgaagaagt
    26941 tttgaagctc ctttatcacc gatccctttt acacctggaa tgttgtcaga agtatcacct
    27001 acgatcccca tgtagtctgg gatctgttta acatctacgc ctaactcttc tttgacccaa
    27061 gcggaatcga tttctacaaa ctccgtaaca ccttttttac cacggagcat ttttatattc
    27121 tttttttcta ataattgata taggtctttg tctcccgaaa aaataagaat ttcttttgcg
    27181 gtagatcgat atgtttcaca gagggttccg attacgtcat ccgcttcttg gccttctact
    27241 tttagtattt tgaaaccgat tttttccagt gtgtccatta cttcttgaat ttgaggacga
    27301 agatcctctg gcattggctt tcggttggcc ttgtagtctt gaaatatttt tcctctttcc
    27361 agaggaccac ccggatcgaa ggtcattgca atgtgagaag gagtataatc ctgaatcagt
    27421 ttaaaaagca ttttaaaaaa accgaatgta gctccgctcg gttttccagt tttggaattg
    27481 gttagattgg aagcgccaaa ggcgtagtag gcgcggaata caaatgcgtg tccgtctatg
    27541 ataaggaggc gtttcatact ttttctccaa aaagatcttc tcctaaaaag gagtaataag
    27601 caagttccgt tttgcggatt gtgtttttta tggagaatct tttgacggat tctttgttaa
    27661 aatttccaaa cgttctgcgg agttttaaat catcaataag aatttcataa tattttgcta
    27721 gagattcaga atctcctact tccgcaagga atgccccttt ttcgtgggtg agcatttctc
    27781 cgattccgcc acctttggtc gctacgattg gaagtcccac cgccatcgca tctaaaatgg
    27841 aggttcctag tccttcttct ttggaagtga gtgtaaaaat gtcaaataaa gaaagaatat
    27901 ctggaacgtc agttctatag ccggtaaaaa ttaatttatc agaaatttct aatgtatttg
    27961 cgaagtcttc cagttctttt ctgagttctc cttcgcctac aataaaaact ttaaagtttt
    28021 tagacggatc aattttagaa actgctttta aaagagtttt ttgatctttg tggtctacta
    28081 gggctgcaac gtttccgatt acgatcgtat ctttttttag ggaaaattct tttttataga
    28141 gagtggagtt cggaagtttt ttggcgaagg cgaaatcgat tccactatga acggttacgg
    28201 tttttgcagg atcaactcca tctctgagta gaatttctcg gatcttatcg gatacggtta
    28261 gaaaaagatc gttccgtttg gatttatatt tccaaatcga aaataagttt tttctaatac
    28321 taaaatccac tcgtctggag actatgagtt ttgtatttgg aagttttgat tttgcgagca
    28381 aggcaagtgt atgtgccttt gccgtatgag tatgtataag tttaattttt ttttctagaa
    28441 cgatggcacg gattgtttgg atggatgtaa gatcccattc tcctctcatg tccacggctt
    28501 gaaagggaag tccttggtcg gaacatctac tttctagagc ggagccgggt cggcctaaaa
    28561 tgagttgtgg aatttttctt tttttgagac cttctgctaa gagtaagagt tgtctttctc
    28621 cgcctctcca accagtttcc gtatctatat gtaaaatcac cggttcagtt tccagttagc
    28681 tgtcatttct gcaaggaatc cttgaaaaat cactggacag aatcttctgt ttttgtgaat
    28741 attattctaa tatattaaac gataatttga gtttgtaaga ttttttcgta aaatctttag
    28801 catgtgggaa ctcatacgga tattgtctgg tagaaagaaa aagttcgtta aagaacgatc
    28861 aattgcagaa tgagacaaaa tttgtgggaa ctactgcaaa tccgagattc tacagtaaaa
    28921 attctgaatt gtgggaacta ccacgttttt tattagcata gaacaaccaa attcgaaagc
    28981 gattttgtgc tgaagttcta ctcggacgat ctaaaacgcg atctatactg agttaaaatg
    29041 atattggaga gatgtactga atttagttag aataagaaac actcgagtta aatttcgaaa
    29101 gaattgaggc actatgttaa cgtgaattaa cgggaaaggg atcgaccgag taactgcgaa
    29161 cgctctctca aactaaagcc gtctcgcgct tctatgggtg ctcgaagtaa ctaaagcgtt
    29221 ttactcttta tggatcgttc gacggattgc gttcaaaatt gaagctaaag ataattgtta
    29281 tataatgttt tctatatgca attgattgac cagagctaag agcctggttc agcttctcat
    29341 aggcaatccg gattcacccc ggttttttac gtcgaataca ctttatttga atgttgcgat
    29401 ttatctaaaa cagcgacatt gagtttgatg cagtttacaa actatttaac cgtaaaattt
    29461 gcgaatgatt ctctcaaatt tttttatact gaacttaagg ttgtattaag aatttaaaat
    29521 ttaatgaatc gagatttgga acaaactctt aaggaaaaac aaaatgtgtg aacttctggg
    29581 aatgagtgca aatgtcccga cagatatttg tttcagtctg accggacttg tacaaagggg
    29641 tggaaaaaca ggacctcata gagatggttg gggaattgca ttttatgaag ggaaaggtct
    29701 gagagtattt cacgatcccg aaccaggagt agaatctaaa attgcagcct ttgttcagaa
    29761 gcttcctatt aaaagcgaaa cggtgatcag tcatattcgc aaagcaaatc atggaaaagt
    29821 ggaattgaaa aatactcatc cttttattcg agaattttgg ggttcttatt ggaccttcgc
    29881 ccataacgga caatttaaaa agattaaaca agaaccttta ggtgattttc atccggtcgg
    29941 aagtacggat tcagaacatg ctttttgttg gttgttggga aagttaaaac gaaaattcaa
    30001 aacttaccct aaaaaggaaa cagaactatt caaaaccatt gaatctttat tgtgggaact
    30061 ccatcaaaaa ggagtttcta atattctatt aagcgattct aaaaatttat acgcgttttg
    30121 ttccacaaaa ctttcctgga tcacaagaaa atccccattt ggaaaagcca gacttgtaga
    30181 cgcagactta agcgtggatt ttcgaaaagt aactacaccg ggagatcgag tcacggtaat
    30241 tgcaacgtgc ccacttacat ccaatgaaga atggactatc tgcaaaccgg gtgatttttc
    30301 tgtttggaga aaaggtaaaa tcgtattttc caatcaataa aattgggatc taatcgtaag
    30361 ttaacgtgaa ttcgaggtag gaattcgttt tataaaaacc tgatttttcc ataaaaaata
    30421 aatgtgggaa ctacccgacc tcgaatcat
//
LOCUS       GGACKOCJ_13             2604 bp    DNA     linear       08-DEC-2021
DEFINITION  Genus species strain strain.
ACCESSION   
VERSION
KEYWORDS    .
SOURCE      Genus species
  ORGANISM  Genus species
            Unclassified.
COMMENT     Annotated using prokka 1.14.6 from
            https://github.com/tseemann/prokka.
FEATURES             Location/Qualifiers
     source          1..2604
                     /organism="Genus species"
                     /mol_type="genomic DNA"
                     /strain="strain"
     gene            535..1509
                     /locus_tag="GGACKOCJ_00076"
     CDS             535..1509
                     /locus_tag="GGACKOCJ_00076"
                     /inference="ab initio prediction:Prodigal:002006"
                     /codon_start=1
                     /transl_table=11
                     /product="hypothetical protein"
                     /protein_id="X:GGACKOCJ_00076"
                     /translation="MKYYNIITITYNSKKYISALDQSMQLPSNWTWIIWDNDSKDGTQ
                     EQLKLLSKKNKRSIHFSSKNLGFAGGNNEAIKVAPKSDWTLLINPDSRLSDNFFSECE
                     RTLESKGKEYSIISFLMLKDNQEEKKLIDGAGDIYHVSGAAWRRGYKRILSEEYLRES
                     EIFSACGGAMAIRTEVYERIGGFDSDFFCYMEDVDLSFRARLMGERVLFSPNIKVYHH
                     GFGSTEEKSTFSLYYGLRNALVVYWKNMPLSYALRYILHHILFFGVSICFHTVFTSPK
                     ILGVPFGFLRMLPGIIRKRLDIQNIQGNKFSKTLMWMNRGWFTPFRKK"
     gene            1514..2425
                     /locus_tag="GGACKOCJ_00077"
     CDS             1514..2425
                     /locus_tag="GGACKOCJ_00077"
                     /inference="ab initio prediction:Prodigal:002006"
                     /codon_start=1
                     /transl_table=11
                     /product="hypothetical protein"
                     /protein_id="X:GGACKOCJ_00077"
                     /translation="MPEKFSPLAVIVTFNPDINLTYKNVQNLNLNSVPVLIVDNRSKN
                     VSAIRSKIKKQNFLIENESNLGLGFALNRGIEYAQSNLYTHVWLFDQDSFLETSAIRL
                     FLQKIREYEIQKFPNEKVASYGPNIFDTIKNRNIYGILKDETGILNAKFLITSGSFYS
                     LEVLKEVGLMYQDFFIDYLDYEWCFRANDKGYVHKIISDVKMKHSIGSDSRSIFGIFK
                     VAIHSPFRWYFLFRNGIYICKMPHIPFRFKLEVVLKTIFRFLILPIFSDSKYQTYLHI
                     LCGICDGITGRKSSFYKHLVGETFSTT"
ORIGIN      
        1 ttagaatagt agttttcact aattgtgtcg tattaaagtc tcaagttgtc taagaattca
       61 tattactcat tcttatagaa ttgagtaccc acaacgtgcc atttaacgta agttcggtat
      121 aatctaattc gaaagcgatt gaggcgaagg aactcaagca gaacgctctt tcaaacttat
      181 cgtcttactc cctgaatgtc gatcttagag aagtattcgc tgagttttcc gggttgcgtt
      241 tgagctcagc aaaacgcttt cctaaactca aatctcgctt ccaacgggtc gcgaggtagg
      301 tcgtttgacg gatcgcgttc tataacaaat tgaaatcatg gaaagatttt gtttttaaat
      361 accccgatca atttgttgat tggagttgaa atcgcgcggt ctgcggcaat gcccgacttt
      421 attacacaga atccacatta ttgaagtgca agcttattga atcgggtatt ttattatata
      481 gttctgaatg gatattttaa accatggctt caaaaaacag acttattcta ataaatgaaa
      541 tattataata ttataacaat tacatataat tccaagaaat atatttctgc gttggatcaa
      601 tccatgcaat tgccttctaa ttggacttgg ataatttggg acaatgattc caaggatggc
      661 acacaggagc agcttaaact actttccaaa aaaaataaaa gatcgatcca ttttagttct
      721 aaaaatttag gttttgcggg tggaaacaac gaggcgatca aagtggcacc taagtcggat
      781 tggactttac taatcaatcc ggattctcgc ttgagcgata atttcttttc cgaatgcgag
      841 aggacactcg aatctaaggg aaaagagtat tctatcattt cctttttaat gcttaaagat
      901 aatcaagagg aaaaaaagtt aatagacggg gccggggata tttatcacgt ttctggggct
      961 gcatggagaa gggggtataa aagaattctc tctgaagaat atctaagaga atctgaaata
     1021 ttttctgcat gtggtggtgc gatggcaatt cgaacagaag tatatgaaag aataggcgga
     1081 tttgattctg attttttctg ttatatggaa gatgtggatc taagctttcg tgctagactt
     1141 atgggagaga gagtactttt tagtccgaac attaaggttt atcatcacgg atttggatct
     1201 accgaagaaa aaagtacttt ttccctttat tatggtctaa gaaacgcgtt agtcgtttat
     1261 tggaaaaata tgcctctgtc ttatgcttta cgttatatac ttcatcatat actttttttt
     1321 ggagtaagta tttgttttca tacagtcttt acgagcccta aaatattagg agtacctttt
     1381 ggctttttaa gaatgttgcc tggaattatc cgtaaaagat tagatattca gaatattcag
     1441 ggtaataaat ttagtaaaac tttaatgtgg atgaaccgag gatggtttac cccgtttcgt
     1501 aaaaaatagt aatatgccag agaaattttc tccattagcc gtcattgtta cttttaatcc
     1561 tgatataaat ttaacttata aaaacgtaca aaatctaaat ttaaattcag ttccagtttt
     1621 gatcgtagat aatcggtcaa agaatgtgtc tgcgattcgt tctaaaatta aaaaacaaaa
     1681 ttttcttata gaaaatgaat caaatctggg tttggggttt gccctaaata gaggaattga
     1741 atatgcccag tcgaatttat atacacacgt ttggttgttt gatcaagata gctttttaga
     1801 aacttcggcg atacgattat ttcttcaaaa aattagagaa tatgaaattc aaaaatttcc
     1861 aaatgagaaa gttgcttctt atggtcctaa tatatttgat acaatcaaaa accgtaatat
     1921 ttatggaatt ctaaaagacg aaaccggaat tttaaatgca aagtttctaa taacttctgg
     1981 aagtttttat tcattagaag ttttaaaaga agtgggttta atgtatcaag atttctttat
     2041 agactatttg gattacgagt ggtgctttcg ggccaatgat aaaggttatg ttcataaaat
     2101 tatttccgat gtaaaaatga aacattctat tgggagtgat tctaggagta tattcgggat
     2161 ttttaaagtt gcaattcatt cgccctttag atggtatttt ctttttagaa atggaattta
     2221 tatttgtaaa atgccgcata ttccgtttcg atttaaatta gaagttgttt taaaaacaat
     2281 ctttcgattt ttgattttgc ctattttttc tgattctaaa tatcaaacgt atcttcatat
     2341 tctttgcgga atttgtgatg ggattaccgg aagaaaatct tctttttata aacatcttgt
     2401 aggtgaaact ttttctacaa cttaaaacaa atctaagttc aaatactttt ttgtgaattt
     2461 ttagaaaact gaaaatgaaa tagaaaaact gggtcagtca tttttgttac tattcggacg
     2521 cttggcattt gtatccaaaa ttaacaatca attttataaa gattaaaaag ttctcaaaaa
     2581 ttatgcctaa tccggatttt ggtg
//
LOCUS       GGACKOCJ_14            19610 bp    DNA     linear       08-DEC-2021
DEFINITION  Genus species strain strain.
ACCESSION   
VERSION
KEYWORDS    .
SOURCE      Genus species
  ORGANISM  Genus species
            Unclassified.
COMMENT     Annotated using prokka 1.14.6 from
            https://github.com/tseemann/prokka.
FEATURES             Location/Qualifiers
     source          1..19610
                     /organism="Genus species"
                     /mol_type="genomic DNA"
                     /strain="strain"
     gene            287..1351
                     /locus_tag="GGACKOCJ_00078"
     CDS             287..1351
                     /locus_tag="GGACKOCJ_00078"
                     /inference="ab initio prediction:Prodigal:002006"
                     /codon_start=1
                     /transl_table=11
                     /product="hypothetical protein"
                     /protein_id="X:GGACKOCJ_00078"
                     /translation="MSDFSEIQKIIAFIRSWKFFFSFKNENLELWSDLFLKAPYQPVA
                     YSDLALDFQYLYQKEKEPSIIDMSFIIKDMGKPIGIWPLSICTSEKTNKLNFYGLTLQ
                     IPLLITTELRVLERIANEFYLFLERLLNILKEKEFLISLPFRGKLFYVVDPWHKAALD
                     FGAKPEINYDLYIDLNLDIEEIRSQFRKSYKPLISKGLNLWNTFVLTDRDELVWEEYR
                     QLHISAAGRVTRCKETWDVQLKSIESKKGFLVCLRDEEDTLVGAGFFMFTKHEARYDT
                     AAYNRDLFDKPLGHVVQYIAIQEFKKRGISSYIVGSRPYDFDSVQYTEKELSISKFKS
                     GFTSSLIPRFIFKKSLLNEK"
     gene            1341..2300
                     /locus_tag="GGACKOCJ_00079"
     CDS             1341..2300
                     /locus_tag="GGACKOCJ_00079"
                     /inference="ab initio prediction:Prodigal:002006"
                     /codon_start=1
                     /transl_table=11
                     /product="hypothetical protein"
                     /protein_id="X:GGACKOCJ_00079"
                     /translation="MKNRSFFLWPDYNPIQSLSRIIYSKKISSIEDTLETLFPSGYPV
                     LCSSGRAAIGLALEFLDLKRNDFLGVFPFASHCVLDAVSRYTTPLTGRSSKNTKNRIV
                     YHQWGYVQEYNLPPNTIEDCVDTLCIPGAKLFPAGGMFEIWSLPKILGTSSGGVLWCR
                     EEKVASQIKAICDGRKYSGAIQWYLKLFSYKFPSLLSYWTGVEASNGKLSFLQTGEIH
                     YSLNNWQKFIDDKLNRVEIASRLFPSWLKQTPDRIPSIIPVELTISSEKFVNWGLSSG
                     MRTFEKYIKKKSKLIQVFPLPLHSQIPLKRFKKIVLELENIKK"
     gene            2297..3856
                     /locus_tag="GGACKOCJ_00080"
     CDS             2297..3856
                     /locus_tag="GGACKOCJ_00080"
                     /inference="ab initio prediction:Prodigal:002006"
                     /codon_start=1
                     /transl_table=11
                     /product="hypothetical protein"
                     /protein_id="X:GGACKOCJ_00080"
                     /translation="MKIEFNSYTYLYFFNTRVEELIEKVKNKIPESLKENTRRVQQKV
                     LCLIYNDILSKVSMLGMLQSLEIFNKDELVSINGKFKLNLFTGNFVISLHYRFLLYIK
                     SAFYISICFFELCKGFVKGKLSEKDKINIVLDDLGFEQFYNKNTIIEFNENIKCGYYP
                     VLTPEIYTILKSKTFAGLKVNNVYFFKQPLLSVLSIVKWKLIELFFFMGVLLFSFLKE
                     LLLSFNNQYRLLLFDDKLMEVVVSMLARKNIIKNLIITNSSYCEQGTYFDKNRFKNFT
                     TVMLWYSVNSKWFKYKKELGFPNETFTPLFKFMQLDEHYVWNNDQKDWIKKINSDANI
                     RMFGPILFDNPKQKITSGLIESKSFNLVIFDVAPLEDDAARNIYAHSFRFYNLNACLS
                     IIQDPITWSKGKKVKIYIKIKRQYSSHHHSEYIQFIEKCIKLGYLVNIDFSVSISSVL
                     KEKVDLLICSPFTSVSVLGNFLQKNSIYYDPTKVLECHYGLGNYQKFISGRENLISYL
                     DTLYEKSIKKV"
     gene            3910..5268
                     /locus_tag="GGACKOCJ_00081"
     CDS             3910..5268
                     /locus_tag="GGACKOCJ_00081"
                     /inference="ab initio prediction:Prodigal:002006"
                     /codon_start=1
                     /transl_table=11
                     /product="hypothetical protein"
                     /protein_id="X:GGACKOCJ_00081"
                     /translation="MKTLVIVGGGIVSIFSALYARRKFDRIIILEKSDKVGGLLASFP
                     LGENNFDYGTHIPGFTGDKEIDNLLYGNDEEINKKWHRFPYLMSENFFSGSWYQSSPL
                     VNVKSLGEDLYLKALSEILKLPKADSSKDNLEEYLDLSFGETIANNIYRPIFRKLLSE
                     EIENLHVECLRIFGLQRVILLNSESTTELKKLPEYDSKIGFHSYKEGSPVGGYIYPKG
                     FSGIGTWADILLEKALDQNIEISYHSTVKAMSVKHDTIKSLELNDGTVIHCDYVLWAL
                     PAALAIKNLNIDFKKDIPKFRTTSLFHFQFDQPLLKKIPQYLLCWDPKYISYRITLYP
                     NISNDRTKTSNASLTVEVLYDESIEKKLNEVSLKIVSELKELEIIPLSSKIIVSKSEY
                     LGTSFPILSRRFINDCRDSCSFLENSYSNFKMIGRHSGKAFFINDTILLAKKILTEHS
                     LC"
     gene            5262..6026
                     /locus_tag="GGACKOCJ_00082"
     CDS             5262..6026
                     /locus_tag="GGACKOCJ_00082"
                     /inference="ab initio prediction:Prodigal:002006"
                     /codon_start=1
                     /transl_table=11
                     /product="hypothetical protein"
                     /protein_id="X:GGACKOCJ_00082"
                     /translation="MLDEFQKNSIKPYIEMAKEKKIGLTQSAGRYAEDSGKEEFIWKD
                     IQEKLCLVQSGSLLDLGVGFGPLASKIINYCIKEKKTGYFYDIPEVIENLRTEWSAPN
                     IYFLKGFFPYDAGEFLDSDIKFDSILVYSVIHYTSKPFEFIKEAARKLKIGGRMLIAD
                     IPNVDKKGRFLCTENGRKFHASYKKIPLNEVPIYKDQADFVLKNENQNKVINDQLISK
                     ILVEFRAFGYDVYVLPQNEDLPFSKTREDILLIRNY"
     gene            6152..7030
                     /gene="kdsA_1"
                     /locus_tag="GGACKOCJ_00083"
     CDS             6152..7030
                     /gene="kdsA_1"
                     /locus_tag="GGACKOCJ_00083"
                     /EC_number="2.5.1.55"
                     /inference="ab initio prediction:Prodigal:002006"
                     /inference="similar to AA sequence:UniProtKB:Q5ZWA3"
                     /codon_start=1
                     /transl_table=11
                     /product="2-dehydro-3-deoxyphosphooctonate aldolase"
                     /protein_id="X:GGACKOCJ_00083"
                     /db_xref="COG:COG2877"
                     /translation="MKPKIIEIGYGKVSKVKIGETLPLVFIGGPCAIESKEHTFMMAR
                     RIQEICDRVKIPWILKACYDKDCRSAPDSFHGLGLDDGLKILSDVRDEFGIPVTSDFS
                     DASWGPATGEVCDLVQVPAYLCRQTSILRAAALTKRPIHLKKGQFMSPWNMKNSVRKI
                     EASGNYQILLTDRGTFFGYNMLVNDFKCFPIMAETGYPVCFDATHSIQLPTSMGNISG
                     GQREYIPHLVRGAAAVGINALFMEVHNDPPNAKSDANTVLDIQYLERILSQAKYMHEQ
                     RLELLEKWGEDNVHRN"
     gene            7014..7433
                     /gene="kdsD_1"
                     /locus_tag="GGACKOCJ_00084"
     CDS             7014..7433
                     /gene="kdsD_1"
                     /locus_tag="GGACKOCJ_00084"
                     /EC_number="5.3.1.13"
                     /inference="ab initio prediction:Prodigal:002006"
                     /inference="similar to AA sequence:UniProtKB:P45395"
                     /codon_start=1
                     /transl_table=11
                     /product="Arabinose 5-phosphate isomerase KdsD"
                     /protein_id="X:GGACKOCJ_00084"
                     /db_xref="COG:COG0517"
                     /translation="MSTEINRNKLVREVMLKPDSFPVLKETIILKEALETMGKFNLGI
                     ACIVDEDSKLLGLVTDGDIRRKLLKVQKPFSALFVDDALEHCIKSPVCISADAKLIDG
                     VNLMGAKHVWDLPVVDSNHRLIGLLHLHPAISSILEE"
     gene            7772..8557
                     /gene="rhmA"
                     /locus_tag="GGACKOCJ_00085"
     CDS             7772..8557
                     /gene="rhmA"
                     /locus_tag="GGACKOCJ_00085"
                     /EC_number="4.1.2.53"
                     /inference="ab initio prediction:Prodigal:002006"
                     /inference="similar to AA sequence:UniProtKB:P76469"
                     /codon_start=1
                     /transl_table=11
                     /product="2-keto-3-deoxy-L-rhamnonate aldolase"
                     /protein_id="X:GGACKOCJ_00085"
                     /db_xref="COG:COG3836"
                     /translation="MNHRKEIKNKFKNRERLFGGWVSYAHPSITETFAKAGFDFIAID
                     MEHATISLEQAQRIIAASQSEGSLCLPRPVSHSNDWTKPLLDSGADGMLYPMVNTKEE
                     VRNLINLNKYPSMGKRSFGVNRAQGYGFVFDEYVREWNSSSILILQIESIQAVENIES
                     LLSFDEVDGVMVGPYDMSGSLGVPGQTTHPSVLEASKKVILACEKFGKSCGSQIADVT
                     QDGLKKHFDQGYTYSILGSDLFVLWKWAESMKTMMDSFKKLGV"
     gene            8557..9351
                     /gene="uxuB"
                     /locus_tag="GGACKOCJ_00086"
     CDS             8557..9351
                     /gene="uxuB"
                     /locus_tag="GGACKOCJ_00086"
                     /EC_number="1.-.-.-"
                     /inference="ab initio prediction:Prodigal:002006"
                     /inference="similar to AA sequence:UniProtKB:O34896"
                     /codon_start=1
                     /transl_table=11
                     /product="putative oxidoreductase UxuB"
                     /protein_id="X:GGACKOCJ_00086"
                     /db_xref="COG:COG1028"
                     /translation="MEKLESNYITKLFNLENKVAAVIGGGGYLCSEMAKGFARAGCKV
                     AVIDLRKEKADRVADEIKLEGYSRPLSLALDVSKKEEHKACLKEILSEFGDLDILING
                     AGINGTSPFFEISLEEWNSVLDSQITGTFLGCQVFGEYMVGKGKGSIINVSSASAGPP
                     LSKVFTYSVAKAGIKNLTQNLGREWGIKGVRVNAIRPGFFPTEWNRKNVITPEREKSI
                     LTHTPMERFGEPHELLGAILWLASDASRFVTGAEIAVDGGFSCMTI"
     gene            9352..10149
                     /locus_tag="GGACKOCJ_00087"
     CDS             9352..10149
                     /locus_tag="GGACKOCJ_00087"
                     /inference="ab initio prediction:Prodigal:002006"
                     /codon_start=1
                     /transl_table=11
                     /product="hypothetical protein"
                     /protein_id="X:GGACKOCJ_00087"
                     /translation="MKIKKLIKIILRVFSIREFLLNLLLNKKTKIKHKNISLIFYTPN
                     QLCEYRANSFSTKEPDTLYWIDSFEKNNVFYDIGANVGIYSIYAAKRGMQVVAFEPSL
                     FNLEILARNVNLNCLQETIRILPIALNSKNGINKMRHSTIQWGGALSTFEKQYGFDGK
                     TLNEVFSYLTLGITLDFTIKYFNLLPPDYIKLDVDGIEHLILQGGTRYIKDVKEILVE
                     VNEYFEEQNESCNEILKNCGFTLINKGNYPDPSIRVANQIWKNVSKI"
     gene            10359..11285
                     /locus_tag="GGACKOCJ_00088"
     CDS             10359..11285
                     /locus_tag="GGACKOCJ_00088"
                     /inference="ab initio prediction:Prodigal:002006"
                     /codon_start=1
                     /transl_table=11
                     /product="hypothetical protein"
                     /protein_id="X:GGACKOCJ_00088"
                     /translation="MNESCLVCNSTDLSTVRSYRGNSELFRNLELKKCNNCTFVFADP
                     LPKDEELDKYNSSYFVNAHGGLSSHPMATAYQAAINKIRVNYVIEMIQKGQDLNLKIL
                     EIGPGTGDFLKFWLQRFPNSEYSILESDLINRERFKGLVSFQYSSFKEIPSNYFDLII
                     ISHVLEHTNDPKRFLNELSNNLKNAGFIFIEVPCQDYLFKDKEEPHLLFFNKESMNQL
                     FNKINMRVINLGYFGPSIIQSFSKKILNRIYLKVVGLFLKFRITLPVSIFFPKMRSYL
                     SSLEILMILPSEAIREKSNPSWWLRAVVSKNK"
     gene            11322..12272
                     /locus_tag="GGACKOCJ_00089"
     CDS             11322..12272
                     /locus_tag="GGACKOCJ_00089"
                     /inference="ab initio prediction:Prodigal:002006"
                     /codon_start=1
                     /transl_table=11
                     /product="hypothetical protein"
                     /protein_id="X:GGACKOCJ_00089"
                     /translation="MRTLVSKTKIQFIGRHVRKSDKTLSQIQQNRLAQLRKEGYVIIE
                     DGIEKSRLNTLQSIFKNQVEVQCEFETPCLAQTKIIESKHKSLIENYFKYSPSQMKEF
                     GITFDQSDIKSYNQILNEFAPSNLKVFLPKDPNFIQTWLDDQILELIEQYMGVRPYLA
                     EAYLRRNFPAKYKVMNHFWHRDRNHPDHLLKAFFFLTDCEIENGPHEYIAGSVVDRQL
                     DGKPYFSDEEVDTIYPEDGGKRIKSIVKAGAVILEDTRGLHRANLPTKGFRDLGFAVF
                     IPKPFYLKWEKKYYNIPKYTFNHLSNRQKTYIPKSFIQED"
     gene            12429..13172
                     /gene="butA"
                     /locus_tag="GGACKOCJ_00090"
     CDS             12429..13172
                     /gene="butA"
                     /locus_tag="GGACKOCJ_00090"
                     /EC_number="1.1.1.304"
                     /inference="ab initio prediction:Prodigal:002006"
                     /inference="similar to AA sequence:UniProtKB:P99120"
                     /codon_start=1
                     /transl_table=11
                     /product="Diacetyl reductase [(S)-acetoin forming]"
                     /protein_id="X:GGACKOCJ_00090"
                     /translation="MKKTAVITGGSKGIGLGITEAFFEAGYHVVVGARQKIDLSRFAD
                     RVRFVSINVCEESDHDKLVKEAISWTGRLDVYINNAGFSEWRPIENIDEEFFDLMIST
                     NLKGAFWGCKVASKYLNEGGSIINISSLAGKRGSSNNSLYVASKFGMNGLTQSLAKEL
                     GSKGIRVNGVCPVLVSTDGLLYALKQSDSPAQGNPEKFLSDFTKSNSALGRLPNAKEV
                     ASLCLFFASENASAITGQNVNVDCGVFPQ"
     gene            13169..13945
                     /gene="kpsU"
                     /locus_tag="GGACKOCJ_00091"
     CDS             13169..13945
                     /gene="kpsU"
                     /locus_tag="GGACKOCJ_00091"
                     /EC_number="2.7.7.38"
                     /inference="ab initio prediction:Prodigal:002006"
                     /inference="similar to AA sequence:UniProtKB:P42216"
                     /codon_start=1
                     /transl_table=11
                     /product="3-deoxy-manno-octulosonate cytidylyltransferase"
                     /protein_id="X:GGACKOCJ_00091"
                     /db_xref="COG:COG1212"
                     /translation="MNKKIVAMIPAHLASVRFPRKVLFKIHGLPMIEHVRRRAVLSGA
                     FSDVIVATCDKEIQSLIKDFGGKVVVTSNTHKNGTTRIAEAIEEVDCTHVVLLQADEP
                     LLLPKDLILFADRVREDNTDTVAWNATGPIEYLEELDRHSFVKCFVNSNGRIQFCFRR
                     SPCYGKFEDTKTMIRKILGIIAYEKKFLIELSKMKSSNFETFEFIEQMRIIENEYKLM
                     SVAFDHTLPSINEPGEVEEVLEKLKTSEVQNTYLTSILNH"
     gene            14274..15860
                     /locus_tag="GGACKOCJ_00092"
     CDS             14274..15860
                     /locus_tag="GGACKOCJ_00092"
                     /inference="ab initio prediction:Prodigal:002006"
                     /codon_start=1
                     /transl_table=11
                     /product="hypothetical protein"
                     /protein_id="X:GGACKOCJ_00092"
                     /translation="MDFYKIAKEEYDQYIYLCNKSFSKSSSWWFVPSSSRERFGTNVQ
                     EGYIEWVQKLSNSNELNSQEKWFKITFKRIPSYKTFFNFIKILMLLLYHVIKNFYRMV
                     KNKKTDFDIVFVRPLHPLKVDFNEKNIFDHYFGELPKLMNQLQKKVIILGPADPSIEW
                     KSTLFEKKDLEISNLLKYFSFLSFLRWLFLSIVEYFLRLKLPEPSSNYTKILYELVSE
                     EFRGSYIRRLWGIVYYFSFRNFLKRNKKSIIFHTYENNPWERAIDRACQENSHLVQKN
                     FGFLHCSILESHRKYRLLYDEWDLKPSPDTILVTGLNAKEILMKFGSYKEDHITIGYD
                     LRGPNLFNIRDKNKPNGKIKTVLVLLEGLNTMPKLLKLVMDTILNVPGKTILVRCHPV
                     YPISNPEFNLIRENPLFQKVIVSDNTSLEEDLLKADIAIYKGSTSALYAAFMGIPLLR
                     FQDTWWSSDDPLKYSTALKKEFTDSKSLLDGISFFEDMDFREYLSQKKISKEYILEYM
                     KPYRRTDLEKFAKDIIFSSK"
     gene            15864..16430
                     /locus_tag="GGACKOCJ_00093"
     CDS             15864..16430
                     /locus_tag="GGACKOCJ_00093"
                     /EC_number="3.1.3.45"
                     /inference="ab initio prediction:Prodigal:002006"
                     /inference="similar to AA sequence:UniProtKB:P45314"
                     /codon_start=1
                     /transl_table=11
                     /product="3-deoxy-D-manno-octulosonate 8-phosphate
                     phosphatase KdsC"
                     /protein_id="X:GGACKOCJ_00093"
                     /db_xref="COG:COG1778"
                     /translation="MGFLFKIFFRFLMKNNSIFKKLKLIVIDVDGVLTDGKLYYNEHG
                     EFFKTFDVKDGLGIKLLCKELNVAILSGNTSKIIHARAKSLGIKHCMTGIDDKKTSLQ
                     SLMNQLGISLEEVAYIGDDINDLPVRSITKLFACPSDAHPSVKKVADLILKSRGGNGA
                     VREFADYVLSAKGILDSYILQGLFEKNV"
     gene            16862..17806
                     /locus_tag="GGACKOCJ_00094"
     CDS             16862..17806
                     /locus_tag="GGACKOCJ_00094"
                     /inference="ab initio prediction:Prodigal:002006"
                     /codon_start=1
                     /transl_table=11
                     /product="hypothetical protein"
                     /protein_id="X:GGACKOCJ_00094"
                     /translation="MNKFKSKDICVLIPTKDRLHKIKNLLNSLSNQTLAVGRVIVIAS
                     GSDIRKDVLKFKDKLPIEYFFCEPPGQIRQRKMGVSKLTKKTKLVATLDDDIILEPDA
                     IEKILNFWNQVGPETAGIGFNITNMEAHRSNFWKILFYLSSKRPGIVLKSGFPTSIMN
                     VRENIKTEWLNGGATTWRQDILIANIHKKSIDAKWAPCEDLIFSYPIGKMYPMYVCAE
                     SKVIHDDIIISQLTFSQLWYRGEILSIWMIFFVSQYSDLSIFKSSIALFAIALVNILK
                     YSILFKFKLLGMEFGRIKGLFLALISVLKKRELSDILS"
     gene            18437..19162
                     /locus_tag="GGACKOCJ_00095"
     CDS             18437..19162
                     /locus_tag="GGACKOCJ_00095"
                     /inference="ab initio prediction:Prodigal:002006"
                     /codon_start=1
                     /transl_table=11
                     /product="hypothetical protein"
                     /protein_id="X:GGACKOCJ_00095"
                     /translation="MRIEKRYTDGSYLQKNPGWDREDSPWKVEQVNAILRKFDIKPKT
                     ICEIGCGTGDNLLHIGNEFVFSQLFGFDISPQLASFWRENIKSNSLKNRLKFYLGDFH
                     VLNKKKYDLILMLDVFEHVRDPFTFLEKSLTFAKYFVFHIPLDLSVLAVLRNTPLLSV
                     REKVGHLHYYTKDLALETLKDSGYEILHWNYTQASLSSPNRSLKTKMMSIPRKIFYWI
                     HKDFGVRLLGGETLIVLAKAKNS"
ORIGIN      
        1 gagtttagaa ttatcttatt taaatttttt attataggcc aagcacagtt ttaaagaact
       61 aattcgttca aatctcaaat tttcttcctg tagattaata gatcgttttg aattttccag
      121 gttgcttgtt aattagattc cagactcatt ttattatctt aatttcacag agattaaata
      181 tcttttaact aaaaatttat tcgaagcatt gttagtaagt ttgaatttag aaaattcaat
      241 tgattttaag ataaacttta aacgttaatg taaaaactta tcacaaatga gtgatttttc
      301 agaaatacaa aaaataatag catttattcg atcttggaag tttttcttta gctttaagaa
      361 tgaaaatttg gagttgtgga gtgatttatt tttaaaggcg ccttatcagc ctgttgcata
      421 ttccgacttg gcattagatt ttcagtattt atatcaaaaa gaaaaagaac ctagtatcat
      481 agatatgtct tttatcataa aagacatggg aaagccgata ggaatatggc ctctatctat
      541 atgtacaagt gaaaaaacta ataaattaaa tttttatggt ttaactcttc agatcccctt
      601 acttattaca actgaattgc gtgttttgga aagaattgca aatgaattct atctatttct
      661 tgaaagatta ctaaacattt taaaggaaaa agaatttcta attagtttac catttcgcgg
      721 aaagcttttt tatgtagttg atccttggca taaagcagct ttagattttg gcgcaaaacc
      781 agaaatcaat tacgatctat atatcgattt aaatttggat atcgaagaaa ttcgttctca
      841 atttcggaaa agttataaac cacttataag taaaggtctt aatttatgga atacttttgt
      901 tctaactgat agagatgaac ttgtatggga agaatataga caattacata tctctgcagc
      961 tggcagagtg actagatgta aagaaacttg ggatgttcaa ttgaaaagta tagaatcgaa
     1021 aaaaggtttt ttagtttgtt taagagatga agaagataca ttagttggtg ctggtttttt
     1081 catgtttact aagcatgagg ctagatatga taccgcagca tataatagag atttatttga
     1141 taaaccattg ggtcatgttg ttcaatatat tgctattcaa gagtttaaaa aaagaggtat
     1201 ctcttcttat attgttggat ctcggccata cgattttgac tcagttcaat atacagaaaa
     1261 agaattatcc atctcaaaat ttaaaagtgg attcaccagt agtttaattc ccagatttat
     1321 ttttaaaaag tcattattga atgaaaaata gatctttttt cttatggcca gattataacc
     1381 ctattcagtc tttgagtaga ataatatatt ctaagaaaat ttcttctatt gaggacacgc
     1441 ttgagacact ctttccatct ggatatccag tattgtgttc cagtgggaga gctgcaattg
     1501 gccttgcttt agagttttta gatttaaaaa gaaatgattt tctcggagtt tttccgtttg
     1561 caagtcactg tgttttagat gccgtttcta gatatactac gcctttaact ggaagaagtt
     1621 caaaaaatac taaaaataga attgtttatc atcaatgggg ttatgtacaa gaatacaatc
     1681 ttcctccaaa tactatagaa gattgtgtag atactctttg tatccctgga gcgaaattat
     1741 ttccggcagg tgggatgttc gaaatttggt ctttaccaaa aattttaggt acttcctctg
     1801 gaggagtttt atggtgtcgg gaggaaaaag ttgcaagtca aattaaggca atttgtgatg
     1861 gtagaaagta ttctggcgct attcaatggt atttaaaatt attttcatat aaattccctt
     1921 ctttattaag ttattggaca ggggttgaag caagcaatgg aaaattatct tttttacaga
     1981 cgggagagat acactactca ttaaataatt ggcaaaaatt tatagatgat aaattaaata
     2041 gagtagaaat tgcatcgaga ttatttcctt cttggttaaa acaaactcct gatcgtattc
     2101 cttcaattat tcctgttgaa ctcactattt cctctgaaaa atttgtcaat tggggacttt
     2161 cttcgggtat gcgaactttt gagaaatata ttaaaaaaaa atcgaaatta attcaagttt
     2221 ttccactacc gcttcactct caaattccat tgaaaagatt taaaaaaatt gttttagaat
     2281 tagaaaatat caaaaaatga aaatagaatt taattcatat acatatttat atttttttaa
     2341 tactagagtt gaggagttaa tagagaaggt taaaaataag attccagaaa gtctaaaaga
     2401 aaatacaaga agagttcaac agaaggttct ttgtttaatt tataacgata tattaagtaa
     2461 agtaagtatg ttagggatgc ttcaatcgtt agaaatcttt aataaagacg aattagtttc
     2521 aatcaatgga aaatttaagc ttaatctttt tacagggaat tttgtcatta gtttgcatta
     2581 tcgatttctt ttatacatta aatctgcatt ttacatttct atatgtttct ttgaattatg
     2641 taaggggttt gtaaaaggta aactttctga aaaggataaa attaacattg tcttagatga
     2701 tttaggattt gaacagtttt ataataaaaa tacaattata gaatttaatg aaaatataaa
     2761 atgtggatat tatccagttc ttacaccgga aatatataca atattaaaat ctaaaacgtt
     2821 tgcaggttta aaagttaata atgtttattt ttttaagcag cctttattga gtgttttatc
     2881 tattgtaaaa tggaaattaa tcgagctatt tttctttatg ggagttttgc tattttcttt
     2941 tttaaaagaa ctgcttttat cgtttaataa tcaatataga ttgttacttt ttgatgacaa
     3001 actgatggaa gtcgttgtta gtatgcttgc taggaaaaat ataattaaaa atttaattat
     3061 tacaaattct agttattgtg agcaaggcac gtactttgat aaaaataggt ttaagaattt
     3121 tactacggta atgctctggt attctgttaa ttctaaatgg tttaaatata aaaaagaatt
     3181 aggatttcca aatgagactt ttacaccgtt attcaaattt atgcaattgg atgaacatta
     3241 tgtatggaat aatgatcaaa aagattggat aaaaaaaata aattcagatg ctaatattag
     3301 gatgtttggg ccaattttgt ttgataatcc taaacaaaag attacttctg gattgatcga
     3361 aagtaaaagc tttaatcttg taatttttga cgttgcaccg ttagaagacg acgctgcgcg
     3421 aaatatatac gctcattcgt ttaggtttta taatttaaat gcttgtctta gtataattca
     3481 agatcctatc acttggtcca aagggaaaaa agtaaaaatt tatataaaaa ttaaacgtca
     3541 atattcttct catcatcatt cagaatatat tcaatttata gaaaaatgta taaagttggg
     3601 atatcttgta aatatagatt tttcagtttc tattagttca gtcttaaagg aaaaggtaga
     3661 tttattaatt tgtagtccat ttacatctgt atcagttttg ggaaattttc ttcaaaaaaa
     3721 ttccatatat tatgatccaa ctaaagttct cgaatgtcat tatgggttag gtaattatca
     3781 gaaatttata tctggtagag aaaacttaat tagctattta gatacactat atgaaaaaag
     3841 cataaagaaa gtttagcgaa ataatgttat cgtaaagttt acatcatcga ggaaaattaa
     3901 caagtcaaaa tgaaaacatt agttattgtg ggtgggggga ttgtaagtat tttctctgct
     3961 ttgtatgcta gacgaaaatt tgatcgtatt attattttag agaaaagcga taaagttggt
     4021 ggattgcttg cttcatttcc attgggggaa aataattttg attatggaac tcatattcct
     4081 ggatttactg gtgataagga aatagataat ctattatatg gtaatgatga agaaattaat
     4141 aaaaaatggc atcgttttcc atatttaatg tctgagaatt ttttttctgg gtcatggtat
     4201 cagtcaagtc ctttagtaaa tgtgaaatcc ttaggagagg atctttatct taaagcgttg
     4261 agtgaaatat taaagcttcc aaaagccgat tcttctaaag ataatcttga agaatactta
     4321 gatttaagtt ttggtgagac aattgctaat aatatttatc gcccaatttt tagaaaactt
     4381 cttagtgagg aaattgaaaa tcttcatgta gaatgtttgc gtatatttgg tttacagcgg
     4441 gtaatattat tgaattccga atctacaacc gaacttaaga agttacctga atatgatagt
     4501 aaaataggtt ttcattctta taaagagggt tctcctgtgg gaggttatat ttacccaaaa
     4561 ggcttctctg gaattgggac ttgggcagat atactattag aaaaagcttt ggatcaaaat
     4621 atagagatca gttatcattc tacagttaag gctatgagtg taaaacacga tactattaaa
     4681 agtttagaac taaatgatgg aactgttatt cattgtgatt atgtgctttg ggcgttacct
     4741 gctgcacttg ctattaaaaa tctaaatata gactttaaaa aagatattcc gaaatttaga
     4801 actacctctt tatttcattt tcaatttgat cagccattat tgaaaaaaat tccacaatat
     4861 ctattatgtt gggatccaaa atatatttct tacaggatta cgctttatcc caatatttca
     4921 aacgatagaa caaaaacaag taatgcaagt ttaactgtcg aagtgcttta tgacgaaagt
     4981 atagagaaaa agttaaatga agttagttta aaaatcgttt cagaattaaa agaacttgaa
     5041 attataccgc tttcatcaaa aataattgtt tcaaagtctg aatatcttgg cacttctttt
     5101 cctattctat ctaggcggtt tattaatgat tgcagggatt cttgtagttt tttagaaaat
     5161 tcttattcaa attttaaaat gataggtaga cattcaggaa aagcgttttt tattaatgat
     5221 actattctcc ttgcgaaaaa aattttaacg gaacattcgc tatgctagac gaatttcaaa
     5281 aaaattccat taagccttat atcgaaatgg ctaaggaaaa aaaaattggt ttaactcaat
     5341 ctgctggtcg atatgcggaa gattcaggta aggaagaatt catttggaag gatattcaag
     5401 aaaagctttg tcttgttcaa tctggttcac tgctagattt aggagttggg ttcggccctt
     5461 tagcatctaa aataattaat tattgtataa aggaaaaaaa gacgggatac ttttacgata
     5521 ttcctgaagt tattgaaaat ttaagaactg aatggtcggc tccaaatatt tattttttaa
     5581 aaggtttttt tccttatgac gcaggtgagt ttttagattc tgatataaaa ttcgattcta
     5641 ttttagttta ttcagtgatc cattatactt caaagccttt tgaatttatt aaagaggctg
     5701 cgcgtaaatt gaagataggt ggtagaatgc ttattgctga tattcccaat gttgataaaa
     5761 aaggtagatt tttatgtaca gaaaatggca gaaaatttca tgcttcttat aagaaaatac
     5821 ctcttaatga ggttcccata tataaggatc aagcagattt tgttttaaag aatgaaaatc
     5881 agaataaagt tattaatgat caacttattt ctaaaatact agtggaattt cgagcttttg
     5941 gatatgacgt ttatgttttg ccccaaaatg aagatttacc atttagtaaa acccgcgaag
     6001 atattttatt aatcagaaat tattaggttg cacctatttt ttctggtttg attttataga
     6061 attaccttaa tataaaattt taagttaaaa aatactatac aaggattttc taataaacta
     6121 atctaatttt gtttaaaaat ctaaaactta tatgaaacca aaaattattg aaattggata
     6181 cggaaaggta tccaaagtaa aaatcggcga aactttacca cttgttttta tcggtggtcc
     6241 atgtgcgatt gaatccaaag aacacacgtt catgatggct agaaggatcc aagaaatttg
     6301 tgatcgagtt aaaattcctt ggatcttaaa ggcttgttat gacaaagatt gtcggtctgc
     6361 tcccgatagt tttcatggct tgggattaga tgatgggtta aagattcttt ctgacgttcg
     6421 agacgagttc ggaattcctg taacttccga tttttctgat gcttcttggg ggcctgctac
     6481 tggggaagtt tgcgatttag ttcaagttcc tgcgtatctt tgtcgtcaaa catcaatttt
     6541 gcgggctgca gctctcacga aacggccgat tcatcttaag aaaggacaat ttatgagccc
     6601 ttggaatatg aagaattcgg tccggaaaat tgaagcaagt ggaaattatc aaattttgct
     6661 tacagatcgt ggaacttttt ttggttataa tatgttggta aatgatttta aatgttttcc
     6721 gattatggct gaaactggtt atccggtatg ttttgacgct acacattcca ttcaactacc
     6781 tacttcgatg ggtaatatat ctggaggtca aagagaatac attccccatt tagtgagagg
     6841 agccgctgcg gttggaatta atgctttgtt tatggaagtt cataacgatc ctccaaatgc
     6901 aaaatcagac gctaacacag tgttagacat tcaatatctt gaaagaattc tttctcaggc
     6961 taaatatatg catgagcaaa gattggaact tttagaaaaa tggggagaag ataatgtcca
     7021 cagaaattaa tcgtaataaa ttagttcgag aggtaatgtt gaagccagat tcgtttccag
     7081 tattaaagga aacaataatt ctaaaagaag cattggaaac gatgggaaaa ttcaatctag
     7141 gaattgcttg tattgtagat gaggattcta agttgcttgg tcttgtgaca gatggggata
     7201 ttcgaagaaa actattaaaa gttcagaaac cgttttccgc tctttttgtg gatgatgctt
     7261 tagaacactg tataaaatca ccagtatgta ttagcgctga tgccaaacta attgatggtg
     7321 taaatttaat gggtgcgaaa cacgtatggg atttgccggt tgtggattca aatcatagat
     7381 tgatcggatt gttacattta catcctgcga ttagttccat tttagaggaa tgaaatgata
     7441 tttttagaaa atgaatctaa aaaaatactc ataaataatc tgaaaagtga tgaaaatgta
     7501 acctctttct cattggaaaa aatatcatag agatttcaag gttaattctg atggatcaat
     7561 tgatatattt ttattgttgt aacagagagg aaaagaaatt accagatggg aaccgtaata
     7621 tcgtttaaaa aatatccttg gaaggagcat gatgaagttc taatagatga tctatgccct
     7681 tggcaccaag aatactatgc ctttaagcct tccttttata gaagatatga tgggccaatc
     7741 aggcatcgat tagtaaaatt aaattaaata tatgaatcat agaaaagaaa ttaaaaacaa
     7801 atttaaaaac agagaaaggc tttttggtgg atgggtatct tacgctcatc cgtctattac
     7861 ggagacgttt gcaaaagcag gatttgattt tatcgcaatt gatatggagc acgctacaat
     7921 ttctcttgaa caagctcaga gaattatcgc agcgagtcaa tcggaaggta gtttatgttt
     7981 accgcgccct gtttctcatt ccaatgattg gacaaaacct ctattggatt cgggagcaga
     8041 tggaatgctg tatccaatgg tgaatactaa ggaagaagtt cgaaacttga tcaatttaaa
     8101 taaatatcca tctatgggta aaagaagttt tggagtgaat cgagcccaag gttatggatt
     8161 tgtttttgat gaatatgttc gagaatggaa ttcttcatcg attttaattc tccaaattga
     8221 atcgatccaa gcagtggaaa atatagaatc tctattatct tttgatgaag tagatggagt
     8281 gatggttggg ccgtatgata tgtctggttc tttaggagtt ccgggacaaa caacacatcc
     8341 ttccgtttta gaagcttcta aaaaagttat tcttgcttgc gagaaatttg gaaaaagttg
     8401 tggttcgcaa attgctgatg ttacacaaga tggattaaaa aaacattttg atcaaggtta
     8461 tacgtattct atcttgggat cagacttgtt cgtgctttgg aaatgggcgg aatctatgaa
     8521 aacgatgatg gattctttta agaaattggg tgtataatgg aaaaattaga aagtaattat
     8581 ataacaaaat tgtttaattt agagaataaa gtcgctgcag taatcggtgg aggaggttat
     8641 ctttgtagtg aaatggcaaa aggttttgcc agagcaggtt gtaaagttgc agtaattgat
     8701 ttgcgaaaag aaaaagcgga tcgagtagcg gatgaaatta aattagaagg atactctcgg
     8761 cctttatctc ttgcattaga cgtttctaaa aaagaagaac ataaagcttg tttaaaagaa
     8821 attttatcgg agtttggaga tttagatatc ttgattaatg gtgcgggtat taatgggacc
     8881 agtccttttt ttgaaatatc attagaggaa tggaattcgg ttttggattc tcaaataacc
     8941 ggaacttttt tagggtgtca ggtgtttgga gagtatatgg ttggtaaagg taaaggttca
     9001 attattaatg tttcttccgc ttcggcggga ccgccattat caaaagtatt tacttattct
     9061 gtcgccaaag cagggattaa aaatttgact caaaatttag gaagagagtg ggggataaaa
     9121 ggtgtaaggg tcaatgcaat tcgaccagga ttttttccta ctgagtggaa tcgaaaaaat
     9181 gttattactc ccgaaagaga aaaatccatt ttaactcata ccccgatgga aagatttggt
     9241 gaaccacacg aactgttagg cgctatcctt tggcttgctt cagatgcttc tagatttgtt
     9301 actggtgcag aaattgctgt agacggtggc ttttcttgta tgacgatata aatgaaaatt
     9361 aaaaaattga ttaagataat acttagagtt ttttcaatta gagaattctt attaaattta
     9421 ctgcttaata aaaaaacaaa aattaagcat aaaaatatat ctttaatttt ctatacacca
     9481 aatcaactat gtgagtatag agcgaactct ttttcaacaa aagaacctga tactttatat
     9541 tggattgatt catttgaaaa aaataatgtt ttctatgata taggagctaa tgtaggaata
     9601 tactcaattt atgctgctaa aagaggaatg caagttgttg cctttgaacc ttctttattt
     9661 aacttagaaa tactagctag aaatgttaat ttaaattgcc tacaagaaac gataagaatt
     9721 cttccaattg ctctcaattc taaaaatgga atcaataaaa tgcgacattc tactattcaa
     9781 tggggtggcg cattgtcaac atttgaaaaa caatacggtt ttgatggtaa aacacttaat
     9841 gaagtattca gctatttgac gcttgggata actttagatt ttactataaa gtattttaat
     9901 cttttgcctc cagattatat aaagttagat gtagatggaa ttgaacatct tattcttcag
     9961 ggtggcacaa gatatataaa agatgttaag gaaatcttgg ttgaagtgaa tgagtatttt
    10021 gaagagcaga atgaaagttg taacgaaatt ttaaagaatt gtggttttac tctgattaat
    10081 aaaggtaatt accctgatcc aagtattcgc gtcgcgaatc aaatttggaa gaatgtatct
    10141 aaaatttaaa tattctgaaa ataaatcaaa aaatttatat ctaagttgtt gaaggtttgt
    10201 tttaaagttt aaaacaattt tttattataa tctatctcaa aaatgcttta tctttactta
    10261 aaatgccaat tattctaaga tatttttaag atggtttcta attaattctt aattttattt
    10321 tttaaacaaa taatcccaat ttattggtca tctgcaaaat gaatgaaagc tgcttggttt
    10381 gcaattcaac cgacttatct acagttcgat cttacagagg aaattctgag ttatttcgaa
    10441 atttagaatt aaaaaaatgt aataattgta cctttgtttt tgcagatcca cttcccaaag
    10501 atgaggaatt agataaatat aattcttctt attttgtaaa tgcacacggg ggattatcaa
    10561 gccatccgat ggctacagct tatcaggctg caattaacaa gattcgagtc aattatgtta
    10621 ttgaaatgat tcaaaagggg caagatctca atcttaaaat tttagaaatt ggaccaggaa
    10681 ctggcgattt tctcaaattt tggttacaac gatttccaaa ttctgaatat tccatattag
    10741 aatctgattt aataaataga gaacgattta aaggtttagt aagtttccaa tattcttctt
    10801 ttaaggaaat accatcgaat tatttcgatc ttattattat ttctcatgta ttagaacata
    10861 caaatgatcc aaagcgtttt ttaaacgaat tatcaaataa tttaaagaat gcaggattca
    10921 ttttcataga agtaccttgt caggattatt tatttaaaga taaagaagag ccacatcttc
    10981 ttttttttaa taaggaatca atgaatcagc tttttaataa aatcaatatg cgcgtaatta
    11041 acttaggata ttttggacct agtataatac agtctttttc aaaaaaaata ttgaatcgaa
    11101 tatatttgaa agttgttggt ttattcctaa aattcaggat tacacttcct gtttctattt
    11161 tttttccaaa gatgcgaagt tatttatcta gtcttgaaat tctgatgatt cttccatcgg
    11221 aagctattcg tgaaaaatca aacccgtctt ggtggttgag agcagttgtt tctaaaaata
    11281 aataggcaat ccagatataa aacaaatttg agagtaaaaa gatgagaact ctagtttcta
    11341 aaaccaaaat tcaatttatt ggaaggcacg tacgtaaatc ggataaaact ctttctcaaa
    11401 ttcaacaaaa tcgcttggcc caattaagga aagaaggata cgttatcata gaagatggaa
    11461 ttgaaaaatc tagactgaat actcttcaat ccatttttaa aaatcaagtt gaagtgcagt
    11521 gcgagtttga gacaccttgt ttggcccaaa ctaaaataat agaaagtaaa cacaaatcac
    11581 ttatagaaaa ttattttaaa tattccccgt ctcagatgaa agagtttgga attacattcg
    11641 atcaatccga tataaaaagt tataaccaaa ttcttaatga atttgcacct tccaatttaa
    11701 aagtattttt gcctaaagat ccaaatttta tacaaacatg gttagacgat caaattttag
    11761 aattaataga acaatatatg ggagttagac cttatcttgc ggaagcttat cttcgtagaa
    11821 attttccagc aaagtataag gttatgaatc atttttggca tagagatcga aatcatccag
    11881 atcatctact caaggctttc ttttttttaa ccgattgtga aatcgaaaat gggccacacg
    11941 aatacatagc gggttcagta gtagatcgac agctcgatgg caagccatat ttttctgatg
    12001 aagaagtgga taccatttat cctgaggacg gtggtaaaag aattaaatcg attgtaaagg
    12061 ctggagctgt tattttagaa gatactagag ggctgcatcg cgcaaatttg ccgacaaaag
    12121 gttttagaga tttaggattt gctgttttta ttcctaaacc tttttattta aaatgggaaa
    12181 agaaatatta taatattcca aaatatacat ttaaccattt atccaatagg caaaagacat
    12241 atattccgaa gtcttttatt caagaagatt aaactaggct gtcgaaaaat taattctcca
    12301 tttgtttctg ttacattgaa atgaacaatt gaaacagttt tgctaatctt cactatagaa
    12361 tttctcaaca actctactgg tgtatattca aataaatgta tttttaaatc aatttaagtt
    12421 aggtagaaat gaaaaaaaca gcggttatca cgggtggaag taaaggaatt ggtttaggaa
    12481 ttactgaggc attttttgaa gcgggttatc atgtagtcgt aggggccaga caaaaaatag
    12541 atctttcaag attcgcagat cgagtacgtt ttgtatctat taatgtgtgt gaagaatcgg
    12601 atcatgataa acttgtgaaa gaagctattt cttggactgg acgcttggat gtctatatta
    12661 acaatgctgg attttccgaa tggagaccta ttgaaaatat cgatgaagag ttttttgatt
    12721 tgatgatctc aacgaattta aaaggggcat tttgggggtg taaggtcgcc tccaagtatt
    12781 taaatgaagg tggttctatc atcaatattt cgagtttagc tggtaaaaga ggaagcagta
    12841 acaattcact ctatgttgct tctaaatttg gtatgaacgg attgactcaa tctcttgcta
    12901 aagaacttgg ttcgaaggga attagagtca atggtgtttg ccctgtttta gtttctacag
    12961 atggactttt atatgcactg aaacaatccg attctcctgc gcaagggaat cctgaaaaat
    13021 ttttatctga ttttactaaa tctaattctg ctttgggaag attgccaaat gccaaagaag
    13081 ttgcatcgct ttgtcttttt ttcgcttcag aaaatgcctc ggctattact ggtcaaaatg
    13141 ttaatgttga ctgtggagta tttcctcaat gaataaaaaa atcgtagcta tgattcccgc
    13201 tcaccttgct tcggttcgtt ttcctagaaa ggttttattt aaaattcacg gtttacctat
    13261 gatagaacac gttcgaagaa gagcagttct ttcaggagct ttttcggatg ttattgttgc
    13321 cacttgcgat aaagagattc aatctttgat caaagatttt ggtggaaagg ttgtcgtaac
    13381 ttcaaataca cataaaaatg gaactactcg gatagcagaa gcaattgaag aagtggactg
    13441 cacacatgtt gtacttttac aagcggatga acctctgtta cttcccaaag atttgatttt
    13501 gtttgcagac agagttagag aagataatac agatacggtt gcttggaatg cgactgggcc
    13561 aattgaatat ctagaggaac tggatcgtca ttcttttgtg aagtgttttg taaattctaa
    13621 tggaagaatt caattttgtt ttagacggtc tccttgttat ggaaaatttg aagatactaa
    13681 aacaatgatt cgaaaaattt taggaattat tgcatatgag aagaaatttt taatagaatt
    13741 atctaaaatg aaatcttcta attttgaaac atttgaattt atagaacaga tgagaattat
    13801 tgaaaacgaa tataagctta tgtctgtcgc ttttgatcat actttacctt ctattaatga
    13861 gcctggagaa gtggaagaag tgttggagaa attaaaaaca tctgaagtac agaacactta
    13921 tttaacttct atattaaatc actaattgta tttgtagttt tttcaaaaat cttattaaat
    13981 ataagaacta cgacgttttt tataacgaag ttaagatttg ttcataaaat gcaaatttac
    14041 agtagttctc atggattaca tcttttcttc ttataaattt ttggacaaaa atactttatt
    14101 attaaacttt ttagtaggag ctttcaaagt ctttttataa aagattcagt tttacaaaaa
    14161 ctgagaccct ttttgctgaa gttcacattt agcatcaagt taattttgga tcattttaag
    14221 gaaattcaat ttaaattcct taagtatagt cgaaattaga cattcaaaaa aatatggatt
    14281 tttataagat tgcgaaagaa gaatatgatc aatatattta tctttgtaat aaatcgtttt
    14341 caaaatcttc ttcatggtgg tttgtccctt cttcgtcaag agaaagattt ggaactaatg
    14401 ttcaggaagg atatattgaa tgggttcaaa aattaagtaa ttctaatgaa ttaaattccc
    14461 aagagaaatg gtttaaaatt acatttaaaa gaattccatc ctacaaaacg ttttttaatt
    14521 ttattaaaat attgatgctt ttgctttatc atgtaataaa gaatttttat agaatggtaa
    14581 aaaataaaaa aaccgatttt gatatagttt tcgttagacc gcttcacccc ttaaaagtag
    14641 attttaatga gaaaaatatt tttgatcatt actttggtga attgccgaaa ttgatgaatc
    14701 aattacaaaa aaaagtcata attttgggtc cggcagatcc gagtatagaa tggaaatcta
    14761 ctttatttga aaaaaaagat ttagaaattt ctaatttact taaatatttt tctttcttat
    14821 cgtttttacg gtggcttttt ttaagtatag ttgagtattt tttgagatta aaattacctg
    14881 aaccttcttc taattatacg aaaattttat atgagttagt ttcagaagaa tttagaggat
    14941 catatataag aaggttatgg gggattgttt attatttttc ttttagaaat tttctcaaaa
    15001 ggaataaaaa atctataata tttcatactt atgaaaataa tccgtgggag agagctatag
    15061 atagggcgtg ccaagaaaat tctcatcttg tacaaaaaaa ctttggtttt ttacattgtt
    15121 caattcttga atctcataga aaatacagat tactttatga tgaatgggac ttaaaaccaa
    15181 gcccggatac aattttagtt acaggcttga atgcaaaaga aattttaatg aagtttggta
    15241 gttataagga ggatcatata actattggtt atgatttacg agggcctaat ctttttaata
    15301 taagagataa aaataaacca aatggaaaaa taaaaacggt tttggtttta ttagaagggt
    15361 taaatacgat gccaaaatta cttaaattag ttatggatac aattttaaat gttcctggca
    15421 aaacaattct ggtaagatgt catcctgtat atccaatttc aaatcctgaa tttaatttaa
    15481 ttagagaaaa tcctttattt caaaaagtta tcgtttcaga caatacatct ttagaggagg
    15541 atttgttaaa agcagatata gcaatctata aaggttctac ttcggctctt tatgctgcgt
    15601 ttatgggaat tccgttgttg cgttttcagg atacctggtg gtcttctgat gatccattaa
    15661 agtatagtac tgccttgaag aaagaattta ctgattcaaa atccttgttg gatggaattt
    15721 ctttttttga agatatggat tttcgagaat atctttcaca gaaaaaaatt tcgaaagaat
    15781 atattttaga atatatgaaa ccttatagaa gaactgattt agaaaaattt gcaaaggata
    15841 ttattttttc ttctaaataa agaatgggtt ttctttttaa aatattcttt cgctttttga
    15901 tgaaaaataa ttccatcttt aaaaaactaa aattgattgt cattgatgtg gatggagttt
    15961 taaccgatgg aaaattatat tataatgaac atggagaatt ttttaagaca tttgatgtaa
    16021 aagatggtct tggaattaaa cttctttgca aagaattaaa tgtagcgatc ctgagtggga
    16081 atacgtccaa gattatccat gcaagagcaa aatctttggg aatcaaacat tgtatgactg
    16141 gaattgatga taaaaagaca agtttacaat ctttgatgaa tcaattggga atttctttgg
    16201 aagaggttgc ttatattgga gatgatataa atgatttacc agttcgttct attacaaaat
    16261 tgtttgcatg tccttcagat gcccatcctt cagttaaaaa agttgctgat ttgattttaa
    16321 aatctagagg tgggaatggt gctgtaaggg aatttgctga ctatgtttta agtgcaaaag
    16381 gaattttaga tagttatatt cttcaaggat tatttgaaaa gaatgtttaa ttaatctact
    16441 aatagcagta aaaatttaat tcgacttata gctagataac atagtaaaaa ggatgcagat
    16501 ttattcgttt ggtaatttgt atttgagaat tcaaaaaata gagtgaactt ctgtaaaatc
    16561 caaaagcggt gatttttaaa atcgaatttt cgtataaaga tgattgtata aattagaaat
    16621 ttattttata gaagttcttt aaggaatgaa aaaaatagaa tctttacgtt tttaaataaa
    16681 aactatagtt gctgaagatt tttttacatt tgaaagcgct tattccagaa ctttatataa
    16741 tttcattttt aatcaaggtg tgagttctta tcttagttgc agctatataa attttattac
    16801 attaaaatat tttgataatt aattttttaa tacttctact catttcaatt taagaaaatc
    16861 aatgaataaa ttcaaaagta aagatatttg tgtgcttatt cctacaaagg atcgccttca
    16921 taaaattaaa aatcttttaa atagtctttc taaccaaaca cttgcagttg gtcgagttat
    16981 tgtgattgca agtggaagtg atattagaaa agacgttttg aaatttaaag ataaacttcc
    17041 gatagagtat tttttttgtg agcctcctgg tcaaattcgc caaagaaaaa tgggcgtttc
    17101 aaagttaact aagaaaacaa aacttgtggc cactttagac gatgatatta ttttagagcc
    17161 cgatgcaata gaaaaaatat taaatttttg gaatcaggta gggcctgaaa ctgcaggaat
    17221 tggatttaac attacaaata tggaagctca tcgatccaat ttttggaaaa ttttgtttta
    17281 tcttagttca aagcgaccag gaattgtttt gaaaagtggt tttccaactt ctatcatgaa
    17341 tgtgagagag aatatcaaga ctgaatggtt aaatggaggg gcgactactt ggagacagga
    17401 tatattaatt gcaaatattc ataaaaaaag tattgatgct aaatgggcac cttgcgagga
    17461 cctaattttt agttatccaa ttggaaagat gtatcctatg tatgtttgtg ctgaatcaaa
    17521 agtaattcat gatgacataa taataagtca actcactttt tctcaacttt ggtatcgagg
    17581 tgagattctt tcaatttgga tgattttttt cgtttcgcaa tattcagatt taagcatttt
    17641 taaatcttcg atagccttgt ttgcaattgc attagttaat atattgaaat attctatttt
    17701 atttaaattt aaattacttg gtatggagtt tggtagaatt aaagggcttt tcttggctct
    17761 tatttcggtc ttaaagaaaa gagaattgtc tgatattttg tcttaaaagt ctttaaaagt
    17821 ttaatttgtt ttttgcaaga ttttcgttta tttagagtta tgaaaaatcg tagattaaat
    17881 tataacttag attattcaaa gatgatcctt gctacttaaa gttatataat ataataaaat
    17941 acttaagctt ttgtttctag gtgagagttt gtttggaaat tatggtcgtt attatatagg
    18001 aagtaagtgt tttataatag agttagatgt ttaagatttt atttctaaat gctatctctg
    18061 tattagaatt tcatagtatc ttgctattca gagttgtatc ataagagact taatatttgg
    18121 aattcaaatg agcttttgtg gtattttgtt attcgtttat tcgcataaaa atcaaatttc
    18181 cgtatagagt attatttagc gagcaacagt tgaaaaattt attttataat gattctctta
    18241 acttacttat aaatattttc ttaaaatcaa ttttaatgga aaataatcat attaatctct
    18301 aaaatatatt caatttcttg taggtattta agtttttatc atattttgaa atcttcttta
    18361 acgtatgttt agtggaattt ttttatccat tgaatgttcg gtataatgaa ggttataaat
    18421 tagagagttt gaaagaatga gaattgaaaa gagatatact gatggatcct atttgcaaaa
    18481 aaatccaggt tgggatagag aagactctcc ttggaaagta gagcaagtga atgcgattct
    18541 tcgaaagttt gatataaagc cgaaaacaat atgtgagata ggttgtggaa ctggagataa
    18601 cttgttgcat atagggaacg aatttgtctt ttctcagtta tttggttttg atatttcacc
    18661 acaacttgct tccttttgga gagaaaatat caaaagtaat tcactgaaaa atcgtttaaa
    18721 gttttatctg ggtgattttc atgtgttgaa taaaaaaaaa tatgatttaa ttttgatgtt
    18781 ggatgtcttt gaacatgtaa gagatccatt tacttttctt gaaaaatctt taacatttgc
    18841 aaaatacttt gtttttcata tccctctaga tttaagtgtt cttgccgtct taagaaatac
    18901 tcctttgttg agcgttcgtg aaaaagtcgg tcacttacac tattatacca aagatctggc
    18961 tttggaaacg cttaaagatt ctggttatga gatcttgcat tggaattata cccaagcttc
    19021 attgtcttct ccaaatcgat ccttaaaaac aaaaatgatg tcaatcccta ggaagatttt
    19081 ctattggatt cataaagact ttggtgttag attattagga ggagaaacgc tgattgtatt
    19141 agcaaaagcg aaaaactctt aatttttgat tttatttgaa aaaataagta gataagtacc
    19201 taattaagtt ttcaagatca aagctgaaaa aaaaataaat agatctaaat ttatggtctg
    19261 tcaaataaat gcagcaatct aagagaatta atctgaaact ctttcttaaa ttcgttttac
    19321 tcattcctgt aaaatgagta cccataaata gaaactaaaa aagataattc tgtaaaaaat
    19381 gaaaaaacca aaatagactc aaaggattta gagaaaagaa gacagaaggg aattcgctta
    19441 cttaagaaaa agttacatct atataaaaac agccaaaaac ttaaagtctg taaacattca
    19501 gtgatgcgtt ggtgtaatta atatgaaaag gaaggataga aaagtcaaat acaggattgg
    19561 ctgaccatct tagtaacctt tgaacgaacg aaagaattat attagagttg
//
LOCUS       GGACKOCJ_15              530 bp    DNA     linear       08-DEC-2021
DEFINITION  Genus species strain strain.
ACCESSION   
VERSION
KEYWORDS    .
SOURCE      Genus species
  ORGANISM  Genus species
            Unclassified.
COMMENT     Annotated using prokka 1.14.6 from
            https://github.com/tseemann/prokka.
FEATURES             Location/Qualifiers
     source          1..530
                     /organism="Genus species"
                     /mol_type="genomic DNA"
                     /strain="strain"
ORIGIN      
        1 gatcagtttc aaaaaagaca ttccaaaaag caggattatt tttactgata ggtatgtcac
       61 tacacagtgt ccacgtcacc caattccatt gattatcatc tacttgagaa tacatacaat
      121 aaagagaacc acttactgga tcatactgag caagatgtcc actttcagga ttgtagtaga
      181 gaggagttgt atttttattc gaacctctcc tgcgaataaa ataacgttcc tgtccctcag
      241 tagtttgcaa atcccaagcg atagaagttt gaatactgat atttccagga gtagctattg
      301 tattcaacca atcgttcatg gaagaatcta aggtatggtt gtatctatca ccagaatttt
      361 tagagatata aacataccaa tttgtatctt ttaattgata acgttcattt gcagtccaaa
      421 aggaattatc ttttatgacc catctctgta aaggatcatt gatcgtacaa ggtctaaggt
      481 gaacgtagtc ccagtttttc tttgcataaa cgactgtttc tggagcagtg
//
LOCUS       GGACKOCJ_16             7260 bp    DNA     linear       08-DEC-2021
DEFINITION  Genus species strain strain.
ACCESSION   
VERSION
KEYWORDS    .
SOURCE      Genus species
  ORGANISM  Genus species
            Unclassified.
COMMENT     Annotated using prokka 1.14.6 from
            https://github.com/tseemann/prokka.
FEATURES             Location/Qualifiers
     source          1..7260
                     /organism="Genus species"
                     /mol_type="genomic DNA"
                     /strain="strain"
     gene            complement(940..2442)
                     /locus_tag="GGACKOCJ_00096"
     CDS             complement(940..2442)
                     /locus_tag="GGACKOCJ_00096"
                     /inference="ab initio prediction:Prodigal:002006"
                     /codon_start=1
                     /transl_table=11
                     /product="hypothetical protein"
                     /protein_id="X:GGACKOCJ_00096"
                     /translation="MNLNFSFFSSIYILLKYRVSKFSVALFFIFLSLLNCASKKKFCS
                     SNDCKFAISLIAILSLSDNDDWGYEVGEEFQGGIKMTSFEFGESAFRQFSKSASLSSI
                     SEYTVGQTVFEVPWTPGFSAAIPDRDGLGPLFHTDSCLNCHSGNGRALEEEGENLTFS
                     LVRLNVGDHSHHSEPRYGGQFQPNSVRGVPKEGDVRLNYQEITGKFEDGTKYTLRSPI
                     LEFSNLGYGPFANDTRTSIRIPPQVIGLGLLEAIPESTILSFADPSDKDENGISGRAN
                     YVSNLNGIGQTLGRFGWKANNTDLSRQSSAAFLGDLGITTPMFRTENCTNFQAECLAS
                     RNGGSPEISQNRITAITNYLKLIAVPARRKADNTSVLLGKKIFFKAGCKYCHIPKIQT
                     GSNESFPELSNQIIRPYTDLLLHDMGEGLADNRPDEEANGREWKTPPLWGIGLFEEVN
                     GHTRYLHDGRARNLMEAILWHGGEAESSKDFILKLDVRDRAHLLNFLKSL"
     gene            complement(2458..3978)
                     /locus_tag="GGACKOCJ_00097"
     CDS             complement(2458..3978)
                     /locus_tag="GGACKOCJ_00097"
                     /inference="ab initio prediction:Prodigal:002006"
                     /codon_start=1
                     /transl_table=11
                     /product="hypothetical protein"
                     /protein_id="X:GGACKOCJ_00097"
                     /translation="MKQKIAFILYTIWFISCSPQSRIDIAPLLLAALSQTTGSQNEIS
                     FQVLSPREGEILTVYQLETTVQANSDGEFEIFHEGNKLFSFQSTPSSPQTSPTFKPKN
                     GHNTIQIRFKKSNGFILSQEIHFYFGTKLSAGGAHSGFLINGELYTVGRNNFGQLGTG
                     ISTGDGINDRIVKVDPIRDIFSIHFNQNNSMAISQNGRVYTWGANSKGQLGIGNNNTD
                     PARASDPGNRQPPTEIPGINDAVMGAYGFNHALVLKSDGTVVAFGQNNVGQLGNGENN
                     LNRNSFSSNPVNVVQLRNVIQVIAGSEHSAALTENGEVYIWGRNQYGNLGNGIISPAN
                     TVQSVPVKVEGLSKIKQIANGRDHILALTSDGKIYSWGLNASGQLGIGGNGNPPPTPI
                     PTQILNIQDVASIWAGGTQSFAILKNGEVKGWGANGNMASLALGESNTQKVYEPNKAV
                     VGIDNVVHFGCGATHNFALLGNGEIYGWGWNFKGSLGRTDLQNNWGAPNPVYIKFP"
     gene            4149..5603
                     /locus_tag="GGACKOCJ_00098"
     CDS             4149..5603
                     /locus_tag="GGACKOCJ_00098"
                     /inference="ab initio prediction:Prodigal:002006"
                     /codon_start=1
                     /transl_table=11
                     /product="hypothetical protein"
                     /protein_id="X:GGACKOCJ_00098"
                     /translation="MSHKIRFLFLISFLTLIFQDCKKELSVSMATSTSLSDKLAFVVL
                     NGENWKPEDGAEFVKIHIYPDEGFQLKKVEIDSCKSEFNDAVTIYINFDEISAAADFS
                     AKKATVNFEKAVFARSVTINFRKNKELCIGEVRFYDEKDKQISLKLPNIVEGSVIASE
                     TASPVQSYDVMNLFDSRYEYAWASDKKGKGITLDFKFKETQKFNKIKIWNGYQRSDQH
                     CYSNGRLKSATLTGEDGYIQKIQLQDILGPQEILLEKTYKGNSLRLTVDDIYEGKMYK
                     GLVLSEIRFGKDKDWFLIDPIKRSQGIAQSNHLQFTSSNLNEILNRGLRGIEISDYPA
                     EMQSTEMISSSENSDEQGNVRTDSTWSLRMRSDGSFFMEGDTSDQSEEFRKTSKFYAI
                     GNYEVKKSSVDSLELRVFGYMRKYSSTFMEKYSDMDCNGCGRDCNMGNQDPDKKEIIF
                     QDFITIKKWNGNVYIQNTSSSRKLDFQILEMALE"
     gene            5654..6247
                     /locus_tag="GGACKOCJ_00099"
     CDS             5654..6247
                     /locus_tag="GGACKOCJ_00099"
                     /inference="ab initio prediction:Prodigal:002006"
                     /codon_start=1
                     /transl_table=11
                     /product="hypothetical protein"
                     /protein_id="X:GGACKOCJ_00099"
                     /translation="MKKLIYKILILILFLDLLGCKKEISNSENLEPISFDPNRQIQVQ
                     ILWEKKNFPLEMELYEGTAQRPVDLWATGSVKDLSEAPVSSKIEGSEFYLKPGSKKKF
                     VLIVRNTTKEDFYFFAAPHSMLPAEGSLGFKFKCLCVNHAFYIPSNEIWYRVIELRIG
                     TEALSKGLKISHTLVGMDEDRVRLYQKGIGGGAAVED"
ORIGIN      
        1 ttctattcat gcttccgagt agtaaaagta atagtttcta caattttaga atttatttgt
       61 aaaatcgtaa tttgtggtag ttcccacaga ctaagtctct ttgtgaagtt tataaatttg
      121 taaatatttt tttaattcaa tttatacatg agtttctcga atcaaaaaat tttactggat
      181 tctataaaat taattactat aagtctttat tacaaaaccg ctgtttgaat gtagaatatt
      241 aggcactctg atatatagat ttgagtagaa attttaacca taatagagct gttgaaaaat
      301 gaattctcca gctgtttctg ttttatggaa acggtcgatt gaagcgtttt tattcattgc
      361 cactatggaa cttttcaaca accctaattg aaaaaatatt taaagaccta catttactga
      421 tttctacaaa actagataac cgaaatattg tgactaagtt tcggttaacg cgtattcgtt
      481 ataatccaat gcgaaagcga ttgaagcgaa aattccgaag gaattggagc aaaaagcgcg
      541 gtccggcagc gccggattcg cccagatttc tttcgttaaa tttacgttat tgaagtgtaa
      601 aaggttgaat atttaattat atagttttga agtattagtt tgtaagaatg aattttataa
      661 aagtattcgt ttttgagtat ttagaattta tttctaaaat ttaaaattac aattctggca
      721 tataagaatc ataccatttc gaaactgttt caagacttaa aatatagaat cccacacaaa
      781 aaaaaacaac gatttcaagt tagatataac tttttaagaa tttctttgtt tttgtaaaat
      841 tgctgattca ttttctcgta ttattttcat gcatccgaat cgtaattcag ctctaaattt
      901 taacttaccg gaacattaaa tttttatttt aaactttcac taaagtgact ttaaaaaatt
      961 gagaagatgt gctctatccc taacatctaa tttcaaaata aaatccttgc tagattctgc
     1021 ttctccaccg tgccaaagta tggcttccat cagatttctc gcccttccat cgtgaaggta
     1081 tctcgtatga ccgttcactt cctcgaataa accgataccc caaagaggag gagttttcca
     1141 ttctcttcca tttgcttctt cgtccggtct gttatctgca agaccttctc ccatgtcgtg
     1201 taataaaaga tccgtataag gtcggatgat ttgattggaa agttctggaa aactttcatt
     1261 cgatccggtt tgaattttgg gaatatgaca atatttacat cccgctttaa aaaaaatttt
     1321 ctttcctaat agaacacttg tattatccgc ttttcgtctt gcgggaactg ctattaattt
     1381 tagataattt gtaattgctg tgattctatt ttgagatatt tcaggagaac cgccgtttct
     1441 ggaagccaga cactcggctt gaaagtttgt acaattttcc gttcgaaaca tgggagtggt
     1501 aattccaaga tcacctaaga aagcggcaga actttgtctc gacaaatcag tgttatttgc
     1561 tttccaaccg aatcgtccaa gtgtttgacc aattccgttt aagttcgaga cgtagtttgc
     1621 tctacctgaa attccgtttt cgtctttatc agatggatct gcaaaggaaa gaattgtact
     1681 ttcgggaatg gcttctaaaa gtcccagccc tataacctgt ggaggaattc taatggaagt
     1741 tcttgtatcg tttgcaaaag gaccatatcc taaatttgaa aattctaata taggagaacg
     1801 taatgtatat tttgtaccgt cttcaaattt gccggtgatt tcctgataat tcaatcttac
     1861 gtctccttct ttgggaacgc cacgaacgga attaggttga aattgccctc cgtatcttgg
     1921 ttcggagtga tgagaatgat ctcctacatt gagccgaacg agactaaagg ttaaattttc
     1981 gccttcttct tcgagcgcac gaccattccc agagtgacag ttcagacaag agtcggtatg
     2041 aaagagaggg cctagtccgt ctctgtccgg aatagcggcg gaaaaaccag gagtccaagg
     2101 aacttcaaag accgtttgtc ccaccgtata ttcggaaata gaacttaagg aagcactctt
     2161 agaaaattgt cgaaatgcag attctccaaa ttcgaaactg gtcattttga tacctccttg
     2221 aaattcttct cctacttcat atccccagtc gtcgttatcg gatagggaaa ggattgcaat
     2281 caacgaaatt gcgaatttac aatcgttaga ggaacaaaat ttcttttttg aagcacagtt
     2341 taacaaagac aaaaaaataa aaaacagagc gaccgaaaac ttgctcactc tgtattttaa
     2401 aaggatataa attgatgaaa aaaaactgaa attcaagttc attttaaatt tataatatta
     2461 tggaaatttg atgtatactg gatttggtgc cccccagttg ttttgtagat cggttctccc
     2521 taaagaacct ttaaaattcc aaccccaacc atagatttct ccgtttccaa gaagtgcgaa
     2581 gttatgggta gcgccgcaac cgaaatgaac tacgttatca atacctacta ctgctttatt
     2641 cggctcgtaa actttttgag tatttgattc tccaagagca aggcttgcca tatttccgtt
     2701 tgctccccaa ccttttactt ctccattttt taagattgca aaactttgag ttccgccagc
     2761 ccaaatagac gcaacatctt gaatattcaa aatttgtgtt gggattggag tgggtggagg
     2821 atttccattt cctccgattc ctaattggcc gcttgcattt aaaccccagg aataaatttt
     2881 tccatcagac gttaacgcca gaatatgatc tctaccgttt gcgatttgtt taattttgga
     2941 aaggccttct acttttactg gaacggattg aaccgtgtta gccggagaga taataccgtt
     3001 gcctaaattt ccgtattgat ttctacccca aatataaacc tctccgtttt ccgtaagggc
     3061 ggcggaatgt tccgagcccg caattacttg gattacattt ctaagttgta caacattaac
     3121 tgggttagaa gaaaaggaat tgcggtttaa attgttttct ccatttccca gttgacctac
     3181 attattttgg ccgaatgcaa ctacggttcc gtctgatttt aaaaccaacg catgattaaa
     3241 accataagct cccatcacgg cgtcgttgat tccgggaatc tcggtaggag gttgtctgtt
     3301 tccggggtcg cttgctctgg ccgggtccgt gttattattt ccgattccta gttgaccttt
     3361 cgagttagct ccccaggtat aaactcttcc gttttgagag attgccatcg aattattttg
     3421 attgaagtga atgctgaaaa tatctcggat tggatctact ttcacaattc tatcgttgat
     3481 accatctcct gtagaaatac ctgttccgag ttgaccaaag ttatttctgc caactgtata
     3541 aagttctccg tttattagaa aaccagaatg tgctccgcct gcgctcagtt tggttccgaa
     3601 gtagaaatgg atttcttgag atagaatgaa accatttgat tttttgaaac gaatttggat
     3661 cgtattgtgc ccgtttttag gtttaaaggt aggggatgtt tggggagaag atggggtgga
     3721 ttgaaatgaa aataatttat ttccttcatg aaagatttcg aattctccgt ccgagtttgc
     3781 ttgaactgtt gtttctaatt gatagaccgt aaggatttct ccttctcgag gggaaagaac
     3841 ttggaaagaa atttcgtttt gggatccggt tgtctgagag agtgcggcca aaagcaaagg
     3901 ggcaatatcg attcgagatt gaggactaca agagatgaac caaatggtat ataaaatgaa
     3961 tgcaattttt tgtttcacga tttctcctaa tatatgataa tgagattaag aattattctc
     4021 atttaataat caaaaaaaat aagagcattg tgaacgtcaa ggattcctga agttctatta
     4081 cctttgcatt tgacagagag tgttttaaca aaaaaatcgt aacaattctt ttattggagt
     4141 cctctcaaat gagtcataag atccgctttt tgttcctaat ttctttttta actttgattt
     4201 ttcaagattg taaaaaagaa cttagcgttt ctatggctac gtccacttcc ttaagcgata
     4261 aactcgcgtt tgttgttctt aatggagaaa attggaaacc ggaagatggg gccgaatttg
     4321 taaaaattca catttatccg gatgaaggtt ttcagttaaa aaaagtggaa atagattctt
     4381 gtaagtctga atttaacgac gcggtaacga tttatatcaa tttcgatgaa attagcgccg
     4441 cagctgattt ttctgcaaaa aaagccactg taaattttga aaaggcggtg tttgcgagat
     4501 ccgtaacgat taattttaga aagaacaaag aactttgtat tggagaggtt cgtttttacg
     4561 acgaaaaaga taaacagatc tctttaaaac ttcctaatat agtggaaggt tcggttatcg
     4621 cctcagaaac tgcaagtccg gttcaatctt atgacgtgat gaatcttttt gattctcgtt
     4681 atgaatatgc ttgggcttcg gataaaaaag gtaaaggaat tactcttgat tttaaattta
     4741 aagaaactca aaagttcaat aaaatcaaaa tttggaatgg gtatcaaaga tcggatcaac
     4801 actgttattc gaacggtaga ttaaaatctg ctacgttaac cggagaagac ggttatattc
     4861 aaaaaattca acttcaggac attcttggtc cccaggaaat cctattagaa aaaacgtata
     4921 aaggaaattc tttacgttta accgtggacg atatttacga aggaaagatg tacaaagggt
     4981 tagtactcag tgaaattcgt tttggaaaag ataaggattg gtttttgatc gatccaatca
     5041 aaaggtctca aggtatcgct cagtccaatc atcttcaatt tacctcttct aatttgaatg
     5101 agattttaaa tcgaggatta agaggtattg aaatttcaga ttatccagcg gaaatgcaga
     5161 gtacggaaat gatctcttct tcggagaatt cggatgaaca gggaaatgtc aggacggatt
     5221 caacttggtc tttgagaatg agatctgacg gttctttttt tatggaaggg gatacgagtg
     5281 atcaaagtga ggaatttcgt aaaacgagta agttttatgc aattggaaac tatgaagtca
     5341 aaaagtcttc cgtggattct ctggaattga gagtatttgg gtatatgcga aaatactcat
     5401 ctacttttat ggagaagtat agtgatatgg attgtaatgg ttgtggtaga gattgtaata
     5461 tgggaaatca agatcctgat aaaaaggaaa ttatttttca agacttcatt acgattaaaa
     5521 aatggaacgg aaacgtttat atccaaaata caagttcgag tcgtaagctg gattttcaga
     5581 tcttagagat ggctcttgag taaatttctt ttttagagaa attttacatt ctaaaatttt
     5641 aggttatttt caattgaaga agttaattta taaaattcta attttgattc tttttttaga
     5701 tttgcttggt tgtaaaaaag aaatttctaa ttctgaaaat ttggaaccaa tttctttcga
     5761 tccaaatcga caaattcagg ttcagattct ttgggagaaa aaaaattttc ctttagaaat
     5821 ggaactctac gaggggactg ctcagagacc tgtggatcta tgggccacag gaagtgttaa
     5881 ggatttgtca gaggctcctg tttcttctaa aatagaagga tctgaatttt atcttaaacc
     5941 tggttctaaa aaaaaatttg tattgattgt tagaaacaca accaaagaag atttttattt
     6001 ttttgcggct cctcattcta tgctgccggc ggaaggttct ttgggtttta agtttaaatg
     6061 tctttgtgtc aatcacgctt tttatattcc ttctaacgaa atttggtata gagtaattga
     6121 attgagaatc ggaacagagg ctttaagcaa aggattaaaa atttctcata cacttgtggg
     6181 tatggacgaa gatagagttc gtctttatca aaaaggaata gggggcgggg ctgcagtaga
     6241 ggattgatcc attaatttta gagtgaatct tgaaacattc taaaaatgga tttttgaaaa
     6301 tattatttgg atccaaaata tattactaga aacagatact attatgtaga tttaatattc
     6361 aataattact tgcaattttt agaatagaat tgttgaaaac tccatagttt agattaacaa
     6421 aactgcttca attaaccgtt tccatacaat aaaaaacaga ttgaaaattc atttttcaat
     6481 aactctaatg taaaagtagc aatttttaca gatttgatct tggattatca atatagccaa
     6541 tttaataatg atatatataa cttctacgta tagttttgaa tcctttttta gtatattatg
     6601 tttctgatcc aattagaatc tttatcattt aggagaccgg cttctttcaa tttgaatgta
     6661 aattttaatg caatcgtgac taagagtttg tcccaaaacc tgtcgagcgc ctatagtgag
     6721 aagctgagtt ttccgctgaa aatagagagg tgtttgctga gttttttgca cgaaccttag
     6781 gaaatgagat taagttttat aaaaatgtgg gaaactacta caaaaattta acgagattaa
     6841 aactgctcta aagttcttaa attgtctaat gcgacttaat ttgtaggaac tattgcattt
     6901 tattaaaaat ttctaaagaa ttatcgtgta aaatttgttg ggattttggg acaagcttta
     6961 agtttaatga ttgttccgag ccccgttcat tcgcaaaact aaaattaact tggattcgat
     7021 ataacgcgaa aaaaatcttt tgccactggt tgcaaaaact agaaaatttt acaaccggac
     7081 tttgaatttg tgaaaactct agaatttcta aattttgaag ttgaacttca ctttaaaaaa
     7141 tcgtttttta cggatcctat aaagttaact gccatgaatt ttaatcgtaa actctgtttc
     7201 aatataaaat attgggaact cgatcctaac gtaagttcag cgtaggaaac tcatgattct
//
LOCUS       GGACKOCJ_17            18666 bp    DNA     linear       08-DEC-2021
DEFINITION  Genus species strain strain.
ACCESSION   
VERSION
KEYWORDS    .
SOURCE      Genus species
  ORGANISM  Genus species
            Unclassified.
COMMENT     Annotated using prokka 1.14.6 from
            https://github.com/tseemann/prokka.
FEATURES             Location/Qualifiers
     source          1..18666
                     /organism="Genus species"
                     /mol_type="genomic DNA"
                     /strain="strain"
     gene            complement(232..1347)
                     /gene="sasA_2"
                     /locus_tag="GGACKOCJ_00100"
     CDS             complement(232..1347)
                     /gene="sasA_2"
                     /locus_tag="GGACKOCJ_00100"
                     /EC_number="2.7.-.-"
                     /inference="ab initio prediction:Prodigal:002006"
                     /inference="protein motif:HAMAP:MF_01837"
                     /codon_start=1
                     /transl_table=11
                     /product="Adaptive-response sensory-kinase SasA"
                     /protein_id="X:GGACKOCJ_00100"
                     /translation="MKSKPKILIVDDKPENLIALEVVLKDLDVELVKALSGNEALKAI
                     LRHEFALALLDIQMPEMDGYELAGIIREENKTADLPFIFISAVYTDNLNVFKGYEKGA
                     FSFITKPFQPEILINKVQFFIDKHLQDAALHELNESLRQKNLELEYSNKELDAFTYSV
                     SHDLKAPLRAIRGYTKILKEDYEEKFDEEGKRVLGLIIDNSLKMSSLIDSLLLLSKLG
                     KKDMKKKPIDMNQLVNTILQEFQEDLKNGKTSLEIKKLPSIMGDAELLKQVLINLISN
                     AIKYSSKKENPKVEIGSSTNEKEITYYVKDNGAGFNMQYVNKLFGVFQRLHENSEFEG
                     IGIGLAIVQRIVLRHGGRVWAEGELDRGATFFFSLPI"
     gene            complement(1361..4984)
                     /gene="rcsC_1"
                     /locus_tag="GGACKOCJ_00101"
     CDS             complement(1361..4984)
                     /gene="rcsC_1"
                     /locus_tag="GGACKOCJ_00101"
                     /EC_number="2.7.13.3"
                     /inference="ab initio prediction:Prodigal:002006"
                     /inference="protein motif:HAMAP:MF_00979"
                     /codon_start=1
                     /transl_table=11
                     /product="Sensor histidine kinase RcsC"
                     /protein_id="X:GGACKOCJ_00101"
                     /translation="MNMTIRGKLIVGFSIILGMLLISVLFVLEMVSDSNDRLKRIVDV
                     SAKKVNLSHEILIGVLEASRHEKNIIIEKDPIKMVYYRDRIYKAVDSVDQNTIELQSY
                     TEVQGSETLKNFISLWTAYKSDLAQIVSLSLENNKGRAFEISISKGLTIRDSIIKTLS
                     YLIKKSEENMQSDKEENERKYYLTFLFFILLVLVSLFIEIAISYWIIRTIGNRIQFIS
                     QEAEKIANREFSNVPLAGAYKDELQPIYQFLNKIRESFKEITDNANNVASGNYFVDFV
                     PKSEKDVLGNSLRMMTSSLRKKTQENEKHNWMTNGQNFLNEKLRGDKTESVLAKDVIT
                     FLSNYLNANAGAIYLCDDSECSLSVFGKYGFISENRSSERFALNEGLIGQVAAEQKRI
                     FLTDVEEGSLRILSGILDTKPKQILIVPFVFEGKTQGVIELGKLDSFSPSEIEFIESS
                     VQSIGISFNSARARRKIQELLEQTRIQSEELQTQQEELRQMNEELEEQTQVLRQQQEE
                     LKVSNEELEEQTHILEMKNKEVELAKSDIEQKTKQLELSGKYKSEFLANMSHELRTPL
                     NSLLILSKDLADNKRKNLSEDQVESANIIYKSGHDLLVLINDVLDLSKIESGKMSVNL
                     ERVVLRKFAKELMSTFKLQATEKKLDLDLIFDDDLPEVIRTDSHRLNQILKNLISNAL
                     KFTERGKVQVEIKKQNKDKILFSVIDSGIGIPEEKHSAIFEAFQQADGSTSRKYGGTG
                     LGLSISRELAKLLGGEIFLKSKVNQGSTFSLSLPIETNEISISEKENEIFYNSVDSIQ
                     NEFINYPTLQDDRNQIGENDKVLLVIEDDLKFASVLIKQANEKGFKCISAATGEDGLI
                     LTRKYKPHAIILDLDLPGIKGQTVLNELKADQSIRHIPVHIVSANEYSLELIRGGAVE
                     HIRKPIHKKELDEAFNRIENFINRKMKNLLIIEDDFNSRKMMLKLIGNGDVKCFEADS
                     GKEALRVYAENHFDCIVLDIGLPDMSGFELIQEMEKIKNGRIPPIVIYTGKELTKEED
                     KELQKYSESIIIKGIKSEERLLDETALFLHRMINNLPESKQNIINNLYDKDSVLFQKK
                     ILLVDDDMRNVFALSKILSEKGMNVLKAEDGNSALELLSKNEDVDLVLMDIMMPEMDG
                     YETMKKIREISKYKNLTIIALTAKAMQNDRQKCIEAGANDYIPKPVDVERLFSLMRVW
                     LSK"
     gene            complement(4981..5562)
                     /gene="cheB_1"
                     /locus_tag="GGACKOCJ_00102"
     CDS             complement(4981..5562)
                     /gene="cheB_1"
                     /locus_tag="GGACKOCJ_00102"
                     /EC_number="3.1.1.61"
                     /inference="ab initio prediction:Prodigal:002006"
                     /inference="similar to AA sequence:UniProtKB:Q9WYN9"
                     /codon_start=1
                     /transl_table=11
                     /product="Protein-glutamate
                     methylesterase/protein-glutamine glutaminase"
                     /protein_id="X:GGACKOCJ_00102"
                     /db_xref="COG:COG2201"
                     /translation="MNYEAIVIGVSAGGINAMKTILPTLPTQFGIPIVIVQHIGARSD
                     GEWFRILEKLCNIKIKEAEEKEEIELGMVYVAPPNYHLLIEKDKTFSFSIGERVNFSR
                     PSIDVLFETASEVYEDKLIGVILTGANSDGAQGLKKIKENGGLAVVQDPLTAEIALMP
                     RSAIEATSVDYVLSLEKIAELFIRLDQNNLEQR"
     gene            complement(5585..6499)
                     /locus_tag="GGACKOCJ_00103"
     CDS             complement(5585..6499)
                     /locus_tag="GGACKOCJ_00103"
                     /inference="ab initio prediction:Prodigal:002006"
                     /codon_start=1
                     /transl_table=11
                     /product="hypothetical protein"
                     /protein_id="X:GGACKOCJ_00103"
                     /translation="MSEDTLFTKKRNKFYSDFEGDQPFKLKESFMKSRDIQDTEINLL
                     LKVIFEKYGYDFRQYSEAHIRRRLISRLALSGLSSISEMQTQVLQDKTFASKLLQDLS
                     ITVTEMFRDPDFYVCLRKKVIPILKTYPFVKIWHAGCSTGEEAYSMAILLKEEGLYER
                     SILYATDFNEQALNVAREGIFRNRSMKEYTINYQLSGGSGFFSDYYTSDGEMVIMNQT
                     LKKNIVWAHHNLVTDRVFAEVNLVFCRNVLIYFKRELQNQVHHLFLESLVKGGILCLG
                     SKEGISYGGLAEKYESLDSKQKIYKKKY"
     gene            7216..7965
                     /locus_tag="GGACKOCJ_00104"
     CDS             7216..7965
                     /locus_tag="GGACKOCJ_00104"
                     /inference="ab initio prediction:Prodigal:002006"
                     /codon_start=1
                     /transl_table=11
                     /product="hypothetical protein"
                     /protein_id="X:GGACKOCJ_00104"
                     /translation="MNPKTRIEEQDQSDKKCNDSEPGVHPGSSLRVRKILRWFGKIYG
                     SLFYKTEVIGLENVPQKGNVLVLVKHQRNDDIPLGLAKGLYKIRWDIWAIMKDSMAAP
                     MFFNFFLKCGGIPLNRLEPRKSKRDLLFARKVLYNGNMLVIFPEQTTVPYKMGKGRPG
                     AFRFIVGKPQSPLPVLCLGLDYRPRGFLRRTSLTIRIGELKYLTPDKDPEEFLHECMH
                     EIASLTNLIYPFEFKKSKLENFEESEVESVI"
     gene            7962..8960
                     /locus_tag="GGACKOCJ_00105"
     CDS             7962..8960
                     /locus_tag="GGACKOCJ_00105"
                     /inference="ab initio prediction:Prodigal:002006"
                     /codon_start=1
                     /transl_table=11
                     /product="hypothetical protein"
                     /protein_id="X:GGACKOCJ_00105"
                     /translation="MKIPIAKGSKRALLVEGGGMKGAFAGGALHSLHTIVSPKHFDLV
                     VAVSSGACSAAYYVTMPKPEPEKSLKTLAIWYIELAGRKLISPFHPFLGKTFLDQEYL
                     VDDLFGQKYPLPAENFEKFGLPELRIAVSNLQTRTIEYVRATSSNIFDLLKAATSLPI
                     ATRGKHKVDGKLYTDAAVLNPLPLEDLIEAGYKDITVVLNSPVERISPPFSMLTSLLS
                     FPKDWKMAKLMNRWHHHHFNLARAVAQKPPKGVRIHTISPENPLPVSLVTTNANKLKE
                     AVNLGVSKGEEIGKRLLKLFTKNQNSKKDSFTDIPLKQTRNSNLKKKPAPKRKKSK"
     gene            complement(9173..9538)
                     /locus_tag="GGACKOCJ_00106"
     CDS             complement(9173..9538)
                     /locus_tag="GGACKOCJ_00106"
                     /inference="ab initio prediction:Prodigal:002006"
                     /codon_start=1
                     /transl_table=11
                     /product="hypothetical protein"
                     /protein_id="X:GGACKOCJ_00106"
                     /translation="MNAQSIRKKVNRLNEMILAGNVIEAFQEFYHPAVVMQENTQNPT
                     VGFEENLAREKDFVAKVKWNLAKVLGTIVDDENNRSIVEWELDYVHKEWGHIKATQAS
                     VQTWKDGKIFHERFYYTAK"
     gene            9661..10101
                     /locus_tag="GGACKOCJ_00107"
     CDS             9661..10101
                     /locus_tag="GGACKOCJ_00107"
                     /inference="ab initio prediction:Prodigal:002006"
                     /codon_start=1
                     /transl_table=11
                     /product="hypothetical protein"
                     /protein_id="X:GGACKOCJ_00107"
                     /translation="MNEKLSEQSIQAWAAGLKFYSSASSQIESALAKTNAISLTWYDI
                     LYTVYTKSKKRSRMSDIAREIILSKSALTRSVDKLVTEGFLKREKSEEDAREFIVEIT
                     FSGIQALRNSWPIYEEGIREIFASKLTFKETSELLRIFRKLNKH"
     gene            complement(10179..14681)
                     /locus_tag="GGACKOCJ_00108"
     CDS             complement(10179..14681)
                     /locus_tag="GGACKOCJ_00108"
                     /inference="ab initio prediction:Prodigal:002006"
                     /codon_start=1
                     /transl_table=11
                     /product="hypothetical protein"
                     /protein_id="X:GGACKOCJ_00108"
                     /translation="MIKNRILITILLLLPGILAAQNRSYTEDPFDELIREKKEIFGSE
                     KEEKYPVRMLFVEVEKWPGHLSWHAFWFIKRTDYPKFKQFRIFPFYNSIEAKSGKASL
                     DSVFPFFSYRRVEKEGLKEKTFLSPLFYSNNIEPVDGGIGYRESSKFYWLGYNSNSSG
                     PGFEKNFSMFPGFLPLLILKSDLNNGIRSNSMMVLPLFYFHKRSLEESDTWFTLLRWG
                     HNTEKKFFNFLPLIYYTNYKIKEDYSFTFFPLYHQSRTTGLSSQMFSHYSPFLFWEKE
                     KFSDSEWESSFLPLLLFYKSKLLVSGKETTRLFFAPLALYLKEDGENYKIRNFLVFQW
                     GKENDWSYFRIFPFFYWSKTKDQSDNVLTFFPFWFYKANSYFHIPILGFFHTSFDDQS
                     ETIAPFFYKYDTPNHKEFFLLGYHSQYFSPGSSNLGNFVRFYPFYYSSYEQDGSSFLG
                     LAGLFYRWKNYKDETVARAILPFYYYQKNEYNLLFPFYFRFGGDDLDYVSFSPFHYKL
                     RSTNVDRDWIWLYYSSEDRKEKTSSLILAPFYFEWKSAESRGDILLPAYLKYYEKNKN
                     LELYFGGFSISQTGGRFDASLKSSGSGKEYYIDLDYSFMYNLFSISLRKEITSPFTFF
                     TDTKKEEESALIQVQNPKSNEVKKDFRIEKSNEEFQKPALDENSNFASYKKLARETSK
                     NYFGWEALFGIVSYQSGDDKKHFRILPLTWFTWGTNSNDYIFVWPLPPIFFGKVGNES
                     YRVVFPFYAEQKKGTNFVLSLGIFLFLMEKENDRREYSVLWPLIRYAISKEETAYRFF
                     PIFTHRETAERLETKSIFYYRYKEKNGTYETSSFHGILFPFYQASEEIFTKKDFRSVS
                     GYSTLIPFYFRNYSDRFEGEKQVFQERNLYTLLFLYSYKENLPLKHKESFFLSPFYYS
                     SNEEKEKFDTSYVSDLNLILPIPLVVWGRDKKGEGGDKRFRFILGYYTSSFFQRSVNV
                     TFQKSSWNFLLFMGGERYIDDSYSTLGAQETTRFYLFPFYFREEIMKGGNWTYRSHKI
                     PILYSSQTTPNSYDITILLFAGFKSDPELGVKRTMILPFWYQSENRDKISGNDNFKTF
                     TPVFFQTETFENWTNGRNSSEISRFYTILPLPMFYTFESKTKYGSNSSSGLVVEDSWG
                     FDWLLFINYEKQNKIYFEVETQTVSENKTQTETKSVSLKTLFALYGYEKFEKFSNGTT
                     VLSRMNAYLFPLFFYKNADSADSADSSSTYRWMIPILAYRSFQGNQDGAVISHTNLLG
                     ILFDYQRDDILKTNSIFFFPSIYYSNDQKNKDKTFFFLPFFYTRSYGDSESNFFILGY
                     YQRNSERSNRYNFLYLFDLELYVSDQRKELSLFLGVFNAEFERDRTRWGVFGGILLGY
                     ESTPQMTDWNFLWIRYLNSPQEKIQNFLPIYRYGETQEGYSFLAPPILTYHSKDSEGS
                     ITLGGLGLIYYQNRSEIEKEESTKILGGLLYFSEKKALRGFQNYGILGAPFIGGLLWN
                     FSFFMV"
     gene            complement(14693..14914)
                     /locus_tag="GGACKOCJ_00109"
     CDS             complement(14693..14914)
                     /locus_tag="GGACKOCJ_00109"
                     /inference="ab initio prediction:Prodigal:002006"
                     /codon_start=1
                     /transl_table=11
                     /product="hypothetical protein"
                     /protein_id="X:GGACKOCJ_00109"
                     /translation="MKFTVYVKPNSKKVFFRKEEDGVLTIAVREPALEGKANEAVIEF
                     ISKEMKVPKSKIRILSGQKNKKKIIEIDL"
     gene            complement(14924..16519)
                     /gene="murJ"
                     /locus_tag="GGACKOCJ_00110"
     CDS             complement(14924..16519)
                     /gene="murJ"
                     /locus_tag="GGACKOCJ_00110"
                     /inference="ab initio prediction:Prodigal:002006"
                     /inference="similar to AA sequence:UniProtKB:P0AF16"
                     /codon_start=1
                     /transl_table=11
                     /product="Lipid II flippase MurJ"
                     /protein_id="X:GGACKOCJ_00110"
                     /db_xref="COG:COG0728"
                     /translation="MSNAASRSIALSFYTFLSRILGLLRDHFMAVSFGTGMVASAFSV
                     AYRLPNMFRNLLAEGTLSQSFLPLYAESGKISEEEAKIMSGAVLSFLFFILSILVGIV
                     FLFSPFFLPILVGGTKEYSNLVIELTYILFFLIVTASLSAIFMAISNSKNRFFVPSLS
                     PIILNLCYLFVFICLFPFVDDLHDRVIVLCFAIITGGFLQLAVQIWYVWKNKDMPKIN
                     WNWKHPSIRKIFKLMLPAALGGGFYQLSLLVDIFLANWVQNQNPGLGAVVSLDYSQRL
                     VQLPTGIIGVALATTILPALLQSLKKEEWSSIHQELAGALEFALFLTVPAALGMAFLA
                     GPILDSIYFGGKWDHIATHTATQPLVFYSIAIPFFSINKILISSYYAFQDTKTPLRIQ
                     SISFTINIILNLSLIWFLKHSAIALSSAISAIFTFLLLGIFLKKHKIGFPWIELFKKI
                     SKMSIPFLLLGSYLFFHQFFLYSTILNYLGSIGVNYVQSSRIHLSLVIFPAVLIFFAS
                     SLIFKVDGIYLLIRKFRRKQEIV"
     gene            complement(16523..17455)
                     /locus_tag="GGACKOCJ_00111"
     CDS             complement(16523..17455)
                     /locus_tag="GGACKOCJ_00111"
                     /inference="ab initio prediction:Prodigal:002006"
                     /codon_start=1
                     /transl_table=11
                     /product="hypothetical protein"
                     /protein_id="X:GGACKOCJ_00111"
                     /translation="MEIRSRLSENILKLKLRGRLDSASAEDFYSYLKSKWEEGIRKFL
                     FSCEELEYIESEGIEVLARFENFLKNRGASSAYCAFNEECKTLLSFLGFGRSISFFDD
                     SNRAEEFLSSIKILDQRSSVSSTSKIQRNSPVQFYSSSSSRKSETSRGIFIPEIKTVP
                     EAGNEFLKSESIGSFGLASQSQRLQAFLNEEETSQKELYKIDTSSLKSSSKTETETSS
                     SSSESSTQLEESSDIKINPISNPTSPEYSAKSVLEKAIQTEKSFPKKIIYCGACSSRI
                     RVSKPGRYQCPACQIQFDLNSMDGVRYLEKLLGT"
     gene            complement(17462..18625)
                     /locus_tag="GGACKOCJ_00112"
     CDS             complement(17462..18625)
                     /locus_tag="GGACKOCJ_00112"
                     /inference="ab initio prediction:Prodigal:002006"
                     /codon_start=1
                     /transl_table=11
                     /product="hypothetical protein"
                     /protein_id="X:GGACKOCJ_00112"
                     /translation="MRILFYSQEKAYFLPIGWIVKIFKSIFYFLLLLIVCESIALGIV
                     AWSFLESSLASFELLKIGSDNRARDTLSALTKAAENSGVNGSYEDMNFVFSRFVKVSE
                     KDADGYTIKEIFLTNEEGIVLAHSNPEYLVENLKKRKPISLYQDSLYTRAFHLRKWQI
                     SIPVLLNQKKDFLSKSFFFSKFEKFFPEINEPEILLSAAVYHPVKLERVAAIHMIYDR
                     GNFRKFVFQQTELLEWLLRNDSLIALGAALFLEFVYLLLTLVGSKNDRSKPFVERISH
                     SQEVHVPVLAKHSSPLSSVIFPGNLGNAEQNQSIQTEPVLSSSDSQVDLQTESQTQPS
                     EPTPVAIEAVQKTETTESKTETNLSQITIKTEPVVSQIDLTSKEEVLDAIYLG"
ORIGIN      
        1 aggttacaat ggatcttaga aaagctacaa ccctttcttc gaagagttga tataatctaa
       61 atcgttaaga caaaaaacag aatcgcatac aatattttaa aaaattaaga atattgaaat
      121 tctacaaata aataacacgc tacctcattc tgcaaaaaaa cgacaacgac ttcgcctgta
      181 aggaccctgt tttgtcagtc ccctaaaagg tgccatttta ctttttaagt tttatatcgg
      241 taaagagaaa aaaaatgttg caccacggtc taattctcct tcggcccaaa cccttcctcc
      301 gtgacgcaga acgattcgtt gaacgatcgc caagccgatt cctattcctt caaattcact
      361 gttttcatgc agcctttgaa atactccaaa caatttattc acatactgca tattaaaacc
      421 ggcaccgtta tcttttacgt aatacgtaat ttctttttca tttgtagagg aacctatctc
      481 tacttttgga ttttcctttt tagaagaata tttaatcgca ttggatataa gattaatcag
      541 cacttgtttg agcaattcgg cgtctcccat aatcgaagga agttttttta tttctaaact
      601 tgtttttccg tttttcaaat cttcttgaaa ttcttgtaga atcgtattta ccaattggtt
      661 catatcgatc ggctttttct tcatatcctt ttttcccaac ttagacaaaa gcaaaagact
      721 atcgattaaa ctactcatct tcaaagaatt atctatgatt aaacctaaaa cccttttccc
      781 ctcctcatca aatttttctt cataatcttc ctttaatatc tttgtataac ctcttatagc
      841 tctcaaagga gcttttaaat catgagagac ggaataagta aatgcatcca actctttgtt
      901 cgaatattcc aattccaaat ttttctgtct caggctttca tttaattcgt gtaatgcggc
      961 atcttgaaga tgtttgtcta taaagaactg aaccttattg atcaatattt ctggttgaaa
     1021 cggttttgtg ataaagctaa acgctccttt ttcatacccc ttaaacacat tcaggttatc
     1081 cgtataaact gcggatataa aaataaaggg taagtccgcc gttttatttt cttcgcgtat
     1141 aattcccgcc aattcatatc catccatctc tggcatttgt atgtccaata acgccaaagc
     1201 aaattcatga cgtaaaatcg cctttaaggc ttcgtttcca cttaaagctt tgactaactc
     1261 tacgtccaaa tcctttaata caacttctag ggcgatcagg ttttcaggct tatcgtctac
     1321 gattagtatt ttcggttttg atttcatgat ctttaacctt ctatttactt aaccaaaccc
     1381 tcatcaaaga aaacaaacgt tctacatcaa ccggcttggg tatataatcg tttgcacctg
     1441 cctctataca tttctgtcga tcgttttgca tcgcttttgc ggtcaaagcg ataatagtga
     1501 gatttttata cttcgaaatt tctcggatct ttttcattgt ttcgtaaccg tccatctctg
     1561 gcatcattat atccataaga accaagtcta cgtcctcgtt tttagaaagt aattccaaag
     1621 cgctgtttcc atcctccgcc tttaaaacgt tcattccttt ttcactaagt attttagata
     1681 acgcaaaaac gtttctcatg tcgtcatcaa ccaaaagtat tttcttttga aataaaaccg
     1741 agtctttatc gtataaatta tttataatat tctgttttga ttctggaaga ttattaatca
     1801 tcctatgaag gaataacgcg gtctcgtcca acaacctttc ttcggactta atacctttaa
     1861 taatgatact ttcagaatat ttctgaagct ctttatcttc ttcttttgta agttctttac
     1921 ccgtataaat gactatagga ggaatccgtc cattcttgat cttttccatt tcttgaatca
     1981 gctcaaaacc actcatatcg ggaagtccta tatctaaaac aatacaatca aaatgatttt
     2041 cggcgtagac tctaagagct tccttaccag aatccgcttc aaaacattta acgtctccgt
     2101 ttccaatcaa cttgagcatc atctttctcg aattgaaatc gtcttctatg attaaaagat
     2161 ttttcatctt tctgttgatg aaattttcga tccgattaaa agcttcgtct aactcctttt
     2221 tatggattgg ttttcttata tgttccaccg caccacctcg aatgagttcg agagaatatt
     2281 catttgcgga aactatatga actggaatat gtctaataga ttgatccgcc tttaattcgt
     2341 ttaatacggt ttgcccttta attccaggca gatccaaatc aagaataatc gcgtgaggtt
     2401 tgtattttcg agtaagaatc aatccatctt ctccggttgc ggcggaaata catttgaatc
     2461 ccttttcgtt tgcctgttta attaatacag aagcaaattt taaatcatct tcgataacta
     2521 aaagaacctt atcattctct ccaatttgat tcctatcgtc ctgtaaagtt ggataattga
     2581 taaattcgtt ttggatagaa tcaaccgagt tataaaatat ttcattttct ttttccgaaa
     2641 tcgaaatttc gttggtttcg attggaagtg ataaggaaaa cgtagagcct tgatttactt
     2701 tacttttaag aaaaatttct cctcctagta gtttggcaag ttctctagaa atagataaac
     2761 cgagtccagt tccaccatat tttctactag tacttccatc agcttgttga aacgcttcaa
     2821 aaattgcaga atgtttttct tctggaattc caattccaga atcaatcacc gaaaaaagaa
     2881 ttttatcttt gttttgtttt ttaatttcga cttgaacctt tcctcgttcc gtaaatttta
     2941 atgcgttaga aattaaattt tttagaattt gattcaatcg atgcgaatca gttcgaatta
     3001 cctccggtag atcatcgtca aaaattaaat ccaaatctaa ctttttctcc gtggcctgga
     3061 gcttaaatgt gctcattaat tcttttgcga attttctcaa aactaccctt tctaagttaa
     3121 ctgacatttt cccggattct attttagata agtctaatac atcgttgatt aagaccaaca
     3181 gatcatgtcc gcttttatag atgatgtttg cgctttctac ctgatcctcg gaaagatttt
     3241 ttcttttatt atctgctagg tctttggaaa gaatcaaaag actatttaaa ggagttctaa
     3301 gttcatgaga catgtttgcc aaaaactcag atttatactt accagaaagt tccaactgtt
     3361 ttgttttttg ttctatatca ctttttgcta attctacttc cttatttttc atttctaaga
     3421 tatgtgtttg ctcttccaat tcttcattag aaacttttaa ttcttcctgt tgttgtctta
     3481 aaacctgggt ttgttcctcc aattcttcgt tcatctgtct caattcttct tgttgtgtct
     3541 gaagctcttc actctgtata cgcgtttgtt ccaaaagctc ttgaattttt cttctagctc
     3601 tggcggaatt aaaactgatt cctatacttt gaacggaaga ttctataaat tcaatttcag
     3661 aaggggaaaa agaatctaat tttcctaact caattacacc ttgtgttttt ccttcgaata
     3721 caaaaggaac gattaatatc tgttttggtt ttgtatccag tattccagat aagatacgaa
     3781 gagatccttc ttctacatcc gttaaaaaaa tccgtttttg ttcagctgca acctgtccga
     3841 tcaaaccttc attcagtgcg aatctttcgg aagaacgatt ctcagaaata aaaccatatt
     3901 ttccaaaaac agataagcta cattcagaat cgtcacaaag ataaatcgct cctgcattcg
     3961 cattgagata attagataaa aaagtaatta cgtcttttgc aagtactgat tcggtcttat
     4021 cccctcttaa tttttcgtta agaaaatttt gaccatttgt catccaattg tgtttttcat
     4081 tttcctgagt tttttttcta agagaggaag tcatcatacg taaagaattt cctaaaacgt
     4141 ccttctccga tttaggaaca aagtctacga aataatttcc ggaagccacg ttattcgcat
     4201 tatctgttat ttccttaaaa ctttcccgaa ttttgtttag gaattgataa atcggttgga
     4261 gttcatcttt ataggctccc gcaagcggaa cgtttgaaaa ttccctattc gcaatttttt
     4321 cggcttcttg agaaataaat tgaattctat tgcctatcgt tctaatgatc caataagaaa
     4381 tcgcaatctc tataaataaa cttactaaaa caagcaaaat aaaaaaaaga aatgtcagat
     4441 aatattttct ttcattttcc tctttatcag attgcatgtt ttcttcgctt tttttaatca
     4501 aataacttaa cgttttaata atagagtctc gtatagtaag acctttactg atagaaattt
     4561 cgaatgcccg gcctttatta ttttccaaag aaagagaaac aatttgagcc aaatccgatt
     4621 tatacgcggt ccataaagat ataaaatttt taagtgtttc cgatccttga acttccgtat
     4681 aactttgtaa ttcaatcgta ttttgatcta ctgaatccac cgccttataa attcgatctc
     4741 tgtaatagac catctttata gggtcctttt ctataatgat atttttttcg tgacgtgaag
     4801 cttctaaaac accaatcaaa atttcatgag ataaattcac tttttttgca gatacgtcta
     4861 cgattcgttt taatctgtcg ttggaatcgg aaaccatttc taaaacaaat aaaacactaa
     4921 tcaacaacat cccgagaata atggaaaatc ctacaatcag ttttcctcga atggtcatat
     4981 tcatctttgc tccaggttat tttgatccag tcttatgaat aattcagcga tcttttctaa
     5041 agaaagtaca taatccactg acgtagcttc aatagcggat ctaggcatca aagcaatctc
     5101 agcggttaaa ggatcttgaa caaccgccag accgccgttt tctttaattt tttttaaacc
     5161 ctgtgcgccg tcagaatttg cgcccgtcag tataactccg attagtttat cttcatatac
     5221 ttcagaagca gtttcaaata aaacatcaat agatggtctt gagaagttca ctcgttctcc
     5281 tatggaaaaa gaaaatgttt tatccttttc gatcaataaa tgatagttag gcggtgctac
     5341 atataccata cccaattcta tttcctcttt ttcctctgcc tctttgattt tgatattgca
     5401 taatttttcc aaaattcgaa accattctcc atcagaacgc gctcctatat gttgaacaat
     5461 cacaatagga attccaaatt gagtgggtaa agttggcaat atggttttca ttgcatttat
     5521 ccctcctgct gaaactccta ttacgattgc ttcgtagttc atacgaattt tataatatat
     5581 aattctaata ttttttcttg tatatttttt gtttagaatc taaagactca tatttttcag
     5641 ctaacccacc gtaggaaatt ccttctttag aacctaaaca aagaatacct cctttgacga
     5701 gactttctaa aaaaagatga tgtacttggt tttgtaattc tctcttaaaa taaatcaaaa
     5761 cgtttctaca aaataccaga ttcacttctg caaaaactct atccgttact aaattatgat
     5821 gagcccatac tatatttttt tttaacgttt gattcataat caccatttca ccatcagaag
     5881 tataatagtc cgaaaaaaaa ccactcccac cggaaagctg atagttgatc gtatattctt
     5941 tcatacttcg atttctaaaa attccttccc ttgccacgtt caaagcttgt tcattaaaat
     6001 ctgtggcgta aagaatagat ctttcataca acccctcttc ttttaaaaga atcgccattg
     6061 aatacgcttc ttctccagtc gaacaaccag cgtgccagat ttttacaaac ggatacgttt
     6121 ttaaaattgg aatgaccttc tttcttaaac atacataaaa atctggatca cgaaacattt
     6181 ccgtaactgt gattgataag tcttgcaaca acttagaagc aaaagtttta tcttgtaaaa
     6241 cctgcgtctg catttcagaa atactgctta aaccggaaag agcaagccta ctgataagtc
     6301 ttcttcgtat gtgagcctca gaatattgtc tgaaatcata gccgtatttt tcaaagatca
     6361 ccttcaaaag aagattaatt tcagtatctt gaatatctct agatttcata aaggattctt
     6421 tcaatttgaa aggttgatca ccttcaaaat cggaatagaa cttatttctc tttttagtaa
     6481 aaagagtatc ttctgacata acaattttgc cttcaaagaa aatgggatca actttctcaa
     6541 aaaaagaagc cgcctaattg aatcgccaaa acgaatttta atcaacaatt tatttcagtt
     6601 cgatttaatt tttaaggaac tttctttttg agaatataaa attaaattct caattggtta
     6661 tatgataatt ttatcatcta taatccttca tactacaaag tagaacgtct aaaatcctat
     6721 attcaatgat ggatttcatt taacatttcg tcgcattcta ttatatagaa atcagtaaga
     6781 taatattcac aaatttgaat cctagagatt gatctttaaa gtaataaaga ctcaatttta
     6841 gatctaaatc ttaaaacctt tttctaaatt caaattgcaa attagacatt ttttataaaa
     6901 aacggatagt ctaaaaaata aaaatttaat cttaaaaatt acacgatcaa aaactgctac
     6961 aatgaagaca aaaacacctt taaacgcaaa attgaaatac ttacgctaat agttttaatt
     7021 tcatctaaat cattgtatat gtttttggaa acgatcataa gtttactttc tttcaatttt
     7081 gaatcgtccc aagttatttg ttggaaatag agactcaact acacgattga cactcttgta
     7141 acttttcgtt cttcggccaa aagaagttct tttttttgca accccttcca tttattttga
     7201 ctcagacaaa tcagtatgaa tccaaaaact aggatcgaag aacaagatca atctgacaaa
     7261 aaatgtaacg actcggaacc gggagtacat cctggcagtt ctcttagagt aaggaaaatt
     7321 ttacgttggt tcggaaaaat ttacggaagt ctattttata aaaccgaagt tatcggacta
     7381 gaaaacgttc cccaaaaagg aaacgtctta gttttagtaa aacaccagag aaacgacgat
     7441 attcctctgg gacttgctaa aggattgtat aaaatacgct gggatatatg ggcgatcatg
     7501 aaagattcta tggcagcgcc tatgtttttc aatttctttt taaaatgtgg agggatccca
     7561 ctgaatcgat tagaaccgcg taaaagtaaa agggatctac tatttgcaag aaaagtatta
     7621 tataatggta atatgctcgt catctttccg gaacaaacca cggttcccta caaaatggga
     7681 aaaggaagac caggggcgtt tcgttttatc gtaggaaaac cgcaatcccc tcttccggtt
     7741 ttatgtttag gattagacta ccgtccgaga ggttttttac gcagaacatc tcttacaatt
     7801 cggatcggag aattaaaata tttaactcca gacaaagacc cagaagaatt tttacacgaa
     7861 tgtatgcacg aaattgcaag tcttacaaat cttatatatc catttgaatt caaaaaatct
     7921 aaattagaaa attttgaaga atccgaggta gaatccgtaa tatgaaaatt ccaatagcca
     7981 aaggtagcaa acgtgctctt cttgttgaag gaggtggtat gaaaggagct tttgcaggag
     8041 gtgcgttaca ttctctgcat acaatagtat ctccaaaaca tttcgattta gtagttgcgg
     8101 tatcctccgg tgcttgttcc gccgcgtatt acgttacgat gccaaaacca gaaccagaaa
     8161 aaagtctcaa aactttagca atttggtata tagaactggc aggaagaaaa ctcatatctc
     8221 cctttcatcc ttttttagga aaaacttttt tagaccaaga atatcttgta gatgacttgt
     8281 ttgggcaaaa gtatcctttg cccgcagaaa attttgaaaa attcggttta ccagaattga
     8341 gaatcgcagt cagtaattta caaaccagaa caatcgaata tgtgcgagct acttcctcca
     8401 acatattcga tcttttaaaa gcggcaacct ctcttccaat agcaaccaga ggaaaacaca
     8461 aagtagatgg aaaattatac acagatgctg ccgttctcaa tccacttccc cttgaagatt
     8521 taatagaggc aggatacaaa gatattacgg tagttttaaa ttctcctgtg gaaagaattt
     8581 ctcctccgtt tagtatgttg actagtcttc tgtcttttcc aaaagactgg aaaatggcaa
     8641 agttaatgaa tagatggcat catcatcatt ttaatctagc aagagcggta gcgcaaaaac
     8701 ctcccaaagg agtgcgaatc catactatct cccctgaaaa ccctcttcca gtaagtttag
     8761 tcactaccaa tgcaaataaa ctaaaagagg cagtaaatct aggagtttcc aaaggagaag
     8821 aaatcggaaa acgactatta aaacttttta caaaaaatca aaactcaaaa aaggattctt
     8881 ttactgacat acctctaaaa cagactagaa attctaatct aaaaaagaaa cctgccccta
     8941 aaagaaaaaa atcgaaataa agttttgtat ctttgttttt aaggttttat aaaataaaaa
     9001 ttttccaaaa tcttataaat gtctttataa gtgatttagt ttattataat aaacgatttt
     9061 attttaaatg aaataaaaca taaaaataga actttttaat attactcata ttagaaagta
     9121 ctaaggatac gagataatat gaatttatta tttatctcgc atccgagtgt tgttattttg
     9181 cagtgtagta aaatctttcg tgaaagattt taccatcctt ccaggtttgg acgctcgcct
     9241 gtgtagcctt aatgtgaccc cattctttat gaacgtaatc caattcccat tcaacaatac
     9301 ttctattatt ttcatcatct acgatagtac ctaatacttt tgcaagattc cattttactt
     9361 tggcaacaaa atccttttct ctggcaagat tctcttcaaa acctaccgta ggattttgag
     9421 tattttcctg cattacgacc gcaggatgat aaaactcctg aaaagcttct attacgtttc
     9481 cagctaaaat catttcgttt aatctattca ccttttttct gatactttgt gcgttcattt
     9541 gttactcctt ttaaattctt gccgagtaaa attcggaaag aattttagtt gcaattacaa
     9601 ctatttcata ttctaaaaaa atgattgcaa ttgcaactaa aaaattacat tctattctta
     9661 atgaatgaaa aattatcaga acaatcgatt caggcttggg cggcaggctt aaaattttac
     9721 agctcagctt cctcccaaat agaatccgct cttgccaaaa caaacgcaat ttctcttact
     9781 tggtacgaca tactttatac ggtttacaca aaatctaaaa aacgttctag aatgtcggat
     9841 atagcccggg aaatcatact tagtaaaagt gctttgactc gttctgtaga taaactagtc
     9901 actgaaggtt ttttaaaaag ggaaaaaagc gaagaagatg ctagagaatt tatcgtagaa
     9961 atcacatttt ccggaattca agcacttaga aattcatggc cgatttacga agaaggaatt
    10021 cgagaaattt tcgcatccaa actgactttt aaagaaacga gcgaactttt aaggattttt
    10081 agaaaattga ataaacatta aaaaaatata atataaaaac tcataccttt agaaaaaatc
    10141 tttccaactt tattttacag aaactttaat cgttttcatc aaaccataaa gaaggagaaa
    10201 ttccaaagta atcctccgat aaaaggtgct cctaaaattc cgtaattttg aaaacctcta
    10261 agcgcttttt tttcggaaaa gtacaaaagt cctcctaaaa ttttggtgga ttcttctttc
    10321 tcgatttcag aacgattctg ataataaata agaccaagac cacctaacgt gatcgaacct
    10381 tccgaatcct ttgaatgata cgtcaaaatc ggaggtgcta aaaacgaata accttcttga
    10441 gtttcgccat atctataaat aggtagaaag ttttggattt tttcctgagg agaatttaaa
    10501 taccgaatcc ataaaaaatt ccaatcagtc atctgaggag tagattcgta acctaacaaa
    10561 atccctccga aaactcccca tcgtgttctg tccctttcaa actccgcgtt aaaaactcct
    10621 aaaaaaagac taagctcttt tctttgatcg gacacgtaca attccaaatc gaataagtat
    10681 aaaaaattat aacgattgga ccgttcacta ttacgttgat aataacctag gataaaaaaa
    10741 ttagattctg aatccccata cgaccgagta tagaagaaag gaaggaagaa aaaagtttta
    10801 tctttgtttt tttgatcgtt agaatagtaa atcgaaggaa agaaaaagat actattcgtt
    10861 ttcagtatgt cgtctctttg atagtcaaat aaaatcccga gtaaattagt atgagaaatc
    10921 acggctccat cctgatttcc ttgaaaactt ctgtaagcta aaatcggaat catccatcta
    10981 taagtagacg aagaatctgc agaatcagca gaatcagcat ttttataaaa aaataaagga
    11041 aataaataag cattcatccg gcttaagact gtagtaccat ttgaaaattt ttcaaacttc
    11101 tcataaccgt aaagagcaaa taacgttttt agtgaaactg atttcgtttc agtttgagtt
    11161 ttattttccg aaaccgtttg tgtttcaact tcaaaataaa ttttattttg tttttcataa
    11221 ttgataaaaa gtaaccaatc aaaaccccaa gaatcttcca caactaaacc acttgaagaa
    11281 ttagagccat atttggtttt agattcaaac gtataaaaca ttggaagcgg aaggattgta
    11341 tagaacctag aaatttcgga actatttctt ccgtttgtcc agttttcaaa agtttccgtt
    11401 tgaaaaaaaa ctggagtgaa agttttaaaa ttatcatttc cagaaatctt atctctattt
    11461 tcactctgat accaaaacgg aagaatcatt gtacgtttca ctcccaactc cggatcggat
    11521 ttaaatccag caaacaataa aattgtaata tcataagaat taggagttgt ctgactggaa
    11581 tataaaatcg gaattttatg agatcgatac gtccaatttc cacctttcat aatttcttct
    11641 ctaaaataaa acggaaataa ataaaaacgg gtcgtttcct gtgcacctaa agtagaataa
    11701 gaatcgtcta tatatctttc tccacccata aataaaagaa aattccaaga agatttttga
    11761 aaagtaacgt tcaccgatct ttgaaagaaa gaagaagtat aataacctaa aataaaacga
    11821 aatcgtttgt ccccaccctc tccttttttg tctcttcccc aaaccacaag aggaatcggt
    11881 aaaatcaaat ttagatcgga aacataagaa gtatcgaact tttctttttc ttcatttgaa
    11941 gaataataaa acggacttaa gaaaaaagat tctttatgtt ttaaaggcaa attttcttta
    12001 taagaatata agaataaaag agtatataga tttctttctt gaaaaacttg tttttcacct
    12061 tcaaaacgat ctgaataatt tctgaaataa aaaggaatta aagtactata accagaaacg
    12121 gatctaaaat ctttttttgt aaaaatttcc tcggaagcct ggtaaaatgg aaataaaatt
    12181 ccatgaaaag aagaagtttc gtaagttccg tttttttctt tataacgata atagaatata
    12241 ctttttgttt ctaaacgttc agcggtttca cgatgggtaa aaataggaaa aaaacgatac
    12301 gcagtttctt ctttagatat cgcataacgt attaaaggcc aaagaacaga atattctctg
    12361 cgatcatttt ctttctccat taaaaataga aaaattccca aagaaagaac aaaattcgtt
    12421 cccttttttt gttctgcata aaaaggaaac acaacccgat acgattcgtt tcccaccttt
    12481 ccaaaaaaaa taggtggcaa aggccaaaca aatatataat cattgctgtt tgtcccccaa
    12541 gtaaaccaag tcaagggaag aatccgaaaa tgttttttat cgtccccaga ttgataactt
    12601 acaattccaa acaaagcctc ccaaccgaaa tagtttttag aagtttctct agccaatttt
    12661 ttataagaag caaaattaga attttcatcc aacgcaggtt tctgaaattc ttcgttcgac
    12721 ttttcgatgc gaaaatcctt tttaacttca ttactttttg ggttttgaac ttgtattaaa
    12781 gcggactctt cttctttttt tgtatccgta aaaaaagtaa atggactggt aatttctttt
    12841 ctcaaggaaa tgctaaataa attatacata aaagaataat ctaaatctat atagtattct
    12901 tttccggaac cacttgattt taaagaagca tcgaaccttc ctcccgtttg agaaatggaa
    12961 aaacctccga aatacaattc taagtttttg ttcttttcat aatatttgag atacgcagga
    13021 agtaaaatat ctcctctaga ctcggcgctt ttccactcga aataaaaagg agctagaata
    13081 agtgaacttg ttttttcttt tctatcttcg gaagaataat acaaccaaat ccaatctcta
    13141 tctacattag ttgatctaag tttataatgg aagggactaa aggaaacata atctaaatcg
    13201 tctcctccaa atctaaaata gaaaggaaat aaaagattat attcattttt ttgataataa
    13261 taaaaaggta aaatagccct agcaacggtc tcatctttat aatttttcca acgataaaat
    13321 aaaccagcta aacctaaaaa agacgaaccg tcttgctcat aagaggaata ataaaacgga
    13381 taaaaacgaa cgaaattacc caaattagaa gagccaggac taaagtattg agaatggtaa
    13441 cctaaaagaa aaaattcttt gtgatttggc gtgtcatact tataaaaaaa tggggcaatc
    13501 gtttcacttt gatcatcaaa agacgtatga aaaaagccta atataggaat atgaaaataa
    13561 gaatttgctt tataaaacca aaaagggaaa aaagttaaaa cgttatccga ctgatctttc
    13621 gttttagacc aatagaaaaa aggaaaaatt ctaaaataac tccagtcgtt ttcttttccc
    13681 cattgaaata ctagaaagtt tcgaatttta taattttctc catcttcctt taaatacaaa
    13741 gctaatggag caaaaaataa acgagtggtt tcctttccag aaacgagcaa ttttgattta
    13801 taaaacaaaa gtaaaggtaa aaaggaagat tcccattctg aatccgaaaa cttctctttt
    13861 tcccaaaata aaaaaggaga ataatgagaa aacatttgag agcttaagcc agttgttctg
    13921 gattgatgat acaatggaaa aaaagtaaac gaataatctt ctttgatttt ataattggta
    13981 taatatatca atggcaaaaa attaaaaaat tttttctctg tattgtgtcc ccatcttagt
    14041 aaagtaaacc aagtatctga ctcttccaaa gatcttttgt gaaaataaaa taaaggaaga
    14101 accatcatag aattggatct gattccgttg tttaaatcag attttaaaat caacaaaggc
    14161 aaaaaacctg gaaacataga aaaattcttt tcaaatccag gaccagaaga gttagaattg
    14221 taacctaacc aataaaattt agaagattcc ctataaccaa ttccaccgtc tactggctct
    14281 atgttattgc tgtaaaaaag aggagataaa aaagtttttt cctttaaccc ttctttttct
    14341 accctacgat aactaaaaaa tggaaaaaca gaatccaggc ttgcctttcc agacttcgcc
    14401 tcaatagaat tataaaatgg gaatattcta aattgcttaa attttggata atcggttctt
    14461 ttaataaacc aaaatgcgtg ccaggataaa tgtcctggcc atttttcaac ttccacaaaa
    14521 agcatccgga ccggatactt ttcttccttt tcacttccga aaatttcttt tttttctcta
    14581 attaattcgt caaaaggatc ttccgtataa cttctatttt gtgctgcaag aatcccagga
    14641 agtagaagta agatcgtaat taagattcgg ttttttatca tataaaaaga ttttaaagat
    14701 cgatttcgat tattttcttt ttgttttttt ggccagataa aattcgaatc ttactttttg
    14761 gaactttcat ttctttagag ataaattcga tcacggcctc gttcgctttc ccttctaaag
    14821 ccggttctcg aaccgcaatc gttagaaccc cgtcttcttc ttttcgaaaa aaaacctttt
    14881 tagagttcgg ctttacgtaa accgtaaatt tcatccttgc attttagact atttcttgtt
    14941 ttcgacgaaa ctttcggatc aatagatata tcccatccac tttaaaaatg agactggaag
    15001 caaaaaaaat tagaactgcc ggaaagatca ctaaacttaa atgaattcta gaagattgta
    15061 cgtaattgac cccaatcgat cccaaataat ttagaattgt ggaatataaa aaaaattgat
    15121 gaaagaaaag ataacttccc aataacaaaa atggaattga cattttagaa atttttttaa
    15181 agagttcgat ccaaggaaat cctatcttgt gttttttcaa aaaaattcct aaaagtaaaa
    15241 aagtgaatat agcagaaatc gcagaagata aggcgatcgc agaatgtttt aaaaaccaaa
    15301 tcaaagataa attcaaaatt atattgatcg taaacgatat tgactgaatt cgaagaggag
    15361 ttttcgtatc ttgaaatgca taataagaag aaattaatat tttattgata ctaaaaaaag
    15421 gaatcgcaat tgaataaaaa accaaaggtt gagtcgcagt gtgagtagca atgtgatccc
    15481 attttcctcc gaaataaata gaatctaaaa tcggacccgc aagaaacgcc attcccagcg
    15541 cggccggcac ggtcaaaaat aatgcgaact caagcgcacc tgcaagttcc tgatgtatag
    15601 aagaccattc ttccttttta agagattgca aaagagccgg taaaatggtg gtggcaagtg
    15661 caactccgat gatccctgtg ggcaattgaa ccaatctttg agaataatct aaacttacaa
    15721 ctgcaccaag tcctggattt tgattttgca cccagttagc taaaaaaata tctacgagta
    15781 aactcaactg ataaaaacct ccgcctaacg ctgctggaag catcagttta aaaatttttc
    15841 gaatggacgg atgtttccag ttccaattga ttttaggcat gtctttattt ttccaaacat
    15901 accaaatctg aaccgccagt tgtaaaaaac ctccggtaat aatcgcaaaa caaagtacaa
    15961 tcactctatc gtgtaagtcg tccacaaacg gaaacaaaca gataaaaaca aatagataac
    16021 ataaatttaa aatgatcgga gaaagagaag gaacaaaaaa acgattttta gaattagaaa
    16081 tcgccataaa aatagcagaa agactagcag tgacaattaa gaaaaacaga atataagtta
    16141 gctctattac taaattagaa tattcttttg ttcctcctac aagaatagga agaaaaaaag
    16201 gagaaaaaag aaatacgata cctactaaaa tagataaaat aaaaaacaaa aaagacaaaa
    16261 ccgctccgct cattatttta gcttcttctt cgcttatttt accggactct gcgtaaagag
    16321 gaagaaagga ctgagaaagt gtaccttccg ccagaagatt gcgaaacata ttgggaagac
    16381 gataagccac cgaaaatgca gaggccacca taccggttcc aaaggaaacg gccataaaat
    16441 gatctcgaag aagacctaaa attctagata aaaatgtata aaaagaaagt gctatactac
    16501 gtgaggctgc gttggacaag gattaggttc ctagaagttt ttctaggtat cgaactccgt
    16561 ccatgctatt taggtcaaac tgaatctgac aagcgggaca ctggtatctt cccggtttag
    16621 aaactctgat tctagaagaa caggctccac aatagatgat tttttttgga aaactttttt
    16681 ccgtctgaat tgctttttct aaaaccgatt ttgcagaata ctctggagaa gtcgggtttg
    16741 agataggatt aatttttatg tccgatgatt cctctaactg agtagaagat tccgagcttg
    16801 aagaggaagt ttccgtctct gttttagaag atgatttcaa agaagaagta tctattttat
    16861 agagttcttt ttgtgaagtt tcttcttcgt ttaaaaaagc ctgtaatctc tgagattgac
    16921 tagcaagtcc aaaagaacct atagactctg atttcaaaaa ttcgtttcca gcttcgggaa
    16981 cggttttaat ttcaggaata aaaataccac gtgaagtttc actcttacga gaagaactgg
    17041 aagaataaaa ttgaactgga gaatttcttt ggatcttaga agtagaagaa acagaacttc
    17101 tttggtctag aattttgatc gaagaaagaa attcttcggc gcgattagaa tcgtcaaaaa
    17161 aagaaattga ccttccaaaa cctaaaaagc tcaaaagagt tttacattct tcgttaaacg
    17221 cgcaataggc ggaagaagcc cctctgtttt tcaaaaaatt ctcgaaccta gcgagaacct
    17281 caattccttc ggattcaatg tattccaatt cttcgcagga aaataaaaat ttacggattc
    17341 cctcttccca tttcgatttc agatacgaat aaaaatcctc agcacttgca gagtctaaac
    17401 gtcctctcag tttaagtttc aaaatatttt cggaaagtct ggatctgatt tccactttcg
    17461 tttatcctaa ataaatcgcg tctaaaactt cttctttgga agtaagatcg atttgagaaa
    17521 cgactggttc agtttttatt gtgatctgag aaagattcgt ttctgttttg ctctctgtcg
    17581 tctccgtttt ctgaactgct tcaattgcaa ctggagttgg ttcggaaggt tgagtttgtg
    17641 actcggtttg caaatcaact tgagaatcag acgaagataa aaccggttcc gtttgtatcg
    17701 attgattctg ctcggcattt cccaaatttc caggaaaaat aaccgaactt aaaggactag
    17761 aatgttttgc aagaaccgga acatgaactt cttgtgaatg agaaattctt tctacaaaag
    17821 gtttagaacg atcgttttta gaacctacta aagtgaggag taaatataca aattctaaaa
    17881 acaaagccgc acctaaagca atcaaagaat cgtttctaag aagccattct aaaagttctg
    17941 tttgctgaaa aacaaactta cgaaaatttc ccctgtcata gatcatatga atcgcggcaa
    18001 ctctttctaa ttttactgga tgataaactg ccgctgaaag aaggatttct ggttcattaa
    18061 tttcaggaaa aaatttttca aatttagaaa agaaaaaact tttagaaaga aaatctttct
    18121 tttgatttaa aagaaccgga atactgatct gccatttgcg aagatgaaaa gccctggtgt
    18181 aaagtgaatc ctgatataaa gaaattggtt ttcttttttt taagttttct acaagatatt
    18241 ccggattgga atgggctaaa acgatacctt cctcattggt caaaaagatt tccttgatcg
    18301 tataaccgtc tgcgtctttt tcagaaacct tgacgaatct agaaaaaacg aaattcatat
    18361 cttcataaga accatttact ccggaatttt ctgcggcctt agtaagagca cttaatgtgt
    18421 ctctagctcg gttgtccgag ccaattttca aaagttcaaa tgaggccaaa gaagattcta
    18481 aaaaagacca agcgacaatt ccaagagcaa tcgattcgca gacgatcaat agcaaaagaa
    18541 aatagaatat acttttgaaa atcttcacta tccatccaat cggaaggaaa taggctttct
    18601 cttgagaata aaaaagaatt ctcaatcact tttcatagaa aacgaatgat tttgtaagag
    18661 ttccca
//
LOCUS       GGACKOCJ_18             3452 bp    DNA     linear       08-DEC-2021
DEFINITION  Genus species strain strain.
ACCESSION   
VERSION
KEYWORDS    .
SOURCE      Genus species
  ORGANISM  Genus species
            Unclassified.
COMMENT     Annotated using prokka 1.14.6 from
            https://github.com/tseemann/prokka.
FEATURES             Location/Qualifiers
     source          1..3452
                     /organism="Genus species"
                     /mol_type="genomic DNA"
                     /strain="strain"
     gene            complement(118..2127)
                     /gene="fadH"
                     /locus_tag="GGACKOCJ_00113"
     CDS             complement(118..2127)
                     /gene="fadH"
                     /locus_tag="GGACKOCJ_00113"
                     /EC_number="1.3.1.34"
                     /inference="ab initio prediction:Prodigal:002006"
                     /inference="similar to AA sequence:UniProtKB:P42593"
                     /codon_start=1
                     /transl_table=11
                     /product="2,4-dienoyl-CoA reductase"
                     /protein_id="X:GGACKOCJ_00113"
                     /db_xref="COG:COG0446"
                     /translation="MKYSEIFQPIQIGSIVLPNRVIMGSMHLGLEGMPMTAERMIAFY
                     GRRFDGGASFITTGGIAVNHEGRGSNIFFNFQREEDCKELSVVANSLKSKGIFCAQLF
                     HAGRYAYHRELVAPSALRAPINRYVPKALSEEEAWKTVEDFGDSALKAKEVGFGAVEV
                     MGSEGYLVNQFFSPVTNHREDFFGGSSEKRMNFAIEVMKNIRKKVGKDFPVVYRMSGI
                     DLIPGNPTFEEVILLAEKLKEAGADALNIGIGWHESRIPTISMLVPRGAWAKISGKIK
                     AKVKDIPIIASNRVNMPETMSRILKDQEADILSMARPFLADPDILNKIKANQEERINT
                     CIACNQACLDHTFKEQMVSCLVNPSANRELELSKLKKADKKHVVVVGSGPGGLESARI
                     SAIRGHKVTVLEATDKIGGQLNLAAQIPGKSEFLETIRYFKNELKNLGVEIHFGYQAT
                     LDSILALKPDAVIFATGVKPREFTLPGIEKKKTASYADYLSGKFQPGNKVVVIGGGGI
                     GCDVAHKLTEEDSSTIDSYFHRYNVTSYTNAQIQKEKPNRKVSIFRRSGKIGSGLGAT
                     TAWALLQELESKEVGFYTSLSYKEVTDQGLVIETKKDGAQTIECDSIILCAGQLSEVS
                     LYEEFKSKVPEIPSYLIGGAKDASGIDAKRAMLEGFEAAIEIGVN"
     gene            2711..3271
                     /locus_tag="GGACKOCJ_00114"
     CDS             2711..3271
                     /locus_tag="GGACKOCJ_00114"
                     /inference="ab initio prediction:Prodigal:002006"
                     /codon_start=1
                     /transl_table=11
                     /product="hypothetical protein"
                     /protein_id="X:GGACKOCJ_00114"
                     /translation="MITFNLNIKQDFLTPNPHSRPGTKIKEIKGIVLHWTASPKATAQ
                     NIRDYFESLKAPDGRFASAHYAVGLVGEIVQCIPLDEIAYHCGSKTYTPEKEKILGPD
                     SPNFYTIGIEQCVQDRIGKFTKKTLDSAAKLTAQLCSQYNLGIDDLWTHQGIVGWKDC
                     PRWYNTHPEDWIRFKKRVGDLLKKPN"
ORIGIN      
        1 aaaaattaat actttcttat attctcaact aacttatctg caatagttta ctcattttta
       61 caaatactgt ttttaaactt aatttgtttt tgatgtaaac tttaacccaa aaatcattca
      121 attgactccg atctcaattg cagcttcaaa tccttccaac atagcacgtt ttgcatcaat
      181 tccagaagca tccttggcgc ctccgatcaa atacgatgga atttccggaa ctttagactt
      241 aaattcttcg taaagagaaa cttcgctcag ttgtcccgca caaagaataa tagaatcgca
      301 ttcaatcgtt tgtgcgccgt cttttttagt ttctatcaca agcccttgat ctgtaacttc
      361 tttataactt aaagaagtat aaaatcctac ttcctttgat tctaattctt gaagtaaagc
      421 ccaagcggta gtcgctccca gtccggaacc aatttttccg gatcttcgaa agattgaaac
      481 tttgcggttc ggtttttctt tttgaatttg tgcgtttgta taagacgtta cattgtaacg
      541 atgaaaatag gaatcgatag tagaagaatc ttcttctgta agtttatgag ccacgtcgca
      601 accaattcct ccacctccga taaccaccac tttgtttcct ggttgaaatt ttccggaaag
      661 ataatctgca taagaagctg ttttcttttt ttctattccg ggtaacgtaa attccctagg
      721 ttttactccg gtcgcaaaaa ttaccgcgtc tggttttaac gcgagaatgc tgtctaatgt
      781 tgcttgatag ccaaagtgaa tttctactcc tagatttttg agttcatttt tgaaataacg
      841 tattgtttct aaaaattcag attttcccgg aatctgagcg gccagattga gttgtcctcc
      901 aattttatct gtggcttcta atacggttac tttatgacct cgaattgcac tgattcttgc
      961 agactcaagt cctcccggtc cagaacctac tacaaccacg tgttttttat ccgctttttt
     1021 taacttacta agttctaatt ctctatttgc ggaaggatta actaaacaag aaaccatctg
     1081 ctctttgaac gtatgatcca gacaagcttg gttacaagca atacaagtat tgattctttc
     1141 ttcctgatta gctttgattt tatttagaat atcaggatct gctaaaaaag gtctggccat
     1201 actcaaaata tccgcttctt gatctttgag tatcctagac atggtttctg gcatgttgac
     1261 tctattcgat gcgatgattg gaatatcctt gacttttgct ttgatttttc cggaaatttt
     1321 tgcccaagca cctctaggaa cgagcataga aattgtagga attctggatt catgccaacc
     1381 aattcctatg ttaagagcat ctgctcccgc ttcttttaat ttttctgcaa gaagtatcac
     1441 ttcttcaaaa gttggattgc ctggaatcaa atcgattcca gacatacgat aaactactgg
     1501 aaaatctttt cctaccttct tgcgtatgtt cttcatcact tcgattgcaa agttcattct
     1561 tttttcggaa cttccgccaa aaaaatcttc tctatggttg gttactggag aaaaaaattg
     1621 atttactaaa taaccttcac ttcccattac ttctactgca ccaaaaccta cttcttttgc
     1681 tttgagcgca gaatctccaa aatcttctac ggttttccaa gcttcttctt cggaaagagc
     1741 ctttggaaca taacggttga taggtgccct caatgcagaa ggtgctacga gctctctatg
     1801 ataagcgtat cttccagcgt gaaataactg tgcgcaaaaa atacctttgg acttgagaga
     1861 attagcgaca acagataact ctttacagtc ttcttctctt tgaaaattaa aaaagatatt
     1921 ggatcctctt ccttcgtggt tgactgcgat tccgcccgta gtaataaaac ttgcgccccc
     1981 gtcaaaacgt ctaccgtaga atgcgatcat tctctctgcg gtcataggca tcccttctaa
     2041 tcctaaatgc attgacccca ttatgactct gttcggaaga acaatggaac caatttgaat
     2101 tggttggaaa atttcggaat atttcataac aaaccttttt tatagtgaat cttttcctca
     2161 tgttgaaaac agattggtaa accggcaaga gaattattgg gatggatatt ctttcaaaat
     2221 gtgggaacta ttacaaatct ggattttacc gttaaatctt taaaatgtgg gaactattac
     2281 aaatctggaa aatgaacaac gtattatttc cttaaattcc gagtaagtat atttggaaaa
     2341 atttctacat cttcgcaaat accatagtgt tctaacatcc agaacaaact catagtatta
     2401 tttttatatg tctttgccgt aaataaattc tattgtatag ttcttgagaa atccttttct
     2461 ttaaatttta caaagactct taaattcatt ttatagaatc cttatccctc aaatagaatc
     2521 caaaataata cttaagtaat ttatgataaa ctatttttat taaattactt tcaatgattt
     2581 taaaatgtat taaaatttta taaaaccaaa caaattcaat atcaattttt tatataaaaa
     2641 tttatctata tttagaatat tatttatttt aaatatagat aaaatataaa tttaaatagg
     2701 aaaatgccta gtgattacat tcaatttaaa cattaagcaa gactttttaa ctccaaatcc
     2761 acacagtagg cctggaacaa aaataaaaga aataaaggga atcgtattac attggacagc
     2821 ttcacctaaa gcaaccgccc aaaacattcg agattatttt gaaagcctaa aagcgcctga
     2881 tggtcgattt gcaagcgcac attatgcagt agggctcgta ggagaaattg tacaatgtat
     2941 tcctttagat gaaatagctt atcattgcgg gagtaaaaca tatactcctg aaaaagaaaa
     3001 aattttagga ccagatagcc ctaattttta taccattgga attgaacaat gtgttcaaga
     3061 taggatcgga aaattcacaa aaaaaacctt agacagcgcg gcgaaactta cggcccaatt
     3121 atgctctcaa tacaatttag gaatagatga cctatggaca catcaaggaa ttgtaggttg
     3181 gaaagattgt ccccgttggt ataatactca tcccgaagac tggattcgtt ttaaaaaaag
     3241 ggtaggagat ttattaaaaa aaccaaatta gagttcaaaa gataattttt gtaaattttt
     3301 tcattactga tctctataaa attgagaacc taaatgtcta tcctaaagtg ccgtttcata
     3361 taacaatacg aaaacgattc ttatgtgaaa actaaaacgc gacccatcga acgacccata
     3421 gggagtgaga tgttgagttt ttcaaacgac cc
//
LOCUS       GGACKOCJ_19              576 bp    DNA     linear       08-DEC-2021
DEFINITION  Genus species strain strain.
ACCESSION   
VERSION
KEYWORDS    .
SOURCE      Genus species
  ORGANISM  Genus species
            Unclassified.
COMMENT     Annotated using prokka 1.14.6 from
            https://github.com/tseemann/prokka.
FEATURES             Location/Qualifiers
     source          1..576
                     /organism="Genus species"
                     /mol_type="genomic DNA"
                     /strain="strain"
     gene            complement(58..201)
                     /locus_tag="GGACKOCJ_00115"
     CDS             complement(58..201)
                     /locus_tag="GGACKOCJ_00115"
                     /inference="ab initio prediction:Prodigal:002006"
                     /codon_start=1
                     /transl_table=11
                     /product="hypothetical protein"
                     /protein_id="X:GGACKOCJ_00115"
                     /translation="MDLEISWRVSCTVVVGSTFLQTFWIFPSGETKKESLESPLKTFP
                     FHS"
ORIGIN      
        1 ccctctttta tcggatccag atcataaact cagtgaagcg ttgggagttt atggcgatca
       61 agaatggaaa ggaaaagttt tcaaaggact ttctagagat tcctttttag tttctccaga
      121 tgggaaaatc caaaaagttt ggagaaaagt tgacccgaca actacggtac aagatactct
      181 ccaagagatt tccaaatcca ttgtataaac tccattttgt aattcaagaa tatcaactta
      241 cgggacacta tcttcaagtc gaattggagg tagagtcctc tcaaaacgaa accgtttttt
      301 gtctacccgt ttggtctccc ggatcctata tggttcgaga ttattccaga catattcata
      361 aattagaagc ctttactttt gggaaaaatg gaaagaattt agaaatttca caaatcggct
      421 tggactcttg gaaaattcaa agtgaaggaa aatcctttca tttgcgttat gtggtttacg
      481 gctacgatta ttcggttcgt tctaattatt ttacaacaga gttttgtata ttacatccac
      541 ctgctttatt tttatatcca aaagaccaag tagttt
//
LOCUS       GGACKOCJ_20             6047 bp    DNA     linear       08-DEC-2021
DEFINITION  Genus species strain strain.
ACCESSION   
VERSION
KEYWORDS    .
SOURCE      Genus species
  ORGANISM  Genus species
            Unclassified.
COMMENT     Annotated using prokka 1.14.6 from
            https://github.com/tseemann/prokka.
FEATURES             Location/Qualifiers
     source          1..6047
                     /organism="Genus species"
                     /mol_type="genomic DNA"
                     /strain="strain"
     gene            complement(152..1168)
                     /locus_tag="GGACKOCJ_00116"
     CDS             complement(152..1168)
                     /locus_tag="GGACKOCJ_00116"
                     /inference="ab initio prediction:Prodigal:002006"
                     /codon_start=1
                     /transl_table=11
                     /product="hypothetical protein"
                     /protein_id="X:GGACKOCJ_00116"
                     /translation="MISPAKYDLKLTHSERLQVKILKFKNRFRKFKESGSKKISFLLV
                     PHSHENVITIELNVFMAWFLGILSGLILILAFLFLSYLNFFYRPDQDLFQKSDENVSQ
                     YLYYDMLLQDAKKEIRGLERKTEQLNLVAWDEVPWKRILTYEVIPEFHLKKEIPDSET
                     NLELYKNTVEGFAVQNIELFRIRQAFENAFDYLEERESILYALPRGRPLKPGVGFVSS
                     TFGGRVDPFGLVILGEHHSGVDFASAEGTPIYATAPGVVVESGQSSGGLGRNIKINHL
                     NGIFTVYGHCSQILVEKNQIVKRGDLIGLVGSTGKATGPHVHYEVHIGQDPPLDPAEF
                     INIE"
     gene            1222..2685
                     /gene="pcnB"
                     /locus_tag="GGACKOCJ_00117"
     CDS             1222..2685
                     /gene="pcnB"
                     /locus_tag="GGACKOCJ_00117"
                     /EC_number="2.7.7.19"
                     /inference="ab initio prediction:Prodigal:002006"
                     /inference="protein motif:HAMAP:MF_00957"
                     /codon_start=1
                     /transl_table=11
                     /product="Poly(A) polymerase I"
                     /protein_id="X:GGACKOCJ_00117"
                     /translation="MKFLSNLFKKKIGSVEDILSHPDGKRYYRDAHLIRKNMIDEDAV
                     KIIHRLNKFGFKAYIVGGGVRDLLLGRKPKDFDVVTNATPNQIKKIFNNCRIIGRRFK
                     IVHILFRGKVIEVSTFRSLPDYRLGKAVEDQDYLIKRDNKFGTPQEDAARRDFTINSL
                     YYDVRNDSIIDYVGGFEDIRNKVLRVIGDPDISFREDPVRMLRAVKFAEILGLNIEKT
                     TAKAIRKHKTELEKASSSRMLEEYNKIFRTWKTSLIFQGMAEHGILEVLFKEAFDKER
                     KKNSNFGEKFLETNIGKRLAIADKLLTEREEMTPHIFYSLIFSDLASEALQKENMHLV
                     PAIKNSLELIFKRLETPKKDKDRLIKIFASQQRFLSTEDEKSSQNNFFRMKDYFYDAF
                     MVFKIGAIAENDEKAIQSAFFWEISVRKRPTPVKKFNGARPNKSRNRNFQKNREEDRS
                     NRREETQSSSESEKQNRKNQKENSQEDFSSEDSGNEF"
     gene            complement(3433..5364)
                     /gene="recJ"
                     /locus_tag="GGACKOCJ_00118"
     CDS             complement(3433..5364)
                     /gene="recJ"
                     /locus_tag="GGACKOCJ_00118"
                     /EC_number="3.1.-.-"
                     /inference="ab initio prediction:Prodigal:002006"
                     /inference="similar to AA sequence:UniProtKB:P21893"
                     /codon_start=1
                     /transl_table=11
                     /product="Single-stranded-DNA-specific exonuclease RecJ"
                     /protein_id="X:GGACKOCJ_00118"
                     /db_xref="COG:COG0608"
                     /translation="MIQSSPFSHGPGLKELHPAGLRPHFSPLQHRFYETHLREKSHPE
                     HLLYHGLRELPSPFLLPDLEPALDLLKEFIQKEKKILLFGDRDCDGVSSTSLLGSFLK
                     KIHRGELILKTSNEEDYGLCPAALDFVKRIKPDLLITLDFGTTNHIQIDELASIGIKV
                     IVLDHHEIPERIPDCYLISPKRSDSIYPNEKICTSVLALKFIQAYLYSSLEEYNRATW
                     IGDGNSLFSGFLIYRGKLLFQGDRQEAESKFSLTIQDESYSFQSSYPEREWFYQEFLK
                     YPAILEQYLQNFDLASIGTVSDMMPLYGENRIIVREGCKILFKLHKKETSHREGLFQL
                     LQLMEFADNRVTSKDLGWGLGPMINSAGRMNRTDVALNLLLEENPELAKSGAKELQKL
                     NEERKERTKRNIFKVDSFLKRKKERTERSVLFCYEPDFEPGVSGIVATRLVEEYKRPV
                     LFITPDHGHAKGSIRAYGKENVLNLLKKAESVFLQFGGHKEAGGFSLEIDKIPELAKL
                     IFDNADNWLAEEQMTSTSEQTESLISLKPEELNPKIFQELSIFEPFGHENPIPLYSIK
                     NAKIYHTKPMTDGKHVRFRILGAPESIQCLIWNRGKDFLELISKSVSLDLWGSLEEST
                     FRSKTSLQFIVNYFQESEN"
     gene            complement(5367..5687)
                     /locus_tag="GGACKOCJ_00119"
     CDS             complement(5367..5687)
                     /locus_tag="GGACKOCJ_00119"
                     /inference="ab initio prediction:Prodigal:002006"
                     /codon_start=1
                     /transl_table=11
                     /product="hypothetical protein"
                     /protein_id="X:GGACKOCJ_00119"
                     /translation="MSDEQIDTVIGDDIHFRGKLKFNNSLKIKGNFKGTIETTGKLVV
                     GDTGEVEADIQTGTLEVEGNLKGNVSANQKVAIRKTGKVIGDIRTPDLEIESGAKFSG
                     NSAM"
ORIGIN      
        1 actaactttg aaattgtggg aactctcaca aactgagatt ttacggacta attttgaaat
       61 tgtgggaact cttacgaatt gagattttac ggactaattt tgaaattgta gaagctcacg
      121 acctagtctt tgaaaagatt gttgctagac tctattctat attgataaat tcggccggat
      181 ctaaaggagg atcttgaccg atatgaacct cgtaatgaac gtgtggacct gtggctttgc
      241 ctgtcgagcc aactagaccg atcagatctc cacgtttgac gatctgattt ttttctacta
      301 gaatctgaga acagtgtccg taaaccgtaa aaataccatt taagtgattg atcttaatat
      361 tcctacctaa accacctgaa gattggccag actctacaac cactccgggg gcggtcgcat
      421 aaataggagt tccttctgca gaagcaaaat caactccgga gtgatgttct cctaatatga
      481 ctaaaccaaa aggatccact ctaccgccaa acgtagaaga tacgaaacct actcccggtt
      541 tgagtggacg acctctagga agagcgtata aaatagattc tctttcttcg agataatcga
      601 atgcgttttc aaacgcttgg cgaatccgaa atagttcaat gttctgaacc gcaaaacctt
      661 ctaccgtatt tttataaagt tctagattgg tttcagaatc cggaatttcc tttttgagat
      721 gaaattctgg gataacttca tatgtcagaa tccgtttcca aggaacctcg tcccaagcga
      781 ctagattgag ctgttcggtt tttctttcta aaccacgaat ttccttttta gcgtcttgaa
      841 ggagcatatc gtagtaaaga tattgactga cgttctcgtc gcttttttga aacaagtctt
      901 gatcgggacg gtagaaaaaa ttcaaataag agagaaagag gaacgctaag atcagaatca
      961 gtcccgaaag aattccgaga aaccaagcca taaaaacgtt aagttcgatg gtgatcacgt
     1021 tttcatgact gtgaggaacg agtaaaaaag agatcttctt agaaccagac tctttgaatt
     1081 tccgaaatct gtttttgaat ttgagaattt tgacttgcag acgttcggaa tgggtcaatt
     1141 tgagatcata ctttgccgga cttatcatag atttttactt gcaggtaggg ggatcgaagg
     1201 gattatagac ccattcttta tatgaaattc ctgtccaatc tgttcaagaa aaaaatagga
     1261 tcagttgagg atattctctc gcacccggac ggtaaacgtt attatcggga tgctcatctg
     1321 atccgtaaaa acatgataga tgaggacgcg gtcaaaatca tccataggct gaataaattt
     1381 ggttttaagg cttatatcgt aggggggggg gttcgagatc ttcttctcgg aagaaaaccg
     1441 aaggatttcg atgttgtcac taacgcgacc ccgaatcaga tcaaaaagat cttcaataat
     1501 tgtagaatca tcggaagaag attcaaaatt gtgcatatac ttttccgtgg gaaagtaatc
     1561 gaagtcagta cctttcgttc cttgcctgat tatagattgg gaaaagccgt agaggatcaa
     1621 gattatctaa tcaagagaga taataaattt ggcacacctc aggaagacgc ggctcgcaga
     1681 gactttacaa tcaattcttt atattatgac gtaagaaacg actccataat agactatgta
     1741 ggcggctttg aggatattcg aaataaagta ttaagagtga tcggagatcc ggatatttct
     1801 tttcgagaag atcctgtgag gatgttacgg gctgtaaagt ttgcagaaat tttaggactc
     1861 aatattgaaa agacaaccgc caaggcgatt cgtaaacata agacagaatt agaaaaagct
     1921 tctagttcca gaatgttaga agaatacaat aagatctttc gcacttggaa aacttccttg
     1981 atttttcaag gaatggcgga acacggaatt ttagaagttc tttttaaaga agcctttgat
     2041 aaggaaagaa aaaagaattc caattttggt gagaaatttt tagaaaccaa tatcggaaaa
     2101 cgactcgcga ttgcggataa gttactgact gaaagggagg agatgactcc tcatatattt
     2161 tattctttaa ttttttcaga tcttgcttcg gaagcattac aaaaagagaa tatgcatttg
     2221 gttccagcga tcaaaaatag tttggaactg atttttaaac gactggaaac tcctaaaaaa
     2281 gataaagatc gtttaattaa gatttttgca agtcaacaga gatttttaag tacagaagac
     2341 gaaaagtctt ctcaaaataa tttctttcgg atgaaggatt atttttacga tgcctttatg
     2401 gtatttaaaa ttggagcgat cgcggaaaac gatgaaaagg cgattcagag cgcgtttttc
     2461 tgggaaattt ctgtgagaaa aagaccaact cccgtaaaaa aattcaacgg ggctcgccct
     2521 aataaaagta gaaatcgaaa ttttcagaaa aatcgggaag aagatcgttc caatcgaagg
     2581 gaagaaactc aaagttcgtc tgaatcggaa aaacagaatc gcaaaaatca gaaggaaaat
     2641 tctcaagaag atttttcttc tgaagattca ggaaatgaat tttagttaac ttctataaaa
     2701 tcagtccacc caaatcctgc agagcgacca tagaagcgat gcattgagtt tagaagtgag
     2761 acgtttcacc atacaagtga agcgagacgt tgagtttttt cgagcgatct aaaacgcaac
     2821 ccggaaaact caacgaatac ctctctaaga atccgcattc aggaatcgtt ttattgagtt
     2881 taaaaagcag gatgttttgt ttccaaaaac tgtgggaact ctaatagaaa ttataataac
     2941 aaaagaatct tagaaaacta tagatctgca atacaatggt tcttgtggga actaccacat
     3001 ttgattgaag attcaaaaat gattcatttt aagtttttgg tatagattca aatcaaatag
     3061 ttttttcatt tttgcaatgg tcgtaaaacg gcaatttata caaaatttga ttggatggcg
     3121 ttttggggat tttatagaaa ttcttttcgt tagttagcgc gagtttggcg taacgaattc
     3181 atggctcatt tttctaaaaa ggttgtgatc tcgattccta aactgtggga actcctgcaa
     3241 atcagagttt aacagactaa ctttgaaact gtgggaactc acacaaattt gagtttaaca
     3301 gactaacttt gaaactgtgg gaactcacac aaatttgagt ttaatagact aactttgaaa
     3361 ctgtgggaac tcccgcaaat cagagtttaa cagactaact ttgaaactgt gggaactcac
     3421 acaaatttgg aattaatttt ccgattcttg aaagtagttt actatgaatt gaagagaagt
     3481 tttggagcga aaggtagatt cttccaaaga accccataga tccagactta ccgacttact
     3541 aatcagttct aaaaaatctt ttccgcgatt ccaaatcaaa cattggatcg attctggcgc
     3601 acctaagatt ctaaaacgaa cgtgttttcc atccgtcatc ggttttgtat gatagatctt
     3661 agcatttttg attgagtata atggaattgg gttttcatgg ccgaatggtt caaagataga
     3721 aagttcctga aaaattttag ggttcaattc ttctggcttt aaggaaatca gactttcagt
     3781 ttgttccgaa gtagaagtca tttgttcttc tgccagccag ttgtccgcgt tatcaaagat
     3841 caacttggca agttctggta ttttatctat ttctaatgaa aaaccacctg cttctttgtg
     3901 tcctccaaat tgcaaaaaaa cagattcagc ttttttaaga aggtttaata cgttttcttt
     3961 gccataggca cgaatacttc ccttagcgtg accgtgatcg ggggtgataa ataaaaccgg
     4021 ccttttgtat tcttctacaa gtcttgtggc gacgatacca gaaactcccg gttcaaagtc
     4081 cggctcataa cagaaaagaa ctgatctttc ggttctctct ttttttcttt ttaaaaaact
     4141 atccactttg aagatatttc tttttgttct ttcttttctt tcttcgttta atttttgaag
     4201 ttctttggcg cccgactttg caagttctgg attttcttct aacaaaagat tcagtgctac
     4261 gtctgtacga ttcattcttc cggcggaatt gatcatggga cctagtcccc aacctaaatc
     4321 ttttgaagta acacgattat ctgcaaattc catgagttgt aaaagttgga aaagaccttc
     4381 tctgtgtgaa gtttcctttt tatgaagttt gaaaagaatt ttacaacctt ctctaacgat
     4441 gattctattt tcaccgtata aaggcatcat atcggaaacg gttccaatgg aagccaagtc
     4501 gaaattttga aggtattgtt ctaagattgc agggtatttt agaaattcct gataaaacca
     4561 ttctctttct ggataagaag attggaaaga ataactttca tcttggatag taagagaaaa
     4621 tttagattcc gcttcttgtc gatcaccttg aaaaagaagt ttaccacggt atataagaaa
     4681 acctgaaaat aaggaattac catctccgat ccaggtcgcg cggttgtatt cttctaaaga
     4741 agaataaaga taggcctgaa taaactttaa agccaaaacg gaagtgcaga ttttttcatt
     4801 ggggtagata gaatctgaac gttttggaga aataagataa cagtccggaa ttctttcggg
     4861 gatttcatga tgatctaaaa ctataacctt gattcctatg gatgcaagtt catcaatctg
     4921 gatgtgattt gtagtaccaa aatcaagagt gattaaaaga tccggtttga ttcttttaac
     4981 aaagtcaagt gccgcaggac aaagaccata gtcttcttcg tttgaggttt taaggatcag
     5041 ttcccctcga tgaatctttt ttaaaaaact tccgagtaaa cttgtggaag atacaccatc
     5101 acaatctctg tctccgaata gaaggatctt tttttctttt tgaatgaatt cttttaaaag
     5161 atctaaagcg ggttctaaat ctgggagtaa aaaaggagag ggaagttctc taagaccgtg
     5221 atagagaaga tgttctggat gagatttttc ccgtagatgt gtttcgtaaa atctatgttg
     5281 aagcggacta aaatgtggac gcaagcctgc aggatgcaac tcctttaagc ctgggccgtg
     5341 tgaaaaaggg gaggattgaa tcattactac atagcgctgt ttccgctaaa tttcgctccg
     5401 gattcgattt ctaaatcggg tgtgcggata tcaccgatta cttttcctgt ttttcgaatg
     5461 gctacttttt gatttgcgga aacgtttcct tttagatttc cttctacttc caaagttcct
     5521 gtctggatat cagcttccac ttctcctgta tctcctacta caagttttcc ggtagtttcg
     5581 atggtacctt taaaattacc tttgattttc agggaattat tgaatttcaa ttttcctcta
     5641 aaatgaatat cgtctccgat aactgtatct atttgttcgt cgctcatact ggctccaagt
     5701 tttcgggttg gataggtagt ttcaaatatt ttttacgatt tttaaaatag ctttaagttc
     5761 gtcgtaatag gttcgtttta caggtcaatt ttttcgtaaa aaattcaatg tgggaatgac
     5821 tacgtttaag aaattttttc taattttttt acagtaaatt caggttaaaa aattgttctc
     5881 gatctaatct tttttggatt ctctaaaatt ttatggtagt tcccacattt ttatagtttg
     5941 aagaaagaaa gccttttatc aaatcgaatg aaagttagtt tgataaactc cgatttgtgg
     6001 aagttcccac aatttcaaag ttagtctgtt aattccaaat ttgtgtg
//
LOCUS       GGACKOCJ_21             1560 bp    DNA     linear       08-DEC-2021
DEFINITION  Genus species strain strain.
ACCESSION   
VERSION
KEYWORDS    .
SOURCE      Genus species
  ORGANISM  Genus species
            Unclassified.
COMMENT     Annotated using prokka 1.14.6 from
            https://github.com/tseemann/prokka.
FEATURES             Location/Qualifiers
     source          1..1560
                     /organism="Genus species"
                     /mol_type="genomic DNA"
                     /strain="strain"
ORIGIN      
        1 acatcccagt ttcctaccgt ttgcattcca ttggcgacat taaaagtctg gtccatagac
       61 gttgcgttaa acacgggtgt atttaggttt ggaaccacga caggcggggc gtataacgcg
      121 ctataggtac acaatagtat tacggtaatt acatgcttta aaatgtctat tttcattgtt
      181 acgcccttat atgttatatt tttcaatgat ttcgcttttt tagcgcctta accaaattct
      241 tcttttcaaa gtttcacctt gttttttcta tgaatggttc gaaaaattac aaatgatcca
      301 attgtttata aataaaacta tttgtgattt tatatgttaa atatattcac aaaacgcaac
      361 atctgacttt ttttacttct tgtctacttt attttctagg cactagttaa aaactaatga
      421 gaagtaattt tacaaatgga cagttaagaa aattagagaa tatatatagc agcagcaaat
      481 tttgaatgac aaattcaagt cgattcttcc tcttactgat tcctacaaaa atcgcttaac
      541 gtaagttcag cgtaagaaat tcatttccag tgtttgaaca aagtcttgat ctaaatcaag
      601 tgagttatct taaaattttc tttggcttag aattgccgtt atatgatgct ttttttaaaa
      661 attggaattt acagttcgat ttctaaattt gtgggaacta ctgcaaatcg tagttttaca
      721 gtaaaaactt gaaatgtggg aactattaca aattccaatt acagaaaatg gatctttaaa
      781 aatccataat gcgacttaat ttgtgggaac tactgcaaaa tttagaaatt tacagcttta
      841 gcacttcgtt ataaattact ttttctggtt cgcctacacc aaatacacgt taaattatac
      901 aatttgataa ttcccgtagg aactccaaca gtttattata aatttctaaa taatcactat
      961 taaaattcta aaacaagttc tgatattttt tctaaattac caaaaaaatc acaatctaca
     1021 gacaaatcaa agtatcgatg tataattaaa aaaataaact taaatccaat tgactcaata
     1081 aaaacctaaa gtaacgtgag ttcgacgtaa aaaaatcagg gcgaatccgg cttgcctacg
     1141 gcaagccgga ccgggctctc agctctggtc aagttattat gtatcacagt tatacattca
     1201 atttttttaa tttcaataac ttgatcctaa aacgcgaccc ttaggaaagc gttttgctga
     1261 gttcattcat cgatcccttt cgcgttagtt acatcaaatt cacgctgaaa taaaccatga
     1321 ccgaagtcaa caatccacac gatcgattga tccgagaaac gttccaggat aaaaaagaag
     1381 ccgccatatt ttttaaaaac acattatcat cagaagtagt gaaattactg gatctagaaa
     1441 aattagaact ctccgaatcc agttttattt cagaagaact caaacaagaa caaaccaatc
     1501 tattgtttca aattcctctc aaatctggaa acaaaaccaa tgtatattta ctcttcgaac
//
LOCUS       GGACKOCJ_22             5280 bp    DNA     linear       08-DEC-2021
DEFINITION  Genus species strain strain.
ACCESSION   
VERSION
KEYWORDS    .
SOURCE      Genus species
  ORGANISM  Genus species
            Unclassified.
COMMENT     Annotated using prokka 1.14.6 from
            https://github.com/tseemann/prokka.
FEATURES             Location/Qualifiers
     source          1..5280
                     /organism="Genus species"
                     /mol_type="genomic DNA"
                     /strain="strain"
     gene            1039..1380
                     /locus_tag="GGACKOCJ_00120"
     CDS             1039..1380
                     /locus_tag="GGACKOCJ_00120"
                     /inference="ab initio prediction:Prodigal:002006"
                     /codon_start=1
                     /transl_table=11
                     /product="hypothetical protein"
                     /protein_id="X:GGACKOCJ_00120"
                     /translation="MAVEIIPFARAASAPFVPLILPSTPILTAVLAANANIWPFVSPV
                     ATTVDTPPTEAVVVVPVWMANVESQLFAAPDAAPAVKYIAAAAAATCTIVWASLRRCS
                     LACFFSSFASI"
     gene            1924..2151
                     /locus_tag="GGACKOCJ_00121"
     CDS             1924..2151
                     /locus_tag="GGACKOCJ_00121"
                     /inference="ab initio prediction:Prodigal:002006"
                     /codon_start=1
                     /transl_table=11
                     /product="hypothetical protein"
                     /protein_id="X:GGACKOCJ_00121"
                     /translation="MSLIAVLTFRLISLSYLSDVKPKSPVICAVPFIKAPIPSPIAPS
                     TFANPTFISPNTEFMEKAPDLLPNSSLACFI"
     gene            3286..3540
                     /locus_tag="GGACKOCJ_00122"
     CDS             3286..3540
                     /locus_tag="GGACKOCJ_00122"
                     /inference="ab initio prediction:Prodigal:002006"
                     /codon_start=1
                     /transl_table=11
                     /product="hypothetical protein"
                     /protein_id="X:GGACKOCJ_00122"
                     /translation="MLSINALLVDDNKVKLDTPVIALLILDPKVLNKLKLGTPLLASL
                     SRFSNISPPYELNFLISKGFIPESNWPLFNPANTCPVSCP"
ORIGIN      
        1 aagtgaaaaa ccccagcctt atcaaccatc ttactaccgt cgtttgcaaa tccaaaactt
       61 tgagcaatat cacctacaag accgctcaca aacttaccaa atgtcgacgc cgcactttta
      121 ccttcgttaa atcttacttc aattccactt cgttcaccgg ctcgggttac ttcttccttc
      181 cacttctgta aaccctctgg agtctgagac attttttctt tgtgtgcatt ccatttctct
      241 aataacttct cgggattcgc attctccata tcgattccac ccttaccgtc tctcggaagc
      301 gctgagtcta tttccctttc tgtaaacaaa ggtttgtcca tcttactacc caaactgatc
      361 tctttcatca aaatctctat ttggttcctt tgatggttct cggaagaatt ttcagccgct
      421 tgaccctgat taaattcatt ctgaaagtta ctgttaaaag acactggttc aaatccgtgc
      481 gtatttgtat catacgtcaa ggttccgatg gtcgctcctt tcataccttg cacactcaac
      541 cctatctttc catcattact aaaatctaat gttcctccgc ctcctctcag tctctgtggg
      601 atcgctgtat ttccatcact gttgtaagat acagacgcac ttgcatagcc ggtcttactt
      661 gcagatacat taaaacttgc attcgcccag ctttgtccac cgatatggtt tttgtcgtag
      721 cttgcgttcg ctgtgtaatc tccgctctta aagttgtaat caagtcctaa gcccaatccg
      781 ctcgtaaagt ttgtatttac gttcattccg agtcccgcgt cttgattgta actcagtccg
      841 aaatttaagt tactcatctt catagctgat actactgttt gcattgctcc acctaacgcc
      901 gatgctttcg ctcctgatat gttcactgag aacccgcctc cccagcctcc ttttacctca
      961 tgctgtcctg ttaacaagtt tgcgttttgg tgtttcgtat agcttacgta acccgtcagt
     1021 ggtgttctta ctcccattgt ggctgttgag ataattccgt tcgcaagggc tgctagtgct
     1081 ccgttcgttc cgttgatact accttctact cccatactta ccgctgtgct tgcggctaac
     1141 gctaatattt ggccgttcgt tagtcctgtc gctactaccg ttgacactcc tcctacagaa
     1201 gctgttgttg tcgttccggt ttggatggcc aatgtagaaa gccaactgtt cgccgctccc
     1261 gatgccgctc ccgctgtaaa atacatcgct gctgccgccg ccgctacttg tactatcgtt
     1321 tgggcgtctc ttagacgttg ttctttggct tgtttctttt cttcttttgc gtctatatga
     1381 tgttttagta ataatcctag gttatgcgct gcttccttgt ctccgggtat aaaggtttcc
     1441 ccaatcacat caaacaactg gttacgcatt tctgtttcta tatacgattt attaataata
     1501 ccttgaccgg ttcttgcttt gacgtcttct tgtgtaatcg tattacgcca atctctcgtc
     1561 tgatcatata cactatctct aaatgcagaa gacactacac cttcgcctaa catatttcct
     1621 acgtctgcta atgtagtagc tactcctcta tatcctttgg ttattaaact cgttaaacca
     1681 ccgctaaata actttctatc taagaaaagg gccgggttac cacctaacag taaattatcc
     1741 cttttctgta tttctctttc tgcttgatgt cttactacaa agtcagacgc ttgtctggac
     1801 cacagatcta tcttagcttg atcccagtgg ttttgttttc cgtattcttt tacactcgca
     1861 ctcgctaggc ctacttgatc cccgctccaa gtgcggatat cgtctttgag gttctttagt
     1921 tttatgtcat tgatcgccgt tcttacgttc cgattaattt ctctttcata tctctctgac
     1981 gtcaaaccca agtccccagt tatatgtgcc gttccgttta ttaaggctcc tattccttct
     2041 cctatcgctc cttctacatt tgctaatcct acctttatct cacctaacac ggagttcatg
     2101 gaaaaagctc ccgatcttct gcctaactct tctttggctt gtttcatttg aaaatagtcg
     2161 gctacatatt gggatgcaaa tccggtaaac tctggggacc agtgttggct ttctccatac
     2221 ttctgtactg caaaacctac catactgttc ttaaattctt tccaacgatt taaagcagca
     2281 aggtcatttg tatgagcggt tctcattcct atatcataga ccccgccgct tacaatccca
     2341 tacgccctac cttctatcga atctaaatgt ttcccaagtc ctaaatgtct agattctaaa
     2401 tgatgtttgg cacgatccgc ttctaaatga gcaactaaac cacccgacaa aagcgccgcc
     2461 gcgtccggtg gtaaatcaaa cgcattcgaa agcgccgttg ctactacgtc ttgtattgct
     2521 tgtctggatt gattcgctac ccattgaccc gttttcattc caccgtataa caccgattcg
     2581 gcgtaattcg caatcaagtt cgctattttt actttgttgt ttacgtcgtt ggccgctatc
     2641 gacgcgttat gatcattttc catttgagcg ttttttactt cgttaaacag tcccgctgta
     2701 tatttgttcg aagaaaaata cgtattcaag tttccaaacg aaccattcac caaatcaccg
     2761 attccgtttt cttttgagtt aaaaatgtct cctaacctag acgctcccct tcctaataaa
     2821 agtgctttag gatcaggagg ggtaatcgtt acgattcgat cactttcatc ataacaataa
     2881 gatccgcttt gagtagcatc cgctccacac tggcttgaat ttccgttata aatatttcta
     2941 tgtgcggtta tatttccttt cgaatcaatt actacgtttt cgtatgtgtt ttctgtgtat
     3001 tgtctacatc ctgcattcat tagattctcc ccacatacgt ctttgctggt aatccaatct
     3061 ccaacggtca tttgttttgt ttcaccgtct tcatccgtaa acatacggat gtttccattt
     3121 tcgtctaaca cgtatgtggt gctaatatct tccccagaat atttgtcttt tgttgtgatc
     3181 gttttggttc ttagatgatg agcatctatc aaggcttgtt gaccgttttg actaaactgc
     3241 ctttcgtttc tcatcgactc ggccacattt tgcatataac ctaaaatgtt atccatcaat
     3301 gcattgttag tagatgacaa caaagtcaag ttagacactc ccgtaatcgc cctactcata
     3361 ctcgatccga aagtacttaa caaattgaaa ttgggaaccc ctctattagc atctctatct
     3421 aggttttcta atatatctcc cccgtacgaa ttaaactttc tgatctctaa aggttttatc
     3481 cctgaatcca actggccttt atttaacccc gccaacactt gcccagtcag ttgcccgtag
     3541 ttaccttgac cttgtccgtt ttttaatgcg ttggaagcgg catcaaaagc gttttgtgct
     3601 tgttgttgta attgacccat ttgtgccagc caactcgatt catgatcttg taaatcttga
     3661 acacccgcat tgtatgcgtt ttgtgcgtcc gttaacgcgg tttgcatttg tgtttgccaa
     3721 ttcgcatact gtgcgttata cgaagcgact tgcgcggtcc agtttgtaac cgaaggcata
     3781 acgtttgtca tccagtcgtg ttcaaaactt tgtaactgta acactaagtc ttgataggta
     3841 gttacattcg catacgcatt gttattcgtt accgtaaaag acaactctat ccaagcgtag
     3901 tcttggtagt gttctatatc cgctaaaaac ggaatacccg cccaaactcc caattctcta
     3961 gctatataac ggttaaagtc atatcctctt tgggaaaaag tatcattggc tccataaatt
     4021 ccaggatcag gatgaaatat atccccggaa tggcatccca atggatctgg acaatattgg
     4081 ttcggtcctc cgtttggatg agggttatta tcctcattca taaaggctct taaatccgct
     4141 tgattgattc ctgtaatcgt catcccagga cctaacccat tcggtccaaa cagtcccgct
     4201 aaatacgatc cgtctccgat catgctactt tcatacgcgt tcataatcca gttcgctagt
     4261 tctgtctgag aaatctgacc cgtaatcaat tgtatgatct ttttcccaag tcccccggct
     4321 ccttccgtaa atcctccgtt aaataactca tttatcgaaa cttccgccgt ggttaaacta
     4381 gcgcttccgc taaaatggtt aaaactcatc ccaccataag cagtatgata attcagtgcc
     4441 tgattgtcgt aaggtcctgt tccttgacca tacgtatacg tatggctcgc acctcctccg
     4501 ttctgataat tgattgcact ttgtaatgca ccttgagtcg caagtaactc attgtgtaaa
     4561 aagttactca ttaaactaga agcatataga aagcttgctt ccatttcttg cacttgacaa
     4621 gtatgtccgg cctgacaagt cacacagcga ctatcgccta cagtacaact atttgcaaag
     4681 taggaaccgg tcatcgctgc tgggttcgtg ttgtctacaa ccgcgctata acaagtatgt
     4741 ccagcggcac aagtcgttcc agctacaaag ctgttgctcg ttatatcata taaacctttt
     4801 atacaactcg ttcccgtatt taaacagtta gagttatagc taagcattgt accgctgctg
     4861 taatcaaata tagccggcat tataaatccg tcttgcattg catttactac gttattgatt
     4921 acgttctgaa atgctctacc gtccgcgttt aatcccgttc tgataatcaa actctctctt
     4981 tgacttccat cacagatatg tccacccgga caacccgctt gtacataact gctagtatta
     5041 ttatcatata atatattggc acatacatgc cctacaggac aattccctgc tgtataaaat
     5101 tgactcgtta ccgtatcgta ttgatacgta acacatacgt ggccaccggg acaacttcct
     5161 tgtgcgtagc tacctgtact attgtcatac acaacactca tcgtgttcca aaataaaccg
     5221 ttcgagttta aataagactg gtatccttct aaactagaca agatctgatc tttagttcct
//
LOCUS       GGACKOCJ_23             4299 bp    DNA     linear       08-DEC-2021
DEFINITION  Genus species strain strain.
ACCESSION   
VERSION
KEYWORDS    .
SOURCE      Genus species
  ORGANISM  Genus species
            Unclassified.
COMMENT     Annotated using prokka 1.14.6 from
            https://github.com/tseemann/prokka.
FEATURES             Location/Qualifiers
     source          1..4299
                     /organism="Genus species"
                     /mol_type="genomic DNA"
                     /strain="strain"
     gene            complement(80..778)
                     /locus_tag="GGACKOCJ_00123"
     CDS             complement(80..778)
                     /locus_tag="GGACKOCJ_00123"
                     /inference="ab initio prediction:Prodigal:002006"
                     /codon_start=1
                     /transl_table=11
                     /product="hypothetical protein"
                     /protein_id="X:GGACKOCJ_00123"
                     /translation="MISIRKLVIYSGISISLIVLVWILFSSEDSSEKERKSKEADSVA
                     LLLGGGSPSSGSGSSGGKTNESIFDSSFYKSGKGEYIESDKGEPKEADPNAADADNPV
                     NPQTNKPYTNEEMERFSQLRERFPDNSLIPKKLSPAEKEAKRQEDSRIAEAARNVFAR
                     TATHDQIRSYYQNMEKQTQDRMDIINYLVDLQKGSGEEETEKKLNNIQESIKNQLQQV
                     QKEKENAFKQAGIL"
     gene            893..1633
                     /locus_tag="GGACKOCJ_00124"
     CDS             893..1633
                     /locus_tag="GGACKOCJ_00124"
                     /inference="ab initio prediction:Prodigal:002006"
                     /codon_start=1
                     /transl_table=11
                     /product="hypothetical protein"
                     /protein_id="X:GGACKOCJ_00124"
                     /translation="MYFQIFRSTSLPILTFIWILFGCGMNTDVAQSPFIFISPVGVPQ
                     FLSILAVNEGITDTATKDTDFQSEPNSYKPEFLVRYYVTNAEPQFVGYNLYITTAAPS
                     VAETLTSGNVYLENGVQPSFPHLASEASTSSSKLQTHRVLNQIPPPGVFPFIKCEIYT
                     FTMRALLNSGIFSNPSTPVKMCSSSRPFLCPVGSSCNPAECNNSSCTTAVKQNCPVGT
                     LCNPCTISGSEETGCICPTGVSPPGCNL"
     gene            1630..2382
                     /gene="rsmI_1"
                     /locus_tag="GGACKOCJ_00125"
     CDS             1630..2382
                     /gene="rsmI_1"
                     /locus_tag="GGACKOCJ_00125"
                     /EC_number="2.1.1.198"
                     /inference="ab initio prediction:Prodigal:002006"
                     /inference="similar to AA sequence:UniProtKB:P67087"
                     /codon_start=1
                     /transl_table=11
                     /product="Ribosomal RNA small subunit methyltransferase I"
                     /protein_id="X:GGACKOCJ_00125"
                     /db_xref="COG:COG0313"
                     /translation="MNSEEESSEIPLEPGTLYVVSTPIGNLEDLTFRALRILKNTDRI
                     LCENSGHSKKLFRSYSIHTQCSTLYKDQSENPYLSILEELKEGKTFALVSDAGTPGIS
                     DPGSHLIRVVREKGFKISPIPGPSALTALLGISGWQANPFLFLGFLSEKKGKKRNQLY
                     EWKEFEGLIMIFESVHRIEDTLNSIQEVFSDCEFLIGREMTKIHEEILHFSPFATEKS
                     KEFASKGEFVVLINTNRKKMLKGSIGSADRIQ"
     gene            2395..2718
                     /locus_tag="GGACKOCJ_00126"
     CDS             2395..2718
                     /locus_tag="GGACKOCJ_00126"
                     /inference="ab initio prediction:Prodigal:002006"
                     /codon_start=1
                     /transl_table=11
                     /product="hypothetical protein"
                     /protein_id="X:GGACKOCJ_00126"
                     /translation="MTIDKIGGIGGSGYEPKRTAPVKKTESKETFDNVSISDTAKQKA
                     SEAKLQAEIQTITRKILSTPDDQDRSVKLKEIKEKLKNGDYDNLSPEVLNTIADRISE
                     TMLGQ"
     gene            2795..3961
                     /gene="dhaT"
                     /locus_tag="GGACKOCJ_00127"
     CDS             2795..3961
                     /gene="dhaT"
                     /locus_tag="GGACKOCJ_00127"
                     /EC_number="1.1.1.202"
                     /inference="ab initio prediction:Prodigal:002006"
                     /inference="similar to AA sequence:UniProtKB:Q59477"
                     /codon_start=1
                     /transl_table=11
                     /product="1,3-propanediol dehydrogenase"
                     /protein_id="X:GGACKOCJ_00127"
                     /db_xref="COG:COG1454"
                     /translation="MPILPDWVHYTFPPKIHFEADCGYKVGNFVKNIGSRTVIFSTQQ
                     ELENMDELSVIKTSLEKHIDGVILYDDIAKEPSPEELDTAAYFAKIANADCIIGYGSY
                     ESISMAKLIALLITNDIFAEDMINDRKLKLKKPIPLILIPTHPVFGLECSPISTILLG
                     DEKITRYFSHELLFPELIIADPKISSFMSSMDISKVGVGILAAAVDTILSKFSTELTI
                     SSALRAIELLQKNLIPSIRDPKNVNYKNGLYAASLLTGIAQSSSSLGLCFALSLASSN
                     ITNLDIFQSMSILLPHVMEYNLTSSAGKYVMIARALDEDITNISVIEAAIKAVEGIRK
                     IFIELKIPQRLSEYEVRKMDLPSIANLAASFPFLDSLPRELPKNEIETILIAAF"
ORIGIN      
        1 cgttttagga aaatcacatt tttaaaatgg aaacgaaatc aattttagat ggatttcaaa
       61 taacttttgg atccaattct tacaaaatcc cagcttgttt gaacgcgttt tccttttctt
      121 tttgaacctg ttgtaattga tttttgatgg attcttgaat attattcagt ttcttttcgg
      181 tctcttcttc tcccgaacct ttttgaagat ccacgagata attgataata tccattcgat
      241 cttgagtttg tttttccatg ttttgataat aagaacgaat ctgatcgtga gtggccgtcc
      301 ttgcaaaaac gttacgcgcc gcttctgcga ttcgactatc ttcctgtctc ttcgcttctt
      361 tttcggcagg acttaatttt ttaggaatga gagaattatc cggaaaacgt tcccgtaact
      421 gactaaaacg ttccatctct tcgttggtat aaggtttatt tgtctgagga tttacaggat
      481 tatctgcatc cgcagcgtta ggatctgctt cttttggttc tcctttatcg gactcaatgt
      541 attctccctt tccagactta taaaaggaag aatcaaaaat agactcgttc gttttacctc
      601 cagaagatcc agatccggaa gaaggggaac ccccacctaa aagaagtgca acactatccg
      661 cttccttact ttttctttct ttttcactgg aatcttccga agaaaaaaga atccaaacaa
      721 gcacaatcaa tgagattgaa attccagaat aaatgactaa tttacgaatg cttatcacga
      781 gaaacgctcc gagaaattcg ggaaattttg attgtaagac cgtcgatcca ggaaattcta
      841 tcctggattc gtctctaatt ttttgagaaa tcgaatccta cgcaagataa aaatgtattt
      901 tcagatcttt cgttccacgt cccttccaat acttaccttt atttggattc tattcggttg
      961 tggtatgaat acagacgtag cacaatcacc tttcatattc atttctccgg taggagttcc
     1021 ccagttctta agtatccttg ccgtaaacga aggaattaca gatacagcta caaaagatac
     1081 ggattttcaa tccgagccaa atagttataa gcctgaattt ctagttcgtt attacgtaac
     1141 caatgcagaa cctcagttcg taggttataa tctatacatt actacggcag ccccttcagt
     1201 cgcggaaact cttacttcag gaaacgtgta tttagaaaat ggagtacaac cttcctttcc
     1261 tcatcttgcc tccgaagctt ctacgagctc ttctaaacta caaactcata gggttcttaa
     1321 tcaaattcct cctccgggag tatttccatt catcaagtgt gagatttata cgttcacaat
     1381 gagagcactt ttaaacagtg ggattttttc aaatccatct actcccgtaa agatgtgttc
     1441 ttcttctcgt ccttttcttt gtcctgtagg ttccagctgt aacccagcag aatgtaacaa
     1501 ctcctcttgt actacagcag taaaacaaaa ctgtcccgtt ggaactcttt gtaatccttg
     1561 tacaatttcg ggatcagaag aaaccggttg catttgtcct actggagttt ctcctccagg
     1621 ttgtaattta tgaattcaga ggaagaatct tcggaaattc ccctcgaacc cggaacttta
     1681 tacgttgttt ccacaccgat cggaaattta gaagatctca ctttccgagc acttagaatt
     1741 ctaaaaaata cggatcgaat cctttgtgaa aattcagggc attctaaaaa attatttcga
     1801 tcttattcga tccacactca gtgttctaca ctttacaaag atcaatctga aaacccttac
     1861 cttagtatat tagaagaatt gaaagaagga aaaacgtttg cactcgtttc agacgcggga
     1921 actcccggaa tttctgatcc aggttctcat ttgattcgtg tagttcgaga aaagggattt
     1981 aaaatttccc ccattccggg tccaagcgca ctgaccgcac tacttgggat ttcaggctgg
     2041 caagccaatc cgtttttgtt tctaggattt ttatccgaaa aaaaaggaaa aaaaagaaat
     2101 caactctacg aatggaaaga attcgaaggt ctgattatga tttttgaatc cgttcacaga
     2161 atcgaagata ctttaaactc catccaagaa gtattttcgg actgtgaatt tctgataggc
     2221 agggaaatga ctaaaattca cgaagaaatc cttcattttt ctccttttgc aaccgaaaaa
     2281 tcgaaggaat ttgcttctaa aggtgaattt gtggttttaa tcaatacgaa tcgtaaaaaa
     2341 atgcttaaag gctctatagg atcggccgat agaattcagt agaggtaaca aatcatgact
     2401 atcgataaaa tcggtgggat cggtggaagc ggatacgaac cgaaaagaac cgccccggtt
     2461 aaaaaaacgg aatcaaaaga aacttttgac aacgtttcta tttccgatac cgcaaaacaa
     2521 aaagcttccg aagcaaagct acaagcggaa attcaaacta taactcgcaa aattctttct
     2581 actccagacg atcaagatcg ttccgttaaa ctgaaagaaa tcaaagaaaa gttaaaaaac
     2641 ggagattatg ataatttgag tccagaggtt ctgaatacaa tcgctgatcg aatttcagag
     2701 accatgttgg gacaataaaa actgtaccac gaataactga tttttacctc tatctaaatt
     2761 agaaaatcgc tatggtctcc gggagacgac aacgatgccg atactccccg attgggttca
     2821 ctatacattt cctccaaaaa tccactttga agcagattgt ggctacaaag tgggtaactt
     2881 cgttaaaaac ataggttcta gaaccgtcat cttttccaca caacaagaac tagaaaacat
     2941 ggacgaactt tccgtcatca aaactagttt agaaaaacat atcgatgggg tcatcttata
     3001 tgacgacatc gccaaagaac cctcccccga agaattagat accgccgctt actttgcaaa
     3061 aatcgcaaat gcagattgta ttatcggcta cggttcttat gaatctatca gtatggccaa
     3121 gttaatcgct ctactgatca caaacgatat ttttgcagaa gacatgatta acgacagaaa
     3181 gttaaaacta aaaaagccaa ttcccttaat tttgattcct actcatcctg ttttcggttt
     3241 agaatgttct cctatttcta caattctatt aggggatgaa aagattacca gatacttctc
     3301 tcatgaactt ctttttcctg aactgatcat agcagatcct aaaatttctt cgtttatgag
     3361 ttctatggac atttccaaag taggagtggg aattttggcc gccgccgtag atacaattct
     3421 ttctaaattt tccacggaac ttacaatttc ttcggcgctc cgtgcaattg aacttttaca
     3481 aaagaaccta attccatcca ttcgagatcc taaaaacgta aactataaaa atggtttata
     3541 cgcagctagt cttttgacag gaattgcaca gtcttccagt tcgctcgggc tttgttttgc
     3601 tctttcatta gcgagttcga atattacaaa tttagatatt tttcaatcta tgtccattct
     3661 tcttcctcac gtgatggagt ataatttaac ttcctccgca ggtaaatacg taatgatcgc
     3721 tagagcctta gacgaggaca tcaccaatat ttcggtgatc gaagccgcaa ttaaagctgt
     3781 tgaaggtatt cgtaaaattt ttatcgagct aaaaattcct caaagacttt cggaatacga
     3841 agtaagaaag atggacctcc cttcgatcgc aaatcttgcg gcttcatttc cttttttaga
     3901 ctctctcccg agagaacttc ctaaaaacga aatcgaaaca attttaatcg ctgcattcta
     3961 agggtttata ctttcttttg aattacttcc aaaccagatt ttgttcacta aggcccacat
     4021 cgaaaaaaca aatatcatga tcccgataca gaataaatac atacaatgaa aaagcatata
     4081 ggacggtgcg tgcatcaacg taaataaatg ggccccacct aaaatgaaaa aaaacaaaga
     4141 gccgcttaaa cttcgtagcc aagatagatt gtaagttttt ggcctaagga tccaatacaa
     4201 aacaagtatc tctacggtta tcaataggca ataagttaga acatcttccc agggataagc
     4261 atgaggcaac ggaatttttc gaacgtgaac taagagctt
//
LOCUS       GGACKOCJ_24              794 bp    DNA     linear       08-DEC-2021
DEFINITION  Genus species strain strain.
ACCESSION   
VERSION
KEYWORDS    .
SOURCE      Genus species
  ORGANISM  Genus species
            Unclassified.
COMMENT     Annotated using prokka 1.14.6 from
            https://github.com/tseemann/prokka.
FEATURES             Location/Qualifiers
     source          1..794
                     /organism="Genus species"
                     /mol_type="genomic DNA"
                     /strain="strain"
ORIGIN      
        1 caactctaat ataaaaatga aaaccattta tatattcttt cgcctctaat cttaaaacta
       61 tttctttaat taaaattgaa aagaactaaa agcttgtccc aaaacctcaa agaattttat
      121 gagatcattc tttagaaatt tttaataaaa tgcagagagt ttctacaaat taggtctcat
      181 ttggtaattt atgaactttc gagcagtttt taacctcgtt aatttttcgt aatagttctc
      241 cacattcttg tgaagctgaa tcgggtcggt ggaaactcag tgtctcacta cggtcgctca
      301 gagtaactca ataaatacct ccctaaactc aatgcatcgc ttctatggtc gctctgcaag
      361 tcagtgttta ggatttagga caagctttaa gtaaatctta tattttaccg tataacattc
      421 agtttgaagt attcaaatca tcacttccca taaaattagt gattgaatta ctacaatcga
      481 taggactcaa aatcaaattt tcataaaact ttctgaaaag taatattcaa tagaattagc
      541 ggaatctttt tcaagtatat caatcacaat gggagcatgg gttataaggc attagaaagc
      601 gacgaaggtt tagatatgat ttatttttta aaaagcaaat atcccaatag tttattataa
      661 atttctaaaa taaaaccatt ggcattttct atatcttgaa acaagctcta aattggattt
      721 ggtctaaaaa acgtaattac tactcggacg catgaataga atacttgtgt tagattattt
      781 taaaaatttg aata
//
LOCUS       GGACKOCJ_25             2150 bp    DNA     linear       08-DEC-2021
DEFINITION  Genus species strain strain.
ACCESSION   
VERSION
KEYWORDS    .
SOURCE      Genus species
  ORGANISM  Genus species
            Unclassified.
COMMENT     Annotated using prokka 1.14.6 from
            https://github.com/tseemann/prokka.
FEATURES             Location/Qualifiers
     source          1..2150
                     /organism="Genus species"
                     /mol_type="genomic DNA"
                     /strain="strain"
     gene            complement(303..1895)
                     /locus_tag="GGACKOCJ_00128"
     CDS             complement(303..1895)
                     /locus_tag="GGACKOCJ_00128"
                     /inference="ab initio prediction:Prodigal:002006"
                     /codon_start=1
                     /transl_table=11
                     /product="hypothetical protein"
                     /protein_id="X:GGACKOCJ_00128"
                     /translation="MPLKKETKRKTDEEIIASGPTYINWIRFGLILLFYTSILINWKR
                     TNSIQNILYLSGTTAMFLNFIYSFYKIRKTGSISHTLSKVFLLVDVLVQLVVMMGATM
                     DHPDFTTGVVKSPILYGISYMYIVSSGLLLVPNFVLWIGFLSGGAQALAIFTATRYGL
                     ILTEQKKLANSLGYASVSEQITKILFVFACAVIVRILVKLFMRLRENSRYRQEALEES
                     HKLIAQRSSKMKESAQYLKDSSKNLKSFMDDLSVLVSTQASSFEEISSTVEQFQSQTE
                     NSSYNVKNQFRNIESLILHSNNLKSIIEKISNFNQTLDQSMDKVRKSGTMVTKFVEEL
                     SGSLSSLGDSFRSVGEVNRIMSEVADRTNLLSLNASIEAARAGEAGRGFAVVAQEVSK
                     LAESSAGNADLISKIIRDSSNHVQMGRESAETTAGHVKEQDTLIQDLFVRFDEFSNLF
                     YEQRKINSEFFSTLDRLRSLSSEIELASSEQKMGLQGIVEAISLLQNSMESLVTKSEN
                     LSVVVRELETQSDTLILAETNT"
ORIGIN      
        1 ccatcttgtt tctattttat gaaataattg attgaagcag ttttgttaac caatcgctat
       61 ggaatttttc aacaattcta atttgttctt aatgtataat tttttccggg aaggccctgg
      121 cttatcaatt tacattcatg agtgaggtta tatagaaaaa tacttacggt atttcaatag
      181 gatcaataat cgacatgaat caacaaaatc aaattctcca taaaatcact actatacaac
      241 catcatagaa ttaaaatttt ttacagaagc tattttaaaa aatatataac accttttcac
      301 cgttaggtgt ttgtttctgc aaggataagc gtatctgatt gtgtttctaa ttctctgacg
      361 accacgctta agttttcact ttttgtaacc aaagattcca tagaattttg aagtaaggaa
      421 atcgcttcta caattccttg taatcccatt ttttgttcag aggaagcaag ttcgatctcc
      481 gaagataaag aacgcaaacg atctaaggta gaaaaaaatt cggaattaat tttcctttgt
      541 tcgtagaata aatttgaaaa ctcatcaaat cgaacaaaca aatcttgaat tagagtatct
      601 tgttctttca cgtgacctgc agtagtttca gcagactccc gacccatttg cacatggtta
      661 gaagagtccc gaataatttt tgaaattaaa tccgcatttc cagcactact ttccgcaagt
      721 ttagaaactt cttgtgcaac aaccgcaaaa cctctaccag cttctccggc tctagccgct
      781 tcaatagacg cattcaaaga aagtaaatta gtcctatccg caacctcgga cataattcga
      841 ttcacttctc ccacacttct aaaagaatct cccaaagaag aaagagaacc tgacaactct
      901 tccacaaact tagtgaccat tgtcccagac ttacgaactt tatccatact ttggtccaag
      961 gtttggttga agttagaaat tttttctata atcgatttta aattattact atgaagaatt
     1021 aaactttcaa tatttctaaa ctgatttttt acgttatacg aagaattctc agtttgagat
     1081 tgaaattgtt ccactgtgga gctgatttct tcaaaagaag aagcttgtgt agaaactaaa
     1141 acagaaagat catccataaa actctttaaa tttttagagg aatctttcag atattgcgcg
     1201 gattctttca tcttagaact tctttgagca attagtttat gagattcttc taatgcttcc
     1261 tgtctatacc tagaattttc tctcaatcgc ataaacagtt ttacaaggat tctaacaatt
     1321 actgcacagg caaatacgaa taagattttt gtaatttgtt ccgaaacaga agcatacccc
     1381 aacgaattgg caagtttctt ttgttccgtt aaaatcaagc catatcgtgt cgcagtaaaa
     1441 atcgccaaag cctgtgctcc cccagacaaa aatccgatcc aaagtacaaa attaggaacc
     1501 aacaaaagtc cggaggaaac tatgtacata taactgatcc cgtataagat aggacttttt
     1561 accacaccag tggtaaaatc gggatgatcc atagtggcac ccatcataac cacaagctgg
     1621 actaaaacgt ccacaagtag aaatacctta ctgagagtat gagatatact acctgtcttt
     1681 cgaattttat aaaaactata gataaaatta agaaacatag cggtcgtgcc gctcaaatat
     1741 aaaatatttt gaattgagtt ggtccgtttc cagttaatta aaattgaggt ataaaaaagc
     1801 aaaatcaacc caaaccgaat ccaattgata taggtgggac ccgaggcgat gatttcctcg
     1861 tcggtttttc tttttgtttc tttttttaag ggcatagact aatagtgtta cgtactttga
     1921 aaaatcaatg gtttttctaa aaacctagag taagaagtac attaaatatt cattttatca
     1981 aaatttctga aacaactatc aattgtctca gaaacatact atagattatt aataattccc
     2041 acatacaaaa ttaagaatca tctttaagac aacctctata caaaacacag acatctccta
     2101 aaatggaatc catttccaaa ccgtttaata aaaaattaaa aacaaagatc
//
LOCUS       GGACKOCJ_26              718 bp    DNA     linear       08-DEC-2021
DEFINITION  Genus species strain strain.
ACCESSION   
VERSION
KEYWORDS    .
SOURCE      Genus species
  ORGANISM  Genus species
            Unclassified.
COMMENT     Annotated using prokka 1.14.6 from
            https://github.com/tseemann/prokka.
FEATURES             Location/Qualifiers
     source          1..718
                     /organism="Genus species"
                     /mol_type="genomic DNA"
                     /strain="strain"
ORIGIN      
        1 gtgaatctga tataaatttg tagttagcta aagtatgtat aacacatgac tttcttcggt
       61 ctgaaagtca aatatcctta aaccatatat ttttgagaaa atagaaaatt tctattaaaa
      121 ttcttataac tgctgtatct aaataacgcg agttcgacgt aagaaaatct ggacgaatct
      181 ggctctcagc cctggtcaat aaattgcata aaaaaaacgt aatacaataa tcgtctttag
      241 tttcaattga ttatagaacg agatccgtcg aacgaccgat ctcgcgaccc gtctggagcg
      301 agatttgagt ttagaaaagc gttttgctga gttcaaatgc gacctgcaga gcaacccaga
      361 aaactcaacg aatgtttctc tagaaatggc attatgaaag tgagactctg aatttgaaag
      421 agtgttctgc taaattcact cgcatcgatc cctttcgtat tactacttgg acatgtaaaa
      481 agaatactat gcttgtactt gtttcaaaac ttagaatgtg aaattcttta aaaaagccaa
      541 caattctagg ttttgtacaa ctttgctagg atttctatat cttttaaaaa ttactcgtta
      601 atttttggta ccattttcat gcgttcgagt agtaaaattc ttataactat ctctaagtat
      661 cgttatgcga tactaaaagt tatttcttaa acaatcctta ttcatcctta actactac
//
LOCUS       GGACKOCJ_27             1191 bp    DNA     linear       08-DEC-2021
DEFINITION  Genus species strain strain.
ACCESSION   
VERSION
KEYWORDS    .
SOURCE      Genus species
  ORGANISM  Genus species
            Unclassified.
COMMENT     Annotated using prokka 1.14.6 from
            https://github.com/tseemann/prokka.
FEATURES             Location/Qualifiers
     source          1..1191
                     /organism="Genus species"
                     /mol_type="genomic DNA"
                     /strain="strain"
     gene            623..1006
                     /gene="crcB"
                     /locus_tag="GGACKOCJ_00129"
     CDS             623..1006
                     /gene="crcB"
                     /locus_tag="GGACKOCJ_00129"
                     /inference="ab initio prediction:Prodigal:002006"
                     /inference="protein motif:HAMAP:MF_00454"
                     /codon_start=1
                     /transl_table=11
                     /product="Putative fluoride ion transporter CrcB"
                     /protein_id="X:GGACKOCJ_00129"
                     /translation="MNFSKNLLLIAFGGAIGSIFRYLLQYWFGNVLGYSLPWGTLTAN
                     LLGSFLIGVVYAISDRFPLFDPQWKFLLASGFCGGFTTFSTFSYETFQMLKSGHYILF
                     LGYICLSVVGGIGFAFAGVWMIKNF"
ORIGIN      
        1 ccaattctaa gattgtagga actactactt ttagaaaggt ttttcttaca ccgaactcac
       61 gttaaaatag cttttcactc ttgtgatcac cgcaaaacac cggttttacg caaaattttg
      121 attgaacaac tattcttttt gaattttaca gaagttccat taaacataaa aagagcccgg
      181 aatgtgggaa ctcacaagaa ttaaattatg aaaagagcag tccaaaagac cgttgatcca
      241 caacgagacg taatctgtgg aaactaccgc attttgtgaa gcttcaaaga agattgattt
      301 taaagtctat tcagtcagaa ctacataatg gagtatctaa aactctacct aaacgaaacc
      361 ttgatcgtgg taaccttgaa agttgtaatt taccttgtac tatacaaaaa agctctgttc
      421 tataatagag ttttgcgaca aaatttaaga tacccatttt atagaaatcc ataaaaaaat
      481 tctaaataga gttgttgaaa aattccatag tttcagatta ttagaactgc ctcaatcgac
      541 tatttcataa aacagaaaca agatggagaa ttaattttta acaactctaa tattatattc
      601 gtacattaaa atttactaca ttatgaattt ttcaaaaaat ttattattaa tcgcctttgg
      661 tggcgcaatt ggtagcattt tccgctattt gttacaatac tggtttggaa acgttttagg
      721 ctattctctt ccttggggaa ctttaactgc aaacttactt ggttcttttt taatcggagt
      781 tgtttatgca atatccgatc gttttccact ctttgaccct caatggaagt ttttattggc
      841 ttctggtttt tgcggaggat ttacgacatt ctccactttt tcctacgaaa cctttcaaat
      901 gttaaagtca ggtcattaca ttttattttt aggatatatc tgtttgagtg tggttggtgg
      961 aattggtttt gctttcgctg gagtttggat gataaaaaat ttttgataaa ccatgcataa
     1021 cttcttaagt tatacgaaat ataaattcaa ttaaacatcg ttatacgata ccaaaaaaca
     1081 tttcttaaat aatacctaat ttattcttaa tgagaacgat ataataaaat atccggcgtt
     1141 ttgtgataaa aattaacgtt attcagtttt atagaaatca gcaatgatcc c
//
LOCUS       GGACKOCJ_28            17749 bp    DNA     linear       08-DEC-2021
DEFINITION  Genus species strain strain.
ACCESSION   
VERSION
KEYWORDS    .
SOURCE      Genus species
  ORGANISM  Genus species
            Unclassified.
COMMENT     Annotated using prokka 1.14.6 from
            https://github.com/tseemann/prokka.
FEATURES             Location/Qualifiers
     source          1..17749
                     /organism="Genus species"
                     /mol_type="genomic DNA"
                     /strain="strain"
     gene            complement(490..1635)
                     /locus_tag="GGACKOCJ_00130"
     CDS             complement(490..1635)
                     /locus_tag="GGACKOCJ_00130"
                     /inference="ab initio prediction:Prodigal:002006"
                     /codon_start=1
                     /transl_table=11
                     /product="hypothetical protein"
                     /protein_id="X:GGACKOCJ_00130"
                     /translation="MFSANNLYDVISSLFSEMNLFYAHAAGVGTGIVMAITKLYTGRK
                     DEFSKAYGTILLSVSIFLMANNRVIFPQQTDPRLLKDSLFLGIYFGLVLYASAAVLVC
                     MMFILDRLQNPWYYCKRLTAIIPLALTAAFFLPGTIYICFCDSVAILITLYTSGWSIY
                     KIRSSQKSNVFFNFPFITLAITSSLILDLTGTVIQSTKMLMFSELIPGFMIAYTTLIE
                     RFFPILFSKAYGESNKVLMDQELTDFSDDDLLESEEEIQSESTRNILEGVELEKIEER
                     INSFLQVRGYADEELRLPDFASYLGLSTHQASYYLNKHMSMKFADFLNMNRIEDVKRN
                     LRNKSHMNLLQIALECGFNSASSFHRACVKFTGKSPREFRKLINSDN"
     gene            complement(1920..3026)
                     /gene="rhaS_1"
                     /locus_tag="GGACKOCJ_00131"
     CDS             complement(1920..3026)
                     /gene="rhaS_1"
                     /locus_tag="GGACKOCJ_00131"
                     /inference="ab initio prediction:Prodigal:002006"
                     /inference="protein motif:HAMAP:MF_01534"
                     /codon_start=1
                     /transl_table=11
                     /product="HTH-type transcriptional activator RhaS"
                     /protein_id="X:GGACKOCJ_00131"
                     /translation="MNILDSILNQEILLSLIRFGAGFALVLGIGNWIRARKQIDYLVS
                     SVLIFTAIFQFIDESVLNTIPQTWLRKLLFLIDIVALAASGTLIFLISTMSFKRYSKL
                     PLIYYWNLIGPLILSLPIATFYEQQGSKELEFFLFAADLYVFVYFVIAVANIFIDKKY
                     ESSAMSFKTILSLVILISLCIPLEILGIVFENKSLILLSSVHTTFTVIFYYFLTLIRP
                     NLLDIISSESGKNFVKRSLLHDVDISALEKKLIHIIKEERIYLDEDIRLPDVSEELGI
                     SVHQLSFFLNNHLGMNFNNYINRFRVEEAKSMLINDPSRSVVSVGIAVGFNSNSSFYK
                     AFLKETGMSPKQFRETQTKVIHFQSSSADIQFRN"
     gene            4288..5892
                     /locus_tag="GGACKOCJ_00132"
     CDS             4288..5892
                     /locus_tag="GGACKOCJ_00132"
                     /inference="ab initio prediction:Prodigal:002006"
                     /codon_start=1
                     /transl_table=11
                     /product="hypothetical protein"
                     /protein_id="X:GGACKOCJ_00132"
                     /translation="MISEYNDLYVENKALSSDIYSYSLYSLEGKQLYSEPNYNSLLNL
                     DPKLKKAVERFIDYGNSNVSTFRRFKNDRSIQLMVRSENDRIYKVSFEINTKGSYVLA
                     HIESTTRNLSSTEKNRIQRFRSLKHDLVRTLKLEKTYFYLINIEIYNHPFLHKYETQI
                     YEAVFLDLHTEFLTITNSQNVGLRISTNQIFFAYQINKPDVDINWIPSSLISYMKNTI
                     QIDNHEFHLKLSIGGFHTSEANTSPLNILKGLKANLRKVIDSPFSRYATQNQNDSSNL
                     IATYLSLRNSVHKKELLLYYQPIVNSENKSLHFLEALSRWNHSAKGMISPDIFIPLAE
                     ESGLISSIGTWVIQNALLDLSQIRKNNSFSSNPIVSINISPFQLKNPEFADNLISYFS
                     QLNLHPSSVVLEITESRYEETVLIIEQMAILKRFGFQIAIDDFGIGNSNFSRIEKIEC
                     DYVKLDKSLIIGVDTNQSKRSVLKAISQVLFSLGKKMVFEGIENAELESIAIDYGANF
                     LQGFYYGKPTQITDLSSFQFQDHFLK"
     gene            6738..7187
                     /locus_tag="GGACKOCJ_00133"
     CDS             6738..7187
                     /locus_tag="GGACKOCJ_00133"
                     /inference="ab initio prediction:Prodigal:002006"
                     /codon_start=1
                     /transl_table=11
                     /product="hypothetical protein"
                     /protein_id="X:GGACKOCJ_00133"
                     /translation="MQVSNEFVTFNVHGASVKVMLIKLSGVVDNRSILNVRDIILSIL
                     EEFIGLYILNLNGIENEEFINLTNFRKMLSDSIRINHKCIIYSESKKLELWIENYSVF
                     NGVYLVKNDTELTQVLNEKIIHDDFVESSNDESDIRLHLDYLIKDGY"
     gene            7767..7949
                     /locus_tag="GGACKOCJ_00134"
     CDS             7767..7949
                     /locus_tag="GGACKOCJ_00134"
                     /inference="ab initio prediction:Prodigal:002006"
                     /codon_start=1
                     /transl_table=11
                     /product="hypothetical protein"
                     /protein_id="X:GGACKOCJ_00134"
                     /translation="MMWELQQITILQTNFKIVGTTHTFRKFFLTPNSRYLIFTSKIND
                     LKVQVCLISLQAKNMS"
     gene            complement(8121..8519)
                     /locus_tag="GGACKOCJ_00135"
     CDS             complement(8121..8519)
                     /locus_tag="GGACKOCJ_00135"
                     /inference="ab initio prediction:Prodigal:002006"
                     /codon_start=1
                     /transl_table=11
                     /product="hypothetical protein"
                     /protein_id="X:GGACKOCJ_00135"
                     /translation="MEATNNSKDELSVEIISNSHVNHLLKPHMTIVKTSGEVNIFSSK
                     KLKDLFNSKIDEGARVLLLDLSATTHIDSSGLAVLISTQAKLMKQLKGALIVYAIPSP
                     INKIFELTRLDKLITMSIDLDEALDKAMTF"
     gene            complement(8530..9528)
                     /locus_tag="GGACKOCJ_00136"
     CDS             complement(8530..9528)
                     /locus_tag="GGACKOCJ_00136"
                     /inference="ab initio prediction:Prodigal:002006"
                     /codon_start=1
                     /transl_table=11
                     /product="hypothetical protein"
                     /protein_id="X:GGACKOCJ_00136"
                     /translation="MRKTLIYILLFTFLTSHLYAHRVILKSGEQLSGDLKETEGTSDY
                     IIITTEGEDIKIFKKDIAEIFFEEEGNLLCIHFKEQSEPKCSQKLIKLNTNTVYYVDE
                     NNRYLRASFKDLESISIETPSTKILEQLSKTGFQIRIISKDKKEVLSLIQSVNEGGIS
                     VQNESDPNPVLIPKEEIASVFYRANEKKAEPPPKEKEIQPITILDYLIPGYYIKNQGY
                     TKSGYTLMGAAAFFAIGSIYEFIEAKNSEGKNPLFVPQGDGSILWIEQPNGEFNKHKN
                     LNQLFLISLICTYIFNTALVTFPATFSFFFQEMPANPNLHSVEKDQKIEMKININF"
     gene            complement(9525..10982)
                     /locus_tag="GGACKOCJ_00137"
     CDS             complement(9525..10982)
                     /locus_tag="GGACKOCJ_00137"
                     /inference="ab initio prediction:Prodigal:002006"
                     /codon_start=1
                     /transl_table=11
                     /product="hypothetical protein"
                     /protein_id="X:GGACKOCJ_00137"
                     /translation="MKKSFFIAIVGFLLIVFFGLIVLDTKLYELKVTLEKRKLFNFSF
                     SSEILRSKFESILSNRDNIRAEMNLNNLQSSLIESNQLETFSVGVLQSFGSILINAVR
                     FVTGKPPIDFEISSTKIRLLEHAFALERNQAYKEAYQAYGESTEAFAKGTDESGFILL
                     HQGFCLAVQGEFDHALKDLESVLENNPGTVFANDAEILIAIIQRSKQSAKEIEENFDS
                     PESRARAYFAKGNYSKVLEEFAKSDMASAEMKYIQGYSLEKTGNQNAAITEYAKLAFS
                     NTNKEIAIKANRRLMMLGHYYNAGNDIAKISDKNAERLGDASEAAEIKASSEKLKHSS
                     AEESLFNPNKTGRADEEKKSLLSSELQAVVAKSEAFLKKAEEETKAESKNYIAIQVTD
                     SVPVYGDKIIINGDETKLFSAHFPITIATYTIDSIGLMKNSIKSSHKLLFVQNKEKTP
                     FLKAIFEDDQSITLIEKNSKKKISLSSPIQIELSK"
     gene            complement(10985..12472)
                     /locus_tag="GGACKOCJ_00138"
     CDS             complement(10985..12472)
                     /locus_tag="GGACKOCJ_00138"
                     /inference="ab initio prediction:Prodigal:002006"
                     /codon_start=1
                     /transl_table=11
                     /product="hypothetical protein"
                     /protein_id="X:GGACKOCJ_00138"
                     /translation="MKKSLRLQIIVIYTILTVVNLTFVAVMIFENQTDLLISNFTLES
                     DRVAREILKKIESYGNINFENSSQTDEFQTKLLSIGLTNFSVIAAEDNSLEKTRTLLS
                     NGATATISDLKTKLTNMSNAKAALNTSYDIELDTDHFIVNLIFYLNPKTFLISQIKMK
                     EMVDRLRSLYIQLGLLLIWGFAFHILFGIFLYRKIFVRLFLLKEVSETMATGNLNARI
                     SWNASAHDELDVLGNTFNGMAEQISSQFDTLKLKNAQIQTELEIGKNVQECFLPEKRK
                     TFNLINVEIIYQPMREVSGDIYDIIEISDTRTAFFLADATGHGVSAALITSIIHYNVE
                     NIMKETVNPAHIFNRLSDNLFETLQGTFFATGIFILFEKEGGYAYFCSAGHNPIYYYR
                     KEQNKIVVLESTGFVLGIGIPDEYSVLKIKTSPGDKILVYTDGVLDAANEKTTEPFGD
                     DRLLSAFQKYATLPTTELTEKLREEIHSYANVFPDDVTFGILEIT"
     gene            complement(14092..14799)
                     /locus_tag="GGACKOCJ_00139"
     CDS             complement(14092..14799)
                     /locus_tag="GGACKOCJ_00139"
                     /inference="ab initio prediction:Prodigal:002006"
                     /codon_start=1
                     /transl_table=11
                     /product="hypothetical protein"
                     /protein_id="X:GGACKOCJ_00139"
                     /translation="MIHNVLFLVAFYLFLPQILFADEEIAIVLFVTGKVQYSQAGKIE
                     TLKKNVILTKNAKVETGEGKADLQLGANAVIRIAPFTKIEIAELFSDNSKNTAKLTLV
                     SGKLFTNVQKSNKKEELEISSASYTAGVRGTQFVISEEKTKAPKNEDSDIPEGVFVNE
                     GEVTVHPSSGNDLNLQAGEQASWNGKELLAEPLKEFMKEKMKIIQNFKAIKSENYQML
                     KEQKLKNKELLENFPKS"
     gene            complement(15053..15604)
                     /locus_tag="GGACKOCJ_00140"
     CDS             complement(15053..15604)
                     /locus_tag="GGACKOCJ_00140"
                     /inference="ab initio prediction:Prodigal:002006"
                     /codon_start=1
                     /transl_table=11
                     /product="hypothetical protein"
                     /protein_id="X:GGACKOCJ_00140"
                     /translation="MAMAKEDAGKKRIFSNYIVDQDFQFKFLLNYSLLIVFGLILTLG
                     FLYWLNYTKFDKGVVFRLRNDPIKVYQKGFEDHNGVEREKFVEREIFLPDYDHKLDMF
                     TIQVKGILFLSCLFLGMTTIFTIIYSHKMAGPIYNIKNQLRKLAAGEEPARKIKIRKG
                     DEFQELADLLNQVIETRINNRKN"
     gene            complement(15668..16744)
                     /locus_tag="GGACKOCJ_00141"
     CDS             complement(15668..16744)
                     /locus_tag="GGACKOCJ_00141"
                     /inference="ab initio prediction:Prodigal:002006"
                     /codon_start=1
                     /transl_table=11
                     /product="hypothetical protein"
                     /protein_id="X:GGACKOCJ_00141"
                     /translation="MKREQKIQEILFEGKQNDLSPSIEWLAKGLSNSWVEYSPQKSDF
                     ESLYAQASKNSSKILSFSDFTKNKLIWGISAAAIFLFAVTLGYYSILKDKPSLGVEKG
                     GVEISQVEGEAYLTSSDPKDKILLKPGVRIQEGQRVVTGSKAILNLKVSDGIVVRVLS
                     DSEVSFRLIDLSTHYKIGIDLEKGELLAHIHKNLKKEEFIVRSENLSAEVRGTSFSFQ
                     NIPGQGTKVEVLEGRVAVSTHVESQKSAPEGEQVIEPNQGIFVNQKGFVRSHLNDFEK
                     NRLETEFEKLPIENIPRDKNRTYSNRQELLTDFQRLEKIILINGKEIEGVIVDMDEKA
                     MYIQTLEKEIVIQRESVSEVIQLY"
     gene            complement(16780..17388)
                     /locus_tag="GGACKOCJ_00142"
     CDS             complement(16780..17388)
                     /locus_tag="GGACKOCJ_00142"
                     /inference="ab initio prediction:Prodigal:002006"
                     /codon_start=1
                     /transl_table=11
                     /product="hypothetical protein"
                     /protein_id="X:GGACKOCJ_00142"
                     /translation="MNTHPVSLEIEVRTRNLLEIGFRNFNLVPMATRKDFMDALYREY
                     SGKIFDFLYKYSSGNPEIAMDLMQDTFLNFFRKYSDTDIDQEQAIRLLYTIARNRSIN
                     YSRKFSTVKESGNSEMQEFQEQKLSFVRKAELKDLEERLLVCLDELEEDEKYALILRF
                     MEDYNLTTIAEIMNISVSTASRLIVKATAKVTEIAEKKNLKP"
ORIGIN      
        1 acgaatgcct ctcctaggga tcggcattta ggaagtaaaa cgctgagttt gaaagagcat
       61 tctgctacgt ttccttacgt agaccctttg tgcattgttg aattttttaa gtaagaagtt
      121 agatataatt ttttaatcgt atatttatat attttaaaat actaatttat tgtaaatttt
      181 cggtttaaga aaattaaaag gaatataaat aaaacagatt tctttttggt attgtctgat
      241 ttacaaagag gatagatttt ttaagagtgg gaacttctac agggtctttg ctgtaaaaaa
      301 agattcaaaa tcgcaaaagg gataaaaaga aacgcaatct gtggaaacta tttacaaatc
      361 tagattttac taatttctat aattgagtac agtgaatttt cagtgtagag cgtgtgggaa
      421 attttagtgt tcttttacgt aactttgaat aacgattaag aaactatctt ccttagatta
      481 aaataggatt taattatcgg aattaattag ttttctaaat tctcttggag atttaccggt
      541 aaattttacg caagctctgt gaaatgaaga agccgaatta aaaccacatt ctaacgcaat
      601 ttgaagtaaa ttcatgtgag acttattacg aagatttcgt ttaacgtctt caattcgatt
      661 catatttaaa aagtcggcaa atttcatcga catatgttta ttgagatagt atgaggcttg
      721 atgggtagaa agacctaaat aagaagcaaa atcaggcaat ctgagttctt catccgcata
      781 acctcttact tgtaaaaaag aattaattct ctcttcgatt ttttctaact ctacgccttc
      841 caaaatattt ctagtggatt cagattgaat ttcttcttct gactcaagta aatcatcatc
      901 tgaaaaatca gtaagttctt gatccatcaa cactttattg gattctccat aagctttgct
      961 gaaaagtatg gggaaaaaac gttcaattaa agtagtataa gcaatcataa accctggaat
     1021 aagttcagaa aacataagca tctttgtaga ttgaattaca gttccggtta aatccaaaat
     1081 caaagaagaa gtaattgcga gtgttatgaa ggggaagttg aaaaaaacgt tcgacttttg
     1141 agaagaacgt attttgtaaa tggaccagcc agatgtgtaa agtgtaatta aaatagcaac
     1201 tgaatcacaa aaacagatat aaattgtacc cggtaaaaaa aatgcagcgg tcaatgcaag
     1261 tggaatgatt gcagtcaatc gtttacagta ataccaagga ttttgaagac gatctagaat
     1321 aaacatcata caaactaaga ccgccgcaga agcatataaa actaaaccaa agtaaattcc
     1381 taaaaacaag gaatctttca gtaatcttgg atctgtttgt tgtggaaaaa tgactctatt
     1441 gtttgccatc aaaaagatac taacacttaa aagaatcgtt ccataagctt tactaaattc
     1501 atcttttctc ccagtgtaga gctttgtgat cgccatcacg attccagttc caactcccgc
     1561 tgcatgggca tagaatagat tcatttctga aaatagagag gatataacgt cgtataagtt
     1621 attggcactg aacattagaa tgaattccct cgagaaagtt tttgaaaacc ccaaatcggg
     1681 attttatgga atttttgcgg catcggcgtt tcattaaggc gatttatttc cactgatttc
     1741 attatagcgc tcgattttga atctggtcat cggtaaatat aatttagaaa taggaaaatt
     1801 ataaatatca gatatgctat tttaggatgt cctattaatt tggaattttt tgagaaaagc
     1861 ggaggacaaa atggccttag aaaactccgc cttagattga atttaatcat agacaaaatt
     1921 taatttctaa attgaatatc tgcagaggaa gactggaagt ggattacctt tgtttgggtt
     1981 tctctaaatt gttttggaga cattccggtc tcttttagaa aggctttata aaaagaagaa
     2041 tttgaattaa agccaactgc aattccaaca gaaaccacag atcgagaagg atcgttgata
     2101 agcattgatt tagcttcttc taccctaaat cgattgatat aattgttgaa attcatacct
     2161 agatggttat tcaaaaagaa agaaagttga tgtacagaaa ttccaagttc ttccgaaaca
     2221 tccggaaggc gaatatcttc gtctaaataa attctttctt ctttgatgat atgaatcagt
     2281 tttttttcga gagcgcttat atctacatcg tgtaaaagtg aacgtttgac aaagtttttt
     2341 ccagattctg aagagattat atctaacaaa ttagggcgga ttaaggttag aaaataatag
     2401 aaaatgacag taaatgtggt gtgtacactg gaaagtaaaa tgagagattt gttttcaaaa
     2461 acgattccga gaatttccag aggaatacaa agggaaatca aaataaccaa actaagaatt
     2521 gttttaaaac tcatcgcaga agattcgtac tttttgtcga tgaaaatgtt tgcaactgcg
     2581 attacgaaat atacgaatac atataaatct gctgcaaata ggaaaaattc gagttctttg
     2641 cttccttgtt gttcgtaaaa agtagcaatt ggaaggctaa ggatcaacgg gccaatcaga
     2701 ttccaataat aaattaaagg aagtttcgaa tatcttttaa aactcatagt ggaaattaag
     2761 aagataaggg ttccactcgc tgctaaagcg acaatatcga ttaaaaagag gagtttacga
     2821 agccaggttt ggggaatcgt atttaagacg gattcatcta taaattgaaa gattgcggtg
     2881 aagattaaaa ctgacgatac tagataatcg atttgttttc ttgcccgaat ccaatttcca
     2941 attcctaaaa ctaaagcgaa gcccgcgccg aatcttatta agctcaataa gatctcttga
     3001 tttaatatcg aatctaaaat attcatcata atccattgtt cgctttttgt tttcttacat
     3061 ttatttcttc gagaaaatca aaatgcatct ctaaattaaa agtttaaaag taaactcact
     3121 taagattcat ttttaaattg aagtcgattt caatttaaag gaatcatttt atatacgaat
     3181 gtgaaaatga catttaaatt gtaaaagaaa tttttaatat tcgtggatac ttttattttg
     3241 attattaact ttatagatca agatcattcc ggtagatgaa aagtttcttt tttatgtaaa
     3301 aaaattgaac acttatcatt gaattaactt taaatttttc tatttataat ataaaggtat
     3361 tcaattttaa ataaaaacat ttcatttttt aattagtctt caaaatctat caacttcggt
     3421 ttaagcattt tgaaaattgc tttagagctt tcgaaagtga taagccaaat tgggtaaagc
     3481 cccaattgta tctaacgttc tattgattca taaaactaaa aagaatcatt tctgtttatt
     3541 taaggcgatt cgtagtcaaa taaataaaat catgtcgaat tcaaggatac ttattttgaa
     3601 ttttatttat ttgcaagtca atttatccta cttcctagat ttgaaagtaa taaattttga
     3661 gtgaattctc attccaacaa aaaatatccg aagctacttt aaaatagaaa tgatctcttc
     3721 gctttatatg ttttgcagat taaaaatctt ttgtcggccg attggctcaa cagtttgaga
     3781 aataaaagtt taattttatc gttttattac gatttgttgt attctgtttt ttaagatttg
     3841 tttttagacc ttttacagat ttctagctat ttaagctagt tgtgattttg ataaaaattg
     3901 gcccttggta taaaattaac gatactgtta tataacatcg ataatagaat cattaaagaa
     3961 atctataatt tcaaaactga aaattctctc aattaatttt atgaaatgtg aagtttctat
     4021 aggtagtaga ataaacgaag tcatccaatt taaacaagtc acttaaagcg taggcgtgtt
     4081 tttgaatcga aataaaattt agtcttttaa gaatattttt aaagaaatca attcaaaaga
     4141 tttgtcattt tgcaatcttt gtcttcaact ataaacctaa ggattttgat agaatcttat
     4201 tgtggattat tgagattgga tactttcttt tgaactttag attataagat gaaaagaaag
     4261 gagtaaattt tactatataa tgagtctatg atttctgagt acaacgatct ttacgttgaa
     4321 aataaagctc tttcatcgga tatatatagt tattcgctgt atagtcttga gggaaagcaa
     4381 ctttattcag aaccgaatta taattcttta ttgaatttgg atccaaaact taaaaaagcg
     4441 gtcgaaagat ttatcgatta tggcaattct aatgtttcta cgtttcgaag attcaaaaat
     4501 gataggagta ttcaacttat ggttcggtcc gaaaatgatc gaatttacaa agttagtttt
     4561 gaaatcaata caaaaggaag ttatgtactc gctcatatag aatctactac acgcaattta
     4621 tccagcacag agaaaaatag aattcaacga tttcgatctt taaaacatga tttagtccgc
     4681 actttaaaat tagaaaaaac gtacttttat ctcattaata ttgaaattta taatcatcca
     4741 tttcttcata aatatgaaac tcaaatatat gaggcagttt ttttagattt acatactgaa
     4801 ttcttgacca ttactaatag tcaaaacgta ggtcttagaa tttctacgaa tcagattttc
     4861 tttgcatatc aaatcaataa accagatgta gacatcaact ggattccttc tagtttgatc
     4921 tcttacatga aaaatacaat tcaaatagac aatcatgaat ttcatttaaa actttccata
     4981 ggaggatttc atacttccga agcgaatacg agccctctca atatactcaa aggtttaaag
     5041 gcaaatctta gaaaggtgat cgattctcct tttagtaggt atgcaactca aaatcaaaat
     5101 gattcttcca atttgatcgc aacatattta tctcttagaa actcagtaca taaaaaagaa
     5161 cttttattgt attatcaacc aatcgtaaat tcagaaaaca aaagcctaca ttttctagaa
     5221 gctctttctc gttggaatca ttctgctaaa gggatgatca gtccggacat ttttattcct
     5281 ttggcggagg agtcgggtct aatcagttct attggtactt gggtaattca aaatgctctt
     5341 ttggatttgt ctcagatccg aaaaaataat tccttctctt ctaaccctat agtctcgatc
     5401 aatatatcac cgtttcaatt gaaaaatcct gaatttgcag acaatttaat ttcttacttt
     5461 tcacagttaa atttacatcc tagctcagtt gttcttgaaa taacagagag tcgttatgaa
     5521 gagactgttc tcatcattga gcaaatggcg attttaaaac gttttggttt tcagattgcg
     5581 attgatgact ttgggattgg gaattctaac ttttctagaa ttgaaaaaat tgaatgtgat
     5641 tatgtaaaac tggataaaag tttaattatc ggagtagata caaatcaaag taagagaagc
     5701 gttctaaagg cgatttctca ggttcttttt tcccttggaa agaaaatggt ttttgaagga
     5761 atcgaaaatg cagaattgga gagtattgcg atcgattacg gggcaaattt tttacaagga
     5821 ttttattatg gtaagcctac acaaattaca gacttgtcct cttttcaatt tcaagatcat
     5881 ttcttaaaat aagtttctaa tttagaaatt agtaaactga tttaaatctt taaactgctc
     5941 tcataggtat ataacaaagt acctaatatc ttacttgtga taggtttttt tataataaaa
     6001 acttaaattc ctaattttat aaggatcaat cataaaattt ttcgttattc gattatcttt
     6061 ttttgaatat ctataaattc taaaattgga acgtttcttt cgttgatgat aaaaagataa
     6121 ttaatttttt accagtataa atattttatg aaattatcaa aataaagtat tcgaattcta
     6181 attatgagtc cgaattgata agttagaaaa acataaaatc ctaaatgaag cgtggatttt
     6241 gtaagcataa aaaggcgaat cgtaaaaaag tggtcctttt atagaatgct gtgaatgagt
     6301 tcgttgaatt ttataaacta taattatgtc aaatgtttta gaagatgtat taaagtttgg
     6361 aaagtgttcc aatatggtaa atttgaaaat ttgtagcaaa aaattcttaa taaatacttt
     6421 gttttttgaa atcactttag ctgtttcgcc ttagatatta atttttttgt gaattggatt
     6481 tagtcttaaa tgtgttactc gagaacaagc ctaaattatt tcaagaagag cgttaaaata
     6541 ataaagttcg gttgttagat acgctcggtt caaatttgat tattcaaaaa attaaatatt
     6601 ctatatattt aatttactaa tgctcgaatt aagtttgaag caaagtaggg aaccgacttt
     6661 gtattaaatc cgttgtcagt gatttgttag atattcttat gcgtaagagt ataaaattta
     6721 aaacatgagg aagactaatg caagttagta atgagttcgt tacattcaat gtgcatggag
     6781 cgtctgtcaa agtaatgttg attaagttgt caggagttgt agataatcgt tctattttga
     6841 atgttcgaga tattatttta tctattttag aagagtttat tggattatat attttgaact
     6901 tgaatggaat cgaaaatgaa gagtttatca atcttaccaa ttttagaaag atgctttctg
     6961 attcaatacg tataaatcat aaatgtatta tatactctga atctaaaaag ttggaattat
     7021 ggattgaaaa ttattctgtt tttaatggag tatatcttgt taaaaatgat actgaattaa
     7081 ctcaagtttt aaacgaaaaa attatacacg atgattttgt tgaaagttca aatgatgaat
     7141 ctgatattcg attgcatttg gattatttaa tcaaagacgg atattgatta cttacgattc
     7201 aattaaaaag aagatttatt tttaaaactg attttaaaaa taaaaacctc tactctataa
     7261 aaatctaaag accaacaatt tccaaaagcc aaattcttta tattttaagt tgtatttgaa
     7321 aacgatataa caaagccata atattttttc tggaaaagat tttgtaaaaa tgagttttta
     7381 ttgaatgaca atctttaaat ggcggttcta tgaaaaaaat ggatatttga aaatgccatt
     7441 ttgaatttta taaaacttct ttaaaacatt tagtttatag gatcaattaa aattagattt
     7501 gttgaaaaat taattctcca tcgatttcca ttttatggaa atagtcagtt gaaacagttt
     7561 tattaatctt ctactatgga attttttaat aaatttattg tttaacatga gttccaagta
     7621 aggattaaaa aaattggaat ctgaacttta cagatcgatt ctttaaatgt gggaactacc
     7681 ataatttata aaatagaagt ttataacact tgaatctgtc gtatttcaaa gtagggaact
     7741 accataaaat ttaggtttgt ctataaatga tgtgggaact ccagcaaatc acgattttac
     7801 aaacaaattt taaaattgta ggaactactc atacgtttag aaaatttttt cttacgccga
     7861 attcacgtta tttaattttt acttcaaaaa taaacgattt gaaagttcaa gtttgcttaa
     7921 tatctctaca agcaaaaaat atgagttaaa gcttatttta tagatagaga cgtcttaagg
     7981 gattatttca aagacacttt agagtttgta agattttttg aaaataaatg aaaaattttt
     8041 gatattgtat tcaatttaga tatttcttct gaacccgaaa taaaaatcaa cttcgagttc
     8101 agaaaaaaaa taggcgatga tcaaaatgtc atcgccttat ctaaggcttc gtctaaatcg
     8161 atcgacatcg taatcagttt atccagtcga gttaattcaa aaattttatt aatcgggcta
     8221 ggaattgcgt atacaattaa ggcgcctttt agttgtttca tcagtttggc ttgtgtgctg
     8281 ataagaactg caagtcctga agagtctata tgtgttgtag ccgataagtc caataaaagt
     8341 actctcgccc cttcatcaat ttttgaattg aataaatctt tgagtttctt tgaagaaaaa
     8401 atatttactt ccccactcgt ttttacaatt gtcatgtggg gttttagtaa atgatttacg
     8461 tgagaattgg atataatctc gacggataac tcatcttttg aattgtttgt tgcttccatt
     8521 tttgttttcc taaaagttaa tgttaatttt catttcgatt ttctgatcct tttctaccga
     8581 atgtaaattt ggatttgccg gcatttcttg aaagaaaaaa gagaatgtag ccggaaaagt
     8641 gactagtgcg gtattgaata tataagtgca gattaaagat attagaaaaa gttgatttaa
     8701 gtttttgtgt ttattaaatt ctccatttgg ttgttctatc caaagaatag agccgtctcc
     8761 ctgaggaaca aataaaggat tttttccttc tgaatttttt gcttctataa attcataaat
     8821 gcttcctatg gcaaaaaatg cagcagctcc catcaaggta tatccacttt ttgtatatcc
     8881 ttgattttta atatagtaac caggaattaa ataatccaaa attgtaattg gttgaatttc
     8941 tttttctttc ggaggaggtt ctgctttttt ttcgttggct ctataaaaca ctgaagcaat
     9001 ttcttctttt ggaattagaa ccggatttgg atctgattcg ttttgaaccg aaatgccacc
     9061 ttcatttaca ctttgaataa gggataaaac ttccttttta tctttagaaa tgatccgtat
     9121 ttgaaaacct gttttagaaa gttgttctaa aattttggta gaaggtgttt ctatactgat
     9181 cgattccaaa tctttaaaag aggctctgag ataccggtta ttttcgtcca cataatagac
     9241 agtattcgta ttgagtttaa taagtttttg gctgcattta ggttcagatt gttctttaaa
     9301 atgaatacaa agaagatttc cttcctcttc gaaaaatatt tcggctatgt cttttttaaa
     9361 aatttttata tcttcacctt cggttgtaat gataatataa tccgatgttc cttcggtttc
     9421 ttttaaatct cctgaaagtt gttctcccga ttttaaaatt accctatgag catatagatg
     9481 gcttgttaga aaagtaaaaa gtaaaatata aattagagtt tttctcattt agacaactcg
     9541 atttgaatcg gagaacttag actgattttc tttttagaat tcttttcgat taaagtaatg
     9601 gattggtcgt cttcaaaaat agcttttaag aacggagtct tttctttgtt ttgaacaaat
     9661 agaagtttat gagaactttt gatagaattt ttcataagac ctatcgaatc gattgtataa
     9721 gttgcgattg taattgggaa atgagccgag aaaagtttgg tttcgtctcc gtttatgata
     9781 atcttatctc cgtaaactgg aacagaatca gtgacttgaa tagcgatgta atttttgctt
     9841 tcagccttgg tttcttcttc cgcttttttt aagaaagctt ctgatttggc gaccactgct
     9901 tgtagttctg aacttaagag acttttcttt tcttcatcag cgcgtccagt tttattagga
     9961 ttgaataaac tttcctcggc gctagagtgt tttagttttt cggaagatgc tttgatttct
    10021 gcggcttcgc ttgcgtctcc gagcctttca gcatttttat ccgaaatttt tgcaatatcg
    10081 tttcctgcgt tgtaatagtg acccaacatc atcaatctac gatttgcttt gatcgcaatt
    10141 tctttgttgg tattggaaaa tgcaagtttt gcatattctg tgatggcagc gttttgatta
    10201 ccggtctttt ctaaagaata tccttgaatg tatttcatct ccgcagaggc catatcggat
    10261 tttgcaaatt cttctaaaac tttagagtag tttccttttg cgaaataggc tcttgcccta
    10321 gattcaggac tatcaaagtt ttcttcaatt tctttagcgc tttgtttgga cctttgtatg
    10381 attgcgatta aaatttctgc atcgtttgca aatacggttc cgggattatt ttctaaaaca
    10441 gattctaaat ctttgagagc gtgatcgaat tctccctgga cagcgagaca aaaaccttgg
    10501 tgtaaaagaa taaatccgct ttcgtctgtt cctttggcaa atgcttctgt tgattctcca
    10561 taagcttgat aagcttcttt gtatgcttgg tttctttcca aagcaaaggc atgttctaaa
    10621 aggcggattt tagttgagct gatttcgaaa tcgattggag gtttaccagt gacaaaacga
    10681 actgcattga tcaaaataga accaaaactc tgtagaactc caacactgaa tgtttctaat
    10741 tgattacttt caattaaaga actttgtaaa ttattcagat tcatctccgc tcgaatattg
    10801 tctctattgg acaaaatact ttcgaactta gatcttagaa tttcactcga gaaagaaaaa
    10861 ttgaatagtt ttcttttttc cagagtgact tttaattcat agagttttgt atccagtacg
    10921 attaatccaa aaaaaacgat caataggaat cctacaattg cgatgaaaaa actctttttc
    10981 atttttaagt gatctctaaa atcccgaaag taacatcgtc tggaaaaacg tttgcataag
    11041 aatggatttc ttcccgaagt ttttcagtaa gttccgttgt tggtagagta gcgtatttct
    11101 gaaaagcact caaaagccga tcgtctccaa atggttcggt ggtcttctca ttggctgcat
    11161 ccaaaacccc gtctgtataa actagaattt tatctccggg agaagtttta atttttaaaa
    11221 cgctatattc atctggaata ccgattccta aaacgaaccc ggtcgattct aatacgacga
    11281 ttttgttttg ttcttttcga taataataga ttggattgtg tccggcgctg caaaaatagg
    11341 cgtatcctcc ttctttttca aaaagaataa aaattccagt ggcaaaaaaa gttccttgta
    11401 aggtttcaaa aagattgtcg ctaagtcgat tgaaaatgtg agccggattt acggtttctt
    11461 tcatgatatt ttctacattg taatgaatga tagaagtgat gagagctgca gaaactccgt
    11521 gtccagtagc gtctgctaaa aagaatgcgg ttcttgtatc gctaatttcg atgatgtcat
    11581 aaatatctcc acttacttca cgcatcggct ggtaaataat ttctacgtta atcagattga
    11641 atgtttttct tttttcagga agaaaacatt cctgaacatt tttaccaatt tctaactctg
    11701 tttgaatctg agcgtttttg agtttaagag tatcaaattg ggaagaaatt tgttctgcca
    11761 ttccattgaa tgtatttcct aatacatcta attcgtcgtg agctgaagcg ttccaggaaa
    11821 tcctcgcatt taaatttccg gtagccattg tttcgctgac ttcttttaaa agaaaaagtc
    11881 gaacgaagat ctttcgataa aggaaaattc caaaaagaat gtgaaaggca aatccccaga
    11941 tcagtaacaa cccaagttgt atataaaggg atctaagtcg atctaccatt tccttcattt
    12001 taatttggga aatgagaaat gtttttggat tgagataaaa gatgagattg actatgaagt
    12061 ggtctgtgtc aagttcaatg tcgtaagatg tgtttagagc cgcttttgcg ttactcatgt
    12121 ttgtaagttt tgttttcaga tcggatatag tcgccgtagc tccgttggaa agtagggtgc
    12181 gcgttttttc caaagaattg tcttctgccg caatgactga aaagtttgtg agccctatgc
    12241 ttaatagttt agtttgaaat tcgtcggttt gagaggagtt ttcaaagttg atattcccgt
    12301 aagattctat ttttttaaga atttcccgag cgacacgatc cgattctaaa gtaaaattgg
    12361 aaatgagaag atccgtttga ttttcaaaaa tcatgaccgc tacaaaagta agatttacaa
    12421 cggttaaaat cgtataaatg acgataatct gtagtcgaag tgatttcttc atggtcaaga
    12481 tagattatcg ttcttgaatg agtcaaaatc attgcatact ataaagtgaa tcgttttgtt
    12541 tctgagagcc taatggtaca cttgagtcac aatcgtttca aaagaagtca aaaagttttt
    12601 gacgctttgg atacgacata gatccgcaat attctgtagc agtaaaaatt aaaaagaatt
    12661 tcttttttgt aaatcgagat agacctaacg tattatttcg tagtctttcc catttcaatt
    12721 taaaattttg aaattaacaa ctcaaaaatg attctataca tttttaatgc atatttccaa
    12781 aattataata agcttttcag aaaataaaat ctttcatata aaaattttta agtttctcct
    12841 tacgaaatcc gagtactcaa aataaatttt tacaaattag ttttgatcat ttcaaagagg
    12901 aattgatttc aatacaataa tcgatttttt actatttact ttccaattcg aaattcattt
    12961 taagaatgta aaacatcatt caaaatcaat aaaaaagtaa tattgaactc aataaaaaca
    13021 agtattataa atttattata taagttttat ttgattcaaa ttcattttat agaagtagta
    13081 aattatctct ataaataaag ttattgaaaa gtgaaattct ccatctgttt ctattgtatg
    13141 aaaacggtcg attgaagcag ttttgttcgc cagtatggaa ttttttaaca actctaatgt
    13201 ttaaattgtt catgtgagaa tcgaacctcg aatgtaaata aaaatgccta actttttagt
    13261 ttctaaagat taaaagtggt ggagttccta cattttgttt taccgaccca aaagactttt
    13321 tcctttggaa gaatatttga ctttcactct gaaacttgag tttgtatgag ttcccacaaa
    13381 ttaagtcaca ttacgaattt ttaaatggtt attcttcgta attgaaattc gtatgagatc
    13441 ttacattttt taaatttatc tgtaagacat agatttgtgg tagttcctac aaagttaaag
    13501 ctcttactat tcgggtatat gaaagtaaca ctaaaaatta acgatcaatt ttgcaaagag
    13561 gtaggagtag ttttaaaaat tgtttctagt tcggaatcgt tcttttttaa aaaatcttac
    13621 atttttgaac aaactagctt atcatagtat tattttcata tgtccaagta ataaaataaa
    13681 ttcttcgtta acaaacgtat gatgatattt tgcatatttt taaaatctaa ctgtaaaact
    13741 tgaatttgta tgagctccca cattttgttt tacggaaaat catatttgat aaaacgaatt
    13801 tattacgtcg aatttacatt gaatttaaca aaatggaatt cttgtgtatt cgatttattg
    13861 aaaaattaat tttcttctgt ttttttcatt aaagtgaata agaaaaattg tttgtagata
    13921 tggatttttt tcaacaattc taatacacaa aattaagatt attatgtaga aatcgagtga
    13981 gacaaataga taaaatcatt ctgtaaaaag tagataagtt tttcaaaaac taacatcatt
    14041 tgaaatgatt tatattttct agggttattt cttttttacg taaaatttaa attaagattt
    14101 aggaaagttt tctaaaagtt ctttattttt caatttttgt tctttaagca tctgatagtt
    14161 ttcactttta atcgccttaa agttttgaat gattttcatt ttttccttca taaattcttt
    14221 gagaggttct gccaataatt ccttaccatt ccaagatgct tgttctcctg cttgaagatt
    14281 taaatcgttt cctgaagaag gatgaactgt gacttctcct tcgtttacaa aaactccttc
    14341 aggaatatcc gaatcctcat ttttaggagc ttttgttttt tcttcgctga ttacaaattg
    14401 agttccgcga actccagcag tgtaagaggc tgaacttatt tctagttctt cctttttatt
    14461 agatttttgg acgtttgtaa atagtttacc ggaaactaaa gtaagttttg cagtgttttt
    14521 agaattatct gaaaaaagtt ctgcaatttc aattttcgta aatggggcta tcctgattac
    14581 ggcatttgca cctaattgta aatcagcttt tccttctcca gtttctactt ttgcgttttt
    14641 tgttaatata acgttttttt taagtgtttc tattttccct gcttgagaat actgaacttt
    14701 tccagttaca aaaagtacga ttgcgatttc ctcatctgca aaaagaattt gaggtaagaa
    14761 taggtaaaaa gcaacaagga ataaaacgtt atgaatcata tcggaaaaat ttacacggat
    14821 tttttaaaaa atctacaatt aattttcaaa tattaaaaac tgtttttgta atctgagatt
    14881 cattcctaaa aacaattgtt ttgattatat ttagggttgc tgaaaaatta attctccatc
    14941 ttatttctgt ttcatgaaat gatcaattga atcagttttg tgaatcaccc ttatgaaatt
    15001 ttttaacaac tctaatgaaa gaaagttttc ttcaccttta gtgagaaaaa atttagtttt
    15061 ttctattgtt gattctggtt tcaatgacct gattgagaag atctgcaagt tcttgaaatt
    15121 catctccttt ccgaatcttg atcttccgag ccggttcttc tcccgctgct aattttctaa
    15181 gttgattttt gatattgtaa ataggtccgg ccattttgtg agaatagatt atagtaaaga
    15241 ttgtggtcat tcccaagaac aaacaggata aaaagagtat tccttttact tgaattgtaa
    15301 acatatctag tttatgatcg taatccggaa gaaaaatttc cctttccaca aatttttccc
    15361 tttccactcc gttgtgatct tcgaaacctt tttgatatac tttaataggg tcatttctca
    15421 aacgaaaaac aactcctttg tcgaacttag tatagtttaa ccagtataga aaacctaacg
    15481 tcaagataag gccaaaaaca atgagtaagg aataatttaa taaaaactta aattggaaat
    15541 cttgatctac aatgtagtta ctaaaaattc ttttcttgcc ggcgtcttct tttgccattg
    15601 ccatgtaatg gttcctcgcg aactaaatat cccgatttac cgaccgactg tcaaagagaa
    15661 tttattttca gtagagttga attacttcag agacggattc tctctgaata acaatttctt
    15721 tttcaagagt ttgaatgtac atcgcttttt catccatgtc tacgattaca ccttcaatct
    15781 cttttccatt gatcaaaata attttttcta atctttggaa gtccgttagt aactcttgtc
    15841 tgtttgaata ggttcggttt ttatctcgag gaatgttttc aattggcagt ttttcgaatt
    15901 cggtttctaa acgatttttt tcgaaatcgt ttaaatgact gcgaacaaaa cccttttgat
    15961 ttacaaaaat tccctgattt ggctctataa cttgttcacc ttcgggagct gatttttgag
    16021 attctacgtg agtgctaact gctactcgac cttctaaaac ttctactttg gttccttgtc
    16081 caggaatatt ctgaaaacta aaacttgtac ctcttacttc cgcgcttaaa ttttcggaac
    16141 gaactataaa ttcttctttt ttaagatttt tatgaatatg agctaataat tctccctttt
    16201 ctaaatcgat tccaattttg taatgggtgg aaagatcaat taatcgaaag gagacttctg
    16261 aatcagaaag tactcttact acaattccat cggacacttt taagttcaaa atggctttag
    16321 aaccagtgac tactctctgg ccttcttgga ttcgtacccc tggttttaaa agaattttgt
    16381 cttttggatc ggaggaggtg aggtaggctt ctccttctac ttgtgaaatt tctacccccc
    16441 ctttttcaac tccgagagag ggcttatcct taagaataga ataatatcct aatgtaactg
    16501 caaaaagaaa tatcgctgcc gctgaaattc cccaaatgag tttatttttt gtaaaatcgg
    16561 aaaaggaaag tattttagaa gaatttttac tggcctgggc ataaagagat tcgaagtctg
    16621 atttttgggg tgaatattct acccaagaat tgctcaaacc tttagccagc cattctattg
    16681 aaggactaag atcgttttgt tttccttcga aaagaatttc ttgaatcttt tgttcccttt
    16741 tcattcccgg ttcttccatt tttatctatg attctacgat cagggtttca aattcttttt
    16801 ttctgcgatt tcggttactt tcgccgtcgc tttgacgatg agacgagaag cagtcgatac
    16861 cgatatattc ataatttccg ctatggtagt cagattgtag tcctccataa atcgaagaat
    16921 caaggcatat ttttcgtctt cttcaagttc gtccaaacag actaatagac gttcttctaa
    16981 atcttttagt tctgcctttc taacgaaaga aagtttttgt tcctggaact cctgcatttc
    17041 ggaatttcca ctttccttta ccgtggaaaa tttccgggaa tagttgatgg agcggttccg
    17101 agcaatcgta taaagtaaac ggatcgcctg ttcctggtct atatctgtat cggaatattt
    17161 cctgaaaaaa ttcagaaatg tatcctgcat caaatccatc gcaatttcag gattcccgga
    17221 actatattta tagagaaaat caaagatttt tccgctgtac tctcgataga gagcatccat
    17281 aaaatccttc cgggtggcca ttggaactaa gttgaaattg cgaaacccga tttcaagtaa
    17341 attccttgtc cttacttcta tttctaagct aacaggatga gtgttcattt tttgcaaaat
    17401 atagtttttt tttaaaagaa acagtatgat tttttgtctc tattattttg tcgcttttcc
    17461 cagcttaaaa gagaatttga gattgtcgtt ttagcatttg gaaatcttca agcttcctat
    17521 tacagaaaat cgattcaata aaaaaggcaa cgttttcgcg aaactatagt tagtctgcag
    17581 atataaccga ctcgtttcgt gattgcagat cgttgtgata ttcttgcctt tgggtcgctg
    17641 tttaaaagtc tacgatgtat gtttgttgct atttcctaga tagacactaa gagccataac
    17701 caaccccaca agttgaaata ggattttaga atcagaagaa cgggctttc
//
LOCUS       GGACKOCJ_29            15852 bp    DNA     linear       08-DEC-2021
DEFINITION  Genus species strain strain.
ACCESSION   
VERSION
KEYWORDS    .
SOURCE      Genus species
  ORGANISM  Genus species
            Unclassified.
COMMENT     Annotated using prokka 1.14.6 from
            https://github.com/tseemann/prokka.
FEATURES             Location/Qualifiers
     source          1..15852
                     /organism="Genus species"
                     /mol_type="genomic DNA"
                     /strain="strain"
     gene            37..900
                     /locus_tag="GGACKOCJ_00143"
     CDS             37..900
                     /locus_tag="GGACKOCJ_00143"
                     /inference="ab initio prediction:Prodigal:002006"
                     /codon_start=1
                     /transl_table=11
                     /product="hypothetical protein"
                     /protein_id="X:GGACKOCJ_00143"
                     /translation="MVKKDETESSALRRDWRSTARTREYFLSYRNEPYPTEKIVEGDF
                     WRKGEEDQISIEKEFSTYLKVNLGDSLSFLVGGVEVTGVIRNFRTVNWADMRPNFVVL
                     FSKGILEKAPSYYLSSLRIESEEKRYDLQKNLISKYPNLTIIDTDKAVRTFLGILEKI
                     SFTIQLMTGLILGASLLLVLTALNSSRKERIEETTLLRIIGGTSVFLKKVFLWEGILL
                     GTFSFLLALFLAWIASILIGKQVLEIEMSYPFFEYLFVYIFTIFATTSVYYLNLKGEW
                     KNPPVSFMKAI"
     gene            complement(1219..1503)
                     /locus_tag="GGACKOCJ_00144"
     CDS             complement(1219..1503)
                     /locus_tag="GGACKOCJ_00144"
                     /inference="ab initio prediction:Prodigal:002006"
                     /codon_start=1
                     /transl_table=11
                     /product="hypothetical protein"
                     /protein_id="X:GGACKOCJ_00144"
                     /translation="MKKFQGLFFTFTILISLFLIKDLSADGCYICTSGSTDLCRDYCR
                     YTGSDTFDNRKKCQDKGCKVGGTASCPTASNYKVCSAQINISTYKLFASN"
     gene            complement(2065..2613)
                     /locus_tag="GGACKOCJ_00145"
     CDS             complement(2065..2613)
                     /locus_tag="GGACKOCJ_00145"
                     /inference="ab initio prediction:Prodigal:002006"
                     /inference="similar to AA sequence:UniProtKB:Q8EBZ9"
                     /note="UPF0301 protein SO_3346"
                     /codon_start=1
                     /transl_table=11
                     /product="hypothetical protein"
                     /protein_id="X:GGACKOCJ_00145"
                     /translation="MEENYSGKILISNSSIVMDYFNRTVILMVEHDNQGAFGLVLNKR
                     QEASIGEVIQGIPDHVSRNLLIYSGGPVDPTFISVLHEDNKISQPGIEIIPGLYLARS
                     FDTLLELLKSSSKFHVFQGYSGWGAGQLETEMNRKSWVIHEASKDFVLNQDPETTWQE
                     ALRSKGGIYKYFVEHTKDPMLN"
     gene            complement(2637..3605)
                     /gene="yjhC"
                     /locus_tag="GGACKOCJ_00146"
     CDS             complement(2637..3605)
                     /gene="yjhC"
                     /locus_tag="GGACKOCJ_00146"
                     /EC_number="1.-.-.-"
                     /inference="ab initio prediction:Prodigal:002006"
                     /inference="similar to AA sequence:UniProtKB:P39353"
                     /codon_start=1
                     /transl_table=11
                     /product="putative oxidoreductase YjhC"
                     /protein_id="X:GGACKOCJ_00146"
                     /db_xref="COG:COG0673"
                     /translation="MTERVKLGVIGTGHMGQYHVNVAKTLNDATLVGIYDSDLERAKQ
                     IAEKHKTLAFSTIDELISKTDAVVIAVPTFLHHEIAKKALEANKHVLVEKPIAETTNQ
                     AKELVKIAGEKNLVLLVGHVERFNGAVLELSKIVKDPLLIESRRLAPSNSRIKDVGVV
                     LDMMIHDIDIVLNLVNSPVKKLSASGKKVSSDHEDVANVLLEFENGCLASITASRATQ
                     AKIRTLNITQKDVYIMLDFTDQEIELHRQATSDILLLSEEIKYRQESIVEKIFVHKDN
                     PLKQEHEHFIRCIRKEIEPIVNRNSDVSTLEIAYQILSEIHGTSNK"
     gene            complement(3891..5009)
                     /gene="dnaJ_1"
                     /locus_tag="GGACKOCJ_00147"
     CDS             complement(3891..5009)
                     /gene="dnaJ_1"
                     /locus_tag="GGACKOCJ_00147"
                     /inference="ab initio prediction:Prodigal:002006"
                     /inference="similar to AA sequence:UniProtKB:P08622"
                     /codon_start=1
                     /transl_table=11
                     /product="Chaperone protein DnaJ"
                     /protein_id="X:GGACKOCJ_00147"
                     /db_xref="COG:COG0484"
                     /translation="MSERSYYDILGVSKSANDEEIKSAYRKLAIKYHPDKNKGNKESE
                     EKFKEATEAYEILRDPKKRQAYDQFGKAGVSGGAGGFGQGAYTDFSDIFGDFGDIFGD
                     FFGGGRSSGFGSGRRSGPQRGSDLRYNLEVSLEDAALGREYKIEIPRLESCVDCNGSG
                     ASKGSSPATCPDCGGSGQIRRTQGFFSVATTCPTCRGKGTIISNPCRSCGGQGLQEKR
                     RTINIKIPPGVETGSRLKVSGEGEAGPNGGPHGDLYVVTHIKKHELFERQGNDLILVR
                     KISLAQAILGAEIEVPTIDGKKAKMKIPEGTESGQVFRLKGHGMPYLGAYGKGDQHVI
                     VKIEIPKKITRRQRELIEEFARESGENIPGSKGKIFTK"
     gene            complement(5310..7250)
                     /gene="dnaK"
                     /locus_tag="GGACKOCJ_00148"
     CDS             complement(5310..7250)
                     /gene="dnaK"
                     /locus_tag="GGACKOCJ_00148"
                     /inference="ab initio prediction:Prodigal:002006"
                     /inference="similar to AA sequence:UniProtKB:B7J282"
                     /codon_start=1
                     /transl_table=11
                     /product="Chaperone protein DnaK"
                     /protein_id="X:GGACKOCJ_00148"
                     /translation="MSKEKIIGIDLGTTNSVVSVMEGGDPVVIQNSEGARTTPSIVAF
                     TAKGETLIGQFAKNQAITNAVNTIRSAKRFIGRRLNECESEMKHVSYKVIRSGNEGVK
                     FETSAGEFTPQEISARVLMKMKQTAEDYLGQKVTKAVITVPAYFNDEQRQATKDAGRI
                     AGLEVERIINEPTAAALAYGFDKKNVNSKIAVYDLGGGTFDISILELADGVFEVKSTN
                     GDTHLGGDDFDMAIMEWMISEFKNQTGIDISADKNTVQRLKEAAEKAKIELSGTMSTQ
                     INLPFITADASGPKHLDMTLTRAKFDQLTKSLVDRTRIPCENALRDAGLKASDINEVI
                     LVGGSIRIPAVQELVKQVFGKEPNKSVNPDEVVAIGAAIQGGVLAGEVSDVLLLDVTP
                     LSLGIETLGGVMTKLIERNTTIPTKKSQVFSTAADNQSAVSIHVLQGEREMASANRTL
                     GRFDLIGIPPAPRGVPQIEVTFDIDANGIVHVSAKDLGTGKEQKIRIESSSGLSEDEI
                     QKMVKDAEAHAAADKAQREVIEAKNELDTLTYSLEKTVNEAGDKIGANEKQLATDEIK
                     RAREAIESNDKARIESAKASISKIATDIASKVYSQSAPEAEQAAAGGPNGSTGSNDQG
                     NSTNNGEKVVDADYTVVDDEKK"
     gene            complement(7285..7923)
                     /gene="grpE"
                     /locus_tag="GGACKOCJ_00149"
     CDS             complement(7285..7923)
                     /gene="grpE"
                     /locus_tag="GGACKOCJ_00149"
                     /inference="ab initio prediction:Prodigal:002006"
                     /inference="protein motif:HAMAP:MF_01151"
                     /codon_start=1
                     /transl_table=11
                     /product="Protein GrpE"
                     /protein_id="X:GGACKOCJ_00149"
                     /translation="MAETSNNKTSEEAKANGKKSQSETLEESKLENMNSEESTETTQT
                     ESMETAETETSLQTELESAKKEIESLKDSWARERAEFQNFKRRSAQEFVSIRKEAVKS
                     LVSGFLNPIDNLERVGATQTNSEELKPFVDGVTMILKEFYSVLEKSNVIRFDPKGEPF
                     DPMSMEALSSEEGDQYSEETVIDVYQPGYYYKENEDKFTLRPARVRIGKPKS"
     gene            complement(7937..8965)
                     /gene="hrcA"
                     /locus_tag="GGACKOCJ_00150"
     CDS             complement(7937..8965)
                     /gene="hrcA"
                     /locus_tag="GGACKOCJ_00150"
                     /inference="ab initio prediction:Prodigal:002006"
                     /inference="similar to AA sequence:UniProtKB:P30727"
                     /codon_start=1
                     /transl_table=11
                     /product="Heat-inducible transcription repressor HrcA"
                     /protein_id="X:GGACKOCJ_00150"
                     /db_xref="COG:COG1420"
                     /translation="MDLTERHKRILKALVDEFIQENRPVGSKTLFDKHDIGLSPASIR
                     TVLKDLEDFGYLASKHTSGGRIPTERGYRFYVDSLVILYELTLKEKQRIQQEYLKMQF
                     KLDQILKATASVLSSLSNAAGIVIGPAKNLDTLKHIELIHVRGDEILMILVMRSGTVL
                     HRNIFVDQNYSQEALYQVSKYLNDNLKGYDIYEIQNVIIPKLMIRKDGPEDFIRIADL
                     ISSAMTPDNSEVTLYIDGFKNLYANFRDEEQQLSQVLSLLDDQGFLKAFFSEYIDQDG
                     VFTIIGKDGDRSMSGVSIITSNYKMGEKKIGALGIIGPQRMDYNRALPLVDFTSKLVS
                     EMVTRISK"
     gene            complement(10223..10849)
                     /gene="arsC"
                     /locus_tag="GGACKOCJ_00151"
     CDS             complement(10223..10849)
                     /gene="arsC"
                     /locus_tag="GGACKOCJ_00151"
                     /EC_number="1.20.4.4"
                     /inference="ab initio prediction:Prodigal:002006"
                     /inference="protein motif:HAMAP:MF_01624"
                     /codon_start=1
                     /transl_table=11
                     /product="Arsenate reductase"
                     /protein_id="X:GGACKOCJ_00151"
                     /translation="MNDLFEPLKLFLKNRETEYSLISDFRRETLLKFSKNIKQEISKN
                     NFAKLLFVCTHNSRRSQIAQMLAYASAKYLGIQSIQTYSGGTEVTEFFKNSVQALINI
                     GFQIEQNYEKNQNPKYSVTISTKHEPILGFSKLYSDSINPNEKFIAVMVCSSADESCP
                     FVPGADARISLPYPDPKIYDDTDEVLQRYIETCQIISREILFAFQNVK"
     gene            11241..13049
                     /gene="spoVD"
                     /locus_tag="GGACKOCJ_00152"
     CDS             11241..13049
                     /gene="spoVD"
                     /locus_tag="GGACKOCJ_00152"
                     /inference="ab initio prediction:Prodigal:002006"
                     /inference="similar to AA sequence:UniProtKB:Q03524"
                     /codon_start=1
                     /transl_table=11
                     /product="Stage V sporulation protein D"
                     /protein_id="X:GGACKOCJ_00152"
                     /db_xref="COG:COG0768"
                     /translation="MNSRKTRLTILFSFLCILFCVLIGRVIFLTFWNEREVVLKTGDR
                     IMRGAIYDRRGIELAMTVDSATIGIYPANIYDPNFTAVQLAPYLDMSAEKIEAMIREK
                     SRYFLLKREIDESLGNKIMDLALPGVRREKEYKRVYPHGNLASSLIGFTGMDDDRALS
                     GLEVQYNQDLMTPTESDSSRGSNLHLTIDGLIQYKLEKALGKRFEETGSKKAIGILME
                     INTGKVLASASFPAFDPNQYNESGEDSHTNWAIRHVYEPGSTMKIFLASVLFNENLIR
                     SDEKFHCPGYVEFGKIKIKCTEAHGHLNLEEILQYSCNVGIIKASQKIPETLLYDYMK
                     KFQFGEKTGFLPNESVGYFPPLKKWTPATSMFMAIGQGISVTPIQLVASAASVVNGGR
                     MLIPRVVSHFSDSYGEILHEFKTQETPIGIRDYTTEKILRAMTRVVQSGTGKNAYIQE
                     YSIAGKTGTGQKAVSGKGYVEGLWSASFLGFFPAERPKIVGLILFDEPKGGTHSGGGL
                     AAPVFKEVVENIIPIIEQGERTLNVSLKRFQRKNTKTTNVDGIPDLIGKSKREVLEIV
                     RPLGISVKFHGSGFCYEQEPAPGKKIENGRLNLYFK"
     gene            13068..15212
                     /locus_tag="GGACKOCJ_00153"
     CDS             13068..15212
                     /locus_tag="GGACKOCJ_00153"
                     /inference="ab initio prediction:Prodigal:002006"
                     /codon_start=1
                     /transl_table=11
                     /product="hypothetical protein"
                     /protein_id="X:GGACKOCJ_00153"
                     /translation="MIYSTSSVLEKNLKSLSVVFPSIREKVLKSIATSSSNLFQLEGT
                     DISISPVISITQSSASISQISTFNSSLEIKTSKTGHPVLIADGIALHSLIDPITESKR
                     LLEGLKKEDEERVFLFFGAGIGYVIQESLKFKNVTAVWMEVSPEILRYALSIFDYSDF
                     LESGRLRILLSPILEEDLYSAFRGISGFPISFIPHRGSNHWKKNSYEELRFISESFFH
                     KKDVNISTLTRFEKIWTRNFISNLPQLTSMEPIRSLFGICQGKADVLVCGAGPSLILS
                     LNDIKTYRKNLVLIAVDTALMVLWNFGIDPDLVFSVDPQVLNTKYLEGYNGNAKIVFD
                     PTSSYHSLRLPGKFKNGFFTSSPFPLIRILSSKPEEEIGAVDFGGSVSTNAVSLAEKM
                     EARNILLVGQDLSFPNKLAHCKGAVLEERFNHIESRKLRREYHNHKQMTALPVKKAAS
                     IQGGEVRTNEKLLIFKKWFEEHPKKNLWFNFGKDGVVLNGIPNSDFLKYIQENECDLR
                     FVESIRSQILFISEKGLESDFQSNFLKEKTTLEKDGEDSSNYKSNLSQASVSKTNSFS
                     KNEDDLAQNFSRFMLKKKILSELNVLSDQLKVFIEKVTQGRILSDRLYLQVKEENRFK
                     DQILKNLKEMDRIDEEVSSRKGLTEILGLSIQRTVLMITEGYEGGLTLEEKKNERLGI
                     AKKSFLLYQGLEEACKLHSKLILKTIQLMKLS"
ORIGIN      
        1 gtaattggag ctagattatc taagatcaac ggcgaggtgg taaaaaaaga cgaaaccgaa
       61 tcttccgcgt taagaagaga ttggagatcc accgcgagga cgagagaata ttttctttcc
      121 tatagaaatg aaccgtatcc tacggaaaaa atagtggaag gagatttttg gagaaaagga
      181 gaagaagatc agatttcaat cgaaaaagaa ttttctacat atctaaaagt taacttagga
      241 gatagtcttt cgtttttggt cggtggagtt gaagtaacag gcgttatacg aaattttaga
      301 accgtaaact gggcggatat gagacctaat tttgtggttt tgttttccaa aggaattttg
      361 gaaaaggcgc ctagttatta tttgagttct ttaagaatcg aatcagaaga aaaaagatat
      421 gaccttcaaa aaaatctcat ttcgaaatac ccgaatttga caatcatcga tacggataaa
      481 gctgtgcgta cgtttttagg aattttggaa aagatttcct ttacaattca gctgatgacc
      541 ggattgattt taggcgcttc tttattgctc gttttaaccg ctttaaattc aagccgtaaa
      601 gaaaggatcg aagagactac tttattacgt attatagggg gaacttctgt ttttttaaaa
      661 aaagtttttt tgtgggaagg aattcttttg ggtacgtttt catttttgtt ggctttgttt
      721 ttggcttgga ttgcgagtat tttaataggt aaacaggttt tagaaataga aatgtcttat
      781 ccattttttg aatacttgtt tgtttatata tttacgattt ttgcaactac ttcggtttat
      841 tatctgaatc tgaaaggaga atggaaaaat cctcccgtga gttttatgaa ggcgatttaa
      901 aatttgattt tattatttta aatttttata ataaactttt aattttatcg tggttacaaa
      961 atgagaatat tgtttcttct ctgtaaaaca acaagtctag aaaaacggat tccttacttc
     1021 gaaaccacgt tgttaaacag aacagaattt taagtaacgt gagttcgtgg agaaaatctg
     1081 ggagaatcgc tcgcgttaca agttgtgagg gattagtggc gagtggttaa aaactttata
     1141 aagttcccta atccctagct cctaaccact cgttacttga attactttcg ccttttttaa
     1201 tattgattga gagttttatc aatttgaagc gaaaagtttg tatgtcgaaa tattaatttg
     1261 agcggaacaa accttataat tggaagcggt aggacaagaa gctgttccac ctactttaca
     1321 acctttgtct tgacattttt ttctgttatc aaatgtatca gaaccggtgt atctgcaata
     1381 atctctacaa agatctgtag aaccagaagt acaaatataa caaccatctg cggaaagatc
     1441 tttaattaga aataaagaaa ttaaaatcgt gaaagtaaaa aacaggcctt gaaatttttt
     1501 cataccttaa ccccttgatt gatgatctta gaaattttaa ctttgttgta aaggttaaaa
     1561 agactttgga attgtcttaa agtttcaaaa aagttaaacg agtatgttcg tttagtaaat
     1621 gttaaaggac attagagtta ttgaaaaatt caataatgaa gattaacaaa attgattgaa
     1681 tcattcattt caatcaaata gaaataaacg gagaattcat ttttaactct atttataaaa
     1741 tctaaaaaac tgggagtaat gtgtaaaaaa attttagaac tagttcctac gtttgcaaag
     1801 atgatttata cttaaagttt atcccaaaac cataaagatt gaaatattca cacaattctt
     1861 aacagtgaca aaaatctaga atcgccagtc aaagcgatgg ccttcacatt cattttttgc
     1921 agcaaaaata aactttgata gaacggattt tttatatcga actcaagtta agagaatctt
     1981 tataaaacga atttttaatt tgatgacgat caccaaacga cgatttcata cagaaatcta
     2041 ataagacgat cagaggttcc ttctttaatt taacataggg tcttttgtat gttctacgaa
     2101 atatttataa attccaccct tgcttctgag agcttcttgc caagtagttt caggatcttg
     2161 atttaaaaca aagtctttag aggcttcgtg aattacccag gacttgcgat tcatttccgt
     2221 ttccaattgc cctgcacccc agccagaata accttggaat acatgaaatt tggaagaaga
     2281 ttttaataat tctagaagag tatcaaaact tctcgcaaga tataaacccg gaattatttc
     2341 gattcccggt tgggaaattt tattatcttc atgtaatact gaaataaatg taggatctac
     2401 tgggccacct gaatagataa gtaagtttcg gctaacgtga tccggaatac cttgaattac
     2461 ttctcctata gatgcttctt gtcttttatt gagaactaaa ccaaaggctc cttgattgtc
     2521 atgttccacc attagaatga cggtccgatt aaaataatcc atgacgatcg aagaattgga
     2581 gattaaaatt tttccgctgt aattttcttc catattttaa ccaattttag actggattac
     2641 ttattagaag ttccgtgaat ttccgaaaga atttgataag caatttctaa agtagaaacg
     2701 tccgaatttc tattcacgat cggttctatt tcttttctga tacaacggat aaaatgttcg
     2761 tgttcttgtt tgagaggatt gtctttatga acgaatattt tttccacgat tgattcctgg
     2821 cgatatttga tctcttcgga taaaagaaga atgtccgaag tggcttgtct atgtagttct
     2881 atttcttgat ccgtaaaatc gagcatgata tagacgtctt tctgagtgat attcaaggtt
     2941 ctaatttttg cttgagttgc tctggacgca gtaatacttg ctaggcatcc gttttcaaat
     3001 tcgagtaaca catttgcaac gtcttcgtga tcggatgata cctttttacc tgaggcagag
     3061 agttttttaa cgggagaatt taccaggttc agcacaatat caatatcgtg aatcatcata
     3121 tctaggacaa ctccgacgtc tttaattcta gaattagagg gagctagtct tctagattct
     3181 atcaacaaag gatcttttac aattttactt aattctaata ctgctccgtt aaatctttcc
     3241 acgtggccta caagaagaac taaatttttt tccccagcga tttttacgag ttccttggct
     3301 tgattggtag tttcagcaat aggtttttcg actaatacgt gtttgttggc ttctaatgct
     3361 tttttggcaa tttcatgatg caaaaaagta ggaactgcaa ttacaaccgc atctgttttt
     3421 gaaattaatt cgtcgattgt agagaatgct agagttttat gtttttctgc gatttgtttt
     3481 gctctttcta aatccgagtc gtaaattcca actagggttg cgtcgttaag ggttttggca
     3541 acgtttacgt gatactggcc catatgaccg gttccgatca cgccgagttt aactctttct
     3601 gtcattgtat ttccttttag ttttgcgatc aggttgtgtt tttcgaaaaa tggtttctcg
     3661 aatttttacc aaggtttgtc ctaaaaattt tacagtttgg taatttctta tcattaagaa
     3721 atagataaga ttaggaccca actttaaata atctctataa aatctgaaga caacgatcgt
     3781 ccaattaaat tcctatcatt ttatgatcat caaatttata aagatgcctt tagtaaaaac
     3841 cgatcttttt gtattctcaa ataaaagaat gaaaaaagat cgaaatcctt ttactttgta
     3901 aagatttttc ctttggatcc tggaatgttt tctccagatt ctcttgcaaa ttcttcgatc
     3961 aattctcttt gtcttcttgt aattttttta ggaatttcaa tcttcacgat tacgtgttga
     4021 tctccttttc cataggcacc tagataaggc attccatgac ctttcaaacg gaaaacttgg
     4081 ccggattccg ttccttcggg aattttcatc tttgcctttt taccatcgat cgtaggtact
     4141 tcgatttctg cacctaagat tgcttgagcc agagaaatct ttcgaactag aattagatca
     4201 tttccttgac gttcgaaaag ttcgtgtttt ttgatatggg ttacaacata taaatcgccg
     4261 tgaggtccac cgtttggtcc ggcttctcct tccccagaaa ctttcagtct ggaaccggtt
     4321 tccactccgg ggggaatttt gatattgatt gttctacgtt tttcttgaag gccttgtccg
     4381 ccgcaagatc tgcaaggatt ggaaatgatc gttccttttc ctctgcaagt aggacaggtt
     4441 gtagctacgg aaaaaaatcc ctgtgttctt ctgatttggc ctgaaccgcc acaatcggga
     4501 caagtagcag gtgaacttcc tttactcgct cctgaaccgt tacaatctac gcaagattct
     4561 aaacgtggaa tttcaatttt gtattctcta ccgagagccg catcttctag ggaaacttct
     4621 aagttataac gtaaatcgga acctctttga ggaccagatc ttcttccgct tccaaaaccg
     4681 ctgctcctgc ccccgccaaa gaaatcaccg aaaatatctc caaagtctcc gaagatatct
     4741 gaaaagtctg tataggcccc ttggccaaaa cctccagccc ctccgctgac gccggctttt
     4801 ccgaattgat cataggcctg acgtttttta ggatctctta gaatctcgta ggcttcggtg
     4861 gcttctttaa atttttcttc ggattcctta tttcccttat tcttatcggg atggtatttg
     4921 attgctaatt tacgatacgc ggatttgatt tcctcatcat tagcgctctt ggaaacccca
[truncated: 8,915,298 more chars]
