# Supplementary material for: Horizontal transfer of the rfb cluster in Leptospira is a genetic determinant of serovar identity
Source: Life Sci Alliance. 2022 Dec 9;6(2):e202201480. doi: 10.26508/lsa.202201480 (PMC9736851; doi:10.26508/lsa.202201480)
Supplement: Supplementary file 9 [file LSA-2022-01480_Supplemental_Data_3.zip › Supp_Data_2-rfb_sequences/sequences_used_Fig_5C/Balcanica_5085355.gbk]

LOCUS       LMONKCOO_1            114914 bp    DNA     linear       08-DEC-2021
DEFINITION  Genus species strain strain.
ACCESSION   
VERSION
KEYWORDS    .
SOURCE      Genus species
  ORGANISM  Genus species
            Unclassified.
COMMENT     Annotated using prokka 1.14.6 from
            https://github.com/tseemann/prokka.
FEATURES             Location/Qualifiers
     source          1..114914
                     /organism="Genus species"
                     /mol_type="genomic DNA"
                     /strain="strain"
     gene            complement(449..1687)
                     /locus_tag="LMONKCOO_00001"
     CDS             complement(449..1687)
                     /locus_tag="LMONKCOO_00001"
                     /inference="ab initio prediction:Prodigal:002006"
                     /codon_start=1
                     /transl_table=11
                     /product="hypothetical protein"
                     /protein_id="X:LMONKCOO_00001"
                     /translation="MNRFLTTRLISTLAIISFAVNCGSSGSTRGKKKEFYEKEGNKVT
                     VIGEAPIYNGDKQIAKQRALKDAKINAVRKVIGEEISNKSKASDGESLGSSLLSKTDA
                     FVKSYDIIDEAEGKIDTQPMLKLTVRCEVEESKISTAVDNLLADVGNPRVAVLVLGKV
                     GGMPVAPASANNFGEAEIIKALKKNGNKIIDPALTAKKVSKTQVDAENVEGSPLIKIL
                     AEALQAEVLVLGTVETEDQQPLDSVNGKALERTIYNTAATGTYKVVLLWGDGKIVDSG
                     SADGRGADITQKVSREKAISEWATSVSKKVNAQLKEEWFNLTENNPIVLKFTGLSADE
                     ATKFKDDLTEFTAAKEVNVRTSDTNGSEWEVIYPGKDSLFQEELVYKKDRGFSFLATK
                     TLEVKSASRGVVNLEFKPLK"
     gene            1757..3019
                     /locus_tag="LMONKCOO_00002"
     CDS             1757..3019
                     /locus_tag="LMONKCOO_00002"
                     /inference="ab initio prediction:Prodigal:002006"
                     /codon_start=1
                     /transl_table=11
                     /product="hypothetical protein"
                     /protein_id="X:LMONKCOO_00002"
                     /translation="MLNTKINKKFFLSVIFFLLFPSIACAEKSFRKHISDSKYVPSEI
                     EFYTNVLPGLSGKNVILITNPSGIGRSPERILREFKKHNVKIKHLIGLEHGFLGLEED
                     FSKSPVTVDEFFNLPIYHIYRVKNAELPAILKGTDVILFDVQDMGMRCYTYLTVLKRI
                     MDGIPDSKNTKLIVLDHVNPALYLKGRGEMIDKRFLNFAGEFPSLFFGGLTLGESAAY
                     YNAEYLENRIQLEIISPKNAKRSFDWDKEGIPWITPSPNLPTVDSAINYLGLVLLEGV
                     NVSVGRGTTAPFVYFGAPWMIEPEKLAEELNQNSGGDYYYQTVFFKPVFGPYKNEICR
                     GLRLTVVNRKYDPLKMVFQLIVVLKSNYKEFKWRSYPDGTYNIDFLWGTESFRKAVDS
                     GKSYDQYSKYLNSAEKEYNEKIKKYYLY"
     gene            2988..3662
                     /locus_tag="LMONKCOO_00003"
     CDS             2988..3662
                     /locus_tag="LMONKCOO_00003"
                     /inference="ab initio prediction:Prodigal:002006"
                     /codon_start=1
                     /transl_table=11
                     /product="hypothetical protein"
                     /protein_id="X:LMONKCOO_00003"
                     /translation="MRRSRSIIFIKMDIKYGVFLSTIVFCGLFSFLNISVFAQNSDWK
                     EYSLRELVGRLKYYTYAKVAQSLKKEYTIDQEQVWEDGVCTIPVPPLPGPFFCGLLKQ
                     QAPSESQKLPETMSSSPISEKLPTSASETLSRGFNPSLKVYKNIQLYSGTTISGKNVV
                     KIDSEENPGEFLRAFYLNTGQLSHYEFQDRILIFDWVGSKLNAILEVKTDPIRRPLGG
                     REISFP"
     gene            3659..4510
                     /locus_tag="LMONKCOO_00004"
     CDS             3659..4510
                     /locus_tag="LMONKCOO_00004"
                     /inference="ab initio prediction:Prodigal:002006"
                     /codon_start=1
                     /transl_table=11
                     /product="hypothetical protein"
                     /protein_id="X:LMONKCOO_00004"
                     /translation="MKQIASGFLRMMDHQGIDPVRYIWVTATYDLDSSEKQEARIQEN
                     STILNYLNKKIRLEFTGKIRCVSCGRITKKSFNQGNCFTCFQTLAENDLCILRPDTCH
                     FHLGTCREPDWGESHCFISHTVYLANSSAIKVGITKENPVSNRWVDQGAVQGIPLVEV
                     VSRRDAGIIEKELSKVLSDRTTWQKMVAGDPEPVDLIERKKEFIQKIEEFDFDLDYKI
                     STQETPTNIRYPIRSYPQKIQSLAPEKNPLIEDVLTGIKGQYLLFQSGVINIRAYGGY
                     ETVLSAE"
     gene            4768..5625
                     /gene="bepA_1"
                     /locus_tag="LMONKCOO_00005"
     CDS             4768..5625
                     /gene="bepA_1"
                     /locus_tag="LMONKCOO_00005"
                     /EC_number="3.4.-.-"
                     /inference="ab initio prediction:Prodigal:002006"
                     /inference="similar to AA sequence:UniProtKB:P66948"
                     /codon_start=1
                     /transl_table=11
                     /product="Beta-barrel assembly-enhancing protease"
                     /protein_id="X:LMONKCOO_00005"
                     /db_xref="COG:COG4783"
                     /translation="MLSMKRFFSKIFLLSTFFLFSACDAIIDSVVPIELDLQIGKSFL
                     ENAKDGKEGMHILKNVVLEKYVKSVSDRILKSDQIKYKKEFPYKISILDDDDTINAVC
                     TPGGYIFVYTGLLKLIQDEATLAAIIAHEIAHAEKRHSVKQIISSLGIYFTIYIGLTI
                     FLGSDAANLINLGSRIGGEILTLANSRSSEAEADSMSFEYLKSTKYYPGALESFFILI
                     EKKEKEEGGTSPDKRIIKFLSTHPLNDERIAENAKRLKSIGNPKATRENLYTERYQAV
                     MKRTFGEED"
     gene            5848..7041
                     /locus_tag="LMONKCOO_00006"
     CDS             5848..7041
                     /locus_tag="LMONKCOO_00006"
                     /inference="ab initio prediction:Prodigal:002006"
                     /codon_start=1
                     /transl_table=11
                     /product="hypothetical protein"
                     /protein_id="X:LMONKCOO_00006"
                     /translation="MRLEQKLKRWVGAGLIASEQSDAILNFEETRKTPYLYYSFIILG
                     VIVIGIGVIAIIAANWEEIHDFVKLGVGLSILALTAGLAFWKRENPNLLTVFIVLESI
                     LILGMIGLVSQVYHLEGKYYEAAKLWCILTFLFLIATDSKTLIHLWLIGFQIAVTGWI
                     FEQIEHRGGHERGYYWNTYYYYSIVGFTGIWLAAEKFILESRRATLFFWAVLFLIAGT
                     FFRGFFQNWSNDYDNLSENVKYFGYTTDFPWLIVGLRLFVLVPLFYLLFYNRDISSNQ
                     KKSLSVSLFLLFLLYFPHPFRYVLAESIGSHIWNYSVRLLPSFLFILFWLGIASSFRN
                     HKKIFDLSLAIVGIRFLYFYFDLLGTLTYTGFGLIISGLLIIGLTIGYLKYKSKVRIL
                     LRGEE"
     gene            7091..7166
                     /locus_tag="LMONKCOO_00007"
     tRNA            7091..7166
                     /locus_tag="LMONKCOO_00007"
                     /product="tRNA-Leu"
                     /inference="COORDINATES:profile:Aragorn:001002"
                     /note="tRNA-Leu(caa)"
     gene            complement(7537..8424)
                     /gene="garR"
                     /locus_tag="LMONKCOO_00008"
     CDS             complement(7537..8424)
                     /gene="garR"
                     /locus_tag="LMONKCOO_00008"
                     /EC_number="1.1.1.60"
                     /inference="ab initio prediction:Prodigal:002006"
                     /inference="similar to AA sequence:UniProtKB:P0ABQ2"
                     /codon_start=1
                     /transl_table=11
                     /product="2-hydroxy-3-oxopropionate reductase"
                     /protein_id="X:LMONKCOO_00008"
                     /db_xref="COG:COG2084"
                     /translation="MKKHTISIIGTGIMGRGIASNLAKADQNLRLYARNKLKIADLIS
                     DNVQIFDSPMEAVKNANLVILCLTEDTVIEKEVITSGLLETKPPIILDCGTTSLSMTF
                     RLAKLCSAKQIRFYDSPMTGSKNAARDGQILFMIGADQADVSDIGFFFEICGKNTVYC
                     GQVGGGQKAKLALNMIQAGIFQIYMEGFELAKNSGVEPEILKDILLGSAAKSGIAEFK
                     FPFVFSGNYETHFSLKNMRKDVYHAMELAKENKTNLSLCQNLPEIYDAGMNAGFGEND
                     FCSLNEVTAKIRPPKSENP"
     gene            complement(8448..9197)
                     /locus_tag="LMONKCOO_00009"
     CDS             complement(8448..9197)
                     /locus_tag="LMONKCOO_00009"
                     /inference="ab initio prediction:Prodigal:002006"
                     /codon_start=1
                     /transl_table=11
                     /product="hypothetical protein"
                     /protein_id="X:LMONKCOO_00009"
                     /translation="MSSLRYLLVGVIFTVAISVVGYFTIITEGGPVKKRGEFMKVTFR
                     NAEGIKIGNKVTVQGVPFGYISAIRLIQIDENGVEVSAGETGIGTRVEITMLLREKIQ
                     LYDNYDIIIKNESLLTGRVISIDPGTMDPESERLKTRSTPVTMIDYKAAGTLKGRVLQ
                     DPLVSLSELISENRGDIRKTFSNIADITTKINTGDGSLGRLINNDDVHKNVNTVLTDA
                     QIVLRELREGLEDTREQAPVTSFIRAALSAF"
     gene            complement(9229..9993)
                     /gene="mkl"
                     /locus_tag="LMONKCOO_00010"
     CDS             complement(9229..9993)
                     /gene="mkl"
                     /locus_tag="LMONKCOO_00010"
                     /inference="ab initio prediction:Prodigal:002006"
                     /inference="similar to AA sequence:UniProtKB:P9WQL5"
                     /codon_start=1
                     /transl_table=11
                     /product="putative ribonucleotide transport ATP-binding
                     protein mkl"
                     /protein_id="X:LMONKCOO_00010"
                     /db_xref="COG:COG1127"
                     /translation="MEQFAIELKNVHKSFGKRKILSGMDLHVKKGETLVILGPSGTGK
                     SVTLKHITGLLEPDAGDCFIFGESISRVSLNVKKKLRARMGVLFQFGALINWLTVFDN
                     VALPLREHKLASKEKIQEIVMQKLKLVDMVIAKDNFPNDISGGMKKRVGIARAITTNP
                     EIILYDEPTSGLDPVMSNVINELVLKIQKETGAAQVVVTHDMSSAYMIADRISFVYKG
                     KIVFTGTPKELQNSDNELIQQFIQGKTTGPMILESK"
     gene            complement(9997..10776)
                     /gene="mlaE"
                     /locus_tag="LMONKCOO_00011"
     CDS             complement(9997..10776)
                     /gene="mlaE"
                     /locus_tag="LMONKCOO_00011"
                     /inference="ab initio prediction:Prodigal:002006"
                     /inference="similar to AA sequence:UniProtKB:P64606"
                     /codon_start=1
                     /transl_table=11
                     /product="Intermembrane phospholipid transport system
                     permease protein MlaE"
                     /protein_id="X:LMONKCOO_00011"
                     /db_xref="COG:COG0767"
                     /translation="MTEPIKEKLTEFFYASGFTILLVYESILNLPHGFFKRKEILDQM
                     YITGVGSISVVSIVAIFTGMIMSLNTGLGLKDFGAEGQIGLLMTITLTREMSPFMTAL
                     ILAASIGSAMAAEIGTMKISEEIDALEVMSIDPVRYLIFPRILGFSIMVPVLCVYSTI
                     LGILGGAIVGYFQLGIDYFTYFRDVFDRVASIPGLKDLYVGILKGFIFGVIVSAISCS
                     HGLRTSGGAIGVGRATRESVVTSFLMVIFTGYMITALLYRD"
     gene            complement(10773..12302)
                     /locus_tag="LMONKCOO_00012"
     CDS             complement(10773..12302)
                     /locus_tag="LMONKCOO_00012"
                     /inference="ab initio prediction:Prodigal:002006"
                     /codon_start=1
                     /transl_table=11
                     /product="hypothetical protein"
                     /protein_id="X:LMONKCOO_00012"
                     /translation="MQSPTNKTTCSNRNTVFRRTTTKKNRDLSQEKFPKKNGFISKFW
                     KKFRIFCIVILITYSGNIFSEYPSKPVGEFKSEYDQFWFLYQKEIRAGESEVIFRPFY
                     SSYKEEKSAYRFQTVLYPIYYSEETKYWKVWTFLFLFSGTSMLHEDVGEDSDVLTPLL
                     FWGWGDTVREKYFGFFPFAGKLRNKIGYSELSFVLFPLYTNWKYKDYEATSILWPLFL
                     YASSETREEFRIFPLYSKKIHRGKYERFSFLWPIFQWGTTFQDKREPVHYKLFFPLFG
                     FKDSEAGNMKSRGFLIIPLLGSFIGYGYDKRTGEKDFNALFFLFQYGTNQDEDYGKLI
                     LFPFFGHYRFASKQTTFITPFYFHLQTDTYHIQSDDTFLIPFYFNSKRKYVQWDRDES
                     YLKLWPVFKYQKDREGNMIWNVLSLFPIKSEVVDRIWDPLWSILEYQKLSNGEKRVSV
                     LMRAYTQRWTSTEFHASIPFVLELSLTPEKTSWKFLYGLIGYERIESNRNLQLLWFIK
                     I"
     gene            12306..13268
                     /gene="ddl_1"
                     /locus_tag="LMONKCOO_00013"
     CDS             12306..13268
                     /gene="ddl_1"
                     /locus_tag="LMONKCOO_00013"
                     /EC_number="6.3.2.4"
                     /inference="ab initio prediction:Prodigal:002006"
                     /inference="protein motif:HAMAP:MF_00047"
                     /codon_start=1
                     /transl_table=11
                     /product="D-alanine--D-alanine ligase"
                     /protein_id="X:LMONKCOO_00013"
                     /translation="MGHSVKPILLTQDGGWVVPLQYRISIPYEAVNSSDLFEEEFQKT
                     NGVSKMDFISNLDADIVFLGLHGGKGEDGSIQGFLRVLGVPYTGSGVAASALAMDKTR
                     ANQIFLQSGQKVAPFFEVEKLGYTNSPEETVIKLMSLGFPQFLKPVEGGSSVSTYKIT
                     NQEQLSRQLALIFESDSKVMSQSFLAGTEVSCGVLERYRNGKLERIALPATEIVPGGE
                     FFDFESKYKQGGSREITPARISKQEMTRVQELAIDAHTSLGCRGYSRSDFIIVGGEPH
                     ILETNTLPGMTETSLIPQQAKAAGITMEEVFADLIEIGLKHSIH"
     gene            complement(13273..13890)
                     /locus_tag="LMONKCOO_00014"
     CDS             complement(13273..13890)
                     /locus_tag="LMONKCOO_00014"
                     /inference="ab initio prediction:Prodigal:002006"
                     /codon_start=1
                     /transl_table=11
                     /product="hypothetical protein"
                     /protein_id="X:LMONKCOO_00014"
                     /translation="MTPLEKKTSIDLALKERPDFAYILDLIPAGSRVLDLGCGNGTLL
                     YLLKEKGIRGQGIEKDEDCIVECIQRGVYVHHGDIDEGLEHHQDKRFDFVILNQTIQE
                     TRNPGEILKESLRIGKKVIVAFPNFGHWNVRWTILTTGKTPVTDLLPYRWFNTPNLHF
                     LSVLDFIEFCEIQKFKIEDKAYFRDLSRVKFRPNFFSKLALFVIS"
     gene            complement(13887..14993)
                     /gene="metXA"
                     /locus_tag="LMONKCOO_00015"
     CDS             complement(13887..14993)
                     /gene="metXA"
                     /locus_tag="LMONKCOO_00015"
                     /EC_number="2.3.1.31"
                     /inference="ab initio prediction:Prodigal:002006"
                     /inference="similar to AA sequence:UniProtKB:Q8F4I0"
                     /codon_start=1
                     /transl_table=11
                     /product="Homoserine O-acetyltransferase"
                     /protein_id="X:LMONKCOO_00015"
                     /db_xref="COG:COG2021"
                     /translation="MNESGSIGIIETKYAEFKELPLKNGSILSPVVIAYETYGTLSPS
                     KNNAILICHALSGDAHAAGYHSESDKKPGWWDDYIGPGKSFDTNQYFIICSNVIGGCK
                     GSSGPLSIHPKTGTPYGSRFPFVSIQDMVKAQKLLVEFLGIDKLFCVAGGSMGGMQAL
                     EWSIAYPDSLLNCIVMASTAEHSAMQIAFNEVGRQAILSDPNWNNGLYDENSPRKGLA
                     LARMVGHITYLSDDKMREKFGRNPPRGNILTTDFAVGSYLIYQGESFVDRFDANSYIY
                     VTKALDHYSLGKGKELTAALSTATCRFLIVSYSSDWLYPPAQSREIVKSLEAADKRVF
                     YLELQSGEGHDSFLLKNPKQIEILKGFLENQSSP"
     gene            15140..15286
                     /locus_tag="LMONKCOO_00016"
     CDS             15140..15286
                     /locus_tag="LMONKCOO_00016"
                     /inference="ab initio prediction:Prodigal:002006"
                     /codon_start=1
                     /transl_table=11
                     /product="hypothetical protein"
                     /protein_id="X:LMONKCOO_00016"
                     /translation="MDQLWICVEACRIELLGRIFFLRARSQNCLLNVRVPTETVALAF
                     FPLV"
     gene            15523..17286
                     /locus_tag="LMONKCOO_00017"
     CDS             15523..17286
                     /locus_tag="LMONKCOO_00017"
                     /inference="ab initio prediction:Prodigal:002006"
                     /codon_start=1
                     /transl_table=11
                     /product="hypothetical protein"
                     /protein_id="X:LMONKCOO_00017"
                     /translation="MFIPSESWVRILGLALVRSDNKARLYDARFFKESSVTRSDMFKR
                     LKYYFTFLFLFFTVQTGIQAQLWTPPGRQYMHPTDPFTYDLGINKYQKDYYLYVAPTV
                     NLNFGGDFGASLTVPLNFLIYDVDPKQENSRIGKLRSFDYNEKSDYLRLINNIWFGQF
                     GKYTPGEITYSAYIGKLFDGYIGHGTIVNRYVNNQRLDVYNVGLQADMNSDYGGVQVF
                     SNSVYTREVSSARVYIRPFAVGFKLFDIITGRSKFLTMLTIAQGNVADEAGRRKVYEE
                     VGAEEKESYRALIENQKTQEKKEEMIPADKKPEKPQNLKELFNQDNFANRFAIGYTTA
                     FDNKAPLELKFDSTGEFRVNESNNPLVKSTEKLTVTGFDLEYKLLTAKYIELTPYYDV
                     NKIKQIENAKGTHYGAILRLGGKDIYVRVKPEYRNMTSTYIPMYFDSFYELERYQSNL
                     QSHIPQTKLEVAKLADPDGPKIKGHFTTVLFNFYKFAVESNYENYSGPDNSRVFLGVY
                     IPLGSMFLLNGYYIKKGFDKSKEAFKLDDRSQGALELAINLGIITVRLQNIRKWVYDT
                     ASGQYEAQDEQKVMFSGGLSF"
     gene            complement(17275..18057)
                     /locus_tag="LMONKCOO_00018"
     CDS             complement(17275..18057)
                     /locus_tag="LMONKCOO_00018"
                     /inference="ab initio prediction:Prodigal:002006"
                     /codon_start=1
                     /transl_table=11
                     /product="hypothetical protein"
                     /protein_id="X:LMONKCOO_00018"
                     /translation="MNLLICKEEWRIAKSNRFSIQDPQKIQHICNILNKREGARLKAG
                     LIDTSLGKFILEKIESNRIVGIYKPILVPIPRFPEVHILLAINRPPTVRKILQLAGTW
                     GVSSIHFFVSRNSRREYLTSPVWNSTEIESELLEGMEQGKNIFLPKIHFDFKNRSETI
                     LLEKFKKVDFTFRFVLDRRGATLPQIIEEKKSDSNFGMPSKTPQLLVAIGPESGFVRN
                     EIDFWKRFGFKKLNLSSRVLRTETAVAFLLSRLEEKNLFLKT"
     gene            complement(18565..19395)
                     /locus_tag="LMONKCOO_00019"
     CDS             complement(18565..19395)
                     /locus_tag="LMONKCOO_00019"
                     /inference="ab initio prediction:Prodigal:002006"
                     /codon_start=1
                     /transl_table=11
                     /product="hypothetical protein"
                     /protein_id="X:LMONKCOO_00019"
                     /translation="MKLQKLFLAVLVAISTAVFSQQNSGSDQKSQPSSAQLGQSILET
                     ERKLDEKIFELNQRLTRHTVLMKMKVRVLPFRTVLFKGKANNDECTPALNQEDSANNC
                     IRVEVYDFIRDEERGLNKNVQGSLAKYLEIYFEGQNSNDPEPRAEPPRNINKLKSKIY
                     KNNMVLEDKIISEVMDRGPNTQPSHNDKFEIFFQKDGYPEYGRPETPSEKGVGKYILA
                     GVENTKTHPIRNSFKKEFYIKHLDQFDRLFTKIFDYNDQLGNENYKENVDALKESLRY
                     "
     gene            complement(19532..20830)
                     /gene="ftsH_1"
                     /locus_tag="LMONKCOO_00020"
     CDS             complement(19532..20830)
                     /gene="ftsH_1"
                     /locus_tag="LMONKCOO_00020"
                     /EC_number="3.4.24.-"
                     /inference="ab initio prediction:Prodigal:002006"
                     /inference="protein motif:HAMAP:MF_01458"
                     /codon_start=1
                     /transl_table=11
                     /product="ATP-dependent zinc metalloprotease FtsH"
                     /protein_id="X:LMONKCOO_00020"
                     /translation="MSFSSPSEPTSGNSIPSEVDFTKTKSFLHGELSALGFSKVDLPV
                     ITSEKKDLKIEFPVSSISKSALFDCLQILKNHIENLRIHTFEPGYYCIQALNENLFET
                     KNLLDTVRFRFYSGRTKNRVEITKKGDFTREELFAILTLFQFLKSEKGIETANPQELL
                     ASLGVEVFYPFDAEKNGKSITFDQIAGYEGVKQQILESVILPLKNPDMLSELSKLTRK
                     FPSDTRPRAVLFEGDPGVGKTTMARIVSCMTGLPLIYVPVESIMSKYYGESAQNMAYV
                     FEAAALFPACLIFLDEIDSLAGNREEGIFEATRKILSVLLRKIDGFNSQRNSVTIGAT
                     NRKQDLDHALLSRFDRTIYFPLPDLEERTKVLETYALHLSETERMKIAEGLNGHSGRT
                     IRDFCDLVERKWASYLIEKGLKPIPPPYELYLENSSNCGK"
     gene            20928..21452
                     /locus_tag="LMONKCOO_00021"
     CDS             20928..21452
                     /locus_tag="LMONKCOO_00021"
                     /inference="ab initio prediction:Prodigal:002006"
                     /codon_start=1
                     /transl_table=11
                     /product="hypothetical protein"
                     /protein_id="X:LMONKCOO_00021"
                     /translation="MGEGSLSQEDIDALLTGGGGEAAAPVETGSGSDFNLSGELDSLL
                     GGGNAGGEASSESAGTDSPSFADISAALGPSPTPSAPRSATRQSASTQSTNLNLLMDV
                     NLALTVELGRTNMFIKDVNGLNEGIVVELDKNVGEDLDILANGRLVGRGKLVAMDDFY
                     GIQITEIVDQSRRL"
     gene            complement(21509..22372)
                     /locus_tag="LMONKCOO_00022"
     CDS             complement(21509..22372)
                     /locus_tag="LMONKCOO_00022"
                     /inference="ab initio prediction:Prodigal:002006"
                     /codon_start=1
                     /transl_table=11
                     /product="hypothetical protein"
                     /protein_id="X:LMONKCOO_00022"
                     /translation="MESQLVKSPLKGQLLKWIGNKQKYADTIISYFPKKIKAYHEPFL
                     GSGAVIATLSPQKGIGSDIFKPLIDIFQKLKSNPDELILDYTENYALIEKFGKEKAYE
                     IIKSSYNLNPNPKDLLFLSRSCYGGVVRFRKVDGYMSTPCGIHNPLSPKSFAERVYSW
                     SNRVADCEFLNLNYKDAFDAAEADDLIYCDPPYKDSQPILYGAQSFSLKDLYDSIENA
                     KLRGVKIALSIDGSKKSGSKIIDIQYPKGLFSSEIPILNGRSMLKRFQMAGQTLEEEV
                     VTERLLLTYKI"
     gene            complement(22917..23849)
                     /gene="qmcA_1"
                     /locus_tag="LMONKCOO_00023"
     CDS             complement(22917..23849)
                     /gene="qmcA_1"
                     /locus_tag="LMONKCOO_00023"
                     /inference="ab initio prediction:Prodigal:002006"
                     /inference="similar to AA sequence:UniProtKB:P0AA53"
                     /codon_start=1
                     /transl_table=11
                     /product="Protein QmcA"
                     /protein_id="X:LMONKCOO_00023"
                     /db_xref="COG:COG0330"
                     /translation="METFQNTFVMIFWTLFGIYFAYKLYRSIRIVSAQDCIVVERLGK
                     YSRTLHAGLHLLWPFLEKDAYYHTLKEQATDVPPQTCITKDNVKVEMDGILYLKVLDP
                     YKASYGINDYQFAASQLAQTTMRAIIGTMDLDVTFETRDAINSKILEVLDLAAESWGI
                     KVNRYEIVNITPPKSILEAMEKEKKAQISKKAQISLSEGDRDARINRSLGFKEEAINK
                     SEGEKQKRINEAEGVAKEVEAIAIATAKGIELLAQSINAKGGQDAVKLRIGQKFIKEF
                     EKISDKKTEIVLPLNLTNFRSILKSVLGNTDQKN"
     gene            complement(23851..24798)
                     /gene="qmcA_2"
                     /locus_tag="LMONKCOO_00024"
     CDS             complement(23851..24798)
                     /gene="qmcA_2"
                     /locus_tag="LMONKCOO_00024"
                     /inference="ab initio prediction:Prodigal:002006"
                     /inference="similar to AA sequence:UniProtKB:P0AA53"
                     /codon_start=1
                     /transl_table=11
                     /product="Protein QmcA"
                     /protein_id="X:LMONKCOO_00024"
                     /db_xref="COG:COG0330"
                     /translation="MSAGFIFTLVFIALIYLIRKTFIIVPQQYCYVVERVGVFKGALE
                     AGFHFLWPVIEVVKYRQNLKEIAIDIPPQMCITKDNVSIAVDGILYLKVVDPYKASYA
                     IENFMLATQQLAQTTLRSEIGKLILDQTFAERDDINSHVVRALDEATDPWGIKVTRYE
                     IKNISPPKEILHEMEEQVKAERVKRAEITISEGEKLSRINRSVGEKEEAINVSEGEKM
                     KKINEAEGKALEIELIAAAKAKGIRMIAESISREGGGEAVNLQITEDYLTGLGEILSV
                     SKTTILPAELANIAGVFEGFSKVTGKLPEIKTPKEKEGQ"
     gene            complement(24829..25293)
                     /locus_tag="LMONKCOO_00025"
     CDS             complement(24829..25293)
                     /locus_tag="LMONKCOO_00025"
                     /inference="ab initio prediction:Prodigal:002006"
                     /codon_start=1
                     /transl_table=11
                     /product="hypothetical protein"
                     /protein_id="X:LMONKCOO_00025"
                     /translation="MPDFLSNLTVTIWIGGGILLILAEFFTPGTFIAFLGTSGIITGI
                     VVYFFDISLGWQLGLWASLSIFLIYVGSTAIRKIFPAQTERSIPENDQIGKLVFVVKD
                     VLVQRKGGRILFQGVEWDAISEKARIPQGNKARILSRDNLTFLVEPLELPEE"
     gene            25405..25842
                     /locus_tag="LMONKCOO_00026"
     CDS             25405..25842
                     /locus_tag="LMONKCOO_00026"
                     /inference="ab initio prediction:Prodigal:002006"
                     /codon_start=1
                     /transl_table=11
                     /product="hypothetical protein"
                     /protein_id="X:LMONKCOO_00026"
                     /translation="MKKKLLLSLITAVLFLQLLPIHPPEGRNQNEIQTSDEVKKILRK
                     SCYDCHSDLTEWPWYSKIFPVNVYLYNHVEEGKVELNFSEWNSLSKKAKSTKGDSILE
                     TLEEGEMPPRDYVLLHPSAKVTQEELQVLKNWVQDLEEEYRKE"
     gene            25869..27281
                     /gene="argH"
                     /locus_tag="LMONKCOO_00027"
     CDS             25869..27281
                     /gene="argH"
                     /locus_tag="LMONKCOO_00027"
                     /EC_number="4.3.2.1"
                     /inference="ab initio prediction:Prodigal:002006"
                     /inference="similar to AA sequence:UniProtKB:Q72D36"
                     /codon_start=1
                     /transl_table=11
                     /product="Argininosuccinate lyase"
                     /protein_id="X:LMONKCOO_00027"
                     /db_xref="COG:COG0165"
                     /translation="MTGKEKKLWGGRFQEKPSSILERIGESVSFDHKLYKEDIQGSIA
                     HARMLKQIGILSGDELSKIETSLSQIKTELEEGKLEFKSELEDIHMHIESRLTELIGE
                     TGKKLHTARSRNDQVTQDVRLYILGRGKEILKSIVSLRFSLYEKAKRSVDVIIPGYTH
                     LQVAQPIRASQYLLSWFWALERDQEFFRFALKASDELALGGGAMAGVNYATDREFLKK
                     ELGLSKVSPNSMDGVSSRDHILEFLFACTQLMIHASRICEDIILYSSQEFGILKLSDS
                     LTTGSSIMPQKKNPDIAELIRGKAGRVIGNLNHLLVMLKGLPSTYNRDLQEDKLALFD
                     SVETVEISLEGIREMIEDWVWVPERAESSLKNGFATATDLADFLVYEKKVPFRTAHEL
                     VGTLVRVCVEQKKTLFDLPEPDRIAVSEHFVGKEYENAVSLSLSADKKISYGGTSKKR
                     QEEQLKIALESLKQTETLFL"
     gene            27278..28153
                     /locus_tag="LMONKCOO_00028"
     CDS             27278..28153
                     /locus_tag="LMONKCOO_00028"
                     /inference="ab initio prediction:Prodigal:002006"
                     /codon_start=1
                     /transl_table=11
                     /product="hypothetical protein"
                     /protein_id="X:LMONKCOO_00028"
                     /translation="MRIISGILTFVCFLACNRNPFAQTRYQPEVYTPSAVVVPRQDMS
                     VVPLPEKPAIYAIFLTTQGTMVVELFDQDAPKTVQNFIDLAQGEKEFLTRNGQKVKKP
                     FYDGLTFHRVIENFMIQGGCPNGDGTGGPGYRFDDEINGKALGLDQMKAGEVPYYQYQ
                     LQKAVVSELQIKNNEEAEAKRELIEKAFEDAKKLSVLEILFRIGYKYNEILKSHKALK
                     GSLAMANAGPNTNGSQFFINQVDTPHLDGLHTVFGQLISGADVVDKIVKMGNSKTSIK
                     KVLILDKRTAATAVQ"
     gene            28150..28779
                     /locus_tag="LMONKCOO_00029"
     CDS             28150..28779
                     /locus_tag="LMONKCOO_00029"
                     /inference="ab initio prediction:Prodigal:002006"
                     /codon_start=1
                     /transl_table=11
                     /product="hypothetical protein"
                     /protein_id="X:LMONKCOO_00029"
                     /translation="MTFTPDKIQAKNYLTVIQELANYSSTSDTSRILERLSVLQVHDQ
                     DSRTAVLEASEGKNLPDRLVEIIKLFRIIHSKRQEIHSFYETAISKYGTINTLTAKRK
                     PTDDEARIKQILTDYILKIESFFEKNDIGDEALIKEINRFLNELESLNLLNEDNLTAL
                     VLSSKAVSLIQPPMEKLVSCYQDYDKIEVILKRLVRIAEMIIEDAKVPR"
     gene            28837..29817
                     /locus_tag="LMONKCOO_00030"
     CDS             28837..29817
                     /locus_tag="LMONKCOO_00030"
                     /inference="ab initio prediction:Prodigal:002006"
                     /codon_start=1
                     /transl_table=11
                     /product="hypothetical protein"
                     /protein_id="X:LMONKCOO_00030"
                     /translation="MIRILLAILLTPSFLLAFPKRDARGSVSENYLKQQGIITLDLKK
                     IHYRENDKIPVKMSITNTGNEVIRIFPSGRDLESYRVVVRDENGSQIPERDEEKRIDP
                     VLKRRNTIESLEGKEIKEIILHKDEVFSKEIDLNSRFDLEPGKKYFVTAYFHPNIQKM
                     PALFIRSRNQPYFFYEEKHGEPVLLSIPEKDPTVDGLEPEEVIHLFLGSEKKKNWAHH
                     FKWIYFPEYIQAYDQYSEEYNRAEESERDFLLENFKRYLTESRAGILHSYRILNAESV
                     SPGLARVTVFVERKLNRLRSKYEYIYTLRRVPDEQGGFWKVSNLVAKVKK"
     gene            29814..30839
                     /gene="fliM"
                     /locus_tag="LMONKCOO_00031"
     CDS             29814..30839
                     /gene="fliM"
                     /locus_tag="LMONKCOO_00031"
                     /inference="ab initio prediction:Prodigal:002006"
                     /inference="similar to AA sequence:UniProtKB:P23453"
                     /codon_start=1
                     /transl_table=11
                     /product="Flagellar motor switch protein FliM"
                     /protein_id="X:LMONKCOO_00031"
                     /db_xref="COG:COG1868"
                     /translation="MTEILSQDEIDALLSAISSGEVSESDYTSVSEQKKVKIYDFKRP
                     DKFSKDQIRTLQMMHETFARLATTGLSAQLRALVSVHVASVDQLTYEEFIRSIPNPTT
                     LAVINMDPLRGSAILEIDPSISFTIIDRLFGGKGEQAKISRELSEIEMSVMEGIIVRI
                     LGNMRESWSTVIDLRPRLGNIETNPQFAQVVPPNDMVVLITLETKIGEVEGMTNLCIP
                     YITIEPIINKLSAQYWYSSIRKGELDENRAVIQERLDQVAIPLIAEVGSVDVSINDFM
                     NLSVGDVVKLENTSTRSEMIVKVGERKKFKCLPGRVGSRLAIQIGDRVEDIPDELLGS
                     TRSEQEY"
     gene            complement(30903..31043)
                     /locus_tag="LMONKCOO_00032"
     CDS             complement(30903..31043)
                     /locus_tag="LMONKCOO_00032"
                     /inference="ab initio prediction:Prodigal:002006"
                     /codon_start=1
                     /transl_table=11
                     /product="hypothetical protein"
                     /protein_id="X:LMONKCOO_00032"
                     /translation="MIQINKTASNVHFNAAETDRELILQQLYYTKGTVISSLNVGTHT
                     FF"
     gene            complement(31214..31435)
                     /locus_tag="LMONKCOO_00033"
     CDS             complement(31214..31435)
                     /locus_tag="LMONKCOO_00033"
                     /inference="ab initio prediction:Prodigal:002006"
                     /codon_start=1
                     /transl_table=11
                     /product="hypothetical protein"
                     /protein_id="X:LMONKCOO_00033"
                     /translation="MPTKIAYVDKDNCTSCNQCADNLPKYFQMDDNDTSETHIGGEMV
                     NQAPIPEEDWKIVQKEMDECPGECIQWKK"
     gene            31677..32606
                     /locus_tag="LMONKCOO_00034"
     CDS             31677..32606
                     /locus_tag="LMONKCOO_00034"
                     /inference="ab initio prediction:Prodigal:002006"
                     /codon_start=1
                     /transl_table=11
                     /product="hypothetical protein"
                     /protein_id="X:LMONKCOO_00034"
                     /translation="MFRKGSYLVLIVLFAIDCGKSKKEDLQGGVFTFIKGSIKLSDKA
                     GKEKKVGLSEFILPEDKIETTKNSYADIQLMDGVIIRVKESTSLTLNRIYVDSKNSEI
                     YSDINLNKGKIFSRIGTKLTKSSGFKITTPTSTAAVRGTDFQVEVEGNKTETLVSEGS
                     VEVVDNDNPDLSNVADAGGKIVSDGKSQKEEKLSEDELKELQEDAATIQSVTEEQRQR
                     IEEILKDFKENKERILQGLEEQKQRNQELINATKEENRRMIDEVKESGKAEKEAIKSA
                     ADEERKNIKSGIDKDREAIENSRKSLKDQVKPQ"
     gene            complement(33006..33272)
                     /locus_tag="LMONKCOO_00035"
     CDS             complement(33006..33272)
                     /locus_tag="LMONKCOO_00035"
                     /inference="ab initio prediction:Prodigal:002006"
                     /inference="similar to AA sequence:UniProtKB:B0SR19"
                     /codon_start=1
                     /transl_table=11
                     /product="Sugar transporter SemiSWEET"
                     /protein_id="X:LMONKCOO_00035"
                     /db_xref="COG:COG4095"
                     /translation="MDSITFLGYIASLLTTVSFLPQLIRIAMGGNTKDISRNMYIVLV
                     TGVALWFIYGCLKQDLPIILANAVTFIFTSVILYFKLRNDAKGE"
     gene            complement(33279..33680)
                     /gene="queF"
                     /locus_tag="LMONKCOO_00036"
     CDS             complement(33279..33680)
                     /gene="queF"
                     /locus_tag="LMONKCOO_00036"
                     /EC_number="1.7.1.13"
                     /inference="ab initio prediction:Prodigal:002006"
                     /inference="protein motif:HAMAP:MF_00818"
                     /codon_start=1
                     /transl_table=11
                     /product="NADPH-dependent 7-cyano-7-deazaguanine
                     reductase"
                     /protein_id="X:LMONKCOO_00036"
                     /translation="MKTNHPETYDGRQDHIPSLKTPEIESFTNVYEGKDYTIDFTVPE
                     FTAVCPKTGLPDFGVIYVSYVPTKRCIELKSFKEYILSYRNVGVFHEFLVNKIMEDLI
                     AAIDPKYLKVIGDYNARGGIKTVVTREYNKI"
     gene            33764..35575
                     /gene="guaA"
                     /locus_tag="LMONKCOO_00037"
     CDS             33764..35575
                     /gene="guaA"
                     /locus_tag="LMONKCOO_00037"
                     /EC_number="6.3.5.2"
                     /inference="ab initio prediction:Prodigal:002006"
                     /inference="similar to AA sequence:UniProtKB:P99105"
                     /codon_start=1
                     /transl_table=11
                     /product="GMP synthase [glutamine-hydrolyzing]"
                     /protein_id="X:LMONKCOO_00037"
                     /translation="MEVRKKIAVVDFGGQYAHLIASRIRRLGAYTEILSNEEPLSNYQ
                     KYTGIILSGGPESVYEPDSPTIATRIFELGIPVLGICYGHQLIMKLLGGVVKRSGTGE
                     YGPTSLQIHDSGENFLLKNFIGGERVWMNHADEVVKLPEGFTRTASSKDCGYAVVENT
                     SKKIFGIQFHAEVSHSENGSLLLDNFIQICGASRTWGIDRFLKKKIEEIQKTVKPEQK
                     IFMLVSGGVDSTVSYLLLCKALGAERVFGFLVDTGFMRKGEVLYLQERLALQDIRLTV
                     RDESNLFYESLKGKSDPEEKRKIVGNLFLEVRDRAIKDLDLEHGDWLLGQGTIYPDTI
                     ESGGTKHSHTIKTHHNRVEAIQKLIEEGKIIEPIRDLYKDEVRDLGVLLGLEAEWVGR
                     HPFPGPGLVVRMLAVEKKGTSEDQKEIDSYLATQGGLSGKILPVASVGVKGDRRSYAN
                     CVVLSDIGTNWKTLDRVATHLSNQFSFINRVVLLPFETDVKKLNFQFTGMQLDKNYSD
                     LLREADYAVESVIRKAGLYDKIWQMPVVLLPIGEKKNEKSIVLRPVESQEAMTANFFP
                     MERFLLQEIKDVVSKISGIRYVFFDLTNKPPGTIEWE"
     gene            complement(35721..36161)
                     /locus_tag="LMONKCOO_00038"
     CDS             complement(35721..36161)
                     /locus_tag="LMONKCOO_00038"
                     /inference="ab initio prediction:Prodigal:002006"
                     /codon_start=1
                     /transl_table=11
                     /product="hypothetical protein"
                     /protein_id="X:LMONKCOO_00038"
                     /translation="MKQRRIYFYQLDGRGKLYHDFSELKDPEFLDFFISRIRKNDTGE
                     HPEFPYLAVCNGEWNFIQPTTTIFIFRKLENEKLFYSPGLTVPFQPENLTTFRESLAH
                     PAPLGELGSFSSELLLDFSKNVFQRENQLIFEYLGKEFLISKEK"
     gene            36291..36361
                     /locus_tag="LMONKCOO_00039"
     tRNA            36291..36361
                     /locus_tag="LMONKCOO_00039"
                     /product="tRNA-Cys"
                     /inference="COORDINATES:profile:Aragorn:001002"
                     /note="tRNA-Cys(gca)"
     gene            36499..36584
                     /locus_tag="LMONKCOO_00040"
     tRNA            36499..36584
                     /locus_tag="LMONKCOO_00040"
                     /product="tRNA-Leu"
                     /inference="COORDINATES:profile:Aragorn:001002"
                     /note="tRNA-Leu(taa)"
     gene            36697..37275
                     /locus_tag="LMONKCOO_00041"
     CDS             36697..37275
                     /locus_tag="LMONKCOO_00041"
                     /inference="ab initio prediction:Prodigal:002006"
                     /codon_start=1
                     /transl_table=11
                     /product="hypothetical protein"
                     /protein_id="X:LMONKCOO_00041"
                     /translation="MHLHWLVKITIPAFSRLFKNFVFVGIFVFSNFSHLSAIFAIEQK
                     MKETKPSKDFALIVSLSKQDFDVDEKIEAVIRFRNVSAKEQDYEGHGIIGKDYDYILE
                     CYEYLKHKNGGPPSPCRTTRYGEWLVQDRENHEIQKHFVGRLKPSKELMNTISLSRQF
                     DLTMPGSYQFVVKRLRNLEFIASDPIVFRVKG"
     gene            37477..37713
                     /locus_tag="LMONKCOO_00042"
     CDS             37477..37713
                     /locus_tag="LMONKCOO_00042"
                     /inference="ab initio prediction:Prodigal:002006"
                     /codon_start=1
                     /transl_table=11
                     /product="hypothetical protein"
                     /protein_id="X:LMONKCOO_00042"
                     /translation="MGYNKEWEEIVTAQDTKKALIEHFSYLAESEESKQLLGEWIGQV
                     KEVTIWNGDLNLKFLDGKHLAASPPATKLSKYKN"
     gene            37738..37884
                     /locus_tag="LMONKCOO_00043"
     CDS             37738..37884
                     /locus_tag="LMONKCOO_00043"
                     /inference="ab initio prediction:Prodigal:002006"
                     /codon_start=1
                     /transl_table=11
                     /product="hypothetical protein"
                     /protein_id="X:LMONKCOO_00043"
                     /translation="MRHEFLREYESNFQLGGTDIFDPVDWDWSDIREELMEEYGEDSE
                     GWSK"
     gene            complement(38275..40608)
                     /locus_tag="LMONKCOO_00044"
     CDS             complement(38275..40608)
                     /locus_tag="LMONKCOO_00044"
                     /inference="ab initio prediction:Prodigal:002006"
                     /codon_start=1
                     /transl_table=11
                     /product="hypothetical protein"
                     /protein_id="X:LMONKCOO_00044"
                     /translation="MKERLVKKLKTVSLFSLGFFFLSFPQSVSVSQFFGGLTIATSFP
                     LFILDQEAKKTWERIQNPFLFFFGIYILLFLSSLFYAENYSSFFKKFLKQSEFGDFWM
                     LLLFPASFLIASQEKNQTILKRFLFVSASIVILFGCISLFSEVRIGKFVANGFKYAPG
                     DRLQHFSGNIGPVKLYLPIGMMNTHLTFGGLLGLFLPGLFVDWFQSVKKKKGLIFVLK
                     TFFVLAGFIILFFNQSRSIWLGIFVVLLLLLLKGTFSIRKNPISISIKAKILAGFFFL
                     GLLLSAGYLLKNSWLIQRSISQIFEVHNTENQRYYIYKNTIPLIRKHWFIGIGGGNYK
                     EFHWKESSEMIEKEEQLWYELYITPRGHAHNDLLHFLVTGGVMAGILFILFWGKLFDF
                     FFQNDFHSLTGIPILTIGILSLFPAGFFQCYLLDDEVVLPFFAFCGIFLGGKLKPISK
                     SQIKERINLLQKKSNNFWDKLLPFLKRASSTESAHNFFSKTKEAESNVSSNFKTIPIS
                     YIRGLFARFKNSLLQYPKKTRKDFYPKRTRFRFLEKRARFLKTFCAIAIPILLYWLFW
                     IPRLNLEPLEVYNRRVRSSDLALIKEVQKNILKYEIVSYESAPFHKSSPQTRDSGEIL
                     SQTQLSKIQSSQLNVEQASLPFQVEGCLTHRYSSPPQPRRTPFSFTIYIPENSSYPPK
                     KATITIVSRDSFDQDQLYWAHGETDLGTIQVDLRRGTNPILIPNFLLETTPNAFPEGV
                     FFRDFRISYSDFGGGGKIDFPKLYFGKICDTAIRLTQ"
     gene            40702..41571
                     /locus_tag="LMONKCOO_00045"
     CDS             40702..41571
                     /locus_tag="LMONKCOO_00045"
                     /inference="ab initio prediction:Prodigal:002006"
                     /codon_start=1
                     /transl_table=11
                     /product="hypothetical protein"
                     /protein_id="X:LMONKCOO_00045"
                     /translation="MGKSIPVKKKKAPEKRKTLPQTTGKKLSVAIITYNEERNIRDCI
                     ESCLNVADEIVILDSISTDKTERISKSFSSVRFYKQRFKGHVEQKNDVISLCRHEWIL
                     SLDADERISSELENSILAFKQKPDENTLNGLQVSRLTCHLGRFIRYSGWYPQYRYRIF
                     RKGKAVWVGENPHDTISIEGNGSKIHGDIIHYSFRDLTHQVNTINQFSSIVAYTRQRK
                     GRRFSFFRTIYKPFSKFIETYFFKFGFLDGFPGWVIAVSSAYSTFLKDAKQYELEKKM
                     IERPSNVKEDYGR"
     gene            41561..42334
                     /locus_tag="LMONKCOO_00046"
     CDS             41561..42334
                     /locus_tag="LMONKCOO_00046"
                     /inference="ab initio prediction:Prodigal:002006"
                     /codon_start=1
                     /transl_table=11
                     /product="hypothetical protein"
                     /protein_id="X:LMONKCOO_00046"
                     /translation="MGVRSFFGKIFSFFKRKKTKKDSGEEVPPVRKSFGYRKELAELR
                     EKADRFFVTRKKNGGLIHESKYYKILNNGPKLFRLEGKEKSGREYSLVVSTGNFLSQQ
                     GNKISGVVFIPEAELNRILSYEHSDLKSVFSRFQPEGIEEDLKVLYGGPNFSQESWKN
                     FYNWEPFWKQQIFMRLKPSVLCILLVYMGTEFEQFFQSNSTKRLKSIVSDELYFLNVS
                     GNQKENSPYTENLSLQDFEKAKAEFFQVIEQIRKKRGAN"
     gene            42336..42923
                     /gene="gmhA_1"
                     /locus_tag="LMONKCOO_00047"
     CDS             42336..42923
                     /gene="gmhA_1"
                     /locus_tag="LMONKCOO_00047"
                     /EC_number="5.3.1.28"
                     /inference="ab initio prediction:Prodigal:002006"
                     /inference="similar to AA sequence:UniProtKB:Q93UJ2"
                     /codon_start=1
                     /transl_table=11
                     /product="Phosphoheptose isomerase"
                     /protein_id="X:LMONKCOO_00047"
                     /db_xref="COG:COG0279"
                     /translation="MDIKEIALGQIRDSIATKQKCIDSILGDITKAGEMVSKVLQSGN
                     TVYLCGNGGSSCDASHIAAELVVRYKSGNERKALPALSLSGDSAVLTACSNDYGYEEI
                     FARQIEAFGRKGDLLIGLSTSGNSKNVLLALEKAKTRGVKTISLLGGDGGRIKNLSDL
                     DIIVPSKVTARIQESHILIGHILCSIVEYNLFKME"
     gene            42934..43701
                     /gene="oppD_1"
                     /locus_tag="LMONKCOO_00048"
     CDS             42934..43701
                     /gene="oppD_1"
                     /locus_tag="LMONKCOO_00048"
                     /inference="ab initio prediction:Prodigal:002006"
                     /inference="similar to AA sequence:UniProtKB:P24136"
                     /codon_start=1
                     /transl_table=11
                     /product="Oligopeptide transport ATP-binding protein OppD"
                     /protein_id="X:LMONKCOO_00048"
                     /db_xref="COG:COG0444"
                     /translation="MDSSLVEITGLKVSVPGRSILKGIDFTLRSGEIHCIVGESGSGK
                     STFASCLLGMTDKEFFQRSDRFLLLGQDVRYLTEKEWRIFRGKRISLVPQNPIWGFHP
                     YRKTGSQIVEAFSISNREIAEKKKILSLLESIHIAEPEKAFDSLPGHLSGGERQRILI
                     LLAVYSGAQIVVADEPTAALDSISEAEVLRLLMKFRREKGLSLIFITHEISIVKALAD
                     TISILYRGNWAETFTRSSEGKLIPSSEYGKKLFEQGS"
     gene            43722..45164
                     /locus_tag="LMONKCOO_00049"
     CDS             43722..45164
                     /locus_tag="LMONKCOO_00049"
                     /inference="ab initio prediction:Prodigal:002006"
                     /codon_start=1
                     /transl_table=11
                     /product="hypothetical protein"
                     /protein_id="X:LMONKCOO_00049"
                     /translation="MMGYAVLLTLILFSFPLFSQKSPFILEDADSSSFPSVQLFIRDK
                     KQFPLERENFLIRESKGSETRTVVQQKVLRKEGSRSVHSVFLVQSGTSLEENNFNTRF
                     LQKAVQSSGEEDHFSFIFFSDDLLVVEKDLDKRTALSKARVPGSLSNRSTGTNLDLVF
                     QKVNSILTRDSYLSLFVSDNDYKLPPGLRQGLSTSGLPIHVIGKRNFSNLELVRIYGG
                     EFYEVNSADFLSKFLTDLEYFHKYPAEVRYDSPFRNDFWKAEGDFIRGDWQSSQGGKF
                     TYTYKPGIVKQLRFIFLSPGVFLPTIGFLLILTLIALLLLFRRERDVRESSAPLGEAE
                     KRFHARGEEREVYQRMYGDQLSPYASSEGIYVSRSLPVNESEFETAEAYDLATLIQKE
                     GKSPGKQVPIRKPEITLGNGELSDVMISDPGVSKFHARIRKIKNRFVLYDLISDGGTY
                     LNGKKILRPRVLYDFDEISLGKTVYVFRAR"
     gene            45334..46731
                     /gene="leuC"
                     /locus_tag="LMONKCOO_00050"
     CDS             45334..46731
                     /gene="leuC"
                     /locus_tag="LMONKCOO_00050"
                     /EC_number="4.2.1.33"
                     /inference="ab initio prediction:Prodigal:002006"
                     /inference="similar to AA sequence:UniProtKB:P0A6A6"
                     /codon_start=1
                     /transl_table=11
                     /product="3-isopropylmalate dehydratase large subunit"
                     /protein_id="X:LMONKCOO_00050"
                     /db_xref="COG:COG0065"
                     /translation="MKTMFEKIWEDHLVGELDAGSYLIYIDRHLIHEVTSPQAFDGLK
                     LAGRKVRRPEATFATMDHNVSTRTRDLSLADPISAIQMQTLKKNCDENGIRLYDFQNP
                     DQGIIHVIAPEMGLTHPGMTIVCGDSHTSTHGAFGALAFGIGTSEVEHVLATQTLVQK
                     KAKTMEIRVDGKLSDKVTAKDIILAIIGKIGTAGATGYVIEYRGSAIQALSMEARMTV
                     CNMSIEAGARAGLIAPDEITFNYIKGKDFAPKGAQWDLAVKKWKHYVTDEGAKFDTTV
                     ILHADEITPMVTWGTSPSQVVSVKGTVPSPEDATDPIDKIGISSALKYMDLKPGEKIE
                     EIKINKVFIGSCTNSRIEDLRAAATTIQGKKVSSKVQAIVVPGSGRVKRQAEQEGLDK
                     IFIAAGFEWRNPGCSMCLAMNDDVLEPGDRCASTSNRNFEGRQGKGGRTHLVGPEMAA
                     AAAVEGHFVDIRSWK"
     gene            46754..47374
                     /gene="leuD1"
                     /locus_tag="LMONKCOO_00051"
     CDS             46754..47374
                     /gene="leuD1"
                     /locus_tag="LMONKCOO_00051"
                     /EC_number="4.2.1.33"
                     /inference="ab initio prediction:Prodigal:002006"
                     /inference="similar to AA sequence:UniProtKB:P04787"
                     /codon_start=1
                     /transl_table=11
                     /product="3-isopropylmalate dehydratase small subunit 1"
                     /protein_id="X:LMONKCOO_00051"
                     /db_xref="COG:COG0066"
                     /translation="MKPFTVLNGIAALLDRPNVDTDQIIPKQFLRKIERTGFGVHLFH
                     DWRYLDDAGTKLNPEFSLNQERYKGASILLTRDNFGCGSSREHAPWALEDYGFRSIIA
                     PSYADIFFNNCFKNGMLPVVLKSEEVEELFRSVSGNVGAKLQIDLDKQTVTSPTGKVY
                     TFEVDSFRKYCLYNGLDDIGLTLKQESKIGEFEKKQKEVEPWLYVI"
     gene            47390..48193
                     /gene="cysM"
                     /locus_tag="LMONKCOO_00052"
     CDS             47390..48193
                     /gene="cysM"
                     /locus_tag="LMONKCOO_00052"
                     /EC_number="2.5.1.47"
                     /inference="ab initio prediction:Prodigal:002006"
                     /inference="similar to AA sequence:UniProtKB:P29848"
                     /codon_start=1
                     /transl_table=11
                     /product="Cysteine synthase B"
                     /protein_id="X:LMONKCOO_00052"
                     /db_xref="COG:COG0031"
                     /translation="MFDEISRSIDEFGNSFLGALNNIQKSFGRELSVAKPVKETILQM
                     IGNTPLIRLNQIGSHIPNVEFYLKAEFCNPTGSVKDRTALSMLLSSERRGELKPKGQV
                     VQPGYNTTAISLAWICTIRQYKFRCLVSGDTDPQKIKDLQTFGAQVEVVPEAKGNWDE
                     TFLRKAKEIKEKEKNVVILNEYKDMANTNAHYLFTGPEIWRDLGGSVDAFVAGGGSGG
                     TLSGVGRFLKSKKSSVRIIMGVVKNPDSSVRWFKRKVPFIFLNPLIRRS"
     gene            48136..48390
                     /locus_tag="LMONKCOO_00053"
     CDS             48136..48390
                     /locus_tag="LMONKCOO_00053"
                     /inference="ab initio prediction:Prodigal:002006"
                     /codon_start=1
                     /transl_table=11
                     /product="hypothetical protein"
                     /protein_id="X:LMONKCOO_00053"
                     /translation="MVQKESSIHLPESFDPKIVDEYVGVDREQALLYQSDLYQKEGIF
                     AGQTTGTTLASAIRFAEGLPIRDDQKSQVYRIVVLSPDRF"
     gene            48387..50054
                     /gene="recD_1"
                     /locus_tag="LMONKCOO_00054"
     CDS             48387..50054
                     /gene="recD_1"
                     /locus_tag="LMONKCOO_00054"
                     /EC_number="3.1.11.5"
                     /inference="ab initio prediction:Prodigal:002006"
                     /inference="protein motif:HAMAP:MF_01487"
                     /codon_start=1
                     /transl_table=11
                     /product="RecBCD enzyme subunit RecD"
                     /protein_id="X:LMONKCOO_00054"
                     /translation="MKERKFSSSIEELEFVRAELEREKKEEGFLFSKDWLSRSLQDRI
                     KLGIALYPLVYEEQFFGREGSWILTFRFPNQEEYPSKFQPGAPVQIGKNEDRVRAILV
                     SLHKERIRIAIEEVPEWIEDGKCFLDLLPDETSYKEMLYALDAVSSAPKGTRLYVNRE
                     LLLGYGKPDPIAIRKSDETRILQRLNSSLNPSQKNAVLRCVLSEDIAVIHGPPGTGKT
                     TTLTEIISQIVAEEKKVLVSAPTHSACDLLVESISAKGISVLRLGHPARISDTALHTT
                     LDYKLFHHSDGKLLNEYRRDVIEISKQAKKYKRNFGEKEKEDRKNLFQEVKELKKTIR
                     SMEKGLIDSLISSHSVIVSTPVASARSVLEGRRFDFCVLDESSQALEPATWIPILKSD
                     RVILAGDHKQLPPTLFSEKNSLEFTLFEKAAERLETSGRVFMLDTQYRMKDEIASFPS
                     MEFYSNRLKSGRRDRKKFPTFRKLSLSGMHSNGSIQPGPTARKSLLTIVLLILSKRIF
                     RFVFVLYFKRTTGPKKRLRFFLRIVLRCDCFRKNYRKQGFLKSKSLR"
     gene            49997..50299
                     /locus_tag="LMONKCOO_00055"
     CDS             49997..50299
                     /locus_tag="LMONKCOO_00055"
                     /inference="ab initio prediction:Prodigal:002006"
                     /codon_start=1
                     /transl_table=11
                     /product="hypothetical protein"
                     /protein_id="X:LMONKCOO_00055"
                     /translation="MLSEKLQEAGLSKIQVSTIDSFQGRENRCIFLGFVRSNSEGRSG
                     FLKESRRINVGMTRAKDLLLCIGDSSTLLEDPFLSRFIRFMEEKKFFRTAWEFRDP"
     gene            complement(50545..51171)
                     /locus_tag="LMONKCOO_00056"
     CDS             complement(50545..51171)
                     /locus_tag="LMONKCOO_00056"
                     /inference="ab initio prediction:Prodigal:002006"
                     /codon_start=1
                     /transl_table=11
                     /product="hypothetical protein"
                     /protein_id="X:LMONKCOO_00056"
                     /translation="MSHQEQTTESLIRKMAKEPPIRKNSWNWFVILGVVTLTSLYLLH
                     LHPISSRFIHLPTLLPDFFWISLITLYSFWTLSQLRFPEESFTQTARFPLPLAFLWIF
                     YSICMFVWDLIGDNKIDIHIGRCWIILSLSSVLLAGSGILILKNGKPGNPVLAAAVLS
                     VSNLAFANFCLKFVCSDQSSFHILVSHVSTSLLLFLFGFFVFKNILKW"
     gene            51541..52089
                     /gene="sigF"
                     /locus_tag="LMONKCOO_00057"
     CDS             51541..52089
                     /gene="sigF"
                     /locus_tag="LMONKCOO_00057"
                     /inference="ab initio prediction:Prodigal:002006"
                     /inference="similar to AA sequence:UniProtKB:A0A0H3CCX2"
                     /codon_start=1
                     /transl_table=11
                     /product="ECF RNA polymerase sigma factor SigF"
                     /protein_id="X:LMONKCOO_00057"
                     /translation="MSAKKEIWEECSILIRKTGDRSSYEKFLQLVTGILRSYLIPRIS
                     NPEDREDLVQEILIGLHKARDSYREDRHPAPWIFAIARYKTIDYLRKKKVGDRTFSMD
                     HLEIFASPEPVQEEPENAGEILKKWLNVLDERQKQILTHLKLEGMSVREVSERTGLSE
                     SNIKVITHRAIQKIRKHFSLDL"
     gene            52123..53337
                     /locus_tag="LMONKCOO_00058"
     CDS             52123..53337
                     /locus_tag="LMONKCOO_00058"
                     /inference="ab initio prediction:Prodigal:002006"
                     /codon_start=1
                     /transl_table=11
                     /product="hypothetical protein"
                     /protein_id="X:LMONKCOO_00058"
                     /translation="MISHLPSGIRVEFLDSISLISKQEWNFISDPKSPFLEYDFLKSL
                     EVSCCIGPSTSWIQRYCVLWIEDRLSAVIPLFLKFDSYGEYIFDFQWAQFFLQAGLKY
                     YPKGLVAIPFTPANGKRILYDARLSLKEVCSYLIPELLQFCEKEGLSGVHFLFLEKEE
                     SEILSEYGFATRLSHQYHWINGGYSSFDDYLQAMKSKKRMQIKREGEIVRSYGLKIRV
                     LEGDGISRSDMDAIWNFYSDTHSRKWGSAYLNRKFFDSSFENFLDRIVLVLAYREEKP
                     VAGTFNLRKGDFLYGRYWGCTEYYPHLHFECCFYQLIEYAIRENIKVFEAGAQGEHKF
                     LRGFPAVPTYSSHRIFHAGARNAIERFLKEEKLQMQEMIQETNEHSPLKKTQTNVYFK
                     TETTSNLGSYEP"
     gene            53334..53660
                     /gene="clpS_1"
                     /locus_tag="LMONKCOO_00059"
     CDS             53334..53660
                     /gene="clpS_1"
                     /locus_tag="LMONKCOO_00059"
                     /inference="ab initio prediction:Prodigal:002006"
                     /inference="similar to AA sequence:UniProtKB:Q9A5I0"
                     /codon_start=1
                     /transl_table=11
                     /product="ATP-dependent Clp protease adapter protein ClpS"
                     /protein_id="X:LMONKCOO_00059"
                     /db_xref="COG:COG2127"
                     /translation="MSDIFRFDTEEQTLTKEKVKLKRPSKYRVIILNDDFTPMEFVVW
                     ILQFVFHRSRAESQQIMLKAHITGKALCGVYSHDVARTKVIQVQQLAEQHGYPLHCTM
                     EVEEES"
     gene            53657..55888
                     /gene="clpA"
                     /locus_tag="LMONKCOO_00060"
     CDS             53657..55888
                     /gene="clpA"
                     /locus_tag="LMONKCOO_00060"
                     /inference="ab initio prediction:Prodigal:002006"
                     /inference="similar to AA sequence:UniProtKB:P0ABH9"
                     /codon_start=1
                     /transl_table=11
                     /product="ATP-dependent Clp protease ATP-binding subunit
                     ClpA"
                     /protein_id="X:LMONKCOO_00060"
                     /db_xref="COG:COG0542"
                     /translation="MILTEEMERTLKKAWEEAKRRRNEFITLEHILFALTYDTVGKEV
                     LEACGADIERLRKDLIGYLESELETLPESSDDPIYTIGVQHVLQLAEFHVQSTRNKKM
                     DGGDVLAALFREDQSNAVYFLGLQDISRLDIVRYISHGIRKDSKNPNKEIQGEENEKI
                     SDPLQAFCVDLTARAKEGKLDPMVGREEELDRTIHILCRRRKNNPIFVGEAGVGKTSI
                     VEGLAQRVVDGKVPEPLKNLKVYSLDMGLLLAGTKFRGEFEERLKNVVTQITAQDDHV
                     LFIDEIHTIIGAGAVSGGSLDASNLLKPALSSGELRCIGTTTYKEFKSIFEKDHALSR
                     RFQKVEVGEPSVFETIEILKGLLKKYESFHKVKYSSSAVEQAAELSARYILDRKLPDK
                     AIDLLDEAGARVRLREGGKKTVTVREIEDLVSKIAKVPSVTVKADDREKLKNLDEELK
                     TKIYGQDAAIEQLVQSIRLSRSGLSEPGKPVGCFLFAGPTGVGKTELTRKLAEILGVE
                     LVRFDVSEYMEKHTVSRLIGSPPGYVGFEQGGQLTDAIYRNPHCVLLLDEIEKAHEDI
                     YNILLQIMDHATLTDNNGRKSDFRQVILVMTTNTGARERSTNPVGFANDLLEDRSLKA
                     IEKQFSPEFRNRLTAVIEFSSLNQEHVAKVVAKQLALLQERLNFKQIELEFQDDVLVY
                     IADKAYTPEFGARPVQRWIDTHISKRISEEILFGALKSGGKVKLISGQEGIEMKFTSG
                     KKS"
     gene            55909..57039
                     /locus_tag="LMONKCOO_00061"
     CDS             55909..57039
                     /locus_tag="LMONKCOO_00061"
                     /inference="ab initio prediction:Prodigal:002006"
                     /codon_start=1
                     /transl_table=11
                     /product="hypothetical protein"
                     /protein_id="X:LMONKCOO_00061"
                     /translation="MKQITIRIILILLLFSCRETSLTIEGKRISTDLLVTPSHGKTHV
                     DYFSESKNLMIATDSPEATQVGIEVGLLGGNVVDVAVATSFAISVTRPHSTGLGGGGF
                     LILYLKEFSEPIAFDFRERAPNAAYRDMYKKKPKEDSLLGFRAVGVPGNVAGLVQIQK
                     RYGKLSLKTVISPAIRLAEKGFPMYPDLQSAIQKSSKDMDQEMKGIFLPGGRVPELKS
                     ILVQKDLANSLKLISETGEKEFYHGKIADAITTAMKANGGLITSQDLSDFKVIEKKTL
                     KTKYRDYTIYTMPPPSSGIHLLTMLSMLEKEPLKEMYEKDPALYYHFVTEVMRRGMRT
                     VRFLAVIPRLREYPWTVFFLRNMQRKRFPTSIRKSPLVVLLF"
     gene            57090..57641
                     /gene="ggt"
                     /locus_tag="LMONKCOO_00062"
     CDS             57090..57641
                     /gene="ggt"
                     /locus_tag="LMONKCOO_00062"
                     /EC_number="3.4.19.13"
                     /inference="ab initio prediction:Prodigal:002006"
                     /inference="similar to AA sequence:UniProtKB:P18956"
                     /codon_start=1
                     /transl_table=11
                     /product="Glutathione hydrolase proenzyme"
                     /protein_id="X:LMONKCOO_00062"
                     /db_xref="COG:COG0405"
                     /translation="MDREGNSVSTTQSINFRFGASVVAPGTGIVLNDTMDDFSRAPGE
                     PNVYGLIGAEANSILPKKTPLSSMSPTIVFKGKESLLTTGAPGGAYIINAVLQSLVYN
                     LDFNLTLYESVARGRIHHQLFPDAVFIEKSVNERNVFDGLSSKKHDIRIAPNFAKLFS
                     VKRENGMLYGASDPRGEGAAGGL"
     gene            57638..59200
                     /gene="gshA"
                     /locus_tag="LMONKCOO_00063"
     CDS             57638..59200
                     /gene="gshA"
                     /locus_tag="LMONKCOO_00063"
                     /EC_number="6.3.2.2"
                     /inference="ab initio prediction:Prodigal:002006"
                     /inference="similar to AA sequence:UniProtKB:P0A6W9"
                     /codon_start=1
                     /transl_table=11
                     /product="Glutamate--cysteine ligase"
                     /protein_id="X:LMONKCOO_00063"
                     /db_xref="COG:COG2918"
                     /translation="MKTKELTQSKIEEVSLEILLRHAVKAKHGLEKESMRVGPDGMLA
                     KTPHPAHLGSSLTNHYIKTDFAEPQLEYATHPRPKIEANIRELQDLHIYTFRRLDNEL
                     IWPFSMPPILPKDENEIPLGQYGTSHSGRWKTIYRHGLGLRYGRRMQTISGVHYNFSF
                     SKIFLRQFLGKEISNFTKEEISSLYLHVIRNFMRRVHYLTYLTGSSAVFDSTFLPNPG
                     NLKFKKHKNFTLYSPYATSLRMSEIGYTSKVQDTLGIHYNSLEEYAERMCYAVHTPYP
                     SYVSFSQNADAQLNPNYLQIENEFYSPIRPKQVPKGDERPLDALLRRGIEYIEIRSLD
                     IDPYSPVGVCRLNLAFTQLILLDSLLSPSPLISEEENMILKENLDSVIWEGRNPELEI
                     NSNGTKKNFQAAGAEYSESLRHYAKILDLHTKRRMYQEAIDFQIKKWKNPDKTPSGKL
                     LSEILKRNIEFRDRGMELARENRRALSYLEYSPGTLMKIEKEAVRSFQEKEQLEKEEI
                     QTQYPTVKLCNH"
     gene            59188..60219
                     /gene="gshAB"
                     /locus_tag="LMONKCOO_00064"
     CDS             59188..60219
                     /gene="gshAB"
                     /locus_tag="LMONKCOO_00064"
                     /inference="ab initio prediction:Prodigal:002006"
                     /inference="similar to AA sequence:UniProtKB:Q8Y3R3"
                     /codon_start=1
                     /transl_table=11
                     /product="Glutathione biosynthesis bifunctional protein
                     GshAB"
                     /protein_id="X:LMONKCOO_00064"
                     /db_xref="COG:COG1181"
                     /translation="MQSLKLKPGEFFSPEIFTLKGFEDLEISTQIVIRDALNRGLEVE
                     VLDRKNHFLRLRNSNGFVQYVKEASKTALDSYMSFLVMENKTISKIVMHESGLLVPEG
                     DSFGDPESALIFWRKNSNRKIVVKPVTTNFGIGITILVPNASEEDAKKAIKIAFNHSE
                     SVIVEEFAEGNEYRFLVIGAETIAVCNRVPANVTGDGIHTIEELVALKNEDKRRGVGH
                     VTPLEKIQLGDTELDVLQQSGFTKDSIPSKDQKVFLRKNSNISTGGDSIDVTDLAHPF
                     YKKLAVKAAQLVGAKICGVDIILKDLEKQEDYRILELNFNPVLYIHNYPYEGKNRDVG
                     NKILDLLGF"
     gene            complement(60216..60464)
                     /locus_tag="LMONKCOO_00065"
     CDS             complement(60216..60464)
                     /locus_tag="LMONKCOO_00065"
                     /inference="ab initio prediction:Prodigal:002006"
                     /codon_start=1
                     /transl_table=11
                     /product="hypothetical protein"
                     /protein_id="X:LMONKCOO_00065"
                     /translation="MMKLYQFQSCPYCSYVRDEFQNMGLVPGKDYELVEASRGTPGRE
                     EVVKLGGRSQVPFLVDDDIKMYELREIVNYTKLKKKIS"
     gene            complement(60461..60781)
                     /gene="grxD"
                     /locus_tag="LMONKCOO_00066"
     CDS             complement(60461..60781)
                     /gene="grxD"
                     /locus_tag="LMONKCOO_00066"
                     /inference="ab initio prediction:Prodigal:002006"
                     /inference="similar to AA sequence:UniProtKB:P0AC69"
                     /codon_start=1
                     /transl_table=11
                     /product="Glutaredoxin 4"
                     /protein_id="X:LMONKCOO_00066"
                     /db_xref="COG:COG0278"
                     /translation="MNEEVKQKINDLIGTSKVFLFMKGTPEAPMCGFSAGVSNVLRSL
                     GISFGSFNVLSDETMRQGIKDYANWPTIPQLYIDGEFIGGHDIVVEMAKSGDLQKKAG
                     ILNS"
     gene            complement(60778..61005)
                     /gene="bolA_1"
                     /locus_tag="LMONKCOO_00067"
     CDS             complement(60778..61005)
                     /gene="bolA_1"
                     /locus_tag="LMONKCOO_00067"
                     /inference="ab initio prediction:Prodigal:002006"
                     /inference="similar to AA sequence:UniProtKB:P0ABE2"
                     /codon_start=1
                     /transl_table=11
                     /product="DNA-binding transcriptional regulator BolA"
                     /protein_id="X:LMONKCOO_00067"
                     /db_xref="COG:COG0271"
                     /translation="MTIDEIKNKIESGLPDSKVTILDPYRDGVHIKAVVIYKGFEGKS
                     ILEQHRMVYETLKEELKQEVHALALETRIQE"
     gene            complement(61099..61368)
                     /gene="bolA_2"
                     /locus_tag="LMONKCOO_00068"
     CDS             complement(61099..61368)
                     /gene="bolA_2"
                     /locus_tag="LMONKCOO_00068"
                     /inference="ab initio prediction:Prodigal:002006"
                     /inference="similar to AA sequence:UniProtKB:P0ABE2"
                     /codon_start=1
                     /transl_table=11
                     /product="DNA-binding transcriptional regulator BolA"
                     /protein_id="X:LMONKCOO_00068"
                     /db_xref="COG:COG0271"
                     /translation="MSVSEEIRSLLNSSLNPYRLEVEDLSAEHAGHTGNPENKPEGTH
                     IKIILVSSKFSEKSKVEQHRMVYSVLKPWIDRGLHAIILETKERD"
     gene            complement(61383..62156)
                     /gene="yadH_1"
                     /locus_tag="LMONKCOO_00069"
     CDS             complement(61383..62156)
                     /gene="yadH_1"
                     /locus_tag="LMONKCOO_00069"
                     /inference="ab initio prediction:Prodigal:002006"
                     /inference="similar to AA sequence:UniProtKB:P0AFN6"
                     /codon_start=1
                     /transl_table=11
                     /product="Inner membrane transport permease YadH"
                     /protein_id="X:LMONKCOO_00069"
                     /db_xref="COG:COG0842"
                     /translation="MNLIEKYNAFKTIVIKETIRILRIWIQTIIPPGITITLYFIIFG
                     KLIGSQIGSIGNHTYIQFIVPGLVMMSVIINSYNNVVSSFFGAKFQKNIEEILVSPTP
                     PSLIVLGFTIGGVIRGMSVGILVIAISLFFTELEIYHFTMLIATVFLSSLLFSLGGLL
                     NALYAKKFDDVTIIPTFILTPLTYLGGVFYSIQMLPPFWQNVSKLNPILYMVNAFRYG
                     FLGVSDIEPWFALSMIGAATLSLYVLSVHLLKKGIGIRN"
     gene            complement(62153..63070)
                     /gene="yadG_1"
                     /locus_tag="LMONKCOO_00070"
     CDS             complement(62153..63070)
                     /gene="yadG_1"
                     /locus_tag="LMONKCOO_00070"
                     /inference="ab initio prediction:Prodigal:002006"
                     /inference="similar to AA sequence:UniProtKB:P36879"
                     /codon_start=1
                     /transl_table=11
                     /product="putative ABC transporter ATP-binding protein
                     YadG"
                     /protein_id="X:LMONKCOO_00070"
                     /db_xref="COG:COG1131"
                     /translation="MKFALQIENLVKTYAGGVTALKGISLNVEKGDFFALLGPNGAGK
                     STTIGILSSLVNKTSGKIQIFDANIDTNLAKAKAYIGVVPQEFNFNVFERVDQIVINQ
                     GGYYGMDRKIATESALKYLQQLGLYEKRKESAGKLSGGMKRRLMIARALIHSPKILIL
                     DEPTAGVDIELRRSLWEFLQKLNTSGITVILTTHYLEEAENLCRNIAIIDEGKIVENT
                     SMKDLLQKLDHETFILDFTGRLNLFKTIEGIDIKQTDSSTLEASIYGDASLNDLFKLL
                     EQNGIKISSMRNKSNRLEELFLKLVEKKS"
     gene            complement(63089..64471)
                     /gene="mtr"
                     /locus_tag="LMONKCOO_00071"
     CDS             complement(63089..64471)
                     /gene="mtr"
                     /locus_tag="LMONKCOO_00071"
                     /EC_number="1.8.1.15"
                     /inference="ab initio prediction:Prodigal:002006"
                     /inference="similar to AA sequence:UniProtKB:P9WHH3"
                     /codon_start=1
                     /transl_table=11
                     /product="Mycothione reductase"
                     /protein_id="X:LMONKCOO_00071"
                     /db_xref="COG:COG1249"
                     /translation="MKEYDIIVIGTGGGTKLITPPSKIGYKVAVIEKESPGGTCLNRG
                     CIPSKMLIYPAEILSLAKNSEKFQISFPGKPKVDFKSLVERVSKTVDEESASIRPAYD
                     KNPNINYIQGTASFVSDKVIVVNGEQLTAKKIFIASGARPSIPNIPGLVGTPYMTSRE
                     ALRRTDLPKSLIVIGGGFIALELGFAYSAFGSEVTFLVRSRMLKNEDGDIVNEFERVF
                     TKEHNVLLRTDIHKLEYKEKMFHVEVETAGKKLQLRSEALLVATGIRPNTDLLNLSNT
                     KIQTDTNGYIIVNEYLETTSPEVYALGDITGKYFYRHSVNFEGEFLFRTLYLEKKRTP
                     IDYPPVPHAVFTHPQVARVGKTEEQLVQEGIDYIAAKNPYSASATGMARLSDSGFVKI
                     LVDKKSRKVLGAHAIGDEASNVIHLFILLMTIGGNLDDLLRMIYIHPALPEIARNAAR
                     KAGELLQIKE"
     gene            complement(64528..65019)
                     /gene="gloB_1"
                     /locus_tag="LMONKCOO_00072"
     CDS             complement(64528..65019)
                     /gene="gloB_1"
                     /locus_tag="LMONKCOO_00072"
                     /EC_number="3.1.2.6"
                     /inference="ab initio prediction:Prodigal:002006"
                     /inference="protein motif:HAMAP:MF_01374"
                     /codon_start=1
                     /transl_table=11
                     /product="Hydroxyacylglutathione hydrolase"
                     /protein_id="X:LMONKCOO_00072"
                     /translation="MEILDTPGHTFCHVCLLLVENQKPKAIFTGDTIFNAGVGNCHHG
                     GDPEVLAKTILEQFYPLEEEILLYPGHDYLETNLKFTLSLDPSNQDAIRTLEECSRLS
                     KNVEFLTTDLRKERKINTFFQCDKPSLELRKNVSKKIPFKQLLDNDPTSFFISLRSLR
                     DQW"
     gene            complement(65347..65661)
                     /locus_tag="LMONKCOO_00073"
     CDS             complement(65347..65661)
                     /locus_tag="LMONKCOO_00073"
                     /inference="ab initio prediction:Prodigal:002006"
                     /codon_start=1
                     /transl_table=11
                     /product="hypothetical protein"
                     /protein_id="X:LMONKCOO_00073"
                     /translation="MESFNTEILTEGTTCTIRIQGSISLKNAFALKELIIKKHGEGFI
                     DIVLDFSGDAYLDSSGIGAIFNSQKYVTERNGSLKLKNISRDVMTILKIANLDKHLDI
                     IH"
     gene            65849..66805
                     /gene="rbn_1"
                     /locus_tag="LMONKCOO_00074"
     CDS             65849..66805
                     /gene="rbn_1"
                     /locus_tag="LMONKCOO_00074"
                     /EC_number="3.1.26.11"
                     /inference="ab initio prediction:Prodigal:002006"
                     /inference="protein motif:HAMAP:MF_01818"
                     /codon_start=1
                     /transl_table=11
                     /product="Ribonuclease BN"
                     /protein_id="X:LMONKCOO_00074"
                     /translation="MRIKFWGVRGSISSSVRGESIRNKVQKILGLATPADIQSPDAID
                     TFLDSLSLSSWSTYGGNTTCIEIRDKKDNLVIIDGGTGIRELGNSILHEGFLEGKGKA
                     KWIFTHTHWDHIQGVPFFVPLYAPGNTFDILSSVDNLEERLKYQHSFTHFPVPYDGFR
                     ATKNFKFIPEGKAFPVTESISAISKSVRHPGGSFSYRFEEEGKSLIFASDAEFNLDEM
                     ENIQDYLNYFRGADVLVFDTQYTFEESLQKIDWGHSSASMATDIALRANVKRLVMFHH
                     DPSYDDEKLDAVYLRALKYKEMFDPHNRLEIIMAYEGLELEV"
     gene            66851..68341
                     /gene="glpK_1"
                     /locus_tag="LMONKCOO_00075"
     CDS             66851..68341
                     /gene="glpK_1"
                     /locus_tag="LMONKCOO_00075"
                     /EC_number="2.7.1.30"
                     /inference="ab initio prediction:Prodigal:002006"
                     /inference="similar to AA sequence:UniProtKB:P0A6F3"
                     /codon_start=1
                     /transl_table=11
                     /product="Glycerol kinase"
                     /protein_id="X:LMONKCOO_00075"
                     /db_xref="COG:COG0554"
                     /translation="MSDYIIGIDAGTTGIRIFCFNRSGNVISSSYSEFKQYYPKSGWV
                     EHDAEEIWAKTEKLIIKAIRNGKLSPSKAVAIGITNQRETTVLFDKDTGKPVYNAIVW
                     QCRRTAGICKDLKSKGLEPLFRKKTGLVLDAYFSGTKIQWILENVKGVKARAEKGKIL
                     FGTVDTYLLHRLTNGKSHKTDHTNASRTLVYNIEKKEWDKELTQILGIPDSILPEAHN
                     SSSLFGRTEKVKGLPDGIPISSLVGDQQGALFGQLCTEPGEAKNTYGTGCFLLFNTGN
                     NFQISRNNLLTTLGCGPEGKTVYCLEGSVFIGGAVVQFLRDNLKFFKESKISEKFASS
                     VKKEDEIVFVPAFTGLGAPYWDMNARGAILGLTRDTTPEQITKAALKSIALQSYELVE
                     AMENDTGSKLKVLKVDGGATGNSWLMQYQSDVLGKRVIRPSNVDTTVLGAAFLAGLER
                     GFFPSVADLKKKIKVNKEFFPQMKVAQREREIQIWKDSVRRIRTDQ"
     gene            complement(68335..69624)
                     /locus_tag="LMONKCOO_00076"
     CDS             complement(68335..69624)
                     /locus_tag="LMONKCOO_00076"
                     /inference="ab initio prediction:Prodigal:002006"
                     /codon_start=1
                     /transl_table=11
                     /product="hypothetical protein"
                     /protein_id="X:LMONKCOO_00076"
                     /translation="MPLEEGTNYIFILANPDSIVRLKSKIDPFYDFQSEEIEELPFLF
                     ASPALIPRFLYSLDRISFSHKPIHFMAYLNFEEEKIFSKGERFPEPSFEIVNDTKYPI
                     QQNPYLPIGSIPFQIVRGESNLTSIGTVKTGNFNLYQQKRNKMVSTRYLSLKDIVNPE
                     LSELEVEKKIESLYFNPKQKSYLFRLIKILFAGTPVEEQMIVSNLFSHEPDFASFLKD
                     QIFQIEILPLIHGPFLNRILNAMDERVIRFSYPKLSPPVKTMIEKNISKNKLKSILNS
                     PIKKPEVGESLEETIEKEIFKNFSRNIYYENGIFKIYRENIDDSKINPNQKIKIEFQS
                     LPQTSKFNFQVSGIRAIKLYAVTEKGIFFQILEWLEIVRMDTLISKRERDEQFFLKTP
                     PGRILEIPFFPEFRILCGAGITLEKKTFEFCLLGFDY"
     gene            complement(69662..69955)
                     /locus_tag="LMONKCOO_00077"
     CDS             complement(69662..69955)
                     /locus_tag="LMONKCOO_00077"
                     /inference="ab initio prediction:Prodigal:002006"
                     /codon_start=1
                     /transl_table=11
                     /product="hypothetical protein"
                     /protein_id="X:LMONKCOO_00077"
                     /translation="MLELNELEIKILNLIPLEERDVRKLGRILHDVTLVTGMTEEEIV
                     EFIPFGLEDEIRILKVEYNFNNFKKALVSKLTKRNYRSPGLSTPIPDTLRESF"
     gene            complement(69958..70938)
                     /locus_tag="LMONKCOO_00078"
     CDS             complement(69958..70938)
                     /locus_tag="LMONKCOO_00078"
                     /inference="ab initio prediction:Prodigal:002006"
                     /codon_start=1
                     /transl_table=11
                     /product="hypothetical protein"
                     /protein_id="X:LMONKCOO_00078"
                     /translation="MNLTDYIKSYFQRVGWLLLSINLICLTIAIGFLQTQPFSPKVRI
                     VLYLFILIFIYLVNYVSFILFSTEKILPKEKIQETTTKRYRKGDYRMQNYLFPVPIDD
                     ENYEIYGRTLTYNPIGGDFYNFLTDAQENYWIGIGDSVGHGYQAGIFSMMIFQKMALL
                     VKHDSDPYRVIEDINEDLLKRTEQNPTINSSLYATFLLIKADKQGNVEHSGLHPSFVI
                     YKKRTGENRIVETDGKFISTTMNACLKNVQSKNCFHLESGDIVFCFTDGLYEQKNNGN
                     LYFGESLFRFLEGVPKNHLGKIADDLFTEILKHTNGRIQDDMTILMIRKK"
     gene            complement(70935..71558)
                     /locus_tag="LMONKCOO_00079"
     CDS             complement(70935..71558)
                     /locus_tag="LMONKCOO_00079"
                     /inference="ab initio prediction:Prodigal:002006"
                     /codon_start=1
                     /transl_table=11
                     /product="hypothetical protein"
                     /protein_id="X:LMONKCOO_00079"
                     /translation="MDLRKLSFIPNLKLLFLTSILLFYCSPEWIRELPPNSTLETDSG
                     KIPGGIYVRNRPERSHRNTLFYKNTVQERIFLNPQDRTFEKSMRREVKDRNEYTTHII
                     SGKGRYSVSGNWVLLETNQKGETFFQGNGEAFQIEYLPFHHKLLYHYDSSTKTLVPLL
                     YESGYQEKRYGLLDGVSRPYLEDKYFQIARKNFLKKEFQFHAYFYKP"
     gene            complement(71605..73026)
                     /gene="patA_1"
                     /locus_tag="LMONKCOO_00080"
     CDS             complement(71605..73026)
                     /gene="patA_1"
                     /locus_tag="LMONKCOO_00080"
                     /EC_number="2.3.1.-"
                     /inference="ab initio prediction:Prodigal:002006"
                     /inference="similar to AA sequence:UniProtKB:O25526"
                     /codon_start=1
                     /transl_table=11
                     /product="Peptidoglycan O-acetyltransferase"
                     /protein_id="X:LMONKCOO_00080"
                     /db_xref="COG:COG1696"
                     /translation="MLFNSLPFLFLFLITYLIYWNVDGPAKKRVLLVSSILFYGYSHI
                     AFLIHFLLVIGMNYWFSLKLWKNREEGKPTGRLLRWVVLTNVVNLAFFKYYYFLMDFM
                     SSLTGMELWQRLGTSVEILLPLAISFYTFQLIALQVDIHRGIIPQRISVNDYFLFILF
                     FPQLIAGPIMRSTDFLPKLDHPEIDKHRVTQGIFLLIFGLFKKSVLADSISGIISPLY
                     LEPGEYHAASIYIALLSFACQVYCDFSGYTDIARGSAFLLGYEIPENFRGPFLSLSFR
                     EFWGRWHVTLSTWLRDYIYIPLGGSKKGEFRSQWNMFLTMCLGGLWHGANVAFVLWGA
                     YLGLILAVERILEPKQIGTIDSGSSKIVRLLRTVATLNLFAFSGIFFRAGSVGKNSVP
                     FLLDLLGGFKNFFSGKVLPRWEELLLFIFLTIGLNSLQYFPKLMEKIEKRSKILIPAF
                     SILLLLLLGVFGDGGGEFIYFQF"
     gene            complement(73066..74058)
                     /locus_tag="LMONKCOO_00081"
     CDS             complement(73066..74058)
                     /locus_tag="LMONKCOO_00081"
                     /inference="ab initio prediction:Prodigal:002006"
                     /codon_start=1
                     /transl_table=11
                     /product="hypothetical protein"
                     /protein_id="X:LMONKCOO_00081"
                     /translation="MKHSILTWAHILFLSFFLSNCYIPVNANLGAPSSKTAELREKLL
                     SGKNEDKILIIPIDGVISDEGEKTFFGGQEDSILAGVKKQLELAELDPEIKAVILKIN
                     SPGGSVTASDILYKEILQFKAKKKIPVVSLFMDTAASGAYYISMATDLIIAHPTSVTG
                     SIGVILSGINVKEGLDKLGVKDQSIRSGGNKTIGSPLEDLSPEQRKLLQSIVDDLFEK
                     FFEVVKNGRPGKNPAELRKIADGRIFTASQALGHGLIDKIGYFDNAVQETMALPNYRK
                     TPGSNSPRIIYYSQSTDKRANFYQVQSPELRQDSTISKILGIRSQVRFLYIWSY"
     gene            74188..75144
                     /locus_tag="LMONKCOO_00082"
     CDS             74188..75144
                     /locus_tag="LMONKCOO_00082"
                     /inference="ab initio prediction:Prodigal:002006"
                     /codon_start=1
                     /transl_table=11
                     /product="hypothetical protein"
                     /protein_id="X:LMONKCOO_00082"
                     /translation="MGVFKNGWKRFGISKKFVEVPEIFSDCSRLKFTGHGEQILSWSW
                     KHPLSGERLEIISGYDEKEPFFCSGSYLMYPWVNRHTDDGIRLGQEWISLSSIGTKDK
                     SGYPSHGLVYSWKRRIVRKTNDSIEFELCPEDVLSDSFLGRVIVRETYSLGRILDEEV
                     LTLETSFLNLNSYPFRFCYGYHPYFRMKSDRCLLRSNLRKQILLQEDLTPVYPIDGTK
                     TDRFTLKNIPVLDSLFFGEDAWVLLQVPDDSYQVRIQSNVSMGNDIRLSYFQIYTDFA
                     GNRIAIEPMSAPGNAFLNDFSLTTILPEEEKSGSFQILLSML"
     gene            75329..77038
                     /locus_tag="LMONKCOO_00083"
     CDS             75329..77038
                     /locus_tag="LMONKCOO_00083"
                     /inference="ab initio prediction:Prodigal:002006"
                     /codon_start=1
                     /transl_table=11
                     /product="hypothetical protein"
                     /protein_id="X:LMONKCOO_00083"
                     /translation="MSKPLIVQSDRTMLLEVDNPEFEACQSIVSKFAELEKSPEYLHT
                     YRISPLSLWNAASIKMTADEIVECLEKFSRYSVPKNIVNEIREQISRYGKVKLVKEES
                     GELAILSNEKGFLQEIGNHRAVQPFIETVFPDKIYIKKEYRGHIKQALIKIGFPVEDL
                     AGYDEGNKYGFNLRPTSTNGKKFGMRDYQRACVEVFHAGGGNEGGSGVVVLPCGAGKT
                     IVGIGVMQIVGAETLILVTNTLSIRQWRNEILDKTDIPPEDIGEYSGEVKEIRPITIA
                     TYNILTHRKKKGGDFTHFHLFSANNWGLIVYDEVHLLPAPVFRMTSELQAKRRLGLTA
                     TLVREDGLEEDVFSLIGPKKYDVPWKELESKSWIAEAKCKEIRVNMEDDLRLKYSIAD
                     DREKFRLASENPEKMKAIDLIMKKHSESHLLVIGQYINQLEEISKKFNIPLITGKTPL
                     PERQTLYDSFRSGKIKSLVVSKVANFSIDLPDANIAIQVSGTFGSRQEEAQRLGRILR
                     PKGHDNTAVFYSLISRDTNEERFGQNRQLFLTEQGYEYEIYTLDQFREAQEELAQLQL
                     NNV"
     gene            77104..78321
                     /gene="aatA"
                     /locus_tag="LMONKCOO_00084"
     CDS             77104..78321
                     /gene="aatA"
                     /locus_tag="LMONKCOO_00084"
                     /EC_number="2.6.1.1"
                     /inference="ab initio prediction:Prodigal:002006"
                     /inference="similar to AA sequence:UniProtKB:Q82WA8"
                     /codon_start=1
                     /transl_table=11
                     /product="Aspartate/prephenate aminotransferase"
                     /protein_id="X:LMONKCOO_00084"
                     /db_xref="COG:COG0436"
                     /translation="MDLSAKRLNVIEPSPTLVITAKANELKKKGEDIVSFGAGEPDFE
                     TPSHIRDAAKKAIDKGMTRYTAVSGTVELKEAIVHKFKRDNGLDYEKKQVIAGTGGKQ
                     VIYNYFLATLNAGDEVIIPAPYWVSYADIVRLSEGVPVIVTTTPENNFQITPEQLKKA
                     ITPKTKCLILNSPSNPTGAGYSKKDLEVLGEIVLSAGIQVMSDDIYEKIVYDGFTFSN
                     LAMLSPELKKRTFIVNGVSKTYSMTGWRIGYGAGDIGIVKNMETIQSQSTSNPSSISQ
                     AAAEAAIAGDQVCVEEMRKAFEARRNLIVSLLNSIPGVKCNRPQGAFYVFPYLTDVYK
                     TPGFEKLKKETSETSLSKIFCSGLLEKYKVAGVPGIAFGEDKALRLSYAMGEADIRRG
                     VERIAEMIRDLSK"
     gene            78325..79257
                     /locus_tag="LMONKCOO_00085"
     CDS             78325..79257
                     /locus_tag="LMONKCOO_00085"
                     /inference="ab initio prediction:Prodigal:002006"
                     /codon_start=1
                     /transl_table=11
                     /product="hypothetical protein"
                     /protein_id="X:LMONKCOO_00085"
                     /translation="MRRIVLVLIFFMAVPYIFGGDRLVLKPSSPLYLFPDKKSEILRR
                     LGFGEIVQSKNEKQNDRNFRFVSDSSGLSGWVEAQVLFDLEGRGAYKMILRSIDRMLY
                     STNTGLNEFESVFQYLNSLEENGIYHSDEYLYLKIRRAVVLVRILEMLQEGENKRMES
                     KLLGYLSKNPEDIIPGEKGTHAKINPNVFWKIAEEFRGKGPGDFAAFLGVKHTPEADC
                     KRDVFCFIGDERKRRIRYLQLNPNGNYANVFANQISKRFETLTKDLETIQCGKGEARK
                     EIYESFRRDLQSLPYRYGKKYHGFLKKIQKECLP"
     gene            79245..80075
                     /gene="ybfF"
                     /locus_tag="LMONKCOO_00086"
     CDS             79245..80075
                     /gene="ybfF"
                     /locus_tag="LMONKCOO_00086"
                     /EC_number="3.1.-.-"
                     /inference="ab initio prediction:Prodigal:002006"
                     /inference="similar to AA sequence:UniProtKB:P75736"
                     /codon_start=1
                     /transl_table=11
                     /product="Esterase YbfF"
                     /protein_id="X:LMONKCOO_00086"
                     /db_xref="COG:COG0596"
                     /translation="MPAVDLSFRKIDFQRGKFFSPICGPILVLHGLFGSSKNWFSVGD
                     FLSRYADVYLMDLRNHGDSPHSNEHSLASMVEDVEVWITKQEIEKPVILGHSMGGLVT
                     MGFALRNPNIPSFLFVEDIAPKDYPFHYESELACLRTDVSCFKSRQEIDAALTEILPN
                     SFIRNFLEMNLERLENGGYRWKLNVEGIANSPRLLQDFFSRYVESPYPGQTYFITGGA
                     SEYFRKEDIGLTRNFFPNSQFYTIPGGDHYIHFTKMSEFKRVLESIFEKLDDSEFAIN
                     "
     gene            complement(80032..81507)
                     /locus_tag="LMONKCOO_00087"
     CDS             complement(80032..81507)
                     /locus_tag="LMONKCOO_00087"
                     /inference="ab initio prediction:Prodigal:002006"
                     /codon_start=1
                     /transl_table=11
                     /product="hypothetical protein"
                     /protein_id="X:LMONKCOO_00087"
                     /translation="MHFSILDLIVLLLYIILVLFSGWLTSRKKDKDSSSYFLAGREIS
                     WIALSFSIVATETSTLTFLNIPGLSYSGNLTFLGLGLGFVLGRIIVAELFIPMYYKSG
                     FISVYEWVGIRYGKISQKTVTFLFKLTRILGDGVRMYASAIPISILLEVFLKQYSVME
                     IMTHNVEILSLLLISGITILYTVQGGFRSVVWVDSIQFLIYVAGGIFTFFYLGNLLLE
                     KGLNVSDLIQNAFQVNKFKIFEWNDFTSAYFAPTAILGGILLTLGTHGVDQMLVQRVL
                     ACRSEPDAKKAMISSGVFVFFQFVLFLSIGILLYFYYEGSAISKDKVFSKFIMEEVPS
                     PITGFLLAAILASAMSTLSSSINSLSLTTKVDLGIDRFGSGTLSLFWGTILLLSSLFP
                     LFLTAGKTGLVELGLSIASYTVGPIIAIFLSGKIQSFSYMQNLKDSFASLSIGLTPIL
                     TLIFGKWTGFGFTLLVPFGIGTCFLVGFSLLQIQNRPTSQK"
     gene            81694..82707
                     /gene="thrB_1"
                     /locus_tag="LMONKCOO_00088"
     CDS             81694..82707
                     /gene="thrB_1"
                     /locus_tag="LMONKCOO_00088"
                     /EC_number="2.7.1.39"
                     /inference="ab initio prediction:Prodigal:002006"
                     /inference="similar to AA sequence:UniProtKB:Q8Y4A6"
                     /codon_start=1
                     /transl_table=11
                     /product="Homoserine kinase"
                     /protein_id="X:LMONKCOO_00088"
                     /db_xref="COG:COG0083"
                     /translation="MVVVFYDRFVDLLSFFMPSIRQYSIRVPGTSANLGSGFDLFGLA
                     FRVYNRFQFQFIPERGFKTSVKGMETLPFDPDEDLVLFSYQSYFRRFLPGVEPRPYSL
                     LMDLELPIKGGLGSSASAAVAGVCAARFAHQNFYSMIPLPKENEFLFHLGQIEGHPDN
                     TIPAYLGGFVFAYFNGNRLEYVKKKFPKKIRCFLIVPNLETSTHQSRKTLPGSYSTED
                     VIFNMGRIATWMEFLDSGKISLLKLALEDRIHTPYRMHSGFELNPLLAEISKNLIGHS
                     LSGSGPSVLLFSERNKAIRIEKILKEKVAEFVQKTHFDCQLLSLKVEEDGILESWKNI
                     QIL"
     gene            complement(82888..83535)
                     /locus_tag="LMONKCOO_00089"
     CDS             complement(82888..83535)
                     /locus_tag="LMONKCOO_00089"
                     /inference="ab initio prediction:Prodigal:002006"
                     /codon_start=1
                     /transl_table=11
                     /product="hypothetical protein"
                     /protein_id="X:LMONKCOO_00089"
                     /translation="MFFVLGLIYTVGLDVFLILMGLTAFTGLTFLFFKEVIYPAIKTG
                     SAGVGTPPEEGDRFLLVVSESQRNVRFSVGQTSGNIRTYCNAIADNHLVFNLKKAKDS
                     EDYEIQILRNSFVLFKPPGMPTFSKMESAEKLDSYEVIGKNADFRISDKVVKERMIQY
                     FEISLSSEFFINNFGKERMRFIFTITKIHPGLNRKVPIKKGLFAFGKEEKEESEE"
     gene            complement(83545..83850)
                     /locus_tag="LMONKCOO_00090"
     CDS             complement(83545..83850)
                     /locus_tag="LMONKCOO_00090"
                     /inference="ab initio prediction:Prodigal:002006"
                     /codon_start=1
                     /transl_table=11
                     /product="hypothetical protein"
                     /protein_id="X:LMONKCOO_00090"
                     /translation="MNVTGITIQSFSLPQFSKEVEPGIQIQEKDAKISESISRTKPKS
                     TVNEIKPEELVMKPSPISLEERMNQVISPEQMKNLLSMMVRSRMSENPADHKIDVKR"
     gene            84124..85170
                     /locus_tag="LMONKCOO_00091"
     CDS             84124..85170
                     /locus_tag="LMONKCOO_00091"
                     /inference="ab initio prediction:Prodigal:002006"
                     /codon_start=1
                     /transl_table=11
                     /product="hypothetical protein"
                     /protein_id="X:LMONKCOO_00091"
                     /translation="MQDIIEKLKAREFRPLLILSAVFFIYILLTIFPLVTYFSSDGVV
                     QINGKNYTIKDVEKDNPRIARKFYAETNDRLYRVLSEFASKKVVSLAAKERNVSEKDL
                     LEPSIQSPSVEEMRAVYEQYKNSPALQGKSFDQVKTEIENHLVSQKKEEARNALFSEL
                     RNRYNISIKVKELPPLRDDTITAGNNPSIGPENAKVTVIEFSDFECPFCKRSQDVNAQ
                     LRAKYKDQIRWVFRDYPLSFHPNAMFAHIAANCSTSQGKYWEFFKVLFDNSGNLSKER
                     VLDLARGVGLDMKTFSQCVNDASVRKEVEADIAEGEKYGVSGTPAFFINGIMVEGAQP
                     IEAFTKVIDQELKN"
     gene            85197..86177
                     /gene="mdh"
                     /locus_tag="LMONKCOO_00092"
     CDS             85197..86177
                     /gene="mdh"
                     /locus_tag="LMONKCOO_00092"
                     /EC_number="1.1.1.37"
                     /inference="ab initio prediction:Prodigal:002006"
                     /inference="similar to AA sequence:UniProtKB:Q5ZT13"
                     /codon_start=1
                     /transl_table=11
                     /product="Malate dehydrogenase"
                     /protein_id="X:LMONKCOO_00092"
                     /db_xref="COG:COG0039"
                     /translation="MGKTVKVAVTGAAGQIGYSLLFRIASGQMFGTDTAVEIQMLELE
                     AAIPAAKGVIMELEDCAFPLLQKVTVSSDLDIAFKDINWALLVGSVPRKAGMERGDLL
                     KINGGIFINQGKAIEKNAASDVRVLVVGNPCNTNCLIAMNNAKGIPSDRWFAMTKLDE
                     NRAKSQLASKAGVPVKEVTHLGIWGNHSSTQYPDFYNAKISGKPVTDVISDHEWLKGD
                     FIKNVQQRGAEIIKARGASSAASAANGVVDTVRAIITPTASGDAFSAAIASDGSYGTE
                     KGLIFGFPLKSDGKKVEIVQGLPFNDFAKEKFKTTHDELISERNEVKDML"
     gene            86197..87327
                     /gene="bioF"
                     /locus_tag="LMONKCOO_00093"
     CDS             86197..87327
                     /gene="bioF"
                     /locus_tag="LMONKCOO_00093"
                     /EC_number="2.3.1.47"
                     /inference="ab initio prediction:Prodigal:002006"
                     /inference="similar to AA sequence:UniProtKB:P22806"
                     /codon_start=1
                     /transl_table=11
                     /product="8-amino-7-oxononanoate synthase"
                     /protein_id="X:LMONKCOO_00093"
                     /translation="MNLNPSTFFQKASFVLESLKENFLFRSLEVPSGVDLSSNDYLGL
                     TRHSKLIESLKEGLALYGAGSGASRLVSGHRDSFEIAEQTCSEWVGTETSVWVANGYA
                     ANLGLISCIANAKSEIFTDRLNHASILDGIRLSGAEKTYYKHLNLNHLEELLQKSKRK
                     ERIIISESVFSMDGDFAPILDLLYLKNKYDAVLILDDAHGIGIFGQSGEGRVAQVLGP
                     KRMEEVDFITYTAGKSLGLEGAWIGTSRIGKEFLINKMRTFIYSTAPMPAITHAVPTS
                     ISIVRSMRKEREDLLKRADRFRISLEAKNYPKTTSESQIVPILFPSEKTVLDSAEICK
                     NNGLYVKAIRPPTVSVPRLRVSIHSDTTESILEKLISLLPEF"
     gene            87327..87992
                     /gene="bioD1"
                     /locus_tag="LMONKCOO_00094"
     CDS             87327..87992
                     /gene="bioD1"
                     /locus_tag="LMONKCOO_00094"
                     /EC_number="6.3.3.3"
                     /inference="ab initio prediction:Prodigal:002006"
                     /inference="similar to AA sequence:UniProtKB:P13000"
                     /codon_start=1
                     /transl_table=11
                     /product="ATP-dependent dethiobiotin synthetase BioD 1"
                     /protein_id="X:LMONKCOO_00094"
                     /db_xref="COG:COG0132"
                     /translation="MAVFIGATGTDIGKTLFSSLILGKYGKSLGLKYFKPVQTGNDSD
                     RVTLMNLTGLHESYFLKNYYSLSFAGSPHYASELEGVEIDSDELSRHLYSIRDEKIIV
                     EGAGGLLVPLTRKILTLELVRQSEIPLILVAPVSLGAINQTLLAIEAVQNRKIDLKGI
                     YFIGIPDKTTEDNIRTITEWSGVTLLGNFFLNSKEKMSRERFQIECLSRFDQCEVIKK
                     MFV"
     gene            87989..89290
                     /gene="bioA"
                     /locus_tag="LMONKCOO_00095"
     CDS             87989..89290
                     /gene="bioA"
                     /locus_tag="LMONKCOO_00095"
                     /EC_number="2.6.1.62"
                     /inference="ab initio prediction:Prodigal:002006"
                     /inference="similar to AA sequence:UniProtKB:P22805"
                     /codon_start=1
                     /transl_table=11
                     /product="Adenosylmethionine-8-amino-7-oxononanoate
                     aminotransferase"
                     /protein_id="X:LMONKCOO_00095"
                     /translation="MIWYPFTLQFESDPPLKIKRAKGEFLYDENGNSYIDAVSSWWVS
                     IHGHNHPKIIQAVKNQLNKLDHVLLAGFTHDPAEKLASELLKITDGLFHRVLYSDNGS
                     TAVEIMIKLAYQYFQNTGETDRRTFIKFNASYHGDTIGAMSVGGNSVFNRVFQGLMFP
                     TKEFLTPNCSFCPMKKKPDSCNVECVDPIEEFFQKNPKSVAGIVIEPLILGSGGMIIY
                     KEEVLQRLEKVSKKYGTLLLVDEVFTGFGRTGSFFAYQRAKIRPDLVAMAKGLSAGAA
                     AIAATLTTDKIHSAFVAPEPEKGFYHGHTMTGNPIACSAALASIELLLREGYLEQVAR
                     LEFKLRVGLKKIAEEYPKAVRDCRVLGAVGVLELEVGNESGYNYSGNKILKKKFLEKG
                     VLLRPLGNVIYITPPYNIKNSSLEKVFSAIRETLSEISYGN"
     gene            89332..90396
                     /gene="bioB"
                     /locus_tag="LMONKCOO_00096"
     CDS             89332..90396
                     /gene="bioB"
                     /locus_tag="LMONKCOO_00096"
                     /EC_number="2.8.1.6"
                     /inference="ab initio prediction:Prodigal:002006"
                     /inference="similar to AA sequence:UniProtKB:P19206"
                     /codon_start=1
                     /transl_table=11
                     /product="Biotin synthase"
                     /protein_id="X:LMONKCOO_00096"
                     /translation="MYATLKTAEKIFSEISSVITKQEGLEILNGSIPLTTCLDKAFQE
                     RNRYFYNKVRIHILDNIKNGYCPEDCGYCAQRKNANSGIKEYPMKSEAEIYEDAVQAK
                     KNGAYRFCMVTSGTGPNRLTTEKLASTIRRITNELGMKVCLSAGLLDEEKAQVLKSAG
                     LDRYNHNLNTSENHYPEICDTHTYAQRTQTLDSVSKAGIGMCSGVIVGMGESFQDIVD
                     MAFELKSFRVISIPVNFFIPVKGHAIKNPGILTPELCVRILCLFRLVNPDSEIRIAAG
                     REGHLRSLSAMALFAANSLFSSGYLNVKGSEIIETVTMIRDAGFVPELVDGGILPEES
                     GTEMLYSEKNFPELYKFKKS"
     gene            90768..90944
                     /locus_tag="LMONKCOO_00097"
     CDS             90768..90944
                     /locus_tag="LMONKCOO_00097"
                     /inference="ab initio prediction:Prodigal:002006"
                     /codon_start=1
                     /transl_table=11
                     /product="hypothetical protein"
                     /protein_id="X:LMONKCOO_00097"
                     /translation="MKYKIEINKLKNGYIEAKLIDTASNNPIEFRICDSEDYLQAQIA
                     DWHKRFHMKEPQEQ"
     gene            90952..91689
                     /locus_tag="LMONKCOO_00098"
     CDS             90952..91689
                     /locus_tag="LMONKCOO_00098"
                     /inference="ab initio prediction:Prodigal:002006"
                     /codon_start=1
                     /transl_table=11
                     /product="hypothetical protein"
                     /protein_id="X:LMONKCOO_00098"
                     /translation="MAKYLPILSLLFLSCSVLIKKSYTDYTSYNFECWEGIGYRSSEK
                     FEQYRNLWHKMRSIYREENQKIKTASAVFVGNSLIQLFPNEILTKEFPGAVNRGIGGD
                     MTETLLERLEEDVISLNPKAIVLEIGGNDLIQGKCLYLIENNLVKILDKLTRSLPKTK
                     IIILGIPPVRARSLNNISPVVNLAWISIIQSYKNVIFLDNWQWFREKDRSVLRQEFWL
                     ERDEIHLNENAYKVWVEKLKPILLPYL"
     gene            91701..92582
                     /locus_tag="LMONKCOO_00099"
     CDS             91701..92582
                     /locus_tag="LMONKCOO_00099"
                     /inference="ab initio prediction:Prodigal:002006"
                     /codon_start=1
                     /transl_table=11
                     /product="hypothetical protein"
                     /protein_id="X:LMONKCOO_00099"
                     /translation="MLLILTQKPYEIRKELLLGIGNFVSLKSEETFLLSSASVRTQGE
                     WSCIEWKISRNLDLQELIELRAMFAKRNSDLLQIDYLLDPKKKSFFVFDMDSTLIQQE
                     VIDELARLTGVYEEVASVTKEAMEGNLDFHEALKKRCVHLKGLSSSIFTELYPKLKLN
                     AGVESLLRSLKEKNSKTAVFSGGFIDILEMFQKQYGIDEIHANVLERQNGQFSGNVVG
                     DIVDKNKKFEYLKMIRDREGISRSQVVAVGDGANDALMLNEAGLGIGFHAKEGLKKLI
                     VNWVDFAPLDVLLFLFS"
     gene            complement(92565..95111)
                     /gene="mutS"
                     /locus_tag="LMONKCOO_00100"
     CDS             complement(92565..95111)
                     /gene="mutS"
                     /locus_tag="LMONKCOO_00100"
                     /inference="ab initio prediction:Prodigal:002006"
                     /inference="similar to AA sequence:UniProtKB:P0A1Y0"
                     /codon_start=1
                     /transl_table=11
                     /product="DNA mismatch repair protein MutS"
                     /protein_id="X:LMONKCOO_00100"
                     /db_xref="COG:COG0249"
                     /translation="MNLEITGTSAEYWSDLAEALNTPMMKQFLTIKKDFPDTILFFRM
                     GDFYEMFLEDAKIASSILDIALTKRQNAVPMCGIPYHSKDNYISRLLNAGKKIAICEQ
                     SKPEEAGSKLMTRDVVRIITPGTVIEENLLTGFQNNYLAVLHLKKSLIYFAMADFSTG
                     ELFYSSTPITSLEKLVTELEKFRPSEICVPQSELSFFQELEYFRDKEFTVLKDQPEIP
                     EKDQFQILSRYLDEYIRETYRDNKLVLREPRILSSGKFLEMDRETILNLELVENDKEK
                     NHTLYSIFNFCNTAKGKRLLKQRILFPECDPMVLYSRWEKQDILFKIVLAPFIAALRD
                     VGDIERILTRFRGNHSYPRDFRSILNSISTGIKLKKELEALSYPFLIPLEELKVLSEF
                     IEERLHPGDDLPVILGNGPFLKTGFSTELDKAREAGFKGKDWILNLEAEEKKRTNLNT
                     LKIRYNKIVGYFIEISRAQAEQAPKDYLKKQTLVGSERFTTPKLEEIERTILEADEII
                     QEIERAEFNRMVEEVLKYSSALLSFSEEIGDLDFQISVLIAKDKFGWIRPELSKDRSL
                     NLVDSRHPVVEATFPPGQEFVPNSVYLDTQNQAIAVLTGPNMAGKSTFMRQIALNQIL
                     FQMGAFVPAKSARLPIVDKLFTRIGAGDNLTAGESTFYVEMKETANILNHYTEDSLIL
                     FDEVGRGTSTYDGMSIAWSILEYLSSLSVKPKTIFATHYHELTELSRLSGIFNLYLET
                     LEKEDKVLFLRKVKVGKAKKSFGIYVAKIAGIPEPIVKRAAELLVDLESKKKEIRIQE
                     AQPTLFIEPESKNLPSETEESILKLKLEEMTPMEALKKLEDFQKKLRKQK"
     gene            complement(95108..95758)
                     /gene="trpF"
                     /locus_tag="LMONKCOO_00101"
     CDS             complement(95108..95758)
                     /gene="trpF"
                     /locus_tag="LMONKCOO_00101"
                     /EC_number="5.3.1.24"
                     /inference="ab initio prediction:Prodigal:002006"
                     /inference="similar to AA sequence:UniProtKB:Q56320"
                     /codon_start=1
                     /transl_table=11
                     /product="N-(5'-phosphoribosyl)anthranilate isomerase"
                     /protein_id="X:LMONKCOO_00101"
                     /db_xref="COG:COG0135"
                     /translation="MNENTFEKTKIKICGIRDLEIAKICREEGADYIGLNFVPSSPRK
                     ISLKDAQKIVEFYRDTKNSPEIVLLFYQNSPEEIRTVTSSLYHDLIQWVWDDPKLTFV
                     DRKNFLGKRQICSYRVNSPIYNEDLKNIPSELLILDSYSKDAGGGTGETFNWNFISRI
                     ERKFLLAGGLNSSNVSNAIRTVKPYGVDVASGVESSPGIKDSQKVIQFIRNVRLGL"
     gene            95843..96544
                     /gene="yfiH"
                     /locus_tag="LMONKCOO_00102"
     CDS             95843..96544
                     /gene="yfiH"
                     /locus_tag="LMONKCOO_00102"
                     /EC_number="1.10.3.-"
                     /inference="ab initio prediction:Prodigal:002006"
                     /inference="similar to AA sequence:UniProtKB:P33644"
                     /codon_start=1
                     /transl_table=11
                     /product="Polyphenol oxidase"
                     /protein_id="X:LMONKCOO_00102"
                     /db_xref="COG:COG1496"
                     /translation="MALFHSFSLSEGKKIKILIAGKKELTSASLDVRTQRKEISRLTE
                     IPESNVYILNQIHGDEIIDLATMGSFSFPKGDAFVGEESDKVLCIKTADCMPLFFWSE
                     KSPKFVAVHSGWKGTLSGIAEKTLRLAFDESILTNGALFGYLGPYASGLRYEVGEDVA
                     HLFRKEFPDCLKQKGANKTLLDLESFLKFRLEKNGIQVLLRSEKICTMKEGSDFFSHR
                     RKDVGRNLNLIWREG"
     gene            complement(96547..96954)
                     /gene="cheY_1"
                     /locus_tag="LMONKCOO_00103"
     CDS             complement(96547..96954)
                     /gene="cheY_1"
                     /locus_tag="LMONKCOO_00103"
                     /inference="ab initio prediction:Prodigal:002006"
                     /inference="similar to AA sequence:UniProtKB:P24072"
                     /codon_start=1
                     /transl_table=11
                     /product="Chemotaxis protein CheY"
                     /protein_id="X:LMONKCOO_00103"
                     /db_xref="COG:COG0784"
                     /translation="MKAGVAPNGRPYQVLIAENSRFQAKQLAQILESEGYQVIGFAEN
                     GKELVKLYDEHRRIDLITLDLNLPVMDGYATFFEIKERGVLPRIVIVSEENTPAVLKN
                     LIDEGAMDYIPKPVKREKVLEKINAAVKKVPKV"
     gene            complement(96971..98047)
                     /gene="leuB"
                     /locus_tag="LMONKCOO_00104"
     CDS             complement(96971..98047)
                     /gene="leuB"
                     /locus_tag="LMONKCOO_00104"
                     /EC_number="1.1.1.85"
                     /inference="ab initio prediction:Prodigal:002006"
                     /inference="similar to AA sequence:UniProtKB:P37412"
                     /codon_start=1
                     /transl_table=11
                     /product="3-isopropylmalate dehydrogenase"
                     /protein_id="X:LMONKCOO_00104"
                     /db_xref="COG:COG0473"
                     /translation="MKNVAVLSGDGIGPEVMEVALSVLKKALSAKASEFYFKEGLVGG
                     IAIDKTGHPLPPETLKLCEESSAILFGSVGGPKWETLPPEKQPERGALLPLRKHFDLF
                     ANLRPAIIYPELKNASPVRADIIGNGLDILILRELTGGIYFGQPKGREGVGQEEFAYD
                     TMKYSRKEIERITRVAFQAARKRNNKVTSIDKANVLTTSVFWKEVVIDLHKKEFSDVQ
                     LNHLYVDNAAMQLIVNPKQFDVVLCENMFGDILSDEASIITGSIGMLPSASLSESGFG
                     LYEPSGGSAPDIAGKGVANPIAQVLSAALMLRYSFSMEEEATKIEAAVRKTIASGKRT
                     RDIAEVDSTVVGTKEIGQVIESFL"
     gene            complement(98065..99285)
                     /gene="argD"
                     /locus_tag="LMONKCOO_00105"
     CDS             complement(98065..99285)
                     /gene="argD"
                     /locus_tag="LMONKCOO_00105"
                     /EC_number="2.6.1.11"
                     /inference="ab initio prediction:Prodigal:002006"
                     /inference="similar to AA sequence:UniProtKB:Q9X2A5"
                     /codon_start=1
                     /transl_table=11
                     /product="Acetylornithine aminotransferase"
                     /protein_id="X:LMONKCOO_00105"
                     /db_xref="COG:COG4992"
                     /translation="MNDTDIHKELFQHTKELADHYLLNTYSRYDVAFRYGVNELLFDF
                     DNKQYIDFHCGVAVTNLGHADPDIIEAVRSQADKLFHTSNLFYSEEAAKLAELLILNS
                     FPGKVFLTNSGTEAIEGAFKLARKYAYSKSIMDPIILSLEKSFHGRSVSGMSLTGQDK
                     IRKGYGELLKGIEFIEPNNDEALVAAFERHQGRIVALIEEPILGESGIIPLSKSFLTL
                     SRELTEENDALLIFDEIQTGMGRTGTLFAFETMGFAPDAMTLAKGLGSGFPIGALIVG
                     EKYQNLFTPGSHGSTFGGNHLAAAIAYETIRIIQTREILNNVNLCSDIAFTRLREMQE
                     KYPVISEVRGKGLHIGVELKTPSRPVAEACLSAGLVINATADNVIRIMPPLTISTDFL
                     NQGLDILESVLKQN"
     gene            complement(99282..101045)
                     /gene="pgcA"
                     /locus_tag="LMONKCOO_00106"
     CDS             complement(99282..101045)
                     /gene="pgcA"
                     /locus_tag="LMONKCOO_00106"
                     /EC_number="5.4.2.2"
                     /inference="ab initio prediction:Prodigal:002006"
                     /inference="similar to AA sequence:UniProtKB:P18159"
                     /codon_start=1
                     /transl_table=11
                     /product="Phosphoglucomutase"
                     /protein_id="X:LMONKCOO_00106"
                     /translation="MNHPESFIHSWTQEPFPSTVREEANRVLEKFSKGESGPDVEAFS
                     IPLEFGTGGMRGKLGNGIGRMNEFTVGRAALGFISYLSKKNKKASIVIAYDSRRKSKE
                     FAEVTAGIAASLGVKVILFQEVTPTPLLSYAIRYYKATGGVVITASHNPPEYNGFKAY
                     LSDGGQLVPPDDQKIISKIESIRDWNTISLLSPKDPIYKKMVKPAGKDCFSSYKKELS
                     KAGILSVTLKPKDRAAMKIVYSPLHGTGAKSMKDLLNGFGYKNVFLVPEQKDPNGEFP
                     TVKYPNPEEPEAMELSKKFAIQKNAHAFIATDPDADRLGIGVKNVQGEYVLLNGNQIG
                     SIMAAYLCENYATSKKKKKAILVKTIVTTDLQEIIAKKNKVKYKNVLTGFKFIAQVMA
                     KIDKNKTDFFLFGGEESFGYLPVSFVRDKDSLSSALLLLEILTEKKDLLNYMDEIYLK
                     YGLFQESLKSLTLEGRAGKEKIRKSLESLRTADLLGKKIHQRKIIGILDYKTRAAKGN
                     TSKSAFSGCPFSDVIQVILEGNAKLTIRPSGTEPKIKIYSSFQSLKAPNSKGEIPILM
                     KDLLSEIKVSEEIFLRLAELS"
     gene            101137..101502
                     /locus_tag="LMONKCOO_00107"
     CDS             101137..101502
                     /locus_tag="LMONKCOO_00107"
                     /inference="ab initio prediction:Prodigal:002006"
                     /codon_start=1
                     /transl_table=11
                     /product="hypothetical protein"
                     /protein_id="X:LMONKCOO_00107"
                     /translation="MELYEFGQDENREFLRLSRVLKLASFSFFCLSGVSFFSAFVSRD
                     MDKLVLFLVPGILFLLTGIWSYSAAISFKRITDTKGEDLDFLRIGLRSLRIHFWVQIS
                     FGFFAILFLLGGAILTLIS"
     gene            101502..102617
                     /gene="vioD"
                     /locus_tag="LMONKCOO_00108"
     CDS             101502..102617
                     /gene="vioD"
                     /locus_tag="LMONKCOO_00108"
                     /EC_number="4.2.1.145"
                     /inference="ab initio prediction:Prodigal:002006"
                     /inference="similar to AA sequence:UniProtKB:Q84CG1"
                     /codon_start=1
                     /transl_table=11
                     /product="Capreomycidine synthase"
                     /protein_id="X:LMONKCOO_00108"
                     /translation="MEPREFWIEERLERYRKISPCNLGESGIRNITLGELFSSLDLSA
                     EVLNSISLEDSPNRGDLVLREEIAKLYPGLDADQILVTTGTGEALYILFHILCQKDSV
                     VSYFSPAFQALYEIPKMIGARLEAVSLLEDLDKNLKSSLSVNLIRELFQRGKDLVVFN
                     HPHNPSGLSLDKSSIETIRQAAHLHKGWIFFDEHYRFLDFQNDLSWTGAGLTEHTVST
                     GSITKCFGVMGLRIGWMTGPKEIIERARSFKDYITHTVSPISEFLTLRILQNRERLIA
                     PIKISILKNIRFFESIWKQLPGLENFIKPGGGVVSFVKLKEGVDSFRYADLLLDRCGV
                     FVLPGRDFECEGWIRIGFGETPERFQAGIKRWENLNL"
     gene            complement(103223..104266)
                     /locus_tag="LMONKCOO_00109"
     CDS             complement(103223..104266)
                     /locus_tag="LMONKCOO_00109"
                     /inference="ab initio prediction:Prodigal:002006"
                     /codon_start=1
                     /transl_table=11
                     /product="hypothetical protein"
                     /protein_id="X:LMONKCOO_00109"
                     /translation="MLKPTFTSFRLWLDRIYKIDIFPFFQSKRVRITRRFQSIIHEEF
                     TKEQIVDPRQFHHVLYNTNLLLENGTPSEFASALEIDASSFAGGKKKLRMKQKLHSSF
                     SKQIKYRFWKLLKKSLYTLREKSWKSFFPKKKSDSKKLQSSPDLLSTASPNPYRLYLR
                     SLIFWEEIFPWEEWKSSLPISWIPFGGSKKIKLRFVAAKAASFFKQEFYQESYSPELA
                     FCDLYALGYLRETSDKSVDLENPEFYYLGTFLSSRLKSDNLPLWLKERNLFSSDFQWK
                     SSSKEQVFKILNKEIRFKIETEVEDSSYSEFIQVGGKKLLLKSDFLKGKFFQRAIFTI
                     HPMVFANRVLKRF"
     gene            104407..104691
                     /locus_tag="LMONKCOO_00110"
     CDS             104407..104691
                     /locus_tag="LMONKCOO_00110"
                     /inference="ab initio prediction:Prodigal:002006"
                     /codon_start=1
                     /transl_table=11
                     /product="hypothetical protein"
                     /protein_id="X:LMONKCOO_00110"
                     /translation="MARRCEVTGRGTVSGNNVSHSHIKTRRTWKVNLIKKRIFLEDEN
                     RWVTIRLSTRALRTLRKKGIKAVIKDNGGSLGVLAPKKYAGITKQALKKA"
     gene            104633..105337
                     /gene="nth_1"
                     /locus_tag="LMONKCOO_00111"
     CDS             104633..105337
                     /gene="nth_1"
                     /locus_tag="LMONKCOO_00111"
                     /EC_number="4.2.99.18"
                     /inference="ab initio prediction:Prodigal:002006"
                     /inference="similar to AA sequence:UniProtKB:P9WQ11"
                     /codon_start=1
                     /transl_table=11
                     /product="Endonuclease III"
                     /protein_id="X:LMONKCOO_00111"
                     /db_xref="COG:COG0177"
                     /translation="MFLLRKNTQESQNRHLKKPDPAFLKWFSRIFSLLRKEFGDVQTP
                     LHFKHNYELAIAVILSAQCTDERVNQVTPSLFKTFPSLESFANADLKDIEALIFSTGF
                     YHNKAKSIQGFAKKLLNDFDGKIPKTIGELTTLPGFGRKTANVVLSEVHGLVEGIVVD
                     THVNRISKVLGLTTKNDPVQVEKDLMSILPKKYWRDISLYLIFLGRKSCKAHRRFCGE
                     CILKKDCPSSSVVQGV"
     gene            105343..105765
                     /locus_tag="LMONKCOO_00112"
     CDS             105343..105765
                     /locus_tag="LMONKCOO_00112"
                     /inference="ab initio prediction:Prodigal:002006"
                     /codon_start=1
                     /transl_table=11
                     /product="hypothetical protein"
                     /protein_id="X:LMONKCOO_00112"
                     /translation="MEVFIDQKLEGMELATQHIVMSRDLNQHGFLFGGQMLAWIDEGC
                     AMYVMEKIRYSNIVTVSMADVVFKSPGLLGDIIQIFSKIERMGNSSITIRNTSIGKSQ
                     SRKELKEIIDCKVTYVCLDENGRPFPYFKDHFEFRDLK"
     gene            105771..106232
                     /gene="prfB_1"
                     /locus_tag="LMONKCOO_00113"
     CDS             105771..106232
                     /gene="prfB_1"
                     /locus_tag="LMONKCOO_00113"
                     /inference="ab initio prediction:Prodigal:002006"
                     /inference="protein motif:HAMAP:MF_00094"
                     /codon_start=1
                     /transl_table=11
                     /product="Peptide chain release factor 2"
                     /protein_id="X:LMONKCOO_00113"
                     /translation="MASRFPVSVEKESKLLELMDVLEVKENELEESFTRSGGKGGQNV
                     NKVSTAVHLKHKPTGIEVKCSLYRTQGLNRYKARAILCERIQEENRKKQGTVSDERKN
                     TIRNKQKDAKRKKEKYSRKDQNSSSILTEPEESFEPGWDDSEVSNESKVEN"
     gene            106357..108186
                     /gene="uvrC"
                     /locus_tag="LMONKCOO_00114"
     CDS             106357..108186
                     /gene="uvrC"
                     /locus_tag="LMONKCOO_00114"
                     /inference="ab initio prediction:Prodigal:002006"
                     /inference="similar to AA sequence:UniProtKB:P9WFC5"
                     /codon_start=1
                     /transl_table=11
                     /product="UvrABC system protein C"
                     /protein_id="X:LMONKCOO_00114"
                     /db_xref="COG:COG0322"
                     /translation="MPEILNHILILEKIKNLGISPGCYLWKSRKGEVLYIGKAKNLDK
                     RVRNYLKENHSDIKTRALQKEIFDLDWIATGTEKEALILEATLIKKHNPRFNVRFKDD
                     KKYPYICVSLSESFPMVYITRKLKDNGDRYFGPYSDVKSTRETLDIILRIFPVRKTRQ
                     VLPLPKPRKPCLNFDMGRCLGPCQGNIPVEDYKIVIDQVIQFLEGKKESLVGDLSIKM
                     NASSNRMDFEKAARYRDMLQRIQNFREKQTVVSAEGGDEDVIGFARKKDEGQVILLEV
                     RGGRLETKKSFPIQGVLDAEDSEILGAFFRDYYLNAPLVPPLIFVPADIQEETAAVMD
                     VLQEKTGFRPKLKSPRGGDKRSLLKIAEKNAELGLTERLLATHYRDQTASLKEIQEMF
                     SLEHPPHIIECYDISHFQGSEPVASGVMFVEGKPFKQGYRKYNIRGYKGINDPGMIHE
                     VISRRLQRIANEESVFPDLIVIDGGPTQLAKACEAAVEAGAERIPMIGLAKKREEIYF
                     PGDNEPFIFDMNSSGMKLLRHLRDEAHRFGVSHHRSRRNKETMRSLIQNVPDIGLKRS
                     KLLLRHFSGEKKIEDATKEELLAVPGIGENLAEKILKRIRKKE"
     gene            108248..111259
                     /locus_tag="LMONKCOO_00115"
     CDS             108248..111259
                     /locus_tag="LMONKCOO_00115"
                     /inference="ab initio prediction:Prodigal:002006"
                     /codon_start=1
                     /transl_table=11
                     /product="hypothetical protein"
                     /protein_id="X:LMONKCOO_00115"
                     /translation="MKLKFVFTAIFLLFGLDSCRGKENSAFLFPITNAGEFKLFYEPI
                     NTVVSEIPREIFEEWKHPGVKIKTAPGIVCLFSGTISVFGISICFPDRKGNVELELQN
                     ILKLWNENSNSRTEPEFFEFSSNGQANIRIQQDRDLLDDINEDWLILSGSKELDRMLQ
                     KEKFPEPNRISVFSENSILKPHSTNAFVGFSVLATNEKIRVLFSSEDFISSKNTLVVE
                     IPGDVSILSEFLLEIQKQNLQITSLCKTDLPVLSEIFGGTESPIGRFLEFNNPRKDPI
                     CFQDLELKTSSGTYSLLAGPQFLIPGETILKVETGSILFGTESVSFPWSDLKKKGDWV
                     LKSKDAESVYKNSEKTFLEGGRYYSSHENFYSICSNFFLSNVLERFCMNPGFGVSNQI
                     QESGIPPFCDSNMFQIEEANFTGLHLDGKVDQKQKFIDLEYSGNNICNPNSLSLESNG
                     TEIPIWLDSKVIRPGSVLTLGKLDFLKKDVFVSLSELKDFEFGKSVFLKDRISKKVSI
                     LSNDFSETPILTRTDGSVVSLLRRENVWIPHPISSSDTLSFEIQNSHSMNPGKKTDLT
                     ALDPNTSIDISEISWMGSYDGTTSVSADRFIEIDSNSLTSRILEILSGNKSYRFILPL
                     KPGKNVLSTGKLVCFPKVETWIAPELSLGSKGKIRFLSVDGKIENDWVSWDSLGINST
                     SQKLRRSASKIRTLSGASVWKNSALSDVSSRKTSCIGTEASPELENRSLPFFQKEYSE
                     TLNSVLDPWISFNLDRNSPSDGSIRVFTFQPNGSVRLSTSVFLNLWSDLRSGILGSLN
                     IRKEVLNYLVPVGGEELVGIPGSSGILISAVYPNPTVSTNEWLSICNRGFESVDVRSL
                     EIRDSSSSDRLVEYSFRFGVNPPLGWINYNPTSFDWIFSDKFLNSGECGYVLSPNFKN
                     ESVPFHSATFRKIFTIDKTTTIGNGIGKNEGLDLFQEIQGNFVHIHSYGNQFSPFPFS
                     IDADTDDLILLKENRSGDSYSDYEIRRKGSL"
     gene            111256..112674
                     /locus_tag="LMONKCOO_00116"
     CDS             111256..112674
                     /locus_tag="LMONKCOO_00116"
                     /inference="ab initio prediction:Prodigal:002006"
                     /codon_start=1
                     /transl_table=11
                     /product="hypothetical protein"
                     /protein_id="X:LMONKCOO_00116"
                     /translation="MRKFFVYSYFIIFFQISASEKNKGWAQISWMGWGLAGSQKTSDL
                     SQVKEDRIYKELRINSSLIHGGIDRSLETSRVNIKLQADLIASSESKLAFFAGKNLFF
                     EFKKEHVSLVVGRTQEEMKGSAFTDWIDGTDGIVIKANFKELGRVRFDLFDFYSGYSL
                     FEKNGLKNTILNTKKTQFDQAGEIEVQDSVFNTFKNRYVGGVAYRYDLPYLETGFRFQ
                     YLSLQNWGRYANDLISETGNVSSGDRDYLTHSTIELKLKYSRFHCFFAGILTRGQDKT
                     GWNRIRKASAIPITGEAVLISTGVTWNFWKFDVFGFLPDRDKRSENGEILELGFIGIG
                     SSPSPVFSTNQSLDFYPSAWITDRGLQKQSGIQNGKRQSAWTGINLEYQESIIRFRLY
                     IASYFFLSDTKGNEGALTMSREGFRKDYLREALIETLVYFPSENTKFDFLYLKASLGG
                     SWSDPESARKESFFQIVSGIVL"
     gene            112671..114470
                     /locus_tag="LMONKCOO_00117"
     CDS             112671..114470
                     /locus_tag="LMONKCOO_00117"
                     /inference="ab initio prediction:Prodigal:002006"
                     /codon_start=1
                     /transl_table=11
                     /product="hypothetical protein"
                     /protein_id="X:LMONKCOO_00117"
                     /translation="MRKISNVFVLIFLYIWFFLSLATCSSRHDSDFFWLEWVKTRNVE
                     ASFSYPGRYVHAFKKRNVRDKILRLIESAGFAIDLWVYSFEDPEILNALKKANTRGVQ
                     IRIVADPEREYMDEFKNLGVFRKWERSGLQHSKILIVDRKKVFLGSGNFTWYGLENDL
                     NGYVSFDLFDSEIENFYAFLEEDSGITSLNIPPFQFYISPEKGRLIQNLILREVDRAQ
                     RDIRYLIFDHFDSVLTSRLALADRRGVNVKGIYDSPVDEEGKYLANVFENPGSEIAAD
                     GNEEVIESGSFGKGGLLHHKTMIVDGKTLISGSYNFSISARDNNREILFKTTDPYLVA
                     VYVEEWERIRVNSIVYKATSFGTENGSNGIYFGYSENPLPIGVEQTICRTDTTKEESF
                     YLESGNAFLKSILEYTFLPTESCKDVSNFTPPSSGFTGKKTNHPVKTKNFREEAVLLT
                     KRGKPFFISTTNDFQADFERKPVYLFIPTFYSVQSGNLFFPQDLIEFKNPVSIFFYQK
                     GNGPATIPWNTSGNAFYVVSHSTEGMIFLEYESFFLAFCFHEYSRKGMEYTELIQEIL
                     SYREDAFLPEVSFSAEKVSIDVRKRFGTYCYRY"
     gene            complement(114536..114823)
                     /locus_tag="LMONKCOO_00118"
     CDS             complement(114536..114823)
                     /locus_tag="LMONKCOO_00118"
                     /inference="ab initio prediction:Prodigal:002006"
                     /codon_start=1
                     /transl_table=11
                     /product="hypothetical protein"
                     /protein_id="X:LMONKCOO_00118"
                     /translation="MPSSATLLILTVDPFDHSTLPLLFRPLRIFHANALPIVYLLRVL
                     FLLYNTYDLALKVGSISIDVFLIPLISFFLYSSFCISLVFLFLWVLFYRDE"
ORIGIN      
        1 aggcgagaaa ccattgatcg gtaaatataa aggaaaacct cgaagatggg tcgttgaaag
       61 aacgaacagt tggcacaatc gattcagggc tatccttatc cggtgggaaa gaaaatctga
      121 aaattatctt gcatctcttt atctcgcgag cactattatt gttttcaatt tctttaatag
      181 atagttttga gaccggatct aagaacttgt cccaaaacct gaaaaaagaa atcggctccc
      241 aaagctcgta ataaagcgaa aacgtaggag ttccacggat catggctctt taataattta
      301 cgggctttcg aacagatttt atttgttcgt gcacttttgt cggagttctt acgattccaa
      361 ggttttggga taagttttaa gtataaaaaa tacccgagaa aaaacttcct cgggtatttt
      421 ttatttctct tggaatgaaa tgaaaagctt atttcaaagg tttgaattct aagttaacca
      481 cgccacgact tgcggatttt acttccaagg ttttagtcgc taaaaaggag aagcctctgt
      541 cttttttata aaccaattcc tcttgaaaga gagaatcctt accgggataa attacttccc
      601 attcggaacc gttcgtatcg gaggttctaa cgtttacttc tttcgcggcg gtaaactcgg
      661 taagatcatc tttgaactta gtcgcttcgt cggcactcaa tccggtgaac ttcaggacga
      721 ttggattatt ttctgtaagg ttgaaccatt cttctttcaa ttgagcgttt actttcttag
      781 aaacggaagt ggcccactcg gaaatcgctt tctctctgga aactttttga gtgatatcgg
      841 ctcctcgacc atccgcgcta ccactatcaa cgatttttcc gtctccccaa agaagaacca
      901 ctttataagt accggtcgct gctgtgttat agatggttct ttccaatgct tttccgttta
      961 cggaatctaa gggttgttgg tcttcggttt ctacggttcc aagaaccaac acctcggcct
     1021 gaagcgcttc cgccaggatt ttaatcaaag gagagccttc tacgttttcc gcatccactt
     1081 gagttttact tactttcttg gcggtaagag cgggatcgat gattttgttt ccgttttttt
     1141 tcaaagcttt gatgatttcg gcttccccga aattattcgc acttgcgggt gcgaccggca
     1201 tgccacccac tttaccgaga actaaaacgg caactctcgg attgcctacg tcggcgagca
     1261 gattgtcgac cgcagtggaa attttggatt cttctacttc gcatcgaacg gtaagtttca
     1321 acataggttg agtatcgatt ttaccttcgg cttcgtcgat aatgtcgtaa cttttaacga
     1381 atgcatccgt tttagaaaga aggctggaac ctaaactttc tccgtcggac gccttacttt
     1441 tattactgat ttcttcaccg atcactttac gaactgcgtt gattttagcg tcttttaaag
     1501 ccctttgttt tgcgatttgt ttgtcgccgt tatagatggg agcttctcca atcacggtaa
     1561 ctttgttacc ttctttttcg tagaattctt tctttttacc gcgagtggat ccggaagaac
     1621 cgcagttcac tgcaaacgaa ataattgcta atgttgagat aagcctggta gtaaggaaac
     1681 gattcatttg tcgtttttct ccttgaagaa taaggtttga gaaattttct taaacagaat
     1741 aggaaggaag tctcagatgc tcaacacaaa aataaataaa aaattctttc tttcggttat
     1801 tttttttctt ttgttccctt cgattgcgtg tgcggaaaaa agttttcgca aacatatctc
     1861 ggattcgaaa tacgttcctt ccgaaatcga attttatacc aatgttcttc ccggcctttc
     1921 cggaaagaac gtgattctaa tcacaaatcc atccggaatc ggcagaagtc ccgaaagaat
     1981 tctgagagaa tttaaaaagc ataacgtaaa aatcaaacat ctgatcgggc tcgaacacgg
     2041 atttttgggg ttggaagaag atttcagcaa atctccggtt acagtggatg aatttttcaa
     2101 tcttccgatc tatcatatct atcgggtgaa aaatgcggaa cttcccgcga ttttgaaagg
     2161 cactgatgtg attcttttcg acgttcaaga tatgggaatg agatgttata cttacttaac
     2221 ggttttaaaa agaatcatgg atggaattcc agattcgaag aatacaaaat tgatcgtttt
     2281 ggatcatgtc aaccccgctc tttatttaaa aggaagggga gagatgattg ataaaagatt
     2341 tcttaacttt gcgggagaat ttccttccct tttcttcgga ggtttaactt taggagagtc
     2401 ggccgcttat tacaacgcgg aatacttgga aaatagaatt cagttggaaa tcatatcgcc
     2461 taaaaacgca aaacgttctt tcgattggga taaggaagga attccttgga ttacaccttc
     2521 tccgaatttg ccgacggtag attccgcgat caattatcta gggctcgttt tattggaagg
     2581 agtgaatgtt tctgtgggaa gaggaacgac ggctcctttc gtatatttcg gagcgccttg
     2641 gatgatcgaa cctgaaaaat tagcggaaga attgaatcaa aactccggag gagactatta
     2701 ttatcaaacc gtattcttca aaccggtatt cggtccgtat aaaaatgaga tctgtagagg
     2761 attgcgacta acggttgtga atcgaaaata cgatcctctc aaaatggtgt ttcaattgat
     2821 cgtcgtctta aaatcgaatt ataaagaatt taaatggaga tcgtatccgg atggaactta
     2881 taatatcgat ttcctttggg gaacggaatc ctttcgaaaa gcggtcgact ccggaaaaag
     2941 ctacgaccaa tattcgaaat atttaaattc tgccgagaaa gaatacaatg agaagatcaa
     3001 gaagtattat ctttattaag atggatatca aatacggcgt ttttttaagt acgatcgtgt
     3061 tttgtggtct attctcgttt ttgaatattt ctgtctttgc acaaaattcg gattggaagg
     3121 aatattcact cagagaattg gtaggacgac tcaagtatta cacgtatgcg aaggtcgcgc
     3181 agagtttaaa aaaagaatac acgatcgatc aagagcaggt gtgggaagac ggagtttgta
     3241 cgattcccgt tcctccactt cccggtcctt ttttctgcgg gctcttaaaa cagcaggctc
     3301 cttccgagtc tcaaaagttg cctgaaacga tgtcctcttc tccaatctcc gaaaaactcc
     3361 ctacatccgc ctccgaaact ctttctcgcg gattcaatcc gagtttgaaa gtatataaga
     3421 atattcaatt gtactccgga accacgattt ccggaaaaaa cgtggtgaaa atcgattcgg
     3481 aagaaaatcc gggagaattt ttacgcgcat tttatctaaa caccgggcaa ctcagtcatt
     3541 acgagtttca ggacaggatt ctcatttttg actgggttgg ctccaaattg aacgcgattt
     3601 tggaagtgaa aaccgatccg atccgcagac cgcttggcgg aagagaaatt tcgtttccat
     3661 gaaacaaatc gcttccggtt ttttgaggat gatggatcat caggggatcg atcctgttcg
     3721 gtatatctgg gtcacggcga cgtacgattt ggattcttcc gaaaaacaag aagcccgtat
     3781 tcaagaaaat tctactattc taaattattt gaataaaaag attcggttgg aatttaccgg
     3841 aaagatacgc tgcgtttctt gcggaagaat cactaaaaaa agtttcaatc agggaaattg
     3901 tttcacttgt tttcaaactc ttgcggaaaa cgatctttgt atcttaaggc ccgatacttg
     3961 tcattttcat ctcgggactt gcagagagcc ggattggggg gaatctcact gttttatttc
     4021 ccacacggtg tatcttgcaa acagttccgc gattaaggtc ggaatcacca aagaaaatcc
     4081 ggtatcgaat cgatgggtgg atcagggggc cgttcaagga attcctcttg tggaagtcgt
     4141 ttcgagaagg gacgctggga ttatagaaaa agaactttcc aaggttttgt ccgataggac
     4201 gacttggcaa aaaatggtgg caggtgatcc tgagccggtt gatcttatcg aacgaaaaaa
     4261 agaattcatc caaaaaatcg aagagtttga ttttgatctg gattataaga tttctaccca
     4321 agaaactccg actaatatcc gttatccgat tcggtcttat ccgcaaaaaa tacaatcgct
     4381 cgcgcctgaa aaaaatccac tcatcgaaga cgttctcaca ggaatcaaag gacagtatct
     4441 tttgtttcaa tcgggcgtga tcaatatccg cgcatacggc ggttatgaaa ccgttctgag
     4501 tgcggagtaa gatagtcgtt tttaaagtct cgagtatccc atttctcagg agttgaaacg
     4561 tgagaactcc tacaaaatgg atgattgata cctgaaaaat atcgatttta agataaagat
     4621 tttccgaact ccgacaattt ttcggttttt agaaataatt tcgagaattg tttccaaaga
     4681 gagttattct ttatggccga cacggaccca ttttaaaaag aaataactca aaattctgct
     4741 atgaatcttt cgttctttta aaaataaatg ctttcgatga aaaggttttt ttcgaagata
     4801 tttctacttt ccaccttctt tttgttttcc gcgtgcgacg cgatcattga ttccgtggtt
     4861 ccgatcgaat tggatctaca gatcggaaaa tcgtttttag aaaacgcaaa agacggaaag
     4921 gaaggaatgc atattctaaa gaacgttgtc cttgaaaaat acgtaaagtc cgtttcggac
     4981 cgaattctaa aatcggatca gatcaaatac aaaaaagaat tcccctataa gatttcgatt
     5041 ttggacgacg acgatacgat caacgcggtt tgcacaccgg gcggctatat tttcgtttat
     5101 accggacttt taaaactcat ccaagacgag gccacgttag ccgcaatcat tgcgcacgaa
     5161 atcgcacacg cggaaaaaag gcattctgta aaacaaatca tcagttcttt agggatctat
     5221 tttacgatct atattggtct gacgattttt ctggggtcgg acgcggctaa tctcatcaac
     5281 ttgggttcca gaatcggagg ggaaattctc accctggcca acagccgttc ttcggaggcg
     5341 gaggcggact caatgagttt tgaatatttg aaatccacga aatactatcc cggcgctctc
     5401 gaatcatttt ttatactcat tgaaaaaaag gaaaaggaag aagggggaac gagtccggat
     5461 aagagaatta taaaattttt atccacacat cctttgaacg acgaaagaat tgcagaaaat
     5521 gccaaaaggc tcaagagtat cggaaatccg aaagctactc gggaaaatct gtatacagaa
     5581 cgttatcaag ctgttatgaa acgtacgttt ggagaggagg actgactcgt ttatacgaac
     5641 tcaaagacct attctaaaat cggattggaa gaaaataacg tggaaaaaga tttcaagggc
     5701 ggctctataa aatagatttc ggtttgtgtt tttccgtttt ctctcgaaat cggatggact
     5761 acggtatgag taggattgaa gtgcaactct atgtcgctct aaaaacttct tgcaatcggt
     5821 tcgatttttc ctaaagtctt tccatctatg cgcttggaac aaaaactaaa aagatgggtg
     5881 ggggcgggtc tcatcgcttc ggaacaatcg gatgcgattc taaattttga agagacccga
     5941 aaaactcctt atctctatta ttcgtttatc attttaggcg tgatcgtcat cggcatcggt
     6001 gtcatcgcaa tcattgccgc caattgggaa gaaatccatg atttcgtaaa gttaggcgtc
     6061 ggtctgagta tccttgcact taccgccgga cttgcgtttt ggaaacgaga aaatccaaat
     6121 ttgttgactg tttttatcgt cctcgaatcg attttgatcc tagggatgat cggacttgtg
     6181 tcgcaggttt atcacttgga agggaaatat tacgaagcgg caaaactttg gtgtattctt
     6241 acttttttat ttttgattgc aaccgattcc aaaactctaa tacacctttg gttgatcgga
     6301 tttcagattg cggttacggg atggatcttt gagcaaatcg agcatcgagg ggggcacgag
     6361 aggggatatt attggaatac ctactattat tattcgatcg taggctttac gggaatttgg
     6421 ttggctgcgg aaaaattcat tttagaatcc agaagagcta ctttgttttt ttgggccgta
     6481 ttgtttttga tcgccggaac ttttttccgg ggatttttcc agaattggag taatgattat
     6541 gataaccttt cggaaaacgt aaagtatttc ggttatacga cggattttcc ttggctgatt
     6601 gtggggctta ggttatttgt tttggtccct ctcttttatc ttctattcta caatagggac
     6661 atttcctcca atcagaagaa atctttgagt gtaagtttat tcctactatt tttattgtat
     6721 tttccacatc cgtttcgata cgttttggcc gagtcgatcg gatctcatat ttggaattat
     6781 tccgtgaggt tattgccttc ctttttgttt attctttttt ggctgggaat cgcgtcctcg
     6841 tttcgaaatc acaaaaaaat attcgacctt tctttggcga ttgtaggaat tcgattctta
     6901 tatttttatt ttgatctact cggaactttg acttacacag gattcgggct tatcatttcc
     6961 ggactgctta tcataggact tacgatcgga tacttgaaat acaaatccaa ggtgagaatt
     7021 ttattgagag gtgaagaatg aaacttctaa aactgatcct tccggtcaca ttaatccttc
     7081 cagttttgtt cttcagttgg gagattgtga ctctcgaatt ttcaaagagt tcgggaaaag
     7141 aagtggttct tcccattact ggatacgatc cgagagatct tcttgcggga cattatctgc
     7201 gttatgatat cttgtatcaa tcggattcca tctgccaaaa tcccaataca aattcccata
     7261 ataaatccga cttaaatcaa cgacactgtg tttgttatcc tcattccgga aagataaaag
     7321 aaggagaagg cgcttttata agtgattgta atccggatat actgaaggat caaagaattt
     7381 gtaggttgta tttacgtggg acctgtcgat atggaagatt caaaatcggc aatgaacgtt
     7441 tttatgtgaa cgaaaccaag gctctcgact acgaaaaacg tcttcgggaa gagaaagttc
     7501 atattcgttt aaaagtcgac tccgaaggaa aggcgattac ggattctctg atttgggagg
     7561 acggatcttc gctgtgacct cgtttagact acagaagtcg ttttctccaa aaccggcatt
     7621 cattcccgcg tcgtaaatct cgggaagatt ttgacaaagg gaaaggttcg tcttgttttc
     7681 ttttgcgagt tccatcgcgt gatagacgtc ctttctcata ttcttcaaag aaaaatgagt
     7741 ttcatagttt ccagagaata caaagggaaa cttaaattcg gcgatccctg attttgcggc
     7801 ggaccccagg agaatgtctt ttaggatttc cggttccacc cctgaatttt ttgcgagttc
     7861 gaagccttcc atataaattt gaaaaattcc cgcttgaatc atattgagag cgagtttcgc
     7921 cttctgtcct ccgccgactt gaccgcaata caccgtgttc ttaccgcaaa tctcgaaaaa
     7981 gaagccgatg tcggaaacat ccgcctgatc tgcgccgatc ataaataaaa tctgtccgtc
     8041 tctcgcagcg tttttagaac cggtcatcgg agaatcgtaa aagcgaatct gttttgccga
     8101 acatagtttc gcgagtctga aagtcatgga gagggaagtg gttccgcagt ctaggataat
     8161 cggaggtttt gtctctaaaa gtccggatgt gatcacttct ttttcgatga ctgtgtcttc
     8221 ggtcagacat aatatgacta gattcgcatt tttaaccgct tccatgggag aatcgaagat
     8281 ctgaacgttg tcgcttatca aatcggcgat tttgagtttg tttcttgcgt agagtctgag
     8341 attttgatcc gcttttgcaa gattggacgc tatacctctg cccatgattc cggttccgat
     8401 gatggatatc gtatgtttct tcataggtat aaaagtaatt tataatatta aaaagcgctt
     8461 aaggcagctc gaataaagct tgtgacaggg gcttgttccc ttgtgtcctc gagtccttcc
     8521 ctaagttcgc gaagtacgat ttgtgcgtcc gttagaaccg tgtttacgtt tttatgaacg
     8581 tcgtcattgt tgatgagtcg acccaaactt ccgtcgcctg tgtttatttt agtcgtaatg
     8641 tccgcgatat ttgaaaatgt cttacgaata tctcctctgt tttcggaaat cagctccgac
     8701 aaactcacga gaggatcttg taaaacgcga cctttgagag ttcctgcggc tttgtagtcg
     8761 atcatggtta cgggtgtgga tctggttttc aaccgttccg attcggggtc catggttccg
     8821 ggatcgatgg aaattactcg cccggtcaaa aggctttcgt ttttgataat gatatcgtaa
     8881 ttatcataga gctgtatttt ttctctgaga agcatcgtga tttcgaccct ggttccgatt
     8941 ccggtttctc ccgctgaaac ttcgactccg ttttcgtcga tttgtatgag acggattgcg
     9001 gagatataac cgaaaggaac accttgtacg gtcaccttat ttccgatttt gattccttcc
     9061 gcatttcgga aggtgacttt cataaattct cctctttttt ttacaggacc gccttcggtg
     9121 atgatcgtaa aataaccgac cacggagatg gctaccgtaa aaatgacccc gacgagcaaa
     9181 taacgcagcg aactcatatt caattctcct catataattg caactttact atttactttc
     9241 caggatcatc gggccggtcg tttttccctg aataaattgt tggatcaatt cattgtccga
     9301 attctggagt tctttcggcg ttcccgtaaa tacgatcttt cctttataaa caaaactgat
     9361 acgatccgcg atcatataag cgctggacat gtcgtgtgtg accacaactt gtgcggctcc
     9421 ggtttctttt tgaattttga gaactaattc gttgatcaca ttggacataa ccggatccag
     9481 tcccgaagta ggttcgtcgt aaaggatgat ctcgggatta gtcgtgattg cccttgcaat
     9541 accaactctt tttttcatac caccggagat atcattcggg aaattgtcct tggcgattac
     9601 catgtccact aatttcaatt tttgcattac gatttcctga attttttctt tcgaggctaa
     9661 tttgtgttct ctcagaggaa gtgccacgtt atcgaatacg gtcaaccagt tgatgagtgc
     9721 gccgaattga aacagaaccc ccatcctcgc cctaagtttc ttttttacat tcaggctgac
     9781 ccgggaaata ctctccccaa aaataaaaca atctcccgcg tctggttcca aaagtccggt
     9841 gatatgtttg agagtgaccg actttcccgt tccggaaggt ccgagtatca cgagtgtttc
     9901 tccttttttt acatgaagat ccatacccga aaggatcttt ctttttccga aggatttatg
     9961 aacgtttttg agttcgattg caaattgttc catttttcaa tctctgtaaa gtagggcggt
    10021 gatcatataa cctgtaaaaa tcaccatcaa aaacgaagta actacggatt ctctcgtggc
    10081 gcgaccgact ccgattgctc caccagaagt tctaagtccg tgggaacaag agatggcgga
    10141 aacgatgact ccgaatataa aaccttttag aattcccaca tacaaatctt ttaaacccgg
    10201 aatggaagcg actctgtcaa atacatctcg gaagtaagtg aaataatcga ttccaagttg
    10261 aaaataaccc acgatcgccc cgcctaatat tcctaaaatg gtggagtaaa cgcataaaac
    10321 aggcaccatg atggaaaaac ctaaaattct cggaaagatc aaataacgca ccggatctat
    10381 ggacataact tcgagagcgt ctatttcttc ggaaattttc atcgttccga tctcggccgc
    10441 catcgcggag ccgatcgatg ccgccagaat caaggcggtc ataaacgggg acatttctct
    10501 cgtaagggtg atcgtcatca aaagaccgat ctgaccttcg gctccgaagt cctttaatcc
    10561 aagtcctgta ttaagcgaca tgatcattcc ggtaaaaatg gcgacgatcg aaaccacgga
    10621 gatactgccg actcccgtaa tgtacatctg atccaagatt tcttttcttt tgaaaaaacc
    10681 gtgcggtagg tttaaaatac tctcatatac cagaaggatc gtaaaaccgc tcgcatagaa
    10741 gaattcggtg agtttttctt taataggttc ggtcatattt tgataaacca gaggagttgc
    10801 agattccggt tcgattcgat tctttcatag ccgatgagac cgtaaaggaa tttccaggaa
    10861 gttttttcgg gggtcagtga aagttccaaa acaaaaggaa tactcgcgtg gaactcggtt
    10921 gatgtccacc tctgagtgta cgctctcatc aaaacggaaa ctcttttttc cccgttcgaa
    10981 agtttttgat attccaagat ggaccagaga ggatcccaga ttcggtctac tacctcggat
    11041 tttatcggaa ataaggacaa cacattccaa atcatatttc cttctctgtc tttctggtat
    11101 ttaaaaacgg gccagagctt cagataactt tcgtcccgat cccattgaac gtattttctt
    11161 ttggaattga agtagaacgg aatcagaaac gtatcgtcgg attggatatg atatgtatcc
    11221 gtctgaagat ggaagtagaa tggagtgatg aatgtagtct gtttggacgc gaatctatag
    11281 tgtccgaaaa aaggaaaaag aattagtttt ccgtaatcct cgtcctgatt ggttccgtat
    11341 tggaacaaga agaataacgc gttgaaatct ttttctcccg ttcttttatc gtacccgtaa
    11401 ccgataaaag aaccgagaag aggaatgatc aaaaatcctc tggatttcat gtttcccgct
    11461 tccgaatcct taaatccgaa taacggaaaa aaaagtttat aatgaacggg ttctctttta
    11521 tcctgaaacg tggttcccca ctgaaagata ggccacagaa aagaaaatct ttcatattta
    11581 ccccgatgta tttttttgga atacaaagga aagattctaa attcttccct ggtttcggaa
    11641 gacgcatata agaacaaagg ccaaaggatg gatgtagctt cgtagtcttt gtacttccaa
    11701 tttgtataaa gtgggaatag gacaaaactc aattcggaat agccgatctt gtttcttaac
    11761 tttcccgcaa atggaaaaaa gccgaagtat ttttctctaa cggtatcgcc ccaaccccag
    11821 aatagaagag gagtcaaaac gtcggaatcc tctcccacgt cctcatgtaa catggaagtt
    11881 ccagaaaaca ggaaaagaaa agtccaaacc ttccaatatt ttgtttcttc actataataa
    11941 atcggataaa gaacggtttg aaatcgataa gcggattttt cttctttgta acttgagtag
    12001 aacggacgga agattacctc ggattctccg gctctgattt ctttttgata aagaaaccaa
    12061 aactgatcgt attcggattt aaattcaccg acaggtttgg aggggtattc cgaaaatatg
    12121 tttccagagt aagtaataag aattacgatg caaaaaattc taaatttttt ccagaatttt
    12181 gaaatgaatc cattcttttt ggggaatttt tcttggctaa gatcgcggtt ttttttggtg
    12241 gtagttctac ggaacacagt atttcgattc gaacaggttg ttttatttgt aggactctgc
    12301 atacgatggg gcattcggtc aaacccattc tcttgactca ggacggaggt tgggtggttc
    12361 ctttacaata tcggatatca attccgtatg aagcggtgaa ttcttcggat ttgtttgagg
    12421 aagaatttca aaaaacaaac ggtgtatcta aaatggattt tatttccaac ttggatgcgg
    12481 atatcgtttt tctcggtctt cacggcggaa aaggagaaga cggaagtatt caaggtttcc
    12541 taagagttct gggggttcct tataccggtt ccggggtcgc cgcttccgcg cttgcaatgg
    12601 ataaaaccag agccaatcag atttttttac aatccggtca aaaggtcgct cctttttttg
    12661 aagtcgagaa gttaggatat acgaattctc ccgaagaaac tgtcatcaag ttgatgagtt
    12721 tgggatttcc tcagttttta aagccggtgg aaggtggctc gagtgtttcc acgtataaaa
    12781 ttacgaacca agaacaactt tcccgccagc ttgctcttat atttgaatcc gattccaaag
    12841 taatgagcca gtcctttctg gctggaaccg aagtttcctg cggagttttg gaaagatata
    12901 gaaacggaaa gttggaacgg atcgcgttac ccgcgactga aatcgttccc ggaggggaat
    12961 ttttcgactt cgaatctaaa tacaaacaag gcggttcacg cgagattact cccgcaagga
    13021 tttcgaaaca ggagatgacg cgtgtacagg aacttgcaat agacgcacac acgtctctcg
    13081 ggtgcagggg atactcaaga agcgatttta tcattgtagg cggggaacct catattctgg
    13141 aaaccaacac gttacccgga atgacggaga ccagcttgat tccgcaacag gcaaaagccg
    13201 cgggaattac gatggaggaa gtgtttgctg acctgataga gatcggactg aaacattcta
    13261 tccattagaa aactaggata taacaaaaag cgccagtttt gaaaagaagt tgggacggaa
    13321 ttttacacga gatagatctc tgaaatacgc tttgtcttcg attttgaatt tttgaatttc
    13381 gcagaattcg ataaaatcca aaacggaaag aaaatgaagg ttgggagtat tgaaccaacg
    13441 ataagggagt aagtccgtca caggagtttt acccgtggtt aagatggtcc aacgaacgtt
    13501 ccagtgaccg aaattcggga aagcgacgat caccttcttg ccgattcgaa gagattcctt
    13561 taggatttct cccgggtttc ttgtttcctg gatcgtttgg ttgaggatta cgaaatcaaa
    13621 acgtttgtcc tgatgatgtt caagaccttc gtctatgtcg ccgtgatgga cgtaaacgcc
    13681 tcgttgaata cattccacaa tgcagtcttc gtctttttcg attccttgac cccggattcc
    13741 tttttctttt aaaagataga gtaacgttcc gtttccacag ccgagatcca aaactctgga
    13801 acctgcggga atcagatcga gaatatatgc aaagtccggt ctttctttca gagccagatc
    13861 aatggacgtt tttttttcaa gaggggtcat ggactggatt ggttttctaa aaatcccttt
    13921 agaatttcga tttgtttcgg atttttcaag agaaaagaat cgtggccttc tccggattga
    13981 agttccaaat agaacactcg tttatcggcg gcttctagag actttacgat ttcccttgat
    14041 tgagccggag gatataacca atccgaactg taagacacga ttaaaaatct gcaagttgcg
    14101 gtagaaagag ccgccgtcaa ttctttccct ttgccaagac tatagtgatc taaggctttc
    14161 gtaacgtaga tataagaatt tgcgtcgaat cgatccacaa aactttctcc ttgatagatg
    14221 agataacttc cgacggcaaa gtctgtggtt aagatgtttc ctcggggagg gtttctgccg
    14281 aatttttctc tcatcttgtc atccgaaaga taagtgatat ggccgaccat tctggcgagg
    14341 gccagccctt tgcggggaga attttcatcg tagagaccgt tgttccaatt cggatcggac
    14401 aggattgctt gtcttccgac ttcgttgaac gcgatttgca tcgcggaatg ttccgcggtg
    14461 gaagccatta cgatgcagtt caaaagggaa tcggggtagg cgatgctcca ttccaaggct
    14521 tgcattccgc ccatagaacc gcccgctaca caaaaaagtt tatcgattcc caaaaattct
    14581 accaaaagtt tttgagcttt caccatatct tggatcgaaa cgaaaggaaa acgagaaccg
    14641 taaggagttc cggttttcgg atgaatcgag aggggccccg aagaaccttt acagccaccg
    14701 attacgtttg aacaaatgat gaagtattga tttgtatcga aggatttacc ggggccaatg
    14761 tagtcgtccc accagccggg ttttttatcc gactcggagt gataaccagc ggcgtgtgcg
    14821 tctcccgata aagcgtggca gattaagatc gcattgtttt tagaaggcga aagagtgccg
    14881 taggtttcat aggcaatgac gactggagat aaaatggagc cgttctttaa agggagttct
    14941 ttgaactctg cgtatttggt ttcaatgatt ccgatcgatc cagattcatt cataagattt
    15001 ggttgtcact ttctttctca cgggttaact ttccagttac tttcttaaat gagaaaaagt
    15061 gatcgtttga aatgctaagt tacttccact ctaggaaata ctgtttcggg acgcgatgtt
    15121 gtaaggagca attcggtgaa tggaccaact ttggatatgt gtagaggctt gtagaatcga
    15181 attgctcgga cgtatctttt ttcttagagc ccgttctcaa aactgtcttc tgaatgtaag
    15241 agttcccaca gaaaccgttg cattggcgtt ctttcctctc gtttaaaatt gtaatagttc
    15301 ttacattttt gttaagctca aacgtcttgc ttctattggc gctcgaaggg tcttttagca
    15361 ttcggtcaat ttttcctttt ttcgtattct gagaattttt gtgcgaaagt caaacaagaa
    15421 tccgttatgt tgaaattaaa ttccgtttat gcggatggaa ttgccaaaaa tttcctttgc
    15481 aattctaaag gtttctgatt ctattatccc caaaggttta gattgtttat tccgagtgaa
    15541 agttgggtta gaattttagg tttggctctt gttcgttccg ataataaagc aagactttac
    15601 gatgcgagat tttttaaaga atcttcggtg accagatccg atatgttcaa gcgtctgaaa
    15661 tattatttca catttctatt tctttttttt acggtacaaa caggaattca ggcacaactt
    15721 tggacgccgc cggggaggca atatatgcat cccacagatc cgttcactta cgatctcggg
    15781 ataaataaat accagaagga ttattatctc tacgtcgctc cgaccgtgaa tttaaatttc
    15841 ggaggagatt tcggagcatc cttgaccgta cctttgaact ttttgatcta cgacgtggac
    15901 ccgaaacagg aaaactccag gatcggtaag ttacggtcct tcgattacaa tgaaaagagc
    15961 gattatcttc gattgatcaa taatatttgg ttcggtcaat tcggcaaata cactcctggg
    16021 gaaattacgt attctgcata tattgggaag ttgttcgacg gttatatcgg tcacggaacc
    16081 atcgtaaatc gatacgtgaa caaccagcgt ttggatgtgt ataacgtagg acttcaagcc
    16141 gacatgaaca gcgattatgg aggggtacag gtattttcaa attcggttta tacgagggaa
    16201 gtcagttcgg cacgtgttta cattcggcct tttgctgtag gattcaaact tttcgatatc
    16261 atcaccggtc gttctaaatt cctaacgatg ctcacgatcg cacaaggaaa cgtagcggat
    16321 gaagcgggaa gaagaaaagt ctacgaagaa gtgggtgcgg aggaaaagga atcgtatcgc
    16381 gctttgattg agaatcagaa gacacaggaa aaaaaagagg aaatgattcc tgcggataaa
    16441 aaaccggaaa agccgcaaaa tctgaaggaa cttttcaatc aggataattt tgccaatcga
    16501 tttgcgattg gttatacgac cgcttttgac aataaagctc cgcttgaact caagttcgat
    16561 tcgacaggag aatttagggt gaacgaaagt aataacccac tcgtcaagtc cacggaaaaa
    16621 ctaacggtta ccggttttga cttagagtac aaactactga ccgctaaata tatagaactg
    16681 actccttatt acgacgtgaa caaaatcaaa caaatagaga acgctaaagg gacacattat
    16741 ggagcgattt tacgattggg cggaaaggat atatatgttc gggtaaagcc ggaatataga
    16801 aatatgacgt ctacgtacat tccgatgtat tttgacagtt tttatgaact ggaaagatat
    16861 cagagtaatt tgcagagtca tattccgcag acaaaactcg aagtggcaaa gttggccgat
    16921 cccgacggcc ctaaaatcaa gggacatttt actacggtct tatttaattt ttacaaattt
    16981 gcggtcgaat cgaattacga aaattattcc ggacccgata actcaagggt attcctaggg
    17041 gtatatattc cgcttggaag tatgtttctt ctaaatggat attatataaa aaagggtttt
    17101 gataagagta aagaagcttt taagttggat gatcgttctc aaggagccct tgaattggcg
    17161 atcaatttag gaattatcac cgtaagactt cagaatattc gtaaatgggt ttatgatacc
    17221 gcatccggac aatacgaagc tcaggatgaa cagaaggtaa tgttctcggg cggtttaagt
    17281 ttttaggaaa agatttttct cttcgagtct tgaaagaagg aacgcaacgg ctgtttcggt
    17341 gcgtaagaca cggctggaaa ggttcaactt tttaaagccg aaacgtttcc aaaaatcgat
    17401 ttcgtttcga acaaagccgc tttccggacc gattgctact aagagttgcg gtgttttaga
    17461 aggcattccg aaatttgaat ccgatttttt ttcttcgata atttgtggaa gtgtagcccc
    17521 tcgtcgatcc aaaacgaaac gaaatgtaaa atctaccttt ttaaatttct ccagaagaat
    17581 tgtttccgat cgatttttaa aatcgaaatg gatttttgga agaaagatat ttttcccttg
    17641 ttccattcct tccagaagct ccgattcgat ttcggtcgaa ttccaaacgg gagaagtaag
    17701 atattctctc ctggaatttc tactgacaaa aaaatgaatg gaactaactc cccaggttcc
    17761 ggccaactga agaatttttc tcacggtggg aggtcgattg atcgcgagta gaatatgaac
    17821 ttcaggaaaa cgagggatcg gaactaaaat cggtttgtag attccgacga ttcgattcga
    17881 ctcgattttt tctaggataa attttccgag gctagtgtct atgagccccg cttttaaacg
    17941 ggccccttct cgtttattca aaatattgca tatgtgttgg atcttttgcg gatcctgaat
    18001 ggaaaatcgg ttcgatttcg cgattctcca ttcttctttg cagatcagta gattcaagag
    18061 gcaaaagcgg gattagattt caaatttggg ttccggttgt tcctgaggtg gcggggaagg
    18121 ctcttccgga atgatttccc gcggtcgagt ttttggggga gaagtagttg tgttcgggaa
    18181 cgggtttgag ttttgtaaat cctgaaacgg agaaaaaaaa caggttcgaa cgattccgat
    18241 cgctaaaaga atcaataaaa aattttttgc gagtttttta cctggagttt gatcgaaaag
    18301 ttggggacgg ggattttgaa atctatactt aagactcgaa atgttctgtt tgagattttc
    18361 ccaaaacgaa cgaaagaaac ttttacgatt gtatttttca gaatcctttt caaggtaacc
    18421 gctaccgttt tggtagactg tttccggatc gaatgaaaac gattcgtaac accgcggaca
    18481 ccgaacggtc agttttccca aatcggtggg aattctgagg tccgtccggc atcggggaca
    18541 ggggagaatg taacgcactc ttctttaata gcggagagac tctttcaaag catccacatt
    18601 ctctttgtaa ttttcgtttc ctaactgatc gttgtaatcg aaaattttgg taaagagtct
    18661 gtcaaactga tctaagtgtt tgatatagaa ttcttttttg aaagagttcc ggatagggtg
    18721 agtttttgta ttctcaacgc ctgcaaggat gtatttacct acaccttttt cggacggagt
    18781 ttcaggacga ccgtattcag gatatccgtc tttttgaaag aaaatttcaa atttatcgtt
    18841 gtgagaaggt tgggtatttg gtcctctgtc catcacttcg gatatgattt tatcttccaa
    18901 aaccatgttg tttttataga ttttagattt tagtttgttt atgtttctgg gaggttctgc
    18961 tctaggttca ggatcgttgc tattttggcc ttcgaagtag atctccaagt atttcgcgag
    19021 agatccctga acgttcttat tcagacctct ttcttcatcc cgaataaaat cataaacttc
    19081 cacgcggata caattattcg cggagtcttc ttgattgagg gccggagtac attcgtcatt
    19141 gttggctttt cctttaaaca gaaccgttct gaaaggaaga actcgaactt tcattttcat
    19201 aagaaccgtg tgacgtgtaa gtctttggtt cagttcgaaa attttttcgt cgagttttct
    19261 ctctgtttcc agaatggact gacccaattg agcactggaa ggttgtgatt tctgatctga
    19321 cccggaattt tgttgagaaa ataccgcggt cgaaattgcg actaaaactg ctaaaaatag
    19381 cttttgaagt ttcatttccc cttgtcctta gtaagcggat atttgagttc tataacaaca
    19441 ggcgttgttt agttatggaa ccctatgtgt attatcggaa ttatagactc cagattgaat
    19501 gggtcattac tttttattca aaaatttgag attatttccc gcaattggaa ctattttcca
    19561 gatacagctc ataggggggc gggatcggtt tcaatccttt ttcgatcaag taggaagccc
    19621 attttctttc cactaaatcg caaaagtccc gaattgttct tccggaatgt ccatttaaac
    19681 cttctgcaat tttcatcctc tcggtttctg aaagatggag ggcataggtt tccagaacct
    19741 tagttctttc ctctaaatcg ggtaacggaa aatagatggt tctatcaaat cgggagagaa
    19801 gtgcgtgatc tagatcctgt tttcgatttg tggctccgat cgtgactgaa tttctttggc
    19861 tgttgaaacc gtcgatttta cgtaaaagaa ccgaaagaat cttacgagtt gcctcgaata
    19921 ttccttcctc tctgttgcct gcgagagaat cgatttcatc caaaaagatt aggcaagccg
    19981 gaaaaagagc tgcagcttcg aagacataag ccatattctg agcgctttca ccatagtatt
    20041 tactcatgat ggattcaaca gggacgtaga tgagaggaag cccggtcata caagaaacga
    20101 ttcgcgccat tgtcgttttt ccaacacctg gatctccttc gaataatact gctcttgggc
    20161 gtgtgtcgct tggaaattta cgggtcaatt tagacaattc agagagcata tccggatttt
    20221 ttaaggggag aatgacggat tccagaattt gttgtttgac tccttcgtat cctgctattt
    20281 ggtcgaaggt gatcgatttt ccgttttttt ccgcgtcgaa agggtaaaaa acctccactc
    20341 caagagaagc caaaagctct tgcgggtttg ccgtttcgat tcctttttcc gattttaaga
    20401 attgaaacag agtcagtatg gcaaataatt cttctcttgt gaaatctcct ttttttgtga
    20461 tttcgactcg atttttggtt cttcctgaat agaatcggaa tcgaacggta tccaaaagat
    20521 tttttgtttc gaataggttt tcgttcaacg cttggatgca ataataaccg ggttcgaaag
    20581 tgtggattct cagattttcg atgtggtttt tgaggatttg aaggcaatcg aaaagagccg
    20641 acttggaaat agaagatact ggaaattcaa tcttaaggtc ttttttttcc gaagttatca
    20701 ccggaagatc gactttggaa aaaccgagag cactcaattc tccatgaaga aaactctttg
    20761 tttttgtaaa atcgacttcg gaaggaattg aattaccgga agtaggttcg gatggagaag
    20821 aaaaactcaa agcgtacgat acctcgttcg aatctgaaaa taactcttgt aggaatctaa
    20881 aattctgtcg atttctttac tatcggattt gtaaaggaga aggaaaaatg ggagaagggt
    20941 cactctcaca ggaagatata gacgctcttt taacaggtgg cggcggtgaa gcagccgcac
    21001 ctgttgaaac cggaagtggg tctgatttta atctaagcgg agaattggac tctcttttgg
    21061 gcggtggtaa tgccggtgga gaagcgtcta gtgagagtgc tggaaccgat tctccttctt
    21121 ttgcagatat ttctgccgcc ctcgggcctt cgccgactcc ttctgctcct agatcagcca
    21181 cgcgtcagtc tgcctcgacc caatccacaa acttaaatct gctgatggat gtaaatctag
    21241 cgcttacagt agagctaggt agaacgaata tgttcatcaa agatgtcaac ggtttgaacg
    21301 aaggtattgt tgtagaattg gataagaatg tgggtgaaga cttggacatt ctcgcgaacg
    21361 gccgtttagt tggaaggggt aaacttgtgg caatggatga tttctatgga attcaaatta
    21421 cggaaattgt ggatcaaagc agaagacttt aaattcgaaa tcgcatattt tcgtttcaag
    21481 ttgttttcga catttgtaaa gataatttct aaattttata agtgagcaac aatctttccg
    21541 taacaacttc ctcttctaaa gtttgtcccg ccatttgaaa acgcttcagc atggaacgtc
    21601 cgtttaatat aggaatttcc gaagagaaaa gtcctttcgg atattgaata tcgataattt
    21661 tggaacctga ttttttactg ccatcgatgc taagggcgat ttttacccct cgtaattttg
    21721 cgttttcaat actgtcatat aaatctttaa gagaaaagga ttgagccccg tacagtatag
    21781 gttgtgaatc cttataggga ggatcacaat atatcaaatc atccgcttct gcggcatcga
    21841 aagcgtcttt gtaatttaag tttaaaaatt cacaatctgc gacgcgatta ctccaggaat
    21901 aaactctttc agcaaaggat ttcggagaaa gtggattgtg aattccacaa ggagttgaca
    21961 tgtaaccgtc tactttacgg aatcttacta cgccgccata acaggaacgg gataaaaaca
    22021 ataagtcttt aggattcggg ttgagattat acgaactctt tatgatttca taagcttttt
    22081 cttttccgaa tttttctatc agtgcataat tttcggtata gtctagaatc aactcatcag
    22141 ggtttgattt caacttctga aaaatatcaa tcagcggttt gaatatatcg gatccaatac
    22201 ctttttgagg agataaggtg gctataactg caccgctgcc taaaaaaggt tcgtggtagg
    22261 cttttatttt tttaggaaaa taagagatga tcgtatccgc atatttttgc ttgtttccaa
    22321 tccattttaa aagttgtcct tttagcggac ttttaaccaa ttgcgattcc attgggaaaa
    22381 gaaacatgat tatataatca aaatacctta aacgagggca attggaaaaa cgtggaatcc
    22441 attttaccta tgaagcagag tcctttttca taaacttcaa tatggtcgtc taatcaacca
    22501 tattctttca ttaccacaaa gaactgtaaa atttaaagaa tagagtcgtt gaaaaatttc
    22561 gtagttcata gttcaagctt aacaaaactg ctttaatcga ccgtttttat gaaacagaaa
    22621 cagatgaaga attaattttt caacaactct aatgaaaaat tcattttata ttggaaaatt
    22681 ttttctcatt tccaaccgcc gaactcacgt tgaataccaa tatcaagtaa aaaagtagcg
    22741 gagtttatag tgttaaataa ttcgaaaaag ctcttatcct ttttgggcct cggattcaga
    22801 ggcctttcga ttgattttga atgaacttct acttataaac tttgttgaaa tgttttagga
    22861 acaagttcgt ggtagaaact ccaacgaaaa agtcgtttct gctttgaaaa taacattcaa
    22921 tttttttgat ccgtatttcc taaaaccgat tttaagatcg aacggaaatt cgtcaaattg
    22981 agaggtaaaa cgatttccgt ttttttgtcg gaaatcttct caaattcttt gataaatttt
    23041 tgaccgattc tgagtttaac tgcgtcctgt ccaccttttg cgttgatcga ctgagcgagt
    23101 agttcgatcc cttttgcggt tgcaattgca atggcttcca cttctttagc gactccttcg
    23161 gcttcgttga ttcttttttg tttttcgcct tcagacttgt tgatggcttc ttctttaaaa
    23221 ccgagagatc ggttgattct cgcgtcccta tccccttccg aaagagagat ctgcgccttt
    23281 tttgaaatct gcgctttttt ttctttttcc atcgcttcta aaatggactt agggggagtg
    23341 atgtttacga tttcgtatcg attgaccttg attccccaag attcggcggc taagtctaaa
    23401 acttccagaa tcttactgtt gatcgcgtct ctggtctcaa acgtaacatc caaatccatc
    23461 gttcctatga tggcacgcat cgtagtttgg gcgagttgag aagccgcaaa ttgatagtcg
    23521 ttgattccat aactcgcttt gtatggatct aggactttaa gataaagaat tccatccatc
    23581 tccactttca cgttgtcttt tgtaatacaa gtctgaggag gaacgtccgt ggcttgttct
    23641 ttcaacgtat gatagtatgc atccttttca aggaaaggcc aaagaagatg aagacctgcg
    23701 tgtaaggttc tactgtattt tccgagtctt tccactacga tacaatcctg agcggaaacg
    23761 attcggatcg aacgatagag tttgtatgcg aagtagattc cgaacagagt ccagaatatc
    23821 attacgaatg tgttttgaaa cgtttccatc ttactgacct tccttctctt tcggtgtttt
    23881 gatttccggt aattttccgg ttactttgga aaaaccttcg aacactcccg caatattggc
    23941 aagctccgcg ggaagaatcg tagttttgga aacgcttagg atttctccaa gaccagtgag
    24001 ataatcttcg gtaatttgga gattaacagc ttcgcctccg ccttctctgg aaatggattc
    24061 tgcgatcatc cggattcctt ttgctttcgc ggcggcaatc agctctatct ccaaagcctt
    24121 accttctgct tcgttgattt ttttcatttt ttcaccttcg gaaacgttga tggcttcttc
    24181 cttttccccc acggagcggt tgatcctcga aagtttttct ccttccgaga tcgtgatctc
    24241 cgcccttttt acgcgttccg cttttacttg ttcttccatc tcgtgaagaa tttccttagg
    24301 aggagaaata tttttgattt cgtacctcgt gactttgatt ccccagggat cggtcgcttc
    24361 gtccaacgca cgcacaacgt gggaattgat atcgtctctt tccgcaaatg tctgatcaag
    24421 aatcagttta ccgatttcgg aacgaagggt cgtctgagcg agctgctgcg tcgcgagcat
    24481 aaagttttcg atcgcgtaag aagctttata gggatcgacc actttcaaat aaagaattcc
    24541 atccaccgcg atggagacgt tgtcctttgt gatacacatc tgaggaggaa tgtcgatcgc
    24601 gatctctttg agattctgtc tgtatttgac aacttcgatc acgggccaga ggaaatgaaa
    24661 acctgcttcc aaggctcctt taaaaactcc gactcgttcc acgacataac aatactgttg
    24721 aggaacgatg atgaatgttt tacgaatcag atagatcaac gctatgaaga ctaacgtgaa
    24781 tataaaccct gcagacataa aatctccttt tctattttaa aatcagacct attcttccgg
    24841 aagttccaaa ggttccacga gaaacgtgag attgtctcgg ctcagaattc ttgccttgtt
    24901 tccttgtgga attcttgctt tttcagaaat tgcgtcccat tccacgcctt gaaaaagaat
    24961 ccttccacct tttctttgca caagaacgtc tttgactacg aaaaccagtt ttccgatttg
    25021 atcattttcc ggaatggagc gttccgtctg agccggaaaa atttttcgaa tcgccgtact
    25081 tccgacgtaa atcagaaaaa tggagagaga ggcccaaagt cctagttgcc agccgagaga
    25141 aatatcgaaa aaataaacca caatcccggt gataatcccg gaggtcccta aaaaagcgat
    25201 aaaggttcca ggggtaaaaa attcggcgag aatgagtaga ataccgccgc cgatccaaat
    25261 cgtaaccgtt agattggaaa gaaaatcagg catgaaaaac gcattctccc aaagtggaac
    25321 agattcgtaa atttttttca gaattcaatc cgttttttct attttaaaaa aaagggaaag
    25381 gaaacaacta tccagaagaa aagtatgaaa aaaaaacttc tcctctcact tataacggcg
    25441 gttctgtttc tgcaacttct acctatacat cctcccgaag gaaggaatca aaacgaaatc
    25501 caaacttccg acgaagtcaa aaaaatattg aggaaatcct gttacgattg tcattccgat
    25561 ctgaccgaat ggccttggta ttcgaaaatt tttccggtca acgtgtatct ttacaatcac
    25621 gtggaggaag gaaaagttga actcaatttt tcggagtgga attccttaag taaaaaagcg
    25681 aaatcgacga aaggggattc gattttagaa actttggagg aaggagaaat gcctcccaga
    25741 gattatgttc ttttgcatcc atccgcaaaa gttacccaag aagaactgca agttttgaag
    25801 aactgggttc aggatttaga agaagagtat cggaaagaat aattaaaaat aatttggcaa
    25861 agatcgtaat gactggaaaa gaaaaaaaac tctggggcgg aagatttcaa gaaaaacctt
    25921 cttcgattct ggaacgaatc ggagaatccg tatccttcga tcataaactt tataaagaag
    25981 atatccaagg aagtatcgcg cacgcgagaa tgttgaaaca aatcggaatc ttaagcggag
    26041 atgaattgtc gaagatcgaa acctctctct cgcagattaa aaccgaattg gaggaaggca
    26101 agttggaatt caaatcggaa ctcgaagaca ttcatatgca tatcgagtcc cgtttgaccg
    26161 aacttatcgg agaaaccgga aaaaaattac ataccgcaag atctaggaac gatcaagtga
    26221 ctcaagacgt acgactgtat atcttaggtc gaggaaaaga aattctcaaa tccattgtaa
    26281 gtcttagatt ttctttgtat gaaaaagcga aacggagtgt ggatgtaatc atacctggat
    26341 acacacatct tcaagtcgca caaccgatcc gcgcctctca gtacttgctt tcttggtttt
    26401 gggcgttgga aagggatcag gaattttttc gttttgcttt aaaagcctcg gatgagttgg
    26461 ctctcggtgg cggagcgatg gcgggagtca attatgcgac cgacagggaa ttcttaaaaa
    26521 aagaattagg actttctaaa gtatctccga attccatgga tggagtttcg agccgtgatc
    26581 atattctaga attcttattt gcgtgtactc agctaatgat ccatgcttct cggatttgcg
    26641 aggacatcat actttattct tcccaggaat ttggaatttt aaaactgtcg gattctctaa
    26701 ctacgggttc gtccatcatg ccgcagaaaa aaaatccgga tatcgcggaa ctcatccgag
    26761 gaaaggcggg gagggtaatc ggaaatctaa atcatctcct cgtgatgttg aaaggtttgc
    26821 cttctactta caaccgggat cttcaggagg ataagttggc tcttttcgat tcggttgaaa
    26881 cagtggaaat cagtttggaa gggatccggg aaatgatcga agattgggtc tgggttcccg
    26941 aaagagcgga atcttcctta aaaaacggat ttgctacggc gacggattta gcggattttc
    27001 tcgtttatga aaagaaagtt ccgtttcgaa ccgctcacga actcgtggga acgcttgtaa
    27061 gagtttgtgt ggagcaaaaa aagaccttgt ttgatttgcc cgaaccggat cgaattgcgg
    27121 tttcggaaca ttttgtggga aaagaatacg aaaatgcggt ttctctttct ctttccgcgg
    27181 acaaaaaaat ctcttacgga ggaacttcca aaaaaagaca ggaagaacaa ttaaaaattg
    27241 cgctggaatc tttgaagcaa actgaaacgt tgtttttatg agaattattt ctggaatttt
    27301 aacgtttgtt tgttttttag cctgtaatcg gaatccgttt gcacagacca gataccaacc
    27361 ggaagtttat acaccgtctg ccgtcgtagt tccaagacaa gatatgtccg tggttccatt
    27421 accggaaaag cccgcgattt atgcgatctt cttgactact caaggaacta tggttgttga
    27481 gttattcgac caagacgccc ctaaaacggt tcagaacttt atcgacctgg cacaaggcga
    27541 gaaggaattt ctgactagaa acggacaaaa ggtgaaaaaa cctttttacg acggtttgac
    27601 ctttcataga gtgatcgaaa attttatgat ccagggcggt tgtccgaatg gggacggaac
    27661 cggcggtccc ggatatcgtt ttgatgacga gatcaatgga aaagccctcg gtctcgatca
    27721 gatgaaagcc ggagaagttc cgtactatca ataccaactt caaaaggccg tggttagcga
    27781 acttcagatt aaaaacaatg aagaggcgga agcaaaaaga gaattgatcg aaaaggcatt
    27841 tgaagacgcc aagaagttat cggttcttga aattcttttt agaatcggat ataaatacaa
    27901 tgaaattcta aagtcccata aggcgcttaa aggttctctt gcaatggcga acgcgggacc
    27961 gaatacaaac ggttcccaat tctttatcaa tcaagtggat actccgcatt tggacggtct
    28021 tcataccgtt ttcggtcaat tgatatccgg cgcggatgtt gtggacaaaa tcgtaaagat
    28081 gggaaactcc aaaacttcga tcaaaaaagt tctcatatta gataagagaa cggcggctac
    28141 ggcggtgcaa tgacatttac accggataaa atccaggcaa agaattatct tacagtgatt
    28201 caagaactgg cgaattattc ttccaccagc gacacgagtc gtattttaga gcgattgtcc
    28261 gtgctccagg tgcatgatca ggattcgaga accgcggttt tggaagcgag cgaagggaaa
    28321 aatcttccgg atcgtttagt cgaaatcata aaactttttc ggattatcca ttccaaacgt
    28381 caggaaatac attcttttta cgaaaccgcg atttcaaaat acggaacgat caacacttta
    28441 accgcaaaaa gaaaacctac ggacgacgag gcgcgcatca aacagattct cacggattat
    28501 attctaaaaa ttgaatcttt ttttgaaaaa aacgacatag gagacgaagc gctcattaag
    28561 gaaatcaatc ggttcttaaa tgaactcgaa tctctgaatt tattaaacga ggacaatctt
    28621 acggcattgg tcctttcttc aaaggcggtt tctctcatac aacctccgat ggaaaagttg
    28681 gtttcttgtt accaagacta cgataaaata gaggttattc tcaaacgact cgtccgaatc
    28741 gcagagatga tcatagagga tgccaaggtt ccgcgttgat ctaaaagccc ttattttttt
    28801 gttggttttg agggaatttg ccgaaaataa attagaatga ttcggattct tctcgcaatt
    28861 ttactaaccc cttcgtttct tcttgcgttt ccaaaacggg atgcacgggg ttctgtttcg
    28921 gaaaattatc tcaaacaaca gggaatcatc acgttggatt tgaaaaaaat tcattatcgt
    28981 gagaacgata aaattccggt aaagatgtcc atcacgaata ccggaaacga ggtaataaga
    29041 atttttccgt ccggaagaga tctggaatcg taccgggttg tagttcggga cgagaatgga
    29101 agtcagattc cggaaaggga cgaggaaaaa agaatcgatc ccgtgttaaa acgaagaaat
    29161 acgatcgaat ccctggaagg aaaagagatc aaagaaatca ttctacacaa agacgaagta
    29221 ttttctaaag agatcgacct gaattctcgc tttgatttgg agccgggaaa gaagtatttt
    29281 gtgaccgcgt attttcatcc gaatatacag aaaatgcccg cgctttttat ccgttctcgc
    29341 aaccaacctt atttctttta cgaggaaaaa cacggtgaac cggtcctctt gtccattccc
    29401 gaaaaagatc cgactgtgga cggacttgaa ccggaagagg tgattcattt atttttgggt
    29461 tccgaaaaga aaaaaaattg ggcgcatcat ttcaagtgga tctattttcc ggaatatata
    29521 caggcttacg atcagtactc ggaagaatac aatcgtgcgg aagaatcgga aagagatttt
    29581 ctactagaga attttaaacg gtatcttacc gaatctagag cggggattct tcattcttac
    29641 agaattttga atgcggaatc tgtttctccc ggcttggcga gagtgacggt ttttgtggag
    29701 agaaagttga accgcctgcg ctccaaatac gaatatattt atactctcag aagggttccc
    29761 gacgaacagg gaggtttctg gaaagtgtct aacttagtgg cgaaggtaaa gaaatgacgg
    29821 agattctatc gcaagatgaa attgacgcgc tactaagcgc tatcagttcc ggtgaagtaa
    29881 gcgaatcgga ttatacttcc gtttccgagc aaaagaaagt aaagatctac gacttcaaac
    29941 gccctgataa attttcaaag gaccaaattc gtactttgca aatgatgcac gaaacctttg
    30001 ctcgtttggc gactacgggt ctttcggcac agcttagagc gcttgtatcc gttcacgtcg
    30061 cttccgtgga tcagttgact tatgaagaat tcattcgttc gattccgaat ccgaccactc
    30121 ttgccgtaat taatatggat ccgcttcgcg gttccgcgat tttagagatt gatccttcga
    30181 tttcgtttac gatcatcgat cgcctgtttg gcggtaaggg agagcaggca aaaatctcca
    30241 gagaactttc cgagatagag atgagtgtaa tggaagggat tatcgttcga attctcggga
    30301 acatgaggga atcttggtct accgtaatcg atttaagacc gaggcttggg aatatcgaaa
    30361 cgaatcctca atttgcgcag gtcgttccac cgaacgacat ggtggttttg atcactctcg
    30421 aaaccaaaat cggagaagtg gaagggatga caaacctttg tattccctat atcaccatcg
    30481 aaccgatcat caataaatta tccgcacaat attggtattc gtctattcga aaaggggaat
    30541 tggatgagaa ccgcgccgta attcaagagc gactggatca ggttgcaatt cctttgatcg
    30601 cggaagtggg atctgtggac gtttccatca atgattttat gaatctttcc gtgggtgatg
    30661 ttgtgaaact ggaaaacact tccacgagat ccgagatgat cgtaaaagtt ggggaaagaa
    30721 aaaaattcaa atgtcttcct ggaagagtgg ggagcaggct tgcgattcaa attggagata
    30781 gggtcgaaga tattccggat gaacttctgg gttccacacg ttctgaacaa gaatattaga
    30841 gtttgaattt aggctcttct taaaacctga agaaaaatat ccctaaacga tccggcaaat
    30901 ttctaaaaaa acgtgtgagt tcctacattc agagaactga tgacagttcc ttttgtataa
    30961 tagagttgtt gaagaattaa ttctctatcc gtttctgctg cattaaaatg gacgtttgaa
    31021 gcggttttgt taatctgaat catggaattt ttcaacaact ctaatgatct ttcgaatgca
    31081 ggtaaaaaaa tttagagacg aattctaata aaaaggcggc tcaaaaaccg ccttcggtga
    31141 agattgttta caacaggaac tgtggaacgc gttatgttct gtttaaaaaa ccgtaacgct
    31201 cgagtttaga aaattatttt ttccattgga tacattcgcc agggcattca tccatttctt
    31261 tttgaacgat tttccagtct tcctcgggga tcggagcttg atttaccatt tctcctccga
    31321 tatgagtttc cgaagtgtca ttatcatcca tttgaaaata tttcggaaga ttgtctgcac
    31381 attgattgca ggacgtgcag ttgtctttat ctacatacgc aattttagtc ggcataggct
    31441 tcgattctcc tgggtcggtt ctcccggtcg cttaaaaaca ggttccaaga tcaattttct
    31501 aaccatttgt tagacggcaa gtccttttct agggttcttg caagacaaag atcttaccca
    31561 agaccggttt ggaacgaagc agaaacaact tagtggaggc aaaaatagag aaaactgtgg
    31621 acttgaaata aattttgtgc tattttgccc ggaaagaatt taaataggag actagaatgt
    31681 ttcgaaaagg ttcatacctc gtattgattg tcttattcgc tattgattgt ggaaagtcca
    31741 aaaaggaaga cctacaaggc ggagttttta cttttatcaa aggaagtata aaactttcag
    31801 ataaagccgg aaaagaaaaa aaagttgggc tttcggaatt tatccttccg gaagataaaa
    31861 tcgaaacgac aaaaaattca tacgcagata ttcaactgat ggatggagtg atcattcgtg
    31921 taaaagagag cacaagtctt accttgaata ggatttatgt ggattctaaa aattcggaga
    31981 tatattcgga tattaacctc aataaaggaa aaatattttc tagaatcggt acaaaactta
    32041 ccaaatcttc cggattcaaa atcactacgc ctacttcaac tgcggcggtt cgtggaaccg
    32101 actttcaagt cgaagtggag ggaaacaaaa ccgaaactct cgtttccgaa ggatccgtgg
    32161 aagttgtaga taacgataat ccggatttga gtaacgtagc ggatgccggt gggaaaattg
    32221 tttccgacgg taaaagtcag aaggaagaaa aactctccga agacgaattg aaggaattgc
    32281 aagaagacgc ggctaccatt caatccgtta cggaagaaca aaggcaaaga atcgaagaaa
    32341 tactgaaaga ttttaaagaa aacaaggaaa gaattcttca aggtttggag gaacaaaaac
    32401 aaaggaacca agaactcatc aatgctacga aagaggaaaa tcgtagaatg atcgatgaag
    32461 ttaaagaatc cggaaaggct gagaaggaag ccatcaaaag cgccgccgat gaagaaagaa
    32521 aaaacatcaa gtccggcatc gacaaggata gggaagctat agaaaattct agaaaatctc
    32581 tcaaagatca ggtgaaacct cagtaaagaa ggtaattaga cgggcttttc ttttttaacc
    32641 cgatttcgtt atttgttaag cgaaatcggg gttcccgcac aacttcttaa ctcgtcttta
    32701 acgtatcctc tctgaaaaag gggataattt cctaagttgt ataatctgtt tataattttc
    32761 taaattcgag tggggctttt tctgcactcg attctaattt catttttata tttttctgtc
    32821 cgaagttggg gtaatcgaat tcaatccact tacaactttt tttccaagaa tacgatagag
    32881 ttattaaaaa attccatagt tcagttttac aaaactactt caatcgacca actttcatga
    32941 aacaaaaacg gatggagaat tgatttttgg gcaactctaa taaagaatat acgaaatgcc
    33001 aaacctcatt cacctttcgc gtcgttcctc agcttaaaat aaagaatgac ggaagtaaaa
    33061 atgaacgtga ctgcgtttgc gagaatgatc ggtagatcct gttttaggca tccatagata
    33121 aaccaaagag ccacacccgt aaccaacacg atgtacatgt ttctggaaat gtcttttgta
    33181 tttccaccca tagcgatacg gatcagttgg ggtaaaaaag agacagtcgt cagtaaagat
    33241 gcgatgtaac ctaaaaatgt aatagagtcc atgtcggatt aaatcttatt atattctcga
    33301 gtgacgacgg ttttgattcc gcctctggcg ttgtaatctc cgatcacttt taagtatttc
    33361 ggatcgatcg ctgcgataag atcttccatg atcttattga ctaaaaattc gtgaaaaaca
    33421 ccgacgtttc tataacttag aatgtattct ttaaaggact taagctcgat gcaacgtttt
    33481 gtggggacgt aggaaacgta aatgactccg aaatcgggaa gcccggtctt cggacaaacc
    33541 gccgtaaact ccggaaccgt aaaatcgatt gtataatcct ttccttcgta aacattggtg
    33601 aaagattcga tttcgggagt tttcagagaa gggatgtgat cttgtcttcc atcgtaggtc
    33661 tctggatgat tcgttttcat gatgaccaga tttttcgatc ttttctcctc gaaaattctt
    33721 tttcccaaat tgaattcgta tcaaagtccc aaagaggggt ggaatggaag tccggaagaa
    33781 aattgccgtg gttgattttg gtgggcaata tgctcacttg atagcatcca gaattcgaag
    33841 attaggcgct tatacggaaa ttctttctaa cgaagaacct ctttccaatt atcaaaaata
    33901 tacgggtatt attctttccg gcgggccgga aagtgtttac gaacccgatt ctccaacgat
    33961 tgcaactcgg attttcgaac taggaattcc ggtcctcgga atttgttatg gccatcagtt
    34021 gattatgaag cttctcggcg gagttgtaaa acgttccgga acgggagaat acggtcctac
    34081 ttctttacaa attcatgatt ccggcgaaaa ctttcttttg aagaatttta taggagggga
    34141 acgggtttgg atgaatcacg ccgacgaagt cgtaaaactt ccggagggtt tcacaaggac
    34201 cgcttcttcg aaagattgtg gttatgcggt tgtggagaat acttccaaga aaattttcgg
    34261 aattcaattt catgcggaag taagtcatag cgaaaatggt tctcttcttc ttgataattt
    34321 tattcaaatt tgcggagctt ctagaacctg gggaatcgat cggttcttaa aaaaaaagat
    34381 cgaagagatt caaaaaaccg taaagccgga acaaaagatt tttatgctcg tttcgggtgg
    34441 agtggattcc accgtttctt atcttcttct gtgcaaagct ctcggtgcgg aaagagtttt
    34501 cggattttta gtcgacaccg gttttatgag aaaaggagaa gttctttatc ttcaagaaag
    34561 actggctctt caggatatcc gtctaacggt aagagacgaa tcgaatcttt tttatgaaag
    34621 tttaaaaggg aaatccgatc ccgaagaaaa aagaaaaatc gtaggaaact tatttctaga
    34681 agttagggac cgcgccataa aagatttaga tctggaacac ggggattggc tcctcggtca
    34741 aggtactatc tatccggaca cgattgaatc cggtgggacg aaacattctc atactattaa
    34801 aacgcatcat aatcgagtcg aagcgattca aaaattgatc gaagagggaa agatcattga
    34861 accgatccga gatctttata aagacgaggt cagagatctg ggagttcttc ttgggttgga
    34921 agcggaatgg gtaggccgcc atccgtttcc aggacccgga cttgtggtgc gcatgttagc
    34981 ggttgaaaaa aaaggaacga gcgaggacca aaaggaaatc gattcttatc ttgcgactca
    35041 agggggatta tccggcaaaa tccttcccgt cgccagcgta ggcgttaaag gagatcgaag
    35101 atcctatgca aactgtgtag tgttaagcga catcggaacg aattggaaaa ctttggatcg
    35161 ggtcgctaca catctttcca atcagttttc ctttatcaat cgtgtagttc tcttaccttt
    35221 cgagaccgac gtcaaaaaat tgaattttca atttactgga atgcagttgg ataagaatta
    35281 ttccgatttg cttcgggaag cggattatgc ggtcgagtcc gtgattcgca aagccggtct
    35341 ttacgataag atttggcaga tgcccgtcgt tcttttgccc atcggggaaa agaagaatga
    35401 aaagagtatc gttcttcgtc cggttgaatc tcaggaggcg atgacggcta actttttccc
    35461 gatggaacgc tttttgttgc aggaaatcaa agacgtggtt tccaagatca gcgggattcg
    35521 ttacgtattt ttcgatctta cgaacaagcc gccgggtacg atcgagtggg aataatcaaa
    35581 ttcgaatatt ccaatttgat tgtatggtga ttttacgtat agattttggt taccataatc
    35641 gataattcag acttttttct aaaaagtcag attgaatatc ccgcatttca gacgtaaggc
    35701 ggaggtttta gaatggacct ttacttctct ttcgaaatca ggaattcctt tccaagatat
    35761 tcaaagatga gttgattttc tctttgaaaa acgttcttag aaaaatccaa aaggagttcg
    35821 ctagaaaaag aacccagttc tccaagaggt gccggatgag ctagggactc tcgaaaggtt
    35881 gttagatttt caggctgaaa gggaacggtc aacccgggag agtaaaatag tttctcgttt
    35941 tctaatttgc gaaaaataaa aatcgtagtc gtaggttgaa tgaaattcca ttctccatta
    36001 cagactgcaa gataaggaaa ctcgggatgt tctccggtgt cgttcttacg aattcttgaa
    36061 atgaaaaaat ccaaaaattc cgggtctttc agctccgaaa aatcatggta aagttttcct
    36121 cttccgtcca attgataaaa atagattctt ctttgtttca taagaatttg ccccgatcgg
    36181 gacacaaact tgcaaccgat ctatttgata aagtaaaact aagttccaag gcgcgttgta
    36241 aagacttttc tattgacact gatctttctc ttaaaattat accttataac ggcgtcgtgg
    36301 ccaagtggta aggcatggct ctgcaaaagc ttgatccccg gttcgaatcc gggcgacgcc
    36361 tatatattcg tggataggtt ttagaagctg atggttaggt gacctgcaga atggaaaaat
    36421 cgtacttcta cttaagtctg atttttttgt cctaaaaagg aactaatcgc taaatttcta
    36481 ttcgctggca tctaaaatgc ctggatggtg gaatggtaga cacccaggac ttaaaatcct
    36541 gtgagagcaa tctcgtgcga gttcgagtct cgctccaggt accaatattt ggcgtattag
    36601 agaatcgagt ttcggctttg gagaaaacct ttccgccttg cgaaatagat tcttgtaaag
    36661 ccctatccta tgagaacgca cacacattca tattcaatgc atttacattg gcttgttaaa
    36721 ataaccattc ccgccttttc tcgattgttt aaaaatttcg ttttcgttgg tatattcgtt
    36781 ttttcgaatt tttcccatct atctgcgatc ttcgcaatcg aacagaaaat gaaagaaaca
    36841 aaaccgtcta aagacttcgc tttgatcgta tccttatcca aacaagattt tgatgtggac
    36901 gaaaaaatcg aagcggtgat tcggttccgc aacgtatccg ccaaagaaca ggattatgag
    36961 ggccatggca tcattggaaa agattacgat tacatactgg aatgttacga gtatctgaaa
    37021 cacaagaatg gagggccgcc atctccgtgt cgcacaacca gatacggaga atggttggtg
    37081 caagataggg aaaatcacga gattcagaag cattttgtgg gtaggcttaa gccctcaaaa
    37141 gaattaatga atacgatttc cctttctcgt cagtttgact tgacaatgcc cggatcatac
    37201 caattcgtag taaaacgttt gagaaatctt gaattcatcg catccgatcc gatcgtattt
    37261 agagtgaaag gatgatacga tagtttacag ttggatttga aactaaaaat agagtacaat
    37321 aaaaattaaa tccaaaaaaa tattagaatt attaaatttt ctaattcttc tgcatcaggg
    37381 aatcgcttaa aacggttgtt tgaataaaaa taaatcctcg taaaatgaat tcttcaagaa
    37441 ctttcaattg aattcgaaaa acgatggaag gccacaatgg gttataataa ggaatgggaa
    37501 gaaatcgtaa ccgcgcagga tacaaagaaa gcattgatag agcacttttc ctatttggcg
    37561 gaatcagaag agtccaaaca attattggga gaatggatag gccaagtgaa agaggtcacg
    37621 atttggaatg gggatttaaa tctaaaattt ttagatggta aacatcttgc ggcttcccct
    37681 cctgcgacta aattatctaa atacaaaaat tagccggagt cgtatcagaa attgttaatg
    37741 cgccatgagt ttttaagaga atatgaaagt aattttcagt taggcggaac cgatattttt
    37801 gatccggtag attgggattg gagtgatatc agagaagaat tgatggaaga atacggagaa
    37861 gattcggaag gttggagcaa atagaaaacg gacgaaaaat attatcctca atcataatgt
    37921 attgtaacgt ttggctttat catccagtga agaagaattc taaagatgaa cctttgctgt
    37981 atttcttttc gcatgatccc ggtggtggtt ggccttaaaa tcctgtagat ttgagcgttg
    38041 gaactttggc attgcaatta ctactcatct ctacataata gagtgtctaa aattcttcat
    38101 caaacgcggg atttatgctc aaattaacgg tactctattt tatagggatc agtaactgga
    38161 aaagaagcgg tgatagtggt aaattatatt agaattcctt aatgaatgat taaattaact
    38221 tcgcccaatc tcaacataga atttttcaac aactttattc tacaaaaagt agagttattg
    38281 agttagacga atcgccgtgt cgcaaatctt tccaaaatac aattttggaa aatcgatttt
    38341 ccccccccct ccaaaatcgg aataactgat tctaaaatct cgaaagaaca ctccttctgg
    38401 aaatgcgttc ggggtcgtct ctaaaagaaa attcggaatg agaatcggat ttgttcctct
    38461 tcgtagatcg acttgaatcg ttcctaaatc ggtttctcca tgagcccagt agagttggtc
    38521 ttgatcgaaa gaatctctgg aaacgatcgt aatcgtcgct ttcttaggag gataggagga
    38581 attttccggg atataaatcg taaagctgaa cggggttctc ctcggttgtg gaggacttga
    38641 ataacggtgt gtgagacaac cttccacttg aaaaggaaga gaagcttgtt ctacgttaag
    38701 ttgggaagat tgaattttgg agagctgtgt ttgggataaa atttctccgc tgtcccgagt
    38761 ctgcggcgaa cttttatgga acggtgcgga ttcataggaa acgatttcgt actttaaaat
    38821 attcttttgt acttctttga tgagtgcgag atccgaagac ctgactcttc gattgtaaac
    38881 ttctaaaggt tctaaattga gcctcggaat ccagaaaagc caatagagta aaattggaat
    38941 tgcgattgcg cagaatgttt taaggaatcg agcgcgcttt tctaaaaagc ggaaacgtgt
    39001 tcttttaggg taaaaatctt tccgggtctt ttttggatat tgcaggagag aatttttgaa
    39061 tcttgcgaaa agcccgcgga tataagaaat tggaatagtt ttgaaattgg aagaaacgtt
    39121 tgattcggct tcttttgttt tggaaaagaa attgtgtgcg gattcagtcg aagaggcccg
    39181 ctttaaaaac ggtaaaagtt tgtcccaaaa gttgttggat tttttctgca ataagtttat
    39241 tctttctttg atttgagatt tggagatagg ttttaatttc cctcctagaa aaatcccgca
    39301 gaacgcgaaa aaaggaagga ctacctcgtc gtccaaaaga taacattgaa aaaatccggc
    39361 cggaaataaa ctcaaaattc cgatcgtaag aatcggaatt cccgttaaag aatggaaatc
    39421 gttttgaaaa aagaaatcga ataactttcc ccaaaaaagg ataaaaagaa ttcccgccat
    39481 cactcctcct gtaactaaaa agtggagaag atcgttatga gcgtgccccc tcggtgtgat
    39541 ataaagttcg taccagagtt gttcttcttt ttcgatcatt tcggaggatt ctttccagtg
    39601 gaattcctta tagtttccgc ctccgattcc aataaaccaa tgttttcgga tcaagggaat
    39661 cgtgttttta taaatataat atctttggtt ttccgtatta tgaacttcga atatttgaga
    39721 aatggatctt tggatcagcc agctgttttt caataaataa cctgcggaca aaagtagtcc
    39781 taagaaaaaa aatcccgcca aaatctttgc ctttatggaa atagaaatag gattttttcg
    39841 aatcgaaaac gttcctttta aaaggagcag taaaagaact acaaatattc ccagccaaat
    39901 cgatcgactc tggttgaaaa agagtatgat aaatcctgca agtacaaaaa acgtctttaa
    39961 aacgaaaata agcccctttt ttttctttac cgactgaaac caatccacaa aaagtcccgg
    40021 taggaataaa cctaaaagtc ctccaaacgt taggtgtgta ttcatcattc cgatcgggag
    40081 atagagtttg accgggccta tatttccgga aaagtgttga agtctatctc cgggagcgta
    40141 tttgaatccg tttgcgacga acttgccgat tcggacttcc gaaaatagac tgatacaacc
    40201 gaacaaaatc acgattgaag cggacacgaa cagaaatctt tttaagatgg tttgattttt
    40261 ttcctgagag gctatgagga aggacgcggg aaataaaagt aacatccaaa agtctccgaa
    40321 ctcggattgt ttcagaaatt tcttgaaaaa agaggaatag ttttccgcgt aaaacaaaga
    40381 agacaaaaaa agaaggatgt aaattccgaa aaaaaacaga aatggatttt gaattctctc
    40441 ccaagttttt ttggcttctt ggtcgagaat gaaaagcggg aaggaggtcg cgattgtaag
    40501 tcctccgaag aattgagaca cgctcactga ttggggaaaa ctgagaaaga agaaaccgag
    40561 agaaaataag gatacggttt tgagtttctt gacgagccgt tctttcaatt gattcttctc
    40621 ctaagttctt aaaaattccc ttaaaaaacc aatgacagag aacgaattca ttctaccatt
    40681 agaaaaaaga accgagaatc aatgggaaaa tcaattccag tcaagaaaaa gaaggcgcct
    40741 gaaaaacgga aaactctccc gcaaactacg ggaaaaaagt tatccgtcgc aatcatcact
    40801 tacaacgaag aaagaaacat aagagattgt atcgagtctt gtctgaacgt agcggatgaa
    40861 atcgtaattc ttgactcgat cagtacggat aaaaccgaaa gaatttctaa atctttttcc
    40921 tccgtaagat tttataaaca aagatttaag ggtcatgtcg aacaaaaaaa tgatgtaatc
    40981 tctctttgta gacacgagtg gattctttct ttagatgcgg atgaaaggat ttcttccgag
    41041 cttgaaaatt ccattcttgc gtttaaacaa aaaccggacg agaatactct gaacggtctt
    41101 caagtttccc gactaacctg tcatctggga agatttattc gttattccgg ttggtatcct
    41161 caatatcgct atcgtatttt tcgaaaagga aaagccgttt gggtaggaga gaatccgcat
    41221 gataccatca gcattgaagg gaacggcagt aagattcacg gcgatatcat tcattatagt
    41281 tttcgggatc taacacacca agtgaatacg atcaatcaat tctcttctat tgttgcttat
    41341 acgaggcaga ggaagggaag gagattctca tttttcagaa ccatatacaa acctttttct
    41401 aaatttatag agacttattt tttcaagttt ggatttttgg acggttttcc gggttgggtg
    41461 atcgcggtct cttcggccta ttccacattt ttaaaggacg caaaacagta cgaattggag
    41521 aaaaaaatga tagagcgtcc ttccaacgtg aaagaggatt atgggcgtta gatctttttt
    41581 cggaaaaatc ttttcctttt ttaaaagaaa aaagaccaaa aaagattcag gagaggaggt
    41641 ccctccggtc cgtaaaagtt ttggctatag aaaagaatta gccgaactcc gggaaaaagc
    41701 ggatcgtttt tttgtgactc gaaaaaaaaa cggcggattg attcacgaat caaaatatta
    41761 taaaattcta aataatggcc ctaaactttt tagattggag ggaaaggaaa aatccggaag
    41821 agaatattct cttgtcgtct cgaccggaaa ttttttaagt caacagggaa ataaaatttc
    41881 cggtgtcgtt tttattccgg aagcggagtt gaaccgaatt ctttcctacg aacactccga
    41941 tcttaaaagc gtattttcca gatttcaacc cgaaggaatc gaagaagact taaaagtttt
    42001 atacggaggt ccgaattttt ctcaggaaag ctggaaaaat ttttacaatt gggaaccgtt
    42061 ttggaaacaa cagattttca tgcgtttaaa acccagcgtt ctctgtattc tcctcgtgta
    42121 tatgggaacc gagttcgaac agttttttca gtctaactct acaaaacgac tcaaaagtat
    42181 cgtttcggac gaactctatt ttttaaatgt gagtggaaat caaaaagaga attctccgta
    42241 tacggaaaat ctttcccttc aggatttcga aaaagcgaag gcggaatttt ttcaagtgat
    42301 cgaacagatt cgaaaaaaaa gaggagcaaa ctaagatgga tataaaggaa atcgcgctcg
    42361 gtcagattcg ggattccatt gccaccaaac agaaatgtat cgattcgatt ttgggtgata
    42421 tcaccaaagc gggggaaatg gtttccaagg ttttacaaag cggcaacacg gtgtatcttt
    42481 gtggaaacgg aggttcttct tgcgatgctt ctcatattgc cgcggaactc gtggtaagat
    42541 ataaatccgg aaacgaaaga aaagctttac ctgccctttc tctttccgga gactctgcgg
    42601 tattgacggc ttgttcgaat gactacggct acgaagaaat ttttgccaga cagatagaag
    42661 ccttcggtag aaagggagat cttctcatcg gactttccac gagtggaaat tcgaagaatg
    42721 ttttgttggc tttggaaaaa gcgaaaacca gaggagtcaa aaccatatcc ttgttgggcg
    42781 gagacggagg tagaataaaa aatctttccg accttgacat aattgttccg agcaaagtaa
    42841 ccgctagaat tcaagagtct cacattttaa tcggacatat cctttgtagt atcgtggaat
    42901 ataatctttt caaaatggaa tgatcgcttt ttcgtggatt cttccctagt cgaaatcacg
    42961 ggtctcaagg tttccgtacc cggtcgttcc attctcaaag gaatcgactt cactcttcgt
    43021 tccggggaaa tacattgtat tgtgggagag tcgggaagcg gcaaatctac gtttgcatct
    43081 tgccttctag gaatgacgga caaggaattt tttcagagat ccgatcggtt tttactttta
    43141 ggtcaggatg ttcgatatct tacggaaaaa gaatggagaa tttttcgggg caagaggatc
    43201 tccctggttc ctcaaaatcc aatttggggt ttccatccct accgtaaaac gggttctcag
    43261 atcgtagaag cgttttctat ttccaatcga gaaattgcgg aaaaaaagaa aattctttct
    43321 ttattagaat ctattcatat agcggagccg gaaaaagcgt tcgattcttt gccgggccat
    43381 ctttctgggg gagaaagaca gaggattctc attctattag ccgtttattc cggtgctcag
    43441 attgtagttg cggacgaacc cactgcggct ttggattcga tcagcgaggc ggaagtactc
    43501 agacttctca tgaaatttag gagggaaaag ggactttctc tcatttttat tacacacgaa
    43561 atctctatcg tcaaagcttt ggccgatact ataagtatcc tctatcgggg aaattgggcc
    43621 gaaactttca cgaggtccag cgagggcaaa ttgattccaa gctcggagta tggaaaaaaa
    43681 ctgtttgaac aaggaagttg atctaagata gtcgggtgcg aatgatgggt tatgcggttc
    43741 tcctaacact gattttattt tcctttccgc ttttttcaca aaagtcaccg tttatcttgg
    43801 aggacgcgga ctcttcttct ttcccctccg ttcaactttt tattcgagac aaaaaacaat
    43861 ttccccttga aagagagaat tttctcattc gggaatccaa aggatcggaa acccgaacgg
    43921 tagtgcaaca gaaagttctt cgtaaagaag gaagcaggtc ggttcattcc gtttttttag
    43981 ttcagtccgg gacatctctc gaagagaata atttcaacac aagattttta cagaaagcgg
    44041 ttcagtcttc cggagaagag gatcatttca gttttatctt tttttcggac gatctgcttg
    44101 tggttgaaaa ggacttggac aagcggacgg ctctttccaa agctagagtt ccgggttcgc
    44161 tcagtaatcg cagtacggga acgaacttgg atcttgtatt ccaaaaagtg aattcgattt
    44221 tgacgaggga ttcttatctt tctctatttg tttccgacaa tgattataag ttgcctccgg
    44281 gactcaggca aggtttgtcc acatctggcc ttccgattca tgtaatcggt aaacgtaact
    44341 tctcaaacct tgaactcgtt cgaatttatg ggggggaatt ttacgaagta aattctgcgg
    44401 attttctttc taagttttta accgatctgg aatactttca caaatatccg gcggaggtcc
    44461 gatatgattc tccttttcga aacgattttt ggaaagcaga aggagatttc attcgaggag
    44521 actggcaatc ttcccaaggt ggaaaattta cttacacata caaacccgga atcgtaaaac
    44581 aacttcgatt catttttcta agtcctggag tatttcttcc tacaataggt tttttactca
    44641 ttctcacttt gattgcattg ctccttttat ttcggagaga gagagatgtg agggaatctt
    44701 ccgcgccgct gggggaagca gagaaaagat ttcacgcaag aggagaggaa agagaagtct
    44761 atcagagaat gtacggagat cagctttctc cgtatgcaag ttcggaagga atttatgttt
    44821 ctcgttctct tccagtgaat gagtccgagt ttgaaactgc ggaagcctat gatcttgcca
    44881 ccctgattca aaaagaaggt aaatctcccg gtaaacaagt tccgattcgt aagcccgaaa
    44941 tcaccctcgg gaatggagaa ctttccgacg ttatgatttc cgatccgggg gtcagtaaat
    45001 tccatgccag aattcgtaag atcaaaaacc gtttcgtttt atacgatttg atttccgacg
    45061 gaggaaccta tttaaacggt aaaaaaattc ttaggccccg ggtcctgtat gatttcgacg
    45121 agatcagcct cggaaaaacg gtgtacgttt ttcgggctcg ttaggatttt caatcttccc
    45181 aattcattcc cgatccctta gaatagatcc gggtggacga aaagacccga tatcctgacg
    45241 atggaaattc aggcggatat cttttctctt ttcgagaaac aaatccaatc cacaaattcc
    45301 gaaagaattt ctttcgggga gtactagaat ccaatgaaga caatgttcga aaaaatctgg
    45361 gaagaccatc tggttggaga actggatgcg ggatcgtatt taatttatat cgatcgtcat
    45421 ctcattcacg aagttacaag cccccaggct ttcgacggac tcaaactcgc gggtagaaag
    45481 gtccgtcgtc ccgaagcgac gtttgctact atggatcata acgtttccac tcgcactcgg
    45541 gatctcagtc tcgccgatcc gatttcggcg attcagatgc agactttgaa gaagaattgc
    45601 gatgaaaacg gaatccgcct ttatgacttt caaaatcccg atcaagggat tatccacgta
    45661 atcgctcccg aaatgggtct gactcatcct ggaatgacga tcgtctgcgg ggattctcat
    45721 acttctactc acggcgcttt tggcgcgctt gcgttcggga ttggaaccag cgaagtggaa
    45781 cacgttctcg cgactcaaac tctcgttcaa aaaaaagcga agactatgga aattcgagtc
    45841 gacggaaaac tttccgacaa ggtgaccgcg aaagacatta tacttgcgat tatcggtaaa
    45901 atcggcactg cgggggcaac cggttacgta atcgagtacc gaggttctgc gattcaagcg
    45961 ctcagcatgg aagcgagaat gaccgtttgt aatatgtcga tcgaagcggg agcgagagcg
    46021 ggactgattg ctccggacga aatcacgttc aattatatca aaggaaaaga tttcgcaccg
    46081 aaaggcgccc aatgggatct tgccgttaaa aagtggaaac actatgtaac cgacgaaggt
    46141 gcaaagtttg acaccaccgt aattcttcat gcagatgaaa ttaccccgat ggtgacttgg
    46201 ggaacttctc ccagtcaagt tgtttccgta aaaggaaccg ttccaagtcc ggaggatgca
    46261 acagatccaa tcgataagat cggaatttca tccgctctta aatatatgga tttgaaacct
    46321 ggggaaaaga tcgaagaaat caaaatcaac aaagttttta tcggttcctg caccaattcc
    46381 agaatcgaag atctgagggc tgcggctaca actatccaag gaaaaaaagt ttcttccaag
    46441 gttcaggcga tcgtggttcc gggttcggga agagtcaaac gccaagcgga acaagaaggt
    46501 ctggataaga tctttatcgc ggccggtttt gagtggagaa acccaggttg ttccatgtgt
    46561 cttgcaatga acgacgacgt tctcgaaccg ggagatcgtt gcgcttccac ttccaataga
    46621 aattttgaag gccgccaagg aaagggtgga agaactcatc tcgtcgggcc ggaaatggcg
    46681 gcagcggcag cggtggaagg gcattttgtg gatatccgaa gttggaaata atcaagaggc
    46741 aaattagaat attatgaagc catttactgt attgaacggg attgccgcgt tacttgacag
    46801 accgaacgtc gacacggatc agatcattcc gaaacaattc ctccgaaaaa tcgaaagaac
    46861 cggatttgga gtccaccttt ttcacgactg gagatatttg gacgatgccg ggactaagct
    46921 taatccggaa ttttccctca atcaagaaag atataagggg gcttccattc ttttaacgag
    46981 agataacttt ggttgtggat cttccagaga acatgcgcct tgggccttgg aggattacgg
    47041 attcagatcg atcattgctc cctcttatgc ggatatcttt ttcaacaact gctttaaaaa
    47101 cggaatgctt cccgtcgttt taaagtctga agaagtggag gaattgttcc gatccgtttc
    47161 gggtaatgta ggagctaaac ttcagatcga tctggacaaa caaaccgtaa ccagtccgac
    47221 tggaaaggta tatacgttcg aagtggattc tttccggaaa tactgtcttt acaacgggct
    47281 tgacgacatc ggtcttactc tcaagcagga aagtaaaatc ggagaatttg aaaaaaaaca
    47341 gaaagaggtt gaaccttggt tgtacgttat ataattctgc cgaaaattta tgtttgatga
    47401 aatatcccgt tcgattgacg aatttggaaa tagttttctt ggcgctctga acaacattca
    47461 gaaatctttt gggcgggaac ttagcgtagc aaaacccgtt aaagagacga tcctacagat
    47521 gatcggaaat actccgctca ttcgcctgaa tcaaatcggc tctcatattc ccaacgtaga
    47581 attttatctc aaagcggaat tttgtaatcc taccggttct gtaaaagata ggaccgcatt
    47641 atccatgctt ctttcttccg aaagaagagg agaattaaaa cccaagggac aggttgttca
    47701 acccggttac aacacgaccg cgatcagtct tgcttggatt tgtacaattc gacaatataa
    47761 atttcgttgt ttggtctccg gtgataccga tccgcaaaag atcaaagacc tgcaaacctt
    47821 cggagctcaa gtagaggtcg tccccgaagc gaaaggaaat tgggacgaaa ccttcttaag
    47881 gaaagcgaag gaaatcaaag aaaaagaaaa aaacgtagtg attctaaacg aatacaaaga
    47941 tatggcgaac acgaatgcac actatctttt tactggaccc gaaatctgga gagatctcgg
    48001 cggaagtgtg gatgcgtttg tagccggagg aggctctgga ggaactcttt ccggtgtggg
    48061 tagattttta aaatccaaaa aatcttcggt tcgaatcatc atgggagtcg tcaaaaatcc
    48121 agattcatcc gtaagatggt tcaaaaggaa agttccattc atcttcctga atcctttgat
    48181 ccgaagatcg tagacgaata cgtcggagtc gatcgggaac aggcgctttt atatcaatcc
    48241 gatctttatc aaaaagaggg gatttttgcg ggacagacaa ccggaactac tcttgcgagc
    48301 gcgattcgat ttgcggaagg actccccata agagacgatc aaaaatccca ggtctacaga
    48361 atcgtagtcc tttctcccga tcggttttga aagaaagaaa attttccagc tcgatcgagg
    48421 agttggaatt tgttcgggct gaactcgaaa gggaaaaaaa agaagagggt ttcctctttt
    48481 ccaaagactg gctttcccgt tctctccaag accggattaa gctcggaatc gcgttatacc
    48541 ctcttgtcta cgaagaacag ttttttggta gagaaggaag ttggatcctt acctttcgtt
    48601 ttccgaatca agaggaatat ccgtctaaat ttcagcccgg cgctccggtt caaataggaa
    48661 agaacgaaga tagggttcgg gccatattag tttctcttca taaagaaaga attcggatcg
    48721 cgatcgagga agtcccggaa tggatcgaag acggaaaatg ttttttagat cttcttcccg
    48781 atgaaacctc ctacaaagaa atgttatacg cgttagacgc agtttcatct gctcccaaag
    48841 gaacgaggtt atatgtcaat cgcgagcttt tattaggcta cgggaaaccg gatccgatcg
    48901 cgattcgaaa atctgatgaa acccgaatat tgcaaagatt gaattcttct ttgaatccat
    48961 cgcagaaaaa tgcggttttg cgttgtgttc tttccgagga tattgctgta attcacgggc
    49021 ctcccggtac aggaaaaaca accacattaa ccgaaataat tagtcagatc gtagcggaag
    49081 aaaaaaaggt tcttgtgtcc gctcccacac attccgcttg cgatcttttg gtcgaatcga
    49141 tctcagcgaa aggaatttcg gttttacgtc tgggacatcc cgcgcgtatt agtgatacgg
    49201 cgcttcatac aaccctcgac tacaaacttt ttcatcattc cgacggaaaa ttgttaaacg
    49261 aatacagaag agacgtgatc gaaatctcga aacaagctaa aaaatataaa cgtaacttcg
    49321 gagaaaaaga gaaggaagat cgtaagaatc tttttcagga agtcaaagaa ctcaaaaaga
    49381 cgatccgatc catggaaaag ggactgatag atagtttgat ttcctctcat tccgtgatcg
    49441 tttccactcc cgtcgcttcc gctcgttccg ttttggaggg aagaaggttc gacttttgcg
    49501 tgttagacga atcgtctcag gctctcgaac ccgcgacctg gattccaatt ttgaaatcgg
    49561 atcgagtgat tcttgcgggg gatcataagc agttgccgcc tactttattt tcagaaaaaa
    49621 attctctgga gtttacactt tttgaaaaag ccgcggaaag attggaaacg tccgggcggg
    49681 tttttatgct tgatactcag tatagaatga aggacgagat cgcctctttc ccttccatgg
    49741 aattttattc gaatcgactg aagtcaggcc gtcgggaccg gaaaaaattt ccaactttcc
    49801 gaaaactttc cctttcgggg atgcactcca atggatcgat acagccggga ccgacagcga
    49861 ggaagtcgct gttgacgata gtcttactaa tcctttcgaa gcggatcttc aggttcgtct
    49921 ttgtacttta cttcaagaga acaactggcc cgaagaagag attacgattc tttctccgta
    49981 tcgtgctcag gtgcgattgc tttcggaaaa attacaggaa gcagggcttt ctaaaatcca
    50041 agtctctacg atagactcgt ttcaaggaag agagaatcgt tgtatttttc tcgggtttgt
    50101 ccgttccaat tcggaaggtc gttccggttt tttaaaggaa tccagaagaa tcaacgtcgg
    50161 tatgacgaga gccaaggacc ttttgctttg tatcggcgat agctccactc ttttggagga
    50221 tccttttctc tctaggttca ttcgatttat ggaagagaaa aaattctttc ggactgcctg
    50281 ggaatttcgc gatccataga gagcgaggtt gagtttagtg agcggctttc aacgttagtt
    50341 gaaaccaacc ttgtcgcgat ccatagagac tttggattaa ctccttctca atcaaaaaag
    50401 gaaaagttct gacaggaagt ttacgtttta ctttaaaaaa atagaatttt ctgatagaga
    50461 aaaatttccc gggtttcccc gcgaacccgc cacaccaccc aatccggggc tgctcctttc
    50521 acgggagatt ttgtcggaac tcggctacca ttttaaaatg ttcttaaata cgaaaaaacc
    50581 gaataaaaaa aggagcaaac tggtagaaac gtgcgaaacg agaatgtgga acgaagattg
    50641 atccgaacaa acgaacttca aacagaagtt tgcaaaagct aggttggaaa cggaaagaac
    50701 cgcggccgct aaaacgggat ttcctggttt tccgtttttt aagatcagaa tcccacttcc
    50761 cgctaaaaga acgctggaaa gagaaaggat gatccaacat ctcccgatat gaatatcgat
    50821 tttgttgtct ccgatcaaat cccagacgaa catacatatc gaataaaaga tccaaagaaa
    50881 tgcgagaggt agtggaaaac gtgcggtttg ggtaaaggat tcttccggaa aacgcaattg
    50941 ggataaggtc caaaacgaat aaagagtgat gagagaaatc caaaaaaaat caggcaataa
    51001 agttggcaaa tgaatgaaac ggctcgaaat cgggtgcaaa tgaagaaggt aaagcgatgt
    51061 gagagtcacc acacctaaaa ttacgaacca attccaacta ttttttcgaa tcggaggttc
    51121 tttggccatt tttcggatta aggattcggt tgtttgttct tgatgagaca ttgttttgtg
    51181 ctctttacag aggaaatttc ccaattttgg agaatggttg gacaataact tcttcccaat
    51241 tcaatttgga gggaatcggt tttcgttttt ttttaaatgt gtatataatc aaaggaaagt
    51301 ttcttatcac tcgtctcaaa attcaaattt ttgtttgaga aaaaactcga aacgatgaag
    51361 ctaaaatcgt caacttttta aacttgatgc cttgttttcc gatgccgata ggtattattc
    51421 ctcttaagtt acttgagccc gctcggcaat tttcgtttca aatgttacga tccgtagaaa
    51481 gtaatattgt aaattttggc cgggctctta tcttttcgaa ggttccaagc ggttcgttac
    51541 atgtcagcta aaaaagaaat ctgggaagaa tgttccatac taatccgtaa gaccggagat
    51601 cgaagttcct atgaaaaatt tctccaactc gtaaccggaa ttctcagatc gtatctgatt
    51661 ccacgaatta gcaatccaga agacagggaa gatttggttc aggaaatttt aatcggactt
    51721 cataaggcta gggattctta tcgcgaggat cgtcatccgg cgccttggat ttttgcgatt
    51781 gcaagataca aaacgattga ttatctgaga aagaagaaag taggagatcg gactttcagt
    51841 atggatcatc tggaaatttt cgcttctcca gaaccggttc aagaagaacc agagaacgcc
    51901 ggagagatcc tcaaaaaatg gctgaacgtt ttggatgaaa ggcagaagca aattctcact
    51961 catctcaaac ttgaagggat gagtgtacga gaagtttccg aacgaacggg cctttccgaa
    52021 tccaatatca aggtcattac tcatcgagcg attcaaaaga ttagaaagca tttttcactc
    52081 gatctctgac aaaatagcgg tcaagatcgt ccaagaatta acatgatttc ccatcttccg
    52141 agcggcattc gagtagagtt cttagattct atttccttaa tttctaaaca agagtggaat
    52201 tttatttccg atcccaaaag tcctttttta gagtatgatt ttctcaaatc tttggaagtt
    52261 tcttgttgta tcggaccttc cacttcttgg attcagagat attgtgtact ttggatagaa
    52321 gaccgtcttt cggccgtaat tcctctcttt ctgaaattcg attcgtacgg tgaatacatc
    52381 tttgattttc aatgggctca gtttttctta caagccggac tcaaatacta tccgaaaggt
    52441 cttgttgcaa ttccatttac tcctgccaac ggaaaaagga tcttatacga tgctcgtttg
    52501 agtttaaaag aagtctgttc ttatctgatt ccggaactcc ttcagttttg tgaaaaagag
    52561 ggtttatccg gggttcattt tttatttcta gagaaagaag aatccgagat tctttccgaa
    52621 tacggatttg caacgaggct ttcccaccag tatcattgga tcaatggagg gtattcgagt
    52681 ttcgacgatt atctccaggc gatgaaatcc aagaagagaa tgcagatcaa acgggaagga
    52741 gagatcgttc gtagttatgg acttaagatt cgggttctgg aaggagatgg aatttctcgt
    52801 tcggacatgg atgcgatctg gaatttttat tcggacaccc attctcgcaa atggggttct
    52861 gcgtatttaa atcgaaagtt cttcgattct tcttttgaaa attttttgga taggattgtt
    52921 cttgttcttg catatagaga agaaaaacca gtcgcgggta ctttcaatct tagaaagggc
    52981 gactttctct acggaagata ttggggttgt acggaatact accctcatct tcactttgaa
    53041 tgttgttttt atcaattaat cgagtatgcg attcgagaaa acatcaaagt tttcgaagcg
    53101 ggtgcgcaag gtgagcataa atttttaaga ggttttccgg cggttcctac gtatagttct
    53161 catcggattt ttcatgctgg agctagaaat gcgattgaac gttttttaaa ggaagaaaaa
    53221 ttgcaaatgc aggaaatgat ccaagaaacc aatgaacatt ctccgttgaa aaaaacgcaa
    53281 acgaatgtct acttcaaaac ggaaacaact tcgaacttag ggagttacga accgtgagtg
    53341 atatctttcg atttgatacc gaagaacaaa ctctcactaa agagaaggta aaactcaaac
    53401 gtccttccaa atacagagtc atcatactca acgacgattt tactccgatg gagttcgtcg
    53461 tttggatttt acaatttgtc tttcacagaa gtagagcgga aagtcagcag atcatgttga
    53521 aggctcatat aactggaaaa gcactgtgcg gcgtttactc gcacgatgtc gcaaggacta
    53581 aagttataca agttcaacaa ttggcggaac aacatggata tccgcttcac tgtacgatgg
    53641 aagtggagga agaatcatga tactcacgga agaaatggaa cgtaccctca aaaaggcttg
    53701 ggaagaagcc aaaagaagaa gaaacgaatt tatcactcta gagcacatcc ttttcgctct
    53761 tacttatgat acggtaggaa aggaggttct agaagcctgc ggagcagaca tagaacgtct
    53821 gcgaaaggat ttgatcggtt atttagaaag tgagttggag actcttccgg aatcctccga
    53881 cgatccgatt tatacaatcg gagtgcaaca tgttcttcaa ctcgcggagt ttcacgttca
    53941 gtccacaagg aataaaaaaa tggatggagg agacgttctt gccgctcttt ttcgggaaga
    54001 tcaatcgaat gcggtttatt ttttaggatt acaggatatt tccagactcg acatcgttcg
    54061 ttacatctcg cacggaatcc gaaaggattc taaaaatccc aacaaggaaa ttcagggaga
    54121 agaaaatgaa aaaatttcag atcctttaca agctttttgt gtagatctca ctgcgagagc
    54181 caaagaagga aagctcgatc ctatggttgg aagggaagaa gaactcgatc gtaccattca
    54241 tattctttgt agaagaagaa agaacaatcc tatctttgta ggcgaggcag gcgtcggtaa
    54301 aacctcaatc gtggaaggac ttgcccaaag agttgtggat ggaaaagttc ctgaaccatt
    54361 aaagaatttg aaagtatatt ctctcgatat gggactctta cttgctggaa ccaagtttag
    54421 gggagaattt gaagagagat tgaaaaacgt agtcactcaa attacggcac aggatgatca
    54481 tgtcctattt atcgacgaga ttcatacaat tataggtgca ggagcggttt ccggcggttc
    54541 tttggacgct tctaatcttt taaaacctgc gctttctagc ggagagcttc gttgtatagg
    54601 aaccacgact tacaaggaat tcaaatccat attcgaaaaa gatcatgcgc tttccagaag
    54661 atttcaaaaa gtggaggtag gtgaaccttc cgttttcgag acgatagaaa tcttaaaggg
    54721 tcttttgaaa aaatacgaat ctttccataa ggtgaaatac tcttcttccg ccgtagaaca
    54781 agcagcggag ttgtccgctc gttatattct ggatcgaaaa cttccggata aggcgatcga
    54841 tcttttggac gaggcggggg cgagggttcg gctcagagaa ggtggtaaaa aaacggttac
    54901 tgttcgagag atcgaggatc tcgtttccaa gatcgcaaaa gttccttcgg ttacggtaaa
    54961 ggctgacgat cgcgaaaaac taaagaactt ggatgaagaa ttaaaaacta aaatctacgg
    55021 acaagacgct gcgattgaac agttggttca gtcgattcga ctttctagaa gtggactttc
    55081 cgagcctggg aaacccgtcg gatgttttct ttttgcagga ccgaccggcg taggcaaaac
    55141 cgaacttact cgaaagttgg cagaaatcct gggtgtggaa ctggttcgtt ttgatgtgag
    55201 tgagtatatg gaaaaacata ctgtgtctcg tttaataggt tctcctccgg gttatgtcgg
    55261 ctttgaacag ggagggcaac ttacggatgc gatttataga aacccacatt gtgtactttt
    55321 gctcgatgaa attgaaaaag cgcacgagga tatttataat attctattac agattatgga
    55381 tcacgctaca cttacggata acaacggaag aaaatcagat ttccgccagg tgatacttgt
    55441 gatgacgacc aatacgggag cgcgtgagcg ttctaccaat ccggtaggat ttgccaatga
    55501 tcttttggaa gaccgaagtc taaaagcgat cgaaaagcag ttttctcccg agttcagaaa
    55561 ccgtttgact gcagtgattg aattctcttc tctaaaccag gaacatgtag ctaaagtggt
    55621 tgcaaaacag cttgctctat tacaggaaag attgaatttt aaacaaattg aactagagtt
    55681 tcaggacgat gtgcttgtct atattgcgga caaagcctat acacccgagt tcggcgcaag
    55741 acccgttcaa agatggattg atactcatat atcgaaacgg atctccgaag aaattctttt
    55801 cggagcgctg aagtccggag gtaaagtgaa actaatttcc ggccaagagg gaattgaaat
    55861 gaaattcacg tccggaaaaa aatcctgaaa ctcaaatacc aggatccaat gaaacaaatc
    55921 acaattcgta tcattctgat acttttactc ttctcgtgta gggaaacttc tcttaccatc
    55981 gagggaaaaa ggatttcgac ggatttactc gtaactcctt ctcatggaaa aacacacgtc
    56041 gattacttca gcgaaagtaa gaatcttatg atcgcaactg attctcccga ggccactcaa
    56101 gtggggatcg aagttgggtt gttaggtgga aacgtagtgg acgtagccgt tgcaacttcg
    56161 tttgcgattt cggttacaag accacattcg accggactgg gtgggggagg ttttcttatt
    56221 ctttacttga aagaattttc ggaaccgatc gcttttgatt ttcgggaaag agctcctaac
    56281 gcggcatata gggacatgta taagaaaaaa ccgaaagaag attctttgct tgggttccgg
    56341 gccgtaggtg ttccgggtaa tgtagcgggt cttgttcaga tccaaaaacg ttacggaaaa
    56401 ctttctctca aaacggtaat ttctcccgcg attcgattgg cagaaaaggg atttccgatg
    56461 tatcctgatt tacagtctgc gattcagaag tcttctaagg atatggatca ggaaatgaaa
    56521 gggatttttc ttccaggggg aagggttccc gaattaaaaa gtattctggt tcaaaaggat
    56581 ttggcaaatt ctttgaagtt gatttccgaa acgggtgaga aggaatttta tcatggaaaa
    56641 atcgcggatg cgatcacgac cgcgatgaaa gccaacggtg ggttgataac ttctcaagat
    56701 ttaagcgatt ttaaggtgat tgaaaagaaa actttaaaga cgaagtatcg cgattatacg
    56761 atttatacga tgcctccgcc ttcttccgga attcatctcc tcacgatgtt atcgatgttg
    56821 gaaaaagaac ctctcaaaga aatgtatgaa aaagatccgg ctttgtatta tcatttcgtt
    56881 acggaggtga tgaggagggg tatgcggacc gtgcggtttt tggcggtgat tccgcgttta
    56941 cgagaatacc catggaccgt cttctttcta agaaatatgc agaggaaaag atttccgact
    57001 tcgatccgaa aatcgcctct agtagttctt cttttctaaa aactcttaac ttcggtgtgg
    57061 aatctccgca gactactcat atttcggtaa tggatcgaga gggaaactcc gtatctacga
    57121 ctcagtccat caattttcgt tttggggcct cggttgtggc tcccggaacc ggaattgttt
    57181 tgaacgatac aatggatgat tttagcaggg ctcccggaga accgaacgta tacggtttga
    57241 ttggtgcgga ggcaaattct attcttccta aaaaaacgcc tttgagcagt atgtctccga
    57301 ccatcgtttt taagggaaaa gagtccttgt taaccacagg ggcaccggga ggagcttata
    57361 tcattaacgc ggttttgcaa tctcttgtct acaatttgga tttcaatttg accttgtatg
    57421 aatccgtagc aaggggaaga attcatcatc agctttttcc tgacgcagtg tttatcgaaa
    57481 aatccgtgaa tgaaagaaac gtattcgatg gtctttcgtc gaaaaaacac gatatccgaa
    57541 ttgctccgaa ctttgcgaaa ctgttctcgg tcaaaagaga gaacggaatg ctctatggag
    57601 cttccgatcc acgtggggaa ggagccgcgg gcggactttg aaaactaagg aactcactca
    57661 atcgaagata gaagaagtat ccctcgaaat tcttttgaga catgccgtaa aggcgaaaca
    57721 cggcttggaa aaggaaagta tgagggtggg acccgacgga atgctcgcga aaactccgca
    57781 tccggcgcat ttgggttcga gtttaaccaa ccactatatc aaaaccgatt ttgcggaacc
    57841 tcagctcgaa tacgcgactc atcctcgtcc taagattgaa gcgaatattc gtgaattaca
    57901 ggatttgcat atatacacgt ttcgtcgatt ggacaacgaa ctcatctggc ctttcagtat
    57961 gcctccgatt ctaccgaagg atgaaaacga aattcctctt gggcaatacg ggacttccca
    58021 ttccgggaga tggaaaacga tttatcgtca cggattgggg cttcgttacg gaaggagaat
    58081 gcagactatc tccggagttc actataactt ttctttctcg aaaattttcc ttcgtcaatt
    58141 tttaggaaaa gaaatttcga actttacgaa agaggaaatt tcttctcttt atctgcatgt
    58201 gattcgaaat tttatgagaa gggttcatta tttaacgtat ctcaccgggt cttccgccgt
    58261 tttcgattcc acttttttgc cgaatccggg aaacctcaaa tttaaaaaac ataagaattt
    58321 tacgttatac tctccttatg ccacttcgct caggatgagc gagatcgggt atacgagtaa
    58381 ggttcaggat acattaggaa ttcattataa ttccttggaa gaatatgcgg aacggatgtg
    58441 ttacgcggtt cataccccgt atcctagtta tgtttctttt tctcaaaatg cggacgctca
    58501 actcaatccg aattatcttc agatcgaaaa cgaattttat tctccgattc gtccgaaaca
    58561 ggttcctaag ggggatgaaa gaccgttaga tgctcttctt cgaaggggaa tcgaatacat
    58621 agagattcgt tctttggaca tcgatcctta ttctcctgtt ggagtttgta ggcttaatct
    58681 cgcctttacc cagttgattc ttttggactc tttgcttagc ccttctccat tgatttccga
    58741 agaagagaat atgatcttaa aagaaaattt ggattccgtg atttgggaag gaagaaatcc
    58801 ggaattggaa atcaattcga acggaaccaa gaaaaacttt caagcagccg gagcggaata
    58861 ctcggagtcc ctgagacact acgcaaaaat tttggatctt catactaaaa gacgtatgta
    58921 tcaggaagca atcgactttc agattaaaaa atggaaaaat ccggataaaa ccccttccgg
    58981 aaaattactt tccgaaattc taaaacgtaa tattgaattc agagataggg gaatggaact
    59041 tgctcgtgaa aatcgacgcg ctctttctta tttggaatat tctcccggaa ctttgatgaa
    59101 gatagaaaaa gaagcggttc gttcctttca agaaaaagaa caattggaaa aagaagaaat
    59161 ccaaactcaa tatcccaccg ttaaactatg caatcactga aattaaagcc gggtgagttt
    59221 ttttccccgg aaatatttac tttgaaagga ttcgaggatc tggaaatttc cacgcagatt
    59281 gtgattcgag acgcactcaa tcggggtttg gaagtggagg ttttggatcg taagaatcat
    59341 tttttaagac ttagaaattc aaatgggttc gttcaatacg taaaagaagc ctctaaaacc
    59401 gccttagatt cctatatgtc ttttcttgta atggaaaaca aaacgatttc aaaaattgta
    59461 atgcatgagt cgggactttt ggttcccgaa ggagatagtt tcggtgatcc ggaatcggct
    59521 ttgatattct ggagaaaaaa ttccaatcga aagatagtcg taaaaccggt gaccaccaat
    59581 tttggaattg ggattacgat tttggttccg aatgcctccg aggaagacgc aaaaaaagcg
    59641 attaagattg cattcaatca ttctgaatcg gtaattgtgg aggaatttgc agaagggaat
    59701 gaataccgtt ttttggtgat tggtgcggaa accattgccg tttgtaatcg agttccggct
    59761 aacgtaaccg gcgatggaat tcatacgatt gaagaacttg ttgctttaaa aaacgaggat
    59821 aaaaggcggg gagtggggca cgtgactcca ttggaaaaaa ttcaattggg tgatacggaa
    59881 ctggacgtgc tgcaacaatc cggttttacg aaagattcta tcccttccaa ggatcaaaag
    59941 gtttttttaa gaaaaaattc aaatatcagt acgggaggag actcgatcga cgtgacggat
    60001 ttggctcatc cgttttataa gaaactggcg gtcaaagcgg cacagttggt cggtgcgaaa
    60061 atttgcggcg tggatataat cttaaaggat ttggaaaaac aagaagatta tcgaattctg
    60121 gagttgaact ttaatcccgt tttatatatt cacaactatc cttatgaagg taaaaacagg
    60181 gatgtgggaa ataaaatttt agatttactc ggtttttagg aaattttctt ctttagtttt
    60241 gtgtaattta cgatttctct caattcgtac atcttaatat catcatcgac cagaaatgga
    60301 acttgactac gtccaccgag tttcactact tcttctctgc cgggtgttcc ccggctggct
    60361 tccacaagtt cgtagtcctt tcctgggacg agtcccatat tttgaaactc gtcccttaca
    60421 taggaacagt aagggcagga ttgaaactga tacaacttca tcatgagttt aagattcccg
    60481 cttttttctg gagatctccg gactttgcca tttccaccac gatatcgtga ccgccgataa
    60541 attccccgtc gatataaagt tgtggaatgg tcggccagtt tgcgtagtct ttgatgcctt
    60601 ggcgcatcgt ttcgtccgaa agaacgttaa aggatccgaa cgagattcct aaacttctta
    60661 aaacgttaga cacaccggcg gaaaaaccgc acataggcgc ttccggagtt cctttcataa
    60721 agagaaagac cttactagtt cctattaaat cgtttatctt ttgttttact tcttcgttca
    60781 ttcttgtatc cttgtttcta gtgccaacgc gtgcacttct tgttttaatt cctctttcag
    60841 ggtttcatag accattctgt gttgttctaa aatggacttt ccttcgaatc ctttgtaaat
    60901 cacaactgct ttgatatgca ctccgtcccg ataaggatct aaaatcgtta ccttggaatc
    60961 gggaagaccg gattctattt tatttttaat ttcgtcgatt gtcatcgctc tttctttaga
    61021 cttaaatttt aagtgacctt tttttcagcg gattttagtt ttaggatttt gtaccccttt
    61081 tttgttacaa tccggaattt agtctcgttc ctttgtttcg agaataatcg catgtaaacc
    61141 ccgatcgatc catggtttga gaacggaata taccattcta tgttgttcta cttttgattt
    61201 ttccgaaaat ttcgaagaga ccaatatgat ttttatatga gttccttccg gtttattttc
    61261 cggatttccg gtatggcctg cgtgttccgc actcaaatct tctacttcca atctgtaagg
    61321 attcaaggaa gaatttaaaa gggaacggat ttcttcggag acgctcataa attggagata
    61381 ggttaatttc ggattccgat cccttttttc aataagtgca cggaaagaac atacaacgat
    61441 aaggttgcgg ctccaatcat agaaagagcg aaccacggtt caatatcgct cacacctaaa
    61501 aatccgtaac gaaacgcatt caccatatac aaaatcggat tcaatttgga aacgttctgc
    61561 caaaatggag gaagcatttg gatcgaatag aaaactcccc ctaaatacgt caaaggagtt
    61621 aaaatgaaag ttgggataat cgttacatcg tcgaactttt ttgcataaag tgcgtttagc
    61681 aatcctccaa gggaaaacaa aagagaactt aaaaacacgg tagcgattaa catagtaaaa
    61741 tgatatattt ccaattctgt gaaaaaaagt gaaatcgcaa tcacgagaat tccgactgac
    61801 attcctcgaa ttaccccgcc gattgtaaaa ccaagtacaa tcaaagaagg aggagtgggt
    61861 gaaaccaaaa tctcttctat gttcttttga aattttgccc cgaaaaagga agaaaccacg
    61921 ttgttatacg aattgatgat tacggacatc attacaagac ccggaacaat aaattggata
    61981 taggtgtgat ttccaatact accgatttga gaaccgatca attttccaaa aatgataaaa
    62041 taaagtgtga ttgtgattcc cggaggaatg attgtttgaa tccaaatgcg tagaattcga
    62101 atcgtttcct tgatgacgat ggtcttgaat gcgttgtatt tttcgattaa attcatgatt
    62161 ttttctccac caatttgaga aagagctctt ccaatcggtt ggatttattt ctcatactgc
    62221 tgatcttaat tccattttgc tcaaggagct taaataagtc gttgagagaa gcgtctccat
    62281 agatggaggc ttcgagcgtg gaactatccg tttgtttgat atctatacct tcaatcgttt
    62341 tgaacaaatt aagacggccc gtaaaatcca agataaaagt ttcatgatct aatttttgaa
    62401 gaaggtcttt catagaagta ttttccacga tctttccttc gtcgatgatc gctatgtttc
    62461 tacaaaggtt ttccgcttct tctaaataat gggtcgtgag aataaccgtg attccggatg
    62521 tgttgagttt ttgaaggaat tcccaaagag accttctaag ttcgatatcc acccctgcgg
    62581 tcggttcgtc caggatcaaa attttcggac tatgaatgag tgctcttgcg atcatgagtc
    62641 ttcgtttcat tccaccggaa agtttgcctg ctgattcttt tcttttttcg tagagtccga
    62701 gttgttgtag atacttcaat gcgctttcgg tggcaatttt acgatccata ccgtagtaac
    62761 cgccctgatt gattacgatc tgatccactc tttcgaaaac gttgaagttg aattcttgag
    62821 ggacaactcc gatgtatgct ttcgctttgg caagattggt atcgatattg gcgtcgaaaa
    62881 tttgaatctt ccccgaagtt ttgttcacta aagaactcaa gattccaatc gttgtggatt
    62941 ttccggctcc gttcgggcca agaagcgcga aaaaatcccc tttttccacg ttaaggctga
    63001 ttcctttaag ggcggtgact ccacctgcgt acgttttgac taaattctca atttgcagag
    63061 caaatttcat aaattctaaa ttttctcatt attcttttat ttgcaaaagt tcaccggctt
    63121 ttctggccgc attacgtgca atttcgggta acgcaggatg tatatatatc attcttaaaa
    63181 gatcgtccaa atttcccccg atagtcatca agaggataaa aagatgaatc acattggaag
    63241 cttcgtctcc gattgcgtgt gctcctaaaa cctttctcga ttttttatcc actagaattt
    63301 ttacgaatcc ggaatcggaa agccgcgcca ttccggtagc gctggcgctg tacggatttt
    63361 tagcggcgat ataatcgatt ccttcttgaa ccagttgttc ttccgttttt cctactctgg
    63421 ccacctgagg atgcgtaaaa acggcgtgtg gaaccggagg ataatcgatc ggagttcttt
    63481 tcttttccaa gtataaggtg cggaataaaa attccccttc gaaatttacg gaatgtctat
    63541 aaaaatattt tccggtgata tcgcctaatg cgtaaacttc gggagaagtg gtttctaaat
    63601 attcgtttac gataatgtac ccgtttgtat cggtttggat tttcgtattc gacaaattta
    63661 aaagatcggt attgggccgg attccggttg cgaccaagag cgcttccgat cggagttgta
    63721 atttttttcc agccgtttcg acttctacat gaaacatttt ttctttatat tctaatttat
    63781 gaatatctgt gcgtagtagt acattgtgtt ctttggtaaa aacccgttca aattcgttta
    63841 cgatatcccc gtcttcgttt ttgagcatcc tacttcgaac taaaaaagta acctcgcttc
    63901 caaatgcaga gtaggcaaaa cctaattcca aagcgataaa accgcctccg attacgatca
    63961 atgattttgg gagatcggtc ctgcgaaggg cttctctact cgtcatataa ggagttccga
    64021 caagacccgg gatattcggg attgagggtc ttgcccctga cgcgataaaa attttttttg
    64081 cagtcagttg ttctccgttt acgacgatca ccttatctga aacaaaactt gcggttcctt
    64141 gaatgtagtt gatattcgga tttttatcgt atgccggacg aattgatgcg gattcctcgt
    64201 ccaccgtttt tgaaactctt tctacaagag atttaaaatc gactttaggt ttgccgggaa
    64261 atgagatttg aaatttctcc gaattcttag caagagaaag aatttcagcc ggataaatca
    64321 acatcttgga gggaatacat ccccgattga ggcaggttcc tccgggagat tctttttcga
    64381 ttaccgcgac tttataaccg attttagaag gaggagtgat cagtttggtt cctcctcccg
    64441 taccaattac gatgatatca tattctttca taaaaagaat cgccttggtt acagattcta
    64501 aatcctgtgg tcaagagagc aaactattta ccattgatct cgtaaagaac ggagagaaat
    64561 aaaaaaggaa gttggatcat tatcgagaag ctgtttaaaa gggatctttt ttgagacgtt
    64621 ttttcgaagt tcaagggaag gtttatcgca ctggaaaaac gtgttgattt ttctttcttt
    64681 cctaaggtcg gtagtgagaa attccacgtt tttggataag cgggaacatt cttccaaggt
    64741 acggattgca tcttgattgg aagggtcaag ggaaagtgta aattttaaat tcgtttcgag
    64801 ataatcatgg ccgggataaa gaagaatttc ttcttccaaa ggatagaatt gttccaaaat
    64861 cgtttttgca agaacttccg ggtcgccgcc gtggtgacag tttccgactc ccgcgttaaa
    64921 gattgtatcc cctgtaaaaa tcgccttcgg tttttgattt tcaacgagaa gtaaacacac
    64981 atgacaaaat gtatgaccgg gagtatctag aatttccaag tattctttag aagaacgaag
    65041 aaggaaatct cctttcttta gaggatgagt cgcgtgtgga attttgccga taccttcggg
    65101 atgagaatat accgtgcagc cgtatctttg aacaagccct gtgttaccgg acgtatggtc
    65161 ttcgtgttcg tgcgtattca gaagaaagtc taatgtccaa ccttttgaat ccagaaattt
    65221 ttcgatctgt tcggaatcgt aaggatcgat ggaaagagtt tcggaggttt cggagtttct
    65281 aagaatatag gtgaagtttc ggaggggact gttcgtatag attcgaaaga cttccagaaa
    65341 actaccttag tgaatgatat ctaagtgttt gtccagattc gcgattttca aaattgtcat
    65401 cacgtctctg ctgatgtttt tgagcttgag agaaccgttc cgttccgtca cgtatttttg
    65461 ggagttaaaa atggcaccaa ttccggaaga atccaaatac gcgtctcccg aaaaatcaag
    65521 gacaatatcg ataaaacctt ccccgtgctt tttaatgatg agctctttga gagcgaatgc
    65581 gtttttaagg ctgatacttc cttgaattcg aattgtgcaa gtagtgcctt ctgtgagaat
    65641 ttctgtatta aagctttcca cgtttgtatt acccagaatc tgttataaat cctattcgat
    65701 cgacgtactc ggtaaacaaa atttttccta atctcataag aaatttttca taaataaaga
    65761 agaattcgct ggaaatcctg atagaatcga taattttaga caacattttc ctaagaatca
    65821 tccgtttatc ggaattgtct tttaaattat gcgcataaaa ttttggggtg tacgcggttc
    65881 gatttcctct tctgttcgtg gagaatcaat tcgaaataag gtacagaaga tcctcgggct
    65941 cgcgactccc gcagatatac aaagtcctga tgcgatcgat accttcctcg attctctttc
    66001 tctttccagt tggagcactt acggaggtaa tacgacttgt atcgaaattc gagacaagaa
    66061 agataactta gttatcatag acggtggtac tggaatcagg gaattaggga attccatttt
    66121 acacgaaggt ttcttagaag gaaagggaaa ggcaaagtgg attttcactc acacacattg
    66181 ggatcatatt caaggagttc ctttttttgt tcctctgtat gctccgggaa atacgttcga
    66241 tattttaagt tccgtagaca atttggaaga gcgacttaag tatcagcata gttttaccca
    66301 ttttccggtt ccttatgacg gatttcgagc cacgaaaaat tttaagttta ttccggaagg
    66361 aaaagcgttt ccggtaaccg aatccatctc cgcaatttcc aagtcggttc gtcatcctgg
    66421 aggaagtttt tcctatcgtt ttgaggaaga aggaaagtct ctcatcttcg cttcggatgc
    66481 ggagtttaat ttagatgaaa tggagaatat ccaggactat ttgaattatt tccggggggc
    66541 ggacgttctc gttttcgaca cccaatatac gttcgaagaa tccttacaaa aaatcgattg
    66601 gggtcatagt tccgcttcta tggctacaga tatcgctttg cgtgcaaacg tgaaaaggct
    66661 tgtgatgttt catcacgacc cttcctatga cgacgaaaag ttggacgcgg tttatttgag
    66721 agccttaaaa tacaaagaga tgtttgatcc gcacaaccgg cttgaaatca tcatggccta
    66781 cgaaggcctg gaactagaag tataactcta atattgagat tcggattcaa aacttttggg
    66841 agaatctttc atgagcgatt atatcattgg gattgatgct ggaaccactg ggattcgaat
    66901 tttttgtttt aacagatccg ggaacgtgat ttcgagttcc tattccgaat tcaaacaata
    66961 ctatccgaaa tcgggttggg tggaacatga cgcggaagag atctgggcaa aaactgaaaa
    67021 actgatcatc aaagcgattc gtaatggaaa attaagtcct tctaaggccg tcgcgatcgg
    67081 aatcacaaat caaagagaaa ccaccgtctt gttcgataag gatacgggca agccggttta
    67141 taatgcaatt gtatggcaat gtaggagaac cgccggaatt tgtaaggatc taaagtcgaa
    67201 aggtttggag ccgcttttcc gtaaaaaaac ggggctcgtt ttggacgcat acttcagcgg
    67261 aacaaaaatt caatggattc tggaaaatgt gaaaggtgtg aaagcgagag ccgagaaggg
    67321 aaaaatactt tttggaaccg tcgatacgta tttgctccac cggttgacca atggaaaatc
    67381 gcataaaacc gatcatacga atgctagtag gacactagtc tacaatatag aaaagaagga
    67441 atgggacaag gaattgactc agattcttgg aattccggat tctattcttc ccgaagcgca
    67501 taactctagt tctcttttcg gaagaacgga gaaggtgaaa ggacttccgg acggaattcc
    67561 gatttcttct ctcgttggag atcagcaggg agccttattc ggtcaactct gcacggaacc
    67621 gggggaagcg aaaaatacct acggaaccgg atgttttctt ttgtttaaca ctggaaataa
    67681 ttttcagatt tcaagaaaca atctccttac aactcttggg tgtggtccgg aaggaaagac
    67741 ggtttattgt ttggaaggtt ccgtttttat cggaggcgcc gtcgttcaat ttttgagaga
    67801 caaccttaag tttttcaaag agtccaagat ttccgaaaaa ttcgcttcct ccgttaagaa
    67861 ggaagatgaa attgtatttg ttcccgcatt cactggatta ggtgctcctt actgggatat
    67921 gaatgcaaga ggtgcgattt tgggtctaac gagagataca actccggaac aaattacgaa
    67981 agccgcgttg aaatcgattg cacttcaatc ttatgaactg gtggaagcga tggagaacga
    68041 taccggctca aagctaaaag tcctcaaagt ggatgggggc gccaccggaa actcctggct
    68101 gatgcagtat caatccgatg tgttaggaaa acgcgtaatt cgtccttcga atgtagatac
    68161 gaccgtattg ggggcggctt ttttagccgg gcttgaaaga ggattttttc cctctgttgc
    68221 ggatctgaaa aagaaaatca aagtaaataa agagtttttc cctcagatga aagtggcaca
    68281 gagagaaagg gaaattcaga tttggaagga ttccgtacga agaatccgca ccgatcaata
    68341 atcgaatcct aataaacaga attcgaatgt ctttttttct aaagtaattc ccgctccaca
    68401 tagaattcga aattcaggaa aaaaaggaat ttcaaggatt cttccaggcg gtgtctttaa
    68461 aaagaattgt tcgtcccttt ctcgtttgga aataagcgta tccattcgaa ctatttccaa
    68521 ccattctaaa atttgaaaaa agattccttt ttcggtaacc gcgtaaagtt tgatcgcgcg
    68581 gattcccgaa acttgaaaat taaattttga cgtttgggga agactttgaa attcgatttt
    68641 tattttttga ttaggattga ttttggagtc gtcgatattt tctcgataaa ttttaaatat
    68701 tccattttca taatatatat ttcttgaaaa atttttaaaa atttcctttt cgatcgtttc
    68761 ttccagagat tccccaactt ccggtttttt aatcggagaa ttgaggatgg acttcaattt
    68821 attcttggat atgttttttt cgatcattgt tttgaccggc ggggaaagtt tgggatagga
    68881 gaatcggatg accctttcgt ccatcgcatt caaaattcgg tttaaaaaag ggccgtgaat
    68941 caaaggaagg atttcaatct gaaatatttg gtcctttagg aatgacgcga aatcgggttc
    69001 gtgactgaat agattggata cgatcatttg ttcttcgacg ggagttcccg caaaaagaat
    69061 tttgatcaaa cgaaaaaggt atgatttttg ttttggattg aagtagagtg attctatttt
    69121 tttctccact tcgagttcgg acaactccgg atttacgatg tccttcaaag acagataacg
    69181 tgttgaaacc atcttgtttc ttttttgttg atacaagttg aagtttccgg tttttacggt
    69241 gccgatggaa gtaagattcg attctcccct gacaatttgg aaaggaatgg atccgattgg
    69301 aaggtatgga ttttgttgaa tcggatattt tgtatcgttt acgatttcaa aggacggttc
    69361 ggggaaacgt tcgcctttgg aaaaaatttt ttcttcttca aaatttagat aagccataaa
    69421 atgaatcggt ttgtgggaaa acgaaatccg atctaaagaa tataaaaatc gaggaatgag
    69481 agcaggggat gcaaataaaa atggaagttc ttcgatttct tcggattgaa aatcgtaaaa
    69541 aggatctatt ttcgatttca atcggacgat cgaatccgga tttgccagaa tgaaaatata
    69601 atttgttcct tcttctaagg gcacgtagtt cgccgagggt ttgtcatcga tttaaagatt
    69661 tttaaaagga ttcgcgtaac gtatccggaa tgggagtgga aagtccaggg gagcggtagt
    69721 ttctttttgt gagtttggat acgagcgctt ttttgaaatt attgaaattg tattcaactt
    69781 ttagaatgcg aatttcatcc tccaaaccaa acggaatgaa ttctacgatt tcttcctcag
    69841 tcattccggt aaccaaagta acgtcgtgga gaattcttcc caatttgcgc acatccctct
    69901 cttcgagtgg gatcagattc agaattttga tttcaagctc gttaagttct aacattatca
    69961 cttcttgcga atcattagga tggtcatatc atcttgaatt cttccgttcg tatgttttaa
    70021 aatttcggta aaaagatcat cagcgatttt tccgagatga tttttgggaa ccccttccaa
    70081 aaaacgaaac agactttctc cgaaatacag gtttccgtta tttttctgct cgtagagccc
    70141 gtctgtaaag caaaatacga tgtctccgga ttccagatga aaacagtttt tgctttgtac
    70201 gtttttcaaa cacgcgttca tagtggtgga tatgaatttt ccgtcggttt ccacaattcg
    70261 gttttctccg gttctttttt tatagatcac gaaactcgga tggagacccg aatgttctac
    70321 gtttccttgt ttatcggctt tgatcaaaag aaaggttgca tataaactag aattgatcgt
    70381 cggattttgt tctgtccttt tgagaagatc ttcgttgata tcttctatca ctctgtaagg
    70441 atctgagtca tgttttacca atagggccat cttttggaaa atcatcatac tgaaaattcc
    70501 cgcttgatag ccgtgtccga cggaatctcc gattccgatc caatagtttt cttgcgcgtc
    70561 ggttaaaaaa ttataaaagt cgcctccgat cggattgtaa gtgagggttc ttccgtagat
    70621 ttcatagttt tcgtcgtcta tcggcacagg aaacagataa ttctgcattc tatagtcgcc
    70681 tttacggtaa cgttttgttg tcgtttcttg gattttctct ttcggaagta ttttttcggt
    70741 tgagaataat ataaaagaaa cataatttac taaataaata aaaatgagaa tgaacaagta
    70801 aaggacgatt cttactttcg gggaaaatgg ttgggtttgc agaaaaccga tggcgatcgt
    70861 taaacaaatc agatttatac taagcaaaag ccagccgact ctttgaaagt agcttttgat
    70921 ataatccgtt aaattcatgg tttgtaaaaa taagcgtgaa attggaattc cttcttaaga
    70981 aagttttttc tcgctatttg aaaatacttg tcttctaaat acggcctact tactccatcc
    71041 aaaagtccgt atcttttttc ctgatatccc gattcataca ataatgggac gagagttttt
    71101 gtagaagaat cataatgata caacaatttg tgatgaaacg gaagatattc gatttgaaat
    71161 gcttccccat ttccctgaaa gaatgtttca cctttctgat tcgtttcgag taagacccaa
    71221 tttcccgata cggaatacct tccttttccg cttatgatat gagttgtgta ctcgtttcta
    71281 tccttcactt cccgtctcat agatttttcg aacgtgcggt cttgcggatt tagaaaaatt
    71341 ctttcctgaa ccgtattttt gtaaaagagg gtatttcgat gggatctttc cggccgattt
    71401 cgtacgtaga ttccacccgg aatttttcca gaatccgttt ctaaagtgga atttggagga
    71461 agttctcgaa tccattcggg ggaacagtaa aacaaaagga tggatgtaag aaaaagaagt
    71521 tttaaatttg gaataaaaga gagttttcta agatccaaat aagccctccc tttcggtgtt
    71581 ctaatcccct tttaaaggga ggtttcaaaa ctgaaagtaa ataaattccc caccgccgtc
    71641 tccgaaaact cccagaagta aaagtaatag gatactaaaa gcaggaatta agatcttgga
    71701 acgtttttcg atcttttcca tcagtttcgg aaaatactga agcgaattta agccgatggt
    71761 cagaaatata aacagaagta gttcttccca acgaggaaga acttttccgg aaaaaaagtt
    71821 tttaaaaccg ccgagcagat ccaacaaaaa cggaaccgag tttttgccca cagaacccgc
    71881 tcggaagaaa atacctgaaa atgcgaataa gttcaaagtc gctacggttc tcaataatcg
    71941 gactattttg gaagaacctg agtcgattgt tccgatttgt ttcggctcta agattctttc
    72001 caccgcaaga atcaaaccca aatacgctcc ccaaagaaca aatgcgacat tggctccatg
    72061 ccaaagccct cccaggcaca tggtaaggaa catattccac tgggatctaa attctccctt
    72121 tttgcttccg ccgagaggaa tataaatgta atcccgtaac caagtagaaa gcgttacgtg
    72181 ccatctcccc caaaattcgc ggaaagagag ggataaaaaa ggaccgcgga agttttccgg
    72241 gatttcatat ccgagcagga atgcggagcc tcgggctatg tcggtataac cggaaaaatc
    72301 gcagtaaacc tgacaagcaa agctgaggag cgcgatataa atggaagctg catgatattc
    72361 cccaggttct agataaagag gagaaatgat cccggagatg gaatccgcga gaaccgattt
    72421 tttaaacagg ccgaagatca atagaaagat cccttgtgtc accctatgtt tgtcgatctc
    72481 tggatgatcg agttttggca agaagtcggt cgatctcatg attgggcccg cgatcaattg
    72541 gggaaagaat aggatgaata aaaaataatc gtttacgcta attctttgcg gaatgattcc
    72601 tctatggatg tctacttgga gggcgatcaa ctgaaacgta taaaaactga tcgctagagg
    72661 aagaagaatt tctaccgagg ttccgagtct ttgccaaagt tccattccgg taagtgaact
    72721 catgaaatcc attaaaaaat aataatattt gaagaaggcg aggtttacta cgtttgtaag
    72781 gaccacccac ctcagaagtc gtcctgtcgg ttttccttct tccctatttt tccagagttt
    72841 gagcgagaac caataattca ttccgatcac gaggagaaaa tgaatcaaaa acgcaatatg
    72901 ggaatatccg taaaacagga tcgacgaaac gaggagcact ctttttttcg cgggtccgtc
    72961 tacgttccag tagatcaaat acgtgattag aaataagaaa agaaagggta aagaattgaa
    73021 taacattgat ataccggaaa atagattcta aatttctaat ggaacttaat aagaccagat
    73081 atatagaaaa cgaacctgac ttcttattcc gagaattttc gagattgtag aatcctgtct
    73141 taactcggga gattgaacct gataaaagtt cgcccttttg tccgtactct gagaatagta
    73201 gatgattctc gggctattgc ttcctggagt ttttctgtag ttcgggaggg ccatcgtctc
    73261 ttgaaccgcg ttgtcaaaat aaccgatctt atcaattaac ccgtgaccga gggcttggga
    73321 cgccgtgaaa attcttccgt cggcaatttt gcgaagttca gcgggatttt ttccgggtct
    73381 tccgttcttt acgacttcga aaaatttttc aaaaagatcg tccacgatgg actgaagtag
    73441 ttttctttgt tcgggagata gatcttctaa gggagagccg atggttttat ttccaccaga
    73501 acggatcgac tgatccttaa ctccgagttt gtccaaaccc tcttttacat tgattccgga
    73561 aagaatcact ccgatggaac cggttacgga agtaggatgt gcgatgatga gatcggtcgc
    73621 catcgaaata taatacgcac cgctcgccgc agtatccata aacaaggaga ccacgggaat
    73681 tttctttttc gctttaaatt gaagaatctc tttgtaaagg atgtcgcttg cggttacaga
    73741 acctcctggt gaattgatct tcaaaatcac ggctttgatt tcaggatcca gttcggcgag
    73801 ttcgagttgt tttttgactc cggctaagat cgaatcttct tgacccccga aaaaagtttt
    73861 ttctccttcg tcgctgatta ccccgtctat gggaataatg agaattttat cttcgttttt
    73921 accggagaga agtttttccc tcaattctgc ggttttcgag gagggggcgc ctaaatttgc
    73981 atttaccgga atataacaat tggaaagaaa aaaacttaaa aaaagaatat gggcccaagt
    74041 tagaatcgag tgtttcaaag aaattctcct gtcgtcaatt ttccctagtt aaacaagctt
    74101 tcaattcctt tccatctatt ttaagggaac gcttcgagcg attcgtggtt aggtttagat
    74161 gttaaaggaa attccgtgcc ataaaatgtg ggagttttca aaaatggatg gaaaagattc
    74221 ggaatttcca agaagtttgt ggaagtgccg gaaattttta gcgattgttc ccgattaaaa
    74281 tttacgggtc acggagaaca aatcctttct tggagctgga aacatccctt aagcggcgag
    74341 cgacttgaga ttatttccgg gtatgacgaa aaagaaccgt ttttttgttc cggttcgtat
    74401 ttgatgtatc cttgggtcaa tcgtcacacc gacgatggga ttcgtttagg acaagagtgg
    74461 atttcgcttt cttctatcgg aactaaagat aagagcggat atccttctca tggacttgtc
    74521 tattcttgga aacgcaggat tgttcgaaag acgaatgatt cgattgaatt cgaactttgt
    74581 ccggaagacg ttttatcgga ctctttctta gggagggtaa tcgttcggga aacatattcg
    74641 ctagggagaa ttttggacga agaggttctt actcttgaaa cttccttttt aaatcttaat
    74701 tcttatccgt tccgattttg ttacggttat catccttatt ttagaatgaa atccgatcga
    74761 tgtcttcttc gatccaacct tagaaaacag attcttttgc aagaagattt aactccggtc
    74821 tatcccattg atggaacgaa aacggatcga tttactttga agaatatccc tgtgttggat
    74881 tctttatttt ttggagaaga tgcgtgggtg ttattgcaag ttccggatga ttcctatcaa
    74941 gttcgaattc agtcgaacgt ttcgatgggg aacgatatac ggctttcgta ttttcaaatt
    75001 tatacggact ttgcgggaaa tcgaattgcg atcgaaccga tgagtgctcc tggaaatgcg
    75061 tttctaaacg atttttcttt gacgactatt cttccggaag aagaaaagag cggaagtttt
    75121 caaattctgc tttccatgtt gtgatctttt cttagaactc tcgcgaaaga aatcgctttc
    75181 tgtcctcttc ggttctttgc ccgaaaaaga tgttatggct tatttgagaa aactcgggag
    75241 taacttaccg ataggattct tatgttcgca ttcttcttga cagaaagggg ttgattttca
    75301 gtctaaacaa acaggaaacc agacacaaat gagtaaaccc ttaatcgttc agagtgatag
    75361 aactatgctc ttggaggtgg ataatccgga atttgaagcc tgtcaaagta tagtttccaa
    75421 atttgccgag ttggagaaaa gtccggagta ccttcacaca tacagaattt ctcctctttc
    75481 tctttggaat gcagcatcga tcaaaatgac tgcggatgaa attgtagaat gtttggagaa
    75541 gttttccaga tattccgttc cgaaaaacat tgtaaatgaa atccgcgaac agattagtag
    75601 gtacggtaag gtaaaactcg tcaaggaaga gtctggagag cttgcaatcc tatcgaatga
    75661 aaagggattt cttcaagaga tcggaaatca tagagcggtg caaccgttta ttgaaaccgt
    75721 ttttcccgat aaaatttata tcaaaaaaga ataccgcggt cacatcaaac aagcgttgat
    75781 caaaatcggt tttcccgtgg aagaccttgc cggttacgac gagggaaata aatacggttt
    75841 taacctgaga cctacgagta ccaacggtaa aaaatttgga atgcgagatt accaaagagc
    75901 ctgtgtggaa gtattccatg cgggaggagg taacgaggga ggttccggtg ttgttgtgct
    75961 tccttgtggg gccggtaaga ccattgtagg aatcggtgta atgcagatcg tcggagccga
    76021 aaccttgatt ttggttacga atacactttc gatccgtcag tggagaaacg aaattttgga
    76081 taaaaccgat attcctcccg aggacattgg ggaatattcc ggtgaagtca aagaaattcg
    76141 tccaattaca atcgcgacgt acaacattct cacccataga aaaaagaaag gtggggattt
    76201 tacgcatttt catctattca gcgccaataa ctggggacta atcgtttacg acgaggtcca
    76261 tttgcttccc gctcccgtgt tccgaatgac ttccgaactt caagcaaaaa gaagactcgg
    76321 actgaccgcg actctcgtaa gagaagatgg tctggaagaa gacgtattct ctcttattgg
    76381 gccgaaaaaa tacgacgttc cttggaagga actcgaaagt aagtcttgga ttgcggaggc
    76441 gaagtgtaag gaaatccgag tgaatatgga agatgatcta cgtctgaagt attccattgc
    76501 ggacgaccgg gagaaattca ggcttgcttc cgaaaatccg gaaaagatga aagcgatcga
    76561 tctcatcatg aaaaaacatt ccgagtctca tttgcttgtg atcggtcaat acatcaatca
    76621 gttggaagaa atatcaaaga aatttaatat tcctttgatt acgggtaaaa ctccgcttcc
    76681 agagaggcag actttgtacg attcttttcg ttccggtaag atcaagtctc tcgtagtcag
    76741 taaggtggca aacttttcga tcgatcttcc ggatgcgaat attgcgattc aggtttcggg
    76801 caccttcggt tctaggcagg aagaagctca gagattgggc cgaattctaa gaccgaaagg
    76861 acacgataac acggccgtat tttattctct catatcaaga gatacgaatg aggaacgttt
    76921 cggtcagaat cgccagttgt ttctcaccga acaaggctac gaatacgaaa tttatacttt
    76981 ggatcaattt agagaagctc aggaagaatt agctcaattg caactgaata atgtttgatt
    77041 cttttttgtt agaattggtc ggaaaaaaac ggatcgaagt taaaatataa aaaggggaac
    77101 agaatggatc tcagcgcaaa aaggctgaat gtcatcgaac cttctcccac gctcgtaatt
    77161 accgccaagg cgaacgagtt gaaaaaaaaa ggagaagata ttgtcagttt cggagctgga
    77221 gagcccgatt tcgaaactcc gtcccatatc agagatgccg caaagaaagc gattgataag
    77281 gggatgaccc gttatacggc tgtttctgga acggttgaac ttaaggaggc catcgttcac
    77341 aaattcaaaa gagataacgg acttgattac gaaaaaaaac aagtcatcgc cggaacgggt
    77401 ggaaaacaag ttatctacaa ttattttctg gcgactttaa atgcgggaga tgaagtcatt
    77461 attccggcgc cgtattgggt cagttatgcg gatatcgttc gtttgtcgga gggtgttcct
    77521 gtgatcgtta ccactacccc ggaaaataac tttcaaatca ctccggaaca attgaagaag
    77581 gcgatcactc ctaagacaaa atgtttgatt ttaaattccc cttccaatcc gacgggagct
    77641 ggttattcta aaaaggattt ggaagttttg ggggaaatcg tactttctgc cggaattcag
    77701 gtgatgagcg acgatatcta tgaaaagatc gtctacgacg gatttacgtt ttccaatctt
    77761 gcgatgttgt ctcccgaact taaaaaacgg acttttatcg taaacggggt ttctaaaacc
    77821 tattccatga ccggctggag aatcggttat ggggccgggg atataggaat cgttaagaat
    77881 atggaaacga ttcaaagtca gtctacttct aatccttctt cgatttctca agcggcagcg
    77941 gaagcggcga ttgcagggga tcaggtttgt gtggaagaga tgagaaaagc gtttgaagcg
    78001 agaagaaatc tgatcgtttc ccttttaaat tcaatccctg gtgtgaaatg taatcgtccg
    78061 cagggtgcgt tttacgtttt cccgtatctc acggatgtgt ataaaactcc gggttttgaa
    78121 aaactgaaaa aggaaacttc tgaaacgtcc ttgagtaaaa tcttctgcag tggtctatta
    78181 gaaaaatata aagtagcagg agttcccgga atcgctttcg gagaagataa agctcttaga
    78241 ctttcctatg cgatgggtga agcggatata agacgcgggg tcgaaagaat cgcggaaatg
    78301 atacgggatc tgagcaaata aacaatgaga cggatcgttt tggtcctcat cttttttatg
    78361 gctgtcccgt acatttttgg gggtgatcgt ttggttctta agccgagttc tcccctctat
    78421 ttatttccgg ataaaaaatc ggaaatcctt cgccgtttgg gttttgggga aatcgttcag
    78481 agcaaaaacg aaaaacaaaa cgatcgtaac tttcgtttcg tatccgattc ttcaggattg
    78541 agcggttggg tggaagccca agtccttttc gatttggagg gaaggggcgc gtataaaatg
    78601 attttacgtt ccatcgatcg tatgttatat tctacgaata ccggcctcaa cgaattcgaa
    78661 tccgtttttc aatacttaaa ttccctggaa gaaaacggga tttatcattc ggacgaatat
    78721 ctttatctaa aaatcagaag ggcggtcgtt ttagtcagaa tattagaaat gttgcaagaa
    78781 ggcgaaaaca aacgtatgga atccaagttg ctcggttatc tttccaaaaa ccccgaagac
    78841 attattcccg gagaaaaagg aacccatgca aaaattaacc cgaatgtatt ctggaagatt
    78901 gcggaggaat ttaggggtaa gggccccgga gattttgccg cgtttttagg agttaaacac
    78961 actccggagg cagattgtaa aagggacgtt ttttgtttta tcggtgatga aagaaaaaga
    79021 agaattcgtt atttgcaact caatccgaac ggaaactatg cgaacgtatt cgccaatcag
    79081 atttccaaaa gattcgaaac tttaacaaaa gatctcgaaa cgattcaatg cggcaaggga
    79141 gaagcgcgaa aagaaatcta tgaatctttt cgcagggatt tgcagtctct tccttatcga
    79201 tacggcaaaa aataccacgg ttttctcaaa aaaattcaga aagaatgcct gccgtagatt
    79261 taagttttcg taagatcgat tttcaaaggg ggaagttttt ttctccgatt tgtggcccga
    79321 ttttagtttt acacggactt ttcggctcct ctaaaaattg gttcagtgtg ggcgatttcc
    79381 taagtcgata cgcagacgtt tatctgatgg atcttcgaaa tcacggagat tctcctcatt
    79441 cgaacgaaca ttctcttgct tctatggtgg aagacgtgga agtatggatt acaaagcaag
    79501 aaatcgagaa accggtgatc ttggggcatt ccatgggcgg gctcgtgacg atgggttttg
    79561 cattaagaaa tccgaatatt ccttctttct tatttgtgga ggatatcgct cctaaggact
    79621 atccgtttca ttacgagagc gagcttgcct gtcttcggac cgacgtttcc tgctttaaat
    79681 cccggcagga gattgatgcg gctttgacgg aaattcttcc caattcgttt attagaaact
    79741 ttttagagat gaatttggaa cggcttgaaa acggcggtta ccgttggaaa ttgaacgtag
    79801 aggggattgc aaattctccc agactgttac aggatttttt cagtagatat gtagaaagtc
    79861 catacccagg acaaacgtat tttataaccg gcggagcttc ggaatatttt cgtaaggaag
    79921 atattggact gactcgaaac ttttttccga attctcaatt ttacacgatt ccgggtgggg
    79981 atcattatat ccacttcaca aaaatgtccg agtttaaaag agttttagaa tctatttttg
    80041 agaagttgga cgattctgaa tttgcaataa actgaatcca actaaaaaac aagttccgat
    80101 tccaaaagga acgagcagag taaagccgaa accggtccat tttccgaaga tcaaagtcag
    80161 aatcggagtc agtcctatag acagggacgc gaaactatct tttaaattct gcatgtaaga
    80221 aaaactttga attttgccgc ttaaaaaaat cgcaatgatc ggaccgaccg tataggaagc
    80281 gatcgacaaa cccagttcta ctaggcccgt ttttcccgcc gttaaaaaga gcggaaagag
    80341 ggaactcaaa aggaggatcg ttccccaaaa taaactcaat gttcccgaac cgaacctgtc
    80401 aattcctaag tctaccttgg tcgttaagga aagcgaattg atcgaactcg ataaagtgga
    80461 catcgcggaa gccaaaatag cggccaacaa aaatcccgtg atcggagaag gtacttcctc
    80521 cataatgaat ttggaaaaaa ccttatcttt ggagatagcg gaaccttcat agtaaaaata
    80581 taataaaatt ccgatactta aaaataatac gaactgaaag aaaacaaaaa ctcccgaaga
    80641 gatcatcgct ttcttggcat ccggttcgga tcggcaagca agaactcttt gtacgagcat
    80701 ctgatccact ccgtgggttc ctaacgttaa aagaattccc cccaaaatcg ctgtcggtgc
    80761 aaaatatgcg gaagtaaaat cattccattc gaaaattttg aacttattta cctgaaacgc
    80821 attctgaatc agatcggaaa cgtttaagcc tttttctaaa agtaaattgc ctaagtaaaa
    80881 aaatgtgaaa attcctcccg caacgtagat caaaaattga attgaatcca cccaaacgac
    80941 ggaacgaaat ccaccttgaa ccgtataaag aatcgtaatt cccgaaatta aaagaagact
    81001 cagaatttct acgttatgag tcattatctc cattacacta tattgtttta aaaatacttc
    81061 taataggatc gagatcggaa tcgcggaggc gtacattctc actccgtctc ctaagattcg
    81121 ggtgagttta aaaagaaagg taaccgtttt ttgggaaatt tttccataac ggattcctac
    81181 ccattcgtac acggaaataa accccgattt gtaatacatt ggaataaaaa gttcggctac
    81241 gatgattctt cctaaaacaa aacccaaacc gagtccgaga aaggtgagat taccggaata
    81301 actcagtcca ggaatattca aaaaagtaag agttgaagtt tctgtggcaa caatcgagaa
    81361 actcaacgcg atccaggaaa tttctcttcc tgcgagaaaa taagaagaag aatctttgtc
    81421 tttttttctg gaagtgagcc atccggaaaa aaggaccaat attatgtata aaagtagaac
    81481 gattagatct aaaattgaaa agtgcatcat cagtcaaaat gtatttcggt aagatcaaga
    81541 aaactctttt tcccttagaa tctgtttctc aatatttcgg aattgagcat cgctaatgta
    81601 tctcgttttt aaaagttatt cgaagtgaac cgatttgaaa atctggattc tggaaaacga
    81661 aaatcaaatg acgatttgat tcggagagaa attgtggtcg tagtttttta cgatcgtttt
    81721 gttgatctac tttcattttt tatgccttcg attcgacaat attccattcg cgttccggga
    81781 acctcggcca atttagggtc gggttttgat ctttttggtc ttgcgtttcg agtctacaac
    81841 cgatttcaat ttcaattcat tcccgaaagg ggatttaaaa cctctgtaaa ggggatggag
    81901 actcttcctt tcgatcccga tgaagatctt gttctatttt cgtaccaatc ctattttaga
    81961 agatttttac ctggtgttga accgcgtccg tattccctac ttatggatct cgaacttccg
    82021 ataaaaggag ggctcggttc tagtgcgagt gcggccgtag ccggagtctg tgccgcgaga
    82081 ttcgcacatc agaattttta ttctatgatt cctctcccta aggaaaacga atttctgttt
    82141 catctcgggc agatcgaagg tcatccggat aatacgattc ctgcttattt gggcggtttt
    82201 gtatttgcct atttcaatgg aaaccgtttg gaatatgtta aaaagaaatt tccaaagaag
    82261 atacgttgtt ttttgatcgt accgaatttg gaaacttcca cgcatcaatc tagaaaaact
    82321 ctccccggtt cttattccac cgaggacgta atttttaata tgggccgcat cgctacatgg
    82381 atggaatttt tggattcggg taaaatttct cttttgaaac ttgctttgga agatcgaatt
    82441 catacaccgt atcgaatgca ctccgggttt gaattaaacc cacttttggc cgagataagt
    82501 aagaatttaa tcggacattc tctttctgga agtggtcctt ccgttctttt attttccgag
    82561 agaaacaaag cgattcggat agaaaaaatt ctcaaagaaa aggtcgccga gttcgttcaa
    82621 aaaactcatt tcgattgcca gcttctttcc ttaaaagtgg aggaggatgg aattttggaa
    82681 tcctggaaga atattcaaat tttataatgt ttataagtat gtcaaatcta cttctaaaaa
    82741 aagaacgaac taaaaatcaa ttacacgacg tctgaaaaat tctacgtttc catttcgtac
    82801 tgtcctttct ctcaaaaggc cggaaatagt ttatgggcga ttttattcga attaaaacgg
    82861 tcggaaattt tttcgagatc gggaaatcta ttcctccgat tcctcttttt cttcttttcc
    82921 gaaagcaaat aatccctttt tgatcgggac ttttcggttg agaccgggat gtatttttgt
    82981 gatcgtgaaa atgaatcgca ttctttcttt tccgaaatta ttgataaaaa attcagagga
    83041 aaggctgatt tcgaaatatt gaatcattct ttctttgacc actttgtctg aaattcgaaa
    83101 gtccgcattt ttaccgatca cttcgtagct atccagtttt tcggcggatt ccattttgga
    83161 gaacgtgggc attcccggag gtttgaataa tacgaaagaa ttccgtaata tttgaatttc
    83221 ataatcttct gagtctttcg cttttttaag attaaatacc agatggttgt cggcgattgc
    83281 attgcagtag gttcgaatgt ttccagaagt ttggccaacg ctaaatcgaa cgtttctctg
    83341 actttcggaa actacgagta agaatctatc tccttcttcg ggaggagtgc cgactccagc
    83401 gcttcctgtt tttattgcag gatatatgac ttccttgaaa aatagaaagg tcagaccagt
    83461 aaacgcagtc aaacccatga ggatcaaaaa aacgtctaaa ccgactgtgt agataagacc
    83521 gaggacaaaa aacaaatttc ttctctatcg ttttacgtcg attttatggt cggccggatt
    83581 ttcactcatt ctggaacgta ccatcatgga aagaaggttt ttcatttgtt cgggactgat
    83641 cacctgattc attctttctt caagagatat aggggaaggt ttcatgacaa gctcttccgg
    83701 tttgatttca ttcaccgtcg acttgggttt tgtccgcgaa atcgattctg aaatttttgc
    83761 gtccttttct tggatttgta ttcctggttc tacttcttta ctaaattggg gcaacgaaaa
    83821 agattggatc gtaatccctg ttacattcat aaacccgaac ctccttgaaa tccggattgg
    83881 gagcgtataa actctctact aaaactatcg gtaatagagg attcacttta gtcttttttc
    83941 ggattttttt attcctttag aatcattttc cactagaatt tccaagttca ggaaaaagga
    84001 aaatttcaga gaagagtgaa aaaaagagcc tgaatttatc gtttgccact ctgcctcgga
    84061 tttctaaatt ggcagtaggg aaactaagtt gctgttttct aacttctgga ggggaatggt
    84121 tccatgcaag acataatcga aaaattaaaa gcaagagaat tcaggccttt actcattctc
    84181 tcagccgttt tttttatcta cattctgctt acaatttttc cgctcgttac ttatttttct
    84241 tcagatgggg ttgttcaaat taacggtaaa aattacacga tcaaagatgt cgaaaaagac
    84301 aatccccgga tcgcccgtaa gttttatgcg gaaacgaacg atcgtctcta tcgcgtactt
    84361 tccgaatttg cgagtaaaaa ggtagtttca ctcgccgcaa aagagcgaaa tgtttccgaa
    84421 aaagatcttt tagaaccttc gatccaatct ccgagcgtcg aggaaatgcg cgccgtctat
    84481 gagcaatata aaaattctcc agcgcttcag ggtaagtctt tcgatcaggt taaaaccgaa
    84541 attgaaaatc atcttgtttc ccaaaagaag gaggaagcga gaaatgccct tttttccgaa
    84601 cttcgcaatc gatacaatat ttccataaaa gtcaaagagt tgcctcctct cagagatgat
    84661 acgattactg cgggtaacaa tccttctatc ggaccggaaa atgcaaaagt taccgtcatc
    84721 gagttttccg attttgaatg tcctttttgc aaaaggagtc aggatgtgaa tgctcagtta
    84781 agggcaaaat acaaggatca gattcgttgg gtatttagag attatccgct ttcttttcac
    84841 ccaaacgcga tgtttgcgca tatcgctgca aattgttcca cgtctcaagg caaatactgg
    84901 gaatttttca aagtgctttt tgataattcc ggaaaccttt caaaagaaag agttttggat
    84961 ttggcaagag gcgtgggtct cgacatgaaa acgttcagcc agtgtgtgaa cgatgcctcc
    85021 gttcgtaaag aagtggaagc ggatatagcg gaaggtgaga aatacggcgt cagtggaacc
    85081 cccgcttttt ttatcaatgg gattatggtg gaaggtgcac aacctatcga agcgtttacg
    85141 aaggtgatcg atcaggaact taaaaattaa aattggaaaa taggagctag tcaaatatgg
    85201 gtaagacggt gaaggttgct gttacaggcg ctgcgggaca aattggatat tcgcttcttt
    85261 ttagaatcgc ttccgggcag atgtttggta ccgatactgc ggtggaaatt cagatgcttg
    85321 agttggaagc ggcaataccc gcggcaaaag gtgtgattat ggaattggaa gactgcgcat
    85381 ttcctcttct gcaaaaagta accgtttctt ccgatttgga tattgctttt aaggacatca
    85441 attgggcgtt gttagtcggt tccgttccta gaaaagcggg aatggaaaga ggagatcttc
    85501 tcaaaattaa cggaggaatt tttataaatc aaggaaaggc gatcgaaaag aacgcggctt
    85561 ccgatgtaag ggttctcgtg gttggtaacc cttgtaatac gaattgtctg atcgcaatga
    85621 acaacgcaaa aggaataccg tcagatcgtt ggtttgcaat gactaaacta gatgagaaca
    85681 gagcgaagtc acagcttgct tctaaagcgg gtgttcccgt aaaagaggta acccatttgg
    85741 gaatttgggg aaatcattcc tccactcagt atccggattt ttacaatgca aaaatttccg
    85801 gcaaaccggt aaccgacgta atttccgacc atgaatggtt aaagggagat ttcattaaaa
    85861 acgttcaaca aagaggagcc gagatcatca aagcgagggg agcttcttct gcggcaagtg
    85921 cggcaaatgg agttgtagat accgtccgtg caatcattac tccgacggct tccggtgatg
    85981 ccttttcagc ggccatcgct tccgacgggt cttacggaac tgaaaaaggc ctcatcttcg
    86041 gatttccttt gaagtccgat ggtaagaaag tggagatcgt ccaaggtctt ccattcaacg
    86101 actttgcgaa ggaaaaattc aaaactactc atgatgaact catttccgaa agaaatgaag
    86161 tgaaggacat gctctagaat tcaaaagaga ggttttttga acctgaatcc gtctacattc
    86221 tttcagaaag cctcttttgt tttagaatct ctgaaagaga attttctttt tcgatccctg
    86281 gaagttcctt ctggggttga tttgtcctcc aacgattacc ttggtcttac ccgccattct
    86341 aaactcatcg aaagcttgaa agaaggttta gctctttacg gagccggttc aggagcttcc
    86401 agactggtca gcggacatag agattccttt gaaatcgcgg aacaaacttg ctccgaatgg
    86461 gttggaacgg aaacttccgt gtgggtcgcc aatggttatg cggctaatct aggattgatt
    86521 tcttgtatcg caaacgcaaa gtctgaaatt ttcacggatc ggctcaatca tgcttcgatt
    86581 ttggacggga ttcgtctttc gggcgcagag aaaacatatt ataaacacct aaacttaaat
    86641 catctcgagg aacttctcca aaaatctaaa agaaaggaaa gaattatcat atccgaaagt
    86701 gtattcagca tggatggaga ttttgcgccg attttggatc ttctctatct caaaaataaa
    86761 tacgatgcgg ttttgatttt ggatgatgct cacgggatcg gaatttttgg gcaaagcgga
    86821 gaaggtagag tggcacaggt tttaggtccg aaaagaatgg aagaggttga ctttattact
    86881 tatacggccg ggaagtctct gggtttggaa ggcgcttgga ttggaacttc ccggatcgga
    86941 aaagagtttc tgatcaataa gatgcggact tttatttatt ctacggcgcc tatgcccgcg
    87001 atcacacatg cggttccgac ttccatttca atcgtgcggt ccatgagaaa ggaaagagag
    87061 gatcttttaa aacgagcgga tcgctttcgt atttctcttg aggcgaaaaa ttatccgaaa
    87121 acgacttccg aatctcagat tgttcctatt ttatttcctt ccgaaaaaac cgttttggat
    87181 tccgcagaaa tttgtaaaaa caacggactt tatgttaagg cgatccgtcc tccaaccgtg
    87241 agcgttccca gacttcgagt cagcattcat tccgatacaa cggaatcaat attagaaaaa
    87301 ttgatttctc ttttgccgga gttttgatgg cagtatttat cggagccact ggaacggaca
    87361 taggtaaaac tctttttagt tccctcatct tgggaaaata cggaaagtcc ttaggactca
    87421 agtattttaa gcccgttcaa accggaaatg atagcgatcg ggtcactttg atgaacctta
    87481 cgggccttca cgaaagttat tttctcaaaa actattattc cttgtctttt gccggatctc
    87541 ctcactatgc ttccgaattg gaaggggttg agatcgattc ggatgaactt tccagacatc
    87601 tttacagcat tcgcgacgaa aaaatcatcg tggaaggagc cggtggtcta cttgttccgc
    87661 tgactcgaaa aattcttact ttagaattgg tccgacaatc cgagattcct ctcattttag
    87721 tggctcctgt ttcgttgggc gcgatcaatc aaacccttct tgcaatcgaa gctgtccaaa
    87781 atcgaaagat cgatttaaag ggaatttatt tcataggtat ccccgataaa accacggaag
    87841 ataatattcg aacgatcacg gaatggagtg gagtgacttt gcttggaaat ttttttctga
    87901 actcaaaaga aaaaatgagt cgggaacgtt ttcaaatcga atgtctttcc cgatttgatc
    87961 agtgcgaagt aatcaagaaa atgttcgtat gatttggtat ccgtttacgc ttcagttcga
    88021 atccgatcct cccttaaaga taaagagggc aaaaggagaa tttttgtatg acgaaaacgg
    88081 aaactcttat atagacgctg tttcttcttg gtgggtgagt attcacggac acaaccatcc
    88141 taagattatt caagccgtta aaaatcaatt gaataaactc gatcacgttt tgctcgccgg
    88201 atttacacac gacccggctg aaaaactcgc gagtgaactt ttaaaaatta cggatggttt
    88261 gtttcatagg gttctttact cggacaacgg ttccaccgcc gtagagatca tgataaaact
    88321 tgcgtatcaa tattttcaga atacggggga aacggatcgt agaacattca taaagtttaa
    88381 tgcttcctat cacggagata cgataggggc tatgagtgta ggcggaaatt ctgtgttcaa
    88441 tcgggttttt caagggttga tgtttccgac gaaagaattt ttaactccga attgtagttt
    88501 ttgtccgatg aaaaaaaagc ctgactcttg caacgtggaa tgtgtggatc caattgaaga
    88561 gttttttcaa aaaaatccta aatccgttgc gggaatcgtg atcgaaccgt tgattttggg
    88621 ttcggggggg atgataattt ataaagagga agttcttcaa agactcgaaa aggtctccaa
    88681 aaaatacggg actttacttt tggtggacga ggtttttacc ggttttggga gaaccggttc
    88741 gttcttcgct tatcaaagag ccaaaatccg acccgatttg gtggcgatgg caaagggatt
    88801 gagcgccggt gcggccgcga tcgcagcgac tcttacgacg gataaaattc attccgcgtt
    88861 cgtcgccccc gagccggaaa aggggtttta tcacgggcat acgatgactg gaaatccgat
    88921 tgcttgttcg gcggcacttg cttccataga acttctttta agggaaggtt atctagagca
    88981 agtcgcaaga ctggaattca aactcagggt cggtctcaaa aaaattgcgg aagagtatcc
    89041 gaaagcggtt cgggactgtc gagttttggg agcggttggt gttttggaat tggaagtagg
    89101 aaacgaaagc ggttacaatt attcggggaa taagattctc aagaagaagt ttttagaaaa
    89161 gggagtgttg cttcgtcctt tgggaaacgt gatttatatc acacctccat ataacatcaa
    89221 aaattcttcc ttggaaaaag tattttctgc gatccgggaa acactctcgg aaatttccta
    89281 tgggaattag acttttcaag aaagcttctt ctcttcaatc tgtctgaaaa gatgtacgca
    89341 acacttaaaa cagccgaaaa aatattctcc gaaatttcaa gcgtaatcac caaacaagag
    89401 ggcttggaaa ttttaaacgg ttccattcca ttgactactt gtttggacaa ggcgtttcag
    89461 gaaagaaatc gatacttcta caataaagtc aggattcata ttttagataa catcaaaaac
    89521 ggttattgtc cggaagattg cggctattgc gcccaaagga agaatgcaaa ttcgggaatc
    89581 aaagaatatc caatgaagtc cgaggccgaa atttacgaag acgcggttca ggctaaaaag
    89641 aacggagcct atcgtttttg tatggtgact tccgggacgg gcccgaaccg acttaccact
    89701 gagaaactcg cttctacaat tcgaaggatt acgaacgagc ttggaatgaa agtttgtctt
    89761 tctgcaggtc tgttagatga agaaaaggcg caggttttaa aatcggccgg tttggatcgt
    89821 tacaatcaca atctcaatac ctctgaaaat cattatcctg aaatctgtga tactcatacc
    89881 tacgcacaaa gaacacaaac cttggattcc gtttctaagg cggggatcgg aatgtgtagc
    89941 ggggttatcg taggaatggg ggaatcgttc caagatatag tggatatggc ttttgaactt
    90001 aagtcttttc gagtgatttc aattccggtg aattttttca ttccggtcaa agggcacgcg
    90061 atcaaaaatc caggcatttt gactcccgaa ctttgtgtga gaatactttg tcttttccgt
    90121 ttagtgaatc cggattcgga aattagaatt gcagcgggaa gggaagggca tcttagaagc
    90181 ctttctgcaa tggctttgtt tgccgctaat tctttatttt cttccggtta tttgaatgta
    90241 aagggctcag agataatcga gacggtcacg atgattcgag atgcgggttt tgtcccggag
    90301 cttgtggatg ggggaattct tccggaagaa tctgggacgg aaatgctgta ctcggaaaaa
    90361 aacttcccgg aactttacaa atttaagaag tcttgaagtc taaaaaatcc tttaaaaaag
    90421 ctgtttttag tattttttaa gctttcccgg caactttttt ttattaaatt gagtctgaga
    90481 acaatgtaga ttgttatatg ccgattcggg atttgaaatt ttccagtgga ttttgagaat
    90541 cagaattcgg tttaaaatag gtttcagcga aaaagggaaa aatgcgattt ttatacgaga
    90601 gatacgttat gtgctttttc gtttgaactt tggattggaa aaaatttgaa aacgatatgg
    90661 aaatgtcagg gatagtcttt ttgaatttga aaaagagtcg ttcgtttttt agaatcgatt
    90721 gaaagcctga attgatctaa gaatctggca ttactggagt ttaatagatg aaatataaga
    90781 tagaaatcaa taagttaaaa aacggttata tagaagcgaa gctaattgat accgcctcca
    90841 ataatcccat tgaattcaga atttgtgatt cagaggatta tctgcaagca cagattgcgg
    90901 attggcacaa acgttttcat atgaaagaac cgcaggaaca ataataggtc tttggcaaag
    90961 tatcttccca ttctttcttt gctttttctt tcctgctccg ttctgattaa aaaatcatac
    91021 acagattata ccagttacaa tttcgaatgt tgggagggaa ttggatatcg ttcctctgaa
    91081 aagttcgaac agtatcgaaa tctttggcac aagatgagaa gtatttatcg agaagaaaat
    91141 cagaagatca agacggcaag tgcggttttt gtaggaaact ctctgattca gctatttccg
    91201 aatgaaattc ttacaaaaga atttccaggc gctgtcaatc gaggaatcgg cggggatatg
    91261 acggaaactc ttctggaaag attggaggag gacgtaattt ctttaaatcc gaaagcaatt
    91321 gttttagaaa ttggtggaaa cgatctcatt cagggaaaat gtctctattt gatcgaaaat
    91381 aacttggtta aaattttgga taaacttacc cgatctcttc ctaagacaaa aataataatt
    91441 ctgggaattc ctcctgtgcg tgctcgaagt ttaaataata tttctcccgt ggtcaatctg
    91501 gcttggattt ccatcattca gtcctataaa aatgtaattt ttttagacaa ctggcaatgg
    91561 ttccgagaaa aagatcgttc tgtccttcgt caggaatttt ggctcgaacg agacgagatc
    91621 cacttgaacg aaaatgcata caaggtttgg gttgaaaaat taaaaccgat ccttttacct
    91681 tatctctaaa aggtttccct ttgcttctca ttcttacaca aaaaccttat gaaattcgaa
    91741 aagaacttct actgggaatc ggaaatttcg tatccctcaa atccgaagaa acttttttac
    91801 tttcttcggc ctcggttcgt actcaaggag aatggagctg catcgaatgg aaaatttcca
    91861 gaaatttgga tttgcaggag ttgatcgaac tgagagcaat gtttgcaaaa agaaattcgg
    91921 atcttcttca gatagattat cttttagatc caaagaaaaa aagttttttc gtttttgata
    91981 tggactctac tttgatccag caagaagtca tcgacgagtt agcgaggctt acgggagttt
    92041 acgaagaagt cgcttctgtc acgaaggagg caatggaagg aaatttggac tttcatgaag
    92101 ctcttaaaaa aagatgtgtt cacttaaaag ggctttcctc ctccattttt acggagcttt
    92161 atccaaaact aaaattgaat gcaggggtcg aaagtcttct gagaagtttg aaagagaaaa
    92221 atagtaagac cgcggtgttt tcgggaggtt ttatagacat tttggaaatg ttccagaagc
    92281 agtatggaat cgatgaaatt cacgcgaacg ttttagaaag acaaaacggt caattttcgg
    92341 ggaatgtggt cggtgatatc gttgataaaa ataaaaagtt tgaatattta aaaatgattc
    92401 gggatcggga gggaatttcc agatctcaag tggttgccgt cggagacgga gcaaacgatg
    92461 cattgatgtt aaacgaagcg gggcttggaa tcgggtttca tgcaaaagag ggtttgaaaa
    92521 aactcatcgt caattgggtg gattttgctc cgttagatgt tcttctattt ttgttttctt
    92581 aatttttttt gaaaatcctc tagttttttt aaggcttcca ttggagtcat ttcttccagt
    92641 ttcaatttta gaatggattc ttccgtttca gacgggagat ttttggattc cggttcgata
    92701 aataaagtag gttgggcttc ttggattcga atttctttct ttttggattc cagatcgacc
    92761 agaagctctg ccgctctttt aacgatcggt tccggaattc ccgcgatttt tgccacgtag
    92821 attccgaaag attttttcgc cttaccgact tttacctttc gtaaaaatag gaccttgtct
    92881 tctttttcca aagtttccag atataaatta aaaattccac tcagacggga aagctccgta
    92941 agctcatggt aatgagttgc aaagattgtt ttgggtttta cggacaaaga ggaaagatat
    93001 tccaagatcg accaggcgat actcattcca tcataagtgg aggttccacg tcctacctcg
    93061 tcgaaaagga tcaaagagtc ttccgtgtag tggttgagga tgtttgcagt ttctttcatc
    93121 tcgacgtaaa atgtggattc tcccgcagta agattgtctc ccgctccgat tcgagtgaaa
    93181 agtttatcca caattggaag tctcgctgat tttgcgggaa caaaggctcc catctgaaac
    93241 aaaatctgat tgagagcgat ttgtctcatg aacgtagatt ttccggccat gttcggtccg
    93301 gtcaaaacgg cgattgcttg attttgcgta tctagataga cagagtttgg aacaaattct
    93361 tgaccggggg gaaaagttgc ttccacgacc ggatgtctgg agtccaccaa attcagagaa
    93421 cgatctttgg aaagttcggg gcgaatccaa ccgaacttat ctttcgcaat taaaaccgaa
    93481 atttgaaaat caaggtcccc gatttcttcc gaaaaagaaa gaagcgcgga agaatatttc
    93541 aaaacttctt ccaccatacg attgaattcc gctctttcga tttcttgaat gatttcgtcc
    93601 gcttccaaga tcgtacgctc tatctcctcc aatttgggag tagtaaaacg ttcgcttccc
    93661 acaagagtct gttttttaag atagtctttc ggagcttgtt ctgcttgggc tctggaaatt
    93721 tcaataaaat aacctacgat cttattataa cgaatcttta atgtatttag gttcgtcctt
    93781 tttttctctt ctgcttctaa gtttaggatc caatccttac ctttaaaacc cgcttctctc
    93841 gctttatcca gttctgtgga gaatccggtc tttaaaaaag gaccgtttcc taaaattacc
    93901 ggcagatcat cccccggatg taaacgttct tcgatgaatt cggaaagaac ctttaattct
    93961 tccaaaggaa tgagaaacgg ataggatagg gcttctagtt cctttttgag tttgattcct
    94021 gtggaaatag aattaaggat ggaacgaaaa tctctcggat aggagtgatt tcctcggaaa
    94081 cgagtgagaa tcctttctat atctcctacg tctcggagcg cggcaataaa cggcgcaaga
    94141 actatcttga aaagaatatc ctgcttttcc caacgggaat aaaggaccat agggtcgcat
    94201 tccggaaata gaattctttg tttgaggagt cttttaccct ttgcagtatt gcaaaaattg
    94261 aatatagaat agagtgtgtg atttttttcc ttgtcgttct ctacgagctc gaggttgaga
    94321 atcgtttccc gatccatctc gaggaacttc ccggaactta aaattctcgg ttctctcaat
    94381 acgagtttgt tgtctcgata cgtttcccgg atatattcgt ccaaatatcg ggagaggatt
    94441 tgaaactgat ctttttccgg aatttcgggt tgatccttta aaactgtgaa ttccttatct
    94501 ctgaaatatt ccaattcttg aaagaaagaa agttcggatt gaggtacgca gatttcggaa
    94561 ggtctaaatt tttcaagttc tgtaacgagc ttctctaagc tggtaatagg cgtggaagaa
    94621 tagaacaatt cccctgtgga aaaatccgcc attgcaaaat aaattaagct ttttttgaga
    94681 tgtaaaacgg caagatagtt attttgaaat ccggtaagga gattttcctc gattacggtt
    94741 ccgggggtga tgattcgtac cacgtctctt gtcatcaatt tggaaccggc ttcttcgggt
    94801 ttggattgtt cgcagattgc gatctttttt cctgcgttca aaagtcgaga gatgtaattg
    94861 tctttggaat gatacggaat cccacacata ggaaccgcat tttgtctttt agtgagagcg
    94921 atgtccaaaa tggaagaggc tattttagcg tcttccaaaa acatttcgta aaaatctccc
    94981 atacgaaaaa ataagatcgt atccggaaaa tcctttttga tcgttagaaa ctgtttcatc
    95041 attggagtat taagcgcttc cgccagatcg ctccagtact ctgcggatgt tcctgtaatt
    95101 tctaaattca taagcccaac cttacgttcc tgataaattg aattactttt tgtgaatctt
    95161 tgattccggg agaggactcg actccgcttg caacgtctac gccgtacggc tttacggttc
    95221 gaatcgcatt cgagacgtta gacgaattaa gcccccctgc caaaagaaac tttctttcaa
    95281 tccgtgaaat gaagttccag ttgaaagttt ctccggttcc cccgccggcg tctttggaat
    95341 aactatccaa gattagaagt tcactgggga tgtttttgag atcctcgttg taaatggggg
    95401 agtttactct ataagagcaa atctggcgtt ttccgagaaa atttttccga tctacgaaag
    95461 tgagtttcgg atcgtcccaa acccattgaa taagatcgtg gtataaagag gaagtgaccg
    95521 ttcggatttc ttcgggcgaa ttttgataaa acaacaatac gatttcgggg gaattttttg
    95581 tgtctctgta aaattccact atcttttgag catctttgag cgagatcttt ctggggctgg
    95641 aaggaacaaa attcagtccg atataatcgg ctccttcttc ccgacaaatt tttgcgattt
    95701 cgaggtctcg aattccgcag attttaatct ttgtcttttc gaaagtattc tcgttcatgg
    95761 tttccagtct tcccgaaggg tttcttgaga tcacgtactt taacactggt cagtttctgc
    95821 aggaaagata ctttcggatt tgatggcctt atttcattcc ttttctctct cggaaggaaa
    95881 aaagattaaa attttaatcg cgggtaagaa ggaacttact tctgcctctt tggatgtccg
    95941 gactcaaaga aaggaaattt caagacttac cgaaatccct gaatcgaatg tttatatttt
    96001 aaaccagatt cacggagacg agattatcga tcttgcaacc atgggatctt tttcttttcc
    96061 aaaaggagat gcttttgtcg gagaagaatc cgataaagtt ctctgtatca agacggcgga
    96121 ttgtatgcct ttgttttttt ggtcggaaaa aagccccaag tttgtcgcgg tccattccgg
    96181 ctggaaagga acattatccg gaattgcgga gaaaaccttg cggctcgcgt tcgatgaatc
    96241 gatccttacg aatggagcgc tttttggtta tctcggacct tacgcgagcg gattgagata
    96301 tgaagtaggc gaggatgtgg ctcacttgtt tcgaaaggaa tttccggatt gtttgaaaca
    96361 aaaaggagca aataaaactc tgcttgattt ggaatccttt ctgaaatttc gtttggagaa
    96421 aaatggaatt caagttttgc ttcgatctga aaagatctgt acgatgaaag agggatcaga
    96481 cttcttcagt catcgaagaa aagacgtcgg aagaaacctg aatctgattt ggagagaggg
    96541 ttaaacctaa accttgggga cttttttgac cgctgcgttg attttttcca atactttctc
    96601 gcgttttaca ggctttggaa tgtaatccat tgcaccttcg tcgatcagat ttttcagcac
    96661 ggcgggagta ttttcttcgg aaacgattac gattcttgga agaacccctc tttccttaat
    96721 ctcaaagaag gttgcatatc cgtccatcac cggtagattg agatcaagag tgatcagatc
    96781 gatacgtctg tgctcgtcgt aaagttttac gagttccttt ccgttttccg caaatccgat
    96841 cacctgatac ccctccgatt ccaaaatctg agccaactgt ttggcttgaa atctggagtt
    96901 ttcggcaatc agtacctgat atggtcttcc gttgggagct acacctgctt tcatttatat
    96961 ttacctcttt ttagagaaag gattcgatta cttgaccgat ttcttttgtt ccgacaactg
    97021 tagaatccac ttccgcgatg tctctggttc tttttccgga ggcgatcgtt tttcggactg
    97081 cggcttctat tttggtcgct tcttcttcca tggagaaaga ataccgtaac atcagcgcgg
    97141 cgctgaggac ttgagcgatc ggattggcta caccttttcc tgcgatgtcc ggagcggaac
    97201 cgccagaagg ttcatacaaa ccgaatcctg attccgaaag agaagccgat ggaagcatcc
    97261 cgatcgagcc ggtaatgatg gaagcttcgt ccgaaagtat gtccccgaac atattctcac
    97321 aaagaaccac gtcgaattgt ttcggattta cgatgagctg catcgcggca ttgtccacat
    97381 aaagatgatt caattggacg tcagaaaatt ctttcttatg caaatcgatt acaacttctt
    97441 tccaaaaaac ggaagtcgtc aagacgtttg ctttgtcaat gctcgtgact ttgttgtttc
    97501 ttttcctcgc cgcttggaat gcgactctgg taattctttc tatttctttt ctagaatatt
    97561 tcatcgtgtc ataagcgaac tcttcctggc cgacgccttc ccttcctttc ggttgaccaa
    97621 aataaattcc tccggtcaat tcccttagga tcagaatatc cagcccgttt ccgataatgt
    97681 cggctcgaac aggggaagca tttttgagtt cgggataaat gattgccggt ctgagatttg
    97741 caaataagtc gaaatgtttt cggagaggta gaagcgctcc tcgttccggt tgtttttccg
    97801 gagggagagt ttcccatttc ggtcctccta cacttccgaa aagaatcgca gaggattctt
    97861 cgcagagttt gagagtttcc ggaggaaggg gatgtccagt tttatcgatt gcaattccgc
    97921 ccactaaacc ttctttaaaa taaaattcgg aagcttttgc actgagagcc tttttcaaaa
    97981 cggagagggc tacttccatg acttccggtc cgattccgtc tccggaaagt accgctacat
    98041 tcttcattct ttttttggat ccttttaatt ttgtttgagt acggattcta aaatgtccaa
    98101 tccctgattt aaaaagtctg tggaaatcgt aagtgggggc atgattcgaa tcacgttatc
    98161 cgccgttgcg tttattacga gccccgcaga caaacaagcc tctgccaccg gtctggaagg
    98221 agttttcaat tcgactccga tatgaagtcc tttccctctg acttcggaga tcaccggata
    98281 tttttcctgc atttctctca gtctcgtaaa agctatatcg gaacaaagat ttacgttgtt
    98341 taaaatttct ctggtttgaa tgattcgaat cgtttcgtaa gcgattgctg ccgcaagatg
    98401 atttcctccg aatgtggagc cgtgggatcc tggcgtaaaa agattctggt atttttctcc
    98461 cacgattagg gcgccgattg gaaaaccgga tccgagtcct ttggcaagtg tcatcgcatc
    98521 gggcgcaaat cccatcgttt caaaagcgaa taatgttcct gttctcccca ttccggtttg
    98581 gatttcgtcg aagataagaa gcgcgtcgtt ttcttcggtc agttctctgg aaagtgtgag
    98641 aaagctcttc gataagggaa tgattccgct ttcacctaag atcggttctt cgatcaatgc
    98701 gacgattctt ccctggtgtc tttcgaaagc cgcgacaagg gcttcgtcgt tgttcggttc
    98761 tatgaactcg attcctttta gaagttctcc gtaacctttt ctgattttat cttgtccggt
    98821 taaactcata ccggaaacgg atcttccatg aaaacttttt tctaaggaaa ggataatcgg
    98881 gtccatgata cttttcgaat atgcgtattt tcttgcgagt ttaaacgccc cttctatggc
    98941 ttcggttccg gaattggtta aaaacacttt tcccggaaaa gaatttaaga tcagaagttc
    99001 tgcgagtttt gccgcttctt cagagtaaaa aagattggag gtgtgaaaga gtttatccgc
    99061 ttgagagcga acagcttcga tgatatccgg gtccgcgtgt cctagatttg taactgcaac
    99121 tccacagtga aaatcaatat actgtttatt atcaaaatcg aatagaagtt cgttgactcc
    99181 gtaacgaaac gctacgtcgt atcttgaata cgtattgagt agataatgat ccgctaattc
    99241 cttagtatgt tggaaaagtt ctttgtggat gtctgtgtcg ttcatgagag ttccgccagt
    99301 cgtaaaaata tttcctcgga tactttgatt tcggaaagga gatctttcat gaggattgga
    99361 atttctcctt tggaattagg agcttttaag ctttgaaagg aagaatagat tttaattttc
    99421 ggttccgtgc cggaggggcg gatcgtaagt tttgcatttc cttccaaaat gacttgaatc
    99481 acgtccgaaa aaggacaacc cgaaaatgcg gatttcgatg tatttccctt tgcagctcga
    99541 gttttataat ctaaaatccc gatgatcttt ctttgatgaa ttttttttcc taacagatcc
    99601 gcggttcgga gagattccaa ggatttacgg attttttctt tacctgcgcg tccttccaac
    99661 gtaagtgatt tgagactttc ttgaaagaga ccgtatttga gataaatctc atccatgtag
    99721 tttaaaagat cttttttttc cgtgagaatt tccaaaagta acagcgcgga agaaagtgaa
    99781 tctttatctc tcacaaaaga aacgggaaga taaccgaagg actcttctcc tccgaacaaa
    99841 aaaaagtcgg ttttattctt atcgattttt gccatcactt gcgcgatgaa cttaaatccg
    99901 gtgagaacgt ttttatactt taccttgttc tttttcgcga tgatttcttg gagatcggtg
    99961 gtgacgatcg tttttacgag aattgctttt ttcttttttt tgctcgttgc atagttttcg
   100021 caaagataag ccgccatgat agaaccgatc tgatttccgt ttaataaaac atattctcct
   100081 tggacatttt tgactccgat cccgagccta tccgcgtccg ggtcggttgc gataaaagcg
   100141 tgagcgtttt tttgaatcgc aaattttttg gaaagttcca ttgcttccgg ttcttccgga
   100201 ttcggatact ttacggtggg gaattctcca ttcggatctt tttgttctgg aaccagaaat
   100261 acatttttgt atccgaatcc gtttaagagg tctttcatac ttttggcgcc tgttccatgt
   100321 aacggagaat agacgatttt catcgcagcc ctgtcttttg gttttagagt gacggaaaga
   100381 attcccgctt tagaaagttc ttttttgtag gaagaaaaac aatcttttcc ggcgggtttt
   100441 accatctttt tataaatagg atctttggga gaaagaagag aaatggtatt ccagtcccgg
   100501 attgactcta ttttcgaaat gattttttga tcatccgggg ggacgagttg tcctccgtcg
   100561 gaaagatacg ccttaaaacc gttatattcg ggaggattgt gagaagcggt gatgacgact
   100621 cctcccgtcg ctttgtagta acgaattgcg taagaaagaa gaggtgtggg tgttacttct
   100681 tggaataaaa tcactttaac tccgagagat gccgcaattc ctgctgtgac ttccgcaaat
   100741 tctttagact tccttctaga atcgtaggcg attacaatgg aagccttttt gttttttttg
   100801 gatagatagc ttatgaatcc aagtgcggcg cgacctacgg taaattcgtt cattcttccg
   100861 attccgtttc cgagttttcc tcgcattccg ccggttccga attcaagagg aatcgaaaaa
   100921 gcttccacgt caggtccaga ttctcccttg gaaaattttt caagtactcg attcgcttct
   100981 tcccggaccg tacttgggaa aggctcttgt gtccaggaat ggataaagga ttcgggatga
   101041 ttcatagggt tccgatttaa ttttttaaga ggattaaatt cataaaaatt ggctttcttt
   101101 tgaggttcaa ccctaatttt ggtcgattcc taaagtatgg aattgtatga atttggtcag
   101161 gatgaaaaca gggaatttct gaggttgagt cgagttttga aacttgcgtc tttttctttt
   101221 ttttgtcttt cgggtgtgtc tttcttttcc gcattcgttt cgagggatat ggacaaactc
   101281 gttttgtttc ttgtgccagg aattctattt ttgctcacgg gaatttggag ttacagcgca
   101341 gcgatttcct ttaaaagaat cacggataca aaaggagagg acttggattt tttacggatt
   101401 ggtcttcgta gtttgcgaat tcatttttgg gttcagattt cctttggatt ttttgcaatt
   101461 ctatttctct taggaggggc gattcttact cttatctctt gatggaacct cgggaatttt
   101521 ggatcgaaga aagacttgaa agatatagaa aaatttctcc gtgcaatcta ggcgaaagtg
   101581 gaattcgaaa tatcacactt ggtgaattgt tttctagttt ggatctttcc gccgaggttt
   101641 tgaattctat ttctttagag gactctccca atcgaggcga tctcgtctta agagaagaaa
   101701 tcgcaaaact ttatccaggt ttggacgcgg atcaaatttt agttacgacc ggaaccggag
   101761 aagcgcttta tattttgttt catattcttt gtcaaaaaga ttccgtcgtt tcttattttt
   101821 ctcccgcctt tcaagcgtta tacgaaatac ctaagatgat aggcgctcgg ttggaagcgg
   101881 tttctttact ggaggattta gataaaaatt taaaatcctc attatcggtg aatttgatcc
   101941 gtgaattgtt ccaaagagga aaggatttag tagttttcaa tcatccacac aatccgagtg
   102001 gtttgtctct ggataaaagt tcaattgaaa cgatccgaca agcggcacat ttacataaag
   102061 gttggatttt ttttgatgaa cactaccgct tcttggactt tcagaacgat ctcagttgga
   102121 ccggcgcagg acttacggag catacggtga gtaccggttc gatcacgaaa tgttttggag
   102181 tgatgggact tagaattgga tggatgacag ggccgaaaga gataattgaa agggctagat
   102241 ctttcaaaga ttatataact catacggttt ctccgatttc cgaatttttg actcttcgaa
   102301 ttctgcaaaa tcgagagcgt ttaatagccc cgatcaaaat atctatttta aagaatattc
   102361 gtttttttga aagtatttgg aaacaacttc ccggtttgga aaattttata aaacccgggg
   102421 gaggagtcgt ttcttttgtt aaactaaaag aaggagtcga ttcttttcgt tatgcggatc
   102481 ttttgttgga tcgatgcggg gtttttgtac ttccggggcg ggattttgag tgtgaaggtt
   102541 ggatccgaat cggcttcgga gaaactcccg aacgatttca agccggaata aaaaggtggg
   102601 agaatttaaa cttgtgacga atggctatat tcattatttt ggcggcagaa agatctaaaa
   102661 ataacgtgag ttaacaaatg cgaaagcaat tattatgttg cgatccacgg cgagcagcac
   102721 tttagttttt cagagcgacc cttcgggagt gacacacttt agtttctttg ggtaaggtgg
   102781 ttgggaagac tccagtggtt tttctttatc agaaatcata ctttttgcaa gtaaaaagtc
   102841 tcgttcttgt cggaacactt gtaaaaatgt gcgtttaaat tcttactatt tcaaaattct
   102901 tttcaactta tgggatgatc tgaatcgtta ttttccaact taaagtccga caaattgtct
   102961 tctgtaggag cggcattgcc gcgacactgt cataagtcct ctgaatgtgg gaactcccac
   103021 gttttttaaa aacttaccgg attgtttaga gatatttttt ttcaggcttt gtaagacggg
   103081 ttcttagctg cgctaagagt cttcgcctaa cgctccgctg gctacgacta tctcgctctt
   103141 tatgaatcgc tcgataaact taaactttat gatcttatgt aataaaaata gcgcaaaggc
   103201 ttggcacaga aactgtaagg tcctaaaatc ttttcaaaac acgattcgca aaaaccatag
   103261 gatgaatggt aaagatcgct ctttgaaaga attttccttt taagaaatcg cttttaagaa
   103321 ggagtttttt tccgccgacc tgaatgaatt cggaatagga agaatcctcg acctctgtct
   103381 cgattttaaa tcgaatttcc ttatttaaga ttttaaaaac ctgttctttg gaagaacttt
   103441 tccattgaaa atcgctggaa aaaagatttc gttctttcaa ccaaagaggc aagttgtcgc
   103501 ttttgagtct ggaagaaagg aatgtgccta agtagtaaaa ttccggattt tccaagtcca
   103561 cacttttatc cgaggtttct ctcaaatacc ccagtgcgta aagatcacag aaggcgagtt
   103621 ccggagaata agattcctga taaaattctt gtttgaaaaa ggaggccgct tttgccgcca
   103681 cgaatctgag tttgattttt ttggaaccgc cgaacggaat ccaggaaatt ggaagtgacg
   103741 atttccattc ttcccaagga aagatttcct cccaaaagat taaagagcgt agatacaaac
   103801 gatacggatt cggagaggcc gtacttagta aatccggaga actttgtaat tttttcgaat
   103861 ccgatttttt cttgggaaaa aaagatttcc aagatttttc ccggagggtg taaagagatt
   103921 tcttaagaag tttccagaat cggtatttta tctgtttcga aaaactcgaa tgaagtttct
   103981 gtttcatcct gagctttttc tttcctccag caaatgaact cgcatcgatt tctagtgccg
   104041 atgcaaattc ggaaggggtt ccattttcta aaagaagatt ggtattgtat aaaacatggt
   104101 gaaattgtct cggatccacg atttgctctt tggtgaattc ctcatgaatg atcgactgaa
   104161 aacggcgtgt aattcgaact cgtttacttt gaaagaatgg aaaaatgtcg atcttataga
   104221 tacggtccag ccaaagtcga aaacttgtaa aggtaggttt gagcacgagt tgattggtag
   104281 tctttttaca ggctgtaaga ttctctactt aaaaaaagaa aaaaatcatt caaaattctt
   104341 tctaaacgcc agaaaatcgg cagaaaggtt gactaaggag aggtataggc cgattctgtc
   104401 cttactatgg ccagaagatg tgaagtaacc ggaagaggca ctgtctctgg gaacaatgtt
   104461 tcccattccc atatcaagac aagaagaacc tggaaggtga atctgatcaa aaaaagaatc
   104521 tttttggagg atgagaatcg ctgggttacg attcgtcttt ctaccagagc tcttcgaact
   104581 ctgagaaaaa aaggaattaa ggccgtcata aaagataacg gcgggtcctt gggtgttctt
   104641 gctccgaaaa aatacgcagg aatcacaaaa caggcactta aaaaagcctg accctgcgtt
   104701 tttaaagtgg ttttcccgga ttttttctct tttaagaaaa gaattcgggg atgtacaaac
   104761 ccctcttcat tttaaacata attacgaact tgctattgcc gtcattttga gtgctcaatg
   104821 cacggacgaa cgagtcaatc aagttactcc ctctcttttt aaaacctttc ccagtctgga
   104881 atcctttgcc aatgcggatc taaaagatat cgaagctttg atcttttcca ccggatttta
   104941 tcataataaa gcgaaatcaa ttcagggatt tgctaaaaaa ttgttaaacg actttgacgg
   105001 gaaaattccg aagacgatcg gggagcttac cacacttcct ggatttggtc gtaagaccgc
   105061 aaacgtggtt ttgtccgaag ttcacggact tgtggaagga attgtagtcg atacgcacgt
   105121 aaatcgaatt tcgaaggttt tggggcttac cactaaaaac gatccggttc aggtagagaa
   105181 agaccttatg tcgattcttc ccaaaaaata ttggagagat atttccttgt atttgatttt
   105241 tttagggaga aaaagttgta aggcgcatcg ccgattttgt ggagaatgta tccttaaaaa
   105301 ggactgccca tcatcctcgg ttgtccaagg agtttgattt ttatggaagt atttatcgat
   105361 caaaaattgg aaggaatgga acttgctact caacatatcg tgatgtccag ggatctcaat
   105421 caacacggat ttcttttcgg ggggcagatg cttgcctgga tcgacgaggg ttgtgccatg
   105481 tacgttatgg agaaaatccg ctattcgaat atcgttaccg tgagcatggc agacgttgtg
   105541 tttaaaagtc ccggactttt gggagatatc attcagatct tttctaagat tgaaagaatg
   105601 ggaaacagtt ctatcacgat tcgaaacact tccatcggaa aaagccaaag tagaaaagaa
   105661 ctcaaagaga tcatcgattg caaagttact tatgtttgtc tggatgaaaa tggaagaccg
   105721 ttcccttatt tcaaagacca tttcgaattt cgggatctga aataatcttt atggcgtctc
   105781 gttttcccgt ttcggtcgaa aaggaatcta agcttttgga actcatggat gttctggaag
   105841 taaaagaaaa cgagctagag gagagtttta cgagaagcgg gggcaagggc gggcaaaatg
   105901 taaataaggt ttccaccgcg gttcatctca agcataaacc taccggaatt gaagtcaaat
   105961 gttctctcta cagaacccaa ggtctcaatc gttataaggc gcgtgccatt ctttgtgaaa
   106021 gaatccaaga agagaatcga aagaaacaag gcacggtcag cgacgaacgc aaaaacacga
   106081 ttcgaaacaa acaaaaagac gcaaaacgaa agaaagaaaa gtattccaga aaggatcaga
   106141 attcttcttc cattctcacc gaacccgaag aaagttttga accggggtgg gacgattctg
   106201 aagtttcgaa tgaaagcaag gtcgaaaatt gaaacgatcg ttttgaattt cgaattttgt
   106261 ctaactaagg gaaatggtcg tttaaactcg aaatcacctg ccgattttcg ataaagtaag
   106321 aaccgagttc tatcacaatc atcaaaaagg ttcattatgc ctgaaatttt aaatcatatt
   106381 ctgattctgg aaaaaatcaa aaacttaggc atttctccgg gctgttatct ttggaaatcc
   106441 agaaagggag aggttttata cataggtaag gctaaaaatt tggacaaaag agtccgtaat
   106501 tatctcaaag aaaatcattc cgatataaaa acacgagcgc ttcaaaagga aatcttcgat
   106561 ttggattgga ttgcaaccgg aaccgaaaaa gaggctttga ttctagaagc gactctcatc
   106621 aaaaaacaca atcctcgttt taatgtccgt ttcaaagacg ataagaaata tccgtatatt
   106681 tgcgtttctc tttcggagtc ctttccgatg gtttatatca caagaaaact aaaagacaat
   106741 ggggatcgtt atttcggtcc ttattcggac gtaaaatcca caagagaaac attagacatc
   106801 attttaagaa tctttccggt tcgtaaaacg agacaagtgc tcccgttacc gaaacccaga
   106861 aaaccctgtt taaactttga tatggggcgt tgtctcggcc cttgccaagg aaatattccc
   106921 gtagaagatt ataaaattgt aatcgatcaa gtgattcaat tcttagaagg taaaaaagaa
   106981 tctcttgtgg gggatctcag tatcaaaatg aatgcgtcgt cgaatcggat ggattttgaa
   107041 aaagccgctc gttatcggga tatgctccag cgaattcaaa acttccgaga gaaacaaact
   107101 gtggtcagcg cggaaggcgg ggacgaggac gtgatcggat ttgccaggaa gaaggacgaa
   107161 ggtcaggtta ttcttcttga agttcggggc ggaaggttgg aaaccaaaaa atcttttccg
   107221 attcaaggag ttttggatgc ggaagattcg gaaattctag gagctttttt cagggattat
   107281 tatttaaatg cgcctttggt tccgcctttg atttttgttc cggcggacat tcaagaggaa
   107341 actgccgcgg ttatggatgt gcttcaggag aaaacgggtt tcagacccaa actcaaatcc
   107401 cctcgcggtg gagataaacg ttccctttta aaaattgcgg agaaaaatgc ggaacttgga
   107461 ttgaccgaaa gactacttgc aactcactac agagatcaaa cagcttcttt gaaagaaatt
   107521 caagagatgt tttctttaga acatcctcct catatcatcg aatgctacga tatcagtcac
   107581 tttcaaggtt ccgagccggt tgcaagtggt gtgatgtttg tggaaggaaa acctttcaaa
   107641 caaggataca gaaagtataa tataaggggt tataagggaa ttaacgatcc cggaatgatc
   107701 cacgaagtga tttctaggcg tctacaaaga atcgccaacg aggaaagcgt ttttccggat
   107761 ctcatcgtga tcgacggagg accgacccag ctggccaagg cctgcgaagc cgcagtggaa
   107821 gcgggagcgg aaagaattcc tatgatcggt cttgcaaaga agagagaaga gatctatttt
   107881 ccgggagaca acgaaccttt tatctttgat atgaattcat ctggaatgaa actacttcgt
   107941 catcttcggg acgaggcgca tcgattcgga gtttcacatc atagatcgcg taggaacaag
   108001 gagacaatgc gctctctcat tcaaaatgtt ccggatatcg gtttgaaaag aagtaaacta
   108061 ctcctcagac acttttcggg agaaaaaaaa atcgaagacg caaccaaaga ggagcttctt
   108121 gccgttcctg gaattgggga aaatctcgcc gaaaaaatcc taaaacgaat tagaaaaaaa
   108181 gaataaaaaa tctctaaaat tcaaaacgag tcgaatgttt tcgaaaccgt accggatgga
   108241 ggaaaacatg aaactcaaat tcgtgtttac agcgattttt cttcttttcg ggctcgactc
   108301 ttgtcgtgga aaagaaaact ccgcgtttct ttttccgatc acaaacgcgg gagaattcaa
   108361 actcttttat gaaccgataa acaccgtcgt ttcggagatt ccgagggaaa ttttcgaaga
   108421 atggaaacat ccaggtgtta aaatcaaaac ggctcccgga attgtttgtt tattcagtgg
   108481 aacgatttcc gtattcggaa tttcaatttg ttttccggac cggaaaggaa acgttgaatt
   108541 agaattacaa aatattctaa agttatggaa tgagaattcg aattccagga cggagccgga
   108601 gtttttcgaa ttttcatcca atggacaggc gaatataagg atccaacagg atcgagatct
   108661 tctcgacgac atcaacgagg attggttgat tctttccggt tcaaaggaat tggatcgaat
   108721 gctccaaaag gaaaaatttc cggaaccgaa tcgaatcagt gttttttctg aaaattcgat
   108781 tttaaaaccg cattccacga acgcgtttgt cggtttcagc gttttggcta ctaatgaaaa
   108841 gattcgggtc ctgttttctt ccgaagattt tatttcttct aagaatacgc tcgttgtgga
   108901 gattccgggt gacgtttcga ttctctccga atttcttctg gaaattcaaa aacagaatct
   108961 tcaaattacg agtttatgca aaacggacct tcccgtttta agcgagattt ttggaggaac
   109021 tgaatccccc atcggaagat ttttggaatt caacaatccc cggaaagatc cgatctgttt
   109081 tcaagatctg gagttgaaaa cgagttcggg aacgtattct cttcttgcgg gaccgcaatt
   109141 tttaattccc ggtgaaacga ttctcaaagt ggaaacgggc agtattcttt tcgggaccga
   109201 gtccgtttct tttccttggt cggatttaaa gaaaaaaggg gattgggttt taaaatctaa
   109261 ggatgcggag agtgtttata aaaattccga aaaaactttt ttggagggag gaagatatta
   109321 ttcctcgcat gaaaatttct attccatctg ctccaatttt ttcctctcta atgtcttaga
   109381 aagattttgt atgaatcccg gctttggagt ttcgaatcaa atccaagaaa gcgggattcc
   109441 tcctttttgc gattcgaata tgttccaaat cgaagaggcg aattttacgg gtttgcatct
   109501 agatggaaaa gtggatcaga agcaaaagtt tattgatttg gaatattctg gaaataatat
   109561 atgtaatccg aattccttgt ctttggaaag taacggaacg gaaatcccaa tttggctgga
   109621 ttcgaaagtt atacgaccgg ggagcgtcct cacgttaggg aaactggatt ttttgaagaa
   109681 agacgttttt gtttccttgt ccgaactaaa ggattttgaa ttcggaaaat ccgttttttt
   109741 aaaagatcga atctcaaaaa aggtcagtat cctttcgaac gatttttcgg aaaccccgat
   109801 tttgacaaga acagacggtt ccgtggtttc tcttttacgg agggagaacg tttggattcc
   109861 acatccgata tcttcttcgg ataccctctc ctttgaaatt caaaattccc attccatgaa
   109921 cccgggcaaa aaaacggatc ttacggcttt ggatccgaat acttccatag atatttccga
   109981 aatttcctgg atggggtcgt acgacggaac tacatccgta agtgcggatc gtttcatcga
   110041 gatcgattct aattctttaa cgtctagaat tctggaaatt ctttccggaa ataaaagtta
   110101 tcggtttatt ttacctttga agccgggaaa aaacgtgtta tctaccggca agttggtctg
   110161 ctttcccaaa gtcgagactt ggattgctcc cgaattaagt ttaggaagta aaggaaaaat
   110221 ccgatttctt tccgtggacg gaaagataga aaatgattgg gtaagttggg actctctggg
   110281 aatcaattcc acttcccaaa agttgaggag atccgcgtcc aagatccgaa ctttatccgg
   110341 tgcaagcgtt tggaaaaaca gtgcgctttc cgacgtttct tcaagaaaaa caagttgtat
   110401 cggaacggaa gcaagtccgg aacttgaaaa taggagtctt ccgttttttc aaaaagaata
   110461 ttcggaaacc ctaaattctg ttttagatcc ttggatcagt tttaatttgg atcggaatag
   110521 tccgagtgac ggatctatcc gggtctttac atttcaaccc aacggttccg ttcggttatc
   110581 gacgtcagtg ttcttaaatt tatggagcga tcttcgatct ggaattttag gatccttgaa
   110641 tattcgaaaa gaggttctta actatctcgt ccctgtcgga ggcgaagaac tcgtcggaat
   110701 tcccggttct tccggaattt tgatttcggc cgtatatccg aatcccaccg tatctacaaa
   110761 cgaatggctg tcgatttgca atcgaggttt tgagtctgtg gacgtccgca gtttggaaat
   110821 tcgggacagt tcctcttccg atcgtctggt ggagtattcc tttcgtttcg gagttaatcc
   110881 tccgcttggt tggataaatt ataatccaac ttcattcgat tggattttct cggataaatt
   110941 tctaaattcg ggagaatgcg gttacgttct ttctcccaat tttaaaaatg aatccgttcc
   111001 ctttcattcc gccacgtttc gaaaaatttt tacgatcgat aaaacgacca cgatcggaaa
   111061 cggaattggt aaaaacgaag gcctggatct ttttcaggaa attcaaggga acttcgttca
   111121 cattcacagt tatggaaatc aattttctcc atttccattt tccatcgacg ctgatacgga
   111181 cgatttgatc cttctcaagg aaaatcgctc cggcgactct tactccgatt atgaaatcag
   111241 aaggaagggg agtttatgag aaagtttttc gtatattcct attttataat atttttccag
   111301 atttccgcgt ccgagaaaaa taaagggtgg gctcaaatct cttggatggg atgggggctt
   111361 gcgggaagtc aaaaaacttc cgatctttct caagtaaaag aagatcggat ttataaggaa
   111421 ctgcggatca attcctcttt gattcacggt gggattgacc gaagtttgga aacgtctcgt
   111481 gtgaatataa aattacaggc ggatctaatc gcttccagcg agtccaaact cgcctttttt
   111541 gcgggaaaga atttattttt cgaatttaag aaagaacatg tttctctcgt cgtaggtaga
   111601 actcaagagg agatgaaggg atccgcattt acggattgga tagacggaac ggacggaatc
   111661 gtaatcaaag caaacttcaa agaattggga cgcgttcgtt tcgatctctt tgatttttat
   111721 tccggttatt ccttattcga aaagaatgga cttaagaata cgattcttaa tacaaaaaag
   111781 actcaatttg atcaagccgg cgaaattgaa gttcaggatt ccgttttcaa cacattcaaa
   111841 aatcgttatg taggaggagt agcctatcgt tatgacctgc cttatttgga aaccggattt
   111901 cgttttcaat atctaagtct ccaaaattgg ggaagatatg cgaatgatct gatttcggag
   111961 acggggaacg tttcctcggg cgatcgggat tatctcacac attctacgat agaactaaag
   112021 ttgaaatatt ctcggtttca ttgttttttt gcaggaattt tgacgagagg acaggataag
   112081 accggttgga atcgaatccg aaaagcgagt gcgattccaa ttacggggga agccgttttg
   112141 atttccaccg gagttacttg gaatttttgg aagtttgatg ttttcggttt tcttcccgat
   112201 cgggataaaa gaagcgaaaa tggagaaatt ctggaactag gttttatcgg aatcggttcc
   112261 tctccttctc cggtattcag cacgaatcag agtttggatt tttatccttc cgcttggatt
   112321 acggatcgag gtttgcaaaa acaatccgga attcaaaacg gaaaacgtca atctgcctgg
   112381 acgggaatca atttagaata tcaagaatct ataattcgat ttcgcttgta tattgcttct
   112441 tacttttttc tttccgatac gaaaggaaat gaaggagcgc ttacgatgtc cagggaaggt
   112501 tttcgaaagg attatctcag agaagcgctg attgaaactc tggtttattt tccttccgaa
   112561 aatacgaagt ttgatttttt gtatctgaaa gcttccttgg gaggttcgtg gagcgatcct
   112621 gaaagtgcaa gaaaagaatc attctttcaa atcgtttcag gtatcgtttt atgagaaaaa
   112681 tttcgaacgt tttcgtttta atttttcttt atatctggtt ttttctttcc ttggcaactt
   112741 gttccagccg ccacgattcc gattttttct ggctggagtg ggtaaagacg cgtaatgtgg
   112801 aagctagttt ttcgtatcct ggacgttatg ttcacgcttt caaaaaaagg aatgtacgag
   112861 ataagatttt acgattgatt gaaagtgccg gatttgcgat cgatctttgg gtctattctt
   112921 tcgaggatcc cgaaattttg aacgctttga agaaagcgaa tacaagaggg gttcagatca
   112981 gaattgtggc cgatccggaa agggaatata tggacgaatt caaaaatctc ggtgtgtttc
   113041 gaaaatggga aagatcaggt ttacaacatt ctaaaatact catcgtggat cgtaaaaagg
   113101 tatttttggg ctccgggaat ttcacttggt acggtcttga aaacgaccta aacggttatg
   113161 tttccttcga tttatttgat tccgaaatag aaaactttta tgcttttttg gaggaagatt
   113221 caggaattac ttcgcttaac attcctccgt ttcaatttta tatctctccg gaaaagggaa
   113281 gattgattca aaatctgatc ctaagggaag tcgatcgtgc gcaaagagac attcgatatt
   113341 tgattttcga tcatttcgat tccgtcctga cctctaggtt ggctttggcg gatcgtagag
   113401 gggtgaatgt caaaggtatt tacgattccc ccgtggatga agaaggcaag tatctcgcca
   113461 atgtatttga gaatcccggt tccgagattg cggcagatgg aaatgaagag gtaatcgagt
   113521 cgggttcctt cggtaagggc gggcttttgc atcataaaac gatgatcgtg gacggtaaaa
   113581 ctttgatttc cggttcgtac aatttttcga tcagtgccag agataataat cgagaaattc
   113641 tttttaaaac cactgatccg tatttggtcg ccgtttacgt agaagagtgg gaacgaattc
   113701 gagtaaattc gatcgtttat aaagcgactt cgtttggaac agaaaatgga tcgaatggta
   113761 tttacttcgg ctattccgaa aatccacttc cgatcggagt cgaacaaacg atctgtagaa
   113821 ccgatacgac caaggaagag tctttttatt tggaatccgg gaacgctttt ctaaaatcaa
   113881 ttttggaata tacttttctt cctacggaat cctgcaaaga tgtttcgaat tttacgcctc
   113941 ccagtagcgg ttttaccggg aaaaaaacca atcatccggt caagacgaaa aattttaggg
   114001 aagaagcggt tttactgacg aaacgaggaa aacctttttt catttcgacg acgaacgact
   114061 ttcaagcgga ctttgaacgc aaacctgtat atttatttat tcctacgttt tattccgttc
   114121 aatcgggaaa tttgtttttt ccacaagacc taatcgaatt taaaaatccg gtttccattt
   114181 tcttctatca aaagggaaac ggtccggcca caattccttg gaatacttcg gggaatgctt
   114241 tttacgtcgt ttctcattcg actgagggaa tgattttttt ggaatatgag tcttttttcc
   114301 ttgcgttttg ttttcacgaa tattcaagaa aaggaatgga atatacagaa ttgatccagg
   114361 agattctttc gtaccgagaa gacgcttttt tgcctgaggt aagtttttca gcagaaaagg
   114421 tttcaatcga cgtcagaaaa agatttggaa cgtactgtta ccggtactga taacgtgagt
   114481 tgtgtataac aaatgcgaaa gcgatgcacc tcaactttct tataccaagt tcacgttact
   114541 catccctata aaaaagtacc caaaggaata gaaagactaa agatatgcaa aatgaagaat
   114601 atagaaagaa cgaaattaaa ggaattagaa aaacgtcgat tgaaatggat ccaactttta
   114661 aagcaaggtc atacgtgtta tagagtagga aaagaactcg gagtaagtaa acaatcggta
   114721 atgcgttggc gtgaaagata cgaagaggac ggaatagaag gggtaaagtg gaatggtcaa
   114781 aggggtcgac cgtcaaaatt aacaaagtcg cagaagaagg cattaaaacg catcatcttg
   114841 aaaggagcga caagttatgg atatccgaat gaactatgga caacatttcg cataacggag
   114901 ataattcgaa aaga
//
LOCUS       LMONKCOO_2            107175 bp    DNA     linear       08-DEC-2021
DEFINITION  Genus species strain strain.
ACCESSION   
VERSION
KEYWORDS    .
SOURCE      Genus species
  ORGANISM  Genus species
            Unclassified.
COMMENT     Annotated using prokka 1.14.6 from
            https://github.com/tseemann/prokka.
FEATURES             Location/Qualifiers
     source          1..107175
                     /organism="Genus species"
                     /mol_type="genomic DNA"
                     /strain="strain"
     gene            complement(292..780)
                     /locus_tag="LMONKCOO_00119"
     CDS             complement(292..780)
                     /locus_tag="LMONKCOO_00119"
                     /inference="ab initio prediction:Prodigal:002006"
                     /codon_start=1
                     /transl_table=11
                     /product="hypothetical protein"
                     /protein_id="X:LMONKCOO_00119"
                     /translation="MKYTIVQQFPVPLKDLLKAREDRYKYLDKFPELKNVELLEERKN
                     GNLVYQRRKVKLAESMPKVLATLLSDPSLLENSTFDLNTNTHEFTLAPPGNESIVQIS
                     GVSVYKELGPDKSERSYDVEVKSGVFLMGAAIEAVIEEVHKHSLEKDKNSISEFLNSY
                     KS"
     gene            899..2038
                     /gene="alr1"
                     /locus_tag="LMONKCOO_00120"
     CDS             899..2038
                     /gene="alr1"
                     /locus_tag="LMONKCOO_00120"
                     /EC_number="5.1.1.1"
                     /inference="ab initio prediction:Prodigal:002006"
                     /inference="similar to AA sequence:UniProtKB:Q8RAK6"
                     /codon_start=1
                     /transl_table=11
                     /product="Alanine racemase 1"
                     /protein_id="X:LMONKCOO_00120"
                     /db_xref="COG:COG0787"
                     /translation="MKETASSWIEISKRSLSNNLNSFRSILRPGSTLTAILKSNAYGH
                     GTDLMAKLCIEEGVSHIGVNSIEEAQRIRQIDPKIPILIMGEIQNPEKRKEALSDPNF
                     WIIFSRPETARILSSLNPAPKLHLKIDTGMGRLGNHGETLKYTLGELKKNGITLDGIC
                     THFASTEDVLEHKYSLMQIQKFEKAVLLAESLGYKNLIRHMCASASTMLFSSAHYEMV
                     RVGISLYGLWPSIQTRLSLNLNGNKNFQLSPILSWKTRIVHIQNHPADSYIGYGSTFQ
                     TSYPTKVAIVPIGYYEGLDRKLSSNGDMLVLGKRARIIGRICMNMTMLDVTHIPGADV
                     GSVVTVIGQDGEELITADDIADRTHTINYEITTRISESVCRIVVD"
     gene            2088..3218
                     /locus_tag="LMONKCOO_00121"
     CDS             2088..3218
                     /locus_tag="LMONKCOO_00121"
                     /inference="ab initio prediction:Prodigal:002006"
                     /codon_start=1
                     /transl_table=11
                     /product="hypothetical protein"
                     /protein_id="X:LMONKCOO_00121"
                     /translation="MQDAISKNSNITQIVYSTKTYDRLIGLVYKTRGILFDSIDEYFS
                     ENNRDRVLNAHYPTVIIGNHVEEGDILALSVIYKAIQPKIKFAIPAREDVLKKNFLIK
                     EFRPKGTLKLIFGLIDKTNLIPVLLKYIGCFPVKRPFRDNARELLKSGELRGMVDQEW
                     NILIERVTSGRNLFLFPEGTFNQDGYLNQIKRGVYFIRTKIKDVRFISFTLTYDYISA
                     KKTQLHIAYGETFDIPENASSDEVTNIVKEKLGKNYVITSGNLLSMILMRLGTEASIG
                     QEILFKRLQNFADEIKKKGKKIHVSGKLFGSHLEETFQHILNKGLENKFLKLDGNGEV
                     FGTEKLLYKDTRNLRKKNEFLYHANQLTYHKPELDKILPSLT"
     gene            3238..4149
                     /locus_tag="LMONKCOO_00122"
     CDS             3238..4149
                     /locus_tag="LMONKCOO_00122"
                     /inference="ab initio prediction:Prodigal:002006"
                     /codon_start=1
                     /transl_table=11
                     /product="hypothetical protein"
                     /protein_id="X:LMONKCOO_00122"
                     /translation="MGFWKRLFFPKKEYRSAAKAWIENPEKVQKSINRVLDTFFDSTL
                     KELMPEKISLSLEPVAGLRIPEDKVKTILQGVNIRTVLPFNSVSEAMSQETQEAILEF
                     AAGTITAPSKFFLMKVLGQSPIQEMFSLGLEKILVEFNRKLNPLAGMFQAAGFEKQIS
                     GFLTILLPSFTEKIAEMLHNSSESEAGKILISNTLKILFQTGFSDLGRLESTDLRKHL
                     EKLRQTISSDPLLEKNMEKFYESFRDAVLNEYRGETLKEFLGYSDEEYIRFRDSVSKT
                     TAENILVIHKQKPLTELVAGLLEDMLV"
     gene            4146..4946
                     /locus_tag="LMONKCOO_00123"
     CDS             4146..4946
                     /locus_tag="LMONKCOO_00123"
                     /inference="ab initio prediction:Prodigal:002006"
                     /codon_start=1
                     /transl_table=11
                     /product="hypothetical protein"
                     /protein_id="X:LMONKCOO_00123"
                     /translation="MKKVINQIGKALEYLDKLGTGKSFQLFRSLGYEKLYSLSEKVDH
                     KTLLYISQHLDEKTIVEFLNRIPEETLVTLLSTVPPQNITYFANTIPMDDLILLSTSI
                     PAADIAEMSFKTGKESAAELLKNIGTQKSIALLNEVGIQNFIELSLRIPPIQLIPIVQ
                     ELTPEQSGIWIRKRGIGDIPKLIEAFGVQNLLVFLRTLGFKKNIHIIEVLGIEELIEL
                     AYTISGMKLPRLVSEKKQQTSPKKTFQKTKSKKKITTKQKSKSRMKRI"
     gene            5035..5277
                     /locus_tag="LMONKCOO_00124"
     CDS             5035..5277
                     /locus_tag="LMONKCOO_00124"
                     /inference="ab initio prediction:Prodigal:002006"
                     /codon_start=1
                     /transl_table=11
                     /product="hypothetical protein"
                     /protein_id="X:LMONKCOO_00124"
                     /translation="MLHHEFRMQFTFRRQKTDELRFARSRQRTETRELLHHGFRMQFT
                     GTKKKTALEKRTAFRRKAFCRLKVGVPTSRGFGTDS"
     gene            complement(5316..5981)
                     /locus_tag="LMONKCOO_00125"
     CDS             complement(5316..5981)
                     /locus_tag="LMONKCOO_00125"
                     /inference="ab initio prediction:Prodigal:002006"
                     /codon_start=1
                     /transl_table=11
                     /product="hypothetical protein"
                     /protein_id="X:LMONKCOO_00125"
                     /translation="MSRKEIYSIIIIFLIFSVCLFFFNEEVVKDSSENEKLRSGLSRN
                     TVMRQEDSLFESGNFLDFSGSEESETLADSNGDITSTDDVAPTADGYSSLSSEEKERI
                     RKEIIQKVKLLAERFPDNSLIPRELTEEKRKKDEEKMDKIRGILLEGGEVPKSEMEFY
                     LDSKIKKTNDMTEILEYSMKFFKDSGRHYPDTFMKIIEDRLQSLRESKDELLNAKKNL
                     ESN"
     gene            complement(5978..8284)
                     /gene="rcsC_1"
                     /locus_tag="LMONKCOO_00126"
     CDS             complement(5978..8284)
                     /gene="rcsC_1"
                     /locus_tag="LMONKCOO_00126"
                     /EC_number="2.7.13.3"
                     /inference="ab initio prediction:Prodigal:002006"
                     /inference="protein motif:HAMAP:MF_00979"
                     /codon_start=1
                     /transl_table=11
                     /product="Sensor histidine kinase RcsC"
                     /protein_id="X:LMONKCOO_00126"
                     /translation="MIEIAITSRISAFPILYAKSRGFFEKEGIQVQIRVLENYDAILA
                     FLSSGKIEVGEIPFTTWLDLHLKKTVPNKSIFRGMILSRMIHSFYSKYNSSMDSILEG
                     TPYLIPVLQNTSVDKLLAQEFMRSSRFRKKISYTFVYSRSYLLEYEFAQTTTLGLIGS
                     VQESHFLNNGFRISEGRDLPPYRLPVNMLAFNGRFAKTYPDRINKLQSALFRAIQSLI
                     ENTSNTTEHVIQENIPEFKIEPEQLHYFYKQPSQDLQEILSPVAALEELEYLGRIYWR
                     SIKHLTDPPPVLLEALDLAAKDPIPIYPAALKTKKTVLMEEQFNREDESNRLLEITGD
                     RRELGDLVSDVHNLVLNIYNSKKGVRLPVLPLKGTASAIRTGINSILDFLFQEIRTQE
                     IKALAIDNVLMMQGLEMDKRNMELQFSDDRFNYLFEFSPIPVILLDSVSGALIAGNYN
                     FRSLTSYSKDNIHSLRLEDLFPGLEEMGDWSSPTKSPETMLRVDQVKMKLRDKSEMDV
                     SLSITALFERARKIYQVHILYDSEKKETEQAKHEFISNISHELRSPMTNIQGYFELLR
                     AEINTFLSKDQSGMLNVIEKNIKRLNHLIENLLKFEEVQGEDNSGLVENFDPALVIEE
                     VVYSNEPSAKEKGLSVELNLIKKLKVRGIRFEFSQVITNLFVNAIKYTEKGKIEMTMI
                     ESGEGTIEINIKDTGVGIDPKYVEKVFERFFRVPNDRNKRVGGTGLGLPISRTILHKM
                     NGEITLESRVGGGSNFKISLPLQSSDSK"
     gene            8394..8987
                     /gene="mltF_1"
                     /locus_tag="LMONKCOO_00127"
     CDS             8394..8987
                     /gene="mltF_1"
                     /locus_tag="LMONKCOO_00127"
                     /EC_number="4.2.2.-"
                     /inference="ab initio prediction:Prodigal:002006"
                     /inference="protein motif:HAMAP:MF_02016"
                     /codon_start=1
                     /transl_table=11
                     /product="Membrane-bound lytic murein transglycosylase F"
                     /protein_id="X:LMONKCOO_00127"
                     /translation="MRIEELPPVQKILNRIQDIESLANRFVKETPVQNRQEPFDSMLK
                     AEGEKSASNPKIEPWRTNSRGNWESIEPTLAEIIRKESEKNHLDPSLVQSVIKAESGF
                     KTDAISPKGAIGLMQLMPSTANLLGVDDPSDPAENVAGGTKFLSDLLNKYRNLDHALA
                     AYNAGPKAVDHYGGIPPYKETKKYVEKVKKFYRDFSE"
     gene            9256..9918
                     /locus_tag="LMONKCOO_00128"
     CDS             9256..9918
                     /locus_tag="LMONKCOO_00128"
                     /inference="ab initio prediction:Prodigal:002006"
                     /codon_start=1
                     /transl_table=11
                     /product="hypothetical protein"
                     /protein_id="X:LMONKCOO_00128"
                     /translation="MKDNFVSEVTIRKRNRAATETSILLAAIQVFAKKGYDAANTKDI
                     AKLANANEALIFRYFGNKKGLLEAILTRSEDIKQENSLSSRVRKTSKNYQDLEASIRY
                     LISGKCKDFKDAEDFMKVAVSQIILDPEVSQIIQKKIYTKALPEFITELEKFKKAGKI
                     NPKADLKSAAYAISSFAFALGFMGQCVYKIPPSEIQATIKEVARIFRKGLEPGPTKKK
                     SK"
     gene            complement(9991..12258)
                     /gene="acnD"
                     /locus_tag="LMONKCOO_00129"
     CDS             complement(9991..12258)
                     /gene="acnD"
                     /locus_tag="LMONKCOO_00129"
                     /EC_number="4.2.1.117"
                     /inference="ab initio prediction:Prodigal:002006"
                     /inference="similar to AA sequence:UniProtKB:Q8EJW3"
                     /codon_start=1
                     /transl_table=11
                     /product="2-methylcitrate dehydratase
                     (2-methyl-trans-aconitate forming)"
                     /protein_id="X:LMONKCOO_00129"
                     /db_xref="COG:COG1048"
                     /translation="MAFDIEMIRARYAKIGDLVTKARNVVGRPLTLTEKILYSHLWEG
                     EPKTGYEKGKSYVDFAPDRVAMQDATAQMALLQFMSAGRNKVAVPSTVHCDHLIQAKD
                     GAVEDLKTANTVNKEVYDFLSSVSNKYGIGFWKPGAGIIHQVVLENYAFPGGMMIGTD
                     SHTVNAGGLGMIAIGVGGADAVDVMAGMAWELKFPKLIGVKLTGKLSGWASAKDIILK
                     VAGILTVKGGTGAIVEYFGEGADSLSCTGKGTICNMGAEIGATTSVFGYDRNMREYLL
                     KTNRKDVAELADKIVEHLNGDKEVYADPTKYFDQVIEINLSELEPYINGPFTPDLATP
                     LSKFKEAVQQNGWPTNLEVGLIGSCTNSSYEDITRAASVARQAAEKNLEVKAEYTVTP
                     GSEMIRYTIERDGLIKTFSDIGGVVLANACGPCIGQWSRHTKDPERKNSIITSFNRNF
                     AKRNDGLAGTHAFVASPEIVTAFAIAGTLDFNPITDSLKSKDGKEVKLDPPTGLDFPP
                     KGFDVKDAGFIAPAADGSKVNVVVDRQSDRLQLLLPFAPWEKADLKGLKLLIKAKGKC
                     TTDHISMAGPWLKYRGHLDNISNNLLIGAVNAFNDKTNEVRNQLSGTYEPVPQTARAY
                     KAKGIGSIVVGDENYGEGSSREHAAMEPRHLGVRAVLVKSFARIHETNLKKQGMLALT
                     FADKADYDKIQEEDTIDILGLTSFQEGTPLTLVLHHKDGSSQEIKVNHTFNAQQIAWF
                     KAGSALNLISEEQKK"
     gene            complement(12384..13520)
                     /gene="pal_1"
                     /locus_tag="LMONKCOO_00130"
     CDS             complement(12384..13520)
                     /gene="pal_1"
                     /locus_tag="LMONKCOO_00130"
                     /inference="ab initio prediction:Prodigal:002006"
                     /inference="protein motif:HAMAP:MF_02204"
                     /codon_start=1
                     /transl_table=11
                     /product="Peptidoglycan-associated lipoprotein"
                     /protein_id="X:LMONKCOO_00130"
                     /translation="MHGTNSSLNLDAAEIMARKANNYVTIKGRKYDRELIKLAEEFTS
                     GKRNAKISVNNAKQLLKAVKDNNSYTDIEKHTIEYIRENYKFTEKSDEWFRTEIRKWA
                     TEKVQETNNEGAGESIVVDEEEAPNENFPSSWGENKSDGTSEIPAKDYTNYIPTPSAK
                     PHLKRDKTVPVLIFLIGLLVLTGLIYFFWTLFSSENKDRSNELGKTKINVAIVKGKEK
                     SSSVSKMKKTVTEPNSEKLETVKGTIAKAEPKFSWFEKKHELSSNPKFREIESKVIHF
                     EKNSIQIRKEAKPGLNRLSRWMKEDSSIRVKIIGHTSLEGTEEANHRVSLLRAEMVRD
                     YLAGNGISKDRFEIIPKGASVPIGDNSNEEGKEMNRRVELRIRN"
     gene            complement(13581..14528)
                     /gene="epmA"
                     /locus_tag="LMONKCOO_00131"
     CDS             complement(13581..14528)
                     /gene="epmA"
                     /locus_tag="LMONKCOO_00131"
                     /EC_number="6.3.1.-"
                     /inference="ab initio prediction:Prodigal:002006"
                     /inference="similar to AA sequence:UniProtKB:Q9ZJ12"
                     /codon_start=1
                     /transl_table=11
                     /product="Elongation factor P--(R)-beta-lysine ligase"
                     /protein_id="X:LMONKCOO_00131"
                     /db_xref="COG:COG2269"
                     /translation="MNELSGEVLIKRAQFLSVLRKFFEKKNYLEMDTPCLKAVPSMEP
                     YLDPFLVRSPSRKEKGYLITSPEYSLKEILSKGLEKIYEITHTFRSGEEGSPFHSAEF
                     LMLEFYTVGISLEDLMNFCTELLEVLDCEFQAFGFDRNKVRKISVEESLRKYAHCGIS
                     KSELDRVILERGLSEIPAEKRAYEDSFFIVFLNLVEAHLPKEFVFLYDYPPELAALSK
                     IESGFAKRFELYYGSLELGNAFEELTDPVEQISRFCREQDLRKNLGKEVFSVDPGLER
                     ALREGIPDSCGISIGLDRLLLCILGGSSLREISPYYGKF"
     gene            14576..14911
                     /locus_tag="LMONKCOO_00132"
     CDS             14576..14911
                     /locus_tag="LMONKCOO_00132"
                     /inference="ab initio prediction:Prodigal:002006"
                     /codon_start=1
                     /transl_table=11
                     /product="hypothetical protein"
                     /protein_id="X:LMONKCOO_00132"
                     /translation="MNFVNPIQKYERFEIRRNRQSTEVIPLVVSFDEIAFEELKSVLA
                     LIFYQFNLHVKINLSRVKILPLPVAMKLLSFGFDLRLKSRTLVIEGASASFKKLIRFY
                     RMDKAILVL"
     gene            complement(14924..15331)
                     /locus_tag="LMONKCOO_00133"
     CDS             complement(14924..15331)
                     /locus_tag="LMONKCOO_00133"
                     /inference="ab initio prediction:Prodigal:002006"
                     /codon_start=1
                     /transl_table=11
                     /product="hypothetical protein"
                     /protein_id="X:LMONKCOO_00133"
                     /translation="MSNPLSYPLTWVILSVNEDGLDSESVTRELDLNPDFSTPISATD
                     KEGKPLGFGHWQLHSTLSAQAPLEDHILQILEKVAPYRRKVKEFAVKHPLCMYVSVEF
                     SDSTRQETEIPARLLLLLGNLGIKLVFQPWKRD"
     gene            15559..16284
                     /gene="phoP"
                     /locus_tag="LMONKCOO_00134"
     CDS             15559..16284
                     /gene="phoP"
                     /locus_tag="LMONKCOO_00134"
                     /inference="ab initio prediction:Prodigal:002006"
                     /inference="similar to AA sequence:UniProtKB:P13792"
                     /codon_start=1
                     /transl_table=11
                     /product="Alkaline phosphatase synthesis transcriptional
                     regulatory protein PhoP"
                     /protein_id="X:LMONKCOO_00134"
                     /db_xref="COG:COG0745"
                     /translation="MKTILVIEDDPDIGNLIRKSLDSAHYSTTLQTSGEEGLKFYKAN
                     HPDMVILDLSLPDIDGIEVCRTVRRNDENTPIFIVTARNEEIDRIMGLELGADDYITK
                     PFSVRELKTRVDVFFRRWDKKAGIKPNVGASGEIIRGALKIDPVRRRVTLKDNIVNIS
                     RKEFDILQLMAASPGKVFSREMILEAVWGMEWDGFERMIDSHVKRIRSKLEKNSAQPE
                     WIETIWGIGYRFTDNYDNIVIPD"
     gene            complement(16596..16892)
                     /locus_tag="LMONKCOO_00135"
     CDS             complement(16596..16892)
                     /locus_tag="LMONKCOO_00135"
                     /EC_number="4.2.1.96"
                     /inference="ab initio prediction:Prodigal:002006"
                     /inference="similar to AA sequence:UniProtKB:A0R2K7"
                     /codon_start=1
                     /transl_table=11
                     /product="Putative pterin-4-alpha-carbinolamine
                     dehydratase"
                     /protein_id="X:LMONKCOO_00135"
                     /db_xref="COG:COG2154"
                     /translation="MSDSDNADLKLFKQKLPSGWKIRFRRGVPFLSKVFSFQTYLAGV
                     EFVHSLAHVAEKFDHHPDLFLSYRKVTVEIYTHSKDTITDLDLRFAKETEKIFK"
     gene            complement(17248..17661)
                     /locus_tag="LMONKCOO_00136"
     CDS             complement(17248..17661)
                     /locus_tag="LMONKCOO_00136"
                     /inference="ab initio prediction:Prodigal:002006"
                     /codon_start=1
                     /transl_table=11
                     /product="hypothetical protein"
                     /protein_id="X:LMONKCOO_00136"
                     /translation="MNWISKLVRLKRRQKQRIFNKAYRQALKLMKKEFKAERERHLQA
                     EKELEKYYRKDVDTEAKKTRKKIQELDNFKLLLERREMELDSKIVFLNEQLQKMEELK
                     ARMDGAVNLMARAGSLSNGAVDDAEKIKQTLKKVF"
     gene            17911..18189
                     /locus_tag="LMONKCOO_00137"
     CDS             17911..18189
                     /locus_tag="LMONKCOO_00137"
                     /inference="ab initio prediction:Prodigal:002006"
                     /codon_start=1
                     /transl_table=11
                     /product="hypothetical protein"
                     /protein_id="X:LMONKCOO_00137"
                     /translation="MTSKTEDFNEEVESLKDKAKRITGKARGEYLEHVSDLKEKIKQI
                     SGDTSERAKQIIDQTGVYIKENPQKATLIGLGVGLGIGLLVGMLIRRK"
     gene            18207..18590
                     /locus_tag="LMONKCOO_00138"
     CDS             18207..18590
                     /locus_tag="LMONKCOO_00138"
                     /inference="ab initio prediction:Prodigal:002006"
                     /codon_start=1
                     /transl_table=11
                     /product="hypothetical protein"
                     /protein_id="X:LMONKCOO_00138"
                     /translation="MAKKRKSDSAKESYNDEYTKKGNDLKSHFLALVDSILEYFQTLL
                     LYGQKLLTKRLQTGIQAYIFLKIGLFFFAFGSVGFLGALFVFLHKISGGDFLLSSLGA
                     GGASFFLSILFLWLAASFLKIKDRS"
     gene            18587..18844
                     /locus_tag="LMONKCOO_00139"
     CDS             18587..18844
                     /locus_tag="LMONKCOO_00139"
                     /inference="ab initio prediction:Prodigal:002006"
                     /codon_start=1
                     /transl_table=11
                     /product="hypothetical protein"
                     /protein_id="X:LMONKCOO_00139"
                     /translation="MKEFPDLNPFDGSDRFLGKDPSDMSLEELKLYLHIQKLRVRLEF
                     EKLQSSINYTGMVVDALDKLGMGKLLQSFLKTPDNVYQPEE"
     gene            complement(19318..21291)
                     /locus_tag="LMONKCOO_00140"
     CDS             complement(19318..21291)
                     /locus_tag="LMONKCOO_00140"
                     /inference="ab initio prediction:Prodigal:002006"
                     /codon_start=1
                     /transl_table=11
                     /product="hypothetical protein"
                     /protein_id="X:LMONKCOO_00140"
                     /translation="MQHNLIFKDGKSDKFWNVEVSGKSFTVTYGKTGTAGTSQTKTFD
                     SEEKCRKEAEKLLSEKLKKGYIEKGSRTSSQNKKTSVQTSDDFSKEWENIVNSKNLQK
                     DLTKHFLYLADSPGFESVVHKIFEHAKAAKINKNTLVVEFKSGKTLTASPPGNPNSYK
                     KFPRSFLKLIEKHNTLKTDRLELGKCYFDFDIYDEDDRVYDLFDGKASNVLCPLHYTD
                     NSDWIYHPTEKNKEGEPAIFPVIHELEDEINPVYHNIGALFLQQLCDEFEIDIEIPIA
                     ERPADPSADSKTAWWDNLRDVWKQIFRDQFKDGDKEPTFQTILTLEKLDLSGRPISDL
                     KPLGILLAEKKFKLEVIRLNNTSVSDLSILAMAGKKFFSVDISGTPVKDVSMLKEINF
                     LTADGCTELDFATLVKLKKLYRLSLRDTKLNDLEFLHNFTELEQLNINGTPLTDEQIQ
                     EFHVRFKKNRLEKNKAASSKRDPLKLDIHPEIKDPLLRVLADNSDYNPELALEAGEKL
                     LAQRTERKDIKQILKDLIAICDKQWRKYFYIETPEGRKKYEFFNQSEKRFRYISETGD
                     FSAPVSIASVADPIAEIVGLIPFIYENKKKYKAYETIENSSFYHVSAILEIVSKTKYH
                     DVTLAQVEEAVKKSDYVEYKIEKNGDMYIKVQK"
     gene            complement(21757..23211)
                     /gene="pyk_1"
                     /locus_tag="LMONKCOO_00141"
     CDS             complement(21757..23211)
                     /gene="pyk_1"
                     /locus_tag="LMONKCOO_00141"
                     /EC_number="2.7.1.40"
                     /inference="ab initio prediction:Prodigal:002006"
                     /inference="similar to AA sequence:UniProtKB:Q02499"
                     /codon_start=1
                     /transl_table=11
                     /product="Pyruvate kinase"
                     /protein_id="X:LMONKCOO_00141"
                     /translation="MKSEFSVIRKTKIICTIGPATADKKMIQALAEAGMNVARLNMSH
                     GNHDFHRSIIRNIKSLNKDILKNPIAILLDTQGPEIRTGDLQVDHLDLKVGETFVFHI
                     IPGEESEEQSVFVNYKDIVKDLKVGDPVTVDNGLINLIVEEINDSALKCKVLDGGKLG
                     SRKHINLPGIRVNLPSITPKDHKDILFGLEEDVDFIALSFVRSAEDINQLKQIIEENE
                     GHAQVIAKIEDQEAVRNMKEIVEVSDGVMVARGDLGVEVPIEELPILQRAIIKECALK
                     GKRVIVATHLLESMINNPSPTRAEVTDVANAVYEEADAIMLSGETAAGKFPIRCVEMM
                     DKIAQRVEKAGGVDYVKDKIPQDKKEQMARSAAELADSLKCPAIIVITRRGTTALNVA
                     GFHPHYPLIYAFTNMTTVRRKLWLTRGVIPYRIDFSKDPEKTIRLAIETLKKAGKIED
                     GDQVVILSDIIAGEDRVETIQIREVKTYFNAEKL"
     gene            complement(23250..25208)
                     /locus_tag="LMONKCOO_00142"
     CDS             complement(23250..25208)
                     /locus_tag="LMONKCOO_00142"
                     /inference="ab initio prediction:Prodigal:002006"
                     /codon_start=1
                     /transl_table=11
                     /product="hypothetical protein"
                     /protein_id="X:LMONKCOO_00142"
                     /translation="MLEPQSPELKVADYNTALQLTQSLEARNDFQYKKIHKLLLVIGD
                     WTDKFVVNKILPNVDQLARESGLDKDKTLQFLKELCTKYKPPIIKKICMVDFNPAEVS
                     FDGGIESCLKMNPVFARPQSTDASTSHRYVDGVNQITFNAIQRWVKENRALPSRKEFI
                     KQIHSAILENKLSNTYASTEIGKLFNDPFDTSPEFKQITVNIHLKPVLKKLVEQKVLF
                     FFRNEQAFNPGNRSVFYYNVRDEILARIEAYKAFLMDHLIPELQSIGAINVLSEEEKE
                     NTRNLVNFIMPYMSPAYGDQKTAMEELLVLIRFEEEDKEKKEKEEKKVKLGEIVDYIK
                     SANRLVDLNFLRFRGQQIEEDIRVLVTNHDQILHTEFADKNTLYNYVLHKLSISGAVE
                     AARKTFASTGNDNEIRILDRMKVKDFIEDRDLISSFDKLELSSLFKYLPFFTRLWRKI
                     FGNITVHKSEMEQIRAHNTIELNKRIMEARNKKIQEDTSKLAEKRVKEKELAEKNARK
                     QQTAHVKQEKTSPATIHQEVDPLGAKLLERTLDILDNYWSNHQYPDRNILLYEMDGEI
                     DEDGLVNFLKKFGKNNIFSFMVRNQEDKYTFPILITKRYLKKNGKDLLEKASAVIDEQ
                     KNASMPDQDLFDFCISLEAFLRKTMPKI"
     gene            complement(25221..26270)
                     /gene="asd2"
                     /locus_tag="LMONKCOO_00143"
     CDS             complement(25221..26270)
                     /gene="asd2"
                     /locus_tag="LMONKCOO_00143"
                     /EC_number="1.2.1.11"
                     /inference="ab initio prediction:Prodigal:002006"
                     /inference="similar to AA sequence:UniProtKB:P23247"
                     /codon_start=1
                     /transl_table=11
                     /product="Aspartate-semialdehyde dehydrogenase 2"
                     /protein_id="X:LMONKCOO_00143"
                     /db_xref="COG:COG0136"
                     /translation="MSRVKVAVLGATGSVGQRFIQLLDHHPYFEVTHLCASENSAGKT
                     YGDVMKARWKISSDIPAYVKNMIITTPDPAKTKDVVLAFSGLDSSIAGEVETNYANAG
                     IHIISNSKNHRMDPTVPLLSAEVNSSHLDVLTSQKTKGKIITNSNCTIMGVTISLKPL
                     FDRFGIESVMLFSMQAISGAGYPGVPTMDILGNVVPHIGGEEEKAELEPLKCLGKVEN
                     GKILHADFSISAHCNRVPVFDGHTVCVSVKFKRKASKEEILSAWKEFSGEPQTLDLPL
                     APNPVIFYREEEDRPQPKLDLDTGKGMTTVIGRLRPDPIFDWKYVVLSHNTIRGAAGA
                     ALLNAELLYKKNFLG"
     gene            complement(26329..27924)
                     /locus_tag="LMONKCOO_00144"
     CDS             complement(26329..27924)
                     /locus_tag="LMONKCOO_00144"
                     /inference="ab initio prediction:Prodigal:002006"
                     /codon_start=1
                     /transl_table=11
                     /product="hypothetical protein"
                     /protein_id="X:LMONKCOO_00144"
                     /translation="MGQRENIKSKAGESKCTNNGFLLTVGILILCLLDFLFFRVLIWK
                     VPNESPWSSNHFYNFLYEYFALREKQKSHPRILIVGSSIAHYSFDRESFRKEIFERTG
                     KEVEVEFLSYAGMTPLDVWLCRNKIVELKPDFVVFPINFIDWRLHRAYSLNSSNKNET
                     IDSKLLLLDALNFFEAPQSRFIFPLETVLTFFSELGFAKASEYISASFFGFYQYKDIF
                     WKNLRSLYYHRYGRNTSYHGYNGVQIPERVTSLGWTGKKFSFNLTEGMKKEGFLVQVV
                     PEILFSGPLKITFQKKNIIRAFYFSEPGWKKILLGNFFDSEDPGLPITAELSTTWIPY
                     YAEGENKDWNYDRLGVRLQQTFGADLPRSGMQYTREERLEDLRYLNMSDLEYSKYFNF
                     RLLEDHDQRPGIGYLVALKDAKLRIREEKFVPVLHFQYLKKFADFLKEKEVPLWIINN
                     PENPISLDWYQYSNWYREHLLFLKDISGDGVWFSDLKDSLSMQDFSDYHHFTFPGMVK
                     MNPIYAGEFVKISERQRHNLLKP"
     gene            28064..29614
                     /locus_tag="LMONKCOO_00145"
     CDS             28064..29614
                     /locus_tag="LMONKCOO_00145"
                     /inference="ab initio prediction:Prodigal:002006"
                     /codon_start=1
                     /transl_table=11
                     /product="hypothetical protein"
                     /protein_id="X:LMONKCOO_00145"
                     /translation="MLRYVFSLILFFASLLFSLALSPQEIYLNSDILYLPTLVLDVLA
                     DGGNFLSWSFTPSPYFFPDFLIIFVLLLIFENAQKALICFAFLQTILFTILMERFWLF
                     AREERKGKPLSSKEIRRVRSWILLLISLLLLIAKNFPTLYIIFLPSIHTSAFLVTLYA
                     WPLIHKTFKKRQVWILILWITLTVASDRILLVELIVPGILAGFLFPSQAPKNQRSGWK
                     RLFPESSKILIISGIAGLILHEVLKSFLFIERSGKIPINLSLTRAVMDGTRFFMEAQA
                     WILSGFKGKVPIPAILISILIIALALSLVRIKKSKSTAFLFFLFAILFFAPILTGLYI
                     DEYSLRYVSPALILAPFLLLSITEFSKRTLTPIIFFLLFILLLFIRQKTPQNIEDSFY
                     RLFRTVPQEAQCVDEISEKTPISLVISDFWTAKRIRVFSKKRIPSIHIAYGTLEGSHT
                     ISNREWYLKNYPGTVAVFTQGLGENRIREIYGTPTENTQCGELKIYFYADFRKIGPTL
                     RKPFQKTK"
     gene            complement(29599..31047)
                     /gene="patA_2"
                     /locus_tag="LMONKCOO_00146"
     CDS             complement(29599..31047)
                     /gene="patA_2"
                     /locus_tag="LMONKCOO_00146"
                     /EC_number="2.3.1.-"
                     /inference="ab initio prediction:Prodigal:002006"
                     /inference="similar to AA sequence:UniProtKB:O25526"
                     /codon_start=1
                     /transl_table=11
                     /product="Peptidoglycan O-acetyltransferase"
                     /protein_id="X:LMONKCOO_00146"
                     /db_xref="COG:COG1696"
                     /translation="MNFTTPQYFLFFTIVWCVRWVFAAVYPRRNSFVLGFLLLASYYF
                     YLSWDYRFGVLIFFTTILDYSVGRALGFQRNLRERKVLLFLSLLGNLSVLGFFKYFHF
                     FMDSFLTLFHSLGWQISAPTLKVILPVGISFYTFQSLSYSIDVYRQRIQPEKNFFHYA
                     LFLSFFPQLVAGPIISAKILLPALRNMFSWDNVPLREGIWLILLGFVKKAVIADRISV
                     ISDFAYQFPESISTFFAWLGVFSYSIQIYCDFSGYTDIAIGSALLLGVRLPENFKLPY
                     TATSFSDFWRRWHISLSGWLRDYLYIPLGGNRIADFTTYRNLLITMLLGGLWHGASWN
                     FVIWGFLHGILLALERWFRDSVSFPWKENSILSHGMKFLYQIFVILSVCLVWVFFRSK
                     TFSGSIGFFKTLFLFRKGIEPTYTMQSHFFTILLFMILATWIGKKEELSEAFSRFRED
                     LHWSLFAFLSALGFITGVVLTVETKPFLYFVF"
     gene            complement(31944..32159)
                     /locus_tag="LMONKCOO_00147"
     CDS             complement(31944..32159)
                     /locus_tag="LMONKCOO_00147"
                     /inference="ab initio prediction:Prodigal:002006"
                     /codon_start=1
                     /transl_table=11
                     /product="hypothetical protein"
                     /protein_id="X:LMONKCOO_00147"
                     /translation="MAEVIKLRVKCHACSYMIEGSAKYGAGHYVPEGIDFEFVAIGKI
                     ETPKGKRVKAEISAVCPNCGVKNKWTV"
     gene            complement(32793..33179)
                     /locus_tag="LMONKCOO_00148"
     CDS             complement(32793..33179)
                     /locus_tag="LMONKCOO_00148"
                     /inference="ab initio prediction:Prodigal:002006"
                     /codon_start=1
                     /transl_table=11
                     /product="hypothetical protein"
                     /protein_id="X:LMONKCOO_00148"
                     /translation="MASKVKRSSFQKLLNAMKRMSLEVNDYEICRRLETIMMTSKEDL
                     SQVVVKSLLDNPLDFDPKTLPEPYGQYIRHFIYMVKRNKKQGIDTNFDISSNLKSSEK
                     QILSIENSVKNTPSPKKEKSKKTSKR"
     gene            complement(33270..34280)
                     /locus_tag="LMONKCOO_00149"
     CDS             complement(33270..34280)
                     /locus_tag="LMONKCOO_00149"
                     /inference="ab initio prediction:Prodigal:002006"
                     /codon_start=1
                     /transl_table=11
                     /product="hypothetical protein"
                     /protein_id="X:LMONKCOO_00149"
                     /translation="MFFRTRTIFLAQFLLAGLLGFGMSGELSASENEVLKAPQVLVHQ
                     EEVDRVLSVPVARETSTLDQDDFFVSNSKAIGKTKSYRANSIWKEISSSGMYNIVTNF
                     QSLHSNFQNFDLRFENTTLSTIRNFSIETRMSILTKLGSSSVLSLEDFEKLKIKNVSG
                     RSRETVVSYMIRNFLTLSLFQNLFCSEVSLVLLENYIYPSQQIKLVGNLAKKTLIQIN
                     QFDKNRKEFSVRSFPKLVRVTTFLSIFPWLGKLMFLHQKEEANQIYSPIFSFVIRAMG
                     LLHLPFVNAYQHFERFASEIQTYASLKTVVEIERNHSPKKEDISFKTPTNEGVIETEE
                     RV"
     gene            complement(34362..35372)
                     /locus_tag="LMONKCOO_00150"
     CDS             complement(34362..35372)
                     /locus_tag="LMONKCOO_00150"
                     /inference="ab initio prediction:Prodigal:002006"
                     /codon_start=1
                     /transl_table=11
                     /product="hypothetical protein"
                     /protein_id="X:LMONKCOO_00150"
                     /translation="MDLDSLYEERKTPGGFLVKVRLAKMTYVVFTQKGPEVPRGSKNN
                     SIVVAVPRIVFLGSQFNLSHFRLGELSFVNVKQSKLVIPYQHSNSGNEVRTIFLNSGS
                     DCDVLPVVVYHFQNSEDLIRSREEGVEMHHLVLDESYPRQDLITLKIRFPSLNMLIVR
                     KKVVAHKTPESPAETDKGKESGIVDFNKVRAADILDSGNLNIHSGNPVFLARIHLRRM
                     DLEKVKQLLLDFQLKPEEVSFIRTFFAVMIRNEFEKDELKQIKQKLLNLDEGFRLAEL
                     ILEMKVNEFEIELEKNFGPEIASMCYALLEKEQDRAEEEEKRIILWEWKLRVKRLFRK
                     SA"
     gene            complement(35375..36745)
                     /locus_tag="LMONKCOO_00151"
     CDS             complement(35375..36745)
                     /locus_tag="LMONKCOO_00151"
                     /inference="ab initio prediction:Prodigal:002006"
                     /codon_start=1
                     /transl_table=11
                     /product="hypothetical protein"
                     /protein_id="X:LMONKCOO_00151"
                     /translation="MLNFKHLSFVHPSLFNLLFSEHSYPKNKKEESSNILGELVRISN
                     GVCGVLTLSFDRGKTLEEVASVGYNEDGFFYSFLARATGNLDKLNLSSDFFPLWFSSI
                     ENDLFHSKAVGCLVGGIRGDSFLEGFFLVEFLEKPTDAILALWAFISKKISENPRPNI
                     PILRAHSSFLAQANLKKESLGQFLAEVCGQQSWPDWLERKNFWIRISGPPGSGKKTLG
                     KWLHRNLSPEKGILVIGFLPEQISKLEKSLDEWIRMTNYGTILIEGTEKFTSLQQKFF
                     FKILSEDSRDFQLIFTETPGIEPTEIFRPFRELLPQRTIVVPGLDEFSSSQKKSLIEL
                     ILEELKESMGREDLRLSEENLHKVLKMNFGKNLSGLRNLLEESILSSSGSEIGILDRK
                     EGQDRILTIPDSEDLDLRRAVEAVERQKILLAQKLFSGNQIRMARALGISRGSLQYKL
                     KQLEIG"
     gene            36983..37735
                     /gene="parA"
                     /locus_tag="LMONKCOO_00152"
     CDS             36983..37735
                     /gene="parA"
                     /locus_tag="LMONKCOO_00152"
                     /inference="ab initio prediction:Prodigal:002006"
                     /inference="similar to AA sequence:UniProtKB:B8GW31"
                     /codon_start=1
                     /transl_table=11
                     /product="Chromosome partitioning protein ParA"
                     /protein_id="X:LMONKCOO_00152"
                     /translation="MIVVSIANQKGGEGKTTTSLNLSMGLARRGKKTLLVDIDPQANS
                     TGIFTNPEGIEKSMHGVFNSKMTIQEIMIETRLPDLFLAPSKMNLAEVETLSGNSVDA
                     PYILRDSLQSVSGIDFCIIDCPPSLSIFTINALVGSNYVIIPLQAEKFSVDGIVGLQQ
                     TITSIKKRINPNLEILGALVTQLKPQTLLTKTIVPVLTKYFRIFETSISDGVAVGESH
                     LAKKSVFEYNKTSKQAQEYEGFIEEFLNELKK"
     gene            37719..38564
                     /gene="noc_1"
                     /locus_tag="LMONKCOO_00153"
     CDS             37719..38564
                     /gene="noc_1"
                     /locus_tag="LMONKCOO_00153"
                     /inference="ab initio prediction:Prodigal:002006"
                     /inference="protein motif:HAMAP:MF_02015"
                     /codon_start=1
                     /transl_table=11
                     /product="Nucleoid occlusion protein"
                     /protein_id="X:LMONKCOO_00153"
                     /translation="MSSKSKRLGSLADVFQAEKLEGTIRKIRLDKILPSENQPRQDRK
                     KGIEDLARSLDKDGLLQPIIVTKQNPEDENYKIVAGERRYHAAKQLGWAEIECKILDR
                     DEKETFRLAIIENLQRENLSPYEEVEAMSHLKNSFKYTDQELGTLFGKSRSYMTELLG
                     ISNLSKEELRSCKEAGIESKNLLIQAVAASRKGTFSEFLNLFQRGTLKTVKDAKSFNR
                     EEENSFTPKVTSATNPKVSNLNSTEYKITKKQGLIQISSDNEELLGNIFKLIKKEIRK
                     KFNSI"
     gene            38858..39832
                     /locus_tag="LMONKCOO_00154"
     CDS             38858..39832
                     /locus_tag="LMONKCOO_00154"
                     /inference="ab initio prediction:Prodigal:002006"
                     /codon_start=1
                     /transl_table=11
                     /product="hypothetical protein"
                     /protein_id="X:LMONKCOO_00154"
                     /translation="MSDNVNSSSEFLLKINVFSHKEKHRKRKMGEHYPYIKFFADIIE
                     SGVWANLSSAAKTLYLVLLKFSDQHFKPVWPSTEILLKLTGFKTKKSIIQGKKDLIQA
                     GLLQVTPGTGHTSSRYYFCFNYPGSKIPPQGYIFQHPRGGILGTPGVPGVPSQGFGEG
                     APNHINITITNNQNQEPTKKAHLSLIDLEEKYGPLVLSEALSIAKTRGMETNLKYVQG
                     ICKNLMKTSNNSTMPEFNQNTKNPCEKDATWKGFLLWSRDRLTRSSIEILEKIRVEPD
                     GRTLCILNPVPESLQMIIAKYFTEEINPPILVIFSAKSEENRTISVRN"
     gene            39858..42371
                     /locus_tag="LMONKCOO_00155"
     CDS             39858..42371
                     /locus_tag="LMONKCOO_00155"
                     /inference="ab initio prediction:Prodigal:002006"
                     /codon_start=1
                     /transl_table=11
                     /product="hypothetical protein"
                     /protein_id="X:LMONKCOO_00155"
                     /translation="MNSESIRISHPDLIKIHEVKSSGVYDLKEGKLLHYFETKSSPGI
                     SVLILQFENVSNLNQIRLHSNPQEINFFPDTFRFDISMDGIVWEPILQETGFRRLNQK
                     TGRWNFSLVQAKFLKLVGQVSEKDNSGKYKISLGQLEVGISGIVKIQVSSEHDRFWVK
                     ENLIDQRPDYGWSSKEVSKPGEEFFLVDLGSISRVNELRLLTPKSDPTFFPESFTIYY
                     SEDDLSWSQLLEENQFLSEPGVWYQWRFLPANVRYLKLVARQKEKKNQGSYQSKIVEL
                     ELYATPHLSDLTNKPTADPLPYATVLRSGLVRLAVDGENSEGVAIQSNDRRLRDASTE
                     YKGIVELAGDGEDKEGVVIQGNDKRLKHATELTHGLVRLASNGENRAERAVQGNDDRL
                     RAATITSLGIVELAENGETKEGVVVQGNDDRLKIATSKKYGLVILSEPGGSEPGRAVT
                     ADDPRIRKASTEFPGIVRFARSGEDSSEAAVQGNDKRLKIATTEAYGIVQLAQSGESK
                     EGLVVQGNDERLRKATTSYPGIVEIATLGTNTPGKVVSADDPRLSDKRDPKPHTHDYA
                     SLNHDFSSHTGFLKVKGVTEAAYTNISPPPENHAPIYGKNESEKGAGMIGVARDTGLI
                     GYGEKFGVRGDSSSGDKEGAGVVGLAKRGFGGVFHSRSGVALLATGKGIPSFGEVGSG
                     KAFLAEGESEFSGTVRISTGKDSDCIARFFPVNPADVISEGDILVMGEDGRLQKAKTA
                     NATHTIGVAVKSAALSLGDKAPSDGGHWLVAVSGVVTVNADASSYPIQPGSLLVTGLT
                     GGHAVRISAESLRPGSLFGKALTPLRSGRGQIRILLCFQ"
     gene            42382..43254
                     /gene="metF"
                     /locus_tag="LMONKCOO_00156"
     CDS             42382..43254
                     /gene="metF"
                     /locus_tag="LMONKCOO_00156"
                     /EC_number="1.5.1.20"
                     /inference="ab initio prediction:Prodigal:002006"
                     /inference="similar to AA sequence:UniProtKB:P0AEZ1"
                     /codon_start=1
                     /transl_table=11
                     /product="5,10-methylenetetrahydrofolate reductase"
                     /protein_id="X:LMONKCOO_00156"
                     /db_xref="COG:COG0685"
                     /translation="MKKVSEIYGSAKGPVYSFEFFPPKTQDGDLKLMGTVKELARLDP
                     DFVTVTYGAGGSTRDKTAQILSEISKNYSFPTVSHFTCVGANQDQIFKTLKEIRSSGI
                     VNLMALRGDPPKGEGKFKKMEGGFENATELISFIRSEKLDFCIGGGCYPEKHPNAKSL
                     EEDVRNLKRKVDAGTDFLVSQLFFVNSIFENFLNLVRKADIRVPVIPGIMPITSFSQI
                     ERFRSIAGCEFPSSLIEDLQEVEHRPEEFYRRSLNFSIKQCRELLAMGVPGIHLYTLN
                     QSHASYDIVRELKS"
     gene            complement(43609..44433)
                     /gene="mqnD"
                     /locus_tag="LMONKCOO_00157"
     CDS             complement(43609..44433)
                     /gene="mqnD"
                     /locus_tag="LMONKCOO_00157"
                     /EC_number="4.1.-.-"
                     /inference="ab initio prediction:Prodigal:002006"
                     /inference="similar to AA sequence:UniProtKB:Q5SI12"
                     /codon_start=1
                     /transl_table=11
                     /product="1,4-dihydroxy-6-naphtoate synthase"
                     /protein_id="X:LMONKCOO_00157"
                     /db_xref="COG:COG2107"
                     /translation="MEFSLAYSPCPNDTFLFYHLVHGKVTELFHVREELHDVEKLNRA
                     AFHGKYQVTKLSFAAYFSVMDRYSILDSGSALGRNCGPLLVYKKGNNPGNPKGKKILI
                     PGEWTTANLLLKLFLKDDFQTIPVRYDKIIPLLLSGEADFGVLIHEERFTYEKQGLSK
                     FQDLGEWWEETTGKHIPLGAIAFRRDVQKEWKENFDSSLKLSLDLAYKNRETTYEYIL
                     KHSQETTREVVDAHIELYVNEFTRSLGIEGRDAILTLYQKGVEAGFLPAGKQKELF"
     gene            44744..45604
                     /gene="yidA"
                     /locus_tag="LMONKCOO_00158"
     CDS             44744..45604
                     /gene="yidA"
                     /locus_tag="LMONKCOO_00158"
                     /EC_number="3.1.3.23"
                     /inference="ab initio prediction:Prodigal:002006"
                     /inference="similar to AA sequence:UniProtKB:P0A8Y5"
                     /codon_start=1
                     /transl_table=11
                     /product="Sugar phosphatase YidA"
                     /protein_id="X:LMONKCOO_00158"
                     /db_xref="COG:COG0561"
                     /translation="MSIDPTQIHTIAVDLDGTLLNSKSRISPLTHSVLQKALDQGKNL
                     VIATGRRFYSTFPFAKEFKGEVHVVSNNGQVLRKSPSAERISESYLGLSLVRKILHLG
                     KEFHTPPILHVDKFEEGVDMLTEIPITDKIYHNYSGGDNSRTNEVGDFLSADLEKILV
                     ICFLSLRKEDLISLIREISALPGASELRCILTKIPGVSYCVEIINVSVSKWSGISHFL
                     SLKGLDGKGVVAFGDERNDLEMLLHSGAGFAMKNAVPEIKKSVRHVTRYSNEEDGVAL
                     ALVENRIVLF"
     gene            45897..46772
                     /gene="hemA"
                     /locus_tag="LMONKCOO_00159"
     CDS             45897..46772
                     /gene="hemA"
                     /locus_tag="LMONKCOO_00159"
                     /EC_number="1.2.1.70"
                     /inference="ab initio prediction:Prodigal:002006"
                     /inference="protein motif:HAMAP:MF_00087"
                     /codon_start=1
                     /transl_table=11
                     /product="Glutamyl-tRNA reductase"
                     /protein_id="X:LMONKCOO_00159"
                     /translation="MWSTLQVYHSIQKDRENVEIPGSYSWMTCMRTIWITDSRIHAEP
                     STLPTTLEKYNGYEGYRFMLEVVSGLHSRLLGETEVLAQFRDKFKNSSLPSSAFGEYL
                     AKFRDSLIQDSRSIRSRYLQNIGEQSYGGLANKYLKDQSSVSLLGTGQLAEKILPWLK
                     NRNVTLVGRNEERLLELSKKFGVSVKLLIDWKPSREAIVIVAPLNLSFHLNSITNGVV
                     VVDFREIPLEEKWPDTIQYVSFAEMLDSLRETEERALQIRERIGPALNELVEEREFET
                     RQFIFGWEDLTCPAF"
     gene            46757..48385
                     /gene="hemC"
                     /locus_tag="LMONKCOO_00160"
     CDS             46757..48385
                     /gene="hemC"
                     /locus_tag="LMONKCOO_00160"
                     /EC_number="2.5.1.61"
                     /inference="ab initio prediction:Prodigal:002006"
                     /inference="protein motif:HAMAP:MF_00260"
                     /codon_start=1
                     /transl_table=11
                     /product="Porphobilinogen deaminase"
                     /protein_id="X:LMONKCOO_00160"
                     /translation="MSRVLKIASRKSALAKLQTYLVLDALKKKFPNIQIELHFREASG
                     DLDLQTPLWKMGTRGVFTQDLTKDLVEKKVDLVIHSWKDLDLEGHSGTTIVGVLDRAD
                     QRDVLLWKKSSLSKNSPSELKIQTSSPRREYNLKKFLNNSLPSRYKNSSLIFLPVRGN
                     IQTRIRKWRNSDSDGLVLAKAALDRLLSEDFLNSNELEYQEIRKFLKEILEESIFQVF
                     PLSLSPSAPAQGAIAAEVRTDDEWALGFVRALSKPEVVSAVEEERNTLKRFGGGCHQK
                     IGVSVLYKSYGKILYQKGLTDSGEILEIEKQFSDTFFPPVESVTKAYPVPGEAVKQKR
                     IPLDSSQGFVLSRDGKEDKVILPEELILKDWLVTRGNAFPNLDPSLRHQGIVWTSGLK
                     TWYQLAERDIWVHGSLDALGEEELPKHSIFGMSLDFVKCTHVGSTEIVSGLARILTYR
                     TQPMEDHPDLSEKTHFFWMSASQFDKALSLFPGIRDRFHACGPGITSSHIRKVLGESA
                     NLSVFVHYESWLQSLGLKEFKGKELGNQTKKNSP"
     gene            48354..49307
                     /gene="hemB"
                     /locus_tag="LMONKCOO_00161"
     CDS             48354..49307
                     /gene="hemB"
                     /locus_tag="LMONKCOO_00161"
                     /EC_number="4.2.1.24"
                     /inference="ab initio prediction:Prodigal:002006"
                     /inference="similar to AA sequence:UniProtKB:P64334"
                     /codon_start=1
                     /transl_table=11
                     /product="Delta-aminolevulinic acid dehydratase"
                     /protein_id="X:LMONKCOO_00161"
                     /translation="METKQRRIRLNVGLRDLASSESLNSKKLIQPLFIAEGLKEKEKM
                     DALPGVYRDTEVSVLKQVESDLKAGVTHFILFLVPKSKSNSEIPKSFYERSISSLKKE
                     FPDAFLWIDTCMCSLTTHGHCGLLRPDGSVDNPSSVKHLSEIALTYAQSGADGIAPSD
                     MMDGRIKSHRSVLDKNGFSNIPILSYSTKFKSNFYGPFRAAADSAPGHGDRSSYQIDV
                     QNREDSILSSVRDKEEGADFLMVKPGMTSIDLIGPIREKTGLPVGAYQVSGEYASIHY
                     LAQNGFCDFNAALCETWQIFSRARASYLITYGARKGKEILS"
     gene            49304..50629
                     /gene="hemL_1"
                     /locus_tag="LMONKCOO_00162"
     CDS             49304..50629
                     /gene="hemL_1"
                     /locus_tag="LMONKCOO_00162"
                     /EC_number="5.4.3.8"
                     /inference="ab initio prediction:Prodigal:002006"
                     /inference="similar to AA sequence:UniProtKB:P48247"
                     /codon_start=1
                     /transl_table=11
                     /product="Glutamate-1-semialdehyde 2,1-aminomutase"
                     /protein_id="X:LMONKCOO_00162"
                     /db_xref="COG:COG0001"
                     /translation="MSQRSSELISDSWKGSSSEELFERAKIVSPGGVHSPVRSFRSVG
                     GTPVFFVSANGATLTDVSGKEYVDFCLSFGPLILGHRDPEVEEVVRETAGLAWSFGTA
                     EPYSLELAEFITNRIPWAEKVRFVNSGTEAVMSALRVARAATGREKIFKFDGCYHGHL
                     DALLVKAGSGLAGESSSDSAGISSTAIANTLVLPLDDEMAVQKLFESEGKNIAALIIE
                     PLPANYGLLVQRKEFLLKIVEIAKKYGTLVVFDEVISGFRTGFQGMSGLLGIRPDLVT
                     YGKIIGGGFPVGCYAGRRDLLDLVAPSGPVYQAGTLSANPFGMRAGLATLKKAERDSI
                     YSVLEVRTKTFADEMVKLLNGKTDQEWEAVTHSSLFWFRKKTQQTVRRIDQIPEGHKE
                     GFAEVFHVLLKNGIYLAPSGYEVGFLSWAHNDSVIAKVLEIADKAFKGL"
     gene            50629..51534
                     /locus_tag="LMONKCOO_00163"
     CDS             50629..51534
                     /locus_tag="LMONKCOO_00163"
                     /inference="ab initio prediction:Prodigal:002006"
                     /codon_start=1
                     /transl_table=11
                     /product="hypothetical protein"
                     /protein_id="X:LMONKCOO_00163"
                     /translation="MSSLWKNSRILFAIVWLLVTVSLGVWWFLLGLKLTNTVAGLSAK
                     LNSSSENLSILERQSRMIKMEGAFFLLMLFLGGATLIWFSYRETRRNKLIHDFFSTVT
                     HEMKTPLASLRLQAESLQEEMPSLNENKLIHRLLMDSVRIESQMNRAVYLASLTKSEI
                     LYIEKANVREIFLSIGEDFPELKIDLSRLENVFVSADRKALESIFKNLAENSLKHGKA
                     RVLEVISEKQKSNRILITISDNGTGFDGKYKVLGIPFYRHGSTSGTGIGLYIIKKLMK
                     KMKGDMRIVPQKIGFRVDLNFPGAI"
     gene            51536..52228
                     /gene="mprA"
                     /locus_tag="LMONKCOO_00164"
     CDS             51536..52228
                     /gene="mprA"
                     /locus_tag="LMONKCOO_00164"
                     /inference="ab initio prediction:Prodigal:002006"
                     /inference="similar to AA sequence:UniProtKB:Q7U0X4"
                     /codon_start=1
                     /transl_table=11
                     /product="Response regulator MprA"
                     /protein_id="X:LMONKCOO_00164"
                     /translation="MKAKLLLVEDDRSLGETLQERLQKEGYEVFWTVSAIFAKKLVKD
                     EKPHLILLDVRLPDGDGFTLAEELKKTKDCPPFLFLTAQAGAPERLRGFELGAEEFIP
                     KPFHLKELLLRVKHVLESHKHSIEETRFFYKDYVLDFRGFQVRKGSEEFPLSKRDCAL
                     LHFLVTERNRTISRAEILDKLWGEESFPTNRTIDNSIVRLRHAFGKEGERVIRSVRGV
                     GYQWTGEIKDAK"
     gene            52218..53240
                     /gene="hemE"
                     /locus_tag="LMONKCOO_00165"
     CDS             52218..53240
                     /gene="hemE"
                     /locus_tag="LMONKCOO_00165"
                     /EC_number="4.1.1.37"
                     /inference="ab initio prediction:Prodigal:002006"
                     /inference="similar to AA sequence:UniProtKB:Q83PB7"
                     /codon_start=1
                     /transl_table=11
                     /product="Uroporphyrinogen decarboxylase"
                     /protein_id="X:LMONKCOO_00165"
                     /db_xref="COG:COG0407"
                     /translation="MPSKRYSNAISGVAQKIPPVWMMRQAGRYHKHYQTLRQKYTFEE
                     LCKNPELAAEVAFGPVDEFDFDVAILFSDILFPLEALGMGLRYTDAGPVLNFSIRSEK
                     DLKKLKPVEDSISFMQFQKKAMHLTRERIPEDKSVIGFVGGPWTLFTYAVSGKHEGNL
                     SLPKILTDVRNEFLEKIIRFLRENISLQLEGGAELVMIFDTAGGDLSPELFREIVIPG
                     IKILADSYPGKVGYYGKGTASPHFQAVQRIPTLAGFGFDHRWDLKEIFKNEKRMVQGN
                     FDQNLLFMEKEEFKRTLKSYLMPYRDLSPEERIGWVCGLGHGVMPKTPEENVKSFVEI
                     VRETFR"
     gene            53237..54586
                     /gene="hemN"
                     /locus_tag="LMONKCOO_00166"
     CDS             53237..54586
                     /gene="hemN"
                     /locus_tag="LMONKCOO_00166"
                     /EC_number="1.3.98.3"
                     /inference="ab initio prediction:Prodigal:002006"
                     /inference="similar to AA sequence:UniProtKB:P32131"
                     /codon_start=1
                     /transl_table=11
                     /product="Oxygen-independent coproporphyrinogen III
                     oxidase"
                     /protein_id="X:LMONKCOO_00166"
                     /db_xref="COG:COG0635"
                     /translation="MTVEKELIAKYDIPAPRYTSYPTVPYWSEDPTTEEWLNKVRNRL
                     RSENSSLSLYLHIPFCETLCSFCGCNTSITKNHSVEDPYVETILTEYSNYLIKIPEIS
                     QRELKEIHLGGGTPTYLSERNLEALLRSILERMNVSSVPDFSLEVDPRRTRDTQLKVL
                     HDFGFRRISLGVQDFDPEVQRLVNRTQPFEMTERITELSRKLGYTSVNFDLIYGLPKQ
                     NLKNMKRTVEKTLELRPDRIAFYSYAHVPWLKAAQRLFTESDLPSGPEKRELYEVSRE
                     MFLKAGYLEIGMDHFALESDSLSQAAKNGNLHRNFMGYTSKTTDLLLGLGVSAISDSW
                     DCFHQNEKIVKKYQKRVREEGFATFRGHKLDEEDLIQRSLILQLSTTGTVIVPERILQ
                     DVKLYLASMEDDTLIRWEGNLLSLTEKGRPFLRNVCTGLDLRLRRKSPELRVFSRSI"
     gene            54659..55639
                     /locus_tag="LMONKCOO_00167"
     CDS             54659..55639
                     /locus_tag="LMONKCOO_00167"
                     /inference="ab initio prediction:Prodigal:002006"
                     /codon_start=1
                     /transl_table=11
                     /product="hypothetical protein"
                     /protein_id="X:LMONKCOO_00167"
                     /translation="MSLIAGRPILKSSLKELFLTFVVFFSVVFTISAETVLLQEGGSY
                     RGKVITQNQKTITIQTREGKRVIPKREVLKVIYKDVNEAEEENIRNLEIQKLEEEKLS
                     KQKDHELKKRQMEEERLRKEREAMEKNLPPPSPLPPKEPEVSRAGALARSAVLPGWGQ
                     WASGRKFAAILYPTLFLAAAGYAVYENNRKYIVAKREYENYGNPYAKSSLVMAALGIS
                     NPDLPPVISDPVTLHIYNQNFSPYQDKREAVDKAYKNLQNSIGLLAGVYLINLADAFL
                     FGGQISSKVGISNGATKGLIFDYNPMANSGISTSAATLESKYTFGYRYQF"
     gene            55646..56947
                     /gene="hemY"
                     /locus_tag="LMONKCOO_00168"
     CDS             55646..56947
                     /gene="hemY"
                     /locus_tag="LMONKCOO_00168"
                     /EC_number="1.3.3.4"
                     /inference="ab initio prediction:Prodigal:002006"
                     /inference="similar to AA sequence:UniProtKB:P56601"
                     /codon_start=1
                     /transl_table=11
                     /product="Protoporphyrinogen oxidase"
                     /protein_id="X:LMONKCOO_00168"
                     /db_xref="COG:COG1232"
                     /translation="MNTQPPDHIVVGTGFTGLLYATLAVLKGESVLLYEKRDRSGGLI
                     GSVPTPFGLVETAANGILNSYQLEELASALNLDILSTRKNSKKRFIWKDGIPKRIPLS
                     FLELLRLLYGVLTVPAGIRREESVYQWGVRVLGKGTVESLLEPGFAGVYAGNLKDMSA
                     ELVLGRWISSEESLLKNIRAAIQKKKTEQKIPKQRRGTVSFRGGLGEFLNVMEAKITS
                     SPNSRILYSEESPTLNSLRKKYPKAKIVLACGLESSLRLLSSSFPVFKRYEKICKTLG
                     IVTVTRFGNQPLLGKKTGFGILFPPDSGIRALGVLLNSSIFPGRVSKGHYSETFIFGG
                     ALDVDVVRLKENEIVSILEEDRKKIAVRNDEPINHYVTIWKSALPVYDAALLEFNKEL
                     DRGLPQGIFVEGNFRYGIGLSSILERIWNIMRNGKEFSLRN"
     gene            complement(56937..57848)
                     /gene="hemH"
                     /locus_tag="LMONKCOO_00169"
     CDS             complement(56937..57848)
                     /gene="hemH"
                     /locus_tag="LMONKCOO_00169"
                     /EC_number="4.99.1.1"
                     /inference="ab initio prediction:Prodigal:002006"
                     /inference="similar to AA sequence:UniProtKB:P57777"
                     /codon_start=1
                     /transl_table=11
                     /product="Ferrochelatase"
                     /protein_id="X:LMONKCOO_00169"
                     /db_xref="COG:COG0276"
                     /translation="MGFGGGSPLVSETSKQANAIAKALEKITGEKWEGNITMTCGYPD
                     IRKLNRDFLVPTKQNILLPLYPHFSRSTVLSTAKLVEQTTKFCPVSYEGWVAPFHSSQ
                     VYLESIRDLILDFFQNRLNRKDFLHSDSFQGVSNWETIDLIFSAHGIPIRLIEKGDRY
                     REEINSNVENLKRLLYEKGFRGKCHTSFQSRVGPSKWTEPNTITMLEQLGKNGVKRVA
                     VYPISFVSDHLETLEEIGEQLKKIAYNNGIAEYHRIPAPGIYPKFIEAMAKIGLESIQ
                     SSKNECICKKLGGHFPNLKSGECPINF"
     gene            complement(58144..59250)
                     /locus_tag="LMONKCOO_00170"
     CDS             complement(58144..59250)
                     /locus_tag="LMONKCOO_00170"
                     /inference="ab initio prediction:Prodigal:002006"
                     /codon_start=1
                     /transl_table=11
                     /product="hypothetical protein"
                     /protein_id="X:LMONKCOO_00170"
                     /translation="MKIQKHILKISLIFITPLLQIGSIYAQAALPIPEESPKSFQEKE
                     KQAAIEETFFKKLLQQSSFTILAGRNGGDNIFETGTKYPNLSGLRGGSRITYARDFNY
                     GGLGFTLRWQKWEADLNLKTTGRYVNAGEGKDEDFFLGDPTVERGTKISTRELSYYDT
                     PYTFIGSRNFADGKGRLSMKQNRQSLILRRYFGDSDSDFRKEGKGMYLTGGFQYTFMK
                     YVLYDVFQFFDSNPVFLNRIGLGLSLSYSTYEFPLGLGYRYSNKEWLFETSLSGIFWT
                     GHFRDFHYQRSLNFIGDLSGFGIDFNLGVGRIFGNYLTFLKLNEHRLFGDGHFSTKGG
                     LNNNDILSQYLGHYKNYMNLKEWNVELSLTGFLY"
     gene            59454..60371
                     /locus_tag="LMONKCOO_00171"
     CDS             59454..60371
                     /locus_tag="LMONKCOO_00171"
                     /inference="ab initio prediction:Prodigal:002006"
                     /codon_start=1
                     /transl_table=11
                     /product="hypothetical protein"
                     /protein_id="X:LMONKCOO_00171"
                     /translation="MSSKTLTTRQILEEFEIFSEEEFLSKVREWKIPASGKGKFEREV
                     IEKYFQKNDKHVYDSAIIAVSNQKGGEGKTTVSVCLAEALSKSAPVLLVDWDAQANIT
                     QLFFGSVERSVFHSLGYRGEEPIPAKDLLVQLAPGLDLLPSSIHLANFTTPYERDDFE
                     LLKDALKPIRSTYKYIIIDCPPSLGLILENALIAADHVLIPIQTRAFSVQGLKDLHST
                     ILKIKKKANPSLNLLGAVLNQYEDARALAGLADAIRKYFEVFDTVVYRRESIPQAQAK
                     KKLLGEYDSKVMQMFSSLADELMERISNG"
     gene            60364..61071
                     /gene="noc_2"
                     /locus_tag="LMONKCOO_00172"
     CDS             60364..61071
                     /gene="noc_2"
                     /locus_tag="LMONKCOO_00172"
                     /inference="ab initio prediction:Prodigal:002006"
                     /inference="protein motif:HAMAP:MF_02015"
                     /codon_start=1
                     /transl_table=11
                     /product="Nucleoid occlusion protein"
                     /protein_id="X:LMONKCOO_00172"
                     /translation="MAKRSDFAGMDLLTAFGEKESSSSEIQVSDIVPNPSQPRVFGKE
                     EVSDLVESMKRLGLIEPIVVRKQGKKYQIVAGERRYQAAKVLKWNTITAIETSASEDR
                     CFEMALAENEKRKSLNPWEVGRAIQFLRKEKRKTAEEVSKVLGFTERYVKQLSSIARL
                     DQKSVQDLIRSGKDPSVKNLEALLKQKEGRGGEMISSRKSVPTKMTIQLVGLTLQQRE
                     KFLRELSSLKKKYGIKN"
     gene            61055..61702
                     /locus_tag="LMONKCOO_00173"
     CDS             61055..61702
                     /locus_tag="LMONKCOO_00173"
                     /inference="ab initio prediction:Prodigal:002006"
                     /codon_start=1
                     /transl_table=11
                     /product="hypothetical protein"
                     /protein_id="X:LMONKCOO_00173"
                     /translation="MELKTDTAFKRKNKYMKFVVIAGPHRKVSQSAKVANWMGNRLEM
                     FGHQTWILDLGKHRLPIWDDTFWDGGDDWDRIWGPIESELKSADAFIFVTPEYSGMAS
                     PGLKNFLLYCNSTLLGHKPVLISAVSASRGGAYPIAELRMSSYKNTKLCYIPEHIIVR
                     DVEHVLNAPESVSKEDSYIRNRIDFALKILVSYGEALKTVRDSGVTVKKEFLNGM"
     gene            62483..63238
                     /locus_tag="LMONKCOO_00174"
     CDS             62483..63238
                     /locus_tag="LMONKCOO_00174"
                     /inference="ab initio prediction:Prodigal:002006"
                     /codon_start=1
                     /transl_table=11
                     /product="hypothetical protein"
                     /protein_id="X:LMONKCOO_00174"
                     /translation="MEDKLNSSDTEILMKEISVCEEALEILKQGKDGEHVEDILGEMG
                     LSFDEALQFYRDKKENLEKYIRSDPQKKSENDILKSIRGFDPYVDLDLESFISLIRSA
                     VKFNRNKTIIHTIFYSLSTYLNNFYDSRQQSCRTLLKIYVSEWQSLVPLSENSLMINL
                     SQTIANSAVKLAIKTQMKEDELQALKLVPEKISVDALGFNLARLFAQKKEKANVLKYS
                     GLALYLGVNIQSFHEDPLLSPYKKDLIVLHKDR"
     gene            complement(64078..65013)
                     /locus_tag="LMONKCOO_00175"
     CDS             complement(64078..65013)
                     /locus_tag="LMONKCOO_00175"
                     /inference="ab initio prediction:Prodigal:002006"
                     /codon_start=1
                     /transl_table=11
                     /product="hypothetical protein"
                     /protein_id="X:LMONKCOO_00175"
                     /translation="MHLISKDNKTSWSSDRTKYPIIEPHTKEKHLILESYLRDWIITL
                     CANHPGNSSVLTIVDGFCGGGFYLDPESDQFWEGSPIRILRVVESAMREVREKRGKPR
                     FILNIKVFFIDNEDQHTECLKGYLNSLEDNDKFVKFHYQIITKEFSDVLDHCLDDIKK
                     RGGSSFFFVDPFGYTQFSMLDIQKIMSLNKSEILLTFMIDFIRRFLSNREDSLKSFDN
                     RLDAKGYFLKANIDGIDTLPQQTYLRDETLRLFRDKGNVRYVYTFGMLKTSTIVTYYL
                     IHFANHRRAQEVIKDTLWRYNNIDLSYQFSYAYMD"
     gene            complement(65023..65814)
                     /locus_tag="LMONKCOO_00176"
     CDS             complement(65023..65814)
                     /locus_tag="LMONKCOO_00176"
                     /inference="ab initio prediction:Prodigal:002006"
                     /codon_start=1
                     /transl_table=11
                     /product="hypothetical protein"
                     /protein_id="X:LMONKCOO_00176"
                     /translation="MSIVSNIEWTDSTWNPTRGCSKVSAGCKNCYAETFAERFRGVKG
                     HPFEFGFDLRIIKEKLYEPIKWISPRKIFVNSMSDLFHENVDDEYIYKVFSVMKIADW
                     HTYQVLTKRPERMKKLFSSTLKEFSKCKHIWLGVSVENKKSGIKRIKTLQQTNVVMRF
                     LSIEPLLEDIGKLNLNKIDWVIVGGESGPRARPMKEEWVIPILESCKKAKIPFFFKQW
                     GGVRKHETGRTLKGRIYNGFPKIESKKAPVRQVIVDKLKAAASFI"
     gene            complement(66078..67247)
                     /locus_tag="LMONKCOO_00177"
     CDS             complement(66078..67247)
                     /locus_tag="LMONKCOO_00177"
                     /inference="ab initio prediction:Prodigal:002006"
                     /codon_start=1
                     /transl_table=11
                     /product="hypothetical protein"
                     /protein_id="X:LMONKCOO_00177"
                     /translation="MISNLSLIIDIFGLCILILVCILSDTPSQILLSSPKKETSGIRS
                     KSVDFIRGLAITGIVFIHVNSYYQYFGPGENASLLTLALSNLFRFGVPAFVLSSGIFL
                     KFTNWTDYWKPKIFSLLIPYLGVSFLAACIKLQSLPSITEYLNGILFGSWCAPYYFVP
                     LLVSLYLMFPFLKRILLKSDSKKVTLIFFFSALILNFLSNHIFRYFETPFLKSIEPIL
                     PTGFLFFFIFGLLAEQWFKEPKSFLRLAEEIKSSSFPYSFKTILLCGIFLYLVVLGIV
                     GYLWKFDSSNHLIFYPFAMFVFLFLWAEGSQKQKRHKRFISVFAFVGENSMGIFLLHP
                     ILIHWMHAWDPFHWGTNFAWPLILIVGVLNVILPLVTWLFFTKTIHWVLQKIKTF"
     gene            67344..67712
                     /locus_tag="LMONKCOO_00178"
     CDS             67344..67712
                     /locus_tag="LMONKCOO_00178"
                     /inference="ab initio prediction:Prodigal:002006"
                     /codon_start=1
                     /transl_table=11
                     /product="hypothetical protein"
                     /protein_id="X:LMONKCOO_00178"
                     /translation="MNKMEIPAGGIVFKEGEMNNAMYVILSGSVEVFFTRKNIVQRLA
                     VMNKGDFFGEMALFRARPRTATAKAILDCQLAVIESKQQLEKFLIKNPDFSAKMVRIL
                     ADRLANTDELLGSTLEEFCE"
     gene            68189..68620
                     /locus_tag="LMONKCOO_00179"
     CDS             68189..68620
                     /locus_tag="LMONKCOO_00179"
                     /EC_number="1.-.-.-"
                     /inference="ab initio prediction:Prodigal:002006"
                     /inference="similar to AA sequence:UniProtKB:P9WGR7"
                     /codon_start=1
                     /transl_table=11
                     /product="putative oxidoreductase"
                     /protein_id="X:LMONKCOO_00179"
                     /db_xref="COG:COG1028"
                     /translation="MKNVLITGASSGIGKELARLYAEAGANVALTARRRDSLKKIADE
                     LKSSGAKGKILFASLDVSDTDQNFKVIPKLAKELGGLDLIVLNAGISTTASFGGRSFE
                     ADRAVIETNLIGAMAGVEAALPIFQKQKSGQIAAISSVGFF"
     gene            68676..68936
                     /locus_tag="LMONKCOO_00180"
     CDS             68676..68936
                     /locus_tag="LMONKCOO_00180"
                     /inference="ab initio prediction:Prodigal:002006"
                     /codon_start=1
                     /transl_table=11
                     /product="hypothetical protein"
                     /protein_id="X:LMONKCOO_00180"
                     /translation="MEALRGEVQRYGVSVTVIHPGFIDTPINNQMKSRPFVVPVEKGA
                     RKIYKRIENKVLSATVPWFPWVFLGYFMKRIPEFLWSKIGLK"
     gene            68912..69463
                     /locus_tag="LMONKCOO_00181"
     CDS             68912..69463
                     /locus_tag="LMONKCOO_00181"
                     /EC_number="3.1.3.48"
                     /inference="ab initio prediction:Prodigal:002006"
                     /inference="similar to AA sequence:UniProtKB:Q55535"
                     /codon_start=1
                     /transl_table=11
                     /product="Putative low molecular weight
                     protein-tyrosine-phosphatase"
                     /protein_id="X:LMONKCOO_00181"
                     /translation="MVEDRSEIELPFEKQNRKGKQSIRVLFVCLGNICRSPAAEGAFL
                     DLIQKRNLESSFFVDSCGTSRYHIGELPDPRTRQAARKRGIELTHKARQFRKKDFRDF
                     DYILTMDKSNQKDVLYLASSDEERKKVQLFRFFQKDSKKDFEVPDPYYGTLKDFDEVQ
                     NIVSEAAEDFLDFLLSKKLDLKT"
     gene            69486..70754
                     /locus_tag="LMONKCOO_00182"
     CDS             69486..70754
                     /locus_tag="LMONKCOO_00182"
                     /EC_number="1.6.99.-"
                     /inference="ab initio prediction:Prodigal:002006"
                     /inference="similar to AA sequence:UniProtKB:Q2FZV7"
                     /codon_start=1
                     /transl_table=11
                     /product="NADH dehydrogenase-like protein"
                     /protein_id="X:LMONKCOO_00182"
                     /db_xref="COG:COG1252"
                     /translation="MSETRKRKIVVVGAGFGGLQVIKKLSQNNNLDITVIDKKNHHLF
                     QPLLYQVATAVLSPADIAIPIRSLVGERLNVTVVLGEATKVDLATKTVYYQNTSTNYD
                     YLILSAGAKSSYFGNDHWEKYTIGLKNLKDALRIRHKLLISFEKAELSGDPEVVKALL
                     NYVIIGGGPTGVELAGSIAELSHQIIRDEFHTIDPALSKITLIEAAPRLLTTFDPSLG
                     EFTKKRLESRGVEVLTGTRVIDINERGVQLEEKMITTQTVIWAAGVQANTIASTLGVT
                     LDRGGRVIVDEFCNIEGHPEVFVIGDIANYSKGLERPLPGVSPVAMQQGRYVAALIQG
                     DLKNKKRKSFRYVDKGSMATIGRTDAVAQMGVLRMRGLFGWFAWLFVHLFYQVGFKNK
                     VTILITWVWSYIAFRAEARVIQDEISADKN"
     gene            complement(70905..71126)
                     /locus_tag="LMONKCOO_00183"
     CDS             complement(70905..71126)
                     /locus_tag="LMONKCOO_00183"
                     /inference="ab initio prediction:Prodigal:002006"
                     /codon_start=1
                     /transl_table=11
                     /product="hypothetical protein"
                     /protein_id="X:LMONKCOO_00183"
                     /translation="MKDFFKDLPLCGNEIESWFKTGLLRSKLYSKGLSVSIADAHICQ
                     CALELNGHLITEDKIFSKIAKITELKLIG"
     gene            71549..72511
                     /locus_tag="LMONKCOO_00184"
     CDS             71549..72511
                     /locus_tag="LMONKCOO_00184"
                     /inference="ab initio prediction:Prodigal:002006"
                     /codon_start=1
                     /transl_table=11
                     /product="hypothetical protein"
                     /protein_id="X:LMONKCOO_00184"
                     /translation="MFDKPILSVIFVFLFSIQERGKCVLCGRMQRNVLLSLEKILESL
                     FLMSRMLCNMNPSFWTGKTIVVTGGSSGIGEAVLGALSRIRCNLLNLSRTQPELLKRK
                     NNLPANLIHIPTDLSSEKEIDKAVKKISKDYRGIDVLFANAGVTTHSRFDGTRIETFR
                     RTFDINFFGPIYLIQRLLPQIKLTKGSVVATSTVSGLYGIPGRSAYSSSKSALHAALE
                     AARIELSEEGLSFIIFCPPYTKTKLRTSGLDGDGNVLKEDHYSGKRIKSPQEVASKMI
                     DSVEDPESRLVIMDSSGFFLKWLRNIAPAFLERTLFKKLYKDFH"
     gene            72521..72943
                     /locus_tag="LMONKCOO_00185"
     CDS             72521..72943
                     /locus_tag="LMONKCOO_00185"
                     /inference="ab initio prediction:Prodigal:002006"
                     /codon_start=1
                     /transl_table=11
                     /product="hypothetical protein"
                     /protein_id="X:LMONKCOO_00185"
                     /translation="METRSVVKEFQFDYPLMRVWNAVTVNEELVHWLADKVTGRPKEG
                     ANFAWTWKLGMEGDLTTNGIYKKIIPLKELVLLWQDHPAGNIELKLEFHSLSENSSKL
                     IVTNSGYPVSEKYDVWVEAASEGWDEEEKHLKDYLKKS"
     gene            73005..73376
                     /locus_tag="LMONKCOO_00186"
     CDS             73005..73376
                     /locus_tag="LMONKCOO_00186"
                     /inference="ab initio prediction:Prodigal:002006"
                     /codon_start=1
                     /transl_table=11
                     /product="hypothetical protein"
                     /protein_id="X:LMONKCOO_00186"
                     /translation="MQLPELETYFQTLTDLTDTIAVVNSPYESDFDHDIGQLEQYFTD
                     IASRPWEVSKRDYFNLFSSHFTFHTKIVEEIIFEARRVLMPERRVYVKRLVAYHKHAE
                     EWFAELQRKRKQFSQKDMVTA"
     gene            74225..75286
                     /locus_tag="LMONKCOO_00187"
     CDS             74225..75286
                     /locus_tag="LMONKCOO_00187"
                     /inference="ab initio prediction:Prodigal:002006"
                     /codon_start=1
                     /transl_table=11
                     /product="hypothetical protein"
                     /protein_id="X:LMONKCOO_00187"
                     /translation="MKSKPFLWYPVLLFLAIFLFDKIFFLDKVRDYVKQEFTYIYYDV
                     KKELLREIVSKYGGEYSKNPEKKKKLMILMGSSRMLYFQNSDLQAFYPDWDIYNLSSA
                     VTTPAYYLYFLEGLANGGVNPDLIIIESDPFQFNKNSTTFKKSNLANSFDPIFILKYA
                     WTLGKENVNYYFANFLFGVSYNKPYIGNVIKRLKNENFEIGELLKTMTIATLKTDKGN
                     AISPAGAYVEKDFGKIQESAHKTVGWIYPSYAPSPMQYEFYQKILNLLLEKKWRALFV
                     KPSASAPMEKVLNELNVLEPWFRIVKPMHEKSGIPLLDMSKDPYYACNTYADSGHISL
                     DCYRPFIRFILLHYYLDRK"
     gene            75649..76974
                     /locus_tag="LMONKCOO_00188"
     CDS             75649..76974
                     /locus_tag="LMONKCOO_00188"
                     /inference="ab initio prediction:Prodigal:002006"
                     /codon_start=1
                     /transl_table=11
                     /product="hypothetical protein"
                     /protein_id="X:LMONKCOO_00188"
                     /translation="MKQLCLALITTAAVSCSTIPGMENKGKDQEIQILPPNIRVEKYK
                     ETFNMKAEGPVVTDCSGKPCTPEQLDGLKPDQIKKFKKNGVWKEYQEKEDSSTKKKVS
                     ILIRTGEYKDDKREGSWKTLYETGEVLRDTPYVAGVKEGEEKKFKRDGTQTESTSYKA
                     DKKNGPYWKKNNQGLMDEEGSYKDDQKDGLWTEYYAEPGQNGAKKKISNYSDGQKQGA
                     ETSYHKDGSTVQSEGSYKDDLKTGTWKTYYDNGAIQMEGGYKPKLEPGTEKEKDPKEK
                     KALRSGYWKEYYKNGNIFAEGQREHTRKGVWKFNWSNGNPAYKGEMMNEFMMSSAEAY
                     NKEGQLIGKGKLQFSIMNIDEATNELKASYKPDIPFTFYKNGKKHFEILSESKAIEYD
                     DNGSKIGEGAIMVGTNRKNGCWTTASGKMFYVNGNENKRMGEMQSPPCK"
     gene            78070..78636
                     /locus_tag="LMONKCOO_00189"
     CDS             78070..78636
                     /locus_tag="LMONKCOO_00189"
                     /inference="ab initio prediction:Prodigal:002006"
                     /codon_start=1
                     /transl_table=11
                     /product="hypothetical protein"
                     /protein_id="X:LMONKCOO_00189"
                     /translation="MTIFIPTAILFFILGFFLRTCGSNIQRTAKVTYSGSFTQGVLIS
                     IDSKVLKITDQEIPTDLVEKIEFLPEEKSSDSTELSANDKLFAGTYQLNVGPHKGTLQ
                     FFGGKNGKLYGVLRFSNWGKGKPEFLSGVFTKGNQIQFVRSCAGIKCSEIGSNVPFSQ
                     KYTGVLEGRSISGTYRGNNSSGNWDAKR"
     gene            79705..80805
                     /locus_tag="LMONKCOO_00190"
     CDS             79705..80805
                     /locus_tag="LMONKCOO_00190"
                     /inference="ab initio prediction:Prodigal:002006"
                     /codon_start=1
                     /transl_table=11
                     /product="hypothetical protein"
                     /protein_id="X:LMONKCOO_00190"
                     /translation="MIPNSFRNEGQIQSIRSSCPIGLNSLEADRGLSNSYPMEKDPLS
                     AEDVEFARIKLETLKKELEKEITGQNEVIRNVIVCLICQGHVLLEGMPGLAKTLLARS
                     LARALDLDFKRIQFTPDLLPADLVGTVVFNPKTAEFETRKGPVFTGVLLADEINRAPA
                     KVQSALLESMEEKTITIGDKTYKLDKPFLVIATQNPIDQDGTYPLPEAQMDRFFMKVN
                     VHYPALEEEVSILDQHGKLGTTNGKIKKVITSAEILRLSSMLDEVFIEEKIKSYIVRL
                     VRNTRPEERTIPELIPYIRHGASPRASLSILKSSKANALLDGRTYVIPEDVKVSLLEI
                     LRHRILLTFEAISEELDVESLIRTVVEATPVP"
     gene            80811..81641
                     /locus_tag="LMONKCOO_00191"
     CDS             80811..81641
                     /locus_tag="LMONKCOO_00191"
                     /inference="ab initio prediction:Prodigal:002006"
                     /codon_start=1
                     /transl_table=11
                     /product="hypothetical protein"
                     /protein_id="X:LMONKCOO_00191"
                     /translation="MIRKEFLSVLSSLELGRKSRSFKEKVGSAESAKRGRGLDFKDVR
                     LYSFGDDTRLIDWNVTSRFGELYVREFYEEKERQAILFYDISSSMEWGTGECSRAENA
                     FQVLALISLLYVQKGNRVKIVLYCDKVEWETDFLKSRDELLPVLHKISDKKLVPKRSK
                     PLFPFQYLKNRVHRHAEVFLLSDFIGIDNLKKYSGLKKHYSLHAIRFRDPIEINPPKS
                     LLSFFYTRDPEESSGGLFGRSLSPEFELKSLRSFFQSSLLDLTEHELKTKDLIRYFSK
                     "
     gene            81638..82507
                     /locus_tag="LMONKCOO_00192"
     CDS             81638..82507
                     /locus_tag="LMONKCOO_00192"
                     /inference="ab initio prediction:Prodigal:002006"
                     /codon_start=1
                     /transl_table=11
                     /product="hypothetical protein"
                     /protein_id="X:LMONKCOO_00192"
                     /translation="MKKSIQIIIYSWIIILCADLNAKTVEFLAPEKALIAEKIRYELK
                     WDVGEIKDIQFPETKLHFLEDSPDIPWFEILYSERKKNSLTVDFVFYVTGEYPVPISW
                     TDINGKKEFSGKRVLIESSIPDSDTGPADIIPPLTFSGPYLGNLFTFFILVVLLLVFG
                     IYIYRIYTRKSSPIDAIIQSEPIPEKMEVYEIRLNELLKQSPVPARDFARLLSGYIRE
                     KSASLSGKKTSAFTEAELFRFLYDQFPFEEQELQFWKSYLTEKKFRPENTFLSKEEAE
                     KKFLHWRGVWDKK"
     gene            82504..83442
                     /locus_tag="LMONKCOO_00193"
     CDS             82504..83442
                     /locus_tag="LMONKCOO_00193"
                     /inference="ab initio prediction:Prodigal:002006"
                     /codon_start=1
                     /transl_table=11
                     /product="hypothetical protein"
                     /protein_id="X:LMONKCOO_00193"
                     /translation="MSFEYPYAFLLWIPVWVWAFVYYKNKMYLRKMEVRLPGRREGAL
                     SKFEDFGKFLPLLRPIAISLVVVALAGPGKKTTFLPDEKKGVDVMIALDVSGSMSRSR
                     DFLPETRLGVSKKLLRKFIDKRKNDRLGLVVFAGAAYLQAPLTGDRESLNEILGTIEE
                     ETVAEQGTAIGDAIILSTYRLRASQARSKVIVLITDGVSNTGKIDPVTATDLAEHIGV
                     KIYSVGIGKEDGSYEINFEILRELSASTGGKFFRAEDPEEMKAVLTSIDSLEKDPLQA
                     PPREIRETEYEIWLYRALSVLLLDLMLRAFFLRYYV"
     gene            83439..84482
                     /locus_tag="LMONKCOO_00194"
     CDS             83439..84482
                     /locus_tag="LMONKCOO_00194"
                     /inference="ab initio prediction:Prodigal:002006"
                     /codon_start=1
                     /transl_table=11
                     /product="hypothetical protein"
                     /protein_id="X:LMONKCOO_00194"
                     /translation="MNYEFSAYLKSLFFTLIFVWIIYSIFRIFLIYKIKKWRVSYPGL
                     ERTSSFPDTRFVFVRILLIFATLVCFFFSGLKTETRDEKKEESFKGVDILFLVDVSLS
                     MQAIDSPPTRLARFKEVLLRMLPALSGNRFGMIVFAGSPFLYCPMTSDVSAFSDYVRG
                     LDVDMVGDRGTDLDGAFSKADALLGSEKVFRNRILILVTDGEDQNDPDPVSFPASFQV
                     WAAGTEAGGPIVYNDENSGLKGFLLKDGTLTLDLNSPGIIHSKMNRTFLRKLADKNGG
                     IFYSLDSEPPDVTSFQRKILSLEENLYSRSKNLERAEGSGKFLFMAIFFLLSDWVFVE
                     FFLFSKRKSEVGI"
     gene            84479..85177
                     /locus_tag="LMONKCOO_00195"
     CDS             84479..85177
                     /locus_tag="LMONKCOO_00195"
                     /inference="ab initio prediction:Prodigal:002006"
                     /codon_start=1
                     /transl_table=11
                     /product="hypothetical protein"
                     /protein_id="X:LMONKCOO_00195"
                     /translation="MKRIRILEYLMILICFLFVDSLLAIELDPGGNRIAEGLEYYNQG
                     EYLDSLKMYQEAESYFPEDSRLEFNRGAAEFKSGNIDKAIRHFEKAANSTSSSPEVQW
                     KSRFNLGNGYMHTGDRKKAAEEFIKALKLKPDLKEARKNLEYLRKMPPQNSPNSNSQS
                     RPNNSKDFSSQNRSQNRKDNLKGGNSPLEKGQKEGSAGSRLTEEETKRILDSLDLNKV
                     RRKSGKNKDREVFW"
     gene            85174..86811
                     /locus_tag="LMONKCOO_00196"
     CDS             85174..86811
                     /locus_tag="LMONKCOO_00196"
                     /inference="ab initio prediction:Prodigal:002006"
                     /codon_start=1
                     /transl_table=11
                     /product="hypothetical protein"
                     /protein_id="X:LMONKCOO_00196"
                     /translation="MKRFWVLPFLFWVGSLAAEETKFYVTRNTFHLGEESYAVFEMDM
                     DSRASIPQNSFSNGDISVFYAGSEENTTIINFQVFRKRLLKFRIKASRQGVFTLPPVS
                     IEVNGKKFVSDPLQIQVLERSKTVRRGGSFFDRFFQFEEEDLPENADLKVIFQTSKKE
                     AWIGEPIIGYFTLYYRDVRKPYFDRNPADSIQFPYFRSEVLSGVAVKVPDQVLYEGNI
                     YDIAVYNKEIYSLVPLRAGEFHLGKTTFSLEGQLQSYFDMKTVTATPSRIRVKELPKF
                     EGNFSGGVGEFKARVKIENDLNTIKTGDTLYLSVVIEGEGNLSSVTEPLAACKEEKNC
                     SSEFTLYDTSKSWKFTELKTGGYGFYSVARFEYGIPMETVGVWRQEPMDFVYFNPDSG
                     SYKTISLQIPSVNVARAKKEFKGAESSSSNSEEGKIRILFFAFGFLSVVIVAIWFYVQ
                     KLDSTFFISLPILFPVFGVPILKELDLQMGSKRGFVLRQFLLSKGISETDVSFLMEIF
                     GVGPGCSEFALRLNLKDKRTLLRIANRILKHIKEKDL"
     gene            86808..88619
                     /gene="htpG"
                     /locus_tag="LMONKCOO_00197"
     CDS             86808..88619
                     /gene="htpG"
                     /locus_tag="LMONKCOO_00197"
                     /inference="ab initio prediction:Prodigal:002006"
                     /inference="protein motif:HAMAP:MF_00505"
                     /codon_start=1
                     /transl_table=11
                     /product="Chaperone protein HtpG"
                     /protein_id="X:LMONKCOO_00197"
                     /translation="MSEEIKGRISVETENIFPIIKKWLYSEKDIFIRELVSNSSDAIT
                     KLKKIAFSEEFEGGTDYRIDLEFDQEKRILTIEDNGIGMSSEEVQKYINQIAFSSAEE
                     FVKKFQGEGAKPEIIGHFGLGFYSCFMVSTKVVVETKSYKKGSTGVIWESESGTEFSL
                     RSSDKTARGTKITLYLDGDSGEYLDQWKLKELVRKYCDFLPVPIYVKNEQANKQTPLW
                     SEAPSSVTKEKYEEFYNYLFPFSGEPLFHVHLNVDYPFRLQGILYFPKLKHELDVNQS
                     GIKLYCNHVFVSDDANDLVPKFLTVLKGTIDIPDLPLNVSRSYLQSDPLVKKISAHIV
                     KKIADRLNEEFKKSEEEFRKNWDEISIFVKYGMLTNDKFYDAAKDLVFFKTSNGEIVR
                     LEDYWNKNKEKNNGKIFYALETSSVYMDLLKSQGLEAILIDSRIDSHFIQFLESKNPD
                     MKFQRADSELADGVVDREHSSSIVDSNNKTEADRIKEFFDKILKRDGLEIKAEPLKAE
                     GVPAVVLLPEHLRRLSEMGMTGSQNPLDLLKNHTLVINTRSVLVKNILGMSSTKAGKL
                     ARTVYDMALLSSKIFGEAEFSEYLKRTTETLEELSAP"
     gene            88680..89204
                     /locus_tag="LMONKCOO_00198"
     CDS             88680..89204
                     /locus_tag="LMONKCOO_00198"
                     /inference="ab initio prediction:Prodigal:002006"
                     /codon_start=1
                     /transl_table=11
                     /product="hypothetical protein"
                     /protein_id="X:LMONKCOO_00198"
                     /translation="MDRLRIQLLLVLFLFGKNILFAQSVQAPVSGLEEIEDVHKKNAA
                     ALDKEYYEYYFRTVPDVDALEKAKLEYNLIRSFKLELRRREPSLSPDYLKQIKATSIR
                     YERVLADSIWMRGIRNQMQHIRFQEYMYIVIYDKYFLYISYEMNPSRYVMEPYQVQLI
                     FQKENPFFIKLPDP"
     gene            complement(89185..89685)
                     /locus_tag="LMONKCOO_00199"
     CDS             complement(89185..89685)
                     /locus_tag="LMONKCOO_00199"
                     /inference="ab initio prediction:Prodigal:002006"
                     /codon_start=1
                     /transl_table=11
                     /product="hypothetical protein"
                     /protein_id="X:LMONKCOO_00199"
                     /translation="MNSTFDSTPFYKILFTIGFGSISFFFPFYLVVSSENKHLDQVYQ
                     SLREPGPTVFGTLTESIRIEKPGRRAYLVSYRVPDEFGKLYEITEQVDENLHQRLRVG
                     DSIEVRRQTFETFGKIQVLARIKKNSFFINDFDFLEMFSMIGLCFSGILLATGLYYRI
                     FKDRVI"
     gene            90174..91385
                     /locus_tag="LMONKCOO_00200"
     CDS             90174..91385
                     /locus_tag="LMONKCOO_00200"
                     /inference="ab initio prediction:Prodigal:002006"
                     /codon_start=1
                     /transl_table=11
                     /product="hypothetical protein"
                     /protein_id="X:LMONKCOO_00200"
                     /translation="MRGTLSIAVFFILFLLFFMSCGSKDNNKDLITNLTIAQILAGSG
                     EQPPGKAEFRLSNTNSLLSTRSSNVQQFRTLSATSYGLLTDLSGNNPQNCGDGTSDGF
                     TDHFITPIAAALAICQIVAYKSREKGGPEPGNETLENASLILYDAVVIFQNVNEKERK
                     LCDYVDKFSLVPEKQTARVDIKTIPIDQRADYDRIGIIASSLTYAFSPNDVPEDAYRY
                     MSLALNNSYRGEIITDIFYDGCPNSFLDSPRSYFNEGTTNDWVEGNTCTVRPGMIDSN
                     SGIFLLNSEEYFTNPNRYKNPPLVNSGVADTESKRLKYKKPSSMDTLRSSDPYIMVLN
                     VGEGSISNLFLDVSMDNVLFWDSNAPDNQFSPQLDVQDRPNATSGADNLTNTSRKNMI
                     LHLPTILSSKK"
     gene            complement(92037..92378)
                     /locus_tag="LMONKCOO_00201"
     CDS             complement(92037..92378)
                     /locus_tag="LMONKCOO_00201"
                     /inference="ab initio prediction:Prodigal:002006"
                     /codon_start=1
                     /transl_table=11
                     /product="hypothetical protein"
                     /protein_id="X:LMONKCOO_00201"
                     /translation="MSQLNIKKKEISSEIFVYILDGRLDENSFTDFKSKVIDPPHPKA
                     VILNLSELKYISSSGIRSIFELRYKLLNDGKKLFLTEASDKVIQIFNLLGLWKPFTHF
                     ITETEAIAAAK"
     gene            complement(92375..93274)
                     /gene="nadK"
                     /locus_tag="LMONKCOO_00202"
     CDS             complement(92375..93274)
                     /gene="nadK"
                     /locus_tag="LMONKCOO_00202"
                     /EC_number="2.7.1.23"
                     /inference="ab initio prediction:Prodigal:002006"
                     /inference="protein motif:HAMAP:MF_00361"
                     /codon_start=1
                     /transl_table=11
                     /product="NAD kinase"
                     /protein_id="X:LMONKCOO_00202"
                     /translation="MSLEKLKAAERVLILGKRTKFELDLEEWGSLEKIQKIYKIQNDS
                     FARIHESHLRQLSNRETLKRLFPNGAFIFRKDMDRNPPSDYDLVVALGGDNHFTFVAH
                     HAVDTLVLGCNSDPPTSVGALLSFHVEDLQKALETNWENAIIEKWPLIEVKIYYPNGR
                     NVSTLQGISEISIRNNSPDLTSRFLICHGNKMEEQKCSGLLVYTGAGSTGWVMSCENT
                     DTSFDKQSPFFKVYCRELRKKEHTQYTLDHFTVADSFSLISEMKGGISIDSLAETIYD
                     FPPGAKAEFSLSKKKLHVVVRKL"
     gene            93844..94311
                     /locus_tag="LMONKCOO_00203"
     CDS             93844..94311
                     /locus_tag="LMONKCOO_00203"
                     /inference="ab initio prediction:Prodigal:002006"
                     /codon_start=1
                     /transl_table=11
                     /product="hypothetical protein"
                     /protein_id="X:LMONKCOO_00203"
                     /translation="MSLNVSSGFPFDPFRDFLLGEVFLKTLLENGVSSQVAEEAILSH
                     LPPGRNHFLFTPNAKKQTLLNLYPEKIRNLLKSKKNAEIREEFSAMIATEGRMDLALE
                     LIEWLFVGFDERELLNDLFSLILNDKIPLRDGFLDRLKKNYEEEILKDLKGLE"
     gene            94476..95351
                     /locus_tag="LMONKCOO_00204"
     CDS             94476..95351
                     /locus_tag="LMONKCOO_00204"
                     /inference="ab initio prediction:Prodigal:002006"
                     /codon_start=1
                     /transl_table=11
                     /product="hypothetical protein"
                     /protein_id="X:LMONKCOO_00204"
                     /translation="MKIRFVFFFLILISFVACNEKKNEIDSDLLLSVALLQPPDRVEN
                     YDRDVQIITHTLQGFPVDCDLSYSDEDVNFFVERLKREIARYPRGYWIKAGAESIVLC
                     RNLTILGNLQAGAVNPLLPFIFLSVWDGIASNANRQVFNGSTYVNYFDYYYNYDPRRV
                     ISHELTHSVDRRNSWHTLFDPEWERLNHPGFQYGNHNYNPQDSILRISNPIPGFVSYY
                     ATLNHLEDRAEIGMVIMGPQAINNQLVQTCQNDAIVAAKVRKTVSEWKQFWPFAGAEN
                     TEWKVRMSQAERDCS"
     gene            complement(95407..96219)
                     /locus_tag="LMONKCOO_00205"
     CDS             complement(95407..96219)
                     /locus_tag="LMONKCOO_00205"
                     /inference="ab initio prediction:Prodigal:002006"
                     /codon_start=1
                     /transl_table=11
                     /product="hypothetical protein"
                     /protein_id="X:LMONKCOO_00205"
                     /translation="MIVILSFFIGHWFLSAFVQSFFLHRYAAHAMFKMNKFWEKFFHI
                     FTCVAQGSSFLNPRAYAIMHRQHHAYSDTGKDPHSPVASKGFLDMMWRTALNYEAILD
                     KKANVEKEFRGNYPEWPAIDKLSDSWTFRLFCGTLYTLFYLYFVPAGQYGWYLLLPIH
                     WVMGPLHGAIVNWCGHMYGYRNHKKNPDNSKNTLFVDFMIAGELYQNNHHAHPNSPNF
                     AFRWFELDLTYQVMKILHFLKIIKIQRAIWTSKGKKILRGSDVSIEPASVAA"
     gene            97722..98372
                     /locus_tag="LMONKCOO_00206"
     CDS             97722..98372
                     /locus_tag="LMONKCOO_00206"
                     /inference="ab initio prediction:Prodigal:002006"
                     /codon_start=1
                     /transl_table=11
                     /product="hypothetical protein"
                     /protein_id="X:LMONKCOO_00206"
                     /translation="MKGKKIGILGSGVVGQTLANGFLKYGAEVKIGTRDFGKLKDWLS
                     KAGTNASIGSFADAANFGEILVLAAKGNAASETLKLAGIDSLNGKTIIDTTNPIGEES
                     PQNGVLKFFTTYNESLMEQFQKQVPKANFVKCFNSVGNGLMVNPHFKDGKPSMFICGN
                     DEFAKNQIKEILNLFGWEIEDMGKAEAARAIEPLCILWCIPGFLSQSWTHAFKLLK"
     gene            98951..99478
                     /locus_tag="LMONKCOO_00207"
     CDS             98951..99478
                     /locus_tag="LMONKCOO_00207"
                     /inference="ab initio prediction:Prodigal:002006"
                     /codon_start=1
                     /transl_table=11
                     /product="hypothetical protein"
                     /protein_id="X:LMONKCOO_00207"
                     /translation="MDILLFDSNQKIQSTLIESAVGTDSLLVPNVYWDRLNLKEKKAL
                     RGKLPFLLRKYSKQIASMRRLHDRAGKIKYNRGVGKMKKLSIRVHTGVWATLGVLAAA
                     HGVSRCYLFNYMLWLEDLGVGDSTVETLNRGVPSFHWTYKMTWKINRRQNLISRELEF
                     EPNPMTDIFPYYLRS"
     gene            complement(99671..100621)
                     /gene="icmF_1"
                     /locus_tag="LMONKCOO_00208"
     CDS             complement(99671..100621)
                     /gene="icmF_1"
                     /locus_tag="LMONKCOO_00208"
                     /EC_number="5.4.99.13"
                     /inference="ab initio prediction:Prodigal:002006"
                     /inference="protein motif:HAMAP:MF_02050"
                     /codon_start=1
                     /transl_table=11
                     /product="Fused isobutyryl-CoA mutase"
                     /protein_id="X:LMONKCOO_00208"
                     /translation="MKHRKEDLAKLIEGAREGEKFPLAKLISGVEKPDSFEFRKNLFE
                     SLASQGLSGQNSLTVGFTGTPGAGKSSLLGELATQFLKADNGETMAIVAIDPSSHISG
                     GSLLGDRTRLSLPAREKRIYFRSQPSQLELGGVNPYTYHVIRLLRRFFRYVFIETVGI
                     GQNEIEVSKLTDLSFLVLQPLGGDQVQFMKSGIMEVPDSFIINKCDEEVLANSSYHML
                     TTTLEFLKDVMPGKNLPPVFKTSAKTKYGIDDLLEFIRKAKPTVDRSKETDLQLKKWI
                     KNEFGNFGLKIIEHLPYSDPSSFETLEDRALQEIRKNLNS"
     gene            complement(100642..102654)
                     /gene="ecm"
                     /locus_tag="LMONKCOO_00209"
     CDS             complement(100642..102654)
                     /gene="ecm"
                     /locus_tag="LMONKCOO_00209"
                     /EC_number="5.4.99.63"
                     /inference="ab initio prediction:Prodigal:002006"
                     /inference="similar to AA sequence:UniProtKB:Q3IZ90"
                     /codon_start=1
                     /transl_table=11
                     /product="Ethylmalonyl-CoA mutase"
                     /protein_id="X:LMONKCOO_00209"
                     /db_xref="COG:COG1884"
                     /translation="MENKNHILYDKSGKPSKEPAWIFRTYAGHTNARESNELFRKNLS
                     KGQTGLSIAFDLATQCGYSSDHAIAKPEIGKVGVPINTLEDFRILFNQIPIEEMNTSM
                     TINGTSMYLLSLYVALAQERGVDVALLQGTTQNDIIKEYLARGTYIFPPAQSIRVIVD
                     MYEYCLKNIPKWNPSNICSYHLQEAGATPVQELAFALATAMAILDAIKERNCFTAEEF
                     EQCVGRISFFVNAGIRFVEEMCKMRAFTEMWDEITKDRYQVKQEKYRRFRYGVQVNSL
                     GLTEEQPENNAWRILIEALGVTMSRDARCRALQLPAWNEALSLPRPWDQQWSLRLQQV
                     LAYETDLLEYPDLFEGSKVVESKVKELKVEAYKEIQKILDMGGAVKAIENGYMKSQLV
                     KSQAERLAKINNNELIIVGKNKWTEGTPSPLMTDQDGGIFKVDPKSAEETLEVLAKVK
                     STRDANKVKEALSQLEADAKAGKNLMYASIECAKTGISTGEWADVLRSVFGEYRPATG
                     VEGQKLNLETDKVIRVRGKVEAFFKANGSRPKIVVGKPGLDGHSNGAEMIAVSAKHAG
                     FDVIYSGIRLTPEEIVQTAVEENADVIGVSILSGSHLELAEQIFNELKHYKADIPVVF
                     GGIIPSNDFDSLTKLGVKAIFTPKDYDLMDVMERIIDIISQTIKAA"
     gene            102764..104104
                     /locus_tag="LMONKCOO_00210"
     CDS             102764..104104
                     /locus_tag="LMONKCOO_00210"
                     /inference="ab initio prediction:Prodigal:002006"
                     /codon_start=1
                     /transl_table=11
                     /product="hypothetical protein"
                     /protein_id="X:LMONKCOO_00210"
                     /translation="MDLERSNKANLIFLFLSVIGLAVVLSVLYNWFGEPLNPEAMEML
                     ANLRSLTEEGKFFSDQPPLPFLVLSLWKSVTGFNYTTALFTLSAFIFSLGIHLIGLIL
                     QREKWKPNHYVLCYLSAITPLTYSIPLVLYPECLSLFFLLILFLAFRMETLGDIFILI
                     VCILGSVFSHFTIFLVGFTIFVVKAGTLGIRERKKHQSVFFKRRNIPQLVLLAYVGIF
                     LTLLAVLIVTNFYGVNSFEMFYKLLWSYLRNFGPLFLILYIGNFLLKSEKELNTVAAS
                     AVLIVILLVSVYFSVKPTSGLNAAKLGAFTKDLVGLKNRGVIQTDERVYTSPSVSSYV
                     YFHSKQRLQTIRPKEWKNRDYLFLEEIWLADKREMLKRYKFKNPQFVFLSGEQILITG
                     FLTKVISGEKENTQIKIQVEKAKTQLSLKTGEKRFNRFLTGIFSTSALSPELNP"
     gene            104101..104898
                     /locus_tag="LMONKCOO_00211"
     CDS             104101..104898
                     /locus_tag="LMONKCOO_00211"
                     /inference="ab initio prediction:Prodigal:002006"
                     /codon_start=1
                     /transl_table=11
                     /product="hypothetical protein"
                     /protein_id="X:LMONKCOO_00211"
                     /translation="MKLIWKKKSTVKNKNSVSKEKNTVISLPFYKEKLNFKSNEKREE
                     LLENEDLALGANGLPFETAYWRDIYGSGTDVDATFNAKEHARYAKSILNLMEISVNSV
                     ADFGFGKGILLKEMVKIFKPGRILAIDPSERMLDELLAQKWIRAWNISVLNTTVQELD
                     LAYFIHLPFDLGICNSVVQYIKGDLRPVFEKLHKIVKYLYFSVPTKEDYIRMKKDIYF
                     EDPYAYVRTKKQYLKAIEPYFRRVGFNFLESRLVGDSRFTDELFKDE"
     gene            105676..106815
                     /locus_tag="LMONKCOO_00212"
     CDS             105676..106815
                     /locus_tag="LMONKCOO_00212"
                     /inference="ab initio prediction:Prodigal:002006"
                     /codon_start=1
                     /transl_table=11
                     /product="hypothetical protein"
                     /protein_id="X:LMONKCOO_00212"
                     /translation="MKNQIEFQDATPSKAVFKSIIADYDAKAAICELVDNSIDVWSLK
                     NLKGTLSIDIYIDTQRQVIKIIDNAGGIKKDDLHHIVGPGHSSNDSNESIIGIFGVGS
                     KRAVVALSPHTIIKSRYKKQPTYSVEITDDWLKDENWKFPVYELSNINENSTEIEMTK
                     IRDILTGQSIRDIKDHISAIYSKILINQYIELKLNGERIKPLHFDEEWSHNPDVPPKG
                     FDLTTKVGGEKITVKITGGLIAEGGDSGYGEYGVYIYCNNRLIVRSLKTPEVGFSKGQ
                     VGVPHNSISLARVIIEIVGPAEQMPWNSSKSGVDIKHKVFQLIREKMIEVIKHYTSAS
                     RNLFPERETKIAPFKQGKINFEKIQSISEIEKSALPEIPSQTVAR"
ORIGIN      
        1 gaccttcgtt tttagactaa gaacagctcc cgatgtatag attatcctgc ggtatccaac
       61 ccgcgaatat cagtctgatc aatcgtcgcg aatgcttttc tctaacgagt taaattattg
      121 ggtgatttaa aaaatatgcg aaaaaatatt tactgctccg gatggggcgc catatcagaa
      181 cttgtccaaa actgtcttct gtgggagcgg cattgccgtg taaagtcctc agtcctctga
      241 atataggagt tcctacatcc gaggttttgg gacaaattct tagaaaaaat tctaagattt
      301 ataggaattt agaaattcgg agatggaatt cttatccttt tccaaagaat gtttgtgcac
      361 ttcttcaatg acggcctcga tcgccgcacc cattaggaaa actccggatt tgacttccac
      421 atcataactt ctttcggact tgtccggacc caattcctta taaacggaaa ctccactgat
      481 ctgaacgata ctttcatttc cgggaggagc cagagtaaat tcgtgcgtat ttgtattcaa
      541 atcgaatgta gaattttcta ataaagacgg atcggaaagt agagtggcca ggaccttggg
      601 catggattcg gcaagtttca ctttacgcct ttgatagact aaattaccgt tttttctttc
      661 ttctaaaagt tctacatttt tcaattctgg gaatttatcc aaatacttat aacgatcctc
      721 ccttgctttt aaaaggtcct tcaacgggac gggaaattgt tgaactattg tatatttcat
      781 ccgggcctct cgcacatttt tttcaaaaca tccgattttc caatccagta aataaaaaac
      841 tataggaaga atttgcaaga cattaattct ggtaggaaag tctttggctt ggaattcgat
      901 gaaagaaact gcctcttcct ggatcgaaat ctcgaaacgt tctctgagta ataatttgaa
      961 tagttttcgt tccattttac gcccgggttc gactcttacc gcaatcttaa aatcgaacgc
     1021 atacggccac ggaacggatt tgatggctaa actctgcatc gaagaaggtg tttcacacat
     1081 cggagtcaac tcgatcgaag aagctcaaag gattcgccaa atcgatccga aaattccaat
     1141 cctaatcatg ggagaaattc aaaacccgga aaaacggaaa gaagctctct ccgatcccaa
     1201 tttctggatc atattttcaa gaccggaaac ggctcgaatt ctttcctcat tgaaccccgc
     1261 cccaaaactc catctcaaga tcgatacggg aatgggtaga ttgggaaatc acggagaaac
     1321 cttaaaatat acattaggag agttaaaaaa aaacggaatt actctagacg ggatctgtac
     1381 tcattttgca agtacggaag acgttttaga acataagtat tccctaatgc aaattcaaaa
     1441 gttcgagaaa gcggttttac tcgcggagtc cctcggttac aaaaatttaa tccgacatat
     1501 gtgcgcttcc gcttccacga tgttgttctc ctccgcccac tacgaaatgg taagagtggg
     1561 aatttcctta tatgggctct ggccgagcat acaaaccaga ctttccttaa accttaacgg
     1621 aaataaaaat ttccaactga gtccgatcct ttcctggaaa acacgcatcg ttcacattca
     1681 aaatcatcct gccgacagtt atatcggtta cggttccact tttcaaacct cgtatcctac
     1741 gaaagtggcg atcgttccga tcggttatta cgaagggctt gaccgaaaac tttcgagtaa
     1801 cggagacatg ttggttctcg gcaaaagagc gaggatcatc ggtcgaatct gtatgaatat
     1861 gacgatgtta gacgttacac atatccccgg agcggatgtg ggaagcgtcg tcacggtcat
     1921 tggccaagat ggagaagaat taatcacggc ggacgatatt gcggaccgta ctcatacgat
     1981 caattacgaa atcacgacaa gaatcagcga atccgtctgt aggattgtgg tagactagaa
     2041 actctttctt agtgtaacct gtattcgaaa agaatcctaa ggcccgcatg caagacgcca
     2101 tttccaaaaa ttcaaatata actcaaatcg tttattccac aaaaacttac gatcgcttga
     2161 tcggtctcgt atataaaacc agaggaatct tatttgattc catcgacgaa tatttttcag
     2221 aaaacaatcg cgaccgggtt ttaaacgcgc attatcccac cgtcattata ggaaatcacg
     2281 tagaagaagg ggacattctc gcgctctccg taatttataa agcgattcag cctaaaatta
     2341 agtttgcgat cccggcaaga gaggatgtct taaaaaagaa ttttctaatc aaagaatttc
     2401 gacctaaagg aactttaaaa ctcatcttcg gactaataga caaaacaaac ctgataccgg
     2461 tattattaaa atacatcgga tgttttcccg ttaaacgtcc gttccgtgat aacgcaagag
     2521 aactcttaaa aagcggggaa ctcagaggta tggtcgatca ggaatggaac attttaatcg
     2581 agagagtaac ttccggaaga aatttgtttc tattccccga aggaacattc aaccaagacg
     2641 gttatctaaa tcaaattaaa agaggcgttt acttcatccg cacgaagatc aaagacgttc
     2701 gttttatttc ctttaccctt acgtacgact atatttccgc aaaaaagacc caacttcata
     2761 tcgcttacgg agaaactttt gatattcccg aaaacgcaag cagcgacgaa gtaacaaaca
     2821 ttgtaaaaga aaagttaggt aagaattatg tgataacatc cggaaatctt ctttcgatga
     2881 ttttaatgcg actgggaacc gaagcctcca tcggccaaga aatactcttt aaacgcctac
     2941 agaactttgc agacgagata aaaaagaagg ggaaaaaaat ccacgtttcc ggaaagttat
     3001 tcggctctca tttggaagaa acctttcaac atatcctaaa caaaggtctg gaaaataaat
     3061 ttctaaaact cgatgggaac ggagaagtat tcggaaccga aaaacttctt tataaggaca
     3121 cgagaaatct tagaaagaaa aacgaatttt tgtatcatgc gaatcaactc acttaccaca
     3181 aaccggagtt ggataaaatt cttccttctt taacttaatc gaggaacacg aatcgaaatg
     3241 ggattttgga aacgcttatt ctttccgaaa aaagaatacc gatctgcggc aaaagcctgg
     3301 atcgaaaacc cggaaaaagt tcagaaaagt atcaaccgag ttttggacac cttcttcgat
     3361 tccactctta aagaattgat gccggaaaaa atttccttgt ctttggagcc cgttgccgga
     3421 cttcgaattc cggaagataa agtaaaaacc attctacaag gggtcaatat ccgaacggtt
     3481 cttcctttca actcagtatc cgaagcaatg agccaggaaa cacaggaggc aattttggaa
     3541 tttgccgctg gaaccataac cgccccatcc aaattctttc tgatgaaggt cctcggccaa
     3601 tcgccgatcc aagagatgtt ctcgttaggt cttgaaaaga tattagtaga atttaataga
     3661 aagctcaatc ctcttgcggg tatgtttcaa gcggcgggtt tcgaaaaaca aatttctgga
     3721 tttcttacga tcttactccc tagctttacg gaaaagatcg cggaaatgct gcacaattcc
     3781 tccgaaagcg aagccggtaa aattcttatt tccaacacgt tgaaaatcct gttccaaacc
     3841 ggtttttccg atctgggtcg tttggaatcc accgatttaa gaaaacatct tgaaaaacta
     3901 cggcaaacca tctctagtga tccccttctc gaaaagaata tggaaaaatt ctacgagagt
     3961 ttcagagacg cggttttaaa cgaatacaga ggagaaactt tgaaagaatt cctaggttat
     4021 tccgacgagg aatatattcg cttcagggat tcagtttcca aaacaaccgc tgaaaacatt
     4081 cttgttattc acaaacaaaa accattgact gaacttgtag ccggactgct ggaggatatg
     4141 cttgtatgaa aaaagtgatc aaccagatcg gaaaagcttt agaatacctg gataaactag
     4201 gcaccggaaa atctttccag ttgtttcgtt cgctcggtta tgagaaactt tactccctct
     4261 ccgaaaaagt ggaccataaa acgctcttat acatcagtca acacttggac gaaaaaacaa
     4321 tcgtagaatt cttgaaccgt attccggaag agaccttggt gacgcttctt tccacggtcc
     4381 cgccccaaaa cattacgtac tttgcaaata ctattccgat ggacgatctt atccttttat
     4441 ccacgtcgat tccagccgcg gacatcgcgg aaatgtcttt taaaaccggt aaagaatcag
     4501 ccgcggaact tctaaaaaat ataggaactc aaaaatccat cgcattatta aacgaagtgg
     4561 gaattcagaa ctttatagaa ctttctttga gaattccccc tattcaattg attcccatcg
     4621 ttcaggagct gactccggaa caatccggaa tctggattcg taaaagagga atcggagaca
     4681 ttccaaagct gatcgaagct ttcggcgttc agaatctctt ggttttttta aggactctag
     4741 gttttaagaa aaacattcat atcatagaag ttctcggcat agaagaactg atcgaacttg
     4801 catatactat ttccgggatg aaacttccga gacttgtctc cgagaaaaaa caacaaacct
     4861 caccgaaaaa aacgtttcaa aaaacaaaat cgaaaaagaa aatcactacc aaacaaaagt
     4921 caaaatcgag gatgaaaaga atttagagtt tgtcccaaaa ctgctttcat tcagaagacg
     4981 gaagacagac gaactcgctt cgctcgttct agacagagga cagaaacaga ggagatgtta
     5041 catcacgaat ttagaatgca gtttacgttc agaagacaga agactgacga acttcgcttc
     5101 gctcgttcta gacagaggac agaaacgagg gagttattgc atcacggatt tagaatgcag
     5161 tttacgggaa caaaaaagaa aactgcatta gaaaaacgaa ctgcttttcg aagaaaagca
     5221 ttctgtcgtc taaaagtagg agttcctaca tcccgaggtt ttgggacaga ctcttagaat
     5281 ttttccttcc gattgaaacg taaaaagtcg acaaatcaat tcgattccaa attcttcttt
     5341 gcgtttaaca actcgtcttt actttcccga agagattgta gacgatcttc gatgattttc
     5401 ataaaagtgt ccggataatg tctgccggaa tctttgaaaa atttcatgct gtattccaaa
     5461 atttcagtca tatcgttcgt ttttttgatt ttagaatcca gataaaattc catctcggat
     5521 ttggggactt cccctccttc caacaaaatt ccgcgaattt tatccatttt ctcctcgtct
     5581 ttttttcgtt tttcctcggt taactctcta ggaatcagag aattatcagg gaaacgttcc
     5641 gcgagaagtt tgaccttttg aattatttct tttcgaatcc tttccttttc ttcagaagac
     5701 aaactagaat atccgtccgc tgtcggagcc acatcgtcgg tagaagtaat atctccgttt
     5761 gaatcagcca atgtttccga ctcctccgat ccggaaaaat ccaagaaatt tccggattca
     5821 aagagggaat cttcttgtct catcaccgtg tttcggctaa gcccacttct cagtttttca
     5881 ttctcagaag aatcttttac gacttcttca ttgaaaaaaa agagacagac cgaaaagatt
     5941 aagaaaatta tgataattga atatatttct tttctactca tttggaatcc gatgattgta
     6001 acgggaggga aattttgaag ttacttcctc cccctactct ggattcaagg gtaatttccc
     6061 cgttcatttt gtggagaatg gttctggaaa tcggaagccc caatccggta cctccgactc
     6121 ttttgtttcg atcgttcgga actcggaaaa atcgctcgaa taccttttcg acatacttcg
     6181 gatcgatccc gactcccgta tccttgatgt tgatttctat cgtcccctcg ccggactcaa
     6241 tcatcgtcat ctcgattttt cccttttccg tatacttgat cgcatttacg aaaagattcg
     6301 ttatcacttg agaaaattca aaacggatcc cacgaacttt cagctttttg atcagattaa
     6361 gctctacact caatcctttc tcttttgcag aaggttcgtt tgaataaact acctcctcga
     6421 ttaccagagc cggatcgaag ttttcaacaa gaccagagtt gtcttctccc tgaacttcct
     6481 caaattttaa aagattttca atgagatgat tcagacgttt tatattcttt tcgatcacat
     6541 tcaacatccc gctttgatcc ttggataaga aagtattgat ttccgccctc aaaagctcga
     6601 aataaccctg aatatttgtc ataggggaac gtaactcgtg actgatattc gaaatgaatt
     6661 cgtgtttggc ctgttccgtt tcttttttct cagaatcata caagatatga acctgataga
     6721 tttttctcgc cctttcgaac aacgcagtga tactcaaaga aacatccatt tcggacttgt
     6781 ctctcaactt catcttcact tgatccacac gaagcatcgt ctccggagat tttgtcgggg
     6841 aggaccaatc gcccatctcc tccaaaccgg gaaacaaatc ctccagtctc aaactatgaa
     6901 tgttatcctt gctataactg gtaagacttc ggaaattata atttcccgca atcaatgccc
     6961 ccgacacaga atccaacaaa atcaccggaa tcggggaaaa ctcaaagaga tagttgaatc
     7021 gatcgtccga aaactggagt tccatattcc tcttatccat ctcaagtccc tgcatcatta
     7081 gaacattatc gattgctaat gctttaatct cttgagtgcg gatttcttga aataaaaaat
     7141 ccaatatgga gttgatacct gttctgatcg cggatgcggt ccctttgaga ggtaataccg
     7201 gcaatcttac gccttttttg gaattataaa tgttcaaaac gagattgtga acgtcggaaa
     7261 ccaaatcccc gagttctctt cggtcccccg ttatttccaa taagcgattg gattcatcct
     7321 cacggttaaa ctgctcctcc ataagaacgg tttttttggt tttcaaagcg gcaggataaa
     7381 tcggaatcgg atccttagcg gccaagtcga gggcttccaa aagaaccggc ggaggatcgg
     7441 ttagatgttt tatggatctc cagtaaattc ttcccaagta ttccaattcc tccaaagcgg
     7501 caaccggaga aagaatctcc tgcagatcct gcgaaggctg tttgtaaaag taatgcagtt
     7561 gttccggttc tatcttgaac tccggaatgt tttcctgaat cacatgctcc gtagtattgc
     7621 tcgtattttc gatcaaggat tgaatcgctc ggaacaaagc gctctgaagt ttattgattc
     7681 gatccggata ggtcttcgca aatctaccgt taaacgcgag catgttaacc ggaagtcggt
     7741 acggaggtaa atcccgtccc tccgaaattc tgaatccgtt atttaaaaag tgagactctt
     7801 gaaccgatcc gataagtccg agagtcgtgg tctgtgcaaa ctcatactcc aaaagatagg
     7861 atctggaata cacgaaggta taggaaattt ttttacgaaa acggctggac ctcatgaatt
     7921 cttgggccaa caacttatcg acggatgtat tctgtagaac cggtattaaa tacggggtcc
     7981 cttccaaaat cgaatccata ctggaattgt atttggaata aaacgagtgg atcattctcg
     8041 aaagaatcat tccccgaaaa atagatttgt ttggtacggt cttttttaaa tgtaaatcca
     8101 accaagttgt aaacggtatt tccccgactt ctatctttcc ggaacttaga aatgcaagaa
     8161 tcgcatcgta gttttccaaa actcgaattt gtacctgaat tccctctttt tcaaaaaagc
     8221 ccctagattt ggcatataaa atcggaaacg cagaaattct ggatgtgatg gcgatttcga
     8281 tcacagaaga cagtattcac aagcagtata gatttttcaa gaaccccctt gaaaatttct
     8341 caaaaaggta aaaaaagatc ttctcgtggg gaaaatgttc cgagagacat aatatgagaa
     8401 tcgaagaact tccacccgta caaaaaattt taaatcgaat tcaagacatc gaaagtctag
     8461 caaaccggtt cgtgaaagaa actccggttc aaaaccgaca ggaaccgttc gattctatgt
     8521 taaaggcaga aggtgaaaaa tccgcttcga atcccaaaat agaaccttgg agaacaaatt
     8581 ctcgcggtaa ttgggaaagt atcgaaccta ctttggccga aattatccgt aaagaatccg
     8641 aaaaaaatca tctcgatcct tccctcgttc aaagtgttat taaagccgaa tccggtttta
     8701 aaaccgatgc gatttctccg aaaggtgcga tcggccttat gcaacttatg ccatccacgg
     8761 ccaacctgct gggagtcgac gacccttccg atccggcaga aaacgttgcg ggaggaacga
     8821 aattcttaag cgatctccta aacaaatata gaaatttaga tcacgcactg gcagcctaca
     8881 acgcaggccc aaaagcagtc gatcattacg gaggtattcc tccttacaaa gaaacaaaaa
     8941 agtacgttga gaaagtcaaa aaattctata gggatttttc cgaatgacct tctaattcga
     9001 tcctttatcc attactcgaa aaccataggg aaacgaccct ttcactttta tggaatccct
     9061 ttttgattta ttgcaaaaag agggcacaac gtagccaaaa cgaatgacct gtttctgttc
     9121 acacgttatt ttccattacc accggtcaag ttaagagaaa catctctttt gaaatagtga
     9181 gtgacactta gtctcatctt gactttcatt gggatcgaaa tgaaatcgag ccgatcaaag
     9241 tcaaataatc cgcaaatgaa ggacaacttt gtctctgaag taacgattcg caaaagaaat
     9301 cgtgccgcga cagaaacttc catccttttg gcggcgattc aagttttcgc aaagaaaggt
     9361 tatgacgccg ccaatacgaa ggacattgca aaactcgcaa acgcaaatga ggcattgatc
     9421 ttcagatatt tcggaaataa aaaaggtctt ctggaagcta ttctcactcg aagtgaagat
     9481 atcaaacagg agaattccct ttcctcccgc gtacgcaaaa cttcgaaaaa ttaccaagac
     9541 cttgaagcaa gcattcgtta cttgatatcg ggcaaatgta aagattttaa agatgccgag
     9601 gactttatga aagttgcggt gagtcagatc atcctggatc ccgaagtcag ccaaatcatt
     9661 caaaagaaaa tttatacgaa agcgcttccc gaatttatca cagaactgga aaagtttaag
     9721 aaagcgggaa aaatcaatcc gaaagcggat ttaaaatccg ccgcttacgc aatctcatcg
     9781 tttgcattcg cactcggatt tatgggtcaa tgcgtttata agattcctcc ctcggaaatc
     9841 caagctacga tcaaagaagt ggcgaggatt tttcgaaaag gtttagaacc ggggccaacc
     9901 aaaaaaaaat cgaagtaaat tttttacgtc ggacttttcc cgcgctccta gaatgcggga
     9961 aaagtttgat ctacttccaa aacctcacaa ctatttcttc tgctcctcgc tgattaggtt
    10021 gagcgcgctg cctgctttga accaagcgat ctgttgcgca ttgaatgtat gatttacttt
    10081 aatctcttgg gaagaaccgt ctttgtgatg taacacgaga gtcaaaggag ttccttcttg
    10141 aaacgaggtc aaaccgagaa tgtcgattgt gtcctcttct tgaatcttat cgtaatcggc
    10201 tttgtccgca aacgtaagcg cgagcatccc ctgctttttc aggtttgtct cgtgaattct
    10261 cgcgaaagat tttacgagaa ccgctctgac tccaagatgt cttggttcca tcgccgcgtg
    10321 ctctcttgaa gatccctctc cataattctc gtctcctaca actatggaac cgataccttt
    10381 cgctttgtat gctcttgcag tttgaggaac aggctcgtaa gtcccggaaa gttgatttct
    10441 cacttcattg gtcttatcgt taaaagcgtt taccgctccg atcaaaaggt tattggaaat
    10501 attatccaag tgacctctat acttcaacca aggtcccgcc atagaaatat gatcggtggt
    10561 acacttccct ttcgctttga tgagtaattt taaacccttt aaatctgctt tttcccaagg
    10621 agcaaacggt aaaagtaact gcagacgatc cgattgacga tcgaccacga catttacttt
    10681 cgatccgtcc gcagcgggag cgataaaacc cgcgtccttt acgtcaaaac ctttcggagg
    10741 gaaatcaaga cccgtcggag gatcgagttt tacttctttt ccatctttac tcttcaagga
    10801 atccgtgatc ggattaaaat ccaacgttcc ggcaatcgca aatgcggtca caatttcggg
    10861 tgacgcaacg aaagcgtgag ttcccgcaag accgtcgtta cgtttcgcaa aatttctgtt
    10921 aaacgaagta atgatggaat tctttctttc cggatccttc gtgtgacgac tccactgacc
    10981 gatacaaggc ccgcaggcat tcgcaagaac caccccaccg atatcggaaa aggttttgat
    11041 cagcccgtct ctttcaatcg tataacggat catttccgag cccggagtta cagtgtattc
    11101 cgctttgact tccaggtttt tttccgccgc ttgtcttgca acggaggctg cgcgggtaat
    11161 atcttcgtac gaagagtttg tgcaggaacc gatgagcccc acttccaagt tcgtcggcca
    11221 accgttttgc tgaaccgctt ctttaaattt agaaagagga gtcgctaaat ccggagtgaa
    11281 aggtccgttg atatagggtt cgagttccga caagttaatc tcgatgactt ggtcgaagta
    11341 cttcgtggga tccgcatata cctctttgtc cccgtttaaa tgttccacaa ttttatccgc
    11401 tagttccgcg acatctttac gattcgtttt taaaagatat tctctcatgt tccgatcgta
    11461 accaaacacg gaagttgtgg ctccgatctc cgcacccata ttacagatcg ttcccttacc
    11521 cgtacaggaa agactgtccg caccttctcc gaagtattct acgatcgcac cggttccacc
    11581 tttgacggta agaattcccg caacttttaa gatgatgtct tttgcggagg cccagccgga
    11641 aagttttcca gtgagcttta cgccgatcag tttcggaaat tttaattccc aggccatacc
    11701 cgccataaca tccacggcat cggctccacc cacaccgatt gcgatcatac ccaaaccgcc
    11761 ggcgttcaca gtgtgagagt cggttccgat catcatcccg cctggaaatg cgtaattctc
    11821 caaaaccact tggtgaatga tacccgcacc gggtttccaa aagccgattc catatttgtt
    11881 ggaaacggag gaaagaaagt cgtagacttc tttatttacc gtattagcgg tttttaaatc
    11941 ttcgacggcg ccgtcttttg cttggatcaa gtggtcacag tgaacggtgg acggaaccgc
    12001 aactttgttt cttcccgcgg acataaactg caagagagcc atctgagccg tagcgtcctg
    12061 cattgcgact ctatccggcg caaagtctac gtatgacttt cctttttcat aacctgtctt
    12121 aggttcacct tcccaaaggt gggaataaag aatcttttcg gtaagggtaa gaggtcttcc
    12181 aacgacgttt ctcgcttttg taactaaatc cccgatctta gcatatcggg cgcgaatcat
    12241 ttctatatcg aatgccattg tctttctccg tagatgatga gtgaacctgt ccttatgagt
    12301 tgtccttcca gttcatcgaa agaataggac aagttataaa atcatgctgt tgcaagcatt
    12361 tagtttgtat aggatttttt aattcagtta cgaattctaa gttctacgcg acggttcatt
    12421 tccttcccct cttcgttgga gttgtcgccg atcggaacac tcgcgccttt gggaatgatt
    12481 tcgaaacgat ccttggaaat tccgttaccc gcaagataat cccgaaccat ttcggcacga
    12541 agaagagaaa ccctgtggtt ggcctcttcc gttccttcca aagaagtgtg gccgatgatt
    12601 ttaactcgaa tggaagagtc ctctttcatc caacgagaaa gtcgattgag acccggtttc
    12661 gcctctttac gaatttgaat gctgtttttc tcaaagtgaa tcaccttgga ttcgatctct
    12721 ctaaatttag gattggaaga taattcgtgt tttttttcga accaggaaaa ctttggttct
    12781 gctttagcga tcgtgccctt tacggtttcc aacttttcgg aatttggttc tgttacggtt
    12841 tttttcattt tagaaacaga agaagacttc tccttacctt ttacgatcgc gacgtttatt
    12901 tttgttttac ccaattcgtt ggaacgatcc ttgttttcgg aggagaataa ggtccagaaa
    12961 aaataaatca atccggtgag aacgagaaga ccgattaaaa agatcagaac cggaacggtt
    13021 ttgtcccttt tcagatgcgg ctttgcggaa ggagtaggaa tgtaattcgt ataatctttg
    13081 gccggaattt cagaagtacc gtcgcttttg ttttctcccc aactcgatgg aaaattctcg
    13141 ttcggagcct cttcctcatc gaccacgatc gattccccgg ctccctcatt gtttgtttct
    13201 tggacttttt cagtggccca tttgcggatt tccgtacgga accactcgtc cgacttttca
    13261 gtgaatttat aattttcacg gatatattcg atcgtatgtt tttcgatatc cgtataactg
    13321 ttattatctt tgaccgcttt taaaagttgt tttgcattgt taactgaaat cttagcatta
    13381 cgtttaccgg aagtgaattc ttccgcaagt ttgatcaact cacgatcgta ttttctacct
    13441 ttgatagtaa cgtaattgtt tgcctttctt gccatgatct ccgccgcatc aagattgaga
    13501 gaagaattgg ttccatgcaa ccaaagtttt atctcctttt ataaattcgg ttcgaatcgt
    13561 tctaaaattg acactgaaac tcagaacttt ccgtaatatg gactaatttc cctcaaagaa
    13621 cttccgccta gaatacaaag taaaagtcga tccaaaccaa tcgaaattcc acaggaatcc
    13681 ggaattcctt ctcgaagcgc gcgttcgaga ccgggatcga cagagaatac ctctttaccc
    13741 aaattctttc tcagatcttg ttcgcgacaa aatcgggaaa tctgttcgac cggatcggtt
    13801 aactcttcga atgcattgcc caattccaaa cttccataat agagttcgaa acgttttgca
    13861 aaaccggact cgattttgga aagggccgcc aattccggag ggtaatcgta taaaaacaca
    13921 aactctttcg gtagatgcgc ctctacaaga ttcaagaata caataaaaaa cgaatcttca
    13981 taagctcttt tttcggccgg aatttcgctt aacccgcgtt ccaaaatcac tcggtcgagt
    14041 tccgatttgg aaattccgca atgagcgtat ttcctaagag attcttctac ggatattttt
    14101 cgaactttat ttcgatcgaa accgaaagcc tggaattcac aatccagaac ttccaaaagt
    14161 tccgtacaaa aattcatcag atcttcgaga gagattccaa cggtataaaa ttcgagcatc
    14221 aaaaattcgg cgctgtgaaa cggacttcct tcctcgccgg aacgaaacgt atgcgtaatt
    14281 tcataaattt tttccaaacc tttggagagg atctctttga gagaatattc gggagacgtg
    14341 atcaaataac ctttttcttt tcttgaggga gatcggacta aaaaaggatc caaatacggt
    14401 tccatcgaag ggacggcttt cagacaggga gtatccattt ccaaataatt ttttttctca
    14461 aaaaatttcc gtagaacgga caagaattgc gcccgtttga taagaacttc cccgctcaat
    14521 tcattcatca gactttattg ttttcctctt gattgttttt aaaaacgaaa acgatatgaa
    14581 ctttgtgaat ccaattcaga aatacgaacg tttcgaaatt cgaagaaacc gtcagtccac
    14641 ggaagtgatc ccgttggtcg tttcctttga cgagatcgct ttcgaggaat tgaaatccgt
    14701 actcgctctc atattttatc agttcaatct tcatgtgaaa atcaatctga gcagagtcaa
    14761 gattttgccg cttcccgtgg cgatgaaact tctttccttt ggattcgatc tgagactcaa
    14821 aagtcgaacc ctggtcatcg agggagcaag cgcttcgttt aaaaaactga ttcggttcta
    14881 ccgaatggat aaagctattt tagtcttata acgccttcgc cttttaatct ctcttccaag
    14941 gttgaaagac cagttttatt cctaagttac ccaaaagcaa aagaagacga gcgggaattt
    15001 ccgtttcttg tcgagtggaa tccgaaaatt ccacggaaac atacatacag agaggatgtt
    15061 ttaccgcaaa ctccttcacc tttcggcgat aaggcgccac tttttctaag atctgaagga
    15121 tatgatcttc caaaggagcc tgcgcactta aggtagaatg aagttgccaa tgaccgaagc
    15181 caagaggctt accctcctta tcggtggcag atatcggagt actgaaatca ggattgagat
    15241 ccaactcgcg agtaacggac tcagaatcga gaccgtcttc gtttacggaa aggatcaccc
    15301 aagtgagcgg ataagacaac ggattactca tagtttttta catactttcg aacttaattg
    15361 atatttgata ttattttaac acaaaccgcg tttttatcac cgttattcaa ggtaacccga
    15421 atattcaaaa tcaaagatcg cttgataatt cggtaaaaac atggcgaata aaaaaaattc
    15481 ctttattaac atttcatcgg ttttatctgt tgcagataag gtaaatttac cctctaattc
    15541 tcttacggga gcctggtaat gaaaacaatt ttagtcatag aagacgatcc ggacatcgga
    15601 aatttaatcc gaaaatccct ggattcggcg cactactcga ccactctgca aacgagcgga
    15661 gaagaaggtc tcaaattcta caaagcaaat catccagaca tggttatctt agatctttct
    15721 cttccggaca tagatggaat cgaagtttgt agaaccgtta gacggaacga cgaaaatact
    15781 cccattttta tcgtaacggc aagaaacgaa gagatcgaca gaattatggg acttgaattg
    15841 ggagcagatg attacatcac gaaacctttt tctgtccgag aactgaagac tagagtagac
    15901 gtatttttcc gcagatggga taaaaaagca ggaatcaaac cgaacgtcgg cgcaagcggc
    15961 gaaatcattc gaggcgcttt gaaaatcgac ccggttcgaa gaagagtgac tctcaaagac
    16021 aatatcgtaa atatttccag aaaagaattc gatatcctac aactcatggc cgcttcgcca
    16081 ggaaaagttt tttccagaga aatgattctg gaagcggttt ggggaatgga atgggacggt
    16141 ttcgaaagaa tgatcgattc tcatgtaaaa aggattcgtt ccaaactgga aaaaaattcg
    16201 gctcagcccg aatggatcga aacgatctgg ggaatcggtt atcgatttac ggacaattac
    16261 gacaatatcg taatcccgga ttaggtttga ttttttaact tcgcccccga aagcccggtg
    16321 tcccccgggc tttttattta tagcacatcc caaaacctgc ggaaacgatc cttaaaaagc
    16381 ggcgctttag ttttctgctt tatcagaaag atcaagctgg taactaaagc gtctcgcttc
    16441 tattggcgct cgggaaactc aacgtctcgc ttctattggc gctcgacggg ttcttatttc
    16501 cggtcagtag ttttgaaatt tcttttgctt tgagaatttt catcttatct aatagagttg
    16561 ttgaaaattc catagttcag attaacaaaa atactttatt taaatatttt ttcggtttct
    16621 tttgcaaaac gaagatctaa atcggtgatc gtatctttag aatgagtgta aatttccacg
    16681 gtaaccttac gataacttaa aaaaagatcc ggatgatgat caaatttttc agcgacatgt
    16741 gcaagcgaat gtacaaattc cacgccggcc aagtaagttt gaaacgaaaa caccttggat
    16801 aaaaacggaa ctccccttcg gaaacgtatc ttccatcccg aaggaagttt ttgtttaaaa
    16861 agtttcaagt ccgcgttatc cgaatcactc ataaaaattt tccactgctt gacccaaact
    16921 ctatcgcccg actttgttag aacaaaaaac cgcaggtgac ttgtgcattt tcataaaaaa
    16981 tttgtcccga aaaatctgaa atgtgggtac ttacatttta aatacccgtg cgaattccac
    17041 attctaaagt ttttaccgat ccctaaacaa tcccccgaaa tccgagttag tataataaaa
    17101 ataaaagcga tatctttcaa gtgttccgac aagaatgaga tttttttatt tgtaaaaaat
    17161 atgatgttct tatagagaaa actgcccacc tgaaatgagg aagcgaattt taaacattct
    17221 cttatttgat tccgaataag agaatgttta aaaaactttt ttgagggttt gtttgatctt
    17281 ttccgcgtcg tcaacagctc cgttggaaag cgaaccggcc cttgccatga gattgacggc
    17341 cccatccatt cgtgctttga gttcctccat cttctgaagt tgttcattta aaaacacgat
    17401 cttggaatcc aactccatct ctcttctttc caacaaaagt ttaaagttgt cgagttcctg
    17461 aattttcttc cgggtttttt tggcctcggt gtccacatct tttctgtaat atttttccaa
    17521 ttccttttcc gcttgaagat ggcgttctct ttccgctttg aattcctttt tcatcaattt
    17581 taaagcctgt ctgtacgcct tattgaagat tctttgtttt tggcgtcttt tcagacgaac
    17641 cagcttacta atccaattca tacgtttttc ctgattttag gatgaaatat tcgtgtaaaa
    17701 aattttcaca tcgaaaatcg aaacgttcta attcttcaga ccatcatcat acaattgaaa
    17761 aatccgagtc attccgcttt ttcttaaatg aaatttcacc actcttttca ttagacttca
    17821 gaattcgaga gaaaaacctg gttcccaaac ggcgaaagta gttgattcca cgatgtaaaa
    17881 cttagaaaaa agaattaggg ggaaacaacc atgacatcta aaacggaaga ttttaacgaa
    17941 gaagtggaat ccttaaaaga caaagccaaa agaatcacag gaaaagcccg tggagaatat
    18001 ttagagcacg tatccgatct caaggaaaag atcaaacaaa tctccggcga tacatcggaa
    18061 agggcaaaac aaattattga ccaaaccgga gtttatatta aggaaaatcc tcagaaggct
    18121 acgttgatag gactcggagt agggcttgga atcggattac tcgtcggaat gctgatccgt
    18181 agaaaataaa aaccgcggca cctttgatgg caaaaaaaag aaaatcagat tcggcaaagg
    18241 aatcgtataa cgatgaatat acgaaaaaag gaaacgatct taaatcgcat tttctcgctt
    18301 tggtcgattc cattttggaa tacttccaaa ctctccttct ttacggacaa aaactcctaa
    18361 cgaaacgact tcaaacggga atccaagctt atattttcct aaagatcggt ctcttttttt
    18421 tcgcgttcgg ttccgtcggc tttttagggg cacttttcgt tttcctgcat aaaatctctg
    18481 gaggagactt tctcctctcg agcctcggcg ccggcggagc aagtttcttt ctttccatcc
    18541 tctttctttg gctcgccgcc tcctttctca agatcaagga ccgatcatga aagaatttcc
    18601 ggatctcaat cctttcgacg gaagtgatcg ttttttagga aaggatcctt ctgacatgag
    18661 tttggaggaa ttaaaactct atcttcatat tcagaaactt agagtacgtt tggaatttga
    18721 aaaactccag tcttcgatca attatacagg aatggttgta gacgctctcg ataagttggg
    18781 aatgggaaaa ctcttacaat cctttctaaa aacgccggat aacgtttatc agcccgaaga
    18841 gtaattgtcg gtctctttgt tcttttgtgg ccaggtgttt gtgtttcaat ctccatttgg
    18901 tagaacaaat caaaaactta agcaataatg gatttggaag aatcgattat tacgggccga
    18961 tcgtaaaaag ttatatagat tgtggatcaa taagataaag ggctcaatat tcgaatccga
    19021 ttttggaaaa tcttccaaac tctttagtcc aaatctagat tcgttttttt atcgaagata
    19081 gtttaacgtg agtcggcata agaatccata actcattttt ctaaaaacaa gttggaatct
    19141 ggactttgta aatctattct taaaatatga aaaatactac aaatcacgat ttttatgaac
    19201 aaattctaaa attgtaggaa ctcttacttt tagaaaattt tttctcattt tcaatcgccg
    19261 aatttacgtt agtttacctg attctaaaaa tttacggaag gtgcaagtga ttacttttta
    19321 cttttgcacc ttgatataca tgtctccgtt tttttcgatc ttatattcta cgtagtccga
    19381 ttttttcaca gcttcttcga cttgggcaag cgttacatcg tgatatttag tcttggagac
    19441 aatttccaga atggcgctca cgtggtaaaa cgaactgttc tctatggttt cgtaggcttt
    19501 atatttcttt ttattttcgt agataaaggg gatcaatccg actatttcag cgattggatc
    19561 ggcaacgctg gcgatggaaa ccggagcgct gaaatcaccc gtctcggaaa tataccggaa
    19621 tcgcttttca ctttggttga agaactcata ttttttccga ccttcgggag tttcaatata
    19681 aaaatacttg cgccattgtt tgtcgcagat agcgatcaga tctttgagaa tttgttttat
    19741 atcctttctc tcagttcttt gtgccagaag tttttctcca gcttctaaag caagttcggg
    19801 gttatagtcg ctattatccg caagaaccct caataacgga tctttgattt ctggatgaat
    19861 atccaatttt aacggatcac gcttggagga agccgccttg tttttttcca atcgattctt
    19921 tttaaaacgt acatgaaatt cttggatctg ctcgtcggta agcggagtac cgttgatatt
    19981 cagttgttcg agttccgtaa aattgtggag aaactcaagg tcgttcaatt ttgtgtctcg
    20041 cagagaaagt cggtacaact ttttcaactt cactaaagtt gcaaaatcca actcagtaca
    20101 tccgtctgca gttaagaaat tgatttcttt taacatcgaa acgtctttta ccggtgttcc
    20161 agaaatatca acgctaaaaa acttttttcc ggccattgcc aaaatcgaaa gatcggaaac
    20221 cgaagtattg ttaagacgga taacttctag tttaaatttt ttttcggcta gaagtattcc
    20281 caaaggtttt agatctgaaa tcggtctacc acttaggtcg agcttttcta aggttaatat
    20341 tgtttgaaac gtaggctcct tatctccatc cttaaattgg tcgcggaaaa tttgtttcca
    20401 aacgtcacgg agattgtccc accaagccgt tttcgaatcc gccgacggat ccgcagggcg
    20461 ttcagcaatc gggatttcga tatcgatttc aaattcgtca caaagctgtt gtaaaaataa
    20521 cgctccgatg ttgtggtaaa ctggattgat ttcgtcttcc agttcgtgga tcactggaaa
    20581 aatggcgggt tccccttctt tgtttttttc cgtcggatga tagatccaat cggaattgtc
    20641 agtatagtga agcgggcaga gaacgttact cgctttacca tcaaagagat catagacccg
    20701 atcgtcttca tcataaatgt cgaaatcaaa gtaacatttt cccaactcta atcgatcggt
    20761 ttttagagtg ttgtgctttt caatcagctt aagaaatgat cttggaaatt tcttgtagga
    20821 atttggattg ccgggaggtg aggctgtaag agtttttccg cttttaaatt caacgaccaa
    20881 cgtatttttg tttatttttg ccgcttttgc atgctcgaaa attttatgta ctacggattc
    20941 aaatccggga gaatcggcca gatagagaaa atgttttgtt aaatctttct gcaaattttt
    21001 tgaattgacg atgttttccc attctttgga aaaatcatcg gacgtctgta cggaagtttt
    21061 cttattttgg gaagacgttc tcgaaccctt ttctatataa ccttttttta atttttccga
    21121 gagtaatttt tcggcctctt tccggcattt ttcctcgctg tcgaaagttt tagtttggga
    21181 cgttccggct gtgccggtct taccgtaagt aaccgtaaag gattttccgg aaacttccac
    21241 gttccagaac ttgtccgatt ttccgtcttt gaatattaaa ttatgttgca tgtctatcat
    21301 ccaggattaa tttagtatat tattatttta ttttttgatt atatatttga tttggatcca
    21361 tttattatcc cgggacagtt cggaaaattg gtcgatcaaa tctccgtata gaatcggcgt
    21421 cttacagcta ttattaaatt aaagatttcc tattaaaaaa ttagtctcaa agttctacag
    21481 ccgcttaaaa atttcaagaa cgaaatctat ttaaaagttt tataatcagt tagaggcaat
    21541 ttacgaaatc atgtcttcta tgactttttt gagatacctt ttgaaaatcc cgaaaagttc
    21601 caaaacattt caaaaccgtt tcaaagaaac accgattggc atttaaattc tgcaatttca
    21661 gatttcgttt ttttagtttt tactaaattt aaattgatga tcgcgaaata ttactgattg
    21721 atattcgcat attgagaatc agaagggttt tcgatttcaa agtttttccg cattaaaata
    21781 tgtttttact tcgcggattt ggatcgtttc cactcgatct tctccggcga tgatatccga
    21841 taaaatcaca acctggtccc catcctcgat ttttcccgct tttttgagag tttcgatcgc
    21901 gagccggatc gttttttcag gatccttgga aaaatcgatt cgatatggaa ttacgccgcg
    21961 agtgagccag agtttacgcc taaccgtagt catattggta aatgcgtaga tcaaaggata
    22021 atgcggatga aaacctgcta cgttgagcgc cgtagttccc cttctcgtaa tgacgataat
    22081 cgcaggacat ttaagggaat ccgcaagttc cgcagcggac ctcgccatct gttccttttt
    22141 atcctgagga attttgtcct taacgtaatc gacaccgcct gccttctcga cacgttgtgc
    22201 tatcttgtcc atcatctcca cacatcggat cggaaactta ccggcggcgg tttctcccga
    22261 taacatgatg gcgtccgcct cttcatagac cgcattcgcg acgtcggtga cttcggctct
    22321 tgtaggagaa ggattgttaa tcatcgattc caaaagatga gtcgcgacga tgactctttt
    22381 ccctttgagg gcacattctt tgatgatcgc cctttgaagg atcggcaatt cctcgattgg
    22441 aacttccacc cccaaatccc ctctcgcgac catcacaccg tccgaaactt ccacgatttc
    22501 tttcatgtta cgaacggctt cttggtcctc tatctttgcg ataacctgtg cgtgtccttc
    22561 gttttcttct atgatttgtt tcaattgatt gatgtcttcg gcggaacgaa cgaaagaaag
    22621 agcgataaag tccacgtcct cttccaatcc gaataggata tccttgtgat ccttcggcgt
    22681 gatcgacgga agattcactc gaattccggg aagattgatg tgttttctgg aacctaattt
    22741 tcctccgtct agaaccttac acttgagcgc cgagtcgtta atctcttcta cgataaggtt
    22801 gatgagtccg ttgtctacgg tcacaggatc gcccactttt aaatctttta cgatatcctt
    22861 atagttaaca aacacggatt gttcctcgga ttcttccccg ggaatgatat gaaagacgaa
    22921 cgtctcgccc acctttagat ctaggtgatc cacctgaagg tctcccgttc tgatctccgg
    22981 tccttgtgta tcaagtagaa tcgcgatcgg attttttaga atgtccttat tgagagactt
    23041 aatattacga ataatacttc tatgaaaatc gtgatttccg tgggacatgt ttagacgcgc
    23101 cacgttcatc ccggcttcgg caagcgcctg aatcattttt ttatcggcgg ttgcaggccc
    23161 gatggtacaa ataattttcg tttttctaat tacggagaat tcgctcttca tgtagtacct
    23221 ttattcggga gagcggacct taggacaatt cagattttag gcatggtttt ccgtagaaaa
    23281 gcttccaaag aaatacaaaa gtcgaacaaa tcctgatcag gcatactcgc attcttttgt
    23341 tcgtcgatga cggcggaggc cttttccaaa agatcctttc cgtttttctt taaataacgt
    23401 ttggtaatca gaatcggaaa cgtatattta tcctcctgat ttctcaccat gaaggagaaa
    23461 atgttgtttt ttccgaattt tttgaggaag ttaaccaaac cgtcctcatc aatttccccg
    23521 tccatttcgt ataaaagaat gttccgatcc ggatactgat gattcgacca gtaattgtcc
    23581 aagatgtcca acgttctttc cagaagtttg gctcccaagg gatcgacctc ctgatggatc
    23641 gtagcgggag aagttttttc ttgtttaacg tgtgcggttt gttgttttcg tgcgtttttt
    23701 tccgcaagct ccttttcctt tacccttttt tctgcgagtt tggacgtgtc ttcttgaatc
    23761 tttttattac gagcttccat gattcgtttg ttcaattcga tcgtgttgtg agcgcggatt
    23821 tgttccattt cggatttatg aaccgtaatg tttccgaaaa tctttctcca aagtctcgta
    23881 aaaaaaggaa gatacttgaa caaactggat aattccaact tatcaaagga agaaatcaaa
    23941 tcccgatctt cgataaagtc cttcactttc attcgatcca agattcggat ctcattgtcg
    24001 tttccggttg aagcgaaagt ttttctcgcc gcttcaacgg caccggaaat tgaaagtttg
    24061 tggagaacat aattgtagag cgtgtttttg tccgcaaatt cggtatgaag aatctgatcg
    24121 tgattggtga caagaactcg aatatcctct tcgatttgct gacctcgaaa acgaagaaaa
    24181 ttcagatcta cgagacgatt tgcggatttg atataatcta caatctcgcc cagtttgact
    24241 tttttttctt ctttttcttt cttttcctta tcttcttcct caaaacgaat cagaacaagt
    24301 agctcttcca tcgccgtctt ttgatctccg taagcgggac tcatataagg cataatgaaa
    24361 ttaacaagat tacgcgtatt ttccttttcc tcttcggaca agacgtttat agctccgata
    24421 ctttgcagtt cgggaatcaa atggtccatt agaaaagctt tatacgcttc gattcttgca
    24481 agaatttcgt cacggacgtt gtagtaaaat acggaacgat tcccgggatt aaaagcctgt
    24541 tcgtttctaa aaaagaataa aaccttttgt tctaccaatt tcttgaggac gggtttgaga
    24601 tgaatgttta ccgtgatttg tttgaactcc gggctagtgt caaagggatc gttaaaaagt
    24661 tttccgattt ccgtggaagc atacgtattt gagagtttat tctccaaaat cgcggaatga
    24721 atttgtttga taaattcttt cctactcgga agagccctat tttcctttac ccagcgttgg
    24781 atggcattga atgtgatttg atttacgccg tctacgtatc gatgactggt ggaagcgtcc
    24841 gtcgattgcg gccttgcaaa tacaggattc attttaagac acgattcaat cccaccgtcg
    24901 aatgaaactt cggccggatt aaaatccacc atacagatct tttttatgat cgggggtttg
    24961 tatttcgtac aaagttcttt gagaaattgt aaggttttat ctttatcaag acccgattcc
    25021 cttgccaatt gatcgacgtt agggaggatt ttattgacca cgaatttatc cgtccaatcg
    25081 ccgataacga gtaaaagttt atgaattttc ttatactgaa aatcgtttct ggcctcaagc
    25141 gactgagtca attgtaacgc ggtattataa tccgccactt tgagttcagg ggattgaggc
    25201 tccagcatgg aatgtcatta ttatcccaag aaattttttt tgtaaagaag ttctgcattt
    25261 aataacgcag cccccgccgc tcctcgaatt gtattgtgac ttaaaacgac atatttccaa
    25321 tcgaaaatcg gatcgggcct gagacgacct atcaccgtag tcattccttt gccggtatcc
    25381 aaatctaatt taggttgcgg tcgatcctct tcttctctat aaaaaataac cggattcgga
    25441 gctaaaggaa gatctaacgt ctgaggttcc cctgaaaatt ctttccaagc ggaaagaatt
    25501 tcttctttag aagctttcct tttaaacttt acggaaacac aaaccgtatg gccgtcgaaa
    25561 accgggaccc gattacaatg ggcggaaata gaaaaatcgg cgtgtagaat ttttccgttt
    25621 tccacctttc cgagacactt caaaggttca agttccgcct tttcctcttc ccctccgata
    25681 tgcggaacca cgttccctaa aatatccatc gtaggaacgc ccggataacc cgcaccgctg
    25741 atcgcttgca tagaaaagag cataacggac tcgataccga aacgatcaaa aagaggttta
    25801 agagaaattg taacccccat aatcgtacaa ttagagttag taatgatctt gcctttcgtt
    25861 ttctgagaag ttaaaacatc caagtgggag gaattcactt ctgcggaaag aagaggaacc
    25921 gtaggatcca ttctatgatt tttagaattc gaaatgatgt ggattcctgc gttcgcgtaa
    25981 ttcgtttcca cttcaccggc gatacttgag tccaaaccgg aaaatgctaa tacgacatct
    26041 tttgttttag cgggatcggg agtggtaatt atcatatttt tcacataagc agggatatcg
    26101 gaagagattt tccatctcgc cttcatcaca tcaccgtacg tttttcccgc actgttctcg
    26161 gaagcacaaa gatgtgtaac ttcgaagtac ggatgatgat ccagcaattg aataaaccgc
    26221 tgacctacgg aaccggtggc tcctaaaacg gcaactttga ccctgctcat aatttaaatt
    26281 aaacctcaca atctgtgtta ttttgccgaa tacggctcgg ttcgtttatc aaggtttcaa
    26341 aagattgtgt ctttgtcttt cagaaatttt gacgaattct cccgcataaa taggattcat
    26401 cttcaccata cccggaaagg tgaaatgatg atagtcgctg aaatcctgca tggaaagaga
    26461 atctttcaga tcgctaaacc aaactccatc cccggaaata tctttcagga acaaaagatg
    26521 ctccctatac caatttgaat attgatacca atccaaacta atcggatttt cgggattatt
    26581 tatgatccag agagggactt ctttttcctt taagaaatcg gcaaactttt tcagatactg
    26641 aaaatgaaga acgggaacga atttttcctc tcgaatccga agtttggcgt ctttaagagc
    26701 aaccaagtaa cctattccgg gcctctggtc gtgatcctcg agcaaacgaa agttaaagta
    26761 tttagaatat tccaaatcac tcatgtttaa ataacgaaga tcttcgagcc tttcctctct
    26821 tgtatattgc attccactcc taggcaaatc cgcaccaaag gtttgttgca gtcgaacccc
    26881 gagcctatcg taattccaat ccttattttc tccttcggca taataaggga tccaggtcgt
    26941 ggaaagttcc gcggtaatcg gcaaccccgg atcctcggaa tcgaaaaagt ttcccaatag
    27001 gattttcttc caaccgggct cggaaaaata aaaagcacga attatatttt ttttttgaaa
    27061 tgtgattttc agaggacccg aaaaaagaat ttcaggtacg acttgaacga gaaagccttc
    27121 tttcttcatt ccttccgtga ggttaaaaga aaatttttta ccggtccatc ccaaagaagt
    27181 tactcgttcc gggatttgaa cgccattgta accgtgataa cttgtgtttc ttccgtaacg
    27241 atggtagtaa agagatcgta gatttttcca aaagatgtcc ttgtattgat aaaatccgaa
    27301 aaaagaggcg gatatatatt cgctagcttt cgcaaatcca agctcggaaa agaacgtaag
    27361 tacagtttcc aaaggaaaga taaaacgaga ttgaggggcc tcgaaaaaat tgagtgcgtc
    27421 caaaagaaga agcttcgaat cgatcgtttc gtttttgttg gaagaattca aagaatacgc
    27481 gcggtgtaat ctccaatcga tgaagttgat tggaaaaacg acaaaatcag gttttaattc
    27541 cacgatcttg ttacgacaga gccatacatc cagaggagtc attcccgcgt aagaaagaaa
    27601 ctcgacttcg acttctttgc cggttctttc gaaaatctcc ttacgaaatg attctctatc
    27661 gaaagaataa tgagcgatac tcgaacctac gatcaaaatt ctagggtggc ttttttgttt
    27721 ttctcgaagt gcaaaatact cgtataaaaa attataaaag tgatttgaac tccaagggga
    27781 ttcattcgga actttccaaa tcaaaacccg aaagaaaaga aaatccaata gacacaaaat
    27841 caagatcccg accgttaaaa gaaatccgtt atttgtacat ttagattcac cggccttaga
    27901 ctttatgttt tccctttgac ccaaaataaa tgttcctttt tttgaatact ccaaaactac
    27961 aatttcttaa agtccaagct tatgtccagg aacttctttt ttaactttac ccttgatgga
    28021 tgtatgaaaa caatactatg atcagtttgt ttcaaaagtc aaaatgttac gatacgtttt
    28081 cagtttaatt ttattttttg cctctcttct tttttcttta gccctcagcc cgcaagaaat
    28141 ctatcttaac tcggatatcc tttaccttcc cacactcgtc ttggacgtat tggctgacgg
    28201 aggaaatttt ctttcctggt cctttacccc ttccccctat ttttttccgg attttttgat
    28261 tatattcgtt cttcttttga tttttgaaaa cgcgcaaaag gcattaattt gtttcgcatt
    28321 tttacaaacg atcttgttta ccattttgat ggaacgtttt tggcttttcg caagagaaga
    28381 aagaaaagga aaacctcttt cttccaaaga aataaggcga gtcagatctt ggattttact
    28441 gcttatttcg cttttacttt tgatcgcaaa aaattttcca actctttata ttatattttt
    28501 accctctatt catacgagcg cgtttctcgt aaccctatac gcctggccgc tgatccataa
    28561 aacattcaaa aaacgtcaag tatggatcct aatcctttgg attacactca cggtcgcatc
    28621 cgatcgcatc ctactcgtag agttgattgt tcccggaatt ctggcaggat tcctattccc
    28681 ttctcaggca ccaaagaacc aaagatcggg atggaagcgc ttattcccgg aaagttccaa
    28741 aattctgatc atctcgggga ttgcagggtt gatcttacat gaggttctca aatctttttt
    28801 gttcatcgaa aggtcgggaa aaattcccat caacctttct ctgactcgag cagtaatgga
    28861 cggtacccgt ttttttatgg aggcacaggc ttggattctt tccggattca agggcaaggt
    28921 cccaattcct gcaattttaa tttcgatcct aatcattgca ttggctctta gtttggtaag
    28981 gattaaaaaa tcaaaatcga ccgcattttt atttttctta ttcgcgattc ttttctttgc
    29041 accgatttta accggattgt atatcgacga gtatagccta cgttatgtgt ctcctgcttt
    29101 gattttggcc ccatttttac tactctctat aaccgagttt tcaaagcgaa ctttgacacc
    29161 gataatcttc tttcttttat tcattttact cttgtttata agacaaaaaa cacctcaaaa
    29221 tatcgaggat tcgttttatc gtcttttccg gacagtacca caggaagcgc aatgtgtgga
    29281 tgaaatttcc gaaaaaacgc cgatttcact cgttatttcc gacttttgga ccgcaaaaag
    29341 aatccgagtt ttttccaaaa agagaattcc atcgattcat attgcatatg gaacattaga
    29401 aggttctcat acaatttcaa atcgagaatg gtatctcaaa aactatccgg gaactgtcgc
    29461 tgtttttacc caaggattag gagaaaatcg tattcgagaa atatatggaa caccgaccga
    29521 aaatacgcag tgtggagaat taaaaattta tttttacgca gatttccgta aaatcggacc
    29581 gaccttgcgc aaaccttttc aaaaaacgaa ataaagaaag ggtttcgttt ccacggtcaa
    29641 aacaacaccc gtaataaaac ccaaggcgct taaaaaagca aaaaggctcc agtgaagatc
    29701 ttccctaaaa cgggaaaagg cttcagaaag ttcctccttt ttaccaatcc aagtggccaa
    29761 aatcataaaa agaagaatcg taaaaaaatg actctgcatc gtataagtcg gttcgatgcc
    29821 tttacgaaac aaaaataaag ttttgaaaaa tccaatcgac ccggaaaacg tttttgaacg
    29881 gaaaaaaacc cagaccaaac aaacggaaag aattacaaaa atttgatata agaatttcat
    29941 tccatgacta agtatagaat tttccttcca gggaaaactc accgaatccc gaaaccatcg
    30001 ttccaaagcc aacaagatcc cgtgtaaaaa gccccagatc acaaaattcc aactcgcacc
    30061 atgccaaagc ccgccgagaa gcatggtaat caaaaggttt cggtacgtgg taaaatcagc
    30121 aatgcggttc cctccaagag gaatgtaaag gtaatctcgc agccaaccgg aaagagaaat
    30181 atgccatctt ctccagaaat cggaaaaact tgtagcagta taaggaagtt taaaattttc
    30241 gggtaaacga actcccaaaa gaagtgcaga accgatagcg atatccgtat aaccggaaaa
    30301 atcacagtaa atctggatcg aataagaaaa aactcccaac cacgcgaaaa aagttgaaat
    30361 cgactccgga aattgataag cgaaatcgga aattaccgaa atacggtctg caatcactgc
    30421 ctttttcaca aaacctaaaa gaatcagcca aatcccttcc cgaagaggaa cattatccca
    30481 gctaaacata ttacgtaacg caggcaaaag gatttttgcg gaaatgatcg gccccgcaac
    30541 aagttgaggg aagaaggaca aaaataaggc ataatggaaa aagttctttt ccggttgaat
    30601 ccgttgtcta taaacatcga tcgaatagct aagagattga aacgtataaa acgaaattcc
    30661 aacaggcaaa atgactttta aggtcggcgc agaaatttgc caaccgaggg aatgaaaaag
    30721 ggtcaaaaat gaatccataa aaaaatgaaa gtatttaaag aatccaagaa cggaaagatt
    30781 acccaataat gaaagaaaaa gaagaacctt tctttcacga agatttctct gaaaacccaa
    30841 agctcttcca acggaataat ccaagattgt agtaaaaaaa attaaaaccc caaaacgata
    30901 gtcccaagaa agataaaagt aataactggc caaaagtaaa aaaccaagaa caaatgaatt
    30961 tctccttggg taaaccgcgg caaaaaccca tcgaacacac caaacgattg taaaaaaaag
    31021 aaaatattgt ggggtcgtaa agttcatcga aaccgaaatt gtattcaaat ccagaattcc
    31081 gacaaaacag aaatcctcca gttgttttta aacctatctt aaaaatactt tatcttcatt
    31141 taaaaagccg atcctgatca ttctcaggta tttttgagat aacttcttag tgtttatttc
    31201 aaaatcttaa gagaaatcaa ctacaccatt cgatacattc cgataaaaac acaggaactt
    31261 tcacatctta aagttctatt tttgtctctt tttaagataa gagtgtgtcc caaaacgtag
    31321 gaaccaattg cagtaatccg cgaggattcc gataaaatcg aatggttttg ggacagactt
    31381 ttaggagaaa aaagtcacta cccacaagcg atgtcctact tgaaaatgtg tagtagaaaa
    31441 gtgaaaacca aaaactgtcc aaataaattt aaaggcatag ttggatatag aaaatagaat
    31501 tattttgaaa tcactttcaa tgccgtaaaa tcggcagata agatttgatc gtttataagt
    31561 cattgcattt aagtttataa ttgttaaaaa ggaattctaa aaaaccggta ttaacgtgag
    31621 tttgatatag aaagtttggg cgaatccagc ctttgcaagc aaaggttgaa ccgcactgaa
    31681 actaaagtgc tgatcgctcg aattacagca tgatgttcta atttcttcag aatttccacc
    31741 acaatcactt tcgtatttat tacatcgaat tgatgtgtac tagtattctt ctaaaaatcg
    31801 tacaaccaat tataaaaaca ctaacacata tcatcgaaga acgacatttt caaatcatag
    31861 ttatatcaac aaacacagaa aaaatcaaaa aataaggcca atattataaa caataatact
    31921 gattaaatat aatccataaa taatcaaaca gtccacttat tttttactcc gcaatttgga
    31981 caaactgctg aaatttcagc ttttaccctt tttcctttag gagtttctat tttcccgatt
    32041 gctacgaact caaaatcaat gccctctgga acataatgcc ctgctccgta ctttgccgaa
    32101 ccctctatca tataagagca ggcgtgacat ttaactcgta atttaattac ttcagccata
    32161 attctttatt actctatttt taaaaaatgc aatagagtcg taaatctttt tctgacattc
    32221 ctgcatcagc aggaattttc gctacacatg acaaagtggc gttcacataa ctcttatcca
    32281 acccttttct gaaaaatatt attcccaaag aggccccttt gttttagtac tttttgccta
    32341 aacttaggca gatcatatat gatctacccg tcgaatgact tttaaataaa ttagttagtt
    32401 ggttcatttg gcttttagta gttactacct cactctatat ataatatata ggatttttca
    32461 gaaaaattac ttatttcaaa aacaggctaa agctataaga aaacccgtgt caaataatca
    32521 accatttcta aacagttcat ttgttaatcc aatcatagtt tttgttattt ctttttcgat
    32581 tcaataaatt catttcgatg aattaacctc gtggattttt cacggaaatg cccttttgca
    32641 aacgtgccca aatttaaaca tttatctatc tgcccaatta tcgtctacac tcccgcaaaa
    32701 aggccgccgc gtgccaactt tatagccttt aatgggctat cctcggcatt taaatttttg
    32761 accttttttc ctgtgcttag taaggagaaa ttctagcgtt ttgaagtttt tttagatttt
    32821 tcttttttag gagatggtgt attttttacg gaattttcaa ttgatagtat ttgtttttcg
    32881 gaagatttta aattactcga tatgtcgaaa tttgtatcaa ttccctgttt tttatttctt
    32941 ttaaccatgt atataaaatg tcgtatatac tgtccataag gctcgggcaa tgtttttggg
    33001 tcaaaatcta atggattatc aagaagggat tttacaacga cttggcttaa gtcctctttg
    33061 ctagtcatca taatcgtttc gagacgccta caaatctcgt aatcgtttac ttcaagagac
    33121 attcttttca ttgcgttcag caatttttga aaagaagatc gttttacttt agaagccata
    33181 gacaaagatt ttcaaccata ggttgaaaaa caaacaaaat tagactttta ccaaaaagcg
    33241 gattttcata cggaaattag tttaaaaggt tatacccttt cttccgtttc gatcactccc
    33301 tcgttagttg gtgttttaaa agagatatct tctttttttg gagaatgatt cctctcaatt
    33361 tcaacaactg tctttagtga tgcataagtt tgaatctccg aagcaaatcg ttcgaaatgt
    33421 tggtaggcgt taacaaaagg taagtgcaat aatcccattg ccctgataac aaacgagaat
    33481 ataggagaat atatttgatt tgcttcttct ttttgatgca gaaacatcaa tttccccaac
    33541 cacggaaaaa tgcttagaaa agtcgtaact cttacaagtt ttggaaaaga acgaactgaa
    33601 aattcttttc gatttttatc gaattgattt atttgaatta acgttttttt cgctaaattt
    33661 cccactaatt tgatttgttg agaagggtaa atataattct ctaacaatac taaagaaact
    33721 tccgagcaaa atagattctg aaacaaagat aaagtcaaaa aattccttat catataggaa
    33781 accacagttt ccctactacg gcctgaaaca ttttttattt tcaacttttc aaaatcttcc
    33841 aaagataata ctgaactgga acctaacttt gttaaaatcg acattcgagt ttcaatggaa
    33901 aaattccgaa tagtcgataa agtagtattc tcaaatcgta aatcgaaatt ttgaaaatta
    33961 gaatgtaaac tttggaaatt tgtaacaatg ttatacatcc cagaagatga aatttctttc
    34021 caaattgaat tcgctcgata agattttgtt tttccaattg cctttgaatt agaaacaaaa
    34081 aaatcatcct gatccaaagt tgaagtttca cgagcaacgg gaacggacaa aacccgatcc
    34141 acctcttctt gatggaccaa aacttgtggc gcctttaaaa cttcattttc agaagctgac
    34201 aattcgcctg acattccaaa gcccaaaagc cctgcaagca aaaattgcgc caaaaatatc
    34261 gttctcgttc gaaaaaacat agtatttttt tataatttgt ctatttttcc agaaaaagga
    34321 agcttttttt accatttttt agagtttttt taagaagatt ctcatgcgct ttttcgaaaa
    34381 agacgcttca cccttaactt ccattcccag agaataattc ttttctcttc ctcttccgcc
    34441 cgatcttgtt ctttttcaag aagtgcataa cacatacttg cgatttcagg accaaagttt
    34501 ttttcaagtt cgatctcaaa ctcattaact ttcatctcga gaatcagttc ggccaaacga
    34561 aaaccttcat ctagattgag aagtttctgt ttaatctgtt tcaactcatc cttttcaaat
    34621 tcattccgaa tcataacggc aaagaaagtt cgaataaagg aaacttcttc cggctttaac
    34681 tgaaaatcca aaagaagttg ttttactttc tcgagatcca ttctcctcaa atgaatccga
    34741 gctaaaaata ccggatttcc agaatgaata tttaaatttc cggaatccag aatgtctgcc
    34801 gctctaacct tattgaaatc tacaattccg gattctttcc ctttgtctgt ttcagccgga
    34861 gactcaggcg ttttatgagc gactactttt ttacgaacaa tcagcatatt cagagacgga
    34921 aatcgaattt tcaaagtgat cagatcttgg cgaggataag actcatccaa aacgagatgg
    34981 tgcatttcca cgccctcttc cctagatcga attaaatctt cactattttg aaaatgatac
    35041 acaactaccg gaagaacgtc acaatcactt ccgctgttta aaaaaatagt ccggacctca
    35101 tttcccgaat tggaatgttg ataggggata acaagtttac tttgttttac attcacgaaa
    35161 ctcaactcac caaggcgaaa gtgagaaaga ttaaattgtg atcctaaaaa aacgattctt
    35221 ggaaccgcaa cgactattga attatttttc gaacctcgag gaacctcagg tcctttttgg
    35281 gtaaaaacaa cataggtcat ttttgcaaga cgaactttaa ctaaaaatcc gccgggagtt
    35341 tttcgttctt cgtagagtga gtcgagatcc acttttaacc aatctccaat tgtttgagtt
    35401 tatactgtaa agatcctctg gaaattccaa gagcgcgcgc cattcgaatt tgatttccgc
    35461 tgaacaattt ttgggctaga agaattttct gtctttccac cgcctctact gcccttcgaa
    35521 gatcgagatc ctcagaatcg ggaatcgtta gaatccgatc ttggccttct tttcgatcca
    35581 gaattccgat ttctgaccca gaagaactta aaatagattc ttctaaaaga ttacgcaagc
    35641 ccgaaagatt tttaccaaaa ttcattttta gaaccttatg taaattttct tcagacaacc
    35701 gaagatcttc acgacccatg gactccttca attcttctaa aatcaattca atcaaagatt
    35761 ttttttggga agaactaaac tcatccaagc ccggaactac aatcgtcctt tgagggagaa
    35821 gctctcggaa tggcctgaaa atttcagttg gctcgatacc cggagtttcc gtaaaaatca
    35881 gttgaaagtc tcgagaatcc tcagaaagaa ttttgaaaaa aaatttctgt tggagtgagg
    35941 taaatttttc cgttccttcg atcaaaattg tcccataatt ggtcattcga atccattcgt
    36001 ctaaagattt ttccaatttg gaaatctgtt caggcaaaaa gcctatcacc aaaattcctt
    36061 tttccggact taaatttcga tgcaaccatt tacctaaggt cttttttccg gaaccgggtg
    36121 gccctgagat tcgaatccag aaattttttc tttcgagcca atctggccaa gattgttgtc
    36181 cacaaacttc agccaaaaat tgtccaagac tttccttttt taaattggcc tgagccaaaa
    36241 aggaagaatg agcacgcaaa attggaatat tagggcgggg gttttccgag attttttttg
    36301 aaatgaaagc ccaaagtgca aggattgcat cagtaggttt ttctagaaat tcaaccagaa
    36361 aaaaaccttc caaaaaagaa tcccctcgaa ttccaccgac caaacagcca acagccttcg
    36421 agtgaaaaag atcgttttca atagaagaaa accagagagg gaaaaaatca gaacttagat
    36481 taagcttatc taaattcccg gtagctctag ctaaaaaaga ataaaaaaag ccatcttcat
    36541 tataaccaac acttgcaact tcttccaggg ttttaccacg atcaaaactt agtgttaaaa
    36601 ctccgcagac tccattagaa attcggacca attcacctaa aatattcgaa gattcttcct
    36661 ttttgttttt aggataagaa tgttctgaaa acaatagatt gaacaaagac ggatgcacaa
    36721 aagaaagatg tttaaaatta agcattctgt caaccaagta cagatggaat gtcggacatc
    36781 cgacaacgtc ttttaaacag caataatttc aggaaaaaat actaattttg gataaatgat
    36841 tgaagacaga aaaccttgcc ctcacctgga aacgaaagca aaaggtttat tcgatctttg
    36901 aagataaaat ttccacgaac caaattctgt atcaataagg attcaatgtc ggatatccga
    36961 caatagagta aaggtagaat tcatgatagt tgtatccata gcaaaccaga aaggtggaga
    37021 aggtaaaact acaacctctc ttaatttatc gatggggctt gcgagaagag gaaaaaaaac
    37081 tctgctcgtt gatatagatc ctcaagcaaa ttcaaccggt atttttacaa atccagaagg
    37141 tattgagaaa tcaatgcatg gagtttttaa ctcaaaaatg actatccaag aaatcatgat
    37201 tgaaacgagg ttacccgatc tttttttggc cccttctaaa atgaatcttg cggaagtaga
    37261 aacactttcc ggaaattccg tagatgcgcc ttatattctg agagactctc ttcaaagcgt
    37321 gagtgggatc gacttttgta tcatcgattg tccacctagc ttatctattt ttacgattaa
    37381 tgcactcgtc ggatcaaatt acgtaattat tccacttcag gctgaaaaat tttccgtaga
    37441 tggaattgta ggacttcaac aaacaatcac aagcatcaaa aaaagaatca atcctaacct
    37501 tgaaatttta ggagccctag ttactcaact caagcctcaa acacttttga cgaaaactat
    37561 cgtacccgtt ttaacaaaat actttcgaat tttcgaaaca agcatctctg atggagttgc
    37621 agtaggagaa tcccatcttg ctaaaaagtc ggtatttgaa tacaacaaga cgagtaaaca
    37681 agcccaggaa tatgaagggt ttatagagga gtttttaaat gagctcaaaa agtaaacgac
    37741 tcggctctct cgcagatgta ttccaagccg aaaagttgga ggggactatt cgtaaaattc
    37801 ggctcgataa aattcttcca tccgaaaacc agcccagaca agatcgaaaa aaaggaatcg
    37861 aagacctcgc gagaagttta gacaaagacg gactactcca accaatcatt gtcacaaaac
    37921 aaaatccgga agatgagaac tataaaattg tagccggaga aagaagatac cacgcagcga
    37981 aacaattagg ctgggcagaa atagaatgta aaattttaga ccgggacgaa aaagaaacct
    38041 ttcgacttgc aattatagaa aatcttcaaa gagaaaattt atccccttat gaagaagtgg
    38101 aagccatgtc acacttaaag aatagcttca aatatacgga tcaagaatta ggaactctct
    38161 ttggaaaaag tagaagttat atgacggagc ttcttggaat ttcaaatcta agtaaagaag
    38221 aacttagatc ctgcaaagaa gcaggaattg aaagtaaaaa tttattgatc caagcagttg
    38281 cggcttctcg aaaaggaacc ttctccgagt ttttaaattt atttcaaagg ggtacgctta
    38341 aaaccgttaa agatgcaaaa tcttttaacc gggaagagga aaattcattc acacctaaag
    38401 ttacaagtgc aacaaaccca aaagtttcaa atttaaattc aacggaatat aagatcacaa
    38461 aaaaacaagg tctaattcaa attagttctg ataacgaaga actgttaggt aatattttta
    38521 aactaatcaa aaaagaaatc cgtaaaaaat tcaattccat ataactttta atgtcgttta
    38581 ataaaattgt taaacgacat taaaagtaca tacaagtact tagcaaaaga aatttccaaa
    38641 aacaaaagga aatgaaccca atgggattga caaactctgc ccacaatcgt ttaatgtgac
    38701 ataatatagt aaacggaaat atagtacgga attcagatcc aaagtgactt gggtcaggaa
    38761 cgtatgttta ttcgagtccg gacaaaaaaa ttcccctggc taaccagggg ccggattttc
    38821 ccgaaggaat gttgttggat gagacataag tatcattatg tcggataatg tcaactcttc
    38881 ttcggaattt ttgcttaaaa ttaatgtatt ttcccacaag gagaaacacc gaaagagaaa
    38941 gatgggcgaa cattatccct atattaaatt cttcgcagat atcattgaat caggtgtttg
    39001 ggccaatttg tcttcggccg caaaaactct ttatctagta ctgcttaaat ttagcgatca
    39061 gcacttcaag ccagtatggc ctagtacgga aattctcctt aaactaactg gctttaaaac
    39121 taaaaagtca atcatacagg gcaaaaaaga tcttatccaa gctggcctac ttcaggttac
    39181 cccgggaact ggacatacaa gttcaagata ttatttttgc ttcaattatc cgggctcaaa
    39241 aattccaccc caggggtata tttttcaaca ccccagaggg gggattttgg gaaccccagg
    39301 ggtgccaggg gttccttccc aggggtttgg agaaggagcc ccaaaccata ttaatataac
    39361 tattaccaat aatcaaaacc aagaaccaac aaagaaagct cacttaagcc taattgattt
    39421 agaagaaaag tacggcccat tagttctatc ggaagcactt tccattgcta aaacccgggg
[truncated: 8,553,260 more chars]
