# Supplementary material for: Horizontal transfer of the rfb cluster in Leptospira is a genetic determinant of serovar identity
Source: Life Sci Alliance. 2022 Dec 9;6(2):e202201480. doi: 10.26508/lsa.202201480 (PMC9736851; doi:10.26508/lsa.202201480)
Supplement: Supplementary file 9 [file LSA-2022-01480_Supplemental_Data_3.zip › Supp_Data_2-rfb_sequences/sequences_used_Fig_5C/Bim_10499413.gbk]

LOCUS       DDJLFDBK_1              1164 bp    DNA     linear       08-DEC-2021
DEFINITION  Genus species strain strain.
ACCESSION   
VERSION
KEYWORDS    .
SOURCE      Genus species
  ORGANISM  Genus species
            Unclassified.
COMMENT     Annotated using prokka 1.14.6 from
            https://github.com/tseemann/prokka.
FEATURES             Location/Qualifiers
     source          1..1164
                     /organism="Genus species"
                     /mol_type="genomic DNA"
                     /strain="strain"
ORIGIN      
        1 tatctgattc tttacatcat aatattttaa aatagattta taaatctttt tgaatactcc
       61 tgctcgttcc cattcttgaa atcttctgtg acaagtttgg ccagatccaa actcattcgg
      121 aatggcacgc cactgacagc ctgttttcat tcgatagatg ataccggcca ttactaatcg
      181 tgttggtact cgattgcgac ctcctttcgg atttaccttt tcttttggga tcaatggggc
      241 tatttgtttc caaagtgcat ccggtatctc tgaataatat ttgtccattt cacaagtaaa
      301 taattacgat tcaaaagtac aaccagtttt gagaccggct cttaatcttt tttattttta
      361 taaaacttaa aaatataaat ctaagttaat atctataagc aaataaaaag acattctata
      421 aaaatactat gaggactttg agatgaatct cgaatttcaa aattttatca tagaatatag
      481 atttatatga gttttacaga ttcaggttat attacgaatt tttaaacatt tattttgagt
      541 gattgaaatt agttcgtatg agttcccaga gtttagtttt taaataatgt gaacagggcg
      601 taagaaaacc ggggcgaatc cggcttgcca caggcagtcg gaccggactc tttagctcag
      661 gtcaataaat tatataaagg aaacataatg caacaatctt ctttagattc aatttagaac
      721 gcgatccgta gagagccata accaacccca caagtatttg gatctcaata ttaaatctgt
      781 gggaattacg acaaatcctc tgtaaaactg agttcccacc ccacaacgcg attcatagag
      841 agcgttgtgt tgagttttcc ctatttttgg gtgggggtaa ctcaatgaat tgcttcccat
      901 gggtcgcaat tcaggtggag aaattcggaa gacttttctc tatcagaaaa acatgctttt
      961 tgcaagtaaa aagactcatt cttgtcgaaa cacttgaaaa atgtgcgttt ttgatcccac
     1021 aacgcgaccc ttaggaaagc gttgtgctga gttcttgaac gcgacctgca gagcgaccct
     1081 tagggagcga tgcattgagt ttaggagagc gttttgctga gttcaatttt gattctaaaa
     1141 tcctattcaa cttgtggggt tggt
//
LOCUS       DDJLFDBK_2               843 bp    DNA     linear       08-DEC-2021
DEFINITION  Genus species strain strain.
ACCESSION   
VERSION
KEYWORDS    .
SOURCE      Genus species
  ORGANISM  Genus species
            Unclassified.
COMMENT     Annotated using prokka 1.14.6 from
            https://github.com/tseemann/prokka.
FEATURES             Location/Qualifiers
     source          1..843
                     /organism="Genus species"
                     /mol_type="genomic DNA"
                     /strain="strain"
     gene            80..322
                     /locus_tag="DDJLFDBK_00001"
     CDS             80..322
                     /locus_tag="DDJLFDBK_00001"
                     /inference="ab initio prediction:Prodigal:002006"
                     /codon_start=1
                     /transl_table=11
                     /product="hypothetical protein"
                     /protein_id="X:DDJLFDBK_00001"
                     /translation="MKEFKQESLLKQVSRKLKDLSEPELQNIDEWIDKTQKEKHDIMM
                     DKYMYEFGIAIGLDRPYDLSLVKKRKTSSPRQKKTD"
ORIGIN      
        1 gaaaaaaata ttaaaatatt agtaaaaaag aaaactctaa agaatgtttc tgataataga
       61 aaagaaggtg ttgaaccaaa tgaaagaatt taaacaagag tcattgctga aacaagtatc
      121 tagaaaacta aaagacctaa gcgaaccaga acttcaaaat atagatgaat ggattgataa
      181 aacacaaaaa gaaaaacatg atataatgat ggataagtat atgtatgaat ttggtattgc
      241 gattggattg gatcgccctt atgatttgag tttggtaaag aaacgaaaga cctcttcgcc
      301 tcgtcaaaag aaaacagatt gagaactgtt actcatatca atgaaaaacc gtgcacctgt
      361 ggtgcacagt ttttagaaat aacgaacgga gacaaatttt ttagaactac gaacaagacc
      421 ttaatttaca actgcgaaag cgatcgaagt ggaaattctg cgatgcaaca tgattttaaa
      481 cattgttact ttggaatata cgaagagttt gaaatgttgc gttgcagatt gaaacggaga
      541 gcgcggtttc tcgaagcgat agcggagaga aattcgccca aagcatctgc atttagaaat
      601 agtgtctatg accaaacgag agattggcgt aatacgatta cacaagaaga cgtcaaagca
      661 aggaccggac aaggaattat caataaatcg tatatagaaa cggaaatgcg taacaagttg
      721 tttgatgtga tcggagagac actgattccg ggagacaaag aagcagcgca taacctaggt
      781 ttattattaa aacatcatat agacgagaaa gaacaaaaga aacaagccaa agaacaacgt
      841 cta
//
LOCUS       DDJLFDBK_3              3415 bp    DNA     linear       08-DEC-2021
DEFINITION  Genus species strain strain.
ACCESSION   
VERSION
KEYWORDS    .
SOURCE      Genus species
  ORGANISM  Genus species
            Unclassified.
COMMENT     Annotated using prokka 1.14.6 from
            https://github.com/tseemann/prokka.
FEATURES             Location/Qualifiers
     source          1..3415
                     /organism="Genus species"
                     /mol_type="genomic DNA"
                     /strain="strain"
     gene            complement(1332..3413)
                     /locus_tag="DDJLFDBK_00002"
     CDS             complement(1332..3413)
                     /locus_tag="DDJLFDBK_00002"
                     /inference="ab initio prediction:Prodigal:002006"
                     /inference="similar to AA sequence:UniProtKB:Q086E4"
                     /codon_start=1
                     /transl_table=11
                     /product="Ice-binding protein 1"
                     /protein_id="X:DDJLFDBK_00002"
                     /translation="MVLIRFFNRDNFKRQKNQGNAYGAATGATDIKATFGKVSSPVST
                     LSVTAAKLVEIQITPAAASKAKGLSERFKATGIFTDNSNSDITNQVTWSSSNTDILTV
                     SNTNAKRGLGSTLKQGTVKVIASMGGIESSVDFTVTQANLTSIEVSPTRSSIAKGLTQ
                     KFTATGIFTDHSKKDITEQVTWKSSSKVLNMLNASGEEGRGKAISVGKATITATLEKL
                     SGKADITVTPAVLTSIQISPVKPSLVKGLTENFSATGIYSDNSSKDITSSVTWHSFNN
                     SVATISNTKNYHGQAHATGTGIVGIKATLGNVSSPVSKLSVTAAELVEIVLNPTLSHK
                     AKGLTENFKATGVFTDNSTKDITDQVTWKSSNTAYAEISNATGSEGVVNALSKGTSHI
                     SATLGSISSANATFQVTPAKIASIEITPNNFFLIKKLSYPFKAIGIYTDNTKADITKQ
                     VSWSSSDPKVASIDNTFSLAGSVIAIDDGKTNITATLSDSMSASTTLYVTSATLVDIE
                     VKPSIFVLSEGLTLQLTATGIYSDYSTHDLTQVVTWTSSEPSNISIENTAGKKGKVTA
                     LAFGASEFTATYDSIESNRAWIFVNDEKFVNITISSSQVLTDKGLTQQFKAIGTFEKG
                     SELDLTDLVTWKSSDSKVASIGNSNDDRGLITPLSVGSSKISATYNSIHSNSIDFEVT
                     PEILASIKTKP"
ORIGIN      
        1 cccgttgtat tcagctttta taatggaaga accagaagcg attcctctga ctctgttacc
       61 ttgaatgtca acgattgatt gggcatcgga aacgatagat gtcgaatcag taatattctg
      121 atttgttccg ttatcaaaga ttgcggtgac ttcgagagtt gtacttgtac cttttgcgat
      181 ggaagaattt tgataactga gctcgatcct tgtaataact ggatcagagt tacttaatag
      241 aaggtggaaa aagaacagcc cattactttt tttaccagcg gttaatccta ctagaccggt
      301 taaaagtggc caagacatac aactttgaaa aaatatcgaa agaagaatcg aaatacaaaa
      361 tgttctcttc ataaacactc actgtaattg ttttatttaa agttttcatt tgtgtatttg
      421 ctgtgtttat ttatttggag ttttcatttg tgcgtttatc tattgaggct cctacaaaat
      481 ttaaaaagaa taattatccg atcagatttt tgcatcaagt cgtcgtttgg cgaccatcag
      541 aaagattaca atcaatttta tagagattct ctttagattt attggatata gaaagtttgt
      601 aaagaaaaaa taactgaaat ttctaaaaac tgagtatata ataaaaagtg aatacttaag
      661 tgatttatat ttgaagttag tcgtttaaat tttatgatct ttaagtatta aatgggatca
      721 ttactgattt ctataaaact gagtaacgtt aatttttatc acaaaacgct ggatatttta
      781 taatatagtt cacattaaaa gtaaattggg cattatttaa gaaataattt tttagtatcg
      841 tataacaatc tttaattgga gttgttgaaa aattaattct taatccgctt ctatttcatg
      901 gaaatggtcg attgaagcag ttttgttaat tgaactatga aattttcaac aactctaatg
      961 gttataagaa ttttaataga gattttctat tatctcaaaa atgtatggct taagtatatt
     1021 tgaccttcag atcaaagaaa gtcatgtgtt atacaatacc ttgagaggat ccaactacca
     1081 atttatatca gattcatatt gagattaatt taaaacactc cgcaaaatct gcggagtgtt
     1141 ttaggaacaa aagtttagaa aaaggaaacg attacaaggt cgatagatta caaatcatac
     1201 cggtaaactt gagtcgctcc ttttccgtaa aatcggcgtt attcaaataa ctcaatgaat
     1261 tcgtaataaa gaaggtcacg aacccattgt ttgttttctg cgaatgtgtt aaacattgtt
     1321 aatttttcat attacggctt cgttttaata gaggctaata tttctggagt tacttcaaaa
     1381 tcaatagagt tactatggat agaattgtaa gtcgcagaaa ttttagagga acctacagaa
     1441 agcggtgtta ttaaacctct gtcatcatta gagttaccga tagaagctac cttagaatca
     1501 gaggacttcc aggttacaag atccgtaagg tcaagttcgc tacctttttc gaaagttccg
     1561 attgctttga attgttgagt caagcccttg tctgtcaaaa cttgagaaga actaatggtt
     1621 atgtttacaa atttctcgtc attgacaaat atccaagctc gattactttc aatagaatcg
     1681 taggttgccg taaattctga agctccaaat gcaagagccg ttactttacc ttttttaccg
     1741 gctgtatttt cgatcgaaat gttggatggt tcgctggaag tccacgttac aacctgagtc
     1801 aaatcatggg tagagtaatc cgaatagatg ccggtagcgg tcagttgtag tgtaagacct
     1861 tcactcagaa cgaagatact aggttttact tctatgtcaa caagcgtagc agaagtgaca
     1921 tacaaagtag tggaagcgga catagagtcg gataacgttg cagtgatatt cgtttttcca
     1981 tcatcgattg cgataaccga accagccaat gaaaatgtgt tatcgatcga tgcaactttc
     2041 ggatcagagg aagaccagga aacctgtttt gtaatgtctg cctttgtatt atccgtatag
     2101 attccaattg ctttaaatgg ataactaagt tttttgatca agaagaaatt atttggtgtt
     2161 atttcgatcg aagctatttt tgctggagta acttggaatg tcgcatttgc acttgaaatt
     2221 gaacctaagg tagcggaaat gtgactcgtt cccttcgaga gtgcattaac aaccccttca
     2281 cttccagttg cgtttgaaat ttctgcgtag gcagtattgg aagatttcca agtaacctgg
     2341 tcggtaatat cttttgtcga attgtccgta aatacgccgg tcgctttaaa attttcagta
     2401 agtcccttgg ccttgtgaga taaagtagga tttaacacaa tctcaaccag ttctgctgcg
     2461 gtaacggata atttggaaac tgggctgctt acatttccca atgtcgcttt aatacccact
     2521 atccctgtac cggttgcgtg agcttgtcca tggtaatttt tcgtgttcga gatcgttgca
     2581 acagagttgt tgaacgaatg ccacgtaacg gaggaagtta tgtccttgct ggaattatca
     2641 gagtagatac ctgtagcaga aaaattttct gttaaccctt ttacaagaga aggtttcaca
     2701 ggactgattt gaattgaagt aagaaccgcg ggagtaactg taatatcagc tttcccggaa
     2761 agtttttcta aggttgcagt aatggtcgct ttcccgactg aaattgcctt acctcttcct
     2821 tcttcaccgg atgcattcaa catatttaat actttcgaag aagacttcca agtaacttgc
     2881 tctgtaatat ccttcttaga atgatccgta aaaatacctg tagcggtaaa tttttgagtt
     2941 agtccttttg caatcgaaga gcgagttgga gagacttcga tcgaagtcaa attagcctgt
     3001 gtgacggtaa aatctacaga actttcgatt ccacccatgg aagcgataac tttaacagtt
     3061 ccttgtttta aagtggaacc taacccgcgt ttggcgtttg tattggaaac ggtaagaata
     3121 tctgtattag atgaactcca agtgacctga tttgtaatat cggaattaga gttgtctgta
     3181 aaaataccag ttgctttaaa tctttcggaa agtccctttg ctttggaagc agcagccggt
     3241 gtgatttgta tttcaacaag ttttgcagca gtaacggata acgtagaaac tggactactt
     3301 acctttccga atgtggcttt aatatccgtt gctcctgtag ctgctccgta agcgtttcct
     3361 tgattttttt ggcgtttgaa attgtcgcga ttgaagaatc ggatgagaac caagt
//
LOCUS       DDJLFDBK_4            349241 bp    DNA     linear       08-DEC-2021
DEFINITION  Genus species strain strain.
ACCESSION   
VERSION
KEYWORDS    .
SOURCE      Genus species
  ORGANISM  Genus species
            Unclassified.
COMMENT     Annotated using prokka 1.14.6 from
            https://github.com/tseemann/prokka.
FEATURES             Location/Qualifiers
     source          1..349241
                     /organism="Genus species"
                     /mol_type="genomic DNA"
                     /strain="strain"
     gene            593..1030
                     /locus_tag="DDJLFDBK_00003"
     CDS             593..1030
                     /locus_tag="DDJLFDBK_00003"
                     /inference="ab initio prediction:Prodigal:002006"
                     /codon_start=1
                     /transl_table=11
                     /product="hypothetical protein"
                     /protein_id="X:DDJLFDBK_00003"
                     /translation="MLFQRRPLGLGKMNQTIMIEHESKEIQINTIRYKLLVIEFSGIV
                     NYETLKGMPTKLSSIFYEMEGMLVLDIRKVTNLNSEFVRAFTGILHVISERLTRYFII
                     TEDQKIYNWITNYNQLRDVKPVMNFNEIGKALELDSLIQQFEF"
     gene            complement(2761..3984)
                     /locus_tag="DDJLFDBK_00004"
     CDS             complement(2761..3984)
                     /locus_tag="DDJLFDBK_00004"
                     /inference="ab initio prediction:Prodigal:002006"
                     /codon_start=1
                     /transl_table=11
                     /product="hypothetical protein"
                     /protein_id="X:DDJLFDBK_00004"
                     /translation="MNAYIENFLNRIHSSKILSNFEYKVFLKSSLQKWFEKNIFSTFL
                     VFFGLYLAIWNQTIPEISTSGDLYKFKLISIICGISIYSFLLLRLIILGIFEIQISYH
                     YILKNAVTAIILSFTFLMYFEKPFFMMITGEVFCFGICIYTLLESGYLIFSRPYKKEY
                     YFLFPILGGIGFGVLGNFIGTTFYNFEWNSISYYFYAFFIFTLYLLKRKIRIQTEAKA
                     SQNSVLILNSETQEIIEQPCSVLEDGTLELIEPLEEKNLLKEDDLKRAEERINGFIRE
                     KLYADDSIRLIDLSAYLGVSLHQASFYLNKYKNMGFSDFINQNRMNDAIRLLVEKKNM
                     NLLDIAFECGFNSYTSFHRACKKWTGYSPKGLRKNATQSNGSNYEHFQISINLQKVEI
                     LSKNSQSNELNTAVV"
     gene            complement(5151..5465)
                     /locus_tag="DDJLFDBK_00005"
     CDS             complement(5151..5465)
                     /locus_tag="DDJLFDBK_00005"
                     /inference="ab initio prediction:Prodigal:002006"
                     /codon_start=1
                     /transl_table=11
                     /product="hypothetical protein"
                     /protein_id="X:DDJLFDBK_00005"
                     /translation="MDWANALTFCNGLNALNAGAGYTNRTTWRLPNVTELRSIIDHSL
                     GTSPVINTTIFPGTVSQYYWTSTTYKLLTSSAWAINFQSGFTSGNGKTTTYYVRCVAS
                     PP"
     gene            complement(5803..8397)
                     /locus_tag="DDJLFDBK_00006"
     CDS             complement(5803..8397)
                     /locus_tag="DDJLFDBK_00006"
                     /inference="ab initio prediction:Prodigal:002006"
                     /codon_start=1
                     /transl_table=11
                     /product="hypothetical protein"
                     /protein_id="X:DDJLFDBK_00006"
                     /translation="MKNEKGQFKKSKELLNRKIFPILFLFIILLTLVDCIGGNGSTTF
                     KGIIFGPVNNLLQSPASNNPLSVNYSSSPYIFTKDAPIEPIQPNISGSIEQCSSNPAL
                     PTGLLIDGKTCNISGTPTLNQPATNYTITASNQSESKNVTIVITVNANPPAALNFAVP
                     VFTFTAGALPGFAPIVPSYTGTITNCISDIPLPTGLFLGTTNCSISGSPTTTQGPTNY
                     TITASNSFGSTNTVITITINIAPPSALNYAGSPFVFTQGATIAIIHPTYTGTVTACNS
                     DIPLPAGLILGTTCAISGTPTTIQPATNYNITASNASGSISFPITITVNLAPPSALSY
                     AGTPFTFTQGATITTATPSVTGTVTACNSDIPLPAGLGINGTTCAISGTPTTTQAATN
                     YTITASNAYGNTNTTISIRVNLAPPSALSYAGTPFTFTQGATITTATPSVTGTVTACN
                     SDIPLPAGLGINGTTCAISGTPTTTQATTNYTITASNAYGSTSTTISIRVNLAPPSAL
                     SYAGTPFTFTQGATITTATPSVTGTVTACNSDIPLPAGLGINGTTCAISGTPTTTQAA
                     TNYTITASNAYGSTSTTISITVNLAPPAGLAYTPTALVLYKGVAGTVTPTVTGTVTSC
                     NPNVALPGGLTLNATTCAISGTPTVFQASANYTITASNSSGSTNTTISIMIFGTPPLK
                     TMQTNCWNTTGTIDATCVVVSSAGQDGKLQKGTTPSFTNQTVNIAVGVDHYITVDNNT
                     GLVWKTCHEGRTNSTCAGGADVYYNLASATTACTNLNTGTGYANRTNWRLPTISEMET
                     LVDFNVATSPRTFVTSFPGTSGSYYYWSSNLYLPDTTKSLVLYFSSGSTTWTDKTVAG
                     SLTRCVSP"
     gene            10969..11460
                     /gene="dksA"
                     /locus_tag="DDJLFDBK_00007"
     CDS             10969..11460
                     /gene="dksA"
                     /locus_tag="DDJLFDBK_00007"
                     /inference="ab initio prediction:Prodigal:002006"
                     /inference="protein motif:HAMAP:MF_00926"
                     /codon_start=1
                     /transl_table=11
                     /product="RNA polymerase-binding transcription factor
                     DksA"
                     /protein_id="X:DDJLFDBK_00007"
                     /translation="MTAKKSAPAYDKKVLQEISELLHEKKNALLEKYAHWEDNSKPSG
                     LKEMGDIADIASEINEETLSSVLSEAEIETIREIDAALEKIEEGTYGVCEGTGKKIPI
                     ARLKAIPWTRYTVEYAETLSKSKGFSRKNAGVLQALIKSHLIWIRWMIEFFICFLLSN
                     FSF"
     gene            12253..14367
                     /locus_tag="DDJLFDBK_00008"
     CDS             12253..14367
                     /locus_tag="DDJLFDBK_00008"
                     /inference="ab initio prediction:Prodigal:002006"
                     /codon_start=1
                     /transl_table=11
                     /product="hypothetical protein"
                     /protein_id="X:DDJLFDBK_00008"
                     /translation="MIVFRLKSESFSKSFLFVSGLFHKLKPLRTPTFFGLILCSVISY
                     LLFRSFLFVRETEGAGMIAIGTIQFLFGLIPNLYHRKPGRIFTMAGALVLPGLLYDKT
                     VIFGSLSGLFAGAILGIFLRQYISTFHSQTVNEEDPIFRFFYINRPYKSSLPFYQNPK
                     VGILIFCLLLLIERFFTYFNAPPFKGFGILDMTYLPGISSRYAFGLSLDFLGSWVLVI
                     LYFLAEESSSHESDSPVKYWRQGLFAGVFLNILLFLIQGFTLGSVIPFTPIIGGSYSA
                     SGFLVDSKSLNWFFPLWIAYFFYYLNSKSWRSPTKIILSAGLLFPFLVLGKHFSAGSW
                     ILLFTLLTYSYSVINFPKIRNRWWKLSYIPVCMIVWIIFVVLILWIGSFSWSFESWQE
                     LHQTWIKSFRSPGGGIFRFLDLYGGEGWLQTKSAWNWTKQSIWLGNGAGSFVLNWIDS
                     RSSNPIPPGGMRELELSSFLFLLHDGGIFLILIFLGWIGLEIALRDHWKVLILLLPIS
                     IFFMPWTGSSGTVAFFCLWLITSASSQTRQLHRAFGGGFNLISLFLGTFFLFYSLIKI
                     APNLWGPEFRYAELKSYQLMAKKQGLIQNGIRYHEFSSGATWVLASKAPLSLRAFVPE
                     GKNFSKRDKIHIRWSFLGSDWVEIQSKTLPLFANVSSIGLTVPGNAKYLKAEILPSSF
                     FETSMDEFAISAEDFDSLNRIR"
     gene            complement(14360..15730)
                     /locus_tag="DDJLFDBK_00009"
     CDS             complement(14360..15730)
                     /locus_tag="DDJLFDBK_00009"
                     /inference="ab initio prediction:Prodigal:002006"
                     /codon_start=1
                     /transl_table=11
                     /product="hypothetical protein"
                     /protein_id="X:DDJLFDBK_00009"
                     /translation="MLLYLGSEGLLTSFLKFVTTVFAAGFYWFFYRNTYYHPNRKSFD
                     LSAVFCGVLTVGLAIFPEILAKQYIDENSYFERAFPGSSLLEEVPKLIVVLWYFRGLK
                     SVYNTSDGIYFGLTLGASFGLLENFLYSTTLDFWPLFLRAVTSLPIHTFTGGIYGFAV
                     MQYYHSRPSSFNFLGIYYSLFGCFLLHGTFNYILLMDGDLVVLLPFILAIGFFVLEYL
                     LTISQNILPIEVLQSIGLFRDDYTVISRFTRYDSWMRSSQSQTQKIEPIPLFRQLSKV
                     KIFVSVFLFLIPTLLYSIYSIFPELIPLLLGGIRTSEFIGLFLVYPIWLSVLTLFRGI
                     LNPKFFRERILKIPLFIAVTIVQEEREYHSLAYSLSGKGFYSPVEKNLMIGDRVYVTF
                     YVAGKEFSNILAIPVWLNVREDDPEFEPGAVFIFVNPPWKLLFWRLLVRIKQQFQNLI
                     HQIWII"
     gene            complement(15775..17862)
                     /locus_tag="DDJLFDBK_00010"
     CDS             complement(15775..17862)
                     /locus_tag="DDJLFDBK_00010"
                     /inference="ab initio prediction:Prodigal:002006"
                     /codon_start=1
                     /transl_table=11
                     /product="hypothetical protein"
                     /protein_id="X:DDJLFDBK_00010"
                     /translation="MKKILILLIALSFVVFGCSHKKKGILLPFLTLLNQDAGASTAKS
                     ESSAGTATASNGGSVVIVDNTGSGNNSGGALIPNNNSDSSSNTTNSQTSGNNSSSSSS
                     GNSNSSSSGNDTNSGSTSVGSNSDSGSSNTGSGSNTGSNSSSGGDTNSGSTSVDSNSD
                     SGSSNTSSGSNTGSNSSSGNDTNSGSTSVGSNSDSGSSNTSSGSNSSSGSDTNSGSTS
                     VGSNSDSGSSNTGSGSNTGSNSSSGNDTNTGAGSNNGSSSNSTPPSQVITGVITVNDQ
                     IGSIPFTYNTVQTIPLNIVVTDKQSKPISGATVIVSDNAGHILFQGISNNVGKVSGTI
                     TVETAVGQITLEITAGGESISNLINLINVVGINREIKYEILLPAVATAPTDTDKDGVP
                     DTLDTYPQDPTRSSLIRIPAEGISTVAYEDLYPSAGDADLNDYVLHIHNEEDLNAAGD
                     VIRLRGTYQHVARGAGYKHTFFLKLPVAVGATFSRKVVREDGKVITDLTTKTVSSSDL
                     NQGIQIHEESNKTTSNPNVNPGGVYKPGHIATIEIVFNSPVKKTVLGNYPYDIFIKVT
                     NTGKEIHFPGLYKNANGTDKYLDSNNFPWAILVPGAWKYPYEGLDIRKDAQSGYKEFN
                     LWVASNGTSYKDWYKHITNQAKVFPVPDEDSELMGFLLHSMKKNAILIAILLIGAGAA
                     VAYILKRRTLSQT"
     gene            complement(18002..18736)
                     /gene="menG"
                     /locus_tag="DDJLFDBK_00011"
     CDS             complement(18002..18736)
                     /gene="menG"
                     /locus_tag="DDJLFDBK_00011"
                     /EC_number="2.1.1.163"
                     /inference="ab initio prediction:Prodigal:002006"
                     /inference="similar to AA sequence:UniProtKB:P67062"
                     /codon_start=1
                     /transl_table=11
                     /product="Demethylmenaquinone methyltransferase"
                     /protein_id="X:DDJLFDBK_00011"
                     /translation="MPQADFKAGFVRENFNKIAKKYDRFNDWNSFLLHRVWKNSLVQE
                     VENNFSGHLHVLDLCCGTGDISLRLGNSSFVDHVTCVDFSENMLEIAKTRLEKQAQKG
                     RIHFELGDATKLIQFQNSQFDVVSIGFGLRNVDDLSKAIGEIFRVLKPGGMFLNLDVG
                     KVKNPWIRWIADFYFFRIVPILGYILWGGKNEMFDYLPVSSLSYPDQETLKSIFEKEG
                     FQEVRYKNFVFGNATLHVAKKPSKKT"
     gene            complement(18964..19221)
                     /locus_tag="DDJLFDBK_00012"
     CDS             complement(18964..19221)
                     /locus_tag="DDJLFDBK_00012"
                     /inference="ab initio prediction:Prodigal:002006"
                     /codon_start=1
                     /transl_table=11
                     /product="hypothetical protein"
                     /protein_id="X:DDJLFDBK_00012"
                     /translation="MVFNFIRIGKTVSCQMDCFYVFDLYRDLLLEHMKTIIILKPVSK
                     LKMWDLAQKSQQFQVRYNFLRIGKIAHSFSGTTFIRPSSKK"
     gene            19421..19933
                     /gene="tolQ_1"
                     /locus_tag="DDJLFDBK_00013"
     CDS             19421..19933
                     /gene="tolQ_1"
                     /locus_tag="DDJLFDBK_00013"
                     /inference="ab initio prediction:Prodigal:002006"
                     /inference="protein motif:HAMAP:MF_02202"
                     /codon_start=1
                     /transl_table=11
                     /product="Tol-Pal system protein TolQ"
                     /protein_id="X:DDJLFDBK_00013"
                     /translation="MAKGGWVSVLILIVSFINLGLFIRVRTFLPVLKRKILLRLQDDN
                     TNKEKRNIDLKFLFEDPEEFFIKEFFVPETMISWIRNLAGIATMLGLLGTVIGISVAF
                     EEMKNAGSVSLEIFSEGIRLALNTTIQGLCVSIPSLLGFQYLKVVLHKTEIELKFSVD
                     SENVSVKTSE"
     gene            19930..20343
                     /locus_tag="DDJLFDBK_00014"
     CDS             19930..20343
                     /locus_tag="DDJLFDBK_00014"
                     /inference="ab initio prediction:Prodigal:002006"
                     /codon_start=1
                     /transl_table=11
                     /product="hypothetical protein"
                     /protein_id="X:DDJLFDBK_00014"
                     /translation="MKQKSQKRKRLLENEDSTLDMTSMLDVVFILLIFVMVAMSFQKE
                     AHSLPVNLPKGKAESSGSGTKKEIFLLKDGNLRYAEQNFTENAWVQLVSESEFKNQIV
                     WIYGDEKVDYGKFVFMLNSLKNSNLKELHIAIKKE"
     gene            20634..21098
                     /gene="rppH_1"
                     /locus_tag="DDJLFDBK_00015"
     CDS             20634..21098
                     /gene="rppH_1"
                     /locus_tag="DDJLFDBK_00015"
                     /EC_number="3.6.1.-"
                     /inference="ab initio prediction:Prodigal:002006"
                     /inference="protein motif:HAMAP:MF_00298"
                     /codon_start=1
                     /transl_table=11
                     /product="RNA pyrophosphohydrolase"
                     /protein_id="X:DDJLFDBK_00015"
                     /translation="MDFFFKKKGLRVRVAALIENSQNEILLIQQKKKDSYYWLLPGGG
                     IEFGESAEDALKRELKEELSLEMKSASFLLLNESIEPGGKRHLIQLVFSVNVKKEIPE
                     LNLNEKAITGFGYFSSAAIREMDLRPDIKSFLLEGDFKSAPFIKSIWVSEKK"
     gene            21095..22180
                     /gene="aroB"
                     /locus_tag="DDJLFDBK_00016"
     CDS             21095..22180
                     /gene="aroB"
                     /locus_tag="DDJLFDBK_00016"
                     /EC_number="4.2.3.4"
                     /inference="ab initio prediction:Prodigal:002006"
                     /inference="similar to AA sequence:UniProtKB:Q9KNV2"
                     /codon_start=1
                     /transl_table=11
                     /product="3-dehydroquinate synthase"
                     /protein_id="X:DDJLFDBK_00016"
                     /db_xref="COG:COG0337"
                     /translation="MSLIETVPVNTEHKSVPVHLHSDLSGLSEEIAKLPGITSVFLIT
                     EKSIHSIYSKYLERELSSIPIKTIYIKGGEKSKHIDRTGEVYNQLIEYGADRKSLILA
                     FGGGVVGDFAGFIASTYLRGIRFVQIPTTLLACVDSSVGGKVAVNADFGKNMIGSFYQ
                     PEFVFAPLSVLSTLPDREWRCGQAEIIKHSLLSGGEYWENVKIHSFKDLNIDSTILPY
                     LIAESVRFKADVVSNDEKETGLRKILNLGHTTAHAIESVTKYKKYSHGEAVAIGLVTA
                     LLLSEQHSGLDPITTKETIESLKNYGLPFQTKLKSKQLAKHMLHDKKNVSGSIRFVLL
                     KSPGSPVFDIPIDSEDIILAIRKQKGI"
     gene            22180..23061
                     /locus_tag="DDJLFDBK_00017"
     CDS             22180..23061
                     /locus_tag="DDJLFDBK_00017"
                     /inference="ab initio prediction:Prodigal:002006"
                     /codon_start=1
                     /transl_table=11
                     /product="hypothetical protein"
                     /protein_id="X:DDJLFDBK_00017"
                     /translation="MEFVVNFFQGINPFVLLKTKERSLSEELILIVYFIIFLILSYKV
                     IIIVLDFFKPTVDVTSRYNRRKMARMSFVVLGLVILLPVVFSGLSYLPTVMGLAGAGI
                     VISLKDITLNFVGWFFIHGSNGFEVGDRIEIEGVRGDVINIGMNRFTLMEISSDPKSD
                     QSTNRLVHFPNHFVILRQVIVVKDKMNYVWDEMRIKIPYDSDFEKAEELLNGIIRNNA
                     IIDQGTIDYTLQELSKNYLVRLGKTSPIVYLSLEEGGILFSLRYLTHVRGRRDMKTKI
                     SHQILKEFKQFPGIRIL"
     gene            23292..23723
                     /locus_tag="DDJLFDBK_00018"
     CDS             23292..23723
                     /locus_tag="DDJLFDBK_00018"
                     /inference="ab initio prediction:Prodigal:002006"
                     /codon_start=1
                     /transl_table=11
                     /product="hypothetical protein"
                     /protein_id="X:DDJLFDBK_00018"
                     /translation="MFLGFLKVKFVFYKLMIRFFYFILVFPFLQFCDSEIELSIPKKI
                     HISYQLEGRPYRMDIECTEDSPVWKWIAKEIPKLKKGWNSYYATLPSIGILVDFDHGR
                     RLQILDHGMIYIIPGESALYHDFQNEKFQELLTLIIKTQNR"
     gene            24386..25942
                     /locus_tag="DDJLFDBK_00019"
     CDS             24386..25942
                     /locus_tag="DDJLFDBK_00019"
                     /EC_number="1.18.1.2"
                     /inference="ab initio prediction:Prodigal:002006"
                     /inference="protein motif:HAMAP:MF_01685"
                     /codon_start=1
                     /transl_table=11
                     /product="Ferredoxin--NADP reductase"
                     /protein_id="X:DDJLFDBK_00019"
                     /translation="MIQELQIRVVPEVAGEYETLKTFLSKTLKIEIQEIRHIEILSRS
                     IDARQKTIYFNLKVLVFIGEDYVEKQIVLPDFSDVSNAKEVIVVGAGPAGLFACLQLI
                     LSGLKPILLERGKDVMKRPFDLKEVNIHHNVNEDSNYCFGEGGAGTYSDGKLYTRSKK
                     RGNVRQILEWLVGFGANKDILVEAHPHIGTNKLPKIVKNIREKIIEMGGEVHFEKRVT
                     DLLLNGNQFQGVITKDGDKIYAKNIILATGHSARDVFELLHQKGIEIELKPIAVGVRV
                     EHHQSLIDSIQYKCDVKNTYLPPSPYNIVKRVDGRGVYSFCMCPGGVIAACATKPEEI
                     VTNGWSSSKRARPSANSGIVVELRPEDFKPFSKFGPLAAMEFQKEIERKAWVAGGRTQ
                     KAPAQKLVDFVQGRLSIDLPKTSYTPGITSVVLDEVLPRFVYQSLQKGFQEFDHSMKG
                     YLTNEAVVHAPETRTSSPVCIPRDPNSLQHVRIQGLYPCGEGAGYAGGIVSAAMDGIR
                     SATACVLANS"
     gene            complement(26763..27002)
                     /locus_tag="DDJLFDBK_00020"
     CDS             complement(26763..27002)
                     /locus_tag="DDJLFDBK_00020"
                     /inference="ab initio prediction:Prodigal:002006"
                     /codon_start=1
                     /transl_table=11
                     /product="hypothetical protein"
                     /protein_id="X:DDJLFDBK_00020"
                     /translation="MGEEQAKIHALNKIVSIIDEKASIYKNERKSMPSARAIAEKKLI
                     LDLIDDGMKLAKTIQPKPTDLIQDLEKLNKQFMNL"
     gene            complement(27056..27424)
                     /locus_tag="DDJLFDBK_00021"
     CDS             complement(27056..27424)
                     /locus_tag="DDJLFDBK_00021"
                     /inference="ab initio prediction:Prodigal:002006"
                     /codon_start=1
                     /transl_table=11
                     /product="hypothetical protein"
                     /protein_id="X:DDJLFDBK_00021"
                     /translation="MRGIVAFTFLQTLFYKFTGASESVAIFSKLGMEPWGRIGTGILE
                     FIVSILLFIPGWNWLGSLFGLILMSGAILSHVFVIGIEQENDGGLLFFLALGNAVICT
                     LLLWQEKETLTRILRKHFQK"
     gene            complement(27525..29462)
                     /locus_tag="DDJLFDBK_00022"
     CDS             complement(27525..29462)
                     /locus_tag="DDJLFDBK_00022"
                     /EC_number="6.2.1.3"
                     /inference="ab initio prediction:Prodigal:002006"
                     /inference="similar to AA sequence:UniProtKB:O53521"
                     /codon_start=1
                     /transl_table=11
                     /product="Long-chain-fatty-acid--CoA ligase FadD15"
                     /protein_id="X:DDJLFDBK_00022"
                     /db_xref="COG:COG1022"
                     /translation="MKTATIPKIQSKTLYNVMKASAETFADSTAQYYKPDGKNYQANS
                     FKNLYETVQQIGCGLISLGIEPGTPIGLIADSGARWLWCSMGITNIGCVDVPRGTDST
                     LDDLRYILNHAECSIAFLENETALKKVLSQKSEFPHLKKIILSDQKGTLEDTESFEII
                     LLNDLIEKGKTWIQNKGKDEFHKRGSAIREEDLATIVYTSGTTGKPKGVMLTHKNIVF
                     NVDGALQGEDLNVYPTDRSMAYLPPWHIAERLVETVCIRAGGAEAFTSISTLSQDLAD
                     IKPTLLLSVPRVWESLYNKIHDKVRNSSPVQQALFGAFKEIAITYYKHLSRLQDLEYS
                     LVEQSTFASLWQKLISLWIVILLWIPNQISQLAFNKIKQGLGGELRFALSGAGALPQY
                     IDTFFNAIGIPILEGYGMTELSGISTRRIFGEITVGTLGRCIPGVQIKLMDEKGNEIT
                     KPGIKGIAWHKGDHVMKGYYKEPEKTKEILSSDGWLNSGDLLAWTTSGELKYSGRAKD
                     TIVLLGGENLEPEPIEFALVRSRFIQQAMVVGHDQKTLGALIVPDKETLEKYLKEFKS
                     KMLNEVENLNGDSDIITLFKNEIKTFVSSENGFKNFEKVSNFRILNKKFEPGDELTQT
                     MKIKRNIVADKYKKEIEEMYR"
     gene            29729..31792
                     /locus_tag="DDJLFDBK_00023"
     CDS             29729..31792
                     /locus_tag="DDJLFDBK_00023"
                     /inference="ab initio prediction:Prodigal:002006"
                     /codon_start=1
                     /transl_table=11
                     /product="hypothetical protein"
                     /protein_id="X:DDJLFDBK_00023"
                     /translation="MGIRAKLAIFTGTLIAFTVMVLTAIDVHQQTEILTWSYEKEASI
                     SRHYISGLVLELENLSSSLIRVESFREKVKRQSQALRKYRTKVVTQETKELNLFGFKT
                     KLFGVLGKERKSSIKETYYSVYLSKTDIDELEKNTKLLLKDPNGLAISDETYSKLKNM
                     AHQVVVLEADLNEQKQKLEELRVSEKTSEKEKQNLEEEMDHLKKGVEKIRNQLDRSIL
                     ELSLPKQHKKIEELGLNMSQYRIQTFPVAFNQSRGNLIPSFDTKIFKPEVSINSNIFL
                     NDIDVSLKDSISKILSLDFSQDTNKNSYTIGKMELQVLYSPIFKNQNSTQRANRLKKE
                     LPDFAKHYLQQDASIVLKVRDLVVPLKKRVQELKEKKPPIPPFRDKTFKDLYARYSKL
                     IAERRTVFETFKNEYSEDKKNLKETSKKLNVPERVRSVKTEISFPIQNEKDVLIDALG
                     ELRDAGLEDLIVLRFSQNSGNYSDYLKYPKEQNLSKERWKSIREWIYSGKSETPTPQL
                     KKLISYGIVSHSRVEAEEILWNLDSKPLIVESGDDVSSTILSANLSGVSRTIVDRTEG
                     LETIQKNKNSSVATALLICVASLIFAILISGFVVQKIKRIIFHAKEVGQGNLEVQFEQ
                     GGKDEFGTLTVALNSMVTGLKEREKIKNILGTMIDPVVVKEAMVDLTALRRGSEKRIT
                     AFFRT"
     gene            31834..32562
                     /locus_tag="DDJLFDBK_00024"
     CDS             31834..32562
                     /locus_tag="DDJLFDBK_00024"
                     /inference="ab initio prediction:Prodigal:002006"
                     /codon_start=1
                     /transl_table=11
                     /product="hypothetical protein"
                     /protein_id="X:DDJLFDBK_00024"
                     /translation="MASLLNEYLSAMTLILKKHEGVLDKYIGDAIVGIFNAPVEVDEH
                     CIKAARAAVEMIETLERLRQEWKAKKVYIAEAQEMQIRIGLNTGLAKVGFMGTDSISA
                     YTMMGDAVNLAARLEAAGKDYGVSILVSESVQREIKEEFFTRLLDVVRVKGKNESVQL
                     YELIGRADNVPERLEASVLEFSKGFEAYLNREWSLAQELFESSQITKGIKDKAAILLI
                     ERCEEYKRNPPEKNWDGVYTRTHK"
     gene            complement(32553..33593)
                     /locus_tag="DDJLFDBK_00025"
     CDS             complement(32553..33593)
                     /locus_tag="DDJLFDBK_00025"
                     /inference="ab initio prediction:Prodigal:002006"
                     /codon_start=1
                     /transl_table=11
                     /product="hypothetical protein"
                     /protein_id="X:DDJLFDBK_00025"
                     /translation="MILFFNGVKPAILSVIFMAFTNLVFKSIKSNGQIFCFLLTSIGI
                     LFFSIPYPYLLLFAMFCGFVSFYFNKNNVTLPQIDTPSVTSSKRSENTTSLEKVDLQI
                     NLKIKHLEYFETLKQLSRAVTIGLILWTLPLLWILLFLKKEFLFWKELILFFSKTALI
                     TFGGAYAILPSVADFATHQAHWISANEMIDSIAFGESTPGPLVMVLTFVGFLAGANRF
                     GSISYGLLGLLLAAYYTFLPSFILILGGASIVEKSKESDLLKSAFSYVSVCVCGVIFY
                     LTIFFAKSILIEPSTNWELWVQHPLTQTKYFSFFWTALGVLFLKLKKEYSIFWIFFSG
                     IFFLGIDLIFHL"
     gene            complement(33635..33916)
                     /gene="srpC"
                     /locus_tag="DDJLFDBK_00026"
     CDS             complement(33635..33916)
                     /gene="srpC"
                     /locus_tag="DDJLFDBK_00026"
                     /inference="ab initio prediction:Prodigal:002006"
                     /inference="similar to AA sequence:UniProtKB:Q55027"
                     /codon_start=1
                     /transl_table=11
                     /product="putative chromate transport protein"
                     /protein_id="X:DDJLFDBK_00026"
                     /db_xref="COG:COG2059"
                     /translation="MIPSFGETIRFWFQLGWFSFGGPAGQINLMYQTLVEEKKWIDED
                     QFRHALNYCMFLPGPEAQQLATYLGWILHGTAGGIFAGLFLSFPPFSFL"
     gene            complement(33913..34659)
                     /locus_tag="DDJLFDBK_00027"
     CDS             complement(33913..34659)
                     /locus_tag="DDJLFDBK_00027"
                     /inference="ab initio prediction:Prodigal:002006"
                     /codon_start=1
                     /transl_table=11
                     /product="hypothetical protein"
                     /protein_id="X:DDJLFDBK_00027"
                     /translation="MNFRDHFSSHSSFYSEFRPGYPKDLFYYLKSLSPNGKIVWDCGT
                     GTGQAAVSLGEFFEKVIASDPSENQIANAEPHQNVEYRVCKAENSILRNHEVDLITVA
                     QAFHWFDFEPFYREVIRVGKKKGILAIWGYGLHSISFEIDRLVDKLYVEIVGSYWPPE
                     RKYVEEKYKNIPFPFEEIVPPHFSMKEEWNVDQLLGYLRTWSSVQKYIQKNESDPVLL
                     IEEDIRNSWGPAQTKTVEWPLFFKIGRLPG"
     gene            complement(34705..35628)
                     /locus_tag="DDJLFDBK_00028"
     CDS             complement(34705..35628)
                     /locus_tag="DDJLFDBK_00028"
                     /inference="ab initio prediction:Prodigal:002006"
                     /codon_start=1
                     /transl_table=11
                     /product="hypothetical protein"
                     /protein_id="X:DDJLFDBK_00028"
                     /translation="MGGYNLHPNLLEEQFKFLKAAGYQTVRLDQFYSYINGKKPSDFP
                     DKPILLTFDDGSKTHWEVLVPLLKKYGFTASIFIYPSIISSGKKYYMTWDQLNNALDS
                     GVLDLGSHTLYHPKLPTMSRALIRKQLLESKQILETKTGRKVIDLAYPFGLFDPRVIE
                     EAKAIGYRMAFTVNPGKNLPGTPVYNIHRSLVPWGQSQSAFNSILTMAPPPKISISIQ
                     DGSWVKAGQEFKIHLEGVQPESVTIQIKSKNVISEVQFPDFTVKIPDFSRKSTFLPMM
                     IQAKTKEGKQIQYQYLFINQKEFKKHPDGTF"
     gene            complement(35859..36134)
                     /locus_tag="DDJLFDBK_00029"
     CDS             complement(35859..36134)
                     /locus_tag="DDJLFDBK_00029"
                     /inference="ab initio prediction:Prodigal:002006"
                     /codon_start=1
                     /transl_table=11
                     /product="hypothetical protein"
                     /protein_id="X:DDJLFDBK_00029"
                     /translation="MQTTTSKIRFNFKTLIFFYLIRNRNCKVSRFPSRVMRNYLFTCV
                     ILCILVPSILFSSPVDDFLNPEKKRKTSTTTSSRDTISKKNPQEKKI"
     gene            complement(36330..36845)
                     /locus_tag="DDJLFDBK_00030"
     CDS             complement(36330..36845)
                     /locus_tag="DDJLFDBK_00030"
                     /inference="ab initio prediction:Prodigal:002006"
                     /codon_start=1
                     /transl_table=11
                     /product="hypothetical protein"
                     /protein_id="X:DDJLFDBK_00030"
                     /translation="MEIYEKEKRKLLSASTPEQYIELSIKSKLTGPKKSSITSEWLTS
                     TGYTIDDIKYARNRHPFWRKKRNQGSYERNSKRLEQHNYYRSDQKIVWDKTKLAKFFD
                     LNSKGLTDHELAKNFRTSIPAVNHIRRKFRFASELLRLDKQKPAKGGILKLCTHSESV
                     LKRLIREKEGK"
     gene            37588..38397
                     /gene="yutF"
                     /locus_tag="DDJLFDBK_00031"
     CDS             37588..38397
                     /gene="yutF"
                     /locus_tag="DDJLFDBK_00031"
                     /EC_number="3.1.3.-"
                     /inference="ab initio prediction:Prodigal:002006"
                     /inference="similar to AA sequence:UniProtKB:O32125"
                     /codon_start=1
                     /transl_table=11
                     /product="Acid sugar phosphatase"
                     /protein_id="X:DDJLFDBK_00031"
                     /db_xref="COG:COG0647"
                     /translation="MTGENTFPQKETNVKTRNVLLDLDGVLYTGNTALPGASEVVSYL
                     KKNHIPYLFLTNTTTKSRKELSEFLNDLGISAEEEKILNSPRAAGEYIRETGNPKTFF
                     VIKKEIQDDLEKVNLESKTPEAVLVGDIGEEWNYQILNEIFQKVKNGARLIALHKGKF
                     WQTKEGLMLDIGAFVSGIEYATGIKAEIIGKPSGTFFNAALKIISAEASETIMIGDDL
                     DSDVGGAQACGIRGVLVKTGKYRDGILKSSNISPDAVWENIGSLISFFQTI"
     gene            complement(38402..38830)
                     /locus_tag="DDJLFDBK_00032"
     CDS             complement(38402..38830)
                     /locus_tag="DDJLFDBK_00032"
                     /inference="ab initio prediction:Prodigal:002006"
                     /codon_start=1
                     /transl_table=11
                     /product="hypothetical protein"
                     /protein_id="X:DDJLFDBK_00032"
                     /translation="MKSEELTEIRKEHSTQIVIRWDELDPNGHVNNKNFQGYLDEARM
                     RAMRDWGFSMEKLKTQNFGPVILSIQLDFKKEINYPETILIESDLFLKTTTRAVFQQR
                     IICQSNQTISCNASTDWVILNLNSKRPAKFLEAIGIEKPI"
     gene            complement(39032..39172)
                     /locus_tag="DDJLFDBK_00033"
     CDS             complement(39032..39172)
                     /locus_tag="DDJLFDBK_00033"
                     /inference="ab initio prediction:Prodigal:002006"
                     /codon_start=1
                     /transl_table=11
                     /product="hypothetical protein"
                     /protein_id="X:DDJLFDBK_00033"
                     /translation="MIFILELLKNSIVAIDKTASIDRFHEIKRTEHLFLNDFILLLIT
                     IQ"
     gene            complement(39174..39752)
                     /gene="nemR"
                     /locus_tag="DDJLFDBK_00034"
     CDS             complement(39174..39752)
                     /gene="nemR"
                     /locus_tag="DDJLFDBK_00034"
                     /inference="ab initio prediction:Prodigal:002006"
                     /inference="similar to AA sequence:UniProtKB:P67430"
                     /codon_start=1
                     /transl_table=11
                     /product="HTH-type transcriptional repressor NemR"
                     /protein_id="X:DDJLFDBK_00034"
                     /translation="MKISATQSAIKRKSILQTGIHLIRQNGSTVGIQEVTNKAKIPKG
                     SFYNYFSSKDQFLIEALEEYTQNAILWNNQTLEKGKRKLSYLYEQKIILEKKFLKGGI
                     SCLINVLSQCASPKEQKLRNKLKLSLDSISKGILDSLRLDPKNYSKEILIHIQVLESS
                     WRGAMLLAKATGDPSYLENFLSVHRKLIKEFL"
     gene            40493..41275
                     /locus_tag="DDJLFDBK_00035"
     CDS             40493..41275
                     /locus_tag="DDJLFDBK_00035"
                     /inference="ab initio prediction:Prodigal:002006"
                     /inference="similar to AA sequence:ISfinder:ISAzo5"
                     /codon_start=1
                     /transl_table=11
                     /product="IS4 family transposase ISAzo5"
                     /protein_id="X:DDJLFDBK_00035"
                     /db_xref="COG:COG3385"
                     /translation="MLIRANHERKIEGGGCSWSYLETLEPAHTYTITVPRKKGKEARE
                     ATIELRFEKLTIKSPQYKKLENIDMYALTATEVDGPKEESIDWKFLTTIPIHNPDDVK
                     RMIAYYKSRWGIEIFFKVLKSGCNIESTQFKFGDRFKACIAVSAIVAWRVMMLTFLGR
                     NIPGLKASLLFEPFEWKGIHCRIFETPKPPNKEPDLDSVLSWIAKLGGYLDRKSDAPP
                     GPLVIFKGLMRAMEMDLCLNYLPKPDLWVRGYGSLRIGREPF"
     gene            41567..42583
                     /gene="COQ5_1"
                     /locus_tag="DDJLFDBK_00036"
     CDS             41567..42583
                     /gene="COQ5_1"
                     /locus_tag="DDJLFDBK_00036"
                     /EC_number="2.1.1.163"
                     /inference="ab initio prediction:Prodigal:002006"
                     /inference="protein motif:HAMAP:MF_01813"
                     /codon_start=1
                     /transl_table=11
                     /product="2-methoxy-6-polyprenyl-1,4-benzoquinol
                     methylase, mitochondrial"
                     /protein_id="X:DDJLFDBK_00036"
                     /translation="MQISRYLDILSVVEQLLEVKTHSGNGPKQILSALKALSDETRIR
                     ILHILSLSPLNVQEITEVLRMGQSRVSRHLKILTDAGFLIPEREGSWVYYRIPEEKKS
                     PVFSSEITELLLNYKEDLPYRSEDQTQISEILSRRDQKNTFYFNNVAHDWESIQKDVL
                     DPAIYRKKILSYLPDSSSLIYDLGCGPGGLIPYLLTKSDQVIGIDSSPKMLEEAEVAF
                     AGNSHVSFIRSPLENVASYTKEKADAVVASMVLHHLSNPPAVIREIYKILKSGGTFCL
                     VDLKKHNQEFMRDSFSDLWLGFDYSLLQDWLELSGFRVISYEEFDTDNVFKILIIQAK
                     KKED"
     gene            42585..43895
                     /gene="ahcY"
                     /locus_tag="DDJLFDBK_00037"
     CDS             42585..43895
                     /gene="ahcY"
                     /locus_tag="DDJLFDBK_00037"
                     /EC_number="3.3.1.1"
                     /inference="ab initio prediction:Prodigal:002006"
                     /inference="similar to AA sequence:UniProtKB:A0A087WNH6"
                     /codon_start=1
                     /transl_table=11
                     /product="Adenosylhomocysteinase"
                     /protein_id="X:DDJLFDBK_00037"
                     /translation="MSATTQEKGLSYKVKDLSQAEWGRQEIILAEKEMPGLMALRQEY
                     KGKKPLAGARIAGSLHMTIQTAVLIETLTELGAEVRWSSCNIFSTQDHAAAAIAKAGI
                     PVFAWKGETEEEYWWCIEQTIFFGDKGPNMILDDGGDLTAYIHEKYPKLLSEIRGISE
                     ETTTGVKSLYKLLKKGELKVPAFNVNDSVTKSKFDNLYGCRESLADGIKRATDVMLAG
                     KVALVCGFGDVGKGSAASLRNFGARVIVTEIDPICALQASMEGYQVLRVEDIIEQVDI
                     VVTATGNDDIITLEHMKAMKDGAILCNIGHFDTEIQMSRLNGEKGVTKKEIKPQVDKY
                     TFPDGKSIIVLAEGRLVNLGCATGHPSFVMSCSFTNQVLAQIELYNNKYELGVYTLPK
                     HLDEKVAALHLEQLGVRLTKLNQKQADYLGVPINGPFKPDHYRY"
     gene            43967..44266
                     /gene="fdxA"
                     /locus_tag="DDJLFDBK_00038"
     CDS             43967..44266
                     /gene="fdxA"
                     /locus_tag="DDJLFDBK_00038"
                     /inference="ab initio prediction:Prodigal:002006"
                     /inference="similar to AA sequence:UniProtKB:P00214"
                     /codon_start=1
                     /transl_table=11
                     /product="Ferredoxin-1"
                     /protein_id="X:DDJLFDBK_00038"
                     /db_xref="COG:COG1146"
                     /translation="MAYVVTGLCRNCKYTYCAAVCPVEAFREGTDCLYIEPSVCIDCN
                     KCRPECPVEAIYPDYEVPFVWRDWIDINAQKAKCCPTILDVKIPLKKEGCINPEY"
     gene            44313..46334
                     /gene="metH_1"
                     /locus_tag="DDJLFDBK_00039"
     CDS             44313..46334
                     /gene="metH_1"
                     /locus_tag="DDJLFDBK_00039"
                     /EC_number="2.1.1.13"
                     /inference="ab initio prediction:Prodigal:002006"
                     /inference="similar to AA sequence:UniProtKB:P13009"
                     /codon_start=1
                     /transl_table=11
                     /product="Methionine synthase"
                     /protein_id="X:DDJLFDBK_00039"
                     /db_xref="COG:COG0646"
                     /translation="MAYKVQNYTNSSSKELLSFLEKQILVIDGAMGTMIQRFSLQEED
                     FRGEILKNHPHPLKGNNELLCLTRPDVIESIHLKFLEAGANIVETNTFSSNQISQSDY
                     KTEFLVSDLNKAAVVCARNAIMKFQKTNPDHPCLIAGAIGPTTKTATLSPDVNNPAFR
                     AVTFDDLVATFYEQARALVESGVDLLLPETNIDTLNLKAAIFAIEQVFEDLQVRIPVC
                     LSVTITDASGRTLSGQTVEAFYNSIAHCNPLSVGINCALGADEMRPYIEELARVSPCY
                     ISCYPNAGLPNAFGGYDQTPEEFGKYIQEFASSGWLNIAGGCCGTTPEHIEAAAKAVR
                     GKKPRALPKIEEVTRLSGLEPLNITPDKGFLLVGERTNVTGSPRFKKLIIEGNFDEAV
                     SVALQQVDAGANIIDINFDEALLDGEASMRHFLNLIAGEPDIAKVPFMIDSSKWSVLE
                     EGLKCIQGKPIVNSISLKEGEDKFLEYAKKIQKYGASAIVMAFDEQGQAATKEDKVRI
                     CKRAYDLLVTKASFSPTDIIFDPNILTVATGIEEHNNYAMDFIEAVREIKKLCPGAKV
                     SGGLSNVSFSFRGNNPVREAMHSVFLYHAIGAGLDMAIVNAGMLAVYEEIPKDLLEYV
                     EDVILNRRPDATERLVEFAESVKSAGDKTEKKKKPGGKALLLKKGFLTL"
     gene            46424..48055
                     /gene="metH_2"
                     /locus_tag="DDJLFDBK_00040"
     CDS             46424..48055
                     /gene="metH_2"
                     /locus_tag="DDJLFDBK_00040"
                     /EC_number="2.1.1.13"
                     /inference="ab initio prediction:Prodigal:002006"
                     /inference="similar to AA sequence:UniProtKB:P13009"
                     /codon_start=1
                     /transl_table=11
                     /product="Methionine synthase"
                     /protein_id="X:DDJLFDBK_00040"
                     /db_xref="COG:COG0646"
                     /translation="MDGMKIVGELFGAGKMFLPQVVKSARVMKKSVAYLLPFMEEKKN
                     QSEEVVERPKFLIATVKGDVHDIGKNIVGVVLACNNYEVIDLGVMVPSDKILEEARKH
                     NASIIGLSGLITPSLDEMVHVASEMKRIGLEIPLLIGGATTSSAHTAVKIAPVYDHPV
                     VHVLDASRVVNVVNQLLHPDLHEAYFQKVKEDQKIARENYFNTRAERKLISLEQAREN
                     RDPIDWSTTVIDKPSFVGIKVFDEEVSLETLVPFIDWTPFFTAWELKGRYPAILESET
                     TGKQARELFADAQKLMQTITSGKLFKTKGVIGIFPANSVRDDIEVYEDENRSKLLTVF
                     HTLRQQIQKQDETEPNYCLADYVAPKESGRIDYIGGFAVTAGHGVEEFAKGFENNQDD
                     YNSIMAKALGDRFAEAFAEYMHYKVRKEYWGYDKNENLSPEDLIREKYRGIRPAAGYP
                     ASPDHTEKRTLFDLLQVEKNTGITLTEHFAMWPASSVSGLYFAHPKSKYFAVAKINRD
                     QIEDYAKRKEMSIEVVERWLAPNLAYDPLVISAVS"
     gene            48164..48490
                     /locus_tag="DDJLFDBK_00041"
     CDS             48164..48490
                     /locus_tag="DDJLFDBK_00041"
                     /inference="ab initio prediction:Prodigal:002006"
                     /codon_start=1
                     /transl_table=11
                     /product="hypothetical protein"
                     /protein_id="X:DDJLFDBK_00041"
                     /translation="MSPTVSNFSSVHDHGPVYSEIRKATEEFSFHPMLISWLRTSLKL
                     QGNEILKITEIGCTDRSCPVIETCLEIYHTNQNAGPERTIRFGRAKHLINKMDLTFSL
                     KKQGIV"
     gene            complement(49110..50042)
                     /locus_tag="DDJLFDBK_00042"
     CDS             complement(49110..50042)
                     /locus_tag="DDJLFDBK_00042"
                     /inference="ab initio prediction:Prodigal:002006"
                     /codon_start=1
                     /transl_table=11
                     /product="hypothetical protein"
                     /protein_id="X:DDJLFDBK_00042"
                     /translation="MNKKRFFILSLFLILFGVSIFSVENPSFSSFEPYHLSRNFDLNR
                     QKYLQVIAIPYKDPMELKLGPENNSISGKESIETNFIQTPGLSFSGMFQPFLFSVVPR
                     ERIQFLPVSEAIFVNDVSSRNGRLVSGAFSEKRTMDRITDSRNQIPGFGLTSWNSNSL
                     QNGSSSGVMFLYMKRHAGLEMDFNARMIGNQAGLAFLESARSTIAFNYSVFPEIGESS
                     KMNFFLQFSSIKRFQDKGLSYGEPGNNFRGIKSYEYYLNPGISFSSRNLSLEGMIRVP
                     VPIAAQLGGEQHQWMQDVQGILGIKYSFSETSSK"
     gene            50154..51449
                     /gene="pfkA"
                     /locus_tag="DDJLFDBK_00043"
     CDS             50154..51449
                     /gene="pfkA"
                     /locus_tag="DDJLFDBK_00043"
                     /EC_number="2.7.1.11"
                     /inference="ab initio prediction:Prodigal:002006"
                     /inference="similar to AA sequence:UniProtKB:Q8VU09"
                     /codon_start=1
                     /transl_table=11
                     /product="ATP-dependent 6-phosphofructokinase"
                     /protein_id="X:DDJLFDBK_00043"
                     /translation="METKIQSFGECSIPSPAGYEYYTSDTSRLIFRTVFQSEEDWDSY
                     VQEGPDFFEQAGPREKIYFKPQEVTAGIVTCGGLCPGINDVIRGIVMELYYRYGVSRI
                     LGFPYGYQGLVKRYSHQPIELTPEKVAHIVDEGGSMLSSSRGNQSPEEMVDSLSFYGV
                     KILFCIGGDGTLRGARTIVDEIAKRKEKISVIGIPKTIDNDINYVQKTFGFSTAFSKA
                     MEAVECAHVEAKGAPNGIGLVKLMGRHSGFIAVNAALASRNVNYCLIPEVDFDLFGNE
                     AFLDDLKKRILKKGHAVIIVAEGAGQKFFDSTEERDSSGNLKLKDIGLFLKDTMTEFF
                     KKENIPVNIKYIDPSYIIRSIPANAEDSVFCGFLAQNAVHAGMAGKTDMVVGMWNNVF
                     THLPISVAIQERKVLQPDRSTLWRSLLASTGQPAHMLAK"
     gene            complement(52363..54108)
                     /locus_tag="DDJLFDBK_00044"
     CDS             complement(52363..54108)
                     /locus_tag="DDJLFDBK_00044"
                     /inference="ab initio prediction:Prodigal:002006"
                     /codon_start=1
                     /transl_table=11
                     /product="hypothetical protein"
                     /protein_id="X:DDJLFDBK_00044"
                     /translation="MSERQLSLSLISDITARINSTDDLDELLGIIIETTKDVLNTEGC
                     SLLLYDQNEDCLVFNVAKGTKGDSLTELKVPRGKGIAGMVLETLEPVIVNDAANDPRI
                     YRNIDETVGFVTNNLICVPMSTQGEIQGVLEAVNSLERNEFTKRDIKILQYLSDLAAI
                     AIRNRRLIRDLKSRANELDCLFQLSQAISNISEMDQFLNLIVNSISEVMNAERVSLVF
                     FNSKTGKYELKKSIGFSLEDQEHFINEKEGVIQRIIETGNPILVQNISTVEDWFRPER
                     YKTKSFISVPIRLDGKIIGILNAADKKSGNSFDNADQNILSTISNQIAEAYNSLLSKE
                     QKEKLNLIYRDMQIASQIQLNSLPNIPKKIQGLELETSYTASREIGGDFYDLIYHNPD
                     EVSVLIADVSGKGIAAALFMEFSKTIIAGEVSRNSSTSISLMSANRIIQEKSGYFMFV
                     TVMLVRINMAKRKIRYSSAGHNEQILYKTKENKVMSLSGKGMPLGIKESEIDEHEIDY
                     SSGDLLVLYTDGVSEAMNESNEMYGLENLIKLIERNGEMPLGALKELIIDTTDSFRGD
                     AAPHDDYTLFMIRLP"
     gene            complement(54285..55160)
                     /gene="argB_1"
                     /locus_tag="DDJLFDBK_00045"
     CDS             complement(54285..55160)
                     /gene="argB_1"
                     /locus_tag="DDJLFDBK_00045"
                     /EC_number="2.7.2.8"
                     /inference="ab initio prediction:Prodigal:002006"
                     /inference="similar to AA sequence:UniProtKB:Q6V1L5"
                     /codon_start=1
                     /transl_table=11
                     /product="Acetylglutamate kinase"
                     /protein_id="X:DDJLFDBK_00045"
                     /db_xref="COG:COG0548"
                     /translation="MEKLLERVNHILEALPYITQYSGKTVVIKYGGAAMAKADLKESF
                     AKDIVLLKYVGIHPVIVHGGGPEINRLLDNLKIPTEFVHGHRVTDVQTMEIVEMVLTG
                     KVNKQIVSLINSQGGKAVGISGKDGNLAKAIKAPVEIELEGKEKQLFDVGLVGKIESV
                     NPEILHNLQKEGFIPVISPVAENSEGESLNINADTFAGEIAGALKAEKLILLTDTQGI
                     LIDNQLVTGLNRSKVKDYIRKGEISGGMIPKVECCLTAIDQGVRRTHIIDGRVAHSIL
                     IEIFTDQGIGSLIES"
     gene            55229..55978
                     /gene="cpnA"
                     /locus_tag="DDJLFDBK_00046"
     CDS             55229..55978
                     /gene="cpnA"
                     /locus_tag="DDJLFDBK_00046"
                     /EC_number="1.1.1.163"
                     /inference="ab initio prediction:Prodigal:002006"
                     /inference="similar to AA sequence:UniProtKB:Q8GAV9"
                     /codon_start=1
                     /transl_table=11
                     /product="Cyclopentanol dehydrogenase"
                     /protein_id="X:DDJLFDBK_00046"
                     /translation="MKNQAPTQKENIILTGGSGGLGRAIVKLLLSEGYSVTNLDIQSP
                     KETFSGEFFLNVDLTNEQDLTNVLSQWESLISSQNQNPYGFVHCAGYGGPYHKITDVS
                     LEEWDRIFSVNIRSAFQIVKLILPKFKKLQLGRLVFIASSLSVVGSANSVAYSASKHS
                     LIGFVKSISDEWGPFGITSNAVSPGYIETSMGIQEDQVPDHRNKIIQMTPTRKIASTY
                     EIARVVSFLLNKESSYINGANWTVDGGITAI"
     gene            complement(56243..57976)
                     /locus_tag="DDJLFDBK_00047"
     CDS             complement(56243..57976)
                     /locus_tag="DDJLFDBK_00047"
                     /inference="ab initio prediction:Prodigal:002006"
                     /codon_start=1
                     /transl_table=11
                     /product="hypothetical protein"
                     /protein_id="X:DDJLFDBK_00047"
                     /translation="MYKLHFVIQEYQLTGHYLQVELEVESSQNETVFCLPVWSPGSYM
                     VRDYSRHIHKLETFTVGKNGKNLEISQIGLDSWKIRSEGKPFRLRYVVYGYDYSVRSN
                     YFTTEFCILHPPALFLYPKDQVVSEITLEISNDLPFEFCHSGLNGKGKKRFSKNLDEF
                     LDTPILLSNREAIPFQAGECDHEIVLEGELSKSVQKTLIPDLQKITAEQIRSMGVSPN
                     TRYLFILILSEGAYGGLEHLNSSVNMYDPLKAISKDGYLKLLELLSHEYFHLWNVKRI
                     RPIALGPFDYQKPSLTKELWIAEGITSFYDAYFLVRTKHLNPESYLAKVMEDLQSLEK
                     SEGESWMSLEDSSFTAWTKFYNRPNDPNANNTGISYYVKGGILALAMNLHLLSETSGK
                     YSLLDVMNEVYQSFHVGKNRGFTKIEFFEAAKKRTGIDLKLEFGDYLDKPISIPIEKY
                     LHKIGVKRLDSNPGIELGFGTRDERGYLFINKIDWKFLDVSVDLSLGDEWIALNGIRI
                     HSGNRKDLLKQCKTGEKIELLISRKGKILKRKMKLSKRFQTSQFKFEDHLSEEQTKLR
                     NLFFGSSSSKS"
     gene            complement(57969..58445)
                     /gene="bcp_1"
                     /locus_tag="DDJLFDBK_00048"
     CDS             complement(57969..58445)
                     /gene="bcp_1"
                     /locus_tag="DDJLFDBK_00048"
                     /EC_number="1.11.1.15"
                     /inference="ab initio prediction:Prodigal:002006"
                     /inference="similar to AA sequence:UniProtKB:P0AE52"
                     /codon_start=1
                     /transl_table=11
                     /product="Peroxiredoxin Bcp"
                     /protein_id="X:DDJLFDBK_00048"
                     /db_xref="COG:COG1225"
                     /translation="MSDPLLGTNLPEISLESTEGKRVKLPEDIQGSWTLLYFYPKDDT
                     PGCTKQACNYRDNMGEFKKIGAKVYGISLDALDSHGQFIQKYSLNFPLLSDPDHKLSE
                     ALGVYGDQEWKGKVFKGLSRDSFLVSPDGKIQKVWRKVDPTTTVQDTLQEISKSIV"
     gene            58604..60757
                     /locus_tag="DDJLFDBK_00049"
     CDS             58604..60757
                     /locus_tag="DDJLFDBK_00049"
                     /inference="ab initio prediction:Prodigal:002006"
                     /codon_start=1
                     /transl_table=11
                     /product="hypothetical protein"
                     /protein_id="X:DDJLFDBK_00049"
                     /translation="MKTILFFFCVIIPFWILAESQDSWKPIDLRKGNWIAVEGFQKEY
                     LNGIDSTFPKSKKISNFPIVLNEIFETSVGTGLKEYTLQTRFHIQEDFQKTKVYKPIF
                     LYLESIGENWEIFLNDHSLTQEIHLDVSRKEMILRRTIRSFRLPVDSSLLRSGENLLT
                     FRLIGDAPASFLSKNVDLGFYIDGDYSITTEQKLSGEISTLINLCLNTIYVFFGLYHL
                     LIYVKRREDLYNLYFGIFSVFMALYSLSRSSTAFEVIYDTTWITRIEYSSVSLLAPLF
                     LLFMQDYFYGRAKFSKVLFAILILNVVIALTTLVEPFRYTMTSLRLWQISILPTLVYL
                     LYFMSKAVYLRKKDAVLLATSMFTVVFIAVYDVIDSIFFQSGIRFTQFAYFLFVVALT
                     TILANRFISLYRQSEDLNIELSQQKLELARQKNAFFRFVPVQFLNVLGKNSAVEVNLG
                     DSVLKEMSVLFTDIRSFTAISEQMTPEENFRFINDYLASMEPVVQRHEGFVDKFMGDG
                     ILALFSGDGSHQTSADKAILAAIEMKKKVQTINAQAKDSHFKGLKIGIGVNTGNLMLG
                     TVGSRSRLDTTVIGDTVNVASRLESLTNLYRADILITKSTLSSMTIADSLAIREIDSV
                     VVKGKTDPIIIYEIYEADAPPIRKLKDATLSLITRGIILYKVADFQEALINFEQALKV
                     FPEDIVPILYRKRCQEYITSPPAGNWVGVQHLLEK"
     gene            61870..62238
                     /locus_tag="DDJLFDBK_00050"
     CDS             61870..62238
                     /locus_tag="DDJLFDBK_00050"
                     /inference="ab initio prediction:Prodigal:002006"
                     /codon_start=1
                     /transl_table=11
                     /product="hypothetical protein"
                     /protein_id="X:DDJLFDBK_00050"
                     /translation="MISYTVYKMIHIFGIFLLFTALGGVTLHVLNGGTKEFANRKMVA
                     ITHGIGLFLILLGGFGMLARLGIIWPWPGWVVAKFIIWLAYGGLLTLVYKRPTLGKTF
                     WFGFPLLGLLVAYIVSYKPF"
     gene            62285..63382
                     /locus_tag="DDJLFDBK_00051"
     CDS             62285..63382
                     /locus_tag="DDJLFDBK_00051"
                     /inference="ab initio prediction:Prodigal:002006"
                     /codon_start=1
                     /transl_table=11
                     /product="hypothetical protein"
                     /protein_id="X:DDJLFDBK_00051"
                     /translation="MAKASKTKTTSKIKKDTSIKSISDFLGSRDLPHPVDRLEDVRKR
                     ARKFREKMLSGPQVLFYRSYDLVRVPYPTRYALLNAYSLPTPYMHILNRLFIVQYKTS
                     NGIKTLLFSPSDIDANAETPFFKRLAGSFGPFQSIGKKIIAPILNTVEECLQDAGISP
                     EKVDYISYDHLHTQDIRKWLGANGERGYFPNAKLLIMRKEWDSVQGLLPPQSDWYCPN
                     GTGGVASDRILVLDGDVELGQGVALINTPGHTAGNHSLVVHTPEGIFVSSENGVSADS
                     YSPLNSRIPGVKRFAKATGMEVILNGNTLEIGLEQYISMVQEKEMAGVSSRNPDFYNV
                     MPSSEMTSYWLFPGTAPTFSFGRLSFGSPIT"
     gene            63399..64211
                     /gene="hcaB_1"
                     /locus_tag="DDJLFDBK_00052"
     CDS             63399..64211
                     /gene="hcaB_1"
                     /locus_tag="DDJLFDBK_00052"
                     /EC_number="1.3.1.87"
                     /inference="ab initio prediction:Prodigal:002006"
                     /inference="protein motif:HAMAP:MF_01647"
                     /codon_start=1
                     /transl_table=11
                     /product="3-phenylpropionate-dihydrodiol/cinnamic
                     acid-dihydrodiol dehydrogenase"
                     /protein_id="X:DDJLFDBK_00052"
                     /translation="MILFITGCAGGLGKKLAEEAFAAGHSILITDINEKELKKFAAPW
                     KDEKDRVIVSKLDVTSPSDWKKVMDLAIKKWGKIDVLLNVAGYLLPGYIYEIPVNHID
                     RHIDINTKGVMYGTREAAIRMVTTGSGHIVNIASLAGVAPISGISLYSTSKFAVRGFT
                     LAIAQELKEKNVHITVVCPDAIKTPMLDLQKDYEQASMTFSGNTFLTAEEVSKIILGK
                     VLSKKPLEVLIPSSRGILAKIGNFFPASAFILGPILRKKGLKKQSSYVKEKG"
     gene            complement(64246..65145)
                     /gene="xerC_1"
                     /locus_tag="DDJLFDBK_00053"
     CDS             complement(64246..65145)
                     /gene="xerC_1"
                     /locus_tag="DDJLFDBK_00053"
                     /inference="ab initio prediction:Prodigal:002006"
                     /inference="protein motif:HAMAP:MF_01808"
                     /codon_start=1
                     /transl_table=11
                     /product="Tyrosine recombinase XerC"
                     /protein_id="X:DDJLFDBK_00053"
                     /translation="MSELEVPKKNKHSIERLIKIIRQRNYKKATAYTYMKYNLDFLHF
                     ADKPAEKITVKDLNRYMDHLKKRKVSSSTIQINVSSLKMFFEDVMKMNLFQDFQRPVR
                     EYNNPNAITYKEMQNILKAASSNAKHELMCGLVYFGGLRVGELISLRWAYIDTRRKSI
                     QIKSPILSQSRTVEIPAELGTLVKKYEREIANSSSNAYLFPGKSLGSHTTSRNVERII
                     SEIGKNSGISSPVTVFTLRHSRALHLIADGSSLNQVKDFLGHKTLASTESYLPVKKNL
                     RAAVREKSRQDALKNIRKKFKTR"
     gene            complement(65260..65799)
                     /gene="aroK"
                     /locus_tag="DDJLFDBK_00054"
     CDS             complement(65260..65799)
                     /gene="aroK"
                     /locus_tag="DDJLFDBK_00054"
                     /EC_number="2.7.1.71"
                     /inference="ab initio prediction:Prodigal:002006"
                     /inference="similar to AA sequence:UniProtKB:P0A6D7"
                     /codon_start=1
                     /transl_table=11
                     /product="Shikimate kinase 1"
                     /protein_id="X:DDJLFDBK_00054"
                     /db_xref="COG:COG0703"
                     /translation="MKKNFALIGPRGVGKSKISRKLSKITGMPVVSTDMIAVYEIGGM
                     SIPEFIQKNEGDWRPFRDLEFEILTKLKTSQGIILDCGGGILFDLDTKGKEILSNRKT
                     TLLKSIALVFGLSRPTEILVEKIQNDPTRPPLNAIQSYRTILESRLPHYQSISDYYLE
                     IDDLRVEEICSRILQKIEY"
     gene            complement(65796..66647)
                     /locus_tag="DDJLFDBK_00055"
     CDS             complement(65796..66647)
                     /locus_tag="DDJLFDBK_00055"
                     /inference="ab initio prediction:Prodigal:002006"
                     /codon_start=1
                     /transl_table=11
                     /product="hypothetical protein"
                     /protein_id="X:DDJLFDBK_00055"
                     /translation="MKEKIDQLFLNDAQLPRISSVVTKVMQMVEKQDVAIPDLAKEIS
                     NDPGLTADVIKLSNSAYYRAAKPIKTVQESLMTLGIKTVKDIILLTATRGILKKDLKG
                     YQVDAEDNWIHSLTVAELSKRICEQKKLKVGSDLAFTGGLLHNIGKVILADFFPAVII
                     NLREELKTHSVSFGELEKKHFGYSHEEVGQKLLEKWNFPEELIHVTRNYSQPENEKEF
                     PELVSVIHVSHSIAVAAGVGIDIAGLSIPISNKALQILEISDSDLQMYYTVLPEIQKH
                     IRELIQA"
     gene            complement(66653..67159)
                     /gene="cheD_1"
                     /locus_tag="DDJLFDBK_00056"
     CDS             complement(66653..67159)
                     /gene="cheD_1"
                     /locus_tag="DDJLFDBK_00056"
                     /EC_number="3.5.1.44"
                     /inference="ab initio prediction:Prodigal:002006"
                     /inference="similar to AA sequence:UniProtKB:P40404"
                     /codon_start=1
                     /transl_table=11
                     /product="Chemoreceptor glutamine deamidase CheD"
                     /protein_id="X:DDJLFDBK_00056"
                     /db_xref="COG:COG1871"
                     /translation="MLTKGSKVVNVGIADMQGAQSPEILRTTLGSCIGVVFYAPDKKI
                     GAMAHFMLSKDPSGKDSQKNPFKYAETAIPLLIKKMNEMGCNPGEYSVRLFGGASMFK
                     GVQSSFLQNIGEQNILTARAILEQSKIPLILEDVGGNDGRTISLYLDDGRVLLKKGGF
                     EKYLYKVR"
     gene            67331..68557
                     /locus_tag="DDJLFDBK_00057"
     CDS             67331..68557
                     /locus_tag="DDJLFDBK_00057"
                     /inference="ab initio prediction:Prodigal:002006"
                     /codon_start=1
                     /transl_table=11
                     /product="hypothetical protein"
                     /protein_id="X:DDJLFDBK_00057"
                     /translation="MAKVILKDKTKSERKKVSKSQEPFETFKLGKTNVTILGTAHISQ
                     KSIDEVQRIIRKEKPDTVCVELCNSRMRSLKDSEHWKKLDIFKVFKERKMYLLLSSLI
                     LSAFQKKLGKGSIRPGDEMRMAIHEGEKIGAKIVPIDREVSTTLKRAWWNIGIFNRLF
                     LLSALLTSLFVKEDISEEKIEEMKSEDVLKDLFSQLPKRYESIKNVIIDERDSYLAQK
                     IRDSAKEGKKVFAVVGAGHLQGILSHVQEEKDISKLDELPEKTILDRWKGLLIPGIFL
                     GLILTVFYFGGKQQGQEFILRWILVKGGLAALGAIVSLAHPLSVILAFLAAPIGNFNP
                     IIKPGWVAALCESWLRKPLVEDFEKIAQDSEHWKGYWKNNVIRIFLVFMLPQIGSSIG
                     TFIVTADLFRVLRGLM"
     gene            68637..69200
                     /locus_tag="DDJLFDBK_00058"
     CDS             68637..69200
                     /locus_tag="DDJLFDBK_00058"
                     /inference="ab initio prediction:Prodigal:002006"
                     /codon_start=1
                     /transl_table=11
                     /product="hypothetical protein"
                     /protein_id="X:DDJLFDBK_00058"
                     /translation="MKYSIFIMFSLLSFLIDCTSGHRFEKKQVPKPLDVVLQEVSDLL
                     KKQIEVSGKSFSTEKKNTFKLAVLPLFNENGVITTLGTTISSRLLSKMYDPGKILLVE
                     KSQLGRLIDEQSFQKSGLVLSSQNLEIGRLSGADLILLGTVQFDDQSFLLQLRVVSLQ
                     SGEIIAVTESVFDSDDSLYNQYRSVKP"
     gene            complement(69907..70050)
                     /locus_tag="DDJLFDBK_00059"
     CDS             complement(69907..70050)
                     /locus_tag="DDJLFDBK_00059"
                     /inference="ab initio prediction:Prodigal:002006"
                     /codon_start=1
                     /transl_table=11
                     /product="hypothetical protein"
                     /protein_id="X:DDJLFDBK_00059"
                     /translation="MQKMNLASFVSLFIFLLLEHMKIVPERFYKDAEILKKLSHLKLL
                     AFL"
     gene            complement(70452..71597)
                     /locus_tag="DDJLFDBK_00060"
     CDS             complement(70452..71597)
                     /locus_tag="DDJLFDBK_00060"
                     /inference="ab initio prediction:Prodigal:002006"
                     /codon_start=1
                     /transl_table=11
                     /product="hypothetical protein"
                     /protein_id="X:DDJLFDBK_00060"
                     /translation="MFNASNLYGVISSLFSEMNLFYAHAAGVGTGIVMAITKLYTGRK
                     DEFSKAYGTILLSVSIFLMANNRVIFPQQTDPRLLKDSLFLGIYFGLVLYASAAVLVC
                     MMFILDRLQNPWFYCKRLTAIIPLALIAAFFLPGTIYICFCDSVAILITLYTSGWSIY
                     KIRSSQKPNVFFNFPFVTLAITSSLILDLIGTIIQSTKMLMFSELIPGFMIAYITLIE
                     RFFPVLFSKAYGESNKVLMDQELTDFSDDDLLESEEEIQSESSRNILEGVELEKIEER
                     INSFLQVRGYADEELRLPDFASYLGLSTHQASYYLNKHMSMKFADFLNMNRIEDVKRN
                     LRNKSHMNLLQIALECGFNSASSFHRACVKFTGKSPREFRKLINSDN"
     gene            complement(71882..72988)
                     /gene="rhaS_1"
                     /locus_tag="DDJLFDBK_00061"
     CDS             complement(71882..72988)
                     /gene="rhaS_1"
                     /locus_tag="DDJLFDBK_00061"
                     /inference="ab initio prediction:Prodigal:002006"
                     /inference="protein motif:HAMAP:MF_01534"
                     /codon_start=1
                     /transl_table=11
                     /product="HTH-type transcriptional activator RhaS"
                     /protein_id="X:DDJLFDBK_00061"
                     /translation="MNILDSILNQDILLSLIRFGAGFALVLGIGNWIRARKQIDYLVS
                     SVLIFTAIFQFIDESVLNTIPQTWLRKVLFLIDIVALAASGTLIFLISTMSFKRYSKL
                     PLIYYWNLIGPLILSLPIATFYEQQGSKELEFFLFAADLYVFVYFVIAVANIFIDKKY
                     ESSAISFKTILSLVILISLCIPLEILGIVFENKSLILLSSVHTTFTVIFYYFLTLIRP
                     NLLDIISSESGKNFVKRSLLHDVDINALEKRLIHIIKEERIYLDEDIRLPDVSEELGI
                     SVHQLSFFLNNHLGVNFNNYINRFRVEEAKSMLINDPSRSVVSVGIAVGFNSNSSFYK
                     AFLKETGMSPKQFRETQTKVIHFQSSSADIQFRN"
     gene            74264..75859
                     /locus_tag="DDJLFDBK_00062"
     CDS             74264..75859
                     /locus_tag="DDJLFDBK_00062"
                     /inference="ab initio prediction:Prodigal:002006"
                     /codon_start=1
                     /transl_table=11
                     /product="hypothetical protein"
                     /protein_id="X:DDJLFDBK_00062"
                     /translation="MISEYSDLYVENKALSSDTYSYSLYNLEGKQLYSEPNYNPLLDL
                     DPKLKKAVERFIDYGNSNVSTFRRFKNDRNIQLMVRSENDRIYKVNFEINTKGGYVLA
                     HIESTRNLSSTEKNRIQRFRSLKHDLVRTLKLEKTYFYLINIEIYNHPFLHKYETQIY
                     EAVFLDLHTEFLTITNSQNVGLRISTNQIFFAYQINKPDVDINWIPSSLISYMKNTIQ
                     IDNHEFHLKLSIGGLHTSEADTSPLNILKGLRANLRKVIDSPFSRYSTQNQNDSSNLI
                     ATYLSLRNSVHKKELLLYYQPIVNSENKSLHSLEALSRWNHSAKGMISPDIFIPLAEE
                     SGLISSIGTWVIQNALLDLSQIQKSNSFSFNPMISINISPFQLKNPEFADNLISYFSQ
                     LNLHPSSVVLEITESRYEETALIIEQMAILKRFGFQIAIDDFGIGNSNFSRIEKIECD
                     YVKLDKSLIIGVDTNQSKRSVLKAISQVLFSLGKKMVFEGIENAELESIAIDYGANFL
                     QGFYYGKPTQITDLSSFQFQITS"
     gene            77224..77673
                     /locus_tag="DDJLFDBK_00063"
     CDS             77224..77673
                     /locus_tag="DDJLFDBK_00063"
                     /inference="ab initio prediction:Prodigal:002006"
                     /codon_start=1
                     /transl_table=11
                     /product="hypothetical protein"
                     /protein_id="X:DDJLFDBK_00063"
                     /translation="MQVSNEFVTFNVHGVSAKVMLIKLSGVVDNRSILNVRDIILSIL
                     EEFIGLYILNLNGIENEEFINLTNFRKMLSDSIRMNHKCIIFSESKKLELWIENYSIF
                     NGIYLVKNDTELTRVLNEKVVRDDFIESSNDESDIRLHLDYLIKDGY"
     gene            complement(77797..78081)
                     /locus_tag="DDJLFDBK_00064"
     CDS             complement(77797..78081)
                     /locus_tag="DDJLFDBK_00064"
                     /inference="ab initio prediction:Prodigal:002006"
                     /codon_start=1
                     /transl_table=11
                     /product="hypothetical protein"
                     /protein_id="X:DDJLFDBK_00064"
                     /translation="MGTTTFSTFLRRTRVCLDKGYDFKDIEVLIKRRNIRSHIGKKAL
                     IGKYKRKPRHWVVERANSWHNRFRAILIRWERRSENYLASSIIAFNFFDR"
     gene            complement(78429..79700)
                     /locus_tag="DDJLFDBK_00065"
     CDS             complement(78429..79700)
                     /locus_tag="DDJLFDBK_00065"
                     /inference="ab initio prediction:Prodigal:002006"
                     /codon_start=1
                     /transl_table=11
                     /product="hypothetical protein"
                     /protein_id="X:DDJLFDBK_00065"
                     /translation="MKQCRLNVKFMTLLSSALILFVSCAKGKDNKNDLLLAAILLNGG
                     TKAEFRISNINTLVAARTAANSSQSRIGESNASAFLTDLGGDNPQNYGDGAADGFNDH
                     FITPAAISIGVCQVVAYKSVAKGGPAKGSETLENANFIMFELSGSNVVPGAKMCGSGF
                     MPIGLQTGDSTLSSGFLPITPFPEAEKQDYDRVGIIARDFTYYFDPKDVPENSYRYVD
                     LILNDPISNIESHRAYDEIIRGDVSPKLFNKNCPESFLNSSSYIYSDLLKSGEMENLS
                     SGSCMMTELAIDANSGHILKAAVPDILNPFRDPTSVLNPPSVAGVEFASPTQKLKFKT
                     PASINNLDIKDPYILVVDLDSSKKDGGSILFNVSIDKVLFWDSTSADNVFSPQLDAGD
                     SPNATSGNDNLTNTARKNMIFHLPTIISNYK"
     gene            complement(81222..81620)
                     /locus_tag="DDJLFDBK_00066"
     CDS             complement(81222..81620)
                     /locus_tag="DDJLFDBK_00066"
                     /inference="ab initio prediction:Prodigal:002006"
                     /codon_start=1
                     /transl_table=11
                     /product="hypothetical protein"
                     /protein_id="X:DDJLFDBK_00066"
                     /translation="MEATNNSKDELSVEIISNSHVNHLLKPHMTIVKTSGEVNIFSSK
                     KLKDLFNSKIDEGARVLLLDLSSTTHIDSSGLAVLISTQAKLMKQLKGALIVYAIPSS
                     INKIFELTRLDKLITMSIDLDEALDKAMTF"
     gene            complement(81631..82632)
                     /locus_tag="DDJLFDBK_00067"
     CDS             complement(81631..82632)
                     /locus_tag="DDJLFDBK_00067"
                     /inference="ab initio prediction:Prodigal:002006"
                     /codon_start=1
                     /transl_table=11
                     /product="hypothetical protein"
                     /protein_id="X:DDJLFDBK_00067"
                     /translation="MRKTLIYILLFTFLTSHLYSHRVILKSGEQLSGDLKETEGTSDY
                     IIITTEGEDIKILKKDIAELFFEEEGNLLCIHFKEQSEPKCSLKVIKLNTNTVYYVDE
                     NRYLRASFKDLESISIETPSTKILEQLSKTGFQIRITSKDKKEILSLIQSVNESGISV
                     QNESDPNSVLIPKEEIVSVFYKASQEKKEEPPLPKEKEIQPITILDYLIPGYYIKNQG
                     YTKSGYALMGAAAFFAIGSLYEFIEAKNAEGKTPLFVPQGDGSILWIEQPNGEFNKHK
                     NLNQLFLISLICTYLFNTAIVTFPATFSFFFQEMPATPNLHSVEKDQKIEMKININF"
     gene            complement(82629..84086)
                     /locus_tag="DDJLFDBK_00068"
     CDS             complement(82629..84086)
                     /locus_tag="DDJLFDBK_00068"
                     /inference="ab initio prediction:Prodigal:002006"
                     /codon_start=1
                     /transl_table=11
                     /product="hypothetical protein"
                     /protein_id="X:DDJLFDBK_00068"
                     /translation="MKKSFFIAIIGFLLIVFFGLIVLDTKLYELKVTLEKRKLFNFSF
                     SSEILRSKFESILSNRDNIRAEMNLNNLQSSLIESNQLETFSVGILQSFGSVLINAVR
                     FVTGKPPIDFEISSTKIRLLEHAFALERNQAYKEAYQAYGESTDAFAKGTDESGFILL
                     HQGFCLAVQGEFDHALKDLESVLENNPGTVFANDAEILIAIIQRSKQSAKEIEENFDS
                     PESRARAYFAKGNYSKVLEEFAKSDMTSAEMKYIQGYSLEKTGNQNAAITEYAKLAFS
                     NTDKEIAIKANRRLMMLGHYYNAGSEIAKISDKNAERLGDASEAAEIKASSEKLKHSS
                     AEESLFNSNKTGHTDDEKKSLLSSELQAVVTKSEAFLKKAEEETKAESKNYIAIQVTD
                     SVPVYGDKIIINGDETKLFSAHFPITIATYTIDSIGLMKNSIKNSHKLLFVQNKEKIP
                     FLKAIFEDDQSITLIEKNSKKKISLNSPIQIELSK"
     gene            complement(84089..84706)
                     /locus_tag="DDJLFDBK_00069"
     CDS             complement(84089..84706)
                     /locus_tag="DDJLFDBK_00069"
                     /inference="ab initio prediction:Prodigal:002006"
                     /codon_start=1
                     /transl_table=11
                     /product="hypothetical protein"
                     /protein_id="X:DDJLFDBK_00069"
                     /translation="MREVSGDIYDIIEISDTRTAFFLADATGHGVSAALITSIIHYNV
                     ENIMKETVNPAHIFNRLSDNLFETLQGTFFATGIFILFEKEGGYAYFCSAGHNPIYYY
                     RKEQNKIVVLESTGFVLGIGIPDEYSVLKIKTSPGDKILVYTDGVLDAANETTEPFGD
                     DRLLAAFQKYATLPTTELTEKLREEIHSYANVFPDDVTFGILEIT"
     gene            complement(84733..85572)
                     /locus_tag="DDJLFDBK_00070"
     CDS             complement(84733..85572)
                     /locus_tag="DDJLFDBK_00070"
                     /inference="ab initio prediction:Prodigal:002006"
                     /codon_start=1
                     /transl_table=11
                     /product="hypothetical protein"
                     /protein_id="X:DDJLFDBK_00070"
                     /translation="MKKSLRLQIIVIYTILTVVNLTFVAVMIFENQTDLLISNFTLES
                     DRVAREILKKIESYGNINFENSSQTDEFQTKLLSIGLTNFSVIAAEDNSLEKTRTLLS
                     NGTTVTISDLKTKLTNMSNAKAALNTSYDIELDTDHFIVNLIFYLNPKTFLISQIKMK
                     EMVDRLRSLYIQLGLLLIWGFAFHILFGIFLYRKIFVRLFLLKEVSETMATGNLNARI
                     SWNVSAHDELDVLGNTFNGMAEQISSQFDTLKLKNAQIQTELEIGKNVQECFLPEKEK
                     NSI"
     gene            complement(87214..87921)
                     /locus_tag="DDJLFDBK_00071"
     CDS             complement(87214..87921)
                     /locus_tag="DDJLFDBK_00071"
                     /inference="ab initio prediction:Prodigal:002006"
                     /codon_start=1
                     /transl_table=11
                     /product="hypothetical protein"
                     /protein_id="X:DDJLFDBK_00071"
                     /translation="MIHNILFLAAFCLFLPQILFADDEIAIVLFVTGKVQYSQAGKTE
                     TLKKNVILTKNAKVETGEGKADLQLGANAVIRIAPFTKIEIAELFSDSSKNTAKLTLV
                     SGKLFTNVQKSNKKEELEISSASYTAGVRGTQFVISEEKTKAPKNEDSDIPEGVFVNE
                     GEVTVHPSSGNDLNLQAGEQASWNGKELLAEPLKEFMKEKMKIIQNFKAIKSENYEML
                     KGQKLKNKELLENFPKS"
     gene            complement(88190..88741)
                     /locus_tag="DDJLFDBK_00072"
     CDS             complement(88190..88741)
                     /locus_tag="DDJLFDBK_00072"
                     /inference="ab initio prediction:Prodigal:002006"
                     /codon_start=1
                     /transl_table=11
                     /product="hypothetical protein"
                     /protein_id="X:DDJLFDBK_00072"
                     /translation="MAMAKEDAGKKRIFSNYIVDRDFQFKFLLNYSLLIVFGLILTLG
                     FLYWLNDTKFDKGVVFRLRNDPIKVYQKGFEDHNGIEREKFVEREIFLPDYDHKLDMF
                     TIQVKGILFLSGLFLGMATIFTIIYSHKMAGPIYNIKNQLRKLAAGEEPARKIKIRKG
                     DEFQELADLLNQVIETRINNKKG"
     gene            complement(88806..89897)
                     /locus_tag="DDJLFDBK_00073"
     CDS             complement(88806..89897)
                     /locus_tag="DDJLFDBK_00073"
                     /inference="ab initio prediction:Prodigal:002006"
                     /codon_start=1
                     /transl_table=11
                     /product="hypothetical protein"
                     /protein_id="X:DDJLFDBK_00073"
                     /translation="MEEPGIKREQKIQEILFEGKQNDLSPSIEWLAKSLSNSWVEYSP
                     QKSDFESLYAQANLNSSKILSFSDFTKNKLVWGISAAAIFLFAVTLGYYSILKDRPSL
                     GIEKGGVEISQVQGEAYLTSSDPKDKILLKPGVRIQEGQRVVTSSGAILNLKVSDGIV
                     VRILSDSEVSFRLIDLSTHYKIGIDLEKGELLAHIHKNLKKEEFIVRSENLSAEVRGT
                     SFSFQNVPGQGTKVEVLEGRVAVSTHVESQKSAPEGEQVLEPNQGIFVNQNGFVRSHL
                     NDSEKNRLETEFEKLPIENIPRDKNRIYSNRQELLTDFQRLEKIVLIDGKEIEGVIVD
                     MDEKAMYIQTLEKEIVIRRESVSEVIQLY"
     gene            complement(89916..90416)
                     /locus_tag="DDJLFDBK_00074"
     CDS             complement(89916..90416)
                     /locus_tag="DDJLFDBK_00074"
                     /inference="ab initio prediction:Prodigal:002006"
                     /codon_start=1
                     /transl_table=11
                     /product="hypothetical protein"
                     /protein_id="X:DDJLFDBK_00074"
                     /translation="MDALYREYSGKIFDFLYKYSSGNPEIAMDLMQDTFLNFFRKYSD
                     TDIDQEQAIRLLYTIARNRSINYSRKFSTVKESGNSEMQEFQEQKLSFVRKAELKDLE
                     ERLLVCLDELEEDEKYALILRFMEDYNLTTIAEIMSISVSTASRLIVKATAKVTEIAE
                     KKNLKP"
     gene            90925..91095
                     /locus_tag="DDJLFDBK_00075"
     CDS             90925..91095
                     /locus_tag="DDJLFDBK_00075"
                     /inference="ab initio prediction:Prodigal:002006"
                     /codon_start=1
                     /transl_table=11
                     /product="hypothetical protein"
                     /protein_id="X:DDJLFDBK_00075"
                     /translation="MQFGLITVLHLLRSVLAGLTKLSVWWLKLGIRHERIQPGKPPQQ
                     NGRHERMDRTLK"
     gene            complement(92595..92936)
                     /locus_tag="DDJLFDBK_00076"
     CDS             complement(92595..92936)
                     /locus_tag="DDJLFDBK_00076"
                     /inference="ab initio prediction:Prodigal:002006"
                     /codon_start=1
                     /transl_table=11
                     /product="hypothetical protein"
                     /protein_id="X:DDJLFDBK_00076"
                     /translation="MKQELKAKDLLEMHPDSSKAKELEKKLDNFIVVEKSFFRITNQA
                     FFVGLFFLILGLYTLKAFPDAKISEGFGGISIYGLLIVSGIVLMSWFKMGEILKVLAE
                     FIVKTRNGGNS"
     gene            complement(93371..93982)
                     /gene="gpmB"
                     /locus_tag="DDJLFDBK_00077"
     CDS             complement(93371..93982)
                     /gene="gpmB"
                     /locus_tag="DDJLFDBK_00077"
                     /EC_number="5.4.2.-"
                     /inference="ab initio prediction:Prodigal:002006"
                     /inference="protein motif:HAMAP:MF_01040"
                     /codon_start=1
                     /transl_table=11
                     /product="phosphoglycerate mutase GpmB"
                     /protein_id="X:DDJLFDBK_00077"
                     /translation="MKSTFKKSNIIYVFRHGETDWNREGRLQGHLEIPINEQGELQSK
                     SLALILKRLGIEVLLSSDLKRAQETSQIISDKLNLNPIFNSGFREVFLGDGQGKLINE
                     VDSYFGKNFWKKWNDHNSIYDTLRFPNGESKQETDIRVHLSLMRMINLFSNQIIALCT
                     HGFVMKRMLKIYKSKTKNTSNIQNIEYIQFSFEEIETATIHPL"
     gene            complement(93999..94946)
                     /gene="cobD"
                     /locus_tag="DDJLFDBK_00078"
     CDS             complement(93999..94946)
                     /gene="cobD"
                     /locus_tag="DDJLFDBK_00078"
                     /inference="ab initio prediction:Prodigal:002006"
                     /inference="similar to AA sequence:UniProtKB:P9WP93"
                     /codon_start=1
                     /transl_table=11
                     /product="Cobalamin biosynthesis protein CobD"
                     /protein_id="X:DDJLFDBK_00078"
                     /db_xref="COG:COG1270"
                     /translation="MPWNVAVSVLVDLILGDPKNFPHPVRAIGKLARVLEKFFRNNCS
                     SEEVAGVLTSCLVYLISFIIPFLFVQLANQLHWILGELLTVMIVYTTIAIRDMIDHSK
                     EVYDALVQTDLSLARKKVSRIVARDTESLSESEIIRACVESTAENLVDGITAPLFYAI
                     FGGPAWALLYRSINTLDSLFGYKNKKYLRFGNFPARMDDLANYLPARITSYILVFASL
                     FLGYNFKNSLYILKRDGKKHPSPNSGLTEAAVAGALEIQLGGINFYDGIQNIKPKLGD
                     RKKEFQIEQILQTNKLILLSSILTFTFYVLIYSGAVYLL"
     gene            complement(94949..95989)
                     /gene="cobQ_1"
                     /locus_tag="DDJLFDBK_00079"
     CDS             complement(94949..95989)
                     /gene="cobQ_1"
                     /locus_tag="DDJLFDBK_00079"
                     /inference="ab initio prediction:Prodigal:002006"
                     /inference="similar to AA sequence:UniProtKB:P29932"
                     /codon_start=1
                     /transl_table=11
                     /product="Cobyric acid synthase"
                     /protein_id="X:DDJLFDBK_00079"
                     /translation="MRMAEYAKADVLLVGNIDHGGLFGSILGTMETLAEWERKLVFGF
                     IINRFRGVKELLKTGINYIEEYTNRPVLGVVPHIKDLELPEEDSLEFKSGTLDDTSAL
                     EERLDIVLIDIPRISNHTDIDALRVEPDVRVRIVRTVEDLGEPDVLILPGSKNVISDL
                     NHLYDVGLADRIFALSRNQKTDIVGICGGYQMLGKNIFDPYRIESDQGSIQGISLLQI
                     ETTLEKDKSLKRVFATHIPTKTEVEGYEIHHGKTKSVGNTRVILLNGKAEELGHSDPT
                     GRIWGTYIHGIFDKDQFRRKYLDQIRIRKGKTPLVDVQVSYNLEKSLDRLAQNVRRSL
                     NMNLIYRKLGFG"
     gene            complement(95995..97425)
                     /gene="cobQ_2"
                     /locus_tag="DDJLFDBK_00080"
     CDS             complement(95995..97425)
                     /gene="cobQ_2"
                     /locus_tag="DDJLFDBK_00080"
                     /inference="ab initio prediction:Prodigal:002006"
                     /inference="protein motif:HAMAP:MF_00028"
                     /codon_start=1
                     /transl_table=11
                     /product="Cobyric acid synthase"
                     /protein_id="X:DDJLFDBK_00080"
                     /translation="MAKTLFTFQNRRSYFLSGSKLYFFKEKIHSKYGISPEQIVLGNG
                     ASELILQIPFVVQADYALIAVPCYSGYKEAILLRKIPCVEVVLKEEKQFRLDMNEIRN
                     ILKSRPNQRALVFLGHPNNPTGVTLDKIETLKLIQEFQNSVFVIDESFIHFCTKGSSF
                     FKDKTENMILIQSMTKILALPGLRIGICYASSSICSEISKRLPTWNVNSLAASVYEKS
                     ISDEDYINNSKQNIQVWKEDLIYNLSNLEFLNLFSGESNFILIKISDDRNISDLTQEL
                     LLKYKIAVRNCENFSGLSKNFIRIAVRTPEENEKIINAFSNIYYGTPQKLKSRKKTPS
                     IMFQGTASNVGKSILTAALCRILAQDGIKVAPFKSQNMALNSFVTLNGEEIGRAQALQ
                     AQAAKIIPDIRMNPILLKPSNEKDSQVIINGKPINSMSFKDYNQYKSIAFEEVKKSYD
                     SLSSEYNVIIIEGAGSASEVNLKKKI"
     gene            complement(97535..98158)
                     /gene="cobP"
                     /locus_tag="DDJLFDBK_00081"
     CDS             complement(97535..98158)
                     /gene="cobP"
                     /locus_tag="DDJLFDBK_00081"
                     /EC_number="2.7.1.156"
                     /inference="ab initio prediction:Prodigal:002006"
                     /inference="similar to AA sequence:UniProtKB:P29931"
                     /codon_start=1
                     /transl_table=11
                     /product="Bifunctional adenosylcobalamin biosynthesis
                     protein CobP"
                     /protein_id="X:DDJLFDBK_00081"
                     /translation="MEKKQIQNRNKRIRMSTITLITGGCRSGKSRFALELAKDIKGQK
                     YFIATCPIFDEEMNQRILKHKKERDNSVWKTIEEEFNLLNLFKSEYFFKKSVVVVDCL
                     SLWINNLLYKSKIEKRKIEEATIQKNCTELVEHIRKTKVKHVIFVSSEVGLGLVPENK
                     TSRIYRDLLGTCNQTIAHNADSVYFMSSGIPLKIKGQTKQNQTVPTQ"
     gene            complement(98098..98781)
                     /locus_tag="DDJLFDBK_00082"
     CDS             complement(98098..98781)
                     /locus_tag="DDJLFDBK_00082"
                     /inference="ab initio prediction:Prodigal:002006"
                     /codon_start=1
                     /transl_table=11
                     /product="hypothetical protein"
                     /protein_id="X:DDJLFDBK_00082"
                     /translation="MIHVKNSWLEVNFKEPHNVLSWAVIGGGWKEQVDCVLWHRVRDE
                     DLTLEVDPIDYFYRSLLHKRESRNGVGFLTSVSLENYSEVILEKQNFKIRSVVTVGLG
                     NSVRVGDPPFQSNSYGTINILVQCSVPFDLNTSLEAISLITEARTLAVLEARIQSKTG
                     LVTGTGTDCIAFASPSRSSEKRYTGKHTLSGHLIGKAVYQSVSQGISNWKKNKFKTET
                     KEYECPRSL"
     gene            complement(98778..100142)
                     /gene="cbiA"
                     /locus_tag="DDJLFDBK_00083"
     CDS             complement(98778..100142)
                     /gene="cbiA"
                     /locus_tag="DDJLFDBK_00083"
                     /EC_number="6.3.5.11"
                     /inference="ab initio prediction:Prodigal:002006"
                     /inference="similar to AA sequence:UniProtKB:P29946"
                     /codon_start=1
                     /transl_table=11
                     /product="Cobyrinate a,c-diamide synthase"
                     /protein_id="X:DDJLFDBK_00083"
                     /db_xref="COG:COG1797"
                     /translation="MNIQIPRIVIGGTGSGVGKTTIVLALTQIFRRKGLKVVTFKCGP
                     DYLDPTYHSRASQNICHNLDGWLMGKESVLNTFYQACHNADIAVIEGMMGLFDGHSPN
                     SEVGSTAEIAKWLASPVLVVLDTSGMARTASAIVKGLKTFDPDLNLAGAFANFTGSQS
                     HIQLLKDTSTEIPILGGLCKHPEQTFPERHLGLYPASEENLSEEKFNFWREEGEKNLE
                     IDSILKIASSAPEISIPISTINTVSKRCKIGIAMDSAFYFYYEENLMRLRQAGAELVF
                     FSPISDSRLPNLDGLYFGGGYPELFASTLSKNESLINYILELSYKNIPIYAECGGLMY
                     LSKGIKLVKGDFFPMLGLIPAISIMEKKLKALGYVEVTTKKETIFGEAGLRFRGHQFR
                     YSGLELDESDPIELVYKLRKRKGDQVSEEGYSKNSVLASYIHSHWASNSNLAEGFVQS
                     CLRK"
     gene            complement(100142..100678)
                     /gene="btuR"
                     /locus_tag="DDJLFDBK_00084"
     CDS             complement(100142..100678)
                     /gene="btuR"
                     /locus_tag="DDJLFDBK_00084"
                     /EC_number="2.5.1.17"
                     /inference="ab initio prediction:Prodigal:002006"
                     /inference="similar to AA sequence:UniProtKB:P31570"
                     /codon_start=1
                     /transl_table=11
                     /product="Corrinoid adenosyltransferase"
                     /protein_id="X:DDJLFDBK_00084"
                     /db_xref="COG:COG2109"
                     /translation="MNSDEKNSKGLVIVYTGNGKGKTTAALGIVFRALGRGLKCGVVQ
                     FLKGKWETGEKMFSEKIPELDFHIMGLGFTWDSENLDKDKTAARMAWALSSKMILKEN
                     YNVIILDEITYAFHHGWLNVEEVMDTLKKRRKDLHVVITGRNCPKVLMDYADLVSVVE
                     AQKHPYQNGIPAQKGIDF"
     gene            complement(100675..101439)
                     /gene="cobM"
                     /locus_tag="DDJLFDBK_00085"
     CDS             complement(100675..101439)
                     /gene="cobM"
                     /locus_tag="DDJLFDBK_00085"
                     /EC_number="2.1.1.133"
                     /inference="ab initio prediction:Prodigal:002006"
                     /inference="similar to AA sequence:UniProtKB:P21922"
                     /codon_start=1
                     /transl_table=11
                     /product="Precorrin-4 C(11)-methyltransferase"
                     /protein_id="X:DDJLFDBK_00085"
                     /translation="MKVYIIGAGPGDPELITIKGAKLVETCPIILYTGSLVPKAVIKR
                     AKKEAIVLDSSNMTLDEIISIILSAKNNNQDVARVHTGDPSIFGSIAEQIRKLDLLNI
                     QYEIVPGVSSFTAAAAVLGKELTLPEVSQTIIITRIAGRTPVPERERLEILAQSGATL
                     TLFLSVLHIRTIVERLSPYYGEKCPVAVIQKATWPEQKIVTGTLGDIVSKVKTEKISS
                     TAIIFIGPILDCDDFADSRLYSADFSHRFRKAKKDL"
     gene            complement(101453..101881)
                     /locus_tag="DDJLFDBK_00086"
     CDS             complement(101453..101881)
                     /locus_tag="DDJLFDBK_00086"
                     /inference="ab initio prediction:Prodigal:002006"
                     /codon_start=1
                     /transl_table=11
                     /product="hypothetical protein"
                     /protein_id="X:DDJLFDBK_00086"
                     /translation="MESEKNTLVYIGRLGGAILLKTLEKFYILGRLKSPIRFEEYGFQ
                     DPGEYHNKYLELKVLDPEKILNFPFEFSMFLPNQILPEEIYEKLAIHRNSSISERLLN
                     YVYDKSEKVFLNGQEYTDVSWLGLVPLEVWNLVRGILLKC"
     gene            complement(101857..102663)
                     /locus_tag="DDJLFDBK_00087"
     CDS             complement(101857..102663)
                     /locus_tag="DDJLFDBK_00087"
                     /inference="ab initio prediction:Prodigal:002006"
                     /codon_start=1
                     /transl_table=11
                     /product="hypothetical protein"
                     /protein_id="X:DDJLFDBK_00087"
                     /translation="MEKKESPEVRIIPGITADSSCASLIGAPLVHDTARISLSDLLTP
                     WSVIANRLECAAKSDFVITLYNPASGRRQRQIVEASEIIKRHRSGNTPVALIKSAYRK
                     QQNVFLSDLDNFLNYEIGMNTTVIVGSSNTFIYEGFMITPRGYTNKYSLEDASLKEGQ
                     KKGFSLRSTGDLKNSTNLENTSLNLNVTKIRGAFIKKFTSIVSDQEEASNGSVPVADV
                     MKSFTTMDPSTIQSQDSSAIKAIKALELFSKIQEESSKKIINDWSLKKTR"
     gene            complement(102618..102968)
                     /locus_tag="DDJLFDBK_00088"
     CDS             complement(102618..102968)
                     /locus_tag="DDJLFDBK_00088"
                     /EC_number="2.1.1.272"
                     /inference="ab initio prediction:Prodigal:002006"
                     /inference="similar to AA sequence:UniProtKB:O87689"
                     /codon_start=1
                     /transl_table=11
                     /product="Cobalt-factor III methyltransferase"
                     /protein_id="X:DDJLFDBK_00088"
                     /db_xref="COG:COG1010"
                     /translation="MKKGRLNIVGIGPGNDEHITPAAYYAIQEADLVIGYVTYVNLIK
                     HRLVGKQVTQTGMTEEISRAQEAVHIAKEGKIVTLISSGDAGVYGMAGLVFEVLRKIG
                     WKKKNLPRSESFLV"
     gene            complement(102965..104122)
                     /gene="cbiG"
                     /locus_tag="DDJLFDBK_00089"
     CDS             complement(102965..104122)
                     /gene="cbiG"
                     /locus_tag="DDJLFDBK_00089"
                     /EC_number="3.7.1.12"
                     /inference="ab initio prediction:Prodigal:002006"
                     /inference="similar to AA sequence:UniProtKB:O87697"
                     /codon_start=1
                     /transl_table=11
                     /product="Cobalt-precorrin-5A hydrolase"
                     /protein_id="X:DDJLFDBK_00089"
                     /db_xref="COG:COG2073"
                     /translation="MKRSRKQYSVFVITKHGLEIAKKIQAVWQDVDLFVSAKFIQDAP
                     SNSKLLSLPMDKTLRETFREYDCHIFIISVGAVVRMIAPLLENKKVDPAVLCVDDKAK
                     FSICVLSGHVGRGNFFTEKLSKILNNIPVITTASDVSETLTVDILGRELGWTLENPDR
                     NVTKGCAAVVNETKVLFVQETGEPNWWPLDKTLPKGVEYAISLNNVRPEDYEILLIAT
                     DRSNVHKTHKEHYKNCVLYYTKTLILGLGCDRNIPFETAENGIYKILDENGFAIQSVR
                     AIATIDLKKEETAFLKLSQKYGWELIFFSPEELDRVSQVKSPSETVKVFTGTKSVSEA
                     ASLLASGADSLLLTKQKYKEAPNGKNLTVAISRIPHPKRPNLHGSVLKADK"
     gene            complement(104109..104873)
                     /gene="cbiL"
                     /locus_tag="DDJLFDBK_00090"
     CDS             complement(104109..104873)
                     /gene="cbiL"
                     /locus_tag="DDJLFDBK_00090"
                     /EC_number="2.1.1.151"
                     /inference="ab initio prediction:Prodigal:002006"
                     /inference="similar to AA sequence:UniProtKB:Q05593"
                     /codon_start=1
                     /transl_table=11
                     /product="Cobalt-precorrin-2 C(20)-methyltransferase"
                     /protein_id="X:DDJLFDBK_00090"
                     /db_xref="COG:COG2243"
                     /translation="MSLNRYGKLYGVGVGPGATDLITLRAVQILNSVDVLAIPKTSEH
                     LEPFAWRVCSPIVQENSSQEKLLLHFPMTKDPEILIPAWDKAFTEIGKRLEKKLNVAF
                     ITQGDPSVYSSWSYLLEEANDRWPGIEIEIIPAVSSITAIPAVLQIPLADGRERFCVI
                     PGTYGIEELPELVKHFDTIVLTKVGQIIPQLIGTLKELNIIKNASYVSYATTDRQKIV
                     TNLETIQNESCDYFSTVILSIRKRKGILRGQNCETE"
     gene            complement(104870..106105)
                     /gene="cbiET"
                     /locus_tag="DDJLFDBK_00091"
     CDS             complement(104870..106105)
                     /gene="cbiET"
                     /locus_tag="DDJLFDBK_00091"
                     /inference="ab initio prediction:Prodigal:002006"
                     /inference="similar to AA sequence:UniProtKB:O87694"
                     /codon_start=1
                     /transl_table=11
                     /product="Cobalamin biosynthesis bifunctional protein
                     CbiET"
                     /protein_id="X:DDJLFDBK_00091"
                     /db_xref="COG:COG2241"
                     /translation="MKAVTVIGMGDEGCPGLSSIAVNAVAKAQILAGGERHLDFFPQF
                     SGEKIVFKDDLIQAVKKIAELSSEHTICVLASGDPLFFGIGNLIRKKVGSEYVDFIPA
                     PSSVQHAFAKIGIPWDDAKILSLHGRSLKGLITKLQFLNKVALFTDKINHPREIASYL
                     LSFKESEWTAFVCENLGGEKERIRKFDLKLLSEEEEIDPLNVLILIRNETDWKPPPVV
                     PNVSEESYSKRVPKKGLITKKEVRILSIAFLNIREDSIIWDIGAGSGSVAIEAAQIAK
                     NGRSYAIEVDPEGIEICKQNISIQKTDNVYVVSGKAPEVLEKLPDPDCVFIGGSNGDI
                     YEIIRISLNRLCSLGSLVVNAVTIDNVSQIYQSFKKLKLIPEVTLLNVSRGQVLKDYL
                     RYEALNPIHIFKVTKPEKT"
     gene            complement(106102..106773)
                     /gene="cbiC"
                     /locus_tag="DDJLFDBK_00092"
     CDS             complement(106102..106773)
                     /gene="cbiC"
                     /locus_tag="DDJLFDBK_00092"
                     /EC_number="5.4.99.60"
                     /inference="ab initio prediction:Prodigal:002006"
                     /inference="similar to AA sequence:UniProtKB:Q8EXP7"
                     /codon_start=1
                     /transl_table=11
                     /product="Cobalt-precorrin-8 methylmutase"
                     /protein_id="X:DDJLFDBK_00092"
                     /db_xref="COG:COG2082"
                     /translation="MNDMRQMTNLGRNIENKSFSIIDEEAGIHSFSQEEWEVVRRIIH
                     ATADFDYKNITKIHPQAIDSGIQALKKGCPIVCDVQMILAGLNPERLKVYGCKTYCFI
                     SDEDVIENAKRKNSTRAIESIQKANSFNLLNESLVVIGNAPTALLEIERLIRQEGIKP
                     ALIVGVPVGFVSAKESKETILKLECSNAHSIPYILTMGRKGGSTIAVAILHALLLLSS
                     KRGEI"
     gene            complement(106770..107873)
                     /gene="cbiD"
                     /locus_tag="DDJLFDBK_00093"
     CDS             complement(106770..107873)
                     /gene="cbiD"
                     /locus_tag="DDJLFDBK_00093"
                     /EC_number="2.1.1.195"
                     /inference="ab initio prediction:Prodigal:002006"
                     /inference="similar to AA sequence:UniProtKB:O87693"
                     /codon_start=1
                     /transl_table=11
                     /product="Cobalt-precorrin-5B C(1)-methyltransferase"
                     /protein_id="X:DDJLFDBK_00093"
                     /db_xref="COG:COG1903"
                     /translation="MAGKELKEGFTTGACSAAAAKAATRLLLNRKPVLEIETTLPNKR
                     QVLFTVKRCQLEGEIATCSVVKDAGDDPDCTHGAELTARVRLTKENKIKLKGGDGVAV
                     VTKAGLGLEIGQSAINPVPRKNISEMILEELQGSSFNGAEVEISVPGGQEMAKKTMNE
                     RLGLIGGISILGTTGIVKPYSTAAFKASVIQAIQMAREYGIDTIVLTTGGKSEKFAMD
                     LLPNLNELSFIQVGDFIGTGIKTSVKESIHHTIIVGMIGKLSKMADGVMMTHRGGSSV
                     NTKMLSMIARSMGVPEEVAIEIQNANTARHVLEVCKATGYEIITTKICEIVAEKCSQH
                     AGTNIMISCYMVDFDGKLLGKCENFSQNVGLNL"
     gene            complement(107877..108626)
                     /gene="paaE"
                     /locus_tag="DDJLFDBK_00094"
     CDS             complement(107877..108626)
                     /gene="paaE"
                     /locus_tag="DDJLFDBK_00094"
                     /EC_number="1.-.-.-"
                     /inference="ab initio prediction:Prodigal:002006"
                     /inference="similar to AA sequence:UniProtKB:P76081"
                     /codon_start=1
                     /transl_table=11
                     /product="1,2-phenylacetyl-CoA epoxidase, subunit E"
                     /protein_id="X:DDJLFDBK_00094"
                     /db_xref="COG:COG1018"
                     /translation="MAKSSKRAEIKNICKKNGSAIITLVSKNGPLNFLGGQYVIFNSG
                     LKTKDGKEIKRAYSIFSSDTQQEEFQICIQPVTGGLISNHIPNLAIGSELEFSGPWGK
                     FVENPNWPKKGKILLIATDIGITTIHSILHSLRWRDKLKDTYVLWYLFLKEKSISVQE
                     ILKRLPEGFHFLNVISVSKINHPNRPEECIRSLKEELVAFDFPQSAFLAGDGKLIRVA
                     QDFLLKSGLDEKFIGTETFFNSTKKSEITSR"
     gene            complement(108632..109003)
                     /locus_tag="DDJLFDBK_00095"
     CDS             complement(108632..109003)
                     /locus_tag="DDJLFDBK_00095"
                     /inference="ab initio prediction:Prodigal:002006"
                     /codon_start=1
                     /transl_table=11
                     /product="hypothetical protein"
                     /protein_id="X:DDJLFDBK_00095"
                     /translation="MACHEIAALRLGMMNLIGIKDEVTIRHEQSEIGVALESTGPIRS
                     LAEAKDFESLIKFYEISLTDLEERISKMKKDDPKMAYYRSLLILTKKIEFELKNSVFI
                     FQNFFRDLEEIHDFVHEIFPA"
     gene            complement(109022..110200)
                     /locus_tag="DDJLFDBK_00096"
     CDS             complement(109022..110200)
                     /locus_tag="DDJLFDBK_00096"
                     /inference="ab initio prediction:Prodigal:002006"
                     /codon_start=1
                     /transl_table=11
                     /product="hypothetical protein"
                     /protein_id="X:DDJLFDBK_00096"
                     /translation="MNVPGILIIGHGSRESTYDGEFKKFVEGYQNLHPKYEIRTAYVE
                     LSKSDVKTVLREFSKTHNKILIFPLFLFASNHVKNDISLVLSDLKREFVNHRFISAMP
                     LGIHSNIINLLHIRSKQNESFRIQSKTAVIVVGRGASDADSNGDFYKAVRFFEESSSF
                     LFVKPCFIGITKPFLQESLEICIKLRPEHILIIPYFLFYGKLIQKISHIAKEYSEKYP
                     WIKIETVSHFGPDPILYPILDERISQALSGTATLPCDNCEYRVSIPGLKNKVGGLNSL
                     LWSMRHLETHTQAAPHEFPHRNFKKHIFVCDSVDCVNQGSISLIHKIRSFIRKHERQS
                     EFRVSKSSCLGRCGEGPTVVIYPDGIWYQRVSENDAEELVAEHLLNDRLVTRLVDNIM
                     "
     gene            111868..113991
                     /locus_tag="DDJLFDBK_00097"
     CDS             111868..113991
                     /locus_tag="DDJLFDBK_00097"
                     /inference="ab initio prediction:Prodigal:002006"
                     /codon_start=1
                     /transl_table=11
                     /product="hypothetical protein"
                     /protein_id="X:DDJLFDBK_00097"
                     /translation="MFFLAQARPVLIWPEFSWIPVINGTIFVALVLLTGYYLEKRFRN
                     SIARRATLRAKILKKLPLTYMHGRDVIQIHSFLDNAGVSVLQKIADSSSWFQEVFLPE
                     LAIYLAHQGELPAWRDATIFKKLQHLVHDLGPHPKKILPVVFLTDGEEAFPGLLYSGP
                     PGPDFVQKSIHAKVFTKKLYHSFPVSTGDKIHVLYLGEDRDWIRFDAKIYSLNGNDIG
                     IQVETAPEKDSEKTRAWGGIQMGGGILEDSTLPDEFQGSLSQILNYGSISASGTSEIQ
                     RRVQAFKEHPGLVRKEHKPEEIQTFIELYSACYARYRSDISPVPKPVLLFLYFFYMDE
                     NLLSPTRIVQLYETLEKIKDTQDPYPSDHKLAVYFLPEWLGLILSGKKTPSRNHLAQS
                     YEQVRASMVRKTGTDEYAGDSGIEDLLHLLDWELSNLLFNGLIGVSANPNLAYPILSE
                     DQMYGETDAFLVTREKINSVVDHVHKIDKHLFYRQISFEPEQTPGKPELAMKEICPDC
                     IILPVFGSRGVLWQEITSGLSSRGRLVFPQILNENMTLAITRTLGEFRWEMERTVRGR
                     KWKDSSPPSLTSEYYLYLENYRKSPALTPDAKKGIDQQLLKYRKNLKDMFASDYSYWI
                     LFESSGKLRLNRVARDILNRYVPFSPQLRTELQKHPILKESMDSFEAKKRRLVSGIKK
                     RYNPYFQAGNVPVEVVETIRFFEEM"
     gene            complement(113997..114464)
                     /locus_tag="DDJLFDBK_00098"
     CDS             complement(113997..114464)
                     /locus_tag="DDJLFDBK_00098"
                     /inference="ab initio prediction:Prodigal:002006"
                     /codon_start=1
                     /transl_table=11
                     /product="hypothetical protein"
                     /protein_id="X:DDJLFDBK_00098"
                     /translation="MKEIIINLQGDLDFKLGEIILSKLEELSEAPRRVLLDASGLESA
                     TLEGTSILNQLPERFPNSKFAICSVPTGIEISVKGEDKISVFSDRDSAKLHLNTNSKG
                     EEVSSFIEDILVHCPVCFHLLKIRISGNYGCPVCHSKFFVTKDWRTSAFERLL"
     gene            114606..116495
                     /gene="pglF"
                     /locus_tag="DDJLFDBK_00099"
     CDS             114606..116495
                     /gene="pglF"
                     /locus_tag="DDJLFDBK_00099"
                     /EC_number="4.2.1.135"
                     /inference="ab initio prediction:Prodigal:002006"
                     /inference="similar to AA sequence:UniProtKB:Q0P9D4"
                     /codon_start=1
                     /transl_table=11
                     /product="UDP-N-acetyl-alpha-D-glucosamine C6 dehydratase"
                     /protein_id="X:DDJLFDBK_00099"
                     /db_xref="COG:COG1086"
                     /translation="MFAQWNRRMWIFPLDLIFMGISYFLAHWIRFESFIFLASPERFF
                     VSLAIVITVRSIVFILSDIYRSIWVYASIHDLVEIIKVTLLSSLISTTALLFYNRFEQ
                     LSRMVPVLDTLLLLSFLCIRSFSWRVFRDQYILKKSKEEGLPTLILGAGKVGATLLSE
                     IRRHNELKLNPIGFLDDNVQKIGAHIQGIPILAKIDQAEQIINRFGVKQVIIAMSNPD
                     GKLISRLIRSFEHTDVKFKILPSLGSLFFDSPRLNQLREVQVEDLLGRPVVDLEIESI
                     RSYLKGKSILVTGAGGSIGSELCRQVAVFEPSRILLLDSAETPLYEIEYELGKKLQGQ
                     NIELVPIVADIKNLSRISSIFEKHSPEVVFHSAAYKHVPMMEINPTEAVMNNVLGTKN
                     IADISRISGVERFVLISTDKAVNPVNIMGASKRAAELYLQHISRETRTKFITVRFGNV
                     LGSNGSVIPRFREQIANGGPVTVTHPDVIRYFMTIPEATQLVLQAGSMGECGEIFILE
                     MGEPVKILNLAEEMIRLCGLRPHVDIPIQFTGLRPGEKLFEELLLGLEGIKKTHHPKI
                     KIAAPLENQEATTFVARFNELLTLARANKEREIFLAFKALVPEYKIHGDYLNETNADQ
                     NLQNG"
     gene            116488..116958
                     /locus_tag="DDJLFDBK_00100"
     CDS             116488..116958
                     /locus_tag="DDJLFDBK_00100"
                     /inference="ab initio prediction:Prodigal:002006"
                     /codon_start=1
                     /transl_table=11
                     /product="hypothetical protein"
                     /protein_id="X:DDJLFDBK_00100"
                     /translation="MDKQNLKEEISILRKFKRSLFELYWEKFGTFYLHALPHPQLVIG
                     KRGLVGDERKVGIVLVFGSKGGVKNLDPGEEWIYAELQFGYTWEEVFIPWDCILRYFD
                     KTQTALTNMRVFTKEQEIFKELSSGEKTVSEKKKNEEGDSPKVIQVNFGGKSKQ"
     gene            116955..118565
                     /locus_tag="DDJLFDBK_00101"
     CDS             116955..118565
                     /locus_tag="DDJLFDBK_00101"
                     /inference="ab initio prediction:Prodigal:002006"
                     /codon_start=1
                     /transl_table=11
                     /product="hypothetical protein"
                     /protein_id="X:DDJLFDBK_00101"
                     /translation="MNQNQFKWFMPGDLDGFFGLMIDNLIQILVLSFLLTTLCGVPGD
                     FIYKVILPGTAISLLLGNLFYSWQAYRLGKKENRSDVTALPYGINTVSLFAFVFFIIL
                     PVYKKTGDYKTAWQVGLVASFLSGLIEMFGSFIAEKIRKVTPRAALLSSLAGIAITFI
                     SMDFLVRTFQNPLIAFLPFGVILLQYFARVVFPFRLPGGLVSVVLGTVLAWCSGIWGN
                     PIMDPALLKGSTSQIGFYLPILSIGDLYSALGLTDIWEYLSVIIPMGIFNVIGSLQNI
                     ESAEACGDSFNTRDSLLANGIGTIVGSFFGSPFPTTIYIGHPGWKALGARAGYSTLNG
                     IFMTLVALFGLLAFIQALIPVEAGMAIVLWIGIVIGSQAFEATPSRHAPAVVIGILPA
                     LAGWGVLLIQSTFNYADRSIAGILENAGVKETSHLWMSDVPLSLPFLPYPMGGLLSLS
                     QGFLISSMIWASIAVFVIDRDFKKALITCLIAAILAVTGFIHGFTLRGNDILNQFEPG
                     FNSFVTSYLLLGILFLLASFFRKEPRKV"
     gene            118981..119868
                     /gene="htpX"
                     /locus_tag="DDJLFDBK_00102"
     CDS             118981..119868
                     /gene="htpX"
                     /locus_tag="DDJLFDBK_00102"
                     /EC_number="3.4.24.-"
                     /inference="ab initio prediction:Prodigal:002006"
                     /inference="similar to AA sequence:UniProtKB:P23894"
                     /codon_start=1
                     /transl_table=11
                     /product="Protease HtpX"
                     /protein_id="X:DDJLFDBK_00102"
                     /db_xref="COG:COG0501"
                     /translation="MWFKRIGLFLLTNILVVVTISIVTSVLGIGPYLDANGINLSSLL
                     VFCFLWGMGGAFVSLLLSKFMAKMMMGVQVIDPRSASGAERELYSRVERLARAANLPM
                     PEVGIYHSPEVNAFATGPSKSSSLVAVSSGLLQTMDNAEVEGVLAHELAHVANGDMVT
                     MTLIQGVVNAFVMFFSRIISYALSTMVKDELQYTVRLIANIVLSILFSILGSIIVAYF
                     SRTREYRADAGGAKLAGRQNMIAALEKLKRTFDAPEDERGKEALATMKISGHNKWMAL
                     FSTHPPLEARIAALKNSGY"
     gene            120157..120678
                     /gene="apt"
                     /locus_tag="DDJLFDBK_00103"
     CDS             120157..120678
                     /gene="apt"
                     /locus_tag="DDJLFDBK_00103"
                     /EC_number="2.4.2.7"
                     /inference="ab initio prediction:Prodigal:002006"
                     /inference="similar to AA sequence:UniProtKB:Q66DQ2"
                     /codon_start=1
                     /transl_table=11
                     /product="Adenine phosphoribosyltransferase"
                     /protein_id="X:DDJLFDBK_00103"
                     /translation="MSIVKSKIRTIPDYPKPGILFRDITSLLLDPEGLALTIGTFVNR
                     YQGKGITKVAGIEARGFLTGAPLAFQLGVGFIPIRKKGKLPSETVSEEYGKDVIEIHK
                     DSVQPGDKILLMDDLIATGGTMIAAVKLLKKLGAEIYEAGVIIDLPDLGGRKKLQEEL
                     KIPVFSICEFEGH"
     gene            120716..121951
                     /locus_tag="DDJLFDBK_00104"
     CDS             120716..121951
                     /locus_tag="DDJLFDBK_00104"
                     /inference="ab initio prediction:Prodigal:002006"
                     /codon_start=1
                     /transl_table=11
                     /product="hypothetical protein"
                     /protein_id="X:DDJLFDBK_00104"
                     /translation="MTAILSFSFRIWNKILFKNTDRFFSFGLVLFIQSGIYAVENPLP
                     FDELRKGVVQIRVYSQAVNPFTPWTTDTVRAGSGTGFLIGNKRILTNAHVVSNAKFVQ
                     VQRYNQTEWYGVKILHLAHDCDLAVLEAENPDFYKDSRDLQLGEIPELNSPLIVVGYP
                     IGGNKVSVTRGIVSRKDQSVYSHSAVDSHLVLQVDAAINPGNSGGPAIQDDKVVGVAF
                     QVATKGENIGYLIPTNVIRHFLTDIEDGKYDGYVELGVRTLNSFNVFLRKAKGIPDHL
                     EGVFVSRVLKNGSAENHLKEGDFLLEIDGQPIGKNGTVMQDKDARVDFVEIVDNKHAG
                     DKISFKLYREGKEMSVSFPARRMFDFDFMRNQYDRSYDFEMIGGLLFQEMSRDLITSW
                     GRSGNTSGGSQLLYRFFYL"
     gene            121984..122229
                     /locus_tag="DDJLFDBK_00105"
     CDS             121984..122229
                     /locus_tag="DDJLFDBK_00105"
                     /inference="ab initio prediction:Prodigal:002006"
                     /codon_start=1
                     /transl_table=11
                     /product="hypothetical protein"
                     /protein_id="X:DDJLFDBK_00105"
                     /translation="MVLYRKLSHPVNSSSDYFVNMILESVNGIPVGELKDLKKILKES
                     KDKYLRLKFLDIQVPLILNREEAEKADEKIRKIYGLE"
     gene            122244..123827
                     /locus_tag="DDJLFDBK_00106"
     CDS             122244..123827
                     /locus_tag="DDJLFDBK_00106"
                     /inference="ab initio prediction:Prodigal:002006"
                     /codon_start=1
                     /transl_table=11
                     /product="hypothetical protein"
                     /protein_id="X:DDJLFDBK_00106"
                     /translation="MLRIWIITILVCFSFGILAETSSKRESDFILIKKNPSKTKEIDS
                     DKKKEFLSAKENSILSVQETYHRSIVQIKVTFQEPEYHQPWKKKNPRVRRGVGIVTEE
                     NQILIPYSLLPNATLIEVKKYSSYSEIKATVFRTDPESNLALLLVEKKDFFQDLVPLK
                     FSPIVVFPKQANVYQLDNSGSIQTTSVSLLSMDMDQMPLGQVELPVVDVSSSEGLNGF
                     GEVVIENGKVSGILYEFTSGKNSGRMIPSFIIQKFLTTSGPDIFGYKGFRFRPITDGS
                     VKKYYGMEKSDSGILIADVIPGSSASGVLKLEDIILEFGGKNVDSKGYIEHPLYGKQV
                     LSFLAHTGDSFGYSLGKEIPILVLRDKKKIRLNMKLKPFPYSAVRIPFKNIPASNDFA
                     VEGGFVFLELSEALLEEWGKDWRSRVDRKLLYLYDYYKFHEKENDIGKIVLLSQVLPD
                     ESNNGFHDLSFKIVEKIDGQNVKSVQDLRQSIKHGKSEYALISLDDGTEIALNRKKLP
                     EINERIYKSYKIRFSENGD"
     gene            complement(124196..124570)
                     /locus_tag="DDJLFDBK_00107"
     CDS             complement(124196..124570)
                     /locus_tag="DDJLFDBK_00107"
                     /inference="ab initio prediction:Prodigal:002006"
                     /codon_start=1
                     /transl_table=11
                     /product="hypothetical protein"
                     /protein_id="X:DDJLFDBK_00107"
                     /translation="MINKKTSLRAAHLSFQINVKVRLYVYYSELYNKVPDLLHFSSVK
                     FRERKPGRIRRCRTALSAPINKLRVCLKTKSFPEFNLLIPPQSLSHLLCPVHVKIRPI
                     MCLRFLIFYTNSELVYSNILLF"
     gene            complement(124602..125834)
                     /locus_tag="DDJLFDBK_00108"
     CDS             complement(124602..125834)
                     /locus_tag="DDJLFDBK_00108"
                     /inference="ab initio prediction:Prodigal:002006"
                     /codon_start=1
                     /transl_table=11
                     /product="hypothetical protein"
                     /protein_id="X:DDJLFDBK_00108"
                     /translation="MILFFSKMRAFFENPFWILPLFITLYVICSLLIWKKYNWNPSSQ
                     INFGKQFVVQNTEETPKGAVIFLGRPGDLGAGYDGQIFYYYSRMLSGFHLNWPKGFEE
                     NIRAPRIGYPLLVSVFGWFGTWGTVFGMYFLNLFLILFSWFLVRDLCGVKYRVYSSFY
                     LFSPFLLGSYTLLVSDAVLTGLLVITFWFYKKEKWIWFFLFGGLSILTKEQAFFLLFP
                     LGVQSLLEKKWKNSILIVSTLLLPFFWAAFLRIQFPNWSPTRFTDFFTPLDGFVGYWK
                     EINEPSLLSFLQVPNLKTGLVLFAKKFSRLPLFLLFLAGLFVFCSGNWKKGIAGRLSF
                     FLVIFSVFSAGYVLYWSSYENVSRMFTVSIAFLIFWKLEDDSIADLFYWIVTGSILLI
                     FLFKLAFVSSILPYEIWN"
     gene            complement(125831..127408)
                     /locus_tag="DDJLFDBK_00109"
     CDS             complement(125831..127408)
                     /locus_tag="DDJLFDBK_00109"
                     /inference="ab initio prediction:Prodigal:002006"
                     /codon_start=1
                     /transl_table=11
                     /product="hypothetical protein"
                     /protein_id="X:DDJLFDBK_00109"
                     /translation="MNSETRIKIRIIWIFLLLLLGFLFLDRVLFPIALFEFPNELEWD
                     TSPWYNFLHKRKNIHFEKDEKGILITGSSVALYSSYPKQITEEIRNSNLKDGKKFRAE
                     FYSHPALSPTDLYYYSDDILSKKPELVVYILNPADLQLDYIQKLESSEVHFDERARIK
                     DYKVRHQNRFIFPGEFLADHWRDYTKAEIFAQLTKTFILLNRFRNFLYDPWTEYIEHH
                     TRTMRSYHYYTGSIPKEGIFLRGWTPPSFTIECELKDGKLSEDIFTQKPGIRVQIEEI
                     NPSEKHLNREPIFYDQTFSKPGWKPLFLDFKKNSSVENLKSVILKFTVSPTTSSDEVD
                     ARIFGIPVHYGIRLPQNFCRKEIRTDISYDRIHGLDDDRIETMSDEDYRKDYEKRLYF
                     NPENEGALNRLKKIQKNKEILGNSTYFTWSEIQFLEKTISKFRTNGQKWIIINSPENP
                     IESKYYKNGNWYRGYLEFLNSYKNDTYGFYDLKDSIPDKRSFLDPHHLTFNAAKRSSS
                     LYTNVILDFLNVSERKK"
     gene            complement(127405..127797)
                     /gene="zur"
                     /locus_tag="DDJLFDBK_00110"
     CDS             complement(127405..127797)
                     /gene="zur"
                     /locus_tag="DDJLFDBK_00110"
                     /inference="ab initio prediction:Prodigal:002006"
                     /inference="similar to AA sequence:UniProtKB:P9WN85"
                     /codon_start=1
                     /transl_table=11
                     /product="Zinc uptake regulation protein"
                     /protein_id="X:DDJLFDBK_00110"
                     /db_xref="COG:COG0735"
                     /translation="MENKKTVLRNTKQKGEILKVLEMAKGPLSIKEIYELSRKNLDNL
                     GIATVYRTVNHLMENGSIHEIHLPGESSRFEASNHHHHHFHCKQCDRVFDIEICPIPL
                     DKSPKGFTVDTHEIILYGTCSDCNSKAR"
     gene            128800..129477
                     /gene="pbsA1"
                     /locus_tag="DDJLFDBK_00111"
     CDS             128800..129477
                     /gene="pbsA1"
                     /locus_tag="DDJLFDBK_00111"
                     /EC_number="1.14.14.18"
                     /inference="ab initio prediction:Prodigal:002006"
                     /inference="similar to AA sequence:UniProtKB:P72849"
                     /codon_start=1
                     /transl_table=11
                     /product="Heme oxygenase 1"
                     /protein_id="X:DDJLFDBK_00111"
                     /translation="MSLAVILREGTSEEHKAAESSAFIRCFMKGILEKGTYARHLEAF
                     YYVYESMEEELERNKNNLVLKSIYFPELYRKNALLEDLQFFYGTWKPNDSQPSAATQD
                     YVKRIRKISETQPELLAAHSYVRYLGDLSGGQILKKVAARALNLPEGKGISFYEFPAI
                     QDINGFKQNYRAALDSLPIDDSEKQSILAESKQVFLLNQGIFSELEQDLISAIGKETY
                     DSVLGKG"
     gene            129452..130414
                     /locus_tag="DDJLFDBK_00112"
     CDS             129452..130414
                     /locus_tag="DDJLFDBK_00112"
                     /inference="ab initio prediction:Prodigal:002006"
                     /codon_start=1
                     /transl_table=11
                     /product="hypothetical protein"
                     /protein_id="X:DDJLFDBK_00112"
                     /translation="MTPFLGKVDFKKSAYFLPVAIFLAMLPVTMIVPVFKEIVKDRFQ
                     SGNEEVAWFLSIAMLGSFVFSPVAGFLSDSFGTRKKIIILFCGFDALLLNLLPYADTL
                     FTLLFLRFLEGGAHVFVIGLLLASVADFEHGNSKSKFGNGVLMGLSGMLLSFGGAVGL
                     SFGFLGKLNPILPFQFGSIILLFLGWIVYQFVPDEKLRVSEKHSWKKSLILFLTHPLL
                     LFPLAFQFLDRFTSGYFMSSLNLRLREEFSLNPSETGKMLSLVFLPMALLSYPAIRLS
                     QKTGKYFPVAIGSLIYGVSLTLSGFFNPSFGLKFHFYFADWERV"
     gene            130414..130668
                     /locus_tag="DDJLFDBK_00113"
     CDS             130414..130668
                     /locus_tag="DDJLFDBK_00113"
                     /inference="ab initio prediction:Prodigal:002006"
                     /codon_start=1
                     /transl_table=11
                     /product="hypothetical protein"
                     /protein_id="X:DDJLFDBK_00113"
                     /translation="MFATSLRLASSLCNRENNGIVMASLTGFGSLGFFLGPISSVGLD
                     RISTTWTPFIGASPTAFVFGTAQILIVLISIPFYKILNQK"
     gene            complement(130859..131389)
                     /locus_tag="DDJLFDBK_00114"
     CDS             complement(130859..131389)
                     /locus_tag="DDJLFDBK_00114"
                     /inference="ab initio prediction:Prodigal:002006"
                     /codon_start=1
                     /transl_table=11
                     /product="hypothetical protein"
                     /protein_id="X:DDJLFDBK_00114"
                     /translation="MDILLLDDGQKIESALVEDSFGTDSLLVPDVYWNRLNFQERKAL
                     RGKLPFLLRKYSKQIASMKRLHDRAGKIKYNRCVGKMKKFSIRVHTGVWATLGVLAAA
                     HGVSRCYLFNYMLWLEDLGGKEDFFVKSLNLGVPSFHWTYKMIWKIDRRQNLISRELQ
                     FEPNPMTNKYPYDLTS"
     gene            complement(132034..134178)
                     /gene="btuB_1"
                     /locus_tag="DDJLFDBK_00115"
     CDS             complement(132034..134178)
                     /gene="btuB_1"
                     /locus_tag="DDJLFDBK_00115"
                     /inference="ab initio prediction:Prodigal:002006"
                     /inference="protein motif:HAMAP:MF_01531"
                     /codon_start=1
                     /transl_table=11
                     /product="Vitamin B12 transporter BtuB"
                     /protein_id="X:DDJLFDBK_00115"
                     /translation="METNTILNKLNMFFPHLSRSFSFVLFLFLFYVSIQAQDENTKIE
                     NKVTQKESPNTITTKENPITDDSKKDSGNGQNGQIVPEESQIVVTGSRGERRLKDSTV
                     ATEVISRKKIEASGARNAAEVLETQLGIDVVPFFGGSRVRMLGLDSQYVLILIDGERI
                     SGRLNNAVDLSRFKVQNIERIEIVKGASSALYGADAIGGVINLITREADKKLSYEMRT
                     TYGNGSRKNFNTEGEFNTTANMGFRNEYVSGAVSAGYNKNPGYRLVPNSQATTGNAYQ
                     DLNTGINLTFNPDGKFKGKTRILYQHRDQNGVDVTQSKAVFDRNNKTHDFLATGSLEY
                     GFGKRNLISFRGNISKWENKYYNNQRGSDELDVKQLNSELTSQGTVQLDMEASERHFI
                     TVGAESFANELESDRLQSRYVYRTRKAVFFQDEWTVSRSPRIRVVPGVRYDDDSQFGN
                     QTTPKLAARYDIFQNLVWRASYGRGFRPPSFQELYLRFENPAVGYVVEGNPNLKPERS
                     ITINSDLEYSPFSFLTFSLSVYRNDIINLIQYKFDSNKGREFAEFQLQNIAKAYTRGG
                     EFGVQYRFLKYFTLELGYNHTDTRDLSSNRPLEGRALHQASANFIYNSPGGFQFNLRG
                     KHLDKRPFYSSTNNLSAAGQDYIPSEVKLNENPPVIYGKPFTILNVRIEQKFFNKHFA
                     LFLGIDNLLNQYELAYNPTRPRFYYGGFSAQF"
     gene            complement(134157..134858)
                     /locus_tag="DDJLFDBK_00116"
     CDS             complement(134157..134858)
                     /locus_tag="DDJLFDBK_00116"
                     /inference="ab initio prediction:Prodigal:002006"
                     /codon_start=1
                     /transl_table=11
                     /product="hypothetical protein"
                     /protein_id="X:DDJLFDBK_00116"
                     /translation="MNQFPILKQFLKYTCFWFGIFILFHCARQHPAVDQNEVAFKQAL
                     LDLQKQIEESTRSKIISTEPNGDGSFTTNIRSVSYDVWIKYNFADKSQAFVPDVSGGW
                     DVGFQRFKLQTNSGLTHSEGQGGACMANPVVTNFEIAASSTSTALGCANVSFSPDTNV
                     SELASGGIQTNYVGNDVLNKWFNYSLAFLQPNYKVFVIRSNTGNEYYLFQITGYYNSE
                     GTSAHPTIRWKQIQY"
     gene            complement(134881..135459)
                     /locus_tag="DDJLFDBK_00117"
     CDS             complement(134881..135459)
                     /locus_tag="DDJLFDBK_00117"
                     /inference="ab initio prediction:Prodigal:002006"
                     /codon_start=1
                     /transl_table=11
                     /product="hypothetical protein"
                     /protein_id="X:DDJLFDBK_00117"
                     /translation="MRKIQKYTNTAVIFSLILSVFLNCKDDKKDDIDPLLILVGLVSG
                     SSSYNCSATVKGKVASLPAMTATTSVQTLVYGKVPFVNHSIAAVKVTGAVNGTRIVFT
                     GRNVADFDEGTSNNENAPLIYNTSSCPLADSSQDTTRSTYTTNSEGQYGSTVGDGPYT
                     YTLNATKGGDYYFVFYLASRTAEPPTTTFQLQ"
     gene            135858..136583
                     /locus_tag="DDJLFDBK_00118"
     CDS             135858..136583
                     /locus_tag="DDJLFDBK_00118"
                     /inference="ab initio prediction:Prodigal:002006"
                     /codon_start=1
                     /transl_table=11
                     /product="hypothetical protein"
                     /protein_id="X:DDJLFDBK_00118"
                     /translation="MIQIRFFTLLKILIFCFWIFSCSLFKKESIPGGIPVFSKEGKIL
                     RYYPYQIRWIGFDKSEFPDTTRLIDFRNLVSLEILHPEFQNLEELSSLKTIGFLNVSG
                     TKVKELSPLSQLTVLHSLYLGETSVDEKDLKQYSEIGKLTKLGLYKTKVKDLSFIGSE
                     CKLQQLDIRNTEISTLEPISNCKNLLELRIGHTKIKEIHPVYEMNHLRYLEWSELNLS
                     KEELDQIRKRLPYLKLVPIHPGL"
     gene            complement(136596..137339)
                     /locus_tag="DDJLFDBK_00119"
     CDS             complement(136596..137339)
                     /locus_tag="DDJLFDBK_00119"
                     /inference="ab initio prediction:Prodigal:002006"
                     /codon_start=1
                     /transl_table=11
                     /product="hypothetical protein"
                     /protein_id="X:DDJLFDBK_00119"
                     /translation="MFSLKKKQYYLLSFTIYISLIEFCSLSHSKTENLPAFKITLPLL
                     SGEYYSNIQKLEEGYFVRQLFLDMTRKQNQFVFTQLSVTLSKNREETRIEGIVKTTAR
                     GAELIPESCRVFTNKESGNRWALVRVYDCDHLSFHIESNRPNFISIEPDFIPGNLIGV
                     YRKSASSNPSKISALVLESKGKILEVWGLRLSRVRKNASVVLEKQNGQKYSVRALETV
                     GQVMVEKVSVEKGDILLYDNHTNFGSFID"
     gene            complement(137492..137797)
                     /gene="ybaB_1"
                     /locus_tag="DDJLFDBK_00120"
     CDS             complement(137492..137797)
                     /gene="ybaB_1"
                     /locus_tag="DDJLFDBK_00120"
                     /inference="ab initio prediction:Prodigal:002006"
                     /inference="protein motif:HAMAP:MF_00274"
                     /codon_start=1
                     /transl_table=11
                     /product="Nucleoid-associated protein YbaB"
                     /protein_id="X:DDJLFDBK_00120"
                     /translation="MFGNKLESIKQMNQMRVRIKKAEKDLMALSFEGKSKNDLVTCIS
                     DGKLNIKDILIEDELLAKNDKKLLQKSIKQAVSRSLELAQDAAEERMAEFRGIMGME"
     gene            complement(137914..139269)
                     /locus_tag="DDJLFDBK_00121"
     CDS             complement(137914..139269)
                     /locus_tag="DDJLFDBK_00121"
                     /inference="ab initio prediction:Prodigal:002006"
                     /codon_start=1
                     /transl_table=11
                     /product="hypothetical protein"
                     /protein_id="X:DDJLFDBK_00121"
                     /translation="MKIIGVINIQSSLFISSLSAVGLGVLLSITQVKTPENFQEIEFS
                     PLKEKNEFSPTFKGKREPKEIQTFEILGSKEIYKIEKDLELTENSGFNFTGMGNVWRS
                     FSHNLNWKQPDILLNDSNLVWSGARFLGVKQDKFQMMASVLPTLPFSELSPSFKGRKS
                     DPFGATTGMNQAKLDSFELSYAVLPGVNAILKTGNSLPYTADQRDQGYSMAGFSFQPN
                     EYLSTKIVSGSSFGNSSLTANRLSYSNYSANSQFTNIDPNIGNNPVLRSQAMGNTGGR
                     VIEWQANIQPVRRLSFQTSVLNKEKDKGFYNPEAARFSMFIDFSKIILNVRYSYSADP
                     NTRNNGLYITPESDATTLGFTMLLDPAGRYSLFFGNNYYNLLSQKNSGINTQVDEPLR
                     SFSASFRGKTSFQNAIFFMNFRNNLSKGVIYTDVGPYRLPAFSQYYTEYFTSLGMELS
                     F"
     gene            complement(139523..140884)
                     /locus_tag="DDJLFDBK_00122"
     CDS             complement(139523..140884)
                     /locus_tag="DDJLFDBK_00122"
                     /inference="ab initio prediction:Prodigal:002006"
                     /codon_start=1
                     /transl_table=11
                     /product="hypothetical protein"
                     /protein_id="X:DDJLFDBK_00122"
                     /translation="MTLAGFPGNTEYRPGKMAEADGGYLLLPMRALTEDSNLYFLVKE
                     VLQTGKIDFLTLPEMTGSKEMNRFHPSVDTRFRLILAGEEGEVDFISGIDPDFYDSFS
                     FKIHLPYEAVMKTKKNLQLFGGLIHSWEKPGYPEFDSSAVDALLEIGLRWNDSRTRLS
                     LSFAELRTFVGELLVLYRKEKKPITRIQVESAIESVEKRIAVYKRRYLESVREGLNTI
                     QLKGKKTGRINGLSVILLHSSLADFGQVNQVSARVALGSGNFINIEREVNLSGDLHDK
                     GVFILQSYIKGMFSHIQSFGLDASILFEQNYSPIDGDSASCAELLAILSALAGLEIPC
                     NIAVTGALSQYGEILPVGSVNTKISAWYEIIQIVGNSRDKYSVYIPTANLRDLNLPSP
                     IRKAMDKGKFQIFTCSHVEELIPEVFGIPAGKFGKNGKYPSGSLFHLIEERIDRKKEE
                     EHI"
     gene            complement(140881..141144)
                     /locus_tag="DDJLFDBK_00123"
     CDS             complement(140881..141144)
                     /locus_tag="DDJLFDBK_00123"
                     /inference="ab initio prediction:Prodigal:002006"
                     /codon_start=1
                     /transl_table=11
                     /product="hypothetical protein"
                     /protein_id="X:DDJLFDBK_00123"
                     /translation="MIKRITSNQSAIKLHAGKQKPKNGLPDFLAFHREELSSLPKALE
                     NPGIFSNILITGPGLESNLTLLQEYVSGLKKISKSSAILILDF"
     gene            complement(141170..142222)
                     /gene="queA"
                     /locus_tag="DDJLFDBK_00124"
     CDS             complement(141170..142222)
                     /gene="queA"
                     /locus_tag="DDJLFDBK_00124"
                     /EC_number="2.4.99.17"
                     /inference="ab initio prediction:Prodigal:002006"
                     /inference="similar to AA sequence:UniProtKB:O32054"
                     /codon_start=1
                     /transl_table=11
                     /product="S-adenosylmethionine:tRNA
                     ribosyltransferase-isomerase"
                     /protein_id="X:DDJLFDBK_00124"
                     /db_xref="COG:COG0809"
                     /translation="MLFKDLKEFEFVLSEERIARYPVANRDESRLMVLDVNTGEISSE
                     PSFKNVISYLKEGDLLVANHTKVSKRRVYLRSKTRIHEAMFLEEKESLWKCKIRNSKK
                     LKMGERLCDEKTKQVLFTIEKKKEEFVFLKPERPLQEEDFQQIGEIPIPPYLKRNADS
                     EDEIRYQTLFAKTPGSVAAPTAGLHFSENIFKILKEKKIQFCTLELKVGYGTFQPLTE
                     ENFQNQKLHREEFFLEESGAQMLNLAKKERRRIFSIGTTTLRALESAYDPVTDTFRSG
                     PGVTELFILPEDRLQSCQGLITNFHLPGSSLLLLVSAFAGKELILKAYQKAIQEKFRF
                     YSYGDAMLILGIELIP"
     gene            142451..143248
                     /locus_tag="DDJLFDBK_00125"
     CDS             142451..143248
                     /locus_tag="DDJLFDBK_00125"
                     /inference="ab initio prediction:Prodigal:002006"
                     /codon_start=1
                     /transl_table=11
                     /product="hypothetical protein"
                     /protein_id="X:DDJLFDBK_00125"
                     /translation="MYDFLLVGFSKGIEKCFRMQLRNWIVGGTVLFFSLFFINGILKS
                     ENRSDFRDYYNASIRFTQGNNLYNLDQIEEILTKLRSGEIKIEEIFTPKVFLQLKDMM
                     EGVGSYIYPPTFAFLLIPISLFPYEVASAIFLTLNFLALLGSLYILSVRFHRKGNLLF
                     VIVLCILNLRFLENHQNNNQVSLILIFLILTSVHTNKDWLSGFLLSLAIVIKLTPGAF
                     YFFSNAETLPSDFLYVCICSVLDFTSLFICAFVYDRDDFNLETIDFR"
     gene            143214..143858
                     /locus_tag="DDJLFDBK_00126"
     CDS             143214..143858
                     /locus_tag="DDJLFDBK_00126"
                     /inference="ab initio prediction:Prodigal:002006"
                     /codon_start=1
                     /transl_table=11
                     /product="hypothetical protein"
                     /protein_id="X:DDJLFDBK_00126"
                     /translation="MTLTWKQLILDNYLKSPLFRAWKNNQSLNATLAKYFLNYADVLN
                     QSRLGYPLQELNELVVKWMYSILSLALVIPFFWKVFVKRNIELTLGCLFVFSIVFSGI
                     SWIHSFVFLLYPSGILLDRTWSFAERSVLPFWKTSSSPFPKRIIYSIKLIFEKDKVSF
                     YFIIGSVLILLFNRSILGNGVEEKLMMASYLLYFAIFQYVLLLFSLKYTTSEKN"
     gene            143878..145020
                     /locus_tag="DDJLFDBK_00127"
     CDS             143878..145020
                     /locus_tag="DDJLFDBK_00127"
                     /inference="ab initio prediction:Prodigal:002006"
                     /codon_start=1
                     /transl_table=11
                     /product="hypothetical protein"
                     /protein_id="X:DDJLFDBK_00127"
                     /translation="MPIQTNELKYKPRVGVDVRPLAYGITGNSRYLAEVLRRLIRNDS
                     PLEYYLYSNKPIHTVFYDILSNSNSKFFMTGKFPGIVWLNCTVPRRIRKDRLDIFWGT
                     LQLLPLICGGALTAVNYHDLNFRAAPKTMTTANFWQHRILSPKTLNHADLIFCLSENT
                     RQDILKFKSNLNQKLKVVYPGVESFPTFQEPLQKLPENFLFTIGTLEPRKNLNTLIDA
                     YLKLKEQNPSYPFSFVIAGRLGWKSEGLTKLLKEGDLESEGIFFVENPEDEVLAWLYQ
                     KCSAFLFPSTHEGFGLPLIEALREGKICVASDIPVFHEILERDVDLFAEPLNVDSWIS
                     SLLQLPNKKLERPSVWDASQWTWDQTAKKIEEGLIDLWKHRKELHR"
     gene            145150..145590
                     /locus_tag="DDJLFDBK_00128"
     CDS             145150..145590
                     /locus_tag="DDJLFDBK_00128"
                     /inference="ab initio prediction:Prodigal:002006"
                     /codon_start=1
                     /transl_table=11
                     /product="hypothetical protein"
                     /protein_id="X:DDJLFDBK_00128"
                     /translation="MLYGCYFAAQLSAFYLQKFTDFLLIPKVLNLPILQDPRLYLAVG
                     VIIFGYIGLGFILDWARFIGRTCFTSLFLRGDLLFLERKFFFDKNVFQWNRKQNGIQV
                     IHKTGLLRGFLGLERIVIFVPDLKSEGKVSGLYSPFFFRVKTET"
     gene            145804..146142
                     /locus_tag="DDJLFDBK_00129"
     CDS             145804..146142
                     /locus_tag="DDJLFDBK_00129"
                     /inference="ab initio prediction:Prodigal:002006"
                     /codon_start=1
                     /transl_table=11
                     /product="hypothetical protein"
                     /protein_id="X:DDJLFDBK_00129"
                     /translation="MITRTLQNKIFFGFLILFLFYVFLFDLRFLSRHYDWDAIVYAYN
                     INSDLIWRIFYNPHHLGFESSGYLYLKLWREWFGKDSVMFGLRLRILISALLFLFVLF
                     ICIVKFIWTR"
     gene            146112..147188
                     /locus_tag="DDJLFDBK_00130"
     CDS             146112..147188
                     /locus_tag="DDJLFDBK_00130"
                     /inference="ab initio prediction:Prodigal:002006"
                     /codon_start=1
                     /transl_table=11
                     /product="hypothetical protein"
                     /protein_id="X:DDJLFDBK_00130"
                     /translation="MYRKIYLDTLGAIILGLAVHFSQGFWFYSQHNDTPLIHSCLTAA
                     LYLFCVYFAKKGHSPISLITLFTIQLLGVYFHQSDILFLPLVPISILFSQTWKGKNFE
                     PPQKLRYTLLYCFLLIGVLTLSYLYVGFILLNRNLSSPLDSERNFANWLFLYATKDKW
                     GNSPEAKNYVMNFYRGIGDAFLNFEGVKNGLRVRLHSWEQRESLPYNLNLTFWVLILC
                     VCFFNFKNIWKRFPIETILLLFWLVPSILFYTWWEGYFFEFWVGTSIGMILLAGLTLK
                     SIEFRTFAFGTRAIYHSILFVWCLLLFLINFSFSTFPRSKKKTVSYIQGIEFKLESIL
                     PEKIYPAESEKTNIFDMDSKAPSL"
     gene            147260..148672
                     /gene="patA_1"
                     /locus_tag="DDJLFDBK_00131"
     CDS             147260..148672
                     /gene="patA_1"
                     /locus_tag="DDJLFDBK_00131"
                     /EC_number="2.3.1.-"
                     /inference="ab initio prediction:Prodigal:002006"
                     /inference="similar to AA sequence:UniProtKB:O25526"
                     /codon_start=1
                     /transl_table=11
                     /product="Peptidoglycan O-acetyltransferase"
                     /protein_id="X:DDJLFDBK_00131"
                     /db_xref="COG:COG1696"
                     /translation="MLFNSLHFLFFFPIVLILNHLLKGKIQRIFLLGASFYFYMSWRK
                     EFILLLLYSIVIDYFVSLKIQDTVDAKKRKLWLLLSLITNLGLLAYFKYTNFLLGVVN
                     DLTPTAGFKFAYYDIVLPVGISFYTFQSLSYTIDVYRGQIKAKRSFLDFALYVSFFPQ
                     LVAGPIVRAQTFFRDLELPLPVQKEDIQIAFCQILIGFTRKIVFADNLAKVVDSTFAN
                     YTTLNPIEIWTGALAFGWQIYFDFAGYTDIAIGVARLFGYKFDPNFNFPMVARNITDH
                     WSRWHISFSTWIRDYIFIPLGGSRGSALFTYRNIFITWFFAGVWHGAAYHFISWGLWQ
                     GIMIFAHREYSKTRIATFLNEKGGIVYDICARIFTMFCLTFGFIMFRAETMEKAIPMM
                     KSLLFLGPNGFVRIKGYSNYTYGILLLICFIASYLFAKNNIERIVQSRWKFILFFLAN
                     VFMLLIFGITESQSFLYFAF"
     gene            148687..148989
                     /locus_tag="DDJLFDBK_00132"
     CDS             148687..148989
                     /locus_tag="DDJLFDBK_00132"
                     /inference="ab initio prediction:Prodigal:002006"
                     /codon_start=1
                     /transl_table=11
                     /product="hypothetical protein"
                     /protein_id="X:DDJLFDBK_00132"
                     /translation="MKEYIAFIKDSKFWIPVLILVGLETVMQFGCYKPFLKKNSYAAN
                     VSRITDHVLEKQKEFDPDVLVVGTSVAYQGLSIPILNQELSSLGKKFSPLQFQEPS"
     gene            148986..149846
                     /locus_tag="DDJLFDBK_00133"
     CDS             148986..149846
                     /locus_tag="DDJLFDBK_00133"
                     /inference="ab initio prediction:Prodigal:002006"
                     /codon_start=1
                     /transl_table=11
                     /product="hypothetical protein"
                     /protein_id="X:DDJLFDBK_00133"
                     /translation="MIVQDLAVLKTLPHFKNVKTVVHVFEVTTPWVGQKILNLPTLAM
                     ISEFNRLEVYSRIYDFGYQVNVNDLIYITLKSIAYRRDIQDLILSPSKRIKDIGKRFK
                     IENLNPWDYENSYLERISMYPIQDISNCIEKTDPANGLPIPKGSDRFHKKAIFDTCII
                     ANHIVTHAKEDEVTKQYFDRLKILHDEIRKIGKENGQDIQIIGVVAPYSQLIQKWRLT
                     ERNEVWKRELKRIHPSNPVPLLDYQDMLDGPDNGNYYYDLIHLNSIGMKKLTLAFAKD
                     LKAILEKETK"
     gene            149843..151240
                     /gene="patA_2"
                     /locus_tag="DDJLFDBK_00134"
     CDS             149843..151240
                     /gene="patA_2"
                     /locus_tag="DDJLFDBK_00134"
                     /EC_number="2.3.1.-"
                     /inference="ab initio prediction:Prodigal:002006"
                     /inference="similar to AA sequence:UniProtKB:O25526"
                     /codon_start=1
                     /transl_table=11
                     /product="Peptidoglycan O-acetyltransferase"
                     /protein_id="X:DDJLFDBK_00134"
                     /db_xref="COG:COG1696"
                     /translation="MIFTSTLFLLFFLCVYIIYWSYNGKSYREWVIVIASLIFYATWS
                     IPFLFHLLGILYINYLAIQSLFKKKSLFVLRTIVILDLINLGIFKYFYFFTDNFYTWT
                     SWKFLDQKTFGFQIILPLAISFYTFQIIAFVVDVYRGKIIENCGFFRFVLFILFFPQL
                     VAGPIMRHQDFFPILDKVKIKPSYVYAGLYLLGLGVAKKILVADNIAALIDPVYRNPS
                     EYDGNSLFWAAQGFTWQVYCDFSGYTDIARGCAFLLGFNIPVNFRAPFFGQNVQDLWR
                     RWHITLATWLRDYIYIPLGGSRTSEPRVYLNLIITFTLGGFWHGASWTYVVWGFWHGF
                     WLVIDRLMEKIGVPKLPEKGFIWWLVRAFFVYSIFMIGAVFFRSQSVSDAWHVLYYGF
                     QWISEPTKSILKSSLLIPFLIGGILLHTLEYFEKWSRFYFKYRKILISVFLILLVLLL
                     SNYAGKSQDFIYFQF"
     gene            151250..152311
                     /locus_tag="DDJLFDBK_00135"
     CDS             151250..152311
                     /locus_tag="DDJLFDBK_00135"
                     /inference="ab initio prediction:Prodigal:002006"
                     /codon_start=1
                     /transl_table=11
                     /product="hypothetical protein"
                     /protein_id="X:DDJLFDBK_00135"
                     /translation="MNILKRSNLIPLFRKKLLTVPILFFIFAIFLDRLLSSQLIRPYT
                     EAGAEYYFYEMKDRVLSALIKEKSVSKKDQKTLIFFGTSHMGEFSLDVMRKKRSDLIV
                     YNFSAPSAPFSYHNYNLEKILSSGIKPDYAILEFYPDSMTDFCNRYPLRYSYDLPYFL
                     RYANWFSTNDWDTFLRSRVFRTTVFPPRFKEAMGRIKDPSSKETILAVRNLLMTESDK
                     FNGGIPNVLLTNTPPEKLEEEAIKYYNETYRYISLSLIQKKFLFQFLETAEKNGIKVI
                     LWSPLLYEGLESRVKSAEFYPTWENIRRRTLEFKNVVPLDMNEFRAQVKCRKYIDPHH
                     LSGGCYLEPTEILVDRLDI"
     gene            152421..152657
                     /gene="ypjD"
                     /locus_tag="DDJLFDBK_00136"
     CDS             152421..152657
                     /gene="ypjD"
                     /locus_tag="DDJLFDBK_00136"
                     /inference="ab initio prediction:Prodigal:002006"
                     /inference="similar to AA sequence:UniProtKB:P42979"
                     /codon_start=1
                     /transl_table=11
                     /product="putative protein YpjD"
                     /protein_id="X:DDJLFDBK_00136"
                     /db_xref="COG:COG1694"
                     /translation="MEEVGEFSRLIARKYGDQSFKKGEDPEGISKEMGDILFVLICLA
                     NQMGISLEDALRATLNKNTERDKNRHKENPKLQT"
     gene            complement(152947..153468)
                     /locus_tag="DDJLFDBK_00137"
     CDS             complement(152947..153468)
                     /locus_tag="DDJLFDBK_00137"
                     /inference="ab initio prediction:Prodigal:002006"
                     /codon_start=1
                     /transl_table=11
                     /product="hypothetical protein"
                     /protein_id="X:DDJLFDBK_00137"
                     /translation="MNFKFLKKNFRILKIFSPKNIIEVLKKELKSGITPEKISLSIVV
                     GAGMGVFPLIGTTMALCGILGVLFRLNPVAIQLANYLVYPLQIILIFPFLKTGSIATS
                     TPLDLSWAERISSDNVSVVAKGIFDVAAFAVLGWLIWVPIISIVFYFLLLPFLKRMSK
                     LFHSKKDQGASGG"
     gene            complement(153808..154272)
                     /locus_tag="DDJLFDBK_00138"
     CDS             complement(153808..154272)
                     /locus_tag="DDJLFDBK_00138"
                     /inference="ab initio prediction:Prodigal:002006"
                     /codon_start=1
                     /transl_table=11
                     /product="hypothetical protein"
                     /protein_id="X:DDJLFDBK_00138"
                     /translation="MEFEENIGRIFSELISMYGGIGLAFVSFAAATILPFSSEAALVL
                     ALVSGLSTYEAVVWASFGNCTACIVNYFLGYSSETFVHKKLESSPTFLNLYQKIKTFG
                     WPVLLLSFLPIIGDPITILSGFFKQKLWLFVSIVFTLRIVRYVLLAFVLNRS"
     gene            154936..156048
                     /locus_tag="DDJLFDBK_00139"
     CDS             154936..156048
                     /locus_tag="DDJLFDBK_00139"
                     /inference="ab initio prediction:Prodigal:002006"
                     /codon_start=1
                     /transl_table=11
                     /product="hypothetical protein"
                     /protein_id="X:DDJLFDBK_00139"
                     /translation="MQYLQNVDSTENQENNSNNNNSQCPAPAGPFNPGSIFDTGQTLC
                     WNGAGTVQTCSLWLPGADGDFNNVPNARNFIGPTQHCKFTSDYTIFDPLHGLTWKACA
                     QGQTGSDCSGSIPISMNWADTNGGLPGSCTELNTLNSGEGYAGRTNWRLPTVRELASI
                     VHYTNNPHIENAFFPSRTFTGRSYMTSTIDAKVAGNNWTIDFAVTPPMDVRISSISQA
                     TSIYLRCVSGNTMPAPSFVDQADGTIRDLNTGLLWSQCTEGQGAGCGLTPPTSMDWNT
                     ARGNCNGKVLAGPGRVWRLPNINELLSIVDYSNAIFMLPAIDSAFFPLTANGLYWTST
                     TYDSNKSFAIGILFSTGAVLANDKSGNMVTRCVTTF"
     gene            complement(156491..156943)
                     /locus_tag="DDJLFDBK_00140"
     CDS             complement(156491..156943)
                     /locus_tag="DDJLFDBK_00140"
                     /inference="ab initio prediction:Prodigal:002006"
                     /codon_start=1
                     /transl_table=11
                     /product="hypothetical protein"
                     /protein_id="X:DDJLFDBK_00140"
                     /translation="MIRTSSFRRRSILFLLSFALCFIIIYQNGPLVAEDSRENPSCSP
                     ADRGNLVLNLHLFCKWRKIEILSANLNKDKIRILGIEKESKRSTTVKIEISEKEFGRI
                     FSGSMEYRLVERSSGPGLYCQSYVKTYRIPKRYRRCVRTIEIPDPQLE"
     gene            complement(157068..157886)
                     /gene="pyrF"
                     /locus_tag="DDJLFDBK_00141"
     CDS             complement(157068..157886)
                     /gene="pyrF"
                     /locus_tag="DDJLFDBK_00141"
                     /EC_number="4.1.1.23"
                     /inference="ab initio prediction:Prodigal:002006"
                     /inference="similar to AA sequence:UniProtKB:P9WIU3"
                     /codon_start=1
                     /transl_table=11
                     /product="Orotidine 5'-phosphate decarboxylase"
                     /protein_id="X:DDJLFDBK_00141"
                     /db_xref="COG:COG0284"
                     /translation="MNFQSKFLTRSQALRSLLCVGLDPDFDKLPEIVKRSPEPLVQFC
                     REIIDATASYAVAYKPNIAFFEMFGSSGIRQFEKVIGHLKSNYPQIPIVADVKRGDLD
                     NTAKQYAKYYFGDLQVDSLTLSPYMGLDSIRPFLEYQDYLIFWLCLTSNPDSAQFQKK
                     KFSETGRTLYEEVVYVANSVSTSNLGFVVGATSPSELQTLRKQNPDRIFLIPGFGAQG
                     AKLENLLPVCGRNSLINSSRGIHFASNGSDFAVRAGQEAEKIHKKMQTQLANLS"
     gene            complement(157913..158755)
                     /gene="speE_1"
                     /locus_tag="DDJLFDBK_00142"
     CDS             complement(157913..158755)
                     /gene="speE_1"
                     /locus_tag="DDJLFDBK_00142"
                     /EC_number="2.5.1.16"
                     /inference="ab initio prediction:Prodigal:002006"
                     /inference="similar to AA sequence:UniProtKB:Q9WZC2"
                     /codon_start=1
                     /transl_table=11
                     /product="Polyamine aminopropyltransferase"
                     /protein_id="X:DDJLFDBK_00142"
                     /db_xref="COG:COG0421"
                     /translation="MELWLDEALELKNGRALKIKVKEFLHSRTTPFQKIDVFESVGFG
                     RMFTLDGVVMMTEADEFAYHEMIVHVPMMSHPNPEKVLVIGGGDGGTVREVLKHPSVK
                     EVHLCEIDKGVIDVCYEYFPEIANAMKDPRVKHAYEDGAKYVKDYQNYFDCIMVDSSD
                     PVGPAEVLFKRPFYETMANCLKEGGICTTQGESFYYHGSIIRELFNFIPEIFKHCGYY
                     YTVVPTYPSGIIGFTYCSKGPDPYTVVPDRQRVPQGLKYYSTEIHKAAFVLPQFAQKH
                     IVRK"
     gene            complement(158765..159631)
                     /locus_tag="DDJLFDBK_00143"
     CDS             complement(158765..159631)
                     /locus_tag="DDJLFDBK_00143"
                     /inference="ab initio prediction:Prodigal:002006"
                     /codon_start=1
                     /transl_table=11
                     /product="hypothetical protein"
                     /protein_id="X:DDJLFDBK_00143"
                     /translation="MSLKTRETQKLVTRFSYLRNSLEIQTTDSGETYLSTREPIPVGE
                     VVAVWGGKAVHKNELTGLSGLSTPHRVNRDFYLVSPLHDDGIDSIHLIRQKEDANCGY
                     QGDITLVALRDITAGEEISFHPAMHSPELALSKGKNSDVFRTRFHKHFPTYIQSQIDS
                     NEELKVHPAFVEGAWGLLTSIDLESCNPALIRDADAIKRYVLELCDLIEMKRFGETVV
                     VHFGEDERVAGYSMFQLIETSCISAHFANETNTSYIDIFSCKCYDPKVAAEFTRKFFQ
                     GDAMRLTVTNRF"
     gene            complement(159731..160108)
                     /gene="speH"
                     /locus_tag="DDJLFDBK_00144"
     CDS             complement(159731..160108)
                     /gene="speH"
                     /locus_tag="DDJLFDBK_00144"
                     /EC_number="4.1.1.50"
                     /inference="ab initio prediction:Prodigal:002006"
                     /inference="similar to AA sequence:UniProtKB:Q9WZC3"
                     /codon_start=1
                     /transl_table=11
                     /product="S-adenosylmethionine decarboxylase proenzyme"
                     /protein_id="X:DDJLFDBK_00144"
                     /db_xref="COG:COG1586"
                     /translation="MGKHVIAEFYECDYETINNHELVEDIMLKSVDLSGATTIKSVFH
                     RFSPYGVSGVVVVSESHFAIHTWPEYGYCAVDVFTCGDLIDNQAALDYLKEKFGSRNV
                     SVVEMKRGVLNLGVDLHHKPVGN"
     gene            complement(160583..161071)
                     /locus_tag="DDJLFDBK_00145"
     CDS             complement(160583..161071)
                     /locus_tag="DDJLFDBK_00145"
                     /inference="ab initio prediction:Prodigal:002006"
                     /codon_start=1
                     /transl_table=11
                     /product="hypothetical protein"
                     /protein_id="X:DDJLFDBK_00145"
                     /translation="MKYKVVQQFPVPLQNLLKAREDRYKYLDKFPELKNVELIEEKKE
                     GNLVYQKRKVKLAESMPKVLATLLSDPSLLENSTFNLETNTHEFTLAPPGNENILKIS
                     GVSVYKELGPDKSERSYDVEVKSGVFLMGAAIEAVIEEVHKHSLEKDKNSISEFLKSY
                     QS"
     gene            161155..162324
                     /gene="alr1"
                     /locus_tag="DDJLFDBK_00146"
     CDS             161155..162324
                     /gene="alr1"
                     /locus_tag="DDJLFDBK_00146"
                     /EC_number="5.1.1.1"
                     /inference="ab initio prediction:Prodigal:002006"
                     /inference="similar to AA sequence:UniProtKB:Q8RAK6"
                     /codon_start=1
                     /transl_table=11
                     /product="Alanine racemase 1"
                     /protein_id="X:DDJLFDBK_00146"
                     /db_xref="COG:COG0787"
                     /translation="MQDINSGSSSMKDTYSSWIEISKRSLSNNLDNFRSILRPNSTLT
                     AILKSNAYGHGIEPMTRLCIEAGISRIGVNSIEEALLIRNIDPKIPILIMGEIQNPEK
                     RKDVLSDPNFWIVFSRPETARILSSFLPAPKLHLKIDTGMGRLGNHGEILKHTLGELK
                     NAGISLDGICTHFASTEDVLEHKYSLMQIQKFEEAIFLAKSFGYNNLIRHACASASTM
                     LFPNAHVDMVRIGISLYGLWPSIQTRLSLNLTGNKNFQLNPILSWKSRIAHIQNHPVD
                     SYIGYGSTFQTSYPTKVAIIPVGYYEGLDRKLSSNGDMLVLGKKARIIGRICMNMTML
                     DVTHIPGAEVGSIVTIIGQDGEESITVDDLADRSHTINYEIITRISESIPRIVVD"
     gene            162375..163511
                     /locus_tag="DDJLFDBK_00147"
     CDS             162375..163511
                     /locus_tag="DDJLFDBK_00147"
                     /inference="ab initio prediction:Prodigal:002006"
                     /codon_start=1
                     /transl_table=11
                     /product="hypothetical protein"
                     /protein_id="X:DDJLFDBK_00147"
                     /translation="MQENSVIDKNLNTSQIVHSTNTYNWLIGIVYKTTGIFFDSIEEY
                     FSQNNHDKILRAPYPTVIMGNHVEEGDVPALSVIHRIVQPKIKFAIPAREDILKKDFL
                     VKEFRPKGTLKLILGMIDKTNLIPIFLKYIGCFPVKRPFRDNARELLKSGELRNMVDQ
                     EWNSLIERVSSGRNLFLFPEGTYNHDGYLNQIKKGVYFIRTKIKDVHFISFTLTYDYI
                     SAKKTQLHIAYGENFGIPENANSDEVINIVKERLGKNYVVTPGNLLSMILMRLSTEAA
                     VGKEVLFKRLQNFAAEIKRKGKEIHVSGKLFSSHLEDTFQNILKKGLESKLLQLNGNG
                     EVLGTEKLVQQEGDIRNLKKEIYFCITQISLLIISLSWTKFLFL"
     gene            163537..164448
                     /locus_tag="DDJLFDBK_00148"
     CDS             163537..164448
                     /locus_tag="DDJLFDBK_00148"
                     /inference="ab initio prediction:Prodigal:002006"
                     /codon_start=1
                     /transl_table=11
                     /product="hypothetical protein"
                     /protein_id="X:DDJLFDBK_00148"
                     /translation="MGFWKRLFSSKREYRSAAKIWIEDSEKLQKSIHRILDLLFNSTL
                     KELMPEKVSFSLKSLNGVKIPEDKIKIILKEINIQDTFPFRSASDVMNLETQEAILKF
                     ATGTVAAPSKFFLMKILNQSPVQEMFSLGLEKILLEFNKKLNPLAGMFQAAGFEKQIS
                     GFLSTLLPGFTEKIAELIHNSSESETGKIFISNTLKILFQTGFSDLGHLESSDFRKHL
                     EELKKTISRDPILEKNLEKFYENLRDAVLNEYRGETLKEFLGYSEKEYILFRDSISKT
                     TAENILAIHKQKPLTELIAGLLEDVLG"
     gene            164445..165233
                     /locus_tag="DDJLFDBK_00149"
     CDS             164445..165233
                     /locus_tag="DDJLFDBK_00149"
                     /inference="ab initio prediction:Prodigal:002006"
                     /codon_start=1
                     /transl_table=11
                     /product="hypothetical protein"
                     /protein_id="X:DDJLFDBK_00149"
                     /translation="MKKVINQIGKALEYLDKLGTGKSFQLFRSLGYEKLYSLSEKVDH
                     KNLLYISQNLDEKTIIEFLNRISEETLVDLISKIPPEDITYFANSIPMDDLVLLSTSI
                     PAKFIAEMSLKTGKESATELLKNIGTQKSIELLNEVGIQNFIELSLKVPTIELIPIVR
                     ELTPKQSGAWVRKRGIGDIPKLIEAFGVQNLLVFLRTLGFEKNIHIMDVLGLEELIEL
                     AYTISGMKLPGLSTSDKKQKKVSKKIPKQPQKKISSWKKNIRKL"
     gene            complement(166428..167084)
                     /locus_tag="DDJLFDBK_00150"
     CDS             complement(166428..167084)
                     /locus_tag="DDJLFDBK_00150"
                     /inference="ab initio prediction:Prodigal:002006"
                     /codon_start=1
                     /transl_table=11
                     /product="hypothetical protein"
                     /protein_id="X:DDJLFDBK_00150"
                     /translation="MNRKILYSILLIFLCFTASLFFLEEGKSYKSNSSENVRLSNGLS
                     RNTVIRKEDSLFESGDFLNFTESEDLAVTDISSITTPKNEYSTLSPEEKDRIRKEVIQ
                     RVKSFADRFPDNLLIPRELTKAQEDKRKKDEERMSEVRIALLEGREVVKPEMEFYLDS
                     KIKKTEDMVEILEYSMKFFQDSRKNNQGSSLKLIEERLVSLQKSKEELTFAKKNLNVP
                     "
     gene            complement(167085..169400)
                     /gene="rcsC_1"
                     /locus_tag="DDJLFDBK_00151"
     CDS             complement(167085..169400)
                     /gene="rcsC_1"
                     /locus_tag="DDJLFDBK_00151"
                     /EC_number="2.7.13.3"
                     /inference="ab initio prediction:Prodigal:002006"
                     /inference="protein motif:HAMAP:MF_00979"
                     /codon_start=1
                     /transl_table=11
                     /product="Sensor histidine kinase RcsC"
                     /protein_id="X:DDJLFDBK_00151"
                     /translation="MSFVIEIAVTSRISAFPILYAKSRGFFEREGIQVQIRVLESYDA
                     ILAFLSSGKIEAGEIPFTTWLDLHLKKTIPNKSIFRGMILSRMIHSFYSRYNSSTDSI
                     LEGTSYLIPALQNTSVDKLLAREFMNSSRFRKKISYRFVYSRSYLLEYEFAQTTTLGL
                     IGSVQEFHFLNNGFRISEGRDLPPYRLPVNMLAFNGKFAKTYPDRINKVQTALCRAIE
                     ALIENTSDSTEHVIQENVPGFKVELEQLHYFYKQPSQDLKEILSPIATLEELEYLGSI
                     YWRAIEHLTDPPSVLLEALDFAAKDPIPTYPEGLKVKKTALMEEHFRREDESNRILEK
                     TGDRRELGDLVSDIHNLVLNIYNSKKGVRLPVLPLKGTASAIRTGINSILDFLFQDIR
                     AQEVRSSAIENVLMMQGLEMDKRNIELQFSDDRFNYLFEFSPIPVILLDSVSGTLIAG
                     NYNFRSLTGYSKDNVHNLKLEDLFPGIKEMGDWSTPAKSLETMLRVDQARMKLRDKSE
                     MDVSLSITALFERARKIYQVHILYDSEKKETEQAKHEFISNISHELRSPMTNIQGYFE
                     LLRTEINTSLSKDQSGMLDVIEKNIKRLNHLIENLLKFEEVRGEDNSGLIENFDPALV
                     IEEVLYSNEPSAKEKGLIVELDLIKGLKVRGIRFEFSQVITNLFVNAIKYTEKGKIEI
                     KMMKSTSGDKLEINIKDTGVGIDPKYIEKVFERFFRIPNDRNKRVGGTGLGLSISRTI
                     LHKMNGEITLESRVNGGSNFKVLLPLQFSNF"
     gene            169456..170058
                     /gene="mltF_1"
                     /locus_tag="DDJLFDBK_00152"
     CDS             169456..170058
                     /gene="mltF_1"
                     /locus_tag="DDJLFDBK_00152"
                     /EC_number="4.2.2.-"
                     /inference="ab initio prediction:Prodigal:002006"
                     /inference="protein motif:HAMAP:MF_02016"
                     /codon_start=1
                     /transl_table=11
                     /product="Membrane-bound lytic murein transglycosylase F"
                     /protein_id="X:DDJLFDBK_00152"
                     /translation="MVLGESSERHNMRVEEIPNVQLVLIRIHEIENRFVKETQSKKQT
                     FDSILKAEQEKSISDLEKEKSFSKDLKNIEPSLAKIIRQESEKNNLDPRLVQSVIKAE
                     SDFKTDAVSPKGAIGLMQLMPSTANLLGVEDPFDPAENVAGGTKFLSDLLNKYKNLDH
                     ALAAYNAGPNAVDRYAGIPPYKETRNYVEKVKKFYSSKTE"
     gene            170588..171277
                     /locus_tag="DDJLFDBK_00153"
     CDS             170588..171277
                     /locus_tag="DDJLFDBK_00153"
                     /inference="ab initio prediction:Prodigal:002006"
                     /codon_start=1
                     /transl_table=11
                     /product="hypothetical protein"
                     /protein_id="X:DDJLFDBK_00153"
                     /translation="MKSLKSKVNVRTKDNVISEAMIRKRDRVATETAILLAAIQVFAK
                     KGYDGANTKDIAKVANANEALIFRYFGNKKGLLEAILTRSEEIKKENSRRIPKNSESY
                     LDLEASLERMISRKCKDFKEAEDFMKVAVSQVILDSEVSRIIQKKIYTKIIPEFMEEL
                     EKFKKMGKVDSKADLKSVAYAISSLTFALGFMGQCVYKMPHTEIQTTIKEAARIFRKG
                     LEPESLKKRSK"
     gene            complement(172136..174409)
                     /gene="citB"
                     /locus_tag="DDJLFDBK_00154"
     CDS             complement(172136..174409)
                     /gene="citB"
                     /locus_tag="DDJLFDBK_00154"
                     /EC_number="4.2.1.-"
                     /inference="ab initio prediction:Prodigal:002006"
                     /inference="similar to AA sequence:UniProtKB:P09339"
                     /codon_start=1
                     /transl_table=11
                     /product="Aconitate/2-methylaconitate hydratase"
                     /protein_id="X:DDJLFDBK_00154"
                     /db_xref="COG:COG1048"
                     /translation="MAFDIEMIRARYDKIGVLVTKARNVVGRPLTLTEKILYSHLWDG
                     ELQAAYEKGKSYVDFAPDRVAMQDATAQMALLQFMSAGRSKVAVPSTVHCDHLIQAKD
                     GAAEDLKTANTVNKEVYDFLSSVSNKYGIGFWKPGAGIIHQVVLENYAFPGGMMIGTD
                     SHTVNAGGLGMIAIGVGGADAVDVMAGMAWELKFPKLIGVKLTGKLSGWASAKDIILK
                     VAGILTVKGGTGAIVEYFGEGADSLSCTGKGTICNMGAEIGATTSVFGYDRNMKEYLL
                     KTNRKDVADLADKIAEHLTGDKEVYADPSQYFDQVIEINLSELEPYINGPFTPDLATP
                     LSKFKEAVQQNGWPTNLEVGLIGSCTNSSYEDITRAASVAKQAADKNLEVKAEYTVTP
                     GSEMIRYTIERDGLIKTFSDIGGVVLANACGPCIGQWSRHTKDPERKNSIITSFNRNF
                     AKRNDGLAGTHAFVASPEIVTAFAIAGKLDFNPITDSLKTKDGKDVKLDPPTGLDFPP
                     NGFDVKDAGFIAPAADGSKVIVAVDPKSDRLQLLSPFTPWEKTDLKGLKLLIKAKGKC
                     TTDHISMAGPWLKYRGHLDNISNNLLIGAVNSFNDKTNEVKNQLSGAYESVPQTARAY
                     KARGIGSIVVGDENYGEGSSREHAAMEPRHLGVRAVIVKSFARIHETNLKKQGMLALT
                     FADKSDYDKIQEEDSIDILGLTSFQEGVPLTLVLHHKDGSSQEIKANHTFNSQQIAWF
                     KAGSALNLISEEQKKKG"
     gene            complement(174681..175829)
                     /gene="pal_1"
                     /locus_tag="DDJLFDBK_00155"
     CDS             complement(174681..175829)
                     /gene="pal_1"
                     /locus_tag="DDJLFDBK_00155"
                     /inference="ab initio prediction:Prodigal:002006"
                     /inference="protein motif:HAMAP:MF_02204"
                     /codon_start=1
                     /transl_table=11
                     /product="Peptidoglycan-associated lipoprotein"
                     /protein_id="X:DDJLFDBK_00155"
                     /translation="MAKQENYYITIKGRKYDRKLIQLAEEFTSGKRDGKISINDAKRL
                     LRIVKDNNAYTDIEKHTIEYIRENYKFTEKSDEWFRSEIRKWAAKKVQEARKKSDVES
                     ILVDDSEVPEVNFPSSWGEDKTEVEIKETSTRGWRENSNFSSTTSHSKKNKRLVPTLI
                     FLSGFLILVGLVYFFRTLFYREDSEQVVKTKSEIVSNSKEKRSNVLTEKAESTQEIRK
                     KSVRSKKEESEIPKNALTILKPQNGKKLESKSLFSSLTNKNSTEEFSSNPQFREIESN
                     VIRFEKNSIQIHKESRPSLNRLARWMKQDSSIRVKVIGHTSLEGSEDANQKVSFLRAQ
                     TVRNYIAGNGISKDRFEIIPKGASVPIGDNSKEEGKEMNRRVELRIYN"
     gene            complement(176023..176979)
                     /gene="epmA"
                     /locus_tag="DDJLFDBK_00156"
     CDS             complement(176023..176979)
                     /gene="epmA"
                     /locus_tag="DDJLFDBK_00156"
                     /EC_number="6.3.1.-"
                     /inference="ab initio prediction:Prodigal:002006"
                     /inference="similar to AA sequence:UniProtKB:Q9ZJ12"
                     /codon_start=1
                     /transl_table=11
                     /product="Elongation factor P--(R)-beta-lysine ligase"
                     /protein_id="X:DDJLFDBK_00156"
                     /db_xref="COG:COG2269"
                     /translation="MNELSQEILIQRAKFLSVLRRFFEKRNYLEMDTPCLKSVPSMEP
                     YLDPFLVRSPSGKEKGYLITSPEYSLKEILSKGLERIYEITHTFRSGEEGSPFHSAEF
                     LMLEFYTVGISLEGLMDFCTDLLEVLDQEFHSYGFDRNQIQRMSVEESLKRYAFCGIS
                     KSELDRVITEHALSEISPEKRAYEDSFFIVFLNLVEKHLPKGFTFLYDYPPELAALSK
                     IRSGFAKRFELYFGNLELGNAFEELTDPIEQISRFHSERELRKNLGKEVYAIDSGLKR
                     ALQEGIPDSCGISIGLDRLLLCILGGSSLREVSPYYGKFLNL"
     gene            177345..177674
                     /locus_tag="DDJLFDBK_00157"
     CDS             177345..177674
                     /locus_tag="DDJLFDBK_00157"
                     /inference="ab initio prediction:Prodigal:002006"
                     /codon_start=1
                     /transl_table=11
                     /product="hypothetical protein"
                     /protein_id="X:DDJLFDBK_00157"
                     /translation="MNPIQRYERFEIKRNRQTTEVTPLISSFDEVSLDELKSVLALLF
                     YQSNLHVKINLNEVKALPLPAVMKLISFAFDLRLKNRTLVISGASNSLKKLIQFYRMD
                     RVILVLS"
     gene            complement(178100..178495)
                     /locus_tag="DDJLFDBK_00158"
     CDS             complement(178100..178495)
                     /locus_tag="DDJLFDBK_00158"
                     /inference="ab initio prediction:Prodigal:002006"
                     /codon_start=1
                     /transl_table=11
                     /product="hypothetical protein"
                     /protein_id="X:DDJLFDBK_00158"
                     /translation="MSNPFTWAILSVNEDGLDSESATRELGLEPDFSTPIDVTDKEGK
                     PLGFGHWQLHSTLSAEEPLEEHILQILEKVLPSRHKVKEFGTKHSLCLYVSVEFSDFS
                     KQETEISSRILLLLGNLGIKLVFQPWQKE"
     gene            178723..179448
                     /gene="phoP"
                     /locus_tag="DDJLFDBK_00159"
     CDS             178723..179448
                     /gene="phoP"
                     /locus_tag="DDJLFDBK_00159"
                     /inference="ab initio prediction:Prodigal:002006"
                     /inference="similar to AA sequence:UniProtKB:P13792"
                     /codon_start=1
                     /transl_table=11
                     /product="Alkaline phosphatase synthesis transcriptional
                     regulatory protein PhoP"
                     /protein_id="X:DDJLFDBK_00159"
                     /db_xref="COG:COG0745"
                     /translation="MKTILVIEDDPDIGNLIRKSLDSAHYSTTLQTSGEEGLKFYKAN
                     HPDMVILDLSLPDIDGIEVCRTIRRNDENTPIFIVTARNEEIDRIMGLELGADDYITK
                     PFSVRELKTRVDVFFRRWDKKAGIKPNVGASGEIIRGALKIDPVRRRVTLKDNIVNIS
                     RKEFDILQLMAASPGKVFSREMILEAVWGMEWDGFERMIDSHVKRIRSKLEKNSAQPE
                     WIETIWGIGYRFTDNYDNIVIPD"
     gene            complement(179815..180345)
                     /locus_tag="DDJLFDBK_00160"
     CDS             complement(179815..180345)
                     /locus_tag="DDJLFDBK_00160"
                     /inference="ab initio prediction:Prodigal:002006"
                     /codon_start=1
                     /transl_table=11
                     /product="hypothetical protein"
                     /protein_id="X:DDJLFDBK_00160"
                     /translation="MGNLKSIYKGSYLVDIRIIDDLELETILKTELEEVEFDEYEDQV
                     GSLDGGIVIKSENSIIITPMCCGDIGNLREWEKILESQNNIWKQLWIGHPWIFYRRAN
                     GFIEISNYTESNLDDFNDIQAKYKLSEKEFVLELRKIREQQNEFENQIYRILDKMKIP
                     KAKEIAKLLTGNLQLQ"
     gene            complement(180497..180805)
                     /locus_tag="DDJLFDBK_00161"
     CDS             complement(180497..180805)
                     /locus_tag="DDJLFDBK_00161"
                     /EC_number="4.2.1.96"
                     /inference="ab initio prediction:Prodigal:002006"
                     /inference="similar to AA sequence:UniProtKB:A0R2K7"
                     /codon_start=1
                     /transl_table=11
                     /product="Putative pterin-4-alpha-carbinolamine
                     dehydratase"
                     /protein_id="X:DDJLFDBK_00161"
                     /db_xref="COG:COG2154"
                     /translation="MSDLNKADLELFKQKGWEIRFRTEIPLLSKTFLFSTYLSGLEFV
                     NSLAQIAEKLNHHPDLFLGYRKVTVEIFTHSKNTITDLDLLFAEEAETKYKDSEYYNF
                     "
     gene            complement(181145..181546)
                     /locus_tag="DDJLFDBK_00162"
     CDS             complement(181145..181546)
                     /locus_tag="DDJLFDBK_00162"
                     /inference="ab initio prediction:Prodigal:002006"
                     /codon_start=1
                     /transl_table=11
                     /product="hypothetical protein"
                     /protein_id="X:DDJLFDBK_00162"
                     /translation="MSRKIQKRTLIVSIVLFGVSLFTPSLEELNFGTHREIMPGYLVL
                     AWGWNSIAFFHPAWCANITWIVGNILFFKREYRASFCLSILTSLLSLDSYAYPAKIYL
                     GFYLWNVAVNLPLAIHLVALAANRLKPKPGD"
     gene            complement(181606..182019)
                     /locus_tag="DDJLFDBK_00163"
     CDS             complement(181606..182019)
                     /locus_tag="DDJLFDBK_00163"
                     /inference="ab initio prediction:Prodigal:002006"
                     /codon_start=1
                     /transl_table=11
                     /product="hypothetical protein"
                     /protein_id="X:DDJLFDBK_00163"
                     /translation="MNWIMKLIRLRRRQKQRIFNKAYRQALKLMKKEFKAERDRHLQA
                     EKELEKYYRKDVDSEAKKTRKKIQELDNFKLLLERREMELDSKIVFLNEQLQKIEELK
                     ARMDGAVNLMARAGSLSNGAIDDAEKIKQTLKKVF"
     gene            182251..182388
                     /locus_tag="DDJLFDBK_00164"
     CDS             182251..182388
                     /locus_tag="DDJLFDBK_00164"
                     /inference="ab initio prediction:Prodigal:002006"
                     /codon_start=1
                     /transl_table=11
                     /product="hypothetical protein"
                     /protein_id="X:DDJLFDBK_00164"
                     /translation="MASKTEDFNEEVESLKDKAKKSPEKPAKNIWNTYPILKKNQTNL
                     G"
     gene            182544..182918
                     /locus_tag="DDJLFDBK_00165"
     CDS             182544..182918
                     /locus_tag="DDJLFDBK_00165"
                     /inference="ab initio prediction:Prodigal:002006"
                     /codon_start=1
                     /transl_table=11
                     /product="hypothetical protein"
                     /protein_id="X:DDJLFDBK_00165"
                     /translation="MAKKRKSDSTEESYNTKRGNDLKSHFLALVDSILEYFQTLLLYG
                     QKFLTKRFQAGIQAYIFLKIGFLFLAFGSLGFLGAFFVFLHRISGGDLLLSSLGVGAV
                     SFFLSLFFLWLSASSFKIKDRS"
     gene            182915..183175
                     /locus_tag="DDJLFDBK_00166"
     CDS             182915..183175
                     /locus_tag="DDJLFDBK_00166"
                     /inference="ab initio prediction:Prodigal:002006"
                     /codon_start=1
                     /transl_table=11
                     /product="hypothetical protein"
                     /protein_id="X:DDJLFDBK_00166"
                     /translation="MKEFPDLNPFEGSDQFLGKNPSDMSLEELKLYLHIQKLRVRLEF
                     EKFQSSINYTSMVLDALEKLGMGEFLQSFLKVSDNVGSSEDI"
     gene            183370..183837
                     /locus_tag="DDJLFDBK_00167"
     CDS             183370..183837
                     /locus_tag="DDJLFDBK_00167"
                     /inference="ab initio prediction:Prodigal:002006"
                     /codon_start=1
                     /transl_table=11
                     /product="hypothetical protein"
                     /protein_id="X:DDJLFDBK_00167"
                     /translation="MLYMNTLIDTLLQQFIELFFYIIFGGISFAVVFIVSSLTITGFA
                     FLFHWSRVNLMSKLQSIFQFLLLLFIIGALGNSLWYIFLREQFYHAADVLTYFVPVIP
                     FHNLYVDYECGGYLFDGIQMWHLRLLWIAWAIPCYGIAIFLFLIYYKKRLKQS"
     gene            184456..184896
                     /locus_tag="DDJLFDBK_00168"
     CDS             184456..184896
                     /locus_tag="DDJLFDBK_00168"
                     /inference="ab initio prediction:Prodigal:002006"
                     /codon_start=1
                     /transl_table=11
                     /product="hypothetical protein"
                     /protein_id="X:DDJLFDBK_00168"
                     /translation="MHPELHINFLAVLVAVFVNVIIGFLWYGPIFGKAWRKEMNIPLD
                     FKPEQKEVLKAMGIMVIGAFFTAYVLFYTTNVWRASSWNAGEDQAAWVYGFYSGIYTW
                     IGFYFPVFLNVVAFEGRSWRFFFISAGYNLIALQAVAMILSYWR"
     gene            complement(185646..186044)
                     /locus_tag="DDJLFDBK_00169"
     CDS             complement(185646..186044)
                     /locus_tag="DDJLFDBK_00169"
                     /inference="ab initio prediction:Prodigal:002006"
                     /codon_start=1
                     /transl_table=11
                     /product="hypothetical protein"
                     /protein_id="X:DDJLFDBK_00169"
                     /translation="MKLSISLILSSLFLNCCLQNRKPFDFQHANIKSVIFRNHQFEFR
                     KNLKTESEIAEFKSLERVTEIPQNYGENWTHKIDIEAADDDRRVYSGRWLYDSHEGSF
                     AHLNYELKPRFQLKNYREFNEYLIRIGVVP"
     gene            complement(186041..187501)
                     /gene="pyk_1"
                     /locus_tag="DDJLFDBK_00170"
     CDS             complement(186041..187501)
                     /gene="pyk_1"
                     /locus_tag="DDJLFDBK_00170"
                     /EC_number="2.7.1.40"
                     /inference="ab initio prediction:Prodigal:002006"
                     /inference="similar to AA sequence:UniProtKB:Q02499"
                     /codon_start=1
                     /transl_table=11
                     /product="Pyruvate kinase"
                     /protein_id="X:DDJLFDBK_00170"
                     /translation="MKSESSVFRKTKIICTIGPATSDKKMIQALAEAGMNVARLNMSH
                     GNHDFHRSIIRNIKSLNKDVLKNPIAILLDTQGPEIRTGDLQVDHLDLKVGETFTFHI
                     IPGEESEEQSVFVNYKDIVKDLKVGDPVTVDNGLINLVVEEINDSALKCKVLDGGRLG
                     SRKHINLPGIRVNLPSITPKDHKDILFGLEEDVDFIALSFVRSVEDINQLKQIIEEND
                     GHAQIIAKIEDQEAVRNMKEIVEAADGVMVARGDLGVEVPIEELPILQRAIIKECALK
                     GKRVIVATHLLESMIHNPSPTRAEVTDVANAIYEEADAIMLSGETAAGKFPIRCVEMM
                     DKIAQRVEKTGGVDYVKDKIPQDKKEQMARAAAKLADSLKCPAIIVITRRGTTALNVA
                     GFHPHYPLIYAFTNMTTVRRKLWLTRGVIPHRIDFSKDPEKTIRLAIETLKKTGRIED
                     GDQVVILSDIIAGEDRVETIQIREVKTYFNSEVEKL"
     gene            complement(187540..188514)
                     /locus_tag="DDJLFDBK_00171"
     CDS             complement(187540..188514)
                     /locus_tag="DDJLFDBK_00171"
                     /inference="ab initio prediction:Prodigal:002006"
                     /codon_start=1
                     /transl_table=11
                     /product="hypothetical protein"
                     /protein_id="X:DDJLFDBK_00171"
                     /translation="MDYVKSANRLVDLNFLRFRGQQIEEEIRTLVANHDQILHTEFAD
                     KNTLYHYVLHKLAVSGAIEAARKTFASTGNDNEIRILDRMRIKDFIEDKELAISFDKL
                     EMSSLFKYLPFFTRLWRNIFGNVKVHKSEADQIKAQNTIELNKKIVEVRSKKIQEDAT
                     KLAEKRLKEKDAKELAEKNARKQQTVNLKQEKTQTTSKEVDPQSAKLLERVLDILDDY
                     WSNLQYPDRNILLYEMDGEIDEDGMINFLKKFGKNDIYSFMVRNQEDKYTFPILITKR
                     YLKKKGKELLEKASSIIDEQKNASMPDQDLFDFCISLEAFLRKTLPKI"
     gene            complement(188523..189500)
                     /locus_tag="DDJLFDBK_00172"
     CDS             complement(188523..189500)
                     /locus_tag="DDJLFDBK_00172"
                     /inference="ab initio prediction:Prodigal:002006"
                     /codon_start=1
                     /transl_table=11
                     /product="hypothetical protein"
                     /protein_id="X:DDJLFDBK_00172"
                     /translation="MLEPQSPELKVADYNTALQLTQSLEARNDFQYKKIHKLLLIISD
                     WTDKFLANRVLPNVDQLSKELSLDKDKTLQFLKELCTKYNPPIIKKICMVDLNPNGDM
                     SDGTIESCLKMNSVFARPQQADISTSHRYVDGVNQLTFNSISRWIRENRTSLGKNEFI
                     KRIHSAISENKLSSTYASTEIGNLFKDPFDVSPELKQITINIHLKPVLKKLVEQKVLF
                     FFRNEQAVNPGNRSVFYYNIHAEILNRIEAYKVFLMDHIVPELQKIGAIGVLSDEEKE
                     NTRSLVNSIMPYLSPAYGDQKTAMEELMVMLHVEEEDKEKKKKKKRKLS"
     gene            complement(189513..190562)
                     /gene="asd2"
                     /locus_tag="DDJLFDBK_00173"
     CDS             complement(189513..190562)
                     /gene="asd2"
                     /locus_tag="DDJLFDBK_00173"
                     /EC_number="1.2.1.11"
                     /inference="ab initio prediction:Prodigal:002006"
                     /inference="similar to AA sequence:UniProtKB:P23247"
                     /codon_start=1
                     /transl_table=11
                     /product="Aspartate-semialdehyde dehydrogenase 2"
                     /protein_id="X:DDJLFDBK_00173"
                     /db_xref="COG:COG0136"
                     /translation="MSRVKVAVLGATGSVGQRFIQLLDHHPFFEVTHLCASENSAGKT
                     YGEVMKTRWKISSDIPAYAKNLVITTPDPAKMKEVVLAFSGLDSNIAGEVEKNYANAG
                     IHIISNSKNHRMDPTVPILSAEVNSSHLEVLTSQKTKGKIITNSNCTIMGVTISLKPL
                     LDRFGIESVMLFSMQAISGAGYPGVPTMDILGNVIPHIGGEEEKAEIEPLKCLGKVEN
                     GKILHADFSISAHCNRVPVFDGHTVCVSVQFKKKPSREEIISSWKEFSGEPQTLGLPL
                     APNPVIFYREEDDRPQPRLDLDTGKGMTTVIGRLRPDPIFDWKYVVLSHNTIRGAAGA
                     ALLNAELLYKKNFLG"
     gene            complement(190614..192206)
                     /locus_tag="DDJLFDBK_00174"
     CDS             complement(190614..192206)
                     /locus_tag="DDJLFDBK_00174"
                     /inference="ab initio prediction:Prodigal:002006"
                     /codon_start=1
                     /transl_table=11
                     /product="hypothetical protein"
                     /protein_id="X:DDJLFDBK_00174"
                     /translation="MAQIKNTIFKTTFKRTNHGFILIVGMLILFLLDFSFFRVLIWKV
                     PNESPWSSNHFYNFLYEYFSLQQKQKRNYRILIVGSSIAHYSFDRETFEKEIFDKSGK
                     NVEVEFLSYAGMTPLDAWLCRQRILELKPDFVIFPINFIDWRLHRAYSLNPEYKNETI
                     DSKILLLDALDFFEAPQSRFIFPLETAIEFFSELGFAKTSEYISAFLFGFYRYKDIFW
                     KNLRSLYDHRYGRNTSYHGYNGVQIPERVTSLGWTGKKFSFILTEKMKTEGFLVQIVP
                     EILSSGPLKITFKKENKVQSFSFTEPGWKKIILDHSFVTESPNLLITAELSSTWIPFF
                     ALGENKDWNYDRLGVRLQQTFGTEVPKNGMQYIREERLEDIRYLYMSDLEYSKYFNFR
                     LLEDFDQRPGIGYLIALKDAKLRIREENFVPVLHFQYLRKFSGFLKENKIPLWIVNNP
                     ENPISLDWYVKSNWYKDHLIFLKGLSGDLVFFSDLKDSLSMQDFSDYHHFTFPGMMKM
                     SPIYANEFVKISERQSMNLLKP"
     gene            192779..194290
                     /locus_tag="DDJLFDBK_00175"
     CDS             192779..194290
                     /locus_tag="DDJLFDBK_00175"
                     /inference="ab initio prediction:Prodigal:002006"
                     /codon_start=1
                     /transl_table=11
                     /product="hypothetical protein"
                     /protein_id="X:DDJLFDBK_00175"
                     /translation="MALSPEKIYLNSDILYLPTLVLDVFRDGGNFFSWSFTPSPYFFP
                     DLPIISILLLIFENAQKALVAFAFIQTVLFLVLMERFWIFAEEETKQKPLNLKETKRI
                     KSWVLVLVSFILLMTKNFPALYILFLPSIHSSAFLTSLYAWPTIHKTFQKYKVWILYI
                     WIVLTIASDQILIVELIIPGILAGFLQPRFSSTTQTRVDSKWKRFLPESSKILFISGI
                     TGLILHRILKSFLFIEKPGRIPIQDSITQAIKDVTLFLTRAQTWILSGFQENVPIAAI
                     LILILIISLIVGFIKIRKTKTNSFLFFFLAILFFSPILTGSYIDEYSMRYATPSLILA
                     PFFLAFLAGFPKRVLPLLIFIIFLCIIGQKKITNIENAFFKLFRTIPQEASCMDEITR
                     KTSISLVISDFWTAKKIRIFSKEKIQSVHVSYGTLEGSHTISNREWYFKDSPGIIAVF
                     TEGLGENRILEIYGTPFYITKCGERKLYLYKDRQKIKEALRRPFLENKIEKRL"
     gene            complement(194261..195709)
                     /gene="patA_3"
                     /locus_tag="DDJLFDBK_00176"
     CDS             complement(194261..195709)
                     /gene="patA_3"
                     /locus_tag="DDJLFDBK_00176"
                     /EC_number="2.3.1.-"
                     /inference="ab initio prediction:Prodigal:002006"
                     /inference="similar to AA sequence:UniProtKB:O25526"
                     /codon_start=1
                     /transl_table=11
                     /product="Peptidoglycan O-acetyltransferase"
                     /protein_id="X:DDJLFDBK_00176"
                     /db_xref="COG:COG1696"
                     /translation="MNFTTPQYFLFFVIVCCIRWIFTWIFPKKKSIVLYFLLCVSYFF
                     YFSWDYRFGTLILFTTVLDYSVGMALNFQETHSKRKLLLILSLFGNLSVLGFFKYFHF
                     FTDSFLILFHSLGWEFSAPSLKVVLPVGISFYTFQSLSYSIDVYRKQIPAEKNFFHYA
                     LFLSFFPQLVAGPIVSARILLPALRNMFSWKYVPIREGLWLILSGLVKKAVIADRIST
                     ISDFVYQFPESVSTLLAWMGVVSYSIQIYCDFSGYTDIAIGSALLLGVRLPENFKLPY
                     TATSFSDFWRRWHISLSGWLREYLYIPLGGNRISNLITYRNLLITMILGGLWHGASWN
                     FIVWGFLHGVFLILEKCVQDLIDLSWKEDSFLIRGIKLVYQIFVILSICLIWIFFRSK
                     TFSGSIELLKTLFSFRGGIEPTYTMQNQFLTIFFFVFLATWIGKKEELYGVFSRFREN
                     LSWVLFSFVSVLGFMIAVVLTAESKPFLYFVF"
     gene            complement(196813..197028)
                     /locus_tag="DDJLFDBK_00177"
     CDS             complement(196813..197028)
                     /locus_tag="DDJLFDBK_00177"
                     /inference="ab initio prediction:Prodigal:002006"
                     /codon_start=1
                     /transl_table=11
                     /product="hypothetical protein"
                     /protein_id="X:DDJLFDBK_00177"
                     /translation="MAEVIKLRVKCHACSYMIEGSAKYGAGHYVPEGVNFEFVAIGKI
                     ETPKGRRVKAEISAICPNCGVANKWTV"
     gene            complement(197687..198061)
                     /locus_tag="DDJLFDBK_00178"
     CDS             complement(197687..198061)
                     /locus_tag="DDJLFDBK_00178"
                     /inference="ab initio prediction:Prodigal:002006"
                     /codon_start=1
                     /transl_table=11
                     /product="hypothetical protein"
                     /protein_id="X:DDJLFDBK_00178"
                     /translation="MASKVKRSSFQKLLNAMKKMSLEVNDYEICRRLETIMMTSKEDL
                     SQVVVKSLLDNPLDFDPKTLPEPYGQYIRHFVYMVKRNKKQGIDTNFDSPINSTKSSE
                     KQTTELLKTPFKKEGSKKASKR"
     gene            complement(198110..199099)
                     /locus_tag="DDJLFDBK_00179"
     CDS             complement(198110..199099)
                     /locus_tag="DDJLFDBK_00179"
                     /inference="ab initio prediction:Prodigal:002006"
                     /codon_start=1
                     /transl_table=11
                     /product="hypothetical protein"
                     /protein_id="X:DDJLFDBK_00179"
                     /translation="MFFRTRTFFLAQFLLSFLGLGLFHTLYASENDILEISDILVHQT
                     EVNRVLSVPASNSLSALDHEDFFVLDLDTVGVTKSNHSSNLARKKVSPLDLKDQVFPI
                     LIENRFLHLNGFNFDIPFFFYWSSQNFISSVTILAKNSVSFLEKTDVCLFVLDRRQLF
                     NSKNCMFLFLLKKDPFNSKLFIAFEDSLLYFIGLEKNTMASQNNEFHLARNRKFLTDS
                     HLNLDVQVERLKSFLLRSVEFEEKLSATNWKQKNEPFVFWQAGSRVCNFIDRLFWKLR
                     NDKVVLTKGFKTKVISVNVKVPLNVRLSTNKSIRIQNSVFQFNNLFYQNSVVG"
     gene            complement(199180..200190)
                     /locus_tag="DDJLFDBK_00180"
     CDS             complement(199180..200190)
                     /locus_tag="DDJLFDBK_00180"
                     /inference="ab initio prediction:Prodigal:002006"
                     /codon_start=1
                     /transl_table=11
                     /product="hypothetical protein"
                     /protein_id="X:DDJLFDBK_00180"
                     /translation="MDLDSLYEERKTPGGFLVKVRLAKMTYVVFTQRGPEVPRGSKNN
                     SIVVSVPRIAFLGSQFNLSHFRLGELSFVNVKQGKLVIPYQHSNSGNEVRTIFLNSGS
                     DCDVLPVVVYHFQNSEGLIRSKDEGIEMHHLVLDESYPRQDLIALKIRFPSLNMLIVR
                     KKVVSHKTSETSTETDKGKESGIVDFNKVRAADIMDSGNLNIHSGNPVFLARIHLRRM
                     DLEKVKQLLLDFQLKPEEVSFIRTFFAVMIRNEFEKDELKQVKQKLLNLDEGFRLAEL
                     ILEMKIHEFEVELEKNFGPEIASMCYALLEKEQDRAQEEEKGIILWEWKLRVKRLFRK
                     SA"
     gene            complement(200192..201556)
                     /locus_tag="DDJLFDBK_00181"
     CDS             complement(200192..201556)
                     /locus_tag="DDJLFDBK_00181"
                     /inference="ab initio prediction:Prodigal:002006"
                     /codon_start=1
                     /transl_table=11
                     /product="hypothetical protein"
                     /protein_id="X:DDJLFDBK_00181"
                     /translation="MLNFKHLSFVHPSLFNLFFSDSSSSKSKKEDFSNVLDEWIRFSN
                     GVCGVLTLSFDKGKSLEEIASVGYDEDGFFYSFLSRSTGNLDKLNSSSDFFPFWFSSS
                     EHDLFHPNSVGCLVGAIRGDSFLEGFFLVEFLEKPSDAIITLWALLSKVISDNSRSNI
                     SVLRARSSVRTDFKKENVGEFLAEACGILPLPDWLKNKSSWVRISGLPGSGKKTLGKW
                     LHRNLSPEKGILVIGFLPEQISKLEKSLDEWIRMTDSGSILIEGTEKFSSIHQKFFFK
                     LLSERAIDYRLIFTETQGAESFEIFKPFREFLLQKTIFIPSLDSFHSPQMNSLIQLIL
                     EELKVSMGREDLRLSEKNLQKILKMNFDRNLSSLRNLLEESILSSSGSEIEILDRKEI
                     RDRVLTIPDSEDLDLRTAVEAVERQKILLAQKLFGGNQIRMARALGISRGSLQYKLKQ
                     LEIG"
     gene            201792..202544
                     /gene="parA"
                     /locus_tag="DDJLFDBK_00182"
     CDS             201792..202544
                     /gene="parA"
                     /locus_tag="DDJLFDBK_00182"
                     /inference="ab initio prediction:Prodigal:002006"
                     /inference="similar to AA sequence:UniProtKB:B8GW31"
                     /codon_start=1
                     /transl_table=11
                     /product="Chromosome partitioning protein ParA"
                     /protein_id="X:DDJLFDBK_00182"
                     /translation="MIVVSIANQKGGEGKTTTSLNLSMGLARRGKKTLLVDIDPQANS
                     TGIFTNPESLEKSMHGVFNSRMTIKEIMIKTRQPDLFLAPSKMNLAEVETLSGSSVDA
                     PYILRDSLQGLDGIDFCIIDCPPSLSIFTINALVSSNYVLIPLQAEKFSVDGIVGLQQ
                     TITSIKKRINPNLEILGALVTQLKPQTLLTKTIVPVLTKYFRIFETSISDGVAVGESH
                     LAKKSVFEYNKTSKQAQEYEGFIEEFLNELKK"
     gene            202528..203373
                     /gene="noc_1"
                     /locus_tag="DDJLFDBK_00183"
     CDS             202528..203373
                     /gene="noc_1"
                     /locus_tag="DDJLFDBK_00183"
                     /inference="ab initio prediction:Prodigal:002006"
                     /inference="protein motif:HAMAP:MF_02015"
                     /codon_start=1
                     /transl_table=11
                     /product="Nucleoid occlusion protein"
                     /protein_id="X:DDJLFDBK_00183"
                     /translation="MSSKSKRLGSLADVFQAEKLEGTVRKIRLDKILPSENQPRQDRK
                     KGVDDLARSLEKDGLLQPIIVTKQNPEDENYKIVAGERRYHAAKQLGWTEVECKILDR
                     DEKETFRLAIIENLQRENLSPYEEIEAMSHLKTSFKYTDQELGTLFGKSRSYMTELLG
                     ISNLNKEELRSCKEAGIESKNLLIQAVAASRKGTFSEFLNLFQTGALKTVKDAKSFNR
                     EEENLFTPKITSSTNSKTSNPKSAEYKITKKQGLIQITSHDEALLGEILKLIKKEIRK
                     KFEVS"
     gene            203848..204738
                     /locus_tag="DDJLFDBK_00184"
     CDS             203848..204738
                     /locus_tag="DDJLFDBK_00184"
                     /inference="ab initio prediction:Prodigal:002006"
                     /codon_start=1
                     /transl_table=11
                     /product="hypothetical protein"
                     /protein_id="X:DDJLFDBK_00184"
                     /translation="MGEHYPYIKFFADIIESGVWANLSSAAKTLYLVLLKFSDQHFKP
                     VWPSTEILLRLTGFKTKKSIIQGKRDLIQAGLLQVTPGTGHTSSRYYFCFNYPGSKIP
                     PQGYNFGNPGGGETETQGVGKNGPQGSGEVAPNHINITITNNQHQEPEKRKKQVSLDE
                     LEKEYGSTILTEALTIARGRGMETNLRYVQGICKNLTKAKDDFMPEFNQNQERYNERE
                     TSWNGFLRWSKERLAKSSIETLEKIKVEPDGRTLCILDPVTESLRMIIAKYFTEEIRP
                     PILVIFSAKNEENRITSTKH"
     gene            204764..204904
                     /locus_tag="DDJLFDBK_00185"
     CDS             204764..204904
                     /locus_tag="DDJLFDBK_00185"
                     /inference="ab initio prediction:Prodigal:002006"
                     /codon_start=1
                     /transl_table=11
                     /product="hypothetical protein"
                     /protein_id="X:DDJLFDBK_00185"
                     /translation="MNSESIRISHPDLIKIREIKSTGTYDLKDGKLLRYSEIKIYQGF
                     LR"
     gene            205006..207279
                     /locus_tag="DDJLFDBK_00186"
     CDS             205006..207279
                     /locus_tag="DDJLFDBK_00186"
                     /inference="ab initio prediction:Prodigal:002006"
                     /codon_start=1
                     /transl_table=11
                     /product="hypothetical protein"
                     /protein_id="X:DDJLFDBK_00186"
                     /translation="MDGIVWEPILQETGFKRLNQKTGQWNFSLVQAKYLKLISQVSEK
                     DNSGKYKISLGQLEVGISGIVKIQVSSEQDRFWVKENLIDQRSDYGWSSKEVSKPGEE
                     FLLIDLGSISRVNELRLFTPKLDPTFFPESFTVYYSEDDLSWNQLLEENQFLSEPGVW
                     YQWRFLPTNVRYLKLVARQKEKKNQEFYQTKIVELELYATPHLSDLTNKPTSEPLPYA
                     TVLRSGLVRLAVDGENSEGAAVQSNDRRLRDASTEYKGIVELAGDGEEKEGLVVQGND
                     KRLKHATELAYGLVRLASNGENRADRVVQGNDDRLRTATVSSLGIVELAENGETKEGV
                     VVQGNDDRLKIATSKKYGLAILSEPGAAEPGKAVTADDPRLRKAGTEFPGIVRFAKNG
                     EESSEAAVQGNDKRLKIATAETYGIVQLAQSGESKEGVVVQGNDKRLRNATTSYPGIV
                     EFATLGNSVPGKVVSADDPRLSDKRDPKPHAHDYAPIGHDFSSHTGLLKVKGNTEATY
                     ANISPPPENHSPIYGRNESEKGAGVVGVARNTGLIGYGEKFGVRGDSSSVDKDSAGII
                     GLAKRGFGGIFHSRSGVALLATGKGVPSLGETGSGKALLAEGESEFLGTVRISTGKNT
                     DCIARFFPVNPSDVISEGDILVMGEDGRLQKAKSANATHTIGVAVKSAALLFGGQPSS
                     SDGPHWLVAVSGVTTVNADASSYPIQPGNLLVTGLTGGHAVRISAESLRPGSLFGKAL
                     TSLRSGRGQIQILLCFQ"
     gene            207290..207844
                     /gene="metF_1"
                     /locus_tag="DDJLFDBK_00187"
     CDS             207290..207844
                     /gene="metF_1"
                     /locus_tag="DDJLFDBK_00187"
                     /EC_number="1.5.1.20"
                     /inference="ab initio prediction:Prodigal:002006"
                     /inference="similar to AA sequence:UniProtKB:P0AEZ1"
                     /codon_start=1
                     /transl_table=11
                     /product="5,10-methylenetetrahydrofolate reductase"
                     /protein_id="X:DDJLFDBK_00187"
                     /db_xref="COG:COG0685"
                     /translation="MKKVSEIYGSTKGPVYSFEFFPPKTPEGDLKLMETVKELSLLNP
                     DFITVTYGAGGSTRDKTAQILSRISKNYSFPTVSHFTCVGSDKGQILETLKGIRSSGI
                     VNLMALRGDPPKGEGEFKKVENGFENATELVSFIRSEKLDFCIGGGCYPEKHPNAKTL
                     EEDVRNLKLKVDAGTDFLVSQLFL"
     gene            207841..208170
                     /gene="metF_2"
                     /locus_tag="DDJLFDBK_00188"
     CDS             207841..208170
                     /gene="metF_2"
                     /locus_tag="DDJLFDBK_00188"
                     /EC_number="1.5.1.20"
                     /inference="ab initio prediction:Prodigal:002006"
                     /inference="similar to AA sequence:UniProtKB:P0AEZ1"
                     /codon_start=1
                     /transl_table=11
                     /product="5,10-methylenetetrahydrofolate reductase"
                     /protein_id="X:DDJLFDBK_00188"
                     /db_xref="COG:COG0685"
                     /translation="MNSIFENFLNLVRKVGIQVPVIPGIMPITSFSQIDRFRSMAGCE
                     FPSSLIQDLQEVEHRPEEFYRRSLNFSVKQCRELLAMGVPGIHLYTLNQSHASYDIVR
                     ELKGESV"
     gene            complement(208453..209277)
                     /gene="mqnD"
                     /locus_tag="DDJLFDBK_00189"
     CDS             complement(208453..209277)
                     /gene="mqnD"
                     /locus_tag="DDJLFDBK_00189"
                     /EC_number="4.1.-.-"
                     /inference="ab initio prediction:Prodigal:002006"
                     /inference="similar to AA sequence:UniProtKB:Q5SI12"
                     /codon_start=1
                     /transl_table=11
                     /product="1,4-dihydroxy-6-naphtoate synthase"
                     /protein_id="X:DDJLFDBK_00189"
                     /db_xref="COG:COG2107"
                     /translation="MEFSLAYSPCPNDTFLFYHLTKGEATEQFQVREELHDVEQLNRA
                     AFQGKYQVTKLSFAAYFSVMDRYSILDSGSALGKNCGPILVYKKEKNPGSPKGKKILI
                     PGELTTANLLLKLFLNNDFHPIPVRYDKIIPLLLSGESDLGVLIHEERFTYEKQGLSK
                     LQDLGEWWEETTGKHIPLGAIAFQRKIEKRWKENFDSALKLSLDLAYKNRETTYAYIL
                     KHSQDTTREVVDSHIDLYVNQFTRSLGTEGRDSILTLYQKGVSAGFLPPGKEKELF"
     gene            210381..210911
                     /locus_tag="DDJLFDBK_00190"
     CDS             210381..210911
                     /locus_tag="DDJLFDBK_00190"
                     /inference="ab initio prediction:Prodigal:002006"
                     /codon_start=1
                     /transl_table=11
                     /product="hypothetical protein"
                     /protein_id="X:DDJLFDBK_00190"
                     /translation="MDILLLDDGQKIESALVEGSVGTDSLLVPDVYWNRLNLQERKAL
                     RGKLPFLLRKYSKQIASMKRLHNRAGKIKYNRDVGKMKKFSIRVHTGVWATLGVLAAA
                     HGVSRCYLFNYMLWLEDLGGKEDFFVKSLNRGVPSFHWTYEMTWKINRRQNLISRELK
                     FEPNPMTDKYPYYLKE"
     gene            211359..212276
                     /gene="yidA"
                     /locus_tag="DDJLFDBK_00191"
     CDS             211359..212276
                     /gene="yidA"
                     /locus_tag="DDJLFDBK_00191"
                     /EC_number="3.1.3.23"
                     /inference="ab initio prediction:Prodigal:002006"
                     /inference="similar to AA sequence:UniProtKB:P0A8Y5"
                     /codon_start=1
                     /transl_table=11
                     /product="Sugar phosphatase YidA"
                     /protein_id="X:DDJLFDBK_00191"
                     /db_xref="COG:COG0561"
                     /translation="MDLKKSFSKFLDSGELKKSMSFDPTQIHTIAVDLDGTLLNSKSR
                     ISSLTHAVLQKAIDQGKNLVIATGRRFYSTFGFAKEFKGELHVVSNNGQILRKSPSAE
                     RISESYLRLEVVQKILQIGKEFHTPPILHVDQFEEGVDMLTEIPITHKAYHNYSGGDH
                     SRTKAIGDFLSADLEKILVVCFLSLHKEDLDSLICKIHSLPESCELRCILTKIPGVSY
                     CVEIINASVSKWSGISRFLSLKGLDGKGVISFGDERNDLEMILHSGVGFAMKNAIPEI
                     KNSTRHVTRYSNEEDGVALALVENRVVLF"
     gene            212574..213443
                     /gene="hemA"
                     /locus_tag="DDJLFDBK_00192"
     CDS             212574..213443
                     /gene="hemA"
                     /locus_tag="DDJLFDBK_00192"
                     /EC_number="1.2.1.70"
                     /inference="ab initio prediction:Prodigal:002006"
                     /inference="protein motif:HAMAP:MF_00087"
                     /codon_start=1
                     /transl_table=11
                     /product="Glutamyl-tRNA reductase"
                     /protein_id="X:DDJLFDBK_00192"
                     /translation="MWSTLRVYHSTQKDRENLEIPGSYSWSTCMRTIWITDSRIHREP
                     SGLPITLEKYSGYQGYRFVLEVISGLHSKLLGETEVLSQFRNKFKILPSSAFGEYLAR
                     LRDSLIQDSRSVRSRYLQNIGEQSYGGLANKYLKDYDSVSILGTGQLAEKILPWLKHR
                     NVLLVGRNQKRILELSKQFSVSIKLLNEWDPADRAIVIAAPIDLSSCMNSITRGTVVV
                     DFREVPLEKDWPDTISYISFAEMLDSIRETEERTWRIRKMLQPFLDELIEERELEAQQ
                     FIFGWEELTCPAF"
     gene            213428..215056
                     /gene="hemC"
                     /locus_tag="DDJLFDBK_00193"
     CDS             213428..215056
                     /gene="hemC"
                     /locus_tag="DDJLFDBK_00193"
                     /EC_number="2.5.1.61"
                     /inference="ab initio prediction:Prodigal:002006"
                     /inference="protein motif:HAMAP:MF_00260"
                     /codon_start=1
                     /transl_table=11
                     /product="Porphobilinogen deaminase"
                     /protein_id="X:DDJLFDBK_00193"
                     /translation="MSRVLKIGSRKSSLAKLQTYLVLEALKKKFPEIKVELFFREASG
                     DQDLQTPLWKMGTKGVFTQDLTADLVEKKVDLVIHSWKDLDLEERPDTTVVGVLDRAD
                     PRDVLLWKKSSLSKYSPSVLKIHTSSPRREYNLRKFLSSSLPSRYANSSLVFLPIRGN
                     IQTRIRKWKESDSDGLVLAKAALDRLLSEDFLNSDELEYQEIRKFLKDSLDESVYQIF
                     PLSLNPTAPGQGAIAAEVRTEDDWVLDMIRTLSKSVVVLAVEEERKILKRFGGGCHQK
                     IGVSILQKTYGKILYQRGLSDSGEVLEVEEQFSKISAPPADSVYRVYPVPGEAVKQKR
                     IPLDSSNGLIFSEDGQKDRTILPAELILKDWLVTRGNAFPDLNPALEHTGLIWTSGLK
                     TWFQLAQRDIWVHGSLDALGEDELPKHSIFGKSLDFVKCTHIGSTEIASDLGRVLTYQ
                     TQAMEDHPDLSEKTHFFWMSASQFDRALSIFPQICNGFHACGPGITYSHIRKVLGKSA
                     NLSIFIRYESWLASLGLEEFKGKKIGNQTQKNPP"
     gene            215025..215978
                     /gene="hemB"
                     /locus_tag="DDJLFDBK_00194"
     CDS             215025..215978
                     /gene="hemB"
                     /locus_tag="DDJLFDBK_00194"
                     /EC_number="4.2.1.24"
                     /inference="ab initio prediction:Prodigal:002006"
                     /inference="similar to AA sequence:UniProtKB:P64334"
                     /codon_start=1
                     /transl_table=11
                     /product="Delta-aminolevulinic acid dehydratase"
                     /protein_id="X:DDJLFDBK_00194"
                     /translation="METKHRRIRLNARLRNLASSESLNSKKLIQPIFIVEGLKEKEKM
                     DALPGVFRDTESSVLKQVESDLKVGVTHFILFLIPEFKSNSEIPKSFYERSIFSLKKK
                     FPETFLWIDTCMCSLTTHGHCGLLHSDGSIDNHTSVKHLSDIALVYAQSGADGIAPSD
                     MMDGRVKSHRAILDVNGFSNIPILSYSTKFKSNFYGPFRAAADSAPAQGDRSSYQIDV
                     RNREDAVLSSIRDKEEGADFLMVKPGMTSIDLIGPIREKTGLPTGVYQVSGEYASIHY
                     LSQNGFCDFDSALSETWQIFSRAGASYLITYAARRGKEVLS"
     gene            215975..217306
                     /gene="hemL_1"
                     /locus_tag="DDJLFDBK_00195"
     CDS             215975..217306
                     /gene="hemL_1"
                     /locus_tag="DDJLFDBK_00195"
                     /EC_number="5.4.3.8"
                     /inference="ab initio prediction:Prodigal:002006"
                     /inference="similar to AA sequence:UniProtKB:P48247"
                     /codon_start=1
                     /transl_table=11
                     /product="Glutamate-1-semialdehyde 2,1-aminomutase"
                     /protein_id="X:DDJLFDBK_00195"
                     /db_xref="COG:COG0001"
                     /translation="MSQNKPASKLISDFWKGKTSEELFERAKKVSPGGVHSPVRSFRS
                     VGGTPVFFASAKGATLTDISGKEYIDYCLSFGPLILGHRDPEVEEVVRDTVGIAWSFG
                     AAEPYSLELAELISSQVPWAEKVRFVNSGTEAVMSALRVARAATEREKILKFDGCYHG
                     HLDSLLVKAGSGLAGESSSDSAGISAMSIENTLVLPLDDETSVEKVFETEGKNIAALI
                     IEPLPANYGLLVQRKEFLLKIVEIAKKYGTLVVFDEVISGFRTGFQGMSGLLGICPDL
                     VTYGKIIGGGFPVGCYAGRRDLLDLVAPSGPVYQAGTLSANPFGMRAGLATLKKAQRD
                     SIYSVLDDRTKVFTNEMIKLLNKRSDQEWEAVVHSSLFWFRKKTQQPVRRIDLIPEGH
                     KESFAKVFHTFLKNGIYLAPSGYEVGFLSWAHNDDVIAKTLEIADKALKTF"
     gene            217306..218223
                     /gene="rcsD"
                     /locus_tag="DDJLFDBK_00196"
     CDS             217306..218223
                     /gene="rcsD"
                     /locus_tag="DDJLFDBK_00196"
                     /EC_number="2.7.2.-"
                     /inference="ab initio prediction:Prodigal:002006"
                     /inference="protein motif:HAMAP:MF_00980"
                     /codon_start=1
                     /transl_table=11
                     /product="Phosphotransferase RcsD"
                     /protein_id="X:DDJLFDBK_00196"
                     /translation="MFYLWKNSRIFFAIIWLLITVSLGIWWFLLGLKLTNTVAGLSAK
                     LDASAASESLLVLERQSRMIKMEGTFFLSMLLLGGITLIWLSYRDVRRNKMIHDFFST
                     VTHEMKTPLASLRLQAESLQEESPNRHEKKLIHRLLKDSVRIESQMNRAMYLASLTRS
                     EILYIERTNVRSVFLSVGEDFPELKIDLSRLEDVFVPADRKALESIFKNLAENSLKHG
                     KANVLKVVSEKQIPNQILITITDNGSGFDGKYKNLGIPFQKHGSTSGTGIGLYIIKKL
                     MKKMKGSMRIMPQVSGFRVDLILPEEPVR"
     gene            218220..218912
                     /gene="mprA"
                     /locus_tag="DDJLFDBK_00197"
     CDS             218220..218912
                     /gene="mprA"
                     /locus_tag="DDJLFDBK_00197"
                     /inference="ab initio prediction:Prodigal:002006"
                     /inference="similar to AA sequence:UniProtKB:Q7U0X4"
                     /codon_start=1
                     /transl_table=11
                     /product="Response regulator MprA"
                     /protein_id="X:DDJLFDBK_00197"
                     /translation="MRAKLLLVEDDRSLGETLQERLEKEGYEVLWTVSAVSAKKLVKE
                     EKPHLILLDVRLPDGDGFTLAEELKESKDCPPFLFLTAQAGAPERLRGFELGAEEFIP
                     KPFHLKELLLRVKHVLESHKHSLEETRFLYKDFMLDFQGFQIKRGAEEFPLSKRDCAL
                     LHFLVSERNRTVSRAEILDKLWGEESFPTNRTIDNSIVRLRQAFGKEGEKVIRSVRGV
                     GYQWTGEIKNAE"
     gene            218902..219924
                     /gene="hemE"
                     /locus_tag="DDJLFDBK_00198"
     CDS             218902..219924
                     /gene="hemE"
                     /locus_tag="DDJLFDBK_00198"
                     /EC_number="4.1.1.37"
                     /inference="ab initio prediction:Prodigal:002006"
                     /inference="similar to AA sequence:UniProtKB:Q83PB7"
                     /codon_start=1
                     /transl_table=11
                     /product="Uroporphyrinogen decarboxylase"
                     /protein_id="X:DDJLFDBK_00198"
                     /db_xref="COG:COG0407"
                     /translation="MPNERYTNVLNGIAQKIPPVWMMRQAGRYHKHYQTLRAKYSFEE
                     LCKNPDLAAEVAYGPVGEFDFDVAILFSDILFPLEALGMGLHYTDSGPVLDLEIRSKE
                     DLNKLKSVEDSISFMQFQKTAIQLTLERLPKEKSLIGFVGGPWTLFTYAVCGKHEGNL
                     FLPKTLTEIRKEFLEKIIQFLKKNISIQLEAGAELILIFDTAGGDLSPELFREIVVPG
                     IKTLSDFYPGKVGYYGRGTSSTHFEMIREIATLAGFGFDHRWNLREVFKSENRMIQGN
                     FDQSLLFLEREEFKKVLMNYLKPFRELSPAERVGWVCGLGHGVMPKTPEYNVKTFVEI
                     VRDTFR"
     gene            219921..221270
                     /gene="hemN"
                     /locus_tag="DDJLFDBK_00199"
     CDS             219921..221270
                     /gene="hemN"
                     /locus_tag="DDJLFDBK_00199"
                     /EC_number="1.3.98.3"
                     /inference="ab initio prediction:Prodigal:002006"
                     /inference="similar to AA sequence:UniProtKB:P32131"
                     /codon_start=1
                     /transl_table=11
                     /product="Oxygen-independent coproporphyrinogen III
                     oxidase"
                     /protein_id="X:DDJLFDBK_00199"
                     /db_xref="COG:COG0635"
                     /translation="MTAVKDLIAKYDIPAPRYTSYPTVPYWSENPTTEEWLEKVRKRL
                     RFEHSSLSLYLHIPFCETLCSFCGCNTSITKNHSVEDPYIESILLEFSNYVKEVPEIE
                     KRELKELHLGGGTPTYLSEKNLEILLDSILKKMNLSSKYEFSLEVDPRRTRDTQLKIL
                     RDFGFKRISLGVQDFDPEVQRLVNRTQPFEMTERITELSRKLGYTSVNFDLIYGLPKQ
                     NLQNMKRTVKKTLELRPDRIAFYSYAHVPWLKASQRLFTEIDLPSGSAKRELYEVSRE
                     MFLKAGYIEIGMDHFALESDSLFQAVKNGNLHRNFMGYTAKTTDMLLGLGVSAISDSW
                     DCFHQNEKIVKKYQKRIHAERFATLRGHKLNEEDLIQRSLILQLSTSGKVIIPEEILG
                     EVRLYLASMEDDTLVRWEGNLLSLTDKGRPFLRNVCTSLDLRLRRKSPELRVFSSSI"
     gene            221366..222334
                     /locus_tag="DDJLFDBK_00200"
     CDS             221366..222334
                     /locus_tag="DDJLFDBK_00200"
                     /inference="ab initio prediction:Prodigal:002006"
                     /codon_start=1
                     /transl_table=11
                     /product="hypothetical protein"
                     /protein_id="X:DDJLFDBK_00200"
                     /translation="MKSSLEKLVLVFGILFIFIFSISAETVLLQEGGSYRGKVITQNQ
                     KTLTIQTKHGKHVISKKEILKVIYKDVSEEEEEKVRNAEIQRLEEEKLTKQRNLELKK
                     QQEEEERLRREREAAEKNKPVPPPPPPPKKQPEVSRVGALARSVVLPGWGQWASERKF
                     AAIIYPTLFLAAGYAVYENNRKYVVAKREYESYGNPYSNSSLALAALGMPNPELPPVI
                     TDPVVLHFYNQELSPYQDKREAVDKAYKNLQASIGVLAGIYVINLMDAFIFGGQISST
                     VGISNGATKGLIFDYNPMANSGTTNGGFTNGPTFESKYTFGYRYQF"
     gene            222433..223701
                     /gene="hemY"
                     /locus_tag="DDJLFDBK_00201"
     CDS             222433..223701
                     /gene="hemY"
                     /locus_tag="DDJLFDBK_00201"
                     /EC_number="1.3.3.4"
                     /inference="ab initio prediction:Prodigal:002006"
                     /inference="similar to AA sequence:UniProtKB:P32397"
                     /codon_start=1
                     /transl_table=11
                     /product="Protoporphyrinogen oxidase"
                     /protein_id="X:DDJLFDBK_00201"
                     /db_xref="COG:COG1232"
                     /translation="MRTQSPDYIVIGAGFTGLLYSTLAVLEGKSVFLYEKQNRSGGLV
                     GSIQTPFGLVETAANGVLNSYQLEELASTLGLKILTAEKKSKKRFIWKNGSPTRFPLS
                     FLDTLRVLYGILVISAEIRTGESVYQWGVRVLGKGAVKNVLEPGLGGIYAGNLKDMSA
                     ELVLGGWITSKGSLLKNIRRIKKIKTKNPKQKRGTVSFRGGLGELLNAMEAKIKSSPN
                     SKIYYSQESPTLSSIRKKYPNSKIILSCGLESSLKLLSSSFPVFKRYEKLCKTLGIVT
                     VTRFGNQPLLGEKNGFGILFPSDSGFRARGVLFNSSIFSGRVSKGHYSETFIFGGALD
                     QEIVKFKEREIINVLEEDRKKITIQNEEPLNHYVTIWKSALPIYDLALLEFNKELDRS
                     LPEGIFVEGNFRYGIGLGSILERAWNVMRN"
     gene            complement(223938..224846)
                     /gene="hemH"
                     /locus_tag="DDJLFDBK_00202"
     CDS             complement(223938..224846)
                     /gene="hemH"
                     /locus_tag="DDJLFDBK_00202"
                     /EC_number="4.99.1.1"
                     /inference="ab initio prediction:Prodigal:002006"
                     /inference="similar to AA sequence:UniProtKB:P57777"
                     /codon_start=1
                     /transl_table=11
                     /product="Ferrochelatase"
                     /protein_id="X:DDJLFDBK_00202"
                     /db_xref="COG:COG0276"
                     /translation="MGFGGGSPLVSETNKQADAITQTLKKITGETWESIVTMTCGHPN
                     IRDIPREFMIPSNKNIIFPLYPHFSRSTVLSTAKLIEQNVGFCPLGVEGWVTPFHSSQ
                     IYLESILNLILDFFQGKLNQKDFLHSDSFRKVPDWETIDLVFSAHGIPIRLIQKGDRY
                     KEEIDSNVKNLKKLLYENGFLGKCHISFQSRVGPSKWTEPNTIQMLEGLGKKGVKRVA
                     IYPISFVSDHLETLEEIGEQFKKVAHQNGILEYYRIPAPGIYPKFIEAMAKIALESSQ
                     TSRKECLCKKLGGFNLNSAECTRLIS"
     gene            complement(225105..226202)
                     /locus_tag="DDJLFDBK_00203"
     CDS             complement(225105..226202)
                     /locus_tag="DDJLFDBK_00203"
                     /inference="ab initio prediction:Prodigal:002006"
                     /codon_start=1
                     /transl_table=11
                     /product="hypothetical protein"
                     /protein_id="X:DDJLFDBK_00203"
                     /translation="MKIKQTSFLILALHFFSFSPIYSQISTSNSDETTKPFSTKEKPI
                     IAEETFFKKLIRQSSFTILAGRNGGDNIFETGTKYPNLSGLKGGSRITYARDFNYAGL
                     GFTLRWEKWEADLNLKTTGRYVNAGEGRDEDFFLGDPTVERGTKISTREFSYYDTPYT
                     FIGSRNFADGKGRLSMKNNSQSLILRRYFGDGEADYRKEGKGFYLTGGFQYTFMKYIL
                     YDVFQFFDSSPVFLNRIGLGLSFSYSTYEFPLGLGYRYSNGEWVFETSFSGIFWTGHF
                     RDFHYQRALNFIGDVSGFGIDFNIGAGKIFGNYLMFLKLNEHRLFGDGHFVTKGGLSE
                     SDILSQHLGHYKNYMNLKEWNIELSLTGFLY"
     gene            226411..227121
                     /locus_tag="DDJLFDBK_00204"
     CDS             226411..227121
                     /locus_tag="DDJLFDBK_00204"
                     /inference="ab initio prediction:Prodigal:002006"
                     /codon_start=1
                     /transl_table=11
                     /product="hypothetical protein"
                     /protein_id="X:DDJLFDBK_00204"
                     /translation="MNSKNLTIRQILDEFEISSEDEFLSKVNEWKIPTAGKGKFDREV
                     IEKYFQKTEKQTYDSSIIAVSNQKGGEGKTTVSVCLAEALSKSAPVLLVDWDAQANIT
                     QLFFGAVENSVFHSLGYKGENQIPVKELLIRLAPDLDLLPSSIHLANFTTPYERDDFE
                     LLKDALKPVRSSYKYIIIDCPPSLGLILENALIAADHVLIPIQTRAFSVQGLKDLHST
                     ILKIKKKQIHRSIFWGPF"
     gene            227106..227327
                     /locus_tag="DDJLFDBK_00205"
     CDS             227106..227327
                     /locus_tag="DDJLFDBK_00205"
                     /inference="ab initio prediction:Prodigal:002006"
                     /codon_start=1
                     /transl_table=11
                     /product="hypothetical protein"
                     /protein_id="X:DDJLFDBK_00205"
                     /translation="MGAVLNQYEDARALAGLADAIRKYFEVFDTVVYRRESIPQAQAK
                     KKLLGEYDNKAMQMFSSLAEELMERISNG"
     gene            227320..227751
                     /gene="noc_2"
                     /locus_tag="DDJLFDBK_00206"
     CDS             227320..227751
                     /gene="noc_2"
                     /locus_tag="DDJLFDBK_00206"
                     /inference="ab initio prediction:Prodigal:002006"
                     /inference="protein motif:HAMAP:MF_02015"
                     /codon_start=1
                     /transl_table=11
                     /product="Nucleoid occlusion protein"
                     /protein_id="X:DDJLFDBK_00206"
                     /translation="MAKRSDFAGMDLLTAFGEKESSKAEIQLSDIVPNPSQPRIFGKE
                     EVSDLVESMKRLGLIEPIVVRKSGKKYQIVAGERRYQAAKILKWNTIPAIETSASEDR
                     CFEMALAENEKRKSLNPWEVGRAIQFLRKEKEKRRKKFLKF"
     gene            227778..228026
                     /locus_tag="DDJLFDBK_00207"
     CDS             227778..228026
                     /locus_tag="DDJLFDBK_00207"
                     /inference="ab initio prediction:Prodigal:002006"
                     /codon_start=1
                     /transl_table=11
                     /product="hypothetical protein"
                     /protein_id="X:DDJLFDBK_00207"
                     /translation="MSSIARLDQKSVADLIKSGKDTSVKNLEALLKQKEGRGGEIISS
                     RKLVQSKIVLQIGKLSSQQREKFLKELSSLKKKYGIKD"
     gene            228126..228728
                     /gene="azr"
                     /locus_tag="DDJLFDBK_00208"
     CDS             228126..228728
                     /gene="azr"
                     /locus_tag="DDJLFDBK_00208"
                     /EC_number="1.7.1.6"
                     /inference="ab initio prediction:Prodigal:002006"
                     /inference="similar to AA sequence:UniProtKB:Q9FAW5"
                     /codon_start=1
                     /transl_table=11
                     /product="NADPH azoreductase"
                     /protein_id="X:DDJLFDBK_00208"
                     /translation="MKFAIIAGPHRKISQSVKVANWVGNKLESLGHQSWILDLGNHKL
                     PVWDDSFWEGGEFWDRIWKPIEAELKNAEAFVFVTPEYSGMASPGLKNFLLYCNSTLL
                     GHKPVLICAVSASRGGAYPIAELRMSSYKNTRLCYIPEHIIVRDAEHVLNGPEPVSQE
                     DAYIRRRIDFALKILAGYGEALKQVRDSGVTFQKEFSNGM"
     gene            complement(230113..230316)
                     /locus_tag="DDJLFDBK_00209"
     CDS             complement(230113..230316)
                     /locus_tag="DDJLFDBK_00209"
                     /inference="ab initio prediction:Prodigal:002006"
                     /codon_start=1
                     /transl_table=11
                     /product="hypothetical protein"
                     /protein_id="X:DDJLFDBK_00209"
                     /translation="MKDLEDKIWTTLNGGYKTLFNPVKIIKALEVDPSSSEAWGSIWE
                     NLHHQGDIGEASYAIVPYLIDIY"
     gene            complement(230916..231857)
                     /locus_tag="DDJLFDBK_00210"
     CDS             complement(230916..231857)
                     /locus_tag="DDJLFDBK_00210"
                     /inference="ab initio prediction:Prodigal:002006"
                     /codon_start=1
                     /transl_table=11
                     /product="hypothetical protein"
                     /protein_id="X:DDJLFDBK_00210"
                     /translation="MNFLEFSIKVLKETNRPLTPIEIWETGKEKEYDIQVSSKGKTPW
                     QTIAARIYVDLRDNPNSPFIKLKLRPTKFFLKELMSKDLEKRILSDEENSTLTDKKEL
                     KFSEKELHKYLSYYLYNYHFIYSKTIFHQNSNKKNFAQWVHPDLVGVYFPITDWENEV
                     IDIAKDVGSLGIKLFSYELKIELNFGNLRESFFQAVSNSSWAHEGYLVVSNYDRDEEF
                     SEEYKRLSNSFGIGLIHLDIDDPDSSRIIFQAKTKDFIDIDTVNKIAKINPDFKKFLK
                     RVKTDFTSREIRKEEYDKIEMIENLENKKSLGKTNHP"
     gene            complement(232003..232362)
                     /locus_tag="DDJLFDBK_00211"
     CDS             complement(232003..232362)
                     /locus_tag="DDJLFDBK_00211"
                     /inference="ab initio prediction:Prodigal:002006"
                     /codon_start=1
                     /transl_table=11
                     /product="hypothetical protein"
                     /protein_id="X:DDJLFDBK_00211"
                     /translation="MYLVVVGIIGYFWKFDSSNHLIFYPLVMFLFLFFWAERSQENNK
                     HKRFISIFAFIGKNSMGIFFLHPILIHLMHALNPFDWGAWPLIFIVGFLNVILPLVTW
                     LFFTKTIHWVLQKIKTF"
     gene            complement(232353..233156)
                     /locus_tag="DDJLFDBK_00212"
     CDS             complement(232353..233156)
                     /locus_tag="DDJLFDBK_00212"
                     /inference="ab initio prediction:Prodigal:002006"
                     /codon_start=1
                     /transl_table=11
                     /product="hypothetical protein"
                     /protein_id="X:DDJLFDBK_00212"
                     /translation="MISNLSLLIDTFGLCILVLIYITSETPSQILLSFPKKETSNNRS
                     QSVDFIRGLAITGIVFIHVNSYYQYFGPNESASSFTLFLSNLSRFGVPAFIISSGIFL
                     KFTNWKDYWKPKLISFLIPYLGISLLASYIKLGTFPELIEFLKGILLGTWCAPYYFVP
                     LLVSFYGIFPFLKLFISNLKSSKAVLTFLLIALVINFLSNHFFHYVDNPILKTIEPIL
                     PTGFFSFSSLVCSPKSGLKNLKIFYYFSKRPAPYPILLVKFFFPEFCCT"
     gene            233252..233611
                     /gene="crp_1"
                     /locus_tag="DDJLFDBK_00213"
     CDS             233252..233611
                     /gene="crp_1"
                     /locus_tag="DDJLFDBK_00213"
                     /inference="ab initio prediction:Prodigal:002006"
                     /inference="similar to AA sequence:UniProtKB:P9WMH3"
                     /codon_start=1
                     /transl_table=11
                     /product="CRP-like cAMP-activated global transcriptional
                     regulator"
                     /protein_id="X:DDJLFDBK_00213"
                     /db_xref="COG:COG0664"
                     /translation="MNTLEIPAGGIVFKEGDTNNAMYVILSGSVEVFFTRKNTIQRLA
                     VMKKGDFFGEMALFRAMPRTATAKAILDCRLAVIESRQQLERFLVKNPDFSAKMVRIL
                     ADRLAHTDEILGSKLEE"
     gene            233762..234508
                     /locus_tag="DDJLFDBK_00214"
     CDS             233762..234508
                     /locus_tag="DDJLFDBK_00214"
                     /EC_number="1.-.-.-"
                     /inference="ab initio prediction:Prodigal:002006"
                     /inference="similar to AA sequence:UniProtKB:P9WGR7"
                     /codon_start=1
                     /transl_table=11
                     /product="putative oxidoreductase"
                     /protein_id="X:DDJLFDBK_00214"
                     /db_xref="COG:COG1028"
                     /translation="MKNVIITGASSGIGKELAKLYARTGANVALTARRKDVLKKIVEE
                     LKSSGAKGKILFATLDVSDTDQNFKVIPKLVKELGGLDLIVLNAGISTTSSFGGRSFE
                     ADRAVIETNLIGAMAGVEAVLPIFQKQKSGQIVAISSVASFRGLPGSASYSSSKAGLS
                     VYMEALRGEVKRYGISVSVIHPGFIDTPINNRMKSRPFVISVERGAQKIFKRIENKVL
                     SATVPWFPWVFLGYLMKHIPEFLWSKISLK"
     gene            234484..235035
                     /locus_tag="DDJLFDBK_00215"
     CDS             234484..235035
                     /locus_tag="DDJLFDBK_00215"
                     /EC_number="3.1.3.48"
                     /inference="ab initio prediction:Prodigal:002006"
                     /inference="similar to AA sequence:UniProtKB:Q55535"
                     /codon_start=1
                     /transl_table=11
                     /product="Putative low molecular weight
                     protein-tyrosine-phosphatase"
                     /protein_id="X:DDJLFDBK_00215"
                     /translation="MVEDQSEINLPFEKQNPKGKNLIRVLFVCLGNICRSPAAEGAFL
                     DLIQKRNLESSFLVDSCGTSRYHIGELPDPRTRQVARKKGIELTHRARQFRREDFKEF
                     DYILTMDKSNQKDVLSLASSDEERKKVQLFRFFQKDSKKDSEVPDPYYGTLKDFEEVQ
                     NIVSDAAEDFLEFLLSRKLDLKT"
     gene            235064..236332
                     /locus_tag="DDJLFDBK_00216"
     CDS             235064..236332
                     /locus_tag="DDJLFDBK_00216"
                     /EC_number="1.6.99.-"
                     /inference="ab initio prediction:Prodigal:002006"
                     /inference="similar to AA sequence:UniProtKB:Q2FZV7"
                     /codon_start=1
                     /transl_table=11
                     /product="NADH dehydrogenase-like protein"
                     /protein_id="X:DDJLFDBK_00216"
                     /db_xref="COG:COG1252"
                     /translation="MGESNQKKVVVIGAGFGGLQAVKQLSQNDNLDITVIDKKNHHLF
                     QPLLYQVATAVLSPADIAIPTRSLVGESKNVTVVLGEATKIDPKTKTVYYQNTSTNYD
                     YLILSAGAKSSYFGNDHWEKYTIGLKNLKDALKIRHKLLISFEKAELSGDPEVVKSLL
                     NYVIIGGGPTGVELAGSIAELSHQIIRDEFHKIDPALSKITLIEASPRLLMTFDPSLG
                     EFTKKRLERRGVEVLTGTRVIDINEQGVQLEGKMIPTQTVIWAAGVQANSIASTLGTT
                     LDRGGRVIVDEFCNIEGHSEVFVIGDIASYSKGLERPLPGVSPVAMQQGRYVASLIQN
                     DLKNKKRKPFHYIDKGSMATIGRTDAVAQVGILKMKGLFGWLAWLFVHLFYQVGFKNK
                     ITILITWVWSYIAFRAEARVIQDEISANNG"
     gene            complement(236412..236792)
                     /locus_tag="DDJLFDBK_00217"
     CDS             complement(236412..236792)
                     /locus_tag="DDJLFDBK_00217"
                     /inference="ab initio prediction:Prodigal:002006"
                     /codon_start=1
                     /transl_table=11
                     /product="hypothetical protein"
                     /protein_id="X:DDJLFDBK_00217"
                     /translation="MSALVIDTSSFISYFSQGNEHIDEALKEGRAYLSPVVAAELLSG
                     IRSKSDQERMKDFLEDLPLCGNEIQSWFQVGLLKSKLYSKGLSVSVADAHICQCALEL
                     KAHLITEDKIFSKISKLISLKLIH"
     gene            complement(236773..237015)
                     /locus_tag="DDJLFDBK_00218"
     CDS             complement(236773..237015)
                     /locus_tag="DDJLFDBK_00218"
                     /inference="ab initio prediction:Prodigal:002006"
                     /codon_start=1
                     /transl_table=11
                     /product="hypothetical protein"
                     /protein_id="X:DDJLFDBK_00218"
                     /translation="MYFDTDRFMAAQASDKRITANLPEKLLKEARNVTGKGITETIVI
                     GLELIRRSRAYDKAQNLKGKIKIEIDLDVSRERPRN"
     gene            237101..237280
                     /locus_tag="DDJLFDBK_00219"
     CDS             237101..237280
                     /locus_tag="DDJLFDBK_00219"
                     /inference="ab initio prediction:Prodigal:002006"
                     /codon_start=1
                     /transl_table=11
                     /product="hypothetical protein"
                     /protein_id="X:DDJLFDBK_00219"
                     /translation="MLRDMNPSFWSGKTIVLTGGSSGIGEAILGILSKLDCTLINLSR
                     TEPNLLKQKKVSPPI"
     gene            237277..237915
                     /locus_tag="DDJLFDBK_00220"
     CDS             237277..237915
                     /locus_tag="DDJLFDBK_00220"
                     /inference="ab initio prediction:Prodigal:002006"
                     /codon_start=1
                     /transl_table=11
                     /product="hypothetical protein"
                     /protein_id="X:DDJLFDBK_00220"
                     /translation="MIHISTDLSSEKEIDKAVKKISKDYRGIDVLFANAGITTHSRFD
                     STRIETFRKTFDINFFGPIYLIQRLLPQIKLNRGSVIATSTVSGLYGIPGRSAYSSSK
                     SALHSALEAARIELSEEGLSFIIFCPPYTKTKLRSSGLDGDGNVLNESQHPNNKIKSP
                     EEVASKMIDSVEDPESRLVIMDSSGFFLKWLRNFAPAFLERTLFKKLYKDFH"
     gene            237925..238347
                     /locus_tag="DDJLFDBK_00221"
     CDS             237925..238347
                     /locus_tag="DDJLFDBK_00221"
                     /inference="ab initio prediction:Prodigal:002006"
                     /codon_start=1
                     /transl_table=11
                     /product="hypothetical protein"
                     /protein_id="X:DDJLFDBK_00221"
                     /translation="METRSIVKEFQFDYPLMRVWNAVTVNEELIHWLADKVTGRPKEG
                     ANFAWTWRLGMEGDLTTNGIYKKIIPFKELILLWQDHPAGEIELKLEFHSLGEDSSKL
                     IVTNSGYPLGDKYDVWVEAASEGWEEEGKHLKDYLKKS"
     gene            238410..238781
                     /locus_tag="DDJLFDBK_00222"
     CDS             238410..238781
                     /locus_tag="DDJLFDBK_00222"
                     /inference="ab initio prediction:Prodigal:002006"
                     /codon_start=1
                     /transl_table=11
                     /product="hypothetical protein"
                     /protein_id="X:DDJLFDBK_00222"
                     /translation="MELPELETYFQTLTDLTDAIAVVNSPYESDFDFDIGQLEQYFVD
                     ITSRPWETSDRDYFNLFSSHFTFHTKIVEEIIHEARRVLMPERRMYVKRLVAYHKHAE
                     EWFAELQKKRRQFFQKDMVTA"
     gene            239105..240175
                     /locus_tag="DDJLFDBK_00223"
     CDS             239105..240175
                     /locus_tag="DDJLFDBK_00223"
                     /inference="ab initio prediction:Prodigal:002006"
                     /codon_start=1
                     /transl_table=11
                     /product="hypothetical protein"
                     /protein_id="X:DDJLFDBK_00223"
                     /translation="MKSKPFLWYPVLLFFAIFLFDKLFFLDQVRDYVKQEFTYIYYDV
                     KKELLKEIVSKYGPNGEYTKNPEKKKKLMILMGSSRMLYFQNSDLLAFYPDWDIYNLS
                     SAVTTPAYYLYFLEKLVKDGGVYPDLIVIETDPFQFNKNSTTFKKSNLANSFDPIFIL
                     KYAWTFGKENVNYYFANFLFGVSYNKPYIGNVIKRFKNENSAMGELLKTMTIATLKSD
                     KGNAISPAGAYVEKDFGKIQESARKTIGWIYPSYAPSPMQYEFYKKIFILQREENLRI
                     LFVKPGVSPPMEKVLEELKIPETWLQRIKPIHDDWKVPLIDMSKDPYYACNSYADSGH
                     ISLDCYRPFIRFILLHYYLDPK"
     gene            241027..242352
                     /locus_tag="DDJLFDBK_00224"
     CDS             241027..242352
                     /locus_tag="DDJLFDBK_00224"
                     /inference="ab initio prediction:Prodigal:002006"
                     /codon_start=1
                     /transl_table=11
                     /product="hypothetical protein"
                     /protein_id="X:DDJLFDBK_00224"
                     /translation="MKRFCLAIFAIAISYCNSTPNVENKGKDLEVQILPPNIRVEKYK
                     ETFNMKAEGPVVTDCSGKPCSPEQLDGLKPDQIKKFKKNGTWKEYQEKEDSATKKKVS
                     VLIRTGEYKDDKREGSWKTLYETGEVLRDTPYVGGVKEGEEKKFKRDGVQTESITYKA
                     DKKNGPYWKKNNEGLMDEEGSYKDDLKDGLWTEYYADPGQNGAKKKISNYSNGLKQGQ
                     ETSYHKDGSTVQSEGSYKDDLKTGTWKTYYDNGSIQMEGGYKPKLEPGTEKEKDPKEK
                     KALRSGYWKEYYKNGNVFAEGQREHTRKGVWKFNWSNGNPAYKGEMMNEFMMSSAEAY
                     NKEGQLIGKGKLQFSIMNIDEATNELKASYKPDIPFTYYKDGKKQFEIVSDSKAIEYD
                     DNGSKIGEGPIMIGTNKKDGCWTVGSGKVYYVNGNESKNKKMGEMQGCK"
     gene            243188..243802
                     /locus_tag="DDJLFDBK_00225"
     CDS             243188..243802
                     /locus_tag="DDJLFDBK_00225"
                     /inference="ab initio prediction:Prodigal:002006"
                     /codon_start=1
                     /transl_table=11
                     /product="hypothetical protein"
                     /protein_id="X:DDJLFDBK_00225"
                     /translation="MNTENSFRSFWKRDLVIFIPTAILFFILGFYLRNCGSGIQRTAK
                     VTYNGSFTQGILVSIDSKVLKITEPDQEIQTDLIEKIEFIAEEKSSDSAELSANDKLF
                     VGTYQLNVGPHKGTLQFFGGKNGKLYGVLKFSNWGKGKSEFLNGVFTKGNQIQFVRSC
                     VGIKCSEIGSNVPFSQRYIGVLEGRSISGTYRGNNSSGNWDAKK"
     gene            244012..244986
                     /gene="ravA"
                     /locus_tag="DDJLFDBK_00226"
     CDS             244012..244986
                     /gene="ravA"
                     /locus_tag="DDJLFDBK_00226"
                     /EC_number="3.6.3.-"
                     /inference="ab initio prediction:Prodigal:002006"
                     /inference="protein motif:HAMAP:MF_01625"
                     /codon_start=1
                     /transl_table=11
                     /product="ATPase RavA"
                     /protein_id="X:DDJLFDBK_00226"
                     /translation="MEKETLEDARIKLETLKQELGKEITGQDEVIRNVLVCLICQGHV
                     LLEGMPGLAKTLLARSLASALDLNFKRIQFTPDLLPADLVGTVVFNPKTTEFETRKGP
                     VFTGVLLADEINRAPAKVQSALLESMEEKTVTIGDKTYKLDKPFLVIATQNPIDQDGT
                     YPLPEAQMDRFLMKINVDYPTLEEEVSILDQHGKLSSANGKIKKTVSSSEILRLSSML
                     DEVFIEEKIKSYIVRLVRNTRPEERTIPELIPYIRHGASPRASLSILKSSKANALLSG
                     RTYVTPEDVKMSLVEILRHRILLTFEAISEELNVESLIRTVVEATPVP"
     gene            244992..245699
                     /locus_tag="DDJLFDBK_00227"
     CDS             244992..245699
                     /locus_tag="DDJLFDBK_00227"
                     /inference="ab initio prediction:Prodigal:002006"
                     /inference="similar to AA sequence:UniProtKB:P9WLX5"
                     /codon_start=1
                     /transl_table=11
                     /product="hypothetical protein"
                     /protein_id="X:DDJLFDBK_00227"
                     /db_xref="COG:COG1721"
                     /translation="MIRKEFLSILSNLELERKSRSFKVKAGNAESSKRGRGLDFKDVR
                     LYDFGDDTRLIDWNVTSRFGELYVREFYEEKERQAIVFYDVSSSMEWGSGEFSRAENA
                     FQVLALISLLYVQKGNRVKIVLYCDRVEWETDFLRSRNELLPVLRKISSKELIPRKSE
                     PLLPFRYLKNRVHRYADVFLLSDFIGIHGLKKYSSLKKNYSLHAVRFRDPLEINPPKS
                     LLSFFILEIRKNPAEAF"
     gene            245818..246687
                     /locus_tag="DDJLFDBK_00228"
     CDS             245818..246687
                     /locus_tag="DDJLFDBK_00228"
                     /inference="ab initio prediction:Prodigal:002006"
                     /codon_start=1
                     /transl_table=11
                     /product="hypothetical protein"
                     /protein_id="X:DDJLFDBK_00228"
                     /translation="MKKQIRIIVYFYILMFSFHLAAESVESVFPEKGLVAEKIRYQLK
                     WNLEEVKDIQIPEMGIHFLEDSPDIPWFEILYSEKKDNSLVVDFVFYVTGKFTVPIFW
                     TDANGKKEFSKKEILIESSIPSSDTGPADIIPPLTFSGSYWGRLSILLALIGFLIGFG
                     IYAYHIYTSKKFPLDAIIQVEPTLEKVEIYEIRLNELLKRESISARDFSRLLSYYIRE
                     KSSNLSGKQTSSFTETELFRFLYDQFPFEKQELMVWKEFLTEKKFRPEDVLLSKEEAQ
                     KKFLYWKGIWDQK"
     gene            246684..247622
                     /locus_tag="DDJLFDBK_00229"
     CDS             246684..247622
                     /locus_tag="DDJLFDBK_00229"
                     /inference="ab initio prediction:Prodigal:002006"
                     /codon_start=1
                     /transl_table=11
                     /product="hypothetical protein"
                     /protein_id="X:DDJLFDBK_00229"
                     /translation="MNFEYPYALLLLIPVWAWTFIYYKNKIYLKRMEIRFPGRREGAF
                     SKFENLGKFLPILRPIAISLMILSLSGPGKKITFLPDEKEGVDIIIALDVSGSMSRSR
                     DFLPETRLGVSKKLLRRFIEKRNNDRLGLVVFAGAAYLQAPLTGDRESLIEILGTIEE
                     ETVTEQGTAIGDAIILSTYRLRRSKARSKVIVLITDGVSNTGKIDPVTATDLAEQIGV
                     KIYSIGIGKEDGSYEINFQILQELSANTGGRFFRAEDPEEMKAVLSSIDSLEKDPLQS
                     PPKEIRETEYEIWLYRALAVLLLDLILRAFFLRYYV"
     gene            247619..248662
                     /locus_tag="DDJLFDBK_00230"
     CDS             247619..248662
                     /locus_tag="DDJLFDBK_00230"
                     /inference="ab initio prediction:Prodigal:002006"
                     /codon_start=1
                     /transl_table=11
                     /product="hypothetical protein"
                     /protein_id="X:DDJLFDBK_00230"
                     /translation="MNQEFSANLKNVFFALVVVWAIYSVIRIFIISKIKEWRIFYPGL
                     ERSSLFPDTRLVLIRILLIFAVLVCVFFAGLKTEMKDEKKEESFKGVDILFLVDVSLS
                     MQAVDSSPTRLAKFKEVLLRMLPSLSGNRFGMIVFAGSPFLYCPMTSDVSAFSDYVRG
                     LDVDMVGDRGTDLSQAFAKAEALLHSEKVFRNRILILVTDGEDQNDPQTVSFPASFQV
                     WAAGTEGGGPIVYNDENSGLNGFLLKDGTLTSNSNSPEIIHSKMNRTFLKNLADKNDG
                     SFYSLDSNPPSSTILQKEIFSLEENLYSRKKDLKRAEGSGKFLFAAVFFLLLDWILVE
                     FFLFSGRKSKVVT"
     gene            248659..249357
                     /locus_tag="DDJLFDBK_00231"
     CDS             248659..249357
                     /locus_tag="DDJLFDBK_00231"
                     /inference="ab initio prediction:Prodigal:002006"
                     /codon_start=1
                     /transl_table=11
                     /product="hypothetical protein"
                     /protein_id="X:DDJLFDBK_00231"
                     /translation="MKQIRIFKYFIILISLSLTASLYSIELDPGGNRVGEGLEYYNQG
                     EYLESLKRYQEAEPYFPEDSRLEFNRGTAEFKSGNIDKAIRHFEKSADSTSPEVQWKS
                     RFNLGNSYMRAGDRKKAAEEYIKALKLNPDLKEARKNLEYLRKTPPPSQNSKNSDPQN
                     PNSKKENRSKNQTDSFSDKKQKNGQNGKENTDGSPNKEDRLTKEETERILDSLDLNKV
                     RRKSGRTKDREVFW"
     gene            249354..250769
                     /locus_tag="DDJLFDBK_00232"
     CDS             249354..250769
                     /locus_tag="DDJLFDBK_00232"
                     /inference="ab initio prediction:Prodigal:002006"
                     /codon_start=1
                     /transl_table=11
                     /product="hypothetical protein"
                     /protein_id="X:DDJLFDBK_00232"
                     /translation="MNRFWIILFLFWIGSLSAEEAKFYVTRNTFPLGEESYAVFELDM
                     NSRFSILQKSYSNSDVSVFYTGSEENTTFINFQVFRKRLLKFRIQASKQGVFTLPTLS
                     IEVDGKTFSPPPLKIQVLERSKTAKRGRGSFFDRFFRFEEEAVPENADLKVLFQTSKK
                     EVWVGEPLIGYFTLYYRDVRKPYFDRNPADSIRFPYFRSEVISGVAVKVPDQVLYEGN
                     VYDIAVYNKEVYSLIPLRAGEFQLGKTTFALEGQLQSYFNVKTIPTTPNQIRVKELPK
                     FEGKFSGAVGKFKTHVKIENDPKTIQEGETLYLKLTIEGEGNLSSVTEPISNCKEGRN
                     CIPEVTLYDTSRSWKFTELENGGYGFYSVARFEYGIPMRTVGVWKQEPKDFIFFDPDA
                     RTYRTVSFEIPSVNVSVRTDKNSKSREPSEGNRISDLFFLCFCTFIFYDLVLFSKIRF
                     YFSNISSNSFSDLRGSHFKRT"
     gene            250801..250980
                     /locus_tag="DDJLFDBK_00233"
     CDS             250801..250980
                     /locus_tag="DDJLFDBK_00233"
                     /inference="ab initio prediction:Prodigal:002006"
                     /codon_start=1
                     /transl_table=11
                     /product="hypothetical protein"
                     /protein_id="X:DDJLFDBK_00233"
                     /translation="MKQYLLSKGISEEDVFFLLEISEAKAGFAELALQLNRKDKMTLL
                     RIANFILKNKVEKNL"
     gene            250977..252800
                     /gene="htpG_1"
                     /locus_tag="DDJLFDBK_00234"
     CDS             250977..252800
                     /gene="htpG_1"
                     /locus_tag="DDJLFDBK_00234"
                     /inference="ab initio prediction:Prodigal:002006"
                     /inference="protein motif:HAMAP:MF_00505"
                     /codon_start=1
                     /transl_table=11
                     /product="Chaperone protein HtpG"
                     /protein_id="X:DDJLFDBK_00234"
                     /translation="MSEEIKGRISVETENIFPIIKKWLYSEKDIFIRELVSNASDAIT
                     KLKKIAFSEEFEGGTDYRIDLEFDQEKRTLTIEDNGIGMSSEEVQKYINQIAFSSAEE
                     FVKKFQGEGAKPEIIGHFGLGFYSCFMVSTKVILETKSYQKGSTGVVWESESGTEFYL
                     RSSDKTTRGTKITLHLDADSGEYLDQWKLKELIRKYCDFLPVPIYVKNEQANKQTPLW
                     SETPSSVTKEKYEEFYNYLFPFSGEPLFHVHLNVDYPFRLQGILYFPKLKHELDVNQS
                     GIKLYCNHVFVSDDANDLVPKFLTVLKGTIDIPDLPLNVSRSYLQSDPLVKKISAHIV
                     KKIADRLNEEFKKNEEEFRKNWDEVSIFVKYGMLTDDKFYEAAKDLIFFKTSNGEIVR
                     LEDYWNKNKEKNNNKVFYTSETSSVYMDLLKSQGLEAILVDSRIDSHFIQFLESKNPD
                     MKFQRADSELAEGVVDKEHSSPIVDSDNKTEADRIREFFEKILKRDGLEIKAEPLKAE
                     TVPAVVLLPEHLRRLNEMNMLGGQKPLDLLKNHTLVVNTRSSLVKNILGLSKGLSSTK
                     ADKLARTVYDMALLSSKIFDESEFSEYLKRTTETLEELSGT"
     gene            252826..253386
                     /locus_tag="DDJLFDBK_00235"
     CDS             252826..253386
                     /locus_tag="DDJLFDBK_00235"
                     /inference="ab initio prediction:Prodigal:002006"
                     /codon_start=1
                     /transl_table=11
                     /product="hypothetical protein"
                     /protein_id="X:DDJLFDBK_00235"
                     /translation="MKSIRYIYCAFYGSASNTNSYHFLFFYWVPLLSQGTQSSAGPVP
                     EENADIHKKDASTLDKEYYEYYFRTIPDVGALEKAKLEYNLIRSFKLELRKREPSITQ
                     DYLKQIKAASIRYERVNPDSIWMRGIRNQMQHIRFQEYMYIVIYDKYFLYISYEINPS
                     RYVMEPYQVQLIFQKENPFFIKLPDP"
     gene            complement(253367..253858)
                     /locus_tag="DDJLFDBK_00236"
     CDS             complement(253367..253858)
                     /locus_tag="DDJLFDBK_00236"
                     /inference="ab initio prediction:Prodigal:002006"
                     /codon_start=1
                     /transl_table=11
                     /product="hypothetical protein"
                     /protein_id="X:DDJLFDBK_00236"
                     /translation="MKYSTPFYKILFTIGFGSILFFLPFFLFIHSENKQLDQIYQKLK
                     EPGSTVFGTLTESIRIEKSGGRAYLVSYRVPDEFGKLYEITEQVDENLHQRLRVGDSI
                     EVRIQTLETFGKIRMLARIKKNSLSINDFDFLEMFSKIGLCFSVILLSIGFYYRIFKD
                     RAV"
     gene            complement(254079..254240)
                     /locus_tag="DDJLFDBK_00237"
     CDS             complement(254079..254240)
                     /locus_tag="DDJLFDBK_00237"
                     /inference="ab initio prediction:Prodigal:002006"
                     /codon_start=1
                     /transl_table=11
                     /product="hypothetical protein"
                     /protein_id="X:DDJLFDBK_00237"
                     /translation="MNVKGIDARGTKAEWLFQTKAVSLLRALEATKEDCYPVYNLLTR
                     AKKSGQVLP"
     gene            254294..255886
                     /locus_tag="DDJLFDBK_00238"
     CDS             254294..255886
                     /locus_tag="DDJLFDBK_00238"
                     /inference="ab initio prediction:Prodigal:002006"
                     /codon_start=1
                     /transl_table=11
                     /product="hypothetical protein"
                     /protein_id="X:DDJLFDBK_00238"
                     /translation="MNLSRSQFLRYLGKGAAALALARSGILSSSPKPLKSKRNKFPKF
                     QPISPSEQDSLILPSGYRYNTIALYGDRINVQGDTFGFNSDFNCFFPLEGKKDTGLLW
                     NNHETLGTLEYYVNGYDSQKQMPNVRTDKQIEQYLYALGGSVIHIYKKKGEWNLNSDS
                     KYGRRIHGLTEFRLTGPAAGSTAVGNTNRVFGTFANCAGGLTFWNTVLSCEENVEWII
                     EPCKLPHETHYGWVIEVDPFDPKSVPVKHTALGRFAHENAALVLSPSGKLVVYMGDDA
                     RDEFVYKFVSKKSYDPSLGAKNSTLLEEGILYAADFNNGTWIPLDLETNETLKNYKTE
                     NGNRQFETQADVLVHCRAAAKICGATPMDRPEDIEIHPLDGTIFIAMTNNDRHGNLFG
                     QILRIREKSGDHAGLEFDFEVFIAGGSKFAAPDNLAFDKEGNLWVVTDISAKNLNRSV
                     YKKFGNNGLFVIRTDRAYQFASSPVGAELTGLWFTPDQKELFLSIQHPGETTKDYGKP
                     TSHWPHGGDSIPRSGVVAIYLK"
     gene            complement(255894..256238)
                     /locus_tag="DDJLFDBK_00239"
     CDS             complement(255894..256238)
                     /locus_tag="DDJLFDBK_00239"
                     /inference="ab initio prediction:Prodigal:002006"
                     /codon_start=1
                     /transl_table=11
                     /product="hypothetical protein"
                     /protein_id="X:DDJLFDBK_00239"
                     /translation="MSQLKIKKKEISTEIFVYALDGRLDESSFTEFKTEIIDPPHPNV
                     VILNLNELKYVSSSGIRSIFELKHKLSNDGKKLFLTEASEKVIQIFNLLGLWKPFIHF
                     DTETQALEAATK"
     gene            complement(256235..257248)
                     /gene="nadK"
                     /locus_tag="DDJLFDBK_00240"
     CDS             complement(256235..257248)
                     /gene="nadK"
                     /locus_tag="DDJLFDBK_00240"
                     /EC_number="2.7.1.23"
                     /inference="ab initio prediction:Prodigal:002006"
                     /inference="protein motif:HAMAP:MF_00361"
                     /codon_start=1
                     /transl_table=11
                     /product="NAD kinase"
                     /protein_id="X:DDJLFDBK_00240"
                     /translation="MDSSDNSSHTEKTKCIFHFLHPLKKSRSFKTNLFSCIRMSLNRL
                     KTAQRILILGKRTKFELDLEEWGSIEKIQKIYKIQNDSFTRIHESHLRQISNRETLKR
                     LFPNGDFIFRKDLEQKPPSDYDLVIALGGDNHFTFVAHHAIDTLVLGCNSDPPTSVGA
                     LLSFHVEDIKKALETNWENTILEEWPLIEVKIHYPDGRKINTLRGISEISIRNNSPDL
                     TSRFLICHQNQMEEQKCSGLLVYTGAGSTGWVMSCENTDTSFDKQSPFFKVYCRELRK
                     KEHTRYILDHFTVTDSFNLISEMKGGISIDSLAETIYDFPPGAKAEFSLSQKKLHVVV
                     RKS"
     gene            257326..258246
                     /locus_tag="DDJLFDBK_00241"
     CDS             257326..258246
                     /locus_tag="DDJLFDBK_00241"
                     /inference="ab initio prediction:Prodigal:002006"
                     /codon_start=1
                     /transl_table=11
                     /product="hypothetical protein"
                     /protein_id="X:DDJLFDBK_00241"
                     /translation="MSQEEKRIRELEEENKKLKRQIENTAHSPYLKKGMANVRYYVRV
                     FREEIVTNEILGRIDESLGTLYEIKNFVHRYSLLAGLDPDTIRIIATEAIQNIVEHGH
                     GKYAEIELELHNEVINPFFKMSFKHEMQPGMKYTLSQINENVKKGDVSSEHFDIENSR
                     GRGEFLMKELADERRILNGVEITPEGNKMHYFKRVLINYKDPKGPRDVTSFDEIKEEI
                     DRLDPEEALCYFHIDHRKSKLSSVTIVVASSRETKLRTMMETSGFYLVHKDKYYRTVF
                     CSFEPTKEFTSSELENLFEKIRKQVEIEKE"
     gene            258243..258734
                     /locus_tag="DDJLFDBK_00242"
     CDS             258243..258734
                     /locus_tag="DDJLFDBK_00242"
                     /inference="ab initio prediction:Prodigal:002006"
                     /codon_start=1
                     /transl_table=11
                     /product="hypothetical protein"
                     /protein_id="X:DDJLFDBK_00242"
                     /translation="MSDKSEESYSAKDGGFPFYPFQDFLLGEVIFKTLQEDGVLHQDA
                     EDAVLSHLPSDKKCFVFTPNAKKQTLLNLYPEKIRSLLKTGQEEKIKQEFLNMIQTEG
                     KMDLALELLEWLFTGFEERRKLLNELFSLFLNDKIPLRDNFLDRLKVNYEAEVLKDLK
                     NLE"
     gene            259956..260219
                     /locus_tag="DDJLFDBK_00243"
     CDS             259956..260219
                     /locus_tag="DDJLFDBK_00243"
                     /inference="ab initio prediction:Prodigal:002006"
                     /codon_start=1
                     /transl_table=11
                     /product="hypothetical protein"
                     /protein_id="X:DDJLFDBK_00243"
                     /translation="MNKILCFATILILTVGCFTIGKVGYIVPAPNDKRGLLGEILGEN
                     CAFIVTNILNDMNHDLVNKGKSDLTNVGVEFKNSNCAQTRNLK"
     gene            260221..260574
                     /locus_tag="DDJLFDBK_00244"
     CDS             260221..260574
                     /locus_tag="DDJLFDBK_00244"
                     /inference="ab initio prediction:Prodigal:002006"
                     /codon_start=1
                     /transl_table=11
                     /product="hypothetical protein"
                     /protein_id="X:DDJLFDBK_00244"
                     /translation="MKRIIKLLYLVLMLFLFNCSYNWGQFKRYSVEAPVGLEVVGSTV
                     SGRSCSFGPTRWYASSIAEATRDALAQAPGATGLKDVEVIAQSYQYFFLGCIKVEGTP
                     VREVVAATKPSPKKD"
     gene            261189..261785
                     /locus_tag="DDJLFDBK_00245"
     CDS             261189..261785
                     /locus_tag="DDJLFDBK_00245"
                     /inference="ab initio prediction:Prodigal:002006"
                     /codon_start=1
                     /transl_table=11
                     /product="hypothetical protein"
                     /protein_id="X:DDJLFDBK_00245"
                     /translation="MGIILSFFIGHWFLSAFAQSFFLHRYAAHSMFKMNKFWEKFFYI
                     FTCVAQGSSFLNPRAYAIMHRQHHAYSDTGKDPHSPVVSKGFLDMMWKTALNYEAILE
                     ETTNVEKEFKGNYPEWPAIDVLSNSWTFRLFCGTLYTLFYFYFVPEGQYAWYLLLPIH
                     WLMGPLHGAIVNWCGHMYGYRNHKKIRTTLRILYLWIL"
     gene            261782..262009
                     /locus_tag="DDJLFDBK_00246"
     CDS             261782..262009
                     /locus_tag="DDJLFDBK_00246"
                     /inference="ab initio prediction:Prodigal:002006"
                     /codon_start=1
                     /transl_table=11
                     /product="hypothetical protein"
                     /protein_id="X:DDJLFDBK_00246"
                     /translation="MIAGELYQNNHHAHPNSPNFAFRWFELDFTYQVMKVLHLLKIIK
                     IQRAVWTEKGKKVLRGSEVLVEPTSASTVAA"
     gene            263140..264159
                     /locus_tag="DDJLFDBK_00247"
     CDS             263140..264159
                     /locus_tag="DDJLFDBK_00247"
                     /inference="ab initio prediction:Prodigal:002006"
                     /codon_start=1
                     /transl_table=11
                     /product="hypothetical protein"
                     /protein_id="X:DDJLFDBK_00247"
                     /translation="MDSVKIQSIEILNSLKDGIDEPDIQACKVSKKKDFFIVLHGGTL
                     STKAVSVWKISSDQVQKVSTIPITEKNIRNPRIYIPENQDILIYYEEGYFKFKLSAEG
                     ILSLENSYQGGKGWALAVLKEDLIFYYSNYYDNMEYKNKKQFLLHDILSHKEDKVVVN
                     DGFNSAWIVDVAVHNDSVIFTGDEELFVFNVSDFKSPRGIFKQKIKNSKWKFVSYAPW
                     IVCETEYHVSSAFHLLNEVGKKFEISGSVLKNRFVRAFDVDDSNRIWAIVSNKSFEQS
                     LVCVFAENGELKSGPVLVFPDIEGHPNFSNQIIHHVLEMVVQKDVILIVFRSGTIARI
                     TWSND"
     gene            264752..265402
                     /locus_tag="DDJLFDBK_00248"
     CDS             264752..265402
                     /locus_tag="DDJLFDBK_00248"
                     /inference="ab initio prediction:Prodigal:002006"
                     /codon_start=1
                     /transl_table=11
                     /product="hypothetical protein"
                     /protein_id="X:DDJLFDBK_00248"
                     /translation="MKGKKIGILGSGIVGQTLANGFLKYGAEVKIGTRDSGKLKDWLA
                     RVGAGASIGSFSEAANFGEIIILCSKGSVTSEVITLSGIDSFNGKTIIDTTNPISEMP
                     PQNGVLNFFTSYNESLMEKLQKQVPNANFVKCFNSVGSGLMVNPQFKEGRPSMFICGN
                     EDSSKKQVKEILDTFGWDTEDMGTVEAARAIEPLCILWCIPGFLSQSWTHAFKLLK"
     gene            complement(265946..266317)
                     /locus_tag="DDJLFDBK_00249"
     CDS             complement(265946..266317)
                     /locus_tag="DDJLFDBK_00249"
                     /inference="ab initio prediction:Prodigal:002006"
                     /codon_start=1
                     /transl_table=11
                     /product="hypothetical protein"
                     /protein_id="X:DDJLFDBK_00249"
                     /translation="MEPIGKLKNLRSLHIENVRRVTNFAGLGHAKKLCYLSIYGTLDW
                     RQPIESFGFISELKKLEYFDLGFVRSLAKTPVLEALARLRNLKEIAIPDNIFVLLDYA
                     LLEIGLPGVKGSCFLPFEKSK"
     gene            266869..267387
                     /locus_tag="DDJLFDBK_00250"
     CDS             266869..267387
                     /locus_tag="DDJLFDBK_00250"
                     /inference="ab initio prediction:Prodigal:002006"
                     /codon_start=1
                     /transl_table=11
                     /product="hypothetical protein"
                     /protein_id="X:DDJLFDBK_00250"
                     /translation="MDILLLDDGQKIQSALVESFIGTDSLLVPDVYWNRLNLQERKAL
                     TKKLPFLLRKYSKQIASMKRLHDRAGKIKYNRNVGKMKKFSIRVNTGVWATLGVLAAA
                     HGVSRCYLFNYMLWLEDLGVGDSTVETLNQGVPRLHWTSYNMIWTLNRRQNLISRELK
                     FEPNPMTDKYPI"
     gene            complement(267527..267913)
                     /locus_tag="DDJLFDBK_00251"
     CDS             complement(267527..267913)
                     /locus_tag="DDJLFDBK_00251"
                     /inference="ab initio prediction:Prodigal:002006"
                     /codon_start=1
                     /transl_table=11
                     /product="hypothetical protein"
                     /protein_id="X:DDJLFDBK_00251"
                     /translation="MKSGIMEVPDSFILNKCDEETLANSSYHMLISTLEFLKEVMPGN
                     RLPPVFKTSVKTKQGIQDLLDFIRSAKPTVDRSQETALQLKKWIKNEFGNFGLKTIED
                     FPFSYSLNFEALEEIALQKIRKSLLL"
     gene            complement(267934..268476)
                     /gene="icmF_1"
                     /locus_tag="DDJLFDBK_00252"
     CDS             complement(267934..268476)
                     /gene="icmF_1"
                     /locus_tag="DDJLFDBK_00252"
                     /EC_number="5.4.99.13"
                     /inference="ab initio prediction:Prodigal:002006"
                     /inference="protein motif:HAMAP:MF_02050"
                     /codon_start=1
                     /transl_table=11
                     /product="Fused isobutyryl-CoA mutase"
                     /protein_id="X:DDJLFDBK_00252"
                     /translation="MKHHKEDLAELIEGARVGEKFPLAKLISGLERPDSFEFRKNLFE
                     ALDSLGLNGIHSLTIGFTGTPGAGKSSLLGELATQFLKSDNGDTMAIVAIDPSSHISG
                     GSLLGDRTRLSLPAREKRIYFRSQPSQLELGGVNPYTYHVIRLLRCFFISFLSKPLGS
                     VKTKSKFLNLLIFLFSFYNH"
     gene            complement(268501..270513)
                     /gene="ecm"
                     /locus_tag="DDJLFDBK_00253"
     CDS             complement(268501..270513)
                     /gene="ecm"
                     /locus_tag="DDJLFDBK_00253"
                     /EC_number="5.4.99.63"
                     /inference="ab initio prediction:Prodigal:002006"
                     /inference="similar to AA sequence:UniProtKB:Q49115"
                     /codon_start=1
                     /transl_table=11
                     /product="Ethylmalonyl-CoA mutase"
                     /protein_id="X:DDJLFDBK_00253"
                     /db_xref="COG:COG1884"
                     /translation="MENKNHILYDKSGKPSKEPAWIFRTYAGHTNARESNELFRKNLS
                     KGQTGLSIAFDLATQCGYSSDHPIAKPEIGKVGVPINTLEDFRILFNQIPIEEMNTSM
                     TINGTSMYLLSLYVALAQERGVDVSLLQGTTQNDIIKEYLARGTYIFPPAQSIRIIVD
                     MYEYCLKNIPKWNPSNICSYHLQEAGATPVQELAFALATAMAILDAIKERNCFTPDEF
                     EQCVGRISFFVNAGIRFVEEMCKMRAFTEMWDEITKDRYGVKQDKYRRFRYGVQVNSL
                     GLTEEQPENNAWRILIEALGVTMSRDARCRALQLPAWNEALSLPRPWDQQWSLRLQQV
                     LAYETDLLEYPDLFEGSKVVESKMKELKEEAYKEIQKILDMGGAIQAIENGYMKSQLV
                     KSQAERLAKINNNEMVIVGKNKWTEGIASPLMTDQDGGVFKVDSKSAEETLEVLAKVK
                     SNRDTNQAKAALAQLEADAKAGKNLMHASIECAKVGISTGEWADVLRSVFGEYRPATG
                     VEGQKLNLESEKVTRVRGKVDTFLKTNGSRPKIVVGKPGLDGHSNGAEMIAVSAKHAG
                     FDVIYSGIRLTPEEIVQTAVEENADVIGVSILSGSHLELAEQIFNELKHYKADIPVVF
                     GGIIPPSDFETLTKLGVKAIFTPKDYDLMDVMERIIDIISKTIKAA"
     gene            270620..271957
                     /locus_tag="DDJLFDBK_00254"
     CDS             270620..271957
                     /locus_tag="DDJLFDBK_00254"
                     /inference="ab initio prediction:Prodigal:002006"
                     /codon_start=1
                     /transl_table=11
                     /product="hypothetical protein"
                     /protein_id="X:DDJLFDBK_00254"
                     /translation="MDLERSNKANPIFIFLSAIGLAVILSVLYNWFGEPLNPEAMEVL
                     ANLRSLTEEGKFFSDQPPLPFLVLNLWKSITGLNYTTSFFSLSAFIFSLGIHCIGFTL
                     QREKWKPNHYLFCYLSAITPLTYSIPLVFYPELFSLFFLLILFLAFRMETLGDIFLLI
                     VCILGSFFSHFTVFFVGITIFIVKAGTVGIRERKKHQSVFFKRRNIPQLVLLVYLGIF
                     LTLLTVLILTGFYGESSFENFYKLLWKYLLNFGPLFLILYLGNFLLKSEKELNTIAAS
                     TVLIVVLLVSAYFSVKPITGINSVKLDTLIKDLVNLKNREVVRNDEKIYADLAVSSYV
                     YFHSKQKLMFVRPKEWRNRDYLFLEEIWLADKREMLKRYTMKNSLFIFLSGEQILIKA
                     FLMKVISEQKENTQIKIRVEKAKSGLLSKTGEQSLNRFLIEMFSSTLSPEQVL"
     gene            272652..273344
                     /locus_tag="DDJLFDBK_00255"
     CDS             272652..273344
                     /locus_tag="DDJLFDBK_00255"
                     /inference="ab initio prediction:Prodigal:002006"
                     /codon_start=1
                     /transl_table=11
                     /product="hypothetical protein"
                     /protein_id="X:DDJLFDBK_00255"
                     /translation="MKFGKPNKKQELSDDLTLGANGLPFEMAYWRDIYGSGTDVDATF
                     NAKEHARYAKSILSLMEINVNSIADFGFGKAILLKEMVKIFKPGRIMAIDPSEQMLDE
                     LLAQKWIRAWNISVLNTTVQELDLSYFVHLPFDLGICNSVVQYIQGDLRPVFEKLHKI
                     VKYLYFSVPTKNDYIRMKKDIYFEDSYAYVRTKKQYLKMLKPYFRRVGFNLLESRLIS
                     DSRFTDELFKDE"
     gene            complement(273257..273502)
                     /locus_tag="DDJLFDBK_00256"
     CDS             complement(273257..273502)
                     /locus_tag="DDJLFDBK_00256"
                     /inference="ab initio prediction:Prodigal:002006"
                     /codon_start=1
                     /transl_table=11
                     /product="hypothetical protein"
                     /protein_id="X:DDJLFDBK_00256"
                     /translation="MMRSRIHFLKTLIQITQQIAFYERNPGLYFLGSQGRILKISAPL
                     LLAGRIKLTHSSLNSSSVNLESEISLLSKRLKPTLLK"
     gene            complement(273861..274856)
                     /gene="dsbD_1"
                     /locus_tag="DDJLFDBK_00257"
     CDS             complement(273861..274856)
                     /gene="dsbD_1"
                     /locus_tag="DDJLFDBK_00257"
                     /EC_number="1.8.1.8"
                     /inference="ab initio prediction:Prodigal:002006"
                     /inference="protein motif:HAMAP:MF_00399"
                     /codon_start=1
                     /transl_table=11
                     /product="Thiol:disulfide interchange protein DsbD"
                     /protein_id="X:DDJLFDBK_00257"
                     /translation="MKKLLCILNLSEQFLWEFPQKDQKTFYLQKYDFMDRRGNLASRL
                     FEFRNSFLIISYRWIKILSFWSFVLFCIFFSFSISAEIQWEKSVQTAFEKAKSSGKPI
                     FIDVYADWCGYCKTLKKEIYPKKEVQLELSKFVALSLDGDKFPNLKRKYGIKGYPSIL
                     FLDRNGSLIDKITGMPDSKMILKSLKNAYVRRNLENEYLENLTKDPQGIQTNFQAGVY
                     YFEAKEYSKAIQFFQKAIDSNDSKNAEKKHDALFNLGISYLEIGNFKLAVSTFNSYLS
                     KYPNGDLVSVLFFRANAYEELNLKEEAKADYKKVLELTLDPEEKQDLQMRIDSLN"
     gene            274985..275263
                     /gene="hisE"
                     /locus_tag="DDJLFDBK_00258"
     CDS             274985..275263
                     /gene="hisE"
                     /locus_tag="DDJLFDBK_00258"
                     /EC_number="3.6.1.31"
                     /inference="ab initio prediction:Prodigal:002006"
                     /inference="similar to AA sequence:UniProtKB:Q7P0E6"
                     /codon_start=1
                     /transl_table=11
                     /product="Phosphoribosyl-ATP pyrophosphatase"
                     /protein_id="X:DDJLFDBK_00258"
                     /db_xref="COG:COG0140"
                     /translation="MEFLLQLENILKKRKQDLPDKSYTADLFRGGIDRILKKVGEEAG
                     EVIIAAKNSDKKELTHEVADLLFHLQVLLVEQGLSLQEIVEELHKRHS"
     gene            275267..276343
                     /gene="aftB"
                     /locus_tag="DDJLFDBK_00259"
     CDS             275267..276343
                     /gene="aftB"
                     /locus_tag="DDJLFDBK_00259"
                     /EC_number="2.4.2.-"
                     /inference="ab initio prediction:Prodigal:002006"
                     /inference="similar to AA sequence:UniProtKB:O53582"
                     /codon_start=1
                     /transl_table=11
                     /product="Terminal
                     beta-(1->2)-arabinofuranosyltransferase"
                     /protein_id="X:DDJLFDBK_00259"
                     /translation="MDLSESYFPKRISDKIIFLLLLFSIYSILFYHSSWLSDDSFITF
                     RVVDNFLNGYGLRWNPLERVQVYTHPLWLFLLIPIQWVVREISISAYLLSYLCGILFI
                     SVYCFTFSKFRNGFGLITISLGVFFSSRTFIDYNTSGLENPLSFLLLLLFEIKFYFLY
                     LNSKPENVKIDSYKIGFLTALLLLTRLDLVLFLFLPGCVLFWKIFKEQRIQFLKYSIL
                     GMFPWFIYLTFSIVYFGSLLPNTFYAKTNVLFSFSERISAGWNYIKISLKWDPIVICV
                     FGLHIFWTFSGPILKRFTKVEWTLSEKEKGILWISLASIFFVLFYLLWVGGDFMAGRF
                     LGTCLIISVFFQCVFLSYVLRIQI"
     gene            276304..277158
                     /locus_tag="DDJLFDBK_00260"
     CDS             276304..277158
                     /locus_tag="DDJLFDBK_00260"
                     /inference="ab initio prediction:Prodigal:002006"
                     /codon_start=1
                     /transl_table=11
                     /product="hypothetical protein"
                     /protein_id="X:DDJLFDBK_00260"
                     /translation="MCFFELRFKNSNLNIQRLLYKSSKLGFNKSKILSWKGLSWSWDK
                     ILFAFVSIILIYFFTHPFSPFHYIFQKTKVRVENGIVDERASYHDNSSLKHWIAGVTP
                     ATHPWAMYAIRISSKNRLKSTNSNLNLFDGKQVLWKGSEEIQQVRITTNVGLAGFYGG
                     PGIHWIDLLGITDPFLARLPGKGFPGHYVRLLPQGYKEYIEEIYVSLPNKELDRFYYE
                     VRLLSEEEIWTKQRWKVILDFTFLGNGNFKNRYPFVLKEYRNTLYGFPFMNWKDEDLA
                     QKLIREYF"
     gene            277447..278211
                     /gene="fabG_1"
                     /locus_tag="DDJLFDBK_00261"
     CDS             277447..278211
                     /gene="fabG_1"
                     /locus_tag="DDJLFDBK_00261"
                     /EC_number="1.1.1.100"
                     /inference="ab initio prediction:Prodigal:002006"
                     /inference="similar to AA sequence:UniProtKB:P99093"
                     /codon_start=1
                     /transl_table=11
                     /product="3-oxoacyl-[acyl-carrier-protein] reductase FabG"
                     /protein_id="X:DDJLFDBK_00261"
                     /translation="MIDLKGKNAVVTGAARGIGKSTALTLAKAGANLVIADLNEESSK
                     ATADEISKQTGVKAIGVGTNVSDADSAAKAIQACVDEFGSVDILVNNAGITKDTLLMR
                     MKKEQWDAVIAVNLTGTFNCTQAAIKFMMKNPNGGSIINLSSIAGVNGNIGQTNYSAS
                     KAGVIGFTKAVALEMASRKVRCNAIAPGFIATEMTDAIPEKIKTAMVAAIPLKRAGQP
                     EDIANTIAFLASDISSFITGQVIEVNGGGFLPGATA"
     gene            278702..278935
                     /gene="acpP"
                     /locus_tag="DDJLFDBK_00262"
     CDS             278702..278935
                     /gene="acpP"
                     /locus_tag="DDJLFDBK_00262"
                     /inference="ab initio prediction:Prodigal:002006"
                     /inference="similar to AA sequence:UniProtKB:O67611"
                     /codon_start=1
                     /transl_table=11
                     /product="Acyl carrier protein"
                     /protein_id="X:DDJLFDBK_00262"
                     /db_xref="COG:COG0236"
                     /translation="MADFEKVKSIIVEQLGVDESEVTPEAHFIDDLGADSLDTVELVM
                     ALEEEFGIEISDEDAEKIQTVGDVTKFIDNLKS"
     gene            278989..279846
                     /gene="rnc"
                     /locus_tag="DDJLFDBK_00263"
     CDS             278989..279846
                     /gene="rnc"
                     /locus_tag="DDJLFDBK_00263"
                     /EC_number="3.1.26.3"
                     /inference="ab initio prediction:Prodigal:002006"
                     /inference="similar to AA sequence:UniProtKB:P51833"
                     /codon_start=1
                     /transl_table=11
                     /product="Ribonuclease 3"
                     /protein_id="X:DDJLFDBK_00263"
                     /db_xref="COG:COG0571"
                     /translation="MSFKKAQFHFFLKNPERVRSLQKLSKKIGIKFSKVEYYNTAFIH
                     SSYKNENQEILEDNERLEFLGDSVLGLVAARSLFQKYPKANEGELSRIKSRIVSTPIL
                     NSISEKLELSEYLLLGKGEKNSLGKGRRKLSANLFESLVGAIYLDQGFEIAEKFILKH
                     LSEFVENPEKEESVRDYKTQLQEYSQKHFKILPLYRTKSESGPDHAKTFQVVVRIRDQ
                     WEATGSGVSKKSAEQNAAKELYNRIRKKIVCDSSYILFIEKLNLKPVSNLVWELPRNF
                     GITILLRIL"
     gene            complement(280241..281212)
                     /locus_tag="DDJLFDBK_00264"
     CDS             complement(280241..281212)
                     /locus_tag="DDJLFDBK_00264"
                     /inference="ab initio prediction:Prodigal:002006"
                     /codon_start=1
                     /transl_table=11
                     /product="hypothetical protein"
                     /protein_id="X:DDJLFDBK_00264"
                     /translation="MWLKLGDSEIINLDYISTIKKNQSSNSIEIIYNDLNHIKSLPFR
                     SPTERDKAYEAILENLSRMKYFLNKEGKMESIKRNLQTVFSLKPFEILFYGSRQRGDF
                     KDSSDFNFFLLADPSDQLKSTFLREINAILSPLEEIAPVQLVTADIDSFLARLRVFEP
                     SAAHLCELGEPFFGKTSFPLLTREWTKLKTQTIDSAAGVKHLKKRYRFYKSISPRNTK
                     EEILRMERLIAIYLQCWVFREIEDLSWIEIVYTDVPTRLIAMIRELYHKEADGNILEI
                     LNLYEEILKLKTEIRNHQNPFSAEKFQNLKDIIRFEEKEIKILKLNY"
     gene            complement(281267..281908)
                     /locus_tag="DDJLFDBK_00265"
     CDS             complement(281267..281908)
                     /locus_tag="DDJLFDBK_00265"
                     /inference="ab initio prediction:Prodigal:002006"
                     /codon_start=1
                     /transl_table=11
                     /product="hypothetical protein"
                     /protein_id="X:DDJLFDBK_00265"
                     /translation="MKLVIKRNQFYDVFQNTKVLNSFLLFLKDQNLKFCLIFLRQLVL
                     SFLLFGFLFVCKTPESKGVSSSIETPRYLRLNYDVVYDTSEGVILHETGKLFARGLFY
                     DFTIRSSENQFGRIKASSYTEDNQIDFKHILTVEELNSLQNKQYQYFSMPNDSRASVL
                     TGIHNESCYIRWEWQKESFIFVFETDFKNDSGKNPVLLGKEFHENIRKGLRIF"
     gene            complement(281892..282989)
                     /gene="kamA_1"
                     /locus_tag="DDJLFDBK_00266"
     CDS             complement(281892..282989)
                     /gene="kamA_1"
                     /locus_tag="DDJLFDBK_00266"
                     /EC_number="5.4.3.2"
                     /inference="ab initio prediction:Prodigal:002006"
                     /inference="similar to AA sequence:UniProtKB:Q9XBQ8"
                     /codon_start=1
                     /transl_table=11
                     /product="L-lysine 2,3-aminomutase"
                     /protein_id="X:DDJLFDBK_00266"
                     /translation="MSTSSSNLETTSKWLNWKWQIQNRIKTRTHLSEFLELSEKEILS
                     FETCSQFFEFSVTPYYLSLADTKDPNCPIRLQIVPHQEELIRSGFEKQDPLSEETFMP
                     VKGVTHRYPDRALWYLSHVCAVYCRFCTRKRKVSKSSHTPGQEDWNRALDYFRSHKEI
                     KEVILSGGDPLNLSDDKLDYLLRELKSISHINQVRIHTRYPVTLPMRIDSTLCAVFKK
                     HFPIYIVTHFNHPKEITPLVRERISLLIREGNTMVLNQGVLLKGINDSAETLKELFYG
                     LTAIGIKPYYLHQCDEVWGSGSFRVEIEKGVELMKQIRGRISGLSVPLYVVDLTGGGG
                     KVPLPTSYLAKKTDHSYIFRNYQDELYEISY"
     gene            complement(283064..283963)
                     /gene="pstS"
                     /locus_tag="DDJLFDBK_00267"
     CDS             complement(283064..283963)
                     /gene="pstS"
                     /locus_tag="DDJLFDBK_00267"
                     /inference="ab initio prediction:Prodigal:002006"
                     /inference="similar to AA sequence:UniProtKB:O51233"
                     /codon_start=1
                     /transl_table=11
                     /product="Phosphate-binding protein PstS"
                     /protein_id="X:DDJLFDBK_00267"
                     /db_xref="COG:COG0226"
                     /translation="MKLKFIILVTIILIGNCKPKETITVTGSETMHVMLQMIGLEYTR
                     KKSGIQVVVQGGGSIEGIEKLFQGKTDIAAASRPLTETELKEFDSKGKFESLTIAYDG
                     IAIIVHPSNPIRKISLEIASKIFSGEISDWSKAGGKPGKIDVIIRNDKSGTASYFETH
                     VLKQKDLGSKNYETRKNIVYSKMAKIVADNDSMAAEIDSNPNSIGFMGMGSALFENKG
                     RVRALEYSLSGKDPFVVPSIENVYNRKYELSRGLYLFYLSDHGQKIDDFITYVTGEEG
                     QKTILKSGYLRGTLPTVEVEVKK"
     gene            284281..285012
                     /gene="efp"
                     /locus_tag="DDJLFDBK_00268"
     CDS             284281..285012
                     /gene="efp"
                     /locus_tag="DDJLFDBK_00268"
                     /inference="ab initio prediction:Prodigal:002006"
                     /inference="protein motif:HAMAP:MF_00141"
                     /codon_start=1
                     /transl_table=11
                     /product="Elongation factor P"
                     /protein_id="X:DDJLFDBK_00268"
                     /translation="MGLINPEDLKGFVTHGGSFEELKRFVSMVTRRLLFLDNGFVSKE
                     IEGGKLFLGNSMTLGITEVKKGMVLKVEGDLYSVVKTEFVNPGKGSAFIRTKLKNLTR
                     NSSIERTFKAAEKLESVELEKRNMTICYTEGNDIIFMDSNDFEQMPVSKEYVEDILPF
                     LKEETPMEVTFYEGKPIGVIPPNFSILEVTYAEEGLKGDTSGTAQKRVTVETGGEINV
                     PIFVKQGDVIKIDLRDLTYVERVSK"
     gene            285036..285569
                     /gene="mtnD"
                     /locus_tag="DDJLFDBK_00269"
     CDS             285036..285569
                     /gene="mtnD"
                     /locus_tag="DDJLFDBK_00269"
                     /EC_number="1.13.11.54"
                     /inference="ab initio prediction:Prodigal:002006"
                     /inference="similar to AA sequence:UniProtKB:Q81MI9"
                     /codon_start=1
                     /transl_table=11
                     /product="Acireductone dioxygenase"
                     /protein_id="X:DDJLFDBK_00269"
                     /db_xref="COG:COG1791"
                     /translation="MATIVRQNGLAPIQETNEVKSFLKERGIDYDHWKVPANASSLTD
                     KEVLVDTEKEELLKKLDDRFETLKEKEGYQSRDLIVLHPNVSGLNEMLAKFDRVHYHT
                     DEEVRYIVDGSGVFGFAFRGEKFLVHVYKDDFISVPRNTNHWFYLDDKKRIKAVRYFQ
                     DMSGWVPNYVEETNSLD"
     gene            285571..286323
                     /gene="mtnB"
                     /locus_tag="DDJLFDBK_00270"
     CDS             285571..286323
                     /gene="mtnB"
                     /locus_tag="DDJLFDBK_00270"
                     /EC_number="4.2.1.109"
                     /inference="ab initio prediction:Prodigal:002006"
                     /inference="protein motif:HAMAP:MF_01677"
                     /codon_start=1
                     /transl_table=11
                     /product="Methylthioribulose-1-phosphate dehydratase"
                     /protein_id="X:DDJLFDBK_00270"
                     /translation="MSVKKQLERLSVLGVYYHKNGWMPGTAGNLSIRVPEESGFWVSG
                     SGLDKNLLNKRNFLYVDLESGKPVDSKNSKATKGLKPSAETSIHRAIYRALDGIGCGL
                     HVHTLESNLICANTSKNEPIVLFELPAIEILKAYGIWEENPKVYVPIIYNFPNVQDIS
                     DCLEKYLKEYKPHVPFCIIEKHGITVWGKDTVQANRNLEATDFILKYMISWKSFSYSV
                     EPKKLSVSNDVIEQDRQEISSVEFPVYPATFY"
     gene            286337..287035
                     /locus_tag="DDJLFDBK_00271"
     CDS             286337..287035
                     /locus_tag="DDJLFDBK_00271"
                     /inference="ab initio prediction:Prodigal:002006"
                     /codon_start=1
                     /transl_table=11
                     /product="hypothetical protein"
                     /protein_id="X:DDJLFDBK_00271"
                     /translation="MSSEQENELILVAGAGSGIGRSVLENLNLLNQAAIGVSRTGVAW
                     KTNERFQSGKNFQCNLSRQSEVLEFVETLKKRVSYLGGVYFTFGSGLFKTVEQITLEE
                     WNAHFVLNLNSLFLLTKEILPLLRSGSFLCYLSSTAGYQGFPNSTAYCASRHAIAGFA
                     KALREELKSKGIRVITVYPGAVYTDIWKGREGFDQDDMIPVDDFGKWLATLSILPDVV
                     YPDEIRLLPRKGIL"
     gene            complement(287039..287977)
                     /gene="sasA_1"
                     /locus_tag="DDJLFDBK_00272"
     CDS             complement(287039..287977)
                     /gene="sasA_1"
                     /locus_tag="DDJLFDBK_00272"
                     /EC_number="2.7.-.-"
                     /inference="ab initio prediction:Prodigal:002006"
                     /inference="protein motif:HAMAP:MF_01837"
                     /codon_start=1
                     /transl_table=11
                     /product="Adaptive-response sensory-kinase SasA"
                     /protein_id="X:DDJLFDBK_00272"
                     /translation="MSGIAHEINNPLGAIQASNQNIQYYTKSFREKSKDYFQLLRRLS
                     EKIRSQIIDIIEIAGQHSDLILGIERRKRIKEIRTNLENLGFVSTPNELCEAAFECGL
                     YGKEKEYIDLLKHKEAVPILELITNLLGPERNSQTIQTAVERSSKILYALKSFAHFDN
                     DSVLEDSNLRENIETVLTLYQNLFRHGVELSVEFEDLPPVPIYRDDLLHLWTNLIMNA
                     VQAMTYSGKLKIRGYKEDNFAVILVEDSGPGIPEPIRDKIFNPFFTTKPPGEGSGLGL
                     DICLKVVEKHNGTISFDSIPGRTVFKVGIPLKHNNI"
     gene            complement(287986..289581)
                     /locus_tag="DDJLFDBK_00273"
     CDS             complement(287986..289581)
                     /locus_tag="DDJLFDBK_00273"
                     /inference="ab initio prediction:Prodigal:002006"
                     /codon_start=1
                     /transl_table=11
                     /product="hypothetical protein"
                     /protein_id="X:DDJLFDBK_00273"
                     /translation="MNLPPLHENMGLVWSTFAFYSGFSFIVFGINSLIAYKNRRIQGS
                     KEFLLVVTGLALYSFGSFFEIISRNEKWILFWDDFQFIGRDVTIIGISFLILRLTFVY
                     RLYMVFFILLFPISNELVIWSGYKSELIRTNIQFLANTSWKVLTYDFGPWMKFSVSYY
                     LLIQTIIITILIWKFLTFNGFKRAQMFMLLIGILFPFLGGLMTVTGLFPFINPNLDVF
                     PITGCITSLVWAYGIFYFKMMDLIPVARDKVFNLIQDGILILDKNNLILDYNEASVAL
                     FLNRLNFTGVTLKEIYPELDQLIEKYKLKEINFIPDLRLFMNGELRYYEVILKNFSNR
                     PKPSDFWILTLRNITERKLGEVRAIEEKNFLNMILDSTRVLFLALDKEGRILRFNKAC
                     ENAFGYHFKEVHGHTFWEIFVEPRKREFVKKKYLKMIRGNFIPKAQEQWIGKFKERKV
                     ILWENREIKDDHFNTNYIISAGADLTDVYNAENEIANLKSANEEITKKNQMIEDQKKN
                     WKKLSKLLKKPKHNSFKPQNSPI"
     gene            complement(289810..290241)
                     /locus_tag="DDJLFDBK_00274"
     CDS             complement(289810..290241)
                     /locus_tag="DDJLFDBK_00274"
                     /inference="ab initio prediction:Prodigal:002006"
                     /codon_start=1
                     /transl_table=11
                     /product="hypothetical protein"
                     /protein_id="X:DDJLFDBK_00274"
                     /translation="MPGAFGESPIHQKSSEKTGLLAILEGFSMKRTELERRERDLRKA
                     EKKVQLQEKRLASGKGNSVGVYIDELSALFRYDAMEIFNTGDDIAVLELLEDIQANLP
                     AKQWENVLRKAIKKTGVQEKEKAYNELKELMNEETEEEIEV"
     gene            complement(290376..290807)
                     /locus_tag="DDJLFDBK_00275"
     CDS             complement(290376..290807)
                     /locus_tag="DDJLFDBK_00275"
                     /inference="ab initio prediction:Prodigal:002006"
                     /codon_start=1
                     /transl_table=11
                     /product="hypothetical protein"
                     /protein_id="X:DDJLFDBK_00275"
                     /translation="MARIQLELPNQFIWSVDLDVRIYDVNFADHLAHDRVISLLHEAR
                     ARFFLEHNYNELNVEGLGIIMTDIAVVYKAEAFFRDKVRIEITAGDFNPKGCDIFYRM
                     THADGPANGKVICEAKTGIVFMDYTTRKLAALPNGFRKIFP"
     gene            complement(290813..291532)
                     /locus_tag="DDJLFDBK_00276"
     CDS             complement(290813..291532)
                     /locus_tag="DDJLFDBK_00276"
                     /inference="ab initio prediction:Prodigal:002006"
                     /codon_start=1
                     /transl_table=11
                     /product="hypothetical protein"
                     /protein_id="X:DDJLFDBK_00276"
                     /translation="MSKFSFSFTNTIEEAIDVLIKPAFYFKNLSKTPEESLISLYLRC
                     LVYMGFLYIVAVLGMTLFAPKEFLNPPLTLLFLEMPAAYLISSIIVFPTLGFIYMFFS
                     WVCGGNTNWKKNFKASTAIFSTFWAALFFQSFGGYVHFYLGLGIGIVFTAYIPFLFYL
                     ALTCYLQAPVKRTAAILSGFVLVLLYLQYSKMDLYIKDHKVRESINLHKPIIKEEEFQ
                     IEPAVEEIIRKATEKAKNAKE"
     gene            complement(292052..293641)
                     /locus_tag="DDJLFDBK_00277"
     CDS             complement(292052..293641)
                     /locus_tag="DDJLFDBK_00277"
                     /inference="ab initio prediction:Prodigal:002006"
                     /codon_start=1
                     /transl_table=11
                     /product="hypothetical protein"
                     /protein_id="X:DDJLFDBK_00277"
                     /translation="MILQFVSEHPWYSLFYTIGTYLFFALLHDIFQRRHTIKHNFPLV
                     GRIRYIFETIGPELRQYWVANDKEEMPFNRAERSWVYATAKKQNNNFGFGTTELLYEA
                     GYPIIKHSAFPFPESKVKHLKNDTSMIPCLKVIGEFHNRKKPFRPPSVVNISAMSYGS
                     LGKNAVSALNKGAMMAHCYQNTGEGGISPYHKLGGDIVWQIGTGYFGARDEKGNFSLE
                     IFGQKIQENPQIRMIEIKLSQGAKPGKGGILPGKKVTKQIASIRGVPIGKDCISPNAH
                     SEFGNVNELIDFIERLHLASGLPIGIKSAIGEIHFWNELAERMKQTNKGPDFITIDGG
                     EGGTGAAPLAFADHVSLPFKVGFARVYQIFQKEKLSERMAWIGSGKLGFPDRAIVAFA
                     MGCDLINVAREAMMSIGCIQAQRCHTDHCPAGVATQNRWLQAGLDIELKAERNANYIK
                     GLRKEVLSVTHAAGYEHPLQFRGSDIEISAGLNIFKTLETILGYERDYVHFTKMLDYT
                     DHTYLEEYMQGTSKQEHPKTE"
     gene            complement(293698..294267)
                     /locus_tag="DDJLFDBK_00278"
     CDS             complement(293698..294267)
                     /locus_tag="DDJLFDBK_00278"
                     /inference="ab initio prediction:Prodigal:002006"
                     /codon_start=1
                     /transl_table=11
                     /product="hypothetical protein"
                     /protein_id="X:DDJLFDBK_00278"
                     /translation="MDTLSTFGGNKIYVVGNHDSTSYLMNLPSKIEKYLKERNWNICE
                     KTENDLLIAVHGHQGQYNRFTWIGSIFLLRFLHTIALLVPNIFRFSEAFYQKHLNRQD
                     PSTTEEILGYYKRLSKITHQGNRVLISGHTHDFLCIPHLRIINTGDWVKSNSFIIQDG
                     SRFIGAKMNKRGEFSKEFVYKHESESSPQ"
     gene            complement(294225..294509)
                     /locus_tag="DDJLFDBK_00279"
     CDS             complement(294225..294509)
                     /locus_tag="DDJLFDBK_00279"
                     /inference="ab initio prediction:Prodigal:002006"
                     /codon_start=1
                     /transl_table=11
                     /product="hypothetical protein"
                     /protein_id="X:DDJLFDBK_00279"
                     /translation="MKFEKNKIYDGIFLSDVHYLLNKKIKSHKHKELFQFLDHLNQRN
                     VRFKNIYLVGDIIENWFFSASRKLKRSKKNSINFSTGWTPYPRLAGIKFT"
     gene            complement(294769..295407)
                     /locus_tag="DDJLFDBK_00280"
     CDS             complement(294769..295407)
                     /locus_tag="DDJLFDBK_00280"
                     /inference="ab initio prediction:Prodigal:002006"
                     /codon_start=1
                     /transl_table=11
                     /product="hypothetical protein"
                     /protein_id="X:DDJLFDBK_00280"
                     /translation="MVANVPEIKQRILKFGLFRFCLIVSFILHSLTIGTYFIATYLPE
                     EEISSEDLDTNVEVDLEEIPPELIGGTSSPAPVEKQEWVEGSNQNAEDPIDEDLNPNA
                     LSGNGTDKDGYLFSYNGDKTPTPIIDFDLRDFFPAQAKSAGIVSKQVVVVVQIDEHGN
                     LQGAKIASGKAGFGFDEAALKIVKLARWSPGYLQGRPTKMSHRVPISFNLED"
     gene            complement(295429..295833)
                     /gene="exbD_1"
                     /locus_tag="DDJLFDBK_00281"
     CDS             complement(295429..295833)
                     /gene="exbD_1"
                     /locus_tag="DDJLFDBK_00281"
                     /inference="ab initio prediction:Prodigal:002006"
                     /inference="similar to AA sequence:UniProtKB:P0ABV2"
                     /codon_start=1
                     /transl_table=11
                     /product="Biopolymer transport protein ExbD"
                     /protein_id="X:DDJLFDBK_00281"
                     /db_xref="COG:COG0848"
                     /translation="MAGSAPSGDGEEIGNINITPMVDVILVLLVIFMVTANFLKKESI
                     NINLPKVAAADPNVAQSVQVALTKDGKILLEGSDISIERLKAHLERDSKIKPNMRLTL
                     SADSSLPYGQIAETMGVIRKAGVTKIALSVKR"
     gene            complement(295921..296535)
                     /gene="tolQ_2"
                     /locus_tag="DDJLFDBK_00282"
     CDS             complement(295921..296535)
                     /gene="tolQ_2"
                     /locus_tag="DDJLFDBK_00282"
                     /inference="ab initio prediction:Prodigal:002006"
                     /inference="protein motif:HAMAP:MF_02202"
                     /codon_start=1
                     /transl_table=11
                     /product="Tol-Pal system protein TolQ"
                     /protein_id="X:DDJLFDBK_00282"
                     /translation="MTMFLVEYGETFIFVIMLVASIVALAVGTERILIFRRNLKNTEA
                     ILPVLTSEIRKGDFSAIKSIASENRGNIYAKFSQFSAEHYEIGHEALSELQEGKIIGE
                     RVELENHLPILNTLGNNAPFIGLLGTVLGVIKAFYGLGTLGSTGAEFVMRSISTALLA
                     TAAGLGVAIPVVMANNYFTRKLKVIQANLEILSKEFLASLSRKK"
     gene            complement(296614..297129)
                     /locus_tag="DDJLFDBK_00283"
     CDS             complement(296614..297129)
                     /locus_tag="DDJLFDBK_00283"
                     /inference="ab initio prediction:Prodigal:002006"
                     /codon_start=1
                     /transl_table=11
                     /product="hypothetical protein"
                     /protein_id="X:DDJLFDBK_00283"
                     /translation="MKKNPFETVKRRIQNFAFVLISLHLILNCNLPNEDDGFNRNNEK
                     RVILQYLLLPPTDPVRSCIDALQSAQICLNQATDLPTPLSEEMIVSLFSGEDTSLETY
                     QSYCDSLIHSPTFAKYTSRAQACVMDCNRSYWTNKNSAGTCGEDGGSQIMGLSTGTFG
                     CTKTCTSVSGP"
     gene            complement(297129..299693)
                     /locus_tag="DDJLFDBK_00284"
     CDS             complement(297129..299693)
                     /locus_tag="DDJLFDBK_00284"
                     /inference="ab initio prediction:Prodigal:002006"
                     /codon_start=1
                     /transl_table=11
                     /product="hypothetical protein"
                     /protein_id="X:DDJLFDBK_00284"
                     /translation="MSPSGRNKQSLTLLKRISFLFFIFLTTPIFAEVSFRARVFSRSK
                     SLGDANVSVRISETKKFYQTDSEGYFQGVVPSSGTYTFRILRDVGFQEIRQEIGESEG
                     LIILYTDESVKSSESIAKGTINVTGEKEKQLMSRTKLRFEEIKRMPGTFGEPLRSIET
                     IPGVVPVAAFGGGANNYSFRGADPNTNLYLYDDLPILYPFHFDGLTATINGNLIKSMD
                     VYTGVLPANFNNALGGVIEIESPDKVERSSGNFLTSLWAASANYQTTFANGKGYILGA
                     VKVGYIDKTFETLGTLAGGSLLPEGIRLPRYTDSQVKMVYNFNDEHQISFYSLTAKDD
                     FALDPPAKRQNDPTKDELAGFAGGNLSAGQGYRTQAFRYTWRPSEKFNNRITLISYDP
                     FVDFNVSFGSIKAKQRGSGAYNGVRQDAFWEPNKHFTLEFGSELRFLNYKTTGSTIQQ
                     TDPNNPDPNPYDTTSPDFKTVPDTNRVQSKYYNAYTTMKIKFGGLLIEPGARYDYIPY
                     IKNGALGPKAQISYKFEQGVLKGTTVFGGAGNHFNFPLDTRFSEQSGNPHLKFQKAFK
                     YGGGIDHQVTSEWQIKGEVFKQEFSNLIVTDPYITETIGTNPDQYGRITQPYILNKPL
                     SYSNNGTGHSRGYELVIRKTAAPGKRDWFGWISYTWSQTFRNPNIYKPDAIMTQVATG
                     PEQRLVAQTFPNSKETLYDYDRTHIINLIFGWRFSQDWQFGARWSYMTSTPITPIVGD
                     DGGKFSNPANNQTIWIPVSGNNPYLSEYTNSKRLKDYHRFDIRIDKFLNYEWGYVNTF
                     LEIINVYMRENVSGENFDVTRPYSATNPKPNPTFGTLTLPGGAIIPFFNMGIEVKF"
     gene            complement(299788..300231)
                     /locus_tag="DDJLFDBK_00285"
     CDS             complement(299788..300231)
                     /locus_tag="DDJLFDBK_00285"
                     /inference="ab initio prediction:Prodigal:002006"
                     /codon_start=1
                     /transl_table=11
                     /product="hypothetical protein"
                     /protein_id="X:DDJLFDBK_00285"
                     /translation="MLEYSLKFIFDFEKKLGYRNPIFIIRSFSCKRKCFLWEFVFILI
                     LSVCSQNCVRPEVVSASDSQSQIYAAANYLSNKCGNPIPVPMPLVVEDVEQRNLDLCT
                     IAITRSECPFISYPFACVLIYVKEPIGEIPWYLDFQEVFVKTKIQ"
     gene            complement(300233..300904)
                     /locus_tag="DDJLFDBK_00286"
     CDS             complement(300233..300904)
                     /locus_tag="DDJLFDBK_00286"
                     /inference="ab initio prediction:Prodigal:002006"
                     /codon_start=1
                     /transl_table=11
                     /product="hypothetical protein"
                     /protein_id="X:DDJLFDBK_00286"
                     /translation="MFLASNVFMETATEMSSFRSFEFMGKTMIKSLIVIKHHSLHYYS
                     ILFWVLVILSFSVFGNCMGATLFEPGGRVRAPALYDSATIIRTSGYDILEESEGESST
                     FFILGIIPITNPISIDYALSQAVQKVPGGRSIVNIKVWHETHVMFPLGTVSVLKVKGN
                     VIGNKEESEKLKLEEQLKKETTSQIQEEKQNSTPPPEGGISVGGGKQRPSDSGGISVG
                     GKKKD"
     gene            complement(300909..301100)
                     /locus_tag="DDJLFDBK_00287"
     CDS             complement(300909..301100)
                     /locus_tag="DDJLFDBK_00287"
                     /inference="ab initio prediction:Prodigal:002006"
                     /codon_start=1
                     /transl_table=11
                     /product="hypothetical protein"
                     /protein_id="X:DDJLFDBK_00287"
                     /translation="MIRAVKKENNKVTLLLSQKVEPFIIKSASYLYREIRLLKTLQLF
                     VKSAFVLTLDRRPGKFCLL"
     gene            complement(301072..301449)
                     /locus_tag="DDJLFDBK_00288"
     CDS             complement(301072..301449)
                     /locus_tag="DDJLFDBK_00288"
                     /inference="ab initio prediction:Prodigal:002006"
                     /codon_start=1
                     /transl_table=11
                     /product="hypothetical protein"
                     /protein_id="X:DDJLFDBK_00288"
                     /translation="MKIFQILFIFFVSLISFHCATSSAGIATSNIPIADRKYKVIGPV
                     EGHKTWNTFDIAIVGLPLSEPPIDKLVTSMLTEKEADALINIRYWTDKYILLFITVNR
                     LHINAEAIKFEDQPNDQSSKKRK"
     gene            complement(301601..302023)
                     /locus_tag="DDJLFDBK_00289"
     CDS             complement(301601..302023)
                     /locus_tag="DDJLFDBK_00289"
                     /inference="ab initio prediction:Prodigal:002006"
                     /codon_start=1
                     /transl_table=11
                     /product="hypothetical protein"
                     /protein_id="X:DDJLFDBK_00289"
                     /translation="MKFFTRIGVFLLQLFILFLGNCNTVAEIPIDLNAPDSDSEGYLY
                     SYNADKSPIPIIEFNLWEYFPFEAKKAGILNQIVIVKVQIDEEGNLRSAKIASERIGF
                     GFDEAALKIVEKARWKPGILNGKPVKTHHRVPIHFKFE"
     gene            complement(302068..303105)
                     /gene="argK"
                     /locus_tag="DDJLFDBK_00290"
     CDS             complement(302068..303105)
                     /gene="argK"
                     /locus_tag="DDJLFDBK_00290"
                     /EC_number="3.6.5.-"
                     /inference="ab initio prediction:Prodigal:002006"
                     /inference="similar to AA sequence:UniProtKB:P27254"
                     /codon_start=1
                     /transl_table=11
                     /product="GTPase ArgK"
                     /protein_id="X:DDJLFDBK_00290"
                     /db_xref="COG:COG1703"
                     /translation="MNSEEQSGGGIRSTGIQRKSLPTPEEFIKGILSGDRVMLSRAIT
                     LIESSRPDHKELAEKIIDACLPHSGKSIRIGITGIPGVGKSTFIESFGTYLISQGKKL
                     AVLTIDPSSQISGGSILGDKTRMSELSKNESAFIRPSPAGDSLGGVARKTRETIYLCE
                     AAGFDMILVETVGVGQSETAVHSMVDLFLLLLIAGAGDELQGIKRGIMEMADLFAITK
                     ADGDNKVRAERTKIETQSAIHFFPKQESGWIPKVVACSSLSGEGIGEIWNQILEYNKV
                     LKLNGHFETRRTNQSKYWLEETVSEHLMVDFYTKMKDLYLDMESKVSKHKISSFQAAE
                     KLIQEYRKRIR"
     gene            complement(303121..305310)
                     /gene="mcm"
                     /locus_tag="DDJLFDBK_00291"
     CDS             complement(303121..305310)
                     /gene="mcm"
                     /locus_tag="DDJLFDBK_00291"
                     /EC_number="5.4.99.2"
                     /inference="ab initio prediction:Prodigal:002006"
                     /inference="similar to AA sequence:UniProtKB:Q3J4D7"
                     /codon_start=1
                     /transl_table=11
                     /product="Methylmalonyl-CoA mutase"
                     /protein_id="X:DDJLFDBK_00291"
                     /db_xref="COG:COG1884"
                     /translation="MKRPSFNLKRYTSQKISKSDWEKSALGDLGFGSIEQTFWLTPEK
                     IPVKPVYTAEDIAKMEHLDFAAGIPPYLRGPYSTMYVQQPWTIRQYAGFSTAEESNAF
                     YRRNLAAGQKGLSVAFDLATHRGYDSDHERVLGDVGKAGVAIDSILDMKILFDQIPLD
                     QMSVSMTMNGAVIPILAFYIVAAEEQGVSADKLSGTIQNDILKEFMVRNTYIYPPAPS
                     MKIIADIFKYTSDFMPKFNSISISGYHMQEAGATADIELAYTLADGLEYLRTGIKAGM
                     DVDTFAPRLSFFWAIGMNHFMEIAKMRAGRLLWAKLVKQFNPKNLKSLALRTHCQTSG
                     WSLTEQDPFNNVARTCIEALAAALGHTQSLHTNALDEAIALPTDFSARIARNTQIFLQ
                     EETNIHRVVDPWGGSYYVESLTHSLAHRAWELIEEVEKLGGIAKAIETGIPKMRIEEA
                     AARKQAKIDSGKDVIVGVNRYKAVEEKPLDILDIDNTAVRESQIRRLQELKKNRNNSD
                     VTSALDAITKCAEGGEGNLLALAVDAARKRATLGEISYAMEKVFGRYQATIRSISGVY
                     SSEIEDDPDFKRTKELSDKFATLEGRRPRIMIAKMGQDGHDRGAKVISTSFADMGFDV
                     DIGPLFQTPGEAAKQAVENDVHILGVSSLAAGHKTLVPQVIAELKKLGREDIMVIAGG
                     VIPQQDYDILYKAGVTGIFGPGTKISKAAADIIELLIRDLENLKVNS"
     gene            complement(305307..307187)
                     /gene="icmF_2"
                     /locus_tag="DDJLFDBK_00292"
     CDS             complement(305307..307187)
                     /gene="icmF_2"
                     /locus_tag="DDJLFDBK_00292"
                     /EC_number="5.4.99.13"
                     /inference="ab initio prediction:Prodigal:002006"
                     /inference="protein motif:HAMAP:MF_02050"
                     /codon_start=1
                     /transl_table=11
                     /product="Fused isobutyryl-CoA mutase"
                     /protein_id="X:DDJLFDBK_00292"
                     /translation="MADQKLFTDFPPVDREAWIALIQKDLKGADFEKKLVWETAEGFK
                     IQPVYTKEDIGDKQWLTSNLPGTFPFARSTRKLVSDWSIRQDLDSTSISKANQLAKEA
                     ASNGVTAIGFIIENKTSSQKGIPVHSSKDLETLIQGLPFDQVTLHFIAEERSPEIFSW
                     LPKDKVLVGGLGYDPFRILLRHGRSGKHSIPALKEILEIFASSWSHYRGLSVYSSTFR
                     DAGSTISEELAFTLSAATEYVQQLKTAGMDVDTIASQLMFEFSIGPDYFLEIAKFRSA
                     RILWAEILKEFSPQKESSLHAFLSAQTCRYNYSAYDPNVNMLRATTEAMSAAIGGCEV
                     INVSPYDSILKTSDSFSLRIARNIQLLMKHESYIDKVVDPAAGSYYLESITDSITKKA
                     WEIFCEIESVGGFLEAVQKGIIQKRIIESRKKKEENLANAKEILLGTNRYPNAEDRIS
                     ELNQNKTLGEIDSVSGEITCERISDFRAGTDIEEIRLKTETFAKKSGKIPTVLLLPMG
                     DLKMKKARAIFSQNFLACAGYKVVDPGSYATPQEVLQGLKETTADVVVFCTSDEEVSG
                     FVDSTFGILKKQNPNLLGIVAGNPTEQIDDLKSKGIEFFIHVKSQHLATLKSIQKRLG
                     IQ"
     gene            complement(307279..308259)
                     /gene="alx"
                     /locus_tag="DDJLFDBK_00293"
     CDS             complement(307279..308259)
                     /gene="alx"
                     /locus_tag="DDJLFDBK_00293"
                     /inference="ab initio prediction:Prodigal:002006"
                     /inference="similar to AA sequence:UniProtKB:P42601"
                     /codon_start=1
                     /transl_table=11
                     /product="Putative membrane-bound redox modulator Alx"
                     /protein_id="X:DDJLFDBK_00293"
                     /db_xref="COG:COG0861"
                     /translation="MGFGEWILIVIFTLALGFLIYLDLFVLNKRAHKIPLRNSVYWSL
                     FWFSLAISFSVLIYFMDQTTEDPIRGKTKALEFIAGYLLEYSLSVDNLFVFIIIFQKF
                     RVTTQYQPLILKWGIIGALIFRAIMIFIGAELISQFHWILYLFGILLLYTAVKMFAHQ
                     EEEDFNPESSFVIKFAKKILPLSQVYHPEKFVVLEHGKYLFTSTFVTLLVVEFSDILF
                     ALDSIPAIFSITTDAFIVYTSNIFAILGLRSLFFMLSGVMELFIFLKKGVSILLAFVG
                     IKLLLPLVSPYIFGYEIHIPILISLGVILGTLTLSILASIPHYLKIKKEN"
     gene            308347..308973
                     /locus_tag="DDJLFDBK_00294"
     CDS             308347..308973
                     /locus_tag="DDJLFDBK_00294"
                     /inference="ab initio prediction:Prodigal:002006"
                     /codon_start=1
                     /transl_table=11
                     /product="hypothetical protein"
                     /protein_id="X:DDJLFDBK_00294"
                     /translation="MILILFCIVSVVHLLVLYFIPDNVTLKIGSKIAPILVLIFFSFL
                     EGNWKGRGGKFIFAGLIFSLFGDSFLGVPGNYFVFGLGSFLVAQILYSVGFSVGNPVH
                     IVRAIPYFVFGISFYIWILPGIGTSLYVPVGVYMIAICVMGWRSVSRECSKSELWKSW
                     AGSLLFILSDSLIATIKFTTVPIPWIGVWIMSTYYAAQFLIYESVEEN"
     gene            309036..309872
                     /locus_tag="DDJLFDBK_00295"
     CDS             309036..309872
                     /locus_tag="DDJLFDBK_00295"
                     /inference="ab initio prediction:Prodigal:002006"
                     /codon_start=1
                     /transl_table=11
                     /product="hypothetical protein"
                     /protein_id="X:DDJLFDBK_00295"
                     /translation="MNIKPLKETTFLEAVAAAIQHEKDYFEFYMSTYEKLPPGDTKEL
                     FERLAEEVDDHIKFITELYEQAEGSELPNLKQLAAIHKFHDSTLQKLMNKVERTISGP
                     GTKDAHEALELAIREAENAVSFYEKLANKFEDVNIKSLFTKLKDYNQNYQSLLETELN
                     GLDQSQSGSGQGTFFWDEQAEEVVKAESKPVKTTSPSKKPSIATTTSTSAKTPPKKTA
                     TAKKAVPKKTESKPVAKKAIPKKKAAVKKAAAKSKKPVKKKVVKKTAPKKKTSAKSKK
                     KR"
     gene            309883..311034
                     /gene="csd_1"
                     /locus_tag="DDJLFDBK_00296"
     CDS             309883..311034
                     /gene="csd_1"
                     /locus_tag="DDJLFDBK_00296"
                     /EC_number="2.8.1.7"
                     /inference="ab initio prediction:Prodigal:002006"
                     /inference="similar to AA sequence:UniProtKB:P99177"
                     /codon_start=1
                     /transl_table=11
                     /product="putative cysteine desulfurase"
                     /protein_id="X:DDJLFDBK_00296"
                     /translation="MQSIIDWKEIQDLYPVNQEMIWLNNCGTTPCNVHTIQAVGEYLE
                     GYSKRGGLTEVRKYASVKHSIRKIIAGLINCDVEELCIIHNTNEGMNFLSLGFQLKSG
                     DEILLLENEYPSNIYPWEHWKEKGVVIGFIPMASTPDQFIENLKSSISSKTKIVALSA
                     VHWCTGMPFPLEEIGVFLDSKGIEFVLDGAQGIGLIPVDVRKMKLKYIAFPAWKWLLG
                     PLGLGMLYIQQDCIDTLSFPFKGTGSVINDEVYLPYRAELKSGADRYEISTGNFIDWV
                     YFQSTLEMLQKIGFHSVMERIYELADYLSEGMKGIGFQIELDHFPDNRTGIVVGYKEG
                     IPMDELVSYLKKNGVMCALRLGKVRFSPHIYNQKDQLDRVVKLLGSFSS"
     gene            312089..312985
                     /gene="panS_1"
                     /locus_tag="DDJLFDBK_00297"
     CDS             312089..312985
                     /gene="panS_1"
                     /locus_tag="DDJLFDBK_00297"
                     /inference="ab initio prediction:Prodigal:002006"
                     /inference="similar to AA sequence:UniProtKB:Q8ZKL0"
                     /codon_start=1
                     /transl_table=11
                     /product="Pantothenate precursors transporter PanS"
                     /protein_id="X:DDJLFDBK_00297"
                     /db_xref="COG:COG0385"
                     /translation="MGVDRIYSFFFFPEWFTWFTGPAITYGLGFTMLGMGITLLPKDF
                     RNIFKTPIPVFIGVVLQYTVMPVSGWGIGVLLDLPMPLATGLVVVSCCPGGVASNVIT
                     YLAKGDLALSVSMTASSTILSVFMTPLLTLFLIGQGIDVSPSGLFLDTFQIVILPVVL
                     GILLNVYFPEVSKKIQTVSPLVAVFLITMIVSSILGAGKEKILQSAGILIFAVLSLHI
                     SGFFSGYIISWLFIRKQKISRTISIEVGMQNSGLGVVLSKNNFSDPLVAIPAAISSLV
                     HSLIGSLLAAFWRKLEKETIIK"
     gene            complement(313756..314874)
                     /locus_tag="DDJLFDBK_00298"
     CDS             complement(313756..314874)
                     /locus_tag="DDJLFDBK_00298"
                     /inference="ab initio prediction:Prodigal:002006"
                     /codon_start=1
                     /transl_table=11
                     /product="hypothetical protein"
                     /protein_id="X:DDJLFDBK_00298"
                     /translation="MKNESSFKIRSLWGILPVLFALVVTQSTFAISYEKKILTYNVVG
                     RNASNMTTNYKLNVVQYRNTSFIQTLGAKNVLCVHGFGDTSTIFEPLAKQLILKGKAN
                     NVYILDLPGHGGSTMTKGTAAYPSNVSELSVQNYEEATRALLDTMPSTMIWPDLPTTI
                     VGHSIGGLVVQLLQNKLKSQNSSLFKSYNITSTILIASDIPYPLPWSGSDVTMDDPNY
                     NQSAKALVWNFKVERILSYFPLVTGLFVQSPDDFFINSKYSVNGIPVTGAPTPAQVEV
                     MNVLEPYHAAANIVGLDPSGQTQNAVPRIPITRGIWSGENLKVVWLDKDVFFTKQETQ
                     NLANYLDPGIIGVMVTISDPEAVHGAPFSKPSLLVPLF"
     gene            complement(315520..316227)
                     /locus_tag="DDJLFDBK_00299"
     CDS             complement(315520..316227)
                     /locus_tag="DDJLFDBK_00299"
                     /inference="ab initio prediction:Prodigal:002006"
                     /codon_start=1
                     /transl_table=11
                     /product="hypothetical protein"
                     /protein_id="X:DDJLFDBK_00299"
                     /translation="MISSLSPNQDSDLSEGDIFIVTGYLSGPFFYSKLRKALESKGYK
                     PRILNTPSFLFNTTSAVEILSKQMDQIPSKSVLLAHNTGGLITLLLPDRSRQKIRGLI
                     TLGTPFRGSYFLAINGLYFGSKYLKELFKTFLFMDRFHPLSPLKEFIFLPASSSVYGE
                     GRDLWFDIPGNYNQVRKAENIRTILEFISFHYPSATFKELEKKSTPIPKLQPQSTKTP
                     NVKKTSLKKQKVKMLPK"
     gene            316350..316757
                     /locus_tag="DDJLFDBK_00300"
     CDS             316350..316757
                     /locus_tag="DDJLFDBK_00300"
                     /inference="ab initio prediction:Prodigal:002006"
                     /codon_start=1
                     /transl_table=11
                     /product="hypothetical protein"
                     /protein_id="X:DDJLFDBK_00300"
                     /translation="MKTKKLVLSLWIFLSLPSVVHSNIPTHSGMERNFKETWRKSFPV
                     PYTKILKRDLTGKGVLVYKKTPLKIVYIYTYLIFLPLYKENEEIPQEIPGKGKEVKVK
                     LFYEPSNPVEKFWIEFTEFDEQYNSKSVVKWIR"
     gene            316745..318163
                     /locus_tag="DDJLFDBK_00301"
     CDS             316745..318163
                     /locus_tag="DDJLFDBK_00301"
                     /inference="ab initio prediction:Prodigal:002006"
                     /codon_start=1
                     /transl_table=11
                     /product="hypothetical protein"
                     /protein_id="X:DDJLFDBK_00301"
                     /translation="MDSLKSKSDELIRNKMTSEGLSSAFIQDFLKKTDLVRNGETGMV
                     RWEEVGDLDPKTDEITLEQIESENVPDPSILKNLVVIKLNGGLGTSMGLSGPKSLIEL
                     KNGMSFLEIVAKQSEVIERKYNVSVPLILMDSFSTQKESQEELNRIGFRQKFPTSFLQ
                     HKVPRLLKKDLTPISCKNPDEEWCPPGHGDIWISLLETGLLDTLIQNGYKIAFVSNGD
                     NLGATVHPGILSYILKEKLEFCMEMTPKTLADKKGGAIYKRMVAGRAENYQLLETAQV
                     PPEYMHEFEGLGKFRTFSTNNLWIDLLALRERILRGSFELSLIVNPKTIEGQEVLQLE
                     TAMGSAIRNFEKVKGIVIPRDRFAPVKKCEDYLARRSDAYHLLENYSITMSDKRKKSG
                     LGEILIHLDERYYKKIGDFNRLFPEIPSLELCSSLIIQGEILFDQKISIVGEVVIQNN
                     ETVPRRISDLKTKILESGKYSF"
     gene            318267..319625
                     /locus_tag="DDJLFDBK_00302"
     CDS             318267..319625
                     /locus_tag="DDJLFDBK_00302"
                     /inference="ab initio prediction:Prodigal:002006"
                     /codon_start=1
                     /transl_table=11
                     /product="hypothetical protein"
                     /protein_id="X:DDJLFDBK_00302"
                     /translation="MTTYKSPKIRSFDEGEIEQFKNVFINENRGKPIVLLRFQDIKSL
                     SFLDFLQLVPIKISELYPGAESHYSYYCYGDKKSLLIGVAPLQVNGSSSNGFLNFDSL
                     LGKLREISIKSGSMNFDFGIARTQCNYISYVDEIFHELEVSSLKNLQDNLIRWSWTYL
                     NRVNDYFAGEKADAVIQPIIHYNHKTQSYSMKGGEVFVGGEAYAGYADLIRDIPHDQD
                     LNRIELLILEKLTMCCNGAPGLLKFNISPQTLIDTFDTDEKVTRFHNLLLDQNLNPFL
                     IRMELIEKPYEEKDVTLKSVCKRFWNFGISFAADDFGVKSQSHQIVLDLGEMIKEFKL
                     DPISFKFKADQDLTKFLDNLAFIDYCRRLSDNREAIITAEALEDIDSLNFLLTHQVYY
                     FQANLFCKKISIREYKEIFKDMQDLPETAVNQILTSQELLLQLKEKGNIFELARQLEL
                     VP"
     gene            complement(319958..322345)
                     /locus_tag="DDJLFDBK_00303"
     CDS             complement(319958..322345)
                     /locus_tag="DDJLFDBK_00303"
                     /inference="ab initio prediction:Prodigal:002006"
                     /codon_start=1
                     /transl_table=11
                     /product="hypothetical protein"
                     /protein_id="X:DDJLFDBK_00303"
                     /translation="MRILKYSILIIILLLNFQTSIFAQPSFRSLGMKQESSELLSSLK
                     ETNPYGISHRGLASKVDLSPSMPPVGNQGEQGSCVAWSTAYATKSFQEYIERKSSKDW
                     SLRTAQGTPNYSKIFSPAFIYNQINGGRDNGSLISDAMKVMVEMGAATWETMPYNPAD
                     YRTRPSQAAIEAASKYKAKEFLRVKTTDMNEVKAQLSEGKPVVAGVLVYENFFNLKGD
                     QIYKEGLGKTYGGHAIALVGYDDSKNAVKFINSWGTDWGDQGYGYIDYRWFTKICQGA
                     FVMIDQVETVIDQPDSSSTPEVVNDSNPTAPSSITASQGSFIDKVLINWEIVPNAVGY
                     EIHRKGPGDSNFGKVGLSATNSFNDDGVQPNLAYKYKILTLTDSSASDLSQGEVIGFA
                     KTEELKPPPKVLGVKATQGQYDNKIELVWEPGDASSEYQIFKWNKSQKRYSPIGTSKI
                     NSYVDTSAAKKGVVEIYVVSAKLGGKTGEPSDAASGFTSQPKTPPAKPLGLVASRGAY
                     QNKVELKWQKVSGASKYLIFRYIKSGWIGGGAWEKISETGNEEFIDENLPARYAYYSV
                     TAVNTEGKNGPFSSFAYGYTDPNKQRGVKLSSPENVKGVLDVKEAKISITWNPVKEAS
                     EYYVFRKKRGESKWTFLGSAGNKNNYVADVPEKETLFLYSVTSKTDLGGESGNSLPVS
                     AVISTAVVAPKKRTFGGDSTLEKFKGPWTAMAWDGNNGVSQVLLEIESQDNVNYTVKF
                     NKKKVFEGKYVEESPIIDKDGKFKIEIEKTGDALSVTMKDPSIVNQKSNLSFLKE"
     gene            complement(322456..322815)
                     /locus_tag="DDJLFDBK_00304"
     CDS             complement(322456..322815)
                     /locus_tag="DDJLFDBK_00304"
                     /inference="ab initio prediction:Prodigal:002006"
                     /codon_start=1
                     /transl_table=11
                     /product="hypothetical protein"
                     /protein_id="X:DDJLFDBK_00304"
                     /translation="MNLKTFSWIGFLLLTLPILSVPTPPTLETQIKNSDYIALTRITN
                     VRETKISETSISVTATVEILKPWKGAEKLPSKFEIGFMIFPELLGKWLKASPPEGDYI
                     LFLNQKKSRIAKVTNLR"
     gene            complement(323218..323712)
                     /locus_tag="DDJLFDBK_00305"
     CDS             complement(323218..323712)
                     /locus_tag="DDJLFDBK_00305"
                     /EC_number="2.8.3.-"
                     /inference="ab initio prediction:Prodigal:002006"
                     /inference="protein motif:HAMAP:MF_03228"
                     /codon_start=1
                     /transl_table=11
                     /product="butyrate:acetyl-CoA coenzyme A-transferase"
                     /protein_id="X:DDJLFDBK_00305"
                     /translation="MGIGVIPNAVLTCLTSHKDLGIHKKKHPGKIVSGFVMGTRKLYD
                     FIDDNPEVSMLDISYINDPHVIRKNPKVTAIEVDLTGQVCADTIGTKQYSDVEVRWTL
                     SEELLFLKTNHRTSFYHVQRRIQNRFFIKTGSGRSNDQSSCSFHRDRIWNRKFIRKKF
                     ETKN"
     gene            complement(323837..324181)
                     /locus_tag="DDJLFDBK_00306"
     CDS             complement(323837..324181)
                     /locus_tag="DDJLFDBK_00306"
                     /EC_number="2.8.3.-"
                     /inference="ab initio prediction:Prodigal:002006"
                     /inference="protein motif:HAMAP:MF_03227"
                     /codon_start=1
                     /transl_table=11
                     /product="Butyryl-CoA:acetate CoA-transferase"
                     /protein_id="X:DDJLFDBK_00306"
                     /translation="MIHLHTEGKAPYAEPGMEGKFFTNSLFVAANTRKAVEEGRGDYI
                     PIFLSECPSLFRKGILPLDVTLIQVPLPDKHGFCSLGVSVDISKAAAKTVIAQVNVNM
                     PHTSWRRNHSYR"
     gene            324754..325965
                     /gene="sotB"
                     /locus_tag="DDJLFDBK_00307"
     CDS             324754..325965
                     /gene="sotB"
                     /locus_tag="DDJLFDBK_00307"
                     /inference="ab initio prediction:Prodigal:002006"
                     /inference="protein motif:HAMAP:MF_00517"
                     /codon_start=1
                     /transl_table=11
                     /product="sugar efflux transporter"
                     /protein_id="X:DDJLFDBK_00307"
                     /translation="MSSHPIRNIHVKSEPMLIFVLASIQFTHILDFVIMMPLGSYFQE
                     SFHINPQEFSLLISAYTYSAFCAGIVGALLIDRFNRKSAAIFLYSGFMIGTAFCAIAD
                     SYIFLLIARIVSGSFGGILSSVIFAIVGDVIAMDRRGRAMGAIMGAFSVSSVIGIPLG
                     LKVAEFYGWNMSFAGIVFLSLPILVLMYYHLPSIPPFQSTGEDPVKDFLRIFTYKRYM
                     ASYMLIMFVILGGFTVIPFIAPYMERNVGIPKENISWIYFFGGLVTFFSSRGVGIASD
                     KIGKHKVFYILVPLSCIPIFIMTNLGQTTLVNVLILTTTFMVIVSGRWIPALALITST
                     TEPRDRGRFMTVISALQNLASGLGATIGGSILVAASPTAPYQNYDIAGYLAMGFNLIA
                     LILISKVKAVS"
     gene            326558..327280
                     /locus_tag="DDJLFDBK_00308"
     CDS             326558..327280
                     /locus_tag="DDJLFDBK_00308"
                     /inference="ab initio prediction:Prodigal:002006"
                     /codon_start=1
                     /transl_table=11
                     /product="hypothetical protein"
                     /protein_id="X:DDJLFDBK_00308"
                     /translation="MKRALILSGGGARGAYQAGVLRYLEEIQFKPDIICGTSVGAITA
                     TAMGCGMNSAEITKLWKSIEAKKVMRYSIWNDLVDIFVKSYSPLTDTTPLKNLLYSHL
                     DFRNLRKNPTEVIITAVNILTAELVFFRNKEIDIEHVMASSAIPMFFPWQYVDGKPHW
                     DGGVMANTPILPAVERGATDIVVVLLSPVGGIDMGLPKTRREGIERVFELSLIGSYQT
                     VMSNLNFEKKRGKGKNLNFLLF"
     gene            327607..329571
                     /locus_tag="DDJLFDBK_00309"
     CDS             327607..329571
                     /locus_tag="DDJLFDBK_00309"
                     /inference="ab initio prediction:Prodigal:002006"
                     /codon_start=1
                     /transl_table=11
                     /product="hypothetical protein"
                     /protein_id="X:DDJLFDBK_00309"
                     /translation="MEELFVKNGHFASKDGAIYQLRGVNLSGSAKLPLRPDGTTHFDQ
                     TNTFNNHKNVSFVGRPLKEDQAEEHFDRLRKWGFNFLRFLITWEAIEHKGPGKYDNEY
                     IDYVERMVSLAAKKGFYLFIDPHQDVWSRFTGGDGAPGWTLEELGMNISKIRNSETAI
                     VHHYYGKNYRRMSWPLNYQKYSCATMFSLFFGGKEFAPDTKIDGKNVQDFLQDHYIDS
                     VLKIVRRLKKYKNVIGFDTLNEPSPGWIGKKNLGEFDGFGFGKVIKSSPFQEMYLSEG
                     RAVSAEQAYMLGFWSLPFGKVRLNPEGVPLWERGHQCIWRNHGVWDYDPNGAPMMLKP
                     EYFYRKNGRKYEFYSDFMYPFIKKFKERVQKLENRFHIFIESDPSKLELEWKEIPKKN
                     QGSVINATHWYDISVLMLKRYLPWFGVHVFKQKPIFGKENIDNAYEETIRMIREMSEK
                     KMGNCPTVIGETGIPMDLNHRVAYLKNDYGVLEKALDRIMKAVEKNFVNLALWNYTPD
                     HTHSLGDRWNEEDLSIYSQDTPSSYDEDGGRAVRAFSRPYPIRTKGFPVALTFDMERS
                     LFKYAFRQEGNLFPEAEIFIPEIHYKKGFEVLVNAGTYQYDPRTKILKFKGEKGILDY
                     GITVYPSKKSLSREQDRTKVVSKTQKRKIQ"
     gene            329568..329849
                     /locus_tag="DDJLFDBK_00310"
     CDS             329568..329849
                     /locus_tag="DDJLFDBK_00310"
                     /inference="ab initio prediction:Prodigal:002006"
                     /codon_start=1
                     /transl_table=11
                     /product="hypothetical protein"
                     /protein_id="X:DDJLFDBK_00310"
                     /translation="MKKVLMISLSVAAVLSLTVMCGGAKHSAEECAPIVDEMLTNLTA
                     GQKPEDAANIATMKATLVPVLQKECMSGKFDLTCLKSAKSIPAIQACKK"
     gene            complement(330502..330678)
                     /locus_tag="DDJLFDBK_00311"
     CDS             complement(330502..330678)
                     /locus_tag="DDJLFDBK_00311"
                     /inference="ab initio prediction:Prodigal:002006"
                     /codon_start=1
                     /transl_table=11
                     /product="hypothetical protein"
                     /protein_id="X:DDJLFDBK_00311"
                     /translation="MWELLQNLKIATNTKMWELPLLENSFHFLMPNSRYLELVQKPQK
                     ILHNNSLEIFNKMK"
     gene            complement(330805..332268)
                     /locus_tag="DDJLFDBK_00312"
     CDS             complement(330805..332268)
                     /locus_tag="DDJLFDBK_00312"
                     /inference="ab initio prediction:Prodigal:002006"
                     /codon_start=1
                     /transl_table=11
                     /product="hypothetical protein"
                     /protein_id="X:DDJLFDBK_00312"
                     /translation="MFALRFFKFKLVYIFLIVCVIIQCATTGSSSIESVILNFNKNKK
                     SYKIGVIDFIHSEKQTNQYDSMISDLFIVELSKDSSNVLVERTKLAELLAEHSLEYSG
                     LLDSDQARKLGKIIPIDLILTGSYSIQKKQTLEEIKISGRFIHVVTGEIIYAFNTTIT
                     RESQDSVANQNSSQTTSEKKCTGNSEIETLLKDLSTESKIQELVQKAKKVSFQEECGK
                     IHGLILSSFIRHKIDSKEYKIFLMDSLKKFQNPDENYRVLDSLRYFQLDKHIDEEEWS
                     SGKDVIQRVSAGGLTRHITYLLNIQSETNKQLILKRADEIMELGIQKKIGRPVAIRKE
                     EIVLSILYALQDPKAFLDSDLTALVFFDKYKNIVFDTSAETNKIFSIFDFLSNHYFKE
                     TNENKKEMIFLRIQDFLNSVNTSEQKERKLDDFLGKLISAAGRSKTSEAALYKTNFKN
                     LFRSLSKEICAVVDKNPYPAQKSSRIKFLSENECICK"
     gene            complement(332901..333272)
                     /locus_tag="DDJLFDBK_00313"
     CDS             complement(332901..333272)
                     /locus_tag="DDJLFDBK_00313"
                     /inference="ab initio prediction:Prodigal:002006"
                     /codon_start=1
                     /transl_table=11
                     /product="hypothetical protein"
                     /protein_id="X:DDJLFDBK_00313"
                     /translation="MFSKDSNSSLNKLIQFQYSIKNTFQIKKTFILFFIVVTLLDGLF
                     LKSLFPQTNPQDAAEIKPLLRVFPSYRREECDWAIRWDICLSCLKIGRRYAQKIHFYS
                     SGPYREHGCYSEEEGFFLMEE"
     gene            333560..334957
                     /gene="putP"
                     /locus_tag="DDJLFDBK_00314"
     CDS             333560..334957
                     /gene="putP"
                     /locus_tag="DDJLFDBK_00314"
                     /inference="ab initio prediction:Prodigal:002006"
                     /inference="similar to AA sequence:UniProtKB:P94392"
                     /codon_start=1
                     /transl_table=11
                     /product="High-affinity proline transporter PutP"
                     /protein_id="X:DDJLFDBK_00314"
                     /db_xref="COG:COG0591"
                     /translation="MLAISVIFYLFTTILIGALASRFVSDSKDYVLAGRRLPLFLASS
                     ALFATWFGSETLLGASSRFVEDGILGVIEDPFGAALCLFLVGLFFARPLYRMNILTFG
                     DFYKNRFGRRAEILSSVFMIPSYFGWIAAQFVALGIIFHSLADIPVSTGIIVGAGVVL
                     IYTVIGGMWAISLTDFLQTVLIVLGLSYLVWDLSSKAGGIEVVFASTKPGFFRFFPEM
                     NVKSIFVYIAAWMTIGLGSIPQQDIFQRVMASKSEKVAVYSSLLGSFFYLSVAFLPLI
                     AVLCARKIYPEIAKEDTQMILPKTVLTHTGLFTQILFFGALLSAVMSTASGAILASAS
                     VLGENVIRPFFKKTNERTLLRLFRLSVVAITLVSLSMANTKSNIYELVSQASALSLVS
                     LFVPLVAGLFRKSSTSTGAIFSMIVGFCTWLFCNIISLEIPASIPGLISSWIALLLGD
                     WIEQKGYIQKKTNND"
     gene            336045..337049
                     /locus_tag="DDJLFDBK_00315"
     CDS             336045..337049
                     /locus_tag="DDJLFDBK_00315"
                     /inference="ab initio prediction:Prodigal:002006"
                     /codon_start=1
                     /transl_table=11
                     /product="hypothetical protein"
                     /protein_id="X:DDJLFDBK_00315"
                     /translation="MPPILDDSIAFEKKQEPQKRLGEVFQGLWLKDEICFAIAGGGCK
                     AFYGLGFGHEIKSWGLKFREVSGVSAGAAMVLCLICGDEEECVAFFENIVRKNPANFY
                     WSRLFKGERAFPHEEMYRKTIRFGMDFQKVIQSGIKVYIHTLRAIPKEDSLKNKFRLA
                     RLIAETAKAFLEDERDRKRGLNTERMQRVLRNWNMKEVLFTEKDFDNEQTVEQIILNS
                     SSVPPVVSVQTLEREYYFDGGLTNNLLLEAFPPDKKTIGIYYEPTTIVGKDPKLLERC
                     YLQTPSEPLPITSFDYTDPVGVRKAYELGKRDARFNKHKIFEYLKKDWVKTFSSLKLK
                     "
     gene            337315..337722
                     /locus_tag="DDJLFDBK_00316"
     CDS             337315..337722
                     /locus_tag="DDJLFDBK_00316"
                     /inference="ab initio prediction:Prodigal:002006"
                     /codon_start=1
                     /transl_table=11
                     /product="hypothetical protein"
                     /protein_id="X:DDJLFDBK_00316"
                     /translation="MNPILQNVIALLAGAVFGSIVNMGIIMVSGHIIPPPTGADVTTM
                     EGLKSSLHLFEPKHFILPFLAHALGTFAGALLTAKVSFNHKVKLAMGIGFLFLVGGIA
                     NTMMLPSPLWFTVLDLVGAYLPMGYLAGTLLRK"
     gene            337765..338466
                     /locus_tag="DDJLFDBK_00317"
     CDS             337765..338466
                     /locus_tag="DDJLFDBK_00317"
                     /inference="ab initio prediction:Prodigal:002006"
                     /codon_start=1
                     /transl_table=11
                     /product="hypothetical protein"
                     /protein_id="X:DDJLFDBK_00317"
                     /translation="MKKVSMLFVLVGLTVLSFYCKGSKSDPAKGRIAFLKGEISVQRG
                     EQKFKAIVSQEILNGDIILTGPKSVATLVFGENSTVIEIQSDSKFQVKETLDEKNFFQ
                     DKGSSWILTNKLLKGEKMNLHTPTTTAGVRGTKFYTSVYGDMTFTCHCEGQIEIENHQ
                     NHSKKINDADYLSVAKGDKTIYIIPSDLQKLNVPYLHNHSEIEDSLVGAQNKMTPEQF
                     QVIYELAKKKLESIE"
     gene            complement(339461..341977)
                     /gene="rcsC_2"
                     /locus_tag="DDJLFDBK_00318"
     CDS             complement(339461..341977)
                     /gene="rcsC_2"
                     /locus_tag="DDJLFDBK_00318"
                     /EC_number="2.7.13.3"
                     /inference="ab initio prediction:Prodigal:002006"
                     /inference="protein motif:HAMAP:MF_00979"
                     /codon_start=1
                     /transl_table=11
                     /product="Sensor histidine kinase RcsC"
                     /protein_id="X:DDJLFDBK_00318"
                     /translation="MMKSLHISCMFFIPITFLLNCSQFNQNNPIASNGVIDLSGWNPN
                     IESVNLKGDWEFCWDQWIPPNAEESKWKENCNGFHPVPAYWKFYNIPGKNLSPFGKAT
                     YRLKVILPTYFHDSYGIRWTEILSAFQIFINNKSVAQVGVLGTDFNTMIPKLKPDRTE
                     IGPYNSPMTIVIWVSNFNHQNHGFWQPLYLGRWEIIRNTQVSHLMMDIASFASVALIG
                     FYHLVLFLFRTRSKEYLFFGLFCILMGIRQLSVEDHAFMIFFPDIDFDFYIRFIYFTV
                     LLIGIFMCMFIKSLFPKEVSSFFINSAIGVFGCSVFILILPVRIFTEFFSIIFVLISI
                     LPLGLTLYLFKAHEMKRKGALLILIAYLIFSAVVMNDILFTLGYISTGYISYIGVTVF
                     IFFQAGVLAQQLTQAFNRSERLALELKSTLQENIETHNELLALKELQNTNLELEVQSR
                     TRELLKARDDAEFANKIKSQFLAAMSHEIRTPLNGIIGLIEQFKSTPLDENQQHIRNL
                     IQKSGETLLKIINDILDFSKLEADKIDLELQEFCWKEIVEETIGIFLYQATQKGLVLS
                     IDYSPDFIDKSVGDKRRIVQILSNLISNAIKFTDSGKIQIRALSEKIETKIEYKIQVI
                     DSGIGIPREKIDLLFQKFFQLDSSISRKYGGTGLGLAISKKLVELMSGKIHVFQNKSK
                     GSTFEFTVLLSEFVSKDHPTYFPETTDLSSLSPNTYILIAEDDSTNIFLLSGILKKLK
                     IRFELAKDGLEAITKVKVSRFDLIFMDINMPHLDGISASNFILTDPMISPKPVIIAVT
                     ADVLQEDKIKCRQAGMSDFLGKPYYKKDIEQMIYKWLVIH"
     gene            342707..343087
                     /locus_tag="DDJLFDBK_00319"
     CDS             342707..343087
                     /locus_tag="DDJLFDBK_00319"
                     /inference="ab initio prediction:Prodigal:002006"
                     /codon_start=1
                     /transl_table=11
                     /product="hypothetical protein"
                     /protein_id="X:DDJLFDBK_00319"
                     /translation="MNVHQQNESRIQKKKILMVLAVIPILMIGTFVYEVKQMQSEIHR
                     VIWMRARVTQDYIRRISNQTRALKLSISHSMDYYEDSILDKRVLHKFKKYSSLKIFGN
                     KNQIKTNSSTSELLKTSVPITPFF"
     gene            343084..344274
                     /locus_tag="DDJLFDBK_00320"
     CDS             343084..344274
                     /locus_tag="DDJLFDBK_00320"
                     /inference="ab initio prediction:Prodigal:002006"
                     /codon_start=1
                     /transl_table=11
                     /product="hypothetical protein"
                     /protein_id="X:DDJLFDBK_00320"
                     /translation="MREVEAALGLGGQFETLVETETQSEVVWAYYLSAQKFLYFAPTP
                     KPYKDIFNEGLYQRPFWVQATPKMNPQRKQVISELYNDIGGQGLMITISEPVYFRDQF
                     IGVAAIDIGLDAMRRVLAVGDCIGESILIDENNKIIAKESWIDMNDSTIQLPDGPSEK
                     IFLQEGYYWAFFEIKDQEVRLVHRISAIKFLFSVVLNLLPFWGLICTLGIVSILYIKL
                     KASMEQVSKMIHTDPLTGIANRRGFLKLTQKSLVTVHRHGQSWTILMIDIDHFKQVND
                     RFGHDTGDRILIKVSQILSANIRQTDVVCRWGGEEFAVFLFGVTPEDSINIAEHLRKE
                     VENKVILKDGKPVTLSIGISEGKGEKSSGLENAFACADQALYQAKTLGRNRICVFDTT
                     TEIF"
     gene            complement(344359..344496)
                     /locus_tag="DDJLFDBK_00321"
     CDS             complement(344359..344496)
                     /locus_tag="DDJLFDBK_00321"
                     /inference="ab initio prediction:Prodigal:002006"
                     /codon_start=1
                     /transl_table=11
                     /product="hypothetical protein"
                     /protein_id="X:DDJLFDBK_00321"
                     /translation="MIKRQKFDKTKSFMIVQTSFNYRIYDRYECLCSFSNESNFMKSL
                     Y"
     gene            344649..346244
                     /locus_tag="DDJLFDBK_00322"
     CDS             344649..346244
                     /locus_tag="DDJLFDBK_00322"
                     /inference="ab initio prediction:Prodigal:002006"
                     /codon_start=1
                     /transl_table=11
                     /product="hypothetical protein"
                     /protein_id="X:DDJLFDBK_00322"
                     /translation="MQFKTQINSQVENVRVKKRIIFSLLAIILIFMFLFLVYENFRME
                     KEIDRVVGMRARVMKDYIRKVGSQTRALGLSITDYLTFYEDTPINPDLVKRFKNYPNL
                     NRFGIPHISRENQEGSDAGTLTAVGSIHKLNLSLLKEIEAALNLRGQFESLTEKQSEV
                     VWAYYLSERKFLYITPKFKDENYYFTDDLYAEPYWTQSNPIANPTGRQIITDLYEDIA
                     GKGLMISVSEPVYVKGKFMGIAAIDIGLDAMQRILESGDCIGKSMLIDENGKIVAKPD
                     NFALNDRLPFSVFSSILESKKSFFLQKGSFWIGVKIKEEEIWLVHEIQIFEYIIYIIK
                     NLLPFWVLAFTFFIVLVLYVKLRSSMNQVSKLIHTDPLTGIWNRRGFLKSIQRSIALE
                     NRHKNEWAILMIDIDHFKQVNDKFGHDAGDKTLIRVAQILSRSIRQTDVVCRWGGEEF
                     AIFLCGVGQAISINIAEELRKEVENQIRLKDGNPVTLSIGVSGGKQNLEEAFTNADQA
                     LYQAKASGRNRVCTFNLLQSSLK"
     gene            346790..348508
                     /locus_tag="DDJLFDBK_00323"
     CDS             346790..348508
                     /locus_tag="DDJLFDBK_00323"
                     /inference="ab initio prediction:Prodigal:002006"
                     /codon_start=1
                     /transl_table=11
                     /product="hypothetical protein"
                     /protein_id="X:DDJLFDBK_00323"
                     /translation="MGNSEFVQNTNLNIKPVILIVDDEVIILGSIKYAIQLSFGNRFD
                     IEMAEDANSAMEILARCKSEQIDVPLVICDQVLRGKSGDELLIQIHQEYPQIYKVMLT
                     GYASAKSLGNALNKANLYRYLTKPWDSEDLILTISEAVKAYFQNRKVAELSSKLEETY
                     LFNRETLFPNFENLKRRIDRRLIENENSILALIRIESFGSIAENFGIETYRKMLFEFL
                     SVLDFFIGGYNGEIFHIYDNMIAVLTKIEEDRFYSLLSAVRIFLRSECIEVDGISFQV
                     KISIGVSSDQSDVYDKARLAMMTASNNSSVEYIPYSETTNKVDRIYANLKLGKKFNSA
                     LNAGNIIPYFQGIYDNKLNRITKYECLARIMEGDQIYNPAMFIPIAKSTGIIRLLTPL
                     MVEKTFKYFSKHPEYSFSINISESDLDKKSFPLWIMNRLLHYRISPDRVIFEILENDH
                     WNGSSNSTRSLQELKEIGCKIAIDDFGVERSNFERLIEIQPDFIKIDGKFIQGIHENQ
                     TSYRLAAAITEMAHTIGAKVVAEFVSNQEELEAVKSLSIDYSQGYYLMEPAEDIVYRE
                     PILNLA"
     gene            complement(348523..348897)
                     /locus_tag="DDJLFDBK_00324"
     CDS             complement(348523..348897)
                     /locus_tag="DDJLFDBK_00324"
                     /inference="ab initio prediction:Prodigal:002006"
                     /inference="similar to AA sequence:ISfinder:ISMac11"
                     /codon_start=1
                     /transl_table=11
                     /product="IS5 family transposase ISMac11"
                     /protein_id="X:DDJLFDBK_00324"
                     /db_xref="COG:COG3039"
                     /translation="MAITLSGANVHDKHAVKDTLNSILIFSGRRKKKPKHLCLDKGYD
                     FKDTEKLIRRRNIRPHIRRRGEKPLIGKYKGKPRRWVVERTNSWHNRFRAILIRWERK
                     SENYLASLYLASSIIAFNFFDR"
     gene            complement(348972..349202)
                     /locus_tag="DDJLFDBK_00325"
     CDS             complement(348972..349202)
                     /locus_tag="DDJLFDBK_00325"
                     /inference="ab initio prediction:Prodigal:002006"
                     /codon_start=1
                     /transl_table=11
                     /product="hypothetical protein"
                     /protein_id="X:DDJLFDBK_00325"
                     /translation="MAGIIYRMKTGCQWRAIPNEFGSGQTCHRRFQEWERAGVFKKIY
                     KSILKYYDVKNQIAWDWASMDSAMVKAPKGGA"
ORIGIN      
        1 acattatacg aagttatact atattcaact tgtggggttg gtatgggtag agagcgttct
       61 gctggttttc ccgcatcgat ctctttcgcg ttaacttacg ttaatttatg gacagctcag
      121 cttaacgtga attcggtagg ttcatgttct gaaaaagttg tataatttga actttgtaag
      181 atctattcct aagccgtagg aactatcgta aatcgcgatt ttaataacaa attctaaaat
      241 tgtaggaact catactttta agaaattttt tcttacggta aactcacgtc agattaaatt
      301 cagaaaatct atacaaatcc aaaagattca attctgcaca aaatcgtcgt ttggcgattg
      361 cagcttaaca gttcatttta tagattaaag attttcttca attggatttt aatcatatta
      421 taagttaaag tatataaata actaaaaact acaaagaata tttaaatagc aaaaggtagc
      481 gttgatttga gtagataaaa caattatatg tatttgatct cataatccat actataagct
      541 gcaaagcttt attcttatga acggtatata ctttttaaaa ataatataaa aaatgctttt
      601 tcaaagacga cctttggggt taggaaaaat gaatcaaact ataatgattg aacacgaatc
      661 aaaggaaata caaattaata caattcgtta taaactttta gtaatcgaat tttcaggtat
      721 agttaattat gaaactttaa agggaatgcc tactaaattg agttctattt tttatgaaat
      781 ggaaggtatg ttggtattgg atattaggaa agtaacaaat ctaaattctg agtttgtgcg
      841 agcttttaca ggaatcttac atgtgatttc cgaaagatta actagatact ttattataac
      901 agaagatcaa aagatttata attggattac gaattataat cagttaagag atgtcaaacc
      961 ggtgatgaat tttaacgaaa taggaaaggc tttggagtta gattctttaa ttcagcaatt
     1021 tgaattttaa aatgaagtaa ttattaataa tacaatataa ttttattcat tttatatttt
     1081 gaagggatct ctttttggga atgagttatg ataataggtg tagaagggaa ctcactctat
     1141 tacactcgtc tatctggctt tgtttgtaat ataactgggc cagatagata attttaagat
     1201 tttttctttt aagataaaat ttataaaaaa atcatctgca attttcttaa taaaagaatt
     1261 ttaataaata caaactcaca ctaataaatc aacctttctc tgtaatataa tcattaacat
     1321 attttttgaa tatgattaat ttaaattcat ctcatcttga ttagatttaa aattccttat
     1381 tttacttata aatgagtaaa ttaagtatct atctgatcaa ataaaatcta tagtatattt
     1441 tttgattcaa aaagcaattg gaaacgtttt tatcaataag tcgtctttca aatattgatt
     1501 tcaatttata actaggggag atgtcaggct aaaatttctt tatacttaat tataaataaa
     1561 attaacgtgg atttatggaa attcacgaat tatgaattta gctcctatat ctccataaac
     1621 aaagcactga gtctatttgg ctaatttgca ttcgttagcc agatagattt ttttcgtttc
     1681 aatttaaaaa gttctaatta ctacccgggc gcataaatag aatatttggg ttagattgtt
     1741 tcaaaaattt gaatgtttta accctgctct aaaatgccgt aaatcctgaa tttgcggcat
     1801 tttttaaata ctgctatttt ttcataaatt cagtcattaa taacttggta ctattttcat
     1861 gtgcccaagt agtaaataga ataaaattct ttttcattaa aactctatta taatttcgga
     1921 aaagtattta gagaattatt gaaaattcta tatctattaa taaaatgatt acattcatca
     1981 gttatattaa ataattagaa tagagctgtt gaaaattaat tctttgtctg tttccgttgt
     2041 atcgaaatgg acaattgaag cagtttgcta atctctgtat agaatttttt aatagcttgc
     2101 tcataactat ataataaagt gcctaatatt ttatatagaa tcagcgtttt gtgatagaat
     2161 taacggtact caattctata gagatcagta atatttaaaa ttctacttct aaaacagggt
     2221 ttgttttaaa atatattata cttatataat aaacttttca atactttgtg atgaaacagg
     2281 attttgtaat aaaaatttat gatgttcaat tttatagggt cagtaataaa agtctgtcac
     2341 aatacctaaa agaaattatc ttgaattttt cagaaaacgt ttccacagat aagtatgttt
     2401 tttgaatata acagcgctaa agtttgatat tttggttcgg cgggtaaaga aagctgcttt
     2461 tgtgtgaaac gttctgattt ctaaagatta aaaagtatga aagtgatcgt attcttttat
     2521 gagaaaattt aattttataa aaattcagtt atcaataacc tgaatttaca agttattcaa
     2581 aactataaaa ttgaatgcta aaaattcgat tcccatattt tttaaggcta acgattgatt
     2641 cttactaatc attagaataa gattgaatga actttgagat aaatctccat ttgagactga
     2701 taaaccccac ttagttttat ggggttttat aaaatgaagt tttagattaa attgatattg
     2761 ttatactact gcggtattta attcattcga ttgcgaattt ttactcagaa tttcaacctt
     2821 ttgtaaattt atagatattt gaaaatgctc atagttagat ccatttgact gggttgcatt
     2881 ttttctgagt cctttgggag aatacccggt ccatttctta caagctctat gaaaggatgt
     2941 ataggaatta aatccacatt cgaaagcaat atctagtaga ttcatattct ttttttctac
     3001 aaggagccgg attgcgtcgt tcattctatt ttgatttata aaatctgaaa atcccatatt
     3061 tttatatttg ttcaggtaaa aagaagcttg gtgtaaactg actcccaaat aggcagaaag
     3121 atcaattaaa cgaatactat catccgcata aagtttctcc ctaataaaac cattaattct
     3181 ttcttctgcc cgtttcagat catcttcctt aagaagattt ttttcttcta agggttctat
     3241 caattccaaa gtcccatctt ccagcacaga acatggctgc tctataattt cttgagtttc
     3301 tgagtttaaa attaatactg agttttgtga agcttttgct tcagtttgaa ttcttatttt
     3361 tctctttaaa agataaagag tgaaaataaa aaacgcataa aaatagtatg aaatactgtt
     3421 ccattcgaaa ttataaaaag tggttccgat aaaatttccc agaactccaa aaccaatccc
     3481 tcccaagata ggaaacaaga aatagtattc ttttttatag gggcgggaga aaattagata
     3541 acctgattcc aataaagtat aaatacaaat accgaaacag aaaacttctc ctgtaatcat
     3601 catgaaaaat ggtttttcaa aatacattaa aaacgtaaaa gaaagaatga ttgcagttac
     3661 tgcgttttta agaatataat ggtaagatat ttgtatctca aaaattccga gtataatgag
     3721 tcgaagcaat agaaaggagt aaattgaaat tccgcaaatt atggaaatca atttgaactt
     3781 atataaatct cccgaagtcg aaatctccgg aatggtttga ttccagatcg ctaaatagag
     3841 gccgaaaaag accagaaatg tagaaaaaat atttttctca aaccattttt gtaaagaaga
     3901 ctttaaaaaa accttatatt caaaatttga taaaatttta gaactatgta tacggtttaa
     3961 aaaattctca atgtaagcat tcataaaaga caaactctct aatattatgg gattcgaaat
     4021 actgaatctt caaataggaa acttctcatt cgatttcctt ttgcttctaa cttgttcatc
     4081 tttttcactt ggatcgtatt ttcagttatt tctcatcata aagagtgaaa tatataattt
     4141 aagaatcgat ttacaattac aaggtgttga aatgcataat acattctttg caaggtccaa
     4201 aattttgctt aggtatggcg aaatcataaa taataatagc cttctataac ttgtgaatca
     4261 tttgggttta caaagtagta aaactgttcc ttaagaaatg actctattag ccatgtcttt
     4321 taaggggcga tataagtaaa ctaaaaaatc gaaaatcgag tagatttatt taaccgggaa
     4381 ttatgttttg atacgattta agtttagaag aattttaaac cgaaatgaac tttttcatat
     4441 agaatgtttg ccgattgact ttttaaagcg gtgatttcag gcacaaatat acttttctgc
     4501 tatttagggt ttagttcata tatatcacaa gattaagcta aaaattctat tgtagatgtg
     4561 tcttgtctga cgaatctatt tttaagatta aaaatagatt cggacgccag tcggatttca
     4621 taacagtggt aggaattcta caaagctatc atcactatcc ggttttttag aatgtctcct
     4681 ctcgatatga taccgaaaca ttgtgtagtt gagtgtctct ttcaataccg aggctgggaa
     4741 aataagtcat caaacttttt gtgccaaatc tatattcgtt tttttcaaca aaaatagttt
     4801 aacagcttta tatgattgat gtgcactcga tacgaatctc gttgagaact atatccgtcg
     4861 ttcctttgtt attggtagaa aaaactggct tttctccggt tgtctgcaag ggagttattg
     4921 caagtgcagg tttttctatt cgttaattca aaatgcaaga atctcaggaa ttgaatcctt
     4981 acgcattttt acgggatctt tttaaatctt gggaaaggct gatagaggtc tttcttacga
     5041 gaatcttcca aaaagcggga aagaggacct ctgggttcgt tagctgcctt acgctatttc
     5101 aagcaaatca atgaaaagcg agattactac caatctcgct taaaaaaaca tcaaggcgga
     5161 gaggcgacac aacgaacata gtaggttgta gtctttccat tcccagaagt aaatccagat
     5221 tgaaagttaa tagcccaagc actggacgtt aatagtttat atgtagttga tgtccaatag
     5281 tattgagaaa ctgttcctgg aaaaatagta gtattgatca ctggagatgt gccaagcgag
     5341 tgatcgataa tacttcttaa ttcggttacg ttgggtaatc tccaagtagt tcgattagtg
     5401 taacctgccc cagcgttaag cgcgttaagc ccgttgcaaa aagtaagggc atttgcccaa
     5461 tccatctggg tagtacctcc agttgtacaa cttgtatcgg aaagattatt tgtacacttt
     5521 tgccaaatca gagcattgcc tatatcggta atggttccgt cattgttgtc tacaaaaggc
     5581 gcggaaacga ttgaaattgt gaatccaaaa aaaccaaaat caacttatag aagaaaaatg
     5641 atttccggtt tttggttttt gttaccatag tttttgactt cataattggc ctctcttaaa
     5701 agtctgtaag attcttatca taaaccttta ttggaaaagg tttatgatac ttaagaatat
     5761 taggatattt ttacatttct ttcattattc attgttacta agctaaggtg acacacaacg
     5821 agttaaagaa cccgcaacgg ttttatccgt ccaagttgtt gatccactgg agaaataaag
     5881 aactaaggac ttcgttgtat ctggtaggta taagttagag ctccaatagt aataacttcc
     5941 gctcgttcct gggaaagatg taacgaaagt tcttggggat gtagctacat tgaaatcgac
     6001 taaggtttcc atttcggaaa tagtaggtag tctccaattt gttcgatttg cataacctgt
     6061 tcctgtgttt aaattagtac aagcggttgt ggcacttgct agattgtaat atacatcggc
     6121 gccacctgca caagtagaat tcgttctacc ttcatgacag gttttccaaa caagtccagt
     6181 gttattgtct actgtgatat aatgatccac accgacagct atattgacag tttgattggt
     6241 aaaagatggt gtggttcctt tttgtaattt tccatcttga cctgcggatg aaacgaccac
     6301 gcaagttgca tctatagttc cagtcgtgtt ccaacagttt gtttgcattg tcttcagagg
     6361 aggtgttcca aaaatcataa tactaattgt agtattggta cttccagaag agttacttgc
     6421 ggtaatcgta taatttgcgg aggcttgaaa tacagttgga gttccagaga ttgcacaagt
     6481 tgtagcattc agagtaagtc ctcctggtaa agctacattt ggattacagc tagtaactgt
     6541 tccagtaacc gtaggtgtta cggttcctgc aactccttta taaaggacta aagcagttgg
     6601 tgtataagca agtccggctg gaggagcaag attaactgta atcgagatag tagtgcttgt
     6661 gctaccgtat gcattgcttg cagtaatcgt gtaatttgta gcagcctgag ttgtagttgg
     6721 agttccggat attgcacagg tagttccgtt gattcctaaa ccagctggta aaggaatatc
     6781 ggagttacat gcagtaacag ttccagttac ggaaggagta gctgtagtaa ttgttgctcc
     6841 ttgtgtaaaa gtaaatggag ttcccgcata acttaaagca gacggaggtg ctaagttgac
     6901 acgaatcgag atagtagtgc ttgtgctacc gtatgcattg cttgcagtga tcgtgtaatt
     6961 tgtagtagcc tgagttgtag ttggagttcc ggatattgca caggtagttc cgttgattcc
     7021 taaaccagct ggtaaaggaa tatcggagtt acatgcagta acagttccag ttacagaagg
     7081 agtagctgta gtgattgttg caccttgtgt aaaagtaaac ggagttcccg cataacttaa
     7141 agcagacgga ggtgctaagt tgacacgaat cgagatagta gtgtttgtgt taccgtatgc
     7201 attgcttgca gtgatcgtgt aatttgtagc agcctgagtt gtagttggag ttccggatat
     7261 tgcacaggta gttccgttga ttcctaaacc agctggtaaa gggatatcgg agttacatgc
     7321 agtaacggtt ccagttacag aaggagtagc tgtagtgatt gttgcacctt gtgtaaaagt
     7381 aaacggagtt cccgcataac ttaaagcaga tggaggtgct aagttgactg taattgttat
     7441 tggaaagcta atacttccag aagcattgct agctgtaatg ttatagttgg ttgcaggttg
     7501 aattgtagtc ggagtcccgg aaatcgcaca agtagttcca agtataagcc cagcaggtaa
     7561 aggaatatct gaattacatg cagtaacggt gccagtataa gtggggtgga tgattgcgat
     7621 ggttgcgcct tgagtaaaaa caaaagggct acctgcataa tttaaagcgg atggaggtgc
     7681 gatattgatc gtaattgtaa ttacggtgtt tgtacttcca aaagagttgc ttgcagtaat
     7741 tgtgtagtta gttggacctt gcgttgtggt tggggatccg gaaatagaac aatttgtagt
     7801 tcccaaaaaa agtcctgtag gtagaggaat atcagagata caatttgtaa tcgttcccgt
     7861 ataacttggg actatagggg caaacccagg taaagcacct gccgtaaaag taaaaacagg
     7921 taccgcaaaa ttcaaagcag ctggtggatt tgcattcact gtaattacaa ttgtaacatt
     7981 tttactttca gattgatttg aagcagtaat tgtataattt gtagccggtt ggtttagtgt
     8041 cggtgtccct gagatattac aagtttttcc atctataaga agtcctgttg gtagagcagg
     8101 attggaggag cattgttcga ttgatccact tatattcggt tgaatcggtt caataggagc
     8161 atcctttgta aatatatatg gacttgaaga ataattgaca gaaagagggt tattacttgc
     8221 aggagattgt aacagattgt tcacgggtcc aaagatgatt cccttaaatg ttgtggaacc
     8281 gtttcctcca atacaatcaa caagggttag gagaataata aataggaaga gaataggaaa
     8341 aatttttcta ttcaacaatt cttttgattt tttgaattgg cctttctcat ttttcataaa
     8401 aatccctacc tttttaaaac tcttcacaat tcaaaatgta aattacttat aaaaagaagc
     8461 agtttgctgg attgaattca aagtgttcta attttttatt tttaaagaaa acttaaaatt
     8521 cgccgaacat cattctgttt ttcgatctat tgcatgtagc taattggatc gaacccaaca
     8581 acaaactttt tctcttgaat atataaacta cctcaaaaca gaaattagtt ccgatcgtgt
     8641 tataacgtga agagttttta atgggctctt agactttgtg tattttcgga caaaaattgt
     8701 acacaaatta ttcaaataga attgaaagag gttctaatgt aaaaggtcta taatgcgata
     8761 gaaaagagtt tatctggctt taaattcgag tgtataaaaa tgaagcaaaa tgacgactaa
     8821 cgtttatatt tgttgttatc tgatacaatg taattttttt gtaaaataga gttccattta
     8881 aagatcaggg aattgtaatc gctcttaaac tttttatatc gtgattcttt attaaaagtc
     8941 cataaatttt aagacaaatc gccgtttaga ggcagaattt tgggtgctct aatagagttc
     9001 tgaacaatag aaacaacact atgaattttg aaataaatat ctgtttaaga tatagatcta
     9061 cattttttta ctctataagt ctgatgctta ttcatttatc aaattgaata ccttacattt
     9121 tatcgcaaga ccctatttaa cgcgagttca gcataaaaac atgagaaagg attttctaaa
     9181 agtatgagtt cctacaattt tagaattagt ttgtaaaatt gtggtttgtg gtagttccca
     9241 cattttagga attgatctgt aaagctcagc cccaactttt ttcagaaaaa tagatcgtga
     9301 tcttacagtc agcttgtaac aaaatattgg atactttatt tataagttct gagtagtaac
     9361 cagattttaa acaatagatt tgttgaaaaa ttaattcttg atctgtttgt attggattga
     9421 atggacaatt gaagcaattt taccaatctt cactatggaa tttttcaaca attctaatga
     9481 tttctattgg gcgtaattag aatttttgga gtttaagtat agattatgta aaaatgcgac
     9541 taaattgttt tcaaatcaat tcatttcaaa aatgccaacg aatataaatt ttctaaagaa
     9601 ccttatatac aaagtaaacc tacgatttgc tataaaatgt atgaagaaaa gaacgtacta
     9661 aatgaaaggc caattttgca aagatataga aattttaaat cgttttcaaa atcttactac
     9721 tcggacgtat aaatagaata tttgaagtta gattgtttca aaaatttgaa tgttttggtc
     9781 ctgctctaaa atgtcataaa tcccgaattt gcgatatttt ttaataatcc tatttatttc
     9841 gcaaatgcgg ctgttaataa cttggtacta ttttcatgcg tctgagtggc atttttgaat
     9901 ttggattttg tactaaaatt taaaaataga gttattgaga atcccatgta gtgattaaca
     9961 aaactgtgtt catcgaccgt tttcataaaa caaaaacaga tggagaattc atttttcaac
    10021 aactctaatg taataactca gccgagattt ttcattcata atgattaaag tcttaaaaag
    10081 cttagtagat tattgatttc tataaagttg aattctccga atttttaaca atctacgttt
    10141 aaaaataaaa tattgagtaa ttcgtattta gtttctaagt agtaaaacga ctcagttcgc
    10201 gtgaactgct acattttata aaaaggattt taagataagc tttatacaat gaattttgaa
    10261 tttgattacc attaaatggt aattgaatgt gagttcgacg taaaaaaaat ctgtgcgaat
    10321 cttttgctcc caattccttc gggatttaaa ctcaatgttg cttcttaaac tcagcgcgag
    10381 ggctgttaat gtaggtcgca ttaatttaac aaaacactta tcgattttgt tttaatggaa
    10441 gaagactaat tttttaacaa atctattata aaaattaaat ttttagggtt taatccttga
    10501 ttttgaattg gcattaaaga tcgaatcact tgccgaattt aaaatctcac attttttgaa
    10561 aactatggaa tcgataactc tataaaacct aaaagatcga gccctactta agttagagaa
    10621 aattatttct ttttcaagga ttttacttaa tcctccttga tttttaagcc ctttcccatt
    10681 ttatagcaca atgagtaacc tccagtagca actttggaac ttaatttcta aattttcaga
    10741 aaaattggac tactgaggaa tctattgaaa tcgagacatt agcgccatga gagaaattat
    10801 taaactcgtt tgtcaggagc ctggatgttc caaggggaaa agtacctacc ttctcaccaa
    10861 gaacaaaaag gctaaaactg aaaaattagt tacaaaaaaa ttctgcaaat tttgtagaaa
    10921 acacaccgaa tacaaggaaa ctaaggtcta aaatttccag gtaataggat gactgcaaaa
    10981 aaatcggctc cggcatacga taaaaaagtt ctccaagaaa tctctgaact tcttcatgag
    11041 aaaaaaaatg ctctcttgga aaagtatgcc cattgggaag ataatagtaa accgtctggc
    11101 cttaaagaaa tgggtgatat tgcggatatt gcatccgaaa ttaacgaaga aactttgagt
    11161 tccgttcttt ccgaagctga aatagaaacc atccgagaga ttgatgcagc attggagaaa
    11221 atcgaagagg ggacttatgg cgtttgtgaa ggaacaggta aaaaaattcc tatcgcacgt
    11281 ctcaaagcaa ttccttggac ccgttatact gtcgaatacg cagaaactct ttctaaaagc
    11341 aaaggttttt ctcgtaaaaa tgctggagtc ttacaggcgc ttataaaatc ccatctgata
    11401 tggattcgat ggatgattga attttttatt tgtttcttat tatctaactt ttctttctaa
    11461 aagttgtaga aaatttctaa acccatcata aagattaaac ctgtttcaaa ttttacagag
    11521 ccagaaagca gggcgtttta gtttcccaaa aatgtgggaa ctcatacaac acttgataca
    11581 atctatactt caactcgtgt tcattaagag cgatttcaaa atcttaaaaa tgaatgtggg
    11641 aactcccatg ttttataaaa ttgaatacct taaattttta tcacaaaacc ctattttaaa
    11701 gcaaatattg aatacttcat taatatatag tagtctttaa gaattataga attaacgtga
    11761 attcggcgta aaaaacgaga aagaatttta tagaagccat ctcaaaaata ttttagaatc
    11821 ggcattttaa acaaagataa agtgattcta aaagtagtag ttcctacaat tttagaattt
    11881 actcgtaaaa tcgcgatttg tggtagttcc cacattttag gaattgatct gtaaagttca
    11941 gatccgactt ttttttagaa aaatgaatca ttgcctaact tacggttaag attaggtaaa
    12001 attttctcca taagcgtaga ttcctatttt tagaaaattt tcttatacac aaatcatgtt
    12061 gtttgctatt caaacacata aaaataatac ttatgctgaa ttttgtttct aaacttaaaa
    12121 tgtagggtcg tctttaaaag gccaacaaat ccgggttgaa tgtcattttt tgaaaacttt
    12181 cacatctttg gtaaaatcga ttgttacctt tggtattatt tttatacgtt cgagtaataa
    12241 gaagtcattt ttttgatcgt ttttagattg aaatctgaat ctttttcaaa atccttttta
    12301 ttcgtgtctg gattattcca taaactgaaa ccacttagaa ctcctacatt ttttggcctt
    12361 attctctgtt ccgttatttc ctatcttttg ttccgaagct ttctttttgt aagagaaacg
    12421 gaaggggccg gaatgatagc aatcggaacg atccagttcc ttttcggatt gattcccaat
    12481 ctatatcatc gtaaaccggg aaggatattt acaatggcgg gggctcttgt cttaccagga
    12541 ttactatatg ataaaacggt aatatttggt tccctaagtg gtttatttgc gggcgctatt
    12601 ttagggattt ttttaaggca atatatttcc acttttcatt cacaaaccgt aaacgaagaa
    12661 gaccctatat tccgtttttt ttatatcaat cgaccttaca aatcttctct gccgttctat
    12721 caaaatccta aagtagggat tttgattttt tgtttattac ttcttataga acgttttttt
    12781 acctatttta acgcgcctcc ttttaagggt ttcggtattt tagatatgac gtatcttccc
    12841 ggaatcagtt ctagatatgc tttcggtttg agtttggact ttttaggatc ctgggttctt
    12901 gtaatacttt attttttagc ggaagaatct tcctctcacg aaagcgattc tccagttaag
    12961 tattggagac aagggctttt tgctggagta tttttgaata ttctactatt cttaattcaa
    13021 gggtttacgc tgggttcggt aatcccgttc actcctatca taggaggttc ttattcggct
    13081 tctggttttc ttgtggattc aaaatccctc aattggtttt tccctctttg gatcgcgtat
    13141 tttttttact atcttaattc taaaagttgg cgttctccta caaaaatcat tttgagcgct
    13201 ggacttttat tccctttttt agttttaggg aaacatttta gtgcaggttc ctggatctta
    13261 ctttttactc ttttgacata cagttattcc gttatcaatt ttcctaaaat tcgaaatcgt
    13321 tggtggaaac tatcttatat cccggtttgt atgatcgtat ggattatttt tgtagttttg
    13381 attttatgga tcggatcatt ttcttggtcg tttgaatctt ggcaggaact tcatcaaact
    13441 tggattaagt cctttcgtag tcctggagga ggtatttttc gttttttgga tctttatggg
    13501 ggagaagggt ggcttcaaac taaatccgct tggaattgga caaaacaatc gatttggtta
    13561 ggaaacggcg ctggtagttt tgtactcaac tggattgatt ctagatcttc caatccaatt
    13621 ccacctggag gaatgagaga attggaactt tcttctttct tatttttatt acacgacggt
    13681 gggatttttc taattctcat ttttttgggt tggataggtt tggaaattgc gttacgcgat
    13741 cattggaagg ttttaatttt acttttgccc atctctattt tttttatgcc ttggactgga
    13801 agtagtggaa ccgttgcctt tttttgtctc tggttaatta cttccgcttc ttctcaaacg
    13861 agacaactac atagagcttt cggaggcgga tttaatctta tctctttatt tttgggaact
    13921 ttctttttat tttattcttt aattaaaatc gcaccgaatt tatggggtcc cgagtttcgt
    13981 tatgcggaat tgaagtctta tcaacttatg gctaaaaaac aaggtttgat ccaaaacgga
    14041 attcgttatc atgaattttc ttccggcgcg acctgggtat tggcgagtaa agctccactc
    14101 agtttaagag cttttgtccc agaaggaaaa aatttttcta aaagagataa gattcatatt
    14161 cgttggtctt ttctggggtc tgactgggtt gaaattcaat ccaaaacatt accgttattt
    14221 gcaaatgtaa gttcgatcgg actaaccgtt ccaggcaatg ccaaatattt aaaagcggaa
    14281 attcttccta gttccttctt tgaaacgtct atggatgaat ttgccatttc tgccgaagat
    14341 tttgacagcc taaatagaat tagatgatcc aaatctgatg aatcagattt tgaaactgtt
    14401 gtttgattcg aactaataat ctccaaaata aaagtttcca aggtggattt acaaaaataa
    14461 aaacggctcc gggttcgaat tcaggatcgt cctctctcac gttcaaccaa acaggaattg
    14521 caagaatatt cgaaaattct ttacccgcca cgtaaaaagt cacataaact ctgtctccaa
    14581 tcattaggtt tttttcaacc ggagaataaa atccctttcc ggataaagaa tacgccaacg
    14641 aatgatattc cctttcttct tgaacgattg taactgctat aaacagaggg atcttgagaa
    14701 ttctctctct aaaaaatttt ggattgagaa ttcccctaaa aagtgtcaat acgcttaacc
    14761 aaatcggata aactaaaaaa agccctatga actcggaggt tcgaatccct ccgagaagaa
    14821 gtggtattaa ttccggaaat attgaataaa tagaatataa taaagttgga attaagaata
    14881 gaaacacaga tacgaaaatt tttactttgg aaagttgtct aaacaatgga attggttcta
    14941 ttttttgagt ctgactttga ctagaacgca tccaggagtc gtatcgtgta aatctagaaa
    15001 ttactgtata atcgtcccga aataatccga tggattgaag gacctcgatg gggagtatgt
    15061 tttgagaaat tgtaagtaaa tattccaaaa caaaaaatcc gattgcaagt atgaagggaa
    15121 gtaagacgac tagatctccg tccatgagta aaatgtaatt aaaagttccg tgtaaaagaa
    15181 aacatccaaa taaactataa taaatcccta aaaaattaaa ggaagaaggt ctggaatgat
    15241 agtattgcat taccgcaaat ccgtagattc ctcctgtaaa cgtatggatc ggaagggaag
    15301 tgaccgctct taaaaataaa ggccagaaat ccaaagttgt agaataaaga aaattttcta
    15361 gaagtccgaa agaggcgcct aatgtaagtc cgaaataaat tccgtcggaa gtgttataaa
    15421 ccgatttaag ccctctaaaa taccatagga caacaataag ttttggaact tcctctaaaa
    15481 gagaacttcc tggaaaagct ctttcaaaat atgagttttc gtctatatac tgttttgcta
    15541 atatttccgg aaagatggcc agtcctacgg ttaaaactcc gcagaaaacg gcggataagt
    15601 caaaactctt tcgatttgga tggtagtatg tgtttctata gaaaaaccaa tagaacccgg
    15661 cggcaaaaac cgtcgttaca aatttcaaaa aagaggttaa gagtccttcg gatcctaaat
    15721 aaaggagcat attcctttaa aatatcggaa tatactcctt tatttgttaa tcgattaagt
    15781 ttgagaaagt gttcttcttt tcaaaatata tgctactgct gcccctgcgc cgatcaataa
    15841 aattgctata agaatcgcgt tctttttcat ggagtggagc aagaatccca tcaattctga
    15901 atcttcgtcc ggaaccggaa atacctttgc ttgattggtg atatgtttat accagtcttt
    15961 gtaagaggtt ccattagatg ccacccaaag attgaattcc ttataaccgc tttgtgcgtc
    16021 cttacgaatg tccaaaccct catacggata tttccaagcc cctggaacta aaatcgccca
    16081 tggaaaattg ttagaatcta aatacttatc tgttccgttt gcgtttttat aaagccccgg
    16141 aaaatgaatt tcttttccgg tattggttac tttaataaag atgtcgtagg gataatttcc
    16201 aagtacggtt tttttaacag gagaattaaa tacgatttcg atcgttgcta tatgtccagg
    16261 tttatatact cctcccggat ttacgtttgg attagatgtg gttttattgg attcttcatg
    16321 gatttgaatt ccttgattta gatccgatga agaaaccgtt tttgtggtta gatctgtaat
    16381 tactttaccg tcttctctta ccacttttct agaaaacgta gctcctaccg ctacgggaag
    16441 ttttaaaaag aaagtatgtt tgtatcctgc acctcgcgcc acgtgttgat aagttcctct
    16501 cagtcgaatt acgtctcctg ctgcgtttag gtcttcttcg ttatgaatgt ggagtacata
    16561 atcgtttaag tctgcgtctc ccgcgcttgg atataaatcc tcatacgcta cagtgcttat
    16621 tccttctgct ggaattcgta ttaaagaaga acgagttgga tcttgaggat atgtatctaa
    16681 cgtgtccgga acaccgtcct tgtccgtatc cgttggtgca gttgcaacag cgggaagtaa
    16741 aatttcatat ttgatttctc gattaattcc gactacgttg atcagattga ttaagttaga
    16801 gatggattct cctcctgccg taatctcaag agtgatttga cctactgcgg tttctacagt
    16861 aatggttccg gaaacttttc ctacgttgtt tgaaattcct tgaaataaga tatgtcctgc
    16921 attgtctgaa acgatcaccg tagccccaga gataggtttg gattgtttat ccgttacaac
    16981 tatatttagg ggaatcgttt gcacagtgtt atacgtaaaa ggaatacttc ctatttgatc
    17041 gtttacagta attacacctg taattacttg agaaggagga gtagaattcg aagaggaacc
    17101 attatttgaa cctgctcctg tatttgtatc atttccggaa gaagagttag aacctgtatt
    17161 agaaccggaa cctgtgttag atgatccaga atcggaatta gagcctacac ttgtacttcc
    17221 agagtttgta tcacttccgg aagaagaatt agaaccagaa cttgtgttag atgatccaga
    17281 atcggaatta gaacctacac ttgtactccc agagtttgta tcatttccgg aagaagaatt
    17341 agaacctgta ttagaaccag aacttgtgtt agatgatcca gaatcggaat tagaatctac
    17401 acttgtactt ccagagtttg tatcacctcc ggaagaagag ttagaacctg tattagaacc
    17461 ggaacctgtg ttagatgatc cagaatcgga attagagcct acacttgtac ttccagagtt
    17521 tgtatcattt ccggaagaag agctattcga gtttccggag gaagaactag aagaattgtt
    17581 tccagaagtt tgagaattgg tagtatttga ggaggaatcg ctattgttgt ttggaattag
    17641 tgcgccgcct gaattatttc cgcttccagt attatccaca atcaccacac tccctccgtt
    17701 ggaagctgtt gcggttccgg cactagattc ggacttagct gtagatgcac ccgcgtcttg
    17761 attgagtaaa gtcagaaatg gaagtaatat tccttttttc ttatgactgc aaccaaagac
    17821 tacaaagctt aaagcaatca ataatattag aattttcttc ataactctat atcccttttt
    17881 tataattgaa ataaaagacg aagagtactc aacgttcaat actattcgag gagggaatta
    17941 taggtgattt tttagtttca agaaagattt tttttgcctt taacggcatt ttaaattaat
    18001 ttcatgtttt tttagaaggt tttttggcga cgtgaagtgt tgcattccca aaaacaaaat
    18061 ttttatatcg tacttcttga aaaccttctt tttcaaaaat cgactttaaa gtttcctgat
    18121 ccggatagga tagggaagaa acaggaagat aatcaaacat ttcatttttc cctccccaaa
    18181 gaatataacc taaaatcgga acgattctaa aaaaataaaa atcagcgatc caacgaatcc
    18241 aaggattttt gacttttcct acgtctaaat tgagaaacat tcctcccggt tttaaaaccc
    18301 gaaaaatttc tccgattgct ttggaaagat catctacatt acgaagacca aagccgattg
    18361 aaaccacatc aaattgagaa ttttggaact gaatcagttt tgtggcgtct ccaagttcaa
    18421 aatggattct acctttttga gcttgttttt caagtctggt cttcgctatt tccaacatat
    18481 tttccgaaaa gtccacacag gtcacatgat ctacgaagga agaatttccc aaacgtaaag
    18541 aaatatctcc agttccacaa caaagatcta atacatgcaa gtggccggaa aaattatttt
    18601 caacttcctg caccaaacta tttttccaaa ctcgatgaag tagaaagcta ttccaatcgt
    18661 tgaatcgatc atattttttt gcgattttat taaaattttc ccgaacaaac ccggccttaa
    18721 aatcggcctg aggcatttga aatccagaca tacggttaat gaaatggttt atttatgttt
    18781 ggcaagtaga gttttttacg ataaagacgt aaggatagaa attctaaaat gaatttctaa
    18841 ttgtaggacc tactacttta ggttttgatc tctggtttgt aaaatttctg aaaatttgta
    18901 ataatcttaa aatgtgggaa ctattacatt ttgttgtgaa tttatcaacg gattgtaaaa
    18961 aatttatttc ttactactcg gacgtataaa agtagtacca gaaaatgaat gggcgatttt
    19021 accaatcctc aaaaaattat atctaacttg aaattgttgg cttttttgtg cgagatccca
    19081 cattttaagt tttgaaacag gtttaagaat aattattgtt ttcatatgtt cgagcagtaa
    19141 gtctctatac aaatcaaaaa cgtaaaaaca atccatttga cacgaaaccg ttttaccgat
    19201 tcttataaaa ttaaatacca taagttagaa acggatggag aattcatttt tcaacaattc
    19261 tattgtaaaa ccatgtttca acataaaata tccgtattct attatagagt cctaaagtaa
    19321 gaaataggtt ttgcgaaaca aataagtcag gtttggaatg acaaagaaaa aggaaataac
    19381 aatctgcctt tagattcggg ggatttttgt ggaattttta ttggcaaaag gtgggtgggt
    19441 ttctgttctc atcttaatcg taagttttat caatctaggc ctctttattc gggttcgcac
    19501 ctttcttccg gttcttaaaa gaaaaatctt attgagactt caagatgaca atacaaacaa
    19561 agagaaacga aatatagatt taaagtttct attcgaagac ccggaagaat tttttatcaa
    19621 agaatttttc gttccggaaa cgatgatttc ttggattcga aatctagcag gcattgctac
    19681 catgctcgga cttctcggaa cggtaatcgg aatttcagta gctttcgagg aaatgaaaaa
    19741 tgcaggttcg gtcagtttag aaattttttc agaaggaatt aggctcgctt taaatactac
    19801 gattcaaggt ctttgtgttt cgattccctc tcttctaggg tttcaatatt tgaaagttgt
    19861 acttcataaa acggagatag aattgaaatt ctcagtcgat tctgaaaacg tttcggttaa
    19921 aacttcagaa tgaaacaaaa atcccaaaaa agaaaacgtc ttttagaaaa cgaagattcc
    19981 accctcgaca tgactagtat gttagatgtg gtttttattc ttttgatttt tgtgatggtt
    20041 gcgatgagtt ttcaaaagga agcccattcc ttacccgtta atcttcctaa aggtaaagcg
    20101 gaatcgagcg gtagtggaac taaaaaagaa atatttcttt tgaaagatgg gaatttacgt
    20161 tatgcggaac aaaactttac ggaaaacgcc tgggtacaac ttgtttccga aagcgaattt
    20221 aagaatcaaa ttgtgtggat ttacggcgac gaaaaagtgg attacggtaa gtttgtattt
    20281 atgctgaata gtttaaaaaa ttctaattta aaagaacttc atattgcaat caaaaaagaa
    20341 tagtctttat ttttttttaa tccattttaa aatcttatga tgtgaaggat aagatagcat
    20401 ggaattgagc ttcgatgaat tcggaatggt taaagtggga gttaaccggg aaaaacccta
    20461 cggatcgcgt gctatattga aataaagagg attgttgtat catgtttcct ataaacaatt
    20521 tattgatcag aactaaagag cccggattcg cctaaatttt cttacgacaa actcatgtta
    20581 agtaagaaaa ccagtctttc caaatcaaga taaaggacga caattgaact agaatggatt
    20641 ttttctttaa aaagaagggg ctgcgtgtta gagtcgcagc tctgatcgaa aattctcaaa
    20701 acgaaattct actcattcaa caaaagaaaa aggattccta ctactggctt ttaccaggag
    20761 gtggaatcga atttggagaa agcgcagaag atgctctcaa aagagagctt aaagaagaac
    20821 tttctcttga aatgaaatcg gcttcttttt tacttttaaa tgaatccata gaacccggcg
    20881 gaaaaagaca tctcattcaa cttgtttttt ctgtgaacgt caaaaaggaa attccggagc
    20941 tcaatttgaa tgaaaaggcg attactggtt tcggttattt ttcttcggcg gcaattcgtg
    21001 aaatggatct taggccagac atcaaatcct ttcttttaga aggtgatttt aaatccgcgc
    21061 cgtttatcaa aagtatctgg gtatcagaaa aaaaatgagt cttatcgaaa ccgttccggt
    21121 aaatacggaa cacaagtccg ttcctgttca tcttcattcg gatctttccg gtttgtcgga
    21181 agagattgca aaacttccag gaatcacttc cgttttttta atcacggaaa aatcgattca
    21241 ttctatctat tctaaatatt tagaaaggga gttatcttct attcccatca aaacgattta
    21301 tatcaaagga ggagaaaaat ctaaacacat cgatcgaacc ggagaagtat ataatcaact
    21361 tattgaatac ggtgcggatc gtaaatcttt gattcttgca tttgggggcg gggttgtggg
    21421 tgattttgcc ggttttattg cctctactta tttgagggga atccgatttg ttcaaattcc
    21481 tacaactcta cttgcgtgtg tggattcttc ggtaggtgga aaagtcgcgg tcaatgcgga
    21541 tttcggaaag aatatgatcg gttcctttta tcaaccagag tttgtgtttg ctcctttgtc
    21601 tgttttgtcc actcttccgg atcgggaatg gagatgtggt caagctgaaa ttatcaaaca
    21661 ttcacttctt tctggagggg aatactggga aaatgtgaag attcattcat tcaaagattt
    21721 gaatatagat tctacaattc ttccatatct gatcgccgaa tcggttcgtt ttaaagcgga
    21781 tgtagtttca aacgacgaaa aagaaaccgg acttcgtaaa attttaaatt taggacatac
    21841 tacggctcat gcgatcgaat ctgttacgaa atataaaaaa tattcccacg gagaagcggt
    21901 tgcgatcggt cttgtgacgg cgttattgtt aagcgaacaa cattctgggc tcgatcctat
    21961 cactacaaaa gaaacaatag aatctctgaa aaattacgga cttccatttc agacgaaatt
    22021 aaaatctaaa caactcgcca aacatatgct tcacgataaa aaaaacgtga gcggctcgat
    22081 ccgttttgtt cttttgaaaa gccccggttc tcccgttttt gatattccca tagattcgga
    22141 agatattata ttagcaattc gtaaacaaaa aggtatttaa tggaatttgt agtcaatttt
    22201 tttcagggta tcaatccgtt cgtacttttg aaaaccaagg agagaagtct ttccgaagaa
    22261 ttgattctca tcgtttattt tattattttt ttgattcttt cttataaagt tatcataata
    22321 gttctcgatt ttttcaaacc tacagtagac gttacttctc gttataaccg cagaaaaatg
    22381 gctaggatgt cctttgtggt tttgggtttg gtgattcttt taccggtagt tttttcgggt
    22441 ctttcttatc ttccgaccgt gatgggtttg gctggagccg gtatcgttat ttctttaaag
    22501 gatattacgc ttaactttgt aggttggttt tttatccacg gaagcaatgg ttttgaagta
    22561 ggagatcgta tagaaatcga aggagtgcga ggagatgtta tcaatatagg aatgaatcgt
    22621 ttcactctga tggagatttc ttccgatcct aaatcggatc aatccacaaa ccgtctggtt
    22681 cattttccga atcattttgt gattttacgt caggtgattg tcgtaaaaga caagatgaac
    22741 tacgtatggg atgagatgag aattaagatt ccatacgatt ccgattttga aaaagcggaa
    22801 gaacttttaa acggaattat ccgtaataac gcgattatag atcaaggaac gatcgattat
    22861 actcttcagg aactttctaa aaattatctg gttcgtctcg gcaaaacgtc tccgatcgtt
    22921 tatctttctt tagaagaagg tggtattctt ttttctctgc gatatttaac tcacgttagg
    22981 ggaagaaggg atatgaaaac taaaatctct caccaaattt taaaagaatt taagcagttt
    23041 ccaggaatta gaattttata atatattgat tcatgtgctt tttataaagc tgtataatag
    23101 gacatctaaa gttcgaggtt tgaaccaggt ttttatctta aaacttatag taaaaaacga
    23161 ttttttattg aatgacacgg cgattccact tagaaatttg attttactaa tcccacaaat
    23221 cttcgctaca aagagctgtt tgagtgcaaa agattagatg ctctgttgtt gtagagtttg
    23281 aggtaaatac tttgtttctt ggatttttaa aagtgaaatt tgttttttac aaattgatga
    23341 tccgattttt ttatttcatt ttggtttttc cttttttaca gttttgtgat tctgaaatag
    23401 aactttctat ccctaaaaaa attcatataa gttatcaatt ggaaggtcgg ccctacagga
    23461 tggatataga atgtacagaa gattctcccg tttggaaatg gattgcaaaa gaaattccaa
    23521 aattaaaaaa aggatggaat tcttattacg cgactcttcc aagcatagga attcttgttg
    23581 attttgatca tggcagaaga ttacaaattt tggatcatgg aatgatttat ataattccag
    23641 gagagtcagc tctgtatcat gattttcaaa atgaaaaatt tcaagagtta ttaacactga
    23701 taatcaaaac tcaaaataga tagaaatgtt ttagccccgt ttttttgaaa atcaagagta
    23761 gtttcaacct gaatttagta taatccaatt tgaaagcgat tgaggtgggg aacttagcag
    23821 aacgctcttt caaactaaag ccgtctcact ctttatggat catttgacag atcgtgtttt
    23881 ataataaatt gtaactgaag atatataatg ttgtttatta aatttctttc atacaatttt
    23941 ttgatcggga ttaaaggcga ggtcggcaac cccgatttct tttatactga atttacagga
    24001 ttaaagtgta aactatattg gatcgggagt tttgttatat tgattctgag caacacagtg
    24061 ttttgcgact aaaacttaaa gatactcaat tttattacaa aacactgatt tcatgcaaaa
    24121 tattagatac tttattatat ggttatgagt aacggccgaa tttgcgaaat aaatagtggt
    24181 tattaaaaaa tgcggtaaat tcgggattta cggcatttta gagcaggact aaaacattca
    24241 aatttttgaa acaatctaac ccaagtattc tatttatacg tccgagtagt atcatacaaa
    24301 aatgtttagt aaaaaccatg cttccgtttt taaatctata aattgagatt gttcttaagt
    24361 ccttttttta aaaagaagta taattatgat acaagaactt cagattcgtg tggttccgga
    24421 agttgcgggc gagtatgaaa ctctcaagac gttcctttct aaaactttaa aaatcgaaat
    24481 acaagaaatt cgtcatatcg aaattctgag tcgttccatc gatgcaagac aaaaaacgat
    24541 ctacttcaat ctgaaagttt tggtttttat cggagaggat tatgtagaaa aacagattgt
    24601 tcttcctgat ttttccgatg tgtctaacgc taaagaggtg attgtagtcg gcgcagggcc
    24661 ggcgggtctt ttcgcttgcc ttcaactgat tctttccggt ttaaaaccga ttcttttaga
    24721 aagaggtaag gatgtgatga aacgtccttt tgatctcaaa gaagttaata ttcatcataa
    24781 cgtaaacgaa gattcaaact attgttttgg agaaggcggg gcaggaacat actcggatgg
    24841 caaactttat accagatcta aaaaaagagg aaatgttcgt caaattttag aatggctcgt
    24901 aggttttggg gcaaacaaag acattctcgt agaagctcat ccccatatag gaaccaataa
    24961 gctccccaaa attgtaaaaa acatccgaga aaaaatcata gaaatgggag gagaggtcca
    25021 ttttgaaaag agggtcaccg atttactgtt aaacggaaac caatttcaag gggtgattac
    25081 gaaagacgga gataaaatat atgcaaaaaa tataattcta gctactggac attctgcaag
    25141 ggacgttttc gaattacttc atcaaaaagg aattgaaata gaactaaaac cgattgccgt
    25201 aggtgttaga gtggaacatc atcagtcttt aattgattct attcaatata aatgtgatgt
    25261 gaaaaacact tatcttcctc cttctcctta caatatcgta aaacgggtgg atggaagagg
    25321 agtgtattct ttttgtatgt gtcctggtgg tgtaattgct gcctgtgcga caaaacctga
    25381 ggaaatagtc acaaatggat ggtcttcttc taaaagagca aggccttctg caaactccgg
    25441 aattgtcgta gagttgaggc cggaagattt taaacctttc tctaaattcg gtcctttagc
    25501 tgcgatggag tttcaaaaag agatcgagag aaaagcctgg gttgcgggtg gccgcacaca
    25561 aaaagctccg gcacaaaaac ttgtggattt tgttcaaggc agattatcta tcgatttacc
    25621 taaaacttct tatactcccg gaatcacatc ggttgtgtta gacgaggttc ttcctcgttt
    25681 tgtttatcaa tctttgcaaa aaggttttca ggaatttgat cactctatga aaggttatct
    25741 gacaaacgag gcagtcgttc acgctccgga gacgagaact tcttcccccg tctgtattcc
    25801 cagagatcct aattctttac aacatgttcg cattcaagga ctttatccat gtggggaagg
    25861 tgcgggttat gcgggcggga tcgtttctgc ggcgatggac ggaatcagat ccgcaactgc
    25921 atgtgttttg gcaaatagtt aatgtgaact atacgtaaga aaacgagaaa gaattttcta
    25981 aaagtatgag ttcctacaat ttaagaattt gttcgtaaaa tcgtgatttg tgagagtttc
    26041 cacattttag gaatcgagat cacaactttt ttagaaaaat gaaccatgaa ttcctccacg
    26101 aactcacgtt agttaaaaac caaagttaag aataaatcta ctcatcatat caaaatgatg
    26161 ctaaaagtta acgatttatt ttgcaaagat ataaaagttc ccaaaaattg catctaattc
    26221 ggagttttaa agaaaatatt ccatattcta gtttttgcaa caatattatc ataatattcg
    26281 aaagcgtaaa taaagttaac ttaatgtgag tttgatataa tgcgaaaggg atcgatgaat
    26341 gaactcagca tctcactccc catgggtcgt tcgacaggtc gcgttgtaaa ctcaacacaa
    26401 cactctctat gaatcgcgtt aactcagcaa agcgctttcc tgaaactcaa tgcatcgctt
    26461 cctaaggggc gctctgcagg gtcgcgtttt aggatcaagt tattagcatt tatgaaaatt
    26521 gaatctgatt ctgtagtttt acaataactt gaccgaagct aaagagcctg tccggctgcc
    26581 tgtggcaagc cagattcgcc ctaattttat tacgtcgaac tctattcaat aggaactccg
    26641 tttttagaaa gaacaatttg tattagagtc gttgagaatt aattctccat ctgttcccgt
    26701 tgtattgaaa tagagaattg aagtagtttt tttaattctt actataaaag ttttatataa
    26761 tattataaat tcataaattg cttattgagc ttttctagat cttgaattaa atccgttggt
    26821 tttggttgga tcgttttagc gagtttcatt ccgtcgtcta ttaaatctaa aatcagtttt
    26881 ttttcggcta ttgcacgcgc agaaggcatt gattttcttt cgtttttgta gatggaagct
    26941 ttttcatcga tgatggaaac gattttattc aaagcgtgaa tttttgcctg ttcttctccc
    27001 ataaaaatcc tccgtcttta ttgaaagttt aatgagttta agattctaga aaagcttatt
    27061 tttgaaagtg ctttcgcaaa atcctcgtta gagtttcttt ttcctgccac aaaagtagtg
    27121 tacatataac tgcatttccc agtgctagaa aaaaaagcaa tcctccgtcg ttttcttgtt
    27181 caattccgat tacgaacaca tgggaaagaa tcgcgccaga cataagaatc aacccaaata
    27241 aagaacccag ccaattccaa ccaggtataa acaaaagaat tgaaacgata aattccaaaa
    27301 tacccgttcc gattcttccc catggttcca ttccaagttt ggaaaaaatc gcaacggatt
    27361 ccgaagctcc tgtaaattta taaaatagcg tctgcaaaaa cgtaaacgct acaataccac
    27421 gcaaacaatt gagcaatatt tttttttaaa agaatcgatc gtaaacaaga aggtttctcc
    27481 ttagattctt tgaaaccttc ggatttatct ctaaagggtt acatttaccg atacatttct
    27541 tctatttctt ttttatattt atccgctact atgtttcgtt tgattttcat cgtttgcgtc
    27601 aattcatctc caggctcaaa cttcttattt aaaattctaa aattggaaac tttctcaaag
    27661 ttcttaaaac cgttttcact tgatacaaac gttttgattt catttttaaa aagtgtaatt
    27721 atatccgagt ctccatttaa attttctact tcatttaaca ttttagactt aaattctttt
    27781 agatattttt ctaaagtttc cttgtccgga acgatcaagg ctccaagtgt tttttggtcg
    27841 tgaccgacta ccatcgcttg ttgtatgaac ctacttcgaa ccagagcgaa ttcgatcggt
    27901 tccggttcta aattttctcc gcctaaaagt acaatcgtat ctttggctct cccggaatat
    27961 tttaattctc ccgaagtcgt ccaagctaaa agatctccag aattcaacca tccgtccgaa
    28021 ctcaaaatct ctttcgtttt ttcgggttct ttataataac ccttcatcac gtgatctcct
    28081 ttatgccaag cgattccttt gattccgggt ttagtgattt catttccttt ttcgtccatt
    28141 agtttgattt gaactcctgg aatacaacga cctagagttc ccacagtaat ttctccgaat
    28201 attcttcttg tagaaatacc cgataactct gtcattccat aaccttctaa aattggaatt
    28261 ccgatcgcgt taaaaaacgt gtcgatgtac tgaggtaaag caccggctcc ggaaagtgcg
    28321 aatctcaatt ccccgcctaa tccttgtttg attttattga aggcgagttg tgaaatctga
    28381 ttcggaatcc aaaggaggat cacaatccaa agtgaaatta acttctgcca taaagaggcg
    28441 aacgtagatt gttccactaa ggaatattct aaatcctgca acctagaaag atgtttgtaa
    28501 tacgtaattg caatttcctt aaacgctccg aataaagcct gttgaaccgg agaggaattt
    28561 cttactttat catggatctt attataaaga ctttcccaaa ctctaggaac cgaaagtaac
    28621 aatgtaggtt taatatccgc cagatcttga cttaatgtag agatggaagt gaatgcttct
    28681 gctcctcccg cacgaataca aacagtttcc acaagtcttt ccgcgatatg ccaaggagga
    28741 agatacgcca tactcctgtc ggttggatat acgtttagat cttctccttg taaagcgccg
    28801 tctacgttaa acactatgtt tttgtgagtt aacatcactc ccttgggttt tccagttgta
    28861 cctgatgtat agacgatcgt agccagatct tcctctcgga ttgccgaacc tcttttatga
    28921 aactcatcct ttcctttgtt ttgtatccaa gttttacctt tttcaattaa gtcgtttaac
    28981 aaaatgattt caaaagattc tgtatcttca agtgttcctt tctgatcgga caatatgatc
    29041 tttttgagat gagggaattc ggatttttga cttaaaactt tttttaaggc ggtttcgttt
    29101 tctaaaaaag caatcgaaca ttccgcgtga ttgagaatat aacgaaggtc atccaaagta
    29161 gaatccgttc ctctcggcac gtctacacaa cctatgtttg tgattcccat actacaccaa
    29221 agccaacgag ctcctgagtc tgcgatcaaa ccgatcggag tccccggttc tatacctaaa
    29281 gagatcaatc cgcagccgat ttgttgtact gtttcataaa ggtttttgaa actatttgcc
    29341 tgataatttt taccgtcggg tttatagtat tgtgcggtcg aatctgcaaa agtttccgca
    29401 gaagctttca taacgttgta tagggttttg gattgaattt ttggaatggt ggcggttttc
    29461 atagaggaga gaactttatg aaaaccttga attcagtcga gaaaattttt gaatctaaat
    29521 tcattcctaa ataaaaaatc gaatttaccg ttttttaaaa ttctttatac tgaaagatcg
    29581 ttttgaaact tacacattag atctttcaaa caaaggacgt cccagtgatt acaaatcaga
    29641 ttgagccgga agaatcgcaa acgtcgtttc ttctaaaaaa atccgaaatc aattcgaatg
    29701 gattggccat tttaggaatc ttttttattt gggaatccga gccaaacttg ccatctttac
    29761 cggaacttta attgcgttta cggttatggt ccttaccgca atcgacgtgc accaacaaac
    29821 cgaaattctt acatggagtt atgaaaaaga agcttctatc tccagacatt atatttccgg
    29881 tttagtgctc gaattggaaa atctttccag tagtttgatt cgtgtagaat cgtttcgaga
    29941 aaaggtcaaa cgccaaagtc aagctctacg taagtataga acaaaagtag tcactcagga
    30001 aacgaaagaa cttaaccttt tcggatttaa aacgaaactt ttcggagttt taggaaaaga
    30061 acgtaagtca tccattaaag aaacatacta ttctgtttat ctttctaaaa cggatataga
    30121 cgaacttgaa aaaaatacta aacttttatt aaaagatccg aatggtcttg ctatttcaga
    30181 tgaaacgtat tctaaactca agaatatggc tcatcaagtt gttgttttag aagcggattt
    30241 gaatgaacag aaacaaaaat tggaggaatt gcgcgtttca gaaaaaactt ctgaaaaaga
    30301 aaaacaaaat ttagaagagg aaatggatca tttaaagaaa ggagtcgaaa aaatcagaaa
    30361 ccaactggat cgatctattt tagaactttc actccctaaa caacataaga agatagaaga
    30421 actcgggctc aacatgtccc aatataggat tcagactttt cctgtggcct tcaatcaaag
    30481 ccgaggaaat ttgattcctt ctttcgatac gaaaattttt aaaccagaag tttcaattaa
    30541 ttctaatata tttttaaacg atatagacgt aagtctgaag gattcaattt caaaaattct
    30601 ttccttggac ttttcacaag atacgaataa aaattcgtac acaattggta aaatggaact
    30661 acaggtattg tattctccta tttttaaaaa tcaaaattct actcaacgag ccaatcggct
    30721 taaaaaggaa ttgccggatt ttgcaaaaca ttatctgcaa caggatgcta gtattgttct
    30781 caaagttcga gatctcgtgg ttcctctgaa aaaaagggta caagaattaa aggagaaaaa
    30841 acctccgatt cctcctttta gggataaaac tttcaaggat ctctacgctc gttattctaa
    30901 actaattgcg gaaagacgga cggtatttga aacgtttaaa aatgaatatt ccgaagataa
    30961 aaagaatctt aaagaaacat caaaaaaatt gaatgtgcct gagcgagttc gttctgtcaa
    31021 aacggagatt tccttcccga tccaaaacga aaaagacgtt ctcatagacg cgttaggcga
    31081 gcttagagac gcaggactag aggatctgat cgtattacga tttagtcaga attccggaaa
    31141 ttattccgat tatctaaagt atcccaagga acagaattta tccaaggaaa gatggaaatc
    31201 tatccgggaa tggatttatt ccggtaaaag tgaaactcca actcctcaac ttaaaaagtt
    31261 aatttcttac ggaatcgttt cgcattcaag agtagaagcg gaagaaattc tttggaactt
    31321 ggattctaaa cctctaattg tagagtctgg agacgatgta agttcgacga tattatctgc
    31381 aaatctctcc ggagtttcaa gaaccatagt ggatcgtacc gaaggattgg aaacgattca
    31441 gaaaaataaa aattcgtcgg ttgccactgc cttactaatt tgtgtagcct ctcttatatt
    31501 tgcgatttta atttccggtt ttgtggttca aaaaatcaaa cggatcatat ttcacgcaaa
    31561 agaagtgggt caaggaaatt tggaagttca atttgaacag ggaggtaagg atgagtttgg
    31621 aactcttacg gtagctttaa attctatggt caccggttta aaggaaagag aaaaaatcaa
    31681 aaatatatta gggacgatga ttgatccagt ggtggtcaaa gaagcgatgg tcgatctgac
    31741 ggctctcaga cgcggaagtg aaaaaagaat caccgctttt tttcggacgt agcaaatttt
    31801 tcgaatatta gcgaaaagtt aacttctatc gaattggcgt ctttgttaaa cgaatatctt
    31861 tcggctatga cactgatttt gaaaaaacac gaaggagttt tggataaata tatcggagat
    31921 gctatcgtag ggatattcaa tgcacccgtg gaagtggacg aacactgcat caaagcggcg
    31981 cgtgctgcag tcgaaatgat tgaaaccctt gaaagactca gacaggaatg gaaagcaaag
    32041 aaggtttata ttgcagaagc acaagaaatg cagatcagaa tcgggcttaa tacgggtctt
    32101 gcaaaagtgg gttttatggg aaccgattct atttcggctt atacgatgat gggggacgcg
    32161 gtaaatcttg cggcaagact cgaagccgcc ggtaaagact atggggttag tattttagta
    32221 agtgaatccg ttcaacgcga aattaaggaa gaatttttta ccaggctttt ggatgtggtt
    32281 cgagtcaaag gaaaaaacga atcggttcaa ctttatgaac tcattggaag agcggataac
    32341 gttccggaaa gattagaggc ttctgtatta gagttttcta aaggttttga agcgtatctc
    32401 aatcgagaat ggtctttggc ccaggaatta tttgaaagtt cgcagattac aaaaggtatt
    32461 aaggacaagg cggcaatcct tttaattgaa cgttgtgaag aatataaacg aaatcctccg
    32521 gaaaaaaatt gggacggagt ttatactaga actcataaat gaaaaatcag atcgattcct
    32581 aaaaaaaaga tcccactaaa gaatatccag aaaatagaat attctttttt aagttttaaa
    32641 aaaagaacac caagtgccgt ccaaaaaaag gaaaaatatt ttgtttgagt caatggatgt
    32701 tgaacccaga gttcccaatt ggttgaaggt tcaattaaaa tcgatttcgc aaaaaaaatc
    32761 gtgagataaa aaatcactcc gcatacacaa acgcttacgt aactgaaagc gctttttaac
    32821 agatcggatt cttttgattt ttcaactata cttgcacctc ctaaaatcaa tataaaagaa
    32881 ggtaaaaaag tataatacgc ggctaacaaa agccccaata aaccgtaaga aatagaaccg
    32941 aaacgatttg caccggctaa aaaacccacg aacgttaaca ccattaccag cggtcccggc
    33001 gtactttcgc caaaggcaat cgagtctatc atttcgttgg cactgatcca atgggcttgg
    33061 tgggttgcaa aatcggcaac actaggtaag attgcatatg ctccgccaaa cgtgattaaa
    33121 gcggttttag aaaaaaataa aatcaattct ttccaaaata agaattcttt ttttaaaaat
    33181 aataaaatcc aaagaagagg taacgtccaa agaattaaac cgattgttac tgcacgactt
    33241 aattgtttaa gagtttcaaa atattctaaa tgtttaattt ttaaatttat ttgtagatcg
    33301 actttctcta gggaagtagt attttcggat ctttttgaag aagtaacgga cggagtatct
    33361 atttgtggta gtgtaacatt atttttattg aaataaaacg aaacgaaacc gcaaaacata
    33421 gcgaacaaaa gaagatacgg atagggaatt gaaaaaaata aaataccgat agaagtgagt
    33481 aaaaaacaaa aaatttgtcc attggattta atacttttaa aaaccaagtt tgtaaatgcc
    33541 ataaaaatga cagataatat tgctggtttg actccgttga aaaacaaaat cactaatgat
    33601 gcagatccat aataaaagta gaatatacta attcctataa aaatgaaaac ggagggaagg
    33661 ataaaaaaag accggcaaaa attcctcctg cggttccgtg taagatccaa cctaaatacg
    33721 ttgcgagttg ttgtgcctcc ggacccggaa gaaacataca gtagtttagt gcatggcgga
    33781 attgatcttc atcgatccat tttttttctt ctacgagggt ttgatacata agattaattt
    33841 gtcccgcggg accaccgaaa ctgaaccagc ctaactgaaa ccaaaaacga atcgtttctc
    33901 caaatgaagg aatcaacctg gaagtctccc gattttaaaa aagagaggcc attctactgt
    33961 ttttgtctga gccggacccc aagaatttcg aatatcttct tcgattaaaa gtaccggatc
    34021 ggattcattt ttttgaatgt atttttgaac gctggaccag gtcctgagat aacccaataa
    34081 ttgatccacg ttccattctt ccttcatact aaaatgagga ggaacaattt cctcaaaggg
    34141 aaaaggaatg tttttgtatt tttcttctac gtattttctt tctggaggcc aatacgaacc
    34201 cacaatttct acgtagagtt tatcaacgag ccgatcaatt tcaaaagaaa tcgaatgtag
    34261 cccataaccc cagattgcga gaattccttt tttctttccg actcgaatca cttctctata
    34321 aaatggttca aaatcaaacc agtgaaacgc ttgtgccacc gtaatcaaat ctacttcatg
    34381 atttcttaat atagaatttt cggctttaca aaccctatat tcgacgtttt gatgaggttc
    34441 tgcgtttgcg atttgatttt cactaggatc actcgcaatt actttttcga aaaattctcc
    34501 tagagaaacc gccgcttgac cggttccagt accacaatcc cagactattt tgccattagg
    34561 ggacaaactt ttgagataat aaaatagatc cttaggataa ccgggtctaa attcagaata
    34621 aaaagaagag tgggaagaaa aatgatctct gaaattcata ctcgtaaata ttcagagatc
    34681 ataatataaa actcaagtag gaatttaaaa agtgccgtcc ggatgtttct taaattcttt
    34741 ttgattgata aaaagatatt ggtattgaat ttgttttcct tctttcgttt tagcttgtat
    34801 catcatagga agaaacgtgg actttctaga aaagtcggga attttaacgg taaaatccgg
    34861 aaattgaact tctgaaatta cgtttttact tttgatttgg atggttacag actccggttg
    34921 aactccttcg agatgaattt taaattcctg acccgctttt acccaggaac cgtcttggat
    34981 agaaatggaa attttaggag gaggagccat cgtcaaaatg gagttaaatg cggactgaga
    35041 ctgtccccaa ggaaccaaag atctatggat gttataaacg ggtgttcctg gcagattttt
    35101 tccaggattt accgtaaacg ccattctata gccgatcgct ttggcttctt caattactct
    35161 aggatcgaaa aggccaaaag gataagcgag atcgatcacc tttctaccgg ttttagtttc
    35221 taaaatttgt ttggattcta aaagttgttt tcgaattaag gcgcgactca tcgttggaag
    35281 tttggggtgg tataacgtat gagaacccag atctaaaaca ccactatcca aagcgttatt
    35341 caactgatcc caggtcatgt agtatttttt acccgaagaa atgatcgatg gataaataaa
    35401 tatagaagcg gtgaaaccat attttttcag taatggaact aaaacttccc agtgggtttt
    35461 ggaaccgtcg tcaaaagtca aaaggatagg tttatctgga aagtcggaag gttttttacc
    35521 gttgatataa gaataaaatt gatccaaacg aactgtttga taaccggcgg ctttcaaaaa
    35581 tttaaactgt tcttctaaaa gatttggatg aagattgtaa ccgcccatag gaccgccttg
    35641 aggcgcgaga tgatgataac aaagaaccgg aacaccacca cccgaaacgg attcggattg
    35701 aatcgtataa ctcggagtag gtggagtgtc gtctttaacg gtagggatcg cgtcttcgta
    35761 ttttttcttt ttggacttag aaatatcctt agagatttgt tccgatgggt ttgtaatttt
    35821 agaattttga tccgatattt tggaactagg tggtgagtct aaattttttt ttcctgtgga
    35881 ttttttttag aaattgtatc tcgagaagaa gttgtagtgc tcgtttttct ttttttttcg
    35941 ggattgagaa aatcgtctac gggggaagaa aagagaatgg aaggaactaa aatacaaaga
    36001 attacacaag tgaacaaata atttcgcata acgcgggaag gaaatctaga tactttacag
    36061 tttcgatttc gaataagata gaaaaaaatt aacgttttaa aattaaaacg aattttagaa
    36121 gttgttgttt gcattcaaaa atccgggaca agagtattcg gttagtgttt tatctcactt
    36181 ttctacggca agcgattccc ggagtagaat tcctattgtt taaaaaacaa aaagtgaaga
    36241 accatttccg aataaatttg gatgaataaa agaagatagc cccgatctta agaccgggga
    36301 ctagaagaag tttcccaaaa gaagagaatt tatttccctt ctttttcccg gatcaacctc
    36361 tttaagaccg attcgctatg ggtgcaaagt tttaagatac caccctttgc cggtttttgt
    36421 ttgtcgagtc ttagaagttc ggaagcaaag cgaaacttcc tgcgtatatg attcactgcc
    36481 gggatagaag ttctaaaatt ttttgccaac tcatgatcag ttaaaccttt agaattgaga
    36541 tcaaagaatt tagctaactt ggttttatcc cagacgatct tctgatcgga tctgtagtaa
    36601 ttgtgttgtt ccagacgttt gctattacgt tcgtaagaac cttgatttct cttctttctc
    36661 cagaagggat gtcggtttct tgcgtactta atatcgtcga tcgtataccc ggtagacgta
    36721 agccattcgg atgtgatact agatttttta ggaccggtca gtttcgattt gatggataac
    36781 tcgatgtact gctccggtgt cgatgctgaa agtagtttcc gtttttcttt ttcgtagatt
    36841 tccatatttt tttacgctca ttaaattagc cgaagaatat aaactcttca aacttaagaa
    36901 caatacttat cataatatgg ttaacttgaa aacatttttc cgaatttgaa aagaatttct
    36961 cgaatgtatt tcttgttttt gaaaatacac tgaagtaatt cgacacttac taactaaaat
    37021 acatttctta tataaattca aattcgtatt ttagaggatt gatggagtcg tataacagtt
    37081 gttgacagaa gatggattgt ttttttgtaa gggaagttga ctgatttatc gcctaacagc
    37141 catctgtttt tggtttgtca aaatgcaatt ttagtagacg gaagtgtcta tactgcaaaa
    37201 gaaatggagc gtttctttta cagttgtgct ccttgtctct atcaagtttt gagaaaataa
    37261 aatgaattta agggccgtta tttgtagtat gaaaatcgta attttggttt gttaattttg
    37321 aaatttctaa tttttagatt taaaaataga aaagaatgaa tcttttcatc taaattttaa
    37381 agaactagag gttgtatact ttttagaagt ttaccaaatt ccatataact tgtttagaaa
    37441 tttaaaataa aaaaatgagg ttttattttt atattaaaaa gctgagttta gtacgagtat
    37501 acgatttaga aaaatagaat acgctttagt aaaaaatttt aaaatagaga atcccaaaaa
    37561 acaaaaaatg cgttagaata gtatatcatg acgggtgaaa ataccttccc acaaaaagaa
    37621 acaaatgtaa aaacccgaaa cgtattattg gatttagacg gagtattgta taccggaaat
    37681 actgctcttc caggtgcgtc tgaagtagtt tcttatttaa aaaagaatca tataccttat
    37741 ctgtttttga cgaatactac tacaaaatcg agaaaggaac tttcggaatt cttaaatgat
    37801 ttagggattt cggcagaaga agaaaaaatt ctgaattcac ctagagccgc tggagaatac
    37861 atccgagaaa caggaaatcc aaaaactttt ttcgttatca aaaaagaaat tcaagacgat
    37921 ttggaaaaag ttaacttaga atctaagacc cctgaagcgg tgttagtcgg agacataggg
    37981 gaagaatgga actatcaaat tttaaatgaa atttttcaga aagtgaaaaa cggagccagg
    38041 ttgatcgctc ttcataaagg taagttttgg cagacaaaag aaggattgat gttggacata
    38101 ggcgcttttg tgtccggaat tgaatacgct acagggatta aagccgaaat tataggtaaa
    38161 ccttcgggaa cattttttaa tgctgcttta aaaataattt ctgcggaagc ttctgagacg
    38221 atcatgatag gagacgatct ggattctgac gtaggaggtg cacaagcctg tggtattcga
    38281 ggagttctcg taaaaaccgg gaaatataga gatggaatat taaaaagttc aaatatctct
    38341 cccgatgccg tttgggagaa tataggctct ttaatttctt tctttcaaac gatctaaaaa
    38401 cttaaattgg tttttctata ccaatcgctt ctaaaaattt agcaggtcgt tttgaattta
    38461 agtttagaat tacccaatct gtactcgcgt tacacgaaat tgtctgattg ctctgacaga
    38521 tgattctttg ttgaaatacg gcgcgagtag tggttttcaa aaatagatcg gattcgatca
    38581 agatcgtttc cggataattg atttcctttt taaaatctaa ctggatcgaa agaattactg
    38641 gcccaaaatt ttgagttttt agtttttcca tagaaaaacc ccaatcgcgc atggctctca
    38701 tccgagcctc gtctaggtag ccttgaaaat ttttattatt cacatggccg tttgggtcta
    38761 attcatccca tcgaattaca atctgtgtcg aatgttcttt tctaatttcg gttaattctt
    38821 ctgatttcat tctaattccc taatatttaa tataccttat gtagttgaat ttttagtaaa
    38881 cttgtgtctt gaaatttttt agataacttt ggaatgacca agtaaaattc tcccgcaaaa
    38941 tccctgtttg acgactatta ctgatctcta taaaattgag taccgttaat tctatcataa
    39001 aacgctgatt ctatgtaaaa tattagatac tttattgtat agttatgagt aatagaatga
    39061 agtcgtttaa aaataaatgc tccgtccgtt ttatttcatg aaaacgatcg atggaagcag
    39121 ttttgtcaat cgccactatg gaatttttca acaattctaa tataaaaatc attttataga
    39181 aactctttga taagttttcg atgaacagat aaaaaatttt cgagataaga cgggtcacct
    39241 gtagcttttg caagaagcat tgcacctctc caagaagatt ctaaaacctg aatatgaatt
    39301 aaaatttctt tagaataatt tttaggatcc aatcgaagag aatctaaaat tccttttgag
    39361 atagaatcca aagagagttt tagtttgttt ctcagttttt gttcttttgg agaagcacat
    39421 tgagaaagta cattgattag acaggaaata ccgcctttca aaaatttctt ttctaagatt
    39481 attttttgtt cgtatagata ggatagtttt cgttttcctt tttctagagt ttgattgttc
    39541 caaaggatcg cgttttgtgt atattcttct aaagcttcga ttaaaaattg atctttagaa
    39601 gaaaaataat tataaaaaga tcctttagga attttcgcct tgtttgtgac ttcttggatt
    39661 ccaacggtgg aaccgttttg tcggatgaga tgaattcctg tttgaagtat agattttctt
    39721 ttaatcgcgg attgagttgc agaaattttc atttttttaa gttaaagcat tgtttgatgt
    39781 tttctaaatt ttttatactg gaataaaatt ttatagagtt tggaaattct ttacttttac
    39841 tgatagctct ataacagaat acctaatatt ttgcgctcaa acaaacttgt gtaattaaaa
    39901 tttgcgatat tttttaaata taatacgact ggtcatatta aatttcaagt aaaatttatg
    39961 gaatcactct aaaaataatc taagagtttc atgatgaact acacaattta acgtgaaggg
    40021 gtttactttg tagtatggtt tttaagataa cgtgagttcg gcataacaaa tgcgaaagcg
    40081 attattatgc tgcgatccac agaaaacagc acctgagctt gaaaaattcc gaaggaattg
    40141 gagcaaaaag aactcaatga aacgctctct accaccttac ccacaagtat ttagatttca
    40201 atattaaatc tgtgggaatt acgacaaatc ctctgtaaaa ctgagttccc accccacaac
    40261 gcgacccata ggaaagcgtt gtgttgagtt ctttaacgcg acccatagga aagcgttgtg
    40321 ttgagttctt taacgcgacc cataggaaag cgtaaagtgg ctccaaggat acagggccct
    40381 ctgtgaattt gcaagagaat ccgattctaa atacgtatat atctgcgata gagaagcgga
    40441 tatatacgag ctattccagg aatacgtagt tgctggcgaa aacgcccctg atatgcttat
    40501 acgtgcaaat cacgaaagga agatagaagg tggcggctgt tcttggtctt atcttgaaac
    40561 tttggaacct gcacacacat atacgattac tgtgccaagg aagaaaggaa aagaagcaag
    40621 ggaagcaacc attgaacttc gatttgaaaa gctaacgata aaatcccctc aatacaagaa
    40681 attagaaaat attgatatgt atgcgttaac cgcaactgaa gtagacggac ccaaggaaga
    40741 atctatcgat tggaaatttc taaccacaat tcctattcac aacccagacg atgtaaaaag
    40801 aatgatcgca tattacaaaa gccgttgggg gatcgagata ttctttaagg ttttaaagtc
    40861 gggatgtaat attgaatcca ctcaatttaa atttggagat cgattcaaag cttgtattgc
    40921 agtctctgct atcgttgctt ggagagttat gatgttaaca ttcttaggta gaaatattcc
    40981 cggtttaaaa gcgtcccttc tattcgaacc ttttgaatgg aaagggattc attgtaggat
    41041 ttttgaaact ccaaaaccac ctaacaaaga acccgatttg gattccgttt tgagctggat
    41101 tgccaaatta ggtggatact tggatcgtaa atccgacgct cctcctggac cactggtaat
    41161 ttttaaaggc cttatgagag ctatggaaat ggatttatgt ttaaattact taccaaagcc
    41221 tgacttgtgg gtaaggggtt atggctctct acggatcggt cgtgagccat tttaagtatg
    41281 aaatttgcga gctacaacga cgaccctcgt tgcacctgag tttattattc gcccaatttt
    41341 ataagaagca gtaaaccaat gccaatcaac aaaaaatctg tagggactaa attctaaaaa
    41401 atgaatgttt agaaactgta agttcattca tttgtaggaa ctactgcaaa tcttgatttt
    41461 acagagaaat ccttaaaatt gtaggaactc atacaatttt aaaagtaaaa agcgtttaaa
    41521 acacgttcat tttctgggta aaggcgcttg aattcgtaaa aaaatcttgc agatatcaag
    41581 atatcttgat atcttatccg tggtggagca actcttagaa gtcaaaactc attctggaaa
    41641 tggtcccaaa cagattcttt ccgcactcaa agcgctttcg gatgaaacta gaattcgaat
    41701 tctacacatt ttatccctat cccctttaaa tgtacaggaa attacagagg ttttgagaat
    41761 gggacaatct agagtttccc gacatctcaa aattttaacc gacgcgggtt ttttaattcc
    41821 ggaaagagaa ggttcttggg tttattaccg aattccggaa gaaaagaaaa gccccgtttt
    41881 ttcttcggaa attaccgaac ttcttctgaa ttataaagaa gaccttccgt atcgatcgga
    41941 agaccaaacc caaatttcgg aaatcctttc cagaagagat caaaaaaaca cattctattt
    42001 taataatgta gcacacgact gggaatcgat tcaaaaggat gtattagatc ctgcaattta
    42061 tcgcaaaaag attctttctt atttaccgga ttcttcctcg ttaatttacg atctgggttg
    42121 cggccccgga ggtttaattc cttatctttt gacaaaatcg gatcaggtaa tcggaattga
    42181 ttcttctcct aagatgttgg aagaggcgga ggttgcattt gcgggaaatt ctcacgtatc
    42241 ttttatccgt tctcctttag aaaacgtggc ttcttacacc aaagagaagg ctgacgcagt
    42301 agtcgcttcg atggtgcttc atcatctttc caatccacct gcagttattc gcgaaattta
    42361 taaaattcta aagtctggcg ggaccttttg tctcgtagat ttgaaaaaac acaaccaaga
    42421 gtttatgaga gatagttttt ctgatctttg gttgggattt gattattcac ttttacaaga
    42481 ctggctggaa ctttccggtt ttagagttat ttcttacgaa gaatttgata cggataatgt
    42541 ttttaaaatt ttgatcattc aagcaaagaa aaaggaggac taaaatgtcc gcaacaacac
    42601 aagaaaaagg cttaagctat aaagtaaaag atctctccca agctgagtgg ggaagacaag
    42661 agatcattct ggcggaaaaa gaaatgccgg gccttatggc gttaagacaa gagtacaaag
    42721 gtaaaaaacc tttggctggc gcaagaatcg ccggatccct tcacatgacg atccagactg
    42781 cggtactaat cgaaaccctg acggaactgg gagcggaagt gagatggtct tcttgcaata
    42841 tcttttcaac tcaagatcat gccgctgctg cgatcgctaa ggctgggatt cccgtcttcg
    42901 cttggaaggg cgaaaccgaa gaagaatatt ggtggtgtat tgaacagacc atcttctttg
    42961 gagacaaggg accaaacatg attctcgatg acggaggaga ccttactgct tacatccatg
    43021 aaaaatatcc taaattgtta agcgaaatcc gaggtatttc cgaagagacc actacgggcg
    43081 ttaagagtct ttacaaactt ctcaaaaaag gagaattaaa agttcctgct tttaacgtaa
    43141 acgactccgt tactaaatcc aaatttgaca atttatacgg atgtcgtgaa tctctcgcag
    43201 acggaatcaa aagagcaaca gacgttatgc tcgctggtaa agtagctttg gtctgcggtt
    43261 ttggagacgt aggtaaaggt tctgcggctt ctcttcgtaa ctttggtgca agagtgatcg
    43321 taactgaaat cgatccgatc tgtgctcttc aagcttctat ggaagggtat caagttcttc
    43381 gtgtagaaga tatcatcgaa caagtagaca tcgtagtaac agcaaccggt aatgatgaca
    43441 tcattaccct agaacacatg aaagcgatga aagacggagc gattctctgt aacattgggc
    43501 acttcgacac agaaattcaa atgtccagac tgaacggcga aaaaggtgta actaaaaaag
    43561 agatcaaacc tcaagtagac aaatacactt tcccagatgg taaatctatc atcgttcttg
    43621 cggaaggtcg tcttgtaaat ttaggttgtg ctaccggcca tccttctttt gtaatgtctt
    43681 gttcgtttac caatcaggta ttagctcaga tcgaacttta caacaacaaa tacgagttag
    43741 gcgtttacac tcttccaaaa catttggacg agaaggtggc cgctcttcac ctcgaacagt
    43801 tgggagttcg tttaacaaaa ctgaaccaaa aacaagcgga ctatttggga gttcctatca
    43861 acgggccttt caaaccggat cattatagat attgatccta aatttttcca aatgacggac
    43921 ttttgattta tgatcctttg tccgtcttgg aaaatctcga aaaacaatgg cttatgttgt
    43981 tacaggactt tgcaggaatt gtaaatatac atattgcgct gcggtttgtc ccgtggaagc
    44041 ttttcgagaa ggaaccgact gtttatatat cgaaccttcc gtctgcattg attgtaataa
    44101 atgcagaccg gaatgtccgg tagaggcgat ttatccggat tatgaagtgc cttttgtctg
    44161 gcgggattgg atcgatataa acgctcaaaa agcgaaatgt tgtcctacaa ttctagacgt
    44221 aaaaattcct cttaaaaaag agggatgtat aaatcctgaa tattagaata taaagttata
    44281 ctgtttttta aaattatcaa agaagtttat ctatggctta taaggttcaa aattatacaa
    44341 attcttcctc taaggaactg ctttcttttc tcgaaaaaca aattttagtc atagacggcg
    44401 caatgggcac tatgattcaa agattttccc tgcaagaaga ggattttaga ggagagattc
    44461 ttaaaaatca cccccatcct ctaaaaggaa ataacgaact tctttgttta accagaccag
    44521 acgtaatcga atcgatccat ttaaaatttt tagaagccgg agctaatatc gtagaaacga
    44581 acacgttcag ttccaaccaa atttctcaga gcgattataa gactgaattt ctagtctcgg
    44641 atttaaacaa agccgcagtc gtttgcgcgc gtaatgcgat catgaagttt caaaaaacca
    44701 atcctgatca tccttgtttg attgcgggag cgattggtcc gactactaaa acggcaactc
    44761 tttctccgga tgtaaataat cccgcgtttc gtgcggtgac ttttgatgat ttagttgcca
    44821 cgttttatga acaagcacgc gcacttgtag aatcaggtgt ggatttactt cttccagaaa
    44881 caaacattga tactttgaat ttaaaagcgg cgatctttgc gattgaacaa gtatttgaag
    44941 atttgcaagt tagaattccg gtttgtcttt ccgtgacgat tacggatgcc tctggaagaa
    45001 ctctttccgg tcaaaccgtg gaagcgtttt ataattctat tgcacattgt aatcctcttt
    45061 ccgtgggaat taattgtgct ctcggagctg acgaaatgcg cccttatatc gaagaactgg
    45121 caagagtttc accctgttat atcagttgtt atccgaatgc ggggttgcca aacgcgtttg
    45181 gtggatacga tcaaactccg gaagaatttg gaaaatacat tcaagaattt gcaagttcgg
    45241 gctggttgaa cattgccgga ggttgttgcg gaaccactcc ggaacatata gaggcggcag
    45301 ccaaagcggt tcgagggaaa aaacctagag cccttcccaa aatagaagaa gtgactaggc
    45361 tttcaggact ggagcctttg aacatcactc ccgataaagg atttttatta gtaggcgaaa
    45421 gaactaacgt tactggatct cctagattca aaaaactaat catagaagga aacttcgacg
    45481 aagccgtttc cgtcgcctta caacaagtag atgctggagc caacataatc gacattaatt
    45541 tcgacgaagc cttgttagac ggggaagcgt ctatgagaca tttcttaaat ctgatcgcag
    45601 gtgaaccgga tattgctaag gttccgttta tgattgattc ttccaagtgg agcgttttag
    45661 aagagggctt aaaatgtatc caaggaaaac cgatcgtaaa ttccatttct ttaaaagaag
    45721 gagaggataa atttttagaa tatgctaaaa aaatccagaa atacggagct tctgcaatcg
    45781 taatggcctt cgacgaacag ggacaggccg caactaaaga agataaggtg cgaatttgta
    45841 aaagagcata tgaccttctt gtgacaaagg cgagttttag tccgactgat attatatttg
    45901 atccgaatat tctcaccgtt gccaccggga tcgaagaaca taacaattac gcgatggact
    45961 ttatagaagc ggtccgagaa atcaaaaaac tttgtcccgg tgcaaaggta tctggcggtt
    46021 tatctaacgt ttctttttct tttcgaggaa acaatcctgt cagagaggcg atgcactccg
    46081 tatttttgta tcatgcgatc ggggccggac tcgacatggc cattgtaaac gcgggaatgc
    46141 tcgcagttta cgaagaaatt ccaaaagatc tattagaata tgttgaagat gtaattttaa
    46201 acagaagacc agatgcaact gaacgtcttg tagagtttgc ggagagtgta aaatctgccg
    46261 gagacaaaac cgaaaaaaag aagaagcctg gagggaaggc acttctgttg aagaaaggct
    46321 ttctcacgct ctagtcaaag gaatcgtaga atacatcgat caagatacgg aagaagccag
    46381 gcttaaatat ggacgtccat taaccgtcat cgaaggtcct ttgatggatg gaatgaagat
    46441 cgtaggagaa ttgttcggtg ccggaaagat gttccttcct caggtagtaa aaagtgcgag
    46501 ggtcatgaaa aaatccgtgg cttatctttt gccgtttatg gaagaaaaaa agaaccaatc
    46561 ggaagaagtt gtggaacgtc ctaagttttt gatcgctact gtcaaagggg atgttcacga
    46621 tatcggaaag aatatcgtag gagtagttct tgcatgcaat aactacgaag tgatcgatct
    46681 aggtgtaatg gtcccttccg ataaaatttt agaagaagca aggaagcata acgcgagcat
    46741 catcggtctt tccggtttaa ttactccttc tttggatgaa atggttcatg tagcatccga
    46801 aatgaaacga attggtttag aaattccttt gttgatcgga ggagcgacta caagttccgc
    46861 tcatactgca gttaaaattg caccggttta tgatcacccg gttgtacacg tactagacgc
    46921 ttctcgagtt gtaaacgtag tgaaccagtt gttacatccg gatttacacg aagcgtattt
    46981 tcaaaaagta aaagaagatc aaaaaatcgc tcgggaaaat tatttcaata caagagcaga
    47041 acgtaaattg atctctctag aacaggctag agaaaatcgt gatccgattg attggtctac
    47101 aaccgtcata gataaacctt cttttgtcgg aatcaaggtt tttgacgagg aagtatcttt
    47161 agaaacgttg gttccgttta ttgattggac tccttttttt accgcttggg aactcaaagg
    47221 aagataccct gcgatcttag aaagtgaaac gaccggaaaa caagcgaggg aactttttgc
    47281 ggatgcacaa aagttgatgc agacgatcac aagcggaaaa ctttttaaga ctaaaggtgt
    47341 gattggaatt tttcccgcaa attcagtaag agacgatata gaagtttatg aggacgagaa
    47401 tcgttccaaa ttgttgactg tatttcatac tcttcgtcag cagattcaaa aacaagatga
    47461 aacagaacct aattactgtt tggcggacta cgtggctccg aaagaatccg gaagaatcga
    47521 ttatatagga ggttttgctg tcactgctgg acatggtgtg gaggaatttg cgaaagggtt
    47581 tgaaaataat caagacgatt ataattctat catggcgaag gcgttaggcg atcgttttgc
    47641 ggaagcgttt gcggaataca tgcactataa agttcgaaaa gaatattggg gttacgataa
    47701 gaacgagaat ctttctccgg aggatctaat ccgtgaaaaa tatagaggaa ttcgtcctgc
    47761 ggcgggatat ccagcttctc ccgatcatac tgaaaaaaga actctattcg atttgttgca
    47821 agtggaaaaa aataccggga tcactctaac ggaacacttt gcaatgtggc ctgcaagttc
    47881 ggtcagtggg ctttattttg cacatcctaa gtcaaaatat tttgcagtag caaaaatcaa
    47941 ccgggatcag atcgaagatt atgcaaaacg aaaagaaatg agtatagaag tggtagaacg
    48001 ttggttggcc ccaaatttag cctatgatcc tcttgtaatt tctgcggtga gttgagaata
    48061 taagaatctg ttctgctaat ttattctttt tgatgaagta aaattaagtt ttgtgaatat
    48121 cttttgagaa tttggacgta atttttagtc taattaaaaa agtatgagtc ctacggtttc
    48181 taatttttct tcggtacacg atcacggccc tgtatattcg gaaattcgta aagctaccga
    48241 agaattttcg tttcatccaa tgttaatttc ctggcttaga acgtctctga aactccaagg
    48301 aaacgaaatt ttaaaaatta ccgaaatcgg ttgtacggat cgttcttgtc cggtaattga
    48361 aacttgttta gaaatttatc atacaaatca gaacgcagga ccggagcgta cgattcgttt
    48421 tggaagggca aaacatctga tcaataagat ggatcttacg ttctctttaa aaaaacaagg
    48481 tattgtgtaa attagaaatc gtttatatta acgtgagttt agtataagga atctgtttcc
    48541 taaagttttg ttttacctga aaaaatgtat gtgggaactc tcacaaaacc ttgaaattgc
    48601 cgtgtggaac taccacatgt ctatgtttta cggttagatt ttgaaaatgt aggaactctt
    48661 acaattttcg atcacgaaaa atggatattt aaaggcccgt aatgtgactt aatctgtggg
    48721 aactctcaca aatcgtggat ttaccagtag ttccacactt gaatacgaca agttataaac
    48781 ttctattttt taaattgtgg tagttcctac agattacgtc tcttttatct tttttgcgat
    48841 tttaaatcat acttttccga acaaaatttt gcaatagttc ctacatttaa agaatcgatc
    48901 tacaaagtcc agatcccaat ttttttcaga attatagttt tcttacatcg aattcaggtt
    48961 agataatctg taaaacgtag gaactcctac tttaggaaaa aaaattctat tacaaactaa
    49021 ctcgcattgt attacaacac gatcaagttc aatccatgta gataagattg aacgatacat
    49081 caataacgaa agaaagctca aaatgttttt tacttagaag aagtttccga aaaactatat
    49141 ttgattccaa gaattccttg aacgtcctgc atccattgat gttgttctcc tccaagttgg
    49201 gctgcaattg gaactggaac ccgaatcata ccttctaaac ttaagtttct ggatgaaaaa
    49261 gaaatacccg gatttagata gtattcgtag gattttatgc cgcgaaaatt atttccgggt
    49321 tctccataac ttaaaccctt atcttgaaat cgtttgatac tggaaaactg aagaaagaaa
    49381 ttcattttag aactttctcc gatttctgga aacacggagt agttaaatgc gatcgtggat
    49441 ctagcagatt ctaaaaatgc aaggcctgcc tgattaccga tcattcttgc attaaaatcc
    49501 atttctaatc cggcgtggcg tttcatataa agaaacataa ctccggaact acttccattt
    49561 tgaagagagt ttgaattcca acttgttaaa ccgaaaccag gaatttgatt tctagaatcc
    49621 gtaatacgat ccatcgttct tttttcggag aaggcccccg aaaccagcct gccatttcga
    49681 gatgaaacat catttacaaa aatggcttcg gaaactggta aaaactgaat tctttctctt
    49741 ggaactacgg aaaataaaaa aggttgaaac attccggaaa aagaaagtcc aggagtttgt
    49801 ataaaattag tttctatcga ctctttaccg gaaatagaat tgttttccgg tcctagtttg
    49861 agttccatcg gatctttata aggaattgcg ataacttgca gatatttttg acgattgaga
    49921 tcgaaattgc gggaaagatg atacggttcg aacgaactga acgaaggatt ttctactgaa
    49981 aaaatagaaa ctccaaatag aatcaaaaat aaagacagta taaagaatct ttttttgttc
    50041 ataaaacgtt ctatctgtaa gactatgaaa gtaaaacagt actgtcagta taaaattgta
    50101 aaataaaatg atttttaccg gaattctcga agataaacta taaggagccg atcatggaaa
    50161 caaagattca aagttttgga gaatgttcaa tccctagtcc ggcgggctat gagtattata
    50221 cgagtgatac ttccagactg atattcagaa cggtatttca atctgaagag gattgggatt
    50281 cttatgtcca agaaggtcct gattttttcg aacaggccgg tcctagagaa aaaatctatt
    50341 ttaaacctca ggaagtaaca gcaggaattg ttacttgtgg aggactttgt cccggaatca
    50401 acgacgtgat ccgtggaatc gtaatggaac tttattatcg ttacggagtt tccagaatat
    50461 taggttttcc ttatgggtac caaggtcttg taaaaagata ttctcatcaa ccgatcgaac
    50521 tcactccgga aaaagtagcg catatcgtag atgaaggtgg atctatgtta tcttcttcaa
    50581 gaggaaatca atctcccgaa gaaatggtgg atagtcttag tttttatgga gtaaaaatac
    50641 ttttttgtat cggaggagac ggaacactca gaggtgctag aacaatcgtg gatgaaatcg
    50701 caaaaaggaa agaaaaaatt tccgtaatag gaattcctaa aacgatcgat aacgacatca
    50761 actacgtaca aaaaacattc ggtttttcta ctgcgttttc caaagcaatg gaagcggtag
    50821 aatgtgctca cgtggaagca aagggagcac caaatggaat tggacttgta aagttgatgg
    50881 gacgtcattc tggatttatt gcggtcaacg cggctttagc ttctagaaac gtaaattatt
    50941 gtctgattcc agaagtggac tttgatctgt ttggaaacga ggcctttttg gacgatctca
    51001 aaaaaagaat cctaaaaaaa gggcacgccg ttatcatcgt agcggaaggg gccggtcaaa
    51061 aattttttga ttctacggag gaaagagatt cttccggaaa tttaaaactc aaagacatcg
    51121 gactttttct aaaagatacg atgacagagt tttttaaaaa ggaaaacatt ccggtaaata
    51181 ttaagtatat cgatcctagt tatattattc gatcaattcc ggctaacgca gaagattctg
    51241 tattttgcgg ttttctggct cagaatgctg tacacgccgg tatggcggga aaaacggata
    51301 tggtggtggg aatgtggaac aacgtgttta cccatcttcc gatttcagtt gcaattcagg
    51361 aaagaaaagt tttacaaccg gatcgaagta ctctttggag atcacttttg gcttctacgg
    51421 gtcagccggc tcatatgttg gccaaataat ttttgaatga gtttccacat ttttataaaa
    51481 cgaaagtgtg tcgttttgtt tctacatttg tttgacaaac tcttagattc aaaaaagtag
    51541 aatcaacttt ttgtattctt cgcgcgaaaa ttagaataca aagtttcact ttccattatc
    51601 aagaacaact catacaaatt ccaatcatga aaaatgaata tttaacgtga gttcgacaca
    51661 agaaaaccac cggggtgaat ccgactcttt agctctggtc aataaattgc atacaggaaa
    51721 cattatataa caatcatctt aagtcataat atagaacgcg atccatagag agcgttctgc
    51781 tgagtttcaa acgcgatcca tagagagcgt tctgctgagt ttcaaacgcg atccatagag
    51841 agcgttctgc tgagtttcaa acgcgaccca tagagagcca taaccttacc cacaagtatt
    51901 tagatttcaa tattaaatct tgtgggaatt acgacaaatc ctctgtaaaa ctgagttccc
    51961 acccttattt ttgggtgggg gcggaggtgg agaaattcgg aaaacttttc tctatcagaa
    52021 aaacatgctt tttgcaagta aaaagactca ttcttgtcgg aacacttgaa aaatgtgcgt
    52081 ttttgagtct tctgattcta aaatcctatt caacttgtgg gtaaggttat gatagagagc
    52141 gaccatagaa gcgagacggc tttagtttga gagagcgttc tgcgcctcaa tcgcttttgc
    52201 atagaatttc atcgaacttg cattaaacgg cacttcgtga taaggattaa cgatactcga
    52261 ttttataaag atcagtaatt ttcgaactca agttaaaaag aaaaggatca taattgtcct
    52321 caatcagttt ataaaagtag aatatactat atcacgtctc gtttacggaa gtcgaatcat
    52381 aaaaagcgta taatcgtcgt gaggtgccgc gtctcctcta aacgagtcag tagtatctat
    52441 gatgagttct tttaaggcgc cgagaggcat ttctccgttt cgttctataa gtttgatcag
    52501 attttcgagg ccgtacatct cattggattc gttcatcgct tcgctgactc cgtccgtata
    52561 aagaaccaaa aggtctccgg aggaataatc aatttcatgt tcgtcaattt cggattcttt
    52621 gattccgaga ggcattcctt taccggaaag actcattacc ttgttttctt tggttttata
    52681 aagaatttgt tcgttgtgac ctgcgctaga ataacgaatc tttcgtttgg ccatattgat
    52741 tcttacgagc attacggtga caaacataaa gtatcctgat ttttcctgga taattcggtt
    52801 ggcgctcatc aaactgatgc tagtcgaaga atttctggaa acttctcccg ctatgatcgt
    52861 tttggaaaat tccataaaaa gcgcggcggc aattcctttt ccagaaacgt ctgcgataag
    52921 aacgcttacc tcgtccggat tgtgataaat cagatcataa aagtctccgc cgatttctct
    52981 ggaagctgta taactagttt ctaattctag gccttggatt tttttaggaa tatttggcaa
    53041 ggaattcaat tgaatttgag aggcgatctg catgtctcta taaatcaaat tcaatttttc
    53101 cttttgttct ttggaaagta gggaattata agcttctgca atttgattag aaattgtgct
    53161 taaaatgttt tgatcagcat tgtcaaaact gtttccagat tttttatcgg ccgcatttaa
    53221 aattccaata atctttccat ccaaacgaat cggaactgaa atgaaggatt tcgttttata
    53281 tctttcaggg cgaaaccaat cttctaccgt ggatatattt tgaaccagaa ttggatttcc
    53341 ggtttcgata attctttgaa tgactccttc cttttcattg ataaaatgtt cctgatcttc
    53401 aagactaaag ccgatacttt ttttgagttc gtattttcca gttttcgaat tgaaaaaaac
    53461 taaagaaact ctttccgcat tcatgacttc cgaaatcgag tttacgatta gattcaaaaa
    53521 ttgatccatt tcagaaatat tcgagatcgc ctgactgagt tgaaataaac aatctagttc
    53581 gttggctctg ctttttaaat ctcggatcag tcttctattt ctgatcgcga ttgcggcgag
    53641 atcagaaaga tattgaagaa tcttaatatc tctttttgtg aattcatttc tttcgagaga
    53701 attaacggct tctaaaactc cttgaatttc tccttgggtg ctcatcggaa cgcagattag
    53761 attgttggtt acaaaaccca ccgtctcgtc aatgtttcta taaatcctgg gatcgtttgc
    53821 ggcgtcgttt acgattacgg gttccaatgt ttctagaacc attcctgcaa ttcctttacc
    53881 tcttggaact ttcaattccg ttaaagaatc tcctttggtt ccttttgcaa cgttgaatac
    53941 tagacagtct tcgttttgat catataaaag aagggaacaa ccttccgtat tgagaacgtc
    54001 ttttgtggtt tctatgataa taccaagtaa ctcatccaga tcgtcggtcg aattgattct
    54061 cgccgttata tcggaaatta aagataagga tagctgcctt tcactcatat tggtggtgtg
    54121 tgatagatga ttctttaaaa gaattcgatc attggacaca agaaagtttt atctgtcaag
    54181 gagtttcaac gctaacggcg taattgaaaa cttagagaga aaacaaaatc tacaaagaat
    54241 cttactcaat gaatataaat ttttttgaaa ataatacgaa ccaactacga ttcgatcaga
    54301 gagccgattc cttgatccgt aaaaatttca atcaaaatgg aatgagcgac tcttccgtct
    54361 atgatatggg ttctacgaac tccttgatcg attgctgtta gacaacattc tactttggga
    54421 atcatacccc ctgagatttc tcccttacga atataatctt ttactttact tcgattgagt
    54481 ccggttacca attgattatc gattagaatc ccttgagtat ctgtaagtag aatcaatttc
    54541 tccgctttta aggcgcctgc aatttcacct gcaaacgtat ccgcgttgat gtttagactt
    54601 tctccttctg agttttcagc gaccggagaa atgaccggaa taaaaccttc cttttggagg
    54661 ttatgaagaa tttcgggatt tacggattcg atttttccta caagtccgac gtcaaaaagt
    54721 tgtttttctt ttccttccaa ttcgatttcg actggagcct taattgcttt tgcgagatta
    54781 ccgtctttac cggaaattcc taccgctttt ccaccttgag aattgatcaa agaaacaatt
    54841 tgtttattta ccttaccggt caaaaccatt tccacgattt ccatcgtttg aacgtctgta
    54901 actctatgac cgtgaacaaa ttcggttggg attttcaagt tgtccaagag cctgttgatt
    54961 tcgggaccac ctccgtggac gattaccgga tgaatgccta catattttag aagaacaata
    55021 tcttttgcaa aagattcctt gagatcggct tttgccattg ccgccccgcc gtatttgatc
    55081 acgaccgttt tgccagagta ctgagtgata taaggaagag cttctagaat atgattaact
    55141 ctttccaaaa gtttttccat gagaaacaaa agaatccttg tgtctttctc tgtcatctag
    55201 aaatacgaat gtaggttcga ggttgacttt gaaaaatcag gcaccaactc aaaaagaaaa
    55261 tatcattctg acgggaggaa gtggaggttt aggaagagct atcgtaaagt tacttctatc
    55321 ggaaggttat tccgtaacga atttagatat tcaatctccc aaagaaactt tttcgggaga
    55381 atttttttta aacgtggatt taacaaacga acaggacctt acaaatgtac tttctcagtg
    55441 ggagagttta atttcttctc aaaatcaaaa tccttacggt tttgttcatt gtgcgggata
    55501 tggagggcct tatcataaaa tcaccgatgt tagtttagaa gagtgggatc gaattttttc
    55561 ggtaaatata agatctgcat ttcagattgt gaaattgatt cttcctaaat tcaaaaagtt
    55621 gcaactaggt agattggtat tcattgcttc atcattatct gtcgtaggtt ctgcaaactc
    55681 agttgcatat tccgcttcga aacattcttt gatcggcttt gtaaaatcta tttctgatga
    55741 atggggtcct tttggaatta cttcaaacgc cgtaagtcct ggttatatag aaacctcgat
    55801 gggaatccaa gaagatcaag ttcccgacca tagaaataaa atcattcaaa tgacacctac
    55861 gcgtaaaatc gcatctactt acgaaattgc aagggtagtt tcttttttgt taaacaagga
    55921 atcttcttat atcaacggcg ccaattggac cgttgacgga ggtattactg caatttaaat
    55981 caaagaagat tgttttgcta cgtctgacca cgattcattt ttctgaaaaa agtatctcga
    56041 ttcctaaaat gtaagaacta cttcaaaatc acgattttac gaacaaattc taaaattata
    56101 ggaactcata cttttaaagt ttgtcgaaac ctcaaaatac aaaaacgata atactttaaa
    56161 aatttctaat aaactttctg tagttcccac atttggaaat aactataaaa tccagaacaa
    56221 taaaatcagt tttaaaatcg acttaagatt tagaactact agatccgaaa aaaagatttc
    56281 gtaatttagt ttgttcttcg gaaagatgat cttcaaattt aaattggctc gtttggaatc
    56341 ttttggaaag tttcatttta cgtttgagaa ttttaccctt tctcgaaatt aaaagttcta
    56401 tcttttctcc cgttttgcac tgttttaaaa gatcctttct atttccagaa tgaatccgaa
    56461 tcccattcaa agcgatccat tcgtcaccta aacttaaatc tacggaaaca tctaaaaact
    56521 tccaatcgat tttattgata aaaagataac ctctttcatc tctagttcca aaaccgagtt
    56581 ctattccagg attggaatct aatcgtttaa caccaatttt atgaagatac ttttcgatcg
    56641 gaattgaaat cggtttatcc agataatctc cgaattctaa ttttagatcg attccggtgc
    56701 gcttttttgc ggcttcaaaa aattcaattt ttgtaaaacc tctattttta cctacatgaa
    56761 aggattgata gacttcgttc atcacgtcta aaagagaata ttttccggag gtttccgata
    56821 aaagatgaag attcatagca agagctaaaa tcccgccttt gacgtaatag gaaattcctg
    56881 tgttattggc attgggatcg ttcggacgat tgtaaaattt ggtccaagcg gtaaaagaag
    56941 aatcttcaag actcatccaa gattccccct ccgatttttc taaactttgt aaatcttcca
    57001 taacttttgc aagataggat tccggattga gatgtttagt tctaactaaa aaatacgcgt
    57061 cgtaaaagga agtgatccct tccgcgatcc ataactcttt tgttaaacta ggtttttgat
    57121 aatcgaaagg tcctaaagca attggacgaa ttcgtttaac gttccatagg tgaaagtatt
    57181 cgtgggataa aagttccaga agttttaagt atccgtcttt tgaaatggct ttcaaaggat
    57241 catacatatt tacggaagaa tttagatgtt ctaaaccacc gtaggcccct tctgaaagaa
    57301 ttaaaataaa caaataacga gtgtttggtg agactcccat cgaacggatt tgttccgctg
    57361 tgattttttg aagatctggg attaaggttt tttgaacgga tttggataat tctccctcga
    57421 gtacaatttc atgatcacat tctcccgctt gaaaaggaat cgcctctcga ttggacaata
    57481 gaatgggtgt gtctaaaaac tcgtctaaat ttttagaaaa acgtttttta cccttgccgt
    57541 ttaaaccgga gtgacaaaat tcaaatggaa gatcattcga aatttctaat gtaatttccg
    57601 aaactacttg gtctttcgga tataaaaaca aagcaggcgg atgtaaaata cagaactctg
    57661 ttgtaaaata attggaacga accgaataat cataaccata gaccacataa cgcagacgaa
    57721 aaggttttcc ttcacttcga attttccaag agtccagacc gatttgtgaa atttctagat
    57781 tttttccatt ttttccaaca gtaaaagttt ctagtttatg aatatgccta gaataatctc
    57841 gaaccatata agatccggga gaccaaacgg gtagacaaaa aacggtttcg ttttgagagg
    57901 actctacctc caattcgact tgaagatagt gtcccgtaag ttgatattcc tgaattacaa
    57961 aatgaagttt atacaatgga cttggaaatc tcctgaagag tatcttgtac cgtagttgtc
    58021 gggtcaactt ttctccaaac cttttggatc tttccatccg gagaaactaa aaaggaatct
    58081 ctggaaagtc ctttgaaaac ttttcctttc cattcttgat cgccatatac tcccaaagct
    58141 tcgctgagtt tatgatccgg atccgataaa agaggaaaat tcaaagaata cttttggata
    58201 aattgtccgt gagaatctaa agcatctaaa ctgattccgt aaacttttgc tcctatcttt
    58261 ttaaattctc ccatattatc tcgatagttg caggcttgtt tggtacagcc gggagtgtcg
    58321 tctttgggat aaaaatagag aagggtccaa gagccttgaa tatcttccgg aagttttact
    58381 cttttacctt ccgtactttc caaactaatc tcgggaagat tcgttcctaa taatggatct
    58441 gacattttaa tttcctccaa agtaaaaata tagaatacaa ttgattttcc gaaagatcat
    58501 gtcaaagttt cgaataaaaa tgttgaaaat tagacaacct cgacttctaa tttatatact
    58561 tttctattaa aaatcacatt ttctcaaacg gaaaacattt actttgaaaa cgattctatt
    58621 ctttttttgt gtaatcatac ctttttggat ccttgctgaa agtcaagatt cttggaaacc
    58681 aatcgatttg agaaaaggaa actggattgc agtcgagggt tttcaaaaag aatatttgaa
    58741 tggaattgat tctacttttc cgaaatctaa aaaaatttct aacttcccaa tcgtattaaa
    58801 cgaaattttc gaaacctcag tcggaactgg tttgaaagaa tatactctac aaactagatt
    58861 tcatatccaa gaagatttcc aaaaaacaaa agtttataaa ccgatctttt tgtatttgga
    58921 atccatcgga gaaaattggg aaatattttt aaatgatcat tccttaactc aagaaattca
    58981 tttagatgtt tctcgcaaag aaatgatttt aagaagaacg attcgtagtt ttcgtcttcc
    59041 cgtagattct agtcttttaa gatcggggga aaatcttctg acgtttcgtt tgattgggga
    59101 cgctcccgct tcttttttat ctaaaaacgt ggatctaggt ttttatatag acggagacta
    59161 ttctattaca accgaacaaa aactttcggg agaaatttcc accttaatca atctttgtct
    59221 gaatacgata tacgtctttt ttggtcttta tcatcttttg atctacgtaa aaagaagaga
    59281 ggacctatac aatctctatt tcggaatctt cagcgttttt atggcgttat attctctttc
    59341 aagatctagt actgcgtttg aagtgatcta cgatactacc tggattacaa gaattgaata
    59401 ttcttctgtt tctcttttgg ctcctttgtt tcttctgttt atgcaggatt acttttatgg
    59461 aagggctaag ttttcaaaag tgttatttgc aattttaata ttaaacgtag tgattgcttt
    59521 gactacacta gtagagccgt ttcgttatac catgacaagt ctgagacttt ggcagatttc
    59581 catacttccc actcttgttt atcttcttta ttttatgagt aaagcggttt atcttcgtaa
    59641 aaaagacgcc gttcttcttg cgactagcat gttcaccgta gtttttattg cagtctacga
    59701 cgtgatcgat tccatatttt ttcaatccgg aattcgtttt actcagttcg cttattttct
    59761 ttttgtagtc gcgttgacca ctatcttagc caacagattc atttctttgt atcgtcaatc
    59821 agaagactta aacatagaac tcagtcagca aaagttagaa ctagcgagac aaaaaaacgc
    59881 attctttcgt tttgttccgg ttcaattttt aaacgttctc ggaaaaaatt cagcagtgga
    59941 agtcaatcta ggagattcgg ttttgaaaga aatgagtgtt ctatttacag acattcgttc
    60001 tttcactgca atttcagaac agatgactcc ggaagaaaac ttccgtttta tcaacgatta
    60061 tttagcgagt atggaaccgg tcgttcaaag acacgaaggt tttgtggata agtttatggg
    60121 agacggaatc ttggctttat tttccgggga tggttctcat caaacgtctg cagataaggc
    60181 aattctcgcc gcaatcgaaa tgaaaaaaaa ggttcaaaca atcaatgcac aagcaaagga
    60241 ttctcacttt aaaggattaa agataggtat tggagtcaat actggaaatc taatgctcgg
    60301 aaccgtgggg agccgctcta gattggatac gaccgttatt ggggatacgg taaacgtggc
    60361 ttctcgtttg gaaagtctaa ccaatctcta tcgcgcggat atactgatta ctaaaagtac
    60421 actttcttca atgaccatcg cggatagtct tgcaattcgt gaaattgatt ccgtcgtcgt
    60481 aaaaggaaag accgatccga tcatcatcta tgagatttat gaagcggatg cacctcctat
    60541 acgaaaactg aaagatgcga ctttatcttt aattacgaga ggaatcattt tgtacaaggt
    60601 agccgacttt caagaagctt tgatcaactt cgaacaggcg ctcaaagttt ttccggaaga
    60661 cattgttccg attctttatc gtaaacgatg tcaggaatat atcacttctc ctccggctgg
    60721 taattgggtt ggagtgcaac atcttctaga aaagtaaacg atccactata taataaaatg
    60781 tttatacttc aatcatgtaa aattctgcgt aagaaagtag ggcgaattgg cattgtctga
    60841 ccgcactttc agttctagtc aataaattgc atgaaagaaa cgtaatgtga tatttcgctt
    60901 ttaattataa tttattatag aggcgagacg ctttagcttg aaaaagcgtt ttactttagt
    60961 tcttttcgct ccaattcctt cggaattttt caaacttagg tgctgctctc taccataacc
    61021 ttacccacaa gttgaatagg attttagaat cagaaggctc aaaaacgcac atttttcaag
    61081 tgttccgaca agaatgagtc tttttacttg caaaaagcat gtttttctga tagagaaaag
    61141 tcttccgaat ttctccacct ccgcccccac ccaaaaatag ggaaaactca acacaacgct
    61201 ctctatgaat cgcgttgtgg ggtgggaact cagttttaca gaggatttgt cgtaattccc
    61261 acagatttaa tattgagatc caaatacttg tggggttggt tatggctctc tacggatcgc
    61321 agcataataa tcgttttcgc atttgttatg ccctgctcac gttaaactac ttgaaacgac
    61381 acctttaacc tggttgttgg cttccgtatt ctaactttta aaacaagttc acgacagtat
    61441 cttttctttc atccgagtag tagctatata aagttatgcg tcttttcagt aaaaaatgat
    61501 tagaaataaa aataatcaaa aaatcttctt cgtttcttaa gttatagaaa atagattttg
    61561 ttaatttaag tatgagcgct ttaaagctct aaccttttgg aatcgatggt tgtataaaaa
    61621 aataatcaaa caaatcgacg aaatcataga aatctcaaaa tatttcaatt tagaattctt
    61681 tgaatttttt atacgtttca ataaagttta tatttttcat aaacaatcgt tgccaaagtc
    61741 agttctttcg taaagattgg tgatgctgca tgacttagga aatgtttggt cctatgtttt
    61801 ttcgaaaata caatcatggg ttttgaactt tctgaacggt atcaatttag aatgaggaaa
    61861 aactagtcta tgatttctta cacagtctat aaaatgattc acattttcgg aatctttctg
    61921 ctttttacgg cactcggagg agtgacccta catgtgttaa acggtggtac aaaagaattt
    61981 gccaatcgta aaatggtggc gatcacacat ggaatcggtc tttttttaat tttattaggt
    62041 ggatttggaa tgctcgcaag gcttggaatc atctggcctt ggcccggttg ggtagttgca
    62101 aaatttataa tctggttggc ttacggtgga cttctgactt tggtttataa aagacctact
    62161 ttgggaaaaa ctttttggtt cggctttcct ttgttagggc ttctcgtggc ttatatcgta
    62221 agttataaac cgttttaatt tttttaaata agttttaata acaaaatctc taaggagtaa
    62281 ataaatggcg aaagcatcta aaactaagac cacttctaag ataaaaaaag atacttcaat
    62341 taagtctatt tcggattttt taggttcaag agatctgcca catccggtgg atcgtctgga
    62401 agacgttcgt aaaagggccc gcaaatttag agaaaagatg ctttctggtc cccaagtgtt
    62461 attttacaga tcctatgatt tagtcagggt tccttatcct acacgttatg cgcttttgaa
    62521 cgcttatagt cttcccactc cgtatatgca cattctgaat cgattattta tcgttcagta
    62581 caaaacttca aatggaatca aaacactttt attttctcct tccgatatag atgcaaatgc
    62641 ggaaactcct ttttttaaaa ggctcgctgg aagttttgga ccctttcaat ccatcggtaa
    62701 aaagatcatc gctccgattt taaacacggt agaagaatgt ttacaagacg ctggaatttc
    62761 ccccgaaaaa gtcgattata tttcctatga tcatctacat actcaagaca ttcgtaaatg
    62821 gttaggagca aacggggaaa gaggatattt tccaaatgca aaacttttga tcatgagaaa
    62881 agaatgggat tcggttcaag gactacttcc acctcaatct gattggtatt gtcccaacgg
    62941 aaccggagga gttgcaagcg accgtatttt agtgttagat ggagacgtgg aactcggcca
    63001 gggtgtagct ttgatcaata caccgggaca tacagcaggc aatcattccc ttgtggttca
    63061 tactcctgaa ggaatttttg tttcgagtga aaacggagtg agcgcggaca gttattctcc
    63121 attaaattct aggatcccag gcgtgaaaag atttgcaaaa gcgacaggta tggaagtcat
    63181 attaaacgga aatactctcg aaatcggatt ggagcaatac atttctatgg ttcaagaaaa
    63241 ggaaatggcg ggggtatctt ctagaaatcc tgatttttat aacgttatgc catcttccga
    63301 gatgacaagt tattggttgt ttccgggaac ggcccccacg ttcagtttcg gaagattgtc
    63361 ttttggttcc cccataacct aaattaggaa aaaagaatat gattttattt attacgggat
    63421 gtgcaggtgg acttggaaaa aaattagccg aggaagcgtt tgcggcggga cattcaattt
    63481 tgatcactga catcaacgaa aaggagctta aaaaatttgc ggctccttgg aaagatgaaa
    63541 aagatagagt gattgtttct aagctagacg taacttctcc cagcgattgg aaaaaagtaa
    63601 tggatcttgc gatcaaaaaa tggggaaaga tcgatgtact tttgaacgtt gccggttatc
    63661 ttttaccggg ttatatttac gagattcctg taaaccatat tgatcgtcat atagacatca
    63721 atacaaaggg tgttatgtat ggaaccaggg aagccgctat tagaatggta accactggat
    63781 cagggcatat agtaaacatt gcttccttgg cgggggtggc tcctatttct ggaatttctt
    63841 tatattctac ttcaaaattt gcagtgagag gttttactct tgcgatcgct caagaattaa
    63901 aagaaaagaa tgttcacata accgttgttt gcccggatgc aatcaaaact ccaatgttag
    63961 atttacaaaa ggattatgaa caggcttcaa tgactttttc gggaaatacg tttttaaccg
    64021 cggaagaggt ttctaaaatc attctgggta aggttttaag taaaaaacct cttgaagttt
    64081 tgattccaag tagtcgggga attcttgcaa agatcggaaa tttttttcct gcaagtgcgt
    64141 ttattttggg tccgatattg cgaaaaaaag gtttaaaaaa acaatcttct tatgtgaaag
    64201 agaagggtta agaagagaac tcacttcaat ctatatttat tttttttaac gtgttttaaa
    64261 tttcttacga atatttttaa gagcatcttg tcttgatttt tctctaacgg cagctcttag
    64321 gtttttcttt actggtaaat aagattcggt acttgccaga gttttatgac ctagaaagtc
    64381 cttcacttga tttaaagaag aaccatccgc aattagatgt aaagctctgc tatgtctaag
    64441 agtaaaaact gtgactggac ttgaaatacc tgaattttta ccgatttcag aaataattct
    64501 ttctacattt ctagaagtag tatgagatcc taaacttttt cctggaaaca gataagcgtt
    64561 ggaagaagaa ttagcaattt ctctttcata cttcttgacc aaagttccta actcggctgg
    64621 aatttccacg gttctagatt gagaaagaat cggagattta atttgaatcg attttcttct
    64681 tgtatctata tatgcccacc gaagggaaat caattctcct acacgaagac ctccgaaata
    64741 aacaagacca cacatcaact catgttttgc attagaagaa gcagccttta aaatattctg
    64801 catctcctta taagtgatcg catttggatt gttgtattct cggacgggtc tttgaaagtc
    64861 ctggaataaa ttcatcttca tgacgtcttc gaaaaacatt ttcaaggaac ttacgttgat
    64921 ctgaatcgta gaagaggata ctttcctttt ctttagatga tccatataac ggtttagatc
    64981 ttttactgtg attttctccg cgggcttatc cgcaaagtga agaaaatcca agttgtattt
    65041 catgtaagta taagccgtag cttttttata atttcgctga cggattatct tgatcagtct
    65101 ttcgatagaa tgtttgttct tttttggcac ttccaattct gacatcttaa ttccctgttc
    65161 atattgtatt aaggccgtta gttgccttta tacgattttg atattctttt tttaaaagct
    65221 ttgaaaaaag ggaaccaaat atatccaaag tgtgtcaatt caatattcga ttttctgtag
    65281 aattctagaa cagatctctt ctactctcag atcgtctatt tctaaataat aatccgaaat
    65341 gctttgatag tgaggtaacc gactctctaa aatagtacga taagactgaa ttgcattcaa
    65401 aggaggacgg gtaggatcgt tttgaatctt ttccactaaa atttctgtgg gtctggaaag
    65461 accaaaaacc aatgcaatgg attttaaaag agtagtttta cggttactta agatttcttt
    65521 tcctttggta tccaaatcaa acaaaatgcc gcccccacaa tctaaaataa ttccttgaga
    65581 ggttttgagt ttggtaagaa tttcaaattc taaatctcga aatggtctcc aatctccttc
    65641 atttttttga atgaattcag gaatcgacat tccaccaatc tcgtagactg cgatcatgtc
    65701 agtggatact acaggcatcc ctgtaatttt agaaagttta cgagaaattt tagattttcc
    65761 gactcctctg ggaccaatca gagcgaagtt ttttttcaag cctgaattaa ctcacggata
    65821 tgtttttgta tttctggaag aaccgtataa tacatttgta agtcagaatc cgagatctct
    65881 aaaatctgca aagctttatt ggaaattgga atgcttaaac ccgcgatgtc gattcccaca
    65941 ccggccgcta ctgcaatgga atgagaaaca tgaatcacag aaaccaattc tggaaattct
    66001 ttttcatttt cgggttggct gtaatttcgc gtaacgtgga ttaattcttc tggaaaattc
    66061 catttttcta atagtttctg tcctacttct tcatgagaat atccaaaatg ttttttttct
    66121 aattctccaa aggatacgga atgagttttt aactcttctc taagattgat aatcaccgca
    66181 ggaaaaaaat ccgcaaggat tacttttcct atattgtgta aaagccctcc ggtaaacgca
    66241 aggtccgagc ctacttttag ttttttttgc tcacagattc ttttggaaag ttcggctaca
    66301 gtaagcgaat gaatccagtt atcttccgca tctacttgat aacctttgag gtcttttttg
    66361 agaattcctc tggttgcagt taataatatt atatctttta ccgttttgat tcctaaagtc
    66421 attaaagatt cttgtacggt tttgattggt tttgcagctc gataataagc agaattggaa
    66481 agtttaatta cgtctgcggt caaaccagga tcgtttgaaa tttctttggc taggtctgga
    66541 attgcaacgt cttgtttttc aaccatctgc atcactttcg taactacgga tgaaattcta
    66601 ggaagttgag cgtcgtttaa aaagagttgg tctatttttt ctttcatctt ttttacctga
    66661 ccttataaag atacttttca aacccgcctt tttttaaaag aacccttcca tcgtccaagt
    66721 ataggctgat cgttctaccg tcgtttcctc cgacgtcttc taagatcaaa ggaattttac
    66781 tttgttctaa aatagctcta gcggtaagaa tgttttgttc tcctatgttc tgtaagaaac
    66841 tggattgaac tcctttaaac atggaggctc ctccaaaaag tcttaccgag tattctcctg
    66901 ggttacatcc catttcattc atcttcttga ttaaaagtgg aattgcggtt tccgcgtatt
    66961 taaaaggatt cttttgcgaa tcttttccgc ttggatcttt agaaagcata aaatgcgcca
    67021 ttgcccctat ttttttatca ggagcataaa atactacgcc gatgcaggaa cctaaggtgg
    67081 ttctcaaaat ttcgggggac tgtgctccct gcatgtctgc gattcctaca ttaactactt
    67141 tagatccttt tgtaagcatt tgaatcccgg tattcgtttt cgtgttaaaa gagcaacaaa
    67201 acactatacg aaggtcttta attcttcaat acttttttat agatagtaaa tattagaaag
    67261 acgaatttga attcaaaaac gatagaattt cattttactc tcggatccca attttaaact
    67321 ctgttttggg atggcaaaag taatacttaa agataaaacg aagtcggaac gtaaaaaagt
    67381 ttcaaaatcg caagaaccgt tcgaaacttt caaattaggc aaaacgaatg taacgattct
    67441 tggtacagcg catatcagcc agaaaagtat agacgaggtg caaaggatca ttcgaaaaga
    67501 aaaaccggat acggtttgtg tcgaactttg taattccaga atgcgttctt taaaggacag
    67561 tgaacactgg aagaaactgg atatattcaa agtttttaaa gaaagaaaga tgtatcttct
    67621 tctttccagt cttatccttt cagcatttca aaagaaactg gggaagggtt ccattcgtcc
    67681 aggagatgaa atgagaatgg cgatccatga gggcgaaaag ataggcgcta aaatcgttcc
    67741 gattgatcgg gaagtttcta ctactttaaa aagagcctgg tggaacatag gaattttcaa
    67801 tcgattattt cttctatccg cgcttttgac ttctcttttt gtaaaagagg atatatcgga
    67861 agaaaagatt gaagagatga aatccgaaga cgtcctcaaa gatctttttt ctcaacttcc
    67921 aaaacgttat gagtcaatta aaaacgtaat catagacgaa agggattctt atcttgctca
    67981 aaagattaga gactctgcaa aagaaggaaa aaaagtcttt gcagtggtgg gagcaggtca
    68041 cttgcaagga attttgagtc acgttcaaga agaaaaggat atttccaagt tagatgaact
    68101 tccggaaaaa acgattttag atcgttggaa aggcctgttg attccgggaa tttttttggg
    68161 tttgattttg accgtttttt attttggagg aaaacaacag ggacaggaat ttattctgcg
    68221 ttggattttg gtcaaaggtg gtcttgccgc gttaggcgca attgtttcac tggcgcatcc
    68281 tttatctgta atccttgcct ttcttgcggc tccaataggt aatttcaatc cgatcatcaa
    68341 accgggttgg gtcgctgcgt tatgtgaatc ttggttgcgt aaacctttgg tagaagattt
    68401 tgaaaaaatc gcgcaggatt cggaacactg gaaaggttat tggaaaaata acgtgattcg
    68461 aatttttcta gtgtttatgc ttcctcagat aggaagtagt ataggcactt ttatagtaac
    68521 cgcggatcta tttagggtcc ttaggggact aatgtaattg tttttatact ttccgtttac
    68581 gacgtagtga aatataattt ggtggggtac cgagtcggct tggtaaaata ttttaaatga
    68641 aatattccat ttttattatg ttctctttat tatcattttt aattgattgt acaagcggac
    68701 atcgttttga aaaaaaacaa gttccaaaac ctttagatgt agtattacag gaagtttcag
    68761 atttattaaa aaaacaaatc gaagttagcg gcaaaagttt ttctactgaa aagaaaaata
    68821 catttaagtt agccgttcta cctttgttta atgaaaacgg tgtgattaca actttaggaa
    68881 cgacgatttc ctcacgactt ctatccaaaa tgtacgatcc tggaaaaatt ttactagtag
    68941 aaaaatccca attagggcgg ttgatcgacg aacaaagttt tcaaaaatcg ggattggtac
    69001 tttccagtca aaatttagaa atcggaagat tatccggagc ggatttgata cttttgggaa
    69061 cggtacaatt tgatgaccaa tcatttttac ttcaactgag ggttgtatct ttacagtcgg
    69121 gagaaattat tgcagttaca gaatccgttt ttgattcgga cgattctcta tacaatcaat
    69181 atcgctctgt aaaaccataa caacattcaa tcttttttaa gtaaaaaact taaatacaat
    69241 ttaatcgtat attttgaaat actaatttaa cgtgagttca acgtaaggaa tctgtttcct
    69301 aaaatttcgt tttaccgtga aaaaatggat gtaggaactc ttacgaaaac ttgtaattgc
    69361 cgtaaaaaat aaaatttggg aactacacat gtctatgttt tacgattaga ttttgaaaat
    69421 gtgggaactc tcacaaatcg tggatttatc agttaaactt tgaaaattgt aggaactact
    69481 ataaaataca aactccaatc agattttgta caaaatcgct gttttacggc catcatcaaa
    69541 atttaaatcc cagtttaatg tgggttcgac tgagaaaaaa tttttaaaaa gtagtagttc
    69601 ctacatcatt ttacagacaa acctaagttt tgtaatagtt cccacacttg aaatacgaca
    69661 ggttcaattg ttataacttc tattttataa attgtggtag tttccacatt taaggaatcg
    69721 atctataaag ttcagatttg taatagttcc tacattctgt tttttatata aagattgact
    69781 ttcataaaga tggcttttca tgccaaactc acgttaattt aatgtaagtc gtcttgaact
    69841 tactttactg ggacgtatga aataatacta ttctgggcct gtttcaaact tgaaatgtgg
    69901 gaactcttac aaaaaagcca ataatttcaa gtgagatagt tttttgagaa tttctgcgtc
    69961 tttgtaaaat cgctcaggta ctattttcat atgttctaat agtaaaaaaa tgaaaagaga
    70021 tacaaaagaa gcaagattca ttttctgcat tgtgagcacg atcggatttt tgaaagtact
    70081 ggaaactaca aagctctgta ttaaaaaaag atttaaaaat cggaaaaaac gtaatctgtg
    70141 gggaactatt acaaatttag aatttactaa aatattctga aaaacatctt aacgattaat
    70201 agtctctata tccaatggaa tgccgtaaat ttttactaaa gcgcaaaaca ctatttctgt
    70261 tttagtggga aatcctagta ttctttaaat aaagtgaatt cgacgtaaga aaattggggc
    70321 gaataaaaaa ctcaggtgct gctctctgtg gatcgcagca taataatcgc tttcgcattt
    70381 gttatgccga actcacgtta aatagcattg aataacgatt agaaaattat tttcattatc
    70441 aaaataggat tttaattatc ggaattaatg agttttctaa attctcttgg agacttaccg
    70501 gtaaatttta cgcaagccct gtgaaatgaa gaagccgaat taaaaccaca ttctaaggca
    70561 atttgaagta aattcatgtg agacttgttg cgaagatttc gcttaacgtc ttcaattcga
    70621 ttcatattta aaaagtcggc gaatttcatc gacatatgtt tattgagata atatgaggct
    70681 tgatgggtag aaagacctaa ataagaagcg aaatcaggca atctgagctc ttcatccgca
    70741 taacctctta cttgtaagaa agaattaatt ctctcttcaa ttttttctag ttctacacct
    70801 tctagaatat ttctactaga ttcggattga atttcttctt ctgactcaag taaatcatca
    70861 tccgaaaaat cagtaagttc ttgatccatc aatactttgt tggattctcc ataagctttg
[truncated: 8,841,300 more chars]
