# Supplementary material for: Horizontal transfer of the rfb cluster in Leptospira is a genetic determinant of serovar identity
Source: Life Sci Alliance. 2022 Dec 9;6(2):e202201480. doi: 10.26508/lsa.202201480 (PMC9736851; doi:10.26508/lsa.202201480)
Supplement: Supplementary file 9 [file LSA-2022-01480_Supplemental_Data_3.zip › Supp_Data_2-rfb_sequences/sequences_used_Fig_5C/Tarassovi_2805063.gbk]

LOCUS       IMJCAFKL_1              2239 bp    DNA     linear       08-DEC-2021
DEFINITION  Genus species strain strain.
ACCESSION   
VERSION
KEYWORDS    .
SOURCE      Genus species
  ORGANISM  Genus species
            Unclassified.
COMMENT     Annotated using prokka 1.14.6 from
            https://github.com/tseemann/prokka.
FEATURES             Location/Qualifiers
     source          1..2239
                     /organism="Genus species"
                     /mol_type="genomic DNA"
                     /strain="strain"
     gene            complement(124..651)
                     /gene="nqo9"
                     /locus_tag="IMJCAFKL_00001"
     CDS             complement(124..651)
                     /gene="nqo9"
                     /locus_tag="IMJCAFKL_00001"
                     /EC_number="7.1.1.-"
                     /inference="ab initio prediction:Prodigal:002006"
                     /inference="similar to AA sequence:UniProtKB:Q56224"
                     /codon_start=1
                     /transl_table=11
                     /product="NADH-quinone oxidoreductase subunit 9"
                     /protein_id="X:IMJCAFKL_00001"
                     /db_xref="COG:COG1143"
                     /translation="MGTVNVVRVASLHKLSWYEKFYFYSIGKGLWITLKHFIKAAILR
                     RTVTIEYPEKKRKYSTRFRGMHTMKRDEQGRERCTSCFCCMWICPADAIYIEAGEVVP
                     EIQHLHPEDKYAKKFEIDLLRCIFCGMCEEACPKGAIYLDGPGEMATDNREDLILTKE
                     RMMQIVGGPIIGERQ"
     gene            complement(638..2095)
                     /locus_tag="IMJCAFKL_00002"
     CDS             complement(638..2095)
                     /locus_tag="IMJCAFKL_00002"
                     /inference="ab initio prediction:Prodigal:002006"
                     /codon_start=1
                     /transl_table=11
                     /product="hypothetical protein"
                     /protein_id="X:IMJCAFKL_00002"
                     /translation="MVKIKIDGIEYEVDEKKNLISAAKDVEIDIPFFCYHPKLSIVGM
                     CRMCLIEIEGVPRLQVACNTKVTEGLSIFTKNDRIKEAREGTMEFLLANHPLDCPVCD
                     KAGECQLQDNAFQEGNGNSRFTLEKRNVPQEEIGTNLIINHNRCIVCYRCVRFEEEIV
                     GESNLGLFERGYHSIIGLAKSEPIQHNFQGALADLCPTGALLNNKTLFKSRVWWYKNA
                     ESICHGCSTGCNITTNVRDNKMYRYMPRIDEEKDMYFLCDAGRFDIDWLNENRLFAYY
                     QNGNISESAVVLSAVTEKILNAKKIAILGGAAESNENLKMILQSVESFGKSVILEVRI
                     NEIQYKVPEQKDFLMTTDLRPNTRGAVDSGFVSSQGINAVRKAIEAGEVDLVFIIKEN
                     IKEFLPSVFSKTTVVLLETNLTQEISEVAFGIPIQTFAEQSGSFTNKNGLNQHFQKVM
                     EPPKGLLNSGSVFRRLAELVKESASFPKEVGVGNR"
ORIGIN      
        1 aaaaaaaact aaagccgtct cgcttctatt agcgctcgac ggaatttggg acgtgctgta
       61 agtaaaaaaa ttaccttgat aaaaatgatt ccgagttatc taagaaagaa ccttaatcct
      121 tctctattgt ctttccccaa tgatcggacc gcctacgatt tgcatcatcc tctctttagt
      181 taatattaag tcttctcggt tgtcagtcgc catttcaccg gggccgtcca gataaatcgc
      241 acctttcgga caagcttcct cacacatacc acaaaaaata caacgcaata aatcgatctc
      301 gaattttttc gcgtatttgt cttcgggatg aagatgttga atttcaggaa ccacctctcc
      361 cgcttcgata taaattgcgt cggcaggaca aatccacata caacaaaagc aacttgtaca
      421 tcgttcgcga ccttgctcgt cccgtttcat tgtatgcatt ccgcggaagc gcgtggagta
      481 ttttcttttt ttctccggat attcgatcgt gaccgttctt cttaaaatcg ccgctttgat
      541 aaaatgtttt agcgtgatcc aaagtccttt gccgatggaa taaaaataaa atttttcata
      601 ccaagaaagt ttatgaagac ttgctacgcg tactacgtta acggttccca acgccaacct
      661 ccttaggaaa agacgcagat tctttgacca attctgccaa ccttcggaaa acagaaccgg
      721 aatttaataa acctttaggc ggttccatca ctttttgaaa gtgttggttt aacccgttct
      781 tatttgtaaa agaacccgat tgctctgcga atgtttgaat tggaattcca aatgcgactt
      841 cgctaatttc ctgagttaaa ttagtctcca ataatacaac agtcgtcttg gaaaaaacag
      901 aaggcaaaaa ctcttttata ttctccttaa ttataaaaac caaatcgact tcccccgctt
      961 cgatggcctt acgaaccgcg tttattccct gagaagaaac aaaaccggaa tccacggcac
     1021 ctctggtatt cggtcttaga tccgtagtca tcaagaaatc tttctgttcg gggaccttgt
     1081 attgaatctc gtttattctc acttccagaa taaccgattt tccaaaagac tccacacttt
     1141 gtagaatcat tttcaaattt tcgtttgatt cagccgcccc accgagaatt gctatctttt
     1201 ttgcattcaa aatcttttcc gtaactgcag ataatacgac cgcactttct gaaatatttc
     1261 cattctgata ataagcgaat aaacgattct cattcaacca atcgatatca aaacgtcctg
     1321 catcacaaag aaagtacatg tctttttcct cgtcgattcg gggcatgtat cgatacattt
     1381 tattatctct tacgttagtt gtaatgttac aacccgtact acaaccgtgg cagatcgatt
     1441 ccgcgttttt ataccaccat actctcgatt taaacagggt cttgttgtta agaagcgcac
     1501 ccgtcggaca aaggtccgca agcgcaccct gaaagttatg ttgaatcggt tcactttttg
     1561 caagaccgat gatggaatga taccctcttt caaaaagacc aagattagat tcccccacta
     1621 tttcttcttc gaaacgaaca caacgataac aaacgataca acgattatga ttgatgatca
     1681 gattagtacc gatctcttcc tgaggaacat tccttttttc taatgtaaat ctggaattgc
     1741 cgtttccttc ctggaaggca ttgtcttgaa gttggcattc tccggcttta tcgcaaacgg
     1801 gacaatccaa cggatgattg gctaaaagaa actccatcgt tccttctctc gcctctttaa
     1861 tacgatcgtt ttttgtaaaa atggaaagac cttccgtcac ctttgtatta caggccactt
     1921 gaagtctagg aactccttca atttcgatca gacacattct acacatgccc acaatggaaa
     1981 gtttagggtg ataacaaaag aaaggaatat cgatctcgac atctttagcc gccgatatga
     2041 ggttcttttt ttcatccacc tcatactcga ttccgtcgat cttgattttt accatggaat
     2101 catccttttg atcgtgcccg ataccgggaa acaattctat agaaacgtac tattctcatt
     2161 ctggcaaccc gtttctaaaa agttattcgc ttgtcacttt ttcctagatc ctattttaaa
     2221 tttagcgtga attcgatat
//
LOCUS       IMJCAFKL_2              2932 bp    DNA     linear       08-DEC-2021
DEFINITION  Genus species strain strain.
ACCESSION   
VERSION
KEYWORDS    .
SOURCE      Genus species
  ORGANISM  Genus species
            Unclassified.
COMMENT     Annotated using prokka 1.14.6 from
            https://github.com/tseemann/prokka.
FEATURES             Location/Qualifiers
     source          1..2932
                     /organism="Genus species"
                     /mol_type="genomic DNA"
                     /strain="strain"
     gene            1375..1755
                     /locus_tag="IMJCAFKL_00003"
     CDS             1375..1755
                     /locus_tag="IMJCAFKL_00003"
                     /inference="ab initio prediction:Prodigal:002006"
                     /codon_start=1
                     /transl_table=11
                     /product="hypothetical protein"
                     /protein_id="X:IMJCAFKL_00003"
                     /translation="MRYFERHRFLRFDQRFENFDRIGSIQQTEHECSRLSCVRRLFAQ
                     TFGHIGMTALSGSLLTLNFQISRSIYNRFGYSRDAFAIPNDLFQRSLSCTVKFQPPVV
                     MRSFSAIGPTFLAEVFLELRQARM"
     gene            complement(1693..2592)
                     /locus_tag="IMJCAFKL_00004"
     CDS             complement(1693..2592)
                     /locus_tag="IMJCAFKL_00004"
                     /inference="ab initio prediction:Prodigal:002006"
                     /codon_start=1
                     /transl_table=11
                     /product="hypothetical protein"
                     /protein_id="X:IMJCAFKL_00004"
                     /translation="MNGKSERDILVVGATGNQGGAVARKLRECGYKVRALCRDLESPA
                     ARALASMGVSLHLGDLEEQASIDSAVEGAYGVFGIQNFWQGFPATKLGTEGEIRQGKN
                     LLDAAQKAGVQHFIQSTGGGVTVAPELAVNQGKLAVEQYARKIGIPLTVMRPVFFMEN
                     FDNPAWGMPQSLQNGRLDLPFHPDTRLMMCAVEDLAAFVVIAFDQPDKFIGCSFDVAS
                     DEMTMRDIASTFTRVMGRPVAFTGDPAGLDALAEMDADLAGIFRFEIFERGFRAFLPG
                     LRALHPGLSQLEEYLRQKGWANR"
ORIGIN      
        1 aaaaaaaact aaagtggcac tactctctac gaatcgtttc cgcaggttct gggacacgct
       61 gtaagaaaac tcattaccaa agtaaagtgt ctctggaaaa atcgatttac tcgagatcaa
      121 aactcacata ctcattcttt atcgacagtg actgaccttg aaatttttaa acaatcaaaa
      181 aacttaaagt acaaaaggtg acacgaccat aatcagaatg ataaaacttt ctatttgtct
      241 ctatcttaat atcaaaagaa aacggaaatt ccgtcgaccg atctttgcaa cttcccctat
      301 tctatacaat tttaaaccga acaaaaacat ataaaacatc cattgtttcc gatttagaaa
      361 taattttttt caatctattc tccgcctagg aagaacgtaa ccacacaatg aactttacaa
      421 ttaaattacc cacaattatc tttcgcaagt ttaaatccca atgtaatatc ggttcatcga
      481 gaagaccctt ctccatataa ccatattact cggaggagga tcagaagatc gagctagata
      541 gccgccaagt cttgcgattt tggatatagt tggcgagagt cttcttttgt ttattatcgc
      601 aattttttat cggctcatcc aataaatgaa tctccgttgt attttttgaa tcgcatccga
      661 attcgtatta actgacaaat gagttattag tttccaacca atccttttgt ggttttttgt
      721 agtccctttt tcttgcgcat aaataacagt aaggtttcat tcgggatatt ttttcttttt
      781 accaattgga ggaagtatgc gtatatgatg atatttaacc tcgaccgaac ctttctccat
      841 ccgtatttct tcgcacgatt tttgaacgta tttccgtcca gtcttcggaa gaccattttc
      901 tctgaacgac cagatagtat tccagattga tcccgaattg ttttacggat tccttcagta
      961 acgcggcttc ctccttgctt ttttcttttc ggtctcgctc atcttaggag ccttgtcttc
     1021 gtttccgaca aacaaatttt aattccggag agatactcaa agtatattcc actttactta
     1081 tatttatttt tgctcagatt ttcgaattcc caattcggga ggatttaaac gcgtgttgca
     1141 cggctctcct gcgttcggat atttcgttca gaacgtctat aggatccgat caaggccttg
     1201 ccgacgccat cgtgtacatc agaccgagac aataacacgt gttcagattc attttctttg
     1261 gggcaactgt ctctatctaa ggtttatcca gttttcctaa tgttgttgtg atggagattc
     1321 tttgcttcgc gtcattgaga gaaaattcca caggcgtttt tcaaaggaca ttcaatgcga
     1381 tatttcgaac gtcatcgttt tctccgtttc gatcaaaggt tcgagaactt tgatcgcatt
     1441 gggagtattc aacaaactga gcacgagtgc tcccggctct cttgcgtgcg ccgacttttc
     1501 gcgcaaacat tcggacacat cgggatgacc gcactctccg gtagcttact cacacttaat
     1561 tttcaaattt cccgctccat ttataaccga tttgggtata gcagagacgc ttttgcaatt
     1621 ccgaacgacc tttttcaacg ttctctttcg tgtacggtga aatttcagcc gccggtagtc
     1681 atgaggtcgt tttcagcgat tggcccaacc tttctggcgg aggtattcct cgagttgcga
     1741 caggccagga tgtaaggcgc gcagaccggg taggaaggca cgaaacccgc gctcgaagat
     1801 ctcgaatcgg aagatacctg cgagatccgc gtccatttcg gccagcgcgt cgaggcccgc
     1861 cgggtcgccg gtgaacgcca ccgggcgacc catcacacgt gtgaacgtgc tcgcgatatc
     1921 gcgcatggtc atctcgtcac tggccacatc gaagctgcat ccgatgaatt tatccggctg
     1981 atcgaaggct ataaccacga acgcagccag atcctcgacc gcgcacatca ttagccgggt
     2041 gtccgggtgg aacggcagat cgagtcggcc attctgcaac gactggggca tgccccacgc
     2101 tggattgtcg aagttctcca tgaagaatac tggccgcata acagtcagag gtatgccgat
     2161 cttacgagcg tattgctcga ccgcgagctt gccctgattg accgcgagtt ccggagccac
     2221 cgtgacccca ccaccggtag actggatgaa gtgctggacg ccggccttct gggctgcgtc
     2281 gaggagattc ttaccttgcc gaatctcacc ctcggtaccg agttttgtcg ccggaaagcc
     2341 ctgccagaag ttctgaatgc caaatacgcc gtaggctcct tcgactgcgc tgtcgatcga
     2401 agcttgctcc tcgagatcac cgagatgcaa actaactccc atactggcca gagcacgtgc
     2461 ggcgggactt tccagatcgc ggcaaagagc gcgtacctta taaccgcatt cgcgtagctt
     2521 acgagccacg gcgccaccct gattccccgt ggcgccaacc actaaaatat cgcgttcaga
     2581 cttgccattc atgcgagacc tccatactag tttgtagacc aacatattcc gataacttgc
     2641 gcagtgcgcg gatgcccgcc cggagttttt gtcatcgtca acgaacgtaa cgaccccctt
     2701 acgcgcagct ccgcaactgg ttctatcatt atttagggag gaagtctagc tttacgcgat
     2761 ggcctggcaa tcagaaaaaa cgttacatga acaaagaata acggtaaccg gctcatcaaa
     2821 tacagttctt gtaaatctgt ggtaaatctt gggaaaagag ccaaggacac tcgcttggaa
     2881 ggatttacca caattcaggg agactgtgtt tcattaagcg cctagtaaga ac
//
LOCUS       IMJCAFKL_3              9148 bp    DNA     linear       08-DEC-2021
DEFINITION  Genus species strain strain.
ACCESSION   
VERSION
KEYWORDS    .
SOURCE      Genus species
  ORGANISM  Genus species
            Unclassified.
COMMENT     Annotated using prokka 1.14.6 from
            https://github.com/tseemann/prokka.
FEATURES             Location/Qualifiers
     source          1..9148
                     /organism="Genus species"
                     /mol_type="genomic DNA"
                     /strain="strain"
     gene            273..698
                     /locus_tag="IMJCAFKL_00005"
     CDS             273..698
                     /locus_tag="IMJCAFKL_00005"
                     /inference="ab initio prediction:Prodigal:002006"
                     /codon_start=1
                     /transl_table=11
                     /product="hypothetical protein"
                     /protein_id="X:IMJCAFKL_00005"
                     /translation="MKNHIYMLRKKRGIKQYDMARALGVSPSYLSKIETGSQDPTEKF
                     KQSCVKYLKTTLERLFNEQPVEDVYPEFTEGLTNRLWAKRRELGIKQYDMAKKLKVST
                     PFLSKVELGLLEPPEDFKNMASKALKMKKEELFLQKVEY"
     gene            1532..2155
                     /locus_tag="IMJCAFKL_00006"
     CDS             1532..2155
                     /locus_tag="IMJCAFKL_00006"
                     /inference="ab initio prediction:Prodigal:002006"
                     /codon_start=1
                     /transl_table=11
                     /product="hypothetical protein"
                     /protein_id="X:IMJCAFKL_00006"
                     /translation="MKPKVVIQIFKNRLVLSKEDRGFQNRPVSIWPDHLQSKTAKIEN
                     RSIHYLGLDLSNNKSFSDSEFFIILDHHPSTKVPENNFYDDRDEIAFNYSKVTRFEFD
                     IFEFEKINPEEVNLYFNGKNIGVPKRHNFQIARLKPNLPIRVRINWKSDFSFSRGLER
                     RFYELDYIIEFKGIFEIFLNEHAKDRTFPKFLQVSNCREVDLRKILN"
     gene            complement(2486..3601)
                     /gene="rcsC_1"
                     /locus_tag="IMJCAFKL_00007"
     CDS             complement(2486..3601)
                     /gene="rcsC_1"
                     /locus_tag="IMJCAFKL_00007"
                     /EC_number="2.7.13.3"
                     /inference="ab initio prediction:Prodigal:002006"
                     /inference="protein motif:HAMAP:MF_00979"
                     /codon_start=1
                     /transl_table=11
                     /product="Sensor histidine kinase RcsC"
                     /protein_id="X:IMJCAFKL_00007"
                     /translation="MKLKPKILIVDDKPENLIALEVVLKNLDVELVKALSGNDALKAI
                     LHHEFALALLDIQMPEMDGYELAGIIREESKTAHLPFIFISAVYTDNLNVFKGYEKGA
                     FSFITKPFQPEILINKVQFFIDKYIQDITLRELNESLKQKNLELEYSNRELDAFCYSV
                     SHDLKAPLRGIRGYTKILKEDYKDKLDEEGERILGLVIENSLKMSTLIDSLLLLSKLG
                     KKDMRKNPINMNELVNRILEEFQEDLKKGKLELEVKNLLPIMGDAELLKQVLINLISN
                     AIKYSSKKENPKVEIGCSEEEKEITYYVKDNGAGFSMQYVNKLFGVFQRLHENSEFEG
                     IGIGLAIVQRIVLRHGGRVWAEGEVDQGATFYFALPR"
     gene            complement(3620..7246)
                     /gene="rcsC_2"
                     /locus_tag="IMJCAFKL_00008"
     CDS             complement(3620..7246)
                     /gene="rcsC_2"
                     /locus_tag="IMJCAFKL_00008"
                     /EC_number="2.7.13.3"
                     /inference="ab initio prediction:Prodigal:002006"
                     /inference="protein motif:HAMAP:MF_00979"
                     /codon_start=1
                     /transl_table=11
                     /product="Sensor histidine kinase RcsC"
                     /protein_id="X:IMJCAFKL_00008"
                     /translation="MTIRRKLIIGFSIILTILFISVLFVIEMLSDSNERLKRIVDLSA
                     KKVSLSHEILIYVLEASRHEKNIILERDYIKKLYYKDRLYKAIDSADQKMIELEMYAD
                     KGGSKALDDFKSLWATYKSDVAQIVFFALKNNENRAFEISIRKGLIIRDSIIKTLDYL
                     VKKSEKEIQSDKQENEKRYYFTLLFLVLLILTSFLIEIAISYWIIRTISLRIQFIAKK
                     AEKIANREFSDNQLADFANDELRAVYESLNRIRESFKEITDSANNVASGNYLIDFVPK
                     SEKDVLGNSLRTMTSSLRKKTQENEKHNWIMSGQNLLNERLRGDKAESVLSNDVIIFL
                     SNYLKANVGAIYLCDDQKYSLSIFGRYGFTSTDCSSEKFILNEGLIGQAAADQKQVLL
                     TNVEEESIRIISAVIDTKPKEILIVPFMFEGKTEGVIELGKLDSFSSSEIEFVSAAVQ
                     SIGISFNSSRVRRRVQELLEQTRIQSEELQTQQEELKQMNEELEEQTQILRQQQLKVS
                     NEELEEQTRALEMRNKELELAKNDIEQKTEQLELSGKYKSEFLANMSHELRTPLNSLL
                     ILSKDLADNKKKNLDEDQVESANIIYKSGHDLLVLINEVLDLSKIESGKMSVNLERVV
                     LRTFVKDLISGFKLQATKKKLDLDLIYYEDLPEKIRTDPQRLDQILKNLISNALKFTE
                     RGRIQLEVKRQNSDKILFSVIDSGIGIPEEKYSAIFEAFQQVDGSTSRKYGGTGLGLS
                     ISRELAGLLGGEIHLKSKVNKGSTFSLLLPIEGKRNETSIPKEETGVVANFETFVKQD
                     QNEFVNYPALKDDRNEIVEGDKILLIVEDDLKFASILLKQANEKGFRGISAATGEDGL
                     VLARKHKPHAILLDLDLPGMDGHAVLNELKADQSVRHIPVHIISAKEYSLKLIRDGAV
                     EYIKKPVNKKQLDEAFNRIEHFISRKMKNLLIIEDDANSRSTTRKLIGNDDVKCFEAS
                     SGKEALSVYSENHFDCIVLDIGLPDMSGFDLIREMEKIKEKQIPPIIIYTGRELTKEE
                     SKELQEYSESIIIKGIKSEERLLDETALVLHRMINNLPESKQNIINRLYDKDAVFFQK
                     RIMLVDDDMRNVFALSKILSEKGMEVLKAENGNDALELLSKSENVDMILMDVMMPEMD
                     GYEATRRIRSNLKYKDTVIIALTAKAMNDDRQKCIDAGANDYISKPVDVERLFSLMRV
                     WLSR"
     gene            complement(7270..7911)
                     /gene="cheB_1"
                     /locus_tag="IMJCAFKL_00009"
     CDS             complement(7270..7911)
                     /gene="cheB_1"
                     /locus_tag="IMJCAFKL_00009"
                     /EC_number="3.1.1.61"
                     /inference="ab initio prediction:Prodigal:002006"
                     /inference="similar to AA sequence:UniProtKB:Q9WYN9"
                     /codon_start=1
                     /transl_table=11
                     /product="Protein-glutamate
                     methylesterase/protein-glutamine glutaminase"
                     /protein_id="X:IMJCAFKL_00009"
                     /db_xref="COG:COG2201"
                     /translation="MGEIRYIRFETKDIQEKILDKLYYKICMKYEAIVIGVSAGGMNA
                     MKTILPSLPAGYGIPLILVQHIGPRSDGTWIRVLRDFSRIKIKEAEEKEKIGPGTVYV
                     APPNYHLLIEKDKTVSLSTSERVNFSRPSIDVLFESASDAYGDGLIGIVLTGANSDGA
                     KGLKKIKENGGLAIVQDPLYSEVSLMPESAIRAGPVDYILSLEKIAELLIRLD"
     gene            complement(7854..8684)
                     /gene="cheR_1"
                     /locus_tag="IMJCAFKL_00010"
     CDS             complement(7854..8684)
                     /gene="cheR_1"
                     /locus_tag="IMJCAFKL_00010"
                     /EC_number="2.1.1.80"
                     /inference="ab initio prediction:Prodigal:002006"
                     /inference="similar to AA sequence:UniProtKB:P31105"
                     /codon_start=1
                     /transl_table=11
                     /product="Chemotaxis protein methyltransferase"
                     /protein_id="X:IMJCAFKL_00010"
                     /translation="MFMTSKDTQDMEIDLLLEAIFQRYGYDFRQYSEAHIRRRLMSRL
                     VLSGFSNISEMRDQVLHDETFAARVLQDLSITVTEMFRDPDFYACLREKIIPILKTYP
                     FVKIWHAGCSTGEEAYSMAIVLQEEGLYERSVIYATDFNELALNTAREGIFRNAAMKE
                     YTINYQLSGGKGFFSDYYTSDQEMVIMNQMLKKNIVWANHNLVTDRVFAEVNLVLCRN
                     VLIYFKRDLQSKVHRLFFESLVNGGFLCLGSKEGISYGNLWEKYDTLDLKQKIYKKRY
                     "
ORIGIN      
        1 aaaaaacaaa aaatcgaaaa gataactttc gaacgtatat tcaaaaaaat taatttatta
       61 ttctcaactt cctccttttg gtactaactt aaaaaaattt atttccaatt cctctttctg
      121 ctctcttatt ttcatccttc attctactta tttataataa ccctttcggc ttactaaata
      181 atgaaatcat aattttgtcc aaagtgtgtt ggaaattttt tcttgaattt acgtttaacc
      241 gaaataccct tgtcgatcga gaggggaatt gaatgaaaaa ccacatctac atgctccgta
      301 aaaaacgggg aataaaacaa tacgatatgg cgagagcgct cggagtttct ccaagttacc
      361 tttcaaaaat cgaaaccgga agccaggatc ctaccgaaaa gttcaagcaa tcctgcgtta
      421 aatatttgaa aaccactctt gaaagattgt ttaacgagca gcccgttgag gatgtttatc
      481 ctgaatttac ggaagggctc accaataggc tctgggcaaa acgtagggaa ttgggaatca
      541 aacaatacga tatggctaaa aaactaaagg tctccactcc ttttctttct aaggtagaac
      601 tcggactttt agaaccgccg gaagatttta aaaatatggc gtctaaagcc ttaaagatga
      661 aaaaggaaga attatttctt caaaaagttg aatattaaaa taaactaaag ttttgcaaaa
      721 aagggaagca gacgcttccc ttttttacgt acggtgatat tcgagattat gaagttgaat
      781 gtttttttga accaagggcc caaaaaaact gaaaacttgt cccaaaacct gagaaaagaa
      841 atcggctcca aaaactcgta ataaagcgaa aacgtaggag ctcccactgt tgagaactgt
      901 tatctttcgt gacaaacttc atccccaatt ggaatgacct ctatctttag tttcctttgt
      961 aggtcgccaa acatcgtttt acggtggccg atttagattc atctattgga ctgtttgtat
     1021 aagcacctac agaacgccca caagttaaga aggatttttg gaatagcaaa aatctaaaac
     1081 acacattttt tcaagcgttt cgataaaagt gggacttatt acttgcaaaa agtatgattt
     1141 tctgatagag aaaaaccacc gtaatcttcc cgccacttcg ctttgcgacc cgtagaaagc
     1201 aatgcagctt taattttctc actcaagaat tcaatgtgtt actccctacg ggtcgctcca
     1261 cagatgggcc gagcttgttt catggaggat tctcggaaga gatccaagca attgtgaagg
     1321 ataaagagcg ttatgcttga gttttagaaa acgatcaatc catcgagcga cccttaggga
     1381 gcgagatgtt ttagtttact tcatcggcct tctttgaact tcgtgaatca aaaatatcac
     1441 actttaaact atcctcgttt aaaaattata ctaatctatt gacgtcggca aattcttata
     1501 aaatttctta taaaggcaaa agaaaaataa attgaaacct aaagtagtaa tccaaatatt
     1561 taaaaatcgg ctggtattat ccaaagagga tcgcggcttt caaaatagac ccgtttcgat
     1621 atggccggat caccttcagt ctaagactgc taagatagaa aaccgaagta tacattatct
     1681 cggtttggat ctaagcaaca acaaatcctt ctccgattcc gagtttttca ttattctaga
     1741 tcaccatccg tccacgaagg ttcctgagaa taatttttac gacgatagag acgaaattgc
     1801 attcaattat tcgaaagtaa ctagattcga atttgatatc tttgaatttg agaaaataaa
     1861 tccagaggaa gtaaatttat attttaacgg gaaaaacatc ggcgttccta aaaggcacaa
     1921 cttccaaata gcccgcttaa aacccaattt gcctattaga gtgagaatca actggaaaag
     1981 cgatttttcc ttttctcggg gtcttgaaag acgattttac gagctggact atataataga
     2041 atttaaaggc atcttcgaaa ttttcctgaa tgaacatgct aaagatcgga ccttcccgaa
     2101 atttcttcaa gtgtcaaatt gcagagaagt agatcttagg aaaatactta attaaaatat
     2161 aatattattt aagtacccaa atccaagact aaacatgaaa tttttcgcag tagtttgcac
     2221 aaggatccaa acgagttact actttctatg atactccgat ccaaaatgtt aagttaacgt
     2281 gagttcgata taacaaatac aaaagcgatt attatgctgt aattcatagc aagcagccct
     2341 ttagtttgaa aaattttgga gaaattgaaa cattccgtcg taatcggcat ctgggcaaca
     2401 acactcaatt caaggagtta gacttcagtt tttattcgcc taaacttttt ccgcgaattc
     2461 acgttattct aaaaggaaaa tgtcctcatc ttggtaaggc aaaataaaac gtggctccct
     2521 gatccacttc tccctccgcc caaactctac ctccgtgacg taacacgatt ctttgaacga
     2581 ttgcgagtcc aattccgatt ccttcgaatt cactattttc atgtaatctc tggaagactc
     2641 cgaagagctt gttcacatat tgcatgctaa aaccggcgcc gttgtctttt acataatacg
     2701 taatttcctt ttcctcctcc gaacacccaa tttcaacttt tggattttcc ttcttagagg
     2761 aatacttgat cgcattggat ataagattga tcaaaacttg ctttaacaat tccgcgtcac
     2821 ccataatagg aagaagattt ttcacttcca attccaactt tccctttttt aaatcctcct
     2881 gaaactcctc caaaatccta ttcaccaatt cattcatatt gatcggattt ttcctcatat
     2941 ccttttttcc caacttggat aaaagtagaa gactatcaat taaggtactc attttcaggg
     3001 agttttcgat gactaatccg agtatccttt ctccctcttc gtctaattta tctttataat
     3061 cctcttttaa tatctttgtg tagcccctta tcccgcgcag aggagccttt aaatcgtggg
     3121 aaaccgaata acaaaaagca tctaactctc ggttcgaata ttctaattct agatttttct
     3181 gtttgagact ttcgttcaac tcgcgcaacg taatatcctg aatatattta tctataaaga
     3241 attgaacctt attgattaaa atctcaggtt gaaacggttt tgtgataaag ctgaacgccc
     3301 ctttttcata acccttaaat acgttcaggt tatccgtata aaccgcggaa ataaaaatga
     3361 acggtaaatg tgcagtttta ctttcttctc ttatgatacc tgccagttcg tatccgtcca
     3421 tctccggcat ttgtatatcc aacaaagcca aggcgaactc atgatgtaaa atcgccttca
     3481 gagcatcgtt tccgctaaga gctttaacga gttctacgtc caaattctta agtacaactt
     3541 ccaaagcgat caagttttca ggcttatcgt ctacaatcaa tattttcggt tttaatttca
     3601 tgatttttaa cacaacccgc tatctgctta accagactct catcaaggaa aacaatcgct
     3661 ccacatctac cggcttagat atataatcat ttgcacctgc atcgatgcac ttttgtcgat
     3721 catcattcat tgctttcgcc gtaagagcga taataacagt atctttatac tttaaatttg
     3781 agcggatcct cctcgtcgcc tcgtatccgt ccatctccgg catcataaca tccataagaa
     3841 tcatatcaac attctcgctt ttggaaagaa gttccaaagc atcatttccg ttttcagctt
     3901 ttaagacttc catccccttt tcactcaata ttttcgataa cgcaaaaacg tttctcatat
     3961 cgtcgtcgac cagcataatt ctcttttgaa aaaaaacagc atccttatca tataacctgt
     4021 tgataatatt ctgtttcgat tcgggaagat tgttgatcat tctatgaaga actaaagcgg
     4081 tttcgtccaa tagtctttcc tcggatttga ttccttttat gatgatactt tccgaatatt
     4141 cctggagttc cttgctttcc tcctttgtaa gctcccttcc cgtataaatg atgatcggag
     4201 gaatctgttt ttctttgatt ttttccatct cgcgtatcaa atcgaaacca ctcatatcag
     4261 ggaggccaat atccaaaacg atacaatcga aatgattctc actataaacc gacaatgctt
     4321 ccttaccgga actggcttcg aaacatttca cgtcatcgtt tccgatcaat tttcgagtcg
     4381 tacttctcga atttgcgtcg tcctcgatga tcaaaagatt tttcatcttt ctgctaataa
     4441 aatgttcgat acgattgaag gcttcgtcca actgtttctt atttacaggt ttcttaatat
     4501 actccaccgc tccatcccga atgagcttga gagaatattc ttttgcggaa attatatgaa
     4561 cgggaatatg tctaaccgac tgatccgctt ttaattcgtt caatacagca tgcccatcca
     4621 ttccgggtag atccagatcc aaaaggatcg catgcggttt atgctttcgg gccagaacta
     4681 atccatcttc tccggtcgct gcggaaattc ctctaaatcc tttttcattg gcttgtttaa
     4741 gcagaatcga tgcaaatttt aaatcgtctt cgacgatcaa aagaattttg tctccttcaa
     4801 caatttcatt tctatcgtcc ttcaaggccg gataatttac gaattcgttt tgatcttgtt
     4861 ttacaaaagt ttcaaagttg gcaacaactc ctgtttcttc ttttggaatc gaagtctcat
     4921 tccttttgcc ctcgatcgga agcaataaag agaatgtgga gcctttgttc accttacttt
     4981 tgagatgaat ttcccctcct aataacccgg caagttctct ggagatcgat aaaccgagcc
     5041 cggtcccccc gtattttcta ctcgtacttc cgtccacctg ttgaaatgct tcaaagatcg
     5101 ccgagtattt ttcctccggg attccgattc cggaatcgat tacggaaaaa agaattttat
     5161 cggaattttg tcttttgact tctaattgaa tccttcctcg ttccgtaaat tttaacgcgt
     5221 ttgagattaa atttttcaaa atttgatcca accgttgggg atcagtacgg atcttttccg
     5281 gtaaatcctc gtaataaatc agatccagat ccagtttctt tttcgttgcc tggagtttaa
     5341 atccgcttat aagatctttt acaaacgtcc taagtacgac tctttccagg ttaaccgaca
     5401 ttttacccga ttctattttg gataaatcca gcacttcgtt tatcaaaact aggagatcat
     5461 gcccgctttt ataaatgatg ttcgcacttt ccacctgatc ctcgtccaga tttttctttt
     5521 tattgtccgc aagatcttta gaaagaatca atagactgtt taaaggagtc cgcaattcgt
     5581 gagacatgtt cgccaaaaat tcggatttgt atttccccga aagttccagc tgttccgttt
     5641 tttgctcaat atcatttttt gctaattcca gttccttatt cctcatttct aaagctcgag
     5701 tctgttcttc cagttcttcg ttagaaactt ttaactgttg ttgccttaaa atctgcgtct
     5761 gctcttccaa ttcctcgttc atctgtttta gctcttcctg ttgcgtctga agttcctcgc
     5821 tctgaatccg ggtttgctcc agaagttctt gaacacgtct tctcaccctg gaagaattga
     5881 aactgattcc tatactctgg acggccgcac tgacgaattc gatttcggaa gatgaaaagg
     5941 aatcaagctt ccctagttcg atcacacctt ccgttttccc ttcgaacata aacggcacga
     6001 tcaggatttc tttcggtttt gtgtctatta cagcggatat gatacgaatc gattcttcct
     6061 ctacattcgt caaaagaacc tgtttttggt cggctgccgc ctgaccgatc aaaccttcat
     6121 ttaaaataaa cttttcggaa gaacaatcgg tagaagtaaa accatatctc ccgaaaatcg
     6181 ataaggaata tttctggtcg tcgcaaagat agatcgcgcc tacgttagcc ttcaaataat
     6241 tggataaaaa aatgatgaca tcgtttgaaa gaaccgattc cgctttgtcc cctcttaatc
     6301 tttcattgag aagattttga ccgctcatta tccaattgtg tttttcattt tcttgggtct
     6361 tctttctgag agaggaagtc atcgtacgta aagaatttcc caaaacgtcc ttttccgatt
     6421 tgggtacaaa gtctatgaga taatttccgg aagctacgtt attcgcgcta tctgttatct
     6481 ccttgaaact ttcgcgaatc ctatttaagg attcgtacac ggctcggagt tcatcatttg
     6541 caaagtccgc caattgatta tccgaaaatt cccggttggc gatcttttcc gctttcttcg
     6601 caataaactg aatccttaga ctaatcgttc ttataatcca ataagaaatt gcaatctcga
     6661 tgagaaaact cgtcagaatc aacagaacta aaaaaagaag cgtaaaataa tatcttttct
     6721 cgttttcctg cttatccgat tggatttctt tctcgctttt ttttacgaga taatccaatg
     6781 tttttataat agagtctcgt ataataagac cttttcgaat ggaaatttca aatgcccgat
     6841 tttcattatt tttcaaagcg aaaaatacga tttgagccac atcggactta taagtggccc
     6901 acaaagattt aaaatcatcc agcgcctttg atccgccctt gtcggcgtac atctccaact
     6961 cgatcatctt ttgatcggcc gaatctatcg ccttataaag tcgatcctta taataaagct
     7021 tctttatata atctctttct aggatgatat ttttttcgtg acgagacgct tccaaaacat
     7081 agattaaaat ctcgtgagac aaacttactt tttttgcgga tagatccacg atgcgtttca
     7141 gtctctcgtt tgaatcagaa agcatctcaa taacgaataa aacgctgata aacaatatcg
     7201 ttagaataat agaaaatcca atgatcagtt ttcttcgaat ggtcatgtat atcctcgatt
     7261 tagattattt taatccaatc ttatcagtag ctccgcaatc ttttccaaag aaagtatata
     7321 atccaccggc cccgccctga tagccgactc cggcatcaaa gaaacctcgg agtataatgg
     7381 atcttgaacg atcgccaaac cgccgttttc ttttatcttt tttaaaccct ttgcaccgtc
     7441 cgaatttgca cccgttaaaa cgattccgat caacccgtca ccataagcat ccgaagcgga
     7501 ttcaaataaa acgtctatag aaggcctcga aaaattcact cgctcgctag ttgaaaggga
     7561 aaccgtttta tctttttcaa tcaataaatg ataattaggc ggagctacat aaaccgttcc
     7621 cggtccgatc ttttcctttt cctccgcctc tttgattttg atcctagaaa aatcccggag
     7681 aacccgaatc cacgtcccgt cggaacgggg accgatatgc tgaacgagga tcaacggaat
     7741 tccgtatccc gcgggtaaag acggcaatat cgttttcatc gcattcatcc cccctgcgga
     7801 aactcctatc acaatcgcct cgtatttcat acaaatttta taatataact tatctaatat
     7861 cttttcttgt atatcttttg tttcaaatct aatgtatcgt atttctccca taaattccca
     7921 taagaaattc cttctttaga acccaggcaa agaaatcctc cgtttacgag actttcaaaa
     7981 aaaaggcgat gcactttgct ctgcagatct ctcttaaaat aaatcaaaac atttctacat
     8041 aacacaagat taacttccgc aaaaacacga tctgtcacta aattatgatt agcccatacg
     8101 atattctttt tcagcatttg attcataatt accatctcct gatcggaggt ataataatcc
     8161 gaaaagaatc cttttccccc cgaaagttga taattgatcg tgtattcctt cattgccgca
     8221 tttctaaaaa tgccctccct tgccgtattc aaagcgagtt cattaaaatc ggtggcgtaa
     8281 ataaccgacc tttcatacaa accctcttct tgaagaacaa tcgccataga atacgcctct
     8341 tctccggtag aacaacccgc atgccaaatt tttacaaatg gatacgtttt taaaatagga
     8401 atgatctttt ccctcaaaca cgcgtaaaag tcaggatcac gaaacatctc cgtaacggtg
     8461 atcgataaat cctgcaacac ccttgcagca aaagtttcgt cgtgtaatac ctgatctcgc
     8521 atttcggaaa tattactgaa acctgaaagc acaagccgac tcatcaaccg tcttcgtata
     8581 tgagcttcgg aatattgcct gaaatcataa ccatatcttt gaaaaatcgc ctccaaaaga
     8641 agatcgattt ccatatcctg agtatcctta gacgtcataa acatttcttt cgattcagaa
     8701 gatctcgtga tttttaaacc gtaacagagt ttcctcctct ttttaaaact tgtcccaaaa
     8761 ctttggtaga aatatcatcg cgaatttttc acaaaacgaa gaaatttcca tagaaaccgt
     8821 cccttttaga agttcctaca ttgtacggtt ttgggataaa ctcttaataa aaagaaccct
     8881 tccggaataa gattaacctc gtaaaaaatt cgaccgactt tattgaaccg tcaaaatata
     8941 ttttgatcaa caatttattt caaaccggtt caatttttag gaaatcccgt tttaaaaaat
     9001 ataaattcct tattatttat atactaattt tctcatttaa aatcataccc ataataatat
     9061 tcacgaattt taattttagg aaatatgagg tacaaccacg tttttcatga aaatctcccc
     9121 aaacctttat cgcaaatcct tttccgaa
//
LOCUS       IMJCAFKL_4               357 bp    DNA     linear       08-DEC-2021
DEFINITION  Genus species strain strain.
ACCESSION   
VERSION
KEYWORDS    .
SOURCE      Genus species
  ORGANISM  Genus species
            Unclassified.
COMMENT     Annotated using prokka 1.14.6 from
            https://github.com/tseemann/prokka.
FEATURES             Location/Qualifiers
     source          1..357
                     /organism="Genus species"
                     /mol_type="genomic DNA"
                     /strain="strain"
ORIGIN      
        1 aaaaacaaca gaacgttata aagaattcct atgtgaaacc gccgttttat gacattggag
       61 aattctaaaa tctattttat agaggcccct tatagaatac ggattcgtat catcttttat
      121 tgctcaaaat tttacggaga aacgtctatt agaatatgga tctgccccat tccaagaaaa
      181 aatttctgag acgattgcag cattttcgtt caaaaacatc ctccacattt ccgggatgga
      241 aagattctca agaagaaggg atcgtagcaa aatgtctgaa cctaactcaa tggaatgtga
      301 atattccatc tccgcatacg gttcccggtt ctttgtgttt ggttctctcc gggaaaa
//
LOCUS       IMJCAFKL_5             14463 bp    DNA     linear       08-DEC-2021
DEFINITION  Genus species strain strain.
ACCESSION   
VERSION
KEYWORDS    .
SOURCE      Genus species
  ORGANISM  Genus species
            Unclassified.
COMMENT     Annotated using prokka 1.14.6 from
            https://github.com/tseemann/prokka.
FEATURES             Location/Qualifiers
     source          1..14463
                     /organism="Genus species"
                     /mol_type="genomic DNA"
                     /strain="strain"
     gene            833..1129
                     /locus_tag="IMJCAFKL_00011"
     CDS             833..1129
                     /locus_tag="IMJCAFKL_00011"
                     /inference="ab initio prediction:Prodigal:002006"
                     /codon_start=1
                     /transl_table=11
                     /product="hypothetical protein"
                     /protein_id="X:IMJCAFKL_00011"
                     /translation="MGDRFLDQFVLTKQETDVFQDFIPDFKIDSFDLKEVELKKKLES
                     ITFQVTLGVVQKIREGDLEFVSHLPGLFSLLVGIEEESKRVTILRKLLLYIYWV"
     gene            1199..1375
                     /locus_tag="IMJCAFKL_00012"
     CDS             1199..1375
                     /locus_tag="IMJCAFKL_00012"
                     /inference="ab initio prediction:Prodigal:002006"
                     /codon_start=1
                     /transl_table=11
                     /product="hypothetical protein"
                     /protein_id="X:IMJCAFKL_00012"
                     /translation="MTTAERLISEGIQQGKIEGRIEEKLEDAGKMLKKGIDLKTVLEI
                     TGFSEKTLRENGIL"
     gene            complement(1953..3278)
                     /gene="thlA_1"
                     /locus_tag="IMJCAFKL_00013"
     CDS             complement(1953..3278)
                     /gene="thlA_1"
                     /locus_tag="IMJCAFKL_00013"
                     /EC_number="2.3.1.9"
                     /inference="ab initio prediction:Prodigal:002006"
                     /inference="similar to AA sequence:UniProtKB:P45359"
                     /codon_start=1
                     /transl_table=11
                     /product="Acetyl-CoA acetyltransferase"
                     /protein_id="X:IMJCAFKL_00013"
                     /db_xref="COG:COG0183"
                     /translation="MKLTKPLALCTPRRTPFAQIAKALGPYPGHHLGKIVAEDILAKS
                     KLKPSQIDGVVVGEGFSNAPNSARVIANLVGMRDEIACITVANNCVSGMEAVAEAARR
                     IILGEGEVFLAIGEESQTSMPFIVKNARLNKKAGSLDKLKKLLPDNLPEGVELRDTLE
                     DGLGDGETSYGMQVTAEIVAQNYSLSREIQDKLAFESFKRALEASKAGRYAPYIIPMK
                     DDEGNELAIDEAVGLREGLVENPTRMGRAMLMFDNPGMKFEEFKTKYAKDLKKSHGPT
                     VSIFNASPRSDGAAGVIVTTVEKAKELGLTIEAVISGWHMKGVHPNNMGIGQAVATKA
                     LLDDVGIKMQDVDYVEIHEAFAATAVGALEQIKMDTGWDWEKSFDAKKVNPNGGSIAI
                     GHPFGATGIRLIANAIMDLKEDSSANKVLITACAHGGIAGSMLIERFKG"
     gene            complement(3321..4181)
                     /locus_tag="IMJCAFKL_00014"
     CDS             complement(3321..4181)
                     /locus_tag="IMJCAFKL_00014"
                     /inference="ab initio prediction:Prodigal:002006"
                     /codon_start=1
                     /transl_table=11
                     /product="hypothetical protein"
                     /protein_id="X:IMJCAFKL_00014"
                     /translation="MIANEIQLVTRISDLDTQRHVTSRTYENFCLEGRFRTLEENGFS
                     LREILSQEIAIHPLESQIRFLAQQMEGTNLKTETKVFPLGSGKIFWDQKVLSDVGTLA
                     AEIKTLTFSEKGGKSIDLLPLEKTEMSGFDQFPQIPDFRGTCKTVDTEMVTLYSERNI
                     FGEYNPAYFWRIIEDSRWFFSTETGLTLNRFVEMDTTMFFMGGVFKFFHPVPAGRRIK
                     VSTWIHSFEKIRSHMRHEVTDAETGLRYFAVQDEQLVVSFSKVRPKKAPEEFQRLVGE
                     YVEHFEYSKI"
     gene            4397..5011
                     /locus_tag="IMJCAFKL_00015"
     CDS             4397..5011
                     /locus_tag="IMJCAFKL_00015"
                     /inference="ab initio prediction:Prodigal:002006"
                     /codon_start=1
                     /transl_table=11
                     /product="hypothetical protein"
                     /protein_id="X:IMJCAFKL_00015"
                     /translation="MKTRPNKKKESGTGVRERILDTVTSLFYKQGFSNTGMRQIIQES
                     NSVAASLYDHYPSKKELGLAYLSRQEEKTLSDLQDLMDRYPDLGEFLRAWVILKEKQI
                     RHGEFVGCPFAGFASQVMDSDPEYTEFLKDIVTKWTRIISDYLQKAIGSGQLKRNMDI
                     QYVARRILMAYHGSVTMWRMTRELRFIREMDHSLREIVEEYRIF"
     gene            5325..5909
                     /locus_tag="IMJCAFKL_00016"
     CDS             5325..5909
                     /locus_tag="IMJCAFKL_00016"
                     /inference="ab initio prediction:Prodigal:002006"
                     /codon_start=1
                     /transl_table=11
                     /product="hypothetical protein"
                     /protein_id="X:IMJCAFKL_00016"
                     /translation="MEHRSFRKYIYRNLRKNLKEEPDDIWETMGKDYTVMQNILCKMS
                     KEIILQTLKEDSFLQIEKQTPYYLIFAYYHDEESEVIFDSSGKIKNSPYLELTKKGID
                     LSKLYNSKDKSMLIEDRKLEEIPKEIGDMDSMYSLRISKSKVRSLPDTIGKLKNCKQL
                     DIQNNQIEFLPETIGAMESLEELSAGNNKLDLPA"
     gene            6411..6806
                     /gene="msrB"
                     /locus_tag="IMJCAFKL_00017"
     CDS             6411..6806
                     /gene="msrB"
                     /locus_tag="IMJCAFKL_00017"
                     /EC_number="1.8.4.12"
                     /inference="ab initio prediction:Prodigal:002006"
                     /inference="similar to AA sequence:UniProtKB:Q3JRF0"
                     /codon_start=1
                     /transl_table=11
                     /product="Peptide methionine sulfoxide reductase MsrB"
                     /protein_id="X:IMJCAFKL_00017"
                     /translation="MSYEINKSEDEWQKELTPEQYKILRQKGTEMAFTGALYKNQDKG
                     TYVCAACGAVLFSSETKYESGSGWPSFYQPTKKGAVNEERDNTHGMVRTEILCAKCGG
                     HLGHVFNDGPSPTGLRYCINSASLKFRKE"
     gene            7005..7922
                     /locus_tag="IMJCAFKL_00018"
     CDS             7005..7922
                     /locus_tag="IMJCAFKL_00018"
                     /inference="ab initio prediction:Prodigal:002006"
                     /codon_start=1
                     /transl_table=11
                     /product="hypothetical protein"
                     /protein_id="X:IMJCAFKL_00018"
                     /translation="MNDYLTYVSDNRSVRNPILQFLAEKWYTILCIWHMIIGMFIELE
                     NSPEGDKRPVVLVPGFLGRTLSWEPMLKHLSANGHPVYVVPLGFQVGNIRTKSRILEN
                     FLIEKGIKDCYIVGHSMGGLIASGLTYKGRDRVKKIFIAGTPVRGTYLSYFLPMFICS
                     WQMMPNSKFIREVGEVFGKLPNVQSVFTKKDQVILPSENSRLGHFDDVELPEAGHMNL
                     FMGPLGIECLFDLITAEEKKDPKPIIRKVESTKQPEDVEFSKTPSKSPAPASKKKPAP
                     KKNSSPLKPAKSKSIPKKKSAPVKKKKKR"
     gene            7976..8155
                     /locus_tag="IMJCAFKL_00019"
     CDS             7976..8155
                     /locus_tag="IMJCAFKL_00019"
                     /inference="ab initio prediction:Prodigal:002006"
                     /codon_start=1
                     /transl_table=11
                     /product="hypothetical protein"
                     /protein_id="X:IMJCAFKL_00019"
                     /translation="MVNSFSNERETKRLTEEDFLKMIENEDVILLDVRSESRYKLRHI
                     KSAVSRSLASLAVKL"
     gene            complement(8145..8705)
                     /gene="ruvC"
                     /locus_tag="IMJCAFKL_00020"
     CDS             complement(8145..8705)
                     /gene="ruvC"
                     /locus_tag="IMJCAFKL_00020"
                     /EC_number="3.1.22.4"
                     /inference="ab initio prediction:Prodigal:002006"
                     /inference="protein motif:HAMAP:MF_00034"
                     /codon_start=1
                     /transl_table=11
                     /product="Crossover junction endodeoxyribonuclease RuvC"
                     /protein_id="X:IMJCAFKL_00020"
                     /translation="MFRKEKTGLFHLFSYSGIFNLRIIGIDPGSHRAGYAVLEKNASK
                     ICILAYGTVEVPPGTPSPNNLLVLRKGLTEILKEFKPSIASVEEMFFAKNKKTASRVF
                     ESRGVLLVTLAEMNIQILEPTVSQIKKGTTGSGTADKKQIRQALKLLLDIDLLKGHDD
                     SWDAVAAAYVGLSMSSSPLFAARFKV"
     gene            complement(8741..9490)
                     /locus_tag="IMJCAFKL_00021"
     CDS             complement(8741..9490)
                     /locus_tag="IMJCAFKL_00021"
                     /inference="ab initio prediction:Prodigal:002006"
                     /inference="similar to AA sequence:UniProtKB:O67517"
                     /codon_start=1
                     /transl_table=11
                     /product="putative transcriptional regulatory protein"
                     /protein_id="X:IMJCAFKL_00021"
                     /db_xref="COG:COG0217"
                     /translation="MSGHSKWATIKRKKDAIDSKRGAIFTRVGKEITVAAKMGGGDPE
                     GNPRLRLAILKAKSVNMPKDNIERAIKKGTGELEGVVYEECLYECFGPAGIAIMVSAV
                     TDKKSRTTPEIKSILTKLGGSLATSGSVSRLFEKKGVIVLESSQIGEDKLVDLAVGGG
                     AEDVINEGEVYRVITTPDDYESVLHALNEKGLKSEESEIRYIALVSSEIADKEVAEKV
                     MKLIEQLDGHDDVTSVTSNFELAASLEKEFE"
     gene            9696..10316
                     /locus_tag="IMJCAFKL_00022"
     CDS             9696..10316
                     /locus_tag="IMJCAFKL_00022"
                     /inference="ab initio prediction:Prodigal:002006"
                     /codon_start=1
                     /transl_table=11
                     /product="hypothetical protein"
                     /protein_id="X:IMJCAFKL_00022"
                     /translation="MDSMNAFFKFSQKQFRVFFSYKNNPVKLLSFLLFIQFFAVCDSG
                     RNSEKKEILLRLISEFQIDLQKNLESAIRTKGIVGAINVCRTISPKKEADLKAEFPGV
                     LIRRVSEKPRNPSHRPEIWETEIFNQWKESQKTGMAPYTIVLSKDKEVRILQPIILQN
                     ATCLQCHGGPQDINPAVSKKIAELYPNDQAKGYKLGELRGAFSATW"
     gene            complement(10955..12769)
                     /gene="sglT"
                     /locus_tag="IMJCAFKL_00023"
     CDS             complement(10955..12769)
                     /gene="sglT"
                     /locus_tag="IMJCAFKL_00023"
                     /inference="ab initio prediction:Prodigal:002006"
                     /inference="similar to AA sequence:UniProtKB:P96169"
                     /codon_start=1
                     /transl_table=11
                     /product="Sodium/glucose cotransporter"
                     /protein_id="X:IMJCAFKL_00023"
                     /translation="MFSVLDWFFILLYLLFAFAAGILLSPKAGKSLVSYFVADRKLPW
                     WWLGTSMVATTFAADTPLVITGFVAADGISANWFWWSWAIGYMAMTVFFAGKWRKMEV
                     LTDVEFVELRYGGKPATILRMVKAFYLSILVNSIVLGWVFKAMSKITGPFLDWTDILG
                     VDGFAIVRNLWPSFLIFDSLNNTITVLILFLIVVVYSSMGGIQGVILTDLVQFALGMG
                     GAILFAVYAVSSQGGISGLLMGMKEIYPDKHESILSFWPDFQGASLPFNVFLIFISVQ
                     WWAQYYSDGSGYLAQRIHTAKSPEEAEKGSLWFNVANFIVRTWPWILTALVTLVVFPL
                     HDPTRYFSEGQIVGGDREMGYPILMKLILPSGVLGIVFASLMAAFMSTADTHINWGAS
                     YLVNDFYLRFLHPGADDKTLVRVSRIAVVLMAIVAVLVATQIQSIASAWKFLLAFASG
                     MGLPQILRWIWWRTNAWTELSGMITALTLSMILYPFFPEVRSEYLLFWVAIGSVAVSI
                     LVTLTTPPVSKDTLDAFVKRADPFGFWKGQGSKERLEDFQEKIVLWILGTVSLFFGMF
                     SLGCFFLLKFWQGACCLIGFVAFGFFYWKKEFGNNGID"
     gene            12932..14164
                     /gene="lysC"
                     /locus_tag="IMJCAFKL_00024"
     CDS             12932..14164
                     /gene="lysC"
                     /locus_tag="IMJCAFKL_00024"
                     /EC_number="2.7.2.4"
                     /inference="ab initio prediction:Prodigal:002006"
                     /inference="similar to AA sequence:UniProtKB:A4VJB4"
                     /codon_start=1
                     /transl_table=11
                     /product="Aspartate kinase Ask_LysC"
                     /protein_id="X:IMJCAFKL_00024"
                     /db_xref="COG:COG0527"
                     /translation="MTVKVMPNIIVQKYGGTSVGTPERIQNVARRIKSYHDKGQQIAV
                     VVSAMGHTTDDLVELAAKISANPPKREMDMLLSTGEQISTALLAMALWEIGVPATSFT
                     GSQIKLLTDGNFSNAKIKMIDRSRIDAALNEGKVAIIAGFQGIDEEENITTLGRGGSD
                     TSAVAVAAVLGAKECEIYTDVDGVYTADPRIVPNAKKHTQITYEEMLELASLGAGVLH
                     SRSVELGMNYDVVIHVRSSFNENQGTLVMSEDKIMEKLKVSGVTAKSDQARITIAEVP
                     DKPGLAARLFGELNSKHILVDMIVQSSPHNGINTISFTISKKDVLQAKPILQGFSKTH
                     NAKEPEINESIAIVSAVGVGMKSHVGVAAGMFQALADNGINIEMISTSEIKISCVIPE
                     DQAKIAINKIHDVFGLSG"
ORIGIN      
        1 aaaactggga cagaaccttg cagcttgatc tttctggtaa agtagaaaac taaagcgccg
       61 cgctctccta tgtattttgt atcaagccct tccgcaattt ttttacatga gaccataaaa
      121 gggagccata accttaccca caagttgaaa aggattttag atcagaaaaa tctaaaatac
      181 atatttttca agtgttccac aagaacgaag cttttcactt gcaaaaagta tgattttctg
      241 ataaagaaga atcaccggag tcttcccgcc tcctcgcttt gcgaccctta gggagcaatg
      301 cggctgagtt tcccctccac ccaaagaaac tcaatgcaga gctttcttat gggtcgctct
      361 gcagggcgac ccgtagcgag atgctttcgt tttctccgac agccttcttg ggtccgtcaa
      421 atcaaaagtg tcatactcga aactgtctta tgttcaagaa tcatacaaat ctaaggatcg
      481 aagtacaatg atcgctttcg cattcattac gtcgaactca cacaatctat ttacgcgact
      541 tgttttagga cgggattttt aaaccttgat cgaagaaaca aagaatcgat attaaaatcc
      601 aaaaacgaaa caagacattc ccgtttctgt cctctgaacg ggaaaagcag ttcgttttgc
      661 taatgcagtt tcctttgttc tcttttttat ctccacaaac tgcattctaa aaccgtgatg
      721 taataactcc cccgtttctt tctgtcctct gtctagaacg agcgaagcga gttcgtcagt
      781 cttctgtctt ctgaacgcga agttcgtctg tcatcagtcc tctgaatgga aattgggaga
      841 tcgattttta gatcagttcg tattaacaaa acaagaaacg gacgtgtttc aggactttat
      901 tcccgatttt aaaatagact cattcgattt gaaagaggtg gaattgaaga agaaattgga
      961 aagtatcacg tttcaagtca ctctgggagt ggttcaaaaa atccgggaag gagatttgga
     1021 attcgtttct catctgccgg gattattttc gctactcgtg ggaatcgagg aagaatcgaa
     1081 aagggttaca atcctgcgga aactgttgtt gtatatttat tgggtctgag atttaaaacc
     1141 tacggaactc aaaagagttt tggcaatatc aaaattggaa caatacgagg agttaacgat
     1201 gactacagcg gagagactca tttcagaagg aatacaacaa ggtaaaattg aaggtaggat
     1261 cgaagaaaaa ttggaagatg ccggtaaaat gctaaagaag gggattgatc taaagaccgt
     1321 tttagaaatc acaggattct ccgaaaaaac cttgagagaa aatggaattc tctaacgtga
     1381 cattgtaacc aggtgttgcc aacgattttg tgtaaatgac gtttctcaaa acgaatcgaa
     1441 attcaaccaa ttcccgaaaa tgatggaaaa ttgattcatc gcttttccac aattttaaat
     1501 cgacatgatc cataacactg taaactcaat tacgctcttg aacaagccgt ttttctttac
     1561 aacaatgttc ggcttcatcg gcatttaagt tttttactcc tcatttcgtt tatccgcagt
     1621 ttgatttctg taaacttgat tttaggattt tacattcaga agactggaca gtgtgccgct
     1681 aatgtcgttc ccacaaaaga tagtttttgg accgactctt agttccttct gttggttttc
     1741 ttgttttgtg gttaatactc gcatctaaac ccttgttttt caagtctaga agggacgtta
     1801 ctttgtctta ctcaaacgga gtgtacaacg gatacaaaga gtcagaaaaa taaattcaaa
     1861 aaccacggct caaaccgggg cttttgaatt tttattccta ctttagaaaa acaggaaatt
     1921 aatctgaatt ttagaaaaac ttaaaattct aatcaacctt taaatctttc gatcaacatg
     1981 gatcctgcga ttccaccgtg cgcacatgcg gtgatcagaa ccttattcgc ggaagaatcc
     2041 tcttttaagt ccatgatcgc atttgcgatc aaacggattc cggtcgctcc gaatgggtga
     2101 ccgatcgcga tggatccgcc gttcggattt acctttttag cgtcgaagga tttttcccaa
     2161 tcccaaccag tatccatttt gatttgttca agagcgccaa ccgcagtcgc agcgaaagct
     2221 tcgtggattt caacgtagtc tacgtcttgc atcttgattc caacatcgtc taatagggct
     2281 ttggtggcaa ccgcctgtcc gattcccatg ttattaggat gaactccttt catgtgccac
     2341 ccggaaatga cggcttcgat cgtaagaccg agttccttcg ctttttcaac ggttgtaacg
     2401 atcacacccg cagcgccgtc ggaacgagga cttgcgttaa agatggaaac cgtcggtccg
     2461 tgagattttt taagatcctt tgcgtatttt gttttgaatt cttcgaattt cattccggga
     2521 ttgtcgaaca taagcatagc acgtcccata cgagtcgggt tttccaccaa accttcgcgc
     2581 aaacccaccg cttcgtcgat ggcaagttcg ttaccttcgt cgtctttcat cggaataata
     2641 taaggagcgt atctacccgc tttagaagct tctaatgccc ttttaaaaga ttcgaaagcg
     2701 agcttgtctt gaatctctcg ggaaagagag tagttctgag ctacaatttc cgcggttact
     2761 tgcattccgt aagaggtttc cccgtctccg agtccgtctt ccaaagtgtc ccttagctcg
     2821 acaccttctg gaaggttatc cggaagaagt tttttgagtt tatcaagaga ccccgctttc
     2881 ttattcaaac gagcattttt aacgataaaa ggcatggaag tttgggactc ctcgccgatt
     2941 gcgaggaata cctccccttc gccgagtatg attctacggg ccgcctccgc aaccgcttcc
     3001 ataccggaaa cgcagttgtt cgcaacggta atacaagcga tttcgtctct cattccgacc
     3061 aagttagcga tcactcttgc agagttaggc gcattactaa atccctctcc aaccacaact
     3121 ccgtcgattt gagacggctt cagtttgctt ttagcgagaa tgtcttctgc gacaattttc
     3181 ccaagatgat gtccagggta tggtcccaga gctttcgcaa tctgagcaaa aggagttctt
     3241 ctcggcgtac aaagcgccaa aggttttgtt aatttcattt ttttctccaa acttcaaatt
     3301 cttaataacc aataaaatat tcatatttta gaatattcaa aatgctctac gtattcacct
     3361 acaagccttt gaaactcctc gggagccttt ttagggcgaa ctttggagaa agaaaccacc
     3421 aattgttcat cttgcaccgc aaagtatctc aaacctgttt ccgcatccgt aacttcgtgt
     3481 ctcatgtgac ttcggatttt ttcaaaagaa tgaatccacg tgctgacttt aattctccgt
     3541 cccgccggaa cgggatgaaa aaacttaaac acaccaccca taaaaaacat cgtggtgtcc
     3601 atctccacaa aacgattcag tgttagtccg gtctcggtgg aaaaaaacca tctggaatct
     3661 tcgatgattc tccagaagta agccggatta tattctccga aaatgttcct ctcactatag
     3721 agagtaacca tttctgtatc caccgtttta caagttcctc taaaatcggg gatctgcgga
     3781 aattgatcga atccgctcat ctcagttttt tccaaaggaa gaagatcgat cgactttccg
     3841 cctttttctg aaaaagtaag cgttttaatc tctgccgcca gagttcccac atccgataaa
     3901 actttttgat cccaaaaaat tttaccgctt cccaatggaa ataccttggt ttccgttttt
     3961 agattcgttc cttccatttg ctgagcgaga aatcgaatct gagactctaa aggatggatc
     4021 gctatctctt gagacagaat ttcccttaga gaaaatccgt tctcttcgag agttcgaaat
     4081 ctgccttcca gacagaaatt ctcatacgtc ctgctagtca cgtgcctttg agtgtcgaga
     4141 tcggatatcc gagtcacgag ttgaatttca ttcgcgatca tatcggcctc cgtgtatttg
     4201 gaacttcgcg acccgtaggg agtgaaatag cattcccctt cgtggtgccc tttaggaaat
     4261 tctaacccta gtttaaaccg agttaaattt agatcaaaca aaaaacagaa cgaacgttct
     4321 gttttttgtt cttatcttcc aaattcattg acagaagatc tttccgattg aagactgaat
     4381 cttatagaat taccgtatga aaactcgacc taacaaaaag aaagaatcag gaaccggtgt
     4441 gcgagaaaga attttagata cggtcacctc tctcttctac aaacagggtt tttccaacac
     4501 cggaatgagg caaatcattc aggaatccaa ttccgtagcg gcgagtttat acgatcatta
     4561 tccttccaaa aaagaattgg gacttgctta tctatcacgt caggaagaaa aaactctcag
     4621 tgatttacaa gacttgatgg atcgttatcc tgatctcggt gaatttttaa gagcctgggt
     4681 gattctcaaa gaaaaacaaa tccgccacgg agaattcgtg ggatgtcctt ttgcaggttt
     4741 tgcaagtcaa gtaatggatt ccgatccgga atatacggaa ttccttaagg acatcgtgac
     4801 taaatggact cggataatta gtgattatct tcaaaaagcg atcggttccg gtcagcttaa
     4861 aagaaacatg gatattcaat acgtcgctag aagaattttg atggcctatc acggttcggt
     4921 tacaatgtgg agaatgacca gggaacttcg ttttatccgt gaaatggacc attccctccg
     4981 tgaaatcgtg gaagaataca gaattttttg acgtgaatca tctcataacg tagaatccga
     5041 tttttaatcc gagaccaaaa gcccaaattt ttttatatcg aattcatatt agagttattg
     5101 aaaaattcca taattcagtt taacaaaact acttcaatga ccgttttcat aaaacaaaaa
     5161 cagatgaaga attaattttt caacaactct aataattcag atcgcttcaa ttccgatttg
     5221 aaacccaatt cgtcgaataa ttcgattgtc catctattca aacaaaataa cagtgttctg
     5281 aatgaaaaat acttaattta tcaagatgaa ggttctcata aattttggag catcgaagtt
     5341 tccggaagta tatttaccgt aaccttcgga aaaatctaaa agaagaaccc gacgacattt
     5401 gggaaacgat gggaaaagat tataccgtaa tgcagaatat cctttgcaaa atgtcgaagg
     5461 aaatcatatt acaaaccttg aaagaggatt cattcctaca aatcgaaaaa caaactcctt
     5521 attatctgat attcgcttat taccacgacg aggagtcgga ggtaatcttc gatagctccg
     5581 gtaaaattaa gaattctccc tatctggaac tgacaaaaaa aggaatagat ttaagtaaac
     5641 tgtataattc taaagataaa tccatgctta tagaagatcg aaagcttgaa gaaattccga
     5701 aggaaatcgg agatatggat tccatgtaca gtcttagaat ttccaaatca aaagtccgtt
     5761 ctttgcccga cacgatcgga aaactcaaaa attgtaaaca gctcgatatc caaaataatc
     5821 aaatcgagtt tttaccggaa acgatcggcg ctatggaaag tttagaggaa ttatcagcgg
     5881 gtaataacaa attggacctg cctgcctgaa agtatctacc aactcaaaaa actgaaagag
     5941 atcaatttat gggagaatcc attttcacag gatcaaaagg caaagatcgt ttctcgtctc
     6001 aaaaaaaaca ttcccggaat taagatcaat atcgacaagt aaaaaaacgc acgaatacgg
     6061 tcgagagcgc atgaggaaag ttctcatgcg ctctcacgaa gcagtacatg aaactctcgc
     6121 ttcattcggc tcttgtcaaa ccgatcggtg gcaccaattc ttattctcca gtgtataaat
     6181 cagttcgagt tatcgctagc tactcgacca tactaaaaca acacacgatc gtattttaaa
     6241 aacacgcttt gtttttaatc cgtttttttc agtaacctat tccgaccgaa aacgaatttt
     6301 tacgtatgaa aaacatgttt ttatttccag tcatcttagt atccttagta ttttcaggtt
     6361 gctgcaaagt cggcggcgat tcaaaccgga caaaccaaaa aggagagagt atgagttacg
     6421 aaattaacaa atccgaagac gaatggcaaa aagaactcac tccggaacaa tataaaattt
     6481 taagacaaaa gggaaccgaa atggcgttta ccggagccct ttataaaaat caagacaaag
     6541 gaacctacgt ttgtgcagct tgtggcgccg ttttattttc ttccgaaacc aagtacgaat
     6601 ccgggtccgg ttggccttct ttctatcaac ccacaaagaa aggtgctgta aacgaagaaa
     6661 gagacaacac tcatggaatg gtgagaaccg aaattctctg cgccaaatgt ggaggacatt
     6721 tgggtcacgt attcaacgat gggccgagtc ctaccgggct acgatattgt atcaattccg
     6781 cttctttaaa atttcggaaa gaatagagtt tgaaaatgaa ttctttatct gcttctattt
     6841 tccggaaacg gtcgattgaa gcagttttgt gaatccctca ctatggaata atttcgaaaa
     6901 atacttttga tttcccagaa aaggtttcac ttcttttttt gattttcaag tcgtgacaat
     6961 aaggaaaatc atgcttaaat ccggattcaa ccgggagcaa ctctatgaat gattatctca
     7021 cgtacgtatc cgacaatcgt tccgttcgaa atccgattct acaattttta gcggaaaaat
     7081 ggtacacgat tctttgtatc tggcatatga tcatcggaat gtttatcgaa ctggaaaatt
     7141 cccccgaagg tgataaacgt cccgtagtgt tggtccctgg atttttaggt agaactcttt
     7201 cttgggaacc gatgctcaaa catctttccg ccaacggaca tccggtttac gttgtgcctc
     7261 tcggctttca agtcgggaac attcgaacca aaagtaggat tctggaaaac ttcctgatcg
     7321 aaaagggtat caaagattgt tatattgtgg gtcattcgat gggcggtttg atcgcttccg
     7381 gtcttaccta caaagggaga gatcgtgtta agaaaatttt catcgcggga actcccgtaa
     7441 gaggaacata cctttcgtat ttcctgccca tgttcatctg tagctggcag atgatgccga
     7501 attccaaatt catccgagaa gtcggtgaag tattcggaaa gttgcctaat gttcaatccg
     7561 tttttacgaa aaaagatcag gtcattcttc cctccgagaa ttcccgttta ggtcacttcg
     7621 acgacgtgga acttccggaa gcgggtcata tgaatttatt tatgggccct cttggaatcg
     7681 aatgtttgtt cgacttgatc accgcggaag aaaagaagga cccaaaacca atcattagaa
     7741 aagtggaatc tacgaaacaa ccggaagatg tcgagttctc gaaaacgccc tccaaatccc
     7801 ccgcgcctgc ttccaaaaaa aagcccgccc ctaaaaaaaa ttcgtcccct ttaaaaccag
     7861 cgaagtcgaa atcgattcct aagaaaaagt cggctccggt aaagaaaaag aagaaaagat
     7921 aaccgccgca gttggatttt aaacttgtaa atccccgcac aaaggatttc aaaatgtggt
     7981 aaattccttt tcgaatgaaa gggaaaccaa acgtctgacg gaagaggatt tcttaaagat
     8041 gatcgaaaac gaggacgtga ttcttttgga cgttcgcagc gagtcccgtt acaaactcag
     8101 acatatcaaa agcgcggtca gtcgctcatt ggcatctctc gcggttaaac tttaaaacgc
     8161 gccgcaaaca aagggctgga actcatcgaa agaccgacat aggccgcggc aacggcatcc
     8221 caagagtcgt cgtgcccttt gagtaaatca atatcgagca gtagttttaa agcttgacgg
     8281 atttgttttt tgtccgcggt tccgcttccg gtagttcctt ttttaatctg agaaaccgta
     8341 ggttccagaa tttgaatatt catttccgct aaagtaacta acagaactcc ccttgactcg
     8401 aatactcttg atgcggtctt tttatttttc gcaaaaaaca tttcctcaac cgaagcgatg
     8461 gaaggtttga actctttcaa aatttccgta agtcccttcc gcaataccaa aagattattc
     8521 ggacttggag ttcccggagg aacttccacg gttccataag ccaaaataca gattttagag
     8581 gcgttttttt ccaaaaccgc ataaccggct cgatgagaac ccggatcgat tccgataatt
     8641 ctcaagttaa aaattcccga ataagagaaa agatgaaaga gacccgtttt ttcctttcga
     8701 aacataaaaa agagaaacgc ttaaaggact tttcggaaga ttattcaaat tctttttcga
     8761 gtgaagcggc taattcgaag ttggacgtta cggaagtgac gtcgtcgtgc ccatcaagtt
     8821 gctcgatcaa cttcatcact ttttccgcga cctctttgtc cgcgatttcg gagctgacaa
     8881 gagcgatata acggatttcc gattcttccg atttcagccc tttttcgttt agcgcgtgta
     8941 atacggattc gtaatcgtcc ggggtagtga taactcgata aacttctccc tcgttaatta
     9001 cgtcttccgc tcctccgcct accgcaaggt ccaccaattt atcttctccg atttgagaag
     9061 attccaaaac gatcactcct ttcttttcaa aaagcctact tacggaaccg gaagtcgcaa
     9121 gcgaacctcc tagttttgta agaatacttt taatctccgg agttgttcta gactttttgt
     9181 cggtcaccgc agaaaccata attgcaattc cagccggccc gaaacattca taaagacatt
     9241 cttcgtaaac gactccttcc agctctccgg tccctttttt gatcgccctc tctatattat
     9301 ccttgggcat gtttaccgat ttggctttca atattgcaag tctgagtcta ggatttcctt
     9361 ccggatcccc tcctcccatt tttgccgcta ccgtgatttc tttcccgact cttgtaaaaa
     9421 tggctccgcg cttggaatcg atcgcgtctt tcttacgttt aatcgttgcc catttggaat
     9481 gtccggacat gatttattat cccctatgaa ttgcttttga taatcgaatc aagcttgagt
     9541 tgattctgga tgatactttc caaaaatcaa aaaaaagaca ttctgtccat tcttttcaaa
     9601 ggaagaatga acaagcggct tcgaattcct tcatcatgga tttaaagcag aggagaattt
     9661 taaaatcctt ttccatcgta aaggaaaagg ttagaatgga ttccatgaac gcttttttca
     9721 aattttctca aaaacaattt cgcgtttttt tctcatataa aaacaatcca gtaaagttat
     9781 tgtctttctt gcttttcatt cagttttttg cggtctgcga ttcgggacgg aattcggaaa
     9841 agaaagaaat tttacttcgg ctgatctcag aatttcaaat cgatttacaa aagaatttag
     9901 aatccgcaat tcgaacgaag ggaatcgtag gcgcaatcaa tgtctgtcga acaatttctc
     9961 ctaaaaagga agccgatctc aaggcagaat ttcccggagt tcttataaga agagtttccg
    10021 aaaaaccgag aaacccgagt catcgacccg agatctggga aaccgaaatt ttcaatcaat
    10081 ggaaagaatc tcaaaaaacc ggaatggctc cctacacgat cgttttatcc aaagacaaag
    10141 aagttcggat tttacaaccc atcattcttc agaatgcgac ctgtttacaa tgccacggtg
    10201 gtcctcaaga tataaacccg gcggtatcca aaaaaattgc agaactgtat cctaatgacc
    10261 aagcaaaggg ttacaaatta ggagaattaa gaggagcctt ttccgcgact tggtaacact
    10321 ttatgaaata cttattcttg tatttttttc tttattaatt ttttctatcg gctgaacgcc
    10381 cagcgccaac agatagaaaa ggtaacaatc taaggtgagg attatattgc gcgcttagac
    10441 gattctggat tttccgtagt gaaattctaa acgaaataga atcctgaatt tgactcttaa
    10501 gggatagtga agagataaaa tcttttgagt ttaaagaatt taataacgat ggttatgaag
    10561 acattttttt gggatagtct tatctttttg taaacgatgc gaggagtctt tatttgttta
    10621 tcccatctaa cggaaaattt agaaaaataa aagacttttt tattccagtt ccaatcaaag
    10681 gaacaaaata tttttattct tattaccaag cggaccgcac aaactacgac tggaaaagcg
    10741 gctgattcac catcgaaaac tatagagccg taaaaattgg aaccatcgaa ggcaatggtt
    10801 gcgaaattca aaacggtagt atcgacattt ataaaataaa agcgaaccaa aaagtattca
    10861 ttcaatcatt accattgacg ttataaacta gaaccgagcg ctcagcgcaa atagagatta
    10921 aattttcttg aatattcaaa aacaggaaag ttttttagtc gatcccgtta ttaccgaatt
    10981 cttttttcca atagaagaag ccgaaagcga caaagccaat cagacaacat gcgccttgcc
    11041 aaaacttcaa aagaaaaaaa catcccaaag aaaacattcc gaaaaacaac gaaacggttc
    11101 ccaaaatcca aagtacgatt ttttcctgaa aatcctcgag cctttcttta ctaccctgtc
    11161 ctttccaaaa tccgaaaggg tcggcccttt ttacaaatgc gtctaacgta tctttcgaaa
    11221 cagggggagt cgttaaggta acgaggatcg aaaccgcgac ggaaccgatc gccacccaaa
    11281 ataaaaggta ttccgatcga acctcgggaa aaaaaggata taaaatcatc gatagcgtca
    11341 aagccgtgat cataccggaa agttccgtcc aagcgttggt cctccaccaa atccatcgta
    11401 aaatctgagg caatcccata cccgaagcaa acgccaataa aaatttccag gcactcgcga
    11461 tggattgaat ctgggttgcc acgagaacgg ctacgattgc catcagaaca acagcgattc
    11521 gactcactct taccaaagtc ttatcatccg cacccggatg aaggaatctc agataaaaat
    11581 cgttcaccaa ataactcgcg ccccaattga tatgagtgtc cgccgtggac ataaacgccg
    11641 ccatcaaact cgcaaatacg attcccaaaa ctccgctcgg caatataagt ttcattaaaa
    11701 tcggataacc catctcgcgg tcgccgccca cgatttgtcc ttccgaaaaa tatcgcgtcg
    11761 gatcgtgcag aggaaatacg actaacgtta cgagcgcggt caagatccaa ggccaggtcc
    11821 gaacaataaa gttcgccacg ttgaaccaaa gagaaccctt ctccgcttcc tctggacttt
    11881 ttgcggtgtg aattcgctgc gccaaatatc ccgaaccgtc cgaataatac tgagcccacc
    11941 attgtacgga tataaatatc aggaaaacgt taaacggaag ggaggcgcct tgaaaatccg
    12001 gccaaaaact caagatggat tcgtgtttgt ccggatagat ttctttcatt cccataagta
    12061 gaccggaaat ccccccttgg ctagaaacgg cgtacaccgc aaaaaggatc gctcctccca
    12121 ttcctaaagc aaactgaacg agatcagtca gaatcacacc ttggattcct cccatactgc
    12181 tatagacgac cacgatcaaa aacagaatca acaccgtgat cgtattattt aaagaatcga
    12241 atattagaaa agaaggccaa agattccgaa cgatcgcaaa tccgtccacg ccgagtatat
    12301 ccgtccaatc caaaaaagga ccggtgattt tggacatcgc tttgaatacc catcccagta
    12361 caatcgaatt tactaatata cttaaataga acgctttgac catacggaga atagtcgccg
    12421 gttttccacc gtaccgcagt tcgacaaact cgacatcggt aaggacttcc atctttctcc
    12481 attttcccgc aaaaaaaact gtcatcgcca tataaccgat cgcccaactc caccaaaacc
    12541 agttagccga aattccgtcc gcagccacaa aaccggtgat cacaagagga gtatccgccg
    12601 caaacgtagt cgcgaccatc gaagttccga gccaccacca aggaagttta cgatcggcga
    12661 caaagtaaga aacgagactt ttgcccgctt tgggagaaag caaaattccc gcagcaaacg
    12721 caaataataa atacaacaag atgaaaaacc aatcgagaac actgaacata ttttcttctt
    12781 aaggtggaat ggagattcgt tcgaaaacga aattctacgg tattgataaa actttcgtca
    12841 gttttaaaac ctttcctgag aacaaaaccc tctttccaaa atcggagaat caaaatcgaa
    12901 ttctcttgat ccctcgtctt gaaagaaaaa tatgactgtt aaggttatgc caaacatcat
    12961 cgttcaaaaa tacggcggaa cttccgtggg aaccccggaa agaatccaga acgttgcaag
    13021 aagaatcaaa tcctatcatg acaagggaca acaaatcgcc gtcgtggttt ccgctatggg
    13081 acataccacg gacgacctcg tagaactcgc tgcaaaaatt tccgcaaatc ctcccaaacg
    13141 ggaaatggac atgctcctct ctaccggtga gcagatttcc acagcattac tcgctatggc
    13201 actttgggaa atcggagttc cggcaacttc ttttaccggt tctcaaatca aacttttaac
    13261 cgacggaaat ttctctaatg cgaaaatcaa aatgatcgat cgatctcgaa tcgacgcggc
    13321 tttgaatgaa ggcaaggtag ctatcatcgc gggtttccaa ggaatcgacg aagaagaaaa
    13381 catcaccact ctgggaagag gtggttccga cacgtcggcg gtagcggtag cggcggttct
    13441 aggcgcgaaa gaatgcgaaa tttacaccga cgttgacgga gtttatacgg ccgatccgag
    13501 aattgttcca aacgcaaaaa aacatacaca aatcacttat gaagaaatgc tcgaacttgc
    13561 aagtttaggt gcgggggtcc ttcattctag aagcgtagaa ttgggaatga attacgatgt
    13621 agttatacac gtccgctcca gtttcaacga aaaccaagga acacttgtga tgagcgagga
    13681 taaaattatg gaaaaattaa aagtcagcgg agtcaccgca aagagtgatc aagcacgaat
    13741 caccattgcg gaagttcccg acaaacccgg tttagcggcg agactttttg gagaattgaa
    13801 ctccaagcat attctcgtgg atatgattgt acaatcctct ccacataacg gaatcaatac
    13861 gatctcattt acgatttcca aaaaggacgt tcttcaagca aaaccgattc ttcaaggatt
    13921 ttcaaaaaca cataacgcaa aggaacccga aatcaacgaa agtattgcga tcgtttccgc
    13981 ggtcggagtg ggtatgaaat ctcacgtagg agttgcggcc ggaatgtttc aggcacttgc
    14041 ggacaatgga atcaacatag agatgatctc cacctccgag attaaaatct cttgtgtaat
    14101 ccccgaagat caggccaaaa ttgcgatcaa caaaatccat gacgtcttcg gactttcggg
    14161 ataaagtctt cgatttatag aaccatcgaa aacggaattt ctaaactcgt cgagaaatgt
    14221 ggatgttccg ccaaatcacc tatcggttgc gtcgcgggaa aactcagcgc cacgactcct
    14281 atggtcgtcg cggcaggttt aggactttac acacttagaa cttgttccaa aactttaaaa
    14341 gaaatcagca caatcatttc ataagttcct aatagaacgt ggaaattcct gcagattggt
    14401 gatttatggc ttttctaacg gattttatcg ttggaacact ctcgtgcagg agctcctaca
    14461 tcc
//
LOCUS       IMJCAFKL_6             14661 bp    DNA     linear       08-DEC-2021
DEFINITION  Genus species strain strain.
ACCESSION   
VERSION
KEYWORDS    .
SOURCE      Genus species
  ORGANISM  Genus species
            Unclassified.
COMMENT     Annotated using prokka 1.14.6 from
            https://github.com/tseemann/prokka.
FEATURES             Location/Qualifiers
     source          1..14661
                     /organism="Genus species"
                     /mol_type="genomic DNA"
                     /strain="strain"
     gene            366..698
                     /locus_tag="IMJCAFKL_00025"
     CDS             366..698
                     /locus_tag="IMJCAFKL_00025"
                     /inference="ab initio prediction:Prodigal:002006"
                     /codon_start=1
                     /transl_table=11
                     /product="hypothetical protein"
                     /protein_id="X:IMJCAFKL_00025"
                     /translation="MTAQNSLYILPRKRTRFRGMVGSILHHKNPEQSRILLQDIRLLI
                     SGKLVIQSQLFYLSRKFQTMDLQLGDQVEFDARIKPDRKGISSNSIRLNYPTKIFRYN
                     SETERLLF"
     gene            792..1436
                     /gene="dedA"
                     /locus_tag="IMJCAFKL_00026"
     CDS             792..1436
                     /gene="dedA"
                     /locus_tag="IMJCAFKL_00026"
                     /inference="ab initio prediction:Prodigal:002006"
                     /inference="similar to AA sequence:UniProtKB:P0ABP6"
                     /codon_start=1
                     /transl_table=11
                     /product="Protein DedA"
                     /protein_id="X:IMJCAFKL_00026"
                     /db_xref="COG:COG0586"
                     /translation="METLQFFLDLFLNLETHLDTIIQTYQNGTYVILFLIIFAETGLV
                     VTPFLPGDSLLFAVGAFIARGSLGLESTLILLIIAAILGDTVNYSVGNFIGEKILEKE
                     KIPMIKKEHLEKAHRFYETYGGKTIIIARFIPIIRTFAPFVAGIGTMTYVKFIAYNVI
                     GGILWILIFILGGYYFGNLEFVKRNFKIVIFAIIIISVMPAVIEYLKERKKSRV"
     gene            1479..2486
                     /locus_tag="IMJCAFKL_00027"
     CDS             1479..2486
                     /locus_tag="IMJCAFKL_00027"
                     /inference="ab initio prediction:Prodigal:002006"
                     /codon_start=1
                     /transl_table=11
                     /product="hypothetical protein"
                     /protein_id="X:IMJCAFKL_00027"
                     /translation="MNLRESFISKFAASFVKPRFEIWFAAVLIPENDQAFWVRYSTLN
                     PRNNRDLFPMGTLWVSLFDRKNPKNHRTTTQSFPYEEVLIKEHAIEFPEASVGPDHMS
                     GKIQTSMSEDLAWDLEFRHKLEPTGHLPRWLEKTPIPKTRSIVSSPFTEVAGWIRLGN
                     RKFTFQNANGHFNHIWGTNRVSELFWTFVPKFDDDPDDWSMEIVTVRPQPFTPTLTFV
                     TLLKRGIPIHQHSIFRSLRSSTKVEYPKLRFKTRLDDYEISVESEMDKDQIAGYIYRD
                     PDGSPRYIEQSDIGNVKCVIRHRRKETVLNAKQAAGVEFHGLRPWRKDHEYLDPYQTQ
                     F"
     gene            complement(2506..3645)
                     /locus_tag="IMJCAFKL_00028"
     CDS             complement(2506..3645)
                     /locus_tag="IMJCAFKL_00028"
                     /inference="ab initio prediction:Prodigal:002006"
                     /codon_start=1
                     /transl_table=11
                     /product="hypothetical protein"
                     /protein_id="X:IMJCAFKL_00028"
                     /translation="MEYLQKTEREMDIITSVEQKHHVIAKYLLEQELTFKIYPFDRKA
                     VIKKILEKGEKILIQFLNVENFQEGSSFTLYMILAKYIELECVFLQKLENSLFIVKVT
                     KLAIARKDRDNQRFAVEPEAMYVTNVVSSKTIIEANMFSIPTLVKVNFEDYKSRLNQK
                     TENIVDIDIFKPDLDRKFQIVKKTLKYLLIENTQDENSYKNGSPKRIDYEKEVDDDLS
                     SCIKKYKDQQIVSELIVPIIYLNLEQEQIPIGYFLIQSKEQEFTEKYVLEIQTLANEM
                     VDRIKESNTMKTAEHFPILNASKTGICVKIEHLHLIETLPKQDDFVFDIFFKMQAPFT
                     VHGLIRWLAKDENNRLILGIELAGKSDLPGERARYESNIESLSKE"
     gene            4302..4628
                     /locus_tag="IMJCAFKL_00029"
     CDS             4302..4628
                     /locus_tag="IMJCAFKL_00029"
                     /inference="ab initio prediction:Prodigal:002006"
                     /codon_start=1
                     /transl_table=11
                     /product="hypothetical protein"
                     /protein_id="X:IMJCAFKL_00029"
                     /translation="MKFLSCLDHKLFVFLHIALIFYCTTVWTKSSVFGKNVPPSTTVN
                     ESTPEEEKEETTELKLEDLVSQEDKFTFDYDLEMVHYGKPVQQILIQYFSEIENPPPE
                     NLYLSI"
     gene            4671..6896
                     /locus_tag="IMJCAFKL_00030"
     CDS             4671..6896
                     /locus_tag="IMJCAFKL_00030"
                     /inference="ab initio prediction:Prodigal:002006"
                     /codon_start=1
                     /transl_table=11
                     /product="hypothetical protein"
                     /protein_id="X:IMJCAFKL_00030"
                     /translation="MNILYFFPNVSWNDLRHDLSSSIVVFLVALPLCIGVAFASGTPI
                     VSGLISGIVGGIVISLISKSPLSVSGPAMGLTVIVFDSIQTLGSFNDFLFAFCLAGVL
                     QITLGFLKAGILSNFFPSSVIKGMLAAIGAVLILKQIPHAIGYDMDYEGDMVFFQQDQ
                     ENTFSEILTAFHRFTPGAIILSSVSLALILIWEKLKLHKKLIIHGSLVAILVSVLLNE
                     VFKTFELGIAVGSEHMIQPIQLNGITDFFRGNYFPSFSQWKNQAIYLTAIKICLVMSL
                     ETLLNLDAIEKLDPQRRIVSKNRELIAQGTGNLFSAIFGGLPITSVIIRSSTNLQAGA
                     KTRFSAFLHGLLILLSLILIPTWISKIPLASLAAVLLVVGYKLTDYKILQTQYRKGMD
                     QFIPFISTLIGIVFSDVLIGIGIGCLFSVFFIVRRNILNPYEFNKKEMTYGVEVRIDL
                     SEDVSFLNKSSMLYKLDKVPDNAHLIIDGSKSKYIDPDVLEIIEDFKIVAEFRNIKVE
                     IIDVTSTYQKVKNKPLDPIIQQDYQKLFENNRIWVEEKLLKDPNYFKNLALGQTPKYL
                     LISCSDSRISVNEMTGTNAGELFVHRNIANLVIDTDMNLMSVLQYSVEVLKVKHIVVC
                     GHYGCGGVKAAIDGKYHGLIDAWLRHIKQVYRMNRKELSGILDEDEKHKKLVELNVRE
                     QVYNLCMTTIVQNAWSQGNNLQLHGWVYNLKEGILLDLNIDINKDFRDYDIFRYKFET
                     N"
     gene            7684..9045
                     /locus_tag="IMJCAFKL_00031"
     CDS             7684..9045
                     /locus_tag="IMJCAFKL_00031"
                     /inference="ab initio prediction:Prodigal:002006"
                     /codon_start=1
                     /transl_table=11
                     /product="hypothetical protein"
                     /protein_id="X:IMJCAFKL_00031"
                     /translation="MQMQRSRTSENIFRFFKLVSNSIKNIFWVRCVLKRFIFLSVLFF
                     FPIRSEVRSELDIQTILDLAEKNSPLLLSLNADLESLFYQRKQQGKTQNPFLTLDYGR
                     RSAANESGAEYAFQFEQPVYFPGRKELRQLLVDNDSKIKEIQLAEANNSIRFNALRFV
                     YRYLVSMGKRNHVKERLKRLSILESYIRARPFVTPQAKTDLFIIQRKILALRKHFNDL
                     ELDSHKQYEAMNLYLMLESIPSFQIPFFSEGVKFNFNELQIKALSQNLILMAAKEEIE
                     KAKTELNLANLEKYPDYSIISQVGEDRSGVSNRFYDFGLKFRIPVWDQFQNKISAAEV
                     NVKSKQGIFHHQENLVKTAFKQAFLDYEQSKTNLKLFNLSKLDEIEKDLIYADVEFKK
                     GRILMLSYLELENQLHETHHAILDAQIAHLEALLNLLHITNEKEIIGTFQHAVQTFEY
                     QLK"
     gene            9011..12127
                     /gene="czcA_1"
                     /locus_tag="IMJCAFKL_00032"
     CDS             9011..12127
                     /gene="czcA_1"
                     /locus_tag="IMJCAFKL_00032"
                     /inference="ab initio prediction:Prodigal:002006"
                     /inference="similar to AA sequence:UniProtKB:P13511"
                     /codon_start=1
                     /transl_table=11
                     /product="Cobalt-zinc-cadmium resistance protein CzcA"
                     /protein_id="X:IMJCAFKL_00032"
                     /translation="MLSKLLNISLNNPILSVGTALFLFIYSFFTLNEVPIDAVPDITN
                     TQVIVTVKTGSLDPEQIEKVITFPLETELMGIPNLIDVRSISKFGLSNISLIFKEGTD
                     IYQARSTVLERITSAKEKLPKGIVPTIVPNTTGLGEILFYTVEAKPGSRLMSLPEKDR
                     LLYLRTVQDYTVRPQLKSLVPGIVEVDSNGGYEKEIHIDLNPSKMRTLGITIDQLIGE
                     LSTIGESFGGGFIEDEGKLSIVRAYGIKKNLNSLSEVTVRRTFTGSPIRVSDIAQVKE
                     HGKQRLGGASSEGKEIVLGTAMMLRGENSYQVNADLNRAALRLDLPEDVQVRILLERS
                     FLIHSTIRTVTKNLSEGAILVILTLCFILFNIKASLIVATIIPGSMLLTAIFMRVFGI
                     SANLMSLGAIDFGLLVDASIVITENVLIRFERNSIVNREEKIKTILNASLEVLKPVSF
                     GIVVIMLVYVPIITLDGISGKMFRPMAQTVLLALGFSLILAVFFLPPLLFFFITPTKN
                     ISNREVKKNKIVALYETLLSILLNKPKPIVIGSISFFLLTLFIYFRMGTVFLPKLMEG
                     DLMLVIVREGNISIEESLKEQKEVEKILMQMPEIQSVFSRIGTSSVANDPMGTFNADT
                     FIILKKESLEDLLKEKNWENFLNRIHKKVQENYPKSELTLSQPLEARFNELLEGSRAD
                     ISVRILGKDLNTLLDLQNSLKENLHKIPGAMEVELDPIMALRKSTVIDIVPDPSKLKY
                     YNVSLPLFNNVVEASMSGFELGGYYEEEVRFPIKIRLSEEFRNRESEISNIGVGTQDG
                     GMIPIKLLASIEKKEKIMTISRNKSRRFVAVSVNLRGRDLEGFYSEAKDKISNINIPQ
                     GYSVYWGGQIENLSKAKEKLSVILPTTFLMIFVVLYLGLKSVRQALLVFFCVPFALTG
                     GIWFLFLRGMDLSVSAFVGCIALCGISVLNGLVKLDTIHRIREEKNIPLKEAVLKGAT
                     SRIRPVIMTALVASFGFLPMAFGSGLGSEVQKPLATVVIGGIVSSTLLTLVILPVFYY
                     WLEKTSEN"
     gene            12493..12780
                     /locus_tag="IMJCAFKL_00033"
     CDS             12493..12780
                     /locus_tag="IMJCAFKL_00033"
                     /inference="ab initio prediction:Prodigal:002006"
                     /codon_start=1
                     /transl_table=11
                     /product="hypothetical protein"
                     /protein_id="X:IMJCAFKL_00033"
                     /translation="MKSKHKLSSDPKITNNLILRLRIIEGQIRGIQGMIEREEYCDDV
                     LNQLSSIKSALDGMSKILIRNHIQTSVIKRFKENDSKILEEFMTTINHILK"
     gene            12799..13008
                     /locus_tag="IMJCAFKL_00034"
     CDS             12799..13008
                     /locus_tag="IMJCAFKL_00034"
                     /inference="ab initio prediction:Prodigal:002006"
                     /codon_start=1
                     /transl_table=11
                     /product="hypothetical protein"
                     /protein_id="X:IMJCAFKL_00034"
                     /translation="MKEIKLTLEGMTCTHCLKTVESALKRIGLTGKANLEKKEVVYQG
                     EGTPEELSKIKSILLEEGYIPGEIK"
ORIGIN      
        1 aaaagaaatc agcacaatcg tttcataagt tcgtaataga gcgtggaaat tcccgcagat
       61 cggtgattta tggattttct aacggatttt atcgttggag cacttttgta ggagttccaa
      121 catccgaggt tttgggacaa actttaaatc aatcagaaat cattcctatc aaaatccgcc
      181 cagccgcagg ttttggaacg cgcagtaaga aaacgtttta agaaattctt gattttaaat
      241 cagagctgtc cggaagttca tttccttttc cattcgaagt aaaaatcaaa ccgctttcga
      301 aagttttttc gggactgaat ttttagactt ggcaaacaca taatatataa aaggttataa
      361 gtaaaatgac ggcgcaaaac tcgctttaca ttcttccccg caaaagaact cgttttcgcg
      421 gaatggttgg gtcgatccta caccataaaa atccggaaca atcccgaatc ctattgcagg
      481 atattcgtct tttaatttcc ggaaaattgg taatccaatc tcagttattt tatttatctc
      541 gaaagtttca aaccatggac cttcaattag gagaccaggt tgagttcgac gcgagaatca
      601 aaccggatcg aaaaggtatt tcctcaaatt cgatccgatt gaattatccg acgaaaattt
      661 tccgttataa ctcggaaaca gaacgtttgc ttttttaggg ttttacacgt ttgacttacc
      721 cgctcccgga taaatcctat cctaaattca attcacaata ggacctcgtt ctttcgaaca
      781 agggaggcaa tttggaaact cttcagtttt ttctcgatct ctttttaaat ttggaaacac
      841 atttggatac gatcattcag acgtatcaaa acgggactta cgttatccta ttcttgatca
      901 ttttcgccga aaccggtttg gtcgtaacac cttttcttcc cggagattcc ctactttttg
      961 ccgtcggagc gtttattgcg agaggttctc tgggtttaga aagtacatta attcttctca
     1021 taattgccgc gattttaggg gataccgtaa attattcggt cggaaatttt atcggagaaa
     1081 agatattaga aaaagaaaaa atacccatga tcaaaaagga acatttggaa aaggcacatc
     1141 ggttttacga gacttacgga ggaaaaacaa tcattattgc aagattcatt ccgatcatac
     1201 gcactttcgc tccttttgtc gccggaatcg ggacgatgac atacgttaaa tttattgcat
     1261 ataatgtcat aggcggaatt ctatggatcc ttattttcat actgggcggg tattatttcg
     1321 gaaatttgga attcgtaaaa agaaatttta aaattgtaat atttgcgatt attattatct
     1381 ctgtcatgcc tgcagtgatc gaatacctga aggaaagaaa aaaaagtcga gtttaaattt
     1441 tttcgattca aaaaagctcg ctgggatgtt gtcaaaagat gaacttaaga gaaagtttta
     1501 tttcaaaatt cgcggcgagt ttcgtaaaac caagattcga aatctggttt gcggccgttc
     1561 tcattcctga aaatgaccag gctttttggg taagatactc cactcttaat cctagaaaca
     1621 atcgcgacct gtttccgatg ggaacacttt gggtgtcttt atttgatcgt aaaaatccga
     1681 aaaatcatcg aactacgacg cagtcttttc cctatgagga agtgttgatc aaagaacatg
     1741 cgatcgaatt tccggaagca tccgtaggac ccgaccacat gagcggcaaa atccaaacct
     1801 caatgtcgga agatctggcc tgggacttag aattcagaca taagctggaa cctaccggac
     1861 atcttccgcg ttggttggaa aaaactccga ttcccaaaac gagaagtatc gtctcttccc
     1921 cttttacgga ggttgccggt tggatccggc ttgggaaccg aaaattcaca ttccaaaatg
     1981 cgaatggaca ttttaatcat atctggggaa caaatcgagt ttccgaatta ttctggacct
     2041 ttgttcctaa gttcgacgac gatccggacg attggtcgat ggaaatcgtg acggttcgcc
     2101 cacagccttt taccccgact ttgacctttg tcactcttct gaaacgagga attccgatcc
     2161 atcagcattc catatttcgc tctctgagaa gttcgacaaa agtagaatat ccgaaacttc
     2221 gtttcaaaac acgtctcgac gactatgaga tatcggtgga aagcgaaatg gataaggatc
     2281 aaatcgccgg ttatatctat cgagatccgg atggaagtcc tagatacatt gagcaaagcg
     2341 acataggtaa cgtgaagtgc gttatacgtc atcggagaaa agaaaccgtt ctaaacgcaa
     2401 aacaagcggc aggagtggaa tttcacggac tgcgtccctg gagaaaggat cacgagtatt
     2461 tagatccgta tcagacccaa ttttagaatt ttccgattaa cccgattatt ctttagataa
     2521 agattcgatg ttcgattcgt aacgggctct ttctcccggt aagtccgact ttccagcgag
     2581 ttcaatccct aaaatgagac ggttattctc gtccttggcc aaccagcgaa tcaaaccgtg
     2641 aaccgtaaac ggagcctgca tcttaaaaaa aatgtcgaac acaaaatcgt cttgttttgg
     2701 taaagtttct atcagatgaa ggtgttcgat cttaacacag atccccgtct tggaagcgtt
     2761 aaggatcgga aaatgttcgg ctgttttcat cgtattcgac tctttgattc tatccaccat
     2821 ttcgttagcg agagtttgaa tttctagaac atatttttcc gtaaattcct gttccttgct
     2881 ctgtattaaa aagtaaccga ttgggatttg ctcttgctcg aggttcaggt agatgatcgg
     2941 aacaatcaat tcggaaacga tttgttgatc cttgtatttt ttaatgcaag aagatagatc
     3001 gtcgtccact tccttttcat agtcgatcct ttttggagaa ccgtttttat aagaattttc
     3061 atcttgggta ttttctatga gaagatactt gagcgttttt ttaacgattt ggaacttacg
     3121 atccaaatcc ggtttaaaaa tatcaatgtc cacgatattt tccgtttttt gattgagacg
     3181 actcttataa tcttcgaaat ttactttgac caaggtcgga atactgaaca tattcgcttc
     3241 gattatggtc ttggaagata ccacattagt cacatacata gcttccggtt cgaccgcaaa
     3301 cctttgatta tccctatctt tcctagcgat tgcgagcttt gtcaccttaa cgataaaaag
     3361 cgaattttcc aatttctgaa ggaagacaca ttccagttcg atgtattttg caagaatcat
     3421 ataaagagta aaagaacttc cttcctgaaa attttccacg ttcaaaaatt gaatgagaat
     3481 cttttcgccc ttttccagaa ttttcttaat caccgccttt cgatcaaagg gataaatttt
     3541 aaaagtgagt tcttgctcta aaagatactt tgcaatgaca tgatgcttct gttcaacgga
     3601 ggtgatgatg tccatttctc tttcggtttt ttgcaaatat tccatcggta attcactttc
     3661 aaatcgattt aagatagagt atcttcttgg gaaaaattca gtaaacgaaa aaatttaaat
     3721 tataaaaaga tgaagtttat tataatgtta aaaaatactt gaaatactca tggaacgatc
     3781 tactgaatat aaaagttagg atccaggtga aagccgtaac ggtttgaatc gaattttttc
     3841 gtaaattcga tattgatttg aatgtactga attcgattta aaacaaatat taagaattcg
     3901 tcctaaaatc tcggatgtag aaacttctac ggaagtttaa caacaatagt tagaaagttc
     3961 ataaactacc aaagggacgt aatttgtaaa aactcctgca tttttttacg aatttatgga
     4021 atgattgtaa ctgatttttc ttaaggtttc cgggaacaaa ttctgaatct taggcttgag
     4081 tcggatttca aacaaaagat ttcctgtttg agtcaagtac gtcgattctc accaaaaacg
     4141 aacgaacttc agcttgtaag gcatctagaa gaaaggaata acacatattt ttaatttgaa
     4201 tcgcacctaa agaaatacaa ttcaaattaa aaacgatcga cttgttttaa aatgcttttc
     4261 cattgaagaa caacttccaa agtgttctca ttaaaaagcc tatgaaattt ctaagctgcc
     4321 tggaccataa actttttgtt tttctccaca ttgctctgat tttctattgt acgactgtat
     4381 ggaccaaatc cagtgttttc ggtaaaaatg tcccgccatc aacaaccgta aacgaatcaa
     4441 ccccagaaga agaaaaggaa gaaacgactg aactcaaact agaagatctc gtatctcaag
     4501 aagataagtt tacattcgat tacgatttag aaatggtcca ttacggtaag ccggtccaac
     4561 aaattcttat tcaatacttt tcggaaatag aaaacccacc tccagaaaac ctttatctct
     4621 cgatttaaca atttcgaaat tttggggcct gacccaagga gtctgtctat atgaatattt
     4681 tatacttttt tcctaacgtt tcttggaacg atttgaggca cgatctttct tctagtatcg
     4741 tcgtcttttt ggtcgctctt cctctttgta tcggagttgc atttgcatca ggtacaccta
     4801 ttgtttccgg tttgatcagt ggtatcgtgg ggggtatcgt aatttctctg atcagtaaat
     4861 cgcctctatc cgtaagcggt cccgccatgg gacttacggt gattgtcttc gattcgattc
     4921 aaacattagg aagttttaac gattttcttt tcgctttttg tttggccgga gttttacaaa
     4981 tcacattagg ttttttgaaa gcgggaattc taagtaattt tttcccgtct tcggtgatca
     5041 aggggatgtt agcggcaatc ggagcggttt taatcttaaa acagattcca cacgcaatcg
     5101 gttacgatat ggattacgaa ggagatatgg tcttttttca acaagatcag gagaatactt
     5161 tttcggagat cctgaccgca tttcatcgtt ttactcccgg agcaatcata ctatcttctg
     5221 tttccttagc tttgattttg atctgggaaa agctgaaact acataaaaaa ctcataattc
     5281 atggatcttt agtcgcgatt ctagttagtg ttttgttaaa cgaagttttt aaaactttcg
     5341 aattgggtat cgccgtaggc tcggaacata tgatccagcc gattcaacta aacgggatta
     5401 cggatttttt tcgggggaat tatttcccga gtttttctca atggaagaat caggcaattt
     5461 atctgaccgc gattaagatt tgtctggtga tgagtcttga aaccctattg aacctggatg
     5521 cgatcgaaaa attggatcct caaagaagaa tcgtctctaa aaaccgcgag ctgattgccc
     5581 aaggaaccgg aaatttattc tccgcgattt ttggcggact acccatcacg tccgtaatca
     5641 ttcgaagttc cacgaattta caagccggag cgaagactag attctccgca ttcctacacg
     5701 gcttgttgat tcttttatct ctgattctga tcccgacttg gatctcaaaa atccctttgg
     5761 cttctttggc ggccgtactt ttggtcgtag gttacaaact tacggattat aaaattctcc
     5821 aaacacaata tcgaaaagga atggatcaat ttattccgtt catctccaca ttgatcggaa
     5881 tcgttttctc ggatgttctt ataggaatcg gaatcggttg tttattttcc gtgttcttta
     5941 tcgtaagaag gaatattctg aatccttacg aattcaacaa aaaggaaatg acttacggag
     6001 tcgaggtaag gatcgatctt tccgaagacg tgtctttttt gaacaaatcg agcatgttgt
     6061 acaaactaga taaggttccg gataacgcgc acttgatcat agacggttcc aagtccaaat
     6121 acatcgatcc ggacgttttg gaaatcatcg aagactttaa gatcgtagcc gagttccgca
     6181 atatcaaagt ggagattatc gacgtgactt ctacttatca gaaagtcaaa aacaaaccct
     6241 tggacccgat catccaacag gattatcaaa aacttttcga gaacaatcgg atttgggtgg
     6301 aagaaaaact tttaaaagac ccgaattact ttaagaatct cgctttaggc cagactccga
     6361 aatatcttct catatcgtgc tccgacagta gaatttcggt caacgaaatg acgggtacaa
     6421 acgcaggcga actttttgtt catagaaaca tcgcaaacct ggtaatcgac acggatatga
     6481 atctgatgtc ggttcttcaa tattccgtcg aagttctaaa agtcaaacat atcgtcgttt
     6541 gtggtcatta cggttgcggc ggggtcaagg cggcaataga cggtaaatac cacggattga
     6601 tcgacgcttg gcttagacat atcaaacagg tttaccgaat gaaccgaaaa gaactttccg
     6661 gaattttaga cgaggatgaa aaacacaaaa aactcgtaga gttaaacgtg agagaacagg
     6721 tttataacct ttgtatgact acgatcgttc aaaacgcgtg gagtcaggga aacaatcttc
     6781 agcttcacgg ctgggtgtac aacctcaaag aaggtatcct cctggatctc aacatagata
     6841 taaacaagga ttttcgcgac tatgacattt ttcgctataa attcgaaacg aattaatgtt
     6901 catatatgaa aaagaacgcg ataagacatt taccgtttag aaaagggagt aaattcatat
     6961 ttttgaatat tctaacaaga aatttatttc gaaggacgat aaaaaacgac ttcaaaatag
     7021 gctcgacaac cgctcattcg aattttcaaa atgctccttt cgtttttaaa acgaagtttc
     7081 gggaaatgat aaacagtgat tgaaaagcct taagattgtt ttttccgttg acaagttctg
     7141 aggtatagta agctggagat atggtctcct caatttttaa aatatggatc ggatgcactt
     7201 tgttatccgt tcttgtgttg attttgaatt gcgggccaat ctgcggattc gattctaaaa
     7261 taaatagaat tgtcgaaact ccgctatctt cagcttcttg tcatcaagaa tcgaattcgg
     7321 aaaagacttc cggttgtgaa tgggattcca gttcaatcgt tctcacggat tcccaccttt
     7381 tcaaactttt aaggttcttt ataccgctgc gtatttattc cgcaaatccg tccttttcat
     7441 tctttccttt cacggcacag atagagttcg attttgtcga aaatggttcg aatgaaattc
     7501 gatctctcgc ttccgtccgt cttttaattt aatctttaat ttccaaactc tttattcttt
     7561 cgattttgag atcggatgaa acggatatac gttctttcgt ttcaagttcg aagtaaatgt
     7621 cttttaccgc ttgttctaaa gtgtaaattt ttcaccctaa gggactcaaa tgcgaggcaa
     7681 actatgcaga tgcaacggag tcgaacttcc gaaaacatat tccgtttttt taaattagta
     7741 tcgaactcga taaaaaatat tttttgggtc agatgcgttt tgaaacgttt catatttctt
     7801 tccgttcttt tctttttccc gattcgatcc gaagttcgtt ccgagctgga catccaaact
     7861 attcttgact tggcggaaaa aaattctccg ttgcttcttt ctctgaatgc ggatttggaa
     7921 tcgctttttt atcagcgtaa acaacaggga aaaactcaaa atcctttttt gactctggat
     7981 tacggtcgaa gaagtgcggc caacgaaagc ggagcggaat atgcgtttca gttcgaacaa
     8041 cccgtatatt ttccaggccg caaagaacta cgtcaacttt tggtggataa cgattccaaa
     8101 attaaggaaa ttcaactcgc ggaagcaaac aattcgattc ggtttaacgc gcttaggttc
     8161 gtttatcgtt atttagtttc catgggtaaa agaaatcacg ttaaggaacg tcttaaaaga
     8221 ttatcgatct tggaaagtta tatccgtgcg agacctttcg tgaccccgca ggcgaaaacg
     8281 gatctattta tcattcaaag gaaaattcta gccctgcgaa aacatttcaa tgatctcgaa
     8341 ttggattcgc acaaacaata cgaggctatg aatttatatc ttatgctcga atcgattcct
     8401 tcgtttcaaa tccctttttt ttcggaagga gtgaagttta atttcaacga acttcaaatc
     8461 aaagcgcttt cacaaaacct gattttaatg gcagccaaag aagaaatcga aaaggcaaag
     8521 acggaactca atcttgctaa cttagaaaaa tatccagact attccatcat cagtcaggta
     8581 ggagaagacc gatcgggggt ctccaaccga ttttacgact tcggtcttaa atttaggatt
     8641 ccggtatggg accaatttca aaataaaatt tcggctgctg aggtcaacgt aaaatccaag
     8701 caggggattt ttcaccatca ggaaaacctc gtaaagacgg cctttaaaca agccttttta
     8761 gattacgaac aatccaagac caatctcaaa ctttttaatt tatcaaagtt agacgaaata
     8821 gaaaaagatc tgatttatgc ggatgtggaa tttaaaaaag ggagaatttt aatgttgagt
     8881 tacctggaat tggaaaacca acttcatgaa actcatcacg ccatattgga cgcacaaatc
     8941 gctcacctcg aagcgctact caatctacta cacattacga acgaaaaaga aatcatagga
     9001 acgtttcaac atgctgtcca aacttttgaa tatcagctta aataatccga tcctctccgt
     9061 tggaaccgca ttatttttat ttatatattc tttttttact ttgaacgaag tgccgatcga
     9121 cgcggttccg gacattacga acacgcaggt aattgtaacc gttaaaacgg gttccttgga
     9181 tccggagcaa atcgaaaaag tgatcacatt tccgcttgaa accgaactga tgggaattcc
     9241 gaatctgatc gacgttcgtt ccatatctaa attcggactt tctaatatat ctttgatctt
     9301 caaggaggga acggatatct accaagccag aagtacggtt ttagagagaa tcacaagcgc
     9361 taaagaaaaa cttccgaaag gaatcgttcc cacgatcgtt ccgaatacga ccggactcgg
     9421 agaaattctt ttttataccg tggaggcaaa acctggaagc cgcctaatgt ctcttccgga
     9481 aaaggatcgg ctactttact tgagaactgt gcaagattat acggttcgtc ctcagttaaa
     9541 atctcttgtg cctggaatcg tagaagtgga ttccaacgga gggtacgaaa aagaaattca
     9601 tatcgatctc aatccttcca aaatgaggac tttgggaatc acaatcgatc aactgatcgg
     9661 agaattatct acgatcggag aaagtttcgg gggaggtttt atcgaagacg aaggaaaact
     9721 ctccatcgtt agagcgtatg gaatcaagaa aaacctaaac tctttgtccg aggttacggt
     9781 tcgtcgtact ttcaccggtt caccgatccg agtttccgat atagcgcaag taaaggaaca
     9841 cggcaaacaa agattaggcg gagcaagttc cgaaggaaag gaaatcgttt taggaaccgc
     9901 tatgatgttg cggggagaaa acagttatca agtcaatgcg gacctgaatc gagcggcgct
     9961 ccgtttagat cttccggagg acgtacaagt cagaattctt ctagaaagat cgtttctgat
    10021 ccattccaca attcgaaccg tgactaaaaa tctttccgaa ggcgcgattc tagtaatttt
    10081 gaccttatgt ttcattcttt tcaacataaa agcctcgctc attgtcgcga cgatcattcc
    10141 gggatcgatg cttttgaccg cgatttttat gagggttttc ggaatttccg caaacctaat
    10201 gagtctagga gcaatcgatt tcggcctcct tgtggacgcc tccatcgtga ttaccgaaaa
    10261 cgttctgata cgatttgaaa ggaattccat cgtcaatcga gaagagaaga tcaaaacaat
    10321 cctgaacgcg tctttggaag ttttaaaacc agtctctttc ggaatcgtag tcattatgct
    10381 cgtatatgtt ccgattataa cgttagacgg aatatcagga aagatgttcc gtccgatggc
    10441 ccaaaccgtt cttctggcac tgggttttag tttgattttg gcggtgtttt ttcttcctcc
    10501 tttgttgttc ttttttatca ccccgacaaa gaatatatcg aaccgagagg taaaaaaaaa
    10561 taaaattgta gcgttgtatg aaaccttact ttcgatccta ttgaataaac cgaaaccgat
    10621 tgtaatcgga tccatctcgt ttttcctgct taccctattt atctacttca gaatgggaac
    10681 ggtttttctt ccgaaattga tggaaggaga tttgatgctc gtaatcgtaa gagaagggaa
    10741 tattagtata gaagaaagtt tgaaagagca aaaggaagtg gaaaaaatcc taatgcaaat
    10801 gcccgagatt caaagtgtat tctccagaat cggaaccagt tccgtggcaa acgacccgat
    10861 gggaaccttt aacgccgaca cgtttatcat tcttaaaaag gaatctttgg aggatctgtt
    10921 aaaggaaaaa aattgggaga attttttaaa ccgaatccat aaaaaagtcc aggaaaacta
    10981 tccaaaatca gaactgactc ttagccaacc tttggaagcg agattcaacg agcttctgga
    11041 aggaagtaga gcggatatca gcgtaagaat tctcggaaaa gatctaaata cgctcttaga
    11101 tttacagaat tctttgaaag aaaatctaca taagattccg ggagcaatgg aagtggaact
    11161 cgacccgatc atggctctcc gaaaatccac agtgatcgat atcgttcccg atccatctaa
    11221 attaaaatat tataacgtat cacttccttt attcaataac gtagtcgagg cctctatgag
    11281 cggattcgaa ttgggaggat actacgagga ggaagtccgg tttccgatta aaatccgact
    11341 ctccgaagaa ttcagaaatc gtgaatccga aatatcgaat ataggagtgg gcacacagga
    11401 cggagggatg attccgatta aacttcttgc ttctatcgaa aaaaaagaaa aaatcatgac
    11461 catttctaga aataaatcca gaagattcgt agcagtttcg gtgaatttac gtggaagaga
    11521 tttagaggga ttttattccg aagcgaagga taaaatttca aatataaata tccctcaggg
    11581 ttattccgtg tactggggcg gacagattga aaatctttcg aaggcgaaag aaaaattatc
    11641 cgtcatactc cccactacat ttttgatgat tttcgtggtt ctctatctag gtctgaaatc
    11701 ggttcgtcaa gccttgctcg tattcttttg tgttccgttc gcattaaccg gagggatttg
    11761 gtttctcttt ttaagaggga tggatttaag cgtttccgct tttgtgggat gtatcgcgtt
    11821 atgcggaata tctgtgttaa acggactcgt caaattggat acgatccaca ggattcgcga
    11881 agaaaaaaac attcccctaa aagaagcggt tttaaaagga gctacgagcc gaattcgccc
    11941 cgtaatcatg acggcgctcg tagcgtcttt cggatttcta ccgatggcgt tcggttcggg
    12001 gctcggatcg gaagtgcaaa aacctctggc aaccgtagtg atcggaggaa tcgtatcttc
    12061 cacattatta actctggtga ttctcccagt tttttattat tggttggaaa aaacttcgga
    12121 aaattaaacg gcttcgattg tacgtctttg ccgtgacatt caacgttctg agacggtcaa
    12181 tcgcaaggaa cttcaaagtt gtcggcacat tccaaacaaa aagatcactt atttaaaggc
    12241 gcttctataa aatagaatcg tttgtaaagg atatctgccc agtgaaaatt gatcgaaacc
    12301 tatacgtagc ttttaagtaa aagtctacct tgaaataata gaaactatct caaaaatact
    12361 ttatctttgc ttagaatgcc gatcattctc ggatattttt gagatagttt ctaatttcgg
    12421 attaaaacat tttctcttaa caaagaatac ttaaatgtcc atatggtcta taacataggg
    12481 aggatatcat atatgaaatc aaaacataaa ctgagttcgg atcccaagat tacgaacaac
    12541 ctaattttaa gactgagaat aattgaggga cagatccgcg gaattcaggg aatgatagag
    12601 agggaagaat attgcgacga cgtactcaat cagttatcct ctataaaatc ggccttggat
    12661 ggtatgtcta aaattctaat cagaaatcat atccaaacca gtgtaatcaa aagatttaaa
    12721 gaaaacgatt ctaaaatctt agaagagttc atgaccacca taaatcacat tcttaaatga
    12781 aaataaaagg aaaatgaaat gaaagaaatc aaactaacat tggaagggat gacctgtacc
    12841 cattgtttaa aaaccgtaga atcagctcta aaaagaatcg gattaactgg aaaagcgaat
    12901 ctggagaaaa aagaagtcgt ttatcaagga gaagggactc cggaagaatt atctaaaatt
    12961 aaatcgattc ttctggagga aggatatatt ccgggtgaaa taaaatgaac gttaaaaacg
    13021 aaatttttcc cgacgagatc acattagacg tcatcggaat gacttgttca aattgcgctc
    13081 ttagaatcga aaaaggactc aagaaagttc cgggagtaaa agatgcgaga gtcaacttcg
    13141 cgatggaaac cgcaacggta gaattcgaat cttcggtaaa gaaagaactt ctgttagaca
    13201 agatcgattc tctcggttac cgagcctttg tccaagagga ctttgaaatt cacggagaag
    13261 ccgaaaaagc gcacgcaaaa gaattcaaag acctaaaagt ccgtgttttc atatccgccc
    13321 ttttgtcctt tcctatggtt tccggcatga tcggacatat cggaaacaat caaatttttg
    13381 aatatttttc ttttataatg aacccttggc tacagttcgc cctcgccaca ccggtccaat
    13441 tttggatcgg cgcatctttc tacaaaggag gttttcgggc tattcgaaac aaaggggcaa
    13501 atatggacgt actcgtcgtt ttaggaacct cggccgcata tttttacagc gtctattgga
    13561 cctttcttga attcggaacg tatgctcacg gggaaattcc gctctattac gaaacctctt
    13621 ccatactgat tactttgata tttttcggaa aatttttgga acatatcgca aaaggtaaat
    13681 cctcgaaagc gattcaatcc ctagtcggtt tacaacctaa aagcgcaaga atcattcgaa
    13741 acggagaaat tcaagagatc ccattgtttg ccgttcgtcc cggagatcta cttttgataa
    13801 aagcgggaga aacgattcct gtcgacggaa ccgtagagga aggcagttcc tccgtcgatg
    13861 aatcaatgtt aaccggagaa agtattcccg tagaaaagac gatttccagc cctctttacg
    13921 gaggttcttt aaatcaaaac ggaattttaa aactcagagc ttctaaagta ggaaaagata
    13981 ctttactttc cgagattatc cgagtggttc gggaaacgca aggttccaaa gctccgatcc
    14041 aaagaatcgc ggatcaaatt tccggaattt ttgttccagt agtcgtttta atttcgattc
    14101 ttacgttgtt tttgtggtat ttttggatag agccctctca tttttccgga gcactggaaa
    14161 aggcgatagc ggttctcgta attgcttgtc cttgtgccct aggcttagca actccgattt
    14221 ccatcctaac aggctcggga aaagcggcca ctctaggaat tttgtttcga acggcagaag
    14281 cattagaaat cgctcataaa gtagacacaa tcgtttttga taagaccggg accctaactc
    14341 taggaaagca cattcttaaa gatctggaaa gtttaaattc tcaggaggaa aatttcttac
    14401 tcacgttagc cgcttctgca gaacaaggct cggagcatcc tctatctaaa gcgattgtag
    14461 aatccgccca aaaaaaaggg cttttgcttt cgatgccgga agatttcgaa acaataccgg
    14521 gaggaggaat ttccgcttcg gtgcaggggg aaaagatcgt gatcggcaca gatcgattgt
    14581 tttgcgaaag gggaatcgaa ttgaatccta aacttctaga tctgaaacga atcagggaaa
    14641 aagaaggaaa cacagtcgtt c
//
LOCUS       IMJCAFKL_7              2730 bp    DNA     linear       08-DEC-2021
DEFINITION  Genus species strain strain.
ACCESSION   
VERSION
KEYWORDS    .
SOURCE      Genus species
  ORGANISM  Genus species
            Unclassified.
COMMENT     Annotated using prokka 1.14.6 from
            https://github.com/tseemann/prokka.
FEATURES             Location/Qualifiers
     source          1..2730
                     /organism="Genus species"
                     /mol_type="genomic DNA"
                     /strain="strain"
     gene            689..1846
                     /locus_tag="IMJCAFKL_00035"
     CDS             689..1846
                     /locus_tag="IMJCAFKL_00035"
                     /inference="ab initio prediction:Prodigal:002006"
                     /codon_start=1
                     /transl_table=11
                     /product="hypothetical protein"
                     /protein_id="X:IMJCAFKL_00035"
                     /translation="MAIANFLNQVKASGGKLFLQFGGQGSPFLKELSKLYESEPSLKE
                     FFDISFKAIVEEVPKLDKNIIYGGYDFESWIKNSDSAPDENYLCSAPVSIVGIFLTQI
                     GNYIAFTNKGFPVSELISNSIGVTGHSQGVISSALIALGKEGADFYSAYAKFLKFVLY
                     IGYRAQELVGVYNPSQALLKANEEVGDKQPTPMVAVIGYSQKELEDKVKQTNDALGLS
                     GSKTIYVSLFNTPDSNIVSGSPESLLEFRKKFKAEMEEKKVKFVYLRTTAPFHSPHME
                     DTNKTIPLDMERIGFDFKGSDLKVPVYSIFDGRNMQSDAGIGLPLFREMLIKTLHWDK
                     AVKPFVTTVNVTGIDFGPSVVSQKLTQANMGTSENKIYAVSSPKDIKVLLA"
ORIGIN      
        1 aaaagaaatc ggtcccaaaa attcgtaata aagcgaaaac gtaggagttc ccacggatca
       61 tggctctttg ataatttacg ggctttcgaa cagattttat tgttcgtgca ctcttgttgg
      121 agttcttacg gttccaaggt tttgggacaa gttcttattg taatattcag tttctctaaa
      181 tctcttccgg ttttttggat acaagatgag catagttttt tagatctatc tttaaatctc
      241 tccccacaaa ccctagtttt atcacctatt ccgattatat ttgtctcctc ctgcatttcg
      301 ggcgagtgct tgcaaatttt atagcaaaaa tgactcgcgc gctgaaacta aagcgctgct
      361 ttctatgaat cacaatataa gttagaatgc cgcttattac tcggacgtat gaaaagaata
      421 ctgtgataag tttgttttaa aagttagaat gttagatttt ctttaaaaaa caacaattct
      481 aaattcgact caatttgtga ggacttccgt atctttacaa aaaaaatcgc ccgttaattt
      541 ttagtactat tttcatacgt ccgagtagta aaagattaca atctacattt gatagtgaac
      601 gcaacccaag tttccgaaat aaaaaagaat tgcggaacct tctataaaac gagattcatc
      661 cttaaacacc taaggaaaat caaagttcat ggcaattgca aactttctga atcaagtcaa
      721 agctagtgga ggaaaacttt ttcttcaatt cggaggacaa ggatctcctt ttttgaaaga
      781 actctccaaa ctttacgaat ctgagccttc tcttaaagaa ttcttcgata tttcttttaa
      841 agccatcgtc gaggaagttc ctaagctcga taaaaacatc atttacggcg gttacgactt
      901 cgaaagctgg attaaaaatt cggattcggc tccggacgag aattatcttt gcagcgcacc
      961 tgtttccatc gtcggaattt ttctgaccca aatcggaaac tacatcgcat tcacgaacaa
     1021 aggtttccct gtttctgagt tgatttccaa ctcaatcgga gttacgggcc acagccaggg
     1081 tgttatctct tccgcgttaa tcgctcttgg taaagaaggg gcggacttct attcagcgta
     1141 tgctaaattt ttaaagttcg tattgtatat cggttataga gcgcaggaac tagtcggtgt
     1201 ttacaatcct tcccaggctc ttctcaaagc aaacgaggaa gtgggcgaca aacagccgac
     1261 tccaatggtt gcggtgatcg gttattctca aaaagaactc gaagataaag tcaaacaaac
     1321 taacgatgcc cttggtttga gtggaagtaa aacgatttat gtaagtcttt ttaacacacc
     1381 cgattccaat atcgtttcgg gaagccccga gtcccttctt gaatttcgta aaaagttcaa
     1441 agcggaaatg gaagaaaaaa aagtaaagtt cgtttatctc agaacaaccg ccccttttca
     1501 ttccccacat atggaggata caaacaaaac tattccattg gatatggaaa gaatcggttt
     1561 cgattttaaa ggttccgatc tgaaggttcc agtttattcc atttttgacg gaagaaacat
     1621 gcagtccgat gcgggaatcg gtcttccact ttttagagag atgttaatca aaactcttca
     1681 ctgggataag gcagttaaac cttttgttac cactgtgaac gttacaggta tcgattttgg
     1741 accgagtgtc gtaagccaaa aactgactca agcgaatatg ggaacttccg aaaataaaat
     1801 ctacgcggtt tccagcccta aggatattaa ggttctattg gcctgaaaaa cggaagattt
     1861 tcgattctaa aatggattta cccgttccga aaatttcttt tggaacgggt ttctaacttt
     1921 ttttctctta aaagacctaa attagaaatt ccaaaactca caaaagcgga ttttacgacc
     1981 ggacttcact gtgaatatct tctctggctg aacacgtatc aacgtcgtcc cgatttcgat
     2041 ccgtttgaac acaaatacat ttccccgaag caaaaatccc ttttaagaga tctttcccat
     2101 tctttttttc cggaatccaa aaacgctcgt tactccgatt tcgataccag aaagattttg
     2161 aaatccggaa aaggagttag atccgcttgt ttggaaacgg acaaattttc catgaaggcg
     2221 gaatatattc tccccaataa ggaactttcg ggaactttcg aacttgtagt tctcaaagta
     2281 tcgagttcat ttaaaaaaca gaatattacg gaaattgcat ttcaaaaatt tgtggcggac
     2341 gaatccggct ttccgatctc gaaatgtaca cttttgttcg taaattccaa gttttacttt
     2401 cagggcgaga tccaggtcga ttcttttttt gtgcgtaaag atgtcacgga cgaggtcatg
     2461 ctccagggaa aaaaaacgat agaggtcgcc cattctttat acgatcttct ttctagaaaa
     2521 aatcttcctt cccgttttgc gagtaatctg tgtactcatc cgagaaattg tttgtatccg
     2581 gaagtctgtc ttgctcctaa cgttccggga gatattttca ctcttcgaga gggaaaagaa
     2641 gaatccgtaa aattttacaa acaggggatt ctcaatctga aagatattca acgagcggaa
     2701 ggcctgactc ctcgtcaaca aactcagatt
//
LOCUS       IMJCAFKL_8              5297 bp    DNA     linear       08-DEC-2021
DEFINITION  Genus species strain strain.
ACCESSION   
VERSION
KEYWORDS    .
SOURCE      Genus species
  ORGANISM  Genus species
            Unclassified.
COMMENT     Annotated using prokka 1.14.6 from
            https://github.com/tseemann/prokka.
FEATURES             Location/Qualifiers
     source          1..5297
                     /organism="Genus species"
                     /mol_type="genomic DNA"
                     /strain="strain"
     gene            complement(186..1442)
                     /gene="waaA"
                     /locus_tag="IMJCAFKL_00036"
     CDS             complement(186..1442)
                     /gene="waaA"
                     /locus_tag="IMJCAFKL_00036"
                     /EC_number="2.4.99.12"
                     /inference="ab initio prediction:Prodigal:002006"
                     /inference="similar to AA sequence:UniProtKB:P0AC75"
                     /codon_start=1
                     /transl_table=11
                     /product="3-deoxy-D-manno-octulosonic acid transferase"
                     /protein_id="X:IMJCAFKL_00036"
                     /db_xref="COG:COG1519"
                     /translation="MIFLYQILTTFLLVLIVPLSLLFPSVRLFFRKRSEDKKRILSKD
                     LNLSGKHTVWLHAASVGELDQCKALAFEFRKYDPSTFLIQSVFSESVRDSQLEAFPAD
                     ETFHLPIDSPFGYNWIFSLFHPKVLVLMAWDTWPNLILSAKRFGAKVVLGSAVIGSRK
                     DGFMGKLTRSVFRHLDGIFPSHESFYDTFRALVPEKVPVKVLGDTRFDIVLKKIEDNR
                     KVFKKPKNYKYSKIILFASTYEPCEKLIVSLYEFIRSKNSDLLNEVAFWIFPHKTSPD
                     RITSIEYNLQNANISYQTWTSVPFESMSAQTIIFDVLGVLAFAYQAVDFAYVGGALHN
                     RVHNVLEPATFGLPLMTGPKISNSPEATILQKTGGLFIVSDPEDIFQVLNLAESELET
                     IRKRNREFVQSGRGAAQRLYEEIRKL"
     gene            1449..2066
                     /gene="yihX"
                     /locus_tag="IMJCAFKL_00037"
     CDS             1449..2066
                     /gene="yihX"
                     /locus_tag="IMJCAFKL_00037"
                     /EC_number="3.1.3.10"
                     /inference="ab initio prediction:Prodigal:002006"
                     /inference="similar to AA sequence:UniProtKB:P0A8Y3"
                     /codon_start=1
                     /transl_table=11
                     /product="Alpha-D-glucose 1-phosphate phosphatase YihX"
                     /protein_id="X:IMJCAFKL_00037"
                     /db_xref="COG:COG1011"
                     /translation="MSGVLFAFDLMDTLIKDPFHSALYKMLPSESREKFAQGRERNAF
                     LEFEKGLIEEEEFLERFYLPEYRNGDLPDPRKIKECMFSKVRLIPETVGIVKLLKNGG
                     NKLVLASNYSAWYKELQKFPDMQDVFSQFDQLYFSCELGTRKPAEEYFQWIQTDYPGM
                     RYVLIDDNTTNVEAAGYMGWDTFLFDPKEPSQLGKFFRDRYPNYL"
     gene            complement(2038..2796)
                     /locus_tag="IMJCAFKL_00038"
     CDS             complement(2038..2796)
                     /locus_tag="IMJCAFKL_00038"
                     /inference="ab initio prediction:Prodigal:002006"
                     /codon_start=1
                     /transl_table=11
                     /product="hypothetical protein"
                     /protein_id="X:IMJCAFKL_00038"
                     /translation="MRALFFLRVLFALYFLGSISGQVDLVSAPVKRDEDEMSRVLILE
                     KILSEWKQYNLFLVDSFDGARPWEIYRGVSFLNEIRFNSQIPDNTAFSKEREFYPTLS
                     TANDYRSMMVQTFFENPKHAHLEIRPKEKIRLPIGIPSRIFFWMYSSSQNARLELVLY
                     QHKSKEIVIDLGDLNFDGWKRIEKKLMIPVRNTRLNQNLHYPFEVAEIRLIPGPFQKK
                     GEFVFYLDRMGILVDTRDNSYPGAEIKDNWGTGL"
     gene            2865..3587
                     /locus_tag="IMJCAFKL_00039"
     CDS             2865..3587
                     /locus_tag="IMJCAFKL_00039"
                     /inference="ab initio prediction:Prodigal:002006"
                     /codon_start=1
                     /transl_table=11
                     /product="hypothetical protein"
                     /protein_id="X:IMJCAFKL_00039"
                     /translation="MRRDQLKILLSGILVLLLGSLIVYSYLFREDISRFLKKKEGEEV
                     SNNSKTDRVILSPEMNLTSPNDLNSLPDSGEFSANEKETSKERKTGPEEFSSNAKEAQ
                     SSQEETQVSQEERPRNILEKTPKDKFPEEKWIPPETSTIKDEESPREKMKNVRGEREK
                     KSDLKIRSQPTKKKIKMKKRSSFKTGKRIHSLETRVDRLERRLGISHTRRKHKPHGTD
                     RKSLEKRVWKLEKEMEKLKSKK"
     gene            3589..4257
                     /gene="yggS"
                     /locus_tag="IMJCAFKL_00040"
     CDS             3589..4257
                     /gene="yggS"
                     /locus_tag="IMJCAFKL_00040"
                     /inference="ab initio prediction:Prodigal:002006"
                     /inference="similar to AA sequence:UniProtKB:P67080"
                     /codon_start=1
                     /transl_table=11
                     /product="Pyridoxal phosphate homeostasis protein"
                     /protein_id="X:IMJCAFKL_00040"
                     /db_xref="COG:COG0325"
                     /translation="MGIREHYQKIYAELQKLRPENPPTLIAVSKFQSLEKVKEAVNAG
                     ILHFGENRIQEGIEKFSEWLRNKDTSLILHHIGPVQSGTLRKLFLGYSYAHGVGAMGI
                     VNELLNRAKKEQKNIRYFLQANLTGEDTKHGVERKELIGILKQKENLSNAYCKLEGLM
                     VMGPSDGDPTKTKEVFRELSKIRKDYIPEAKLSMGMSGDYKIAIEEGSDFVRIGSAIF
                     GERN"
     gene            4241..5032
                     /gene="proC"
                     /locus_tag="IMJCAFKL_00041"
     CDS             4241..5032
                     /gene="proC"
                     /locus_tag="IMJCAFKL_00041"
                     /EC_number="1.5.1.2"
                     /inference="ab initio prediction:Prodigal:002006"
                     /inference="similar to AA sequence:UniProtKB:P0A9L8"
                     /codon_start=1
                     /transl_table=11
                     /product="Pyrroline-5-carboxylate reductase"
                     /protein_id="X:IMJCAFKL_00041"
                     /db_xref="COG:COG0345"
                     /translation="MGKGIKMKQTIGIAGCGNMGGAIYISLKKRYPTQIFGYDPYMTS
                     NQKIELISSWDEFVTKSDLIVVCVKPGKVSELLKQITVPKKIISVAAGIHTEAIRKDL
                     PSGSKVVRVMPNLPLLVSEGAMGYFGDEELYEIVSEIFQTLGHSVQLSSESLIDAVTG
                     LSGSGPAYVFQFIQALAEGGVFSGLGYQEALDLSIQTVIGSAELLRKERRNDPTTHPS
                     VWKNKVTSPGGTTIAGLAELERNGFTNAILEAVKAATKRSRELGS"
ORIGIN      
        1 aaaatcatac ttcttgcaag taaaaagcct cattcttgtc ggaacacttg aaaaatatca
       61 gtttttgatc cttcctattc caaaacccta tctcaacttg tgggtaaggt tatggttctc
      121 tatggggcgc acccaggcag gacttgtttc ttcggaaaat cttgtaggaa ttccgacaaa
      181 cccaatcaca acttccgaat ctcctcatac aaccgttgcg ccgcaccacg tcccgattga
      241 acgaattccc ggtttcgttt tcggatcgtt tccagttccg attccgcaag attcaaaact
      301 tggaatatgt cttccggatc ggaaacgata aacaaaccgc cagtcttttg caaaatcgtc
      361 gcctcagggg aattggaaat tttagggccc gtcatcaaag gtaagccgaa agttgcgggt
      421 tccaaaacat tgtggactcg attatgaagg gcgcctccca cgtaagcgaa gtctaccgcc
      481 tgatacgcga aagctagaac gcctaacacg tcaaagatga tcgtttgggc ggacatactt
      541 tcgaaaggaa cggaagtcca agtttggtaa gagatatttg cgttctgaag attgtattct
      601 atggaagtta tccgatccgg tgaagttttg tggggaaata tccaaaacgc aacttcgttt
      661 aacaaatctg aatttttaga tcgaatgaac tcgtacagag aaacgattaa tttttcgcaa
      721 ggttcgtagg tggatgcaaa tagtataatt ttagaatatt tataattttt cggttttttg
      781 aaaactttcc gattatcctc gatttttttc agaacgatat cgaatctcgt atcgcccaaa
      841 accttcaccg gaaccttttc cgggaccagc gcgcgaaacg tatcatagaa ggattcgtga
      901 gaaggaaaaa ttccgtccaa atgccgaaac acggatcggg tcaattttcc cataaagccg
      961 tcttttctac ttccgatcac cgcggaacct aacacgactt tggcgccgaa acgtttcgcg
     1021 gaaaggatca gattcggcca agtgtcccaa gccattaaaa caagaacttt aggatgaaag
     1081 agggaaaaaa tccagttgta accgaaagga gaatcgatcg gaaggtgaaa ggtttcgtcg
     1141 gcaggaaacg cttctaactg agaatcccta acactttcgg aaaagacgga ttgaatcaaa
     1201 aatgtggacg gatcatattt tctaaactcg aaggccagag ctttgcactg atccaattct
     1261 cccacggaag ctgcgtggag ccacacggta tgtttaccgg aaagattcaa atctttagaa
     1321 agaattcttt ttttatcctc ggaccgtttt ctaaaaaaaa gtcttacgga agggaataag
     1381 agagagagag gaactataag aacaagaaga aaggtcgtca ggatttggta taaaaaaatc
     1441 ataggcttat gagcggtgtt ttatttgctt ttgatctgat ggataccttg ataaaggatc
     1501 cctttcattc tgcactctat aaaatgcttc ccagcgaatc gagagaaaaa ttcgcccaag
     1561 gaagagaaag aaacgctttc ttggaattcg aaaagggact tatcgaagag gaggaatttt
     1621 tagaaagatt ttatttaccc gaatatcgaa acggcgattt gcccgatccg agaaagatca
     1681 aggaatgtat gttctctaaa gtgcgattga ttcctgagac cgtcggaatc gtaaaattac
     1741 ttaagaacgg cggaaataaa ctcgtactcg ccagtaatta ttccgcctgg tacaaggagc
     1801 ttcaaaaatt tccggacatg caggatgtat tttcccagtt cgatcaattg tatttttctt
     1861 gcgaactcgg aacacgtaaa ccggcggaag aatattttca atggattcaa accgattatc
     1921 cgggcatgcg ctacgtattg atcgatgaca atacgactaa cgtggaggct gcgggttata
     1981 tgggatggga cacttttctc tttgatccga aggagccgtc gcaactcgga aagtttttca
     2041 gagaccggta ccccaattat ctttaatctc cgcaccggga taactgttgt ctcttgtatc
     2101 cacaagaatc cccatacgat ccagataaaa aacgaattct ccctttttct gaaacggacc
     2161 ggggatgagt cggatttccg ccacttcgaa cgggtagtgc agattttgat ttagcctggt
     2221 atttcttacc gggatcatca attttttttc gatccgtttc caaccgtcga agttcaaatc
     2281 tcctagatcg atcacgattt ccttggactt atgctgataa agaactaatt ctaatcttgc
     2341 gttttgagaa gacgaataca tccaaaaaaa aattcgagat ggaatcccga ttggaagtct
     2401 gattttttct ttaggtcgaa tttccaaatg ggcatgtttt gggttctcga aaaaagtctg
     2461 aaccatcatg gaacgataat cgttcgcagt ggaaagggtg ggataaaatt ccctctcttt
     2521 ggaaaaggcc gtgttatcgg ggatctgaga attaaagcgg atttcgttta aaaaagaaac
     2581 tcctctgtaa atttcccagg gccgcgcacc gtcgaacgaa tccacaagaa aaagattgta
     2641 ttgtttccat tcggatagta tcttttctaa aatcagaact cggctcattt cgtcttcgtc
     2701 cctttttacc ggagcggaaa caaggtcgac ctgccctgaa atggaaccca aaaaataaag
     2761 tgcaaacaga actcggagaa aaaacaaggc tctcacagaa ttctattcgg agaaaatgag
     2821 acttaaaaac agacgaaaaa ccgatatttg aaccaggtgc acccatgaga cgagaccagt
     2881 tgaaaatcct gctttccgga atcctagttt tacttttagg atccttgatc gtttacagtt
     2941 atttatttcg ggaagatatt tccagatttt taaaaaagaa ggaaggtgag gaagtctcga
     3001 acaattccaa aacagacaga gtgatcttaa gtcctgaaat gaacttaact tcacctaacg
     3061 acttaaatag tcttccagac tcgggagaat tttcggcaaa cgaaaaagaa acttcgaagg
     3121 aaaggaaaac cggcccggaa gaattttctt ccaacgcaaa agaagcacaa tcaagtcagg
     3181 aggaaactca agtttctcag gaagaaagac ctagaaacat cctggaaaaa acgccaaagg
     3241 acaagtttcc cgaagaaaag tggattccgc ctgaaacaag cacgatcaaa gatgaagaat
     3301 ctcccagaga aaaaatgaaa aatgtgcgag gcgaacgaga aaagaaaagt gatttgaaaa
     3361 ttcgaagtca gcctaccaaa aagaaaatca aaatgaaaaa gcgttcttca ttcaagacgg
     3421 gaaaaaggat tcattctttg gaaacgagag ttgatcgtct ggaaagaaga ttaggaattt
     3481 ctcatacgcg gagaaaacac aaacctcatg ggactgatcg aaaaagcctc gaaaaaaggg
     3541 tttggaagtt ggaaaaggaa atggaaaaat taaaatccaa aaagtgatat ggggatccga
     3601 gagcattatc aaaaaattta cgcggaactt caaaaactca ggccggaaaa tcctcccaca
     3661 ctcatagccg tttccaagtt tcagtcgttg gaaaaagtaa aagaagcggt taacgctgga
     3721 attcttcact tcggtgaaaa tagaattcag gaaggaatcg aaaaattctc ggagtggctc
     3781 cgaaataaag atacttcttt aattttacat catatcgggc ctgtccagag cggaacctta
     3841 agaaaattat tcttgggata ttcctatgcg catggagttg gggctatggg aattgtgaac
     3901 gaacttctaa atcgcgcgaa aaaagaacaa aaaaacatcc gatattttct ccaagccaac
     3961 ctaaccggag aggacacaaa acacggtgtc gaaagaaaag aactgatcgg aattttgaaa
     4021 caaaaagaaa atttgtctaa tgcgtattgc aagttagaag gactcatggt gatgggtcca
     4081 tcggatgggg atccgactaa aaccaaagaa gtatttcggg agttatccaa aattagaaag
     4141 gattatatac ctgaggcgaa actttccatg ggcatgtcgg gggattataa aattgcgatc
     4201 gaagagggaa gcgatttcgt cagaatcggg agcgcaattt ttggggaaag gaattaagat
     4261 gaaacagaca attggaatcg caggttgcgg aaacatgggt ggagcgattt acatttctct
     4321 taagaaacgt tatccgacac agatttttgg gtatgatccc tacatgacct cgaatcaaaa
     4381 aattgaactg atatcttctt gggacgaatt cgttaccaag tccgatttga tcgttgtctg
     4441 tgtaaaaccc ggaaaggtat ccgaactttt aaaacagatc acggttccta aaaaaataat
     4501 ttccgtcgcg gccgggatcc atacggaagc gattcgaaag gatcttcctt ccggctccaa
     4561 ggtagtgcgc gtaatgccca atcttccctt gctggtttcc gaaggagcga tgggatactt
     4621 cggagatgag gagttgtacg aaatcgtttc cgaaattttt caaactctag gtcattctgt
     4681 acagttgagt tccgagtcgt tgatagacgc ggttacggga ctttccggat cgggacctgc
     4741 gtatgtgttt caatttatac aagccttagc cgaaggaggg gtattttccg gtttggggta
     4801 tcaagaagcc ttagatctca gcatacaaac cgtgatcggc tccgcggaac ttcttagaaa
     4861 ggaaaggcgg aacgatccca caactcatcc ttcggtgtgg aagaataaag tcacttcccc
     4921 gggaggaact acaattgcgg gacttgcgga attggaaagg aatggattca ctaatgcaat
     4981 cttagaggcg gtgaaagccg ctacaaaacg ttctcgggaa ttaggatctt aaatttatcg
     5041 gagcctattc agaagtagat aatagaaagg ttttccaaaa ttttaatttc ctttttgtgc
     5101 attgaaaatt tgagtttaaa cttgtcctaa aaccttggaa tcgtaagaac tccgataaga
     5161 gtgcacgaac aataaaatct gttcgaaagc ccgtaaatta ccaaagagcc atgatccgtg
     5221 ggaactccta cattcggagg actgatgaca gtgtcgcggc aatgctgctt ttataaaaga
     5281 cgttttggga caagttc
//
LOCUS       IMJCAFKL_9              7320 bp    DNA     linear       08-DEC-2021
DEFINITION  Genus species strain strain.
ACCESSION   
VERSION
KEYWORDS    .
SOURCE      Genus species
  ORGANISM  Genus species
            Unclassified.
COMMENT     Annotated using prokka 1.14.6 from
            https://github.com/tseemann/prokka.
FEATURES             Location/Qualifiers
     source          1..7320
                     /organism="Genus species"
                     /mol_type="genomic DNA"
                     /strain="strain"
     gene            4..705
                     /locus_tag="IMJCAFKL_00042"
     CDS             4..705
                     /locus_tag="IMJCAFKL_00042"
                     /inference="ab initio prediction:Prodigal:002006"
                     /codon_start=1
                     /transl_table=11
                     /product="hypothetical protein"
                     /protein_id="X:IMJCAFKL_00042"
                     /translation="MKEEINSLHEYVEYYYGRLARLYIRLGGDPAKVSKGIGGAEQLS
                     TQPPSIIEPKPINFQTDDLPEGAAVFRLKEDVHNLKISNELTQDIISILKKRKNILKQ
                     TPSIWPVKGYVLYPYGSYFNPISGRREYNNGVDIGSFAGSEVLATAPGTVYEIGYTKN
                     TGHFVKVSHKYGWKTIYSNMDRLKVKQGQQVSKTEVIGFVGKTEASPNYMLHYEIHVG
                     TRAINPFAFLNQIQD"
     gene            706..1053
                     /locus_tag="IMJCAFKL_00043"
     CDS             706..1053
                     /locus_tag="IMJCAFKL_00043"
                     /inference="ab initio prediction:Prodigal:002006"
                     /codon_start=1
                     /transl_table=11
                     /product="hypothetical protein"
                     /protein_id="X:IMJCAFKL_00043"
                     /translation="MATTEEHLIVNSIIGEGAEFSGDFKLTGLLRIDGIFRGSIKTEG
                     KVLIGKSGIVDTDIKARIVVAGGEINGNIYASERVTLLASCRMKGDIVSPRIVMEEGV
                     QFEGNCKINPVVH"
     gene            1050..1565
                     /locus_tag="IMJCAFKL_00044"
     CDS             1050..1565
                     /locus_tag="IMJCAFKL_00044"
                     /inference="ab initio prediction:Prodigal:002006"
                     /codon_start=1
                     /transl_table=11
                     /product="hypothetical protein"
                     /protein_id="X:IMJCAFKL_00044"
                     /translation="MKVFIPPYQPPHKETETRQTSKNKKNGIFPLNGSNFSNQSEVIE
                     PATSSSFLDILEEIVPSDSETTKDLNSLWRDLPHIEKKFLDLPSIGNLEIYQKHIKSI
                     TKAVIDQNMRVETLAKRMKGETKKIYHVVKIIDEKIQILAELIMNEGNSAFKLLKSLT
                     DIRGLLLDIQE"
     gene            complement(1833..2243)
                     /locus_tag="IMJCAFKL_00045"
     CDS             complement(1833..2243)
                     /locus_tag="IMJCAFKL_00045"
                     /inference="ab initio prediction:Prodigal:002006"
                     /codon_start=1
                     /transl_table=11
                     /product="hypothetical protein"
                     /protein_id="X:IMJCAFKL_00045"
                     /translation="MKLILDTNCYISFLNQRNLEQHTKMVLLWEKVSRLEYEVILTSH
                     NITEIVFVFKSIYAVEQSKLNQIIKDLLINPGVIYESAYYPELILQLWPKGIKDYGDA
                     VLAAASQSLEAQIVTFDQNFSKSLKKLNLIPFHL"
     gene            complement(2240..2482)
                     /locus_tag="IMJCAFKL_00046"
     CDS             complement(2240..2482)
                     /locus_tag="IMJCAFKL_00046"
                     /inference="ab initio prediction:Prodigal:002006"
                     /codon_start=1
                     /transl_table=11
                     /product="hypothetical protein"
                     /protein_id="X:IMJCAFKL_00046"
                     /translation="MKLRSKITSKYQITIPKEIRESLKLSMEDVIEWSIDEQGIHIES
                     ANKPFLKYKGLLTKGSVDVKSDVKKAWEERVKRYSK"
     gene            3041..3823
                     /locus_tag="IMJCAFKL_00047"
     CDS             3041..3823
                     /locus_tag="IMJCAFKL_00047"
                     /inference="ab initio prediction:Prodigal:002006"
                     /codon_start=1
                     /transl_table=11
                     /product="hypothetical protein"
                     /protein_id="X:IMJCAFKL_00047"
                     /translation="MVDSFFPIRITYLLFLREENFSPFKRHEVQNEIKNPLLDNGNKT
                     RKRKIRKTLTTSCVVFLSSYFIACAHFNYIPRFEKKGQIADTSHMTEPASKLKNEDVI
                     DVQAYVIEFPPGINWDGHVLKVDEKKWEVLGTVHSDYDQGSFRFWFYEYHEDKSWKNT
                     YCHVQVPLNWITLGIWSYMPPYYPCLIKETHDDAQAENNRKIRITNSLKKITKVAGGD
                     TVLIEGFGNLSLQFINMNTGQNSGVLGIKTVSGTGWALKRKK"
     gene            complement(3963..4838)
                     /gene="spo0J"
                     /locus_tag="IMJCAFKL_00048"
     CDS             complement(3963..4838)
                     /gene="spo0J"
                     /locus_tag="IMJCAFKL_00048"
                     /inference="ab initio prediction:Prodigal:002006"
                     /inference="similar to AA sequence:UniProtKB:P26497"
                     /codon_start=1
                     /transl_table=11
                     /product="Stage 0 sporulation protein J"
                     /protein_id="X:IMJCAFKL_00048"
                     /db_xref="COG:COG1475"
                     /translation="MAIKPKALGRGLGNLIPVNESKTPINSSAEGALREIRISEIRPN
                     PSQPRKTFSEESLRELSETIKAHGVIQPIVVKQLDVGYEIISGERRYRACKLAGFVKI
                     PAIVKNVSENQSMEMAIIENIQREDLNPIEEAIAYKTLSEKLNLKITDISTRVGKNRS
                     TISNLIRLLQLPDSVQDLIKNGRISEGHARPLLSLADKKKIEQLAYQIAEKGLTARQV
                     EDLVSNLTEERSSVPEKKKSRKDVNIVELENKFRKKYSMKIEISHNQNSGKGKMAIVY
                     PNLEAMEKILNALGL"
     gene            complement(4841..5602)
                     /gene="soj_1"
                     /locus_tag="IMJCAFKL_00049"
     CDS             complement(4841..5602)
                     /gene="soj_1"
                     /locus_tag="IMJCAFKL_00049"
                     /EC_number="3.6.-.-"
                     /inference="ab initio prediction:Prodigal:002006"
                     /inference="similar to AA sequence:UniProtKB:P37522"
                     /codon_start=1
                     /transl_table=11
                     /product="Sporulation initiation inhibitor protein Soj"
                     /protein_id="X:IMJCAFKL_00049"
                     /db_xref="COG:COG1192"
                     /translation="MGKIVSISNQKGGVGKTTTSINLAANLASIGKKVLIIDMDPQGN
                     SGSGLGIEINTLVKTSYELLLGESSTNECIQRTNVSNLHIIPSNINLSGAEADLLVED
                     QREYRLKNAVSELRSEYDYILIDCPPSLGILTINALCAADSVMITLQTEYFALEGLTQ
                     LMKIISLVQNQLNPSLELEGVLLTMFDKRTNLANQVAEDVKSYFKDKVYTTIIPRNVK
                     LSEAPSFGQTIMSYDPEGVGAQSYRSLALEVAGKS"
     gene            complement(5580..6344)
                     /gene="rsmG"
                     /locus_tag="IMJCAFKL_00050"
     CDS             complement(5580..6344)
                     /gene="rsmG"
                     /locus_tag="IMJCAFKL_00050"
                     /EC_number="2.1.1.170"
                     /inference="ab initio prediction:Prodigal:002006"
                     /inference="protein motif:HAMAP:MF_00074"
                     /codon_start=1
                     /transl_table=11
                     /product="Ribosomal RNA small subunit methyltransferase G"
                     /protein_id="X:IMJCAFKL_00050"
                     /translation="MQDPEKFSIESIKERLKERFPKEMDEIIYFFDLELICKFTLFLK
                     EKNEVGGFFSKRDSMEILDRHVLESIYHVYRITKKIGSWKGIQLGDAGTGPGIPGFFF
                     RCLKEYPVVVLIDSQKRKLSHTESFVRSNRITDLKFQFIRTEESKLSLNYVVSRGFIP
                     YPYSVEAVSNLIKIGGTYVPFLGKHDIDVKLEEKVLSYSGFRLESSEDLSSLEFLGMR
                     HIKFLKKISSPRHGYPRTWKDISKESKSGNGKDRID"
ORIGIN      
        1 aaaatgaagg aagagatcaa ttctcttcac gagtacgtag aatactatta tggaagatta
       61 gctagactct atataagatt aggcggtgat cccgcaaaag tttccaaagg aatcggaggg
      121 gcggaacaac tttccacaca acctccttct attatagaac caaagcctat taattttcag
      181 acggatgatc ttccggaagg tgcagccgtt ttcagactga aagaagacgt tcacaatcta
      241 aaaatcagta atgagctcac acaagatatc atttcaatac ttaaaaaaag aaaaaatatt
      301 ctcaagcaaa ctccctctat ttggcccgta aaaggttacg ttctttatcc ttatggttcc
      361 tattttaatc ccatctcggg aagaagagaa tataacaatg gagttgatat cggatctttt
      421 gccggctcgg aagttctcgc gaccgcacca ggaaccgtat atgaaatcgg ttatacaaaa
      481 aacacaggtc attttgtaaa agtttctcat aaatacggat ggaagacaat ttattcgaac
      541 atggatcgat tgaaagtgaa acaaggtcaa caagtctcta agactgaagt gatcggtttt
      601 gtcggaaaga cggaagcttc tccgaattat atgctccatt atgaaatcca tgttggaaca
      661 agagcaatca atccgtttgc cttcctcaat caaattcagg actgaatggc aacaacagaa
      721 gaacacttaa tcgtaaatag tatcattggc gaaggcgccg aattcagcgg agatttcaaa
      781 ctcaccgggc ttttgagaat cgatggaatt tttcgcggtt ccataaaaac cgaaggaaaa
      841 gtcctaatcg gcaaatccgg aattgtcgat acggatatca aagctcgaat tgtcgtcgcc
      901 ggcggtgaaa tcaacgggaa tatttacgca agcgaacggg tcactttact tgcttcctgc
      961 agaatgaaag gagatattgt atctcctaga atcgtaatgg aagaaggggt acaattcgaa
     1021 ggcaattgta aaattaaccc agttgtgcat tgaaagtatt cataccacct taccaacctc
     1081 cgcataaaga aaccgaaacc agacaaactt ccaaaaacaa gaagaatgga atctttcctt
     1141 taaacggaag taatttttca aatcaatccg aagtaattga accggcaacc tcatcctctt
     1201 ttttggatat tttggaagaa atcgttccat ccgactcgga aacgacaaag gatttaaact
     1261 ccctttggag agatcttccg cacatagaaa agaaattttt agatctccct tccatcggca
     1321 atttagaaat ttatcaaaaa catatcaaat cgatcacaaa agcggtcatc gatcagaaca
     1381 tgagggtgga aactctcgcg aaaagaatga aaggagaaac aaagaagatt tatcacgtcg
     1441 tgaaaattat cgacgagaaa atccaaatct tagcggaact catcatgaac gaaggaaatt
     1501 ccgcatttaa acttctaaag tctctcaccg atatcagagg tcttcttttg gatattcagg
     1561 aataaagtta ttaaataaaa aatctcatat tgaagactta ctttagagcc ggtctcaaaa
     1621 ccttaggaac gtaggagcta ttacaatctt aaacgacggg agaaaacctt caatacgacg
     1681 gtttctgtgg gaactctcac gttttttaaa aacttgccgg atcgttgaga gatatttttc
     1741 ttcaggtttt gagacgggct cttagtacgg attctataat attagaaacg cataactaaa
     1801 agtttcgctt caatagaaat gtttgcatat ttttatagat gaaaaggtat taagttcagt
     1861 ttctttagag atttcgaaaa attttgatca aacgttacaa tttgcgcctc taatgactga
     1921 ctcgcagcag ctaaaactgc gtcgccatag tctttaatac ctttaggcca taattgaagt
     1981 attaattcag gataataagc agattcatag ataacaccag gattgattaa aagatctttt
     2041 ataatttgat tcagtttact ttgttcaaca gcataaatac ttttaaaaac aaatacaatt
     2101 tctgttatat tgtgcgaagt aagtatgact tcatattcta atcgtgatac tttttcccaa
     2161 agtaaaacca ttttagtatg ctgttcaagg tttctttgat ttaaaaacga gatataacag
     2221 ttagtatcca agattaattt cattttgagt atcgttttac tcgttcttcc catgcttttt
     2281 tgacgtctga tttaacgtca acggatccct tcgtgagaag acctttatat tttaggaaag
     2341 gtttattggc cgattcaatg tgaattccct gttcgtcaat agaccattcg atgacatctt
     2401 ccatagaaag ttttaaagat tctcgaatct ctttaggaat cgttatttga tatttcgatg
     2461 taattttgga tctaagtttc atatccttac tttataaaaa aaggtaagga ttgtcaagat
     2521 taaaagtcaa aactgtaagt aacgttgagg tagtcgtata aaagtggaca gtcttttaag
     2581 caatagttct ctcaaatttt tcagggttat agaatgtatt gtattcaact tctctcttta
     2641 aagaactaaa gaaagactct gctactgcgt tgtcccaaaa ccttatttta ctttatcaaa
     2701 agatcaagca cggaaactta acagaacggc ttctatcaat ggtagttctg cgttctgttc
     2761 ttcattaatt ttcgctttat catagtcaat agtcctcatt ttgtcttatt ataataattt
     2821 gaaatgttta aagtttgaaa aacaaaggaa tcaatttctt tactacacag acaagcattt
     2881 gcaaattaaa gttcaaaaac tgctactgaa cagctaatct atattccaaa tcaatgaata
     2941 cgcgacttac gattcttgtt ggcctgcttt tcattatgac agtcattgca tccgcaaatt
     3001 tggctggaga aaattaaaaa ttcgttttca ttcctcgaat gtggttgact ctttttttcc
     3061 gattcgtata acgtatctcc tatttttaag ggaagagaat ttttccccgt ttaaaagaca
     3121 tgaggtacag aatgaaatca aaaatccatt gctggataat ggaaacaaaa ctcgaaaaag
     3181 gaagattaga aaaacgctca ctacaagttg tgttgttttt ttaagttctt actttattgc
     3241 gtgtgctcac ttcaattaca tcccacgttt tgaaaaaaaa ggtcagatcg ccgacacgtc
     3301 ccatatgacc gaaccggctt cgaaattaaa aaacgaagat gtgattgatg tgcaagccta
     3361 cgtaatcgaa tttccgcctg gaatcaattg ggacggtcac gttctcaaag tggatgaaaa
     3421 gaagtgggaa gttttaggaa ctgtgcattc ggattacgat caaggtagtt ttcgattttg
     3481 gttttacgag tatcatgaag acaaatcttg gaagaatacg tattgccacg tgcaagttcc
     3541 tctcaactgg attactctag gaatttggtc gtatatgcct ccttactatc cttgtctcat
     3601 caaagaaacg cacgacgatg cacaagctga aaacaaccgc aagattagaa tcaccaattc
     3661 actcaaaaaa attacaaagg ttgccggcgg agacaccgta ttgatagaag gattcggaaa
     3721 tttaagcctt caatttatca atatgaatac aggtcaaaat tcgggagtgc tgggaatcaa
     3781 aaccgtttcc ggtactggtt gggctttaaa gcgtaaaaaa taaaatcttt cgaagctgaa
     3841 tttagttctg aatcagcaaa ccggattatc gtggatccaa gacggttatg aatctttcta
     3901 gtatctgatt ccattaatcc ggttatcacg aatttcaatc aaagctgtcg gcgataatat
     3961 ttctacaaac ccaacgcatt caaaattttt tccatcgctt ctagattcgg ataaacgatc
     4021 gccattttac ctttgccgga gttttggtta tgactgattt cgattttcat agaatatttt
     4081 tttctaaatt tgttttccag ttcgacgatg ttgacgtctt ttcttgattt ctttttttcc
     4141 ggaaccgaag aacgttcttc cgtaagattg gaaactaagt cctccacttg tcttgctgtc
     4201 agtccttttt cggcaatttg ataagcaagt tgttcaattt tcttcttatc ggccaaagat
     4261 aaaagaggtc ttgcatggcc ttcggaaatt cttccattct tgattaaatc ttgaactgaa
     4321 tccggaagtt gtaagagacg aatcaaattc gagatcgtgg agcgattctt tccaacacgt
     4381 gtggaaatat cggtgatttt taaattcaat ttttcggaaa gagttttgta agcgatcgcc
     4441 tcctcgatcg gatttaagtc ctctctctga atgttttcga taatcgccat ttccatggac
     4501 tgattttcgg aaacgttttt aacgatcgcg ggaatcttta cgaaacctgc gagtttgcac
     4561 gcacgataac gacgttcacc cgaaataatc tcgtagccta cgtctaactg ttttactacg
     4621 attggttgga tcacaccatg agctttgatc gtttccgaaa gttcccttag ggattcttcc
     4681 gaaaaagttt ttctaggttg acttggattc gggcgaattt cactgatccg tatttctcga
     4741 agcgcccctt ctgcagaaga gttaattggg gttttacttt cgttaaccgg aattaaattt
     4801 ccaagacctc gtccgagggc tttgggtttg attgccattt ttaactcttc cctgcaactt
     4861 ccaaagcgag acttctgtaa ctctgagcgc cgactccttc gggatcgtaa ctcataatcg
     4921 tttgtccaaa tgaaggagct tcgctcaact tgacatttct tggaatgatc gtagtataaa
     4981 ctttatcttt aaaataagac ttaacgtctt cggcaacttg attcgcaaga ttggttcttt
     5041 tatcaaacat agtcagaaga actccttcca attctaaaga aggatttaat tgattttgaa
     5101 cgagagaaat aattttcatc aactgagtca aaccttccaa agcgaaatat tcggtttgga
     5161 gggtaatcat cacgctgtca gcagcacaga gtgcattgat cgttaaaatt cccaatgaag
     5221 gaggacaatc gatcaaaata taatcatatt cggagcgaag ttcggagacg gcgtttttta
     5281 atctgtattc cctttgatct tctacaagaa gatccgcctc tgcaccactc aaattgatat
     5341 tagaaggaat aatatgaaga ttggaaacat ttgttctttg aatacattcg tttgtggaag
     5401 attctcccaa aagtaattca taagaagttt ttacaagagt attgatttca atcccaagac
     5461 cggatccgga atttccttga ggatccatat caatgatcaa aacctttttc ccgatggaag
     5521 caagattggc tgcaagattg atagaagttg tcgtttttcc gacgccaccc ttttgattac
     5581 taatcgatac gatctttccc attaccgctc ttactctcct tgctgatatc cttccaagtt
     5641 cttggataac catgccttgg actagaaatc tttttcaaga atttaatatg tcgcatgcct
     5701 aaaaattcaa gagaagataa atcttcggaa gattccaaac gaaaaccgga ataagaaaga
     5761 actttctctt ccaattttac atcaatatca tgttttccta aaaatgggac ataagttcct
     5821 ccgattttta taagattaga aaccgcttcc acactgtagg gatagggaat aaaacctcgt
     5881 gatacgacat aatttaaaga taatttagat tcttctgtac gaataaattg aaactttaag
     5941 tcggtaattc gattggaacg aacaaaactt tccgtatgag aaagtttcct tttttgcgaa
     6001 tcgattaaaa cgacaaccgg atattcttta agacaacgaa aaaaaaatcc cggaattccg
     6061 ggtccggttc ccgcatctcc caattgtatt cctttccaag atcctatttt tttggtaatt
     6121 cgataaacgt gatagatgga ttccagcacg tgacgatcca aaatttccat cgaatctctt
     6181 ttggaaaaaa atcctccgac ttcgtttttt tcttttaaga ataacgtaaa cttacaaatc
     6241 aattccaaat caaagaaata aattatttca tccatttcct ttgggaatcg ctcttttaat
     6301 ctttctttaa ttgattcgat tgaaaacttt tcgggatctt gcatgatgct aggatagaat
     6361 ttttatccat tctgtcgtca cagattcttt ttaggaattg gaaatttaat aaatacgatt
     6421 tcggaatcat ttttgaggat ttatttttca attcggagaa tttcttttct aaactcggaa
     6481 gtttctattt ttaaacaaat tggttttctt tttatcgaaa agatcgcacg taatcacatt
     6541 gcacgtttta tatcaagcta ttaccgatgc tatataatgg agtactatga attttgaaac
     6601 aaatcccaat tttaaaaaca gaattctaaa cattacttta tgggattctt aaataaaatg
     6661 tcagcgtatc ttgcgttact acaaatattt gggtgcaaga tatattcgtc ggaactacga
     6721 caatcccccg tgaaaagatt ggctccgccc gcgtttagat ggaggagtga ctagctacct
     6781 aaacgcgatc cttagagagc gtttgctgag ttagcgcgat ccttaggttg gtatgattct
     6841 taaacataag gtagttccaa gtagatattc ttgaatcacc ggagtcaaga aagctggtgg
     6901 ttttttatat cagaaaatca tactttttgc aagtagcaaa ccttacttgt cagaacactg
     6961 tagtctatca tgaacttgtc ttaaaacttt gatagaaata gaatcgtgaa cttttcacag
     7021 actaaggaat ccttacagag gacccctttg acagtttaat cagtttttga atgggcctat
     7081 tgtttgaaca cttccgtagg agttcctaca ttcggggact aatgacaatg tcgcggcaaa
     7141 gccgctccta cagaagatag gtttgggata gctcttagtt ccttttgttg gctttcttgt
     7201 tttgtggtta atgttcgcat ctaacacggt tttcaaaccc ggaagggcgc cattttgtct
     7261 aaataacgcg agttcggctt aacaaatgcg aaagcgatac ttatgctgcg atccatagag
//
LOCUS       IMJCAFKL_10            26720 bp    DNA     linear       08-DEC-2021
DEFINITION  Genus species strain strain.
ACCESSION   
VERSION
KEYWORDS    .
SOURCE      Genus species
  ORGANISM  Genus species
            Unclassified.
COMMENT     Annotated using prokka 1.14.6 from
            https://github.com/tseemann/prokka.
FEATURES             Location/Qualifiers
     source          1..26720
                     /organism="Genus species"
                     /mol_type="genomic DNA"
                     /strain="strain"
     gene            complement(470..1648)
                     /gene="mch"
                     /locus_tag="IMJCAFKL_00051"
     CDS             complement(470..1648)
                     /gene="mch"
                     /locus_tag="IMJCAFKL_00051"
                     /EC_number="4.2.1.148"
                     /inference="ab initio prediction:Prodigal:002006"
                     /inference="similar to AA sequence:UniProtKB:A9WC34"
                     /codon_start=1
                     /transl_table=11
                     /product="Beta-methylmalyl-CoA dehydratase"
                     /protein_id="X:IMJCAFKL_00051"
                     /db_xref="COG:COG2030"
                     /translation="MTKIPNKPFAELATSTAVSKDQVKRNIYGRYLEEFTEGEIFEHP
                     REITIDRAFAQEFATTFMDANPLFLSAAYAKAHGFQDMLVSSLQVFNIALSLGVQNDS
                     EKALANLGYYNVQFLKPVYPEDTLSAKTKILKVDDKGTDKPGIVSVRTICLNQKKELV
                     LQYERKIMIYRSNGNPKGNPKPVIKNAFFPETDTPVIELPSLKFPTEYNSATWPDTYF
                     ENFKPGQIYIHQNGRTITDEHFPWTYRVGNTHPLHYDKLYSSGILGPMGGEPVVYGGL
                     VFAWLCGMTSRDITENMIWDLGFTEGYHTQPSFSGDTVTAITRILAVEDRGNDFGIPT
                     GAVHLQIIGLKNIKANDAFDKFGEDLFLKENDKKKHGKEKLSEKIFEIERKVLIKKRG
                     "
     gene            complement(1645..2016)
                     /locus_tag="IMJCAFKL_00052"
     CDS             complement(1645..2016)
                     /locus_tag="IMJCAFKL_00052"
                     /inference="ab initio prediction:Prodigal:002006"
                     /codon_start=1
                     /transl_table=11
                     /product="hypothetical protein"
                     /protein_id="X:IMJCAFKL_00052"
                     /translation="MGGFIKSKILLFPSRGSLCFVATREFAAADFDSSMCHSAASELS
                     FTLRVACNEIEKERSRAPHKLSWNNKNLWIAYLSYAKSLRSRSAIYGYLALYGSLDKK
                     KLFCMIVNKILEKIENTRGPI"
     gene            complement(2045..2650)
                     /locus_tag="IMJCAFKL_00053"
     CDS             complement(2045..2650)
                     /locus_tag="IMJCAFKL_00053"
                     /inference="ab initio prediction:Prodigal:002006"
                     /codon_start=1
                     /transl_table=11
                     /product="hypothetical protein"
                     /protein_id="X:IMJCAFKL_00053"
                     /translation="MFSNRLLRFGFSFFFSVGCSYVKNELPTFSPNVECSQKDLPLFI
                     QPALDIENGNRLEIIYCSRRETPSGKRIELNLVFQDEQHPSPWKDTMYRIYRSFKYGR
                     YKDIETIRLQFSKTGELSTIHLKNVYSGKQKFAENYHFDSVLKSEQLMKENQKYILFI
                     NTWNHMLSEKDSNPGLSKKKLDSVELRTGSREELNLFYSEK"
     gene            2697..4691
                     /gene="prlC"
                     /locus_tag="IMJCAFKL_00054"
     CDS             2697..4691
                     /gene="prlC"
                     /locus_tag="IMJCAFKL_00054"
                     /EC_number="3.4.24.70"
                     /inference="ab initio prediction:Prodigal:002006"
                     /inference="similar to AA sequence:UniProtKB:P27237"
                     /codon_start=1
                     /transl_table=11
                     /product="Oligopeptidase A"
                     /protein_id="X:IMJCAFKL_00054"
                     /db_xref="COG:COG0339"
                     /translation="MDEVSKGGGKLAEMLPEFKTDDPEGTKNSILKKIEKIREELPIL
                     LRKKERTYDRVIRPLNDLVQEMQIEFTVLAHLNSVKNSEQIQALYTEILPEITAFYSD
                     LGQNEELNLVYQEILKNENDTLNVPQKKVLQDAITQFKLSGIGLPPEIKKRIQEIQVR
                     ISDLDNQFSQNLLDATNSFELVLDRIEDVEGIPESDLNAAKTEDGKYRFTLHMPSYMA
                     YMTYGPNRSIRESLYKAYTTRAPQNGKLIEDILRLRNELAKLLGYRNYVELSLATKVA
                     DSGKVVLKFLRDLAKQVKSIAEREFVDLSNFAKTLGIDTLQAYDTAFVSEKLMKSRFD
                     FDEEKTRPYFEKESVVSGTFQFLNKLFGLEFRKTFAQVWEEKVQVYDVYRSGKLLSRL
                     YLDLESRKDKQGGAWMHNWHSRNRIADKEVLPTAFVVCNFPVSTKDSPSLLKHRDVVT
                     FFHEMGHALHHLCTKIEEPPVSGINGVEWDAVEFPSQFLENFATEAEVLKIFGKHHKT
                     GETIPDSMIVKLKETKNFLSAMGIVRQLEFSLFDILIHEKNYTEEEAHSILQNVRKEV
                     AVVIPPEYNRFQNGFSHIFSGGYAAGYYSYKWAEVMSADAFFAFVDKGFFDPELCNAY
                     FTEILEKGGSENAMILFKRLLGRDPEVGSLLKLYELKESY"
     gene            complement(4688..4924)
                     /locus_tag="IMJCAFKL_00055"
     CDS             complement(4688..4924)
                     /locus_tag="IMJCAFKL_00055"
                     /inference="ab initio prediction:Prodigal:002006"
                     /codon_start=1
                     /transl_table=11
                     /product="hypothetical protein"
                     /protein_id="X:IMJCAFKL_00055"
                     /translation="MEPEKVISIPIRELSHLKILLAGWYNFLKENYDQKQIDQNEFKD
                     ALRSNVVYNIDQDQVEVLLAGKETLLQNFRKSLS"
     gene            complement(4999..5664)
                     /locus_tag="IMJCAFKL_00056"
     CDS             complement(4999..5664)
                     /locus_tag="IMJCAFKL_00056"
                     /inference="ab initio prediction:Prodigal:002006"
                     /codon_start=1
                     /transl_table=11
                     /product="hypothetical protein"
                     /protein_id="X:IMJCAFKL_00056"
                     /translation="MIKLYGSNISNYVNKVKLGLLEKGLEYEQIRVSPSQDEEFLKIS
                     PMGKIPVLELDGKFISESGAILEFLDTIFPKTPKLIPEDPWEAARVREITTIIEIYLD
                     IPARRIYLLSMKGKAVSPEPIEEVHPILVKGVKALQRVVRFSPYIAGDVFTMADCSAF
                     ANLSMIDEELRPIYPDNHPLDLLNGWKEYLAFMKTEEGPALVEKEKQTLKKIIARAKA
                     RIE"
     gene            5879..6664
                     /gene="acr1"
                     /locus_tag="IMJCAFKL_00057"
     CDS             5879..6664
                     /gene="acr1"
                     /locus_tag="IMJCAFKL_00057"
                     /EC_number="1.2.1.-"
                     /inference="ab initio prediction:Prodigal:002006"
                     /inference="similar to AA sequence:UniProtKB:Q6F7B8"
                     /codon_start=1
                     /transl_table=11
                     /product="Fatty acyl-CoA reductase"
                     /protein_id="X:IMJCAFKL_00057"
                     /db_xref="COG:COG3320"
                     /translation="MTKTAIITGGTVGIGYELSKLIAADGYDLILIARNEKTLKKVKK
                     EIESSNKVKVETLSVDLADPKASKKIFDFAKKSKAVVEILVNNAGFGTNGRFDRMDLR
                     KELQMIQVNVASLVELTHLFLQGMVERKNGKILNVASTAAFQPGPNMANYYATKAYVL
                     SFSEAVYEDVYKDGVTITALCPGPTKTEFFERAEITKSKFLNNPIAPMMSAKEVAEIG
                     YDALKKGKPVVISGTLNKILAQSVRITPRFIIRKIAKFLNQNN"
     gene            6671..7867
                     /locus_tag="IMJCAFKL_00058"
     CDS             6671..7867
                     /locus_tag="IMJCAFKL_00058"
                     /inference="ab initio prediction:Prodigal:002006"
                     /codon_start=1
                     /transl_table=11
                     /product="hypothetical protein"
                     /protein_id="X:IMJCAFKL_00058"
                     /translation="MQGSILDLAVPFFLVLIGLEIFYSRTVGKKVYRWNDTVADLSTG
                     ILFSLTGILVTVGSLWIYEKFRISCSLQVLFGIPEIPLGAPVFWEDGNFQIRFRNLAG
                     WMFVFLMVDFVYYWFHRATHEINFLWACHVTHHSSEEFNLAVALRQSSFQRVFEYIFN
                     LSIAFCGVPWQAFLLVHGVLKIYQFWVHTRLIGKLGFLEEILVTPAHHRVHHGRDPKY
                     IDKNHGGILIFWDRIFGSFAREEEEPIYGLTKPVATFDPVYTNLHVYEEIFSLIQKTK
                     SFKEKILVLLKPPGWRPTSLGPSVFPQEIDRSRYQKFDPVVSEQKTLLGVLEFLLWTV
                     LSLSLLKFFKSGNLALWKIFPVIVYIFYGFKHTGFVLDGSPGGKFRIVFLLLGGIVLS
                     WILFFV"
     gene            7922..10057
                     /locus_tag="IMJCAFKL_00059"
     CDS             7922..10057
                     /locus_tag="IMJCAFKL_00059"
                     /inference="ab initio prediction:Prodigal:002006"
                     /codon_start=1
                     /transl_table=11
                     /product="hypothetical protein"
                     /protein_id="X:IMJCAFKL_00059"
                     /translation="MRKTMLPAFLFCVYFVLRPLFGIDFVHLDDSPFGLEDSFEYFED
                     SSGNLRFSQIRTLAEEGKFSSGNISSLGYTNSVIWIRLNVKNSSNRSIRWILEYQFPD
                     VDLVEYYDFKMGESPFYRAGDGIPFAFRPVQYRNPVFPSVALPKTNKFVFLRIKSDSR
                     IQLSFRYYSSDTFYKKVIFEQFLFGLFFGSMLILAFYYLLLYFYTKEKSYFYFASYIS
                     GFSFFQFVLEGFGFQVLWPDAIFWTNSSVPFFFLISLFLMCSFVNAYLDLENRSKTSF
                     RLFRYSQVLLLLFALGSPFVPERFGIWIGLFVAFGYMIFLFIGGIRSFTQGGVFYFLF
                     AWGILFSGTILFLFLQSGWFENFSLRFWVIEISSLFHVVLMGLGLADRVKILSRTLSV
                     KIRELRFAKRVAERSEKRFKNLFEESEEFLFTMDTNGKIRNANKALGRLLGFDPEEVI
                     GWDFLDLIFVSGVKNASYAKILVRDKIEELLTTEKSSEFTAEFRQKFVLEPRQIRVRL
                     QLLDLGNEKCILGKAYELNEDVFAKFIVSESMHFTLNNYLRNADLLSRLLTVNLARFI
                     GTEVVIAIRTCIREIIINSIEHGNLAISFDEKTEALDEGRYLELIQGRQKEPFYGRRT
                     VKVSYSLNARRIGFLISDEGEGFDYKKILNLDIKKLNETSLTHGRGILMTRSVFDIVR
                     FNEKGNRVLLIKYLKKPLRYKREQTAFDV"
     gene            complement(10257..11159)
                     /locus_tag="IMJCAFKL_00060"
     CDS             complement(10257..11159)
                     /locus_tag="IMJCAFKL_00060"
                     /inference="ab initio prediction:Prodigal:002006"
                     /codon_start=1
                     /transl_table=11
                     /product="hypothetical protein"
                     /protein_id="X:IMJCAFKL_00060"
                     /translation="MEVLARNPVIMRATSKIFRIFLSVLFFFLFPESILKAEGEFPKT
                     KAHSSKPALERPSLEEHYWELGLRAGIGYKGEDRLNSFLRGFTDTYDPRIASKTVLDP
                     PNRIAQGELFLRKKISSESWAGLIGGYREWQKFGLKQFSSEPLYTDLSFKLSNPYFLL
                     MYWYEWNYKRWIFQSGLGIGMSQVYWDSKGYATSVKETFRHEGSLTGTGIEFRLEGVV
                     SRKITESTNLQLGVAFSWINIPSLSGTFNGESASFYLSENGNVTLLTESTNQTAMLAT
                     RQFSRKLEFQVLTTILFLGVSQKF"
     gene            11193..13424
                     /gene="psd"
                     /locus_tag="IMJCAFKL_00061"
     CDS             11193..13424
                     /gene="psd"
                     /locus_tag="IMJCAFKL_00061"
                     /EC_number="4.1.1.65"
                     /inference="ab initio prediction:Prodigal:002006"
                     /inference="protein motif:HAMAP:MF_00662"
                     /codon_start=1
                     /transl_table=11
                     /product="Phosphatidylserine decarboxylase proenzyme"
                     /protein_id="X:IMJCAFKL_00061"
                     /translation="MLQFHFFQFFDWDLVRFFFYFLSFIGIFLTFRLRFPQLRFFFLA
                     VKIFSGNMDHKGSRGRLVHSQAFFSGTASSLVPGSVIGSALALMIGGPGVLFWIWISS
                     FFVMPLRFVSSTLAIRFRTKTASGRYLSGPMYFIERALKAKWLAMSFAIVGLLTVLVM
                     GGAVPMLYVTHITNRAFEITGMTVPFLLSVILVFIVLGGVRRVGKVSAYLAPIGILLF
                     FSGCFFLFKNSLMNFEDFLRLSFQEAFQPTAAVTGGSFVIARIFGMASGMFFVSTETG
                     IGKSAGLSGVVRTDYPAKQGLVSMLATFFEGFIISTLVIYVLSSYGAFRAEEQVVFLN
                     ALFQGHTGPVKLAFFGSFLSFGVLSITGWFYTGEQNALYMFGERFANFFRMLFLVTIL
                     SAAYLYVKNGDSILFEVFGLGYSLSIVTAVPVLISLVLLEKIARMELKRFLAESGARY
                     EVLKDFYLLILSVVPKNLLSLLFGLLASFRLPRFLLIPILKAFARAYKINVDEAEFEI
                     QEYNSLNAFFTRALKAEARIIDSADNEMVSPVDARITGYGDINQRIIIQAKGVDYNLK
                     ELLGGGGSKYIDDFTNGKYITFYLSPQDYHRIHSPAYGKILGYYYEPGKLFPVNELAV
                     FGIRGLFPKNERLITYLQTEYGKVAVIKVGASNVGRIRVTYDNKIVTNSLIRTARTVE
                     YKEVSIMIDKGAELGRFEMGSTVILLMEKDTFQFDALTMNEKITYGTTIGRFGGKKCK
                     LPR"
     gene            14049..14384
                     /locus_tag="IMJCAFKL_00062"
     CDS             14049..14384
                     /locus_tag="IMJCAFKL_00062"
                     /inference="ab initio prediction:Prodigal:002006"
                     /codon_start=1
                     /transl_table=11
                     /product="hypothetical protein"
                     /protein_id="X:IMJCAFKL_00062"
                     /translation="MMQLSLKATTPDQIDFDENYLKITWKDGVTSVFDLLDLRKRCPC
                     VVCKGGHGGKVGATTGAIQSIRLYSVNKVGRYAINPIWSDNHQTGIYSYDSLRMFADG
                     LGGELVEKG"
     gene            14616..15677
                     /locus_tag="IMJCAFKL_00063"
     CDS             14616..15677
                     /locus_tag="IMJCAFKL_00063"
                     /inference="ab initio prediction:Prodigal:002006"
                     /codon_start=1
                     /transl_table=11
                     /product="hypothetical protein"
                     /protein_id="X:IMJCAFKL_00063"
                     /translation="MGEGSLSQEEIDALLAGASDSFDSGVVASSATQKEVPGMSPVDR
                     DILSDLLSSCFQVAGNTLGAVLSRSSAFLNPNVETKSRKDVESELKSGSFLLYSTLSG
                     SVNGRIVLAMSAENAVKIANSMMGGFESGELDEAQIQTLRDSLTPVMGALISQISTKT
                     GGGVNGSPSETRNVTSPAALVLPDGETMVRVFFNLTIESIPSFRVQFLLSLSTASDLL
                     NLYRRSGSVGGDMSNMGMGGMGMGASPGSMSVKSVAFPNLGTASGASNTPNLNLLMDV
                     QMSVTVELGRTKMYIKDILGLGEGSIIELDKLAGEPVDLLVNGKLIAKGEVVVIDENF
                     GVRVTDIVSPIDRIKPEGK"
     gene            15674..16486
                     /locus_tag="IMJCAFKL_00064"
     CDS             15674..16486
                     /locus_tag="IMJCAFKL_00064"
                     /inference="ab initio prediction:Prodigal:002006"
                     /codon_start=1
                     /transl_table=11
                     /product="hypothetical protein"
                     /protein_id="X:IMJCAFKL_00064"
                     /translation="MRFLGALRMDGGNVPFILAVLVIFNFTVVSLNAQSERELMDEAL
                     KKELGRSSAKDENKSLNANSDVKKNDSSKTEVPSAGVKSTPNNTAETETNPVAERYKT
                     QDEGPGIAGTLFRVVFILGLLCVALYYILKYVSRNREGRLPVRGEMSLLSSMMLGPNK
                     QLQIVDVSGKLLVLGVADNGINLITEITDTEVKHRILQKKENFQPPEGGFLVTVLEQI
                     KDLNSRISGEGSVDSSEKMKTAREEKRRQARKKLDELKEKTSSLESGLFDLK"
     gene            16530..17312
                     /gene="fliP"
                     /locus_tag="IMJCAFKL_00065"
     CDS             16530..17312
                     /gene="fliP"
                     /locus_tag="IMJCAFKL_00065"
                     /inference="ab initio prediction:Prodigal:002006"
                     /inference="similar to AA sequence:UniProtKB:P54700"
                     /codon_start=1
                     /transl_table=11
                     /product="Flagellar biosynthetic protein FliP"
                     /protein_id="X:IMJCAFKL_00065"
                     /db_xref="COG:COG1338"
                     /translation="MRHKKFIKNITWILLLAASLSLGSSFLEAQSRIPIPNLNINVNE
                     AKSPRETSLSLMVLFLVTILSLAPAIVMSLTSFTKIVIVLDFVRRALSIQNLPPNQVM
                     MGLALFMTFFIMAPTLNTVNERALAPYLEGKIDTNSFFEKGMVPIREFMMRQIGTSGA
                     KDVALFLKIGKVEEVESFDDVPSYVLIPAFMLSEIKKAFWIGIIIFIPFIVIDLVVAS
                     ALLSMGLMMLPPVMVSLPFKLILFVLVDGWNLIVYELVRSYK"
     gene            17309..17572
                     /locus_tag="IMJCAFKL_00066"
     CDS             17309..17572
                     /locus_tag="IMJCAFKL_00066"
                     /inference="ab initio prediction:Prodigal:002006"
                     /codon_start=1
                     /transl_table=11
                     /product="hypothetical protein"
                     /protein_id="X:IMJCAFKL_00066"
                     /translation="MTELDAMTLIRDSLYITLKISSPILLTALVVGLIIGILQTTTSI
                     QEPTIAFVPKLVAVFVVIVIFSSWMIQTMTDYTRNLFLMIEKF"
     gene            17579..18358
                     /gene="fliR"
                     /locus_tag="IMJCAFKL_00067"
     CDS             17579..18358
                     /gene="fliR"
                     /locus_tag="IMJCAFKL_00067"
                     /inference="ab initio prediction:Prodigal:002006"
                     /inference="similar to AA sequence:UniProtKB:P54702"
                     /codon_start=1
                     /transl_table=11
                     /product="Flagellar biosynthetic protein FliR"
                     /protein_id="X:IMJCAFKL_00067"
                     /db_xref="COG:COG1684"
                     /translation="MEYFINHFQTFLLILSRLMGLLSVAPVFSYPSISVPQKMIFSFL
                     VSVILFPVTAGFLPPVPGDMGNYGLVVLAEVLIGMLLGFLISLIFAAFQMAGEFFNVQ
                     LGFGYAEILDPVTQTSLPVISTLKNLLGMLLFLTLGAYRIMFESLAYSFEKIQVLRFV
                     PEIQNGIYRAMEDAVGAMFLVAFKLSLPVLGIILLVTVSEALMGKAAPQLNILQLSFP
                     IKVTIGLIVMIFITPYLISQMGAAFDLSFDKVDLMLQGWPK"
     gene            18355..19887
                     /locus_tag="IMJCAFKL_00068"
     CDS             18355..19887
                     /locus_tag="IMJCAFKL_00068"
                     /inference="ab initio prediction:Prodigal:002006"
                     /codon_start=1
                     /transl_table=11
                     /product="hypothetical protein"
                     /protein_id="X:IMJCAFKL_00068"
                     /translation="MKGTRWLKKWLREESSSYDAPLRKRHAAFFKAEQRVFCYFLPEK
                     SNRVLPGSNVSEKCSTSDVLRDTSGAPPLLGGGGLAGRITKFFSITKILGLQKEFLNP
                     VGTLKIFERLEKFFFRRFGQDKEAVRIPLSLLCPTNTCYTMSALATDFKIDLQLFAAE
                     DEGRTEPGSERRRREEREKGNVPKSPELPAAVVLLAGVILIYLMGEYFFMRTFYILRK
                     YIHGVGQRTDISSESVTELLKNASTDLFTLLWPLLGITFVGAVIGNVAQVGFIFTPRA
                     LSFNFSRIRPNFKKVLPTRQTLFNLGKSLAKVGLIAWVSYIIISKDFFSILISGEMGL
                     EQAVALVMSSSFKIFLVVGIILLAISIVDYLYQRYEYEESLKMTPSEAKREAKESDGD
                     RSLQARRRQLARDMMNKRKMLAKVPEADVVITNPTHFAVALEYKPGIHKAPIVIAKGV
                     DDFALLIIRIARENGVPTVEDRIQARGLYEEVELGAEVPQQFYRAIATILSRLESFRR
                     AV"
     gene            19897..22014
                     /gene="flhA"
                     /locus_tag="IMJCAFKL_00069"
     CDS             19897..22014
                     /gene="flhA"
                     /locus_tag="IMJCAFKL_00069"
                     /inference="ab initio prediction:Prodigal:002006"
                     /inference="similar to AA sequence:UniProtKB:P35620"
                     /codon_start=1
                     /transl_table=11
                     /product="Flagellar biosynthesis protein FlhA"
                     /protein_id="X:IMJCAFKL_00069"
                     /db_xref="COG:COG1298"
                     /translation="MEKKWWNQSDVILGVGAVAIVAMLVIPLPGLILDILIIVSLAIG
                     LLVLLTSLSVNEPADFSIFPSLLLITTLYRLALNVSTTRQILSKGPAMNSHVIDAFGS
                     FIIGSESGLSKYVVGFIIFIILVLVQILVITKGATRISEVAARFTLDALPGKQMAIDM
                     ELSSGNINEEEAKKRRKRIEAEVDFYGSMDGASKFVQGDVRAGLIITAINLLGGVIIG
                     SSIRGESFTQAIETYGKFTIGDGLMSQIPALLTTVATGIIVTRSGSESDLATQFKSQL
                     FSNSKVLYVVAGSLGFSAFIPGLPFIPLVILSAGIAYLGYSLEQTVKEQLESIEKKEK
                     ESGQDRKPKDFYEELRTDPIEIEVGYHLIPLVDTSQGGALLDQISNLRKKFAQDNGVV
                     IPPVRILDNLDLNPDTYSIKINGTEVGTSTVKPDKLMALNTSPGTAESIQGEDFLEPS
                     FGQKAKWISSEDKSEAEAKGYTVVDASTVVVTHLKELLATHASTLLGREEVKKLLDHY
                     KTSYPTLIGELDADKPGNLGIIQQVLQNLLREGLGIRNLVPILESIANNLSKYQNPYI
                     LTELVRQSVARTVVKDYLSIDGKLRVITLESRILDRLNKSITQDRIENRDVLSLAPDF
                     YRKLIDSVAELYRNFRMEGKFPIFVVNREVRLPFSYLLAKEFPPRNFGVLAYEEIHSS
                     VDSVIEAELKLPQTQTVGVEEEA"
     gene            22066..23367
                     /gene="ftsY"
                     /locus_tag="IMJCAFKL_00070"
     CDS             22066..23367
                     /gene="ftsY"
                     /locus_tag="IMJCAFKL_00070"
                     /inference="ab initio prediction:Prodigal:002006"
                     /inference="protein motif:HAMAP:MF_00920"
                     /codon_start=1
                     /transl_table=11
                     /product="Signal recognition particle receptor FtsY"
                     /protein_id="X:IMJCAFKL_00070"
                     /translation="MEFAKIRGKSYQDCLMEMKMKYGSEATVISQTVVTEGGVMGTGL
                     LAKKMIEIQIGIPEKQASREKIERKLQDLKDLLKQKSYVAPEKKKTLQTLKPLSRALE
                     EKETTTTPEDSWELEEVITEPERVIGLSFEKELFERNPLSKKETFIVRGKKDSPLSRL
                     GERLVREGMSQGYVEEVLSKIEERLSPIDQGRNHSVSERATQVLVERVSVDPDLFQGT
                     GKNQRKVVFLVGPTGSGKTTSIAKLAAKYFLHMGRSVSLYTTDNYRIAAIEQLKRYAD
                     TMGMPFYPVKDIKKFKETLARDGSELILIDTAGYSHRNLEQLERMHSFHSCFGERDSV
                     ENLLVLSAISSYHHTNTVLKAYESLNYRRILLTKLDEADFLGSFLELADTYSKSFTYF
                     SVGQEVPFDILPADKNLMAECVVASEKIAELRGEVFTVTGS"
     gene            23393..24304
                     /gene="ylxH"
                     /locus_tag="IMJCAFKL_00071"
     CDS             23393..24304
                     /gene="ylxH"
                     /locus_tag="IMJCAFKL_00071"
                     /inference="ab initio prediction:Prodigal:002006"
                     /inference="similar to AA sequence:UniProtKB:P40742"
                     /codon_start=1
                     /transl_table=11
                     /product="Flagellum site-determining protein YlxH"
                     /protein_id="X:IMJCAFKL_00071"
                     /db_xref="COG:COG0455"
                     /translation="MDQAAHLRKLTEGNTSLKVLSSRKLRTKIIAIASGKGGVGKSTV
                     SVNLAISMARAGQKVLVFDGDLGLANVNVILGIIPKYNLYHVVKGHKSLKDIVIQTPE
                     GVDIIAGASGYSQLANLNDTQRNSLIKGFSELDNYDVMIIDTGAGISSNVIGLTLPAD
                     DVIVITTPEPTAITDSYGLIKAIVSQSRDKNLKMVVNRVRSAIEGKKVADRVIDISGQ
                     FLEVKVENLGFIFQDEEVERSIREQKPYIISSPKSKAAACLNRITYSLLNQEIEPLED
                     AGISGFFKKFFNFIDVRNKEFDKSDEE"
     gene            24308..24784
                     /locus_tag="IMJCAFKL_00072"
     CDS             24308..24784
                     /locus_tag="IMJCAFKL_00072"
                     /inference="ab initio prediction:Prodigal:002006"
                     /codon_start=1
                     /transl_table=11
                     /product="hypothetical protein"
                     /protein_id="X:IMJCAFKL_00072"
                     /translation="MNLQILFIGVFAIIALIVSSFCGFFIGNNFGHIILVTIPSMIAF
                     AVFGFGVHAFLEKKVPEFLDFLSNLGEGVSPAASNSESIGGGHDYTSHASDTELSSGD
                     ESSSNTEVFASAASKPQKNGNFGDHIMVENIAIKNEPKLMAEAIRTMLARDDMGEK"
     gene            24941..25741
                     /gene="fliA"
                     /locus_tag="IMJCAFKL_00073"
     CDS             24941..25741
                     /gene="fliA"
                     /locus_tag="IMJCAFKL_00073"
                     /inference="ab initio prediction:Prodigal:002006"
                     /inference="similar to AA sequence:UniProtKB:P0AEM6"
                     /codon_start=1
                     /transl_table=11
                     /product="RNA polymerase sigma factor FliA"
                     /protein_id="X:IMJCAFKL_00073"
                     /db_xref="COG:COG1191"
                     /translation="MSKKYEKYNQQDETELWKSYRDTKDQDIRSYLVEKYSPLVKHVA
                     GRIAIGMPQNVEFDDLVSYGVFGLLDAIEKFDPDRLIKFKTYAMTRIRGSIFDELRSI
                     DWIPRSIRQKAKQLEQIIGMLENKEGQQVDDDAIAKELGISMEEYNSLLTKISGTSLV
                     SLNDIWFLGDENDEVSFMETLESPMNMNPDTIIEKEEIKNVIVEAIKTLPEKEKKVIV
                     LYYYEDLTLKEIGEVLEVTESRISQLHTRAVSRLRSKLGKVKSVISRK"
     gene            complement(26135..26368)
                     /locus_tag="IMJCAFKL_00074"
     CDS             complement(26135..26368)
                     /locus_tag="IMJCAFKL_00074"
                     /inference="ab initio prediction:Prodigal:002006"
                     /codon_start=1
                     /transl_table=11
                     /product="hypothetical protein"
                     /protein_id="X:IMJCAFKL_00074"
                     /translation="MVTLAFILSEEISKMSFASIPDLGFCSEMRTDSPFASFIILRTS
                     LLSSPETPFNMSFLETSSTSTKRPSPNGGKTVR"
ORIGIN      
        1 aaaattctaa aatctgtttt atgaggtttc tataaatcat agtaaaaaaa tgttttgaaa
       61 acaagcgatt cattatctag agaagcagac tgaaaaaagt ggtttgacgg cggcttaaag
      121 ttgcctaaga taatgttcga tcttctatgt aatgtgagtt cgacacaaca aatgcgaaag
      181 cgattattat gctgtgatcc atggagcgca gcatttagtt cgaaaaattc agctgaaacg
      241 ctttttacaa aaacgtttca gtcataaaat ttgcaggcaa ttgcccaaac ttttttaaat
      301 cgaactcacg ttatttacca gaataaggga cacttttcga tttcaatttg cttacatttt
      361 tgatgtcgga ttgggtgaaa ataaaagctc ccatttttag aaacggaagc gacttgtcag
      421 gatgttctaa acgaattcgc aaaacatgaa attgaaatcc gtttgcaaat taacctcttt
      481 ttttaatcaa aaccttcctt tcgatttcaa aaattttttc cgaaagtttt tcttttccgt
      541 gttttttctt atcgttttct tttaggaaaa ggtcctcgcc gaatttatcg aaagcgtcgt
      601 tcgctttgat atttttcaga ccgatgatct gaagatggac tgcgccggtg ggaatgccga
      661 aatcgtttcc gcggtcttcg acggccagaa ttcgggtgat tgcggtcact gtgtcgccgc
      721 tgaaagaagg ttgggtatgg taaccttcgg tgaatccgag atcccaaatc atattttcgg
      781 tgatatctct agaagtcatt ccgcataacc atgcgaagac gagccctcca tagacgacag
      841 gctctccgcc cattggacct aaaattccgg aagaatacaa tttgtcgtag tgaagtgggt
      901 gcgtgtttcc gactctataa gtccaaggaa aatgttcgtc tgtgattgtt cttccatttt
      961 gatgaatata aatctggccc ggtttaaagt tttcgaagta tgtgtccggc caagttgcgg
     1021 aattatattc ggtaggaaat ttgagagacg gtagttcgat tacgggagtg tcggtttcag
     1081 gaaagaatgc gtttttgata accggtttcg gatttccttt cggatttccg ttggaacgat
     1141 aaatcatgat ttttctttca tattgaagga ccaattcttt cttttgattc agacaaattg
     1201 tgcggacgct gacgattccg ggtttatccg tgcctttatc gtctactttg aggattttgg
     1261 tttttgcgga gagagtgtct tctggataaa cgggtttaag gaattgaaca ttgtaataac
     1321 caagatttgc gagtgctttt tcggaatcat tttgaactcc aagggagaga gcgatgttaa
     1381 aaacctgaag tgaagaaacc aacatatctt gaaagccgtg tgcttttgca taagccgcgg
     1441 ataaaaacag aggatttgca tccatgaaag tagtcgcaaa ttcttgagca aatgccctat
     1501 cgattgtgat ttctcttggg tgttcaaaaa tttccccctc tgtaaattct tccagatatc
     1561 ttccataaat attccgtttt acttgatctt tagaaaccgc agtgcttgta gctaactccg
     1621 caaaaggttt gtttggaatt ttggtcatat agggcctctt gtgttttcga ttttttccag
     1681 tattttgttt acgatcatac agaaaagttt tttcttatcg agcgatccat agagagcgag
     1741 atagccgtag atagcggagc gagatcgaag gctcttagcg tagctaagat aagcgatcca
     1801 tagattctta ttattccaac tcaacttgtg aggtgctctg gatctttctt tttcaatttc
     1861 gttgcaagct actcttaacg tgaaactcaa ttcactcgct gccgaatgac acatagatga
     1921 atcaaaatcg gccgcggcaa actcacgcgt ggcgacaaaa caaagactac cgcgcgaagg
     1981 aaacaaaagt atcttactct ttatgaatcc gcccatctta gtgtagccaa gagagtcgat
     2041 tatttcattt ttccgaataa aataagttga gttcttctct acttccggtt cggagttcta
     2101 cagagtctaa ttttttcttg gaaagtcctg ggttcgaatc cttttccgaa agcatatgat
     2161 tccaggtgtt gataaacaga atgtattttt gattttcttt catgagttgt tccgatttca
     2221 aaacagaatc aaaatgatag ttttcggcga atttttgttt tcccgaatag acgtttttga
     2281 gatgaattgt cgatagttct cccgtttttg aaaattgaag acgaattgtt tcaatgtctt
     2341 tatacctacc gtatttgaaa cttctgtaga tcctatacat tgtatctttc caaggggaag
     2401 gatgttgttc gtcttgaaag actaaattca gttcgattct ttttccggaa ggggtttctc
     2461 ttcggctaca ataaataatt tctaatctat ttccgttttc gatgtcgagg gccggttgga
     2521 taaagagagg aagatctttt tgtgaacatt ccacgtttgg agaaaaagta ggaagttcgt
     2581 tttttacata agaacatccg actgaaaaga aaaaggaaaa tccgaaacgc aaaagtcgat
     2641 ttgaaaacat agattcgtgt tttacaatcg gtaggtttcc ggtcaaacct gaaaaaatgg
     2701 atgaagtttc gaagggtgga gggaaattgg cggagatgtt accggaattt aaaacagatg
     2761 atcctgaagg aactaaaaat tcgatcttaa aaaagattga aaaaattagg gaggaacttc
     2821 cgattctcct tcgaaaaaag gaaagaactt acgatcgcgt cattcgtcct ttgaatgatc
     2881 ttgtgcaaga gatgcagatt gagttcacgg ttctcgccca tctcaacagt gtaaaaaatt
     2941 ccgaacaaat tcaggctctt tacaccgaaa tacttcccga gatcactgct ttttattcag
     3001 acttaggtca gaacgaggaa ttgaatcttg tatatcagga gattttaaag aatgaaaacg
     3061 atacattgaa cgttccccaa aaaaaggtat tacaggacgc catcacgcag tttaaattga
     3121 gtggaatcgg acttccaccg gaaataaaaa aaagaattca ggaaatccag gttcgtattt
     3181 ccgatctgga caatcagttc tctcagaatt tgcttgatgc gactaattcc ttcgaactcg
     3241 ttttggatcg tattgaggat gtggaaggaa tacccgaatc ggatttgaat gcggctaaaa
     3301 cggaggacgg aaagtatcgt ttcacacttc atatgccgag ttacatggcg tatatgacat
     3361 acggcccgaa tcgatctatt cgagaatcct tatataaggc ttatactacg agggcgcctc
     3421 agaacggaaa actgatcgag gacatactcc ggttaaggaa cgaacttgca aaattgctcg
     3481 gttatcgcaa ttacgtagaa ctttctttgg cgaccaaggt ggccgattcg gggaaggtgg
     3541 ttttgaaatt tttgagggat cttgcaaaac aggtgaagtc gatcgcagaa agggaatttg
     3601 tcgatctttc gaattttgcg aagactttgg ggatagatac acttcaggct tacgataccg
     3661 cattcgtgag tgaaaaattg atgaaatcca gattcgattt cgacgaagag aaaacccgtc
     3721 cttattttga gaaagagagc gtcgtttcgg gaacattcca atttttgaat aaacttttcg
     3781 gattggaatt tcgtaaaacg ttcgctcagg tttgggaaga aaaagttcag gtatacgacg
     3841 tctatcgatc gggaaaacta ctttcccggc tgtatttgga tttggaatcc cgcaaagata
     3901 aacaaggcgg ggcttggatg cacaattggc attctagaaa tcgaatcgca gataaggaag
     3961 ttcttccgac tgcgttcgta gtctgtaact ttccggtttc tacgaaggat tccccttctc
     4021 ttttaaaaca cagggacgtg gtcactttct ttcatgagat ggggcatgcg ctacatcatc
     4081 tttgtacgaa aatcgaagaa cctccggtca gtggaatcaa cggtgtcgag tgggatgcag
     4141 tggaatttcc ttcccagttt ttggagaact ttgcgactga agcggaagtt ctaaagatat
     4201 tcggaaaaca tcataaaacc ggagaaacga ttccggattc catgatcgtt aaacttaagg
     4261 agactaaaaa ctttctttcc gcaatgggga tcgtaagaca acttgagttc tcacttttcg
     4321 acattctcat tcacgaaaaa aattataccg aagaagaggc gcattccatt cttcagaatg
     4381 ttcgcaagga ggttgcggta gtgattccgc ccgaatacaa tcgttttcaa aacggatttt
     4441 ctcatatttt ctccggaggt tatgccgctg gatattatag ttataaatgg gccgaagtga
     4501 tgagcgcgga cgcctttttc gcgtttgtcg acaaaggatt ctttgatccg gaactttgta
     4561 acgcatattt tacggaaatt ttggaaaagg gaggaagcga aaacgcgatg attctcttca
     4621 aacgactttt agggcgagat ccggaagtcg gatctcttct caaactttac gaattaaaag
     4681 aaagttatta ggaaaggctt ttcctgaaat tttgaaggag agtttccttt cctgccagga
     4741 gaacttcgac ctgatcctga tcgatgttat agacgacatt actacgaagt gcgtctttga
     4801 actcattctg gtcgatctgt ttttgatcgt agttttcctt taaaaaatta taccaacctg
     4861 ccaaaagaat tttgagatga gaaagttctc ggatcgggat cgaaattact ttttctggtt
     4921 ccatagaaac cacagtaggc tattttgcat actgagagag tcaaatcaat tttaaactac
     4981 tgctcggaat ttcgacgttc attcgattct cgctttggct cttgcaatga tttttttaag
     5041 agtttgtttt tctttctcta cgagcgccgg accctcttct gttttcataa atgcgagata
     5101 ttctttccag ccgtttagca aatccagggg atgattgtcc ggataaatag ggcgcagttc
     5161 ttcgtcgatc atagagaggt ttgcaaaagc ggagcaatcc gccatcgtaa aaacgtctcc
     5221 tgcgatataa ggagaaaatc gaaccactct ttgaagcgct tttactcctt tgaccagaat
     5281 tggatgaact tcttcgatcg gttcgggaga aacggctttt cctttcatgc tcagaagata
     5341 gattcttctc gcgggaatgt ccagatagat ctctatgatc gtcgtaattt ccctgactct
     5401 tgcggcttcc cagggatctt ccgggattag ttttggtgtt ttgggaaaaa tcgtatctaa
     5461 gaattctaaa atagctcccg actcggatat gaattttccg tctagttcca gaacaggaat
     5521 ttttcccatc gggctgatct ttagaaattc ttcgtcttga gaaggagaaa ccctaatttg
     5581 ttcgtattct aatccttttt ccaaaagccc cagctttact ttgtttacat agttactgat
     5641 atttgagccg tacagtttga tcatggaaag gaaaaataag gaccgatgtt cattggtaaa
     5701 cactttttct ggatgattgg gcggtttgtc ttaaagctcg aatgaatgtg gattcatgat
     5761 tggaaagttt tcaaattctt aaacagttaa caccgaaccg tcgttttcaa ttctttccaa
     5821 aaaaagtctt tctctctttt ttcccgaaat taatttcgac cgcaagggga atctataaat
     5881 gacaaaaacg gcaatcatta cgggtggtac agtcggaatc ggctatgaac tcagtaaact
     5941 tatcgcggcg gatggttacg atctgattct catagcaaga aacgaaaaaa ctttaaaaaa
     6001 ggtaaagaag gaaatcgaat cgtcaaacaa ggtaaaggtg gaaacgcttt ccgtcgatct
     6061 tgcggatccg aaggcttcta aaaagatctt tgatttcgcg aaaaaatcaa aagcggttgt
     6121 ggagattctt gtgaacaacg cgggttttgg aacgaacgga agatttgatc gaatggattt
     6181 gcggaaagaa ctgcagatga ttcaagtgaa cgtggcctcc ttagtcgagt tgacacatct
     6241 atttttacag ggtatggtgg aacggaagaa cggaaaaatc ctgaacgtag cgtccactgc
     6301 ggcgtttcaa cccgggccga atatggcgaa ttattatgcg acgaaggcct atgtgttgtc
     6361 tttttcggaa gcagtctacg aggacgttta taaggacgga gtaacgataa ccgctctttg
     6421 ccccggaccc acgaaaaccg aatttttcga aagagcggag ataaccaagt cgaaattttt
     6481 gaacaatccg attgctccga tgatgagtgc aaaagaagtc gccgaaatcg gatacgacgc
     6541 tctgaaaaaa ggaaaaccgg tcgtaatctc gggaacttta aacaaaatat tggcccaaag
     6601 cgtaaggatc acaccccggt ttattatccg aaagatcgca aagtttctaa atcaaaacaa
     6661 ttgaacaaaa atgcaaggat cgattttaga tttagcggtt cccttttttc tggttttaat
     6721 cgggttagag attttttatt cccggacagt cggaaagaaa gtgtatcggt ggaacgatac
     6781 ggttgccgat ttaagtacgg gcattttatt ttctttgacg gggatccttg taacggttgg
     6841 ttctctttgg atttatgaga aatttagaat atcttgttct ttgcaagttt tgttcgggat
     6901 tccggaaatc cctttggggg ctccggtttt ttgggaggac ggaaactttc aaatccgatt
     6961 tcggaatttg gcgggctgga tgttcgtatt tttaatggtg gatttcgttt attattggtt
     7021 tcacagggct actcatgaaa ttaactttct ctgggcttgt cacgtaacgc atcattccag
     7081 cgaagaattc aatcttgccg tcgctttgcg gcagtccagt ttccagagag ttttcgaata
     7141 tatctttaat ctttcgattg cattttgtgg agttccttgg caggcatttt tattggttca
     7201 cggggtatta aagatctacc aattttgggt gcatacgagg ttgatcggaa agctcggatt
     7261 tttggaggaa attttggtta ctccggcgca ccatcgggtg catcatggaa gggatccaaa
     7321 atacatcgat aagaatcacg gagggatttt gattttttgg gatcgaattt ttggttcttt
     7381 tgcgagagag gaagaagaac cgatatatgg gcttacaaag ccggtggcta cattcgatcc
     7441 tgtgtatacg aaccttcacg tttacgaaga gattttttca ttgatacaaa agacgaaaag
     7501 tttcaaggag aaaattctcg ttcttctcaa accacccgga tggagaccga cgagtctcgg
     7561 gccttccgtt ttccctcaag aaattgatcg aagccgatat caaaaattcg atccagttgt
     7621 atccgaacaa aagacccttc taggagtttt ggaatttctt ctttggaccg ttctttcctt
     7681 gtcgttgctg aaatttttta aatccgggaa tttggctctc tggaaaattt ttcccgtaat
     7741 cgtatatatc ttttacggat tcaaacatac cgggtttgtg ttagacggaa gtcccggagg
     7801 aaaatttcga atcgtttttc ttcttttggg gggaattgtt ctttcctgga ttttgttttt
     7861 cgtttgagtt cgagtaaagg tccgatttga aattatgacc tgaaaatgat aggtcctatc
     7921 tatgcgaaaa acaatgcttc ctgcgttcct tttttgtgtt tactttgttt tgcgtccatt
     7981 gttcgggatc gactttgttc atctcgatga ttctcctttc ggattggagg attctttcga
     8041 atattttgag gactcttccg ggaatttgcg tttttcccag attaggactt tggcggaaga
     8101 aggaaaattc agctccggga atataagttc attaggatat acaaattctg taatttggat
     8161 tcggttgaac gttaagaatt cttcgaatcg atctattcgt tggattctcg aatatcagtt
     8221 tcccgacgtg gatcttgtgg aatattacga tttcaaaatg ggagaatccc ctttttatcg
     8281 agctggggat ggaattccat ttgcgtttcg tccggttcag taccgaaatc cggtctttcc
     8341 ttccgtagct cttcctaaaa cgaacaagtt cgttttttta agaatcaaat cggattccag
     8401 gattcaactt tctttccgtt actattcgtc cgatacgttt tacaaaaaag taattttcga
     8461 acagttctta ttcggacttt ttttcggctc catgttgata ctggcgtttt attatcttct
     8521 tttgtacttt tatacaaagg aaaaaagtta tttctacttt gcctcgtata tttccgggtt
     8581 ttcttttttc cagttcgttt tagaaggatt tggatttcaa gtcctttggc ccgacgccat
     8641 attttggaca aattcgagtg ttccattctt ttttctgatt tctctttttt tgatgtgttc
     8701 attcgtgaac gcctatttgg atctggaaaa tcgatctaag acgtcgtttc gtttatttcg
     8761 atattctcaa gttttacttc tgctttttgc tttgggttct ccgtttgtac cggaacgatt
     8821 cggaatttgg attgggttgt ttgtggcttt cggctatatg atttttcttt ttataggcgg
     8881 aatccgaagt tttactcagg gaggtgtttt ttattttctt tttgcctggg gaattttatt
     8941 ttccggcacg attttgtttt tatttctaca aagcggttgg ttcgaaaatt tttctttgcg
     9001 gttttgggtg atagaaatct cttccttgtt tcatgtggtt cttatggggc ttggtcttgc
     9061 cgatcgcgta aagatattat ccagaacttt atctgtaaaa atcagagagc ttcgttttgc
     9121 aaaacgagtc gcggaacgtt ctgaaaaacg ttttaaaaac ctttttgagg aatcggaaga
     9181 atttcttttt acgatggata cgaacggaaa aatccgcaat gcgaataagg ccctcggaag
     9241 gcttttggga tttgatccgg aagaagtgat aggttgggat tttttggacc tgatttttgt
     9301 atctggagtt aaaaacgctt cttatgccaa aattttagtt cgagataaaa tagaagaact
     9361 tttgacgacg gaaaaaagtt cggaattcac cgcggaattc agacagaaat tcgttttgga
     9421 accgcgtcaa attcgggttc gacttcagct tttggatctc gggaatgaaa aatgtatttt
     9481 aggaaaagct tatgaactaa acgaggatgt ttttgcgaaa ttcatcgtga gtgaatccat
     9541 gcatttcacc ttgaataatt atcttaggaa cgcggatctt ttgagtcgtc ttttgacggt
     9601 gaatcttgcc cgttttatag ggacggaagt tgtgattgcg attcggactt gtatccgaga
     9661 aatcattatc aattcgatcg aacacggaaa ccttgcgatc agttttgacg aaaaaacgga
     9721 ggctttggat gagggacgtt atcttgaact cattcaagga cgtcagaaag aaccgttcta
     9781 cggccgcaga acggtcaaag tctcgtattc tttgaacgct cgtagaattg gctttctaat
     9841 cagtgacgag ggggaaggtt tcgattataa gaaaatttta aatttagaca tcaagaagtt
     9901 gaacgaaaca agtttgactc acggtcgggg aatcttgatg acccggtccg ttttcgatat
     9961 tgttcggttt aacgagaagg gaaatagggt gcttttgatt aagtatttga aaaagcctct
    10021 tcgttataaa cgggaacaaa ctgctttcga cgtttaagcg aaaatgtgag cggattgaaa
    10081 cttttttatc gtttgtttgt ttcggatatg cctatttatg aagttttcat gcaatatatt
    10141 tttgaattat accctttaaa agccgtatcg aggtgacgac tcgtagatga tgttgtctcg
    10201 gttgaggata gtaattggat ggtcgatttg tgaagagtat attcaaaaaa taaattttaa
    10261 aatttctgag agactcctaa gaaaagaata gttgtcaaaa cttgaaattc caatttgcga
    10321 gagaattggc gggtcgctaa cattgcggtt tggtttgtgg attcggtaag aagagtcaca
    10381 tttccatttt cgctcaaata aaaactcgcg gattccccgt taaaggttcc ggataaggaa
    10441 ggaatgttga tccaggaaaa tgcaacacct aattgaaggt tagtggattc ggtgatcttt
    10501 ctgctgacga ctccttccaa acggaattcg attccagttc cggtcaaaga gccttcatgg
    10561 cgaaaggttt cttttaccga agttgcatac cctttggaat cccaatatac ttgagacatt
    10621 ccgattccaa gaccgctttg aaagatccag cgtttatagt tccattcgta ccaatacata
    10681 agaagaaaat aaggattcga aagtttaaaa cttaaatccg tgtaaagagg ttccgaagaa
    10741 aattgtttca atccgaactt ttgccattct ctgtaaccgc cgatgagtcc ggcccaactt
    10801 tcggaagaga tctttttacg aaggaatagt tctccctgag caatacggtt tggaggatcg
    10861 agcacggttt tggaagcaat tctaggatcg taggtatcgg tgaaacctct caagaaagaa
    10921 ttgagtctat cttctccttt atatccgatt cctgccctga gtccaagttc ccagtaatgt
    10981 tcttccaggc ttggtcgttc caatgcgggt ttggaagaat gagcttttgt tttgggaaat
    11041 tcgccttccg cctttaaaat ggattcggga aacagaaaaa aaaataaaac actcaagaag
    11101 atcctgaaaa ttttgctggt agccctcatt attacaggat ttctagcaag gacttccata
    11161 caaagcggat tttcttccta tcgggtagga tcatgttgca atttcatttt tttcagtttt
    11221 tcgattggga cttagtcaga ttctttttct acttcttaag ttttatcgga attttcctaa
    11281 cgtttagact tcgtttccca caactccggt tcttctttct cgcagtaaaa attttctcgg
    11341 gtaatatgga tcataagggt tctcgtggaa ggttggttca ctcacaagcg ttcttttccg
    11401 gaaccgcatc ttcgctcgtt ccgggttcgg tgatcggctc ggctttggct ctgatgatcg
    11461 ggggaccggg agttttattt tggatttgga tttcttcctt tttcgttatg cctcttcgat
    11521 ttgtctcttc cacgctcgcg attcgcttta gaaccaaaac tgcatcggga agatatcttt
    11581 ccggtccgat gtatttcatt gaaagggcgt tgaaagcgaa atggctcgct atgagttttg
    11641 cgattgtagg gcttttgact gtacttgtga tgggtggagc ggtaccgatg ttgtatgtga
    11701 ctcatatcac aaatcgagct ttcgagataa cgggaatgac ggttcccttt ttgttgtccg
    11761 tgattctcgt atttatcgta ttaggcgggg tgagaagagt cggaaaagtt tcggcgtatc
    11821 tggctccgat cggaattctt ttgttttttt ccggatgttt ctttttgttt aaaaattccc
    11881 tgatgaactt cgaggatttt cttcgtttgt cgtttcaaga agcgtttcaa cctacggctg
    11941 ccgttacggg aggaagtttt gttatagcta gaattttcgg tatggcttcc ggaatgtttt
    12001 tcgtttccac ggaaaccggg atcggtaaaa gcgccggatt atccggagtc gtaagaacgg
    12061 attatccagc gaaacaaggt ctcgtgagta tgcttgctac ctttttcgaa ggttttatca
    12121 tttccacact cgtgatctac gtgctttctt cttatggcgc atttagggcg gaagagcaag
    12181 ttgtattctt aaacgctttg tttcaaggac ataccggtcc tgtaaaactc gcctttttcg
    12241 gatctttttt atcattcggg gttctttcaa tcactggttg gttttacacg ggagagcaga
    12301 atgcgcttta tatgttcggg gaaaggtttg cgaacttttt tagaatgctc tttttggtta
    12361 cgattctttc ggcagcttat ctttatgtga agaatggaga ctcgattctt ttcgaagttt
    12421 tcggtttggg gtattctctc tcaatcgtta ccgccgttcc ggttttaatt tctttggttt
    12481 tgcttgaaaa aattgcgaga atggagttaa aacgattttt agcggaaagc ggagcgagat
    12541 acgaagtttt aaaggatttt tatcttttaa tattgtccgt cgttcctaag aatttgcttt
    12601 ctctcttatt cggacttctg gcttctttca ggcttccacg ttttcttttg atcccgattc
    12661 tgaaggcatt tgcaagagcg tataaaatca acgttgacga ggcggaattc gaaatccaag
    12721 aatataattc tctcaatgca tttttcacaa gagccttaaa ggcggaagcc aggatcatcg
    12781 attccgcaga taatgaaatg gtatctcccg tggatgcaag gattaccggt tatggggata
    12841 tcaatcaaag aattatcatt caagccaagg gggtcgatta taacctgaag gagcttttag
    12901 ggggaggcgg gtcgaagtat atagacgatt ttacgaacgg aaaatacatc acattttatc
    12961 tttcacccca ggactatcat aggattcatt ctcccgccta cggaaaaatt ttgggttatt
    13021 actacgaacc cggaaagtta tttccggtaa atgagcttgc ggtttttggc attcgaggac
    13081 tttttccgaa gaacgaaaga ttgatcacct atctacagac tgaatacgga aaggtggccg
    13141 tcatcaaggt gggcgcttcg aatgtaggaa gaattcgagt gacttacgac aataagatcg
    13201 tgacgaacag tctcattcga actgcgagaa ccgtagaata taaggaagtt tcgatcatga
    13261 ttgacaaggg agccgaacta ggacggttcg agatgggatc aacggtgatt cttctcatgg
    13321 aaaaagatac gtttcagttc gatgcactga ccatgaatga gaaaattact tatgggacca
    13381 cgatcggaag attcggaggg aaaaagtgta aacttcctag gtagtggggt cttatttcaa
    13441 agacttccat tcgcttttgg aaaatcacaa gtgaaaatca aaatgaggat agtgttacaa
    13501 tagggtttgt aaggcgaagt tcggatttta tttttggaaa acaattttat gctgaagtga
    13561 tatgaactaa aagcttatgg gaacctctat aaaatagatt ttagaattct cgaatatcgt
    13621 aaaacagtga tttcttatgg gaattcttaa taacgtttct gttgtttttt gattttatag
    13681 aggtccctaa tctcaaaaat caatatcttt gtttactatt cgggcgtatg aaggtgatac
    13741 caaaaattaa ccgggtgatt tttgcaaagg tgaagtcctc ataaaattgc gccgaattcg
    13801 gcttttttga agaagaattc taacttttga agcaaactta ttatagtatt cttttcatgc
    13861 gttcgagtag taaaatgttg cttccaatca cttgagatct ctgtcggaaa ttatatcgaa
    13921 gatgggattt caacgggata gagcgatttt tcgaaaatag taggaaaact tttgagatgg
    13981 tttcctaaaa aatgccaaat gcaattttga aattactcgt atgagaaaaa gtgtaattat
    14041 ggataaaaat gatgcagctg agtttaaaag cgactacacc cgatcagatt gattttgatg
    14101 agaactatct gaagatcacc tggaaagacg gagtgacttc ggtcttcgat ttgttggacc
    14161 ttagaaaacg ttgtccttgt gtcgtttgta aaggaggtca cggaggaaaa gtaggagcta
    14221 ctacaggggc gatccagtcg attcggcttt attccgtcaa taaagtcgga agatacgcga
    14281 tcaatccaat ctggagcgac aatcatcaaa cggggattta ttcttatgat tctctgagaa
    14341 tgtttgcgga tggtttggga ggagagcttg tggaaaaggg ttgattcatt cactcgaatt
    14401 atagattcaa agcctgcaat ttgccatttt gcggatgcgg tcaaagataa aatttgtggg
    14461 aactcactca gtcgaagatc gtcccggttt gtttttctga aaaaaggttg tttttgcccg
    14521 aaaattaggt ggaatcaggt tgggaagaaa aaaaggggtg acaaaaatcc ttttcttatg
    14581 tcccataaac taaaattccc gggagagttc ccaaaatggg tgaaggttcc ctttcacagg
    14641 aagagattga cgcattactc gccggagcaa gtgattcatt tgattcgggt gttgtggcct
    14701 ctagtgccac acaaaaagaa gttccaggaa tgtctcctgt ggatcgggat attctgtcgg
    14761 atcttctttc ttcctgtttt caagtcgctg ggaacacatt aggcgcggtt ctttcccgtt
    14821 cttctgcatt tttaaacccg aacgtggaaa ccaagtctcg aaaggatgtg gaatctgaac
    14881 ttaaatcggg atcttttctt ttatattcga ctctatctgg aagtgtgaac gggagaatcg
    14941 ttctagcgat gtctgcagaa aatgcggtga aaatcgcaaa ttctatgatg ggtggctttg
    15001 aatcgggaga gctggatgaa gctcaaatac agacacttcg agattccctt actcctgtaa
    15061 tgggagcctt aatttctcaa atcagcacga aaaccggggg tggggtgaat ggctctccct
    15121 ctgaaactag aaatgtaact tctcctgccg cactagttct accggacgga gaaactatgg
    15181 tgcgtgtttt ttttaacctt actatcgaaa gtattccttc ctttcgagtt caattcctgc
    15241 tttctctatc cactgcctcg gatttgttga atctttatcg ccgttccgga agtgtcggcg
    15301 gcgatatgag caatatggga atgggaggga tgggaatggg agcctcccca ggttccatgt
    15361 cggttaaatc ggtcgcattc ccgaatttag gaaccgcgag cggcgcatca aacactccga
    15421 acctaaatct tctcatggac gttcagatga gtgtaacggt ggaattagga aggaccaaga
    15481 tgtatatcaa agatatctta ggtttgggcg agggttccat catcgagttg gataaactcg
    15541 cgggcgagcc cgtggatctt ttggtaaacg gaaaactgat tgcaaaaggc gaggttgtcg
    15601 ttatcgatga aaactttggt gtgcgggtaa cggatatagt aagtcctatc gatcggatca
    15661 agccggaggg taagtgagat ttttaggcgc tcttcgaatg gacggaggga atgtcccttt
    15721 tatccttgct gttctagtta tattcaattt tactgttgtt tctttgaacg ctcaatccga
    15781 aagggaactt atggatgaag ctctcaaaaa agagttgggt cgctcttctg ccaaagatga
    15841 aaataagagt ttaaacgcaa attccgacgt gaaaaaaaac gactcttcca aaacggaagt
    15901 tccttctgcc ggagtaaaat ctactccgaa taatactgct gaaacggaga cgaacccggt
    15961 cgcggaacgt tataaaactc aagacgaagg acccggaatt gccgggactt tgtttcgagt
    16021 tgttttcatt cttgggttgc tttgtgtggc actttactat attctaaaat atgtatctag
    16081 gaatcgagaa ggtcgccttc cggttcgagg cgagatgagt cttctttcga gtatgatgct
    16141 cgggccgaac aaacaacttc agatcgtgga cgtttcggga aagttattgg tcctcggagt
    16201 tgcggacaac ggaatcaacc tgattacgga gattacggat acggaagtca aacataggat
    16261 tctgcaaaag aaagaaaact ttcagccccc cgaaggaggg tttttagtta cggttctcga
    16321 acagatcaag gacttgaatt ctcggatttc cggagaggga tcggtcgatt cgagcgaaaa
    16381 aatgaaaacc gcccgggaag agaaacgaag gcaggctcgt aagaagttgg atgagcttaa
    16441 agagaaaaca agctcgcttg aaagcgggct ttttgatttg aaatgatgtg aaagagtcgg
    16501 ggatttaagg aaagattctt caagtgaaaa tgagacataa aaagtttatc aagaacataa
    16561 cgtggatatt gctacttgcg gcgagtttgt ccctaggttc ttcttttttg gaagctcaat
    16621 ctcgaattcc aattcctaat ttgaacatca acgtgaacga ggcgaagagc ccgagagaaa
    16681 cgagcctttc tttgatggtt ttgtttctag ttacgattct ttccctggct cctgcgatcg
    16741 tgatgtctct gacttccttt acgaaaatag tgatcgttct tgattttgtg agaagagctc
    16801 tttcgattca gaatcttccg ccaaatcagg tgatgatggg tctcgctctt tttatgactt
    16861 tttttatcat ggcccctacg ttgaatacgg ttaacgaaag agctttggct ccgtatttgg
    16921 aaggtaaaat cgatacgaac tctttctttg aaaaaggaat ggttccgatt cgcgagttca
    16981 tgatgcgtca aatcggaact tccggcgcca aagacgtggc tctattttta aaaattggaa
    17041 aagtcgaaga ggtggaatcc ttcgacgacg ttccttctta cgttttgatt ccggcattta
    17101 tgttgagcga aatcaaaaag gccttttgga tcgggatcat tattttcatt ccgttcattg
    17161 tgatcgatct cgtggtcgca tcggcgcttc tttccatggg cctcatgatg ttacctcctg
    17221 tgatggtcag ccttccgttt aagttgattc tgttcgttct tgtggacggc tggaatctaa
    17281 tcgtttacga attggttcgg agttataaat gacggagctc gatgcgatga ctcttatacg
    17341 ggattcgctt tatatcactc tgaaaatttc gtctccgatt ctacttaccg ctttggttgt
    17401 gggtttgatc atcgggattt tacagactac cacctcgatc caggaaccta cgatcgcttt
    17461 cgttcccaaa ctcgtggctg tttttgtcgt gattgtgatc ttttcctctt ggatgattca
    17521 gacgatgacg gattatactc ggaatttatt tctgatgatc gagaaatttt agaatattat
    17581 ggaatacttt atcaatcatt ttcaaacatt tcttttgatc ctttcgagat tgatggggtt
    17641 gttgtccgtt gctcccgtat tctcctatcc gtccatcagc gtccctcaaa agatgatttt
    17701 ttcgtttttg gtttccgtga ttttatttcc ggtgaccgcc ggttttttgc ctcctgttcc
    17761 cggggatatg ggaaactatg gacttgtggt tctcgcggaa gttttgatcg gaatgcttct
    17821 cggttttttg attagtttga tctttgcggc atttcaaatg gcaggagaat tctttaacgt
    17881 tcaattgggt tttggttatg cggagatttt ggatcctgta acccagacta gtttgcctgt
    17941 gatcagtact cttaaaaatc ttctgggaat gcttctcttt ttaactttag gcgcttatcg
    18001 aatcatgttt gaaagccttg catattcttt cgagaaaatt caggttttaa gatttgttcc
    18061 cgaaattcaa aacggaattt acagagcgat ggaagacgcg gtcggagcga tgtttctcgt
    18121 cgcgtttaag ttgtcccttc ccgttcttgg aatcattttg cttgtgactg tttccgaagc
    18181 tttgatgggg aaggccgctc cacaacttaa tatcttgcag ttatcctttc cgatcaaggt
    18241 tacgatcggc ttgatcgtga tgatctttat taccccttat ttgatttcac agatgggggc
    18301 ggcttttgat ttgtcctttg ataaagtcga tctgatgctt caaggatggc cgaaatgaaa
    18361 gggacgcgtt ggttgaaaaa atggctcagg gaggaaagtt cctcttatga cgcgcccctt
    18421 agaaagcgtc atgctgcgtt ttttaaagct gagcaacgtg tcttttgcta cttcctcccc
    18481 gagaaatcaa atcgtgttct cccgggatct aacgtttctg aaaaatgtag tacctccgac
    18541 gtcctccgtg atacgagcgg cgcccctccc ttgttgggag gaggtgggct ggcggggaga
    18601 attacgaaat ttttctctat cacgaaaatt ctcggattac aaaaagaatt tttaaatcct
    18661 gtcggaactc tgaaaatttt cgaaaggctc gagaagtttt tcttccgccg gtttgggcaa
    18721 gacaaagagg ctgttcggat cccgctttcc ctgctttgtc caacaaacac gtgttatacg
    18781 atgtcggcgc tcgcgaccga tttcaaaatc gacttacaac tcttcgccgc tgaagatgaa
    18841 ggccgaaccg aacccggatc cgaacgaaga agaagagaag aacgcgaaaa aggaaacgtt
    18901 cccaaatctc ccgaactccc cgcagcagtg gtgcttctcg cgggagtcat ccttatatat
    18961 ctcatgggag aatatttctt catgagaacg ttttacattc tccgtaaata tattcacgga
    19021 gtaggacaga gaaccgatat tagttccgag tccgtgaccg aacttttaaa aaacgcctcc
    19081 acggatttgt tcacactcct atggcctttg ctcggaatta catttgtcgg cgctgtgatc
    19141 ggaaacgtcg cacaagtggg atttattttc acgccccgcg ctttgagttt taatttcagt
    19201 aggatcaggc ccaactttaa gaaagtcctt ccgacacgtc agacgctctt taacttggga
    19261 aaatccctcg caaaggtagg attgatcgcg tgggtttctt atataatcat tagtaaggat
    19321 tttttttcga tccttatttc cggagagatg ggacttgaac aggcagtcgc tcttgtgatg
    19381 agtagttctt ttaagatctt tttggtcgta gggattattc ttctcgcgat cagcatcgtg
    19441 gactatttat atcaaagata cgaatacgaa gagtctttaa agatgactcc ttccgaagcg
    19501 aagagagaag ccaaagaatc cgacggggac cgctctcttc aagcaagaag aagacaactc
    19561 gcccgcgata tgatgaataa gcgaaaaatg ctcgcgaagg tcccggaagc ggacgttgtc
    19621 atcacaaacc cgactcactt tgcagtggct ctggaataca aacccggaat tcacaaggcg
    19681 ccgatcgtaa ttgcaaaggg tgtggacgat tttgcgcttc ttatcattcg aatcgcaaga
    19741 gaaaatggag ttcccacggt ggaagatcgt attcaagcac gaggacttta tgaggaagtg
    19801 gaacttgggg cggaagttcc gcagcaattc tatcgtgcga tcgcaaccat tctctctcgt
    19861 ttggaatctt ttcggagagc cgtataagag gaaattatgg aaaagaaatg gtggaatcaa
    19921 tccgacgtga ttttaggagt cggagccgtt gcgatcgtcg cgatgctcgt aattccgctt
    19981 cccgggctta tattagatat tttgattatc gttagtttgg cgatcgggct tttggttctt
    20041 cttacttcgc tttcggtcaa cgagcccgcg gatttttcga tctttccgag tttacttctg
    20101 attactacgt tgtatcgact tgcgctcaat gtatcgacta cgagacaaat tctttccaaa
    20161 ggtcctgcga tgaacagtca cgtcattgac gctttcggat cttttatcat aggaagcgag
    20221 tccggacttt ctaaatatgt ggtgggattt atcatattta tcattctcgt tcttgttcag
    20281 attctggtga tcacaaaagg tgctactcgg atttcggaag ttgcggcccg ttttactttg
    20341 gacgccttgc ccggaaaaca gatggcgatc gatatggaac tttcttccgg aaatatcaac
    20401 gaggaggaag ccaaaaaaag gagaaagagg atagaagccg aagtggactt ttacggttcc
    20461 atggatggag cgagtaaatt cgttcaagga gacgtacgag ccgggcttat catcaccgcc
    20521 attaatttgt taggcggagt gatcatcggt tcttcgattc gaggagaatc tttcacccag
    20581 gccatcgaaa cctacggaaa gttcaccata ggggacggac tcatgtctca gattcccgca
    20641 ctgttgacaa cggtggcaac cggcattatc gtcactcgtt ccggttccga atcggatctt
    20701 gctactcagt tcaaaagcca actcttcagc aattccaagg ttctttatgt ggttgcggga
    20761 agtttgggat tttccgcatt tattccggga ctaccgttta ttcctttagt tattctttcg
    20821 gcgggaattg cttacttggg gtattcgctt gaacaaaccg ttaaagagca acttgaatcg
    20881 atcgagaaaa aagagaaaga atcaggtcag gatcgtaaac cgaaggattt ttacgaagaa
    20941 ctcaggaccg atccgatcga aatcgaagtc ggttatcatt taattccgtt agtcgatact
    21001 tctcaaggtg gagcgttgct ggatcaaatc agcaatctca gaaaaaagtt tgcccaagac
    21061 aacggagttg taattcctcc cgtaagaatt ttagacaact tggatttaaa tccggatacg
    21121 tattcgatta agattaacgg aactgaggtg ggaacttcca cggtaaagcc ggacaagttg
    21181 atggctctca atacaagtcc gggaacggcg gaatcgattc aaggagagga ttttctcgaa
    21241 ccttctttcg gtcaaaaggc gaagtggatt tcctccgaag ataagtcgga ggctgaagcg
    21301 aaaggttaca ccgtggtcga cgcgtctacc gtggttgtta cacatttaaa agaacttttg
    21361 gctacacacg catctacctt gctcggaaga gaagaagtca aaaaacttct ggatcattac
    21421 aaaacgagtt atccgacgct catcggagaa ttggacgcgg acaaaccggg taacttggga
    21481 atcatccaac aagtgttaca gaatcttctc agggaaggtc ttggaatcag aaacctcgtg
    21541 cctatacttg aatcgattgc gaacaattta tctaagtatc aaaatccgta tatactcacg
    21601 gaattggtac gacagtccgt tgcaagaacc gtggtaaagg attatctttc catagacggt
    21661 aaactgcgcg tgattacact tgaaagtaga attcttgatc ggctcaataa atcgatcact
    21721 caggacagaa tcgaaaacag ggacgttctt tctctggctc ccgattttta cagaaaatta
    21781 atcgatagtg tcgccgaact ctatcgaaat tttcgaatgg aaggaaagtt tccgattttt
    21841 gtggtgaacc gggaagtacg tttaccgttt tcatatctgc tcgcaaagga gtttccgcct
    21901 cgcaattttg gagtccttgc gtatgaagaa atacattctt ccgtggattc ggtgatagaa
    21961 gccgaactca aacttcctca aacacaaacc gtgggagtgg aggaagaagc atgaaattat
    22021 tggaatattc gatctttcta aagggaaagg atcagggagt tgaaaatgga attcgctaaa
    22081 atccgtggta aaagttacca agactgtttg atggaaatga aaatgaaata cggttcggaa
    22141 gcgaccgtga tctctcaaac cgtagttacc gaaggtggag tgatgggaac ggggcttctt
    22201 gctaagaaaa tgatcgaaat tcagattggg attccggaaa aacaggcttc tcgtgaaaaa
    22261 atagaacgta aacttcagga tctaaaggat cttttaaaac aaaagtctta tgttgctccg
    22321 gagaaaaaga aaacactcca aactttaaaa cctctttcca gggctttgga agaaaaggaa
    22381 acgactacta cccctgagga ttcttgggaa cttgaagaag tcataactga accggaaaga
    22441 gtcatcgggc tttcctttga aaaggaactt tttgaacgga atcccctctc taaaaaagag
    22501 actttcattg ttcgagggaa aaaagattct cctttgagca gattgggaga acgattggtt
    22561 cgggaaggaa tgagccaggg ttatgtggaa gaagttcttt ctaagatcga agaaaggctt
    22621 tctccgattg atcaaggacg taatcactct gtttccgaaa gggcaactca agtgcttgtc
    22681 gaaagggtca gtgtggatcc ggaccttttt caagggaccg ggaaaaatca aagaaaagtg
    22741 gtttttctcg taggacctac aggctccggt aaaacgacaa gtatcgcaaa actcgccgca
    22801 aaatatttcc tacacatggg gagatccgtg tcgctttata cgacggataa ttatagaatc
    22861 gccgcgatcg aacagctcaa acgttacgca gacacaatgg gaatgccgtt ttatccagtt
    22921 aaagacataa aaaaattcaa ggaaactctg gcccgggacg gttcggaatt gatccttatc
    22981 gacaccgcgg gttacagtca tagaaatctc gaacaactgg aaagaatgca ttcgtttcat
    23041 tcttgtttcg gagaaaggga ttcggtggaa aatcttcttg tcctttccgc tatttcttcc
    23101 taccatcata cgaacacagt attgaaagcc tacgagtctt taaactatcg aagaattctt
    23161 ctcacaaaat tagatgaggc ggatttttta ggtagttttc tcgaattggc cgatacatac
    23221 tctaagagtt tcacatactt cagcgtaggt caggaggttc cttttgacat tcttcctgcc
    23281 gataaaaatt tgatggctga gtgtgtggta gcttcggaga aaattgctga gctgagagga
    23341 gaagttttca ccgtcacggg gagctgatcc gaagctctgg aagaggtaaa gaatggatca
    23401 ggcggctcat ttacggaaac tcaccgaggg aaatacgagt ctaaaagttc tgtcatccag
    23461 aaagctcagg acaaagatca tagcgatcgc gtctgggaag ggaggggttg ggaagagtac
    23521 cgtctctgta aacctcgcca tctctatggc aagagccgga caaaaagtcc tcgtgttcga
    23581 cggggatttg ggacttgcta acgtaaatgt aattctcggg atcattccaa aatacaatct
    23641 ttatcatgtc gtcaaaggtc ataaaagcct gaaggatatc gtcattcaaa ctccggaagg
    23701 agtggatatc attgcaggag cttccggtta ttctcaactt gcgaacttaa acgacactca
    23761 gagaaattct ctgatcaaag gtttctccga attagacaat tatgatgtta tgatcattga
    23821 taccggcgct gggatcagct cgaacgtcat cggtctgact cttcccgcgg atgatgtgat
    23881 cgtgattacg actccggagc ctacggcgat caccgattct tacggactga tcaaagcgat
    23941 cgtatctcaa agtagggata aaaatttgaa gatggtcgta aatcgagtaa gaagcgcgat
    24001 cgaagggaaa aaagtcgcgg acagagtgat cgatatcagc gggcaattcc ttgaagtaaa
    24061 agtcgaaaat ctgggattta tctttcaaga tgaggaagtg gaaagaagta ttcgggaaca
    24121 aaagccgtat atcatcagtt caccaaaaag taaagcggcg gcgtgcctga atcgtataac
    24181 gtattccctt ttaaatcagg aaatagaacc tttggaagac gccggtatca gcggattctt
    24241 caaaaagttt tttaacttta tagatgtccg aaataaagaa ttcgataaaa gtgacgaaga
    24301 atagtccttg aatcttcaga tcctatttat aggcgttttt gccattattg ctttgatcgt
    24361 aagttcgttt tgcggatttt ttatcggaaa taatttcggg catattattc ttgtaactat
    24421 tccttccatg attgcgtttg ctgttttcgg attcggagtg cacgcgtttt tggaaaaaaa
    24481 agtccccgag tttttggatt ttctttccaa tcttggggaa ggggtctctc ctgccgcttc
    24541 caattcggaa agcatcggag gggggcatga ttatacaagt catgcaagtg atactgaact
    24601 ttcatcgggt gatgagtcgt cttctaatac ggaagtattt gcgtcagcgg cttcgaaacc
    24661 tcagaaaaac ggtaatttcg gcgatcatat tatggtcgaa aatatagcga tcaaaaacga
    24721 gcccaaatta atggcggaag caattcgtac gatgttggct cgggatgata tgggtgaaaa
    24781 atagttattt ctttttaaat tcttgccatt cggttttaga aatcgaatga gacaaaaaac
    24841 tgcttgattt ccccgttttt gcctcaaaaa atgctattgc aattttctga gaagctcgac
    24901 actttagaat gaaggtcaag atttttccag atccgagctt atgtccaaaa aatatgagaa
    24961 atataaccag caggatgaga ctgagctatg gaaatcctat cgggatacca aagatcagga
    25021 cattcgatct tatcttgtag aaaaatactc tccgttagtc aaacacgtcg ccggcagaat
    25081 cgcgatcgga atgcctcaga atgttgaatt tgacgatctt gtatcttatg gagttttcgg
    25141 acttctggat gcgattgaaa aattcgatcc ggatagactt attaaattca aaacgtatgc
    25201 gatgactcgg attcggggta gtattttcga cgaattgcgt tcgatcgatt ggattcctag
    25261 atccatccgc caaaaagcaa aacaactcga acaaattatc gggatgttgg agaacaaaga
    25321 ggggcagcaa gtcgacgacg atgcgatcgc gaaagaattg ggaatttcca tggaagaata
    25381 taattccctt cttacgaaaa tcagcgggac gtccctcgta tctttgaacg atatctggtt
    25441 tcttggggat gaaaacgacg aggtttcttt tatggaaact ttagaatctc cgatgaacat
    25501 gaatcccgat acgatcatcg aaaaggaaga gatcaaaaac gtgatcgtgg aagcgatcaa
    25561 aacccttcct gaaaaggaaa aaaaagtaat cgtattatat tattatgaag atctaacttt
    25621 aaaggaaatc ggcgaggttt tggaagtaac tgaatccaga atttcgcagt tacacacgag
    25681 ggcggtttcc aggttgagaa gtaaactcgg taaagtaaaa tccgtcattt ctcgcaagta
    25741 atcatcgatt tactaggacg gagaatatgg gttccctaat tccattttta gaagaccaag
    25801 gtcgggaact ggatcggatc cagaaagaac aggttgaagt atacggagat acgttggaaa
    25861 attctctccg tctcgcgtcg aaacacttta aaaaacaaat ccatgaatta gattatgtgg
    25921 tcttaaaacg cggaaagaaa aaacttttcg ggcacgaacc ttggcatata agagtttcga
    25981 ttcttcccga agacaccttt ctcgacgaac ttaccgaact cgatcaaaaa cttaccggtg
    26041 gttccggcaa acttgtgtcc aaggatctca aagagttcat tcaacccaaa gacaaggacg
    26101 gcagagctct ggttcagatt ctacgcaacg gaatctatct caccgttttt ccgccgttag
    26161 gcgaaggtcg cttcgtggat gtggacgatg tctctaaaaa actcatgtta aaaggggttt
    26221 ccggagagga taataaactc gtccgtaaaa ttataaaaga ggcaaagggc gaatcggttc
    26281 tcatctcgga acagaaaccg agatcgggaa tggaagcgaa actcattttg gatatttctt
    26341 cggataagat gaaagccaaa gtcaccattc ttcctcctag gcccggcgga agagattttg
    26401 aagttcggga tatagtcaat caattgaaaa acgcgggagt taaatacgga tttaaagagg
    26461 aagaaattca aagaaaactc gaagacgaat ttttcaatca accgtttatc gccgcggaag
    26521 gcgattatcc gatcaacggg aaaaatgccc aggttatcta ccacgttcgg acttccaaaa
    26581 acgtttcttt tcgagaagac gaagcgggta gagtggattt caaggatttg gatctgatcg
    26641 aaaacgtggt cgtcggtcaa ttactcgcgg aaaaaattcc cgctgaaaaa ggaaagtacg
    26701 gtcgtaccct ttttaacgaa
//
LOCUS       IMJCAFKL_11            22558 bp    DNA     linear       08-DEC-2021
DEFINITION  Genus species strain strain.
ACCESSION   
VERSION
KEYWORDS    .
SOURCE      Genus species
  ORGANISM  Genus species
            Unclassified.
COMMENT     Annotated using prokka 1.14.6 from
            https://github.com/tseemann/prokka.
FEATURES             Location/Qualifiers
     source          1..22558
                     /organism="Genus species"
                     /mol_type="genomic DNA"
                     /strain="strain"
     gene            288..803
                     /gene="tolQ_1"
                     /locus_tag="IMJCAFKL_00075"
     CDS             288..803
                     /gene="tolQ_1"
                     /locus_tag="IMJCAFKL_00075"
                     /inference="ab initio prediction:Prodigal:002006"
                     /inference="protein motif:HAMAP:MF_02202"
                     /codon_start=1
                     /transl_table=11
                     /product="Tol-Pal system protein TolQ"
                     /protein_id="X:IMJCAFKL_00075"
                     /translation="MEVLFAKGGWVSILILIVSFVNLGLFIRVRTFLPILKKNILLRL
                     QDNDPNGNKEKQNPDLKSILEDSEEFFRREFFVPETMISWIRNLAGIATMLGLLGTVI
                     GISVAFEEMKSAGTVSLEIFSEGIRLALNTTIQGLCVAIPSVLGFQYLKVILHKTEIE
                     LKSSINEKTSV"
     gene            817..1233
                     /locus_tag="IMJCAFKL_00076"
     CDS             817..1233
                     /locus_tag="IMJCAFKL_00076"
                     /inference="ab initio prediction:Prodigal:002006"
                     /codon_start=1
                     /transl_table=11
                     /product="hypothetical protein"
                     /protein_id="X:IMJCAFKL_00076"
                     /translation="MKKNPQKRKNLLEGDDSPLDMTSMLDVVFILLIFVMVAMSFQKE
                     VHSLPVVLPKAKAEIGEGGTKKEIFLLKNGDIRYSELDFTEADWKLIVSKGEFQNQVV
                     WIYGDKDISYGKFVFVLNSLKSSNLKELHLAIKKEY"
     gene            complement(1230..1574)
                     /gene="ypjD"
                     /locus_tag="IMJCAFKL_00077"
     CDS             complement(1230..1574)
                     /gene="ypjD"
                     /locus_tag="IMJCAFKL_00077"
                     /inference="ab initio prediction:Prodigal:002006"
                     /inference="similar to AA sequence:UniProtKB:P42979"
                     /codon_start=1
                     /transl_table=11
                     /product="putative protein YpjD"
                     /protein_id="X:IMJCAFKL_00077"
                     /db_xref="COG:COG1694"
                     /translation="MNENELSLSQAQKKVDEWISDFGVRYFSELTNLAILMEEVGEFA
                     RLVARKYGDQSFKKGEDPEGISKEIGDILFVLICLANQMGISLEDALCATLKKNTERD
                     KDRHKENPKLRF"
     gene            complement(1571..2641)
                     /locus_tag="IMJCAFKL_00078"
     CDS             complement(1571..2641)
                     /locus_tag="IMJCAFKL_00078"
                     /inference="ab initio prediction:Prodigal:002006"
                     /codon_start=1
                     /transl_table=11
                     /product="hypothetical protein"
                     /protein_id="X:IMJCAFKL_00078"
                     /translation="MSISKRQSLIPLFRKKLLTVPLLFFIFVFSFDRLLSSRWVRPYT
                     EAGAEYYFYEIKDKVLAALIKEESAAKKDKKILIFFGTSHMGEFSLDTIRKKRADLIV
                     YNFSAPSAPFSYHNYNLEKILSAGIKPDYAILEFYPDSMTDFCNRYPLRYSYDLPYFL
                     RYANEFSTNDWDTFLRSRVFRTTVFPPRFKEAMARIKDPSSKDTMLKIRDLLMSESDK
                     FKGGIPNVLLTNTPPEKLEEESERYYNDVYRYIRISSVQRKFLFQFLETAEKNEVKVV
                     LWSPLLYEGLEKRVKSAEFYPSWEKLRKQIISEFKNVYSLDMNDFRAEVKCRKYIDPH
                     HLSGGCYPEPTAILIDRLDLQR"
     gene            complement(2651..4048)
                     /gene="patA_1"
                     /locus_tag="IMJCAFKL_00079"
     CDS             complement(2651..4048)
                     /gene="patA_1"
                     /locus_tag="IMJCAFKL_00079"
                     /EC_number="2.3.1.-"
                     /inference="ab initio prediction:Prodigal:002006"
                     /inference="similar to AA sequence:UniProtKB:O25526"
                     /codon_start=1
                     /transl_table=11
                     /product="Peptidoglycan O-acetyltransferase"
                     /protein_id="X:IMJCAFKL_00079"
                     /db_xref="COG:COG1696"
                     /translation="MIFTSTLFLLFFLCVYVLYWAYDGKNYREWVIVIASLVFYATWS
                     LPFLFHLLGILYINYLAIRSLFKRKSLGVLRAIVVLDLINLGVFKYFYFFTDNFYVWT
                     GWSFLDQRSFGFQIILPLAISFYTFQIIAFVVDVYRGKITNDCGLFRFVLFILFFPQL
                     VAGPIMRHQDFFPILDKVRIKPSYVYAGLYLLGLGIAKKILVADNIASLIDPVFRNPS
                     EYDGYSLFLATQGFTWQVYCDFSGYTDIARGCAFLLGFNIPVNFRAPFFSQSIQDLWR
                     RWHITLATWLRDYIYIPLGGSRASEPRVYLNLIITFTLGGFWHGASWTYVIWGFWHGL
                     WLVIDRLMDRIGIPKLPEKGFVWWLIRTFVVYSIFMIGAVFFRSRSLADAWHILFYGV
                     RWITEPSKLVLKTGLLAPFLVAGILLHTLEYFEKGLRFYFKYQKILISVFLILLVLLL
                     SNYAGKGQDFIYFQF"
     gene            complement(4045..5205)
                     /locus_tag="IMJCAFKL_00080"
     CDS             complement(4045..5205)
                     /locus_tag="IMJCAFKL_00080"
                     /inference="ab initio prediction:Prodigal:002006"
                     /codon_start=1
                     /transl_table=11
                     /product="hypothetical protein"
                     /protein_id="X:IMJCAFKL_00080"
                     /translation="MKEYLAFFKDPKFWIPVLVLIFLETGMQFGCYRPFLKKNSYAAN
                     VLRITNHVLDKQKEFDPDVLVVGTSVAYQGLSIPMLNRELAPLGKKIQSIAIPGTELI
                     VQDLAVLKTLPHFKNVKTVIHVFEITTPWVGQKFLNLHTLAMISEFNRSEVYPRIYDF
                     GYDVNADDLIYITLKSIAYRRDIQDLILSPSKRIKDIGKRFKTGNHHPWDYENSYREK
                     ISMYPIVDIPDCVAKTDPANGLPIPEGSDRFHKKAIFDTCILASNPLTHANEDEVTKQ
                     YFDRLKILHDEIRRIGKENGQNIRIVGVVAPYSQLIQRWRLPERNDVWKRELSRIHPY
                     DPVQLLDYQDILDGPNNGDYYYDLIHLNSIGMQKLTIAFAKDLKVLLKEENK"
     gene            complement(5219..6634)
                     /gene="patA_2"
                     /locus_tag="IMJCAFKL_00081"
     CDS             complement(5219..6634)
                     /gene="patA_2"
                     /locus_tag="IMJCAFKL_00081"
                     /EC_number="2.3.1.-"
                     /inference="ab initio prediction:Prodigal:002006"
                     /inference="similar to AA sequence:UniProtKB:O25526"
                     /codon_start=1
                     /transl_table=11
                     /product="Peptidoglycan O-acetyltransferase"
                     /protein_id="X:IMJCAFKL_00081"
                     /db_xref="COG:COG1696"
                     /translation="MLFNSLHFLFFFPVVLVINHLLKGKIQRIFLLGTSFYFYMSWRK
                     EFIILLLYSIVIDYFASLKIQAAAPGSKKRKIWLLLSLVTNLGLLAYFKYTNFLLGVV
                     NDLTPAAGFKFAYYDIVLPVGISFYTFQSLSYTIDVYRGQIEAKKSFLDFALYVSFFP
                     QLVAGPIVRAQTFFRDLEFPLPVRKEDIQIAFCQILIGFTRKIVFADNLAKVVDSTFA
                     NYATLNPIEIWTGALAFGWQIYFDFAGYTDIAIGVARLFGYKFDPNFNFPMVARNITD
                     HWSRWHISFSTWIRDYIFIPLGGSRGTALLTYRNIFITWFFAGAWHGAAYHFISWGLW
                     QGLMIFTHREYAKTKIAALLNEKGGIVYDICARIFTMFCLTFGFVMFRAETMEKAVLM
                     MKSLLFLSSNGFVGVKEYSNYTYGILLFVCFAASYIFEKNNIEKIVRSQWKFILFFLA
                     NVFMLLVFGITESQSFLYFAF"
     gene            complement(6706..8088)
                     /locus_tag="IMJCAFKL_00082"
     CDS             complement(6706..8088)
                     /locus_tag="IMJCAFKL_00082"
                     /inference="ab initio prediction:Prodigal:002006"
                     /codon_start=1
                     /transl_table=11
                     /product="hypothetical protein"
                     /protein_id="X:IMJCAFKL_00082"
                     /translation="MIFKNALQNKIFFGFLILFFFSIFLFDLRFLSRHYDWDAIVYAY
                     NINSDLIWRIFYNPHHLGFESTGYLYLKFWREWFGKESVMFGLRLRILGSALLFLFCF
                     IWMYRKIYSDTLGAILLDLAVHFSQGFWFYAQHNDTPLIHSCLTAVLYLFCVYFAKNG
                     HSPISIFILFAVQLFGVYFHQSDILFLPLVPISILFSGTWKGKEFSFAWKLRCTFMYC
                     FLLVGILTLSYLYVGFIVLNRNLSAPLDSERNFANWLFLYATKDKWGNSPEAKNYVMN
                     FYRGIGDAFLNFEGVKSGLRVRPLSWDDRGSLPYNLNLAFWIFIFSLFLLNLRKVWKR
                     FRIETVLLVFWLVPSILFYTWWEGYFFEFWVGTSIGMILLAGLTLKSLELRTFAFGSR
                     AFYHSILFVWCLLLFLVNFSFSTLPRSSKKTVSYIEGIEFKLESILPEKVYLPFESEK
                     PVFLPRISNP"
     gene            complement(8309..8911)
                     /locus_tag="IMJCAFKL_00083"
     CDS             complement(8309..8911)
                     /locus_tag="IMJCAFKL_00083"
                     /inference="ab initio prediction:Prodigal:002006"
                     /codon_start=1
                     /transl_table=11
                     /product="hypothetical protein"
                     /protein_id="X:IMJCAFKL_00083"
                     /translation="MRQNEKRIYSGWELLNANEVSSGTPIRLKINPLPAIFGTLTVFA
                     MLYGCYLGGEISAFYLQKFTDFLLIPKVLNLPILQDRGLYSTVGYLVFGYIGFAFFLD
                     WVRFIERTCLTAVFLRGDILSLETRGLFGKNVFRWNCRQSGIQIVYKTGLFRRFFGLE
                     RIVIVATDLRSERSNSEFGLYSPFFFRAQNRNLIRGLFKN"
     gene            complement(8922..10058)
                     /gene="mshA_1"
                     /locus_tag="IMJCAFKL_00084"
     CDS             complement(8922..10058)
                     /gene="mshA_1"
                     /locus_tag="IMJCAFKL_00084"
                     /EC_number="2.4.1.250"
                     /inference="ab initio prediction:Prodigal:002006"
                     /inference="protein motif:HAMAP:MF_01695"
                     /codon_start=1
                     /transl_table=11
                     /product="D-inositol-3-phosphate glycosyltransferase"
                     /protein_id="X:IMJCAFKL_00084"
                     /translation="MPIRTNELKYKPRVGVDVRPLAYGITGNSRYLAEVLRRLITNES
                     PLEYYLYSNKPIHSVFYDILSNVNSRFFMAGKLPGFAWLNWTIPKRIKKDRLDLFWGT
                     LQLLPLSCGNVLTAVNYHDLNFRSAPQTMTTANLWQHKIFSPKTLNRADLVFCLSENT
                     RRDILKFKTDLSPKLKVVYPGVESFPSIREPLRQIFGNFLFTIGTLEPRKNLRTLVDA
                     YRKLKKQNSSYPFSLVIAGRLGWKSEGLTQLLKEGSLESEGILFIENPTDEVLAWFYR
                     KCSAFLFPSVHEGFGLPLLEALREGKVCVASDIPVFHEILERNVDLFAEPLDVDAWVS
                     SLSELQHKKLQRSSVWDASQWTWDLTAKRIEEGLIDLWKHRKEL"
     gene            complement(10033..11484)
                     /locus_tag="IMJCAFKL_00085"
     CDS             complement(10033..11484)
                     /locus_tag="IMJCAFKL_00085"
                     /inference="ab initio prediction:Prodigal:002006"
                     /codon_start=1
                     /transl_table=11
                     /product="hypothetical protein"
                     /protein_id="X:IMJCAFKL_00085"
                     /translation="MVGFSSAFEKHFRMQLRDRKTWILVGTILFFLLLFMNGISKTGN
                     RSDFRDYYNASVRFTQGNNLYNLDQIDGILGKLQSGEIKIEEVFTPKVFLQLKSMMEG
                     LGSYIYPPTFAFLLIPISFFPYEIASAVFLTLNFLAFLGSLYILSLRFHRKGHLVFCV
                     VLCLLNLRFLENHQNNNQVGFILIFLILASVHTNKDWLSGFLLALAIVIKLTPGAFVL
                     LFLMQKRYRAVFYTFVFTLFWIFLPCLYAPSFTIEMTLTWKQLILDNYLKSPLFRAWK
                     NNQSLNATLAKYFLNYADILNQSRLGYPILELSEWIVKGMYSVFSLILIAPFFGKVFA
                     KRNVESALGCLFVFSIVFSGISWVHAFVFLLYPSAILLDRVWSFVEYSILPFWKADTG
                     SLSKKGLYSIKRIFKNDKVSFCFMAGSVLILFCNRSIIGSVIEEKLMMASYLLYFAIF
                     QYVLLLFALKYEPEARKISLNTTGTDADPNQRT"
     gene            11636..12679
                     /gene="queA"
                     /locus_tag="IMJCAFKL_00086"
     CDS             11636..12679
                     /gene="queA"
                     /locus_tag="IMJCAFKL_00086"
                     /EC_number="2.4.99.17"
                     /inference="ab initio prediction:Prodigal:002006"
                     /inference="similar to AA sequence:UniProtKB:O32054"
                     /codon_start=1
                     /transl_table=11
                     /product="S-adenosylmethionine:tRNA
                     ribosyltransferase-isomerase"
                     /protein_id="X:IMJCAFKL_00086"
                     /db_xref="COG:COG0809"
                     /translation="MLFEDLKEFEFTLSEERIARYPAANRDESRLMVLDVNVGNIFSE
                     SSFKNLVSYLKEGDVLVANHTKVSKRRVYLKTQIRTHETMFLEEKELLWKCKIRNSKK
                     LKVGTKLSDEKTQRISFTVEKKEGEFVFLKPEQTLQEENFQQIGEIPIPPYFKRNPDP
                     KDEIRYQTLFAKTPGSVAAPTAGLHFSESIFQTLKEKKIRFCTLELKVGYGTFQPLTE
                     ENFQNQKLHREEFFLEKSSTEILNLAKKEGRRIFSIGTTTLRALESAYDYATNSFRSG
                     RGTTELFIQPEDRLKSCECLITNFHLPSSSLLLLVSAFAGKELVLKAYQKAIQEKFRF
                     YSYGDAMLILGKR"
     gene            12777..14399
                     /locus_tag="IMJCAFKL_00087"
     CDS             12777..14399
                     /locus_tag="IMJCAFKL_00087"
                     /inference="ab initio prediction:Prodigal:002006"
                     /codon_start=1
                     /transl_table=11
                     /product="hypothetical protein"
                     /protein_id="X:IMJCAFKL_00087"
                     /translation="MIKRITSNQSAIKLHAGKQRPKNGLPDFLAFHREELSSLPRALE
                     NPGIFSNILITGPGLESNLTLLQEYISDLKKNTKVICDPHPGFLTLAGFPGNTEYRPG
                     KMAEADGGYLLLPMRALTEDPNLYFLVKEVLQTGKIDFLTLPEMTGSKEMNRFHPSVN
                     TRFRLILAGEEGEVDFISGVDPDFYDSFSFKIHLPYEAVMKTKKNLQLFGGLIHSWEK
                     PGYPSFDSSAVDTLLEIGLRWNDSKTRLSLSFAELRTFVGELLVLYKKEKKPITRSQV
                     ESAVELVEKRIAVYKRRYLESVREGLITIQLKGKKTGRINGLSVILLHSSLSDFGQVN
                     QVSARVALGSGNFINIEREVNLSGDLHDKGVFILQSYIKGMFSHIQSFGLDASILFEQ
                     NYSPIDGDSASCAELLAILSALGGLEIPCNIAVTGALSQYGEILPVGSVNTKIAAWYE
                     VTQIVGNSRDKYTVYIPTANLRDLNLPSSIRKAMDKGKFQIFTCSHVEELIPEVFGIP
                     AGKFGKNGKYPQGSLFHLIEERIDRKKEEEHE"
     gene            14677..16059
                     /locus_tag="IMJCAFKL_00088"
     CDS             14677..16059
                     /locus_tag="IMJCAFKL_00088"
                     /inference="ab initio prediction:Prodigal:002006"
                     /codon_start=1
                     /transl_table=11
                     /product="hypothetical protein"
                     /protein_id="X:IMJCAFKL_00088"
                     /translation="MRIIGAINIQSSLFISSLSAIGLGVLLSVVQVKTPEYSQETEFS
                     PFEKKKDSFKSSPTLMGKREKEIQTLRILGSKKSNLLTELEKDPQLMETKDFGFAGIG
                     NTWTLFPSRNNLKKNQSDILFNNLNSDWVGTRFFDGKQNKIHMMTSVLPLVPFSELAP
                     FMQGRKTDPIGNMDRTGINQAKLDSFELSYTILPGVEAILKTGNSLPYTADQKDQGYS
                     MAGFSFKPNEYLSTKIVSGSSFGNSSLSTNRLSYSPHSANIQPVNIDPNVGTNPILRN
                     QALGNTGGRVIEWQASIQPVKRLLFQTSVLNKEKEKGLYNPEAARFSMFIDFSKIILN
                     VRYSYSADPTAKNNGLYITPESDATTLGFTMLLDPAGRYSLFFGNNYYNLLSSRPSGI
                     NTQVDEPLRSFSASFRGKTSFQSAIFFMNFRNNLSKGVIYTDVGPLRLPAFSQYYTEY
                     FTSLGMELSF"
     gene            16180..16485
                     /gene="ybaB_1"
                     /locus_tag="IMJCAFKL_00089"
     CDS             16180..16485
                     /gene="ybaB_1"
                     /locus_tag="IMJCAFKL_00089"
                     /inference="ab initio prediction:Prodigal:002006"
                     /inference="protein motif:HAMAP:MF_00274"
                     /codon_start=1
                     /transl_table=11
                     /product="Nucleoid-associated protein YbaB"
                     /protein_id="X:IMJCAFKL_00089"
                     /translation="MFGNKLESIKQMNQMRVRMKKVEKDLMALSFEAKSKNDLVTCIS
                     DGKLNIKDILIEDELLAKNDKKLLQKSIKQAVSRSLELAQNAAEERMEEFRGMMGME"
     gene            17166..17906
                     /locus_tag="IMJCAFKL_00090"
     CDS             17166..17906
                     /locus_tag="IMJCAFKL_00090"
                     /inference="ab initio prediction:Prodigal:002006"
                     /codon_start=1
                     /transl_table=11
                     /product="hypothetical protein"
                     /protein_id="X:IMJCAFKL_00090"
                     /translation="MFNRKKGRFFVFFIICIFTTRFCSLDNSKTKNLPTHKPVLSGEY
                     YSKIQKLEEGYFVRQLFLDMTRKQSKFIFAQLSVTLSKNREETRVEGIVKTTNEGVQL
                     IPESCRVFTNRESGNRWALVRAYDCDHLSFQIESIQSNLISIEPDFIPGNPSGVYKKA
                     ASSDINKISALVLESEEKILEVWGLRLSRVRKNATIVLEKENGQKYPVHALRIVETTG
                     QVTVEGVPIEKEDILLYDNRSEAGPLTY"
     gene            complement(17918..18730)
                     /locus_tag="IMJCAFKL_00091"
     CDS             complement(17918..18730)
                     /locus_tag="IMJCAFKL_00091"
                     /inference="ab initio prediction:Prodigal:002006"
                     /codon_start=1
                     /transl_table=11
                     /product="hypothetical protein"
                     /protein_id="X:IMJCAFKL_00091"
                     /translation="MCISLGLFILKIGFFFLDPNSQSYQAMIRICFFPLSKILITSFC
                     FSIFSCALLKKESVSGGVPVFSKEGKILRYYPYQIRWIGFGESEFPDMTRLVDFKNLS
                     SLEISHPEFQNLEELSSLKTIGFLNVSGTKVKDLSVLSKLPVLHSLYLNKTFVDEQDL
                     KRYPGVGKLTKLGLYKTKIRDLSFIGSECRLQQLDIRNTEVSSLEPIANCRNLLELRI
                     GHTHIKEIRSVYEMRGLRYLEWSGLDLSRKELDLVRKQLPYLKLVPMHVDSF"
     gene            18934..19524
                     /locus_tag="IMJCAFKL_00092"
     CDS             18934..19524
                     /locus_tag="IMJCAFKL_00092"
                     /inference="ab initio prediction:Prodigal:002006"
                     /codon_start=1
                     /transl_table=11
                     /product="hypothetical protein"
                     /protein_id="X:IMJCAFKL_00092"
                     /translation="MRNIQKYAKIAVTFSLILGLLLNCKNDKKEDDKKDGVASMLLLA
                     LVGLTPSYNCSATVKGKIASLPAMTATTSVQTLIYGKVPFVNHSIAAVKVTDAVNGTK
                     IVLTGRNVADFDEGSSNNENAPLVYNASSCPLSDVAQDTARSTYTTNSEGQYGSVAGD
                     GPYTYTLNATKGGNYYFVFYLASRTAEPPTTTFQLQ"
     gene            19538..20230
                     /locus_tag="IMJCAFKL_00093"
     CDS             19538..20230
                     /locus_tag="IMJCAFKL_00093"
                     /inference="ab initio prediction:Prodigal:002006"
                     /codon_start=1
                     /transl_table=11
                     /product="hypothetical protein"
                     /protein_id="X:IMJCAFKL_00093"
                     /translation="MNAFLNFKPLFLFGLGAFLLVFCARQHSAVDNEELAFKQSILAL
                     QKQIEEANRSKILSTELNEDGSFITKVRSASYDVWIKYNFANKTQAFVPDTSGGWDVG
                     FQRFKLQTNGGLTYSEGQGGACLTNPVLTDFNVAASSTSRTLGCTNAFFSPDTNVSEI
                     AAGGIQTNYVGNNVLNKWFNYTFAFLQPNYNIFIVRSNTGNEYYLFQITGYYNSEGSS
                     AHPTVRWKQIPY"
     gene            20235..22328
                     /gene="cirA"
                     /locus_tag="IMJCAFKL_00094"
     CDS             20235..22328
                     /gene="cirA"
                     /locus_tag="IMJCAFKL_00094"
                     /inference="ab initio prediction:Prodigal:002006"
                     /inference="similar to AA sequence:UniProtKB:P17315"
                     /codon_start=1
                     /transl_table=11
                     /product="Colicin I receptor"
                     /protein_id="X:IMJCAFKL_00094"
                     /db_xref="COG:COG4771"
                     /translation="MFFSILRFKSIQILFPIFFCISIQAQDESTKIGNKVVEKESPNK
                     IITKNNNTTTESLRKENGQNIPEESQIVVTGSRGERRLKDSTVATEVISRKKIEASGA
                     RNAAEVLETQLGIDVVPFFGGSRVRMLGLDSQYVLILIDGERIAGRLNNAVDLSRFKV
                     QNLERIEIVKGASSALYGADAIGGVINLITREADKKLSYEMRTTYGNGSRKNFNTEGE
                     FNTNANMGFRNEFVSGSVSSGYNKNPGYRLVPNSQATTGNAYQDLNTGINLTFNPDGN
                     FKGKTRILYQHRNQNGVDVTQSKAIFDRNNKTHDFLTTGSLEYGFGKRNLISFRGNIS
                     KWENKYHNNQRGSDELDVKQLNAELTSQGTVQLDMEASERHFITIGAESFANELESDR
                     LQSRYVYRTRKAVFFQDEWTISSSPRIRMIPGVRYDDDSQFGNQTTPKLAVRYDIFQN
                     LVWRASYGRGFRPPSFQELYLRFENPAVGYIVEGNPNLKPERSITINSDLEYSPFSFL
                     TLSLSLYRNDIINLIQYKFDSNKGKEFAEFQLQNIAKAYTRGGEFGVQYRFLKYFTLE
                     LGYNHTDTRDLNTDRPLEGRALHQASANFIYNSPGGFQFNLRGKHLDKRPFYSATNNL
                     TGQDSIPTEVKLNENPPVIYGKPFSILNVRIEQKFFNKHFSLFLGVDNVLNQYELTYN
                     PTRPRFYYGGFSAQF"
ORIGIN      
        1 aaacagaatg tagaaacttt ttagatgtca gtggttagga ctttgatgcc tagaagacgt
       61 tgcccttttt tccccacatc cgtggatgta tgtaaagttc taaaatctaa ccgctaatct
      121 atcgtcactt gaaatgtaag agctcctaca gattgaacga gcctgttttt gagtagtttt
      181 atgattccca actataagaa agctcggtac cacctagcaa cactgaaaga ttagaatgac
      241 aaatgagaag ggaatgacaa tctgctctta aactctcggg aggttttgtg gaagttttat
      301 ttgcaaaagg aggatgggtt tcgattctca ttttaatcgt aagtttcgtc aatcttgggc
      361 tttttatcag agttcgtacc tttcttccga tccttaaaaa aaacattctt ttgagactcc
      421 aagataacga tccgaacgga aacaaagaaa aacaaaaccc ggacttaaaa tccattctcg
      481 aagattcaga agaatttttt cggcgagaat tttttgttcc ggaaactatg atctcttgga
      541 ttcgaaatct tgccggaatc gctacgatgc tcggacttct cggaaccgta atcggaatct
      601 cggttgcttt cgaagagatg aaaagcgcag gcacggtaag tttggaaatt ttctccgaag
      661 gaattcgact tgccttaaat actacaatcc aaggattatg cgtagctatt ccttccgttc
      721 tcggatttca atacctcaaa gttatacttc ataaaacgga aatagaactc aaatcttcga
      781 tcaacgaaaa aacgtcggtg taataaaaac ctaaaaatga aaaagaatcc acaaaaaagg
      841 aaaaaccttt tagaaggaga cgactctcct ctcgacatga cgagtatgtt ggatgtggtt
      901 tttattcttt taattttcgt catggttgca atgagttttc aaaaagaagt tcattcctta
      961 ccggtagttc ttcctaaagc aaaggcggaa atcggcgaag gcgggactaa aaaagagatc
     1021 tttcttctaa aaaacggaga tatacgttat tcggagttag actttacgga agctgattgg
     1081 aaactgatcg tctccaaagg agaatttcaa aatcaagtcg tctggattta cggagacaaa
     1141 gatatcagtt atgggaagtt cgtattcgta ttaaacagtc taaaaagctc aaacctgaaa
     1201 gaacttcatc tcgcaatcaa aaaagagtat tagaaccgaa gtttcggatt ttctttgtga
     1261 cgatccttat ctctttcagt atttttcttc aaagtggcac ataacgcatc ttccagggaa
     1321 attcccattt ggtttgcaag acatatcagg acaaaaagga tatccccaat ttctttggaa
     1381 attccttccg gatcctctcc cttcttaaaa gattggtccc cgtattttct cgccaccaac
     1441 ctcgcaaatt ctcccacctc ttccataaga atcgcaagat tcgtaagttc cgaaaaatac
     1501 cgaaccccga aatcggaaat ccactcgtcc actttcttct gagcctggct aagagacagt
     1561 tcgttttcat tcatctttgt agatccaatc gatcaatcaa gattgccgtc ggttcgggat
     1621 aacaaccccc gcttaaatga tgaggatcaa tgtattttct acatttcact tcggcacgga
     1681 aatcgttcat atccagggaa tatacattct taaattctga tataatttgt ttacggagtt
     1741 tctcccagct aggataaaac tccgcggatt taaccctctt ttccaatcct tcataaagaa
     1801 gaggggacca aagtacgact ttgacttcgt ttttttccgc ggtttccaaa aactgaaaca
     1861 ggaattttct ctgcacggaa gatatcctga tataacgata aacgtcattg tagtaccttt
     1921 cagattcctc ctctaatttt tcgggaggag tattcgtcaa caatacgttc ggaattcctc
     1981 ctttgaattt atccgattcg ctcatcagaa gatctcgaat tttaagcatt gtatctttgg
     2041 aagacgggtc tttgattctt gccatcgctt ccttgaatct cggtggaaac acagtggttc
     2101 taaaaactct ggatctcaaa aacgtatccc aatcatttgt agaaaactcg ttcgcataac
     2161 gtaaaaaata cggaagatcg taagaataac gtaggggata acgattacaa aaatcggtca
     2221 tagaatcggg atagaattcc aaaatcgcgt agtccggttt tatgccggcg gaaagtattt
     2281 tttcaagatt atagttatga tacgaaaaag gagccgaagg ggcggaaaaa ttatacacga
     2341 ttagatccgc tctttttttg cgaatcgtat cgagagagaa ttctcccatg tgagaagttc
     2401 cgaaaaagat cagaattttt ttgtcctttt ttgccgcgga ttcctcttta attaaggctg
     2461 caagtacctt gtcttttatt tcataaaagt aatattccgc cccggcttca gtgtatggtc
     2521 ttacccaccg cgaggacaaa agacgatcaa aagaaaaaac gaagataaaa aataaaagcg
     2581 ggaccgttaa cagtttttta cgaaacaaag ggatcaaact ctgtcgtttt gaaatactca
     2641 ttctccctcc ttaaaactga aagtagataa agtcctgacc cttaccggcg taattggaaa
     2701 gaagcagtac taataaaatt agaaaaacag aaattagaat tttctgatat ttaaaataaa
     2761 accgaagtcc tttttcgaaa tattccaaag tatggagcaa aatccccgcg actaaaaaag
     2821 gagcaagtaa gccggttttc aaaaccaact tcgagggctc ggttatccat cgaactccat
     2881 aaaataagat atgccaagcg tccgccaaag agcgagatcg gaaaaacacg gcgcctatca
     2941 taaaaataga atacacgaca aaagttcgaa tgagccacca cacaaatcct ttttccggta
     3001 atttaggaat accgatccga tccatgagtc gatcaattac taaccacaag ccatgccaga
     3061 atccccaaat tacataagtc caactggctc cgtgccaaaa gccgcctaac gtgaacgtta
     3121 tgatcaaatt cagatatacc ctgggctcgg aagccctaga acccccgagt ggaatatata
     3181 tataatcccg aagccatgta gctagagtaa tgtgccatct tctccaaaga tcttgaatac
     3241 tttggctaaa aaacggagca cgaaaattta cgggaatgtt aaaacctaaa agaaaagcac
     3301 aacctcgggc gatatcggta taaccgctaa agtcgcaata aacttgccaa gtaaatcctt
     3361 gggtggctag aaaaagggaa taaccgtcgt attcggaagg gttccgaaac acaggatcta
     3421 tcaaagaagc gatattatcg gcgactaaga tcttttttgc gattccaagt cctaaaagat
     3481 acaaacccgc ataaacgtaa gagggtttga ttcttacctt atccaagatc gggaaaaagt
     3541 cctggtgcct catgatcggc cccgcgacca gctgaggaaa aaaaaggata aacagaacaa
     3601 atcgaaaaag accgcaatcg ttcgtaatct tgccgcgata gacatccacg acaaacgcta
     3661 tgatctgaaa cgtataaaaa ctgatcgcaa gtggaagaat aatctgaaac ccgaaacttc
     3721 tctggtccaa aaaactccag cctgtccaaa cgtagaaatt atccgtaaaa aaatagaagt
     3781 atttgaaaac gccaagattg atcaaatcca aaacaacgat cgcccttaaa actccgagac
     3841 ttttcctttt aaataaactc cgaattgcca aatagttaat ataaagaatt cctaataaat
     3901 gaaatagaaa cggaaggctc caggtcgcgt aaaacaccaa agaagcgatt acgatcaccc
     3961 attcccgata attcttcccg tcgtaagccc aataaagtac ataaacacaa agaaagaaca
     4021 gaagaaagag agtagaggta aagatcactt gttttcctct tttaaaagga ctttcaaatc
     4081 ttttgcaaat gcaatcgtca acttttgcat cccgatcgaa ttgaggtgaa tcaaatcata
     4141 ataatagtct ccgttattcg gaccgtccaa aatatcctgg taatcgagta actgcaccgg
     4201 atcgtaagga tggattcttg aaagttccct tttccaaaca tcgtttcgtt ccggaagcct
     4261 ccatcgttga atgagttggc tataaggtgc gacaaccccg acgatccgaa tgttttgacc
     4321 gttctctttt ccgattcttc gaatttcatc gtgcagaatt ttgagtcgat cgaagtattg
     4381 ttttgtgact tcgtcttcat tcgcatgggt caatggatta cttgcaagga tacaagtatc
     4441 gaagatcgcc tttttatgaa atcgatccga accttccgga atcggaagac cgttggcagg
     4501 atcggtcttt gcgacacaat cgggaatgtc tacgatcgga tacatactga tcttttctcg
     4561 ataagaattt tcgtagtccc aaggatgatg attccctgtt ttaaaacgtt tccctatatc
     4621 tttgattctt ttagaaggac ttaaaatcag atcctgaatg tcccttctat acgcgatcga
     4681 cttcaaagtg atatagataa gatcgtccgc gtttacatcg taaccgaaat cgtaaattct
     4741 aggatatact tccgaacgat tgaattcgga aatcatcgca agcgtatgta agttcaaaaa
     4801 tttttggcca acccaaggag tcgtaatttc gaatacgtga atcaccgtct ttacgttttt
     4861 gaaatgagga agagttttca aaacagctaa gtcttggacg atcagctccg ttccaggaat
     4921 cgcaatcgat tgaatcttct tacccaaagg ggcaagttcc ctgtttaaca tcggaatgga
     4981 caaaccctga taggctaccg atgtcccgac aaccaaaaca tccggatcaa attctttttg
     5041 tttatcaaga acgtgattcg taattctcaa gacgttggct gcataggaat tcttttttaa
     5101 aaaaggccgg taacaaccaa attgcattcc ggtctctaaa aaaatcaaaa ctaaaaccgg
     5161 aatccagaat tttgggtctt tgaaaaatgc aaggtattct ttcataacgg atgttttcct
     5221 aaaacgcaaa gtagaggaaa ctctggcttt ccgtaatacc gaaaaccaaa agcataaaga
     5281 cgtttgcaag gaagaataga ataaatttcc attgacttcg aacgattttt tctatattat
     5341 ttttttcgaa tatataagaa gccgcaaaac aaacgaacaa aagaattccg tatgtataat
     5401 tcgaatattc tttaaccccc acaaatccgt tcgaactcaa aaagagaaga gatttcatca
     5461 tcaaaacggc cttttccatt gtttcagcac gaaacataac aaatccaaac gttaagcaaa
     5521 acatagtaaa aattctcgcg cagatatcgt agacgattcc tcccttttcg ttcagtaagg
     5581 cggcaatttt tgttttggca tattccctat gcgtaaaaat cataagccct tgccaaagtc
     5641 cccaactaat aaaatggtag gccgccccgt gccaggctcc ggcaaaaaac caagtaatga
     5701 aaatgtttct gtaagtcaga agcgccgttc ctctcgatcc tccgagtgga atgaagatat
     5761 aatcccgaat ccaagtggaa aatgaaatat gccaacgaga ccagtgatcc gtgatgtttc
     5821 tcgcgaccat ggggaaattg aagttcggat cgaacttata tccgaaaaga cgagccacac
     5881 cgattgcaat gtccgtataa cccgcaaagt cgaagtaaat ctgccaaccg aatgcgagtg
     5941 ctccggtcca aatttcaatc ggattgagag tcgcataatt tgcaaacgtg gagtccacga
     6001 cctttgcgag attatccgca aaaacgatct tacgcgtaaa tccgattaga atctgacaaa
     6061 acgcaatttg tatgtcttcc tttcgaaccg gaagaggaaa ttccaaatcc cgaaagaatg
     6121 tctgcgcacg aacaatcggc cccgcgacca attgaggaaa aaaggaaaca taaagagcaa
     6181 aatccaaaaa ggactttttc gcttctattt gtccccgata tacgtcgatc gtataactca
     6241 aagattgaaa cgtataaaaa gaaatcccga ccggaagaac gatatcataa tacgcaaact
     6301 taaatccggc ggcgggagta agatcgttca caactcctaa aagaaagttc gtatacttaa
     6361 agtaggcgag taaccccaga ttcgtgacta gggacagcaa aagccaaatt tttctttttt
     6421 ttgaaccagg agccgccgct tggattttga gagaagcaaa ataatcgata acgatcgaat
     6481 agagcaaaag aatgatgaat tcttttctcc aggacatata aaaataaaaa ctagttccga
     6541 gaagaaaaat cctttggatc ttccccttga gcaaatgatt gatgacgagt acaacgggaa
     6601 aaaaaaacaa aaagtgaagc gagttaaaaa gcatgtttcg tctaaatcgg atcttaaaga
     6661 tctgaagagc agtttttcaa gacggaatat ccttacaact tcaatttacg gatttgaaat
     6721 cctcggtaaa aataccggtt tttccgactc aaaggggaga taaacctttt cgggaaggat
     6781 ggattccaat ttgaattcga tcccctcgat ataactcacc gtttttttag aagaacgggg
     6841 gagggtggaa aacgaaaaat tgactaaaaa taaaagaaga caccaaacaa aaagaatcga
     6901 atgataaaaa gccctactac cgaacgcgaa cgttcgaagc tccaaagact ttagagtcaa
     6961 acctgcgagt agaatcattc cgatcgatgt cccaacccaa aattcgaaaa aataaccttc
     7021 ccaccaagtg taaaaaagaa tcgaagggac aagccagaat acaagcaaaa ccgtttcgat
     7081 tcggaaacgt ttccatactt ttctaagatt taaaagaaaa agagaaaaga taaaaatcca
     7141 aaacgcgaga ttgagattgt aaggcaaaga tcctctatcg tcccaagaaa gcggacgaac
     7201 tctcaaaccg cttttcactc cttcgaaatt gaggaacgca tctccgatcc cacggtaaaa
     7261 attcatcacg taatttttcg cttcgggaga atttccccat ttgtccttag tcgcatacaa
     7321 aaaaagccaa ttcgcaaaat tcctctcact atccaaagga gcagaaagat ttcgattcaa
     7381 cacaataaaa cctacgtaaa gataggataa agtaagaatt cccacaagaa gaaaacaata
     7441 catgaacgta catcgtagtt tccaagcgaa actgaattcc ttccctttcc aagtcccgga
     7501 aaataggatc gaaatcggca ccaaaggtaa aaataaaata tccgattgat gaaaatacac
     7561 tccgaagagt tgaaccgcaa aaaggataaa aatagaaatc ggcgagtgtc cgtttttagc
     7621 aaaatagaca caaaacagat ataaaaccgc ggttagacag gaatgaatga gaggtgtatc
     7681 gttgtgttgc gcgtaaaacc aaaatccctg agagaaatgg acagccagat ccaataaaat
     7741 ggcgcctaac gtgtccgagt aaattttacg atacatccag ataaaacaaa ataggaaaag
     7801 aagggccgat cccaaaatac gaagacgaag tccgaacatt accgattctt tcccgaacca
     7861 ttccctccaa aatttgagat aaagataacc ggtgctttca aaaccgagat ggtgaggatt
     7921 ataaaaaatt ctccaaataa gatcggaatt gatattgtat gcgtagacaa tcgcgtccca
     7981 gtcgtaatgt ctagaaagga accgaagatc gaaaagaaaa attgaaaaga aaaatagaat
     8041 tagaaatccg aaaaaaattt tattctgaag agcgtttttg aaaatcatcc gtaattcaat
     8101 ccatctttta caattatcta tcaaaacaaa taaaacgaaa aatccccaaa acttttcgaa
     8161 acgaattttt gtttgttaaa cgaccgaatt ttaatatggt cgtttttatt gtcgagttgc
     8221 gacttctaaa aacagaatac ttattcgaac atcaatcctc gaaacgggat tttcaccgaa
     8281 aaagccataa ttttagagaa accatattct aattcttgaa taaaccccga atcaaatttc
     8341 ggttttgagc ccgaaagaaa aacggagaat acaatccgaa ttccgagtta cttctttcgg
     8401 atcttagatc ggtggcaacg atcacgattc tttccaaacc gaaaaatctt ctgaataaac
     8461 cggttttata tacgatttga attccgcttt gtctgcaatt ccaccgaaat acgttttttc
     8521 cgaaaagacc cctcgtttcc aaggaaagaa tatcccctct gagaaaaacc gctgtcaaac
     8581 aagtcctttc gataaaacgg acccaatcca gaaaaaaagc aaaacctata taaccgaaaa
     8641 caagatatcc gaccgtcgaa taaagtccac gatcctgtaa aatcggaaga ttcaacactt
     8701 tcggaatgag tagaaagtcc gtaaattttt gaagataaaa agcggagatt tctcctccta
     8761 agtaacagcc gtataacatt gcaaagacgg tcaaagttcc aaaaatcgca ggaagcggat
     8821 tgattttcag acgaatcgga gttccagaag aaacttcgtt tgcatttaaa agctcccatc
     8881 ccgaataaat tcttttttcg ttctgtctca tattcttagt gctatagttc ctttctatgt
     8941 ttccagagat caatcaaacc ttcttcgatt cttttcgcgg tcagatccca agtccactga
     9001 gacgcatccc aaacggaaga tctttgtaat tttttatgtt gtaactccga cagggaagaa
     9061 acccaggcat ctacatccaa aggttccgca aacaaatcca catttcgttc caaaatttca
     9121 tgaaataccg gaatatcgga agcgacgcag acctttcctt ctcgaagcgc ctctaacaaa
     9181 ggaagaccga aaccctcgtg aacggatggg aataaaaaag cggaacattt tctataaaac
     9241 caagcaagca cctcgtccgt aggattctct ataaaaagga tcccttccga ttccaggctt
     9301 ccttccttta aaagttgggt cagcccctcc gatttccaac ccaaacggcc ggctatcaca
     9361 agagagaaag gataggaaga attctgtttt ttgagttttc gatatgcatc aaccagagtt
     9421 cttaaatttt ttctaggttc caaagttcca atggtaaata agaaatttcc aaaaatttga
     9481 cgcagaggct cacgtatgga agggaaggat tccactccgg gatatacaac tttcaatttt
     9541 ggacttagat ccgttttgaa ttttaggatg tcccggcgag tgttttcgga aagacaaaac
     9601 acaaggtcgg ctctgtttaa cgtcttcggt gaaaaaatct tatgttgcca aagatttgcg
     9661 gtcgtcatcg tttgaggtgc ggaacgaaag ttaagatcgt gatagttcac ggcggttaaa
     9721 acgtttccac aagaaagagg aagtaattga agagttcccc aaaagagatc caatctgtcc
     9781 tttttgatcc gtttaggaat cgtccaattc aaccaggcaa atccggggag tttaccggcc
     9841 ataaaaaaac gggaatttac gtttgaaaga atatcataaa atacgctatg aatcggtttg
     9901 ttcgaataaa gataatactc cagaggagat tcatttgtaa tcaatcttct taaaacttcc
     9961 gcaagatacc tggagttccc ggtaatccca taagcaaggg ggcgaacatc cacccccact
    10021 ctaggtttat atttaagttc gttggttcgg atcggcatca gttccagtcg tattcaagct
    10081 tattttccga gcctcaggct catatttcaa agcgaacaaa agcaaaacat attgaaagat
    10141 ggcaaagtat aaaagataag aggccatcat caatttttcc tcgattacgc ttccaataat
    10201 cgaacggtta caaaaaagga tcaaaacgga acccgccata aaacaaaaag acactttatc
    10261 atttttaaat attcttttta tcgaatatag cccctttttc gaaagagagc ccgtatccgc
    10321 tttccaaaag ggtaaaatcg aatactccac aaaggaccaa actcgatcca gtaagatcgc
    10381 agacggatac aaaagaaaaa cgaaagcgtg cacccaggaa attccgctga aaacgattga
    10441 aaaaacgaac agacaaccca aagcggattc cacatttcgt tttgcaaata ctttcccaaa
    10501 aaaaggagcg ataagtatca aggaaaaaac ggaatacatt cctttaacga tccattcgct
    10561 cagttctagg atgggatacc cgagcctgga ctgattcaaa atatccgcat aattaagaaa
    10621 atatttcgca agagttgcgt ttaaactttg attgttcttc caggctcgaa atagaggaga
    10681 ctttagatag ttgtcaagaa tcaactgttt ccaagttaaa gtcatttcga tcgtaaacga
    10741 aggagcatac aaacaaggaa gaaaaatcca gaataacgta aatacgaacg tataaaaaac
    10801 cgcccgataa cgtttttgca tcagaaagag aagaacaaag gctcccggag tcaacttaat
    10861 cacaattgcg agtgcgagta aaaaaccgga caaccaatcc ttattcgtat gaacggaagc
    10921 taagatcaga aagatcagaa taaaaccgac ctgattgtta ttctgatgat tttccaaaaa
    10981 tcgcagattg aggagacaaa gaacaacgca aaaaacgaga tgccctttcc tatgaaaacg
    11041 gagagaaaga atatacaaag aaccgagaaa tgccaggaaa tttaatgtaa gaaaaaccgc
    11101 ggatgcaatc tcgtacggaa aaaaagaaat cgggatcagt aaaaaggcga acgtgggagg
    11161 atagatataa gagccaagcc cttccatcat acttttaagc tgtaaaaata ccttcggagt
    11221 aaaaacctct tcgattttaa tttctcccga ttgaagtttc ccgagaatcc catcaatctg
    11281 atccaagtta tataaattat ttccttgggt aaatcgaacc gaagcattat aataatctct
    11341 gaagtcggag cggtttccgg tttttgaaat cccattcata aagaggagta agaaaaacaa
    11401 aatggttccc acaagaatcc aagtttttcg gtctctcaat tgcattctga aatgcttttc
    11461 aaacgcactc gaaaagccaa ccaataaaat tcttccaacc gaacactttc ttctacaaat
    11521 acaacttgtc acgaaattat cttctgcgaa agcgatatcc ggcagtttgc cgacgcttcc
    11581 atcccgacag aaaaaagatt ctcctgcaaa ccgtttacgg atccactgca aatagatgtt
    11641 gttcgaagat ctcaaagaat tcgagtttac gttgtccgaa gaaaggatcg ctcgttatcc
    11701 ggcggccaat cgggacgaaa gcaggttgat ggttctcgac gtgaatgttg gaaatatctt
    11761 cagcgaatct tcgtttaaaa accttgtttc ctatttgaaa gagggggacg ttttagtggc
    11821 caatcatact aaggtaagca aacgcagagt ttatttaaaa acgcaaattc gcacccacga
    11881 aacaatgttt ctcgaagaaa aagaattact ttggaaatgt aaaattcgaa actccaaaaa
    11941 attgaaagta ggaacaaaac tttccgacga aaaaacacaa cgtatctcat ttacagtgga
    12001 aaaaaaagaa ggtgaattcg tttttttaaa accggaacaa actctacaag aagaaaattt
    12061 tcagcaaata ggagaaattc caatcccgcc atatttcaaa agaaatccag accccaagga
    12121 cgaaattcga taccaaacac tctttgcaaa aactcctggt tccgttgccg ctccgacagc
    12181 aggtttgcat ttttcagaat ccatctttca aaccctgaaa gagaaaaaga ttcgattctg
    12241 cactttagag ctcaaagttg gttacggaac ctttcagccc cttaccgaag aaaattttca
    12301 aaatcaaaaa ttgcatcggg aagaattctt tctggaaaaa tcgagcacgg aaattttgaa
    12361 tctcgctaaa aaagaaggaa gaagaatttt ttcgatcggc accacaacac tgcgagcgct
    12421 cgaatccgct tatgactacg caacaaattc tttccgttcg ggacgcggca ccacggaact
    12481 ttttattcaa ccggaagatc gactgaaaag ctgcgaatgt ctaatcacaa actttcattt
    12541 accgagttcg agtcttcttt tactcgtttc cgcatttgcg ggaaaagaac tggttttaaa
    12601 agcatatcaa aaagcgattc aagaaaaatt tagattctat tcttacggag acgcgatgct
    12661 gattttagga aaacgatgat tgaacggacc catccatact tcttcgagaa tcgatatgat
    12721 gtttcgtcaa attaatatat tgatcataca aggaacccga cggagaatcg tttttagtga
    12781 ttaaaagaat aacgtccaat caatcggcaa tcaaactaca tgcaggcaaa caaagaccca
    12841 aaaatggcct gcccgatttt ttagcatttc acagggaaga acttagctcc ttaccgagag
    12901 ctttggaaaa tccgggaatt ttctcaaaca ttctcattac gggcccagga ttagaatcca
    12961 atcttacctt gctccaggaa tatatttcag acttaaaaaa aaataccaaa gtcatctgcg
    13021 atcctcatcc cggatttctg acgcttgcgg gatttccagg aaacacggaa tatcgtcccg
    13081 gtaaaatggc cgaagccgac gggggttatc ttttacttcc aatgagagcg cttacagaag
    13141 atcccaatct atattttctc gtaaaagaag tattacaaac cggaaagata gattttctca
    13201 ctcttcccga aatgaccgga tctaaagaaa tgaatcgttt tcatccttcg gtcaataccc
    13261 gttttcggct cattctcgcg ggagaagaag gagaagtaga ttttatttcc ggagttgatc
    13321 ccgattttta cgatagcttt tcctttaaga ttcatcttcc atacgaagcg gtgatgaaga
    13381 caaaaaaaaa tcttcaactt ttcggcggcc taatccattc ctgggaaaag ccgggatatc
    13441 cgagcttcga ttcttccgcc gtggacacgt tactcgaaat cggacttaga tggaacgaca
    13501 gcaaaacgag actttcctta tccttcgcgg aacttagaac ctttgtgggc gaacttctcg
    13561 tactatacaa aaaggaaaaa aaaccaatta cgagaagcca ggtcgaatcc gcagtcgaat
    13621 tggtggaaaa aagaatcgcg gtctataaaa gaagatattt ggaaagtgtg agagaaggtc
    13681 tgatcacgat ccagctcaaa gggaaaaaaa cgggaaggat caacggactc tccgtcatct
    13741 tactacattc ttccttatcc gactttggac aggtgaatca agtttccgca cgggtcgctc
    13801 tcggttcggg aaacttcatc aatatagaaa gagaagtgaa tctttccgga gacctgcacg
    13861 ataagggagt ttttatatta caatcttata ttaaaggaat gttctctcat atacaatcct
    13921 tcggcttgga tgcctcgata cttttcgagc aaaattactc gccgatcgac ggagactcgg
    13981 caagttgcgc cgaacttctt gcgatacttt ccgctcttgg cggccttgaa attccttgca
    14041 atattgcggt cacaggggcg ctttcccaat atggggaaat tcttccggtc ggctccgtaa
    14101 acactaaaat cgccgcttgg tacgaggtga ctcagatcgt cggaaattct agagacaaat
    14161 atacggttta tattcctacg gcgaatttgc gtgatttaaa tctgccttct tccatccgca
    14221 aagcaatgga caaaggaaaa tttcagattt ttacctgttc tcacgtagag gaactgatcc
    14281 cggaagtttt tggaattccg gctggaaaat tcggtaaaaa cggaaaatat ccacaaggaa
    14341 gcttgttcca tttaattgag gagagaatcg atcgaaaaaa agaagaagaa cacgaataag
    14401 aaatcgaagt cacgaaagta atgcgacaaa atattagaaa aaatttcttt ccgaagtgtt
    14461 tagaatcttt caaactggaa aaagaaaatg aggattcgtt ttttgagtcg ccgttactca
    14521 tcgttgaact ttttaaaatt tcgaataatt ttagacggat cttttggtag gagaaaagat
    14581 tttctgtctg aatgtttttt ggaaattttc gttttaaatc gggcctatat ttgcgactgt
    14641 tccttcaatt ttgattaccg ataataaatt tagtatatga gaatcatcgg agcgatcaat
    14701 atccaatctt ccttgtttat cagtagcctg tctgcaattg ggctaggggt tctcttatcc
    14761 gttgtacaag tcaaaacgcc cgaatattct caagaaactg aattttcgcc tttcgaaaaa
    14821 aagaaggact ctttcaagtc cagtccgacc ttgatgggaa aacgagaaaa agaaattcaa
    14881 acacttcgaa tcctaggctc caaaaaatcg aatctcttaa ccgaattgga aaaagacccg
    14941 caacttatgg aaaccaagga tttcggtttt gcaggaatcg gcaacacttg gactctattt
    15001 ccttctagaa ataatttaaa aaagaatcaa tcggatattc tcttcaacaa tctaaactca
    15061 gattgggtgg gaacccgctt tttcgacggt aaacaaaata aaattcacat gatgacctcc
    15121 gttcttcctc tcgtgccttt ttcggaacta gcccccttta tgcaggggag aaaaacggat
    15181 cctatcggaa atatggatag aaccggaatc aatcaggcta agttagactc ctttgaatta
    15241 agttacacga ttttaccagg agtggaggcg attttaaaaa cgggtaattc tcttccttac
    15301 acggcggatc aaaaagacca gggttattct atggcgggat tctcctttaa accgaatgaa
    15361 tatctcagta cgaaaattgt ttccggaagt tcctttggaa attcgagttt atccacaaac
    15421 agactttcct attctcctca ttccgcaaat atacagcctg tgaatataga tccgaacgtc
    15481 ggaaccaatc cgattcttag aaatcaggct ctgggaaaca caggtggaag agtcatcgag
    15541 tggcaagcga gcatccaacc tgtaaaacgt cttttgttcc aaacttccgt tttaaacaag
    15601 gaaaaagaaa aaggacttta taacccggaa gccgctcgtt tttcgatgtt catcgacttc
    15661 tcaaaaatca tcctcaatgt gcggtacagt tattctgcag acccgaccgc aaaaaacaac
    15721 ggactttata tcactccgga atccgacgcg actactttag gatttacaat gcttttggat
    15781 cccgcaggga gatattcttt attttttgga aacaattatt acaatcttct ttcttctaga
    15841 ccttctggaa ttaataccca ggtagacgaa cctctgcgtt cgttttctgc aagtttccgt
    15901 ggaaagacca gtttccagag tgcaatcttt tttatgaact tcaggaataa cctttccaaa
    15961 ggtgtgattt atacggatgt gggtccgctt agacttccgg cattctctca gtattatacg
    16021 gaatacttta cttccttagg aatggaactt tccttttgat ttcttttctg attgcccatt
    16081 tttaacattt tcagaatttg atcgagagag aattttcgat caatcgcttc ggttcacagg
    16141 aaatactcaa ttcaaatttt ctaaaaggga agatctaata tgttcggtaa caagttagaa
    16201 tcaataaaac aaatgaacca gatgcgagta aggatgaaaa aggtagagaa ggatctgatg
    16261 gccctttcct tcgaagcaaa atccaaaaac gacttagtaa cttgtatctc cgacggaaag
    16321 ctaaacatca aagatatatt gatcgaagac gaacttcttg caaaaaacga taaaaaactt
    16381 ttacagaaga gcatcaaaca ggccgtatct cgttcccttg aacttgcaca gaatgcggct
    16441 gaagaacgaa tggaagaatt ccggggaatg atgggaatgg agtgagtttc ctcttcactt
    16501 ctcgtcttaa atacttgttc caaaacctta gataacgtga gttcggtgta agaatccatg
    16561 attcattttt ctaaaaacaa gttggaatct gaactttgta aatctattct taaaatgtgg
    16621 aactaccaca aatcacgatt ttacgaacaa ttctaaaact gtaggaactc ctacttttag
    16681 aaaattcttt cttattttca accgccaaac tcacgttaga tagaaatata atggtgaact
    16741 tttcataaac taagaaattc ccgcagatta tttctttggc agtttatagg cttttgaatg
    16801 agccctattg ttggaatgtt cccttcctac actcggggtt tgggacaagt tttgatataa
    16861 cgtcctatct aaaactttag aatttcaaat tgattcgttt ttcagagcta tatttttctt
    16921 cgaacaatag aagttctatc tcaaaaatat cttaaaatga tcagaatttt aagtaaagat
    16981 aaagtatttt tgaatagttt caacgatccg tattcgaaat caaactcgat gtacgtacac
    17041 atgccttttc cactttttta gaaacaagaa agaatacttg attgaagatt ttttcccaac
    17101 tcttaaactg taaaaaatca ttttgcacac cgtacattca agaatcatca acgttcataa
    17161 aaccaatgtt caatcgtaaa aagggacgat ttttcgtatt tttcataatt tgtatcttca
    17221 caaccagatt ttgttctttg gacaactcaa aaacgaaaaa ccttcctact cacaaacccg
    17281 tgttatccgg agaatattat tccaaaattc aaaaactgga agaaggttat tttgtgagac
    17341 agttatttct ggacatgacc cgaaagcaga gtaaattcat atttgctcaa ttaagcgtaa
    17401 ccctcagcaa aaatcgagaa gaaaccagag tcgaaggaat cgtaaaaaca acaaacgaag
    17461 gggttcaatt gattccggaa tcctgccgag tttttacaaa cagagaatcc ggaaaccgat
    17521 gggccttagt ccgcgcctat gattgtgatc atctctcctt tcaaatcgaa tcaatccaat
    17581 ccaatttgat ttctatcgag cccgacttta tacctggaaa cccaagcgga gtttataaaa
    17641 aagcggcatc ttcggatata aacaaaatta gtgctctcgt tttggaaagc gaagagaaaa
    17701 ttttagaagt ctggggacta aggctttcca gggtgagaaa aaacgcgacc atcgtattgg
    17761 aaaaagaaaa cggacaaaaa tatccggttc acgctttgag aatcgtagaa accacggggc
    17821 aagttacagt ggaaggagtt cccatagaaa aagaagatat cctcctttac gacaatcgct
    17881 cagaagctgg accacttaca tattaaaaaa atgaatatta gaatgaatct acgtgcatgg
    17941 gaaccaactt gaggtaggga agttgctttc taactagatc taattctttc cgggaaagat
    18001 ctaaccccga ccattctaaa taacgtaggc ccctcatttc atagacagaa cgaatctctt
    18061 tgatatgagt atgtccaatt ctgagttcta aaaggtttct acaatttgcg atcggctcca
    18121 aagaagagac ttccgtattt cgaatatcga gttgttgtag tctgcactct gaaccaataa
    18181 aagaaagatc gcgaattttg gttttataca aacctaattt agtcaattta ccgactccgg
    18241 gatatcgttt cagatcttgc tcatccacga atgttttatt tagatacaaa ctgtgtagaa
    18301 cgggcaattt ggataaaacg gaaagatcct ttactttggt cccgcttaca tttagaaaac
    18361 cgattgtttt taaggaacta agttcttcta aattctgaaa ttccggatgg gaaatttcca
    18421 aagaagagag atttttgaaa tcgaccaatc tggtcatatc cggaaattca ctctcaccaa
    18481 atccaatcca gcgaatttga tacggataat atctaaggat tttaccttcc ttagaaaaca
    18541 cgggaacccc accagaaaca gattcttttt tcaaaagagc acacgaaaaa atcgaaaagc
    18601 agaaactggt aatcaaaatc ttggataaag gaaaaaaaca aatccgaatc atagcttggt
    18661 acgattgaga attaggatcc aagaaaaaga agccaatttt taaaataaaa agcccaagag
    18721 aaatgcacat tttcggtgta ggagctccca cactttaagg attcaaagtt agaattagaa
    18781 cttaagactt taaaggcagc atccaacaca gggttttgta agtgttgaag tgcaactcat
    18841 aaaagcagaa aattccttct ccttacgcac gattttgagt ttgactctca tattcacaat
    18901 ttcaagatga ctcaactact aaaggagtac attatgagaa atattcaaaa atatgcaaaa
    18961 atagcagtta cttttagcct cattcttggg ttactcttaa actgcaaaaa cgataagaaa
    19021 gaagatgata aaaaagacgg cgttgcttcg atgcttcttt tggctttagt cggtttaacc
    19081 cccagttaca actgttccgc aaccgtcaaa ggtaagatcg cttccctacc tgcaatgact
    19141 gctactactt ccgttcaaac acttatttat ggcaaggtcc cattcgtaaa tcattccatc
    19201 gcagccgtta aagttacaga tgcagtgaat ggaactaaaa ttgttttgac cgggcgtaac
    19261 gttgcggatt ttgacgaagg gagctccaac aatgaaaacg cacctttggt ctacaatgcc
    19321 tcttcctgcc cgctttccga tgtcgctcaa gatacagcaa gatcaactta cactacaaat
    19381 agtgaaggcc agtacggttc cgttgcaggt gacggtcctt atacgtatac gctgaatgct
    19441 acaaaaggcg gaaattacta ttttgttttc tatcttgcga gtagaaccgc cgaacctcct
    19501 acgactacat ttcaactaca ataagatatc gatttaaatg aacgcatttt taaacttcaa
    19561 accgctattc ctctttggac tcggagcctt tctccttgtt ttctgcgcga gacaacattc
    19621 cgcggtcgac aacgaagaac ttgcgttcaa acaatcgatt ctcgccttac aaaaacaaat
    19681 cgaagaagcg aatcgttcta aaattctttc cacagaattg aacgaagacg gttcgtttat
    19741 cacaaaagtt agatcggcct cgtatgatgt atggatcaaa tacaactttg caaacaaaac
    19801 tcaagctttc gttccggaca catccggagg ttgggacgtg ggtttccaaa gattcaagct
    19861 tcaaacaaac ggaggtttga cttattcgga gggacaagga ggagcctgtt taaccaatcc
    19921 tgttctcacc gatttcaatg tcgcggcttc gagcacttct agaactttgg gttgtacaaa
    19981 cgcttttttt tctcccgaca caaacgtatc tgaaatcgcg gctggtggaa ttcaaaccaa
    20041 ctacgtgggg aacaatgtac tcaacaagtg gtttaactac actttcgctt ttttacagcc
    20101 taattataat atttttatag tccgttctaa tacgggaaac gaatactacc tctttcagat
    20161 caccggttat tataattccg agggaagctc agcacatccc accgtaagat ggaagcaaat
    20221 cccttactaa ccgtatgttc ttttcgatcc ttcgatttaa atcgattcag atcctattcc
    20281 cgattttctt ttgtatctcg attcaagccc aagatgaaag cacaaaaatt ggaaacaaag
    20341 tcgtcgagaa agaatcacct aacaagatta ttacgaaaaa taacaacaca accaccgaat
    20401 cacttcgaaa agaaaacgga caaaacattc cagaagaatc ccaaatcgta gttacaggtt
    20461 ccagaggcga acgaagactc aaagattcca cggtcgcgac cgaagtaatc tcccgtaaaa
    20521 aaatagaagc tagcggtgca agaaacgcag ccgaagtttt agaaacccaa ttgggaatcg
    20581 acgtagttcc gttctttgga ggttcaagag ttcgaatgct cggtctcgat tcgcaatacg
    20641 ttctgattct aattgacgga gaaaggatcg caggacgttt aaacaatgct gtggatctca
    20701 gcagattcaa agtccagaac ttagagagaa tcgaaatcgt aaaaggcgcc tcatcggcat
    20761 tatacggagc agacgcaatc ggaggggtca tcaacctcat cacaagagag gcggataaaa
    20821 aactaagcta cgaaatgcgc accacttacg gcaacggaag tcgaaagaat ttcaacactg
    20881 aaggggaatt caatacaaat gccaacatgg gttttagaaa cgagttcgtc agcggttctg
    20941 tttcctcagg ttacaataaa aatccgggtt acagattggt tccgaattct caggctacga
    21001 ccggaaacgc atatcaggat ttaaacacag gaataaatct caccttcaac ccagacggga
    21061 acttcaaagg taaaactaga attctttacc aacacaggaa tcaaaatggt gtggacgtga
    21121 ctcaatccaa agcaattttt gaccggaata ataaaacgca cgatttttta accacaggct
    21181 ccttggaata cggatttgga aaaagaaatt tgatctcctt tcgaggaaac atttccaaat
    21241 gggaaaacaa ataccacaac aatcaaagag ggtcggacga actagacgta aaacaattga
    21301 acgcagaact cacttcccaa ggaaccgttc aattggacat ggaagcttcc gaaaggcatt
    21361 ttatcacgat aggtgccgaa tcctttgcga acgaattaga atcggatcgc ttacagagtc
    21421 gttacgtata tagaactaga aaggccgtat tctttcagga cgagtggacc atctccagtt
    21481 ctccccgaat tcgaatgatt ccgggagtga gatacgacga cgattctcaa ttcggcaatc
    21541 aaacgactcc taaacttgcc gtccgttacg atatttttca gaacttagtt tggagggcga
    21601 gctacggaag gggttttcgt ccacccagct ttcaggaatt gtatcttcgt tttgaaaacc
    21661 cggctgtggg ttacatagtg gaagggaacc cgaatttaaa accggaacga tcgatcacga
    21721 tcaactcaga cttggaatac agtcctttta gttttttgac actttccctc agtttatacc
    21781 gcaacgacat tatcaattta attcagtaca aattcgattc aaacaaaggg aaggaatttg
    21841 ccgaatttca attacaaaac atcgcaaagg catatacgag aggaggagaa ttcggagttc
    21901 agtatagatt tttaaaatac ttcacactcg aattgggtta taatcatacg gatacaagag
    21961 atctaaatac ggatagacct ttagaaggaa gagctcttca tcaggcgtct gcaaacttca
    22021 tctataattc ccctgggggg ttccaattca acttgagagg caaacatttg gataaaaggc
    22081 cgttctatag tgccacgaac aatctgacag gacaagattc tattcccacc gaagttaaat
    22141 tgaacgaaaa tcctcccgtg atttacggaa aaccgttttc gattctgaac gtaagaatcg
    22201 aacagaaatt cttcaataaa cacttttctc tttttttagg agtggataac gtgctcaatc
    22261 aatacgaact tacctacaat ccaacccgac ctcgatttta ttacggcgga ttttccgctc
    22321 agttttagat tccttgttca aacattcata agacactttt tccgaagatt tcattgaact
    22381 ttcgaaacta ctacgaattt gtcccaaaac ctaagaaccc atctcaaaac ctgaaaaaaa
    22441 tatctttaaa cgacccggta agtttttaaa aaatgtggga gttcccacag aaaccgtcgc
    22501 attcgccgtt ttctcctatc gtttaaaatt gtaatagctc ctacaaaaga cagttttg
//
LOCUS       IMJCAFKL_12            10142 bp    DNA     linear       08-DEC-2021
DEFINITION  Genus species strain strain.
ACCESSION   
VERSION
KEYWORDS    .
SOURCE      Genus species
  ORGANISM  Genus species
            Unclassified.
COMMENT     Annotated using prokka 1.14.6 from
            https://github.com/tseemann/prokka.
FEATURES             Location/Qualifiers
     source          1..10142
                     /organism="Genus species"
                     /mol_type="genomic DNA"
                     /strain="strain"
     gene            108..2159
                     /gene="menE_1"
                     /locus_tag="IMJCAFKL_00095"
     CDS             108..2159
                     /gene="menE_1"
                     /locus_tag="IMJCAFKL_00095"
                     /EC_number="6.2.1.26"
                     /inference="ab initio prediction:Prodigal:002006"
                     /inference="protein motif:HAMAP:MF_00731"
                     /codon_start=1
                     /transl_table=11
                     /product="2-succinylbenzoate--CoA ligase"
                     /protein_id="X:IMJCAFKL_00095"
                     /translation="MYKNLADMFIQSTEQYGDRPVFWSKGEDKEFYPTSYKQLYDIGI
                     ALAEALIQMGLKAREHVGVLADNRLEWMITDYAVQFCGAANVPRGVDVTESELEYIIQ
                     HSEAKIVFIENDKMFEKFNKVKSKLPKVETIVIMDKSSTAKGKNIHKIYDLVEEGKAL
                     RAKGSRKAEKRIEDIKPEDLFTLIYTSGTTGMPKGVMLMHSNMVHQMIHVVPMLLTDT
                     KPTNSMLSILPIWHIFERVNEYGAISRGIQTYYTKVSDLKNDLTKAKPSFMGSAPRVW
                     ENVYTNIYNKVNDPKQTPPLRKFLFKLAYFFSKHYNASRRFLNGLEVDYENRSILKSI
                     AIGTKSLIVLLLTGPFTLSAIAILAYLALPTYGVRLPGWFFFTIAGLGLIFNAKTLDA
                     IVLSKIRAATGGRLKGSLSGGGALQSHVDNFFNDIGMLVLEGYGMTETSPVISVRPFA
                     KPIIGSVGFLVPKSELMIKDENGNILTHINDKFEVLAGKLGQKGIVFVKGPQVMKGYY
                     KDPEVTKKTIVDGWMNTGDIGFINFKKTLTLTGRAKDTVVLLGGENVEPVPIENKMDE
                     SPFIKQSMVIGQDKKVLGAIIVPDMEHLTFWCKENGIDSSKIDELIKNPKVIEFYKKE
                     VRNYNSTKTGFKSFEQVQHVILAKKPFEVGDELTNLLKMKRHVITEKYSKEIKKIYDK
                     D"
     gene            2297..2929
                     /locus_tag="IMJCAFKL_00096"
     CDS             2297..2929
                     /locus_tag="IMJCAFKL_00096"
                     /inference="ab initio prediction:Prodigal:002006"
                     /codon_start=1
                     /transl_table=11
                     /product="hypothetical protein"
                     /protein_id="X:IMJCAFKL_00096"
                     /translation="MDIIFPGENENPFLLFWVFIFLSGPTLGILIGILTRFEMGFVIG
                     TFIPALIGFVFAFQYHQEYKMLTHPGSNLYQGKVIDVEYPKYDAKTSDTISKPPSEPV
                     IRFITNKNRVLVFHGGPRDDGEYKINYQVAILYDTSNNKVIWTYNVSMLKIRALVLMV
                     ISTFLFIIGQIPGMEIITDIARDLKATRKKNMQIPTKMLEELFLLFGKIF"
     gene            complement(4117..4929)
                     /gene="thiD"
                     /locus_tag="IMJCAFKL_00097"
     CDS             complement(4117..4929)
                     /gene="thiD"
                     /locus_tag="IMJCAFKL_00097"
                     /EC_number="2.7.1.49"
                     /inference="ab initio prediction:Prodigal:002006"
                     /inference="similar to AA sequence:UniProtKB:O31620"
                     /codon_start=1
                     /transl_table=11
                     /product="Hydroxymethylpyrimidine/phosphomethylpyrimidine
                     kinase"
                     /protein_id="X:IMJCAFKL_00097"
                     /db_xref="COG:COG0351"
                     /translation="MTQKIKPVTLTIAGSDSGGGAGIQADLKTFTALDTFGTSAITCL
                     TSQNPSGITGILEVNADFLEKQILAVLDYFPVKSIKTGMLFSTAIIEKTSYLLSNRKN
                     TEKNFSLVIDPVMVSTRGSKLLQESAIDILLTKLIPLADLITPNLDEAEILTGKKISK
                     SREMPDFAKAIFEKFKVPVLLKGGHLQNEEVALDILFDGKSIFKFEKPFVNGFYPHGT
                     GCTYSSAITSYLARGEKLAEAIRLAKEYLHAAIEQSYAAGKDKTLNHTPVLH"
     gene            complement(5396..5803)
                     /gene="ogt"
                     /locus_tag="IMJCAFKL_00098"
     CDS             complement(5396..5803)
                     /gene="ogt"
                     /locus_tag="IMJCAFKL_00098"
                     /EC_number="2.1.1.63"
                     /inference="ab initio prediction:Prodigal:002006"
                     /inference="protein motif:HAMAP:MF_00772"
                     /codon_start=1
                     /transl_table=11
                     /product="Methylated-DNA--protein-cysteine
                     methyltransferase"
                     /protein_id="X:IMJCAFKL_00098"
                     /translation="MNHYEDNSEISFFKEVYSLVKKVPKGKVTSYGRIAALLGKPRAA
                     RAVGYALNALSKGQEQKVPWQRVINSQGKISFRGDTGRSILQKKMLEDEGVKFDSTET
                     IDLKVFGWPDTIPEKFAHKKRKNLFGNRVRSKR"
     gene            complement(5828..7660)
                     /gene="sasA_1"
                     /locus_tag="IMJCAFKL_00099"
     CDS             complement(5828..7660)
                     /gene="sasA_1"
                     /locus_tag="IMJCAFKL_00099"
                     /EC_number="2.7.-.-"
                     /inference="ab initio prediction:Prodigal:002006"
                     /inference="protein motif:HAMAP:MF_01837"
                     /codon_start=1
                     /transl_table=11
                     /product="Adaptive-response sensory-kinase SasA"
                     /protein_id="X:IMJCAFKL_00099"
                     /translation="MSTRRLNALGPIVYLILLIVCFQFISVLTLQSFHFFSLESQNLI
                     LILFSGAVLGMIVYIFSVRILRRTSGRFLRRIFPFLQFSNSEIVKYLSILDQFKSDLI
                     ATNLTRLVCEKILKFIQTIIPTKKATIFLWKEEMGKFAPFPDLGEIQFFIFDPFLLWI
                     AENDRIYNFKEFATDLSLSRIRTSAENFFTKTGAELVVPLIINKSLLGMIVLGERKNR
                     KNYTFSEMDKLNEIRSVSVMALSNAIFYERLIELTETLEEKVRTRTRELENAQSQLIM
                     SEKMASLGIMVAGIAHEINTPAGVINGAADNLDQNMNYLIQNIFDIVLLAKHRKLRKN
                     FKLALFHLLRDKKRSELDSKEKFRLKNKLKEEMKSMNFNPSLNSELSNFIIENQIGEE
                     RKYIYNVILKNDDRGYLMLKNASHINRNIKNIRYAIRNIVRIVKALKSYSHLDQSKTL
                     SSANITEGIEDTLVILHNQIKYGIKVVRNFQEIPSVICNPDELNQVWTNLIQNAIQAL
                     KGKGKIEISVFPQNGFIVVEIEDDGPGIPLKIQDRIWDPFFTTKDQGEGTGLGLGIAK
                     GIVEKHKGKITLTSNPGKTTFRIELPINPEVVPSENIQSNSFRK"
     gene            7680..8636
                     /gene="rsgA_1"
                     /locus_tag="IMJCAFKL_00100"
     CDS             7680..8636
                     /gene="rsgA_1"
                     /locus_tag="IMJCAFKL_00100"
                     /EC_number="3.6.1.-"
                     /inference="ab initio prediction:Prodigal:002006"
                     /inference="similar to AA sequence:UniProtKB:Q9HUL3"
                     /codon_start=1
                     /transl_table=11
                     /product="Small ribosomal subunit biogenesis GTPase RsgA"
                     /protein_id="X:IMJCAFKL_00100"
                     /db_xref="COG:COG1162"
                     /translation="MLESDPSVKEFFIISRVYGAYYEIYSPERGVVRAFLRGRLRTVS
                     AEERHPFVVGDQILAEPSVGKDWVICERLERKSFLTRKSREGDTQVLCANADQTAVLI
                     SLKSPETKDGFLDRCLAAVFASGTQPLILFTKLDLISEDEAESRMKIYRNLGYPVLGI
                     SCTTGQGISELQKYLRRKMTFLVGNSGVGKSTLINLLTRTQIQKTSGISVSKDKGKHT
                     TTNSLLLVLEDGTTLIDSPGIKEWGILHLKKEEILESFPELSSQKKHCEESNCCKLSS
                     GCAMLFALETESMTLERRKSLESMLASLGNPHRVTRRDRISK"
     gene            8633..9952
                     /locus_tag="IMJCAFKL_00101"
     CDS             8633..9952
                     /locus_tag="IMJCAFKL_00101"
                     /inference="ab initio prediction:Prodigal:002006"
                     /codon_start=1
                     /transl_table=11
                     /product="hypothetical protein"
                     /protein_id="X:IMJCAFKL_00101"
                     /translation="MKVTHSCLEFDSIDDLIDFTREFETGSMIRFLSPVEDNSGNVLV
                     KEEVQVKESTLSRLKDIKGQYTPKFDVKLNKELVEQIQNILSIKIVDQLRNTDMKFLK
                     FMYENAVYNYKGIIRNSLLSKKIVLTLLKVYKQNVSFFKYVSELGLLTLGIVMIPDTM
                     KFRLLRRYAFTAGVLMDVPRIGVDRFIKLPFDDNEKVGVAHKCSDILQKLDLIGFTYA
                     AISNHMPLGMMDNPDKLISIDKAGESESIDETFFDDIVSNDGESDSKEDRSKEDAIPE
                     KSFDLFQALLTDALKLARYIANVSHNASDKDYVMEELVYYIAYNTSKKYFDELLANPL
                     VSTFKEFEVNVKRLRKIAEVEMKCVYPPSAWAYPKPKSSQVLCKNKVWGCPNIVMGWD
                     IHVITAQEAFGWVGTSLPIDNYPKCKLEEELDVIITEPEKPEKPKKK"
ORIGIN      
        1 aaaccatttc taaaatttga ttgactctct caattttcct catagcttaa cccagccttt
       61 taattggaaa tcattccggt aaaatctcaa ctgaagagga attgaaaatg tataaaaatc
      121 tcgcggatat gttcatacaa tccaccgagc aatatggaga tcgacctgta ttttggagca
      181 aaggagaaga taaggaattt tatcctactt cttataaaca gttatacgac ataggaatcg
      241 cacttgcgga agccctcatc caaatgggat tgaaagcaag agaacacgta ggtgtattgg
      301 cggataatag gcttgagtgg atgatcacgg actatgccgt ccaattttgc ggcgcggcta
      361 acgttcctag aggagttgac gtcaccgaat ccgagttaga atacatcatt caacactcag
      421 aagcgaagat cgttttcatc gaaaacgata agatgtttga aaagttcaac aaggttaaat
      481 caaaacttcc taaagtggaa acaatcgtta tcatggataa gtcctccacc gcaaagggaa
      541 aaaacattca taaaatttac gatctagtcg aggaaggaaa agcgctcaga gcgaaaggaa
      601 gcagaaaagc ggaaaaaaga atcgaagaca tcaaaccgga ggatcttttt accctcattt
      661 atacttccgg aaccacagga atgccgaaag gtgttatgct catgcattcc aacatggtgc
      721 accaaatgat tcatgtggta ccgatgcttc tgacggatac caagcctacg aacagcatgc
      781 tttccatatt gccgatttgg catatatttg aaagggtaaa cgaatatggg gctatttcaa
      841 gaggtattca aacgtattat acgaaagtgt ccgatctcaa aaacgatctg acgaaagcaa
      901 aaccctcttt tatgggttct gcaccccgtg tttgggaaaa cgtttatacc aacatctaca
      961 ataaagtaaa cgatccgaaa caaacacctc cactcaggaa attcttgttt aaactcgctt
     1021 actttttttc gaaacactac aacgcttcca gaagattttt gaacggattg gaagtggatt
     1081 atgagaatag aagtatcctg aagtccattg caattggaac taaatctcta attgttcttt
     1141 tgctaacggg gccttttacg ttaagtgcta ttgccatttt ggcctattta gctcttccca
     1201 cttatggagt tcgccttccc ggctggtttt tctttacaat cgccggtttg ggattgatct
     1261 tcaatgcaaa aactttggac gcgatcgttc tttctaaaat ccgcgctgcg accggtggaa
     1321 gattgaaagg atcgttatcc ggcggtggag ccttacaatc gcacgtagat aatttcttca
     1381 atgatatcgg aatgctcgtt ttggaaggat acggtatgac cgaaacaagt cccgtaattt
     1441 cagttaggcc tttcgcaaaa ccgatcatcg gctccgtggg ttttttggtt cctaagtccg
     1501 aactaatgat caaagatgaa aacggtaata tattaacaca tatcaacgat aaattcgaag
     1561 ttctcgcagg taagttaggg caaaaaggaa tcgtttttgt aaaaggacct caagtgatga
     1621 aaggttatta caaagatccg gaagtcacta aaaaaaccat tgtggacggt tggatgaata
     1681 ccggagatat cggattcatc aacttcaaaa aaactcttac gttgactgga agagccaaag
     1741 acaccgtagt attgttaggt ggagaaaacg tcgagccggt tccgattgag aacaaaatgg
     1801 acgagtctcc tttcatcaaa caatctatgg taattggcca ggataaaaag gttctcgggg
     1861 caatcattgt tcccgatatg gaacacttaa ctttttggtg taaagaaaat ggaattgatt
     1921 cttccaaaat cgacgagttg atcaaaaatc ctaaggtaat cgaattctac aaaaaagaag
     1981 ttcgtaacta taacagtaca aaaacgggtt ttaaatcttt cgagcaagtt caacatgtaa
     2041 ttctcgccaa aaaacctttc gaagtaggtg acgaattaac aaaccttctg aagatgaaac
     2101 gccacgtaat cactgaaaaa tacagcaaag aaattaaaaa aatctacgat aaggactaaa
     2161 atttctctgc cgcaaaaaac aaaaggttcg aagtctttaa ctacttcgag cctttcgttt
     2221 tttttatcct accaaagaac tcttgaagct tcaaaaagta ttgacttgtt gcaacttctt
     2281 taagttttaa agctctatgg atataatctt tccgggcgaa aatgaaaatc cgtttttatt
     2341 gttttgggtt tttattttct taagcggtcc cactttggga attttaatag gaattttaac
     2401 tcgattcgaa atgggtttcg taatcggaac gtttatacct gctttgatcg gctttgtttt
     2461 tgcatttcaa tatcatcaag aatacaaaat gcttacgcac cctggctcta atctatatca
     2521 aggcaaagtg atcgacgttg aatatccgaa atacgacgca aaaacgtcag acacaatttc
     2581 caaaccaccg tctgagcccg ttattcggtt tatcacaaat aaaaatagag tactcgtttt
     2641 ccatggtggt ccccgagatg atggggaata taaaatcaat taccaagttg caatcttata
     2701 cgatacttca aataacaaag tcatatggac ttacaatgta tccatgctaa aaattagagc
     2761 tcttgtctta atggtaattt caactttcct atttattatc ggacaaattc ctggtatgga
     2821 aataatcaca gatattgcaa gggatctaaa agcgacacga aaaaaaaata tgcaaatccc
     2881 aacaaaaatg ttagaggaac tctttctatt atttgggaaa atcttttaaa tgaaaataga
     2941 aacttgccaa tcgaaaaaga gagagaaatt tcaccacagc ttaaaagttt aaactctaaa
     3001 cttattccca tatttaatat tctactcttc ctcagtcttg taatacctgg ttttttcgat
     3061 aatcttcatt taggaatatc aataggatat ggacttttct cttctagcat cttagggatg
     3121 atcataagag aactttttaa tccgaataga tctctacaat tgtgttacgg attattctta
     3181 ttttggatca tagtatcgac tatacttttt gcaatgcggg cttggaatta ctaaaacttt
     3241 tggtaacgtg agttcgatgt aagaaagttt gggagaatcg ttcgcaaact tcataattga
     3301 aacgttttcg taaaaaagcg tttcacctga attttcctga actcagtgct actttcctat
     3361 gattcttgta tcaagccttc cgtaattttt tttacgtaat accataaagt ttaagtttat
     3421 cgagcgattc ataaagagcg agatactttg tttccttcac ggtcgatctt gttaatccac
     3481 attggtttgc cgtggctgat ttggattcat ttacggaccg gatctatgcc tgcagagcga
     3541 ccccacaagt tgaattgaag tagtaagaat ctaaaacgca tatttttcca agtattccga
     3601 caagaacgag actttttact tgcaaaaagt atgattttgt gataaagaaa aatctcccaa
     3661 atcttcccac cgcctcgttt tgcgaccctt agggagcaat gcggctgagt tccccctcca
     3721 cccaaagaaa ctcaatgcag agctttccta tgggtcgctc tgcagggtcg agcctgtttc
     3781 acggaggatt gtcggaatta cgacaagatc caagttagta attgtggggg agagcgttat
     3841 acctcaaatt cagggaatga gatttttaag cgaccgacag agtgctcact tctattagcg
     3901 ctcgacgggt tttgggataa gttttgttaa agccctttac aaaacgattt tatggcgtat
     3961 aaatttaaaa ctttcacgaa aagttttaaa tttaatggtt taaaatcatc atttcattga
     4021 acgtttattg gatgtggatt tcaaggtttt gcggtttaat gaaaatgaat ttaatcttgg
     4081 aaggcttggg gcaaacaagc tttttaaggt caaattctag tgaagtaccg gggtatgatt
     4141 taacgtctta tcttttcccg cggcgtaaga ttgttcaatt gccgcgtgta agtattcttt
     4201 cgcaagtcga atggcttcgg ccaatttctc acctctcgct aaataagaag taatcgccga
     4261 agaatatgta catccggttc cgtgcggata aaatccgttt acgaacggtt tttcaaattt
     4321 gaagatactt ttcccgtcga acagaatatc gagtgcgact tcttcgtttt gtaaatgacc
     4381 gccctttaaa agaacaggaa ctttaaattt ttcgaatatt gcttttgcaa aatccggcat
     4441 ttctcgactt ttactgattt tttttccggt gagaatttcc gcttcgtcca aattgggggt
     4501 aattaaatct gcaagaggga tcaactttgt tagcaaaatg tcaatcgccg attcttgtaa
     4561 aagtttagaa ccccttgtag aaaccatcac gggatcaatc acgagtgaaa agtttttttc
     4621 ggtattcttt ctatttgaaa gaagataact cgttttttct atgatggccg tagaaaacaa
     4681 cattccagtc ttgattgatt ttacagggaa atagtctaag acagctaaga tttgtttttc
     4741 taaaaaatct gcattcactt ctaaaattcc cgtaatacct gaagggttct gcgaagtaag
     4801 acaagtgatt gcggaggttc cgaatgtgtc caatgcggtg aatgttttta aatctgcttg
     4861 aattccggca ccccctcctg aatcggaacc tgcgatggtc agagtgaccg gtttaatttt
     4921 ttgagtcatt gatagatttt cataccatgt gattttttta taagaacttg tcccaaaacc
     4981 tgaaaagaaa tcagcacaat catttcataa gctcgcaata gagcgtgaga attcccgcag
     5041 atcatgttcc ttagacagtt tatcggttta caaagagacc tattgttgga acgctcccgt
     5101 aggagttcct acatcgaggt tttgggacaa gttttaaata tattctattt aaagtctgtc
     5161 ctaaaattgt cttctgtggg agcggcattg tcgcgacacc gtcattagtt ctctgaatgt
     5221 ggaaatttct acgttttatt gcgaactttc taaaaatttt aaaaaagtag taatttccat
     5281 agattacgtc ttgtttagtt agtttacgga ttttgaatac ttttttgata gatcgtttct
     5341 atagtaatcc ccgcatcttc gctatattct gtttttaata cgacaaaacg atctattatc
     5401 tttttgatcg aactcggttc ccgaacaagt tttttctttt tttatgagca aatttttccg
     5461 gaatcgtatc cggccaaccg aacactttca agtcgatcgt ttctgtagaa tcgaacttga
     5521 ctccttcgtc ttcgagcatt tttttttgta ggatggagcg gcctgtatct cctcggaaag
     5581 aaatttttcc ctgactgttg atcacccttt gccaggggac tttttgttcc tgacctttcg
     5641 agagtgcgtt taacgcatag ccgaccgcac gagcggctct gggttttcct aaaagcgccg
     5701 ctattctgcc gtatgaagtc actttgcctt tgggaacttt tttaaccaaa ctgtaaactt
     5761 ccttaaagaa tgaaatttcg gaattgtctt cgtaatgatt cacgttatgc tatcttatct
     5821 ctatatttca ttttcggaat gagtttgatt gtatgttttc cgaggggaca acttctggat
     5881 tgataggtaa ttctattcga aaggtcgttt ttccgggatt cgaggtcaaa gtgattttac
     5941 ctttgtgttt ttccacaatt ccttttgcga tccctagacc aagaccggtt ccttctcctt
     6001 gatctttggt cgtgaaaaac ggatcccaaa ttctgtcctg aatcttaagg ggaattccag
     6061 gaccgtcgtc ttcgatttcg acgacgataa aaccgttttg tgggaagacc gaaatttcga
     6121 ttttcccttt tccttttaaa gcttgaatcg cgttttgaat caggtttgtc caaacttgat
     6181 ttaactcatc cggattacaa attacggaag gaatttcctg aaagtttcga actactttga
     6241 ttccatattt tatttggtta tgaagaatga ccaacgtgtc ttctatacct tctgtgatat
     6301 tagccgacga taaggttttg gattggtcta aatgagaata agacttcaat gcttttacaa
     6361 ttctaacgat gttacgaatc gcatatcgga tatttttaat gtttcgattg atatgactcg
     6421 cgtttttaag catcagatat cctcgatcgt cgttttttag aataacatta tatatgtatt
     6481 tcctttcctc tccaatttgg ttttctatga taaaatttga aagttccgaa ttaagagagg
     6541 gattaaagtt catacttttc atttcttctt tgagtttgtt ctttaaacgg aatttctctt
     6601 tcgaatcaag ttcggaacgt tttttgtcgc gaaggagatg gaacaaagca agtttaaaat
     6661 ttttcctgag ctttctatgt ttcgccaaaa ggacgatgtc gaaaatattt tgaattagat
     6721 aattcatatt ttgatctaaa ttatcggctg ctccgttgat tacacctgct ggagtgttta
     6781 tctcgtgtgc gattccggcc accattatac cgagagaagc catcttttcg gacataatca
     6841 attgtgattg agcgttttct aattcccggg tacgggttct gactttttct tccaaagttt
     6901 cggttagctc gatcaaacgt tcgtagaaaa tcgcattgga aagagccatt acggaaacgg
     6961 aacgtatttc attaagtttg tccatttcgg agaaagtgta atttttccga ttttttcttt
     7021 cacctagaac aatcattccc aaaagacttt tgttgatgat taagggaacc acgagttcag
     7081 ctccggtttt tgtgaaaaag ttctcggcgg aggttcggat cctgctcaaa ctaagatcgg
     7141 ttgcaaattc tttaaagtta taaattctat cgttttcggc gatccaaagt agaaacggat
     7201 caaaaataaa aaattgaatt tctcccaaat cgggaaaagg ggcaaattta cccatttcct
     7261 ctttccaaag aaagatagta gctttttttg tcggaattat ggtttggatg aatttcaaaa
     7321 ttttttcgca aacaagcctg gttaggtttg ttgcgatcag atcactttta aattgatcca
     7381 aaatggaaag gtatttaacg atttcgctgt tggaaaattg gagaaacgga aaaattctcc
     7441 ttaaaaatct acccgaagtt cgtcttaaga ttcgaacgga aaaaatataa acgatcatcc
     7501 ctaaaaccgc gccggaaaaa agaataagaa tcaagttctg agattctaaa gaaaagaaat
     7561 ggaatgactg taaagttagc acggagataa actgaaaaca gactatcaag agaattaaat
     7621 atacgattgg ccctaaggcg ttgagtcttc gggtcgacat acggcagtgc gtagaaatca
     7681 tgttagagtc ggatccttca gtcaaagagt tttttatcat ttcccgcgtt tacggagcct
     7741 actatgaaat ttattctcct gaaagagggg ttgtaagagc atttcttcgt ggaagattga
     7801 gaactgtttc cgctgaagaa agacatccgt tcgttgtcgg agatcaaatt ctcgcggagc
     7861 cttcggttgg taaagattgg gtgatttgtg aaagattgga aagaaaatcg ttcttaactc
     7921 gtaagagtcg agaaggtgat actcaggttt tatgcgctaa cgcggatcag acggcggttc
     7981 ttatttcttt aaagtctcca gagactaagg atggtttttt ggatcgatgt ttggcggcgg
     8041 tttttgcctc aggtacgcag cctttgattt tatttacaaa gttggatctt atttccgaag
     8101 acgaggcaga aagtcgtatg aaaatctatc ggaatttagg atatcctgta cttggaattt
     8161 cctgcacaac cggtcaagga atctccgaat tacaaaaata tttgcggaga aaaatgacat
     8221 ttctagtcgg aaattcaggg gttggtaagt ctactttgat caatctattg actcggactc
     8281 agattcaaaa aacttccggc atcagcgttt ccaaagataa gggaaaacat acgactacaa
     8341 attccctttt gcttgttttg gaagatggaa ctactttgat cgattctccg ggaataaaag
     8401 aatggggaat tctccattta aaaaaagagg aaattctgga aagttttccc gaactctcca
     8461 gtcaaaaaaa gcattgtgaa gaatcaaatt gttgtaaact atcttccggt tgtgcaatgt
     8521 tattcgcttt ggaaaccgaa tcgatgacat tggaaagaag gaaaagttta gagtcgatgc
     8581 ttgcaagtct tggtaatcca catagggtta cacggagaga tagaatttca aaatgaaagt
     8641 aactcactcc tgtctggaat tcgattccat tgacgatctt atagatttta ccagggaatt
     8701 tgaaaccggg tccatgattc gttttctttc tccggttgaa gataattcgg ggaatgtttt
     8761 ggtaaaagaa gaagtgcagg ttaaggaatc cacactttcc cgtttaaagg atatcaaagg
     8821 acaatatacc cccaagtttg acgtaaaatt gaataaggaa cttgtggagc agattcagaa
     8881 tattctatcc ataaaaatcg tggatcaact cagaaatacg gatatgaaat ttctgaagtt
     8941 tatgtatgaa aacgcggttt ataattataa gggaatcatt cgaaattcct tactttccaa
     9001 aaagatagtt ttgactctgt taaaagttta caaacaaaat gtaagtttct tcaaatacgt
     9061 cagtgaattg ggtcttttga ccctcggaat tgtgatgatt cccgatacga tgaagttcag
     9121 acttcttcga agatatgctt tcactgcggg agttctcatg gacgttcctc ggatcggagt
     9181 ggatcggttc atcaaattgc ctttcgatga taatgagaaa gtcggagttg cgcataagtg
     9241 ctcggatata ttacaaaaac ttgatcttat tggatttacg tacgccgcaa tttccaatca
     9301 tatgccgctc ggaatgatgg ataatccaga taagctgatt tcgattgata aagccggaga
     9361 gagtgagagt atagacgaaa cttttttcga cgatatcgtt tcgaacgacg gcgaaagcga
     9421 tagtaaggag gatcgttcga aagaagacgc gattccggaa aaatccttcg atttatttca
     9481 agcattactg accgacgcat taaaactggc ccgttatatc gcgaacgtca gccacaatgc
     9541 ctctgataaa gactatgtga tggaggaact ggtttactac atcgcttaca acacctccaa
     9601 aaaatatttt gacgaacttc ttgcaaatcc tttagtttcc accttcaaag agttcgaagt
     9661 gaacgttaag agactgagaa agattgcgga ggtggaaatg aaatgtgttt atccaccttc
     9721 ggcttgggcg taccccaaac cgaaatctag ccaggttctt tgcaaaaaca aggtttgggg
     9781 ctgtccaaat atcgttatgg gttgggatat tcatgtaatt acggcccagg aagccttcgg
     9841 ttgggtcgga actagtcttc ctatcgataa ctatccaaaa tgcaaattgg aagaggaatt
     9901 ggatgttatc atcacagagc cggaaaaacc ggaaaaacca aaaaaaaagt gaactaacgt
     9961 aaagcgttag tttttttaca agaaatcaat ctatttgtat gatatattaa ttctaaatcc
    10021 ttgcaatttt ccgcggggaa acatgttatt taaaatgtaa gctttttgag tttgggggga
    10081 atctatgaaa cgttatttat tcattacagt gatttgcatg ttgtcaacgg tctgtagtac
    10141 ta
//
LOCUS       IMJCAFKL_13            18730 bp    DNA     linear       08-DEC-2021
DEFINITION  Genus species strain strain.
ACCESSION   
VERSION
KEYWORDS    .
SOURCE      Genus species
  ORGANISM  Genus species
            Unclassified.
COMMENT     Annotated using prokka 1.14.6 from
            https://github.com/tseemann/prokka.
FEATURES             Location/Qualifiers
     source          1..18730
                     /organism="Genus species"
                     /mol_type="genomic DNA"
                     /strain="strain"
     gene            complement(292..690)
                     /gene="hspA_1"
                     /locus_tag="IMJCAFKL_00102"
     CDS             complement(292..690)
                     /gene="hspA_1"
                     /locus_tag="IMJCAFKL_00102"
                     /inference="ab initio prediction:Prodigal:002006"
                     /inference="similar to AA sequence:UniProtKB:Q06823"
                     /codon_start=1
                     /transl_table=11
                     /product="Spore protein SP21"
                     /protein_id="X:IMJCAFKL_00102"
                     /db_xref="COG:COG0071"
                     /translation="MTNAVLNQENRTEGHSPQEAKKERVKILTPRVDVYSDEENIYLL
                     ADLPGVEEKDVQVQLEKDQLTISGKTSSQDIQGELRYSEFRTGEYRRTFTLTESVEED
                     RISAVYKNGVLNLTLPKRKPLTKKIEVRSE"
     gene            complement(710..1105)
                     /gene="hspA_2"
                     /locus_tag="IMJCAFKL_00103"
     CDS             complement(710..1105)
                     /gene="hspA_2"
                     /locus_tag="IMJCAFKL_00103"
                     /inference="ab initio prediction:Prodigal:002006"
                     /inference="similar to AA sequence:UniProtKB:Q06823"
                     /codon_start=1
                     /transl_table=11
                     /product="Spore protein SP21"
                     /protein_id="X:IMJCAFKL_00103"
                     /db_xref="COG:COG0071"
                     /translation="MNEFRILEDLQNQFSSLWNPFLLHGGSAYPALNIHKGIDVVTIT
                     ALIPGIEPENLEITMSGNHLHLNGEIPKSTQGINRAERFHGKFHRTLELPTEVDSEKA
                     NAEFKNGVLVLTLPVRESVKPRKIQIQTK"
     gene            complement(1531..2748)
                     /locus_tag="IMJCAFKL_00104"
     CDS             complement(1531..2748)
                     /locus_tag="IMJCAFKL_00104"
                     /inference="ab initio prediction:Prodigal:002006"
                     /codon_start=1
                     /transl_table=11
                     /product="hypothetical protein"
                     /protein_id="X:IMJCAFKL_00104"
                     /translation="MLLGAPNADTSGKSLIVDEKGFIYITGDTNGSVYRAANSIGTRD
                     LIFGKYDSQMNPIWTYQIGNARVRLKVEDIAVDSNENTYIIGSTKELFRGVKQEGEDD
                     LFLIKFDSNGNELWSLQDGIPNHSILPSKIALDPSGNIYITGRSTGPFGGPLSGSNGF
                     IAKFDDKGNRNWVKQIAIPNTRSFPEGLVINKTTSDIYITGSGNADYKKNTAPGTGID
                     DLFILKYDNNGNRQFFAQLGSFGKSFHSKSVTVDLSGNVIVSGTSNGRFNDQLTGTSW
                     LGTIVKYDSFGNLQWVQQFGPDSAPPEQAVILSIITDIHGNIFTTGYTNGNILNGTDN
                     SSGVQDAFITKHNSSGQIKWMQQIGIPDATISGNGLGLDSKGNLYVIGNTNRGINGTP
                     IVGANDVFLIKYE"
     gene            complement(3712..5130)
                     /locus_tag="IMJCAFKL_00105"
     CDS             complement(3712..5130)
                     /locus_tag="IMJCAFKL_00105"
                     /inference="ab initio prediction:Prodigal:002006"
                     /codon_start=1
                     /transl_table=11
                     /product="hypothetical protein"
                     /protein_id="X:IMJCAFKL_00105"
                     /translation="MNHIFVFLFILLQACTPAKTLGVAAPEINDSWIQILVRGIARIE
                     TEAIDNVFSESADLEDSKTFELERTLSIGAPNARTVGKGLAMDEKGFIYITGNTDEGV
                     YNAAAAGIQDIILGKYDSQMNPIWTKQIGNTNTTLSVNDIAVDTSDNVYITGNTNRNY
                     PGALTGIEDMFLIKLDSNGNQIWSRQKGMANHGIFSNKMTLDSAGNIYIVGHTDGPFG
                     GPLTGLNGFIIKFKNNGDEDWVRQIGVDGANSSPAGIAFDKTTNNVYITGTGNANYET
                     NTLPSIGIRDTFIFKYDSNGNGLFFAQLGSTDKFFNDVSITVDSFGNILIGGSSNGRF
                     ETTLGGTNKLGTIAKYDSRGTLQWIRQFGPTSSLAKRTTINSIITDKSGNIFTTGSTN
                     GNIADGGDDSLGDSDAFLTKHNSSGENKWIERIGSPEATTSGNGIVKDREGNLYTIGD
                     TTRGINGAPRQGNTDIFIVKYK"
     gene            5775..6095
                     /locus_tag="IMJCAFKL_00106"
     CDS             5775..6095
                     /locus_tag="IMJCAFKL_00106"
                     /inference="ab initio prediction:Prodigal:002006"
                     /codon_start=1
                     /transl_table=11
                     /product="hypothetical protein"
                     /protein_id="X:IMJCAFKL_00106"
                     /translation="MDDALRHKLLRILEENPEVNQREISEILGISLGKVNYCLKALMD
                     KGWIKAKNFKNSNNKFAYAYFLTPMGIEEKARITVRYLKMKIQEYEQIQKEIEELKKE
                     VGED"
     gene            6100..7044
                     /gene="fcl_1"
                     /locus_tag="IMJCAFKL_00107"
     CDS             6100..7044
                     /gene="fcl_1"
                     /locus_tag="IMJCAFKL_00107"
                     /EC_number="1.1.1.271"
                     /inference="ab initio prediction:Prodigal:002006"
                     /inference="similar to AA sequence:UniProtKB:P32055"
                     /codon_start=1
                     /transl_table=11
                     /product="GDP-L-fucose synthase"
                     /protein_id="X:IMJCAFKL_00107"
                     /db_xref="COG:COG0451"
                     /translation="MEKDARIYIAGHKGLVGSAIERVLKKEGYENIIGKSHAELELTE
                     QPKVNEFFENRKPEYVFLAAAKVGGIHANNTYPAEFIFSNLQIQNNIIDACYRFKVKK
                     LLFLGSSCIYPKFAKQPMDEGQLLDGKLEPTNEPYAIAKIAGIVMCQSYNRQYGTNFI
                     SVMPTNLYGPGDNYHPENSHVLPALIRRFYEAKIKDLPEVVVWGTGKPLREFLYSDDM
                     ARACVFLMKNYDVTGDAKGGEHVNVGSGIEVSIRELAETVKEVVGYQGLLTFDLTKPD
                     GTPRKLLDVSKLHKMGWKHQVELKEGIRLAFEDFKTAT"
     gene            9271..11037
                     /gene="pglK"
                     /locus_tag="IMJCAFKL_00108"
     CDS             9271..11037
                     /gene="pglK"
                     /locus_tag="IMJCAFKL_00108"
                     /EC_number="7.5.2.5"
                     /inference="ab initio prediction:Prodigal:002006"
                     /inference="similar to AA sequence:UniProtKB:Q0P9C4"
                     /codon_start=1
                     /transl_table=11
                     /product="Protein glycosylation K"
                     /protein_id="X:IMJCAFKL_00108"
                     /db_xref="COG:COG1132"
                     /translation="MFNLLNSLWTHFSVRRRNQLSLLVLLIIIASFTEAFSIGAVLPF
                     LSALTMPEKIFEIEYLKPIFFVLKISKPDELVFPTTVLFIFASIISGGMRLLLLWVSN
                     RLSFAIGTDLSIHIYQKTLYQPYRIHLERNSSEVVVGILVKAKRMIGSIVLPIIQIIS
                     SIFIIFSVLGFLIQLDPILLVTIMFTFGSFYSIIALFVRKQLTKNSYTETKENSYVLK
                     LLQDGLGGIRDILLNGNQNFYTEIFKESDQKLRRASAISSFTAASPKFVVETMSMILF
                     AILAYAISIKNGSLQTSLPLLGALALGAQKLLPVLQQTYQSWALIKGAKGTLEDVVNL
                     LNQPLPEYAFLPSPDPMKFENELNLKNISFRYHHDGPWILKNIDLVIKKGSRIGIIGQ
                     TGSGKSTLLDLIMGLLEPSSGTFLIDRERIEENNIRAWQMNIANVPQSIFLSDNTIVE
                     NIALGVPLDKIDIKKVNQAAKNAKISDYIESLKDGYYTLVGERGVRLSGGQRQRIGIA
                     RALYKDASVIVFDEATSALDNETEKAVMDSIDALGRDLTILIIAHRLSTVKGCDQIIV
                     LNAGKIERVGKYQELFSEVRGI"
     gene            11356..12435
                     /locus_tag="IMJCAFKL_00109"
     CDS             11356..12435
                     /locus_tag="IMJCAFKL_00109"
                     /inference="ab initio prediction:Prodigal:002006"
                     /codon_start=1
                     /transl_table=11
                     /product="hypothetical protein"
                     /protein_id="X:IMJCAFKL_00109"
                     /translation="MTYKISNDNALLSILIEDQKKQVNDLYRPGAYWNKYVIRVSQEI
                     ERSGIQDFRNNVNIGKGYADVIHKDPFELVRNPGNLKEKIISKIPNLPIIKRYVTNSY
                     LQWIESSLSNMLSYRSKYYSLIYEPIIKDFTDRLGTIDYCIGNPNNIISCNGNEIGKS
                     YFDAILRLSGFEKKINFDRGNALFEIGGGFGSTTDLIIRLYSNIRKIIYLDIPPNLYV
                     GTQYLKSIYGEAVRDYRETQTLREIRFSKSINELEILAIAPWQLPELKVEVDIFYNSA
                     SFQEMPLASIQNYSKHINRLMTGKSKAVCLWFYKHTDVLNTVSPDLVKSELSQELNLT
                     VEELQPDFINEDASIWMCGTMNEKG"
     gene            12499..13530
                     /gene="wbgU"
                     /locus_tag="IMJCAFKL_00110"
     CDS             12499..13530
                     /gene="wbgU"
                     /locus_tag="IMJCAFKL_00110"
                     /EC_number="5.1.3.7"
                     /inference="ab initio prediction:Prodigal:002006"
                     /inference="similar to AA sequence:UniProtKB:Q7BJX9"
                     /codon_start=1
                     /transl_table=11
                     /product="UDP-N-acetylglucosamine 4-epimerase"
                     /protein_id="X:IMJCAFKL_00110"
                     /translation="MKILVTGSAGFIGFHLTKKLLDRGDEVVGVDSLNDYYDPSLKEK
                     RISILKEVATQYSKSFQFFKLNLADSIALEKIFSEFYFDRVIHLAAQAGVRYSLENPH
                     AYVESNLTAFTNILENCRHSKVSHLTYASTSSVYGAHTNMPFSEHESVDHPLQFYAAT
                     KKANELMAHSYSHLFRLPTTGLRFFTVYGPWGRPDMALFLFTKNILEGKPIKVFNSGE
                     HTRDFTYVEDIVEGVIRASDKIASPNPNWNSKKPDPATSSAPYRIYNIGNNNPIKLSE
                     YIEAIEESLNKKAIKELLPLQAGDVPDTFADVSDLEYDLGFKPLTSVKQGIRNFVNWY
                     LEYYGSKKP"
     gene            13527..14795
                     /gene="wbpA"
                     /locus_tag="IMJCAFKL_00111"
     CDS             13527..14795
                     /gene="wbpA"
                     /locus_tag="IMJCAFKL_00111"
                     /EC_number="1.1.1.136"
                     /inference="ab initio prediction:Prodigal:002006"
                     /inference="similar to AA sequence:UniProtKB:G3XD94"
                     /codon_start=1
                     /transl_table=11
                     /product="UDP-N-acetyl-D-glucosamine 6-dehydrogenase"
                     /protein_id="X:IMJCAFKL_00111"
                     /db_xref="COG:COG0677"
                     /translation="MREINLSIIGLGYVGLPLAVEFGKKRKVLGYDINRERIDELRSG
                     KDRTLEVSCEELKESKFLSFSANQEDLEKCNVYIVTVPTPIDTHKRPDLTPLLKASEL
                     IGNILKKNDIIIYESTVYPGCTEEDCVPVLEKFSGLKFNIDFFVGYSPERINPGDKNH
                     RVANIKKVTSGSTPEIAEVVDSLYKEIIKAGTHKATSIKIAEAAKVIENTQRDVNIAL
                     INELAIIFNRLGIDTEAVLQAAGTKWNFLPFKPGLVGGHCIGVDPYYLTYKAEAIGYH
                     PQIILSGRRLNDGMGVYVVSQFVKAMTRRRIHVEGSRVLVMGFTFKENCPDIRNTRVI
                     DIVKELYDYNVIVDIYDPWANSSEMETKYGVKTIEFLPAKTYDGIILAVAHKEFRDMD
                     IKMIHNLLRENGFIYDLKSMFPMEQVYMRL"
     gene            14855..16588
                     /locus_tag="IMJCAFKL_00112"
     CDS             14855..16588
                     /locus_tag="IMJCAFKL_00112"
                     /EC_number="1.17.1.9"
                     /inference="ab initio prediction:Prodigal:002006"
                     /inference="protein motif:HAMAP:MF_03210"
                     /codon_start=1
                     /transl_table=11
                     /product="Formate dehydrogenase, mitochondrial"
                     /protein_id="X:IMJCAFKL_00112"
                     /translation="MYKDKKIIAVIQARGGSKGIPKKNIYPIVGHPLISYSICAALNS
                     RYIDELVVTTDSEEIAEISRRYGAKTPFLRPTELSGDTVLSVDSLYHAVIESERFFGV
                     KYDYVIELPCVSPFRDHMHVDGALEKLFNTSADSVISVVDTGEKHPVRLKRIVDDQIK
                     DFCKEFPEPKAGSRRQDLEKCYIRNGAIYSMTRDCLINKFSRHGENSRPYIMPEEKSI
                     NIDTKFDLKLAEILIKEGYSENKPKVIENVEVEVHTKKGLPKTLLTCPLHFLPEIKRQ
                     VVQDWNCVIASASNKEQVIELLNDEVEIWICNPSPTYMIDESVLKGLTKLKILATPST
                     GSNHIDKEYCKKNRIKVLSLKDTEFVKNIYASSEYTFALMLSLIRNIPFSAEAAKRGL
                     WRDVEDQFRGHELNTLSLGIIGYGRIGSNLARYSHSIIARIYAYDPYVSIKDSYVIQE
                     DDYKSLLVKSDIIAICVHLNDKTIGMVDESWFQLMKQGAYFLNTSRGEIINENALIAN
                     LKSGKIKSAALDVMSNEQNSDKINHSIVQYARNNNNLILTPHIAGLTYESEAKAAIFI
                     LNMVQESLAEK"
     gene            16593..17264
                     /gene="epsE"
                     /locus_tag="IMJCAFKL_00113"
     CDS             16593..17264
                     /gene="epsE"
                     /locus_tag="IMJCAFKL_00113"
                     /EC_number="2.4.-.-"
                     /inference="ab initio prediction:Prodigal:002006"
                     /inference="similar to AA sequence:UniProtKB:P71054"
                     /codon_start=1
                     /transl_table=11
                     /product="Putative glycosyltransferase EpsE"
                     /protein_id="X:IMJCAFKL_00113"
                     /db_xref="COG:COG0463"
                     /translation="MKEFLKDKVYSLPEISVIVCSYNHAKWIERCIRSIVHQEIIDPE
                     SYEIIIVNDGSKDHTLEILENLSVLHQVKIINNEINSGLPQSLNKAIRSALGRYVVRV
                     DSDDYVSRKFLSLMRLFLDMNREYQAVAVDYIKVDENENVIERVNCFEDQIACGIMFR
                     KECLFEIGLYDENFQMREGHNLRKRFEEKFKIARLEFPLYKYRHHSKNRTKNLAEVEK
                     YDQLL"
     gene            17282..17974
                     /gene="legI_1"
                     /locus_tag="IMJCAFKL_00114"
     CDS             17282..17974
                     /gene="legI_1"
                     /locus_tag="IMJCAFKL_00114"
                     /EC_number="2.5.1.101"
                     /inference="ab initio prediction:Prodigal:002006"
                     /inference="similar to AA sequence:UniProtKB:Q0P8T1"
                     /codon_start=1
                     /transl_table=11
                     /product="N,N'-diacetyllegionaminic acid synthase"
                     /protein_id="X:IMJCAFKL_00114"
                     /db_xref="COG:COG2089"
                     /translation="MSLEFIAEIGMNHNGNFGLAYELIRQAKYSGADIAKFQLGWRSK
                     KEEINFIDQKILSDLKKWSEYFEIELMFSIFTPEAYKLIKPFNIPRYKIASRTVKDNI
                     DLVKEIVEEGKPTYISLGMWEEKKLPITGYKNIQYLWCKSSYPSTPWDLLEFPKNFNN
                     SPYFGYSDHSIGIDMALLAISRGAKLIEKHFTLDKSDVTIRDHALSATSSEFLVLTQV
                     GREMYKKISLGI"
ORIGIN      
        1 aaaccgtcgt attgaaggtt ttctcccgtc gtttaagatt gtaatagctc ctacgttcct
       61 aaggttttga gaccggctct taggaaaaaa agttggattt gtgttaaaaa aatatacgta
      121 aaaaaagaac cccaaacaat ttggggtttt tagtgttggg tttagacttc aagtagtata
      181 acgcgtcttt gttgaacttg attgagaaag taatttcaat ctcttgaaca aatcttaaaa
      241 gtaaattccg gcggcggaat tttggaaaat gaacacgccg ccggataaag tttactcgga
      301 acgaacctct atttttttcg tgagcggctt tcttttaggg agggtcagat ttaagactcc
      361 atttttataa accgcggaga tacgatcttc ttctacagat tctgtaagag tgaaagttct
      421 tctatattct cctgtacgaa attcggaata tctaagttct ccctgaatat cttgacttga
      481 agtttttccg gaaatggtca gttggtcctt ttccagttga acttgaacgt ctttttcttc
      541 cacacccgga agatccgcaa gcagatagat attttcttcg tcggaataga cgtccactct
      601 cggagtaaga atttttactc tctctttttt ggcttcctga ggagagtgac cctcggtacg
      661 gttttcttga tttagaactg cgtttgtcat atgtgattct cctaaaaaat tacttagttt
      721 gaatttggat tttgcgaggt ttcacgcttt cccgaacggg aagtgtgaga actaaaacac
      781 cgtttttaaa ttccgcattt gctttttccg aatcgacttc cgtaggaagt tccagtgttc
      841 tatggaattt tccatggaat ctttccgcgc gatttatccc ttgggtggat tttggaattt
      901 ccccatttag gtgtaggtga tttccactca tggtaatttc caaattttcc ggctcaattc
      961 ctggtataag agcggtaatc gtcaccacat cgattccttt gtggatattc aaagctgggt
     1021 aggcgctacc gccgtggagt aagaacgggt tccaaaggct ggaaaactgg ttttggagat
     1081 cttcaaggat tctaaattca ttcatggttt ttgatacctc ttttggcaat ctaaagctta
     1141 gagtgctaaa atgttaaaaa agttccagca ttttttaaaa aaattagcaa tcttttttat
     1201 taagtgctaa ttttttagga gacaaaatta gatgtagaac tcaaaaaatg aaccgaactt
     1261 taccggttcc tttgatttcc gaatgggcag tatctttaaa aattgagatt ctgcttcaat
     1321 ttactaatgg gaacgtatga aaataataca tgagcttgtc cccaaaaaat tagaggatag
     1381 atctctccaa aaaaggtcat aaattctatg ttagacacaa tttttgagaa cttcctcacc
     1441 tccgtaaagt cgactattca tttttagtac aattgtctga gtggtatatg agtgttttat
     1501 tgtaaggttt ttccagtaag aaaaaaataa ttattcatat tttataagga acacgtcatt
     1561 cgctccaacg attggggttc cgttgattcc tctgtttgtg tttccgataa cgtagagatt
     1621 tccttttgaa tcaagtccga gcccatttcc ggaaatggtt gcatcgggga taccaatttg
     1681 ttgcatccat ttaatttgtc cggatgaatt gtgttttgta ataaatgcgt cttgaactcc
     1741 tgaagaatta tctgttccgt ttaagatatt tccatttgta taacccgtag taaaaatatt
     1801 tccatgtata tcggttatga tagaaaggat caccgcttgt tctggaggag cgctatcggg
     1861 accgaattgt tgaacccatt gtaagttgcc gaatgaatca tattttacta tggttccaag
     1921 ccaactcgtt ccggttaatt gatcattaaa acgaccgtta ctcgttccgc ttacaataac
     1981 atttccggat aaatccacag ttacggattt actatgaaag gattttccaa aggaacctaa
     2041 ttgagcgaaa aattgacgat taccgttatt gtcgtattta agtataaaaa gatcatcaat
     2101 tccggttccc ggcgcggtgt tttttttata gtctgcgttc ccagaaccgg tgatataaat
     2161 gtcactcgtg gttttgttaa ttaccagccc ttccggaaaa ctccttgtat tagggatcgc
     2221 gatttgtttg acccaattcc tatttccctt gtcatcaaac ttggcgataa atccgttgga
     2281 tccactgaga gggccgccga aaggtccggt cgatcttccg gttatataaa tgtttcccga
     2341 cggatctaac gcaattttgg agggtaaaat agaatgattc ggaatgccat cttgcagaga
     2401 ccaaagttca tttccattgg aatcgaattt aattagaaac aaatcatcct caccttcttg
     2461 tttcacgcct cgaaaaagtt cttttgtact accgattata tacgtgtttt cgttcgaatc
     2521 gactgcaata tcttccacct ttaatcttac tctcgcattc ccaatttgat aagtccaaat
     2581 tggattcatt tgagaatcat attttccgaa aatgagatct ctagtcccga tggaatttgc
     2641 cgctctgtaa acgcttccgt tcgtatctcc tgtgatgtag ataaaacctt tttcgtccac
     2701 aatcaaactt ttaccggaag tatctgcgtt aggcgctcca agtagcaagg tatgttttaa
     2761 tgttaatttg tccgaatctt gaggggttga tagttcggat aaattgtcat tgtcaataat
     2821 ctcttcgatt tccttttgaa ttaggaattg tatccaatag ttatcttggt tcgggggcgg
     2881 gcacgcctac tattttggcg ggtgtgcaca tttgaaagaa tgtaagtaaa aaaatgtaaa
     2941 atcgtttcat aattttttca agctttagat ccggtctcaa aactgtcttc tgtgggagcg
     3001 gcattgctgc gacactgtca tcagtctttt gaatgtgaga gttcctacag aaaccgctgc
     3061 attagcggtt ttttcctgtc gttcaaaatt gtaatagtcc ctacatgttt cttaaactca
     3121 agccgccacg acttcctatg agtccccgcg gcgggatttg agacaggctt ttaatattcg
     3181 actcaaatga tctatagtat ttaggataga gatttaattg agagtagggc gattcaccct
     3241 acttttatta agagtctgta ccaaaacgta ggaacaattg cagtaatccg cgaggattcc
     3301 gataagatcg aatggttttg ggacacactc taaataatat tagaaaatag aattaaactg
     3361 cggcaaaaag cgtgaattaa aagccgattc aatcatttgt attttggact tataagaaat
     3421 aaaatatcat tttttgcagt gaaatataca tatataaaaa agaattattt cccagtagaa
     3481 agtatatgta atattctgaa tatatctaat tcgactatgc caaaatatat tacgacaaaa
     3541 aaggaggcgt tcggtttgag aacatctgag tcccgtcgag tttcgaagga aaaatccgca
     3601 tagacctgct aattgggaaa gtgacactat ctcaaaaata ctttatcttt gtttaaaatg
     3661 ccaattccaa tcattctaag atatttttga gatagcttct aaaaaaaatg atcatttata
     3721 ttttacgatg aagatatcgg tgtttccctg tctaggagcc ccgtttattc ctcgggtcgt
     3781 atctccaatc gtgtaaagat ttccttctcg gtcttttaca attccgttcc cagatgttgt
     3841 tgcttcgggg ctaccaattc gttctatcca tttgttttct ccggatgaat tgtgctttgt
     3901 gagaaaggca tcgctatctc ctaacgaatc atcccctcca tccgcgatat ttccgttggt
     3961 agaaccggtt gtaaaaatat ttccgctttt gtcggtaatg atcgaattga ttgtggtacg
     4021 ttttgctaaa ctactggttg ggccgaattg acggatccat tgtaacgtac ctcgtgaatc
     4081 gtatttggct atggtcccga gtttattcgt tccgcctaac gttgtttcga atcgaccgtt
     4141 acttgatccg cctatcaata tatttccaaa tgaatctaca gttatggaaa catcattgaa
     4201 gaacttgtcg gtagaaccga gttgggcgaa aaatagcccg ttcccattgc tgtcgtattt
     4261 aaaaataaac gtgtccctga ttccgatact ggggagtgta tttgtctcat agtttgcgtt
     4321 tccggtaccg gttatataaa cgttgtttgt agtcttgtcg aaggcgattc ctgccggact
     4381 actgttcgct ccatcgactc caatttgacg gacccaatcc tcgtctccgt tgtttttaaa
     4441 cttaatgata aatccgttta acccggtcag aggacctcca aaggggccgt ctgtatgtcc
     4501 aactatataa atatttccag ccgaatctaa cgtcattttg ttggaaaata ttccatgatt
     4561 tgccatcccc ttttgtctag accagatttg atttccgttg gaatcgagtt tgattaggaa
     4621 catgtcttct attcccgtaa gtgctcccgg ataatttctg tttgtattgc cggttatgta
     4681 cacgttatcg cttgtatcga ctgcaatatc gtttacagac aaagttgtgt ttgtgtttcc
     4741 gatttgtttc gtccaaatcg gattcatttg agaatcgtac tttccaagga tgatatcctg
     4801 gattccagcg gccgccgcat tgtaaacgcc ttcatccgta tttcccgtga tataaataaa
     4861 acctttttcg tccatggcta ggcctttacc gacagttctc gcgttaggcg ctccgatcga
     4921 caatgtgcgt tctaattcaa atgttttgga atcttcgagg tcggcggatt cggaaaaaac
     4981 gttatcgatt gcttccgttt caattcttgc gattcctcgg actaaaattt gaatccacga
     5041 gtcgtttatt tccggggccg ccacgcctaa ggtcttagcc ggagtgcaag cctgaagaag
     5101 tataaaaaga aaaacaaaaa tgtgattcat gatacttttc ccaatttcca aacgttattt
     5161 tcgactaaaa ccttcgaggc tttttgagat agaaactttt cagggtatag ggtattttcc
     5221 cctacatgat agaatctata acgtgagttc ggtgtaatta acgcgaaagg gatcgatgcg
     5281 aggtcaagtt attggtattt tatgaaaatt gaatctgatt ccggagttcc acaataactt
     5341 gaccggagct gagagcccgg tccagccttt gtttgcaaag gctggattcg cccaaacttt
     5401 tttatatcga attcacagga acgttatttg gtgtttctta agaaacgaat catcttctaa
     5461 tgggacatcc cagcagttct cgtttacttt tgcgtgcttt tcctatcgct ttttcgtttt
     5521 gtgccttggc ctccgtttgt aaattgagaa gggaagtcgt tctttttcag agtgattcaa
     5581 ttgaggtttg tctggaaatc ggaaagatgc aaacttgagg tctgttcaac agttgaacaa
     5641 aatttcttga caggattcct ttgcgttttt ttatgaatca ggattttcca attctgggac
     5701 tgacccggcg aagctatgct cgaagctttc gttagagttc ctttttccga atctccttct
     5761 ttttggggtt ccttatggat gatgcactga gacacaaact tctgagaatc ctggaagaaa
     5821 accccgaagt caatcaaaga gaaatttccg agattttagg aatcagctta ggtaaggtaa
     5881 actattgtct gaaggctttg atggacaagg gttggatcaa ggcaaaaaac tttaaaaaca
     5941 gtaataacaa attcgcttac gcgtattttt taaccccgat gggaatcgaa gagaaagccc
     6001 gtattacggt tcgttatctg aagatgaaaa tacaggaata cgaacaaatc cagaaagaaa
     6061 tcgaggagtt aaagaaggaa gtcggggaag attaaggcga tggaaaaaga cgcaagaatt
     6121 tacattgctg gtcataaggg acttgtcggt tctgctatcg agcgagtttt gaaaaaagaa
     6181 ggttacgaga atattattgg gaaatctcac gcggagttgg agctcactga gcaaccgaag
     6241 gtgaatgaat tttttgaaaa tcggaaacct gaatatgttt tccttgccgc cgcaaaagta
     6301 ggtggaatcc acgcgaataa tacttatccg gcggaattca tcttttctaa tcttcaaatt
     6361 cagaataata tcatagacgc ttgttatcgg tttaaagtga aaaaactact ttttctgggt
     6421 tcttcctgta tttatccgaa gttcgccaaa cagccgatgg atgaaggtca attgttggac
     6481 ggtaaactgg aaccaactaa tgaaccctat gcgatcgcaa agattgcagg aatcgtaatg
     6541 tgccagagtt acaatcgtca atacggcacg aactttattt ccgttatgcc gaccaatctg
     6601 tacggtccgg gcgacaatta tcatcccgag aattctcacg ttctcccggc tttgattcgt
     6661 cgattctacg aagctaaaat taaggatctt cccgaagtgg tcgtatgggg aacggggaaa
     6721 cccttaaggg aattcttata ttcggatgat atggctcgag cctgcgtctt tttaatgaaa
     6781 aattacgatg ttaccggaga tgcgaagggc ggggaacatg tgaatgtagg cagtggcatc
     6841 gaggtaagta ttcgagaatt ggctgaaacg gtgaaagaag tagtaggtta tcaaggactt
     6901 ctgactttcg atcttacgaa gccagacggc actcctcgta aacttttaga cgtttcgaaa
     6961 cttcataaga tgggttggaa acaccaagtg gagttaaaag agggtattcg gttggcgttt
     7021 gaggatttta aaacggcaac gtaaggtttc ataacaaatt cttaatcaaa cttattttca
     7081 attcgaatat aaaagaatgt tggattatga atattctcga ttaaacttgc aaaaataaag
     7141 ttttatattt tatttaaagc gatttgggca tattgaaggt aataaatttt atttaccagg
     7201 gtatattttt attgaaaact tgttttaaaa tttcaaaaaa atcagaataa acttatgatg
     7261 aaaatctgat aaattttaga acactttcta tgaaaaattt gaatcaaaca atttaaaagg
     7321 gaatgcgtat attgaaaaaa gcaaagaaga ggatgagact tcaattgaga gttttgctaa
     7381 aaccttaatt tatcgattag ggatggttta taagtatttt ttcattgtat tcttttatct
     7441 tgttgggtcg gttatctgaa aagccaatct caattgagtc atacaagaaa atgggcatac
     7501 atcttatata ctattcctta tataacgccg tgattagtta gctatttgta actgcaattc
     7561 aagagattta ttcctcttta gagaagcgaa ttcatttcca atcgaagtag aatataatta
     7621 tgatgcaaat ggaaatattg taaaaattat cactaaaacg agtgtggaaa atattagagt
     7681 tgttgaaaaa ttaattcttt atccttctgc tgcattgaaa tggacgttta aagcgatttt
     7741 gttaatctga atcatggaat ttttcaacaa ctctattgaa gaaatttctt cttatcatga
     7801 gatcatgaga aactcattgt tcctctttta aaaatagggt cataattcgt attcttcttc
     7861 aacgatagcg gaagagcata attatatata ataatttatt tctaaatatt attgttttgg
     7921 acattctagt tcgaaaacct aatgttttac cagtttcaag atggactctt gattttataa
     7981 ttagtattgt gttcaatgtg cttttctgtg aactatcttt ggagtttttg atcgtattcg
     8041 tttccaactt gagtaaagtt attcaagacg aaaaaatatc aggagattga actataaccg
     8101 tactcaatta tgtatatagg tttaagttag agttgaaaga taaattttca aaacatctaa
     8161 gatttatttt ttacttttat tttgtagtta aggggcctgc tcccttactt ttaaaagatg
     8221 gggattttgc atacccaact atttgtttga gctttctgat ggacattata tttctctgtg
     8281 gggattaaag aatgcttgtc aagtcgtttg aagtgatcca ttttatttgc tttcgaagat
     8341 aatgattata aatttaatca tttcattttt atggggtgca ccgaattttt ttaatgattg
     8401 ttctcaaatt attaattttg catattgtgg tttgtttccg tgttcaattt tcatttttat
     8461 acaattgaat gaaaaagtaa ttgttcgatt ataggtatat ttagaagtgt gggattacta
     8521 ggtattcgtt cacatgaatc tggaacttta ctcgaagtag ctttcacttt atttatagta
     8581 ctgggaatta aaagtaagag cttctttcca aaagaatttg taatcgttct tttgactgca
     8641 atttgtttca ttttaagcca tcagctagta atattttagc tgctttagtc ggcgttctat
     8701 ttctttgttt tctttttcgg aagaattcat actagatagg tttttggtat tatttccaat
     8761 cattatgcta attgctgttc tcaaactaga gaaagtaatc gatctaatta tatttttttt
     8821 ggcaaagtta cacaacgagt ttcaccggat tacgcagttt ggaaaggaat gacaagagtt
     8881 tgtatggcaa acgattcgat catggacttg ttgaaattag taatggattt ttgttccatt
     8941 atagggtgtt gccgttgcac atcattctga ggtagatttt ttgaatttgt ttactgaatt
     9001 tggattggca tatttttctt tatttgtaac gcttatgttg tttccacttt gggtgttcct
     9061 tatgtagtgg cgatttttgt aggttttatc tattggacac tatgctgcga ttgtaagaac
     9121 ttcaaatatt gttacatttt attcgatcta tgtatttgca ttgaaaatat tatattcaaa
     9181 aaatttaatt atagattcca aaaatttttc tattatccat aagtgaaaaa gttttttcac
     9241 ttctatctat tgatgaataa atctccaagt atgttcaatt tactgaattc tctttggacg
     9301 cactttagtg ttcgccgtcg taatcaatta tcattactgg ttttattgat tatcattgct
     9361 tcatttacgg aagcatttag tatcggagcg gtattgcctt tcttaagcgc tttaacgatg
     9421 cctgaaaaaa ttttcgaaat cgaatattta aagccgatat tttttgtttt gaaaatttca
     9481 aaaccggatg aacttgtttt tcctacaact gtattgttta tatttgcttc tataatttcc
     9541 ggaggaatgc gactcttgct tctttgggtg agtaatcgat tgtcttttgc gataggaaca
     9601 gatctgagca ttcatattta tcaaaaaact ttataccagc cctatcgaat tcatttagaa
     9661 agaaatagta gcgaagtagt tgttgggata ttagttaaag ccaagcgaat gatcggttcg
     9721 atcgttcttc ctatcattca aattattagc tctattttta ttattttttc tgtattaggt
     9781 tttctaattc aattggatcc gattcttttg gtgaccatta tgtttacctt cggtagtttt
     9841 tatagtatca ttgccctttt tgttcgtaag caacttacaa agaatagtta tacggaaaca
     9901 aaagaaaatt cttatgtact gaaattgctt caagacggtc ttgggggaat tcgagatatt
     9961 ttattaaatg gaaatcagaa tttctatact gaaattttta aagaatcaga tcaaaaacta
    10021 agacgagcat ctgcaatttc atcctttact gctgcgagtc caaagtttgt tgttgaaaca
    10081 atgagtatga tattgtttgc tattcttgca tatgccattt ctataaaaaa tggaagtctt
    10141 caaacttcat taccactttt aggtgcgttg gctttgggtg ctcaaaaact cttacctgtt
    10201 cttcaacaaa cctatcaaag ttgggctttg atcaaagggg ctaaggggac tctggaagat
    10261 gttgttaatc ttttaaatca acctcttcct gaatatgctt ttttaccatc cccagatcca
    10321 atgaaatttg aaaacgagtt gaatttaaaa aatatttcat ttcgttacca tcatgatggt
    10381 ccttggattt tgaagaatat cgatttagtg attaaaaagg gatctaggat tggtattatt
    10441 ggccaaactg gaagtggaaa aagtaccctc ctagatttaa tcatgggctt acttgaacct
    10501 tcttctggaa cttttttaat agatagagag agaatagaag aaaataatat tcgagcatgg
    10561 caaatgaata tcgctaacgt tccccagtct attttcttat cggataatac tatagtagaa
    10621 aatattgcat taggtgtccc tttagataag atcgatatta aaaaagtgaa tcaagccgct
    10681 aagaatgcaa aaatttctga ttatattgaa agtttaaaag atggttatta tactcttgtt
    10741 ggagaaagag gagttcgact ttcaggcggg caaagacaaa ggattggtat agctagagcc
    10801 ctttataaag atgcctccgt aattgttttt gacgaagcta caagtgcatt ggataatgag
    10861 actgaaaaag cagttatgga ttcgattgac gcacttggca gggatttaac cattctaatt
    10921 atcgctcata ggctctctac agttaaaggg tgtgatcaaa ttatagtgtt gaatgcaggt
    10981 aaaatagaaa gagtaggtaa atatcaagaa ttattttcag aagtgagagg aatttaagat
    11041 atattattgt gcaatagaaa ttttttatac ggtttgattt cagtattcac ttacattcgc
    11101 caaaggcgta aaatatagtt cttactttga aaaggattct taacattttt atctcaaaat
    11161 cttattcaac agtttgtaat caatgtaata attttcgcaa attactccca tgggattttt
    11221 tcaagtgcct tttctatttt tcgattccta taaagtgtcc tatgtgctaa aattttggaa
    11281 tagaaggata gagaattttt catttttatt agaaaatagt aatattatat aaaatgcgac
    11341 ttagggtaag gataaatgac atataaaata tcaaatgata acgcacttct ttctatttta
    11401 attgaggacc aaaaaaaaca agtcaacgac ttatataggc cgggggccta ttggaataaa
    11461 tacgttattc gcgtttccca agaaatcgaa agatctggta ttcaagattt tcgcaataat
    11521 gtcaatatcg gcaaagggta tgcagatgtt attcataagg atccttttga acttgtaaga
    11581 aatccgggaa atttaaagga aaaaataatt agcaaaattc cgaatttgcc aatcataaaa
    11641 cgatatgtaa ctaatagcta tttacagtgg attgaaagtt ctctgtctaa tatgcttagc
    11701 tatcgatcta aatattattc tcttatttat gagccgatta ttaaggattt tacagatcgt
    11761 ctggggacga tcgactattg tatcggtaat ccgaataata ttattagttg taatggaaat
    11821 gaaatcggga agagttattt tgatgcgatt cttagattat caggatttga gaaaaaaata
    11881 aatttcgatc gaggaaacgc cttgtttgaa ataggaggag gattcggttc gactacggac
    11941 ctaattatta ggctttattc gaatattagg aaaataatat atttggatat tcctccgaac
    12001 ttatatgtgg gtactcaata tttaaaatcc atttatggag aggcggtaag ggattataga
    12061 gaaactcaaa cgttgcgaga aatacgattt tctaaaagta taaatgagtt ggaaatatta
    12121 gctattgcac cttggcaact gcctgaatta aaagttgagg tggatatatt ttataatagt
    12181 gcgtcttttc aagaaatgcc tctcgcgagc attcaaaatt attctaagca tatcaatcga
    12241 ttaatgaccg gaaaatctaa agctgtatgt ttgtggtttt acaaacatac agatgtttta
    12301 aatacggtat ctccagatct cgttaagtct gaattatcac aagaattgaa tttaactgtc
    12361 gaggaattgc aaccagattt tataaatgag gacgcttcaa tctggatgtg cgggacaatg
    12421 aatgaaaaag gctgaaaaat attttttcga attttgttgt cccatctaag cttgcactaa
    12481 aatgggttta tacatacttt gaaaattctt gttacaggtt cagcgggctt cattggcttc
    12541 catctaacta agaaattatt agatcggggg gatgaagttg tgggtgttga tagtctcaac
    12601 gattactatg acccatcttt aaaagaaaaa aggatttcta ttttaaagga agttgctact
    12661 caatattcga aaagttttca attttttaaa ttgaatcttg cagattccat tgctttagaa
    12721 aaaatttttt cagagtttta ttttgatcga gtaattcatc ttgccgccca ggccggagtc
    12781 agatattcat tagaaaatcc ccatgcttat gtggaaagta atcttactgc ttttacaaat
    12841 attttggaaa attgccgaca ttctaaagtt tcacatttaa catatgcgag tactagttca
    12901 gtttatggag cccatacgaa tatgcctttt agcgagcatg agagtgtaga tcacccgctc
    12961 caattttatg cggctacaaa aaaagcgaat gaacttatgg cacatagtta tagccatttg
    13021 tttcggcttc ctactaccgg gttaaggttt tttaccgtgt atggaccttg gggaaggcct
    13081 gatatggccc ttttcttatt tactaaaaat atcttggaag gtaagcctat taaagtattt
    13141 aatagtggag aacataccag agattttacc tatgtggaag acattgtaga aggagtgata
    13201 cgggcatcag ataaaattgc ttcaccgaac ccaaattgga attcaaaaaa accagatcca
    13261 gctacaagta gtgctcctta tcgaatttat aatatcggaa ataataaccc tataaaactt
    13321 tcggaatata tagaagcaat tgaagaatct ttaaataaaa aagcaattaa agaattgtta
    13381 cccctacagg cgggtgatgt tccggatact tttgctgatg taagcgatct tgagtatgat
    13441 ttgggtttta agccactcac ttcagtcaaa cagggcattc gtaattttgt aaattggtat
    13501 ttagaatatt atggaagtaa aaagccatga gagaaattaa tttatcgatc attggtttgg
    13561 gctatgttgg ccttccactc gccgttgaat ttggaaagaa gcgaaaggtg ctcggttatg
    13621 atattaaccg ggagagaatt gatgaattgc gatctggtaa agatcgcaca ttggaggttt
    13681 cttgcgagga gttgaaagaa tctaaatttc tttctttttc tgcaaatcag gaggatttgg
    13741 agaaatgtaa tgtttatatc gttacagtgc caacccccat tgatactcat aagaggcctg
    13801 atttaactcc tttgttaaaa gctagcgaat tgatcgggaa tattttgaag aaaaatgata
    13861 ttattatata tgaatctact gtttatcccg ggtgtacgga agaagactgt gtgccggttt
    13921 tggaaaaatt ttctggatta aagtttaaca tcgatttttt cgtgggatat agccctgaac
    13981 gtattaatcc gggagataag aatcatcgtg tagcaaatat taaaaaagta acttctggat
    14041 ctactcctga aattgcggaa gtcgtagatt ctctctataa agagataatc aaagcgggaa
    14101 cacataaagc tacgagcatt aagatcgctg aagctgcaaa agtgatcgaa aatactcaaa
    14161 gagacgtcaa tattgcctta attaacgaat tggcaattat attcaaccga ttgggaatag
    14221 ataccgaggc agttttacaa gccgcaggta caaaatggaa ctttcttcca tttaaaccgg
    14281 gattggtcgg cgggcattgt atcggtgttg acccgtatta tttaacttat aaagcagagg
    14341 cgattggtta tcacccacaa atcattttat ccggtcgtag attgaatgat ggaatgggtg
    14401 tttacgtcgt ttctcaattt gtaaaagcga tgaccagaag aagaatccat gtcgaaggtt
    14461 ctagggtctt ggtaatggga ttcacattta aagaaaactg ccctgatatt cgaaatacac
    14521 gggttataga tatagttaag gaactttacg attataacgt gattgtagat atatatgatc
    14581 cttgggcgaa ttcttccgaa atggaaacta aatatggtgt taaaacaatc gaatttcttc
    14641 cagccaaaac ctatgatggt attattttgg cggttgcaca taaagagttt agggatatgg
    14701 atatcaaaat gattcataat ttattaagag aaaacggatt tatctatgat ttaaagagta
    14761 tgtttccgat ggaacaagtt tatatgagac tatgatttcg attcaaaatt gattattttt
    14821 atttaattta aacttatcga aaggatttaa cgtcgtgtat aaagataaaa aaatcattgc
    14881 tgtcattcag gctcgtggag gttccaaagg aatccctaag aaaaatatat atcctatagt
    14941 tggccatcca ttgattagtt attcaatttg tgctgcttta aattcaagat atattgatga
    15001 actcgttgtt acgacggata gcgaagaaat agcggaaatc tcacggagat acggagctaa
    15061 aacccctttt ttaaggccga ctgagttgtc aggagatact gttctatccg ttgattcttt
    15121 gtatcatgct gttattgaat cggaaagatt tttcggagta aagtatgatt atgtaattga
    15181 attgccttgt gtttctcctt tcagagatca tatgcatgta gatggtgctt tagaaaaatt
    15241 attcaatact agtgcagatt ctgtgatcag tgtggttgat actggagaga aacatccggt
    15301 tcgacttaaa aggatcgtag atgatcaaat taaggatttt tgtaaggaat ttcccgagcc
    15361 aaaagcgggc tcaagaagac aagatttaga aaagtgttat attagaaatg gcgcaattta
    15421 ttctatgaca agagattgct taataaacaa atttagcaga catggagaaa attcaaggcc
    15481 gtatataatg ccggaggaaa aatctataaa tattgatact aaattcgatt taaaactcgc
    15541 tgaaattcta attaaagaag gatattcgga aaataaaccg aaagtcatag aaaatgttga
    15601 agtcgaggtt catactaaga aggggttgcc taaaactcta cttacatgtc ctctgcattt
    15661 ccttccagaa ataaagagac aggtagttca ggattggaat tgtgtaatcg cttctgcttc
    15721 taacaaagaa caagtcatcg aattgcttaa tgatgaagtg gagatctgga tatgtaatcc
    15781 ttctccgacg tatatgatag atgaatctgt tctgaaagga ttaactaagt tgaaaatatt
    15841 ggcgactcct tctaccggta gcaatcatat agataaggaa tattgtaaaa aaaacaggat
    15901 taaggtacta tcattaaaag atacagagtt tgtaaaaaat atatacgcat cctccgaata
    15961 tacttttgca ttgatgcttt ctcttattag aaatattcct ttttctgctg aggcagctaa
    16021 acggggcttg tggagagatg tagaagatca gtttagagga cacgaattga atacgttaag
    16081 tcttggcatc atcggttatg gaagaattgg ttctaatctt gctagatatt ctcattccat
    16141 aattgcgagg atttatgctt atgatcccta tgtttcaatc aaggattctt atgtaataca
    16201 agaagacgat tataagagtc ttcttgtaaa atctgatatc atcgcaattt gcgttcactt
    16261 aaacgataaa acaattggaa tggtagatga atcttggttt cagttaatga aacaaggggc
    16321 ttattttcta aatacttcaa gaggcgaaat cattaatgag aatgccttga tagcgaatct
    16381 aaaatcgggg aaaattaaat cagctgcatt agatgtgatg tccaatgaac aaaattcgga
    16441 taaaatcaat cattcgatcg ttcagtatgc ccgtaacaac aataatctga ttttgactcc
    16501 ccacattgct ggacttactt acgagtcgga agcaaaggcg gctatattta ttttgaatat
    16561 ggtgcaagaa tctttggcgg agaaataaaa ctgtgaaaga attcttaaag gataaagttt
    16621 attcccttcc tgaaatttca gtaattgtat gcagttataa tcatgcaaaa tggattgaga
    16681 ggtgtattcg aagtattgta catcaagaaa ttatagatcc ggaatcttac gaaatcatta
    16741 tcgttaatga cggaagtaaa gatcacactt tggaaatttt agaaaacttg tctgttttac
    16801 atcaggtgaa aattattaac aatgaaatca attcaggttt accccaatcc ttgaataaag
    16861 cgattcgatc tgcacttggg agatacgttg taagagtcga ttctgatgac tatgtatcta
    16921 gaaaattttt aagtcttatg cggctttttt tggatatgaa tcgggaatac caagcagttg
    16981 ctgtggatta tatcaaagta gatgaaaatg agaatgtgat tgaaagagta aactgttttg
    17041 aagatcaaat tgcttgtgga attatgttta gaaaggaatg tttatttgag atcggtttgt
    17101 acgatgagaa ttttcagatg agagaaggac ataatttacg aaaacgtttt gaggaaaagt
    17161 tcaaaatagc acgtcttgaa tttccactgt ataaatacag acatcatagc aaaaatagga
    17221 ctaagaatct tgctgaagta gaaaaatatg atcaattatt atagtaagaa acagggacaa
    17281 tatgagctta gaatttatag ctgaaattgg aatgaatcat aacgggaatt ttgggctggc
    17341 gtatgaattg attcgacaag ccaaatattc gggagcggat atagcaaaat ttcaattagg
    17401 ctggaggtcg aagaaagaag aaataaattt tattgatcaa aagatacttt cagatctgaa
    17461 aaaatggtcg gaatatttcg aaattgagct tatgttttcg atttttacac cggaagcata
    17521 taaattgatt aaacctttta atattcctag atataaaatc gcatctagaa ccgtaaaaga
    17581 caatatagat ttagtgaaag aaatagtgga agaaggcaaa cctacttata tttcgcttgg
    17641 aatgtgggaa gaaaaaaaat tacccattac agggtataaa aatattcaat atttatggtg
    17701 taaatctagt tatccttcta ctccttggga tttgttggaa tttcctaaaa attttaataa
    17761 ttctccttat ttcggttata gtgaccatag tattggaatc gatatggcat tattggccat
    17821 tagtaggggg gctaagctga tagaaaagca tttcacttta gataaatccg atgttacaat
    17881 tcgggatcat gcactcagtg caacttcttc tgagtttttg gtattgactc aagttggaag
    17941 agagatgtat aaaaaaatta gtttaggcat ataaaagaat tcttatatac atcaaattgt
    18001 taaattaaat ttgtctttta tataataaaa tcgttatcta agattcttga atgttttaaa
    18061 tcaaacggaa tcagtaaaaa tttaaaatga agagaggata aatgcgatga ctgaatttca
    18121 agaattaaat gcgaaatttt atgagaattg gaaagattta aaagattggc tatcaaagtc
    18181 agaaaaccgc atggaaaaat cgagtatgtg ggattctctt ataaaggatt ttcaaatttc
    18241 cgatttcgaa gagtatgaaa aaaaatattt gttacgtagt aatgtccaaa acggttacgg
    18301 tttttttaaa caaacagaag aaaacttata tttccgtata ataaaagtca ttctagaatt
    18361 atactctttc gtcgcaaaaa ttgcaaatct gattaaagaa aaagcattta acaaaattat
    18421 aataggttta gggaatgaca atttatctta tcatcctttt aatattcaat atttaactaa
    18481 aaatacgaac gtagagaaat actacgaatt ttgtaaagct aagggattaa gtattttcgg
    18541 atctggaata aaagcgtttt atatatcaac aattctggat aaacttaatt attctatttt
    18601 ggataaaatt aatattgtcg aaatcggtgc tggattaggg aatttagctt cgattttgcg
    18661 ataccggttt cgaactcata cttatttaat cgtagatctc cctgaaatgt tgcttaattc
    18721 ttcattagct
//
LOCUS       IMJCAFKL_14             2697 bp    DNA     linear       08-DEC-2021
DEFINITION  Genus species strain strain.
ACCESSION   
VERSION
KEYWORDS    .
SOURCE      Genus species
  ORGANISM  Genus species
            Unclassified.
COMMENT     Annotated using prokka 1.14.6 from
            https://github.com/tseemann/prokka.
FEATURES             Location/Qualifiers
     source          1..2697
                     /organism="Genus species"
                     /mol_type="genomic DNA"
                     /strain="strain"
     gene            complement(763..1767)
                     /gene="sbp_1"
                     /locus_tag="IMJCAFKL_00115"
     CDS             complement(763..1767)
                     /gene="sbp_1"
                     /locus_tag="IMJCAFKL_00115"
                     /inference="ab initio prediction:Prodigal:002006"
                     /inference="similar to AA sequence:UniProtKB:P0AG78"
                     /codon_start=1
                     /transl_table=11
                     /product="Sulfate-binding protein"
                     /protein_id="X:IMJCAFKL_00115"
                     /db_xref="COG:COG1613"
                     /translation="MKTKILKSILIALLITNANAGLFSKDVNLLNVSYDPTRELYAEY
                     NKLFASYWKSKTGDEVRVNQSHGGSGKQARSVIDGLEADIVTLALSYDIDIIASKGLI
                     SRDWLKSLPNNSTPYTSTIVFVVRKGNPKNIKDWDDLVRSKVGVITPNPKTSGGARWN
                     YLAAWAFAQKKFNNDTNKVQDFIKTLYKNVPVLDSGARGSSNTFAQNGIGDVLIAWEN
                     ESFLILEEFGKDKYEVIIPSLSILAEPPVAIVEKNAEKHGTLETAKAYLKSLYSDAAQ
                     EIIAKHGYRPRNQTILKKHEGKFPKLDLITVDGHFGGWHKAQKDHFADGASFDQLYVK
                     "
     gene            complement(1795..2688)
                     /locus_tag="IMJCAFKL_00116"
     CDS             complement(1795..2688)
                     /locus_tag="IMJCAFKL_00116"
                     /inference="ab initio prediction:Prodigal:002006"
                     /codon_start=1
                     /transl_table=11
                     /product="hypothetical protein"
                     /protein_id="X:IMJCAFKL_00116"
                     /translation="MDFYYFNIDKKWEQGPNPTTSLDRTRQRDDLNTVGLRLTNRTDN
                     NRLPKTKSWDWTLEASWQYGHNGQKINAGWDTLKQTVDGNPKSQRIYTQNVEYDSKFF
                     IAQTGYTFFDRFRIGIQYSIGSGDPNRTDNKVATYDASFATRSGGFPYFDSGNGIVNA
                     TFWSNTRTKSVHLMYNSANYGRFIFVAYDIQKASENDAWYSSGGTPNTGLTTENSTGS
                     AFGGYKLGERGGKRLFYEFDLIYQFYLKDYVSIWTGGSYLLAGDSVRNARVNPWAPNV
                     NDRYTLDHKSYSFFLFVQFAM"
ORIGIN      
        1 aaacctcgga tgtaggaact cgtacgggag tgttccaacg ataaaatccg ttagaaaaac
       61 cataaatcac taatctgcgg gaattttcac gctctattac gaacttatga aatgattgtg
      121 ccgatttctt ttaaggtttc ggaacaagtt tttaacttcc tttattcata aaaccgacga
      181 cctcgaaata gtattatttt catgccccgg tttgtatgtc cggagtctct tctgtaaaac
      241 ccaaaaagat aaataaatga tatttgtaat attcaataaa aataaaatgt catctttgga
      301 ttgatttctt tcgttttggc ttctagggtt tccggattat ttctactttt taattttgtt
      361 tgcaatgggt ttttgcaaaa ttgctgtttt caaaggattc attttttgta tattacccga
      421 gaaatttctt ctttttttaa attttagaaa ttatatcaaa aagaaaaaaa ttgtactaca
      481 cgctgtgtcc ccaagggatt ttcattttca gatatcgtat tctagaatgt tttagagaaa
      541 ttaaaatcga atacgagcat atgagcaatt ttgaaagtta tagaaggtaa gcgcggggat
      601 ttaagtgcta atttatatag tgatttgtga tgtttcacga ttattgccga tttctaatga
      661 aatcggcttt ggggtcgtta tttgtccaaa aaaattcttt tatttttcaa tagaaaaatg
      721 gtatacgagg ttttcatttt cttttggaga tatttttcgt ttttacttaa cgtagagttg
      781 atcgaaagaa gctccgtctg caaaatgatc tttttgtgct ttatgccatc cgccgaaatg
      841 cccatccacg gtgatcaggt ccaattttgg aaattttcct tcgtgctttt tgagaatggt
      901 ctgatttctc ggacgatatc cgtgttttgc gatgatttct tgtgccgcat cggaatagag
      961 agacttgaga tacgcctttg ccgtctctaa ggtgccgtgt ttttccgcgt tcttttctac
     1021 gattgcgacg ggtggctctg cgagaatact caacgacgga ataataactt cgtatttatc
     1081 ttttccaaat tcttctaaga taagaaaaga ttcgttttcc caagcgatca atacatctcc
     1141 gataccgttt tgagcgaaag tgttgctaga acctctggct cccgagtcga gaacgggaac
     1201 gtttttatat agcgttttta taaagtcctg aactttattc gtatcgttat tgaacttttt
     1261 ctgagcgaaa gcccaagcgg ctagataatt ccagcgtgcc cctccgctcg tttttggatt
     1321 cggtgttatg acgccgactt tagatcgaac tagatcgtcc cagtctttta tattcttggg
     1381 atttcctttt ctgactacaa atacgatcgt agaagtgtaa ggagtgctgt tgttcggaag
     1441 acttttcaac caatccctcg agatcaggcc tttcgaagct atgatgtcga tatcgtagga
     1501 gagtgcgagg gtgacgatat ccgcttcgag tccgtcgatc accgaccttg cttgtttgcc
     1561 gcttccgccg tgggattgat tgactcttac ctcgtctccc gttttagatt tccaataact
     1621 tgcaaaaagt ttgttatatt ccgcgtagag ctctctcgta gggtcgtaag atacgttgag
     1681 caggtttacg tcctttgaga aaagtccggc gttcgcgttc gtgatgagaa gagcaattag
     1741 aattgattta agaatttttg ttttcatatt gattccttaa ttttgatttt tggattacat
     1801 tgcaaattgg acgaacaaga agaagctgta ggacttatgg tccagcgtgt atctgtcatt
     1861 gacgttcggg gcccaaggat tgactcttgc gtttcttacc gagtctcccg cgagtaaata
     1921 agatccaccc gtccaaatcg agacgtagtc tttgagatag aattgataaa ttaaatcgaa
     1981 ttcgtagaaa agacgttttc ctcctctttc tcccagttta taaccgccga atgcggaacc
     2041 ggtcgaattt tcggtggtaa gtcccgtatt tggagtacca cccgaagaat accatgcgtc
     2101 attttcggaa gctttttgaa tatcgtaagc gacgaagatg aatcttccgt aatttgcgga
     2161 gttatacatc aagtgaacgg atttggttct tgtgttcgac cagaaagtgg cgtttacgat
     2221 cccatttccg gaatcgaagt aagggaaacc tccagatctc gttgcaaagg acgcgtcgta
     2281 tgttgccact ttattgtccg ttctatttgg atctccggaa ccgatcgaat attgaatgcc
     2341 tatgcgaaat cgatcgaaaa aggtatatcc agtttgagcg atgaaaaatt tggaatcgta
     2401 ttccacgttt tgggtataga ttctttgaga tttcggattt ccgtccacgg tttgtttgag
     2461 agtatcccaa cccgcgttga tcttttgacc gttgtgtccg tattgccagg aggcttctaa
     2521 ggtccagtcc caggattttg ttttgggtag acggttgtta tccgttctat ttgttaaacg
     2581 aagtccgacc gtatttaaat cgtctctttg tcttgtcctg tccagacttg tggtagggtt
     2641 cgggccttgt tcccattttt tgtcgatgtt gaaataataa aaatccacga ggaagtc
//
LOCUS       IMJCAFKL_15            32368 bp    DNA     linear       08-DEC-2021
DEFINITION  Genus species strain strain.
ACCESSION   
VERSION
KEYWORDS    .
SOURCE      Genus species
  ORGANISM  Genus species
            Unclassified.
COMMENT     Annotated using prokka 1.14.6 from
            https://github.com/tseemann/prokka.
FEATURES             Location/Qualifiers
     source          1..32368
                     /organism="Genus species"
                     /mol_type="genomic DNA"
                     /strain="strain"
     gene            285..830
                     /locus_tag="IMJCAFKL_00117"
     CDS             285..830
                     /locus_tag="IMJCAFKL_00117"
                     /inference="ab initio prediction:Prodigal:002006"
                     /codon_start=1
                     /transl_table=11
                     /product="hypothetical protein"
                     /protein_id="X:IMJCAFKL_00117"
                     /translation="MLVPKFKILFTAHPKALVYFVRKIKLETQRLASIGARRIFILGF
                     IFSVTYDVCPRELERITIYVDEHPLLVEIANTPADRARGLMYRKSMGENEGMLFVFAK
                     PEYLSFWMKNTRIPLSIAYFNQDRRITDVHDMKPNQTTELYHSSEKVLYALEVNQGWF
                     SKRKIGKYGVLKIPDRVRAVQ"
     gene            complement(862..1467)
                     /locus_tag="IMJCAFKL_00118"
     CDS             complement(862..1467)
                     /locus_tag="IMJCAFKL_00118"
                     /inference="ab initio prediction:Prodigal:002006"
                     /codon_start=1
                     /transl_table=11
                     /product="hypothetical protein"
                     /protein_id="X:IMJCAFKL_00118"
                     /translation="MQQNKFRKTVVAILAPMIFLVSFANCFGKFAIVKKVYEINDSFN
                     IGSGLLAKLIKTLVMYFPFSILYGIGFFFDLILFNLIEFWSGSNPVGYNEYDENGKYV
                     KTYEENGKKLLLSYSDFGKRLDIQLEKEGDYQNLIVFRAEPGKFFAQKNGKLEEVVIS
                     SETVGSKTILKMAEQGKLKSSRVVDTKTLTDLEAKLASDSL"
     gene            1635..3089
                     /gene="patA_3"
                     /locus_tag="IMJCAFKL_00119"
     CDS             1635..3089
                     /gene="patA_3"
                     /locus_tag="IMJCAFKL_00119"
                     /EC_number="2.3.1.-"
                     /inference="ab initio prediction:Prodigal:002006"
                     /inference="similar to AA sequence:UniProtKB:O25526"
                     /codon_start=1
                     /transl_table=11
                     /product="Peptidoglycan O-acetyltransferase"
                     /protein_id="X:IMJCAFKL_00119"
                     /db_xref="COG:COG1696"
                     /translation="MLFPTLEFFVFFIFVFLVYWYLIPYFFGNDTKALSFTHFFLLVV
                     SYYFYMSWDWRFGGLILLSTVIDFVLAAKIDSSQGQRTRFALITVSLVLNLVFILGFF
                     KYYNFLADSINLFLGHFGVKNALPILHVILPVGISFYTFQSLSYTIDVYRRQILPEKS
                     FLRFALFVSFFPQLVAGPIVTAKTFLPQLDTAKNLTEIRFRKAIRYFILGYIKKVVLS
                     DNAAPIVEKIFGHPENYGTVALWLGATLFLIQIYCDFSGYTDMAYASALLLGYELPEN
                     FRMPFIARSVTEHWRRWHITLSTWLRDYVYISLGGNRAGVFRHRFNLWFTMFVAGFWH
                     GAAWTFVIWGSCQGTILLLEALYGSLKEKYFRDFRILPDKILAPIQIILTCFVSVAVG
                     TWFRAESFTKGWTMLKKMFVYTEGGLRPYMLKTGIPVILCVIAGQWLGYFIFEKKKEW
                     NPPVWFEFSFYPIIAVILALLTPDQELPFIYFQF"
     gene            3220..3579
                     /locus_tag="IMJCAFKL_00120"
     CDS             3220..3579
                     /locus_tag="IMJCAFKL_00120"
                     /inference="ab initio prediction:Prodigal:002006"
                     /codon_start=1
                     /transl_table=11
                     /product="hypothetical protein"
                     /protein_id="X:IMJCAFKL_00120"
                     /translation="MFGNPNEQPRSRRYYPGIYADYIIQIEFGLITLHAELVNISETG
                     ICIILNGEDLDVTKSVYGSVIEKESGKRLEFEGDIVWVGPEVTDHKTRFVYGLRFRVP
                     MVLTESLVLINLSLQDP"
     gene            3643..4266
                     /locus_tag="IMJCAFKL_00121"
     CDS             3643..4266
                     /locus_tag="IMJCAFKL_00121"
                     /inference="ab initio prediction:Prodigal:002006"
                     /codon_start=1
                     /transl_table=11
                     /product="hypothetical protein"
                     /protein_id="X:IMJCAFKL_00121"
                     /translation="MDSSSTKIEQKQIIPKKPTLREIEIGLLKKIKEGDDEAYIQLVN
                     PFRERLYRKAVSMVKDGDDAEDIVQDALISGYRSIRNFRADSRVYTWLYRIVVNKSKD
                     MLAKRKRAKENSMDDKEYQVTDDRVGFEKKIELSDESNYLISKINGLEDLYKEVIELR
                     YFEEMSYAQIAEVLGTNVGTVKSRLFKAKEFLKHLILQDDKAEGYFR"
     gene            4272..4835
                     /locus_tag="IMJCAFKL_00122"
     CDS             4272..4835
                     /locus_tag="IMJCAFKL_00122"
                     /inference="ab initio prediction:Prodigal:002006"
                     /codon_start=1
                     /transl_table=11
                     /product="hypothetical protein"
                     /protein_id="X:IMJCAFKL_00122"
                     /translation="MERLQSKFKIPLFLRKEDGDLLKIENSLVKTMSELRDKELRSIN
                     LSDGFSIRLKNQLKSIRPEPEKGWERIRENILANRGLQFSFSAVLMVAIVFVTYNRIQ
                     SSDVPDLSERSGTIFERSQAGDFQDIPSSGKFRSESDKVLLRQIPSTAEARKTIDSLR
                     KYFSEKGDLGIVEELDRILEQTQENNP"
     gene            complement(4860..5906)
                     /gene="wecA_1"
                     /locus_tag="IMJCAFKL_00123"
     CDS             complement(4860..5906)
                     /gene="wecA_1"
                     /locus_tag="IMJCAFKL_00123"
                     /EC_number="2.7.8.33"
                     /inference="ab initio prediction:Prodigal:002006"
                     /inference="protein motif:HAMAP:MF_02030"
                     /codon_start=1
                     /transl_table=11
                     /product="Undecaprenyl-phosphate
                     alpha-N-acetylglucosaminyl 1-phosphate transferase"
                     /protein_id="X:IMJCAFKL_00123"
                     /translation="MKQISFFWNPGLLCVLVFLVTFFFSWIYLHSKRFAISDISNERS
                     MHVGTTKKSGGIWIFLPVFCLAAIWFGGFEIPDRKILLFFAGLLFFFLIGLSDDLLSL
                     GSGIRLVLEFFFLLLLFLLEPIQFSFLGFDTGSVPGISTSILIVYVLFVVNVCNFMDG
                     LDTYLSSHFLLAVLVFPFLFQSQLPSVFFWICAGVFGFLGFNLPKAKLFLGDVGSLPL
                     GYSIAVLPLFFIDEYHWARFEITSAFFLLPVFFVDGVITILLRLKNRENILKAHRRHL
                     YQLIAVSSANKGLVAFLFTAANLPAMFLFAIHRTAGIPGSIVFWFCLAGYAGLYFLLF
                     RRFGFSTSIIDTEK"
     gene            6001..6885
                     /gene="dapA"
                     /locus_tag="IMJCAFKL_00124"
     CDS             6001..6885
                     /gene="dapA"
                     /locus_tag="IMJCAFKL_00124"
                     /EC_number="4.3.3.7"
                     /inference="ab initio prediction:Prodigal:002006"
                     /inference="similar to AA sequence:UniProtKB:O67216"
                     /codon_start=1
                     /transl_table=11
                     /product="4-hydroxy-tetrahydrodipicolinate synthase"
                     /protein_id="X:IMJCAFKL_00124"
                     /db_xref="COG:COG0329"
                     /translation="MFQGVYTAIITPFKNDKIDYDSYNKLLEKQIKAGVNGVVPCGTT
                     GESPTLSHTEHAELIRETVKAVQGKIQVVAGTGSNSTREAIELTEAACKDGVDGILSV
                     NPYYNKPTQEGLFQHFQAVAEHSSVPVMLYNIPGRTSINLQPETVFRLSEIKRIRSMK
                     EATGDLGQMGKLISLVGNKMTVLSGDDNLTLPLLAIGGVGVVSVVSNLFPKAMVEMVK
                     YFQDGKVIEARKIHYDFIEAFALAFMETNPIPIKAAMSWFGHCEPEIRLPLTRLSQNE
                     TSVKFKKALEVLKEKGYE"
     gene            6888..7697
                     /gene="dapB"
                     /locus_tag="IMJCAFKL_00125"
     CDS             6888..7697
                     /gene="dapB"
                     /locus_tag="IMJCAFKL_00125"
                     /EC_number="1.17.1.8"
                     /inference="ab initio prediction:Prodigal:002006"
                     /inference="similar to AA sequence:UniProtKB:Q2SZ94"
                     /codon_start=1
                     /transl_table=11
                     /product="4-hydroxy-tetrahydrodipicolinate reductase"
                     /protein_id="X:IMJCAFKL_00125"
                     /translation="MSDSKYQIALIGGSGRMGRAIITVLSSSNKSALSSSVVSGGSVF
                     LGMDSGLHSGIKQNGVNFSSDLEAAVRNADCVIDFSTHQNLDFTLKACIQHRKPVVIG
                     TTGLTELQKDALKVASKEIGIVYSPNMSIGVNLLFKLTEIAAKAMGENSDIEIQDIHH
                     RHKKDAPSGTAEKLKSILLETLGRTSKNVIHGRHGILKERDPREIGIHTFRAGEVIGD
                     HTVYFFTPEERIEITHRAQDRKTFAVGSIHAAEFLVGRKPGLYDMFAVLGL"
     gene            7713..8534
                     /gene="dacA"
                     /locus_tag="IMJCAFKL_00126"
     CDS             7713..8534
                     /gene="dacA"
                     /locus_tag="IMJCAFKL_00126"
                     /EC_number="2.7.7.85"
                     /inference="ab initio prediction:Prodigal:002006"
                     /inference="similar to AA sequence:UniProtKB:Q8Y5E4"
                     /codon_start=1
                     /transl_table=11
                     /product="Diadenylate cyclase"
                     /protein_id="X:IMJCAFKL_00126"
                     /db_xref="COG:COG1624"
                     /translation="MFFFKNISLFPLGKNPFVIVIDILIVGFFIYQFYTTIRRTRGIQ
                     LLLGVAVIWFLGIFASYFELELLDWIIESIRPALVFAIIVLLQPELRKITADLSKMKI
                     FQPFLLKQMTDLEEITEAVKIMAKNKTGSLIAIVRENSLKEIIDQSVQLDAIISANLL
                     LTIFKKNSALHDGAVIIEQNRIACAGAFLPMTQNLDDARMGARHRAALGISEESDSIV
                     IVTSEETGEISVCYDGEMTHPVKPIELKNLVNTILQKRESGSEKHNLSLEEKADR"
     gene            8534..9592
                     /locus_tag="IMJCAFKL_00127"
     CDS             8534..9592
                     /locus_tag="IMJCAFKL_00127"
                     /inference="ab initio prediction:Prodigal:002006"
                     /codon_start=1
                     /transl_table=11
                     /product="hypothetical protein"
                     /protein_id="X:IMJCAFKL_00127"
                     /translation="MLKAIFNNWQAKLGSLILAVVFYVNLQNSKILVKEIQIPIEYPK
                     LGGSLVVSKTSDKTVPVKVEGVREYVNYYSQFLKVHINSSELKAGENLVSVYRISGAP
                     AGLRITRLRDKIKVNLESTSVKILPIDVKFTGDLPQNYVKANHFISPAVIRVSGPPGV
                     LEGLGKISIPPISLKDKTESFTIKHKLPDFPAAVKVRDNIKEVAVRVNIFASVSNAGE
                     TLLLGIPIKCQTLDKNLEVEFSEPEVSVKLQSKTPLKSIQVIKGLSASVVCSHKYDPK
                     TKKILPDNKPIFAKIKLNKSSSLKSVDILGVFPDRVSVLFKVKSDQSKTGGEEETDPT
                     EEENTNEPNSNPELLEEE"
     gene            9589..9963
                     /gene="acpS"
                     /locus_tag="IMJCAFKL_00128"
     CDS             9589..9963
                     /gene="acpS"
                     /locus_tag="IMJCAFKL_00128"
                     /EC_number="2.7.8.7"
                     /inference="ab initio prediction:Prodigal:002006"
                     /inference="similar to AA sequence:UniProtKB:P24224"
                     /codon_start=1
                     /transl_table=11
                     /product="Holo-[acyl-carrier-protein] synthase"
                     /protein_id="X:IMJCAFKL_00128"
                     /db_xref="COG:COG0736"
                     /translation="MKISVGNDIVENARIRDLLEKHGDRFLKRIFSESEREYCSNRKD
                     PVPHLSGRFCVKEAFIKAIEPKVVLDMREIELFGKEFGKKELVLHGKSKELFLTKGYN
                     GCSVSISHAENYSTAVVVLYKE"
     gene            9967..10188
                     /locus_tag="IMJCAFKL_00129"
     CDS             9967..10188
                     /locus_tag="IMJCAFKL_00129"
                     /inference="ab initio prediction:Prodigal:002006"
                     /codon_start=1
                     /transl_table=11
                     /product="hypothetical protein"
                     /protein_id="X:IMJCAFKL_00129"
                     /translation="MISEAMKQTIQFYNEGLNLYKTRKFTEALEKFKKAVELTPDDGP
                     SKKYIGRCQAFIANPPPADWDGVFEMKTK"
     gene            10197..10574
                     /locus_tag="IMJCAFKL_00130"
     CDS             10197..10574
                     /locus_tag="IMJCAFKL_00130"
                     /inference="ab initio prediction:Prodigal:002006"
                     /codon_start=1
                     /transl_table=11
                     /product="hypothetical protein"
                     /protein_id="X:IMJCAFKL_00130"
                     /translation="MSKKVATRTSRPITEYGAISTVLGRETSFSGILNFQRPLEISGE
                     FQGEIESEGFLFVSEGAKVRANIKAGTVIVGGEITGNVIATQKLEMLSTGKVNGNIKT
                     SKLQIADGVIFEGNCEMIQPNKD"
     gene            10597..10857
                     /locus_tag="IMJCAFKL_00131"
     CDS             10597..10857
                     /locus_tag="IMJCAFKL_00131"
                     /inference="ab initio prediction:Prodigal:002006"
                     /codon_start=1
                     /transl_table=11
                     /product="hypothetical protein"
                     /protein_id="X:IMJCAFKL_00131"
                     /translation="MVSANPKKPTNRAEIGKIALILLLGFFAGAVTGVILDRLTGVSF
                     FSSYLLQEAIKFELYVIKVELQFTPASLIGLVATLYFVLKKG"
     gene            10861..11745
                     /locus_tag="IMJCAFKL_00132"
     CDS             10861..11745
                     /locus_tag="IMJCAFKL_00132"
                     /inference="ab initio prediction:Prodigal:002006"
                     /codon_start=1
                     /transl_table=11
                     /product="hypothetical protein"
                     /protein_id="X:IMJCAFKL_00132"
                     /translation="MSVISMKNLLETGVHFGHQTRKWNPKMAPYVFTARNGIHIIDLQ
                     KTVQKAKEAYDALKKLTSEGKKVLFVGTKKQARGAIEREALRSNMFFINNRWPGGLLT
                     NWNTVKKSIARLKKLEAMEADNSFEKEVKTKKEVLTLRRELEKLRKTLGGIKDMATIP
                     EIMFVIDPKKEEIAVKEARKLGLKIFAVVDTNCDPELIDYPIPGNDDAIRAISLFLET
                     MSNAVIEGTGGVVEQPRFSEDLDSEALALEYQGEYDESGKFIMDEDADSKKSKAEEPV
                     IPTAEEPAITTIEVDQNE"
     gene            11759..12358
                     /gene="tsf"
                     /locus_tag="IMJCAFKL_00133"
     CDS             11759..12358
                     /gene="tsf"
                     /locus_tag="IMJCAFKL_00133"
                     /inference="ab initio prediction:Prodigal:002006"
                     /inference="similar to AA sequence:UniProtKB:P43895"
                     /codon_start=1
                     /transl_table=11
                     /product="Elongation factor Ts"
                     /protein_id="X:IMJCAFKL_00133"
                     /db_xref="COG:COG0264"
                     /translation="MAAVTTDLIRELRERTSAGMMDCKKALEENNADIEKAITWLREK
                     GIAKAAKKAGRETKEGRIVSYIHGNGKIGVLVELNSETDFVSKNEEFEALGKEICMQI
                     AAMNPLYLNEESIPAADLEREKGIMKSQLEAEGKKAEQIEKILPGKIKKYVSEVCLVN
                     QAFFKDDSKTIDDLVKEAIAKFGENITIARFVRFQVGGL"
     gene            12362..13102
                     /gene="pyrH"
                     /locus_tag="IMJCAFKL_00134"
     CDS             12362..13102
                     /gene="pyrH"
                     /locus_tag="IMJCAFKL_00134"
                     /EC_number="2.7.4.22"
                     /inference="ab initio prediction:Prodigal:002006"
                     /inference="similar to AA sequence:UniProtKB:Q831V1"
                     /codon_start=1
                     /transl_table=11
                     /product="Uridylate kinase"
                     /protein_id="X:IMJCAFKL_00134"
                     /db_xref="COG:COG0528"
                     /translation="MGSKYKRILIKLSGEALAGEGEFGIDTNKAHSLAEEIKEVHDLG
                     VEIALVVGGGNIIRGTNLAKVGIDRATADYMGMLATIQNALALQDACEKKGLYTRVQS
                     AIEINSIAESYIRRRAVRHLEKRRIVIFAGGTGNPYFTTDTTASLRAVEVGCDVILKA
                     TKVDGVYTADPKKDNGAKRYSQISFMESINRRLKVMDSTALSLCMENNMPIIVFDIFK
                     QGNLKDLVTGKNIGTLISNSEDIQIDGK"
     gene            13092..13646
                     /gene="frr"
                     /locus_tag="IMJCAFKL_00135"
     CDS             13092..13646
                     /gene="frr"
                     /locus_tag="IMJCAFKL_00135"
                     /inference="ab initio prediction:Prodigal:002006"
                     /inference="similar to AA sequence:UniProtKB:P81101"
                     /codon_start=1
                     /transl_table=11
                     /product="Ribosome-recycling factor"
                     /protein_id="X:IMJCAFKL_00135"
                     /db_xref="COG:COG0233"
                     /translation="MASEEIISGMKTKMDKTIDLVKKDFGTVRTGRANPSLVEDIRVD
                     YYGTLTPINQLGNISVPEPRMLVISPYDKGIMKDIEKAIQASGLGLQPSNDGVVIRII
                     IPELTGERRKELAKIVKSKSEEKKVAIRNIRRDAMEDLKKHTEGLSQDEIKTIQDRIQ
                     KTTDSYIDKISALTAEKEKEITTI"
     gene            13648..14373
                     /locus_tag="IMJCAFKL_00136"
     CDS             13648..14373
                     /locus_tag="IMJCAFKL_00136"
                     /EC_number="2.5.1.88"
                     /inference="ab initio prediction:Prodigal:002006"
                     /inference="similar to AA sequence:UniProtKB:Q47RM6"
                     /codon_start=1
                     /transl_table=11
                     /product="Trans,polycis-polyprenyl diphosphate synthase
                     ((2Z,6E)-farnesyl diphosphate specific)"
                     /protein_id="X:IMJCAFKL_00136"
                     /db_xref="COG:COG0020"
                     /translation="MGLFESKFPQHIAVIMDGNGRWAVSLGKPRSEGHREGANAIDRL
                     MDASLEFGLKNVSLYAFSTENWRRPITEIRSIFNLLVEFIDTRLDTIHTRGIRIHHSG
                     SRKRLTRNVLDKIDFAIEKTKKNKNLNVNFCLNYGSKDELLRAAQEAFLRRKKEKVSF
                     EKPLKEKELEKFLYTSTLPPVDLLIRTAGEQRLSNFLLWQSAYAELYFTDTLWPDFDK
                     NSLVDSLKWYETRTRKFGGLTNG"
     gene            14366..15280
                     /locus_tag="IMJCAFKL_00137"
     CDS             14366..15280
                     /locus_tag="IMJCAFKL_00137"
                     /inference="ab initio prediction:Prodigal:002006"
                     /codon_start=1
                     /transl_table=11
                     /product="hypothetical protein"
                     /protein_id="X:IMJCAFKL_00137"
                     /translation="MGETSKRLASAAALIVFYLFMIFYADFYYLQTYLILLLGGIIGI
                     REFYNLSDRGEDGKPFRGTGVFFLFLILTFYYFRFIGSQNQFEAPLFFQKYIQYFIPP
                     FDPVPVAFLFLFIVTFTLQITRRPLDGAIFSVSSTFLGVFYIAVPLGHLLLLLGMKQG
                     GYYIFFVSVVTFLTDAGAYFGGRWFGRHPAGLAISPKKTWEGYGTGIVIATVSIFIFN
                     MIWENFTGIPASIRGLEVFWISTILSLVSVIGDLLESAMKRDAKIKDSGSLIPGHGGI
                     LDLADALLITIPVLYYYLQIKGNLGFQV"
     gene            15287..16456
                     /gene="dxr"
                     /locus_tag="IMJCAFKL_00138"
     CDS             15287..16456
                     /gene="dxr"
                     /locus_tag="IMJCAFKL_00138"
                     /EC_number="1.1.1.267"
                     /inference="ab initio prediction:Prodigal:002006"
                     /inference="similar to AA sequence:UniProtKB:Q9RCT1"
                     /codon_start=1
                     /transl_table=11
                     /product="1-deoxy-D-xylulose 5-phosphate reductoisomerase"
                     /protein_id="X:IMJCAFKL_00138"
                     /db_xref="COG:COG0743"
                     /translation="MTTSVSLLGASGSVGESTLRVLRAYPQEFRLHSFSVHSNLEKAR
                     EIQKEFSPEFLCVSDSTADRTVLGNKIGKTQVLYGESALCELVREPEVQIVITAIVGS
                     VGLRPTIAAITSGKRLGIANKETLVTFGPLVNSLIAKHKTKVVPVDSEHNALFQLLES
                     LNRDSVEKIVLTASGGSFRDLSVEQLAYVTKEQALHHPTWNMGPKITVDSNGMINKGL
                     EVIEAHFLFGVPYERIGVVIHPQSIAHGIVELKDGASFVYASYPDMIFPIAHSLFHPE
                     PVPKSLRSYSAKDWGKLEFWEPDLKRYPGLGLAFEAGKAGGTAPCIFNAANEAAVELF
                     LKDEIRFTEIPDYIWYTLDEMPIDFPTSLEEYEEVDRIARKTVLNLKARKVVSAC"
     gene            16450..18177
                     /locus_tag="IMJCAFKL_00139"
     CDS             16450..18177
                     /locus_tag="IMJCAFKL_00139"
                     /inference="ab initio prediction:Prodigal:002006"
                     /codon_start=1
                     /transl_table=11
                     /product="hypothetical protein"
                     /protein_id="X:IMJCAFKL_00139"
                     /translation="MLIMILGAVFMLAISIFIHELGHLLCGMLVGVKARIFSIGYGRG
                     IWKKKVGDTTYQITAIPVGGYVLFKGDDYGGEVKGEPGELLSTPPLKRMIPVLGGPLF
                     NLFLGFGILLILNFLGHNPPGNRIFIDPADQEFSAAYQSGLRTGDRILNIDGNKIEKF
                     EDIVTNIGLSSGNSLKILGEREGQKMEWKVIPRIVYNPKRSSGIPTIGVEPFGERRVV
                     ATFGYPEQFQHWLSSRLDRSHEAENYYQERLKKAVEGRDIPAEVLLEKEREEKENLLR
                     SRALNYLNDGDVIQTVNGKAVSTVGELQKILGEYQGRTVTIVVDRKTYPLVNPWSTEI
                     VSVGIPVLGANILEFGNIRDQKFPELNLESYQFASYDPELGQKLLNLAVDGKTFPSFE
                     ELLAYIKTKNGKTVTVDMGNLKLEAEPKVRPIGLLGFRPNMKFNPEPMQRELGFLESF
                     IVAGKDVYENVEITLKGIGMLFSGILSVKDSLSGPVGIVSYAGISLEIGWETYLEFVA
                     RISIALMIMNLLPIPMADGGHIVLYAYEAITGRPLPGKVIESIFRIGFLFLLGLGLYV
                     TFNDVMRIF"
     gene            18182..19912
                     /gene="proS"
                     /locus_tag="IMJCAFKL_00140"
     CDS             18182..19912
                     /gene="proS"
                     /locus_tag="IMJCAFKL_00140"
                     /EC_number="6.1.1.15"
                     /inference="ab initio prediction:Prodigal:002006"
                     /inference="similar to AA sequence:UniProtKB:Q9I502"
                     /codon_start=1
                     /transl_table=11
                     /product="Proline--tRNA ligase"
                     /protein_id="X:IMJCAFKL_00140"
                     /db_xref="COG:COG0442"
                     /translation="MKASKYILPTEKENPSDAVVASHRLMIRAGLARKSSAGLYFYLP
                     LGLKILQKIKQIIREEMNKTGALEFDLPILTPSDFWEQSGRWTAMGKEMFRIKDRHDL
                     SYALGPTHEESFSFLLKPLLKSYKDLPLNVYQIQTKFRDEIRPRFGVIRSREFIMKDA
                     YSFHTDDVSLDETYQSMRAAYRKIFDRCGLKTIPVQADSGSMGGSASEEFMVVSPIGE
                     ETLLLCNSCGYSSNSEKTPLVLKKENVSSASVEKKEISTPGKKTIAEVSAFLGIPEST
                     TIKAAALKSEKKKILVYLRGDLELNLHKLHSLLRIVDSEPMTDAEIRELGLVPGFIAP
                     VAPNDKVKVLYDRSLQKDFPYVVGSNKEDFHTQGFVLEKEVSGLPEFADVALAREGDL
                     CPNCNAPLKAEKGIEVGHIFKLGEKYTKAFGIQVLDQNGKARTLTMGCYGIGVNRTMA
                     TVIEQRNDEKGIFWPISIAPFEVTLVSITKGEEQYSKAEEFYNVLKNENLEVFWDDRD
                     VGPGFKLKDSELIGFPIRVTIGKKFFENGEISIYNRKADKEESFVFAGFENLIARVES
                     LRQELFAELE"
     gene            19915..21117
                     /gene="trpB"
                     /locus_tag="IMJCAFKL_00141"
     CDS             19915..21117
                     /gene="trpB"
                     /locus_tag="IMJCAFKL_00141"
                     /EC_number="4.2.1.20"
                     /inference="ab initio prediction:Prodigal:002006"
                     /inference="similar to AA sequence:UniProtKB:Q81TL8"
                     /codon_start=1
                     /transl_table=11
                     /product="Tryptophan synthase beta chain"
                     /protein_id="X:IMJCAFKL_00141"
                     /db_xref="COG:COG0133"
                     /translation="MGKIRHSPKEGYFGEFGGRYSPEILHDALVELETTYKKLKKNKH
                     FKKELEYYRKNYIGRPSPLTYAERLTKVWDGARIWLKREDLNHTGAHKINNTIGQVLI
                     AKAMGKTRIIAETGAGQHGVATATVGAMFQMETVVYMGEEDLRRQELNAIRMRMMGAK
                     VVGVSSGTATLKDATSEAMRDWALNVSNTHYIVGSSIGPHPFPTIVRDFQSVIGIESR
                     KQFKKVNGKLPNAVIACVGGGSNAIGMFYGFLRDKKVKLFGVEAGGYSTEPGHHSATI
                     QFGRTGFLHGTKTLVIQDEFGQIVPAHSVSAGLDYPGVGPEHAYFHKSGRVTYVNVDD
                     DGALDAFLEVCQIEGIIPALETAHAFRFAKDLAKSMGKKEDILICLSGRGDKDVAEVA
                     RLRKGEFS"
     gene            21114..21908
                     /gene="trpA"
                     /locus_tag="IMJCAFKL_00142"
     CDS             21114..21908
                     /gene="trpA"
                     /locus_tag="IMJCAFKL_00142"
                     /EC_number="4.2.1.20"
                     /inference="ab initio prediction:Prodigal:002006"
                     /inference="similar to AA sequence:UniProtKB:O67502"
                     /codon_start=1
                     /transl_table=11
                     /product="Tryptophan synthase alpha chain"
                     /protein_id="X:IMJCAFKL_00142"
                     /db_xref="COG:COG0159"
                     /translation="MSAISSVFSSDKSVFIPYISLGDPDYESCISWADALIRGGAGIL
                     ELGIPFSDPVADGPVIQKAFKRALAYPFSMKKILEITAEIHKLHPETPLVYLTYFNPL
                     YSMGLEAFTESAKNSGIQGLIIPDLPFDTSEAEEFFSQLERKKIDFIHLVTPATTIDR
                     IQSMKSFASGFIYYVTSYGVTGERRALAVGLKERIQMVRNKVGLPVCAGFGISTADQA
                     KEISTYANGVIIGSAVQKIIEESGSNREVCISKLFTYASEIRASMK"
     gene            complement(21970..22578)
                     /locus_tag="IMJCAFKL_00143"
     CDS             complement(21970..22578)
                     /locus_tag="IMJCAFKL_00143"
                     /inference="ab initio prediction:Prodigal:002006"
                     /codon_start=1
                     /transl_table=11
                     /product="hypothetical protein"
                     /protein_id="X:IMJCAFKL_00143"
                     /translation="MIGDQYPIRQSFVNIFQTLSLTLSLFSLFTPFHLSTHIHLGTVP
                     VMKYSSLKSGFSFCPIRKSGNLCSFLIPENLVRTNQLQPKILRKTLHSLLSRWDETLI
                     RKRFFGKKLAYARYQEKNLNLQKMNFRPFEEDWCKLGILAWGLGISRCLLFSVLLEWS
                     IEKSPKKTKSHGAPTILRITREIRFSQKLLRSQIQLGRAHPI"
     gene            22592..24904
                     /locus_tag="IMJCAFKL_00144"
     CDS             22592..24904
                     /locus_tag="IMJCAFKL_00144"
                     /inference="ab initio prediction:Prodigal:002006"
                     /codon_start=1
                     /transl_table=11
                     /product="hypothetical protein"
                     /protein_id="X:IMJCAFKL_00144"
                     /translation="MSEIKFKITPFHVISIILGGMGIIFITFTAFFPSYSHNTEFLLG
                     GFVLLLISSYPIYKFIEANTSDKQKSGSVWLSMVVSFSMFFLYQVFTPLSELEESSVS
                     WRFTLLRSGVNKSEKESEEGTIEYTRYNPPPGARQDIQVIGITTTSLEKLQGRWPLPW
                     KYYANIIEIFKNTSNQLMFDIFFVDYKSGQTEEMAQALAKNPQVMFDYPMETSLESKS
                     SILNLEKRIDVLRKFKLENVEDPGDVGTSWLKFPQPPIEPVAEKASGLGFANIKKDES
                     GLNRRMPLVAKLLNSGPLRETEYYPSIDLIIACNYLGVDVKRDVEVVMGRYVKIKNIP
                     QKTLTSFNRKTLKMETKDIMNRPNEEREIKIPIDKDGQMQINFPGGLYSFRAHEIFEA
                     ATEWNEETASQFQNTIFLVAMYYATGAGAAKDTHLSPFGDMSGIEHHAASINTILNQD
                     FLFELPLWGEFLILILVGILGGFVQPRLKTWLAFLFFLVTALLYSIGTLVNFSELNLV
                     HLYPTVILEQLFIFIGLIGFRILTEEENVKYIRSTFSKFVSKDIVDELLKNPDNLNLG
                     GSKRDITIFFSDIRGFTTMSEKMGPEELVQFLNQYLSEMTEIIIEFKGTIDKYMGDAI
                     MAFWGAPVPLEDHAYYGCAAGLAQMRRLATLKEEWKSLDLPQMDIGIGLNSGPAVVGN
                     MGSSHRMDYTCMGDTINLGSRLEGTNKEYGTHIIISEYTYEKVKDRVIARELDLIKVK
                     GKTQPVRIYELLDLVNEEDLKLLRKPLQVN"
     gene            24933..26840
                     /gene="dxs"
                     /locus_tag="IMJCAFKL_00145"
     CDS             24933..26840
                     /gene="dxs"
                     /locus_tag="IMJCAFKL_00145"
                     /EC_number="2.2.1.7"
                     /inference="ab initio prediction:Prodigal:002006"
                     /inference="similar to AA sequence:UniProtKB:P77488"
                     /codon_start=1
                     /transl_table=11
                     /product="1-deoxy-D-xylulose-5-phosphate synthase"
                     /protein_id="X:IMJCAFKL_00145"
                     /db_xref="COG:COG1154"
                     /translation="MQQESTLLDKIDYPADLRNIPLEKLPQVCKEVRNYIIDTLSGVG
                     GHFASNLGVVELTVALHYVFDTPKDRLIWDVGHQTYPHKILTGRKDRLKTVRKFNGLS
                     GFPKREESPYDLYNTGHAGTSISQALGEAAARDLTKGEDYSVVAIIGDASIATGMALE
                     AMNHAGHLKKDMIVILNDNYMSISKNVGSISNYLNNIITSHFYNHWKRVFYTFLKWLP
                     IVGPAAERFFKKVEKGFKDVLTPGGLFEDLGFGYIGPEDGHDVIRLVNMLAKVKKMKG
                     PILLHLITQKGKGYDPAERDPIKYHGVTPFRKEDGAMDSGDTSKIAYSKIVGRMLSIL
                     TEANPKIAAITPAMIEGSGLKEYAEKYPDHLFDVGIAEQHSVAFAGAMTNGSIIPYMC
                     IYSTFLTRAIDQLVQDVSLMNLPVRFVIDRAGCVGPDGETHQGLFDLGYLLGLPNMDV
                     FVPSNGQDMIDSLRWMETYDKAPIAIRFPKANVDLKTLDFYKEVDLRPGTFRVLKRGT
                     DLALLSIGSMIDEAKKATEILESAGFSVTLIDLIWLRPLGVEALNEELSNVRRFVIID
                     ESYVDAGASGYLLNRILPENLSKYVKTFGFPPEPIHHGERKEIIQAYRLDGASIAESV
                     ADVLKKNLIKP"
     gene            26882..27352
                     /locus_tag="IMJCAFKL_00146"
     CDS             26882..27352
                     /locus_tag="IMJCAFKL_00146"
                     /inference="ab initio prediction:Prodigal:002006"
                     /codon_start=1
                     /transl_table=11
                     /product="hypothetical protein"
                     /protein_id="X:IMJCAFKL_00146"
                     /translation="MENITPSDFLEAAKYFYKKGDSDRAEYLFKLTLEGEENHEAYFF
                     LGLLENQRGNSEKGLTHFYKSVELNPNYGNPCNEIGIILLRAGKEIEAVYWLKKSLRC
                     ELNDAPHISLYNLATLYKIWNRPERSLQYLHRAILIKPDFEEARKLKEELGSAI"
     gene            complement(27763..29751)
                     /gene="bepA_1"
                     /locus_tag="IMJCAFKL_00147"
     CDS             complement(27763..29751)
                     /gene="bepA_1"
                     /locus_tag="IMJCAFKL_00147"
                     /EC_number="3.4.-.-"
                     /inference="ab initio prediction:Prodigal:002006"
                     /inference="protein motif:HAMAP:MF_00997"
                     /codon_start=1
                     /transl_table=11
                     /product="Beta-barrel assembly-enhancing protease"
                     /protein_id="X:IMJCAFKL_00147"
                     /translation="MILSFLQRHSLGALVLFLFIRPISSENTIQKIQEGETFLKARNY
                     AAAYQSFSEASRSNPMSTRSSLGLAEAAKHLHKDKESFDAYNKVLALEPENKAAIKGA
                     ALAYARKKEYQNSLNLLKPSLEIDPFDPVLAPIQIQILLEMGNYESALRKLEISKSKF
                     QNSKEIQILEAKVNGKTGNFSKSYHLWNTVLASSSDDPDLFFNIASLLIDWSQKNSDQ
                     ERKQKLEMASEKLERAISLYPDFEEAIDSLVRIKIWQGDFSSAASLSRKLVSLYPQNP
                     SYLYLKAFTEEKGMNKDFSAKDALTEILKLDDLDSMSRQKAESVALNHFPENHSFRRK
                     LGEYRMQRFHSSKNSLLYDMASHHLAAARELIPGQPEVQFQTLSEYKRTGFFPRYLNL
                     LLFLRKKYPENQKYQYKIENLLNSMKQSIAYKEGLLEITGDNLVENYGRTPPVLLLFD
                     LSDKSYLGDYPDLALLVSSSVRRNLSLNPTVSLSETLESIRNNPTSFDIKADPYTEIL
                     PYTESTLLKIKDSAKNGVKPRFIVYGSLKYENHSLYIDWTIKDSKHEKILSTFRVFSK
                     GRDFIPEAVARSVSKIAAAIPPSGSILKVKNEDVIINVGILDGLKKGSKIQIYNTSGK
                     SGEATIEEIDYFLSRAVPDNGSKDLKSISEGDRVFWKR"
     gene            complement(29748..31778)
                     /locus_tag="IMJCAFKL_00148"
     CDS             complement(29748..31778)
                     /locus_tag="IMJCAFKL_00148"
                     /inference="ab initio prediction:Prodigal:002006"
                     /codon_start=1
                     /transl_table=11
                     /product="hypothetical protein"
                     /protein_id="X:IMJCAFKL_00148"
                     /translation="MHFLRLFIIVIFISIASSLNSDGLPNFSIQEKEAKTQFARGFSY
                     FNNSQYSSSRESFLKALSIKNDFTLARLLLSNSYYLSGDWPESMSELEQIEGITGLNQ
                     IQKARLDALRINLAGGSQDLAVRYYSSILGDDLRRFRFRNPSDVAVDDDGFLYVLSFD
                     TANVVKFDPNGNPVDNFKGSLGRNLSGPLFFSLRGNSIFVTDFKADKIYEFNTKGEYR
                     NRFGNSGKGNGEFHGPTGIFFTKNGYLYVSDSGNNRLQKLKTDGTFIQEIGVGILRNP
                     SGLKVNSQGEIYVADRGNSRIAVFDSEGNFLREITNPNILLSPRNLTIRKNEIYISDE
                     KSGLIIYNTVDNSWRLLDSFRDSKNIVRKLNQPFSSTFDYTGTQFIADFNRHRVEIFS
                     PSNQLSSNMDIVLEKVLNQEYPDISVFLRIRDRSGRDIKAIPRNSFKVYEYGNLSPLI
                     GLADMQQFNNRISVSLVYENTPEVKSAYPIFEKSLRPLLTSLRQYDGIEVLRSGTELI
                     KTSDFNHSMYEIFKILRTSPSDSSSKTGKAIYRGISDLLGRLGPRIVLVLISGNSYPD
                     SFTQISPEKIIRYSKAHSIPIYFLSLSDTGSAVETYKTIAASTGGKFILIPGEGLEKN
                     LYNSFLSHKDRRYIVSFKSRINVDKKDFYIPLIIEANFRNTSGKAEAGFFTK"
     gene            complement(31838..32032)
                     /locus_tag="IMJCAFKL_00149"
     CDS             complement(31838..32032)
                     /locus_tag="IMJCAFKL_00149"
                     /inference="ab initio prediction:Prodigal:002006"
                     /codon_start=1
                     /transl_table=11
                     /product="hypothetical protein"
                     /protein_id="X:IMJCAFKL_00149"
                     /translation="MFPFKIKKFLVEQALIGILRIYLTFNFKKVRSSLWLNVQEISSL
                     INSQTSLANTFSAELFPSLW"
     gene            complement(32019..32210)
                     /locus_tag="IMJCAFKL_00150"
     CDS             complement(32019..32210)
                     /locus_tag="IMJCAFKL_00150"
                     /inference="ab initio prediction:Prodigal:002006"
                     /codon_start=1
                     /transl_table=11
                     /product="hypothetical protein"
                     /protein_id="X:IMJCAFKL_00150"
                     /translation="MDVSLEEKLNQIEISFRNYILILDFLIRETRTELSENRAKREIW
                     QEHHQNWKQSSKVFKNVSF"
ORIGIN      
        1 aaacctcgga tgtaggaact cttacgggag tgttccaacg ataaaatccg ttagaaaaac
       61 cataaatcac taatctgcgg gaattttcac gctctattac gaacttatga aacggttgtg
      121 ctgatttctt ttcaaatttg gggacaagtt ctaataaaat gtgatcggcg ttaacttaac
      181 gaggcgcttt tatatggcgt atttcaaatc gatgtttaac ggaaagtcgt atggattgtt
      241 cgtagttgat tgttcgtctc tgactgttca aaggaaaaat aacaatgctc gtgcctaaat
      301 tcaaaatttt atttacagcg catcccaaag ctctagttta ctttgtcaga aagatcaagc
      361 tggaaactca acgtctcgct tctattggcg ctcgacggat ttttatactc ggttttattt
      421 tcagcgttac atacgacgtt tgtcctagag aactcgaaag aattacgatt tatgtggatg
      481 aacatccgct tctcgtagaa atcgcaaata cacccgcgga ccgtgccagg ggattgatgt
      541 atcggaagtc tatgggtgaa aatgaaggaa tgctttttgt attcgcaaaa ccggaatatt
      601 tgagtttttg gatgaaaaat acccggattc ctttgagtat cgcgtatttc aaccaggata
      661 gaagaatcac ggatgtacac gatatgaagc ccaatcaaac gaccgaattg tatcattcaa
      721 gcgagaaggt tttatatgct ttggaagtaa atcagggttg gttttctaaa agaaagatcg
      781 gcaaatacgg agtactaaaa attccggatc gagtgagagc ggttcagtaa tcggggaaac
      841 tcccccgatt accgagatac attaaagaga atcggaagcc agttttgctt ctaggtcggt
      901 taacgttttt gtatcgacta ctctgctgga ttttagtttg ccttgttccg ccattttcag
      961 gatcgtttta gatccgactg tttcggaaga aatcacaacc tcttccaatt tgccgttttt
     1021 ttgcgcgaaa aattttcccg gttcggcgcg aaaaacgatc aggttttgat aatccccttc
     1081 tttttcgagc tggatatcca atctttttcc aaaatcggaa taactcagta aaagtttttt
     1141 cccgttttcc tcgtaggttt taacgtattt tccgttttcg tcgtattcgt tatagcctac
     1201 ggggttgctt cctgaccaga attcgattag gttaaagaga attaaatcga agaaaaatcc
     1261 gatcccataa agaatactga aagggaaata cattacgaga gttttaatga gcttcgccaa
     1321 taagccgctg cctatattaa aactgtcgtt tatttcgtac acttttttaa cgattgcaaa
     1381 tttgccgaaa cagtttgcaa aggaaacgag aaaaatcatc ggtgcaagaa tcgctacgac
     1441 cgtcttacga aatttgtttt gttgcatgaa ggacaactcc ttgatcgaat ttttgaaaat
     1501 tgaatcgttt ctggaaaatt atgcaagatt tttctttttt caaagagtaa attcgagttt
     1561 gagcgaacga cggcataatt ccttgaccgg atccaggttt taaaaaagat agaaggagat
     1621 cgggagcgaa aggtttgctt tttccaactt tagaattttt cgtatttttt atcttcgtat
     1681 tcctggttta ttggtatttg attccctact ttttcggaaa cgatacaaaa gctctatctt
     1741 tcactcattt ttttttactc gtcgtcagct attattttta catgagttgg gactggagat
     1801 tcggaggttt gatactactt tccaccgtga tcgattttgt tctcgcagca aaaatcgatt
     1861 cctctcaggg gcaaaggacc agattcgcgt tgataacggt cagtttggtt ctgaatctcg
     1921 tctttatatt gggttttttc aaatattata attttcttgc agactccatc aatttattcc
     1981 tcgggcattt cggagtgaaa aacgcgctcc cgattttaca cgttattctt cccgtgggaa
     2041 tttcctttta tacgtttcaa tctttaagtt acacgatcga cgtgtatcgg aggcaaattc
     2101 ttcccgaaaa aagtttttta cgatttgcat tgtttgtttc ttttttccct caacttgtag
     2161 cggggccgat cgtgacggcc aaaacctttt tacctcaatt ggacacggct aagaatttaa
     2221 cggagattcg atttagaaag gcgatccgtt atttcatctt gggttatatc aaaaaggtcg
     2281 tgctttcgga taatgcggct ccgatcgtcg aaaaaatctt cggtcatccc gaaaactacg
     2341 gaacagtcgc gctatggtta ggggctactt tattcctcat acaaatttat tgcgatttca
     2401 gcggttatac ggacatggct tatgcatccg cattgttgtt aggttacgaa ctaccggaga
     2461 atttccgaat gccttttatc gcaagaagcg ttacggagca ctggagaaga tggcatataa
     2521 ctctttccac ttggcttagg gattatgtgt atatttcctt gggaggaaat agagcggggg
     2581 tttttcgcca tagattcaac ctttggttta cgatgtttgt ggccggtttt tggcatggag
     2641 cggcttggac gttcgtcatc tggggaagtt gtcaaggaac gattttactt ttggaagctc
     2701 tttatgggag tttaaaggaa aaatattttc gggattttcg aatccttcct gataaaatat
     2761 tggcgccgat ccaaatcatc cttacctgtt tcgtatcggt agccgtaggg acttggtttc
     2821 gcgccgagtc gtttacaaaa ggttggacca tgctgaaaaa gatgttcgtt tacaccgaag
     2881 gaggtttacg tccttatatg ctgaagacgg gaattccggt tatcctttgt gtgattgccg
     2941 gtcagtggct tggttacttc atcttcgaaa aaaagaagga atggaacccg cccgtatggt
     3001 tcgagttctc tttttatcct atcattgcgg tgattctggc ccttctgact ccggatcagg
     3061 aactgccgtt catctatttt caattttaat tatagaaaga atttcggtta ataggaatta
     3121 tactaatgcg aactatgtct gaaggaaagt cgattcaaaa ggaatcggga caaaatcttt
     3181 ctggacaaac attcgtttca cttcaactct gatccggata tgtttggcaa tccgaacgaa
     3241 cagcctagaa gtcgcagata ctatccgggt atttatgccg actatatcat acaaatcgaa
     3301 ttcggtttaa ttacacttca tgcggagctt gtcaacattt cggagaccgg aatttgtatc
     3361 attttaaacg gagaggactt ggacgttacg aagtcggttt acggttccgt aattgaaaaa
     3421 gaatcgggaa aacgtcttga attcgagggt gatatcgtat gggttggtcc ggaagtgacg
     3481 gatcataaga caagatttgt ttatggactc agatttcgtg tgcctatggt tttgacggaa
     3541 tcgttggttt tgatcaatct ttctttgcaa gatccctaat tctgtcccgt ctatcctaag
     3601 tttccggatt gccatatccg ctttctttgg gatctttgaa tcatggattc atcttctaca
     3661 aagatagagc agaaacaaat tattcctaaa aaaccgactt taagagagat tgaaatcggt
     3721 cttcttaaaa aaattaagga aggggatgac gaggcttata ttcaacttgt caatccgttt
     3781 cgggagaggc tttatcgcaa agcggtttcg atggtgaagg acggagacga tgcggaggat
     3841 atcgttcaag acgcgctcat ttccggatac agatcgattc gtaactttcg tgcggattcc
     3901 agggtttata cttggcttta tcgaatcgta gttaataagt ccaaggatat gttagcgaaa
     3961 cggaaacgag ctaaagagaa ttccatggat gataaggaat accaggtaac ggatgatcgg
     4021 gtaggattcg aaaaaaaaat tgaacttagt gatgaatcca actatctaat tagcaaaatc
     4081 aacggtttgg aagatctcta taaagaggtg attgaactta gatacttcga ggagatgtct
     4141 tacgcgcaga tcgccgaagt tctgggaacc aacgtgggaa ccgtaaagag taggctcttt
     4201 aaggcgaaag aattcctaaa acatttgatc ttacaagacg acaaggctga aggatacttt
     4261 aggtaataaa gatggaacgt ttacagtcaa aatttaaaat tccgcttttt cttcgaaagg
     4321 aagacggaga tttacttaaa attgaaaatt cgctcgtgaa aacgatgtcc gaactcaggg
     4381 acaaagaatt gcgtagtatt aacttgagcg atgggttttc gatccgattg aaaaatcaac
     4441 tcaagtcgat tcggcccgaa ccggaaaaag gatgggagag aatccgggaa aacatcctcg
     4501 ccaatcgtgg tttgcaattt tccttttcag ccgttttgat ggttgcaatc gtattcgtaa
     4561 cttataatcg aattcaaagc tccgacgttc ccgacttatc cgaaagatcc ggtaccatat
     4621 tcgagcgatc tcaagcggga gattttcagg acattccttc ttccggtaaa ttccgatctg
     4681 agtcagacaa agttcttctt agacaaattc cttccactgc ggaagccaga aaaacgatcg
     4741 attctctccg gaaatatttt tctgaaaaag gagatttggg aattgtggag gaattggatc
     4801 ggattctcga acaaacccag gaaaataatc cttaaatgta aggtcctaac cattgacatc
     4861 tatttttccg tatcaatgat actggtagaa aacccgaacc tacgaaacaa taaaaaatac
     4921 aaccctgcat aacccgctaa acaaaaccaa aatacgatac tacctggaat acccgcggtg
     4981 cgatgaattg caaaaagaaa catagccgga aggttggcgg ctgtaaaaag aaacgctact
     5041 aagcctttgt tagccgaact aacggcgatt agttgataga gatgtctacg atgtgctttg
     5101 agaatatttt cccgattctt aagccgaagt aggatcgtaa tgacaccgtc cacaaaaaaa
     5161 acgggaagca aaaagaaagc cgaagtgatt tcaaaacgag cccaatgata ttcatcgata
     5221 aaaaataaag gaagaaccgc aatggaataa ccgagaggaa gcgaaccgac gtctcctaaa
     5281 aaaagtttcg ctttaggtaa attgaaaccc aaaaaaccga atacgcccgc acagatccaa
     5341 aaaaaaacgg aaggaagttg ggattgaaat aaaaacggga ataccaaaac cgcaaggaga
     5401 aaatgagagg aaagataggt atccaggccg tccataaaat tacaaacgtt gacgacgaac
     5461 aaaacgtaaa cgatcaaaat cgacgtggaa atccccggaa cgcttccggt gtcgaaaccc
     5521 aaaaacgaaa attgaatcgg ttctaggaga aaaagaagaa gcaggaaaaa aaattccaaa
     5581 acgagacgga tgcccgaacc gagagaaagt agatcgtccg aaaggccgat caagaaaaag
     5641 aacaacaaac ccgcaaaaaa aagaagaatt ttccgatccg gaatttcaaa tcctccgaac
     5701 caaattgctg ccaaacaaaa aaccggaaga aagatccaaa tacctcccga ttttttcgtc
     5761 gtgccgacat gcatacttct ttcgttcgaa atatccgaga ttgcgaaccg tttggaatgg
     5821 agatagatcc aggagaaaaa gaacgtgacc aaaaaaacga gaacacataa aagtccaggg
     5881 ttccagaaaa aagaaatctg tttcactagc gatccagcct agaaggaaga agtctcactg
     5941 caatcagaaa tcgaaacgat tttgattgcc aaatcaagta gaaagaaaga atctaacctt
     6001 atgttccagg gcgtttatac ggcgatcatt acaccattca aaaacgataa aattgactac
     6061 gacagctata acaaactact ggaaaaacaa atcaaggcgg gagtgaacgg agttgtgcct
     6121 tgtggaacaa cgggagaatc accgaccctt tcccataccg aacacgcgga attaattcgg
     6181 gagaccgtca aggccgtaca aggaaaaatc caagtcgtgg ccggaaccgg ttccaattcc
     6241 acccgggagg cgattgaact taccgaagcc gcatgcaagg acggcgtgga cgggatacta
     6301 tccgtaaatc catattacaa taagccgacg caagaaggac tttttcaaca tttccaagcc
     6361 gttgccgaac attcttccgt gcccgtaatg ctctacaata taccaggcag aacctctata
     6421 aatctacaac cggaaaccgt ttttcgttta agcgaaatca aacggattcg atcgatgaag
     6481 gaagcgacgg gagatctggg acagatggga aaattgattt ctttggtagg aaataaaatg
     6541 accgtacttt ccggagacga taatctaacg cttcctttac ttgccatcgg cggagtaggg
     6601 gtggtttccg tcgtatcgaa tctctttcca aaagcgatgg tggagatggt gaaatacttt
     6661 caggatggaa aggttatcga agccagaaaa atacattacg attttataga agcctttgcg
     6721 cttgcgttta tggaaaccaa tccgataccg atcaaggcgg caatgtcttg gttcggtcac
     6781 tgcgaaccgg agatacggct gcctttgacc cgactttccc aaaatgaaac aagcgtaaaa
     6841 ttcaaaaagg cgctcgaagt actgaaagaa aaaggatacg agtgagaatg tccgattcca
     6901 agtatcagat tgcactgatt ggaggttctg gaagaatggg acgcgccatc atcacggtac
     6961 tttcttcctc caacaaatct gcgctttctt cttccgtagt aagcggaggt tccgtatttt
     7021 tgggtatgga ctccggacta cattccggaa tcaaacagaa cggagttaat ttttcctccg
     7081 atttagaggc cgcagtacgg aacgcggatt gtgtgatcga tttcagtaca catcagaatt
     7141 tagattttac gcttaaggcg tgtattcagc atcgaaagcc ggtggtaatc ggaaccacgg
     7201 gtttgaccga actccaaaag gacgcactta aagtggcctc aaaagaaatc ggaatcgtat
     7261 attcgccgaa catgtccatc ggagtgaatt tacttttcaa gttaaccgaa atcgcagcca
     7321 aggcaatggg agaaaactcg gacatcgaaa tccaggacat ccatcaccgt cataaaaagg
     7381 acgctccgtc cggaaccgcg gaaaaactga agagcatcct actcgaaacg ttaggcagaa
     7441 cttcaaagaa cgtgatccac ggaaggcacg ggatacttaa agaaagagac cccagggaaa
     7501 tcggaattca cacattccgt gccggagaag tgatcggaga tcacacggtt tattttttta
     7561 ctcccgaaga aaggatcgaa atcacacaca gggcccagga tcgaaaaact tttgcggtgg
     7621 gatcgattca cgcagcggag tttttagtag gacgtaaacc cggattgtac gatatgtttg
     7681 cggttttagg attgtaggtc ggggattacg ggttgttttt ctttaagaat atatcacttt
     7741 tccctctcgg gaaaaatccg ttcgtcatcg taatcgatat attgatcgtc ggttttttca
     7801 tctatcagtt ttatacaacc atccgaagaa ccagagggat tcaactttta ctcggggttg
     7861 cggtcatttg gttcttagga atttttgcga gttatttcga gttggaactt ctggattgga
     7921 tcatagaaag tatccgtccc gccttggtat ttgcgatcat tgtactacta caacccgaac
     7981 tgagaaagat caccgcggac ctttccaaaa tgaagatatt tcagcctttt ctgttaaaac
     8041 agatgaccga tttggaagaa atcaccgaag ccgttaagat catggcaaag aataaaacgg
     8101 gatctctcat cgccatcgtg agggaaaaca gtctgaaaga aatcatcgat caatccgtac
     8161 aactcgacgc gatcatctcc gcaaatcttt tactcactat ctttaagaaa aattccgcac
     8221 ttcacgacgg agcggtcatc atcgagcaaa accgaatcgc ctgtgccgga gcgtttctcc
     8281 ccatgactca gaatctggac gacgcgagaa tgggagccag acaccgtgcc gcactcggaa
     8341 tttcggagga atcggattcc atcgtaatcg taacttcgga ggaaaccggg gaaatttcgg
     8401 tatgttatga cggggaaatg actcatcctg tcaaaccgat cgagctcaaa aatttggtga
     8461 atacgattct gcaaaaacgg gaaagtggtt cagagaaaca caatctttcc ttggaagaaa
     8521 aggcggatcg ttgatgttga aagcgatttt caacaactgg caagcaaaac tagggtctct
     8581 aattctagcg gtcgtatttt acgtgaattt acaaaattct aaaatactcg taaaggagat
     8641 tcagattccg atcgaatatc cgaagttagg aggttctttg gttgtctcta aaacctcgga
     8701 taagaccgtt cccgtaaagg tggagggagt tcgggaatat gtgaattatt attcccagtt
     8761 tttgaaggtg cacatcaatt cttccgagct taaggcggga gaaaatttgg tttcggttta
     8821 caggatttca ggcgcgcctg cgggcttgag aatcacaaga ctccgcgaca agatcaaggt
     8881 gaatctggaa tcaacttcgg taaaaatcct tccgatcgac gtgaagttta cgggagatct
     8941 gccgcaaaac tacgtaaaag cgaatcattt catatcccct gccgttattc gagtcagtgg
     9001 tcctcccgga gtgttggaag gtttgggaaa aatttcgatt cctccgatat ctctcaaaga
     9061 caaaacggaa tcgtttacga tcaaacacaa acttccggat ttcccggccg cagtcaaagt
     9121 gcgggacaat atcaaagaag ttgcggttcg agtgaacatc tttgcaagcg tgtctaacgc
     9181 gggagaaact ttgcttctcg gaattccgat caaatgccag accttagata aaaatctcga
     9241 agtggaattc tccgaacctg aggtttcagt aaaactacaa tctaaaacac cgcttaaaag
     9301 tattcaagtc atcaaaggac tttcggcgag tgtggtctgt tctcacaaat acgatcctaa
     9361 aaccaaaaaa attctcccgg ataacaaacc catatttgcc aagatcaaac tgaacaaatc
     9421 ctcatctctg aaatcagtgg acattttggg agtgtttccg gatcgggtgt ccgttctttt
     9481 taaggtaaaa tcggatcaga gtaaaaccgg aggagaagag gaaacggatc ctactgaaga
     9541 ggaaaatacg aacgagccga attctaaccc ggagcttttg gaagaagaat gaaaatttcc
     9601 gtcggcaacg acatcgtcga aaatgcaaga attcgggatc ttttggaaaa acacggagac
     9661 cgatttttga aacggatttt ttccgaatct gaacgggaat attgctcgaa tcgaaaagat
     9721 ccggttcctc acttaagcgg aagattctgt gtgaaagaag cctttatcaa agcgatcgag
     9781 cccaaggtgg ttctggatat gcgggaaatc gaacttttcg gaaaggaatt cggaaaaaaa
     9841 gaattggtac tgcatggaaa atccaaagaa ttgtttctta ccaaaggata caacggttgt
     9901 tcggtttcaa tcagtcatgc tgagaactat tcgaccgcag tcgtggtgct ttacaaggag
     9961 tgatcgatga tttcggaagc gatgaaacag acgattcaat tttacaacga aggtctgaac
    10021 ttgtacaaaa ccagaaaatt tacggaagcg ctcgaaaaat tcaaaaaggc ggtcgagttg
    10081 actccggacg acggtccttc caaaaaatat atcggtcgtt gtcaggcatt tattgcaaat
    10141 cctcctcctg cagattggga cggagttttt gaaatgaaaa cgaaataaga gaatccatgt
    10201 ccaaaaaagt agcaactaga acttctcgtc ctataacaga atacggagcg atttccacag
    10261 tcctaggaag agaaacctcc ttttccggaa ttttaaattt tcaaagacca cttgaaatct
    10321 cgggtgaatt tcaaggagaa atcgagtccg aaggttttct ttttgtaagc gagggcgcta
    10381 aggtccgcgc caacatcaaa gctggaactg tgatcgtggg tggtgaaata acgggaaacg
    10441 tgatcgccac tcaaaagtta gaaatgttat ccaccggaaa ggtgaacggg aacatcaaaa
    10501 catccaaatt acaaattgca gatggagtga tctttgaagg gaactgtgaa atgatccagc
    10561 ccaataaaga ttgacccacg ctttcatttg taaaaagtgg tatctgctaa cccgaaaaag
    10621 cctacgaaca gggctgagat tggcaaaatc gccctcattc tgctcctcgg ttttttcgcc
    10681 ggagccgtga cgggagtgat tcttgatcgc ctaacaggcg tttctttttt ttcttcctat
    10741 ctgctccaag aagcaatcaa atttgaactc tatgtaatca aggtcgaatt acaatttacc
    10801 cctgctagtc tgatcgggct tgtagcgacg ttgtatttcg tactaaaaaa ggggtaaacc
    10861 atgtcagtga tctcaatgaa aaatcttctg gaaaccggag tacacttcgg tcaccagact
    10921 cgcaaatgga atccgaagat ggctccgtat gtttttacgg ccagaaatgg aattcatatt
    10981 atcgatcttc aaaaaaccgt tcaaaaggca aaggaagctt acgatgccct caaaaaactg
    11041 acttccgaag ggaagaaggt tctttttgta ggtacgaaaa aacaagccag aggtgcaatt
    11101 gaaagagagg cgcttcgctc caacatgttt tttattaaca atcgttggcc gggtggtctt
    11161 ttaactaact ggaacacggt aaaaaagagt atcgctcgtt taaaaaaact agaagcgatg
    11221 gaagcggata acagcttcga aaaagaagta aaaactaaaa aagaagtcct aaccttaaga
    11281 agagagttgg aaaaactccg caaaactttg ggtgggatta aggacatggc tacgattccg
    11341 gaaatcatgt tcgtgatcga tcctaaaaag gaagaaatcg ccgtaaaaga agcgagaaaa
    11401 ctcggcctta agattttcgc ggtggtggat actaactgcg atcctgaatt gattgattat
    11461 ccgattccgg gtaacgacga cgcgattcgc gcgatttctc tctttcttga aaccatgtcc
    11521 aatgcggtca tcgaaggaac cggtggagtc gtggagcaac ctagattcag cgaagatttg
    11581 gattcggaag ctctggcact cgaataccaa ggtgaatacg atgagagcgg aaagttcatc
    11641 atggacgaag acgcggattc taaaaaatcc aaagcggaag agcctgttat ccctacagcg
    11701 gaagagcccg ctatcactac gatcgaagtg gatcaaaacg aataaaggat ttttggcaat
    11761 ggcagctgtt actacggatt taattagaga actcagagag agaaccagtg cgggaatgat
    11821 ggactgtaaa aaggctcttg aggaaaacaa tgcggatatt gaaaaagcga tcacctggct
    11881 tcgtgaaaaa gggattgcga aagccgcaaa aaaagcggga agagaaacca aagaaggaag
    11941 aatcgtttcc tacattcatg gtaacggaaa gatcggggtt ctcgtagaat tgaattccga
    12001 aaccgacttc gtttccaaaa acgaggagtt tgaagcgctg ggaaaagaaa tctgtatgca
    12061 gattgctgcg atgaatcctt tgtatctaaa cgaggaatct attcccgcag cggatcttga
    12121 aagagagaaa ggaatcatga agtctcagct cgaagcggaa ggcaaaaaag cggaacaaat
    12181 cgaaaagatt cttcccggaa aaatcaaaaa atatgtttcc gaagtttgtc ttgtaaacca
    12241 ggcatttttt aaggacgatt ccaaaaccat agacgatttg gtaaaggaag cgatcgcgaa
    12301 attcggcgag aacatcacga tcgcccgttt tgtccgcttt caggtgggtg gactctaaat
    12361 tttgggatca aagtataaga gaattctaat caaactttcc ggggaagcac ttgccggaga
    12421 gggagaattc gggatcgata ccaataaggc tcattctctc gcggaggaaa tcaaggaagt
    12481 tcatgatctg ggagtggaaa tcgctcttgt agtcgggggt ggtaatatca tccggggcac
    12541 caatctcgcc aaggtgggaa ttgatcgagc gaccgcggat tatatgggaa tgctcgctac
    12601 gatccagaac gctctcgcgc ttcaggatgc ttgcgaaaag aaaggactct acacaagagt
    12661 tcaatcggcg attgaaatta attccatcgc cgaaagttac attcgtcgtc gtgccgttag
    12721 acatcttgaa aaaagaagaa tcgtaatctt tgcgggagga accggaaacc cttattttac
    12781 gactgatacg accgccagtc ttcgagccgt agaagtgggt tgcgacgtga ttctcaaagc
    12841 tacgaaagtg gacggagttt atactgccga tcctaaaaaa gacaacggcg ccaagcgtta
    12901 ttctcaaatt tcctttatgg agtcgatcaa tcgtcgtttg aaggtgatgg attcgaccgc
    12961 actcagtttg tgtatggaaa acaacatgcc gatcattgtc ttcgatatct tcaaacaagg
    13021 aaaccttaag gacttagtca caggaaaaaa tatcgggacc ttgatctcta actcggagga
    13081 tattcaaatc gatggcaagt gaagaaatca tttcgggaat gaagactaaa atggataaaa
    13141 ccatcgacct ggtaaaaaag gattttggaa ctgttcgtac cggacgcgca aatccctctc
    13201 ttgtggaaga tattcgtgtg gattattacg gaacgttgac tccgatcaat caactgggaa
    13261 atatttccgt tccggaacca agaatgctcg tgatttctcc ttacgataag ggaattatga
    13321 aggatatcga aaaagcgatc caggcttccg gtttgggtct tcaaccgtct aacgacggag
    13381 tggtaattcg aatcataatt cctgagctga cgggagaaag aagaaaagaa cttgcaaaaa
    13441 tcgtaaagtc caaatcagaa gaaaagaaag ttgcgatccg caatatccgt agggacgcga
    13501 tggaagattt aaaaaaacac accgaaggat tgtctcagga cgagatcaaa acaattcaag
    13561 accggattca aaaaaccacc gattcttata tcgataaaat ttccgctctg accgcagaga
    13621 aggaaaagga aatcactacg atctaacgtg ggcttattcg agtccaagtt tcctcaacat
    13681 attgccgtta tcatggacgg taacggtcga tgggccgttt ctctggggaa accccgatcg
    13741 gaaggacata gggaaggggc aaacgcaatc gatcgtttga tggatgcaag cctcgagttc
    13801 ggtctgaaaa atgtttctct ttacgcattt tccaccgaaa attggagacg cccgatcacc
    13861 gaaattcgat ccattttcaa tctgcttgtg gagtttatcg atactcgttt ggatacgatt
    13921 catacgaggg gaattcgaat tcatcactcg ggaagcagaa agcgtttgac acggaatgtt
    13981 ttggataaga tcgactttgc gatcgaaaag accaagaaga acaagaatct taacgtaaat
    14041 ttttgtttga attacggttc caaagacgaa ctactcagag cggctcaaga agctttttta
    14101 cgccgaaaaa aggaaaaggt ctctttcgaa aagccgttga aagagaagga acttgaaaaa
    14161 tttttatata cgtccaccct tcctcccgta gatttactga tcagaacggc cggggaacaa
    14221 agactttcca attttttgct ttggcaatcc gcttatgcgg agttgtattt tacggatact
    14281 ctttggcccg acttcgataa aaattccctg gtagattccc tgaagtggta cgaaaccaga
    14341 acccgaaaat tcggaggact tacaaatggg tgaaacatcc aagaggctcg cttccgccgc
    14401 ggcgctgatt gtattttatc tttttatgat attttatgcg gatttttatt atctgcagac
    14461 gtatctaatt cttcttttgg gtggaatcat cggcatcagg gaattttaca acctttccga
    14521 tcgtggagag gacggaaagc cgtttcgggg aaccggagtg tttttcctgt ttctgattct
    14581 tactttttat tatttccgat tcataggttc acagaatcag ttcgaagccc ctttgttctt
    14641 ccagaaatac atccaatatt ttattccccc tttcgatccc gttccggtcg cgttcctttt
    14701 cctgtttatc gtaacgttca ctttgcaaat caccagacgc ccgttagacg gtgcgatctt
    14761 ttcagtttct tccacgtttc tcggagtgtt ttatatcgcg gtccctttgg gacacctgct
    14821 tcttcttttg gggatgaaac agggggggta ttatatcttt ttcgtatccg tcgtcacttt
    14881 tttaaccgat gccggagcgt atttcggagg aagatggttc ggaagacatc ccgcaggtct
    14941 tgcgatttct cccaaaaaaa cttgggaagg ttatggtacc ggaattgtga tcgccactgt
    15001 ttcgattttc attttcaata tgatttggga aaatttcacg gggattcccg cgtccattcg
    15061 tgggttggaa gttttttgga tttcgacgat tttgtccctg gttagcgtga tcggggatct
    15121 tttggaatct gcaatgaaac gggatgcgaa gatcaaggat tccggttctc tgattccggg
    15181 tcacggtgga atactcgatc tcgcagacgc tcttttgatc acaatccccg ttttatatta
    15241 ttatcttcag atcaagggga atctcggatt ccaagtctaa tcagatatga caacttccgt
    15301 cagtctttta ggtgcgtccg gttccgtagg ggaatccact cttagggtgc tccgtgctta
    15361 tccccaagaa ttccgtcttc attctttcag cgttcattcg aatctggaaa aggccagaga
    15421 aattcaaaag gaattttctc cggaatttct ctgcgtgagc gacagcaccg cggaccgcac
    15481 cgttctcgga aataaaatcg gcaaaacaca agtcctttat ggagaatctg ctctttgcga
    15541 gcttgttcga gaacccgaag ttcaaatcgt aatcaccgct atcgtaggtt ccgtgggttt
    15601 acgtccgacg atcgccgcga tcacttccgg taaaagatta ggaatcgcga ataaagaaac
    15661 attagtcaca tttggcccgc tcgtcaattc tttgattgca aaacataaaa ccaaagtggt
    15721 tccggtcgat tcggagcata acgctctctt tcaacttttg gaatctttga accgcgactc
    15781 tgtggagaag atcgttctaa cggcgtcggg cggttcgttc cgggatttat ccgtagaaca
    15841 acttgcgtat gttacgaaag aacaagcgct tcatcatcct acttggaaca tgggacctaa
    15901 gatcaccgtg gattccaatg gtatgattaa caaaggactc gaagtcatcg aagctcattt
    15961 tttgttcgga gttccttacg agcgcatcgg agtcgtgatt catcctcaga gtatcgcgca
    16021 cggtatcgtg gaattaaaag acggcgcttc gttcgtttat gcttcttacc cggatatgat
    16081 ttttccgatt gcacattctc tctttcatcc ggaaccggtt cctaagtcgc ttcggtccta
    16141 ttccgctaag gattggggaa aactggaatt ttgggagccg gatttaaaac gatatccggg
    16201 acttggatta gcgtttgagg cgggtaaggc gggggggacg gctccctgca tttttaacgc
    16261 ggccaacgag gcggccgtgg aattgttctt aaaggatgag atccgtttta cggagattcc
    16321 ggattatatc tggtacacat tagatgaaat gccgatcgat tttccgactt ctttggaaga
    16381 atacgaggaa gtcgatcgga tcgcccgtaa aaccgtccta aatctgaaag caaggaaggt
    16441 ggtgtccgca tgttaatcat gatattaggc gcagtgttta tgctggctat ttctattttt
    16501 attcacgagt tgggtcatct tctttgtgga atgctcgtag gagttaaggc tagaattttt
    16561 tcgatcggtt acggaagagg gatctggaag aaaaaagtgg gagataccac gtatcagatc
    16621 accgcgattc ccgtcggagg atacgtttta tttaaaggag acgactacgg cggagaagtg
    16681 aaaggggaac ccggtgaact tctttccact cctcctttga agagaatgat tccggtgctc
    16741 ggaggtcctc tttttaactt atttttggga tttggaatat tattaatttt gaattttcta
    16801 ggtcacaatc ctccgggaaa ccggattttt atcgatccgg ccgatcagga attttccgcc
    16861 gcataccaat cgggtctcag aacgggggat cgtatcctaa atatagacgg aaacaaaatc
    16921 gaaaaatttg aagacatagt gactaacata ggattgtctt ccggaaactc tctcaaaatt
    16981 ttgggtgagc gcgaagggca aaagatggaa tggaaagtga ttcccaggat cgtttataat
    17041 ccgaaacgct cttccgggat tccgactatt ggcgtggaac ccttcggaga aagaagggtc
    17101 gttgcgacgt tcggctatcc ggaacagttt caacattggt tatcttctcg tttggataga
    17161 tctcacgaag cggaaaatta ctaccaggaa cgtttgaaaa aggctgtcga gggaagggat
    17221 atccccgccg aagttctgct cgaaaaggaa agagaggaga aggaaaatct gcttcgctcc
    17281 agagcgttga attatctgaa cgacggagac gtgattcaga ccgtgaacgg caaggcagtt
    17341 tctaccgtgg gggaacttca aaaaattctt ggggaatatc aaggccgaac cgtgacgatt
    17401 gttgtagatc gaaaaacata tcctctcgta aatccttggt ccacagaaat tgtttccgtg
    17461 ggaattcccg ttttaggggc taatatatta gaatttggga atattcggga tcagaaattt
    17521 cctgagttga atttggaatc ctaccagttt gcgagttacg atcccgaact cggccagaaa
    17581 cttctcaatc tggcagtgga cggaaaaacg tttcctagtt ttgaagaact tctcgcttat
    17641 attaaaacga agaacggaaa aaccgttacg gtcgatatgg gaaatcttaa attggaagcc
    17701 gagccgaaag ttcgtccaat cgggcttctc gggtttaggc ccaatatgaa attcaatccg
    17761 gaaccgatgc agagggaact cggttttttg gaatctttca tcgtcgccgg aaaagacgtt
    17821 tatgaaaatg tggaaatcac tcttaaagga atcgggatgt tgttttcagg gattctttcc
    17881 gtaaaggata gtctttccgg gcctgtggga atcgtgtcgt atgcgggaat cagcttggaa
    17941 atcggttggg agacgtattt ggaattcgtt gctaggatct cgatcgcttt gatgattatg
    18001 aatttacttc ccattcccat ggcggacggt gggcatatcg tattatatgc gtatgaagcg
    18061 attaccggaa gacctcttcc cggtaaagta atcgagtcca tcttccgaat cggatttttg
    18121 tttttactcg gactcggact ctatgtcact ttcaacgatg taatgcgaat tttctaaacg
    18181 catgaaagca tcgaaatata ttcttcctac agaaaaggaa aatccctcgg atgcggtcgt
    18241 cgcgtcccat cgtcttatga tccgcgccgg tcttgcgcgc aagtcctccg caggtcttta
    18301 cttttatctt ccactcggac tcaaaattct ccaaaagatc aaacagatca ttcgtgaaga
    18361 gatgaacaaa acgggagctt tggagtttga tcttccgatt ttaactcctt cggatttttg
    18421 ggaacaaagc ggtcggtgga ccgcgatggg aaaagaaatg tttcgtatca aagacagaca
    18481 cgatctttct tatgccctcg gtcccacaca cgaggagtct ttcagttttt tattaaaacc
    18541 tcttttgaaa tcatataagg atcttccgct caacgtctat cagattcaaa ctaagttccg
    18601 ggacgaaatt cgtcctcgtt tcggcgtgat tcgttcgagg gagtttatta tgaaagatgc
    18661 atattccttt cataccgacg atgtttctct cgacgaaacg tatcaatcga tgcgggccgc
    18721 ttatagaaag attttcgatc gctgcggtct caagacgatt cccgtgcagg ctgattccgg
    18781 aagtatgggc ggttccgctt cggaggaatt tatggtggtt tctccaattg gagaagaaac
    18841 gttgctttta tgtaattcct gcggatacag ttccaacagc gaaaagaccc cccttgtatt
    18901 aaaaaaagag aatgtatctt cggcgtccgt cgagaagaag gaaatctcca ctccgggcaa
    18961 aaagacgatc gccgaggtca gcgctttttt gggaatcccc gaatcgacga cgatcaaggc
    19021 cgccgcgctc aaatcggaaa agaaaaagat tctcgtttat ttgcgcgggg atctcgaact
    19081 caatcttcac aaacttcatt ctttgctgag aatcgtggat tccgagccga tgactgacgc
    19141 ggaaatccgc gaactcggac tcgttcccgg ttttatcgcg cccgtcgcac cgaacgataa
    19201 agtgaaagtg ttgtatgacc gttccctgca aaaggatttt ccatatgtgg tcggttccaa
    19261 caaagaggac tttcacacac aaggtttcgt tctcgaaaag gaagtttccg gtcttccgga
    19321 gttcgccgat gtcgcattag caagagaagg ggatctttgt ccgaattgca acgctccttt
    19381 aaaggccgaa aaagggatcg aggttggtca tatattcaaa ctcggcgaaa aatacacaaa
    19441 ggcgttcggg attcaagtcc ttgatcaaaa cggaaaagcc agaacgctta cgatgggttg
    19501 ttacgggatc ggtgttaata gaaccatggc gaccgtcatc gaacaacgca acgacgagaa
    19561 agggatcttt tggccgatca gcatcgcacc tttcgaagtg actcttgtga gcatcaccaa
    19621 aggcgaggag caatattcca aagcggaaga attttataat gttctaaaga acgaaaactt
    19681 agaagtattc tgggacgacc gtgacgtggg accgggcttc aaactcaagg attccgaact
    19741 gatcggattt ccgatccgag tcacgatcgg taaaaaattc ttcgaaaacg gagagatttc
    19801 gatctacaac cgcaaagctg acaaggaaga atcctttgtc tttgccggat tcgagaattt
    19861 aattgcaagg gtagaatctc tgcgtcaaga actctttgca gaattggagt aattatgggt
    19921 aaaatacgtc attccccaaa agaaggttac ttcggagaat tcggcggtcg ctattctcct
    19981 gaaatccttc acgacgctct tgtggaactt gagaccacat acaaaaagct caagaaaaat
    20041 aaacacttca aaaaagaact cgaatattat cgtaagaatt atatcggaag accttctccg
    20101 cttacatacg cggaacgtct caccaaggtc tgggacggtg cgagaatctg gctcaaacga
    20161 gaagatttga atcatacagg cgctcataag atcaacaata cgatcggaca agtgttgatc
    20221 gcaaaggcga tgggcaaaac tcgaattatt gcggaaaccg gagcggggca acacggggtt
    20281 gcgaccgcaa ccgtgggtgc gatgtttcag atggaaacag tcgtttatat gggagaagag
    20341 gatcttcgtc gccaggaact caacgcgatc cggatgagaa tgatgggcgc caaagtcgta
    20401 ggtgtttcaa gcggaaccgc aactctcaaa gacgctacga gcgaagcaat gcgcgattgg
    20461 gcattaaacg tttctaatac acattatatc gttggttctt ccatcggtcc tcatccgttt
    20521 cctaccatcg taagagactt tcaatcggta atcggcatcg aatccagaaa acaatttaaa
    20581 aaagtgaacg gtaaacttcc aaacgctgtg atcgcctgtg tcggcggcgg ttcgaacgcg
    20641 atcggtatgt tctacggttt cttaagggat aagaaggtga aactttttgg cgtagaagcc
    20701 ggaggttatt ctaccgaacc tgggcatcat tctgcaacaa tccaattcgg tagaaccggg
    20761 tttttacatg gaaccaaaac gttggtgatc caagatgaat tcggacaaat cgtcccggca
    20821 cattccgtgt ctgcaggttt ggattatcct ggggtcggtc cggagcacgc ttattttcat
    20881 aaaagcggga gagtgactta cgtgaacgtg gatgatgacg gtgctttaga tgcttttctc
    20941 gaggtatgtc agatcgaagg aatcattcct gcattagaaa ctgctcatgc gtttcgtttt
    21001 gcaaaagatc tggcgaaatc gatggggaaa aaagaagaca ttctcatctg cctttccgga
    21061 agaggagata aggatgttgc cgaggttgca aggcttagaa aaggagaatt ttcttgagtg
    21121 ctatttcttc cgttttttcc tccgataaaa gtgttttcat tccttatatc tctttgggag
    21181 atccggacta cgagtcttgt atttcttggg cggatgctct gattcgaggt ggtgctggaa
    21241 ttttagaatt gggaattcca ttttccgatc cggtcgcgga tggcccggtg attcaaaaag
    21301 cctttaaacg agcgttggct tatcctttct ccatgaaaaa aattttagag atcaccgcag
    21361 aaattcataa attacatcca gaaactcctc tcgtgtattt aacgtatttt aatccgcttt
    21421 attctatggg tttggaagct tttacggaga gcgcaaaaaa ttcggggatc caaggtttga
    21481 ttatcccgga ccttccgttt gacacctcgg aagcagaaga gtttttttct caacttgaac
    21541 gaaaaaagat cgatttcatt catcttgtaa ctcctgcaac tactatcgat cggattcaat
    21601 ctatgaaatc ttttgcatcc ggctttatct attatgtgac ttcctacggt gtcaccgggg
    21661 aacgtcgtgc tctcgcggtc ggtttgaaag aacggattca aatggtgcgt aacaaggtcg
    21721 gcctcccggt ttgcgcgggg ttcggaattt ccactgcgga ccaggctaag gaaatttcga
    21781 cttacgcgaa tggggtgatt atcggttctg ccgtacaaaa aatcatcgaa gagagtggct
    21841 ccaatcggga agtttgcata agtaaacttt ttacgtatgc atcggaaatt cgtgcttcta
    21901 tgaaatgaga agctatgtac gtttccctga gggatttttt gtctgtaaat tggagaagaa
    21961 aaggggtttt taaattgggt gtgcccttcc cagttgaatt tgactccgta gaagtttttg
    22021 tgaaaagcga atttctctgg taatcctcaa aattgttgga gctccatggg attttgtttt
    22081 tttaggggac ttttctattg accattctaa caatacagaa aatagcagac atcgagaaat
    22141 tcccaatccc caagcaagga ttcccagttt gcaccaatct tcttcgaaag gacgaaagtt
    22201 cattttttgt agattcagat ttttctcctg atatctcgcg taggccagtt ttttcccaaa
    22261 aaaacgtttt cgaatcaagg tttcgtccca acgcgataaa agagagtgta gggtttttcg
    22321 gagaattttc ggttggagct ggttggttcg aactaggttt tctggaatta aaaatgagca
    22381 aaggttgcca gatttacgaa tcgggcaaaa cgaaaatccg gattttaaag aagaatactt
    22441 cataaccgga acggttccga gatgaatgtg tgtggagagg tgaaacggag taaaaagtga
    22501 aaacaaagat agagtgagcg acaaagtctg gaaaatattg acgaaactct gacggatggg
    22561 atactgatcc ccgatcaagg tcggagggcg catgagcgaa atcaaattta aaatcactcc
    22621 attccacgta atttcgataa tactgggggg aatggggatt attttcataa catttaccgc
    22681 attttttccg agctattctc acaacacaga attcttgctt ggagggtttg tgttgttatt
    22741 gatcagttcg tatccgatct ataagttcat agaagctaac acttcagata aacaaaagtc
    22801 cggaagtgta tggctttcga tggtggtttc gttttctatg tttttcttat atcaggtttt
    22861 tacgcctcta tctgagttag aagaatcctc cgtgtcttgg agatttacat tgctcagatc
    22921 tggggtgaac aagagcgaaa aagaatccga agaaggaacg atcgaatata cacgttacaa
    22981 tccaccgcct ggggcgaggc aggacataca ggtaattgga attacgacca cttccttgga
    23041 gaaattgcaa ggaagatggc ctttgccttg gaaatattat gcaaacatca tagagatatt
    23101 taagaacacg tccaatcagt tgatgttcga tattttcttc gtggactata agtcgggaca
    23161 aacagaagaa atggcccaag ctttggcgaa aaatccgcag gtcatgtttg actatccaat
    23221 ggagacgagt ttagagtcca aaagttccat cttaaatttg gaaaaacgga ttgatgtact
    23281 aagaaagttc aaattagaaa atgtggaaga cccgggggat gtcggaacat cttggttgaa
    23341 atttcctcag cctccgatag agcctgtggc tgagaaggca tctggattag gattcgcgaa
    23401 tataaaaaaa gacgaaagcg ggctcaatcg aagaatgccg cttgtcgcga aattattgaa
    23461 ttctgggcct ttaagggaaa cggaatatta tccgtctatt gacttaatca tagcgtgtaa
    23521 ttatctcggt gtggatgtga agagggacgt agaggttgtg atgggcagat acgtcaagat
    23581 caagaatatc ccgcaaaaga ccttgacgag cttcaaccgt aaaactttga agatggaaac
    23641 taaggacatc atgaatcgac cgaatgagga gcgtgagatc aagattccga tagataaaga
    23701 cgggcagatg cagatcaatt ttccgggagg gctttattcg ttccgagcgc atgaaatttt
    23761 cgaagcggcg acggagtgga acgaggaaac cgcgtctcaa tttcaaaaca cgatttttct
    23821 cgttgcgatg tattatgcca cgggagcggg agcggcaaag gatacgcatt tatcaccatt
    23881 tggagatatg tccgggatcg aacaccatgc agcttcgatc aacacgattc tcaaccaaga
    23941 ttttcttttt gagcttccgt tatgggggga atttctgatc ttaatccttg tgggaatatt
    24001 agggggattt gtacaacctc gattaaaaac ctggttggcg tttctgtttt ttttagtgac
    24061 agcgcttcta tattcaatcg gaacgctcgt gaatttttcc gaacttaact tggtgcactt
    24121 atatccgact gtgatattgg agcagttgtt tatttttatc ggactgatcg ggtttaggat
    24181 tttaacggag gaggaaaatg taaaatatat acgaagtacg ttctccaagt ttgtatcgaa
    24241 ggacattgtg gatgagctac tcaaaaatcc ggacaatttg aatcttggag gatccaaacg
    24301 agacattacg atttttttct ccgatatccg aggatttacg acaatgtcgg aaaaaatggg
    24361 accggaagaa ctagttcaat ttttgaatca atacttatcc gagatgacgg agatcatcat
    24421 tgaatttaag ggaacgattg ataaatacat gggggatgcg atcatggcat tttggggggc
    24481 gcctgtgccg ttagaagatc acgcttacta tggatgtgcg gccgggcttg cacagatgag
    24541 aagactcgcc actttgaagg aagaatggaa gagtttggat ctgccccaaa tggatatcgg
    24601 aatcggactc aattccggac ctgcagttgt aggaaacatg ggcagttctc acaggatgga
    24661 ttacacctgt atgggagata cgatcaattt gggatccaga ttggaaggaa cgaataagga
    24721 atacggaacc catattatta tctccgagta cacttatgag aaggtaaagg acagggtcat
    24781 cgcaagagaa ctggacttga ttaaagtgaa aggaaagact cagcccgtac gaatctacga
    24841 attattggat ttagtgaacg aggaagacct gaaactatta agaaaacctt tgcaggtgaa
    24901 ttgaaaaatt aataaaatta tagaaagttt tcatgcaaca ggaatcaact ctgctggata
    24961 agattgatta tccagccgat ctcagaaaca taccgttgga aaaacttccg caggtctgta
    25021 aagaggttcg gaattacatc atcgatactc tatcgggagt aggcgggcat tttgcaagta
    25081 atctgggagt cgtggagcta acggtagcgc ttcactacgt attcgacaca ccaaaggatc
    25141 gattgatctg ggatgtgggc caccaaacgt atccacataa aattctcacg ggaagaaaag
    25201 acagactcaa aaccgtacga aagtttaacg gactttccgg gtttccgaaa agggaggaat
    25261 ctccttatga cctttataac acagggcatg cgggaacttc gatatcgcaa gcgctcggag
    25321 aagccgctgc ccgggatcta acaaagggag aggattacag tgtagttgcc attatcggag
    25381 acgcgtcgat tgcaacagga atggcgctcg aagcgatgaa tcacgccggt catttaaaga
    25441 aggacatgat cgtaatctta aacgataatt acatgtcaat ctcgaagaat gtgggttcca
    25501 tttccaacta cctcaacaac atcataacat ctcattttta caatcactgg aagagagtat
    25561 tttacacttt cttaaagtgg ttgcctatcg ttgggcccgc ggccgagaga tttttcaaaa
    25621 aagtggagaa gggattcaaa gacgttctaa cgccgggcgg actattcgag gatttgggat
    25681 tcggatatat cgggcctgaa gacgggcatg acgtgattcg actcgtgaac atgctcgcaa
    25741 aagtaaaaaa aatgaaggga cctatattac ttcacctaat cacgcaaaag gggaaaggat
    25801 acgatccggc ggagagggat ccgatcaagt atcacggagt aacaccgttt cgaaaagagg
    25861 acggagcgat ggacagtgga gatacttcca agatcgcata cagtaagatt gtaggaagga
    25921 tgttgtcgat tttaacggaa gcaaatccta agattgcggc aatcacaccg gcgatgatcg
    25981 aaggaagtgg attaaaagaa tacgccgaaa aatatcctga ccaccttttt gatgtaggga
    26041 tagcagagca acattccgta gcgtttgccg gagcgatgac gaacggaagt atcattcctt
    26101 atatgtgtat ctactcgacg tttttaacga gggcaataga tcagctcgtc caggatgtat
    26161 cattgatgaa tctacctgtt cgttttgtga ttgatcgtgc ggggtgtgtg gggccggacg
    26221 gggaaacgca ccaaggactt ttcgatttag gatatctgct cggtttgccg aacatggatg
    26281 tatttgttcc gtctaacgga caggacatga tcgattcact tcggtggatg gaaacgtacg
    26341 acaaggctcc gattgcaatt cgattcccga aggcgaatgt ggacttgaag actttggatt
    26401 tttacaaaga agtcgatctt cgacctggaa catttcgagt tctcaaaaga ggaacggatc
    26461 ttgctctttt atcgatcgga tccatgatcg acgaagccaa aaaagcgacc gaaattctgg
    26521 aaagtgcggg cttcagcgta accctcatcg atctcatatg gttacgacca cttggagtgg
    26581 aagcgctcaa cgaagaatta tctaatgtga gacgttttgt gataatagac gaaagttatg
    26641 tcgacgctgg agcttccgga tatctgctca ataggattct tcctgaaaat ttatcgaaat
    26701 atgtcaaaac gttcggattt ccgccggagc cgatacatca cggagaaagg aaagaaatta
    26761 tccaagcgta taggttggat ggggcatcga tcgcggagag tgtagcggat gtattgaaaa
    26821 aaaacttaat caagccgtga ccattccaaa ccgaaaataa aaataaaaac gggttaagga
    26881 attggaaaac attactcctt cggatttttt agaagcggcg aaatattttt ataaaaaagg
    26941 cgattcggac agagcagagt atttgttcaa acttactttg gagggcgagg agaaccacga
    27001 ggcttatttc tttttggggc ttctcgaaaa tcagagggga aattcggaaa aagggcttac
    27061 acatttttat aaatctgtgg aattgaatcc gaattacgga aacccctgca atgaaatcgg
    27121 aatcatactt ttaagagcgg gaaaggaaat cgaggcggtg tattggctta agaaatcctt
    27181 acgctgtgaa ttgaacgatg cgcctcacat ttcactctac aatcttgcca ctctgtataa
    27241 aatttggaat cgtcccgaaa gatcccttca gtatttacat cgtgctatat tgatcaaacc
    27301 cgatttcgaa gaggccagaa agctcaaaga ggagttaggt tccgcaattt gagttaaaga
    27361 aaatagggaa caattttgaa tctctggcgg taaactggaa ttttatagga actagaagct
    27421 atctcaaaaa tactttatct ttgcttaaaa tgccgattct agtcattcta agatattttt
    27481 gagacaagct tctattcaga taaaaatgtg acggagcctc gtttcggatt aacgaatcta
    27541 ctaccgaaat gtttctaagg ttcaagtaat gatttccgat atggtttttg ctttattgaa
    27601 aaggagctcc caaagggaaa agtcaaaagt cagtttgcga aatcgttttt tgctctggtt
    27661 ttatattctg tcaatgggat tgaatcggaa taataaggct catagaagtt cgattgcgga
    27721 agagatgtcg gattatttta gcaactttcc ggttcgcaac gattaacgtt tccagaatac
    27781 tcggtcacct tcggaaatcg attttaagtc tttgcttccg ttatccggaa cggctctgga
    27841 aagaaagtaa tcgatttctt caatcgtagc ttctccggat tttccggagg tattgtagat
    27901 ttgaatcttg ctaccttttt ttaaaccatc cagaattccg acattgatga tgacgtcttc
    27961 gttttttact tttaagatgg aaccgctagg agggatcgcc gctgcaattt tagaaacgga
    28021 tcttgctacc gcctccggaa taaaatccct ccctttcgag aatactctaa atgtggaaag
    28081 gattttttcg tgtttagaat ctttaatcgt ccagtctata tacaatgaat gattttcgta
    28141 ttttaaagaa ccataaacta taaatctagg tttaacccca ttctttgcgg agtccttgat
    28201 tttgagaagg gtggattctg tgtagggtaa aatttccgta taaggatcgg cttttatatc
    28261 gaaggaagtc ggattatttc taatggattc taaagtctct gaaagagaaa cggtaggatt
    28321 taaagaaaga tttctacgca cggaagagga aactaagagc gcgagatccg gataatcgcc
    28381 caaataagat ttatcggaga gatcgaacaa taaaagaaca ggcggggttc ttccgtagtt
    28441 ctccacgaga ttgtcgcctg tgatttcaag taatccttcc ttataggcaa ttgattgttt
    28501 catcgagttc agaagatttt cgattttgta ctgatatttt tgattttccg gatatttctt
    28561 tctcaaaaat aaaaggagat tgagataacg cggaaaaaat ccggtccttt tgtattcgga
    28621 taatgtttga aattgaactt ccggttgacc gggaatcagt tcccttgcgg cagcaagatg
    28681 atgagaagcc atatcgtata aaagagaatt tttagaggaa tgaaagcgtt gcattctata
    28741 ctctccgagt tttcttcgaa aagaatgatt ttccggaaaa tgattcaatg cgactgactc
    28801 tgctttttgc ctcgacatcg aatctaagtc gtctagtttt aatatttcgg ttaacgcgtc
    28861 ttttgcggaa aaatctttgt tcatcccttt ttcttcggta aacgctttca aatagagata
    28921 cgaagggttt tgagggtaaa gagaaacaag tttgcgagaa agtgaagccg cggatgaaaa
    28981 gtctccctgc cagattttaa ttcttacaag cgaatcgatc gcttcttcaa aatcgggata
    29041 taaggaaatc gctctttcta acttttccga cgccatttcc aatttttgtt ttctctcttg
    29101 atcggaattt ttttgggacc aatcgatcaa taacgaagct atgttgaaaa ataaatcagg
    29161 atcatccgaa gaggatgcga gaaccgtgtt ccaaagatga tacgatttgg aaaagttgcc
    29221 ggttttaccg tttactttcg cctctaaaat ttgaatttct tttgagtttt gaaatttgga
    29281 cttagagatt tccagttttc tgagagcgga ttcgtagttt cccatttcca aaagaatttg
    29341 gatttgaatc ggagctaaaa ccggatcgaa agggtcgatt tccaaggaag gttttaagag
    29401 gtttaaggaa ttttgatatt cttttttacg ggcgtaagct aaggccgctc ctttgattgc
    29461 ggctttattt tccggttcga gtgcgagaac cttattgtat gcatcgaatg attccttatc
    29521 tttatgaaga tgttttgccg cttccgcgag tccaagtgaa gaacgggtcg acatgggatt
    29581 agaacgggac gcttcggaaa atgattgata ggccgcggcg taattgcggg ctttgagaaa
    29641 ggtttcccct tcctgaattt tttgaatcgt attttcggaa gaaatcggcc taatgaataa
    29701 aaataggact aaggcgccaa gggaatgtct ttgtaaaaaa cttagaatca ttttgtaaag
    29761 aatcctgctt cagctttgcc ggatgtgttt ctaaaattcg cttctatgat caaggggata
    29821 tagaaatctt ttttatccac gttgattcta cttttgaagg aaacgatata acgtctgtcc
    29881 ttatgagata aaaaggagtt gtaaaggttt ttttctaatc cttcacccgg aattaaaatg
    29941 aattttcctc cggtggaagc tgcaatcgtc ttatatgttt caactgcaga tccggtatcc
    30001 gaaagcgata agaaatatat gggaatcgaa tgtgctttgg aataacggat aattttttcc
    30061 ggtgaaatct gggtaaatga atccggataa gaattccccg agatcaatac caaaacgatt
    30121 ctcggcccaa gacgaccgag taaatcggat attcctctgt aaatcgcttt cccggtctta
    30181 gaactcgaat cactaggaga tgtccttaat attttaaaaa tctcatacat tgaatgattg
    30241 aaatcggaag ttttgatcaa ttccgtaccg gaacgaagta cttctattcc gtcgtattgt
    30301 ctaagcgaag ttagaagagg tcttagggat ttttcgaata tcggataagc ggatttaact
    30361 tcgggagtat tttcataaac gagggatacc gagatccgat tgttaaactg ttgcatatct
    30421 gcaagtccga tcaatgggga aagatttcca tattcataaa ctttaaagga gtttcttggt
    30481 atcgccttga tatctcgtcc tgatcgatct cttatgcgga gaaatacgga aatatccggg
    30541 tattcttgat ttaaaacttt ttctaatacg atatccatgt tcgaagacaa ttgattggag
    30601 gggctgaaaa tttccactcg gtgtcgattg aaatccgcga tgaattgtgt cccggtataa
    30661 tcaaaggttg aagagaaagg ttggtttagt tttcgtacta tgttttttga atctcgaaag
    30721 gaatctaata atctccaaga attgtctacg gtattgtaaa tgatgagtcc cgacttttcg
    30781 tccgagatat aaatttcgtt ttttcgaatt gttagattgc ggggagataa taggatattt
    30841 ggattcgtaa tttctctgag aaaattacct tccgaatcga atacggcgat tctagaattt
    30901 ccgcgatcgg ccacataaat ctccccttgg gaatttactt tgagtccgga cgggttgcgt
    30961 agaattccca ccccgatttc ttgaatgaaa gtcccatctg tttttaattt ttgaagccga
    31021 ttatttccgg aatcagagac atagagatat ccattttttg tgaagaatat tccggttggc
    31081 ccatgaaatt ctccatttcc ttttcctgaa tttccgaatc ggttgcggta ttcacctttt
    31141 gtattgaact cataaatctt atcagcttta aaatcggtca caaaaattga atttcctctc
    31201 aatgagaaaa ataagggacc tgataaattc cgacctaagg aacctttgaa gttatccacc
    31261 gggttaccat tcgggtcaaa ctttactacg tttgccgtgt caaaagaaag aacataaagg
    31321 aatccgtcat cgtcgacggc tacatcggat ggatttcgaa atctgaaacg tcggaggtcg
    31381 tcgcctaaga ttgaggaata ataacggacc gccaaatctt ggcttccgcc ggctaaattg
    31441 atcctaaggg cgtctaatct cgctttttga atttgattga gacctgtaat cccttctatt
    31501 tgttctaatt ccgacatact ctcaggccag tcaccggaga gataatatga gtttgagagg
    31561 aggagtcggg ctaatgtaaa gtcgttctta attgaaagcg cttttaaaaa gctttctcgt
    31621 gaggatgaat actgtgagtt attaaaataa gagaatcctc tcgcaaattg tgtttttgcc
    31681 tccttttcct gaatagaaaa gttcggaagt ccgtcggaat tcaaagagga tgcaatagag
    31741 ataaagatta caataataaa aagtcgaaga aaatgcattc ttaatttcgt ccctatcttc
    31801 tataggcaat tgaaagagac ataatttcaa gaatttttta ccaaagactc gggaataact
    31861 ctgcactgaa agtattagct aagcttgttt gggagttgat taaagaagag atttcctgga
    31921 cgttaagcca taaggaagat ctaactttct tgaaattgaa agtcagataa attcttaaaa
    31981 tccctattaa ggcttgttcc actaaaaatt tcttgatctt aaaaggaaac atttttgaaa
    32041 actttactac tttgtttcca gttttggtga tgttcttgcc aaatctctct cttcgcccga
    32101 ttttcggaaa gctccgttct ggtttctcta atgaggaaat ctaggattag aatatagttt
    32161 ctgaaactta tttcgatttg attcagtttt tcttctaaag agacatccat ttctcttttt
    32221 actatcggtt tttccgataa aaaaatggag aattatgcgc tactcaactc gaaatttttt
    32281 tcgtacacga gttttttcaa aatcgatttt tggtcggaaa aaatcgtaaa gtaaaagtga
    32341 aaaggggtct tttgttttcc taacttag
//
LOCUS       IMJCAFKL_16             7544 bp    DNA     linear       08-DEC-2021
DEFINITION  Genus species strain strain.
ACCESSION   
VERSION
KEYWORDS    .
SOURCE      Genus species
  ORGANISM  Genus species
            Unclassified.
COMMENT     Annotated using prokka 1.14.6 from
            https://github.com/tseemann/prokka.
FEATURES             Location/Qualifiers
     source          1..7544
                     /organism="Genus species"
                     /mol_type="genomic DNA"
                     /strain="strain"
     gene            complement(2533..3438)
                     /locus_tag="IMJCAFKL_00151"
     CDS             complement(2533..3438)
                     /locus_tag="IMJCAFKL_00151"
                     /inference="ab initio prediction:Prodigal:002006"
                     /codon_start=1
                     /transl_table=11
                     /product="hypothetical protein"
                     /protein_id="X:IMJCAFKL_00151"
                     /translation="MKEILDLSSNVNWDFPKSISTLDKRVAQSLFSFNEKRETARKMI
                     AEFETVTPFSSPSEEDGSCTRTFGSTLFKILTDILKTGDFHTEYQPILSLETGKVFAY
                     EALARFYVEGKSISPEFVFNELHQEVDLFFEFEKNLKRFQIRNRPQGKRLFLNLDPHV
                     CKNRSQSIDWHEFLSKERDIVCEIIENTDSTLIEDTRFCLDALKQLNIPIALDDVGGK
                     RNLFCFDFLEYSKFIKFDKCWLDLFRTKAYYKNIVWGFLDFAREADILCVLEGIETQE
                     DLLIAAEMGFPLVQGFLFQSKNLVV"
     gene            4321..5391
                     /locus_tag="IMJCAFKL_00152"
     CDS             4321..5391
                     /locus_tag="IMJCAFKL_00152"
                     /inference="ab initio prediction:Prodigal:002006"
                     /codon_start=1
                     /transl_table=11
                     /product="hypothetical protein"
                     /protein_id="X:IMJCAFKL_00152"
                     /translation="MQDLKRKIGKSPFSPVILKSGLSPKFFLNLLKEISPIVAIDDKR
                     TILFANESFRKEFAGNSRNLMGKDLFRILGLNPADQEEMESNIKLSKKGMVQNQEFKK
                     QKIYYGYSVFRFGESIGIILKNITENKRLERKIANLHTKLLQSQEEERIRLSRELHDG
                     VGQTILAAKLNFQAYNRNPKVYGAQFDTGLLLIDKASQELRDIYTNLHPSTLREIGLE
                     AAIRALSSDLFPSMDVEADLDLNLKPDLEPTVANQVFRIVQEIFQNVIKHSQARKIYL
                     KIHVKGRQLFLDAKDNGIGFQEKKARAKSSGFGLENIRRRVEDLNGKFKIESSSGKGT
                     KFIVRIPLEKTKTHPPKKYETY"
     gene            5378..6043
                     /gene="degU_1"
                     /locus_tag="IMJCAFKL_00153"
     CDS             5378..6043
                     /gene="degU_1"
                     /locus_tag="IMJCAFKL_00153"
                     /inference="ab initio prediction:Prodigal:002006"
                     /inference="similar to AA sequence:UniProtKB:P13800"
                     /codon_start=1
                     /transl_table=11
                     /product="Transcriptional regulatory protein DegU"
                     /protein_id="X:IMJCAFKL_00153"
                     /db_xref="COG:COG2197"
                     /translation="MKPTNTKIFLVDDHAILREGLKMILSGQFEICGESGDAEKALDQ
                     IGKLNPDLVITDISMPGLSGIDLVKNLRKQYPNIRTIILSRHDNREYVQKLLELGING
                     YVLKDDAGNDLLRAIEAVHKGETYLSPGITAHFLSGFVGSGKPGEENQDAKKAFSVLS
                     DREREILKLVAEGNSNESIGKILGISPATVKVHRANIMKKLNLHKVADLVMYAIRAGL
                     IES"
     gene            6115..6651
                     /locus_tag="IMJCAFKL_00154"
     CDS             6115..6651
                     /locus_tag="IMJCAFKL_00154"
                     /inference="ab initio prediction:Prodigal:002006"
                     /codon_start=1
                     /transl_table=11
                     /product="hypothetical protein"
                     /protein_id="X:IMJCAFKL_00154"
                     /translation="MFRYPFILLGCLSVFFCCYAVYTRIPIEFCIEDKIVPCLNGLEP
                     LFSLPGLLLEILGYSWIFVPLNYSVLFLVLIFPILQKRNLSEESSIPKHTLVFAKLVF
                     IFSTLYFITFWKVGVANRGGSFMNHVFFFYVFGWVLIFSIYIYNRKRKTLISNYLFHL
                     LFFVWFLWRAFPWFWGSM"
     gene            6878..7537
                     /locus_tag="IMJCAFKL_00155"
     CDS             6878..7537
                     /locus_tag="IMJCAFKL_00155"
                     /inference="ab initio prediction:Prodigal:002006"
                     /codon_start=1
                     /transl_table=11
                     /product="hypothetical protein"
                     /protein_id="X:IMJCAFKL_00155"
                     /translation="MLRPSTLDFLKKLAKNNNKSWLEKNKDLFVEAKADFENLITELI
                     VGLAKSNPSLAEVDPKKCIFRIYRDVRFSKNKEPYKTNFGASIGATGKDLGKPLFYLH
                     VQPGGESFLAGGLYMPDSPTLKKVREHILKNSKSLKKIVQEKKFVKEFGGLSDMKLKT
                     APKGFAKDHPDLKWIQYTSYIVEKRLKDEDLFAQNFIKNTIESYKILQPFLKYLNDSL
                     S"
ORIGIN      
        1 aaacgtgttt ttataaccct ctaactttat ggaataactc gataaaaatt tctgttcaat
       61 tccaagattg gaatgttggg attcctccat cttaagatta ggattcccca ttcttttgga
      121 aatataactg acgtccgtag gagcttgaaa gaattttccg gtccccccga aaaaagtagt
      181 tctagtggaa gttagttcct tcgcaaacat aagtcttgga cttgttttcc attcatccga
      241 taaatcgtga taatcccgtc tcactccaag agataatacg ttaccttgat aatcaaactt
      301 catctcggag aaatatccta tctgcctatg aaccattcta tccccttgta aagttgtaga
      361 tgtattcggg tcggaaagta tgaatttagt gatcttaaga aattctggat tttcgttgat
      421 gtagattatt ttaccttgaa agctggatac ggtttcccta tattgtccgc ccgcccgaag
      481 ctttaagatt ttcttgaata agctcaattc cattacgtct tcaaaatagc gaagatcttc
      541 cgaaaaattg ttcccgagag tattcgcttt ttgtaatcct tgcgccaata aggcggcaag
      601 agccccttta gaagtatcga aaagataagt actgttttga gttctttctt caaaataact
      661 tcttgatata ttcatagtat tcgaaacggc ttcaaacggt ttccaaacat actgaactcc
      721 gtcggttcga aaatttctat caacaatcaa agcatcgttg atactttcca ttgaatcata
      781 cttgggtttg tattgtttgt tcgcggcaaa aggatggcga taatccttcg tcccgaaaga
      841 ggaaagtgtg acagagtttt gattgtcgat atcccagttg atccgaaatt gataatcgct
      901 ataatcggaa acaaacgttt gattcggtac taaatcagga attcttccca aaacgtagtt
      961 cggatagtat tttctccccg atacatttac attcaaattt tttgatatat ttttaaatac
     1021 gtaaccatcc accaaaaaag tatttagatt gaggacgacg gaatcgtttt tctttttaaa
     1081 tccttcaacg gcaatgaccc cgcctgtcgc aaatccgtat ctggcggaat aagtacccga
     1141 ataaatttcc aaagaacgaa tcgaattatt gtttaaaacg gaagtgatcc catccgcgtg
     1201 aaatgggtag attaaaggaa gaccgtcgta ataaaattga ttggctctag tacccgctcc
     1261 tcgcatcact agaaaccctc tctgactatt ggaaatatcc gggcttttat tattgggagc
     1321 agtgggattc aatccggttg ccattgccga ttgaaaaccc gcgttcgtat aattttgaaa
     1381 tataggcgca atccccggaa tgttgaatac cgcctttaaa gaatctccga atgtaccagg
     1441 cattttattg atttcttccg gctttaatcg aacaaaatcc ggtctatccc tttcgcctac
     1501 tacttcaata gcttcctctt ctttttcttt tgttttattt tgagcgtata catctaaaga
     1561 aaaaatacct agaacgtaaa ataagattac atacaaaaaa gaaagtttat ttattttcaa
     1621 tttagttcta tgggaaagaa agaacgaact tgaaaagtct tttaatactc gcataccaat
     1681 ccgaaaactc ccggaagtta ttgtattcta ttgcatttta cacaacgaac attccctaag
     1741 taattctcca taaagatgcc gacaacacct tttttagact tcttacaaaa taacaactct
     1801 aagataaaat ttatcgagtg acacttacaa tagaaagcga gattttaaag tttagaaagt
     1861 ttaacgattt tggaatcaaa acgtttggaa atatcgggac atacgaaaag aatgttatag
     1921 taagtttatt tcaaaagtta gaatattata ttttcttcaa aaagccgaca attctgaatt
     1981 cggcacaatt ttgtgaggac ttctctatct ttgcaaaaat cgcccattta tttttggcac
     2041 cattttcatg cgtccgaata gcaagaatct atcttaaaac tttaggatgt gggaatttct
     2101 aaatttttgt gaaaagttcg caatgatatt tcccctaagt ttcaggacaa atattaaaca
     2161 acgaaaaaga ccgcttgaaa agcacatcaa aaactaccga aaggaacaga actcctgtta
     2221 ttatgaactt ttgccgattt ttttgaggtt ttaaagcagt ctttagtctt taaattatcg
     2281 attgatagaa gctaactcaa aaatacttta tcttttctta aaatgtggat gccgatcatt
     2341 ttaagatatt tctgagatag cttttggtgc aatcaggttc atcaatcatt tcatagagac
     2401 tactcctaca aagccgttac acaaatacga atcattttcg gataaatccg ccatagatac
     2461 aaagacgatt ctttagaaga acatcgagat cattttccac ctggaaatga aaaaacgatt
     2521 cggcgattat ttttaaacta caagattttt tgattgaaat aaaaaaccct gtactaaagg
     2581 aaatcccatt tctgccgcta tcaaaagatc ctcttgggtt tcgattccct ccaaaacaca
     2641 caggatgtcc gcttctctcg caaagtccaa aaaaccccaa acgatatttt tataatatgc
     2701 tttggtccta aaaagatcaa gccagcattt gtcaaattta ataaatttag aatattctaa
     2761 aaaatcaaaa cagaaaagat ttctctttcc gcccacatcg tcgagcgcga tcggaatatt
     2821 caattgcttt aatgcatcca aacaaaatcg agtatcttcg atcagagtag aatccgtatt
     2881 ctctatgatt tcacaaacga tatccctttc cttgcttaaa aactcgtgcc aatcaatcga
     2941 ctgcgatcga tttttacaga catggggatc caagtttaaa aataatctct tcccttgtgg
     3001 acgattcctt atctgaaacc gttttaaatt cttttcgaat tcaaaaaata aatccacttc
     3061 ctgatgtagt tcgttaaaaa cgaactcggg agaaatactt tttccttcga cataaaatcg
     3121 tgccagagct tcgtatgcga aaactttccc cgtttccaga gacaaaatag gttgatactc
     3181 cgtgtggaaa tccccagttt tcaagatatc agtcaatatc ttaaaaagtg ttgaaccaaa
     3241 agtccgtgtg caagaaccgt cttcttcaga aggagaagaa aatggggtta cggtttcaaa
     3301 ctccgcaatc attttccgag ccgtttcacg tttttcattg aaagagaaaa gactttgagc
     3361 gactcgcttg tctaaagttg aaatagattt tggaaaatcc caattcacgt tagacgacag
     3421 atcaagaatt tctttcattg taagacctct tcgtttccaa agtagaagag agatcgaaaa
     3481 agtcaagaaa tatgagaatg aaactcaaga tcaaattgat atctaaaaaa cgagaaaaaa
     3541 atttcaatca ttcccgtacg gaatgatttt ataagttatc ttgaaatagc ttccaaagtg
     3601 atcacacgaa gtggaagact tgaatcttga gtaatggaat aggaatgatt ctatttttgc
     3661 tttgcgaaat gtctattatg aagacgtata aaaatgagag taacattcaa agatttaaaa
     3721 agctgattct ttgatgggtt tcttggtctt tgatgtagat tccagcgacg aaacaagcag
     3781 gaattgcaac aatctgaaac ttcttgaatc aatatgacgg ttccttcgag actagaattg
     3841 tctcaagatg ggattactct agtagatttc gtttttgaat gcgaccaaca cgatgggcat
     3901 aaacattcag tgccggttag agaaattcag tatcaatttt caatataaga atccgtcgag
     3961 cgccaataga agcgagacgt tttagttaca gtttgatctt tctgataaag cagaaaactc
     4021 atgcgtctct ctctaaagat cgcttccgca ggttttggaa catgctgtaa gtcattccgt
     4081 tcatcagtta accttcccaa cggcatcttc gagaaacgtg ataaaatggt ccgtaaaatc
     4141 acactctgtg tttgctcaaa cgccacgaaa gcaaagacga ataaactatc attcacaact
     4201 tatttgaaaa atcgcaattt aaaggaaata acgtaattct cttttttccg ggatttcccc
     4261 ttagaattcc ttttttcctt ttctttcttt gaagcaaagt aagattgttt ttaacctctt
     4321 atgcaggatt taaaacgtaa gattggaaaa agcccctttt ctccggttat cttaaagtca
     4381 gggctttcgc ctaaattctt tctcaatctt ctcaaggaaa tttctcctat cgtagcaatc
     4441 gacgataaaa gaacaattct attcgctaac gaatcctttc ggaaagaatt tgcagggaat
     4501 tctcgcaatt tgatgggcaa agatctgttt cggatcctcg gtctcaatcc ggcggatcaa
     4561 gaggaaatgg aatcgaacat caaactttcc aaaaaaggaa tggttcaaaa tcaagaattc
     4621 aaaaaacaaa agatttacta cggctattcc gtgtttcgtt tcggggaaag tataggaatc
     4681 attctcaaaa atattacgga aaataaaagg ttggaaagaa aaatcgccaa ccttcacacc
     4741 aaacttttac aatctcagga agaagagaga attcgacttt ccagagaatt acatgacgga
     4801 gtcggtcaga caattctcgc ggccaaactc aacttccaag catacaatag aaatccgaaa
     4861 gtttacgggg ctcagttcga taccggcctt cttttaatcg ataaagcgag tcaagaactg
     4921 agagatatct acacgaattt acacccttcc actcttcggg aaatcggttt agaagccgca
     4981 attcgcgctt tgagttcaga tttgtttccg tctatggacg tggaagccga tttggatctt
     5041 aatctaaagc cggatctgga acccacggtc gcaaatcaag tctttagaat cgttcaggaa
     5101 atctttcaga acgtgatcaa acattctcaa gcaagaaaaa tctatctcaa gatccacgtc
     5161 aaaggaagac aactcttctt agacgcgaaa gacaacggaa tcggtttcca ggaaaaaaaa
     5221 gcgagagcca agtcctccgg ttttggactt gaaaatatcc gcagaagagt ggaagattta
     5281 aacggtaagt ttaagatcga atcctcttcg ggaaaaggaa ctaaatttat cgttcgaatt
     5341 cctttagaaa aaacaaaaac acatccgcca aaaaaatatg aaacctacta acacaaaaat
     5401 attcttagtc gatgatcacg ctattctcag agaagggctt aaaatgatcc tttccggaca
     5461 atttgaaatc tgcggcgaat ccggagacgc tgaaaaagct ctggatcaaa tcggtaaatt
     5521 gaatcccgat ttggtaatta ccgacatctc tatgcccggt ttaagcggga tcgatcttgt
     5581 caaaaatcta agaaagcagt atccgaatat tcggaccatt attctttccc ggcacgacaa
     5641 cagagaatac gttcagaaac tattggaatt aggaatcaac ggttacgttt tgaaagacga
     5701 cgccggtaat gatctccttc gcgcaatcga agcggttcac aaaggagaaa cgtatttaag
     5761 tcccggaatc accgctcatt tcctatccgg ttttgtaggt tctggaaaac cgggcgaaga
     5821 aaatcaagac gccaaaaaag cattttctgt cctttcggat agagaaagag aaattttaaa
     5881 actagtcgcc gaagggaatt ccaacgaatc catcggtaaa attttaggga tttctccggc
     5941 cacggtaaaa gttcatcgag ccaacatcat gaaaaagttg aatcttcata aggttgcgga
     6001 tttagttatg tatgcgatcc gcgcgggttt gatcgaatct tagatcgaag tttgtaaaat
     6061 ccacgacaca atttgataaa cgaagaatcg acaaactaat tccgaacaaa caacgtgttt
     6121 cgatatccgt tcattttact cggctgtctt tcggtctttt tttgttgtta tgcggtttat
     6181 actagaatcc cgatcgaatt ttgcatcgaa gacaaaatcg ttccttgttt gaacggattg
     6241 gagcctctat tttctttacc gggtttgctt ttagaaattt taggttattc ttggatcttc
     6301 gttccattga attattcagt tttatttctc gtgttgatat ttccgattct acaaaaaagg
     6361 aatttatccg aagaatcttc gattccgaaa cacactttag tctttgctaa actcgttttt
     6421 atattttcca cactttattt cattactttt tggaaagtgg gcgtcgctaa cagaggcggt
     6481 tcatttatga atcacgtttt tttcttctac gtcttcggtt gggttctgat tttttcaatt
     6541 tacatttaca accgaaaacg gaagacctta atttccaatt acctttttca tctcctgttt
     6601 tttgtttggt tcttgtggag agcgtttccg tggttctggg gaagtatgta gtttcaaact
     6661 aggaaagctt tgcggccttt aatttaggga gtgaaatatt tgagttttac aaaacgtggg
     6721 agttcccaca tttgttttta cggaaaaatt aacgcatgaa aagaaacttc ttacacccga
     6781 atttacgagt gagatcattc aagagtccaa ctttgttgat tcatttttga cttgatcgaa
     6841 gaaagatcag acaaaattct tatgcgaaag gttttttatg ctacgtccat ccactctcga
     6901 ctttctcaaa aaattggcca agaacaacaa taaatcttgg ttggaaaaga ataaggatct
     6961 atttgttgaa gccaaggcgg actttgaaaa tttaatcacg gaactgatcg taggactagc
     7021 gaagtcaaac ccatccttgg ctgaagtcga tcccaaaaag tgcattttca gaatctatag
     7081 agacgttcgt ttttctaaaa ataaagaacc ctacaaaacc aatttcggcg caagtatagg
     7141 agcaaccggt aaggatttag ggaaacctct cttttacctt catgttcaac cgggaggaga
     7201 atcttttctc gcaggcggtc tttatatgcc ggattctccc acgcttaaaa aagttcgcga
     7261 acatatatta aaaaattcta aatctctaaa aaaaatcgtt caggaaaaaa agtttgttaa
     7321 agaattcggc ggactttcgg atatgaaatt gaaaacggcc ccgaaaggtt tcgccaaaga
     7381 tcaccccgac ttgaaatgga ttcaatatac gagctatatt gtggaaaaaa gactgaaaga
     7441 cgaggatctt ttcgcgcaaa atttcatcaa gaatacgatt gagtcgtata aaattctgca
     7501 accgtttctt aaatatctga acgactccct ttcctaagat tact
//
LOCUS       IMJCAFKL_17             9541 bp    DNA     linear       08-DEC-2021
DEFINITION  Genus species strain strain.
ACCESSION   
VERSION
KEYWORDS    .
SOURCE      Genus species
  ORGANISM  Genus species
            Unclassified.
COMMENT     Annotated using prokka 1.14.6 from
            https://github.com/tseemann/prokka.
FEATURES             Location/Qualifiers
     source          1..9541
                     /organism="Genus species"
                     /mol_type="genomic DNA"
                     /strain="strain"
     gene            complement(4..966)
                     /locus_tag="IMJCAFKL_00156"
     CDS             complement(4..966)
                     /locus_tag="IMJCAFKL_00156"
                     /inference="ab initio prediction:Prodigal:002006"
                     /codon_start=1
                     /transl_table=11
                     /product="hypothetical protein"
                     /protein_id="X:IMJCAFKL_00156"
                     /translation="MILRIHKIQCLLLIVPLLLWADPTLDSEFLRSVQEGDPKKTQLL
                     IQAGASVDATDSRGKTALMLADHRPEVAEVLIRAGANVNAQDKDGSSVLMESLSGLFD
                     VKVLDIDDLAVPKRLIESGAKLEYLSKVDATKTLPVSILNVAIRHGNLVLVQFLVENQ
                     ADVNFDKGNPEEFPLFLACGAGSSSANFSIVEFLLKNNAKADYTSRLHDKSQDGKLIQ
                     AGVDNALHFLSEESDIDPRIPELLVKNGTNVNHRNAEGITPLLKAILKRRIALSEKLL
                     ELGADPNISDTQGRTPLEEVRKQKLTDLETLILKKNRTNEKIPQ"
     gene            1220..2476
                     /locus_tag="IMJCAFKL_00157"
     CDS             1220..2476
                     /locus_tag="IMJCAFKL_00157"
                     /inference="ab initio prediction:Prodigal:002006"
                     /codon_start=1
                     /transl_table=11
                     /product="hypothetical protein"
                     /protein_id="X:IMJCAFKL_00157"
                     /translation="MIPVLLIGLGRIASLLEKDSFRNRPCTHAGTFFSPWGKKKFFLV
                     GAIDPSEDRRNRFCKDWNIPKNLCFIDFKNWASSFYSSQSKKDPAIVSPNNRSEYDGK
                     TRRRNFSGTQFVRQEGRDLADFKNVHSVDLRRKKKDHNSCDSNPNSIDPTFCLVVIAT
                     PSETHYQLAKAAIEFGFRHLLVEKPVCHSLPLARKLAELCRKTGTDLRVNHERRYHPL
                     YIQVRKWIQEETYGPVRTIRASVLTSARNPGRAILDKTGPLFHDGTHAVDLLTWYLGM
                     PDRVVSILRSYPNSPVEEQALALMTYPKGETVFLEAGGMRNYFQFELDIQTEKARFLV
                     GNDEVRFWKSKPSRKYKGFKSLTPVSIPEKSSAGSNPFLNLYDSLFRHLSGKSSRVTG
                     DMEENLQILTLLDTIRRRAEKRFLGV"
     gene            2488..4194
                     /gene="ubiB"
                     /locus_tag="IMJCAFKL_00158"
     CDS             2488..4194
                     /gene="ubiB"
                     /locus_tag="IMJCAFKL_00158"
                     /EC_number="2.7.-.-"
                     /inference="ab initio prediction:Prodigal:002006"
                     /inference="protein motif:HAMAP:MF_00414"
                     /codon_start=1
                     /transl_table=11
                     /product="protein kinase UbiB"
                     /protein_id="X:IMJCAFKL_00158"
                     /translation="MLVSSAAEPQEIQSYKRHGSSWRFWNASSFVWKKIWSIFWFFKL
                     GKIFFPSYRDRVVQEKFFRTLGEDCRNFFLSMGGVYIKLGQYLGNLSHVFPDSFTESL
                     QDLQDRVPPHPFSEIEERFRLEFGKEITKVFPGILSVPEASASTAQVHVASIGGQKVA
                     VKVLYPGIETLIADDLRNIRSFLKRINRYLFRFEYKKIHDEITHLITRETDLQLEADS
                     YDRMRQLFAEEPDYVFPKVIRPFSGKSVLVTEFIEGVKITRAVPVLKGQAKSRPVELL
                     VRAYVLMIFQYRFYHADPHPGNLIYTKDEKLCFIDFGAVGEMNANRAFALKQIFLCAI
                     VKDYYGVVSGLDDIGALSVSADRDKLEEVVRYSLEKLGRFIADTDYFRNLSLEQIHTR
                     EDRLFLKEINSSLKEIFRMIQMPENFIFLERVLGLLVGITAILDPYRTVLDYGEKPFR
                     AVATGKEGGLEFSLLNEDKNLLSHALSIPGEFYKVLQNINRGRLQLREVEQHTRKMYV
                     LGHQFLYSGFLVAGIHFGNYYLERGMEIQGWGFWGISGFFGLLVIYSFWKHKLKKKGT
                     LS"
     gene            4191..4739
                     /gene="lspA"
                     /locus_tag="IMJCAFKL_00159"
     CDS             4191..4739
                     /gene="lspA"
                     /locus_tag="IMJCAFKL_00159"
                     /EC_number="3.4.23.36"
                     /inference="ab initio prediction:Prodigal:002006"
                     /inference="protein motif:HAMAP:MF_00161"
                     /codon_start=1
                     /transl_table=11
                     /product="Lipoprotein signal peptidase"
                     /protein_id="X:IMJCAFKL_00159"
                     /translation="MKYFEKRFLDVYRPLYIGVIFLGIILDLVTKFLVILYFEPHRYL
                     EVLGSFFRMTLTFNTGFVFGAFQDNAIPSLIATGIAIVFLIGYRWKNYDLGNPWGWNL
                     VMAGAFGNFLDKFFVKIPGTGFRFGFQPNVGEYIGVVDFLDFDWPDFLLFSRWPAFNV
                     ADSCVTIGLTILIFTMKLEEEK"
     gene            4744..5271
                     /locus_tag="IMJCAFKL_00160"
     CDS             4744..5271
                     /locus_tag="IMJCAFKL_00160"
                     /inference="ab initio prediction:Prodigal:002006"
                     /codon_start=1
                     /transl_table=11
                     /product="hypothetical protein"
                     /protein_id="X:IMJCAFKL_00160"
                     /translation="MKALDLPIWRKLFIRKEANNKAIIQFLRETSVFGRMKKRTLIEI
                     ARMVHVREYQESEMVFRQGDVGAGFYLVYEGSVVIRSVRYGIELDLAHLDQHSFFGEL
                     SLFTEERRTASAITLEPTTLLGFFQPDLKEIIETKPRIGIEILMSLSTVIVERLHRTN
                     GLLEKAYFKGKQKNA"
     gene            5264..6331
                     /locus_tag="IMJCAFKL_00161"
     CDS             5264..6331
                     /locus_tag="IMJCAFKL_00161"
                     /inference="ab initio prediction:Prodigal:002006"
                     /inference="similar to AA sequence:UniProtKB:P9WFM5"
                     /codon_start=1
                     /transl_table=11
                     /product="Putative transport protein"
                     /protein_id="X:IMJCAFKL_00161"
                     /db_xref="COG:COG0628"
                     /translation="MRDPEIREFSGYFIRTSFFLIVVFTTVVSLWGLQLLAVPIVLAL
                     LIFYTFNGMINDLESLGVPRILSIAILMLFTSIPIYLFINSVASPIASTLNPLLKNWK
                     QDLDDAKFKYLTVTVNLQFNEFPASWNETIRPDELIKKIAELMHEQVKGFVSYIPTLI
                     GYLLITPLFAFLFLLNGNGIYKSLISLIPNRYFEMALMITYKINEQLTNYLKSLMIQS
                     MIICAVSSLGFYIIGLPYFYIFGLFLGIANSIPYLGPIMGAIPPLFFALVIGGAETTG
                     LMISILIVVSIAQIIDNFLVQPVVISGSMSLHPIVIVGAVTVGGAALGLVGMLIAVPM
                     AAILKVTIQTLYSSMKDHNLL"
     gene            6450..6653
                     /locus_tag="IMJCAFKL_00162"
     CDS             6450..6653
                     /locus_tag="IMJCAFKL_00162"
                     /inference="ab initio prediction:Prodigal:002006"
                     /codon_start=1
                     /transl_table=11
                     /product="hypothetical protein"
                     /protein_id="X:IMJCAFKL_00162"
                     /translation="MSKTEDSLAVFWWEGDGHEERDGIYLYGLWRAEEIRAPRAPFRS
                     NSNPGARLNGADLTILSQMHTGA"
     gene            6676..6948
                     /locus_tag="IMJCAFKL_00163"
     CDS             6676..6948
                     /locus_tag="IMJCAFKL_00163"
                     /inference="ab initio prediction:Prodigal:002006"
                     /codon_start=1
                     /transl_table=11
                     /product="hypothetical protein"
                     /protein_id="X:IMJCAFKL_00163"
                     /translation="MLAQSGRLGNLTPRCFRTLLAAGAIVAWCATEGCFSANLFDSAE
                     MNCIYAAMTRQPGFHLSAYISQEFKYLDTHFLTELKSCFLKVQTGR"
     gene            7263..7541
                     /locus_tag="IMJCAFKL_00164"
     CDS             7263..7541
                     /locus_tag="IMJCAFKL_00164"
                     /inference="ab initio prediction:Prodigal:002006"
                     /codon_start=1
                     /transl_table=11
                     /product="hypothetical protein"
                     /protein_id="X:IMJCAFKL_00164"
                     /translation="MANLQVRDIDDRLYESLKRRAEIEHRSVSQEVVMIIENHLRRDN
                     LETELQTIEFLKLSNSWVDKRDPKEIVKDLRSSRSKNNQDKIVNELFD"
     gene            7525..7923
                     /gene="vapC2"
                     /locus_tag="IMJCAFKL_00165"
     CDS             7525..7923
                     /gene="vapC2"
                     /locus_tag="IMJCAFKL_00165"
                     /EC_number="3.1.-.-"
                     /inference="ab initio prediction:Prodigal:002006"
                     /inference="similar to AA sequence:UniProtKB:Q4UNB2"
                     /codon_start=1
                     /transl_table=11
                     /product="Ribonuclease VapC2"
                     /protein_id="X:IMJCAFKL_00165"
                     /db_xref="COG:COG1487"
                     /translation="MSYLIDTDIIIYSLKEHEKVHKNFLKRKNVSKSISVITYGELIF
                     GAKKSKSREKNLATVYRIGELFPVIELTRGIIETFGELKATLQKKGISIDDFDLLIGS
                     TALFLNYTLVTNNEKHFGKISDLRIENWSK"
     gene            complement(8100..9023)
                     /locus_tag="IMJCAFKL_00166"
     CDS             complement(8100..9023)
                     /locus_tag="IMJCAFKL_00166"
                     /inference="ab initio prediction:Prodigal:002006"
                     /codon_start=1
                     /transl_table=11
                     /product="hypothetical protein"
                     /protein_id="X:IMJCAFKL_00166"
                     /translation="MESKWKPFWGISLVLTGAVFFSAKAIFVKLVYRYNIDSTTALAL
                     RMLFAIPFFAWIAYRSGNTNNNFVNLTKKDWGLILILSFLGYYLASLFDFIGLEYISA
                     GLERITLFVYPTIVLIIGSILFKRKIKRAEIFAILITYSGIVVAFIGDIQVEGPNTTK
                     GVLFVLGSAIAYALYLVGSESLIPKLGSVRFTSYLMLLSGSIVIIHFLFTRHPASLIQ
                     PTNVYLYGLALGVLTTVIPAYFTTEGIRMIGSGKAAIVGSVGPMSTILLAWIFLGEPI
                     TLSGLVGTILVLTGALWIGGKKSEPNTEGDS"
ORIGIN      
        1 aaactactga ggaatctttt cgtttgtcct gttttttttc aaaatcaagg tttccaagtc
       61 ggtcagtttt tgttttctta cttcttccag aggagttctt ccctgcgtat ccgaaatgtt
      121 cggatcggct cctagttcga gtaatttttc ggataaggct attctccttt tgagaatggc
      181 ttttaaaagc ggggtaattc cttccgcgtt cctatgattt acgttcgttc cgttttttac
      241 gagaagttct gggattcgcg gatcgatatc ggattcttcc gaaagaaaat gaagcgcgtt
      301 gtcgactccg gcttggatca gttttccatc ttgactcttg tcatgaaggc ggctcgtata
      361 atccgccttt gcgttgtttt tcaaaagaaa ttctacaatt gaaaaatttg ccgaagacga
      421 accggctcca cacgcgagaa aaagaggaaa ttcttccgga tttcccttat cgaagtttac
      481 atcggcctgg ttctctacta gaaattgcac aagcacgaga tttccgtgac gaatcgccac
      541 atttaaaatt gaaacgggaa gagtttttgt tgcatctacc ttggaaagat attccaattt
      601 agctccggat tcgatcaatc gtttcggtac cgcgaggtcg tctatgtcta aaactttcac
      661 atcgaaaagt ccggataaac tttccatcag tacggaactt ccatctttat cctgggcgtt
      721 tacgttggct cccgcgcgaa ttagaacttc cgcgacttcg ggcctgtgat ccgcgagcat
      781 caaagccgtt ttgcctctgg aatcggtagc gtctacggaa gcccccgctt ggattaaaag
      841 ttgcgttttt ttaggatctc cttcctggac ggatcgtaaa aactcgctgt ccaaagtcgg
      901 gtcggcccat agaagaagcg gaacgattaa aaggagacat tggattttat gaattcttaa
      961 aatcatcgta atcttgataa accctctact gtattaaatc ggatttttta tgtgtggtat
     1021 ccacattttt gaaatccact ttttatagga atctgaaaac gctctcttac cttgaccttt
     1081 ttttatttca gaagttcccg tttgttttca gagttctttc caatgtatcg atccatgaac
     1141 caaagaatcg cctcgaaatc ccgccgggtc aagtcaaaat aactcttgag tccgacgccg
     1201 gaaatggttt catcatctta tgattcccgt tttactgata ggtctgggga gaatcgcttc
     1261 tctcctggaa aaagattcct ttcgtaaccg tccttgcacg cacgccggaa cgtttttttc
     1321 accttggggg aaaaagaaat tcttccttgt aggagcgatt gatccatccg aagatcggag
     1381 gaaccgattt tgcaaagatt ggaatattcc gaaaaactta tgcttcatcg attttaaaaa
     1441 ttgggcctcc tcgttttatt cttcccaaag taaaaaagat ccggcaattg taagtccgaa
[truncated: 7,875,628 more chars]
