# Supplementary material for: Horizontal transfer of the rfb cluster in Leptospira is a genetic determinant of serovar identity
Source: Life Sci Alliance. 2022 Dec 9;6(2):e202201480. doi: 10.26508/lsa.202201480 (PMC9736851; doi:10.26508/lsa.202201480)
Supplement: Supplementary file 9 [file LSA-2022-01480_Supplemental_Data_3.zip › Supp_Data_2-rfb_sequences/sequences_used_Fig_5C/Varillal_9968083.gbk]

LOCUS       DCNCAIPD_1            103012 bp    DNA     linear       08-DEC-2021
DEFINITION  Genus species strain strain.
ACCESSION   
VERSION
KEYWORDS    .
SOURCE      Genus species
  ORGANISM  Genus species
            Unclassified.
COMMENT     Annotated using prokka 1.14.6 from
            https://github.com/tseemann/prokka.
FEATURES             Location/Qualifiers
     source          1..103012
                     /organism="Genus species"
                     /mol_type="genomic DNA"
                     /strain="strain"
     gene            complement(342..1715)
                     /gene="mdtA_1"
                     /locus_tag="DCNCAIPD_00001"
     CDS             complement(342..1715)
                     /gene="mdtA_1"
                     /locus_tag="DCNCAIPD_00001"
                     /inference="ab initio prediction:Prodigal:002006"
                     /inference="protein motif:HAMAP:MF_01422"
                     /codon_start=1
                     /transl_table=11
                     /product="Multidrug resistance protein MdtA"
                     /protein_id="X:DCNCAIPD_00001"
                     /translation="MIQSKTILVIILISLQILSCGKKKKDTVEEDITSPFEMVPLDLK
                     KQQTIVSLLGSVSHFQKAEISSKVLGRVEKIFREEGDRISKGQPLAKIETLNLEIQLK
                     KDLASLEVQNKQIELSRSRYIQAKQRVEREISNIEKARADVNESKATLENLQRTFSNK
                     QELFKIGAVSETELKGVETALISAQTNYFKAQKSLDTIQIGYRAEDLKKAGIPIPKEP
                     SKLNEALLELNTIVEKSELDIAIANLRSIQASIDSTNLLIKESTILSPIKGIVAARSI
                     FVGEAVKEGQAIFVVVDDSEVLLKFSVNESDLSRITPNQEVEFTIDAFPKKRFKGKIL
                     IISPLVDPQSRTAEIKVIYRNEKDVLKPGMFARAEIQDLHPVPAFYIPSKSILSGKEK
                     DEGFIFVDNKGLLFKKRVNIEGVSGELSRIAGDLSVGELVAIGSVGNIKEGEPTPKPK
                     DKSPVSK"
     gene            complement(1733..3154)
                     /locus_tag="DCNCAIPD_00002"
     CDS             complement(1733..3154)
                     /locus_tag="DCNCAIPD_00002"
                     /inference="ab initio prediction:Prodigal:002006"
                     /codon_start=1
                     /transl_table=11
                     /product="hypothetical protein"
                     /protein_id="X:DCNCAIPD_00002"
                     /translation="MLRMNNQSLKVKCIRKIVLLSILFGSLSILGENEVLVLDQQRAE
                     DIAIENSPELRLLGGQQKIKALLVKENWRSYFPTASVSWFRNANVVENDSESRSQRLA
                     LTMDQVVYDGGRRSLALQAALNDLNLSKYDFLLGINNLKFKVRSAFYTLLTNKAQMEI
                     QKRSIDRQKEQLRFAKREKQLGDSTELQVLQIENRLNEIQLQYQKSETALLSGIEEFK
                     IQLRLPSTTNIILGVDILKGIQFSYKEIPLDQLVSLAFQSRVEFERNKAAELQALSEF
                     EIAKSFYIPTLSVGGYYAGSGDRFEPKQREYGFNFKLSMPIGANTLQDTSNYISRNDD
                     TNKSLTSTTTMNIMDNLQYKRKIASTGIAAEQAKITRRQQDDIVRNEVFKALQNYHQC
                     WKSMLLADENAKTFEKRLKIKEKEVSLGDAKRVDLAETEIFYLQALNTMITSRVQYLT
                     AVSQLEMAVGASLDSLELIKVNK"
     gene            complement(3182..3916)
                     /locus_tag="DCNCAIPD_00003"
     CDS             complement(3182..3916)
                     /locus_tag="DCNCAIPD_00003"
                     /inference="ab initio prediction:Prodigal:002006"
                     /codon_start=1
                     /transl_table=11
                     /product="hypothetical protein"
                     /protein_id="X:DCNCAIPD_00003"
                     /translation="MVRRNTLNGIFMRTNNSISYFLIFLVLLSTSCSSYQTAKVRFSS
                     EIIEAKNPSERFPNIRRIAINRIQTKPNSFATFAGENFTNNLRFYLLKEGIEAQVQEV
                     PIETKHPTQTTSETVGNTISPSPSATPTMFSSNFVLETSDKPIELKPEVIQKVCALAK
                     CDIYVDGYIYEKRLGNILDEEITTGIFIRMYSQNGTLLGQLKLSSPVTTEIFSNNSIL
                     AEMMASKIAITVGVSNKTGFKWKFWE"
     gene            3999..4442
                     /locus_tag="DCNCAIPD_00004"
     CDS             3999..4442
                     /locus_tag="DCNCAIPD_00004"
                     /inference="ab initio prediction:Prodigal:002006"
                     /codon_start=1
                     /transl_table=11
                     /product="hypothetical protein"
                     /protein_id="X:DCNCAIPD_00004"
                     /translation="MNLHISMPVTKGADCIKLLLIIFVLALSVKCELKDDSNSTDKLL
                     KEFVNGVATPSSSGSSGSNNSLFTVGGTISGMDGGKTITLANNLFEVSVFVFNGPFSF
                     PFSYENHATYAVSITSQPSGQTCSLANQNGSIQGANVTSVIILCN"
     gene            4612..5439
                     /locus_tag="DCNCAIPD_00005"
     CDS             4612..5439
                     /locus_tag="DCNCAIPD_00005"
                     /inference="ab initio prediction:Prodigal:002006"
                     /codon_start=1
                     /transl_table=11
                     /product="hypothetical protein"
                     /protein_id="X:DCNCAIPD_00005"
                     /translation="MILGRIGWYFRTLAFAIFAFCSIAILLPSIDQLSASSENYERPL
                     RVSWEEEAQDRIEASFNQIKDSNLSTFVLSEDDIKRIDNSTSLVILLAEEAFEFNLTH
                     KREASIRPVSLVDNIKLDNTSEKENSSSSLGDFESISLILSEMLTGKFFKEKNPDQVS
                     SLFRTQFPNSNSILLSNHFSQTNHQLKSFKKFRRYLAKLTHSDPDGCKINFSFPPSCS
                     SKFKSSFFLKSFSSLSFQRNNKFYIPVGVLAQTLFRAWTLNRIYKLTLPLDQKEQLA"
     gene            5436..17678
                     /locus_tag="DCNCAIPD_00006"
     CDS             5436..17678
                     /locus_tag="DCNCAIPD_00006"
                     /inference="ab initio prediction:Prodigal:002006"
                     /codon_start=1
                     /transl_table=11
                     /product="hypothetical protein"
                     /protein_id="X:DCNCAIPD_00006"
                     /translation="MNQEFQVALNKYNLKRLEFYFHNILSSDLKFIKRSKNVRTRRLI
                     YRSAIQLAVSFFRKLFVTILMLEIGVAPLSADPTIFRDLWKNGSDGKLERQYDRASSS
                     NSEADWNDSVNRGFSVLRADWEAAADSAIEKNLLENGGSSNTTLKDQLLQEKALVRSE
                     WEEDVQEEIENRKGQWKAKVASNGLEETLATIDKNALIQAVLQAGVAAQAGTNAGEKA
                     GLFDSTMKTFLTSFRSDWESDLNSKIEGIESNSNLLTDTQKQGFETALADIKKSILAE
                     YYYEENSIVAAYRANFVSKANAADDIDGQIAQETDPNKLALLLIEKAQKSAGDLSGLV
                     TTPNSSNVDPNTIVTNGDDYQSKFLAALQSGQKQWQDAIDQLVLGKLRYDKEVELQWK
                     SGEADWSNAYNQILKAKADWTQVVNAQIQKGLQSWDESEAQLKANKEQALAELDRTLA
                     TQSEQWQAHVRGIESIVVGGADTLTTIQSNIQFFEGAIARAEKPNSGYPASVVTEYKS
                     QLTYWQGLETRIRDLVKNSQNTLHDDDVRGTDGLLSSTGIYTSQELELRIAQAELKVL
                     QENQTRAQSVYDYAVANVGNKTAAQLEEELTSVKADFEAKQSAYLALLSELNGSSATS
                     TYSQTGLDSTSSTTANSTTTSPTSILTDLEAANKVLEDKRKALELARSELMNSQNAYD
                     STIKMQVLIQNPELLGSIGELKTDGTNKTDSGLRYEIEQANEEIERQREVLRQQEAEM
                     YKLTYERENALRTQSFYNQSLSQILAFEDVKEKKAALEKVLNGDGTLSEKIDSLLSGN
                     TLVSLYGNTVAVQIQKELTDMKSQLANLDTPVVDSSSSFDSQVQLLNTASTSFPVDDL
                     TAKKSELTNYLNQLKNIRSGFGSVSSYDTTYLGLDRVDQGIAYLENLLGQWNSNSSSM
                     EDGFSKIQDKTSEYNAYVSANSNLKGTTEYSNRILTLVNDIQGSAVQIGQFQSFVSDL
                     NQTTTYLNTVLLDVFQRGGTVIDSSLTGTDRTNAKNDLAGFRSILDSSTQAWSPVISG
                     MGTSFGDISSLFGNFGNSIQAFKNSIETRNSVASSVSGKLLSYYESFQTEYLVRKDEL
                     NFLLDPDGNSESLQALKQNAENRKNIEGAKINEKALEILHGYLADLPSDKRNFSTIYL
                     QVLKDSDSNSLNLDLDPDALVQRKALEVVLSFFRNNGNSISNQLASADYEDWISSLEK
                     EIDAAGNAVSFYEDGGKFSAEQRAAIRESGTADEKRLLNESYGFGSTFFFGSAVVSKV
                     SSLDQASKSISAFANQVSTNGVLSALTDDYFESQENKTTGLLSEIRSKVSGLSDLTAS
                     DLLQDSFNLGTNQDHNTEEEDFRKNLLAEYLTGKSTTEDFFLAMSDLSQISNIFGTGI
                     ASSVYSDASKLNSKYNTNLSDYNLASSNLVSSLNSADSPVNAALSLLSDDRFNYFSGQ
                     INSLQGIYNLKDYQDPANPGVNVFTAEDFTSLGNYISTVSTNLSSWNSTRTNLESAFS
                     AYNDAKTALSSLTPGSDAFLNQSDVVLSKFNDLKSAYLNSQGLLQVITGNSQSAYTEG
                     RNLVSQMKLEENLPSTFLLNATTLALAPSGILDQYNTTPSNFTYFDTLQSSPIELLIS
                     QEMGVTLGMLGLATDQSNLSSVFALSGGLDAISNSLQSVSKTYAALQTTKGQVEDFKD
                     GLSDKIIVYLGEGSKNQISQDDLISYVKQLRDFFITKQQNGEEVNSAILTALENAGTY
                     TDQIENLKYFSSIPVADRTESNLNTTYSNAKDYTSTVTEAKAIFADLQSTLKALQASG
                     QPVYNAMGQIESSLTKFATLQAKLSGTDYELDSELVSGMQSLKEYAWEIRKEELGEAF
                     LSELASNTSLDQFMAEVRSGKKWNVDSNASSTNIYALSKNTEAKFLGQSLTESQITEI
                     FEYLKVYRDQAKVQNADLSQGISSIILSSDPEVKAALNEQALALGYERINNSLSQGVF
                     ANSSTYPPELANYALVSNFSAYLGAMTYAASTKNETVDKNQVLRDFLLNYGISSDGQS
                     LLENFVSNYDSRNSSYYLPDSLKERDLAYAYYNRSATENLSPDDLESLTAWLKDKKYE
                     PGLVTSLNKSVRMDFVLSNYSGESDDEYLSFANSKLQGGVSDSEKQGFLLYKAGIYTP
                     FGYLDPLSNIQTDFYLKNYQHESGFSDLVSSLGKENLNLTLEITNAQASERKAKYAYD
                     VVKGNVVIESYLSYINIGSQGQTAPTLETQITNKERELEYQAEQRLGNLLSLIESYKS
                     YSFDPDKTEANPSIRQALKEIQDSGYEISDDVYEKDQTTGTYNFIPGINNLKGIIDNY
                     VDNNLPGRVAINDPYAETSKATGAMYSYADNIMDSGKKIGILTDIANKYNGLSGDALK
                     SALGSELGIVKTQYDLNQQAFEDAEAAFTAQQTVVKGIQTQYAAKQAEVTAAYNTMET
                     ASAALSEKSAVYDFATLQEYSAGVSNLNATELSKTRLADANAAVTAKLKEITDLQSLI
                     SKQTTLASINSDPQVQENQKQTEEWAERALRFSQAEKTIKDRMTDLKNQIDSERANLQ
                     GYLNNVLVPASYQSKLNANGLDGKIDYQKSDYISLESDLRQEYQIMEGVLGGNIGLWD
                     FINGGRGSTSGALTYGGGLNSQYPQYSILDFVKSHGGSSDLAPQMKATMNAFDGVWWL
                     DPYAGATAAANNRLSSTTYSQYASKMETSLSNQMGAEALLIAIMGWGNPTVGLEAINR
                     TNTWVTQKAALQSNLDSAQASAQKLKDLQAELNYYTDISSNDQLKSVLLGSGNEQGKY
                     TLNTGLLASDLNYLTGTGTFDNGTLSWNGGKEPLNMDKIAGKNGNSVVQKRYVHDAYG
                     LLVRDDGDNAGGVSATITGSTDGLKTATMTSADEFVSALAVLSQSQYEIERDEYFAAQ
                     DKYIGAGGQKADQKTILDSREQFYSDLLKNLSNNNGENIEYDMYKKVAEDYMGKGKII
                     DQLFIANQQQQYALQTAVWDQKEQDFYQKKQEWIENIQFLQNAGLSKFNEMTNTILQS
                     WDSWRTDFKKKAAEGEKAHIDQIATMISEKAAWEKDFISTYKDQSDSDKLAQAYKQIQ
                     SLIESYKKDLPTEVGVELNANAILNKVLAGAPSKFDDNLINQGSYQDVQFFIDQVKTQ
                     KLNDSNLKQFQEMSKEMEERSQKLVVLQSLDGLYNIPKTYEETIGAANKDLGKQLVQK
                     VIQDGFMPVGDLLIRQTVGPDGQPQQQILPNYAIYGYEGPKQLPKVKDSQGKEWDLSN
                     YNALAADGGPSTTELQQMVKLAISVLDKDFKKTYDPVNQENREEKIAALDPMAMAKVM
                     QASQGALRNLLSDPKYMTANASDKRLMEQSAMSSGYLVGATEGGVFGDHHFTQFYTAL
                     KLKEKYDQMKAEGESLKSDGFASAVGDTVAFAVQITPLGYVVDTKAISNSVSKAYHEN
                     REVVDAVTAVAAIVGAPFSGGASLIAFAAYKSVQGAYEGGVLGAVAGAANVGNAYLQG
                     LTAGAVSYEMSYSYKEGFGVSVGGGYGKAGLGVGGSISWNAKTGDITGSLGLQTTLGT
                     SGRLTGNLGMSFNQNGFTGVDAGLGIGLGTKASGNYAASLNLGVNYDVNNGFGQSAGF
                     SENTNKYLPQSSLDYSHTAFGGNTYSVTTPSVIGMTGTYSYNDITQGYTASLNANSAT
                     ALTYDSISGDAVYNKNFFGDVGKAQALSLGGMTEEEYNEHVKNQAALRADSQGLWDKT
                     TSIFEDIFSFESQPINSDIFGKSDLGSANRNLFKDLLLGIGQIGDGGLLNIFGDGSLQ
                     AEAPSGAPFKGTSLFESLKSFFNGNSSANQESNSNDTQKRSGSDSGINSEISNSEKVK
                     NIYVLGNEKAALEYINKGNFSPEEKAELIKGLKDEVSIYKKLSVEGQQAAFEQALISK
                     YGMNVVETIASHKGNYAGDVPTDIGDFFKNDKKVSDVFGTNIKIVEANIAPDTSQAIS
                     MGDFRDNYHYKPDSDDTSKFDLRGPDNSNKDMLWFGPNANFKVLDVKLGQENGADRIH
                     GTNIQIGLLDSNGNIQARADLVHMTIVNKTLIDAFNSGSALPAGTWLGATPKKVGGST
                     GPHLHIQSFQGDLTKKGNPVTMKRWDFYPYWNGQ"
     gene            17719..18315
                     /locus_tag="DCNCAIPD_00007"
     CDS             17719..18315
                     /locus_tag="DCNCAIPD_00007"
                     /inference="ab initio prediction:Prodigal:002006"
                     /codon_start=1
                     /transl_table=11
                     /product="hypothetical protein"
                     /protein_id="X:DCNCAIPD_00007"
                     /translation="MKYSLALASIILVIFCKEASPKADDRLKNENEFNYDNIKVVVDT
                     EFGSKDEFNSFLKILREKDCEKLKSDLGNEFSVEFNGYEVFTFLAKNEFKIQKSDFSV
                     CQVFFDTLALRTILVQKGMYPSLEVVDDNLLSVRDYLSISRTINATTDEGNDGSKIKV
                     IYFSRERGKGGIDLLLSLYLDCPAGLNQKCFIRKFSRG"
     gene            18423..19001
                     /locus_tag="DCNCAIPD_00008"
     CDS             18423..19001
                     /locus_tag="DCNCAIPD_00008"
                     /inference="ab initio prediction:Prodigal:002006"
                     /codon_start=1
                     /transl_table=11
                     /product="hypothetical protein"
                     /protein_id="X:DCNCAIPD_00008"
                     /translation="MNRVIIILSALLIFLCKEGSSKSGKEIQKSFDGAQVDFDPNFGT
                     FDEISDFLNAIREKNCNSLKTMMNEEFLVEFNGYEALSFRKKDNYIDSTSNSSVCAVF
                     FDTQTFRTALVKKGVFKSDDFIDNLTLSVVDYPRISDWIYLTEYGKGKAIYFSRKIPN
                     NRYEESQNLLYLHLRCPQGIKLKCYIWKYSRG"
     gene            19189..19452
                     /locus_tag="DCNCAIPD_00009"
     CDS             19189..19452
                     /locus_tag="DCNCAIPD_00009"
                     /inference="ab initio prediction:Prodigal:002006"
                     /codon_start=1
                     /transl_table=11
                     /product="hypothetical protein"
                     /protein_id="X:DCNCAIPD_00009"
                     /translation="MIRTLTLGTAMVLLTGCFTIGRVGYIVPAQSDTAQLSDEVIGEN
                     CSMVVTNILNDMNKDLENKSKTDLSKVGLKFTSGNCAQTRSLK"
     gene            19454..19810
                     /locus_tag="DCNCAIPD_00010"
     CDS             19454..19810
                     /locus_tag="DCNCAIPD_00010"
                     /inference="ab initio prediction:Prodigal:002006"
                     /codon_start=1
                     /transl_table=11
                     /product="hypothetical protein"
                     /protein_id="X:DCNCAIPD_00010"
                     /translation="MKNRIISSAFFLIFALTTNCSYNWGQFNRYAVIAPSNLEVIGSG
                     ERVIGRDCGFLPSNWYANSIAEAVRDALNASPGATGLKDVDVKAKSYHYFFLSCVEVE
                     GTPVKEIAEKKPNKKK"
     gene            19976..20350
                     /locus_tag="DCNCAIPD_00011"
     CDS             19976..20350
                     /locus_tag="DCNCAIPD_00011"
                     /inference="ab initio prediction:Prodigal:002006"
                     /codon_start=1
                     /transl_table=11
                     /product="hypothetical protein"
                     /protein_id="X:DCNCAIPD_00011"
                     /translation="MNDLSNQSCFEDKYLISYLTKEKRIPLLLYKHLNHCQKCQTVVS
                     EFSDTNRISIEVFGKEITKVKSLWFGPEIHNEGWIEIPEDKKSNIYRFFQWPLTYKKR
                     FLLIGYFAIVYNLILLFYKSFY"
     gene            20377..20778
                     /locus_tag="DCNCAIPD_00012"
     CDS             20377..20778
                     /locus_tag="DCNCAIPD_00012"
                     /inference="ab initio prediction:Prodigal:002006"
                     /codon_start=1
                     /transl_table=11
                     /product="hypothetical protein"
                     /protein_id="X:DCNCAIPD_00012"
                     /translation="MRIIAVIILLNSFYYCSEIGQPNSFRGNEAKAKLILAAEIGDYA
                     AYKEVFTEQGLTGATLESRTNEEVLAATAINLTLFDLDNSKFYPKSKISECEFSLETY
                     GVLLRISSYITYSAFEECDFSSSGVISTKKK"
     gene            20797..21591
                     /locus_tag="DCNCAIPD_00013"
     CDS             20797..21591
                     /locus_tag="DCNCAIPD_00013"
                     /inference="ab initio prediction:Prodigal:002006"
                     /codon_start=1
                     /transl_table=11
                     /product="hypothetical protein"
                     /protein_id="X:DCNCAIPD_00013"
                     /translation="MIMKSRKLKYTTLILLTILSISNCSIPQRRIDVNRFAGEKNTSG
                     IVGFSLFLYMNEKVYYYPTVALELKNIKSIDYTAKKIEYYGKIDFGDIKSHDEGMYEI
                     IQSRVSDFPIDSAFMAISGEERKDQFTISSLPIQTRELGAFVGNVNLDPFEFSKAIDL
                     KPERNRIKYAGVILVKVDLINPKKEGRTTTYETKVTVSRGEEFLADFIKNHSLSAVGL
                     ESKYFGSEGMTAKGAEIHFLNEFVKRQKEGYWAEKALELIKQKKNQ"
     gene            21745..22494
                     /locus_tag="DCNCAIPD_00014"
     CDS             21745..22494
                     /locus_tag="DCNCAIPD_00014"
                     /inference="ab initio prediction:Prodigal:002006"
                     /codon_start=1
                     /transl_table=11
                     /product="hypothetical protein"
                     /protein_id="X:DCNCAIPD_00014"
                     /translation="MKIIHAINGEELFVDNEDYIYLSQFTWSVKYNPYYTTAYRTERT
                     KEGRQLMILMQREIMGVKSKKQVVVRKGGEWFDHQKKNLLVIKKGEQNARRKKNYTSK
                     LYKGVYYNKRTRKYIAAISKNGRKYYLGSFNTAKEAAIKYDLAAKKLSGKIARTNKDL
                     GIIQYKSNKKDKVKLEYKVKGHQMDSPEDKKRVRVLRSKILKLRTKYTYSILGKMTGI
                     SQHEIYRFATGNRGLRSIAFEKLESAINKIT"
     gene            22550..23305
                     /locus_tag="DCNCAIPD_00015"
     CDS             22550..23305
                     /locus_tag="DCNCAIPD_00015"
                     /inference="ab initio prediction:Prodigal:002006"
                     /codon_start=1
                     /transl_table=11
                     /product="hypothetical protein"
                     /protein_id="X:DCNCAIPD_00015"
                     /translation="MKPPSLEILNRLQVRAGEKPVSGKVHKLILQFFTAKEGKFQPTV
                     FASYRPALRKEGIRLFSMKFECPLCEDKKDFTHFRYSESINGFYEVCKECGITDYQGF
                     IKFNKRRVQAGLPELTLAAYKKLKKTYHTRFGYLNPHIQRAIQKMIQVFGKKVLREER
                     DCKYCADRKILALFTPEYKKKKIYFKCRVCTAIDQATRRAEARKKKKRAEEARIKKRM
                     QTKDRSKVGRGRTTKAPQRRKRTAKIGLVSSGR"
     gene            23655..24431
                     /locus_tag="DCNCAIPD_00016"
     CDS             23655..24431
                     /locus_tag="DCNCAIPD_00016"
                     /inference="ab initio prediction:Prodigal:002006"
                     /codon_start=1
                     /transl_table=11
                     /product="hypothetical protein"
                     /protein_id="X:DCNCAIPD_00016"
                     /translation="MIAMAKKIDSKGQRLLFDFQVPDGETLNLNIDPALKEYLIKNSA
                     NTYPYHLNEISSKDWKDGIIPIFWKGNIDFINQPAVAVVGTRNPTERGIAAAKIITET
                     LVKEGFVVVSGLAKGIDSVAHSCTLSLGGKTIGVLGTPIHQIYPAQNKKLGEEITDKG
                     LLLSISRPEEGGNPYVFPRRNRLMALLTKATIIVEAGETSGVVHQAAECARLNRKLIF
                     SKVLAEQNHEWVNRFMRSASATVINGSADLRSILQSLNIY"
     gene            24431..25105
                     /locus_tag="DCNCAIPD_00017"
     CDS             24431..25105
                     /locus_tag="DCNCAIPD_00017"
                     /inference="ab initio prediction:Prodigal:002006"
                     /codon_start=1
                     /transl_table=11
                     /product="hypothetical protein"
                     /protein_id="X:DCNCAIPD_00017"
                     /translation="MNGIISYPNPKLRVDTPTFNFDLELGYLARYVPFKNAPYNDYFT
                     KKYHKSKTYSPEILDFKLGSQRSIDYFVETFREFAEAVLDDLRIRSAVLIPVPSSVPV
                     SDSDYTTEPQPFGSEKNRDNRGEIFLEKVCLESTKLIYCNGIERIIRKPKKTRMGVEE
                     QAKTLRLKRGNDFEKKVIILFDDVVSSRQTFDACKLVIEKKFNPKRILCFALGKTTYI
                     ENFNIN"
     gene            25110..25454
                     /locus_tag="DCNCAIPD_00018"
     CDS             25110..25454
                     /locus_tag="DCNCAIPD_00018"
                     /inference="ab initio prediction:Prodigal:002006"
                     /codon_start=1
                     /transl_table=11
                     /product="hypothetical protein"
                     /protein_id="X:DCNCAIPD_00018"
                     /translation="MNRMDTISTAPYNFISHQFKNNNTSFFIPNTFTGLNFEFVRSIT
                     VIKPDGREIILHTNEAKLVRVSAYIQITYNQLWPGDYLKIEVLENHRDLFTILSKGHT
                     DYAFPIKWRHRI"
     gene            25501..26328
                     /locus_tag="DCNCAIPD_00019"
     CDS             25501..26328
                     /locus_tag="DCNCAIPD_00019"
                     /inference="ab initio prediction:Prodigal:002006"
                     /codon_start=1
                     /transl_table=11
                     /product="hypothetical protein"
                     /protein_id="X:DCNCAIPD_00019"
                     /translation="MLEEISKEIKAALYERIRDPLLGSFLSASLFWNWQPISILLFGE
                     ENIVLRINYILTAYYSNALDRLWSIVPPFSISLFYTFIYPFFKIYIVKFTSWTTKKIK
                     ESKEQYENYYRLTSEQSNLLKSSYQSRISQISDSVDLERRTNEVFAKEIENYFAIASN
                     INLNNVKVRRYPPEIKEGSWVFESHGSVILTAQNRSGSIGLVVKVINENYCLIISEGR
                     IADIFRRTLVPGKTYYLDMFNPGEMIAIEPKIVSYKVGVAISTTVFQIEFSPFTPGE"
     gene            complement(26332..27039)
                     /locus_tag="DCNCAIPD_00020"
     CDS             complement(26332..27039)
                     /locus_tag="DCNCAIPD_00020"
                     /inference="ab initio prediction:Prodigal:002006"
                     /codon_start=1
                     /transl_table=11
                     /product="hypothetical protein"
                     /protein_id="X:DCNCAIPD_00020"
                     /translation="MCGRYSLNVELSQIIEQFGLNQDLEHIEREYRPEKEINPTRIIP
                     VVKGVEDKRTLEFVEWGAKNLEVYDKSTGKTKVYKAANPCAKYESLYKYPPWLPGIKS
                     NRCIIPMTSYWEWIEDGPNKGDRYEFFYKNNEILGVAGIISTFKNKEYEYYQGVVIVM
                     LPSNPHVSVIHKRQPGFILPNHYDAWLDLKTKEPHKLIHQVQGEDYHFKKVADGKKEG
                     TASGSNRKAKDNQMLLF"
     gene            complement(27045..29315)
                     /locus_tag="DCNCAIPD_00021"
     CDS             complement(27045..29315)
                     /locus_tag="DCNCAIPD_00021"
                     /inference="ab initio prediction:Prodigal:002006"
                     /codon_start=1
                     /transl_table=11
                     /product="hypothetical protein"
                     /protein_id="X:DCNCAIPD_00021"
                     /translation="MELFEGFIFDVYSLEETIYIWIKGNYEIKLFTDTFYPSIYISGE
                     PRYENSFLKRLFDLKAIYGKPERVTKISFYENKPRNVLKIVLTKPSVLRRIYKNLFAF
                     YEKLEIFHSDLEITNAYMLEMDIFPIANVKVIHEKGRIQSIQCLSDLKSCDYKIPDFS
                     KLQISFKNNHRIGYSRSNPIVFSNEEDFYAEVFEDTAKKLLGRINEILKDLDPDIILS
                     AYGDQAIFPFLFSLSERTKVRLLFDRDPNAIQRKIITKGTTFETYGQVIYKAPSYPLF
                     GRLHIDSSNSFVFKESFLLGILELARLSRLPIQRMARSSTGTALTCIETDVAIRKNYL
                     VPWQKAAIERPKTAFELLQVDKGGLVYLPDTSVSVRENVAQLDFSQMYPSIMAKYNIS
                     PECINCPCCENDTDKLLVPETSYHICKKRRGVVSDALEDILVRRKFYKTQIEESADES
                     PIYDARQNALKWMLVTSFGYLGYRNAKFGRLESHESVTAIGREVLLLAKEVAEESGYI
                     FLHAITDSLFITKKDSGKFSDEELKELCSKITEKTKIEMKVEGVYEWLIFPASKQDSK
                     IGVVNRYFGKFTSGKTKIRGIFIRRKDTPLFVKAFQTHVLEVMATASTKGELITKKNE
                     IESIYDYFVYQLYSGKVPLPDLFLRRSITKSREEYSANNASSAALNILYSIGIQVEPG
                     EKVKYLVVRKAKNKRDYLPEEAALTSPTLPKIHFEFYRELLVQALEELLEHIFPPEYF
                     QSLRENQLIFDLLIAQ"
     gene            complement(29302..29574)
                     /locus_tag="DCNCAIPD_00022"
     CDS             complement(29302..29574)
                     /locus_tag="DCNCAIPD_00022"
                     /inference="ab initio prediction:Prodigal:002006"
                     /codon_start=1
                     /transl_table=11
                     /product="hypothetical protein"
                     /protein_id="X:DCNCAIPD_00022"
                     /translation="MGRTVIPYSQILKFEEESLKNYRRSLPAAKQEIIDEIFRIAKSN
                     LASGVMASNTEPFHIILLSHNIELHREIDELKKVVARLQKQINGTL"
     gene            complement(29531..30100)
                     /locus_tag="DCNCAIPD_00023"
     CDS             complement(29531..30100)
                     /locus_tag="DCNCAIPD_00023"
                     /inference="ab initio prediction:Prodigal:002006"
                     /codon_start=1
                     /transl_table=11
                     /product="hypothetical protein"
                     /protein_id="X:DCNCAIPD_00023"
                     /translation="MEEIISHPLSNSAVLSGSNSRKIAHDLLSQISMAGEDIHVFDCA
                     IRFNVFSITQATKENRFVALHNIKIQRAFTPYQLLDSITQLLDRTIDPKCHPLLLFLS
                     PAKQFFDQDVKPKEKEHILSILISKFQKLHSKGFRFLIAESIRKESPLYTSYIEKLKH
                     SFGTIEQPEPNKELEDGQNCYTLFSNTQV"
     gene            30492..30908
                     /locus_tag="DCNCAIPD_00024"
     CDS             30492..30908
                     /locus_tag="DCNCAIPD_00024"
                     /inference="ab initio prediction:Prodigal:002006"
                     /codon_start=1
                     /transl_table=11
                     /product="hypothetical protein"
                     /protein_id="X:DCNCAIPD_00024"
                     /translation="MRNLVKEIERLGGIKALKSKNSLRLRSEGYMDLVLEYVGKGPRN
                     LDTISVAHYYEQNGDLMRDPEIVFEIEQKTDETGKNEQIFHPVEYWQDGLPFLNGPVV
                     WIEDGKILCKPNSITSIKSFAKTWDQNLKSQGFFGK"
     gene            31154..31441
                     /locus_tag="DCNCAIPD_00025"
     CDS             31154..31441
                     /locus_tag="DCNCAIPD_00025"
                     /inference="ab initio prediction:Prodigal:002006"
                     /codon_start=1
                     /transl_table=11
                     /product="hypothetical protein"
                     /protein_id="X:DCNCAIPD_00025"
                     /translation="MDRSKKNNKLRSTSLKISITSHEQSDKYREVDCAFHRAYIEKKI
                     EEYGLRGLARILKEKLGEKEAPNAGTIRNALTRDKYPPIYRISKLIKNALT"
     gene            complement(31457..31756)
                     /locus_tag="DCNCAIPD_00026"
     CDS             complement(31457..31756)
                     /locus_tag="DCNCAIPD_00026"
                     /inference="ab initio prediction:Prodigal:002006"
                     /codon_start=1
                     /transl_table=11
                     /product="hypothetical protein"
                     /protein_id="X:DCNCAIPD_00026"
                     /translation="MTESFRYRMRYQNEGKDPEEFPENEDEFYTLQEAIIKIDNLSDG
                     GYNPGKFTLFEKKDPISDNVSTFEEFQERQSITDGVNWALGFAKILEMRDRGKNT"
     gene            31899..32477
                     /locus_tag="DCNCAIPD_00027"
     CDS             31899..32477
                     /locus_tag="DCNCAIPD_00027"
                     /inference="ab initio prediction:Prodigal:002006"
                     /codon_start=1
                     /transl_table=11
                     /product="hypothetical protein"
                     /protein_id="X:DCNCAIPD_00027"
                     /translation="MSWHYSAVLVAEFSEVSSSGFEQCVQSKSNLIVSESLSKGRMIA
                     FSRLFQFGMIFEPSTEDLGGALLTWFREVFLAKAFLFPEKEPVYPENDLDCGRKCLES
                     FAKYDLNTFSWKIPQCLLGEEWKSFSGTWPPWGSMRNGECSERTTPVLTISEKESGYW
                     ATPTKMMRGLASKGDIEKFLRKSGERTDTIFK"
     gene            32509..32724
                     /locus_tag="DCNCAIPD_00028"
     CDS             32509..32724
                     /locus_tag="DCNCAIPD_00028"
                     /inference="ab initio prediction:Prodigal:002006"
                     /codon_start=1
                     /transl_table=11
                     /product="hypothetical protein"
                     /protein_id="X:DCNCAIPD_00028"
                     /translation="MAEKQIFAELSKGVGRRETSFPKFSTSYEIENGPLNPDWVEWLM
                     GWPVGWTGLKPLETAKYHAWFNSHGLF"
     gene            32934..33296
                     /locus_tag="DCNCAIPD_00029"
     CDS             32934..33296
                     /locus_tag="DCNCAIPD_00029"
                     /inference="ab initio prediction:Prodigal:002006"
                     /codon_start=1
                     /transl_table=11
                     /product="hypothetical protein"
                     /protein_id="X:DCNCAIPD_00029"
                     /translation="MVNDDLGKEVKIIKSDVDKIAFQLIVHTINQFRERIGIYLEPKT
                     IEFRKIVVLANPEDLNVKLKKFGDFEYVVEAKVFSGTDSWIHVDGIAAERAMCREKGD
                     LNHECFKIVCLTDIFDRI"
     gene            33354..33599
                     /locus_tag="DCNCAIPD_00030"
     CDS             33354..33599
                     /locus_tag="DCNCAIPD_00030"
                     /inference="ab initio prediction:Prodigal:002006"
                     /codon_start=1
                     /transl_table=11
                     /product="hypothetical protein"
                     /protein_id="X:DCNCAIPD_00030"
                     /translation="MKEIKNHLEANEAIDRGYEFHKKYILKQIEIFGVRGLAREVNIK
                     AKNNDDKINYSTMAHAIAKDLRETIMELSNKIKKVLG"
     gene            complement(33655..33921)
                     /locus_tag="DCNCAIPD_00031"
     CDS             complement(33655..33921)
                     /locus_tag="DCNCAIPD_00031"
                     /inference="ab initio prediction:Prodigal:002006"
                     /codon_start=1
                     /transl_table=11
                     /product="hypothetical protein"
                     /protein_id="X:DCNCAIPD_00031"
                     /translation="MKDRIYFETIKSLKTELEDLSLAYIDQAIKDFGTEENLSLHITD
                     SRELELERKTYLSRNLHRFYAAKELERSKVDLLLEICRRISKIY"
     gene            34090..34272
                     /locus_tag="DCNCAIPD_00032"
     CDS             34090..34272
                     /locus_tag="DCNCAIPD_00032"
                     /inference="ab initio prediction:Prodigal:002006"
                     /codon_start=1
                     /transl_table=11
                     /product="hypothetical protein"
                     /protein_id="X:DCNCAIPD_00032"
                     /translation="MDQKEILLKIQSIEMELMTLSESISMNPKREIITAISYMGKAKT
                     IMAEEENQRKWLAGEN"
     gene            complement(34525..34917)
                     /locus_tag="DCNCAIPD_00033"
     CDS             complement(34525..34917)
                     /locus_tag="DCNCAIPD_00033"
                     /inference="ab initio prediction:Prodigal:002006"
                     /codon_start=1
                     /transl_table=11
                     /product="hypothetical protein"
                     /protein_id="X:DCNCAIPD_00033"
                     /translation="MINLVENYFKAKQAIYDHVGFEEDWVSCPLSDQTDFYWNVDLDR
                     EEDQIIFSLSDITIRKYIAGINVLEYEEEELVYYACYLFKQHFYDKWIYRGEKFTLIF
                     MDPRTDGMFYYGLFDNSKEIRTKEYLLD"
     gene            complement(35029..35379)
                     /locus_tag="DCNCAIPD_00034"
     CDS             complement(35029..35379)
                     /locus_tag="DCNCAIPD_00034"
                     /inference="ab initio prediction:Prodigal:002006"
                     /codon_start=1
                     /transl_table=11
                     /product="hypothetical protein"
                     /protein_id="X:DCNCAIPD_00034"
                     /translation="MQGHAITPVQLEILAGIDYSFQQRCIKKLKYTEELPNFLEIIFL
                     ENSTNIYSAYIEFSYAHQEYLIRITREERNEKSEKWYSTKLVEEVPLDGINETLFKIT
                     NYDPTQNIPSPEVT"
     gene            36033..36482
                     /locus_tag="DCNCAIPD_00035"
     CDS             36033..36482
                     /locus_tag="DCNCAIPD_00035"
                     /inference="ab initio prediction:Prodigal:002006"
                     /codon_start=1
                     /transl_table=11
                     /product="hypothetical protein"
                     /protein_id="X:DCNCAIPD_00035"
                     /translation="MKKLMYVLLILGCILECNRNKDDKEVSFKMSKNEETVLQKDLQE
                     MLQPLGCGFTCWDCKDPQGNNTRCCGIQCTGKPIQIKKFEASSLKPSLKGNEMSLARA
                     SAMSCQYHLVCLKGLNTYDGCTDSWVACQYAKSELERNGYTCSCNWW"
     gene            complement(36560..36994)
                     /locus_tag="DCNCAIPD_00036"
     CDS             complement(36560..36994)
                     /locus_tag="DCNCAIPD_00036"
                     /inference="ab initio prediction:Prodigal:002006"
                     /codon_start=1
                     /transl_table=11
                     /product="hypothetical protein"
                     /protein_id="X:DCNCAIPD_00036"
                     /translation="MKEKVWKDCPSCGALDSMQYRKNLKFAAKVHKSGETVYVKDLDG
                     YFCSACSDVIYTRQSQAKINEEVARVKAIIASREVTVSEVIRVEDLTGLLKTSRQNIH
                     LLMKTGKLPYVLVSGEMKPYNATLMKARELAKKSKSRALVTK"
     gene            complement(37095..37412)
                     /locus_tag="DCNCAIPD_00037"
     CDS             complement(37095..37412)
                     /locus_tag="DCNCAIPD_00037"
                     /inference="ab initio prediction:Prodigal:002006"
                     /codon_start=1
                     /transl_table=11
                     /product="hypothetical protein"
                     /protein_id="X:DCNCAIPD_00037"
                     /translation="MKSRKPRFSLEQIKDLIRSGKAVVTSQAQKDALEEFGLSEDEVL
                     AEVLKLSSANFVESNPSKNFPDEFLDVYKQIIVESKEEAYIKLQIRENFGVIVSFHLF
                     GRK"
     gene            complement(37494..37754)
                     /locus_tag="DCNCAIPD_00038"
     CDS             complement(37494..37754)
                     /locus_tag="DCNCAIPD_00038"
                     /inference="ab initio prediction:Prodigal:002006"
                     /codon_start=1
                     /transl_table=11
                     /product="hypothetical protein"
                     /protein_id="X:DCNCAIPD_00038"
                     /translation="MDSKEIQPLFFIRYDTIFEDSEKPDESELLTMAEVVDRIRELSK
                     EQVDTSRIVIIDSGNEISPGEDPIREKRLFSLDFSRLGINPK"
     gene            complement(37807..38250)
                     /locus_tag="DCNCAIPD_00039"
     CDS             complement(37807..38250)
                     /locus_tag="DCNCAIPD_00039"
                     /inference="ab initio prediction:Prodigal:002006"
                     /codon_start=1
                     /transl_table=11
                     /product="hypothetical protein"
                     /protein_id="X:DCNCAIPD_00039"
                     /translation="MQSSVTSNPNLKEFVPNWKLPWQKFYAGNIPRKGKPILFREISN
                     SYFIGQIDSEGLINVSESGYVYSKTDGKIINFVYLDTLNDGIFRFPNLPEIGRELAVK
                     DTYGNYFIGKLSEEGLIERSGTGYRYSIRDGFIDTWLYITCPLPQ"
     gene            38532..39212
                     /locus_tag="DCNCAIPD_00040"
     CDS             38532..39212
                     /locus_tag="DCNCAIPD_00040"
                     /inference="ab initio prediction:Prodigal:002006"
                     /codon_start=1
                     /transl_table=11
                     /product="hypothetical protein"
                     /protein_id="X:DCNCAIPD_00040"
                     /translation="MRQNRNNLSDAERKKLESINKRRIRKGDPRISSYDFKYILKTFT
                     NKNGKFSGSSFRAYTQAYSMFGIQLFKKKIKCRVCNQRKSFRQFRYLNEKEGFFDTCK
                     SCNPAQYSTFYHVKRRRKKKLIKNSKNISYRRYLMEKAKYKDSANRYHPRFKQAIQKM
                     VKVFGRKVLKDEKKCKDCYNYKTLYKFPANFKARYIGIRCRRCDSVRISQYIKGRIIK
                     KKNNLRKK"
     gene            complement(39221..39481)
                     /locus_tag="DCNCAIPD_00041"
     CDS             complement(39221..39481)
                     /locus_tag="DCNCAIPD_00041"
                     /inference="ab initio prediction:Prodigal:002006"
                     /codon_start=1
                     /transl_table=11
                     /product="hypothetical protein"
                     /protein_id="X:DCNCAIPD_00041"
                     /translation="MPYEPSKHCKGPLYLPKDIPNAKAVSVKGVRIIESNNRDCLDYI
                     QRVAINNTEYAIKNKPNSFMEDFTIFSYGILFSLCLAIFLFV"
     gene            complement(39555..39740)
                     /locus_tag="DCNCAIPD_00042"
     CDS             complement(39555..39740)
                     /locus_tag="DCNCAIPD_00042"
                     /inference="ab initio prediction:Prodigal:002006"
                     /codon_start=1
                     /transl_table=11
                     /product="hypothetical protein"
                     /protein_id="X:DCNCAIPD_00042"
                     /translation="MDIKSFSQKVLTWIQGNWKVLLIFLVVALSYLSGCINAALLQSQ
                     ECKSSGIIQDPIHFSRD"
     gene            complement(39778..40116)
                     /locus_tag="DCNCAIPD_00043"
     CDS             complement(39778..40116)
                     /locus_tag="DCNCAIPD_00043"
                     /inference="ab initio prediction:Prodigal:002006"
                     /codon_start=1
                     /transl_table=11
                     /product="hypothetical protein"
                     /protein_id="X:DCNCAIPD_00043"
                     /translation="MNTPIKAVELLEINPESEKAQELRSSLQNSIVVTKNPWRHSNKT
                     FFLGLAFTMYGFYLLRTFPDVSVSEGFGEIKLHAILTIFGLTLMSWFKLSEIIKVLGD
                     FISKLRGVGQ"
     gene            complement(40121..40765)
                     /locus_tag="DCNCAIPD_00044"
     CDS             complement(40121..40765)
                     /locus_tag="DCNCAIPD_00044"
                     /inference="ab initio prediction:Prodigal:002006"
                     /codon_start=1
                     /transl_table=11
                     /product="hypothetical protein"
                     /protein_id="X:DCNCAIPD_00044"
                     /translation="MEDKVFLKALKKVSTELYGVSFDKEAVLIGQRGISIKDGIVSLN
                     DDKFDQFNDILFNIDKGGDSFDCRVVTMDPGRVSKSVLQSYGITKGEARVEPGIYRVK
                     IGTHRGHIAFNQDSDIIVRRDANGDYIWDEKDPVEKGRFAINIHAQGVGKDFVSQSSL
                     GCTVTKATWTEPGWLDFISHMQFCEKMARKENPLFSGFIYIVLNQDIAKNILGV"
     gene            complement(40810..41751)
                     /locus_tag="DCNCAIPD_00045"
     CDS             complement(40810..41751)
                     /locus_tag="DCNCAIPD_00045"
                     /inference="ab initio prediction:Prodigal:002006"
                     /codon_start=1
                     /transl_table=11
                     /product="hypothetical protein"
                     /protein_id="X:DCNCAIPD_00045"
                     /translation="MAFGFSGDLNNQSEDYNYHDLGLRVYPERALYPNSPPPEWGCLI
                     HPDEFRRIMFFGNEPLISTRGSQIEDFQLKNWIDLTVRAFSQEIEWDIYPRLWRHRPL
                     PNERGRYDLSSNGEIESYAEWEDLYDYDSTKANYFQVKLRRKPLCRLHKWDLTFPWTG
                     STLIDLKDRAVPNYKTGILRAVFTRVPWSNLAPPITGIQAWRGIQQGTNSTPGAYRID
                     YTTGYDHASRVPAELKEQILKLFCISVMSSFGEGVIGGVANYSISVGVISESLGTSMS
                     ATSSLFGARIMQMTNELKEWWKRSKHRYSQIHLGALG"
     gene            complement(41768..42253)
                     /locus_tag="DCNCAIPD_00046"
     CDS             complement(41768..42253)
                     /locus_tag="DCNCAIPD_00046"
                     /inference="ab initio prediction:Prodigal:002006"
                     /codon_start=1
                     /transl_table=11
                     /product="hypothetical protein"
                     /protein_id="X:DCNCAIPD_00046"
                     /translation="MNANPQKGSASHSGLIAKKIPDSLGRNITHWVKPGQDIHTPRER
                     KIQQAKQDRNRIQHNVKKDPKVEAQIKEMTERHLQFEKEAKEQRKSYGSGPKIPKPGM
                     IMRVYAKGKVNVGGMLAKVKEIASDGKTIVCEFTSGKSYSLPLEHLEFAKSQIALPII
                     Q"
     gene            complement(42250..42546)
                     /locus_tag="DCNCAIPD_00047"
     CDS             complement(42250..42546)
                     /locus_tag="DCNCAIPD_00047"
                     /inference="ab initio prediction:Prodigal:002006"
                     /codon_start=1
                     /transl_table=11
                     /product="hypothetical protein"
                     /protein_id="X:DCNCAIPD_00047"
                     /translation="MKSLTFQDLARLQLQNQFNILGTEELKDPKKLYFITAIHASGPW
                     TIQGKTLNQDPKFRPFVKNGSGPIQFLFPLCLEEATFSGAIEVTGFFIPSTPMT"
     gene            42694..44322
                     /locus_tag="DCNCAIPD_00048"
     CDS             42694..44322
                     /locus_tag="DCNCAIPD_00048"
                     /inference="ab initio prediction:Prodigal:002006"
                     /codon_start=1
                     /transl_table=11
                     /product="hypothetical protein"
                     /protein_id="X:DCNCAIPD_00048"
                     /translation="MGNPGRPRGKDYQKNLEKRLRLSNPKQTSSANNIQPSIINERLL
                     HLAKSFFNSVNTESVAGRLSKNPTYTYQQYQNIQEGVLLRPIWRIPYEILRNASYGTS
                     IISAIHTVRVDGLSRFARISKKEGLWFRMEDEDEEVTDEVLERMKACGKWFERMGDLV
                     DGWNNRDHFFPVFEMMIRDTLTLDSTAFWLIRNALGKLVEIRYLDPATIYPVDPKLGY
                     RGDKSVAFVQMIENTVVETFTSSDLLWNHKNHISDVQMRGFGFSPLEACMLDLTGVIN
                     TLKFNRDRFTRQPPAGFLSVLGDLSPETIESLELQWQEMISGMDDSHKIPILGTSAGE
                     VSWTPLNLPNDMVFKDFIQWLVSFVLMGHGMDAAEVGLHLINSPGISEANPKDKIKMS
                     ISRSEKALLTSFEHTLGNIKEFRNDVFPGIVPEFAGKDPEDEKDKIARWKEEVTNIKL
                     IDEIRRANDLPLIGDTLADLYGVDPEQYKMSGALILNPTYQQYFGQIKAQSEMNSNSG
                     EEEFGENGEYPSEEENYNTKEEDFDMEPDYDLTF"
     gene            complement(44329..45417)
                     /locus_tag="DCNCAIPD_00049"
     CDS             complement(44329..45417)
                     /locus_tag="DCNCAIPD_00049"
                     /inference="ab initio prediction:Prodigal:002006"
                     /codon_start=1
                     /transl_table=11
                     /product="hypothetical protein"
                     /protein_id="X:DCNCAIPD_00049"
                     /translation="MKSYRIDFLKENSIREYVDNQIEQEASNREVAESNLNSRIQILE
                     TDLPNKINNTEKGIPGGIATLDLDGLLFESQRPNASTIGDLGLFVYQPGGVASGNIFT
                     SFTALYSTVSGSLKKLPKTIFFDSSFLSNGERFLIPDGNYEFNLETIFRCDKGSLTKN
                     NGIDLRSNQILFTELPSFEDCILDVIGRTTPLITKEIAFIFARIKNCQFVWDGSTSCS
                     FISFSKDLSAPISLARIEISNLSNTYDSDFSLLEIFPGISVYIDCLNDTLIQGQFAKP
                     GGGGVGGYLIFQPDASSFVEPSSVGLYGSNADIFRKSLRSPNFDTGLDNSATSGSAAG
                     LPSLPAGYMRIKFQNSDLLIPVYNIDSP"
     gene            complement(45414..46910)
                     /locus_tag="DCNCAIPD_00050"
     CDS             complement(45414..46910)
                     /locus_tag="DCNCAIPD_00050"
                     /inference="ab initio prediction:Prodigal:002006"
                     /codon_start=1
                     /transl_table=11
                     /product="hypothetical protein"
                     /protein_id="X:DCNCAIPD_00050"
                     /translation="MGKVFDFSLFGVGSKIRFGRRGAQLKYNSSSIEVRNPDDSDFAT
                     LKVASPSDNKDAVNLEYLRSEVLANWNVPVQNISELQAIPANNRNDKQIREVEDELAF
                     YQFDAQSLLVVPDPIDSLRVIKPNDLSTPSPGRWIKTTARAQQHSILLGLSSGNDHPQ
                     YQLRSERNVPLGYVGLSSDPENPGIEIISVNGSTITSKIRSLATAVRQWFLPDKAGTL
                     ATDDPFVGASESSPGEKGLVPTPIAGEQEHFLSGDGTWRENFGSLKNTQVKTSDYAAS
                     KYERVLAEVTNGGFSITLPSSPKNNSVIGILDIANLSETNPITLLRNGNKIQGFEEDW
                     QLDLNGGYWELTYSESQASWFFLETPAYNNLNSGTSVSDSPLFTEISVAPSARSVKQY
                     TETKILDLLQTIFLWVGISNGVGQAPTGTIPQKSWFEGITDITGTCILNTPLGSNILN
                     ISAWIEDGLGNWSIARNQSFDNSGTITIGITDDPIFQEKFIRVFVWHK"
     gene            complement(46910..47299)
                     /locus_tag="DCNCAIPD_00051"
     CDS             complement(46910..47299)
                     /locus_tag="DCNCAIPD_00051"
                     /inference="ab initio prediction:Prodigal:002006"
                     /codon_start=1
                     /transl_table=11
                     /product="hypothetical protein"
                     /protein_id="X:DCNCAIPD_00051"
                     /translation="MEYHRIHFDLLTRDGVAVERLLEKFEKEYAVQEPQRLTKNITQT
                     DNLVDIPIPLGIEFKYVIILATYKENDTAIAVKASDPAPVKVRLNGSSDEIELTEGFL
                     AWTGSLNSLRVSTQYSTNKIRVEVYLG"
     gene            complement(47347..49020)
                     /locus_tag="DCNCAIPD_00052"
     CDS             complement(47347..49020)
                     /locus_tag="DCNCAIPD_00052"
                     /inference="ab initio prediction:Prodigal:002006"
                     /codon_start=1
                     /transl_table=11
                     /product="hypothetical protein"
                     /protein_id="X:DCNCAIPD_00052"
                     /translation="MNESIEIKAKVKPDLNNFDKEFDRISKRGKKGIDVKIRPPKEKS
                     KSAKKKKENLSSYYSSGSSAGSNTIAVGSDLDETQRGGFAGVIERKLSAYKEIREKFK
                     KKEKNEDSSEYKFGTENGLGSLGKSGLSSGKIDKAEIKIQTAHFDKIGSGFGNFGGRS
                     DPNNPGSQVGGGGQGDRLSTIGQALPYIGAGIAIAGGIAKIVSAVGEQYTAAMQSQAS
                     TYGATGRYIGGGGGLFANAEVAQSNLARGRITGESIYGKGNLADEEIMRFSASQGKSL
                     NEIVTQLETIRKENKNLDIGYLRGGANATGFSNLRQSEYISKLAQISENLRGRGYSGE
                     TEGFTRFAAGITRESGSMDPSRRLSLADELSNQGRQGVFGGGITGALSMAEAIKANKG
                     DFFAAMRESEKDPGKYVSSALNSLDPLTRGILGKMEGRSFTESENLKFSQNNFGRDNS
                     PIQAGENKVTYLDNLKKEEFAAYGGGAAQIGYDLNKAMLDLFKDNQAVFNKVVDGIKV
                     LENISLPLIAGTINGLRATLEMAVGGISSLKDAVIQSAMGGNTLKIKSR"
     gene            complement(49071..49715)
                     /locus_tag="DCNCAIPD_00053"
     CDS             complement(49071..49715)
                     /locus_tag="DCNCAIPD_00053"
                     /inference="ab initio prediction:Prodigal:002006"
                     /codon_start=1
                     /transl_table=11
                     /product="hypothetical protein"
                     /protein_id="X:DCNCAIPD_00053"
                     /translation="MNILSPNRKIILKASLEGKSLTFDAELAVPRVRIDIDLAVGRRL
                     GGVSLESIPSTTLGYIYAIQTLDQVVKSLPEDFPEIRTFEEIDDQNFVIELFNDYDKQ
                     DRAFQAELKKNNNPNRTRGSRDNSRSLSTERIRDNSGRDEQGESIFLPEEVSTRSDSE
                     SRLPEIQKKDQSDSHKKANSSDASERVPIGYKPFDGTYPGRTRRVFRRNATEGG"
     gene            complement(49726..50154)
                     /locus_tag="DCNCAIPD_00054"
     CDS             complement(49726..50154)
                     /locus_tag="DCNCAIPD_00054"
                     /inference="ab initio prediction:Prodigal:002006"
                     /codon_start=1
                     /transl_table=11
                     /product="hypothetical protein"
                     /protein_id="X:DCNCAIPD_00054"
                     /translation="MASQRPNPDILTGNDAIVKLNGIAVGFMKSLSVTINNHVERIQA
                     IGYRKPRGLKSLDWQGSASAEFHILRSAQEGVAYINSNDDARADDLYDILIIDKSTGR
                     RVGLLTGAVQTDGFNLSNNEFSGRNVEFELLDFEPLEAYN"
     gene            complement(50197..52002)
                     /locus_tag="DCNCAIPD_00055"
     CDS             complement(50197..52002)
                     /locus_tag="DCNCAIPD_00055"
                     /inference="ab initio prediction:Prodigal:002006"
                     /codon_start=1
                     /transl_table=11
                     /product="hypothetical protein"
                     /protein_id="X:DCNCAIPD_00055"
                     /translation="MGTRDVEFLGRGYVRPGARGAFRTASPPSGSSPDFNTLILIGQS
                     DNGYDANDSNLEYSKRVMEFGSTEESRSLLSSGDIADAIENAFSPSRDSRFSSGPILI
                     KAICVNPNVAAEAEVEATGYKVKAVIPGPKGNQIRFRISGGGTIIQIGDANNIQTSTA
                     LESRELEIEYSGDAASAGLLFDGTNFSVTLPTGTGASTDGSTSFSANIKDYTTLFALS
                     EYINSKLGFTCRILSQPDRKTNTLDHIIASDSLEIKGSPKVLHSLLTQQERYFRGQGL
                     AEIVAGPIRKPLADMVSFKYLSGGATGVPSVTNWLDAIDLVFDTEVAKGFYINVCTDL
                     EVVRLYLADKLARSNSPEGSDERFGGAGLDTTKTVDERIDDIKNTNSEFLTLGFSPVM
                     TRMADRITDKTYSGWMIAVIHNAIKAAANIRETPTNKDLNIKDSPEKLTKPQIGKVIR
                     AGGLIVTRKANNGPFRIEFALTSYQAENLILNQTSTVCTALAIVKDLREWLDSTLVGE
                     VPTDPSAIGSNLTDADIRTALVQRFRYVYIASRGWLTRNIYNSAPAFDENFTIRADGD
                     VRYFIFPDGTIVSPLNFLFFLLGLDVVRGTSTSSQ"
     gene            complement(52216..52992)
                     /locus_tag="DCNCAIPD_00056"
     CDS             complement(52216..52992)
                     /locus_tag="DCNCAIPD_00056"
                     /inference="ab initio prediction:Prodigal:002006"
                     /codon_start=1
                     /transl_table=11
                     /product="hypothetical protein"
                     /protein_id="X:DCNCAIPD_00056"
                     /translation="MDYDLREEEDRKRDGRDKGAILVTYAVPPEDAVVEYLSLTLPLT
                     GLSDRKIDAPIIHGHPLFTEGISQSGTNSQFPKIGVEWVRDIPTQSLGLNEKHFKNSE
                     EFVQYLNEIVKRSDSKRAAPKSLIDKFAQEKYFQEFSHHVESEIAIVGFASGHAGRKT
                     SQWLFETVHSILLLMENDLPILYPGCRVLLPDSAEPNLNTQDFPEPLWGFEITVRILQ
                     VRSIFRTKPSYLFPDIKGYEIHLKGSKSRFEGGFGLADYP"
     gene            complement(53028..53765)
                     /locus_tag="DCNCAIPD_00057"
     CDS             complement(53028..53765)
                     /locus_tag="DCNCAIPD_00057"
                     /inference="ab initio prediction:Prodigal:002006"
                     /codon_start=1
                     /transl_table=11
                     /product="hypothetical protein"
                     /protein_id="X:DCNCAIPD_00057"
                     /translation="MNYETLYDQGKFPRTKTILGQIAKLAQKSWTQNTLSVRPAWWGR
                     QAISNSTGGGGGILIRKIPGGYQVYHPNKGKYNYMKVIEKGRSRYNMKEALLSGKRAR
                     MGKRGPYVVIPLSKNEDGSPVGPMKNEINSVITKTGSYKEENARGQLVPRNRYKYRKD
                     PGMTGRGNVFAVEQKYKNGKVQRSFMKFVTVTERSRGFNYPQIPAQRIQEGVKKDVDK
                     ALRSKTLKKAVASDMKGLIVELLSKKK"
     gene            complement(53800..55251)
                     /locus_tag="DCNCAIPD_00058"
     CDS             complement(53800..55251)
                     /locus_tag="DCNCAIPD_00058"
                     /inference="ab initio prediction:Prodigal:002006"
                     /codon_start=1
                     /transl_table=11
                     /product="hypothetical protein"
                     /protein_id="X:DCNCAIPD_00058"
                     /translation="MNGPHTLDQLLEIKKAFEANTAQNGASPFIDYGSSGATLSMQSL
                     DKTFVAIVSTDRDFKFLKQTPKRQINQVLAEYNKNRSHGGGWYNTSYIGQSDEPEFRD
                     AEIQRLYDEVNYVAEGFAFNKVVDTVTNVQDPEIIQSNAALRRGMENMMRSYWFGNKS
                     INKYNQDGFVTKISNLGSEFVTDARGQLPSADEIKEFTSKIRTRYFGLANQMWMHNTT
                     KALYDQIYDFAGQAKVLQNNNHGPNSVGLGNIVPHIWDSNAANNMVTLEDDIWMDRHD
                     WEVPKRLDSNGNLVEGPTSDTDSPETPVIALAAIPSVTGSKFDVSYSGAYKYRACAGN
                     LRHWSAACVVDTETVNTGGGVEITLTPGNSGPPTTRFAIFRETTPASGIIRYMVEVVR
                     NNSGPTTIYQDLNFDLPGTTIMILGDFNAQSGTDENRTFILSELLGFTKSLFPYGAGG
                     RLRLRQGLVEHYGVMQILAPEKFRVFKNVPVKR"
     gene            complement(55251..56045)
                     /locus_tag="DCNCAIPD_00059"
     CDS             complement(55251..56045)
                     /locus_tag="DCNCAIPD_00059"
                     /inference="ab initio prediction:Prodigal:002006"
                     /codon_start=1
                     /transl_table=11
                     /product="hypothetical protein"
                     /protein_id="X:DCNCAIPD_00059"
                     /translation="MFKDAIERLKSRNSKRISDKNKTISKSEPQGGSPDLPALAGEVT
                     ELLDSGTVSPETEKVKDWAVSKGISEVDAQDFAEEVISAYFETPSEDQKSDTSVTKSE
                     LGTEDEDKDKEKKEKKNPEEEDEEKEKEIEKAGFQFLQKIENLVLALKSDISVLAESL
                     EFVMDQVDKQSSLSREIQRLKSQLGDIANKPASSKTPVTQANPIQVAKTEGLIPFNER
                     EKYGKLILKGIEAGTCQIEDINFFETTGRLSERALAFANEANGVQK"
     gene            complement(56047..56955)
                     /locus_tag="DCNCAIPD_00060"
     CDS             complement(56047..56955)
                     /locus_tag="DCNCAIPD_00060"
                     /inference="ab initio prediction:Prodigal:002006"
                     /codon_start=1
                     /transl_table=11
                     /product="hypothetical protein"
                     /protein_id="X:DCNCAIPD_00060"
                     /translation="MSEKLFLHPFHILKATPEERTGAIRILIRASSEKEDRQGEIILK
                     SAYDDPSMRAQFKAQGYLDYNHLTDLIDKEIREKKPNAVELVELQKAKSAAIIGSPEE
                     IGTKSDFPSSLGIKEEGLYIVGRLFPGNSFVEEIRKGLQAGFNGWGASVSGFASPNDV
                     DKNRIKRIQLRKCAIAPLQEVINPDTSVQLLKGAVMLRDLHKSVLENSNLEYENEREK
                     EVEDSRISELERKIVGLSRLIYSVPSIQDQTLNQILTDVESLTETGSMDLRTSAIRNY
                     LRDTYGFDNSDLESLSDAIFLNLNGG"
     gene            complement(57009..57398)
                     /locus_tag="DCNCAIPD_00061"
     CDS             complement(57009..57398)
                     /locus_tag="DCNCAIPD_00061"
                     /inference="ab initio prediction:Prodigal:002006"
                     /codon_start=1
                     /transl_table=11
                     /product="hypothetical protein"
                     /protein_id="X:DCNCAIPD_00061"
                     /translation="MPSFLGPFTDDEIISELDVKNVQFIETEIDFSTPSGAYNLGEVL
                     AIGANILYVFLQVKSVFDGLPSVTIGDTTNSTKYMDENSSDLFEEGNYIGLVLDKFQL
                     ISQCRIYWNPGDSTKGNLRVCALITEP"
     gene            complement(57457..61641)
                     /locus_tag="DCNCAIPD_00062"
     CDS             complement(57457..61641)
                     /locus_tag="DCNCAIPD_00062"
                     /inference="ab initio prediction:Prodigal:002006"
                     /codon_start=1
                     /transl_table=11
                     /product="hypothetical protein"
                     /protein_id="X:DCNCAIPD_00062"
                     /translation="MVTAREIVKSYFLISKGRKEPIAKESIRSDGSVWRKVKDIKGGK
                     NNWKQIKPPSKKQDLDKFKEDNRKERKSVTSLQDSKNSVQQPNATTPDKTGEPFRLQS
                     ESLAPKKGVQNEPNLFGITPQNESKFIKQNYLPIYTPEEIRTIPDLVTSVKDALLKEG
                     LTARAKEFVDLAYHGNNRMQDILNLAYRYVRISSDSVNKIRKMILAGSDQSGKEKNLL
                     GSNALSEAMLGNQNAAGPRGDTKEKIRNAVQGSKKVLLTGNSLSEVVREILGSPLSVS
                     DREYVQKLYDSIEKHLIPVLSERKINETLSSLSVKDSDIVLKLIRNYITENLLKYNEK
                     EKANPKEENLSEIKRSVLATKFRNLADSMEKTIQAKENPAIANMNATRRRAGIAASMY
                     EDAKRLKKTQTALLGMASALELNQLPSYLETVKSKKDIDSILDYYRYIQSQKTRGVEK
                     GNSKLNVSFSKLRHYDVYQRDGEPKVRSNGSVYNVSLEWAKDNKIVSPEIFKQAKKFI
                     IKDGEDPNTYIETNSAQEAERIKKILETTKLIDGCLYVRPATPKTKNRVTIDGKEYEV
                     FFKGKTYMVYSETALSLLRLGFNSVGEVEKAGQFLTDIINQGGINPESEKKAKIKNLE
                     RELIGRKISGFFPTPKSLGEHLLEQADIEPGMSVLEPSAGKGDLADQIQEKTGIEPDT
                     IEMNSSLREILSEKNHTLVGWDFLEYNDKTYDRIIMNPPFENGQDIEHVRHAYDLLNP
                     GGRLVAIVSEGPFYRSDSKARSFRDWISENGGFSEQLPENSFSGKDSFRQTSVRTRLV
                     VLDKPLNPNSLSEAMIGNKNAEGNHKVENANPENETIAEKPRSPISEGVQAAKEELEK
                     QKINETNLLKSALPFGTKVTFNEENQESIILNSKLINGELYYELTNGQTVSSGLVKIP
                     PIVDPKEIDDKISSATPENRSQITKTIFGTTKTEEEATKEIESEKIVFMPGSDIQSVL
                     IARGLEERVIQDYSKAPVDKIILFNEKTILERERPPYIPKVNTADFNYFKYSFPKIKV
                     GDDKFLVLLASSKPNFQNGSYSGNSDPEYVLMNGDSLVATENYYRTLLKAQLKKKYDN
                     AGIKKRVVLKELSSNKMTSEQYRMISYQIFGENSSRYDTERNKKIWDNYRELRETLGY
                     KTIDVKRRTADRIDQSTYYKGRETSYGDSGLVKDLFEDFGVLVKRQNGDDITPIEINQ
                     VREAISDVFSIFGNRSEMARKFGLKFSHSGQVLMHAMNAHGLFFPAFKAIGVSFKGGK
                     DHGALTLSHEFAHLMDYYVGKQKSQYFASEKLGSIENQIASIFRKGMRARKTSEYYSR
                     TCECFARAFEMYYYENKYKDEEFDEKENPSWEYYRANVRPLVEQFFDVNNDYLKSEIF
                     DIVFSRKRERKIKNVA"
     gene            complement(61722..63242)
                     /locus_tag="DCNCAIPD_00063"
     CDS             complement(61722..63242)
                     /locus_tag="DCNCAIPD_00063"
                     /inference="ab initio prediction:Prodigal:002006"
                     /codon_start=1
                     /transl_table=11
                     /product="hypothetical protein"
                     /protein_id="X:DCNCAIPD_00063"
                     /translation="MTFNITPKKFLIELRLPGNNRTINFPVEHIKTIRSHRSISAGSG
                     GITFLIPYQEVYPVRLDSEEISPIRFDKMDSGNFTELSFRQIFLPRTLVFLFIDLSDS
                     DSKESNFLQLNVGKVSRTERSYSGDGKAFVNVTIEPAESIISKAQYFLDYQRKEGEPQ
                     KRATDTFVGVIQKSASFFKSDLKSLLTSIWDDLIYDLLTIPRFSNTEFVTKSGSDDGL
                     TLIPPEKTYTSNFAYEAQIISSFSIGHYISLWDILRSYATPPLYELFCDPLETKEIGG
                     KFGNGILSGDLGGNPGSKYAVGKRSLKIIFRPLPLYMFNSNGEWRNLSEDNIDAFYEF
                     TLEDLIEYKIEELEEDVVCGIHVALNVYQNFGTVLSEPKYNEKIRSIFGTKLLHVKLA
                     GLTFKEENLRVENKEKYKSELAKIRDNLFSIFCNEEQLKIGKGSFRMGFFPIRVGLPF
                     RIVFSEKKRYPVQKDDIAEYGYITDAIDEFSPSEGKAHSTIHFKWAPTDSRSIFKD"
     gene            complement(63277..63981)
                     /locus_tag="DCNCAIPD_00064"
     CDS             complement(63277..63981)
                     /locus_tag="DCNCAIPD_00064"
                     /inference="ab initio prediction:Prodigal:002006"
                     /codon_start=1
                     /transl_table=11
                     /product="hypothetical protein"
                     /protein_id="X:DCNCAIPD_00064"
                     /translation="MNSFSNDEEYLQVGPNSIDDMQTPPNLAVVTAVLPRFKANILTT
                     DGVEFQNVRYFGPYISENSAHGRAFGFKKNQIVLVEFIGGSFRAPIITKTFPFAALDK
                     DLNNLSEFWKKYSFINPETDIIDFHESGYFVRQTTNKIQIYDREQNIISEIDFIEQKL
                     KWKMQKIEIESDVSIKGSLSIEGDSQFTGKLDVSKEITSNIDVKAGGISLKTHPHQYN
                     PGPLPPVPTGPPEPSP"
     gene            complement(63978..65894)
                     /locus_tag="DCNCAIPD_00065"
     CDS             complement(63978..65894)
                     /locus_tag="DCNCAIPD_00065"
                     /inference="ab initio prediction:Prodigal:002006"
                     /codon_start=1
                     /transl_table=11
                     /product="hypothetical protein"
                     /protein_id="X:DCNCAIPD_00065"
                     /translation="MVSLGGITDFASGSFNSVTSNAFSGPLGSTYVPKNSFSLAFYNK
                     KANGDYDHTSKGEPEYYFVNGPLQYSENYKYRRSIEQTFGATVVIDYGPGNHEIRLEG
                     EFHIYHLGLPSKPNSDIPGSSGQGMFQTAVNAGKTFLTNKFTSYYDKIRSQYLALGGG
                     NFRSGLQEFQDFLFFLHYSQYNGKYESNDIQAKQIAGKLSGTINWKKIAIVFRDYDRK
                     RTVEVVVPGSGFTISRSVSDTNTYKYSLTLTVVRELDFENIKSELVRSNFNPSRTISG
                     LMNELENLVNTPLILTGTLLGAAKFIRAFGSSTARLRTSWDRMRDQFDQNGKLARVTF
                     QEGITDLGFRGKKRGFNDEDISSAIDGAYSLSRSREAEFRQNLTKANTEALALNSAIG
                     SMTIPIPDNSSFELESLKPKADFFNWIDNDLYSFVITALEILTEMQAAINYASIDNTF
                     SIKQIQTGETYNSIAQEALGNETLGEALARYNGDSDVKKIERKVIKIPFGYSTNVVSL
                     LSENPSARDLEIAILGTDIKLSENRAIDISPTGDLGIIEGEETLINNTLDIIDIPQGS
                     IPGLPEIGNPIPIGEIPTEEQIQDSIQKLISQISKDPGVKSVRFLNMEQVGDKILFVF
                     RFESVTGGSFVLSV"
     gene            65965..67161
                     /locus_tag="DCNCAIPD_00066"
     CDS             65965..67161
                     /locus_tag="DCNCAIPD_00066"
                     /inference="ab initio prediction:Prodigal:002006"
                     /codon_start=1
                     /transl_table=11
                     /product="hypothetical protein"
                     /protein_id="X:DCNCAIPD_00066"
                     /translation="MGSPAPYIPKTFLEYNTALINYLVAQGSRLTNFNPNSRISTIIR
                     AIATILSEGDIRTLNGFRYSIREGVYNAFGFSRLPGNLSSGFVRIENNGIVEPLSIPI
                     FSLDLFGLGFESVAPVNLQVNQPYVEVELRATKPGTDYNIRRLSIDTAEGLGSLSIPL
                     PSNVRLWNTADFGGGTNFETEESRLRRFRDFIVSLGRSTPLGIYNAASSIPGVAGVQL
                     STNVNPLSGNFEIGWINIYVSDGTSNPPPELLNLVRKTIEGDLDDPENFPGYAAAGTY
                     VYVAPVPVLGITVEFELEILNDSQLTNTDALNTATNALILYLNTLPVGFDVLLEQVIA
                     TILKSHPDFYRVNIQSFFGKLANDPIPSPLPSPIDISVPDTYLPRTGGTSGGQVNGTI
                     VRTEPT"
     gene            67164..67766
                     /locus_tag="DCNCAIPD_00067"
     CDS             67164..67766
                     /locus_tag="DCNCAIPD_00067"
                     /inference="ab initio prediction:Prodigal:002006"
                     /codon_start=1
                     /transl_table=11
                     /product="hypothetical protein"
                     /protein_id="X:DCNCAIPD_00067"
                     /translation="MKRENLLIEYLPQFNATDPSFKDLFVDPSRPEFNPITNINDINK
                     GAIFNALEWHLRYQELAANSSTLSNAQSTFLKDWADLLGIARPASLSDEEFIGYIIGY
                     VLSNQSTTPKISEIFPSPDFFVLRSDEFGFASDVSALDLEIARPGPGTKGVSAILVPD
                     RGFTLVLTSDPTKISGLLFIKLNRIKVAGTIVYFGIFITS"
     gene            complement(67794..68435)
                     /locus_tag="DCNCAIPD_00068"
     CDS             complement(67794..68435)
                     /locus_tag="DCNCAIPD_00068"
                     /inference="ab initio prediction:Prodigal:002006"
                     /codon_start=1
                     /transl_table=11
                     /product="hypothetical protein"
                     /protein_id="X:DCNCAIPD_00068"
                     /translation="MKDRICKSINLIWPLLLGEKNHYNKFLSEDALKSKRINEKDVDR
                     AIKMYELQRDRIKTIESKSIVFIGFFASIVAIIGIAIREIIQLKDKSISDYILMILAG
                     ILMAYTSMIILYAIRALERTSYNSLDENDILESGQRQKFISIINKVKRNYDAINDKVD
                     YMSMAQEFAKKIIILIIIIALIIIIFGIIQSTKLVSLIYEYYIYESEISSWLK"
     gene            complement(68425..69399)
                     /locus_tag="DCNCAIPD_00069"
     CDS             complement(68425..69399)
                     /locus_tag="DCNCAIPD_00069"
                     /inference="ab initio prediction:Prodigal:002006"
                     /codon_start=1
                     /transl_table=11
                     /product="hypothetical protein"
                     /protein_id="X:DCNCAIPD_00069"
                     /translation="MNNVLIITNKEDITVDFVISRLIELGVNYFRFNTEEIGSELSIK
                     IHSVNFGISIYDNIKNKEINLSYFDSVYYRRPKLPIIPINTSPGEALFLSQEITVILE
                     YVNLSLANKKWLNTVSDLKRAENKLNQLRIAKEIGFNIPESLVTNIPEIAQKFISDQI
                     SAIIKPLKVGLIEEPNANSKIVYTNEINDKFIANIDRVSVFPVYIQRKVEKAFDIRVT
                     IVAEEIFAVSIDSQSNEYSRTDWRAAKEILPHQSIDLPEKIQKFCFSIMKYYNLNFAA
                     IDLVLSNDGEYYFLEINPNGQWAWIEQLTNYPISQSIANFLVINKNER"
     gene            complement(69392..69715)
                     /locus_tag="DCNCAIPD_00070"
     CDS             complement(69392..69715)
                     /locus_tag="DCNCAIPD_00070"
                     /inference="ab initio prediction:Prodigal:002006"
                     /codon_start=1
                     /transl_table=11
                     /product="hypothetical protein"
                     /protein_id="X:DCNCAIPD_00070"
                     /translation="MKPLIFDYAISQQDTPWPNLKYDRDLGLNFVNNNKFVDLFSSSS
                     ALITKTNTRRETDDDLQSTDSINSIFYIATKTDTIKETDDELNSFQKSLYLLTKTEQR
                     REEDE"
     gene            69766..70626
                     /locus_tag="DCNCAIPD_00071"
     CDS             69766..70626
                     /locus_tag="DCNCAIPD_00071"
                     /inference="ab initio prediction:Prodigal:002006"
                     /codon_start=1
                     /transl_table=11
                     /product="hypothetical protein"
                     /protein_id="X:DCNCAIPD_00071"
                     /translation="MNQWAYATQEQFLGLADILPNVNIPIVANETQIPLNGNEVKVYF
                     QNQFQKIKAEDINRLSGATPENSGIPALLTALLATIGRLTDTAIGFKIPNTNPTIITV
                     ESGLIIRQDAVFRFPEVSITPTSGSLEGIFEIQLEESLTDQSTLMFWDTESERFQPGT
                     GPTRKSYRINLFEKWVNTPGLPEVTNGRIGLLSYKRSVIDGPIAEIKRILPVYDPGLI
                     GIDVSLDPGILNQESLADAINWLFQRMEQKQFLRTSPSPGFDDTQIRFRTQGIYAYWS
                     KNGENWYPFG"
     gene            70677..71063
                     /locus_tag="DCNCAIPD_00072"
     CDS             70677..71063
                     /locus_tag="DCNCAIPD_00072"
                     /inference="ab initio prediction:Prodigal:002006"
                     /codon_start=1
                     /transl_table=11
                     /product="hypothetical protein"
                     /protein_id="X:DCNCAIPD_00072"
                     /translation="MGNLGSDRYDVFPSGSYSIGDEWHVVSEHIDNGTIVSDCNICGG
                     LNHCFNLGPWFTCPSCPSGYTQTPHLTLCFDGSQFVQCCISTCCIHSCNSCHIPNWYT
                     KYKVYHYRFMNWELINEYTIPGQFFA"
     gene            71273..71740
                     /locus_tag="DCNCAIPD_00073"
     CDS             71273..71740
                     /locus_tag="DCNCAIPD_00073"
                     /inference="ab initio prediction:Prodigal:002006"
                     /codon_start=1
                     /transl_table=11
                     /product="hypothetical protein"
                     /protein_id="X:DCNCAIPD_00073"
                     /translation="MLDQIIFQQASQLTHNGIHRGLSEQESTEQAKKTIDSILSKSKQ
                     FATKFKDLNQTLVFQQLSQIAIGKILSGADPNKAIEEASNIIEDILNKTKEFLSNFKN
                     LNQTLVFQQMSQMAFGKILSGADPNQSVNEAATTIGSILRISEDLTKNSGLLD"
     gene            complement(71758..71982)
                     /locus_tag="DCNCAIPD_00074"
     CDS             complement(71758..71982)
                     /locus_tag="DCNCAIPD_00074"
                     /inference="ab initio prediction:Prodigal:002006"
                     /codon_start=1
                     /transl_table=11
                     /product="hypothetical protein"
                     /protein_id="X:DCNCAIPD_00074"
                     /translation="MSKERSNRIHPEVFELRAIFTEAIAFNQLTHNTFDTIFSDIDRV
                     YKERDKFRRFISKRELLGDFQKEDQFGDLD"
     gene            complement(71979..74327)
                     /locus_tag="DCNCAIPD_00075"
     CDS             complement(71979..74327)
                     /locus_tag="DCNCAIPD_00075"
                     /inference="ab initio prediction:Prodigal:002006"
                     /codon_start=1
                     /transl_table=11
                     /product="hypothetical protein"
                     /protein_id="X:DCNCAIPD_00075"
                     /translation="MQILSKEDITPELAETILDKIHLALTKENPDWQEIAMSDAVTDE
                     DENSLNSSSRNALHKVLLSSDKELDKEAKLSLSKEFKKLKSNFLSQYLKAWANYEIDL
                     PVEKAFLPYLECLDVQKSTFTAQIQTGPRKKIPNLSYRGLEILLQRKKGSPISGTDSK
                     GKAWHKRTSCDFGILERSKPDGETDSIGVFVGPNPNSETVFVVNEVLSDTTFDVHKAI
                     LGFKDEKEARTAYLSSSDKTAKETGSILKLSFSQFVKWIEIGDFSKELQNPELEIRKS
                     ELQCLRSSVDLSDTFQSGQIYISKSALSAELVRKPIQVHTKHGTYISNRLVRNGELEP
                     KSVPRSIEEPVSKRKRGRPSFPEGHRRVWSDGKEREKTQTGWKLTRASSQVGEVVQKT
                     RKKRESVQSKPSKGETVPPTALSFSQIRTINQYTDKKDYDRKQIESLKVRIDQDGYDP
                     AFPIVVDKKDGVWTVVAGHHRFEAVKELIEEGKLPSVFKIPVVTKEFASENKRLAAQV
                     AENHRRSVLPTDEAKAYGKMQENGWDAKTISQELGISVGEVNKRLALNNLTPDLFALV
                     QKKDRSLPLGVAETIGMFATDANGKPNSTIQIKAFKWFVENRNKYPGKGPAVVQEYIK
                     ELQSGELENFDFDNVATDIQREALRSIESMDKAKANQKMLNVMLDSLSKSYQRILGDN
                     INSLSQSTMKELAASLALTAEKGVNSSSVLGRLDVIIQDLSIIKDSIQSKMREIEANA
                     SIPTLFARSFLADIEFTIQLAEEIRVGEKIQILKARLQSIAA"
     gene            complement(74327..74734)
                     /locus_tag="DCNCAIPD_00076"
     CDS             complement(74327..74734)
                     /locus_tag="DCNCAIPD_00076"
                     /inference="ab initio prediction:Prodigal:002006"
                     /codon_start=1
                     /transl_table=11
                     /product="hypothetical protein"
                     /protein_id="X:DCNCAIPD_00076"
                     /translation="MAFIASIRNFLTKAVLFIKHLSGFVVFLIQMQRLSYRLWIGKLK
                     FQTAPLAHIIAVYFDPEKIKDPYTLSIEIERSIREPFERIHGFPPIVIFIPEGLSIET
                     GFFEDFVRSLNPKQRNEFKNALYRAKDIEIVSA"
     gene            complement(74781..75887)
                     /locus_tag="DCNCAIPD_00077"
     CDS             complement(74781..75887)
                     /locus_tag="DCNCAIPD_00077"
                     /inference="ab initio prediction:Prodigal:002006"
                     /codon_start=1
                     /transl_table=11
                     /product="hypothetical protein"
                     /protein_id="X:DCNCAIPD_00077"
                     /translation="MKKTGLGGETPFPISTKPNMFTPLSNEELLTRRGESALWYRLSP
                     CPCPSGDKTPDCPFCFEGQIRTFQEDLEIREEVSWKVSGSSIWTRYSPISEIEEAILV
                     TRGERRPLHIKDIQSEYFNVEENLKYWNIVELKYKVSMLEETVIEAIGDNDFTLFPKL
                     PDGVIVDVLETYKIEVDGRSTRVKHTAFSLNSITFANRTNGLYRIRIRYFSPIKIAYR
                     TFNVDNRKAFEKSQIHFQDGELMGVIGSGYRLGQGDIFTLLKSTLRHSDFVQPTNKEI
                     DRLSYSPIAYIDSVISKGPNGLIEHKKGLEYVQFGDSKIRWIDDKPRNGYTVIYDYFQ
                     TFRVTGFIEAGSGEDRPKPRVFKMKPVPSFNARE"
     gene            complement(75933..77501)
                     /locus_tag="DCNCAIPD_00078"
     CDS             complement(75933..77501)
                     /locus_tag="DCNCAIPD_00078"
                     /inference="ab initio prediction:Prodigal:002006"
                     /codon_start=1
                     /transl_table=11
                     /product="hypothetical protein"
                     /protein_id="X:DCNCAIPD_00078"
                     /translation="MQRESPFSDYRVLRELQYMWLFYFLSLQWNLIGNSSQAIRIEIR
                     KANWMDAIGSIRRKFFGTLLDRPRFFGKTINVKLPESPYSNKEERNKIRSLEFPEGII
                     SRDELEEADQGVFDFLAQDWNRIYKEERDKATILGYIAEYLLGQGEDPDELKAMSIPE
                     FSQKAKEYNLPGLEDIDELEERTGLTRDQTYALIYGQAKGAEWLAIYDKNGQRSGKAY
                     DLITRMYREQIAEALVRGSTISDIRSLMVSPDDDEIKEAFGLFEEGISDFQRSLRERR
                     YEKLVTDHLNREMQRFAFTECSINFNNGKLLRLVNEGGREAQYVQFTKGSYAVDSSSH
                     NHSPVSCRKCIEMLGQVARLFPSEDSLRDKEYMRSLGLIWLGRDQFFGDSKTTTAVWP
                     GKTNAERSMDEWWLCCPMHPNCSCVYEDLGEEISEDQTEISDEILNIFDSGQRREKEF
                     QERSRIRYEADLEANREANRLEKIYGPIHKAGVYENGLWEEPTCDHLPEESTDPWLCS
                     YIDWRDAILKLEKT"
     gene            complement(77521..77829)
                     /locus_tag="DCNCAIPD_00079"
     CDS             complement(77521..77829)
                     /locus_tag="DCNCAIPD_00079"
                     /inference="ab initio prediction:Prodigal:002006"
                     /codon_start=1
                     /transl_table=11
                     /product="hypothetical protein"
                     /protein_id="X:DCNCAIPD_00079"
                     /translation="MSESSIAPTSIELHDEIEVPFPKGEVVANNESNSTTIKSKEKIQ
                     GGGRDTSLAQAVMSLSEEDRQSIDDSIVSSVNSKQDRDTRLQIFCWKVQTLLLKQKLI
                     "
     gene            complement(77932..79374)
                     /locus_tag="DCNCAIPD_00080"
     CDS             complement(77932..79374)
                     /locus_tag="DCNCAIPD_00080"
                     /inference="ab initio prediction:Prodigal:002006"
                     /codon_start=1
                     /transl_table=11
                     /product="hypothetical protein"
                     /protein_id="X:DCNCAIPD_00080"
                     /translation="MRGKSQTKKTEYKDLEVKEENDLTKYFSPKQITALIEDWQSDLI
                     QEICYDGGARSGKTYLIVKAIISRAWLSPGSRHLIARYRLNHLRISVWRQTLLPCLKE
                     MGFIRGRDYELNESEFLIQFSNGAEIYAAGLDDSDRVEKIMGTEFNTIFLNEATQLSF
                     ATFQKMKTRLSHVREGLTNKMIVDCNPRNRFHWIYRYFVLRQDPETGEALPLRRMQRI
                     ARRHWTPLDNPFISTEYKEMLSELTGVERDRLYLGEWVDTEGLVYGGFESAIVEPFTI
                     PKHWDCAGAVDFGYTNPFAFLWLYYDKSNETWYLADEYYVREKTVRAHCEELRKKRRP
                     NLFIVADHDAEDRATMAECGFPTVAADKDVTTGIQAVLKLLFSTKGVKLRIFRSCVHI
                     IEELSVYSWEPAKEGKNTKEIPIKYLDHALDALRYFALKIVGNKRRIVTRELDKIKEE
                     KKAKGKTLSDIRSDRLSKMGIDPGLFLGKS"
     gene            complement(79343..79924)
                     /locus_tag="DCNCAIPD_00081"
     CDS             complement(79343..79924)
                     /locus_tag="DCNCAIPD_00081"
                     /inference="ab initio prediction:Prodigal:002006"
                     /codon_start=1
                     /transl_table=11
                     /product="hypothetical protein"
                     /protein_id="X:DCNCAIPD_00081"
                     /translation="MVSKPKNTKSKTLNPQKLDKVKADYLKGLSREEICSLYKITYKQ
                     LDHYIRSQNWNEKRREITRKTEEKFADLIADSKARALAEMNEEAREIIQNCMKEFRNA
                     SNWQTKFSTDDNGRETITIPYAQLAALGKLWRDAWNRRLRSLGEADSIKDVSDFQGEA
                     TRPILQVLTMVGIKPEAVEKVIHRAGQVSDKED"
     gene            complement(79938..80273)
                     /locus_tag="DCNCAIPD_00082"
     CDS             complement(79938..80273)
                     /locus_tag="DCNCAIPD_00082"
                     /inference="ab initio prediction:Prodigal:002006"
                     /codon_start=1
                     /transl_table=11
                     /product="hypothetical protein"
                     /protein_id="X:DCNCAIPD_00082"
                     /translation="MEEIFAYTIVSLLIISIISTFVFGFIAVRTLLKLREIHLKATGV
                     MVPCTFRIFGDEEYFAVKADDLIENSKIKDEEEISFFSEDELKERIQMLIQEDFKLPR
                     ERKAGALNL"
     gene            complement(80351..81274)
                     /gene="noc_1"
                     /locus_tag="DCNCAIPD_00083"
     CDS             complement(80351..81274)
                     /gene="noc_1"
                     /locus_tag="DCNCAIPD_00083"
                     /inference="ab initio prediction:Prodigal:002006"
                     /inference="protein motif:HAMAP:MF_02015"
                     /codon_start=1
                     /transl_table=11
                     /product="Nucleoid occlusion protein"
                     /protein_id="X:DCNCAIPD_00083"
                     /translation="MQVSNDLEDPQLRNNERTRITVSLPVSSLFFHPKNEELFGVKSE
                     ETIFSLAEDIRINGLQEPISVKPTPGNKYLVLSGETRVRAIRLLGWELCPGYLVSPKD
                     ELSYLISRNAGRLQLVFSIRLRIYKIVCPDFLEGKKITQNRLLAVSKRTRISIATLKS
                     DLKKIRKGDAKEVTIEQLRELWDKKRIKNVRVNISDMGASGFELQILGKNIEYKFGPG
                     KFKKVVREAAEAAQSVWFEKNYKQSNLETAGRIREIRKEAKLTQLQLAQLLGYSQSYF
                     AELEGGKWECSNTLFNDICQVCEEYIEKRGG"
     gene            complement(81339..82412)
                     /locus_tag="DCNCAIPD_00084"
     CDS             complement(81339..82412)
                     /locus_tag="DCNCAIPD_00084"
                     /inference="ab initio prediction:Prodigal:002006"
                     /codon_start=1
                     /transl_table=11
                     /product="hypothetical protein"
                     /protein_id="X:DCNCAIPD_00084"
                     /translation="MIKTPADLQNKVIVGDALQVLQKIPSNSVHTVITSPPYFNLRDY
                     GMKGQIGHENTLEEYVEKLVLVFREIRRVLRDDGTVWINLGDSYNSSWKNKRNVDSWD
                     RNKEFGKRVTEPSKLTGAPRIETLKRKNLLGVPWRVALALQADSWILRQDIIWHKPST
                     KPNPVQDRCVTNHEYIFLLSKNPLYFYDLEAVREPADTTNPNHPSYRPKALEKRRSRI
                     LNQNTKYKTNFKTVLETRNKRSVWTVTTKRFKGAHFATFPIDLIEPCVKASTSEKGVC
                     GKCGAPWVRKKKKLDAWERGCTHKGPIKPALVLDPFAGAGTTALASKKHGRDYLLIEL
                     NPKYASMSRRRIKKYLRGLDKVP"
     gene            complement(82471..82821)
                     /locus_tag="DCNCAIPD_00085"
     CDS             complement(82471..82821)
                     /locus_tag="DCNCAIPD_00085"
                     /inference="ab initio prediction:Prodigal:002006"
                     /codon_start=1
                     /transl_table=11
                     /product="hypothetical protein"
                     /protein_id="X:DCNCAIPD_00085"
                     /translation="MFGSTREEYHIYQHIKRDFDREAWGATGRFFAGASARSLAIKEA
                     KRLQEEASPGVEYSVQIHLFGINGNHRPCKIKIWRNGIEYEIPKDKFQSQSNSFSRTK
                     EETTPKNSLELAYR"
     gene            83450..84004
                     /locus_tag="DCNCAIPD_00086"
     CDS             83450..84004
                     /locus_tag="DCNCAIPD_00086"
                     /inference="ab initio prediction:Prodigal:002006"
                     /codon_start=1
                     /transl_table=11
                     /product="hypothetical protein"
                     /protein_id="X:DCNCAIPD_00086"
                     /translation="MNSKEQLDTIGRRFMYALRMKGYSSNKEISEFAKKHNKSESTIY
                     RYSRNASAIPEAFLDRLLQKESISKLFISKGKGVWKASAAEMISLFDKDINSLRLSKS
                     IKENLNFARMFYLCKNLKEGELDLLGRIASELQLTDDNNQLWSLLSIVLDLPNNEREN
                     CMRYCIKLEKAHFKKKLEEKSAKK"
     gene            complement(83990..84925)
                     /locus_tag="DCNCAIPD_00087"
     CDS             complement(83990..84925)
                     /locus_tag="DCNCAIPD_00087"
                     /inference="ab initio prediction:Prodigal:002006"
                     /codon_start=1
                     /transl_table=11
                     /product="hypothetical protein"
                     /protein_id="X:DCNCAIPD_00087"
                     /translation="MFLPLLSFALLFCSALFFYKHSKRNALTLSFIFLTLTIAFWCFL
                     LFVMELPLPYWLRIPLINALPIPTLFLPLCFNYIVLNYIRPYDLVSIPMPLRIFHTIS
                     IVAFSVYAVIGIGSPYELIGNEVMFRGGTIHYLSLVYIYGTLTGGLTLIVRNMLRGSY
                     FEILHSIFLFAGILLGAIVSSIFVLILPLAADINLHSLGAVGLLFFLWFTWVPIAHYR
                     LFNQALPDFGRDIRSPKFSNMILEFNRKILQIINPVDYKKMCDEYEKAKLRELKEKVE
                     NIQISSLSIFFSHGKQGPLRFIRSTSERISKLFFG"
     gene            complement(85090..85893)
                     /locus_tag="DCNCAIPD_00088"
     CDS             complement(85090..85893)
                     /locus_tag="DCNCAIPD_00088"
                     /inference="ab initio prediction:Prodigal:002006"
                     /codon_start=1
                     /transl_table=11
                     /product="hypothetical protein"
                     /protein_id="X:DCNCAIPD_00088"
                     /translation="MKKLKSEIIEKSAESIRDGLREVLLSEIIADPKAQPRQSLNEAL
                     VQEYVFALRNGDRFPPVVLFGENKRFYLADGFHRLMAHRIAGLKTIEAYVKAGDLRGA
                     ILFSTGANEDHGLRRTPEDKRKAVFTLLKDDEWSQWSDREIARIAKVSNTFVSNLRGE
                     LRDSTVNVDSEGLIEGAREFDIVRFRTKYGTEANMKVSRQNKNKTKKEAANKNEKTPL
                     TPKEQKTFLRQEIKNLNSEKVQLKKDYTSEIKRINKELSLAKKKLKAIV"
     gene            complement(85897..86655)
                     /gene="soj_1"
                     /locus_tag="DCNCAIPD_00089"
     CDS             complement(85897..86655)
                     /gene="soj_1"
                     /locus_tag="DCNCAIPD_00089"
                     /EC_number="3.6.-.-"
                     /inference="ab initio prediction:Prodigal:002006"
                     /inference="similar to AA sequence:UniProtKB:P37522"
                     /codon_start=1
                     /transl_table=11
                     /product="Sporulation initiation inhibitor protein Soj"
                     /protein_id="X:DCNCAIPD_00089"
                     /db_xref="COG:COG1192"
                     /translation="MTILIWNSKGGVLKTSLTMLFSSFLSSNNKKVLIIDTDPQSSTS
                     QLLGVNKDKERNLYKFLMGEIPISESYLPTEHKNIYIIPGNINVFKIDSRILPNQLSK
                     AIQFIKKEFDYILIDTPSSYNTVIISSIFAADKVIIPTPFSGVDLSELSFVLNEIAEL
                     KPNMEKIIVGTRTTHADKLSNEEKEYVDQYKEIIGPYLSEYFIPDTKLVRRAFDRGES
                     LNKDDESSRKFRQSLKSLVEKVTGEKFGNEFVEV"
     gene            86773..87009
                     /locus_tag="DCNCAIPD_00090"
     CDS             86773..87009
                     /locus_tag="DCNCAIPD_00090"
                     /inference="ab initio prediction:Prodigal:002006"
                     /codon_start=1
                     /transl_table=11
                     /product="hypothetical protein"
                     /protein_id="X:DCNCAIPD_00090"
                     /translation="MVIPLLGSGFSFLGLPFVTDFFFLALTTFALKETILIFILTIII
                     LALSTINFHFSSAILFQSLDAKIFYFHKKVLVLK"
     gene            87323..88612
                     /locus_tag="DCNCAIPD_00091"
     CDS             87323..88612
                     /locus_tag="DCNCAIPD_00091"
                     /inference="ab initio prediction:Prodigal:002006"
                     /codon_start=1
                     /transl_table=11
                     /product="hypothetical protein"
                     /protein_id="X:DCNCAIPD_00091"
                     /translation="MDLEKQEVRGDYIPPEINALDYWPQMRLLLAKIAYLDQKAQSKY
                     NSPEAGCFARNMYLANQFKIKKQTVSKYLMILKENGDINITFTLNKKGKKQRIIKSKY
                     SEFFFKDTKNESNDSLIGINQVDGRQSIDTSQSVDSNQTPKVPSSHNNLDPTIVQKTK
                     SNPLTFDYLVSLYGIEIFSESLRRANLQGMGTNISYINGICKNVQAERVKPVVQEPAR
                     PVSNKRDNTNQIDLQKPKLYEPTWDSLIDWSKSNLSRSSVEVLEKVIYSSAENNISIS
                     SELPETLQMVTTKFFAEKVRIPMKVLFAVPSMQLDTMRNSGTIDSQENDKINTKSENK
                     ENLYANQEEIDKFFEPLLLNANEDPKQEKSVVIKFPEVAEIQYISISNGKAERVFESG
                     NYYLGSYYNDSHKSIKTNLHELIRSKIPIPRSRFGVY"
     gene            88691..89230
                     /locus_tag="DCNCAIPD_00092"
     CDS             88691..89230
                     /locus_tag="DCNCAIPD_00092"
                     /inference="ab initio prediction:Prodigal:002006"
                     /codon_start=1
                     /transl_table=11
                     /product="hypothetical protein"
                     /protein_id="X:DCNCAIPD_00092"
                     /translation="MKTTKSKVTPRKSGQPVSEAKRLLSVVKEIGMKAVEAKTGITQH
                     TFQRWARNNESIEDILLRELLIQYRVSIKYIRTGIGHWKVTDKERIELYQKLLLDDIN
                     AHRESEDFQYNRIIALAERLSSEDRELIISVSHKLLQEKKNKTLRSLGSLILTFPQNF
                     YKTAFLKLRGLQRIAGNTK"
     gene            complement(89201..89620)
                     /locus_tag="DCNCAIPD_00093"
     CDS             complement(89201..89620)
                     /locus_tag="DCNCAIPD_00093"
                     /inference="ab initio prediction:Prodigal:002006"
                     /codon_start=1
                     /transl_table=11
                     /product="hypothetical protein"
                     /protein_id="X:DCNCAIPD_00093"
                     /translation="MFSRKKILKFLLYLFRKPYNFGKSKIFSEIIRKFNADNLVRAQL
                     RLCSDDWKSFKSGSCITPIPFLLKEPLKREGVYVVMEVFETPLLEFKEIKGQIIKSTF
                     HGTVLSYEKLGKEFSVEEVLVDFRKFTKLFSVPGNSL"
     gene            complement(89613..89933)
                     /locus_tag="DCNCAIPD_00094"
     CDS             complement(89613..89933)
                     /locus_tag="DCNCAIPD_00094"
                     /inference="ab initio prediction:Prodigal:002006"
                     /codon_start=1
                     /transl_table=11
                     /product="hypothetical protein"
                     /protein_id="X:DCNCAIPD_00094"
                     /translation="MKWLDLTYFTYETGHYSKSSRGLRKSALEKEKFRSKWPKLRYPK
                     SIKRNLFIWKLIIIIKVLKNDLKFARTELRLKLFEIRTLRDKIELLEKQCGIERDCSR
                     EENV"
     gene            90199..90726
                     /locus_tag="DCNCAIPD_00095"
     CDS             90199..90726
                     /locus_tag="DCNCAIPD_00095"
                     /inference="ab initio prediction:Prodigal:002006"
                     /codon_start=1
                     /transl_table=11
                     /product="hypothetical protein"
                     /protein_id="X:DCNCAIPD_00095"
                     /translation="MNPDHLLEESRRFNEGIKKLGYSSHDIQNITGASQSTVSRWKMG
                     SHRIPDPELKILLLSIGLSIIYVRTGKGRFIASEEEYIQVLENLQNMGFDRSKLYSNI
                     QLNRIDHKSSLLEFSDQEIIIQVANSLINNPEEKALRSLISIISVLPGKDQKALLKDA
                     IKMEEESLSKVTKKK"
     gene            complement(90875..91102)
                     /locus_tag="DCNCAIPD_00096"
     CDS             complement(90875..91102)
                     /locus_tag="DCNCAIPD_00096"
                     /inference="ab initio prediction:Prodigal:002006"
                     /codon_start=1
                     /transl_table=11
                     /product="hypothetical protein"
                     /protein_id="X:DCNCAIPD_00096"
                     /translation="MEGGSFRKKLCREIFSKVTFDPIRKIAIFSIIIKEAKGESFSKT
                     IYLYKERHYFLPIFTMGNRKSNLFTLNEGKY"
     gene            complement(91048..91752)
                     /locus_tag="DCNCAIPD_00097"
     CDS             complement(91048..91752)
                     /locus_tag="DCNCAIPD_00097"
                     /inference="ab initio prediction:Prodigal:002006"
                     /codon_start=1
                     /transl_table=11
                     /product="hypothetical protein"
                     /protein_id="X:DCNCAIPD_00097"
                     /translation="MREILRNSFNKILELIKSTSKLSLKQNVFALVSISLIGSLTLAL
                     IIYLKFSPKCIYGDCNIGFGALKQPDDTLYTGNFYKGKYQDYGILKSPYGFIYEGNWK
                     LGKKHGYGRLHNPDKSSFEGSFIDDRAEGKGTYTWPDKTMLSGVFVQGKAEGPCLLVL
                     GNGISLKGIYSGGRIIEGSGLYIFENGSKYLGQWKSGRRNGKGTLFDSQGGIIAVGEW
                     KEDRLEKSYAEKFFQK"
     gene            91892..92449
                     /gene="ycf3"
                     /locus_tag="DCNCAIPD_00098"
     CDS             91892..92449
                     /gene="ycf3"
                     /locus_tag="DCNCAIPD_00098"
                     /inference="ab initio prediction:Prodigal:002006"
                     /inference="protein motif:HAMAP:MF_00439"
                     /codon_start=1
                     /transl_table=11
                     /product="Photosystem I assembly protein Ycf3"
                     /protein_id="X:DCNCAIPD_00098"
                     /translation="MSSYLKLALVGIILFGVDCFGQSQPSMEDRAKASELNYNGIKLL
                     QEKNFKGARESFEKAAKTDPVAGEYVNNIGVSYLNSGQLEQAIEYFIKATEVEPNLPR
                     PYYNLGVAYQAIRENEKAISNYEKAVSLNSNWPEALYNLGIVYSRIGDKKKAVLSYKK
                     FIAIASPEMSGPVQDAKLKISELEK"
     gene            92461..93120
                     /locus_tag="DCNCAIPD_00099"
     CDS             92461..93120
                     /locus_tag="DCNCAIPD_00099"
                     /inference="ab initio prediction:Prodigal:002006"
                     /codon_start=1
                     /transl_table=11
                     /product="hypothetical protein"
                     /protein_id="X:DCNCAIPD_00099"
                     /translation="MNRKQIIIIVQATLVLFASIGCNSGLDVEKFVEKKLKNREGKPN
                     LFILDGTAFSADIFRSELLFERSHFETKQDFPAPQELRRYLDQYIEESVIIDEAISDL
                     DLNNPEVAAYLWPYIRKGLVSYYLDKKSGVFDLNNNYQDIQIPEKELEAFYKEHSSSF
                     KGMSEKESLLRISNTARFAKWKKLYDLKNESKKDILGALRKRHSVQVREGEFNRIGSE
                     K"
     gene            93117..93788
                     /gene="bepA_1"
                     /locus_tag="DCNCAIPD_00100"
     CDS             93117..93788
                     /gene="bepA_1"
                     /locus_tag="DCNCAIPD_00100"
                     /EC_number="3.4.-.-"
                     /inference="ab initio prediction:Prodigal:002006"
                     /inference="protein motif:HAMAP:MF_00997"
                     /codon_start=1
                     /transl_table=11
                     /product="Beta-barrel assembly-enhancing protease"
                     /protein_id="X:DCNCAIPD_00100"
                     /translation="MILFNRIHLVLLVSLSVVVISCSSEEEAQKFYNAGLKAYAERNL
                     KVATENFENAIDSDKKNISARLMLGKSYYYTQKFEESKKIFENFLKDYPGNSSAHVWI
                     ARILMYENATPEKVKEAKEHLFKAIQLDDSNPDAHYHLAKLFEYESDVVSALLEYNNA
                     LKLGGQLSRVHKDLAVLYKKSGMDERAQEHLRATSASDRVVSSSEEGYEAEVNQKKGK
                     KKNSK"
     gene            93815..95410
                     /locus_tag="DCNCAIPD_00101"
     CDS             93815..95410
                     /locus_tag="DCNCAIPD_00101"
                     /inference="ab initio prediction:Prodigal:002006"
                     /codon_start=1
                     /transl_table=11
                     /product="hypothetical protein"
                     /protein_id="X:DCNCAIPD_00101"
                     /translation="MRNLINKINKLVSLMFCFLLFMTCKGGLNETEMLSKLGLQWTDS
                     FQYPAVLLTSPSNGALEISSDSRIVIDFSKSMNTIITAGGVSVTANGGNTTFTPSWVF
                     DSRLILDFPSGLTEGKRYEVTLNRSGVKDSDGNFLPKNFIFHFYTEGGGHVPTILSSS
                     PQPNGSVVTGWPVNGNLIVTFSEPMDEATTNSAVSLSGGAALYIPVWNANRTQMTLQL
                     KSDLEIGTTYTLKIGTTAKSSAGIALASEYLVVFSTGSTFTRPDVAPDVTLGTSWTSP
                     APSPLPAVNAPYHGVSKFDNFTFQFTETMDRQSVLDAIAFEPSISGVYSWIGPSLLRF
                     TPNDPLTQGKTYRLKIDSTAKSSQGQLLQNGYVIDFVVDDPFTSVPIAFSSVNGRSYA
                     IADCVTLISDLTITGPTFPSQSIENVINPQIACTAVYQFEVRLNTAGGVALKTSGDGD
                     VFSNANVSVDYMFGGPASPALNIYQINYIPTANPQVLRILLTGNPGSGLRYKFSLKGG
                     TGGIQDTYGNFLNQNLEFLFYGN"
     gene            95400..97004
                     /locus_tag="DCNCAIPD_00102"
     CDS             95400..97004
                     /locus_tag="DCNCAIPD_00102"
                     /inference="ab initio prediction:Prodigal:002006"
                     /codon_start=1
                     /transl_table=11
                     /product="hypothetical protein"
                     /protein_id="X:DCNCAIPD_00102"
                     /translation="METKAKFIMPMQSFQKAISILAVLLIFNCSQFLDNADGPFSFLP
                     SVDVLGDMNPPTVEFTSPVQGSTGVDPGSHVIVTFSKAMNKDYTESSFTLTNNGQTID
                     GSFEWVDNTMVFKPAKPLSSPGLYTYVLSKSRAESTAGVNLLDDVRINFSYNSDLTQP
                     KISQTIPADNATAVAPNTFFTVIFDKPMNVTSVLSGISTSPDMGLQLPATVITNNNTR
                     FEFHPSADLAYGTGYTVTIPASVKDASGNQMAQSKSISFTVGNDFTPPTLSSIQFSSL
                     PTNHVANEFNVISGMNKTDSIILDFSEPVRPSSLLEAISISPSQSYRVTQLNGPGSSY
                     SITFDDPLDVYQVYNFKITTSIVDLQNNKLDKNYSYFFKINGSFSQKIRMRAIFSDSG
                     FANSLFTNQINTSAPQLTTGTCSAIECTQQLYLHFCYDDGTGNCPASPFTLTTGSVIF
                     LSSLKVSVEKEFGPTSVGCLEYISNITDATPVTYTPASVLVFNTTAACLDIGSTYLIR
                     VKGGSSGITDNFGNLMDQDYTVRVRF"
     gene            97015..100101
                     /gene="swrC_1"
                     /locus_tag="DCNCAIPD_00103"
     CDS             97015..100101
                     /gene="swrC_1"
                     /locus_tag="DCNCAIPD_00103"
                     /inference="ab initio prediction:Prodigal:002006"
                     /inference="similar to AA sequence:UniProtKB:O31501"
                     /codon_start=1
                     /transl_table=11
                     /product="Swarming motility protein SwrC"
                     /protein_id="X:DCNCAIPD_00103"
                     /db_xref="COG:COG0841"
                     /translation="MTLYFLKNRITTLVVLLLILLVGFVSLKDLKIDLLPDISYPTLT
                     VVTVYENVSPSEIETLVTKPIEEIVSSVNGVDRITSESLEGVSLVKIRFRWGTNMDTA
                     SIQTREKVDLVKGSLPIDAKKSIVLKFDPNDAPLLQVAAVSTGLDPKELRSFIKKNLS
                     PYFERVDGIAAVSITGGYEKQILVNIDRGKLDAYGLSPQEIVRGVASNNFNFPAGNIK
                     RDDREILVRTMGAYENVEAISELVVNLSEKGAPVYLRNIAEVLDSYKERTSVSYFNTD
                     ECVAIILKKEAGKNSVIIADEARELIDSLNKEFGNKVKLIVVADQSKFIRESISGVAL
                     AGIQAIVICFFVLSFFLGTFRESAIVTLSIPISILVTIVFFYFQKMTLNTMSLGGLSV
                     GVGMMVDSSIVVLESIYAFRKTKRTAFESALEGTKDVFGSLFASTLTSIVVFSPILFL
                     EGIAASIFREFALSITYSLISSFFVSVTFIPVLTTLPMFSSSSEGFAIFRPFWAFRER
                     ILNVLETLYVFGIETILKKPKLILLSILGLIFATIVFFKFLPTELMPQVQKADLNAKV
                     VLPPGSSLQKTEEVSKEILNDLVNSGFVENAFLKVGYEERDLVINPKGDFGLNRSELF
                     LQLVRYDSAEDLFESTKDQIKEIELRTGAQLIFIPAKDLLSDLLPETNEGLVLEVSGQ
                     DLFLVREICKEIQSEIQKTGKFGEVTTSFGEDTPEIRVLIDRDKMATFGLSVEAVAKT
                     LRSVIKGEAATRFKRNDEEIPVLIRHRLNDRTGTDSLSNTLFKISSGALIRLQDFATI
                     VSGNSNRKILRYDGKRVGLVRAPLVSITYSEALKIAEPIIDKYSKKKDISILPGETQK
                     IMEKSIQSLTFAVLLSILLVYMVLASNMENLGLPFIILFSIFVSGAGVGIGLILTGNT
                     LNIISLMGIILLAGVVVNNAIILIEYYQLHEKDYKSIDELVIAGGRRRLNPILSTTAT
                     TIFGLFPLLITFGPRSPQGPMAASVMGGLLVSTALTLLFVPVAYRWYFNRFLKGRK"
     gene            complement(100680..100841)
                     /locus_tag="DCNCAIPD_00104"
     CDS             complement(100680..100841)
                     /locus_tag="DCNCAIPD_00104"
                     /inference="ab initio prediction:Prodigal:002006"
                     /codon_start=1
                     /transl_table=11
                     /product="hypothetical protein"
                     /protein_id="X:DCNCAIPD_00104"
                     /translation="MIISSIVRRAENLPITRTLIQPLPSPILPAGRSTLDVRMLSITS
                     DKDIPRKLR"
     gene            complement(101079..101537)
                     /locus_tag="DCNCAIPD_00105"
     CDS             complement(101079..101537)
                     /locus_tag="DCNCAIPD_00105"
                     /inference="ab initio prediction:Prodigal:002006"
                     /codon_start=1
                     /transl_table=11
                     /product="hypothetical protein"
                     /protein_id="X:DCNCAIPD_00105"
                     /translation="MEKLTVKAIPPYNCFNSLDPKKNGKNTAIFVKVDAASSLYRLST
                     DSSAIPDKSTFLFGFSPLTIDCLIRKIRSNTTIELSISNPAPRARPAKVITFNPIFHI
                     NINANVIIMDNGIEAPTIRVALMFFRKRKITITAIMPPVKADPATLSIET"
ORIGIN      
        1 cattttagaa atagcttggc aaaaaataag aatttttcct tacttcgagc tagcgttcaa
       61 tctgcctcag aaaggttacg gccgatacta atgaccacat ttactacgac aacggccctt
      121 atccctacca tgcttgattt cggagaagga agtcagcttt ggagacccct tgctattact
      181 gtcttttggg ggcttagtat ttctacgttt ctaacgttgc ttatagttcc tgtaatgttc
      241 ttccactttc aaggaagaac gattaatagg ggagggggat ttagtttttt cagcttcctt
      301 cgcaggaaaa aacaatttcg gacaattcca attcactaga tttatttgga aaccgggctt
      361 ttgtctttag gtttgggcgt tggttcaccc tcttttatgt ttcctacaga accaattgcc
      421 acaagttctc ctacggataa atctcctgca attcgagaaa gctctccgct tactccttca
      481 atgtttactc tctttttgaa taacaatccc ttattatcta caaatatgaa tccttcatcc
      541 ttctctttgc cagacaggat actcttagaa ggtatgtaaa atgctgggac tggatgtaag
      601 tcttgaattt cagcccgtgc aaacattcct ggtttcaata catctttttc atttctataa
      661 atgaccttta tttctgcagt ccggctttgc ggatccacaa gaggactaat gattagaatt
      721 ttacctttaa atctcttttt agggaaggca tctatagtga attcaacttc ttggtttggt
      781 gtaattctac taagatcaga ttcgtttacg gagaacttca agagaacttc ggaatcatca
      841 acgactacaa aaattgcttg cccttctttt acagcctctc cgacaaatat cgaacgggcc
      901 gcaacgattc ctttgatagg tgaaagtata gtggactctt ttataagcag atttgtagag
      961 tcaatgcttg cctgaatact tcttagattt gcaatagcga tgtctaattc ggatttttca
     1021 acgattgtat ttaactctaa gagggcttca ttcagcttac ttggctcttt cggaattgga
     1081 attcctgctt tttttaaatc ttcggctcta tatccaattt gtattgtatc taaactcttt
     1141 tgggctttga aataatttgt ctgagcagaa attaaagcag tttccactcc cttaagttcg
     1201 gtttctgaaa cagcacctat tttaaatagc tcttgtttat tcgagaaagt ccgttgtagg
     1261 ttctctagag tagctttcga ttcgtttaca tcggctcttg ctttctcaat gttcgaaatt
     1321 tccctttcta ctctttgttt ggcctgaata tacctggatc tacttagttc gatttgttta
     1381 ttttggactt ctagcgatgc taaatctttt ttaagctgaa tttctagatt tagagtttcg
     1441 atctttgcaa gcggttgacc tttagaaatt ctatctccct cttcgcgaaa tattttctcc
     1501 acccttccta atactttaga ggaaatttct gccttttgaa agtgagaaac acttccaagt
     1561 aagcttacaa tcgtttgttg ttttttcaaa tccagtggaa ccatttcgaa gggagaggta
     1621 atatcctctt ctacagtatc ttttttcttt tttccacagc ttagtatttg tagtgaaata
     1681 agtataataa caagaattgt ttttgattgt atcatttgaa ttggtttttc ctttatttat
     1741 taacctttat tagttcaagg ctatcaaggc ttgcgcctac tgccatttca agctgggata
     1801 ctgcagtcaa atattgaaca cggcttgtaa tcatcgtatt caaagcttgc aaatagaaga
     1861 tttctgtttc agctaagtcc actcgcttag cgtccccgag agaaacttct ttctctttaa
     1921 tttttaatct tttttcgaag gtttttgcgt tttcgtcagc taatagcata gatttccaac
     1981 actgatgata gttttgtagg gctttgaata cttcatttct tactatatca tcctgttgtc
     2041 ttcgagtaat cttagcttgt tcagcagcta ttccggtaga agcaatcttt cttttatatt
     2101 gaagattatc catgatattc atagtggttg tggatgttag ggacttattt gtgtcgtcgt
     2161 tacgggaaat ataattggag gtgtcttgga gagtattagc tccaataggc atacttagtt
     2221 taaaattgaa gccatattct ctttgtttag gctcaaatct atctccggat cctgcatagt
     2281 atccaccgac agataacgtc gggatataaa atgactttgc tatttcaaat tcggataaag
     2341 cttgtaattc ggcagccttg tttcgttcga attctactct agattggaaa gctaggctta
     2401 ccaattgatc gagaggtatc tctttatatg aaaattgaat tcctttaaga atatcaacac
     2461 cgagaataat atttgtagtg cttggtagtc ttaattggat tttgaattct tctattccgc
     2521 tcagtaaggc tgtttcggat ttttggtatt gtagttggat ttcatttaga cgattctcta
     2581 tttgaagaac ttgtaattca gttgaatccc ctagttgctt ctctcttttg gcgaaccgta
     2641 actgttcctt ttgcctatca atagaccttt tttggatctc catttgggct ttgttggtta
     2701 aaagtgtata aaatgcggat cgaaccttaa actttaaatt gttaattcca agaagaaagt
     2761 cgtatttcga taaattcaga tcgtttaagg cagcttgtag ggccaaggat ctccttccac
     2821 cgtcataaac cacttggtcc atagtgagtg caagcctttg ggacctactt tctgaatcgt
     2881 tttctactac gtttgcattt ctaaaccaag aaacggaagc agttgggaaa tacgatctcc
     2941 aattctcctt cacaagtaac gctttgattt tttgttggcc gcctaataga cgtagctctg
     3001 gactattttc tatagcgata tcttccgctc tttgctgatc gagtacaagg acttcatttt
     3061 ccccaagtat tgataatgat ccaaacaaaa tggaaagaag aactattttt ctaatgcact
     3121 taacttttaa tgattggtta ttcattctaa gcatatacaa gatatagaat taaaaaatta
     3181 attattccca aaacttccac ttaaagccgg tcttattgga aaccccaact gtaatcgcaa
     3241 ttttcgaagc catcatttcg gcaagaatcg agttatttga aaagatttcc gttgtgacgg
     3301 gtgagctaag ttttaattgg cctaaaagag taccgttttg cgaatacatc cggatgaaaa
     3361 tgccggttgt gatttcctcg tctaaaatgt tccctaatct cttttcgtaa atgtaaccat
     3421 cgacgtaaat atcgcactta gctagagcgc acactttttg aataacttcg ggtttgagct
     3481 cgataggctt atcgcttgtc tcaagtacaa aattggagga aaacatagtg ggagtagccg
     3541 aaggggaggg actaatagta tttccgactg tttcacttgt ggtttgagta gggtgtttgg
     3601 tttctattgg aacctcttgg acttgggcct cgatgccttc ctttagcaaa tagaaacgaa
     3661 gattattcgt gaaattctcg cctgcaaagg tagcaaagga attcggtttt gtctgaattc
     3721 tatttatggc gattcgtcta atgtttggga atctctctga aggattttta gcttctataa
     3781 tctcggaaga gaaccggact ttggctgttt gataactcga acaagacgtg gagagtaaga
     3841 ctaaaaagat caaaaaataa gaaattgaat tatttgttct cataaatatt ccgtttaaag
     3901 tattccttct taccatttag ttaattttcg gaagttcgta ttttttctga ttgaaaattt
     3961 gtttagcaat cgaagataaa tgaaggatct tacttagtat gaatttacac atttccatgc
     4021 cggttacaaa aggagctgat tgtataaaac ttttacttat catattcgtt ttggcattga
     4081 gcgttaagtg tgaattgaaa gacgatagta attccacaga taagcttctt aaagaattcg
     4141 taaatggtgt cgctacccca tcttccagcg gttcttccgg tagtaacaac agtctcttca
     4201 cagtcggcgg aactatctcc ggaatggacg gtggtaaaac tatcacacta gcgaataact
     4261 tatttgaagt ttccgtattc gtttttaacg gccctttttc tttccctttc tcctatgaaa
     4321 atcatgctac ttacgcggtc tcgattacta gtcagccgtc gggacaaact tgttcattgg
     4381 caaatcaaaa cggatcaata cagggagcta acgtaacgag cgttataatc ctttgcaatt
     4441 aagcctgttt ttcgttaaaa aattatccct aaagtaacta gacatactaa acaagtgtat
     4501 atttcaaatt gaatgataca ataaaattgt cggtcactat gaagtttttc ttgcttattt
     4561 ttgtcattct tgcaataaaa gtcgaaggtt atagggcgaa tccgttttta tatgattttg
     4621 ggaagaatag gatggtattt taggacattg gcttttgcca tatttgcgtt ctgttcaatt
     4681 gccattttac ttccttcgat tgatcaatta agtgcctctt cggaaaatta cgagcgtccg
     4741 cttcgagttt cttgggaaga agaagctcaa gaccgaattg aggcatcctt caatcagata
     4801 aaggattcga atctatccac ttttgttctt agtgaagatg atatcaaaag aatcgataac
     4861 tctacttcac ttgtgattct tttagctgag gaagcttttg aatttaactt aactcacaaa
     4921 agagaagcaa gcattaggcc agtaagtcta gtagataata ttaaattaga taacacgagt
     4981 gaaaaagaga attcttcctc ttcgttaggg gactttgaat cgattagttt gattttgtct
     5041 gaaatgctaa ctgggaaatt ctttaaagaa aagaatccag atcaggtatc ttctcttttt
     5101 cgaacccaat tccctaattc gaattcaatc ttactaagta atcatttctc gcaaacgaat
     5161 catcaattaa aatcatttaa gaaatttaga agatatttag cgaaactaac tcattcagat
     5221 ccggatggtt gtaaaattaa tttttctttc cctccttcct gctcttccaa attcaaatct
     5281 agtttctttc taaaatcttt ctcttcctta agtttccaac gaaacaataa attctacatc
     5341 cctgtaggcg tgttggcaca gactcttttc cgagcctgga ctttgaatcg catttataaa
     5401 ttaactttgc ctttagatca aaaggaacaa ttagcatgaa tcaagaattt caagtagctt
     5461 taaataaata taatctcaag aggttggaat tctattttca taatattcta tcctcagatc
     5521 tgaaatttat aaagagatct aagaatgtta ggacaagaag actcatttat agatcagcta
     5581 ttcaattagc agtttctttt ttccgaaagt tattcgttac aattttaatg ttagagattg
     5641 gcgtcgcacc tctaagcgcg gacccaacca tttttagaga tctttggaaa aatggatcgg
     5701 atggaaaatt agaaagacaa tacgacaggg caagctcttc aaattcggaa gctgattgga
     5761 atgattcggt aaatagaggt ttttccgtac ttcgcgcgga ctgggaagcg gcagccgata
     5821 gcgctataga gaaaaactta cttgagaacg gtggaagttc caataccacg cttaaagatc
     5881 agcttttaca agagaaggcc cttgtcagga gtgaatggga agaagacgtt caagaagaaa
     5941 tagaaaaccg taaaggtcaa tggaaagcta aagttgcttc caatggcctt gaggaaactc
     6001 ttgcgaccat tgataaaaat gcgctcatcc aagctgtatt acaagccgga gttgctgcgc
     6061 aagctggaac gaatgcgggt gaaaaagcag gtcttttcga ctcaactatg aaaacctttc
     6121 ttactagttt tcgttccgat tgggaatcag acttaaactc taaaatagaa ggcattgaaa
     6181 gtaattccaa tctcttaaca gatacacaaa aacaaggctt tgagacagct ttagcagata
     6241 taaagaagag tattctagct gaatattatt atgaggaaaa ttcaattgtc gctgcttatc
     6301 gggcaaactt tgtttctaag gcaaatgcgg cagacgatat agatggtcaa attgctcaag
     6361 aaacagatcc aaataaactc gcattactat taatcgaaaa agctcaaaaa agtgcaggtg
     6421 atctttcagg gcttgttaca acaccaaatt catccaatgt ggatccaaat acgatcgtta
     6481 caaatgggga tgactaccaa tctaagtttc tagctgctct tcaatccggt caaaaacaat
     6541 ggcaagatgc aatcgatcag ttggttttag gaaaacttag atatgataaa gaagtagaac
     6601 tccaatggaa gtcaggtgag gcagattggt caaacgcgta caaccaaatc ttgaaagcaa
     6661 aagcagactg gactcaagtt gtaaatgctc aaattcagaa aggattgcaa tcctgggatg
     6721 aatctgaagc gcagttaaaa gcgaataaag aacaagcact tgctgaacta gatagaacac
     6781 ttgcgactca atctgaacag tggcaagctc atgtaagagg aattgaaagt attgtagttg
     6841 gcggagcaga tactctaact acaattcaat cgaatattca attctttgaa ggagctattg
     6901 ctagggcgga aaaaccaaat agcggttatc ctgcctctgt agtcacagaa tacaaatcac
     6961 aacttacata ctggcaaggt ttagaaacta ggattcgtga tttagtaaaa aattctcaaa
     7021 atactctgca tgacgacgac gttagaggaa cggacggtct cttaagttcc accgggatat
     7081 atacttccca agaattggag ctacgtattg cacaggctga attaaaagtc ttacaagaaa
     7141 atcaaactag agcacaatca gtttacgatt atgcagtggc aaatgtcgga aacaaaactg
     7201 ctgcacaatt agaggaggaa cttacatccg taaaagccga ttttgaagca aagcaaagcg
     7261 catatttagc acttctctcc gaattaaatg gaagcagcgc aacaagtacc tattctcaaa
     7321 ccggattaga ctctacttct tctacaacgg caaattcgac aactacaagt cctacaagta
     7381 tcttaacgga tctcgaagcc gcaaataagg ttttagaaga taaaaggaaa gccttagagc
     7441 tcgctcgttc ggaattaatg aattcccaaa atgcttacga tagcacgatc aaaatgcagg
     7501 ttttaattca aaaccctgaa ttgcttggat cgattggaga attaaagacg gacggtacga
     7561 ataaaaccga ttctggctta cgttacgaaa tagagcaggc aaacgaagag atagagcgtc
     7621 aaagagaagt tttacgtcag caagaagctg aaatgtacaa actaacgtat gaaagagaaa
     7681 atgctctaag aacacaaagt ttttataatc aaagtctgag ccaaatttta gctttcgaag
     7741 acgttaaaga gaaaaaggcc gcactagaga aagtccttaa cggtgacggt acattaagtg
     7801 agaaaatcga ttccctctta agtggaaaca ctcttgtgtc tctttatgga aatactgttg
     7861 cagttcaaat ccaaaaggaa ttaacagaca tgaaatcgca attggctaat ttggatactc
     7921 cagttgtcga ttcgagcagt tcttttgata gccaagttca gctattgaat acagcgagta
     7981 caagtttccc ggtcgatgac ttaaccgcaa agaaatcaga attaacaaac tacttaaacc
     8041 agttaaagaa tattagaagc ggtttcggtt ccgtttcttc ttacgataca acctatcttg
     8101 gactagatcg tgtggaccag ggaattgcat atttggagaa cttacttgga caatggaatt
     8161 ccaattcttc ttctatggaa gatgggtttt ccaaaattca ggataaaact tccgaataca
     8221 atgcttatgt aagtgcgaat tcaaatttga aaggaacaac cgagtattct aatcggattt
     8281 taactcttgt aaatgatatc caaggctctg ctgttcaaat agggcagttc caatcttttg
     8341 tctcagattt aaatcaaaca acaacctatt tgaataccgt tctattggac gtatttcaaa
     8401 gaggcggaac tgttatcgat tcaagtctaa ccggaactga tagaacaaat gctaagaatg
     8461 atttagcagg atttagatct attttggatt ctagtactca agcttggtcg ccagtgattt
     8521 ccggtatggg aacctcgttt ggtgatatct ctagtctttt cggaaatttt gggaattcta
     8581 ttcaggcgtt taagaacagt atagagaccc gaaatagtgt ggcatcttct gtgtccggga
     8641 aactcctatc ttattacgaa agtttccaaa ccgaatattt agttagaaaa gacgaactga
     8701 atttcctttt agatccggat ggtaattcgg aaagtcttca ggcattaaaa caaaacgcag
     8761 aaaatcgcaa aaatattgaa ggtgcaaaaa ttaacgaaaa ggcattagag atcttgcatg
     8821 gttatttagc cgatttgcct tcggataaaa gaaattttag tacgatttac ttgcaagtat
     8881 tgaaggactc tgattctaac tcgttgaatt tggatttaga tcctgatgct ttagttcaga
     8941 gaaaagcttt agaagtagtt ttaagtttct ttcgaaacaa tggaaattct atctcgaatc
     9001 aattggcttc ggctgactat gaagattgga tttcgagctt agaaaaggaa attgatgccg
     9061 ccggaaatgc agtttctttc tatgaggatg gtggaaaatt tagcgccgaa caaagagcag
     9121 ctattcgaga aagtggaacg gccgatgaga aaaggctcct taatgaatcc tatggtttcg
     9181 gaagcacttt cttctttggt tctgctgtag tttcgaaagt gtcttcacta gaccaagcat
     9241 ccaaatccat aagtgctttc gcaaatcaag tatccacaaa cggtgtattg tccgcattaa
     9301 cagacgacta tttcgaatct caagagaata aaacaacagg tttactttct gaaatcagat
     9361 cgaaggtaag tgggttatcc gatttaacgg cgtccgatct attgcaggat tcctttaacc
     9421 taggaacaaa ccaggatcac aatacagaag aagaagattt tagaaaaaat cttttggctg
     9481 aatacttaac tggcaaatcc actacggaag atttcttctt agcgatgagc gatctatcgc
     9541 aaatttcgaa tatcttcgga acaggtatcg catcctcagt atattcggat gcttccaaat
     9601 taaattccaa atacaataca aacttatcag attataattt agcttcttcc aatcttgttt
     9661 cttctctaaa tagtgctgat tctcctgtaa acgccgcatt atctttatta tcagatgata
     9721 ggtttaatta tttctcaggt caaataaact ccctacaagg aatctataac ttaaaagatt
     9781 accaagaccc agcaaatccg ggtgtaaatg tttttactgc cgaagatttt acaagccttg
     9841 gaaactatat ctctactgtt tcgacgaatc tttctagttg gaactctacg agaacgaatt
     9901 tagaatctgc atttagcgcg tataacgatg caaaaaccgc actttcttct cttactccag
     9961 gaagtgatgc tttcctaaat caatccgatg tagttctttc caaattcaat gatttaaaat
    10021 ctgcatactt aaattctcaa gggttactcc aagttatcac tggaaattct caaagtgcat
    10081 atacagaagg aagaaactta gtatctcaaa tgaagctaga ggaaaatctt ccttccacat
    10141 tcctcttaaa tgcgacgaca cttgcactag ctccatccgg aattctggac caatataata
    10201 ctacaccgtc caattttacc tattttgata cattacagag tagtccaatc gaactcctta
    10261 tctcccaaga aatgggtgta acacttggaa tgcttggtct tgcgacagat caaagcaatc
    10321 taagtagtgt ttttgctctg tccggcggct tagatgcaat ctctaatagc ctgcaatcgg
    10381 tatctaaaac ttacgctgca ttacaaacta caaaaggaca agtagaagat tttaaagacg
    10441 gtttatccga taagattatc gtatatttag gcgaaggttc taagaatcaa attagccaag
    10501 atgatctcat ttcatacgtt aagcagctaa gggacttctt tataacaaaa caacaaaacg
    10561 gagaagaagt aaatagcgct atccttactg cccttgaaaa tgcaggaact tataccgacc
    10621 aaatagaaaa tctaaaatat ttcagttcta ttccggtcgc cgatagaaca gaaagtaatc
    10681 taaatactac ctattcgaat gcgaaggatt atacatccac tgtaacagaa gcaaaagcaa
    10741 tattcgctga tttacaatcc acactaaaag cgttacaagc atccggtcag ccagtatata
    10801 acgcgatggg tcaaattgaa tctagcttaa caaaatttgc gaccttacaa gcaaaactat
    10861 ctggtacaga ttatgaatta gattccgaac ttgtttccgg aatgcaatct ttgaaagaat
    10921 atgcttggga aattagaaaa gaagaattag gcgaagcctt cctttcagag cttgcaagta
    10981 atacttccct agaccagttt atggcggagg ttcgttcagg aaagaaatgg aatgttgatt
    11041 ctaatgcaag ttctacgaat atatatgctc tatcaaagaa cacagaggcg aagtttttag
    11101 gacagtcatt aaccgaatcc caaataactg aaatatttga gtatttaaaa gtatatagag
    11161 accaagcaaa agttcaaaac gcggatctta gccaaggaat ttctagcatt atactgtctt
    11221 ccgatccgga agtaaaagcg gcactaaatg aacaagcctt ggcattaggt tacgagagaa
    11281 taaataacag tttaagccaa ggtgtattcg caaattcgag cacctatcct ccggaactag
    11341 caaattacgc tttagtcagt aatttctctg catacttggg agcgatgact tacgcggcta
    11401 gtacgaaaaa cgagacagtc gataagaacc aggtattgag agatttcctt ttgaattacg
    11461 gcatttcttc agacggtcaa tcactgcttg agaactttgt ctcaaattat gactctagaa
    11521 attcctcata ctatttacca gattcgctga aagaaaggga tttggcttat gcttattata
    11581 atcgttcggc aacagaaaac ttaagtccgg atgatttgga atccctaact gcttggttaa
    11641 aggataaaaa atacgaacca gggcttgtca cttccttaaa taaaagtgtc agaatggatt
    11701 tcgtgctaag taattattca ggtgagagcg acgatgaata tttgagtttt gcaaatagta
    11761 aactacaagg aggagtatct gattctgaaa aacaagggtt cctcctctat aaagcgggga
    11821 tttatactcc gttcggatat ttagatcctc tctctaatat tcagactgat ttctatttaa
    11881 agaattacca acatgaatca gggttttctg atcttgtctc ttcattaggc aaagagaact
    11941 taaatttaac tttagaaatt acaaacgcac aagctagtga gagaaaagca aaatacgcat
    12001 acgacgttgt taaaggtaac gttgtaattg agagttattt gagttacata aatattggtt
    12061 ctcaaggcca aacggctccg acacttgaaa ctcaaataac caacaaagaa agagaacttg
    12121 aataccaggc agaacaacgc ttaggaaatt tactttcttt aatcgaaagt tataagtctt
    12181 attctttcga tccggataaa actgaagcaa atccttctat tcgtcaggca ttgaaagaaa
    12241 tccaagactc cggatatgag atttccgatg acgtatatga gaaagaccaa acgaccggga
    12301 cctataattt tattcctgga attaataacc taaaaggcat catagacaat tacgtagaca
    12361 ataacttgcc gggtagagta gcgatcaatg atccatacgc agaaaccagt aaagcaacgg
    12421 gggcaatgta tagttatgct gacaatatta tggattccgg taaaaagatt ggaatcctaa
    12481 ctgatattgc aaataaatat aatggtcttt ccggagatgc acttaaatca gccttaggta
    12541 gtgaacttgg aattgttaaa acgcaatacg atctaaatca acaagcgttc gaagatgcgg
    12601 aagctgcttt cactgcacaa caaactgttg taaaaggtat tcaaactcaa tatgccgcaa
    12661 agcaagccga agtaaccgca gcgtataaca cgatggaaac tgcttccgct gcactctccg
    12721 agaaaagcgc cgtttatgat ttcgcaactc ttcaggaata tagtgctggt gtaagtaatc
    12781 ttaatgcgac tgaactttca aaaacaaggc ttgccgatgc aaacgccgcg gtcacagcga
    12841 aactaaaaga aattactgac ttacaaagcc taatttccaa gcaaacgact ctagctagta
    12901 ttaattcgga tccacaagtt caggagaacc aaaaacaaac cgaagaatgg gcagaaagag
    12961 ctctaagatt tagtcaggca gagaaaacga taaaagatag aatgaccgat ctcaaaaatc
    13021 agatcgattc tgaacgggca aatctacaag gctatttgaa taatgtctta gttcctgcaa
    13081 gttaccaatc taaattgaat gctaatggtc tagatggaaa gatcgattat caaaaatctg
    13141 attatatctc cctagaatca gatctacgcc aagaatatca aattatggaa ggagttcttg
    13201 gtggcaatat tggtctttgg gattttatta atggcggaag aggctctaca agtggagcct
    13261 taacttatgg cggaggatta aattctcagt atccgcagta tagtatttta gattttgtta
    13321 aatctcacgg tggaagctca gatcttgctc ctcaaatgaa agcaacgatg aacgcttttg
    13381 atggtgtatg gtggttagat ccttatgcgg gggcaactgc ggcggcgaat aatcgattaa
    13441 gttctacaac gtattctcaa tatgcctcca agatggaaac aagcctttcg aaccaaatgg
    13501 gtgctgaggc tttattaatt gcaattatgg gatggggaaa tccaaccgta ggcttggaag
    13561 cgatcaatag aacaaatacc tgggtaactc agaaagctgc attgcaatca aatctggatt
    13621 ccgcgcaagc atccgctcaa aaattaaaag acttacaggc agaactcaat tattacacgg
    13681 atatttcgag caacgaccaa ttgaaatcgg ttctgttagg ttccggaaat gaacaaggga
    13741 aatacaccct taatacaggt ttgcttgcaa gtgacttaaa ctatttaact gggactggaa
    13801 ctttcgataa cggtacgctt tcatggaatg gaggtaaaga acctctaaac atggataaga
    13861 ttgccggtaa gaacggaaat tctgtggttc agaaaagata tgtccacgat gcttatggac
    13921 ttcttgtacg agatgacggg gataacgccg gaggtgtatc tgctactata actggatcaa
    13981 ctgatggatt aaaaacagct acaatgacaa gtgcggatga attcgtttcc gcattggcag
    14041 tactttctca atctcaatac gagattgaaa gagatgaata ctttgcagct caagataaat
    14101 atattggagc tggcggtcaa aaggcagacc aaaaaacaat cttggattca agagagcaat
    14161 tctactcgga tctcttaaag aacctttcta ataacaacgg cgaaaacatt gaatacgata
    14221 tgtataagaa agtcgccgaa gattacatgg ggaaaggaaa aattatcgat caactcttta
    14281 tagcaaacca gcaacaacaa tacgctttgc aaacggccgt atgggatcaa aaggaacaag
    14341 acttctatca aaagaaacaa gagtggatag agaatatcca attccttcaa aatgctggct
    14401 tatcgaaatt taatgaaatg acaaatacta ttctccaaag ctgggatagt tggagaacgg
    14461 atttcaaaaa gaaagccgct gaaggtgaaa aagctcacat cgatcaaatt gcgactatga
    14521 tttccgaaaa agccgcttgg gaaaaggact ttatatccac atataaggac caaagcgatt
    14581 cggacaaact tgcacaagct tataagcaaa tccaaagctt gatagaaagc tataaaaaag
    14641 accttccaac cgaagtcgga gtggaactga acgctaatgc gatcttgaat aaagtcttag
    14701 ctggtgctcc aagcaagttt gatgataact taattaatca aggttcttat caagatgttc
    14761 agttcttcat tgaccaggta aaaactcaaa aactgaacga ttcaaatctg aaacaattcc
    14821 aagaaatgag taaggaaatg gaagaaaggt cacagaagct tgtagtatta caatcattag
    14881 acggcttata caatattcca aaaacttacg aagaaacaat cggtgcagcg aataaggatc
    14941 ttggtaaaca acttgtccag aaagtaatcc aagacggatt tatgccagtg ggtgatctac
    15001 tcataagaca aacagttgga ccagacgggc agcctcagca gcagatcctt ccaaattacg
    15061 ctatctatgg ttatgaagga ccaaagcaac ttccgaaggt aaaagatagc caaggaaaag
    15121 aatgggattt aagtaattat aacgcgttag cggctgatgg tggaccatct accactgaac
    15181 tccaacaaat ggttaagctc gcaattagcg tgttggataa ggacttcaag aaaacttacg
    15241 atccagtaaa ccaagagaac cgagaagaga aaattgcggc tttagatcca atggcaatgg
    15301 caaaagtcat gcaagcttct caaggagcac taagaaacct gcttagcgac cctaagtata
    15361 tgactgctaa cgcatcggac aaaaggctca tggaacaaag tgccatgtcc tccggttatt
    15421 tggtcggagc gacggagggt ggtgtatttg gagaccacca tttcacgcaa ttctatactg
    15481 ctcttaaact aaaagaaaag tacgatcaaa tgaaagcgga aggcgaatcc ttgaagagcg
    15541 acggatttgc aagtgctgtt ggtgatactg tagcctttgc agtccaaatt actccgttag
    15601 gatatgtagt agatactaaa gcgatttcga actctgtttc caaagcttac catgaaaata
    15661 gagaagtcgt agatgcagtg accgctgtcg cggcgattgt aggagcacct ttctcaggag
    15721 gagcgtctct tattgccttt gcggcttaca aatcagtcca aggagcctat gaaggcggag
    15781 tcttaggtgc agttgccgga gcggctaacg taggaaatgc ttacttacaa gggttaacag
    15841 caggagccgt atcttacgag atgtcctata gctataaaga aggctttgga gtgagtgttg
    15901 ggggaggtta cggtaaagct ggattgggag tcgggggaag tatctcttgg aatgcgaaga
    15961 caggggatat aactggaagt ttaggcttgc aaactacttt aggaacaagc ggtagattga
    16021 caggtaactt gggaatgtcc tttaatcaaa atggatttac cggagttgat gccggattag
    16081 gaatcggttt aggaacaaaa gcaagtggca actatgcggc atccttaaac ttaggtgtaa
    16141 actatgacgt gaataacggt ttcggacaat ccgctggctt ctctgagaat actaataaat
    16201 atcttcctca atcaagtttg gattatagcc acactgcctt tggtggaaat acgtatagcg
    16261 taacaactcc gtctgttatt ggtatgactg gaacctactc ctataacgat ataactcaag
    16321 gttatactgc ctcacttaat gcgaatagtg cgactgccct cacatacgac tcgatcagcg
    16381 gagatgcagt ttataataaa aacttctttg gagacgtagg taaggcgcaa gctctatcgc
    16441 tcgggggcat gaccgaagag gaatataacg aacatgttaa aaaccaagct gcgttgagag
    16501 cggattctca gggactgtgg gataaaacca catctatctt tgaagatata ttttccttcg
    16561 aatctcaacc aattaattct gacatattcg gaaaatctga tttaggttcg gcgaatagga
    16621 atctcttcaa agatctattg ttggggatcg gtcaaattgg tgacggtgga ttactcaata
    16681 tttttggaga cggatcttta caagcggaag ctccaagtgg agcacctttc aaaggaacga
    16741 gtttatttga aagtcttaaa tcctttttta atggaaactc ttctgcgaat caggagagca
    16801 attcaaatga tactcaaaaa agatccggat cagactcggg aattaattcg gaaatatcta
    16861 atagtgagaa agtaaaaaat atatatgttt taggaaatga gaaggcagca ttagaatata
    16921 taaataaagg taacttcagt ccggaagaaa aagctgaact tataaaaggc ttaaaggatg
    16981 aagttagcat ctataaaaag ctaagtgtcg aaggtcagca agctgcattt gaacaagctt
    17041 taataagtaa atatggaatg aatgtcgtag aaactattgc ttcccataaa ggaaattatg
    17101 caggtgatgt tccaacggac ataggagact tctttaaaaa tgataaaaaa gtttccgatg
    17161 tatttggtac aaacataaaa atagtagaag cgaatatcgc tccagatact tcgcaagcaa
    17221 ttagcatggg tgattttaga gataattatc attataaacc tgatagtgat gatacaagta
    17281 aatttgattt aagaggacca gacaattcta ataaggacat gttatggttt ggcccgaatg
    17341 ctaactttaa agtcttagac gtaaaattag gccaagaaaa tggagctgat cgaatccatg
    17401 gaacgaacat ccaaataggg ctcttagatt ccaatggaaa tattcaagct cgtgcagact
    17461 tagttcacat gactatagtt aataaaactc tcattgatgc ctttaattcc gggtccgcgc
    17521 ttcctgccgg aacctggttg ggagcaactc caaaaaaagt aggtggttct acgggtccgc
    17581 atttgcatat acaatctttc caaggcgatt taactaaaaa aggtaaccct gtgaccatga
    17641 aacgctggga tttttatccc tattggaatg gacaatagcg atagaaattt aaaagaatat
    17701 aaatacggaa gttaaattat gaaatattca ttagcattag cctcaattat attagttata
    17761 ttttgcaaag aagcatctcc gaaagcggat gatcgattaa agaatgagaa cgaatttaat
    17821 tatgataata taaaagtagt cgtagatacg gaatttggtt ctaaagatga atttaactcc
    17881 tttttaaaaa tattaagaga aaaggattgt gaaaaattaa agtctgattt aggaaatgaa
    17941 ttctctgtag agttcaatgg ttatgaagta tttacatttt tagcaaagaa tgaatttaaa
    18001 attcagaaat cagatttttc tgtatgccaa gtttttttcg acactcttgc tttgaggact
    18061 atactcgttc agaaaggaat gtatccttcg ctggaagtag ttgatgataa tttgctatct
    18121 gttcgtgact atttatcgat atctcgaact ataaatgcaa ctacggatga agggaatgat
    18181 ggatcgaaaa taaaagtgat ttatttttct agagaacgag gaaaaggagg aattgattta
    18241 ttgttaagtt tgtacttaga ttgtccagca ggactcaatc aaaagtgttt tattcgtaaa
    18301 ttttcgcggg ggtaatatta aggagctacc tttggccgat acaagaagaa agttattaac
    18361 tgtcgttcgt atgttattcg catgcaaaaa aaagtaggaa tacaaaaaga aaagcaacga
    18421 atttgaacag ggttattatt attctcagtg cgcttttgat atttctctgt aaagaaggtt
    18481 catcaaaatc gggaaaagaa attcaaaaaa gcttcgacgg ggctcaagtt gattttgatc
    18541 caaattttgg tactttcgat gaaatctcgg attttctaaa tgctattaga gaaaaaaatt
    18601 gtaacagtct taaaacaatg atgaatgaag agttcttggt ggaattcaac ggttacgaag
    18661 cattaagctt tcgcaagaaa gataattata tagatagtac ctcaaattct tcagtgtgcg
    18721 cggtcttttt tgatacacaa acttttcgaa ccgctttagt taagaaagga gtttttaaat
    18781 cagacgattt tattgataat ttaacattgt cagtagtcga ctatcctagg atatctgatt
    18841 ggatctattt aactgaatat ggaaaaggca aggcaatcta tttttcaaga aaaataccaa
    18901 acaatcgtta tgaggaatct caaaatttgc tatacctaca tttgagatgt ccgcaaggta
    18961 ttaaattaaa atgttatatt tggaagtaca gtcgtggata gctctatttc ttcatttata
    19021 ttaattcgta aaatctcaga attctgtttt cttattttat tacatgtaaa ttatttatga
    19081 agctttaagt taatttacaa tttgtgccag ttgacactac actgaatcgg ttgaaaatta
    19141 tgcgaaatat taaaaaaagc taagataaaa atcaaaaacg aggcaaaaat gataagaaca
    19201 ttaacattgg gtacggccat ggttctactg accggctgtt ttacaatagg acgtgtgggt
    19261 tatatagttc ctgcacaatc agacaccgca caactttccg atgaagtaat tggagagaat
    19321 tgcagcatgg ttgtaactaa catccttaac gatatgaaca aggatttgga aaataagagt
    19381 aagactgacc tttcaaaagt tggacttaaa tttacttctg gaaattgtgc gcagacaagg
    19441 agcttgaaat aatatgaaaa atagaattat aagttctgct ttttttctga ttttcgctct
    19501 aaccacaaat tgttcatata actggggtca gtttaataga tacgccgtta ttgctccttc
    19561 taacttagaa gtaattggaa gtggagaaag agtaataggt cgtgattgtg gattcttgcc
    19621 ttcaaactgg tatgcgaata gtattgccga agctgtaaga gacgcattaa acgcttcgcc
    19681 gggagcaact ggattaaaag acgtggatgt taaggctaag tcttatcact actttttctt
    19741 gagttgtgtc gaagtcgaag gaactccggt aaaagaaatc gcagagaaga aaccaaataa
    19801 gaaaaagtaa accatattgg aataaaaata ctagtccttt ggtatggagg gtcctattcc
    19861 gcaaatagaa ttaagactct ctttttcctc gttggtatta ttatcaattc taaaatattg
    19921 tatttagtat agcaattata caccaggaaa agggtagtta aataggaaat taattatgaa
    19981 cgatttatcc aaccaaagct gtttcgaaga taagtattta atttcctatt taacaaagga
    20041 aaagcgaatt cctctattgc tttataagca tttgaatcat tgccaaaaat gtcagacagt
    20101 cgtaagcgaa ttttcggaca caaatagaat ctcgatagaa gtctttggaa aagagataac
    20161 taaagttaaa tcactatggt ttggtccaga aatacataac gaaggttgga tcgaaattcc
    20221 tgaggacaaa aaatctaata tttatagatt ctttcagtgg cctctaacat acaagaagcg
    20281 atttctttta attggctact tcgcaatagt gtataatttg attcttttgt tctacaagtc
    20341 cttttactaa atcaagatca gcaactgagg atatgtatgc gaattatagc tgtgattata
    20401 ttgttaaatt ccttttacta ttgttcggag ataggtcagc caaattcatt tcgaggaaac
    20461 gaagctaagg ctaaattaat actggctgct gaaattggag actatgctgc gtacaaagaa
    20521 gttttcacag agcaaggttt aacaggggca acgctggaat cgagaacgaa cgaagaagtt
    20581 ttagctgcta ctgcaataaa ccttacgtta tttgatttag ataactctaa attctatcct
    20641 aagagtaaaa ttagcgaatg tgaattctca ctggaaacct atggggtcct tttgagaatt
    20701 agttcttaca taacttattc ggcctttgag gaatgcgact tctcatcgag cggagtaata
    20761 tcaacaaaga aaaagtaaaa taaggtagat ttatttatga taatgaaaag tagaaaatta
    20821 aaatatacta cattaatatt attaacgata ttgagtatat caaattgttc aataccacaa
    20881 agacggatcg atgtaaacag atttgccgga gaaaaaaaca cttcgggaat tgtcggcttt
    20941 tctctattct tatatatgaa tgagaaagtt tattattatc ctacggtagc tctcgaatta
    21001 aaaaatataa agagcatcga ttacactgcc aaaaaaattg agtactatgg caaaatagat
    21061 tttggtgata taaaatcgca cgatgaagga atgtatgaaa taatacagag ccgggtatcg
    21121 gacttcccga ttgactccgc atttatggca atttcaggcg aggaaagaaa agaccaattt
    21181 acaatatcga gtcttcctat tcaaacaaga gaacttggcg cttttgttgg aaacgtaaac
    21241 ttagatcctt tcgaattttc aaaagccatt gatcttaaac cggaaagaaa tagaattaag
    21301 tacgcgggtg tgattttagt aaaagtagat ttaataaatc cgaagaaaga aggaaggaca
    21361 actacttatg aaacgaaagt caccgtttct cgtggagagg aattcttagc ggattttatt
    21421 aaaaatcatt cactatctgc tgtaggatta gagagcaaat atttcggttc tgaaggtatg
    21481 actgctaaag gtgcagagat tcactttcta aatgaatttg tcaaaagaca aaaagaagga
    21541 tactgggctg aaaaagcttt ggaactaatt aaacagaaaa agaatcaatg actaaatgaa
    21601 cttataaatg gagttcaaat tctcaggatt ccatttacta aattgatagg gttatatttc
    21661 ttcaacaatt ggaaggtctt cgaaagaaca atacttccaa ttgttcacca taagaggatt
    21721 ttattaataa aaaattaaaa tagaatgaaa atcatccatg cgatcaacgg agaagaactc
    21781 ttcgtagaca atgaagacta catttacctt agccaattta cttggtctgt aaaatacaac
    21841 ccctactaca ctacagcata taggacggaa cgaacgaaag aaggccgcca actaatgatt
    21901 ttaatgcaaa gagaaatcat gggtgtaaaa agcaaaaagc aagtagtagt tcgtaagggt
    21961 ggtgagtggt tcgaccatca aaagaaaaac ctgctcgtta taaagaaggg agaacagaac
    22021 gctcggagaa agaaaaatta tacttcaaag ctatataaag gtgtttatta taacaaaagg
    22081 acaaggaagt atatcgcagc tatttcaaag aatggaagaa aatactattt agggtccttt
    22141 aatacggcaa aggaagcggc gatcaagtat gacttagctg caaaaaaact ttctggtaag
    22201 attgcaagaa cgaataagga tcttggaatc attcaataca aatcaaacaa gaaagataag
    22261 gtcaagttag aatataaggt aaagggccac caaatggata gcccggaaga caagaagagg
    22321 gtaagggtat taagaagtaa aatactcaaa cttagaacta aatacacgta ttcaatatta
    22381 ggtaaaatga caggcattag tcagcatgaa atatataggt ttgctaccgg gaatcgtggt
    22441 cttagatcta ttgctttcga aaaacttgaa tctgcaataa acaaaataac gtgagttagg
    22501 cggaactagc ttttcaattt atagcaatgt ctggataaag gaaaagtata tgaaacctcc
    22561 ttccttggaa atattgaatc gcttacaagt tcgtgcaggt gaaaaacctg tttctggtaa
    22621 agttcacaaa cttattcttc aattcttcac tgcaaaggaa ggaaagttcc agcctactgt
    22681 ttttgcttca tacagaccgg cacttagaaa agaggggatt cggctcttct ctatgaagtt
    22741 tgaatgtcct ttgtgcgagg ataaaaaaga cttcacccat tttagatatt cggaaagtat
    22801 caatgggttt tacgaggttt gtaaagaatg cgggattacg gactatcaag gttttattaa
    22861 attcaacaaa agacgagttc aagctggatt accggaactc accctggctg catataagaa
    22921 gttaaagaaa acgtaccata ctagatttgg atatctcaat cctcatatcc aaagagcaat
    22981 ccagaaaatg atccaagttt tcggtaagaa ggttctaagg gaagaaaggg actgcaagta
    23041 ttgtgcagat agaaaaatac tagcgctttt cacaccggaa tataagaaaa agaagatata
    23101 tttcaagtgc agggtttgta ctgcgatcga ccaagccact agacgcgccg aggcaaggaa
    23161 aaagaaaaag agagcggaag aggcgaggat caagaagagg atgcagacca aagatcgctc
    23221 caaggtcggc aggggacgga ctacaaaggc accccagagg agaaagagga cggcaaagat
    23281 cggattggta tcctctggtc gctaagggac acatgttcga aatgcggatc cctttttagt
    23341 gtttaggggg acttttaaaa taaggacctg ggataggaat tcggaggtct aaaaagtggt
    23401 tgagggagca atcttttgcc ttgtttaggc ttttactccg aatccaggga gggggtaggg
    23461 ggatctaccg ataacgtatc aatatgtctc ttaaataaca gtacagtcgt tcttaggatt
    23521 ggaaaatttt aaggcaattc tatataaata agacataatc gcttgactta gcgacttgga
    23581 ttactatata caagttaacc tttttgtccg ggttagaaga taaaatatag cctggctagt
    23641 cggaaaatga tcctatgatt gcaatggcta aaaaaataga ttcaaaaggc caacggcttc
    23701 tattcgattt tcaggtccct gatggtgaaa cgttaaatct taatatcgat ccagccttaa
    23761 aagaatactt aattaagaat tctgcaaata cttaccctta ccatttaaac gaaatatctt
    23821 caaaagattg gaaggatggt ataattccca ttttctggaa agggaatatt gattttataa
    23881 atcaacctgc agtggcagtt gtaggtacta gaaacccgac agaaagagga atcgctgcgg
    23941 caaaaattat aactgaaact ttagtaaaag aaggatttgt agtagtttct ggattagcga
    24001 aaggaattga tagcgttgct cactcttgta cgctttcgtt aggtggaaaa acaatcggag
    24061 ttttaggtac tccaatccac caaatttacc cagcacaaaa caaaaagtta ggtgaagaaa
    24121 taacagataa aggattattg ctttccattt ctcgacccga agaaggaggc aatccatacg
    24181 tttttcctcg tcgaaatcga ctgatggcct tacttactaa ggctacgata atcgtagaag
    24241 ctggcgaaac gtccggagtg gtccatcaag ctgccgagtg cgctagatta aatagaaagt
    24301 taatattttc aaaggtatta gcagagcaaa atcatgaatg ggtaaatcgc tttatgcgat
    24361 ctgcgagtgc tactgttatt aatggttcag ctgatcttag aagcatatta caatcattga
    24421 atatatatta atgaatggta ttatatctta cccgaatccc aaattacgag ttgatacacc
    24481 aacttttaat tttgatttag agttaggata cctcgcaaga tatgttccat tcaaaaacgc
    24541 accttataac gattatttta caaagaaata tcataaatca aaaacatatt cgcctgaaat
    24601 cttggatttt aaactgggct cacagcgatc tatcgattat ttcgtagaaa cattccgcga
    24661 atttgctgaa gccgttttgg atgatttgag aattcgatcc gcagtcttaa ttcctgtacc
    24721 ttcatctgtt ccagtaagtg actctgatta cacaacagaa ccacaacctt ttggaagcga
    24781 aaaaaacagg gacaatcggg gagaaatatt tttagaaaag gtatgccttg agagtacaaa
    24841 attaatttat tgtaatggta tcgaaagaat tattcgaaaa ccgaaaaaaa caagaatggg
    24901 tgtagaagaa caggcgaaaa ctttgagact taaaagagga aatgattttg agaagaaagt
    24961 tattatactt ttcgacgatg ttgtttcttc tcgtcaaacg tttgacgctt gtaaacttgt
    25021 aatagaaaaa aaatttaatc caaaaagaat tctgtgcttt gccttgggaa aaactactta
    25081 tatcgaaaat ttcaatatta actaatatta tgaatagaat ggatacaatt tcaactgccc
    25141 cttataactt tatctctcat caatttaaga ataataatac ttcgtttttt attcctaata
    25201 cctttaccgg tttaaacttc gaatttgttc gctcaataac agtaataaag cctgatggta
    25261 gagagattat tttacatacg aatgaagcaa aattagttcg tgtttcagcc tatattcaaa
    25321 ttacttataa tcaattatgg cctggcgatt atttaaaaat tgaagttcta gaaaaccatc
    25381 gtgatttatt cacaatctta agtaaaggtc atactgatta cgcatttcca attaaatgga
    25441 ggcatcgcat ttgattggga gcaggatgga atttatttcg ccatcttatc tgaaaatacc
    25501 atgttagaag aaatatcaaa ggaaattaaa gctgctctgt atgaaagaat tcgagatcct
    25561 ttattaggat cctttttgag tgcctcgcta ttttggaact ggcaacccat ttcaatattg
    25621 ctatttggtg aagaaaatat cgttttacgg attaattata ttctcacagc atattattct
    25681 aatgctttgg ataggctatg gagcatagtc cctccttttt ccatctcttt attttatacc
    25741 tttatttatc ctttctttaa aatatatatt gttaaattca caagttggac tacgaagaaa
    25801 ataaaagaaa gcaaagaaca atatgaaaat tattataggt taactagtga acaatcaaat
    25861 ttattaaaaa gtagttatca atctagaata tcgcagattt cggattccgt tgatttagaa
    25921 agaagaacta atgaagtgtt tgctaaagaa atagagaact attttgcaat cgctagtaat
    25981 attaatctaa ataacgtaaa agtacgccgt tatcctcctg aaataaaaga aggaagttgg
    26041 gtctttgaat cacatggatc tgtaatttta acagcacaaa atcgatcggg tagtatcggg
    26101 ttggttgtta aagtcatcaa tgagaattat tgtttaataa tttccgaagg ccgcattgca
    26161 gacatttttc gaagaacatt agtacctggt aaaacttatt atttagatat gtttaacccg
    26221 ggagaaatga tcgcaatcga accaaaaata gtgtcgtata aagtaggagt tgccatttct
    26281 actacggttt ttcaaataga attctcccca tttactccag gtgaatagag ttcaaaataa
    26341 tagcatttga ttatctttag cttttctatt tgatccagat gcagttcctt ctttttttcc
    26401 atctgcaact tttttgaaat gataatcttc cccttgcact tgatgaatca atttatgcgg
    26461 ttctttcgtt tttaaatcta gccaggcatc ataatggttt ggtaaaataa agcctggttg
    26521 tcttttatga ataaccgaca cgtgaggatt tgagggcaac attactatta cgacgccttg
    26581 gtaatattca tattccttgt ttttgaaggt ggagattatc cctgcaactc caagtatttc
    26641 attgtttttg taaaaaaatt cgtaacgatc acccttattt ggtccatctt caatccattc
    26701 ccagtaggat gtcattggta taatgcaacg atttgatttt attccaggga gccaaggtgg
    26761 atatttgtat aagctttcat actttgcaca aggatttgct gctttataga cctttgtttt
    26821 tccggtactt ttatcatata cctcaaggtt ttttgcgccc cattcgacaa attctaatgt
    26881 acgtttatcc tctactcctt taacgacggg aataattctt gtcggattga tttctttctc
    26941 tggtcggtat tctctctcaa tgtgttcgag atcttgattt aaaccgaatt gttcaatgat
    27001 ttggctaagt tccacattta gagagtaacg gccgcacata ggatttactg tgcgataaga
    27061 agatcaaata tcaattgatt ttcacgtaac gattggaaat attctggagg aaatatatgt
    27121 tctaagagtt cctcaagtgc ctgtacgagt aattctcgat aaaattcaaa atggatcttt
    27181 ggtaaagtcg gcgaggttaa ggcagcttct tccggtaaat aatccctttt gttttttgcc
    27241 tttcgcacaa ctaggtattt cactttttcg ccaggttcga cttggatccc aattgaataa
    27301 agaatattca aagctgccga agaagcgtta tttgcagagt attcttcacg gcttttagta
    27361 atacttcgtc ttagaaaaag atcaggaaga ggcactttgc ctgaatacaa ttgatagaca
    27421 aaataatcat aaatactttc gatttcattc ttcttggtga ttaactcacc ctttgtagaa
    27481 gccgttgcca tgacttccaa aacatgagtt tggaatgcct taacgaatag gggagtgtct
    27541 ttgcgacgga taaagattcc gcggattttg gtttttccag aagtgaattt cccgaaatat
    27601 ctattcacaa cgccgatctt tgaatcttgt ttggaggcgg gaaagattaa ccattcatag
    27661 acaccttcga ctttcatttc gattttggtt ttctcagtaa ttttagagca gagctccttt
    27721 aattcctcgt cactaaactt tccggagtct ttctttgtta taaagagaga atcagtgatg
    27781 gcgtgaagaa agatataccc actttcttcg gcgacctctt ttgctaagag tagaacctca
    27841 cggccgatcg cggttacgga ttcgtgagat tctaaacggc caaatttcgc gtttcgatat
    27901 cctaagtaac cgaacgaggt tacgagcatc catttaagtg cgttttgcct tgcgtcgtat
    27961 atgggagact catccgcaga ttcttcaatc tgagtcttat aaaattttct gcgaacgaga
    28021 atgtcctcta aagcgtcgga aacgacacca cggcgtttct tacaaatatg ataagaagtc
    28081 tccggaacca aaagtttgtc ggtatcgttc tcacagcagg gacaattgat acactccgga
    28141 gaaatgttat acttagccat aatggaaggg tacatctgcg aaaaatctaa ctgagcaaca
    28201 ttctctcgaa ctgaaacaga tgtgtcgggg aggtaaacca gacctccttt atccacttgg
    28261 agtaattcaa acgcagtttt cggtcgttca atagctgctt tctgccaagg tactaagtaa
    28321 ttcttacgga tagcgacatc ggtttcgatg caagtcaacg cggtccctgt acttgatcta
    28381 gccattcgct ggattggaag tctggatagt ctcgcaagtt cgagtattcc gagtaaaaat
    28441 gattctttaa aaacgaaact attagaacta tctatatgaa gccgtccaaa aagagggtag
    28501 gaaggggctt tatagatcac ttggccgtag gtttcaaatg tggttccttt agttatgatt
    28561 tttctctgaa ttgcattcgg atcccgatcg aataagagtc gaacttttgt tctttcggaa
    28621 agtgagaata aaaaaggaaa aattgcctga tccccataag cgctcagaat aatatccgga
    28681 tccagatctt ttaaaatttc attgatccga ccgagtaact ttttggctgt atcttcaaat
    28741 acttccgcat aaaaatcttc ctcgtttgaa aatacgatcg gattcgatct cgaatacccg
    28801 atccgatgat tgttcttaaa cgaaatctgt aatttagaga aatcggggat tttgtagtcg
    28861 caggacttaa gatccgaaag acattgaata ctttggattc ttcctttctc atgtataact
    28921 tttacgtttg cgattgggaa aatatccatt tccagcatgt acgcgtttgt gatttctaga
    28981 tcagaatgga agatttcgag tttttcgtag aaagcgaaaa ggtttttgta aattctgcga
    29041 agtacagatg gtttcgtaag aacaatcttt aggacattcc gaggtttgtt ttcatagaat
    29101 gaaatttttg tcactcgttc cggctttcca tatatggctt tcagatcaaa tagtctttta
    29161 agaaacgaat tttcgtaacg tggttctccg gaaatgtaaa tcgaaggata aaatgtgtcc
    29221 gtgaaaagtt ttatttcgta atttcctttt atccagatgt aaattgtctc ttctaatgaa
    29281 taaacatcga agataaatcc ttcaaagagt tccattaatt tgtttctgta gtcgagctac
    29341 taccttcttc agttcatcta tttctcgatg taattcaata ttgtgtgaaa gaagtataat
    29401 atgaaatggt tccgtgtttg aagccattac gccggaagcg aggttgctct ttgcaatacg
    29461 aaaaatctcg tctatgattt cttgctttgc agcgggaaga gatcgacgat aattttttag
    29521 actttcttct tcaaacttga gtatttgaga atagggtata acagttctgc ccatcttcta
    29581 actccttatt tggttccggt tgttcgatcg taccgaacga gtgttttagt ttttcaatat
    29641 atgaggtgta gagtggagac tcctttctta tcgattccgc aatcagaaat cgaaaacctt
    29701 tcgaatgtag tttttggaat ttcgagataa gtatcgaaag tatatgttct ttttcttttg
    29761 gttttacatc ctgatcgaaa aactgctttg caggtgaaag aaatagcaac aacggatgac
    29821 attttggatc gattgtccga tctaacagtt gtgtaattga gtcaagtaac tggtagggag
    29881 taaaggcacg ctgaatttta atattgtgta aagcaacgaa acgattctcc ttcgtcgctt
    29941 gggttatgct gaatacattg aaacgaatcg cgcagtcgaa tacgtgtatg tcttcacccg
    30001 ccatcgatat ttgggataaa agatcgtgtg ctattttccg ggaattgctt ccggataaaa
    30061 ctgcactatt acttaaagga tgagatatga tttcttccat tttccgcatt taaacatata
    30121 cccgaaaaaa ggtaaacata taactgcata aaataagtat agtattatgt caattatccg
    30181 gaaattctcc gcctttctat aattttaaga ctaaaggcag tcttttcggc attctttgaa
    30241 aaatgaaaaa gccggatttg caaagccaga tctggattag gatctgcatt aattgtttat
    30301 ttctgatcct tcacattctg tattcattcg aattttaacg ctaaatccga ttaaatttta
    30361 ctaaggcccg cctaatcggc gttatattat caaaattttc gcattttttt gggttaattt
    30421 ttaaaaaagt gtattaataa ttaaaacact atggtatatt agcataatca aattaaaccg
    30481 agaagaaaaa aatgagaaat cttgttaagg aaattgaaag attaggaggc ataaaagcac
    30541 tgaaatccaa gaatagtctt cgccttcgat cagaagggta tatggactta gtattggagt
    30601 atgtaggaaa aggcccaaga aacttagata caatttcggt ggctcattac tatgagcaga
    30661 atggtgatct catgcgtgat ccggaaattg tttttgaaat tgagcaaaaa acagatgaaa
    30721 caggaaagaa cgaacagatc tttcatcccg tagaatactg gcaggatgga ttaccttttc
    30781 taaatgggcc tgtagtctgg atagaagacg gaaaaatttt atgtaaaccc aattcaatta
    30841 cttcaattaa atcatttgca aaaacctggg atcaaaactt aaaatctcaa ggattctttg
    30901 gtaaatagaa tgaattcaga aaggcaaagg cgaaaattaa aaactctttc cattgcggat
    30961 cgtattaaga tccgctatgc ttctttttat cctatatctt taaactacta aaatcatagt
    31021 agacgagtat atttctttag caataattag aatcgaagaa cgtaaattct cattttcgta
    31081 ttatgagaat gtctttacta ttaaataata ttaacgagat aataccgatt aacctagtag
    31141 gagcgatcgg acaatggacc gatcaaaaaa gaataacaaa ttaaggagta catctttgaa
    31201 aatatcaatt acttcccatg agcaatctga caaatatcgg gaagttgatt gtgcttttca
    31261 tcgggcttat atcgaaaaaa aaatagaaga atatggatta cgtggtctag caagaatcct
    31321 taaagaaaaa ctaggtgaga aagaagcacc gaatgccggt acaattcgca atgccttgac
    31381 tagagataaa tatccaccta tctatagaat tagtaagcta attaagaatg cgctaactta
    31441 gcgaaatagt aagaaattaa gtgtttttac ccctatccct catttctaaa attttcgcaa
    31501 aacctaaagc ccaattaacc ccatcggtaa tggattgcct ttcttgaaat tcttcgaaag
    31561 tgcttacatt gtcagaaata ggatcttttt tctcgaaaag tgtaaatttt ccgggattat
    31621 atcctccgtc actaaggtta tcaattttga ttatagcttc ttggagagta tagaattcat
    31681 cttcattctc cggaaactcc tctggatctt tcccttcatt ttgataacgc attctatatc
    31741 gaaaactttc tgtcataaat gaaatccttt tagattggcc tttcgaccgt cccgataatt
    31801 tctttttcaa tttacgatga tcccggataa tgctgaaacg ccggaatatt ttcaatacag
    31861 tacacaggaa tagaattatt gaaaggataa tcctctgaat gagctggcat tattcagcgg
    31921 tgctggtggc ggaattctcg gaagtaagct cctcgggatt cgaacagtgt gtgcagtcga
    31981 aatcgaacct tattgtatcg gagtccttat ccaaaggcag aatgatcgca ttctcccgcc
    32041 ttttccaatt tgggatgata ttcgaacctt cgacggaaga ccttggcggg gcattattga
    32101 cttggtttcg ggaggttttc cttgcgaagg catttctgtt tccggaaaag gagccggtat
    32161 atccggaaaa cgatctggat tgtggaagga aatgtttaga gtcatttgcg aagtacgacc
    32221 taaatacgtt ctcctggaaa attccccaat gcttactagg cgaggaatgg aagtcgttct
    32281 cggggacttg gcctccgtgg ggttcaatgc ggaatgggga gtgctcggag cgaacgacac
    32341 cggtgctcac catatccgaa aaagaatctg gatattgggc tactcctaca aaaatgatga
    32401 gaggattggc atcgaaaggg gatatagaaa agtttctgag aaaaagcgga gaaagaacgg
    32461 acacaatatt caagtgagtc tacaagacca agtcagggat ccgcgtctat ggccgaaaaa
    32521 cagattttcg ccgaactatc taaaggagtg ggaaggagag agacttcttt tccaaagttc
    32581 tcaacctctt acgaaatcga aaatggccca ctgaacccag attgggtcga atggctcatg
    32641 gggtggcccg tcggttggac cggattaaag cccttggaaa cggccaagta ccacgcgtgg
    32701 ttcaactcgc atggtttatt ttgaatggga atttgaataa ttagaaagcg aacaaaatca
    32761 ttctaagata aattcaatgt tgtgagattt aatagctcgc tcaaaaatct tagagccgtt
    32821 ttcgattttt aaaagtggag atatttttta tttttaagtg ttggcaaatt accaacaatg
    32881 attaataatg acaccaccaa aagggtggca ccctaaaccg ccggagaaaa attatggtaa
    32941 atgacgacct tgggaaagag gtaaaaatca ttaaatcgga tgtggacaag atcgcttttc
    33001 agttaattgt tcatacaatt aatcaattta gagaaagaat aggtatatac ttagagccta
    33061 aaacgatcga attccgcaag atagttgtcc ttgcaaaccc ggaagactta aatgtaaaat
    33121 taaaaaaatt tggagatttt gaatacgtcg tagaggccaa agtgttttca ggcacagata
    33181 gttggattca cgtcgatggc attgcagccg aacgggcaat gtgcagggaa aaaggtgatc
    33241 taaatcacga gtgtttcaaa attgtctgct taacggacat ttttgataga atttaaaaat
    33301 tataatcgcc ctttcattca ttggaagggc gattctataa aaagtagaat gaaatgaaag
    33361 aaattaaaaa tcatctcgaa gctaatgaag cgatagatag aggatatgaa tttcacaaaa
    33421 aatatatttt aaaacagatt gaaatatttg gtgttcgtgg ccttgcgaga gaagttaata
    33481 ttaaagctaa gaacaatgac gataaaatta attattctac aatggcacat gctattgcga
    33541 aagacttacg agaaacgatt atggaattat caaacaaaat aaaaaaagtt ttagggtaaa
    33601 aatccccggt gcgattttaa aaagtgaaag taacgcagat aaatctgttt tcacttaata
    33661 tattttactt attctacggc aaatttccaa tagtaaatct acttttgacc tttccaattc
    33721 ctttgcagcg taaaatctat gaagatttct agacaaataa gttttccttt ctaattcaag
    33781 ttcgcgtgag tcggtaatat gaagcgatag gttctcttcg gttccaaaat ctttaattgc
    33841 ttgatctata tatgcaagtg aaaggtcttc caattccgtt ttaagggact ttatcgtttc
    33901 aaaatatata cggtctttca caaataatat tccttatatt gcattgtgaa taaatattaa
    33961 ttagcaggta ggagatcaag aaaattcggt ttgaatcaaa atcctatacc taaaataaaa
    34021 acttttcacc gtcgatgtga gttgattcgt aaattgacaa ttaatgagat tgtcctatat
    34081 tgagttaaaa tggatcaaaa agaaattcta ttaaaaatcc agagcataga aatggagtta
    34141 atgactctat ccgagtctat ttctatgaat ccgaaaagag agattattac agctatttct
    34201 tatatgggga aagctaagac aattatggct gaagaagaaa accagcgtaa gtggttggcc
    34261 ggagaaaatt aaaagcttca attaattgac cagagttagt ccaattcccc tacgctaatt
    34321 catccgaacc aaacactttc tcaacaggtc cagaaatttt ccccattaaa cacctaattg
    34381 gcaaagggtt ccaaagagga aataggcttt cacaaaagac ctaataaaga ggggttacaa
    34441 gtaccgtgct atattaagtt gttcttatta actatgagga gtatgataaa gggctatagg
    34501 tggagaaata tcagaactgg acaattaatc tagcaaatat tcttttgttc gaatctcctt
    34561 agaattatcg aacagtccat agtagaacat tccatctgtg cgagggtcca taaagattaa
    34621 agtaaatttt tcaccgcggt aaatccattt atcataaaag tgttgcttaa ataaataaca
    34681 ggcatagtaa acaagctctt cctcttcata ctctaagaca tttattcctg caatgtactt
    34741 acgaattgtg atatcgctta gagagaaaat gatttgatct tcttctcgat ccaaatccac
    34801 attccaataa aaatctgttt ggtcacttag tggacatgaa acccaatctt cttcaaatcc
    34861 tacatggtca tagattgctt gttttgcttt gaaataattt tctactaaat taatcatatc
    34921 tttgggcaag aaattcgact caaattatcg aaaatacttc tttgaagtca agtacactgt
    34981 atttaatgaa tggatcggcc cgaaaagcca cggacttgta attcaaacct aggtaacttc
    35041 cggagaaggg atattttgtg tgggatcgta attagtaatt ttgaaaaggg tctcgtttat
    35101 tccgtctagt gggacttctt caaccaattt tgtagaatac catttctctg atttctcgtt
    35161 ccgttcttct cttgtaattc ggattaagta ttcttggtgg gcgtagctga attcaatata
    35221 tgcagagtaa atattagtgg aattttctag gaaaatgatt tcgaggaagt ttgggagttc
    35281 ttcggtgtat tttagctttt tgatacaacg ttgctgaaag gaataatcga ttccggcgag
    35341 aatttccaat tgaacaggag tgattgcgtg gccttgcact gttccaggtt gctaaggcag
    35401 tggattctgt ataggaaatt cggggattgt gggtaacgcg gggtaggagt agtaagcgta
    35461 tgattgctac aaagaataga atggatctgt tacttcagtg acacatttaa caaatttcgc
    35521 ggatcgttat ttttgtttat attacgtttt caagctatac gagacataat atttactgaa
    35581 tgagacataa tagcgattat cggaagtgaa tggtatttct tgaggaaact aagaattctc
    35641 tatctaggtt tcgccgtcac catttgctga atttactaaa acaaatcttt taattcatta
    35701 aacacaatta tgttttttgc taatatttat ttagaaactc tattttctct gcaattgaat
    35761 ttaacggttt aatttaaatt gaaactgctg tttctgaaga gtttatcaat tgctacttta
    35821 tccatagatc ttttttgctc gaaaaaacac tttatcaatt ctaaagacat tatatttgag
    35881 cactggaata attcttaata gcataagtta tgcgaaataa caacgtgtgt gtatcgaaac
    35941 gaataagata tcgctaaaaa tttagccaaa tacagagcgt ccgttaattt tgtaattgac
    36001 tgaggccaaa aaattcaatt taaattggca tcatgaaaaa attgatgtat gtgctgttaa
    36061 tccttggttg catactcgag tgcaatagaa acaaagatga caaagaagta tcatttaaaa
    36121 tgagcaaaaa cgaagagact gttttgcaga aagaccttca agaaatgctt caaccattgg
    36181 gatgcggttt tacatgctgg gactgcaagg atccacaagg aaataatact aggtgttgtg
    36241 ggatacagtg tacaggcaag ccaatccaaa taaaaaaatt cgaagcgtca tcactgaaac
    36301 cttctctcaa aggaaatgaa atgtccctgg cacgggccag tgcgatgagt tgtcaatatc
    36361 acttggtgtg tttaaaagga ttgaacacat acgatggatg tacggattcc tgggtcgcct
    36421 gtcaatacgc aaagtcggaa ttggaaagga acggttacac atgctcttgt aattggtggt
    36481 aggaccagtt atttcgcata actaaaccta tttttactat tgggcactaa agttaaccaa
    36541 taatagatcg ttcagagcct tattttgtta ctaaggctct ggatttactt ttctttgcca
    36601 actcacgagc tttcatcaaa gttgcattat aaggcttcat ttcaccactg acgagaacat
    36661 acggtaattt ccctgttttc attagtaaat ggatattctg cctcgaagtc tttaataaac
    36721 ccgtgaggtc ctctactctg atcacttctg agactgtgac ttctctggaa gcaattatag
    36781 cttttactcg agcgacctct tcgtttattt ttgcctggga ttgccgtgta taaattacat
    36841 cactgcaggc cgaacaaaaa taaccgtcaa gatccttcac atacactgtt tcaccggatt
    36901 tatggacttt tgcagcaaat ttaagattct tcctatactg cattgaatcc aaagccccgc
    36961 aagaaggaca gtctttccat accttctctt tcatcttacc gctctcttaa taaccctaat
    37021 atctatattc taaaatgact ttctctaact tctccagcta gaaaaacaga ttctcaatct
    37081 aatcaaatgc taaactactt tctaccaaat agatgaaatg aaactataac tccaaaattc
    37141 tctcgaatct gaagtttaat gtacgcttcc tccttgcttt ctactataat ctgcttataa
    37201 acgtccaaaa attcgtccgg gaaatttttc gatggatttg actccacgaa atttgccgaa
    37261 gacaatttta aaacctccgc taaaacttcg tcttcgctta gaccgaattc ttctagagcg
    37321 tccttttgag cctgagaagt cacaaccgct tttccgcttc gaattagatc ctttatctgt
    37381 tcgagcgaaa acctaggttt ccgacttttc atatttatta aatttagact tattatattg
    37441 acagtgtcaa cagtttaaaa ggaggttttt tataaaattt tataagtaaa accttacttt
    37501 gggttgattc ctaaccgaga gaaatctaaa gaaaataacc gtttttctcg tatgggatct
    37561 tcgccaggag atatttcgtt tccgctgtct attataacaa ttcggctagt atctacttgt
    37621 tcctttgata gttcccgaat cctatcaaca acctcagcca tagttaagag ctcactctcg
    37681 tccggttttt cagaatcttc gaaaatagta tcgtagcgaa taaaaaataa aggctgaatt
    37741 tctttactat ccatatctga attcatatcc taaacaaaag aaagtgggat cccatttaga
    37801 attaaattac tgtggcaaag gacatgtaat gtaaagccag gtatctataa atccgtctcg
    37861 aatcgaatac cggtaacctg taccagagcg ctctattaac ccctcttcac tcaatttgcc
    37921 aataaaataa tttccgtaag tgtcttttac agccaattca cgaccaattt ccggaaggtt
    37981 tggaaaacgg aaaattccgt cgtttagtgt atctaaatat acaaaattta taattttacc
    38041 atccgtttta gaatacacat accctgattc tgagacgtta atgagtcctt cggaatcgat
    38101 ttgtcctata aaataagaat tcgatatttc acgaaataat ataggcttcc ctttccttgg
    38161 gatattcccg gcataaaatt tctgccacgg gagtttccag tttggaacaa attcttttag
    38221 attaggattc gaagttacgc tagactgcat tcttgctcct ttatccaatt ttcaatatgt
    38281 gcaggttcca agtaattaaa aaaatgcaag ttaagcgcac atattcaaaa ataaaaggaa
    38341 cggtataaca cgttagttta tcagataata gtaatgttat gtgttcccaa gtatactaaa
    38401 ctatattatg aatgtaatac gttgctcttt gtcaaaaatg cctttttcct tttccctctg
    38461 gacaaaaact atattccgtc gaatatggcg actaacacag attaggcgca attattaaag
    38521 gagggttgcc gatgaggcaa aatagaaata atttaagcga tgcagagagg aaaaaactag
    38581 aatcaattaa taagagacga atacgcaaag gagatccgcg aatcagttcg tatgacttta
    38641 aatatatatt aaaaaccttt actaataaaa atggaaagtt ctctggatct tcctttcgcg
    38701 cttatacaca ggcgtattct atgttcggaa tacaactatt caaaaagaaa atcaaatgta
    38761 gagtctgcaa tcaaagaaaa tcctttagac aatttcgata tttaaacgag aaagaggggt
    38821 tttttgatac ttgtaaatct tgcaacccgg cacaatattc aactttctac catgttaaac
    38881 gaagaaggaa aaagaaactt ataaagaatt ctaagaatat ttcgtataga agatatttaa
    38941 tggagaaagc gaaatataag gattccgcaa accgatacca tccgagattt aagcaagcta
    39001 tacaaaaaat ggttaaagtc tttggacgaa aagtattaaa ggatgaaaag aagtgcaaag
    39061 attgctacaa ttacaagact ctatataaat ttccggccaa ttttaaagcg agatacattg
    39121 gaattcgatg tcgccggtgt gattcggtgc gaatatcaca atacattaaa ggtcgcataa
    39181 tcaaaaagaa aaataactta cgaaagaaat aaaaacaaat ctaaacgaat aggaaaattg
    39241 ctaaacaaag ggaaaataaa atgccatagg aaaagatagt aaagtcttcc ataaagctat
    39301 tcggtttgtt tttaattgca tattccgtgt tattaattgc aaccctttgg atataatcca
    39361 agcagtccct attatttgat tcgataattc gaacaccctt caccgaaact gcttttgcgt
    39421 tgggaatatc ctttggaagg tagagcggtc ctttacagtg ttttgatggt tcgtaaggca
    39481 ttagagatgc actggctgag gcacagctat aatgcagaga gagcaaaagt agaattagaa
    39541 atattcgcat ttttctagtc tctagaaaaa tgaattggat cttgaataat cccggaggat
    39601 ttgcattcct gggactgtaa aagggctgca tttatgcaac cgcttaggta actaagtgca
    39661 actacgagga agattaaaag aactttccaa tttccttgaa tccaagttaa aactttctgt
    39721 gaaaacgatt taatatccat atttactcct tataatttct aatttttgag aaaggactta
    39781 ttgccctacc cctctaagct ttgaaataaa atccccaagt acctttatga tctcagatag
    39841 cttaaaccag gacattaagg tgaggccgaa aatggttagg atagcgtgta acttgatttc
    39901 tccaaaacct tcagaaacag aaacgtctgg gaacgtgcgg agtagataga aaccgtacat
    39961 agtgaatgca agaccgagaa agaaggtttt attcgaatgc ctccaagggt tttttgttac
    40021 aacgatagag ttttgaagcg aggatcttaa ttcttgggct ttctctgact cgggatttat
    40081 ttctaaaagt tctactgctt ttataggagt attcactttg ttatactcct aaaatgttct
    40141 tcgcaatatc ttggttgaga actatataga taaatccaga gaacaaagga ttctctttac
    40201 gagccatctt ctcacaaaat tgcatgtgag aaataaaatc taaccaccca ggttcggtcc
    40261 aagtggcttt agttactgtg catcctaaag aagactgact tacaaaatct tttcccactc
    40321 cttgggcatg gatattgatc gcaaaccttc ctttctctac tggatctttt tcgtcccaaa
    40381 tgtaatctcc gttagcatct ctacgaacaa ttatatccga atcttggtta aaagctatgt
    40441 gaccccggtg agtgccaatt ttaactctgt agattccggg ttctaccctt gcttctcctt
    40501 tggtaatacc atacgattgc agtactgatt tggataccct accggggtcc atagtcacaa
    40561 ctcggcaatc gaaggagtct ccgcccttat cgatgttaaa tagaatgtcg ttaaattgat
    40621 cgaacttatc atcgtttaga gatacaattc cgtctttaat tgaaatacca cgctgcccga
    40681 ttaaaaccgc ttctttatcg aagctaactc cgtagagttc tgtgcttact tttttcaaag
    40741 cctttagaaa aactttgtct tccatgcttt ttaaatattt gcatggactt tagaatatcg
    40801 gtgagactct tacccgagag ctcctaagtg aatttgagaa tagcgatgtt tactcctttt
    40861 ccaccattcc tttagttcgt ttgtcatctg cataattctt gcgccaaaca gagaagatgt
    40921 tgcactcatc gatgttccaa gactttcaga aataactcca actgaaatag aatagttcgc
    40981 tactcctcca atgactcctt ccccgaagct tgacattacg cttatacaaa agagtttaag
    41041 aatttgttct tttaattctg ctggaacacg ggatgcgtga tcgtatccag ttgtataatc
    41101 gattctgtaa gcacctggtg tggaatttgt tccttgttga attcctctcc aagcttggat
    41161 tccagtaatt ggcggagcta aattcgacca agggacccgt gtaaaaactg cgcgcaaaat
    41221 cccagtctta taatttggaa ccgctcgatc tttgagatcg attaaagttg aaccagtcca
    41281 aggaaatgta agatcccatt tatgaagacg acaaaggggc tttcttctaa gttttacttg
    41341 gaagtaattt gccttggtag aatcgtaatc gtataaatct tcccattctg cataggattc
    41401 gatttctccg ttagaagaaa gatcatatct acccctttca ttagggagag gtctgtgtcg
    41461 ccaaagccta ggataaatat cccattctat ttcttgcgaa aatgctcgaa cggttaaatc
    41521 gatccagttc ttgagttgaa aatcttcaat ttgggatccc cttgtcgaaa taaggggctc
    41581 attcccaaag aacatgatac gccggaattc atccggatgg attaaacaac cccactccgg
    41641 aggtggtgaa tttggatata aggctctttc cggataaaca cgaagcccta agtcatggta
    41701 attatagtct tcggattggt tgtttaaatc accggaaaag ccaaatgcca tccaaagaat
    41761 ttaagattta ttgaataatc ggaagggcaa tttgggattt agcgaattct aaatgttcta
    41821 aaggcagtga ataagatttt ccagaagtaa actcacaaac tatcgttttc ccgtcggatg
    41881 caatttcttt tacttttgca agcattcctc ctacattcac ttttcctttt gcatatactc
    41941 tcataatcat tccaggcttt ggaattttcg gacctgagcc ataggatttt ctttgttctt
    42001 tagcttcttt ttcgaattga aggtggcgtt cagtcatttc ctttatttga gcttctactt
    42061 tcggatcttt ctttacatta tgctgaattc tattccgatc ctgctttgct tgctggatct
    42121 ttctttctct aggtgtatga atatcttgtc ccggtttaac ccaatgtgta atatttcttc
    42181 ccaaagaatc cggaattttc tttgcgatta atccactatg agacgcggaa cctttttgag
    42241 gatttgcgtt catgtcatcg gagttgaggg aatgaagaat ccagttacct caatagcccc
    42301 tgaaaatgtc gcttcttcca agcataacgg aaaaagaaat tggataggcc cgcttccatt
    42361 tttcacaaac ggacggaact ttggatcttg atttaaagtc ttcccctgaa ttgtccaagg
    42421 gccgcttgcg tgaattgcag taataaaata tagttttttc ggatctttta attcttctgt
    42481 tcctaaaata ttaaattgat tttgaagttg aagacgggct agatcctgaa acgtaagtga
    42541 cttcatttaa aagaagtcta caaagcaatg gaatatcgga agaaaaggta actttacctt
    42601 tctccgatat tctcctttat tcaaattggt ttttccctgc ggaaaaatcc ggaaaaaacc
    42661 tcagatatac tagatctttg aaagaatgtc gggatgggaa atccaggacg gccacgtgga
    42721 aaagattatc aaaagaattt agaaaaacga cttaggctct caaaccctaa acaaacttct
    42781 tctgcaaaca atattcaacc aagtataatc aacgaaaggt tacttcatct agcaaaatcc
    42841 ttttttaatt cggtaaatac cgaatcagtc gcaggtagac tttcaaaaaa tcccacgtac
    42901 acttaccaac agtaccaaaa tattcaagaa ggagtattac tccgacctat ctggagaatt
    42961 ccctacgaaa ttttgcgtaa cgcttcttac ggaacttcga tcatatctgc gatccatact
    43021 gttcgagtag atgggctttc tagattcgct cgaatctcaa agaaagaagg tctctggttt
    43081 cgcatggaag atgaggacga agaggtcaca gacgaagttt tagagcgaat gaaagcctgt
    43141 ggcaaatggt tcgaacgaat gggcgacttg gttgatgggt ggaataaccg agatcatttt
    43201 ttcccagttt tcgaaatgat gataagggat actctcaccc ttgactcaac cgcattttgg
    43261 ttaattcgaa acgcattagg taaacttgtt gaaatccgct acttagatcc cgcgacgatt
    43321 taccctgtgg atcccaaatt aggatacagg ggagataaat cggtggcttt cgttcaaatg
    43381 atcgaaaaca ccgtagtcga aactttcact tcttcggatc tattatggaa tcataaaaat
    43441 catatctcgg atgttcagat gcggggtttc gggttctcac ctctcgaagc ctgtatgctt
    43501 gatcttacag gagttattaa tactttaaaa tttaatagag atagattcac aagacaacca
    43561 cctgctgggt ttctttcggt tctcggggat ctatctccgg aaacaattga atcgttagaa
    43621 cttcagtggc aagaaatgat atcaggaatg gatgactccc ataaaattcc gattcttgga
    43681 acttcggctg gagaagtatc ttggacacca ttaaatcttc ctaatgatat ggtctttaaa
    43741 gattttattc agtggctagt ttcgtttgta cttatgggtc acggaatgga tgctgcagaa
    43801 gtaggtttgc atttaatcaa ttctccaggt atttcggaag ccaatccaaa agacaaaatc
    43861 aaaatgtcaa tttctagatc agaaaaagca ctattaactt ctttcgaaca cacccttgga
    43921 aatataaaag aatttagaaa cgatgttttt ccaggaatcg tacctgaatt cgctggaaaa
    43981 gaccccgagg atgaaaaaga caaaattgcg cgctggaaag aagaagtaac taatataaaa
    44041 ttaatcgatg agattcgaag agctaacgac ctacctctaa tcggggatac tttagcagac
    44101 ttatacggag tcgatcctga acaatacaaa atgtccggag ctctcattct aaatccaaca
    44161 taccagcagt attttggaca aataaaagca caaagcgaaa tgaattcaaa ctctggagaa
    44221 gaagagttcg gagaaaacgg tgaatatcct tcggaagagg aaaactacaa tactaaagag
    44281 gaagatttcg atatggaacc agactatgat ttaacttttt gaacgttatt atggactatc
    44341 tatattatat actggtatta aaaggtctga attctgaaat ttaatcctca tataacctgc
    44401 tggcaaagaa ggtagtcctg ctgcagatcc acttgtagca ctattatcaa gaccagtatc
    44461 aaaattcggg gaccgaaggg attttctaaa tatatcagca ttcgagccat ataatcccac
    44521 tgagctcggt tcaacaaagg aactcgcgtc cggttgaaaa atcaaatatc cccctactcc
    44581 accacctccc ggtttagcaa actgtccttg aattaaagtg tcgttcaaac aatcgatata
    44641 aacggaaata ccagggaata tttctaaaag tgaaaaatca gaatcataag tattagataa
    44701 atttgaaatt tcaatcctgg ctaaggagat cggggcagaa aggtccttgg aaaaagaaat
    44761 gaaagaacag gaagtagatc cgtcccaaac gaattggcaa ttttttatcc tagcaaaaat
    44821 aaaagcgatt tcttttgtga ttaaaggtgt agtacgaccg attacatcca aaatacaatc
    44881 ttcgaaagaa ggaagttccg taaaaaggat ctggttcgat ctcaaatcta tgccgttatt
    44941 tttagttaga gaacctttgt cgcatcgaaa tattgtttct aaattaaatt catagtttcc
    45001 atccggaatt aaaaaccttt ctccattcga caagaagcta gaatcaaaaa agattgtctt
    45061 tggcaatttc tttaaagatc cagaaacggt ggaatataag gctgtgaaac ttgtaaatat
    45121 attcccactt gccacaccgc ccggttggta aacgaaaagt ccaagatctc ctatagtcga
    45181 agcattcggt ctttgacttt caaagagtaa accatctaaa tcgagtgttg cgattcctcc
    45241 ggggatccct ttttctgtgt tattgatttt gttcggcaga tcagtttcta atatttgaat
    45301 tcttgaatta agattcgatt cggcaacttc tctattggac gcttcttgct ctatttgatt
    45361 atccacatac tcgcggattg aattctcttt taaaaaatca attctatagg acttcattta
    45421 tgccacacga aaaccctgat aaacttttct tgaaaaatag gatcgtctgt gattcctata
    45481 gtaatcgttc cagaattatc gaagctttga tttcttgcta tagaccaatt tccaagacca
    45541 tcttcaatcc atgcggaaat attaaggatg tttgatccta aaggagtatt tagaatgcaa
    45601 gttccagtta tatcggttat gccttcgaac caagattttt gaggaatggt tcccgtcggt
    45661 gcttgtccta ctccattcga aattccaacc caaagaaata ttgtttggag aagatccagg
    45721 atttttgttt cggtatattg ctttacggat cgagcagaag gagcaaccga tatttccgta
    45781 aacaaagggg aatcacttac acttgtaccc gaatttaagt tgttataagc tggtgtttct
    45841 aaaaagaacc aggaagcttg ggactctgag taagttaact cccagtatcc accgtttaaa
    45901 tccagttgcc aatcctcttc gaatccttgg attttatttc catttcttaa tagagtgatc
    45961 ggatttgttt cggaaaggtt cgcaatatct aatattccaa tgaccgaatt attttttgga
    46021 gaggaaggta aggttatcga aaacccacca ttagtcactt cggcaagaac tctttcatat
    46081 ttagaagctg cgtagtcgga agtttttact tgagtatttt ttagagagcc gaagttttct
    46141 ctccaagtcc catcacccga aagaaaatgt tcctgttctc ccgcaattgg agtaggaaca
    46201 agtcctttct ctcctggact agattcggag gctccaacaa atggatcgtc cgttgctaaa
    46261 gtacctgcct tatctggtaa aaaccattgc cttactgcag ttgctaacga tcttatcttc
    46321 gaagtaattg tacttccgtt gactgaaata atttcaatac ctggattctc tggatcggaa
    46381 gaaaggccaa catacccgag aggaacattt ctttcggatc tcaattgata ctgtggatga
    46441 tcgtttccgg aacttaatcc aagaagaatg gagtgttgtt gagctctcgc tgtggttttt
    46501 atccaccttc caggagaggg ggtagaaaga tcattaggtt taattactcg aagtgaatct
    46561 attggatcag gaacaactaa aagagattgt gcatcaaact gataaaacgc gagttcgtct
    46621 tctacttctc gaatttgttt atcatttctg ttattcgctg gtatagcttg tagttcggaa
    46681 atgttctgaa caggaacatt ccaatttgct aaaacttcgc ttcgtaaata ttcaagattt
    46741 actgcatctt tattgtccga aggtgacgca actttcaagg tagcgaaatc agaatcatcc
    46801 gggtttctga cttctataga tgaagaatta tattttaatt gtgctcctcg tcttccgaat
    46861 cggattttgg agccgactcc aaatagagaa aaatcgaaga cctttcccat tatccgaggt
    46921 aaacttccac gcgaatttta ttcgtggagt actgcgtaga aactcgtaag gaattcaaac
    46981 taccagtcca ggctaagaat ccttccgtta attctatttc gtctgaggaa ccgtttaaac
    47041 gtactttaac aggagcgggg tcggatgctt tgactgcgat ggcagtgtca ttttctttgt
    47101 aagtcgcaag tatgattacg tacttaaatt cgattcctaa tggaatagga atatctacta
    47161 ggttatccgt ttgcgtaata ttcttagtta acctttgagg ttcttgaact gcgtattctt
    47221 tttcgaattt ttcgagaagt ctttcaacgg cgactccatc tctagttagt aaatcaaaat
    47281 gaatgcgatg atattccatt catccatttt gttttaaaac atataatcgg tggggaaaaa
    47341 ggaatcttat ctggatttaa ttttcagggt gtttcctccc attgcggatt gaattactgc
    47401 atccttcaaa gaagatatac ctccgacggc catttctaaa gttgccctta acccgttaat
    47461 cgttcctgca attaaaggta gggaaatatt ttctaaaact ttaattccgt ccacgacttt
    47521 gttgaacaca gcttgattat ctttaaatag atcaagcatt gccttgttta gatcgtaccc
    47581 gatttgggca gcccctcccc cgtatgctgc aaactcttct ttctttaaat tgtctaaata
    47641 ggtaacttta ttttcacctg cctggatagg actattgtct cttccaaaat tattctgaga
    47701 aaattttagg ttttcggatt ccgtaaaact acgaccttcc atttttccta atattccccg
    47761 agtgagtgga tctaaagaat ttaaagcgga tgaaacatat ttgccgggat ctttttcgga
    47821 ttcccgcatt gcagcaaaga aatctccctt attggctttt atagcttccg ccatacttag
    47881 agcaccggta atcccacctc caaaaacacc ttgtcttcct tgatttgaaa gttcatccgc
    47941 taaggaaagt cttctcgatg ggtccatgct cccactctct ctcgttatac cagcggcaaa
    48001 tctagtaaat ccttctgttt ctcccgaata acctcgtccc cttaaattct ctgaaatttg
    48061 agcaagttta gaaatatatt cggattgtct taaattagaa aatcctgtcg cattagctcc
    48121 acctcgaaga taacctatat ctaaattctt attctctttt cgaatcgttt ctagttgagt
    48181 aacgatttcg tttagacttt ttccttgcga ggcagaaaaa cgcattatct cttcatctgc
    48241 aaggtttcct tttccatata tactttcgcc ggtgattctt cctcgggcta aattcgattg
    48301 agcgacttcc gcgtttgcaa ataaacctcc acccccgcca atgtatcttc cagttgctcc
    48361 ataagttgag gcttggcttt gcatggcagc ggtatattgt tcacctactg cagaaacgat
    48421 ctttgcgatt cccccagcga tcgcaatgcc agcacctata tacggtaagg cttgaccgat
    48481 cgtacttaat cgatctcctt gtcctccccc acccacttga cttcctggat tgtttggatc
    48541 agatctaccg ccaaagtttc caaatccaga tccaatttta tcgaaatgag cagtttggat
    48601 ttttatttct gctttatcaa tctttccact tgaaagacct gattttccta gagaacctaa
    48661 tccgttttct gttccgaatt tatattccga gctatcttca ttcttttctt tctttttgaa
    48721 tttctctcgg atctctttat atgcggaaag ttttcgttca atgacccctg caaaaccacc
    48781 gcgttgagtt tcatctaaat cagaaccgac tgcaattgta ttggaaccgg cacttgaacc
    48841 cgaagaatag tacgaactta aattttcttt ctttttcttg gctgacttag acttttcctt
    48901 aggaggacga atttttacat cgataccttt ctttccacgt ttggaaattc gatcgaattc
    48961 tttatcgaaa ttatttaggt caggtttgac tttcgccttt atctcgatcg attcattcat
    49021 attctcttag ctcatcttgg attttccgaa ggatttcttt tcgttttaac tcaccctcct
    49081 tctgtagcat ttcttcggaa taccctccgt gttcttccag gatatgtgcc atcgaagggc
    49141 ttatatccga taggaactcg ctcgcttgca tcgcttgaat ttgctttttt gtgagaatca
    49201 gattgatctt tcttttgtat ctctggaagt ctactttcgc tgtcgcttct agtagaaact
    49261 tcttctggga gaaaaataga ttccccttgt tcatcccttc cggaattatc ccgaattctt
    49321 tcagtagaaa gagatctaga attgtctcgg gatcctcgag tgcggttagg gttgttattt
    49381 ttttttaatt cggcctgaaa ggcacggtct tgtttgtcgt agtcgttaaa aagttcgatt
    49441 acgaaattct gatcgtcaat ttcttcaaac gttcgaattt ccggaaaatc ttcaggtaaa
    49501 cttttaacta cttgatctaa ggtttgaatt gcatagatat atccgagagt agttgacgga
    49561 attgattcta acgaaacccc accaagtctt cggcctactg ccaaatcaat atcgattcgt
    49621 accctcggta ctgcgagttc agcgtcaaaa gttagagact ttccttctaa gcttgcctta
    49681 agaattatct tacggttggg tgataaaata ttcattcatc acctcttagt tgtacgcttc
    49741 aagaggttcg aaatctagaa gttcaaactc tacatttcgc ccagaaaatt cgttgttact
    49801 taaattgaac ccgtcggttt ggactgcacc ggtaaggagc ccaactcttc gacccgtaga
    49861 tttatctatt attaaaatat catataggtc atctgctcgg gcatcgtcgt ttgagttgat
    49921 atacgcaacg ccttcttgtg cgcttcgaag aatatgaaat tcagcggatg cggaaccttg
    49981 ccaatcaagg gactttagac ctcggggctt tctgtatccg attgcttgga tacgctctac
    50041 atggttgttt atggtcactg aaaggctttt cataaagccg acagcgatcc catttagttt
    50101 tacaatcgca tcgttcccgg ttagaatatc cggatttggt ctctgacttg ccattcccca
    50161 ttttctggag aaagatcaag tatcgttaaa tttaacttat tgggaacttg tgcttgttcc
    50221 tcgaactaca tctaggccaa gtaagaagaa taagaaattc agcggactaa caatcgttcc
    50281 gtctgggaaa ataaaatatc ttacatcccc atctgctcga attgtgaagt tttcatcgaa
    50341 cgcgggagca ctgttataaa tgtttctggt aagccatcct ctcgaagcaa tatatacata
    50401 tctaaatctc tgcaccagtg cagttctaat atcagcgtcc gttagatttg atcctattgc
    50461 ggatggatct gtaggaactt ctccaactaa ggtcgaatct aaccattccc ttaaatcttt
    50521 tacaatcgca agagcagtgc aaactgtaga ggtttggttt agaattagat tctctgcttg
    50581 gtatgaagta agagcaaact caatccggaa cggtccgttg ttcgcttttc gagtcacaat
    50641 taaaccaccg gcgcggatta ccttgcctat ttggggcttt gttagtttct cgggtgaatc
    50701 tttaatatta agatctttgt ttgtaggagt ctctcgaata tttgcagcag ctttgattgc
    50761 attatgaatt actgcaatca tccacccgga ataggtttta tctgtaatcc gatcagccat
    50821 ccgggtcatc acaggagaaa accctaacgt taagaattca gaatttgtat ttttgatatc
    50881 atctattctt tcatctactg tctttgtagt atctaaacct gcccctccaa acctctcatc
    50941 cgatccctcc ggagaatttg accttgcaag tttatccgct aaataaagac gaactacttc
    51001 caaatctgtg caaacattaa tataaaaacc ttttgcaact tcagtatcaa aaaccaaatc
    51061 gatagcatca agccagttcg taacacttgg gactccagtt gcgccacctg ataaatattt
    51121 aaaacttacc atatccgcaa ggggctttct tataggacct gcgacaattt cagccagtcc
    51181 ttgacctctg aaatatcgtt cttgttgggt taaaagcgaa tggaggactt tcggacttcc
    51241 tttaatctct aaagaatcgg aagctataat atgatctaag gtatttgtct ttctgtccgg
    51301 ctgagagaga attctacatg taaatcctaa ttttgaattt atatactctg acaaagcaaa
    51361 aagggtcgtg taatctttta tatttgcaga gaaacttgta gatccgtccg tagaagcacc
    51421 tgttccagtg ggcaatgtaa cagaaaagtt tgttccatcg aaaagcaaac ctgcacttgc
    51481 agcatctccg gagtattcta tttctaattc tcgggactct aatgcagtcg atgtttgaat
    51541 attatttgca tctccgattt gtataattgt accaccacct gaaattctga atcggatttg
    51601 atttccttta ggtcctggta tgactgcttt gactttatat cctgtggctt ctacctcggc
    51661 ttcggcggcc acgttcggat ttacacaaat tgcttttata aggattggtc ctgatgagaa
    51721 ccgagaatcc ctggatggag agaaagcgtt ttctatcgca tccgctatgt cgccacttga
    51781 aagaagagat ctggattctt cagtacttcc gaattccata acccttttcg aatattcaag
    51841 atttgagtcg tttgcatcgt atccgttatc tgattggccg ataagaatta aagtattgaa
    51901 atctggagag cttccacttg gaggggaagc cgtgcgaaat gcacctcgag ctcccggacg
    51961 aacatatcct cgacctaaaa actcgacatc tctagttccc ataaatggaa ctccaagcaa
    52021 gctctggatc ttttagttct ttgaacttac ggtaaaataa ttctcggaac cttggagtaa
    52081 tgggcttccc aagtgatttt tctttctgaa atagaaattc ctctggacta ctcttcttct
    52141 ttcctgtatt cgaaagattc tttcgatcat ccgatataat tttgttctta tctaatagcg
    52201 agttctcttt ttccattaag ggtaatccgc cagtccgaag cctccttcga atctggactt
    52261 acttcccttc aaatgtattt cgtagccttt tatatcggga aataggtagg atggtttcgt
    52321 tctgaaaatc gaacggactt ggagaattct tacagtgatt tcaaatcccc aaaggggctc
    52381 tggaaaatct tgtgtattaa gatttggttc agcggaatcc ggaagtaaaa ctcggcaacc
    52441 tggataaaga ataggaagat cattttccat taaaagaaga atagaatgga cagtctcaaa
    52501 caaccattgc gatgttttcc ttcctgcatg accggaagca aatcctacaa tcgcaatttc
    52561 tgattccaca tggtgggaaa attcctgaaa atatttctcc tgagcgaatt tatctattaa
    52621 tgacttaggt gctgctcttt ttgagtccga tctttttacg atttcattta gatattgaac
    52681 aaactcttct gagtttttga aatgtttttc gttcaaacct agggattgag ttggaatatc
    52741 tcttacccac tctacaccta tctttggaaa ttgagagttt gtacctgatt gagaaattcc
    52801 ttctgtgaat agtggatggc cgtggataat tggtgcatcg attttacgat ctgaaaggcc
    52861 ggtaagtgga agagttaaag aaagatattc tacaactgcg tcttctggcg gaaccgcata
    52921 agtgactaaa atagcacctt tatccctacc atctcttttt ctatcttcct cttcccgaag
    52981 atcataatcc attttggtct aaggtagttt tagatctttg ttatcggtta ctttttctta
    53041 cttaatagct ctacgattaa acctttcatg tcggaagcga ctgccttctt taaagttttt
    53101 gaacgtaaag ctttatccac atccttttta actccctcct ggatccgctg tgctggtatt
    53161 tgaggatagt taaatcctct agacctttct gtaaccgtaa cgaatttcat aaaggatctt
    53221 tggaccttcc cgttcttgta tttttgctca acggcaaata catttcctct gccagtcatt
    53281 ccagggtcct ttcgatattt gtatctattc ctaggaacta attgccccct agcgttttct
    53341 tctttatagc tacctgtctt tgtaataacc gaattgattt cgtttttcat cggaccaact
    53401 ggtgatccgt cctcattttt acttaaggga attacaacgt aaggacctct tttccccatc
    53461 cttgctcttt tcccacttaa caaagcctcc ttcatgttat agcgggacct tcccttctca
    53521 attactttca tgtaattgta ttttcctttg tttggatgat atacttgata acctcccgga
    53581 attttccgaa tgagtatccc tccaccacca ccagtggaat tcgaaatagc ttgcctaccc
    53641 caccacgcag ggcgcacaga tagagtattc tgagtccaag acttttgagc aagtttagca
    53701 atttgtccaa ggattgtttt tgttcttgga aacttacctt ggtcgtaaag agtttcgtaa
    53761 ttcataaaaa agccgggatt ttaaaccccg gcttccttct taacgtttta ctggaacgtt
    53821 tttaaagact cggaactttt ctggagctaa gatttgcatt actccatagt gctcaactag
    53881 tccttggcgt aaccttaacc ttccgcctgc tccataagga aatagtgatt ttgtaaatcc
    53941 taagagttcc gaaagaatga atgttctatt ctcatcagta ccagattgtg cattgaaatc
    54001 ccccaggatc ataatagtag ttcctggaag atcgaaattc aaatcctggt agatggtggt
    54061 aggacctgaa ttgtttcgga caacttctac catgtagcgg atgattccgc tcgccggagt
    54121 cgtttctctg aatatcgcaa accgagtagt aggtggaccg gaattacccg gtgtaagagt
    54181 gatttctact ccgccgcctg tgtttacagt ctcagtatct actacgcaag cagcagacca
    54241 gtgacgtaaa ttacctgcac atgctctgta tttatatgct cctgaataac ttacgtcgaa
    54301 cttagatcct gttaccgatg gaatcgcggc taatgcaatt acaggagttt ccggtgaatc
    54361 tgtgtcggat gttggacctt ctactaaatt tccattggaa tctaatcgtt ttgggacttc
    54421 ccaatcgtga cgatccatcc agatatcgtc ctctagcgtt accatattat tcgcagcgtt
    54481 agaatcccag atatgaggaa cgatatttcc taatcctact gagtttggac catgattatt
    54541 gttttgtaat actttggcct gacctgcgaa atcatagatc tggtcataca acgcttttgt
    54601 ggtgttgtgc atccacattt ggtttgcaag gccgaagtac ctggttctga ttttcgatgt
    54661 gaactctttg atttcatctg cacttgggag ttggcctctt gcatcagtta caaattccga
    54721 tccaagattt gagatcttag taacgaaacc atcttggttg tatttgttta tggatttatt
    54781 tccaaaccaa tacgaacgca tcatgttttc cattccgcgt cttaaagcgg cgttcgattg
    54841 gatgatttct ggatcttgta cgtttgttac tgtatctaca actttgttaa atgcgaatcc
    54901 ttcggcgacg tagtttacct cgtcatacaa cctttggatt tctgcgtctc taaactcagg
    54961 ctcatccgat tggcctatat aggatgtgtt ataccaacct ccaccgtgtg accgattctt
    55021 attgtactcc gcaagaacct ggttaatttg ccgttttgga gtttgtttta agaatttaaa
    55081 atctctgtca gtggatacga tcgcaacgaa agtcttgtcc agagattgca tggacagagt
    55141 ggcaccgctc gatccataat cgataaaagg tgacgctccg ttctgtgctg tgttcgcctc
    55201 aaaggctttt ttaatttcta atagttgatc taaagtatgg gggccgttca ttacttttgc
    55261 accccgtttg cttcattagc aaaagctaag gccctttcgg aaagacgacc cgtagtttcg
    55321 aaaaagttaa tgtcctcaat ttggcaagtt ccagcttcga ttcctttaag gattaatttc
    55381 ccgtattttt ctcgttcgtt gaacggaatt aaaccttcag tctttgcaac ttggatcgga
    55441 tttgcttgtg ttactggagt ttttgaacta gcaggcttat ttgcgatgtc gcctagttgg
    55501 ctttttaatc tttgaatctc gcgagaaaga ctggattgtt tatcaacctg gtccatcaca
    55561 aattctagac tttctgcaag aacagaaatg tcggacttta atgcgagaac gaggttttcg
    55621 attttttgca gaaattgaaa tcctgctttt tcaatttctt tctctttttc ttcgtcttcc
    55681 tcttctggat ttttcttttc cttcttctcc ttatctttat cttcgtcttc cgttcctaat
    55741 tcggatttag taacactcgt atcggacttt tgatcttcgg aaggagtttc aaaataggca
    55801 ctgatgacct cttctgcaaa atcctgagca tcgacttcgg agattccttt tgagacagcc
    55861 caatctttta ctttttctgt ctccggagaa acagttccgg aatccaataa ctccgttacc
    55921 tcacctgcca acgcaggtaa atcgggagaa ccaccttggg gttcgctttt ggaaatggtt
    55981 ttatttttat ctgaaattcg ttttgaattt ctgcttttca gtctttctat cgcgtccttg
    56041 aacacattat cctccgttaa ggtttaggaa gatcgcgtcc gaaaggcttt ctagatcgct
    56101 gttatcaaag ccgtatgtat ctctaagata atttcttatt gcggaagtac gaagatccat
    56161 acttccagtc tcagttaaac tttcgacatc ggttaatatt tggtttaggg tttggtcttg
    56221 tatcgaaggt accgagtaga ttagtcttga taaccctacg atttttcttt ctaactcaga
    56281 aattctggaa tcttctacct ccttctctcg ttcgttttca tattctaaat tcgagttttc
    56341 taatacggat ttatgcaaat cccgtagcat cactgcccct tttagcagtt gcacagatgt
    56401 gtcagggttt ataacttctt gtaaaggagc gattgcacac tttcgaagtt gaattcgctt
    56461 gatccggttt ttatcaacgt cgtttgggct agcgaaaccg gatacggaag ctccccatcc
    56521 gttaaagccc gcttgtaacc cttttcgaat ttcttctaca aaggagtttc caggaaacaa
    56581 gcgcccgact atgtataacc cttcttcctt gattccaagt gaggaaggaa aatcactctt
    56641 agtcccgatt tcttccgggg atccgatgat agccgctgat tttgcttttt ggagttcaac
    56701 aagttcgacg gcgtttggtt ttttctctcg aatctccttg tctataagat ccgttaaatg
    56761 attataatct agataccctt gcgctttgaa ctgagcgcgc atacttgggt cgtcataggc
    56821 tgatttaaga ataatctcgc cttgacgatc ctctttctcg gatgaagcac gaattagaat
    56881 tcggatcgct ccggtccgtt cttccggagt cgcttttaga atatgaaatg gatgaaggaa
    56941 aagcttttca ctcatccctc gttgtatgat gaaaagctaa atcgttctgg attattttag
    57001 aattttgttt agggttctgt gattagagca cagactctta gatttccttt agttgaatca
    57061 ccagggttcc aatatattcg acattgggaa atcaattgga acttgtctaa cactagtcca
    57121 atataattcc cttcctcaaa aagatctgag gaattttcat ccatgtattt tgtggaattt
    57181 gtcgtatccc ctatagttac gctaggtaaa ccgtcaaata cagattttac ctgcaagaaa
    57241 acatataaaa tgtttgcacc aatagctaag acttccccta aattataggc tccgctaggt
    57301 gtagaaaaat caatttcagt ttctataaat tgaacatttt tcacatctaa ttccgagatt
    57361 atctcatcgt cagtaaatgg accaagaaaa gaaggcatag ttacttacat ttagatttat
    57421 tgaattataa ggaaaattta gaatcgggga gtcttcttaa gcaacgtttt taatttttct
    57481 ttcccttttc cggctaaaca ctatatcaaa gatttcagat tttaaataat cgttattcac
    57541 atcgaagaac tgttcaacga gaggacgaac gttcgctcgg taatattccc agctaggatt
    57601 ttctttttcg tcaaattcct catctttgta cttattttcg taataataca tttcaaatgc
    57661 cctagcgaaa cactcacaag tgcgagaata atattcggaa gtctttctag ctcgcattcc
    57721 tttccggaaa atagaagcaa tttgattctc tatactccca agtttctccg aggcaaaata
    57781 ttgacttttt tgttttccaa catagtaatc cattaagtga gcgaattcat gggataacgt
    57841 taaagctcca tgatctttac cacctttgaa agagacacca atcgctttaa aagcagggaa
    57901 aaataaacca tgagcattca tagcgtgcat taatacttgc cctgaatgtg aaaactttaa
    57961 accaaacttt cgggccatct cggaacggtt cccgaatatt gaaaaaacgt ctgaaatagc
    58021 ttccctgact tgattgattt ctattggagt aatatcatct ccgttttgcc ttttgactaa
    58081 tactccaaaa tcttcgaata aatcttttac taatccagag tcaccgtacg aagtctcacg
    58141 acctttataa tacgttgatt gatctattcg gtctgctgtt cttcttttta catcgatcgt
    58201 tttgtatcct aatgtctcac gaagttcacg atagttatcc cagattttct tgtttctctc
    58261 tgtatcatac ctcgaagaat tttctccgaa tatttggtaa gaaatcatcc tatactgttc
    58321 cgaagtcatc ttattggaag aaagctcttt taatacgacc ctctttttta ttcctgcatt
    58381 atcatatttc ttctttagtt gtgcttttaa tagagttcgg tagtaatttt ctgtcgctac
    58441 aagcgagtct ccattcatta aaacgtactc cggatctgag tttcctgaat agcttccatt
    58501 ctggaaattt ggctttgaag atgctaagag aaccaagaac ttatcatccc ctactttgat
    58561 ctttggaaag gaatatttga aataattaaa atccgcggtg tttacttttg gaatatatgg
    58621 tggtctttct ctttctaaga tagttttctc attgaataat atgattttgt ctacaggtgc
    58681 tttcgaataa tcctgaataa ctctttcctc aagtcctcgg gcaattagaa cggattgaat
    58741 atcagaacca ggcatgaaca ctattttttc actttctatt tccttggttg cctcctcttc
    58801 cgttttggtt gttccaaaaa tggtctttgt tatttgcgaa cggttttctg gagtagctga
    58861 actgatttta tcatcgattt cctttggatc tacaatcgga ggaattttga ctaagcctga
    58921 agataccgtt tgcccatttg ttaattcata ataaagctca ccatttataa gttttgaatt
    58981 taaaattata ctttcttggt tttcttcgtt aaaagttacc ttagttccaa acggcaacgc
    59041 cgatttcaaa agattggttt catttatttt ttgtttttct aattcttctt ttgcagcctg
    59101 gactccttcg gaaattggac ttcttggttt ctccgctata gtttcatttt caggatttgc
    59161 attctcaact ttgtggttcc cttctgcatt tttgtttcct atcattgcct cagataacga
    59221 attcgggttt aagggtttat ccaaaactac aagccttgtt cggacagaag tttggcgaaa
    59281 tgagtcctta ccagaaaatg aattctctgg taattgttca gaaaatcctc cgttttcaga
    59341 aatccaatct ctaaaggatc tcgctttcga atcagatcta tagaaaggtc cttccgaaac
    59401 tatagcaacg agtcttcctc cgggatttaa aagatcataa gcgtgtctta catgttcaat
    59461 gtcctggccg ttttcaaaag gagggttcat aattattcga tcataggttt tatcgttata
    59521 ttccaagaaa tcccatccaa cgagcgtatg gtttttctca ctgagaattt cccttaaact
    59581 ggaattcatt tcaatagtat ccggctctat tcctgtcttc tcttggatct gatcggccaa
    59641 gtctcctttc ccggcggagg gctctaatac cgacattcca ggctctatgt ctgcctgctc
    59701 tagaagatgt tcacctaaag attttggagt tggaaagaag ccagatattt ttcgtccaat
    59761 caattctctt tcgagattct taatcttggc tttcttctcg ctctctggat taattcctcc
    59821 ctgattaatt atatctgtta ggaattgtcc tgctttctca acttctccta ccgaattaaa
    59881 tccaagtcga agaagactta gtgcagtttc actatagacc atatacgtct tccctttgaa
    59941 aaacacttcg tattcttttc cgtcgatagt aactcggttt ttagttttag gtgttgctgg
    60001 tcttacatat aggcaaccgt cgattagctt tgtagtttca agtatcttct ttattctttc
    60061 cgcttcttgt gctgagtttg tctcaatata tgtatttggg tcttctccgt cttttattat
    60121 gaatttttta gcttgcttaa atatttctgg tgaaacgatt ttattatctt ttgcccattc
    60181 cagagaaaca ttataaacgc ttccattcga gcgcactttc ggctctccat ccctttgata
    60241 aacatcgtaa tggcgcaatt tcgaaaagct tacattaagt tttgaattac ctttttctac
    60301 acctcttgtt ttctgacttt gaatataacg gtaataatct aatatagaat ctatatcttt
    60361 ctttgattta actgtttcta aatatgaagg taattgattt aattctaatg ctgaagccat
    60421 tccaagaagt gccgtttgtg tttttttgag tcttttggca tcctcataca tgctcgctgc
    60481 gattcccgct ctccttcttg tagcattcat atttgcgatc gcaggatttt cttttgcttg
    60541 tattgttttt tccatgctat cggctaggtt tcgaaactta gttgcaagga cggatctttt
    60601 tatctcggaa aggttctctt cttttggatt cgctttttct ttctcattgt atttaagaag
    60661 gttctcagta atataattcc gtattagttt tagtactata tccgaatctt ttacgctaag
    60721 agaagaaaga gtctcattga tttttctttc ggataatact gggattaagt gcttttctat
    60781 agaatcatag agtttttgga catactcacg gtcgcttact gaaagtggac tccctaaaat
    60841 ttctctaacc acttcggata agctatttcc tgtaagaagg actttctttg aaccttggac
    60901 tgcatttctt attttttctt ttgtatctcc ccttggaccc gccgcattct gatttccaag
    60961 cattgcctcg gaaagcgcat ttgatcctaa tagattcttt tctttcccag attgatctga
    61021 tcctgctagg atcatttttc ttattttatt tacggagtca gaagagattc gaacgtaacg
    61081 ataagcaaga tttagaatat cttgcattct attgtttcca tgataggcaa gatctacgaa
    61141 ttcctttgcc cttgctgtaa gtccttcttt taagagagcg tcctttactg atgtgaccag
    61201 atccggaatt gttctgattt cctccggagt atatatgggt aagtagtttt gttttatgaa
    61261 cttagattca ttttgaggtg tgatcccgaa taggtttggt tcattttgaa cccctttttt
    61321 cggagctaaa gactctgatt gcaggcggaa aggctcgccc gttttatctg gcgttgtggc
    61381 attcggttgt tgaacagaat tctttgaatc ttgtaaggat gttacactct ttcgttcctt
    61441 cctattatcc tctttgaatt tatctaagtc ttgttttttt gagggtggtt ttatttgttt
    61501 ccaattgttt tttccgcctt taatatcttt tacttttctc caaacacttc catcagaacg
    61561 aatggattct ttggctattg gttcttttct tcctttcgaa attagaaaat aggatttaac
    61621 gatctctctc gctgtaacca catttctatt ctaaatagac agctcattat cggttctttg
    61681 gtccctttga agaaaaggta tgagcttagt ttcttgatct tttaatcttt aaaaatagat
    61741 ctcgagtcag ttggagccca tttaaaatga attgtagaat gagccttccc ttcgctcgga
    61801 gaaaactcgt caattgcatc ggtaatgtat ccgtattcgg ctatatcgtc cttttgcacc
    61861 ggatatcgtt ttttttcaga aaaaactatt cggaaaggca aaccaaccct gattggaaag
    61921 aatcccattc ggaaacttcc tttcccgatc tttaactgtt cttcattgca aaatatagaa
    61981 aataaattgt cccgaatctt tgctagttcc gatttgtatt tctctttatt ttcaaccctt
    62041 aggttttcct ctttaaatgt cagacccgca agttttacat gtaaaagttt tgttccaaag
    62101 atagaacgga tcttttcgtt atatttgggt tcggacaata ctgttccaaa attttgataa
    62161 acattgagtg caacgtgaat tccacaaacc acgtcctctt ccagttcttc gattttatat
    62221 tctataagat cttcgagtgt aaattcataa aatgcgtcga tattatcttc agataaattt
    62281 ctccattccc cattcgaatt aaacatatat agcggtaacg gacgaaatat gatttttaat
    62341 gatctttttc cgactgcata tttcgaaccg ggatttcccc ctaagtctcc ggagaggatc
    62401 ccatttccaa attttcctcc tatttctttt gtttctagag gatcgcaaaa cagttcatat
    62461 aaaggaggag ttgcatacga tcggagaatg tcccagagag aaatataatg tcctatagaa
    62521 aagctagaaa tgatctgcgc ttcgtatgca aaattagaag tataagtttt ttccggagga
    62581 ataagggtta atccgtcatc acttccgctt tttgtgacaa actccgtatt tgaaaatctc
    62641 ggtatggtca acaaatcata gatcaaatca tcccaaatac ttgtgagtaa agatttcaaa
    62701 tcacttttaa agaaactcgc tgacttttgg atgactccaa caaaagtatc tgttgctctc
    62761 ttttgaggtt ccccctcttt tctctggtag tctaaaaaat actgagcctt agaaatgatt
    62821 gattcagcag gttctattgt tacgtttaca aaagcttttc catcacccga atagcttctt
    62881 tcagttcttg atacctttcc gacatttaat tgaagaaaat tcgactcttt agaatcgcta
    62941 tcgcttaaat caataaataa gaatactaaa gttcttggta aaaagatttg tcgaaaagaa
    63001 agttccgtaa aatttccaga atccatctta tcaaatcgaa ttggagaaat ttcctccgaa
    63061 tcaagacgga ccggatatac ttcttggtat ggtattaaaa aagttattcc acctgaccca
    63121 gcggaaatag atctgtggga ccgaattgtt ttaatatgct ctactggaaa attgatggtg
    63181 cgattatttc caggaagtct taactcaatt agaaacttct tcggtgtaat attgaaagtc
    63241 actaattcaa aaagtaattt gaaattggaa tatcggttaa ggtgaaggct cgggaggtcc
    63301 agttggaacg ggcggcaagg gacctggatt gtactggtgt gggtgagttt tcaaactgat
    63361 tcccccggct tttacatcta tattagaagt aatctcctta ctaacatcca attttccagt
    63421 gaattgactg tctccctcaa tgcttaaaga accttttatc gaaacatccg attcgatttc
    63481 gattttttgc attttccact ttagtttttg ttctataaaa tcaatctcag aaatgatatt
    63541 ttgttctctg tcgtaaatct ggattttgtt cgttgtttgc cttacaaagt acccggattc
    63601 gtgaaaatca attatatctg tttctggatt aataaaagag tacttcttcc aaaactctga
    63661 tagattattc aaatctttat ccagagcggc aaaaggaaag gtcttcgtaa ttatgggagc
    63721 tctaaaacta cctccgataa attcaacgag tactatttga tttttcttga aaccgaatgc
    63781 gcgaccatga gcggagtttt ctgaaatata tggcccaaag tatcttacgt tttgaaattc
    63841 aactccatcc gttgtaagaa tgtttgcctt aaatctcggc aatactgcag ttacgaccgc
    63901 taggttcgga ggagtctgca tatcatcaat ggaattagga cccacctgca agtattcttc
    63961 atcgtttgaa aatgaattca tacggataaa acgaaacttc caccagtgac ggactcaaat
    64021 cgaaagacaa ataagatctt atctcctact tgttccatat tcaaaaaccg aacacttttt
    64081 acacctgggt ccttagagat ttgagatata agtttttgta tagaatcctg aatttgttct
    64141 tcggttggta tttctccgat aggaatcgga tttcctatct ctggtaatcc tgggatggaa
    64201 ccttggggaa tatcaattat atctagagta ttattaatta aagtctcttc cccttcaata
    64261 attccaaggt cgccggttgg ggaaatatca atcgcgcgat tttccgaaag ctttatatcg
    64321 gtcccaagta tcgcaatttc tagatctctc gcgctaggat tctccgataa tagagaaacg
    64381 acattcgttg aataaccgaa tggaatttta ataacttttc tctctatttt ttttacatct
    64441 gaatctccgt tatatcttgc taacgcttct ccaagggttt cattccctaa agcttcttgt
    64501 gctatagaat tgtaagtttc tccggtttga atttgcttta tagaaaatgt gttatctata
    64561 ctcgcataat ttatcgcggc ttgcatttcc gtgagaattt ctaaagcagt aattacgaaa
    64621 gaatatagat cgttatctat ccaattaaaa aagtcggcct ttggcttcaa agattccaat
    64681 tcaaatgaag aattatccgg tatgggaatt gtcatggatc ctatagctga attcaatgct
    64741 aaggcttctg tatttgcttt tgtaaggttt tgccgaaact ccgcttccct tgatcgggat
    64801 agactatatg ctccgtctat agccgaggaa atatcttcgt cattaaatcc tctttttttt
    64861 ccacgaaagc ccagatccgt gattccttct tggaaagtta ctctagccaa ttttccattc
    64921 tgatcgaatt ggtccctcat cctgtcccag gaggttctta gtcgagccgt agatgatcca
    64981 aaagccctta taaattttgc agctccgagt aaggtcccgg ttaaaatcaa tggagtattg
    65041 accaagtttt ccaactcatt cattaaacca gatattgttc tggaagggtt aaaatttgaa
    65101 cgaactaatt ccgatttgat attctcgaaa tctaattcgc ggactactgt gagtgttaaa
    65161 gaatatttat aagtattcgt atcgcttaca gaacgggaaa ttgtaaatcc acttcctggt
    65221 actacaacct cgaccgtacg ctttcgatca tagtcacgaa atacgattgc gatcttcttc
    65281 caatttatag taccagaaag ttttcctgcg atttgctttg cctgaatatc attcgattcg
    65341 tacttcccgt tatattgcga gtagtgtaag aaaaaaagaa agtcttgaaa ctcttgtagt
    65401 ccggaacgaa aatttccgcc acctagtgct aaatactgag aacgaatctt atcatagtaa
    65461 cttgtaaatt tgttagttag aaatgtctta ccagcattta ccgcagtttg aaacatcccc
    65521 tgtccgctag agcctggtat gtctgagttc ggcttacttg gaagacccaa atggtaaata
    65581 tgaaattctc cttctaatcg aatttcatgg tttccaggtc cgtaatcgat aacaaccgtc
    65641 gccccgaaag tttgttctat ggatcttcga tatttataat tctcagaata ttggagaggt
    65701 ccatttacga aataatactc cggttctcct ttcgatgtgt gatcgtaatc tccgttggct
    65761 tttttgttat agaaagcaag tgaaaaagaa ttcttaggaa cgtatgtgga acctagaggt
    65821 ccagagaagg cgttgctagt tactgaatta aaagatccag acgcaaaatc cgttattcct
    65881 ccaagcgaaa ccattcatcg attttaagga ttctatttca tatcggtttt tcccgatagt
    65941 tgcggatccc ttttattcta agggatgggt tccccagctc cgtatattcc aaagacattt
    66001 ttagaatata acactgcatt aattaactac ctcgtagcac aaggatcgcg acttactaat
    66061 tttaatccta actctcgaat ctctacgatc atccgagcaa tcgcgactat tttatccgaa
    66121 ggggatattc gtactttaaa tggatttcgt tactcaatca gggaaggagt ctacaacgct
    66181 tttggtttca gtcgtcttcc tgggaatctt tcctctggct ttgttcggat agagaacaat
    66241 ggaatagtag aacctttatc tatccctatt ttctctttgg atcttttcgg tctcggattt
    66301 gagtcggtag cacctgtaaa tcttcaagta aatcaaccct acgtagaagt agagctcaga
    66361 gcgacaaagc ccggaaccga ttacaatatc cgtagacttt caattgatac agcggagggc
    66421 ctcggttctt taagcattcc actcccctct aatgttcgtc tttggaatac agcggacttc
    66481 ggaggtggaa ctaatttcga aaccgaagag tcaaggctta gaaggttccg tgacttcatt
    66541 gtttccttgg gacgatctac tccgcttgga atctataacg cagcttcttc aatccccgga
    66601 gttgccggag ttcaattatc cacgaacgta aatccattat ccggaaattt cgaaattggt
    66661 tggattaata tttatgtttc ggacggtact tcaaatccac cgccagagtt actcaattta
    66721 gttcggaaga caatcgaagg ggacttagat gatccagaaa actttccagg atacgcagcg
    66781 gctggcacct atgtttatgt ggctcctgtt ccagtgcttg gaattactgt agaatttgaa
    66841 ttagagatcc ttaacgattc acaactaaca aataccgatg ctttaaacac agctacaaat
    66901 gctttaattc tttatctaaa tactttaccg gttggatttg atgttctctt agagcaagtc
    66961 atagcaacaa ttctaaaatc ccatcctgat ttctatagag taaacattca aagtttcttt
    67021 ggaaaacttg cgaatgatcc gatcccctcc cctcttccaa gtccaatcga tatttccgtg
    67081 ccagatacat accttcctag aacgggtgga acttccggtg gtcaagttaa cgggaccata
    67141 gtaagaacag agccgactta ataatgaaaa gagaaaacct tcttattgaa tatcttcctc
    67201 aattcaacgc cacagatcca tctttcaagg atctattcgt tgatccttct cgtcctgaat
    67261 ttaatccaat cacaaacata aacgatatta ataagggagc gattttcaac gccttagaat
    67321 ggcatttaag ataccaagaa ctagctgcaa actcttctac tctttctaat gcacaatcga
    67381 cttttctaaa agattgggcg gatcttcttg ggattgctcg gcctgctagc ctaagtgatg
    67441 aggaatttat aggttatatt attggatacg tcctatccaa tcaatcgacc actcctaaaa
    67501 tttccgaaat ctttccatca cctgacttct ttgttttaag gtccgatgag tttggttttg
    67561 cttcagatgt atctgcactg gatttggaga ttgctcgtcc tggtccaggg acaaagggag
    67621 tttctgcgat cctagtacct gatcgggggt ttactttagt tctgactagt gatccaacaa
    67681 aaatatcagg cttactgttt ataaaactca atcgaataaa agtggccggg acgattgttt
    67741 atttcggcat tttcatcact tcatagcctt gtttttcctt tcttttatcc gaattatttt
    67801 aaccacgaag atatttcgga ttcgtaaata taatattcat aaattaagct tactaatttc
    67861 gttgattgaa taattccaaa gataataatt attaatgcta taatgataat taatataata
    67921 atcttctttg caaattcttg agccatactc atatagtcta ctttgtcgtt gatggcatca
    67981 taatttcttt ttactttatt aattatagaa atgaatttct gcctttgacc actttctaaa
    68041 atatcatttt catctaggct attatagctt gttctttcta gagcccttat cgcatacaaa
    68101 ataatcatag atgtataagc cattaatatg ccagcaagta tcattaaaat ataatctgaa
    68161 atgcttttat cctttaattg aataatttcc cttattgcga ttcctataat tgctactata
    68221 ctcgcaaaga atccaataaa tacgatcgat ttagactcaa ttgtcttaat tctatctctt
    68281 tgcaattcat acattttaat agctctatct acatcctttt catttattct tttcgatttc
    68341 agagcatctt cgcttaaaaa tttattataa tgattctttt cccctaatag caaaggccaa
    68401 ataaggttta tacttttgca aattctatct ttcattctta ttaattacta agaaatttgc
    68461 tatcgactgg ctaattggat aatttgtcaa ttgctctatc catgcccatt gaccatttgg
    68521 atttatttcg agaaaataat actccccatc attacttaga accaaatcga tagctgcaaa
    68581 attaagatta taatatttca ttatactaaa acagaacttc tgtatttttt ccggaagatc
    68641 aatgctttga tgtggtaaaa tttcctttgc agctctccaa tccgttctag aatattcatt
    68701 ggactgtgag tcgatggata cagcgaaaat ttcttcggct acaatagtta cccgaatgtc
    68761 gaatgctttt tcaacctttc tttgaatata aacaggaaaa accgatactc tatctatatt
    68821 ggctataaat ttatcattaa tttcatttgt ataaacaatt tttgaattag cattaggttc
    68881 ttctatcagc ccaactttta gcggctttat aatagcactt atttgatctg aaataaattt
    68941 ttgggctatt tctgggatgt tcgtaaccag agattctgga atattgaatc cgatttcctt
    69001 cgcaattctt agttgattta atttattttc cgctctctta agatcggaga ctgtatttag
    69061 ccatttcttg ttagctaagg atagattcac atattccaat attacagtta tttcttgcga
    69121 taaaaacaaa gcttcacctg ggcttgtatt aattggaatt ataggtagct taggtcttct
    69181 atagtaaacc gaatcgaaat aggataaatt tatctctttg ttctttatat tgtcatatat
    69241 cgatattcca aagttaacag aatgtatctt tatagataat tccgaaccta tttcctcagt
    69301 attaaatctg aaataattta ctcccaattc gattaatcta ctgataacaa aatctacagt
    69361 gatatcttcc ttattcgtga tgataaggac attattcatc ttcttctctt ctctgttctg
    69421 ttttggttaa taaatataaa gatttctgaa aactgttcaa ttcatcatct gtctctttaa
    69481 ttgtgtccgt cttagttgct atgtaaaata ttgagttaat agaatctgtt gattgtaaat
    69541 cgtcatctgt ttctctccga gtatttgttt ttgtaattaa agctgacgac gaagaaaaca
    69601 aatctacgaa cttattattg tttacgaaat tcaaccctag atcccgatcg tactttaaat
    69661 ttggccaagg agtatcctgt tgagatattg cgtaatcaaa aattagcggt ttcataagat
    69721 tttttatcct tcacttttcg aaattatgca agaatttaga atataatgaa tcaatgggct
    69781 tatgctactc aagaacaatt tttaggatta gccgatattt tacctaatgt taatatacca
    69841 attgtggcga acgaaaccca aattccctta aacggaaacg aagtaaaagt atatttccaa
    69901 aaccagtttc aaaaaattaa agctgaggat ataaatcggt tgtccggagc aacccccgag
    69961 aattccggaa ttccggctct ccttactgcc ctcctcgcga ctataggacg tctaacggat
    70021 actgcaattg gattcaagat cccaaatacg aacccaacga ttattacagt agagtcagga
    70081 ctcattatcc gacaggacgc agtatttcga ttccctgaag tctccattac acccacttca
    70141 ggttctttag agggaatatt tgaaatccaa ctggaagagt ccctaaccga tcagagtacc
    70201 ttaatgtttt gggatacaga gtccgaaaga ttccaacctg gaacaggacc gaccagaaaa
    70261 tcatatcgaa ttaatctttt tgagaaatgg gtaaacacac ccgggcttcc ggaagtaacg
    70321 aatggaagga tcggattact ttcatataaa agatcagtaa ttgacgggcc gattgcagaa
    70381 ataaaaagaa ttcttccagt atatgaccct ggactgattg ggattgatgt ttctttagat
    70441 cctggaatct taaaccaaga atcacttgcg gatgctataa actggctttt tcaaagaatg
    70501 gaacaaaagc agttcttacg aacatctcca agccctggat tcgatgatac acaaattaga
    70561 tttcgaaccc aaggaatata tgcgtattgg agtaaaaacg gagaaaactg gtaccctttc
    70621 gggtaacccc acctaatgga cccgtctccc ctatctcggg agcatcagga cattgggtgg
    70681 ggaatttagg aagtgataga tatgatgtat ttccttcggg atcatattcc attggtgatg
    70741 aatggcatgt tgttagtgag catatcgaca acgggactat agtatcggac tgtaatatat
    70801 gcggaggatt aaatcactgt tttaatttag ggccttggtt cacatgtcct tcttgtcctt
    70861 cgggatatac tcaaacaccc cacttaactc tttgcttcga tggaagtcag ttcgtacagt
    70921 gttgtatttc aacttgctgt attcattcat gcaatagctg tcacattcca aactggtata
    70981 caaaatacaa agtttatcat taccgattta tgaattggga gcttataaac gaatacacaa
    71041 taccaggaca gttctttgcc tgaccagttc cctaaaagta ttgattcgat tgcttctaaa
    71101 agattgggaa tatgcctctc ttgcgaaatg ctgtggaaat taatcccgaa attagagcag
    71161 tgctctgttt gcttttgttt cgtacgagaa aagacaaaat ttcagaacga atcttgtccg
    71221 ctatcaaagt ggtaataggt gaataaaaat gtcgtgctgc ggaggtaata acatgctaga
    71281 tcaaatcatt ttccaacaag cttctcaact aacccataac ggaatacatc gtggacttag
    71341 tgaacaagaa tctaccgagc aggcgaagaa aacaattgat tccattttga gtaaatcaaa
    71401 acaatttgcg acgaagttta aagacttaaa tcaaacacta gtatttcagc aattatctca
    71461 aatagcaatt gggaaaatcc taagtggtgc tgacccgaac aaagcgatcg aagaagctag
    71521 taacataata gaagacattt taaataaaac gaaagagttt ctttccaatt ttaaaaacct
    71581 aaatcaaacg ctagtttttc aacaaatgtc ccaaatggca tttggaaaaa ttctaagcgg
    71641 tgctgatcca aaccaatccg taaatgaggc agcgactacg atcgggagta ttctgagaat
    71701 ttcagaggac cttacaaaaa attcagggct tttagattag aatattgaaa aagaatttta
    71761 atccagatca ccaaattggt cttccttttg aaaatctcca agtaactctc gtttagagat
    71821 aaatctccga aatttatcac gttctttata aaccctatct atgtctgaaa agattgtatc
    71881 aaaagtattg tgcgtgagtt gattgaaagc tatggcttct gtaaatatag ctcgaagttc
    71941 aaagacttcc ggatgaattc gattactcct ttctttactc atgcggcaat actctgtaac
    72001 cttgctttta gaatttgaat tttctcacct acccggattt cctctgcaag ctggattgta
    72061 aattctatat cggcaagaaa agaccgagca aacaaagtcg ggatagaagc attggcttcg
    72121 atttctctca ttttgctttg aatagaatct ttaataatcg aaagatcttg gataattacg
    72181 tccaatcttc caagaactga tgaagaattt accccttttt ctgctgtaag agccagagag
    72241 gcggccagtt ctttcatagt ggattgtgaa agagaattta tattatcccc gaggatccgc
    72301 tggtaacttt tggaaagaga atcgagcatg acatttaaca ttttctgatt cgcttttgct
    72361 ttgtccatag actcgattga acgtagggct tctctttgaa tatctgtagc tacgttatca
    72421 aaatcgaaat tctccagttc gccggattgt aattctttta tatattcctg gacgaccgct
    72481 ggaccttttc cgggatattt gtttctgttc tctacaaacc atttaaacgc tttgatctga
    72541 atcgtagaat tcggtttacc attcgcgtca gtggcaaaca tgccgatggt ttcagcgaca
    72601 cccaaaggca aggatctgtc tttcttttga actagtgcaa atagatcggg agttaggtta
    72661 tttaaagcta gtctcttatt tacttctcca acagaaattc caagttcttg cgatatagtt
    72721 ttagcgtccc aaccattctc ctgcattttc ccgtaggctt ttgcttcatc ggttggtaaa
    72781 acgctgcgcc tatggttttc tgcgacctgg gcggcgagtc ttttgttctc ggaagcgaat
    72841 tcttttgtaa ctacgggaat tttaaagacg gatggtagtt ttccttcctc aatgagttct
    72901 ttgacagcct cgaatctgtg atggcccgca acgacagtcc aaacgccgtc tttcttatcg
    72961 acaacgattg gaaaagctgg gtcatagcca tcttgatcta tccgaacttt taaagattcg
    73021 atttgttttc tatcgtaatc ctttttatct gtgtactgat ttatagttct tatttgtgag
    73081 aatgaaagag cagtcggagg aaccgtttct cctttcgaag gcttagactg tacgctttcc
    73141 cgcttctttc tcgttttctg tacaacttct ccgacctgtg aggatgctcg agttaacttc
    73201 catcctgttt gcgttttctc cctttctttt ccatcgctcc aaactcgtct gtgaccttca
    73261 ggaaaactcg gtcttcctcg ttttctttta cttacaggtt cttctatact tcttggaaca
    73321 gatttaggct cgagctcacc atttcgcaca agccgattag aaatgtaggt tccgtgtttt
    73381 gtatggactt gaattggttt tcggactagt tcagcagaca aagccgattt agaaatatag
    73441 atttgccctg attgaaatgt atcgctcaag tcaacggatg aacgaaggca ctgtaattct
    73501 gattttctta tttctagttc tgggttctgt aactctttgg aaaaatctcc aatttcaatc
    73561 cattttacga attgagagaa agagagtttt aggatagaac cggtctcttt tgcagtctta
    73621 tctgaactag aaaggtaagc cgttctagct tctttctcat ctttaaaacc gagaatcgct
    73681 ttgtgaacat cgaaagtagt atctgaaaga acttcattta caacgaatac cgtttcggaa
    73741 ttaggattcg ggcctacaaa aacaccaatg gaatccgttt ctccatctgg cttacttctt
    73801 tcaaggattc cgaaatcaca tgaagttctt ttatgccaag ctttcccttt cgagtctgtt
    73861 ccggaaatag gtgaaccttt ctttctctgt aaaaggattt ctagccctct ataagataga
    73921 tttggaattt tctttcgcgg tcctgtttgt atctgagcgg tgaaagtgga tttttgaacg
    73981 tccaaacatt ctaagtaagg aagaaatgct ttttcaacgg gtagatcaat ttcgtaattt
    74041 gcccaagctt ttaaatactg agataagaaa ttggatttga gtttcttaaa ctcttttgaa
    74101 agtgataatt ttgcttcttt gtctaattcc ttatccgaag acaatagaac cttatgcaga
    74161 gcgttcctac tcgatgaatt tagagaattc tcatcctcgt cagtcaccgc gtccgacatg
    74221 gcgatctctt gccaatcggg gttttcctta gttaaagcga ggtggatctt gtctaggatc
    74281 gtctctgcaa gttccggagt tatatcctcc ttagaaagaa tttgcattag gcagaaacta
    74341 tttcaatgtc cttggctcta tagagagcgt ttttgaattc atttctctgt ttaggattta
    74401 gagaccgaac aaagtcttca aagaatccgg tctcaatcga caatccttcg ggaatgaaaa
    74461 tgacgatagg aggaaatccg tggattcgtt cgaatggctc cctaattgaa cgctcaattt
    74521 caatggacag tgtatatgga tctttgattt tttcaggatc gaaataaaca gcgataatgt
    74581 gagcgagcgg agcagtttgg aactttaatt tgccaatcca taatcggtat gaaagtcttt
    74641 gcatctggat gagaaagaca acaaaacccg aaaggtgttt gataaataga accgctttag
    74701 ttaggaaatt tcgaatagaa gcaataaaag ccatccatca aatttaaaat gtaaaagtat
    74761 tattcccttc caaaattgat ttattcccga gcattaaaac taggaactgg tttcatttta
    74821 aatactctgg gcttaggtcg atcttctccg gaaccggctt cgataaatcc agtgaccctg
    74881 aaagtttgga aataatcata tattacagtg tatccattcc ttggcttatc gtcgatccag
    74941 cgaatcttag aatctccgaa ctgaacgtat tccaaaccct tcttatgttc aattagtccg
    75001 tttggtcctt ttgaaattac actatcgata taagcaatag gtgaataaga aagacgatcg
    75061 atctctttat tcgtaggttg aacaaaatcc gagtgtcgta gtgtcgattt taacagcgtg
    75121 aatatatctc cttgaccaag gcggtagccg gaaccaataa ctcccatgag ctcaccgtcc
    75181 tggaaatgga tctggctttt ttcaaaagcc tttctattat ctacattgaa agttctgtat
    75241 gcaattttta tcggtgagaa ataccgaatt cttatccgat acaaaccgtt tgttctattt
    75301 gcaaaggtga tagaatttaa ggagaaagca gtgtgcttga ctcgagtgga tcttccatcc
    75361 acttcaatct tgtaagtctc taaaacatcg acgatcacac cgtcaggaag ctttggaaag
    75421 agagtaaagt cattgtctcc aatcgcttca atgactgttt cctcgagcat cgaaacttta
    75481 tatttaagtt ctacaatgtt ccaatatttg aggttttctt cgacattgaa atattcgctt
    75541 tgtatatcct taatgtgtag aggtcttctt tcacctctcg ttacaagtat cgcttcctct
    75601 atttcggaaa ttggagaata acgggtccag atagaacttc cagaaacctt ccaggacact
    75661 tcttctcgta tttctaagtc ttcttgaaag gttcggatct ggccttcaaa gcaaaagggg
    75721 cagtctgggg ttttatctcc acttggacat ggacaaggac ttagccgata ccaaagagca
    75781 gactcacctc ttcttgtcag taactcctca ttactaagag gagtgaacat attgggtttt
    75841 gtcgatattg gaaaaggtgt ttcgccacca aggccggttt ttttcataca gagaaaatac
    75901 cgaatctcca gattatcgga aaagatctga aattaggttt tttctaactt cagaatcgca
    75961 tctctccaat caatgtatga gcatagccaa ggatcagtag attcctcggg taaatggtca
    76021 catgttggtt cttcccaaag tccgttttca taaactccag ccttgtgaat agggccgtat
    76081 atcttttcta gacgatttgc ctctctattt gcttccaggt cggcttcata acgaattctg
    76141 gatctttcct gaaactcttt ctctcttctt tgtccggaat cgaatatatt taggatttcg
    76201 tccgagattt cagtctggtc ctcggaaatc tcttcgccaa gatcttcata aacacaagaa
    76261 cagtttgggt gcataggaca gcataaccac cattcgtcca tagaacgttc agcattcgtt
    76321 tttccaggcc ataccgctgt tgtagtcttt gagtctccaa aaaattgatc tctgccaagc
    76381 catataagcc caagggacct catatactct ttgtcccgaa gagaatcttc cgaaggaaat
    76441 aaccgggcaa cttgaccaag catttctata cactttctgc aagaaacagg cgagtgatta
    76501 tgagaactac tgtctacagc atacgaaccc tttgtaaatt gaacgtattg agcctctctt
    76561 cctccttcat ttacaagcct caacaatttc ccgttattga aattgatact gcattcggtg
    76621 aaagcgaatc tctgcatttc ccggtttaga tggtctgtga ctaacttttc atacctcctt
    76681 tctcgtagac tcctttgaaa gtcgcttata ccttcttcaa ataaaccgaa agcttccttt
    76741 atctcgtcgt catccggcga aaccatgagg gaccgaatat ctgaaatcgt ggatccccga
    76801 acgagagctt ccgcgatttg ttcacggtac attctggtaa tcagatcata cgcctttccg
    76861 cttctctgtc cgttcttatc ataaatagct agccattcgg ctcccttagc ttgaccatag
    76921 attaaagcgt aagtttggtc gcgagtaagt ccggttcgtt cttccaattc gtcgatgtcc
    76981 tcaagacctg gaagattata ttcctttgct ttttgcgaaa actcagggat agacatagct
    77041 tttaactcgt ctggatcttc tccttgtccg agtaaatact ccgcaatata accgaggatc
    77101 gtcgctttat ccctttcctc tttataaatc cgattccaat cttgggccag gaaatcaaat
    77161 accccctggt ctgcttcttc taattcatcg cgagagatga tcccctcggg aaactctaag
    77221 cttctaattt tatttcgttc ttctttattc gaatatgggc tttcgggtag ttttacattg
    77281 atcgttttac cgaagaacct tggtcgatcc aatagagtgc cgaagaactt tctgcgaata
    77341 gatccaatag catccatcca gtttgctttc ctgatttcaa ttcggatcgc ttgggatgag
    77401 tttccaatta aattccattg cagacttaga aaataaaaga gccacatgta ttgcagctct
    77461 cgaagtactc tataatctga aaaaggtgac tccctttgca tttggggatt cctttttctt
    77521 ttaaatcaat ttttgtttca atagaagggt ttggactttc cagcagaaaa tctgtaatct
    77581 tgtatctctg tcctgtttgc tattaacgga ggaaactata ctatcatcga tagactgcct
    77641 atcctcttcg gaaagactca ttacggcctg agccaagctt gtatctcttc ccccaccttg
    77701 gattttttct ttcgatttaa tagtggtcga attagattca ttgttcgcaa cgacttctcc
    77761 ctttggaaaa ggaacttcta tttcatcgtg caactcgata cttgtaggag ctatggaact
    77821 ttcggacatg gatgtatttc ctcttttgtc agatgttttc caaatcgtaa gataagatct
    77881 ttgtatcggt tcgttgagat tcttcggatt ttacaatttc tttaaaaatt cttaggactt
    77941 ccctaagaat agacctggat cgattcccat tttactcagt cgatcggatc gaatgtctga
    78001 caacgttttt ccttttgcct tcttctcttc ttttatctta tctagttccc ttgtaacaat
    78061 tcttctttta tttcctacga tcttaagtgc aaaatacctt agtgcatcaa gagcgtggtc
    78121 taggtatttg attggaatct cttttgtatt ttttccttcc ttggctggtt cccaagaata
    78181 tacagatagt tcttctatga tatggacaca gcttctaaag attcgaagtt taactccctt
    78241 cgttgaaaaa agaagtttta gaactgcttg gattccagtc gttacatcct tatcagcggc
    78301 gaccgtcgga aacccgcact cggccattgt ggcccggtct tccgcgtcgt ggtctgcgac
    78361 tataaagaga tttggtcttc gtttctttct taattcctcg cagtgtgctc ggactgtctt
    78421 ttctcttaca tagtattcat ctgctaaata ccaagtctcg ttcgacttat cataataaag
    78481 ccaaagaaac gcaaacgggt tcgtatatcc aaagtcaacc gcacctgcac aatcccagtg
    78541 cttcggtatt gtgaatggtt caacgattgc agattcaaat cccccgtaaa cgaggccctc
    78601 agtgtctacc cactccccta agtaaagacg gtccctttca actcccgtaa gctctgagag
    78661 catttctttg tattctgttg aaatgaatgg gttatctaaa ggagtccagt gcctccttgc
    78721 gattctttgc atccggcgaa gcggaagtgc ctcgcctgtt tcaggatctt gtcttagtac
    78781 aaagtagcga tagatccagt gaaaacgatt cctaggatta caatccacga tcattttgtt
    78841 tgtaaggccc tctctaacat gcgagagcct tgttttcatt ttttgaaagg tcgcaaagga
    78901 aagctgagtg gcctcgttca gaaagatcgt gttgaactcg gtccccatga tcttttccac
    78961 gcggtctgag tcatctagac cggcggcgta gatctctgca ccgtttgaga actgtattag
    79021 aaattctgat tcgtttagtt cgtaatctct cccacggata aaccccattt ccttcaagca
    79081 aggaagaagg gtttgtctcc aaacagaaat tcgaaggtgg tttagtctat accgtgcaat
    79141 taaatgtctt gaaccaggac taagccatgc cctggaaata attgctttaa ctatgagata
    79201 agtttttccg cttcttgcgc ctccgtcgta acaaatctct tgtataagat cgctttgcca
    79261 gtcctctata agagcggtga tttgttttgg agagaaatac tttgtaagat cgttttcctc
    79321 tttaacctca agatctttat attcagtctt ctttgtctga gacttgcccc gcacggtgga
    79381 tcaccttctc caccgcctct ggttttatcc cgaccatcgt aagtacttgt aagattggtc
    79441 ttgtagcttc tccctgaaag tcagatacat ccttgatcga atctgcttca ccgagtgacc
    79501 taagtcttcg attccaagca tctctccaaa gctttcctaa agcagccaat tgagcgtatg
    79561 gtattgtgat tgtctctcgt ccgttatcat cggtggaaaa tttagtctgc caattcgagg
    79621 cgttcctaaa ttctttcatg caattttgaa taatctctct cgcttcttca ttcatttctg
    79681 cgagcgctcg ggctttcgaa tcagcgatta aatccgcgaa tttttcctcg gtttttctcg
    79741 tgatttcccg tcttttctca ttccagtttt gagatctaat atagtggtct aattgtttgt
    79801 atgtgatttt gtataaggaa cagatttctt ctctggatag accttttaaa tagtcggctt
    79861 ttactttatc cagtttttga ggattgagtg tttttgattt tgtattcttg ggcttggaaa
    79921 ccattctcct tgcattgcta aaggttcaat gctccagcct ttctttctct tggtaattta
    79981 aagtcttctt gaattagcat ttggattctt tcttttaact catcctcgct aaaaaaggat
    80041 atttcttctt cgtctttaat tttgctattt tctataagat cgtctgcttt tacagcgaag
    80101 tattcttcgt ccccgaagat tcgaaatgtg catggaacca ttacaccggt tgcctttaga
    80161 tgaatttcac ggagcttcaa caaggttcga accgcaataa atccaaatac aaaggttgat
    80221 ataatagaaa taattaataa ggaaacgatc gtatatgcaa agatttcttc cattcgctga
    80281 agttattctc aaagctttaa gttccctgca atttccaagt taagaataac ggatttcttt
    80341 gggatcaccc ctaccctccc cgcttctcta tatattcttc acagacctgg caaatatcat
    80401 taaagagagt attcgagcat tcccactttc ccccctctaa ctccgcgaaa taactttgag
    80461 aatatcctaa aagctgagct aactgcagtt gtgtaagttt ggcttctttt cttatttctc
    80521 gaattcggcc ggccgtttct aaatttgact gtttgtaatt cttttcgaac catacggact
    80581 gtgctgcttc cgctgcttct cgtactactt tcttaaattt ccccggacca aatttatact
    80641 caatgttctt tccgagaatt tgaagttcaa aaccacttgc acccatatcc gaaatattca
    80701 ctcggacatt ttttattctc tttttatccc aaagttctcg aagctgttct atcgttactt
    80761 ccttcgcatc accttttcga atctttttca agtctgactt gagagtcgca attgatattc
    80821 tcgttctctt cgaaacggct agaagtctat tctgtgtaat cttctttcct tctaagaaat
    80881 ctggacaaac gattttatag attcgaagcc gtattgaaaa tactaactgt agtctccctg
    80941 catttctaga tataagataa gaaagttcat ccttcggact tactaagtat cccggacaca
    81001 attcccaacc caaaaggcga attgcccgga ctcttgtttc tcctgataaa actaaatact
    81061 tattcccggg tgttggttta accgagattg gttcttggag tccattgatt cgaatatctt
    81121 cggctaagga gaagattgtt tcttccgact ttactccaaa aagctcttca ttctttggat
    81181 gaaaaaaaag agaacttact ggtagtgaaa ccgttatccg agttctttca ttgtttctta
    81241 attgaggatc ttctagatca ttcgagactt gcaccacttc ctaatttgaa aaagtgcatt
    81301 tttagtcctg aaatctgcgt tttgcttatt gaaattcgtt agggaacctt atctaaacct
    81361 ctaaggtatt ttttaattcg tcttcgggac atgcttgcgt attttgggtt caactcgatt
    81421 agcaaataat cgcgaccatg cttcttagag gcgagcgcag ttgtcccagc cccagcaaag
    81481 ggatctaaaa ccagtgctgg cttgatcggt cctttgtgag tacatcccct ttcccacgcg
    81541 tccaatttct ttttctttcg aacccaagga gctccgcatt taccgcaaac acccttctcc
    81601 gaagtcgaag ctttcacaca cggttcaatt aaatcgatag ggaaagttgc gaaatgcgct
    81661 cctttaaatc tttttgttgt tactgtccaa acagagcgct tgttgcgtgt ttctaaaact
    81721 gtcttaaagt tcgttttata tttggtattt tgatttaaga tacgacttct tcttttctcc
    81781 aatgcttttg gtcgatagct tgggtgattt ggatttgttg tatcggccgg ttctcttaca
    81841 gcttctaaat cgtagaaata caggggattc ttagataata ggaaaatgta ttcgtgattt
    81901 gttacacatc tatcttgaac ggggttaggc ttagtgcttg gtttatgcca gataatatct
    81961 tgtctgagta tccagctatc ggcctgcaat gcaagagcca ctctccaagg cactccaagc
    82021 aaattctttc tttttagtgt ctcaattctt ggagcaccag taagcttgga gggttcagta
    82081 actctttttc caaattcttt atttctgtcc caggaatcta cgtttctttt atttttccaa
    82141 ctgctattat atgaatctcc taaatttatc caaacagttc catcatctct taggactctc
    82201 ctaatttcac ggaagacaag gactaacttt tccacatact cttcgagtgt gttttcatgt
    82261 ccgatctgac ctttcattcc atagtccctt aaattaaaat aaggaggcga tgtgatcact
    82321 gtatggacag aattactggg gattttttga agaacttgaa gtgcatctcc tacaattact
    82381 ttattttgca ggtcggcagg agtctttatc ataggaagta aaagggggat tactttcccc
    82441 tccccttccc taaatgtatt ttatttcagt ttatcggtag gctagttcta gtgaattctt
    82501 tggagtagtt tcttctttcg tgcgagaaaa cgaatttgat tgagattgga atttatcttt
    82561 cgggatttca tattcgatcc catttctcca gatttttatt ttgcaaggcc ggtgatttcc
    82621 atttatccca aatagatgaa tttggactga atattctacc cccggactcg cttcctcttg
    82681 taaccgcttt gcttctttga tagcaaggct tcttgctgaa gcccctgcaa agaatcggcc
    82741 cgttgctccc catgcctcac gatcaaaatc acgtttgatg tgctggtata tatgatattc
    82801 ttctctggtt gatccaaaca tttcagtcct tctccaaaag gtagttcgcc ttttgtcttt
    82861 aaattctacg accgagactc aaatattatc gtccagaggt actttagaat ttttctattc
    82921 cctaaacttt ttggaaatct taaaaatgcc ctctatctct ccgaaacttt tttctccggg
    82981 taatgtttat tcactctttt caagatcgac tcttccgttt tctctttgct tagaatgcgg
    83041 ttgcttacaa aataaattag gaaaaaaccg gcaattatcg atatcaatcc aaataaaact
    83101 tctagcataa gacccccttc aattccttta attggaatgg aagacaaaga tttattatta
    83161 atttcaattc tctttctctt tgttccctaa gccttttttc taaactagaa actcctattc
    83221 aagggaaaca gaataagcca gaattgtatt atttacttta taaaatacaa atttctctga
    83281 aaatatccca taatcgaata tttttcaacc ccctgtggga ctgacaggaa atattagaaa
    83341 gccttcatct ttcaattttt tcttttcaag caatcagaaa aactctttca ttttgccaga
    83401 ttttatattt tttttgtcat tatgacagaa aggggtcgac gaaaggcaaa tgaattctaa
    83461 agaacaatta gacactatcg gcaggcggtt tatgtatgca cttcgaatga aaggatactc
    83521 ttccaataaa gaaatttccg aatttgcaaa aaagcacaac aaaagtgaat caactatcta
    83581 tcgatatagc cgtaatgctt ccgctatacc agaagctttt ctagaccgtc ttctccaaaa
    83641 agaatctatt tcaaaactat tcatctcaaa aggcaaggga gtctggaaag cttctgcagc
    83701 ggagatgatc tctttgtttg ataaagacat caattcccta agattgtcta aatccattaa
    83761 agagaatttg aattttgcaa gaatgttcta cctatgcaaa aacttaaaag aaggcgaatt
    83821 ggatcttctt ggaagaattg cctcggaact acaacttaca gatgacaata atcagttatg
    83881 gtcgttacta tctattgttt tggatttgcc caataacgag cgagaaaatt gtatgcgtta
    83941 ttgtataaaa ctagaaaaag cacacttcaa aaagaagcta gaagaaaaat cagccaaaaa
    84001 ataatttaga gatccgttcg gacgttgatc ttataaatct caaaggacct tgttttccat
    84061 gcgaaaagaa aatcgataga gaagaaattt gaatgttctc cactttttct ttcaattccc
    84121 tcaacttagc tttctcatat tcatcacaca tttttttata atcaacaggg tttataattt
    84181 gaagaatctt tctattaaac tccaagatca tatttgaaaa cttgggactt ctgatatcac
    84241 gaccaaaatc tggaagcgcc tgattgaaca gtcgataatg cgcgattggc acccatgtaa
    84301 accacaggaa aaataacaaa ccaactgctc caagggaatg caaattaatg tccgcggcta
    84361 aaggaagaat taacacaaat atcgaagata caattgcacc taacaaaata cctgcaaaaa
    84421 gaaatataga atgtaaaatt tcaaaataac tacctctaag catattccta actattagag
    84481 tcaagccccc ggttaaagta ccatagatat aaacaaggga aagataatga atggttccgc
    84541 ctcgaaacat gacctcgttt ccaattaatt cgtatgggga tccaataccg attaccgcat
    84601 agactgaaaa agcaactatt gaaatcgtat ggaatattct aagcggcatc ggaatggaaa
    84661 ctaaatcata cggacggata taattcagta caatataatt aaaacagagg ggcaagaaaa
    84721 gcgtaggaat aggaagcgca ttaattaaag gaattcttag ccagtatgga agaggcaatt
    84781 ccatcacaaa tagcaagaag caccagaaag caatcgtcaa agtcaggaat ataaacgaga
    84841 gagttaacgc atttcttttt gaatgtttat aaaagaataa cgctgaacaa aacaataatg
    84901 caaacgacaa caagggcaag aacacagaaa gggactccgc ttataaacta tttagtcaac
    84961 gtttccctaa atattcaaac tttgcaagaa ctctattatt aagagaaagc atcaatgaga
    85021 ccaattttta aacaaaacat gatccaaaat tttcaccgtc aacgttgaca gtgaaaattt
    85081 gcataaggct cagacaatgg cctttagctt ttttttagct aaacttaatt ctttatttat
    85141 tctcttaatt tcagatgtgt aatctttttt aagttgaact ttttctgaat tcagattctt
    85201 tatctcctgt ctcaaaaacg ttttttgttc tttgggagtt aatggagtct tttcgttctt
    85261 atttgcagct tcttttttcg ttttattttt gttttgtcta gacaccttca tatttgcttc
    85321 agtgccatat ttagtccgaa atctgactat atcaaattct cttgcgcctt cgattaaacc
    85381 ttcactgtca acgttgacgg tggagtctcg aagctcgcct ctaaggtttg aaacaaacgt
    85441 attcgaaact tttgcgatcc ttgcaatttc tcggtccgac cattgggacc attcatcgtc
    85501 ctttagtaat gtaaataccg ctttcctttt atcttccggc gtccgtcgta gcccatgatc
    85561 ctcattggct ccagttgaaa acaatatagc gccacgcaag tcgcccgctt ttacataggc
    85621 ttcaatggtt ttcaatccag ctattctatg agccattaat cgatggaacc catcagctaa
    85681 atagaaacgc ttattctctc caaacaaaac tactggcgga aatctatctc catttcttaa
    85741 agcaaaaaca tattcttgaa ccaatgcttc gtttaagctc tgcctcggct gggctttagg
    85801 gtctgctata atctcactta ataaaacttc ccgcaaccca tctcttattg attctgctga
    85861 tttttcgata atttctgatt tgagcttctt cataattcac acttccacaa actcatttcc
    85921 aaacttctct ccagtcacct tttcgactaa gctctttaag gattgcctga atttccgaga
    85981 agattcatca tctttgttta atgactcccc cctatcaaaa gccctcctaa ctaattttgt
    86041 atctggtatg aaatattccg ataaataggg gcctattatt tctttatatt ggtctacata
    86101 ttccttctct tcattcgaaa gcttgtcagc atgggttgtt cttgttccta ctataatttt
    86161 ctccatatta ggcttaagtt ctgcaatctc gttaagcaca aacgaaagtt ccgataaatc
    86221 gacgcctgaa aatggggtag gtataattac tttatctgca gcaaatattg aggaaataat
    86281 tactgtattg tatgagctag gcgtatcgat taatatgtaa tcgaattcct ttttaataaa
    86341 ttgaatagcc ttagataact gattcggcag aatcctagaa tcgattttaa aaacatttat
    86401 attcccggga ataatatata tatttttatg ctccgttgga agatacgact ctgaaattgg
    86461 aatttctccc ataagaaatt tgtataaatt tctctcttta tctttattca ctccaagcag
    86521 ttgagaagtt gagctttgag gatccgtatc tataattaaa acttttttat tattagaaga
    86581 taaaaaagac gaaaagagca tagttaaaga tgtctttaat acacctcctt ttgaattcca
    86641 aattaaaata gtcattccac accctccggc aaatggactt gcttcaatgt atgaataatt
    86701 tcctggcttt tcgagcgatc atttaatcga gctacttcat caagcttttc tgaaagctgc
    86761 aaaggcaaga agatggttat ccctctttta ggctccgggt tttcattctt aggtcttcct
    86821 tttgtaactg attttttttt cttagcgctc accacttttg ctctcaaaga aactattctt
    86881 atatttattt taactattat tatactcgct ctaagtacaa taaattttca ttttagctcc
    86941 gcaattttgt ttcaatcttt agatgcaaaa atcttctatt ttcataaaaa agtgctggta
    87001 ctcaaataga agatatgcta ttttgaattt gttaagtgca atacttaacg aacccgcaaa
    87061 tcaaataaag cccgagaaga gcctgcgaaa ctctctcggg cgccctttta aaaaataatc
    87121 ctcaagagac ataatttttt gcttgcattt tcttttgatg tacgggacta gctgtacccg
    87181 tctgaaagag acataatttc agtccgatct tcgcaggatc gtttttgcgg gttcgaaaga
    87241 atccaactca ggctatcttg aaaattaggg ttagcgccta tggccgtagg tatgtccgca
    87301 ccgatttgag caggattcga atatggacct tgagaaacaa gaggttaggg gggactacat
    87361 cccgcccgaa atcaatgcac tcgattactg gccgcagatg agattgcttc tagcaaagat
    87421 cgcttactta gaccagaaag cccaaagtaa atataattcg ccagaagccg gatgtttcgc
    87481 cagaaacatg tatcttgcga accaatttaa aatcaaaaaa caaactgttt ctaagtacct
    87541 tatgatcctg aaagaaaacg gggatatcaa tattacattc actttgaata aaaaaggaaa
    87601 gaaacaacga ataattaaat caaaatattc tgaattcttt ttcaaagaca cgaagaatga
    87661 atccaatgat agtttgatag gaatcaatca agttgatgga cggcagtcaa tcgatacttc
    87721 ccaatcggtt gattccaatc aaacgcccaa ggtacctagt tcccataata atttagatcc
    87781 cactatagta caaaaaacaa aaagcaaccc attgaccttt gattatttag tttctcttta
    87841 tgggatagaa attttttctg aatctctaag aagagcaaat ttacaaggaa tgggaacaaa
    87901 tataagctat atcaatggga tatgtaaaaa tgttcaggcc gaaagagtaa aaccagttgt
    87961 tcaagaaccc gcaagaccag tttcaaataa aagagataat acaaatcaaa tagatctgca
    88021 aaagccaaaa ttatacgaac caacatggga ctctcttatt gattggtcaa aatcaaatct
    88081 aagtagatcc agtgttgaag ttctcgaaaa agtaatctac agttccgccg aaaacaatat
    88141 ttctattagt agcgaacttc cggaaacttt acaaatggtt actacgaagt tcttcgctga
    88201 aaaagttcga atacccatga aagtattatt tgctgttcca agtatgcaac tagataccat
    88261 gagaaattcc ggtactatag attctcaaga gaacgataaa ataaatacta agagtgaaaa
    88321 caaagagaac ttatatgcaa accaggaaga aatagataag ttctttgaac cattgcttct
    88381 taacgctaat gaggatccaa aacaagaaaa atcagtggtt ataaaatttc ccgaagtcgc
    88441 cgaaattcaa tacatcagta tttcgaatgg caaagccgaa agggttttcg aaagcgggaa
    88501 ttactaccta gggagttatt acaatgactc tcataagagt ataaaaacga atttgcatga
    88561 attaataaga tctaagattc cgattccccg atcgcggttt ggtgtatatt gattaaatac
    88621 gttgacagct tttcattttc aactctaagt aaggtcatca aatagctgcg actaagtttt
    88681 tgagaaataa atgaagacaa caaaaagcaa agtaacacca agaaaatcgg gacaaccggt
    88741 atccgaagca aagcgattgc tttccgttgt taaagaaatt ggtatgaagg ccgttgaagc
    88801 taaaactgga ataacacaac atacttttca acgctgggct cgaaataatg aaagtataga
    88861 ggatattctt ttaagggagc ttttgattca atacagagta tcgatcaagt atataaggac
    88921 tggaataggg cattggaagg taacggataa agagcgaatt gaactctacc agaaattgtt
    88981 actcgatgat atcaatgctc acagagagag cgaggacttt caatacaata gaattattgc
    89041 attggccgaa agactaagtt cggaagatcg ggaattaatt ataagtgttt cccataaatt
    89101 gcttcaggaa aagaaaaaca aaactttaag gtccttggga tcgttaattc tcacatttcc
    89161 tcagaacttt tataaaaccg cgtttttaaa attgcgaggg ttacaaagaa ttgccgggaa
    89221 cactaaatag cttcgtgaat ttcctaaaat cgacgaggac ttcttcaacg ctgaattctt
    89281 ttcctagttt ttcataggaa agaaccgtcc cgtggaaagt acttttaatg atttggcctt
    89341 ttatttcctt aaattcaagc aatggagttt caaatacctc catgacaaca tagactccct
    89401 ccctttttaa gggctccttt aaaagaaaag gaatgggcgt aatacaagaa ccacttttaa
    89461 atgatttcca gtcgtcagag cataatctca attgagccct cactaaattg tcagcattga
    89521 attttcttat tatttcagag aatattttcg attttccaaa attgtatggc tttcgaaaca
    89581 aatataaaag gaactttaag attttctttc tactaaacat tttcttctct agaacaatcc
    89641 ctttctattc cgcattgctt ttcgagtagc tcgattttgt cccttagtgt tcttatttca
    89701 aataatttca gtcttaattc agttcgagcg aactttagat catttttaag gacctttata
    89761 ataattataa gtttccaaat aaataagttt ctctttatcg atttcggata acgtaattta
    89821 ggccatttgg atcgaaattt ctctttttca agagcagact tacgaagccc tcttgaggac
    89881 tttgagtagt gacctgtttc gtaagtaaaa tatgtaagat ccagccattt catcgaatta
    89941 ttgcgaaaag attctgattt cttatccttt agaaaaaatg ttccaattta gaattcacat
    90001 tacgcaaagc taaacttcgc tgtctagaca tgattaaaag cttgatcccg gaaaatcctc
    90061 gttcgatatt gctggtcggg caagaattct gagaaatctt agaatctagc tagtaaataa
    90121 cagatccaag agttattcac tctgaatata tgcaatcaat atttacccac tttgaataaa
    90181 agggaattaa gcgacataat gaatccggac catttattag aagaatcgag gcgatttaat
    90241 gaggggataa agaagctagg atattcttct catgatatac aaaatataac cggagcatca
    90301 caatccactg tttctagatg gaaaatggga tctcatcgaa tcccagatcc tgaattgaaa
    90361 atcctattac tttcaattgg gttatctata atctatgtcc ggacagggaa ggggaggttt
    90421 attgcatccg aagaggaata tatacaagtt ttagagaatc tccaaaacat gggttttgat
    90481 cgatcgaaat tgtattcgaa cattcaatta aacaggatcg atcataagtc tagccttctt
    90541 gaattttccg atcaggaaat aataatacaa gtagcgaatt ctttaattaa taatcccgaa
    90601 gaaaaagctc tcagaagtct catatcaatc atatctgtcc ttccaggcaa agaccaaaaa
    90661 gcacttttaa aagatgcgat aaagatggag gaagaatcac tatcgaaggt aacgaaaaaa
    90721 aaataatcat actgaaattt acctgtgttc tgtaacgaaa tatcaataac catttaggac
    90781 ataatttaga taacttattt agtttgatta cgttttatca cttaagagta aaaagattat
    90841 attaaggaaa ttcatccgaa attgtcaaaa atgactaata tttgccttca ttcagggtga
    90901 ataaatttga ctttcgatta cccattgtga aaatgggcaa gaagtaatga cgttctttgt
    90961 ataagtaaat cgttttagaa aacgattcgc cttttgcttc tttgatgatt atggaaaaaa
    91021 tagcaatctt gcggataggg tcgaaagtta cttttgaaaa aatttctcgg cataactttt
    91081 ttctaaacga tcctccttcc attctcctac tgcaattatt ccgccttgag aatcaaataa
    91141 agtccctttt ccatttcttc ttcctgattt ccattggcca aggtatttgc ttccattttc
    91201 aaaaatatac aaaccgcttc cttcaattat gcggccgcca ctgtagattc cttttaacga
    91261 tattccgtta cctaaaacaa gtaggcatgg gccttcagct ttcccttgca caaacacacc
    91321 tgaaagcatt gttttatccg gccaagtata agtacctttt ccttcggcac ggtcatctat
    91381 gaaacttcct tcgaaagagc ttttgtctgg attatgaagt cttccatatc catgtttttt
    91441 cccaagtttc caatttcctt cgtaaatgaa gccgtaggga gatttcaata ttccgtaatc
    91501 ttgatatttg cctttataga agtttccggt atacagtgta tcgtcaggtt gcttcaaagc
    91561 tccaaagcca atgttacagt ctccgtaaat acatttagga ctaaatttta aatagattat
    91621 gagggctaat gtgagactac ctattaatga aatcgaaaca agtgcgaata cattttgttt
    91681 cagcgatagc ttgctcgtgg atttgataag ttccaatatt ttattaaaag aattgcgcaa
    91741 tatttctctc atgaagttca aacccttgta tgtaaacatc gataatatta taaaccggtg
    91801 cgataaaata ggacgaatgt tccttgatat aaaaatttgt aattactaat tcaaaactga
    91861 aattgaatta atgaaacatt ggagtaaata attgagttcc tatttaaaat tagcgttagt
    91921 tggaattatt ctttttggag tggattgttt tggtcaatcg caacctagta tggaagatag
    91981 agcaaaggca tcagaattaa attacaatgg cataaagctt ttgcaggaaa agaatttcaa
    92041 gggcgcaaga gaaagttttg agaaagctgc caaaacggat cccgtggcag gtgaatatgt
    92101 gaataacatt ggtgtatcgt atttaaactc aggccagttg gaacaagcga ttgaatattt
    92161 tataaaagca acagaggttg agccaaatct tcctagacct tactataatc tcggcgttgc
    92221 atatcaagca ataagggaaa atgaaaaggc gatttcaaat tatgaaaaag ccgtttcgct
    92281 taattctaat tggccggaag ctttatacaa cttaggaatt gtatactcgc gaattggaga
    92341 caagaagaag gcagttttat cttataaaaa attcattgca atcgcttcgc ctgaaatgtc
    92401 tgggccggta caagatgcta agttgaaaat atcggaacta gaaaagtaaa attatataaa
    92461 atgaatagaa aacaaataat cataatagtg caagcaacgc tcgtcctttt tgcttctata
    92521 ggctgtaata gtggcttaga tgtagagaaa ttcgtcgaga agaagctaaa gaatagggaa
    92581 ggcaaaccaa atttatttat cttagacgga actgcttttt ccgcagatat ctttagatct
    92641 gaattattat ttgaacgaag ccattttgaa acaaaacagg attttcctgc acctcaagaa
    92701 ttacggagat atttggatca atatatcgaa gaatccgtga ttatagatga agctatatcc
    92761 gatttagatc taaataatcc cgaggtcgct gcctatcttt ggccctatat taggaaaggc
    92821 ttagtttcct attacttaga taaaaagtct ggtgtattcg atttaaacaa taactaccag
    92881 gatattcaaa ttcccgagaa ggaattggaa gcgttctata aagagcactc atcttcattc
    92941 aaagggatgt cggaaaagga atccttactc agaatttcga ataccgcccg ttttgcgaaa
    93001 tggaaaaagc tctatgattt gaaaaacgaa tcaaagaaag acatacttgg tgctctaaga
    93061 aaaagacact cagttcaagt ccgcgaaggt gaattcaata ggatcggttc tgaaaaatga
    93121 tactatttaa tcgtattcat ttggttctat tagtttcttt atcggttgtt gtaatatcgt
    93181 gttcgtccga ggaagaggcg caaaaattct ataacgctgg cttgaaggct tacgcggaaa
    93241 gaaatctaaa agtagctact gagaattttg aaaatgcgat agattctgat aaaaagaata
    93301 tttcggcccg gcttatgctt ggtaaatctt attattacac tcagaaattc gaagagtcaa
    93361 agaagatttt tgagaacttt ctcaaagatt accctgggaa ttcatctgca catgtctgga
    93421 ttgctcggat attaatgtat gaaaatgcca cccctgagaa agtaaaagaa gcaaaggaac
    93481 atttatttaa agcgatccaa ttggacgatt ctaaccctga cgcgcattat catctagcaa
    93541 agctatttga atatgagagc gatgttgtta gtgcgctatt agagtataat aatgctctaa
    93601 aacttggggg ccagcttagc agagttcata aagatttggc cgttctttat aaaaaatcgg
    93661 gcatggatga acgcgcacaa gaacatttac gcgccacttc tgcgtctgac cgagttgtat
    93721 cctcttcgga agaaggttac gaagccgagg ttaatcaaaa gaaagggaaa aagaaaaatt
    93781 ctaaataggc ggaagggaag agggcgagtg gactatgcga aatttaatta ataaaataaa
    93841 taaactagta agcttgatgt tttgttttct cctctttatg acttgcaaag gcggtttgaa
    93901 tgagactgaa atgctttcaa aacttggctt gcaatggacg gattctttcc agtaccctgc
    93961 ggtcttatta actagccctt caaatggagc attggaaatc tcctctgatt caagaatcgt
    94021 catcgatttt agtaaatcaa tgaacacaat catcacggca ggtggcgtct ccgttacggc
    94081 aaatggcgga aatacaacct ttactccgtc ttgggttttt gattccaggt tgattcttga
    94141 ttttccgagt ggtcttacag agggcaagag atacgaggtc actctaaatc gatctggtgt
    94201 aaaggactcg gatggcaact tcctaccgaa aaatttcatt tttcattttt ataccgaagg
    94261 gggagggcat gtacctacga ttctctcctc aagtcctcag cctaacggga gcgtagttac
    94321 tggttggcct gtaaatggaa atttaatagt aaccttctcc gagccaatgg acgaggcgac
    94381 cactaattcg gctgtttcct taagtggtgg agcagccctt tatattcctg tctggaatgc
    94441 taatcggact caaatgacac tgcaattgaa gtcagattta gaaataggga ccacttacac
    94501 tttaaagata ggaactacgg ctaaaagcag tgccggcata gcactcgcat ccgagtattt
    94561 agttgtcttt agcactggat ctacttttac aagacctgat gtagcaccag acgtgactct
    94621 tggaacttca tggacttctc ctgcaccaag tcctcttcca gcagtgaacg ctccatatca
    94681 tggggtttcg aagttcgata attttacgtt ccaattcaca gaaacaatgg atcgacaaag
    94741 tgttctggat gcgatcgctt tcgaaccttc tatttctggc gtttatagtt ggattggtcc
    94801 gtccttgttg cgatttactc cgaacgatcc gctaactcaa ggaaaaacgt atcggttgaa
    94861 aattgattca acagcgaagt catcacaagg gcaactttta caaaatggct atgtgattga
    94921 tttcgtcgta gatgatccat tcacaagcgt tcccattgca tttagtagcg taaatggacg
    94981 atcgtatgcc attgcggatt gtgtgactct aatctcagac ctgacgatca caggccccac
    95041 ctttccaagc caatcgattg aaaatgtgat caatccgcag atcgcctgca ctgcagtgta
    95101 tcaatttgaa gtaaggctaa atacagcggg tggcgttgca ttgaaaactt cgggagacgg
    95161 ggacgttttc tcaaatgcaa atgtgtctgt agattacatg tttggcggcc cagcctctcc
    95221 ggctttaaat atttatcaaa ttaattatat cccgacagct aacccgcaag ttcttcgaat
    95281 tctactcaca ggaaacccag gcagtggact aagatataag ttctctttaa aaggtggtac
    95341 cggcggtatc caagatacat acggaaattt cttaaatcag aatttggaat ttttatttta
    95401 tggaaactaa agctaaattt ataatgccaa tgcaatcttt tcaaaaagca atttccattc
    95461 ttgcagtttt gcttatattt aattgctcac agttcttaga taatgcggat ggaccttttt
    95521 cctttttacc ttcagtagat gttttaggtg atatgaaccc acctacagtc gaattcactt
    95581 ctccagtgca aggatcaact ggagtcgatc ctggaagcca cgttatagtt acgttttcga
    95641 aggcgatgaa taaggactat actgagagtt ctttcactct tacgaataac ggtcagacaa
    95701 tagacggttc tttcgaatgg gtagataata ctatggtgtt taagccagca aaaccgttgt
    95761 cttcaccggg attgtacaca tacgtgcttt caaaatccag agctgaaagt acagcgggtg
    95821 taaacttact ggatgatgtg aggatcaatt ttagttataa ttcggatctt acacagccta
    95881 aaataagtca aacaatccca gcggacaacg caactgcagt tgcccctaat accttcttta
    95941 cagttatttt tgataagcca atgaatgtga cttccgttct aagcggaatt agcacaagtc
    96001 cagatatggg attacaatta ccggctactg taatcacaaa taataataca cgatttgagt
    96061 ttcatccttc cgccgatctg gcttatggaa ctggatatac tgtaactatt cctgcgagtg
    96121 taaaggatgc ttctggaaac caaatggctc aatccaaaag tattagtttc actgttggga
    96181 atgattttac acctcccaca ttatcttcta tccagttttc aagccttcca acgaaccatg
    96241 tagccaatga atttaacgtg atatctggca tgaataagac agattctata attttagatt
    96301 tttcggagcc tgttcgacct tcttcattac tagaagcaat ttccatttct ccatctcaaa
    96361 gttatcgtgt tactcaatta aacggtcctg gaagttctta ttcgattact tttgacgacc
    96421 cattggatgt ttatcaggtt tataatttca aaattacaac ttcaatagtg gatctgcaaa
    96481 acaataagct agataaaaac tatagttact tttttaagat aaacgggtca ttttctcaga
    96541 aaatcagaat gcgagcgatc ttttcggatt ctggatttgc aaactcactt tttacgaacc
    96601 aaattaatac tagcgctcct cagttgacaa ctggcacttg ttccgcgata gaatgtaccc
    96661 agcaacttta ccttcatttt tgctatgacg atggtacggg aaattgtccg gcttctccgt
    96721 tcactttgac aactggttct gttatattct tgagttcact taaagtatct gtcgaaaagg
    96781 aatttgggcc aacctctgtt ggttgtttgg aatatataag taatatcaca gatgcaacgc
    96841 ccgttactta tacacccgcc agtgttctcg tgtttaacac aacggccgct tgtctggata
    96901 taggaagcac ttatctaatc cgagtaaaag gtgggtcttc cggaataact gataattttg
    96961 gaaatcttat ggaccaggat tatacagtcc gggttagatt ttgattttta ataaatgacc
    97021 ctttattttt taaagaatcg aattaccaca ctcgttgttt tacttttaat ccttttagtt
    97081 ggatttgtaa gtttaaaaga tcttaaaatc gatctattac cggacatttc ttatccaacc
    97141 ttgactgtgg ttacggtata tgagaatgtt tctccttccg aaatcgaaac cctggtaaca
    97201 aaacctatcg aggaaatagt ctcttcggtt aacggagtgg atcgtatcac ctctgaatcc
    97261 ttagaaggtg tatccttagt gaaaataaga tttcgctggg gtacaaatat ggacacggct
    97321 tctatccaga cccgagagaa agtggatctt gtgaagggga gccttcccat cgatgctaag
    97381 aagtctattg tactcaaatt tgatccgaat gacgctcctt tactccaagt tgccgctgtc
    97441 tcaactggat tagatccaaa ggaactaaga agttttataa agaaaaacct ttcaccttat
    97501 ttcgagcggg tagatggaat tgctgcagta tctatcactg ggggatacga aaagcaaatt
    97561 ctcgtaaata tagatcgtgg aaaacttgat gcttatggtt tgagtccaca agaaatcgtt
    97621 cgaggagttg cttcgaacaa tttcaatttt cccgcgggaa atataaagag agatgatcgt
    97681 gaaatccttg ttcggactat gggtgcctat gaaaacgtgg aggcgatttc cgaacttgtc
    97741 gttaacttat ccgaaaaagg cgctccagtc tatttacgaa atatcgctga ggtcttagat
    97801 tcttataaag aaagaaccag tgttagctat tttaatactg atgagtgtgt tgcgatcatt
    97861 ctaaagaaag aggcaggaaa aaatagcgta attattgcgg atgaagcaag agaactaatc
    97921 gattctttaa ataaagaatt cggaaacaaa gtaaaactaa ttgtagtcgc agatcaaagt
    97981 aaatttattc gagagtccat ttcaggagta gcactagcag gaattcaagc gatcgtaatt
    98041 tgtttttttg ttttgtcctt ctttcttgga acattccgag aatcggcaat tgttactctt
    98101 tcgataccta tatcgatatt agttacgatt gttttctttt attttcaaaa gatgacatta
    98161 aatacgatgt ctctcggtgg attgtccgtc ggggtcggta tgatggtgga ctcttctatt
    98221 gtagtgttag agtctattta tgcctttaga aagactaaaa gaactgcctt tgagagtgct
    98281 ttggaaggta cgaaggatgt ttttggctcc ttatttgcat ctaccctaac aagtatcgtt
    98341 gttttctcac ctatattatt tttagaaggg atagcggctt caatctttag agaatttgca
    98401 ctctctatta cttactctct tatttcgtcc ttttttgtct ccgtcacttt tattccggta
    98461 cttactacgt tgccgatgtt ttcttccagc tccgaaggat ttgcaatctt tcgtccattc
    98521 tgggctttta gagaaagaat tttaaatgta ttagaaacgc tatatgtatt cggaatagag
    98581 acaatattaa aaaaaccgaa gttgatctta ctttcgatct taggattaat attcgcaact
    98641 attgtatttt tcaaattcct tccaacggaa ttaatgcccc aggttcaaaa agcggattta
    98701 aacgcgaagg tagttttacc tcctggatct tctttgcaaa agaccgaaga agtatccaaa
    98761 gaaattctaa atgatttagt aaactccggc ttcgtggaaa atgccttttt gaaagtaggg
    98821 tacgaagaaa gagatcttgt aattaacccg aaaggagact tcggattaaa tagatccgaa
    98881 ctttttttac aattggttcg atatgacagc gcagaagatc tctttgagtc taccaaagat
    98941 caaattaagg agatcgaact aagaacagga gcccagctta ttttcatacc agctaaggac
    99001 ttactttccg atcttcttcc tgaaacaaat gaaggcttgg tattagaagt ctctggtcag
    99061 gatctattct tagtccgtga gatctgtaag gaaatccaat cagaaataca aaagactgga
    99121 aagttcggag aggttaccac atcctttggt gaagacaccc cggaaattcg agttttaatc
    99181 gatcgagata aaatggctac ctttgggtta tctgttgagg cggtggctaa gaccttaagg
    99241 tctgtaataa aaggggaggc tgccactcga tttaaacgga acgatgaaga gataccagta
    99301 ctaattcgtc accggcttaa tgatcggaca ggaacggatt cattaagcaa tacacttttc
    99361 aaaatttctt cgggagcact aattcggtta caagactttg caacgattgt ttcagggaat
    99421 tcgaacagaa aaattttaag atacgatggt aaaagagtag ggcttgtcag agctccgctt
    99481 gtctcaataa cttactccga agctttaaaa attgcagaac caataattga taaatactcc
    99541 aaaaagaaag acatatccat tcttccaggt gaaacacaaa agatcatgga aaaatcgatt
    99601 caatctttaa ccttcgcagt attactttca attcttctag tttacatggt tcttgcttcg
    99661 aatatggaaa acctcggtct tccatttatt attttattct caatctttgt ttccggggca
    99721 ggggtaggga ttggtctcat tttaactgga aatactctta atatcatttc cttgatggga
    99781 ataatactgc tcgcaggtgt tgtagtaaat aacgcaatta tactaatcga atattaccaa
    99841 ttgcatgaaa aagactataa aagtatcgat gagcttgtaa tagcaggtgg aagaagacgc
    99901 ttaaacccta ttttaagtac tacggctaca acgatcttcg gattgtttcc gctcctaatt
    99961 acttttgggc ctcgttctcc tcaaggtcca atggcagctt ccgttatggg tggtctttta
   100021 gtatctaccg cccttactct tctttttgtc cccgtggctt atagatggta ctttaatcga
   100081 tttctaaagg gaagaaagta ataagtgaac tctattttat ctttctttct taaaagaaga
   100141 ataacgacgt tcatgttatt cggcggattc tttttttggg gattactttc tgtaaaactt
   100201 cttcctgttt ccttaatgcc tccgacggat tctccggctt taagtatagt cacaaaatat
   100261 ccgggtgtcg ctccatctag aattgaagaa attctaacta aaccgatgga agaacagatt
   100321 gtcggagttg gaggtttgga atctatttac tccacttcgg aggaagggga gtcacgaatt
   100381 aacgtcatct tttccgatgt aaaagatatt actctaaaat ctgtagaact aaaatccaag
   100441 atcgatttaa ttcggcacac tttcccgaga gaagtgcaag aacccacagt tatccgttat
   100501 gatccaagtg atcggcctat attcattgta aaattagaat catctgccta ttccttaaaa
   100561 gaactaagag aaatagcaga aaacaaaatt aaaaaaaggt tagaaagagt cgatggagtt
   100621 agcgaagtcc gcgtgggtgg aggacgctac cgcgaaatcc tcgtagaagt aaacagaaac
   100681 tatcttaatt tccttggaat atccttgtcc gaagtgatgg agagcattcg tacatccaat
   100741 gtggatcttc cggctggtag aataggggaa ggtaacggtt ggattaatgt tcgagtaatt
   100801 ggtaaatttt ccgccctgcg aactatggag gaaattatca tcagatctcc ttcgcaaaat
   100861 aaatgggtta agcttaaaga attaggaagc gtttacgatg gtcatagaga ccgcgaagat
   100921 atttccaggg aaaacggaaa tgaaaacgta acgatatatg ttcaaaaagc gggggatgcc
   100981 aatacaattt cggtatgcga aggattaaga gaggaactct ctcaagtaac tttccctgaa
   101041 gtaaaaaaag aaatcacata cgaccaatcg gaatatattc aggtttctat agatagagta
   101101 gcgggatctg ctttgacagg tggcattatg gctgtaatcg taattttcct tttcctgaaa
   101161 aacattagag cgactcttat cgttggagct tctatcccat tatccataat aataacattt
   101221 gcgtttatgt ttatatggaa aataggattg aacgtaatga ccttggcggg tcttgctctt
   101281 ggggcagggt tacttattga caattctata gttgtattgg atcgaatttt tcgaattaga
   101341 caatcaatcg ttagcggaga aaaaccaaac aaaaaagtag atttatctgg aatcgcagac
   101401 gaatcggtac ttagtctata caaggaactt gcagcatcta ctttaacaaa tattgcagta
   101461 ttcttgccgt tcttttttgg atcaagagag ttaaagcaat tgtacggcgg aatggcttta
   101521 acggtaagct tttccatttt aatttcttta gtagtttcac ttttctttct acctcaacta
   101581 gcaaaattgt tcttaaataa gccagaacac tttgaaaata ctggccttat cgaaattaga
   101641 gataaaataa attccattct taaaaccgta ggcattaatc taaatttcaa cattcgtcaa
   101701 agttcgaatt ctaaaattat gagaactttc gaacgatttc gaaaatattt cagattggac
   101761 tatgttcgaa aaaagtacct tagattactc acctggtttt ttcgacgacc aaaatggact
   101821 tatgtaattt taatttccct ttgtgcagta ggcattggga tcactccttt tttgaaacag
   101881 gaatatatcg atccagttga tgccggagag attcgggcga gcgttgaatt ggaaactggc
   101941 actcacttgg atgcaacaag ccagcaagtc aagcgaatag aagaacttct aaaaacaatc
   102001 cctgaggtgg agaaaataaa ttctaaaatt gagaagtggc acgcagatct ttatataaaa
   102061 ttaaaacctt tggataaaag gagtaaaact tccgaagaat taatttctga attcaaggaa
   102121 cttacttctc cattacagga tgttttcgtt tattacgttg aaaattcctc tatggatagt
   102181 agcagagaac tggaccttga atttatcggg gatgatacag aggctttaaa gaagatcgcc
   102241 aagaatgcag cttcgacgat aaaacaaata cccgggatcc aggagactgt attacgattt
   102301 agggatggaa agcaggaatt tctcttaaat atacatcaag ataaaatggc attaacagga
   102361 ttaacttccg aagaggtcgg aaattatatc cgcacagcaa tccaaggctc aattccaacc
   102421 aagtttatag aggattctaa ggaagtagat attagggttc gttttcgaga agaagaccga
   102481 ttgaatatcg aacaaattcc aaattataga atccccggag ataaaacctc catttccata
   102541 gcagagcttt ccattcaaaa agaaaaggaa ggtgaaacga aaatttatcg caagaataaa
   102601 agaaggatgg ttactataac ggcaaagttg gggtccttgg atcttgggac ggctgtggag
   102661 aaaatcaaag cttccttatc ttccttggaa ttacctaaca attactattt cgaattcgga
   102721 ggttctttta aaaagctaca aaagaataga atcgaaatgt tattcatgat atttttggcg
   102781 gtgtttttaa tcttttgtat tttagcttct ttgtttgagg atcttcttct tccttggctt
   102841 ttgatgatct ccgttccact tggaatattc gcagatctaa tcattctatt ttgttttagg
   102901 atgagtttaa atatatctgt ttatataggc tttatacttt tggcggggat agcaatcaat
   102961 aactcgatta tgcttgtgga tcaggcttta caccatttta gaaatagctt gg
//
LOCUS       DCNCAIPD_2            874275 bp    DNA     linear       08-DEC-2021
DEFINITION  Genus species strain strain.
ACCESSION   
VERSION
KEYWORDS    .
SOURCE      Genus species
  ORGANISM  Genus species
            Unclassified.
COMMENT     Annotated using prokka 1.14.6 from
            https://github.com/tseemann/prokka.
FEATURES             Location/Qualifiers
     source          1..874275
                     /organism="Genus species"
                     /mol_type="genomic DNA"
                     /strain="strain"
     gene            complement(43..1479)
                     /locus_tag="DCNCAIPD_00106"
     CDS             complement(43..1479)
                     /locus_tag="DCNCAIPD_00106"
                     /inference="ab initio prediction:Prodigal:002006"
                     /codon_start=1
                     /transl_table=11
                     /product="hypothetical protein"
                     /protein_id="X:DCNCAIPD_00106"
                     /translation="MFGLKIKNLGIRLLLIPFLGACDAPEYLTPYQKLALVTPVQVFE
                     TSQLLSVSNDDYNSNTYGLVTASTLESWRSNWAANHPSAIDGRLIIFQISGGSLSGSY
                     VRPETGVRVYGISASSTDYTFFGQTRFNGLMDTETIVPEGKNIDAFLKRFGVNPATDL
                     IVLAQDIPSDGNLMMTLRSWYTLYYWGVEKSHLAVLNGAVSTKIAASQLTGGSSYTVP
                     TNNGAGTVGSLYRDHTILQATLADVFNAVQGITDPTFTGSTPAPSGGSFILDARSVSE
                     YDGTGTTIGPSNYTCADTPSCYTSFEGHIKGAKNIWFANFINANKEFLPKSDLQNLLA
                     SNGYTEGQTVLTYCRTNVRSSITGFATLAILGYPTRFYDGSWVEWGSLAYDSNGAWSN
                     LSAVSAWRTDRSSVTELITYNVGKSGIDASNISNLGTYFTPERSFAKDTNDIIDQDKK
                     YLSGSASSGAGGGGGGSGGGGGGNPCGG"
     gene            complement(1574..2545)
                     /locus_tag="DCNCAIPD_00107"
     CDS             complement(1574..2545)
                     /locus_tag="DCNCAIPD_00107"
                     /inference="ab initio prediction:Prodigal:002006"
                     /codon_start=1
                     /transl_table=11
                     /product="hypothetical protein"
                     /protein_id="X:DCNCAIPD_00107"
                     /translation="MKLLFKKGVFLSLLFLAQPFFIGELFSQTVWAPYQRQLWVRTTA
                     VNSVYDSAYVGKYHTTYDDDVRINVGALAFEYGVTDRLTVDLQTGFGKLGRTQLIDRY
                     FGTLTSPEQPDKYGIIDSRAGLRYKVLDEYDYDSIWVPTISVRIGGIKKGDYDRNPQA
                     LGDGANGAEVNIYLGKDFNVWGLGALGEWSYRRREKPVPDDILYYGALYKRFLDSFIF
                     IVGSRGQIGQGGYTFTDPRGTPPLNLIQVDPPSIAPFGQDWYNYYLEHERPAWGRKEV
                     YHNLEVSLGYTDKYGNYYNFFYSHTYSGYNTAILRTFGFLVNFPFNL"
     gene            complement(2564..2932)
                     /locus_tag="DCNCAIPD_00108"
     CDS             complement(2564..2932)
                     /locus_tag="DCNCAIPD_00108"
                     /inference="ab initio prediction:Prodigal:002006"
                     /codon_start=1
                     /transl_table=11
                     /product="hypothetical protein"
                     /protein_id="X:DCNCAIPD_00108"
                     /translation="MKILYIYALVGALFFSSLDIVLASGGFGGGGVAGQALRGKEREK
                     FNLGKAIYNGEVALDTKKDDLTKSQKNRLEYLQGSLPNSEKGRVNLEDLAGKLSEEQI
                     SALEFFVSIRFNVKLEEKKD"
     gene            complement(3012..4559)
                     /locus_tag="DCNCAIPD_00109"
     CDS             complement(3012..4559)
                     /locus_tag="DCNCAIPD_00109"
                     /inference="ab initio prediction:Prodigal:002006"
                     /codon_start=1
                     /transl_table=11
                     /product="hypothetical protein"
                     /protein_id="X:DCNCAIPD_00109"
                     /translation="MKNTLINSSLLAIALGLLGNCGEGSSDSSAAALAALGGGTSSVK
                     VASASDLSIESADDYNDNQFGLITAATLRTWVNDWANNKPAGITGNLVIFQANKVGAD
                     SNKSLILPTTGVKVFVSVAGNNTALYSWKTFRETRYNGLISIPGGTATTGGNGLLSGA
                     SVDEWFQTYGVDPTKDLIVFASGNGDNYGSIGHQHYTLRYWGVAHQHLAILNGSIKGQ
                     FPEAELGNDTDESVPPLNGTFSVKQLKNVDNRILTLSIEDTIEVAKNNGHHSVKGLSS
                     TVLISDNRTANNNNDISVYTSSAGWQEYNGGENTTGTTKSGGGAVAFEGHLKGAVFVP
                     HYNLVDRSSLDNTYAYGASAAGTFNTVKFKSKADVKDIWDTYGTTGGPNSGAPAYEEG
                     QTILQYCRTNTRTQTSGISTQLILGRPSVFLEDGWSIFGFLAGNFPPANFNDDVTAGA
                     SSYPSVPVKFAADVQGAIESGVRGSGDGPHYNTGVKKSTVDYFQINSSATTTKQAFIE
                     DWNYKNQ"
     gene            complement(4866..5294)
                     /locus_tag="DCNCAIPD_00110"
     CDS             complement(4866..5294)
                     /locus_tag="DCNCAIPD_00110"
                     /inference="ab initio prediction:Prodigal:002006"
                     /codon_start=1
                     /transl_table=11
                     /product="hypothetical protein"
                     /protein_id="X:DCNCAIPD_00110"
                     /translation="MIFYFNGIEWNERRLDTAQSLGFARWYSMHTKHLLLTLVSFWNG
                     LLFLFLENLIRKHISILLVCFGALFVTFYTADSTRVFSHLFYPAWIALWLIRSRKGFS
                     NREKWVLSFGLVLGLAYLLTFDPFYKWGGDLIHLGPRVYF"
     gene            complement(5500..6084)
                     /gene="sutR_1"
                     /locus_tag="DCNCAIPD_00111"
     CDS             complement(5500..6084)
                     /gene="sutR_1"
                     /locus_tag="DCNCAIPD_00111"
                     /inference="ab initio prediction:Prodigal:002006"
                     /inference="similar to AA sequence:UniProtKB:P77626"
                     /codon_start=1
                     /transl_table=11
                     /product="HTH-type transcriptional regulator SutR"
                     /protein_id="X:DCNCAIPD_00111"
                     /db_xref="COG:COG1396"
                     /translation="MPTIDPIERGLIQSIGTLVRKRRQELGLSLGKLAELSQVSRGML
                     SLVESGKAAPSIALLWKISKAIRLPLSSLMEFSKEEFPKIYRKEDSNGNSVEENQFVI
                     RPLLHEETRFQTRLFEVRLLPGVAKTFITKVQSKQRQNLFLQSGALRLKVGGKWFDLQ
                     EGDSMTFLGKDLQELANLGEKDSYLIWSSSLSDD"
     gene            complement(6213..7625)
                     /locus_tag="DCNCAIPD_00112"
     CDS             complement(6213..7625)
                     /locus_tag="DCNCAIPD_00112"
                     /inference="ab initio prediction:Prodigal:002006"
                     /codon_start=1
                     /transl_table=11
                     /product="hypothetical protein"
                     /protein_id="X:DCNCAIPD_00112"
                     /translation="MTFNGQKGISLGLEGNQKRVSRILNRSDLIWILAFLAYLAIFLF
                     WESKNRDRSLTGSLYILGFCGLSVVYGFLFFSKIFESSGKLSFVLGLLVRGVLLFATP
                     IFEDDWARYLWDGWISSERGSPYGITPESYFGELDPTRTEILSRINHPDWPTIYGPIL
                     EIYFYLIHLMFPWKLWAIKLFLLVPDILLFFLIKTKYGVRSSALYFWNPILIKEVFIN
                     SHPDIIGIFLLFYSFYLAGKYRFRSAFFIWGLSLVVKGFGLFLFPFLLRLHWDKNRNS
                     KKALIDASFAAMGIVLAYSPFLFFSNETDFTALSRFMESFTFFPLGYNIFYTFFEEFA
                     RIFWVLPSILSILFFLNERYSHQLNTEEKIGITFFLFFYFSPVVNAWYLLWMFPFLLK
                     FPKPFWPSWFFLFLGQVSYLNYANLGDWKSVLEKGYYAHPNWLLFPIRLLFCLIFLFR
                     FRVRFSSKIIHSSEKSFFLS"
     gene            7724..8614
                     /gene="rhdA_1"
                     /locus_tag="DCNCAIPD_00113"
     CDS             7724..8614
                     /gene="rhdA_1"
                     /locus_tag="DCNCAIPD_00113"
                     /EC_number="2.8.1.1"
                     /inference="ab initio prediction:Prodigal:002006"
                     /inference="similar to AA sequence:UniProtKB:P52197"
                     /codon_start=1
                     /transl_table=11
                     /product="Thiosulfate sulfurtransferase"
                     /protein_id="X:DCNCAIPD_00113"
                     /db_xref="COG:COG2897"
                     /translation="MQMKLQISFAFVFLISSSLFASEKLSGIKGWFISAPEALYLHQQ
                     GAVLVDAREGIKLSTFSKSVQLGWQEISQKEFPNQGNLVQVPQAKELIRKKGLDLDKI
                     ILVFGDPIGGWGEEGRIVWSLRTLGFSKSFIVDGGINALQKASNSPIPNHPEILAKVN
                     ASALENKNWSADSKLIQSGLSDKKFAFIDTREEREFLGQTPYGESRGGHLPGAKWIYY
                     KQFLDKEGYLLSESKIVSKLYELGISKDKTVISYCTGGVRSGWMTSVLVSLGYNAKNY
                     AGSMWEWSSKSDQNHPLVTR"
     gene            8625..9986
                     /locus_tag="DCNCAIPD_00114"
     CDS             8625..9986
                     /locus_tag="DCNCAIPD_00114"
                     /inference="ab initio prediction:Prodigal:002006"
                     /codon_start=1
                     /transl_table=11
                     /product="hypothetical protein"
                     /protein_id="X:DCNCAIPD_00114"
                     /translation="MLLNKRISLIFAVLSLFLTVTLSYYIFKKPKDRPIPVDEVFSQA
                     PWSRPLPHLPPLLGVGEVRAENCGKCHVEIYAEWKTSTHANALSDLQFQSELSKSSSP
                     RWLCLNCHTPVANQRETLVNYLNSGDYRTPIEEPNPNFDPKMKAEGVTCAVCHVRLDK
                     DGNSYVLGANGNTKPPHPVKIIPDQLRNRCLDCHNANYVLDDQLVCAFKTGIELEQKG
                     NSHGNVACGSCHMGELPRKLVRPELNTPIRTSHKHSFIGGGIPKKFELYDKQISGGYT
                     TGLKIEPLQLKNKGNDLEYSVSFTNEKAAHNIPTGDPERFLLLKISLLDPKGKYLATK
                     EIKFGQEWEWYPKAKLVADTRILPGETKIWKDRFIGIEKVHSKIVFEIYHTRLKESNA
                     EHMRKNSANVHPDLRKKISEIEKYYPFSTLVHKEDVDLLSGKTRFYTPEELFRISKNR
                     RGE"
     gene            9992..10711
                     /locus_tag="DCNCAIPD_00115"
     CDS             9992..10711
                     /locus_tag="DCNCAIPD_00115"
                     /EC_number="2.4.-.-"
                     /inference="ab initio prediction:Prodigal:002006"
                     /inference="similar to AA sequence:UniProtKB:P9WMY1"
                     /codon_start=1
                     /transl_table=11
                     /product="putative glycosyltransferase"
                     /protein_id="X:DCNCAIPD_00115"
                     /db_xref="COG:COG0463"
                     /translation="MSAPWANSKFLIPALNEEESLPKVLDSLFDIGILPGQILILDNG
                     SKDSTPQIAIDAGVILIQEPTRGYGAACLAGIRYLQERKISPEFIVFMDADGSDDLGN
                     LNDLFFAFSQDPNTNFVIGSRTLGNAEPGSLSFLQKFGNRLSCFLIRTFYGVVFTDLG
                     PFRILRWQSLLQLNLQDLTWGWNLEMQIKAVRNGFKIKEVPVHYRKRNGGKSKISGNL
                     VGSLKAGVKILYIFFKLTFST"
     gene            complement(10689..12986)
                     /gene="rcsC_1"
                     /locus_tag="DCNCAIPD_00116"
     CDS             complement(10689..12986)
                     /gene="rcsC_1"
                     /locus_tag="DCNCAIPD_00116"
                     /EC_number="2.7.13.3"
                     /inference="ab initio prediction:Prodigal:002006"
                     /inference="protein motif:HAMAP:MF_00979"
                     /codon_start=1
                     /transl_table=11
                     /product="Sensor histidine kinase RcsC"
                     /protein_id="X:DCNCAIPD_00116"
                     /translation="MSSGKSNKLSEQGVPGQTPEINKETNLALDHIPDAFILADLDWN
                     LTYVNEKAEEVLRRPKESLIGKNILTDFPRTFGTDFETQYRKAKETGNPCIFETFYEP
                     FNSWIEARIYPRSDGFLVYYLDITQRKKKEISWAIGESLLWDISTSDTLSSAFEKVLK
                     TLIKNTAWTYGQIWRSKDNAVYINEEDPYVYDSDLQLLFRKESINRFFSTKEGILKKV
                     SESGELYFIPDLTVDTELKRRDAALAAGFRSWLGIPILSHGRFYEIELLSERVLNPEE
                     AYLDLLGVVSKRFAEIVSRRVADEERKTLIDLSSEIILSLDSNYVIRKTNSAFQRILG
                     YERKNIKNKNLLEFLHPDDVEFTKLKISSGSKEGFENRYITKDRKVRYMRWNTVRLPD
                     SETIFCIGRDITEEKEWNDSLRQLQKMEAVGQLAGGMAHDFNNLLNIILANLDLLELN
                     LRETPELLKRVFSAQDAVRRGAELNRRLLAFARKQALNPEQADVSHVISDFADILTRI
                     RNDIVSIEFCLEEFPMVCSFEKNGLENALLNLCLNSRDAMPQGGRILVSTGFSPAGKE
                     HRSMIPGFVDMEDACVISVRDEGSGMDAGVLERLFEPFFTTKQSGKGTGLGMPMVYGF
                     VKQSNGMVHVYSEVGKGTCVEIFLPLSRNPEIVHEDRNEKILVLERNLKDQTYLVALL
                     KRLGFEILPVNDLKEIKTISENFPEMYAIIAEEEILSENSEWEKFKNMDRMIVVSEWN
                     SKTDFGPRLKVLKRPYTLTKLKKLT"
     gene            complement(13006..14211)
                     /locus_tag="DCNCAIPD_00117"
     CDS             complement(13006..14211)
                     /locus_tag="DCNCAIPD_00117"
                     /inference="ab initio prediction:Prodigal:002006"
                     /codon_start=1
                     /transl_table=11
                     /product="hypothetical protein"
                     /protein_id="X:DCNCAIPD_00117"
                     /translation="MTDVRNSKKLLILDDEEEIAKILGEIAADCGFSVSLSHTAPDFL
                     DKLDPSFDCVILDLMIPGMDGVDVIRFLSEKDVHPDVILISGADRRTLHSAETLAGEY
                     GLHIAAVMEKPIRVSDIRNILSAIAEKESDISSRTKTGGKGNLGPTFEKEEVLEAVRS
                     DQFILFYQPKFDLKTGRVDGFEALVRWNHPKLGLVFPDSFLPLMEKETSILNLMTEKI
                     IDLALDETRIWHANGRKLRVAVNVSPVTLTELDFPERILAKITNKGIPQSQFQMEITE
                     TGFLENIRFTQDILTRLRIRGIGLSIDDFGTGYSSLKQLHRFPFTELKIDKSFVMDSP
                     RDRESLFICQASIDLGHKLGMNVVAEGIETAEVERLMKEAGCDVGQGYYYSRPIHPEK
                     IPEILSKFG"
     gene            complement(14208..16067)
                     /locus_tag="DCNCAIPD_00118"
     CDS             complement(14208..16067)
                     /locus_tag="DCNCAIPD_00118"
                     /inference="ab initio prediction:Prodigal:002006"
                     /inference="similar to AA sequence:UniProtKB:Q881J7"
                     /codon_start=1
                     /transl_table=11
                     /product="Blue-light-activated protein"
                     /protein_id="X:DCNCAIPD_00118"
                     /translation="MRSSILIIEDREEEYKWIRTLLGGIESFTPNCVRALDFREALDK
                     LKTEFFGVILFQFNSQKNLEVLEKSKILPPLIAIAEDRESKEVLKKSKIHFADLLLKE
                     NVSADLLDRSLRLILQARITEENLNLLKIGIEKSKDIFLITEASPIDEPGPKIVYVNG
                     AFERLTGYKREEVLGKTPRILQGPKTDRVVLDRIRKAISEAKPCFEEIINYDKDGKEY
                     WIEMDIFPIVNEQGIVTHLMGIERDITERRNSEERIRHSQKMEAVGQLAGGMAHDFNN
                     LLNVILANLDLLEMKLKDSEDLMKRVRSAQDAIQRGVEVNKRLLAFSRKQALNPESCD
                     VNRVLREFTPILDRIRTDKIEIEYEISDEKTVCDIEKTGLENAVLNLALNARDAMPEG
                     GKIFISTGFVSNGDTKGPKISGLEAKDYFLVTVTDTGTGMDDATKARIFDPFFSTKGG
                     GKGTGLGLTMVYGFVKQSNGFLKVITAPEYGSSFLIFLPVHEQEKSEQLIPAKKKILV
                     MEENRETAELASVYLRELGYEPHMSSDMKRLAKFFSGDPEISFVLLDLQLANSKGIDL
                     KKELERFGSGKIIATSSSRGESLELPNTIPLVRKPYTKTSLKEAVRNIGEILP"
     gene            16204..18261
                     /locus_tag="DCNCAIPD_00119"
     CDS             16204..18261
                     /locus_tag="DCNCAIPD_00119"
                     /inference="ab initio prediction:Prodigal:002006"
                     /codon_start=1
                     /transl_table=11
                     /product="hypothetical protein"
                     /protein_id="X:DCNCAIPD_00119"
                     /translation="MGKNRIPHWLFGSILFFFFWGCQPGKENPKVIQGILDLRQWNFQ
                     TDGNISLDGDWEFYWNELLIDHKTKARPSSISYIKVPAKWDKGRNVSHKYPSHGFATY
                     KAKVLLPEANTQLSLKISSISSSYTLFVNGKEISRGGNVAKLESEYSPGYKPGVFSFI
                     SDKPELEILIHVSNFKYSNGSGIWNPIRLGNTSDIQRISLRATMLDSITFGTLFVMSL
                     YHFTFYLMRRRDPSALFFAVLCMCIALRVAFYGERIFYNVLPIFQNYEFSVRGEILFL
                     FLLLPGTILYVQSIFKEQFKKDKVFNIIFYLSILLVLSAALFPTKLYTMSFFINSLEM
                     LMLGILTYLFFRLAFMSVKKVEGARICFFSLVVNLITVANDVLYLNKFIDSFYMVPYG
                     VLALVLSQCVLLASRFSKGFVLAEDLGEELKKLNVNLEQIVIERTENLNESLKLLKGD
                     LSLAKKLQQKTLPTLNLNGKNVSIHPYYLPMSEIGGDYYDIFELEPGYFRLFLVDATG
                     HGVQAALLTMTIKAEFESIKFVKDKPSHILELLNEACCQKYRSINIIFSAVLADIDLN
                     NNVLYYSSAGHPPQVLKQKQEGADYLYSRGPIIGLKKEATYKNVTVPLLPGNRIFFFS
                     DGIFEEFDQEKEEFGESRVLSILSRNTSIQEVAEDLISELQIFVGPRGLQDDVTLLAV
                     EVH"
     gene            complement(18356..19594)
                     /locus_tag="DCNCAIPD_00120"
     CDS             complement(18356..19594)
                     /locus_tag="DCNCAIPD_00120"
                     /inference="ab initio prediction:Prodigal:002006"
                     /codon_start=1
                     /transl_table=11
                     /product="hypothetical protein"
                     /protein_id="X:DCNCAIPD_00120"
                     /translation="MNKNYKIIILFTLYFVGACNPSGIKIGEAYRFGDVPSAILEVQD
                     KQDPFLNGLKVEMTDLPGHDDLIFDPAKGFGYASGMDGWIWRLNFKIGKAEQWVKPPV
                     NPAGMQYSDEKKDKILFCASRLGGEIYEEKNKVGLYEVDIETKKIVPIILDLPKLEKE
                     EFEKVYSFSDMPTLSLQDLDSSNSRPFSLCNDLAVSEDKDRIYITEPFERGDAAMGSG
                     AVPEAIGLYPHGKLWMLDRKKNTISLVLNGFTFVDGILLEKGADGKEESVVFTETTKF
                     RLLRAFISGKNRGSSEILFENLPGLADGLERDQSGRIWTGIIKKRSGLVNIIHRNPWL
                     KKVILSLPQKILPISHNTGILLIDQSGKKPLYYSMHDGSKVRDISVSVPFEDRVYFPS
                     FDKTSRGLYSLPVSSFKMKE"
     gene            complement(19591..20478)
                     /locus_tag="DCNCAIPD_00121"
     CDS             complement(19591..20478)
                     /locus_tag="DCNCAIPD_00121"
                     /inference="ab initio prediction:Prodigal:002006"
                     /codon_start=1
                     /transl_table=11
                     /product="hypothetical protein"
                     /protein_id="X:DCNCAIPD_00121"
                     /translation="MPIERRRGLLSKLSSKISRYTSKSIHAPTQEEKEGFLKAQRLAY
                     QCVTETEKEMQEGWTELQAVKRMETFLKDHGVKVFLHRPFAWFGEHARFDGYKRFTQF
                     HPSKRRLQASESFILDVSPVVDGYIGDIGYSSSLLKNPELDNGMRYLLKLRSELPKLF
                     SSSMSSSEIWHKIDQDSKRNGFDNVHSLYPFAVLGHRVYKVHLPNISFPILPVSFASW
                     FSLQGSFEFLSHKVLPELLTPDHEGEKIGLWAIEPHLGRRKTGFKFEEILVVEKDKAY
                     WLDEEVPHVKKYGKLSEAV"
     gene            complement(20566..21360)
                     /gene="rhaS_1"
                     /locus_tag="DCNCAIPD_00122"
     CDS             complement(20566..21360)
                     /gene="rhaS_1"
                     /locus_tag="DCNCAIPD_00122"
                     /inference="ab initio prediction:Prodigal:002006"
                     /inference="protein motif:HAMAP:MF_01534"
                     /codon_start=1
                     /transl_table=11
                     /product="HTH-type transcriptional activator RhaS"
                     /protein_id="X:DCNCAIPD_00122"
                     /translation="MDFTSRGILYLWNGRVMFATNSMQTDFHSHYAATLAISLQDNIR
                     IETEKGKQEYRVALVGPNTYHKTVSPGVEMIALLIDPETYEYSSISEFVKVGEVRKLE
                     ISTFLPLIDKLWDLYYGKLNDKEAWELHLDLLRSVYPFQKLEKVMDDRIIQIANMIRN
                     EMPDSIRMKEIGKNFSVSEDRLIRLFKENLGIPMRRYLLWVRILEAAKLLKEGKSLTE
                     AAHYAGFSDSAHFTRTFKENFGFVPSLFFGHLKAIEVRFCESGDLI"
     gene            complement(21457..22731)
                     /locus_tag="DCNCAIPD_00123"
     CDS             complement(21457..22731)
                     /locus_tag="DCNCAIPD_00123"
                     /inference="ab initio prediction:Prodigal:002006"
                     /codon_start=1
                     /transl_table=11
                     /product="hypothetical protein"
                     /protein_id="X:DCNCAIPD_00123"
                     /translation="MNRKRSLYLLILIILVALLGSQLSYPEEYFKNQIQESVNFNYNL
                     RVELAKDPMDLSQRGIQMIIPNVPAQDEILLQEELGRAFVSSMDGFIWILDLKQNKAE
                     PFVKTPLMPAGIVAHPKNPDLLYFCMSRGRKEDPIHPSGPGIYELKISDKSIRQISVR
                     VPKTPSDQNMNTISTLGKLYPTHRQSAIHISEMDDSNSRHIEKADDLAISSDGERIYF
                     TEPYDHPGAILGVSDQSRNEALSLGKNGNVWKIDLKNNTTSLVAHNYSYVDGILLEYL
                     PGQKEEVSILLNEVSRFRLIRMHLSGKNSGKDEVVIDGLPGFPDGMDRDPQGRVWVAL
                     VIERSKLVTWLHNHPFWKRLVLYIPQKFQPVSKRTGLLVLSKDGKTPLYYGIHDGSKF
                     STLIVVIPGKEKVYLSIYEKDYKGINVLPYPI"
     gene            22910..24034
                     /locus_tag="DCNCAIPD_00124"
     CDS             22910..24034
                     /locus_tag="DCNCAIPD_00124"
                     /inference="ab initio prediction:Prodigal:002006"
                     /codon_start=1
                     /transl_table=11
                     /product="hypothetical protein"
                     /protein_id="X:DCNCAIPD_00124"
                     /translation="MYQLLISLIFLFAIFVSCFRSSGNPQYEQLATIAGITSFSSTGK
                     QIELPNEAPKIQILSVSPENYKPGDLVTVDYEISQVGTGDWTGPIDFILTDSNNCTGY
                     CVSMSDTSNNWYKTQDIGNFTSYFNSISWPYGNYQFALMVNNQIIAKSKPLESVITHS
                     IASSLVMNGPALSGSIDSATDEKLFKLNVGATYKDFIVGITLDKIDYIYASLYPPNTN
                     GSDLMKNKAMSRGDYIAPRNSIHYPKVTGDYEILLANAGSPPLSFTIQAKNTSVSGGG
                     SCNNVGSLFDYYGCTDHVVGTLMTADICDDSDGTWSSTQTCAQRNPGLTVSGRCTTFK
                     FISFWNYEFVTRTTYSNSSNPVSPAAANSICSDGLFQAVN"
     gene            24093..25271
                     /locus_tag="DCNCAIPD_00125"
     CDS             24093..25271
                     /locus_tag="DCNCAIPD_00125"
                     /inference="ab initio prediction:Prodigal:002006"
                     /codon_start=1
                     /transl_table=11
                     /product="hypothetical protein"
                     /protein_id="X:DCNCAIPD_00125"
                     /translation="MKSLLDFRSAIWSVAFRPFFLVSSFHAIFAVLVWILILFSIIPS
                     PFLTGGIQIHSYEMVFGFGRGAIIGFLFTAGQNWTKKVLAKEGYLALLFGLWFLGRFG
                     FLSSQYLSYIALTADLYCDLLVLFYLAPPLFSKGQEHNRVVVITYFLLFILHVLTAFS
                     FLSILPEGWSLHFIHLSLFVILQFVILIGGRIMPFFSSAAIPGSNPKRFLKLESIIRY
                     GGFLFLALETFAFWLPQIIPFAGLYCLAFGMLNYSRWLFWEPWKSRKVPILWILHFGY
                     FWLCSGFLAYGLSHLGFFPTSSAFHIFTVGGIGVFVYGMITRVSLGHTGRPIKASKAI
                     ILGYILINLAVIARVFLPLMNKYREAYLFSSIFWISAFLIFAIKYSKVLISPRAFASS
                     "
     gene            25348..26346
                     /locus_tag="DCNCAIPD_00126"
     CDS             25348..26346
                     /locus_tag="DCNCAIPD_00126"
                     /inference="ab initio prediction:Prodigal:002006"
                     /codon_start=1
                     /transl_table=11
                     /product="hypothetical protein"
                     /protein_id="X:DCNCAIPD_00126"
                     /translation="MQAYFAEFFRSLLSPIRIVFLPSVKIYWFYILSSILITLLLIVW
                     RSWKEKEFRSKDYLRENLSKKIWLHESALLDYKYYLINTFLFALFFSYFVVSGASVSA
                     FVNGSLSKVFGETNYSFSSGTFFILIYSVLFWLANDFGRFFAHWLLHKTFLWEFHKLH
                     HSAKVLNPLTVYRVHPVEAILVNSLGALCSGIVTGIAVFIFPNGINMLSFLGVNAGIF
                     IFNLYANLRHSHIGLRFPKWFSKILLSPAQHQIHHSTNITLQNKNIGVSFAFWDILFG
                     SLYIPEEGEAERTVFGLEEEEDTNFRNLFKIYFLPFGKLLNRIKETVFFSKHDPKP"
     gene            26452..26898
                     /locus_tag="DCNCAIPD_00127"
     CDS             26452..26898
                     /locus_tag="DCNCAIPD_00127"
                     /inference="ab initio prediction:Prodigal:002006"
                     /codon_start=1
                     /transl_table=11
                     /product="hypothetical protein"
                     /protein_id="X:DCNCAIPD_00127"
                     /translation="MKTITAWILTLIFFPRLLVPAEGSVFEKLFLGNSICHCNHNSSR
                     ETHPSEEDEFFRTKTEISKSSGSEKQDRPNCHSAPGSSIHKCACKKENGDRILSQIRI
                     FSYYVIVPHIYIIPAPGSTFEIKDLYSGELSKAHAQKLKRPPKYFS"
     gene            26982..27764
                     /locus_tag="DCNCAIPD_00128"
     CDS             26982..27764
                     /locus_tag="DCNCAIPD_00128"
                     /inference="ab initio prediction:Prodigal:002006"
                     /codon_start=1
                     /transl_table=11
                     /product="hypothetical protein"
                     /protein_id="X:DCNCAIPD_00128"
                     /translation="MLSRHISIFAILLALSHFDCSQLGSLSNGTSSEQQLMQTLVLGV
                     SAKEGCSSQSLSPISNTLSYVHPKRTRYDIQNCSPGDLEGLGFTGNNSQLEKGLSGNS
                     SDSIFSSLGNVVLSSSNGGTNLEISFSLKSGGSLTAYVYGSGTPISGPAFRLTDSSKE
                     QFYSDMSGNFEVVSKGTAALSPDTNYTYCIDFQYASSEQWINAWPKACSEVNQSERSS
                     MMMFPVMQMMSVPTYSGNRIGFILNGAKLTSFTIGSILSQVD"
     gene            27826..28983
                     /locus_tag="DCNCAIPD_00129"
     CDS             27826..28983
                     /locus_tag="DCNCAIPD_00129"
                     /inference="ab initio prediction:Prodigal:002006"
                     /codon_start=1
                     /transl_table=11
                     /product="hypothetical protein"
                     /protein_id="X:DCNCAIPD_00129"
                     /translation="MKYRIPIIILLIILSFQNIKSDEVNVPRPTEEVDPHAQHRKESK
                     DQGHQHELRADTIAPAGLMFPHVHKKGSWVLDFRYMGMQMSGLLNGSKSMGTYETLWF
                     PQFDPSVSMPAGSILTGGPSIPQTSLNGYRYMSVPKSMLMESYMTSAMYGISDDTMIM
                     FMVPVVKNQMMMETSNFDSSAMKSGGVGDISFSGAHRVLKRNDHEFFLNFGISLPTGS
                     IDERDWMPMMGNQKVPYNMQPGTGTINYLPGIAYSGKSDRFSWGLGANANLRSSKNQN
                     QYRFGNIYELSSWIAYSIFSWTSVSIRVQAVYWDNIKGQDGSLDPKMDPQNDPNRQGG
                     NRTDALVGMNFLLEEGIRFGFEAGKPFHQHLNGPQLAMQTMFNVFVRYDLN"
     gene            complement(29038..29823)
                     /locus_tag="DCNCAIPD_00130"
     CDS             complement(29038..29823)
                     /locus_tag="DCNCAIPD_00130"
                     /inference="ab initio prediction:Prodigal:002006"
                     /codon_start=1
                     /transl_table=11
                     /product="hypothetical protein"
                     /protein_id="X:DCNCAIPD_00130"
                     /translation="MNELVLFELRENIRSKWMFVFAGFLAISAGALNYFGDESGGRLV
                     VSQMNLVLFIVPLFSITFAGLTFNDSLPFAEVLLSKSLTRSQYFFGKYCGVSLSLFLS
                     FLVGLGIPGIPLFFTQPKLAILFLELIFFGTVLILVFVSLGFLLASFFKKGELIVSGA
                     LLIWLYFFLLFDSFVFMLSIYLGDYPVEIPALLVILFNPVDLIRILIILQTKASVLLG
                     FSGAFLIRSLGTSGVVLLSILFLTFWVLMPLSISYKRFLVRNF"
     gene            complement(29820..30530)
                     /gene="yxlF_1"
                     /locus_tag="DCNCAIPD_00131"
     CDS             complement(29820..30530)
                     /gene="yxlF_1"
                     /locus_tag="DCNCAIPD_00131"
                     /EC_number="3.6.3.-"
                     /inference="ab initio prediction:Prodigal:002006"
                     /inference="similar to AA sequence:UniProtKB:P94374"
                     /codon_start=1
                     /transl_table=11
                     /product="putative ABC transporter ATP-binding protein
                     YxlF"
                     /protein_id="X:DCNCAIPD_00131"
                     /db_xref="COG:COG1131"
                     /translation="MMQVKDLTVQYGKSIAVKGVSFDAEEGNILSLIGPNGSGKSSVL
                     KSIVGLVNPVQGRIEFKGGGEGNTNSKIGYMPQAPLFPKNVKVAELVDFLKRLESSDP
                     KEFRELFDLLGLKDYENVKFGSLSGGTKQKVNILQCFSIRKPVYIVDEPTASLDPYIS
                     NLLKEILLRKKKEGALLVFSTHILSEVEEIADRFLLMSEGSLLIDDSPENFVRNKDKG
                     NLQNSLMEFWNKEYSEKL"
     gene            complement(30527..31822)
                     /gene="nosD"
                     /locus_tag="DCNCAIPD_00132"
     CDS             complement(30527..31822)
                     /gene="nosD"
                     /locus_tag="DCNCAIPD_00132"
                     /inference="ab initio prediction:Prodigal:002006"
                     /inference="similar to AA sequence:UniProtKB:P19843"
                     /codon_start=1
                     /transl_table=11
                     /product="putative ABC transporter binding protein NosD"
                     /protein_id="X:DCNCAIPD_00132"
                     /translation="MKKIIDLNSGTSKTNFRYSRFIAMLAFFFFYITSSEIFSKELEV
                     CKEKCKFRSIQAAIDSANPGDTIRIRKGIYQEGMISISKPLILEGTAGVVLDGKKEKH
                     VLDIRSNNVVIRRLDIVGSGVSDTSEYAGVHAEKIKSCVIENNTFEDNAYAMYLAEVE
                     DCIVRGNISSGNAINEVSGGNGIHLWSSKAIRIEGNELKKHRDGIYLEFSSNLKIEEN
                     FSHDNIRYGMHFMFSSDNDFRGNRFENNSAGVAVMYSKNILIENNRFENNWGDSSYGL
                     LLKEISESILTKNSFVHNTVAIFADGCNRNYFTHNDLKDNGWGVRILGNSESNQFVQN
                     EFKENVFDISTNTKHSTNTFKENYWDSYDGYDLDLDKFGDISHKPVHFFGYWVVVYPF
                     LMVLYNSPVVNFLQAIENAFPIVTPIDLEDPKPKMRSHV"
     gene            complement(31806..32246)
                     /locus_tag="DCNCAIPD_00133"
     CDS             complement(31806..32246)
                     /locus_tag="DCNCAIPD_00133"
                     /inference="ab initio prediction:Prodigal:002006"
                     /codon_start=1
                     /transl_table=11
                     /product="hypothetical protein"
                     /protein_id="X:DCNCAIPD_00133"
                     /translation="MFRNRSGFPVIILLSVVSISVFCSKREPILPEFGRELCAHCSMA
                     IVDKRFHAQLLTEKGRRYYFDSIECSHSFEKSARYSSGSVWFADYENPDRMISEETAV
                     IVRSSEIRSPMGEGLAAFYSMENAKDFLKTHKGSIWSRNNEKDH"
     gene            complement(32233..32841)
                     /locus_tag="DCNCAIPD_00134"
     CDS             complement(32233..32841)
                     /locus_tag="DCNCAIPD_00134"
                     /inference="ab initio prediction:Prodigal:002006"
                     /codon_start=1
                     /transl_table=11
                     /product="hypothetical protein"
                     /protein_id="X:DCNCAIPD_00134"
                     /translation="MKELLIKKISKMNRLLILGVGLLLVSVYFLPIWHISLDAPQYPE
                     GLGMRIWIDKITGSSPYDLQNINLLNHYIGMHEIVSESVPELLFMPYVLGFLIFGAFV
                     TSLYPKVYLVILGILNIVILGILGMYDFWRWEYNYGHNLNPEAPIIVPGMAYQPPLLG
                     CKEMLNITACSFPSWGGIILFASLGILAFIVWNERRRLDVSK"
     gene            complement(32854..34776)
                     /gene="nosZ"
                     /locus_tag="DCNCAIPD_00135"
     CDS             complement(32854..34776)
                     /gene="nosZ"
                     /locus_tag="DCNCAIPD_00135"
                     /EC_number="1.7.2.4"
                     /inference="ab initio prediction:Prodigal:002006"
                     /inference="similar to AA sequence:UniProtKB:P19573"
                     /codon_start=1
                     /transl_table=11
                     /product="Nitrous-oxide reductase"
                     /protein_id="X:DCNCAIPD_00135"
                     /translation="MRKHEFRNLVPIGLMILIGLGYGCKGGAATAALASDAAKRVYVA
                     PGEKDEVYAFLSGGFSGQMSVYGIPSTRLFKIIPVFSVFPENGYGYDEETKNMLRTTH
                     GYVPWDDSHHIEASMTDGKQDGRWLFLNANNTPRLARIDLRSFETKEIIEIPNSAGNH
                     ASPFATENTEYLMAATRFSVPIPQASVPIENFSKGDFKGTVSMVKVDPKSGRLSLELQ
                     ILVPGFDYDLSHCGKGKSHDWCFFTSYNSEQAYKMIEVGASKNDKDYILAFNWVRAKQ
                     CLDQGKASNFGGEYYRNYLPDNQPAISEKLSGVKMLQPKDCPGVMYYMPTPKSPHGTD
                     VDPTGEYIVGGGKLATVIPVHSFSKLMEVKDKPEHRTGMIMDIPILKYESTLAGEVKK
                     PCLGPLHTEFDGKGYAYTSCFVSSEVVKWELGTWEVKQHLPAYYSVGHLSIVGGSSKE
                     PYGKYLIALNKITKDRYLPVGMELPQSAQLYDISGGKAELLSDFPTVGEPHYSQMIPA
                     KLLMDKAAKIYPLEENKHPYAIKNEKDARVVREGNTVRVYMTQIRSHFKPDTIEVRSG
                     DTVFFHVTNLEQDFDIPHGFAVGGAPEMPNLLIMPGQTRTFKWKAPKPGIYPFYCTDF
                     CSALHQEMQQYIRVLP"
     gene            complement(34789..35235)
                     /locus_tag="DCNCAIPD_00136"
     CDS             complement(34789..35235)
                     /locus_tag="DCNCAIPD_00136"
                     /inference="ab initio prediction:Prodigal:002006"
                     /codon_start=1
                     /transl_table=11
                     /product="hypothetical protein"
                     /protein_id="X:DCNCAIPD_00136"
                     /translation="MKIIKNIIKFGKITPVLLGLIAFSYCGKEKPAEAESSVGSKGIG
                     PVTSVTLGTLDEGMAQKGKQNFEAKCSACHKFEEKVVGPALKGVTERRTPEWIMNMIL
                     NPMEMTQKDPIAQELLAEHLTQMTFQNVQESEAREILEYLRKMDKK"
     gene            35450..36073
                     /locus_tag="DCNCAIPD_00137"
     CDS             35450..36073
                     /locus_tag="DCNCAIPD_00137"
                     /inference="ab initio prediction:Prodigal:002006"
                     /inference="similar to AA sequence:UniProtKB:Q5SID7"
                     /codon_start=1
                     /transl_table=11
                     /product="Cyclic AMP receptor protein"
                     /protein_id="X:DCNCAIPD_00137"
                     /db_xref="COG:COG0664"
                     /translation="MGLMIFDEISKEEMLSIFSEGRKRNLKKDEFLFHQGDETDSLHL
                     LIEGKLQIFKYDSGSNEVTLNFFSPVSMIAELALINGIPFPASGRFVTDGAVLSLPFK
                     ELRERIKTDIPLNHLLIQSLFSKIQALNLSINRGMTMDSLQRVAHFLYYLPEGQATLA
                     HSQIASMLALRPETFSRALKQLKDQGIINPERGLIEVLKKEELKKFF"
     gene            complement(36097..36588)
                     /locus_tag="DCNCAIPD_00138"
     CDS             complement(36097..36588)
                     /locus_tag="DCNCAIPD_00138"
                     /inference="ab initio prediction:Prodigal:002006"
                     /codon_start=1
                     /transl_table=11
                     /product="hypothetical protein"
                     /protein_id="X:DCNCAIPD_00138"
                     /translation="MYFIALLFHFFAAAFWVGGMLFFVLIFRPVYKDKELSDVKTLLL
                     LKIALQFRKISYYVFMILFCSGISIAYLKGYFEAYSQMAYWVSPHGSIFLIKMGLFLL
                     LLLSSVLHDFLIGPTAFKDMQNGIRSDSRSRKYASIFGRINLLISLLIAVLGLAYSRG
                     FTF"
     gene            complement(36600..38333)
                     /gene="ilvI"
                     /locus_tag="DCNCAIPD_00139"
     CDS             complement(36600..38333)
                     /gene="ilvI"
                     /locus_tag="DCNCAIPD_00139"
                     /EC_number="2.2.1.6"
                     /inference="ab initio prediction:Prodigal:002006"
                     /inference="similar to AA sequence:UniProtKB:P00893"
                     /codon_start=1
                     /transl_table=11
                     /product="Acetolactate synthase isozyme 3 large subunit"
                     /protein_id="X:DCNCAIPD_00139"
                     /db_xref="COG:COG0028"
                     /translation="MKKTGAELIVYALEQIGVKFTFGIPGVHNTELYDELNISKSITP
                     YLVTHECGAAFMADAISRTSESIGTLVIVPAAGATHALSGIGEAYLDGIPMLIISGGV
                     RTDTGRKFQLHQIDQSGFLKGITKKFFRVETHEEIIPIIFEAYEVATEDEAGPVFIEI
                     PVNIQLFSGNVSYIPKFTPERNVWKIDEAALDGACDLLKNSRHPGIFVGWGAREATKE
                     LIELAELIGSPVATTLQGLSVFPADHPLHTGMGFGAYSVPAGEAAFENCDCLLAIGTR
                     FSEIPTGSFSMKVPENLIHIDVNPDVFSKNYPAKFELEGDAKHILGAILEKLKKDGIQ
                     QKGSDKLKELILKKKREYTEEWEKHSIPDKVNPSVFFRELRKQMKEEDILVVDDGNHT
                     FLAAELFPSVRSKTFISPSDFNSMGYCVPASIGAKIANPDRNVVGIVGDGAFLMTGLE
                     LLTATTNSVGVIICVFYDGELSQISQGQQIPYSRKTCTILGELHLKGIARGTGAAYLS
                     LESNESIESVLQQAFRISAEGRPVIVDIKIDYSKRTRFTKGVVQANLGRFPLGEKFRF
                     IGRALWRKLTG"
     gene            complement(38350..39978)
                     /locus_tag="DCNCAIPD_00140"
     CDS             complement(38350..39978)
                     /locus_tag="DCNCAIPD_00140"
                     /EC_number="1.3.99.-"
                     /inference="ab initio prediction:Prodigal:002006"
                     /inference="similar to AA sequence:UniProtKB:A0R4H4"
                     /codon_start=1
                     /transl_table=11
                     /product="KsdD-like steroid dehydrogenase"
                     /protein_id="X:DCNCAIPD_00140"
                     /db_xref="COG:COG3573"
                     /translation="MEEKKKEKISLSTEVLVIGGGLAGIVIALDLLDSGKRVILVDRD
                     SEDRLGGLARLSFGGIFMVDTPIQRWNGIEDNVSLALSDWHSTAEFSKEDHLPKLWAK
                     EYVNRSLEDIFYYLKGKSVGFFPVVHWVERGLFKPGNSVPRFHMVWGTGDGLISALKK
                     NLYSHKNLNRLRFIFGTRATELIRSGKRVQGCIAESEIDGKTYEIFAEHTVLASGGIA
                     GDMKKIRKHWPKSLGKPPEIILNGSHKYAIGDLHTASAKVGANLTHLDKMWNYAAGVH
                     HPDPKWEGEGLSLVPPKSALWLNSKGERIGPIPLVTGFDTRYLVERICAQEEKFSWQI
                     MNWKIAVKELAVSGSEFNDSIRNKDFFGFLKTVFFGNESFLKKISSECPDFVVADSIS
                     ELAEGMNELNEDCSIDADKLEKTILEYDGMIERGESFHNDDQLRRITQLRNYRGDRAR
                     TCKYQKILDRKAMPLIAIREFILTRKSMGGIQTDLRSRVLDSRGNPIEGLYAVGEAAG
                     FGGGGIHGKGALEGTFLGSCILTSRIAARSIIKP"
     gene            40189..41079
                     /locus_tag="DCNCAIPD_00141"
     CDS             40189..41079
                     /locus_tag="DCNCAIPD_00141"
                     /inference="ab initio prediction:Prodigal:002006"
                     /codon_start=1
                     /transl_table=11
                     /product="hypothetical protein"
                     /protein_id="X:DCNCAIPD_00141"
                     /translation="MELPKAKKRKRALLVEGGGMKGAFAGGVLHSLNCILPAKNFDLV
                     LAVSSGACCAAYYATTPDPEPVSGDHTLSIWKYELAGKKLISIFHPLFGKPFLDQKYL
                     IDYLFRKKYRILTENLGKKGLPELRIAVSNLRSRSVEYRKATKENLFDLLKAATSLPI
                     ATKGKYKVEGEYLSDAAILNPLPLQDLIQAGYKDITVVLNSPIQHSSPPLTSISRFLS
                     FPLDRKLSKIMKFSHHTNYNTAREIASNPPKGVRIYTIAPESKLPVGLITTKQSRLEE
                     TVELGKEIGRKAAKFLKRKL"
     gene            41076..41435
                     /locus_tag="DCNCAIPD_00142"
     CDS             41076..41435
                     /locus_tag="DCNCAIPD_00142"
                     /inference="ab initio prediction:Prodigal:002006"
                     /codon_start=1
                     /transl_table=11
                     /product="hypothetical protein"
                     /protein_id="X:DCNCAIPD_00142"
                     /translation="MKTISFPSLKPALDRINYELIMDFEEHNPRVYIHLEWNSQEYKK
                     EPRYEFPEGGLLFINVPTWEWMDFIDGIQPPEMEIRDFRIEFICFPEDRRKTDTSSRF
                     TIRYPEYPNPMVYLTRF"
     gene            41487..42920
                     /locus_tag="DCNCAIPD_00143"
     CDS             41487..42920
                     /locus_tag="DCNCAIPD_00143"
                     /inference="ab initio prediction:Prodigal:002006"
                     /codon_start=1
                     /transl_table=11
                     /product="hypothetical protein"
                     /protein_id="X:DCNCAIPD_00143"
                     /translation="MNLGINITREQKAGRSKNGLARFLLILLLFFSSAHSYVHGFQGI
                     MPTSFGARQAGMGGAFQAVGGSVMDLESNPSHLARLTTPKWEFGTSVHFAKIEYSDSF
                     IDQDPNLSYRNTITETPRAVFPYVGYIQPVTDRLGIGFALYTQGGGGGSFSNITRVSP
                     GKQTLNETLGGDVPFGTERKIQEDLKFKFMLTKLTVGAGYRFGNLSVGIGLDLAYAFM
                     EMKKTNLDLSRTVELPGSISYNSDPAYSYGGKLGFSYDLSSNIRIAYSYTLRNVLHMD
                     GQMKIEADDPIVKNGSRVSRYMVWPDRHIFGISYRKNSWIFDFDVKFIPWSQSFRTNR
                     FILDQPLLTTPIGLESNVMQMNFRWRDQYCFALGAEYEWKYGFRFRAGYSYAKTPMTP
                     QGLNPMLGTTNEHHLAGGLGYYSVNGSAIQLAVEYAFPKSMRGSGSSDWALSHSIFSD
                     KEIQLAQFQFNKSVSVLSVSLGIEKNI"
     gene            complement(42928..43290)
                     /gene="pdtaR"
                     /locus_tag="DCNCAIPD_00144"
     CDS             complement(42928..43290)
                     /gene="pdtaR"
                     /locus_tag="DCNCAIPD_00144"
                     /inference="ab initio prediction:Prodigal:002006"
                     /inference="similar to AA sequence:UniProtKB:P9WGM3"
                     /codon_start=1
                     /transl_table=11
                     /product="putative transcriptional regulatory protein
                     pdtaR"
                     /protein_id="X:DCNCAIPD_00144"
                     /db_xref="COG:COG3707"
                     /translation="MNNINVLLVEDEAITAMLIRRELKKIGCNVVELATSGEDAVRIA
                     KEDRPDLILMDITLAGAMDGITAASAIKGDRDIPIVFVTGYQDRATRERAALTKPLGY
                     FVKPLQMDQLKSLIESHF"
     gene            complement(43297..44799)
                     /locus_tag="DCNCAIPD_00145"
     CDS             complement(43297..44799)
                     /locus_tag="DCNCAIPD_00145"
                     /inference="ab initio prediction:Prodigal:002006"
                     /codon_start=1
                     /transl_table=11
                     /product="hypothetical protein"
                     /protein_id="X:DCNCAIPD_00145"
                     /translation="MNFRSELAAMDQEANRHWMNVATAFFIASLPILIIQVLHSYIYF
                     ESEIPPYLVFHNIAESFSIIVSMSIFGVGWFTYAQSKDKHTLFLGTACLGIALMDMMH
                     MLGYAGMPDLFSANSPNKSTQFWIIVRFFAAISFLASAFISNESGLFKRRRWLLLSSL
                     SASAFAFISVTYYPDLLPVTFSPEIGLTHFKKVSEFVIIFILILALIAYWFRIPKFGW
                     DRTKYYIYAFVFCISSELVFAVYTTVFDIYNVLGHVYKIISFCLIYRGVFISSINSPY
                     QKVLETNEKLSKSLAEKENLIREIYHRSNNTMQVIGSLVFLQAEAYPDSPEIKTIAYR
                     IQDRIQAISLVHRLLFSGQDLSSVSIKQYIYELSNYALQANGNSSCKLNLNLEIEDRK
                     LLFDAVIPIGLILSELLNNSIKYAFPEVSSGNISINFYEGQDQRFHLTYSDDGIGMKE
                     NYDFKSGSSLGIQLVQGIAENQLSGKIHFKTGPKFQCEIDFPINIYKKRV"
     gene            complement(44998..46284)
                     /locus_tag="DCNCAIPD_00146"
     CDS             complement(44998..46284)
                     /locus_tag="DCNCAIPD_00146"
                     /inference="ab initio prediction:Prodigal:002006"
                     /codon_start=1
                     /transl_table=11
                     /product="hypothetical protein"
                     /protein_id="X:DCNCAIPD_00146"
                     /translation="MPKRTYNIVIDPGHGGLDLKPKEEHGDKYDPISNKYLEPYKAGA
                     QTKSRRESEVVLALAKEVKEILDLTKTPEGFETFRSYAKKFTNDTLPWIRIDSDLTRE
                     ETAKEEGADLSSDPNAFYRLYDYPDKKTGKIKPGRISRINAARPYLVLSLHLNPSWKG
                     HPGGMAAVLSPSYRTFYSLRKISEGKSPKSFENGPWSEWMRFKMEWSRLENAVADAWI
                     YFNGYWPNKSGKKTDLSNFEGYRQNMVTWKYADPPGWIDKAVLDGPGPYAKKHSEYSA
                     KGKFWDRERAEPELWRREDGSEGFGGDNHYAAAELMRFLQYGLRTLPNQEEELSNPGP
                     INKPYISTYSLPTFINAISAYLEIGYIDKEKDMKILTQRRKDTAISLAVGVYSLFHGV
                     KIKSADLPYLPKGKKIDWARYENLKEGNYFRVVRED"
     gene            complement(46451..47206)
                     /locus_tag="DCNCAIPD_00147"
     CDS             complement(46451..47206)
                     /locus_tag="DCNCAIPD_00147"
                     /inference="ab initio prediction:Prodigal:002006"
                     /codon_start=1
                     /transl_table=11
                     /product="hypothetical protein"
                     /protein_id="X:DCNCAIPD_00147"
                     /translation="MTKISFPRIVAVLAAFFLISYGVTAQNKPTNNDGKGSALANAAE
                     DPKYQGDYLEEFHFARTIDSTQNKIKGDLGALEVVVKNFGSQVQNSQQDFDTIWKKYN
                     EAYRYSLMRKYVVAGRKMKETEDETNKLYGKFSDLYNQKVDQLLGECADAIVSIEQKS
                     GPGAAAKGYAGREVSNNQHKLQIAYYQFIQAEKMRRDSRFKDSLMHLRIAKEYGISIL
                     SKLKTEEESKNVREKYKVDLSDNRNMVYAESKL"
     gene            complement(47261..47947)
                     /locus_tag="DCNCAIPD_00148"
     CDS             complement(47261..47947)
                     /locus_tag="DCNCAIPD_00148"
                     /EC_number="2.1.1.-"
                     /inference="ab initio prediction:Prodigal:002006"
                     /inference="similar to AA sequence:UniProtKB:P9WJZ7"
                     /codon_start=1
                     /transl_table=11
                     /product="Putative O-methyltransferase"
                     /protein_id="X:DCNCAIPD_00148"
                     /db_xref="COG:COG4122"
                     /translation="MTSQNQKRKYGTSIYKEGLEDWIHSELVKRPFDWLEALEKRASQ
                     DKFPVLTPASGAVLAFLASSWDPDLVLELGTGYGISLFWILSAVRKETKIQTVDREAD
                     FIGVAKEFFAKLEPNSNRVEFTNADCSEITRGFLETSSSGQKELMFVDCDKIRYPEIL
                     EMILEKGKTRNLRVIYDNVLWHGRIADPENQAPSDQAVRKLWSLIKNAKIEYTLFPVG
                     DGILCFDFSQ"
     gene            complement(47951..48781)
                     /gene="rbn_1"
                     /locus_tag="DCNCAIPD_00149"
     CDS             complement(47951..48781)
                     /gene="rbn_1"
                     /locus_tag="DCNCAIPD_00149"
                     /EC_number="3.1.26.11"
                     /inference="ab initio prediction:Prodigal:002006"
                     /inference="protein motif:HAMAP:MF_01818"
                     /codon_start=1
                     /transl_table=11
                     /product="Ribonuclease BN"
                     /protein_id="X:DCNCAIPD_00149"
                     /translation="MDCRFEHRGYLFEGISEGGIRTSVVMPRLSLMFDIGHQNPNRIN
                     IERLLLTHAHLDHSAGLPYYISQRSLRKLGPPKIYLPKTLEAPMREILSLYSKIEDFP
                     YLYEMKGLDEGEEIEIDAYHFFKIWKTFHRVDSQGYTIYERKKKLRSEFAGLDRNELL
                     KKKEEGIDINEVHSKPLVSFSGDTKIEYVLAHKDVAESEILFLECTYIDHERSIEDAR
                     EWGHIHLDEILHHISSFKNEKIVLIHFSKRYPPSYIRKILHKRISPSERDRFHLFLPD
                     "
     gene            complement(48781..50214)
                     /locus_tag="DCNCAIPD_00150"
     CDS             complement(48781..50214)
                     /locus_tag="DCNCAIPD_00150"
                     /inference="ab initio prediction:Prodigal:002006"
                     /codon_start=1
                     /transl_table=11
                     /product="hypothetical protein"
                     /protein_id="X:DCNCAIPD_00150"
                     /translation="MNILKKLYIYSFIFLFSFVSSEAAPGDFVKDVKIPALEFNFPEI
                     KEIGQDPNTRILYLENSEFPIKTLEITFYAGPDFYTKTSFELVEIFPEAWKKGGTTLH
                     PGETFAEVWESYGSKLRVDSDLDTVTLTFSWLSRYDQESKSLISEFLKQPIFGKEAFE
                     IARLQLGEQIKRRNDNIVGLAFRKANELVYQGKVKGKALSLSALEQLKEEDLEEYYKN
                     QLLSSRRSILVSGKWKEEEIPRFLGDILPAFSGTPVLESQGSSPEELNKNLKQKEIKN
                     LIVDKANTQNVVLFLGVGPAHNDKDFYAVQVLNYLVGGGGFTSYFMSKIRSDKGLAYS
                     SSSHPVFEKDHSVIYFFTQTKSQSSMEVYNLMGEILGDSTFSNISEEELKNAKEAILN
                     KFIFLFTDSMEILRNEVRFREHKMPKDYLKNYRDKIQNVSLADLRRVGKIYFRRDKLT
                     AVISGPKSSVSSDLPGQKTIGPEDPIP"
     gene            complement(50211..51788)
                     /locus_tag="DCNCAIPD_00151"
     CDS             complement(50211..51788)
                     /locus_tag="DCNCAIPD_00151"
                     /inference="ab initio prediction:Prodigal:002006"
                     /codon_start=1
                     /transl_table=11
                     /product="hypothetical protein"
                     /protein_id="X:DCNCAIPD_00151"
                     /translation="MWEYLSKSVISRFNFLFFTFCILINFEAFANEDIFSEIRTTLES
                     RVKKVTLKNGIRLLMMKRTDSPTVAVYTKFLVGAADETPEIAGTAHLLEHMLFKGTKN
                     IGVTDAKKEKVYLDQIRVWGKRLDSYRLQERELATKGEPVPEKLIKDKNILEIRFKNL
                     LELHRKFVVSNEDSYIYDKNGGTGFNAYTTNDVTNYQILLPANRLEIWAKLESDRLKD
                     PILREYYTERDVVLEERRMRVENQGMGILREKFLGAAFPKHSYGMPVIGYESNLPFLD
                     IDKTEEFFKKNYRPHKMAIGIVGDLDFDKTEKLVRKYFEDIPDGPSPKLSLEPESFDH
                     ETRRVSVKHSSGPMKVMGWLTPASPHPDKPVLELIDAILSQGETGRLYKRLVLRDKLA
                     QRVACWTGEPGERYANLFAIYVTNVRGADPDKIESSILEEIDTLKKEAVTEEELAKIK
                     NQIVADYIRGLNSNSKLADVLTYYELVAGDWTEIFDDYARLDRVTPEDIMRVAQKYFT
                     PRNLTVGDLINSDGEKK"
     gene            51815..52504
                     /locus_tag="DCNCAIPD_00152"
     CDS             51815..52504
                     /locus_tag="DCNCAIPD_00152"
                     /inference="ab initio prediction:Prodigal:002006"
                     /codon_start=1
                     /transl_table=11
                     /product="hypothetical protein"
                     /protein_id="X:DCNCAIPD_00152"
                     /translation="MLSRRYREKIPLVFVEGSFKLGTMLRVLSVLFLTFFLGYCEPAD
                     PEYRRKVWDNLNDSGFISHDYFQIVVTVPVPNQEKPLLALREDCKARAIRKRDEMSVN
                     LLLAQISEERKTWIGVGVNTTVPKYEPLPGPPQAVRTKSNSPMGAASIATQNIQTPAE
                     DDSPEEKKEKKKTEIVNADYLTYRASFAWLLDKLFLYREDYSDPKSCTFVFRVVDADL
                     LKRTLESKIIP"
     gene            52522..52941
                     /locus_tag="DCNCAIPD_00153"
     CDS             52522..52941
                     /locus_tag="DCNCAIPD_00153"
                     /inference="ab initio prediction:Prodigal:002006"
                     /codon_start=1
                     /transl_table=11
                     /product="hypothetical protein"
                     /protein_id="X:DCNCAIPD_00153"
                     /translation="MHTKTIFALLIVSLISVCKTPQTEEPKKETPKNVVEESAPTEDD
                     QFVKATEGFISSSTYQVVVSSLDSNENEALDLAKKRALNLFIAEKGDSFRPTDRKFLK
                     ELVDSKGKIVKVSKPINGKTYYLFHVSQPDLKIEIKK"
     gene            complement(53155..53550)
                     /locus_tag="DCNCAIPD_00154"
     CDS             complement(53155..53550)
                     /locus_tag="DCNCAIPD_00154"
                     /inference="ab initio prediction:Prodigal:002006"
                     /codon_start=1
                     /transl_table=11
                     /product="hypothetical protein"
                     /protein_id="X:DCNCAIPD_00154"
                     /translation="MKRFTFIAIISIFLISGLSAEEENPIKFKIEKASTSGYLLKVVY
                     PENFGVQREAPHRILLNPGSGLKVVSADLKLKGKTSARKKEYFESVEPMQLKLEGKGE
                     LEIHAKIFYCDYNRNICIPGKILQKEIIQ"
     gene            complement(53614..53835)
                     /locus_tag="DCNCAIPD_00155"
     CDS             complement(53614..53835)
                     /locus_tag="DCNCAIPD_00155"
                     /inference="ab initio prediction:Prodigal:002006"
                     /codon_start=1
                     /transl_table=11
                     /product="hypothetical protein"
                     /protein_id="X:DCNCAIPD_00155"
                     /translation="MIGERYRSADFLPGNRVVFNIGGNNYRIIVKIEYRFGGVFIRFV
                     GTHSEYDKIDAKTVGISGDILIQKYPTKR"
     gene            complement(53945..54439)
                     /locus_tag="DCNCAIPD_00156"
     CDS             complement(53945..54439)
                     /locus_tag="DCNCAIPD_00156"
                     /inference="ab initio prediction:Prodigal:002006"
                     /inference="similar to AA sequence:UniProtKB:P44096"
                     /note="UPF0234 protein HI_1034"
                     /codon_start=1
                     /transl_table=11
                     /product="hypothetical protein"
                     /protein_id="X:DCNCAIPD_00156"
                     /translation="MSDPSFDVVSEIDKPELQNAVTQAIAEIKNRFDFKGSKSEIKLE
                     EENLILVSDNEAKLESVIDVLINKMAKRGLGLKSFDFKSKLEPATGNTVRMKVKIRNG
                     LEKEQTKEITKIVKDSKLKVIPTIMGNCVRIQGKKKDDLQEIMRLLKSADLPFDVQFQ
                     NFKG"
     gene            complement(54441..57200)
                     /gene="alaS"
                     /locus_tag="DCNCAIPD_00157"
     CDS             complement(54441..57200)
                     /gene="alaS"
                     /locus_tag="DCNCAIPD_00157"
                     /EC_number="6.1.1.7"
                     /inference="ab initio prediction:Prodigal:002006"
                     /inference="similar to AA sequence:UniProtKB:O67323"
                     /codon_start=1
                     /transl_table=11
                     /product="Alanine--tRNA ligase"
                     /protein_id="X:DCNCAIPD_00157"
                     /db_xref="COG:COG0013"
                     /translation="MNFKKVSEVRKIFLDYFKEKGHTVVPSSSLLPAGDPTLLFTTAG
                     MVQFKPLFTGAVELPYTRATSAQKCLRTTDLENVGKTERHCTFFEMLGNFSFGDYFKE
                     EAIEYALDCSVNYLGFPKEKIWITVFENDDEAEKIWISKGIPKERITRLGKKDNFWGP
                     AGDSGACGPCSELYLDRGPEKGFPDCGVKYECKPGCDCDRFLEFWNIVFNQFNQDTEG
                     NLHPLKQTGIDTGSGLERVALLLQGVDSVYDTDELRRIITEVEKISGKTYNESTKIPF
                     RVITDHIRSVLFTVSDGIYPDRTGRGYVIRRLIRRAVLFARKLDLKEPFLYKLAKSVC
                     DIYKERYPDLEKHISSVERTLLAEEELFLKTLEIGLEKIEVLVSKTKSEGSSTFSGKD
                     SFLLYGTYGFPAEMTEEIVAEHGLSFDRKGFEEELEKDRQSSRETWKANKVSLFTGIK
                     TDKTQFLGYDVLEAESDLKFIFSDNKQTSTLKEGESGVLVFSSSPFYPEGGGQVGDVG
                     FIRKDGSVFKVLDTQKENDIILHIGTVLSGNFAVGDKAKLEVEKERRERLKFHHSGTH
                     LLNGALRTLLGNHVLQKGSIVSPEYLRFDFSHPSPLSLEEIRNIESWVNDSIVRHIPV
                     DTKVLPIEEAKKTGAVAAFDEKYGDSVRVLQMGDRSLEFCGGTHVGNTGDIGYFFIKK
                     ESSPGAGNRRIEAVAGPLVVETFQNRFAELTEAVQNLNLKIKDELGAEGASLSIKTII
                     PGPDEIRSLFASKGADAVVSLRDLSEKLSVELEEAQSKFLKEKKNQESRDFENNPEVI
                     SKVFENSKVVGSVKIVSAIFESKDAKALKGLSDNIKVREKEIVAILASKNAEDASIVI
                     TCSSSLVGKIHCGELVKIACEILGGKGGGKPDMAQGGGKEVSKVEEAVRSALEKASSS
                     LNGGK"
     gene            complement(57284..57682)
                     /gene="rpsI"
                     /locus_tag="DCNCAIPD_00158"
     CDS             complement(57284..57682)
                     /gene="rpsI"
                     /locus_tag="DCNCAIPD_00158"
                     /inference="ab initio prediction:Prodigal:002006"
                     /inference="similar to AA sequence:UniProtKB:P21470"
                     /codon_start=1
                     /transl_table=11
                     /product="30S ribosomal protein S9"
                     /protein_id="X:DCNCAIPD_00158"
                     /db_xref="COG:COG0103"
                     /translation="MASAKEIWAVGRRKNAIARVKLKEGSGKIVINDKDYKDYLQNSR
                     SNIKEALTALTLMNVSEKFDLKVNVSGGGIIGQVGAIRHALARVICRYNPEFRPTVKK
                     EGLLTRDPRMVERKKYGLHKARRGTQFSKR"
     gene            complement(57696..58145)
                     /gene="rplM"
                     /locus_tag="DCNCAIPD_00159"
     CDS             complement(57696..58145)
                     /gene="rplM"
                     /locus_tag="DCNCAIPD_00159"
                     /inference="ab initio prediction:Prodigal:002006"
                     /inference="similar to AA sequence:UniProtKB:P0AA10"
                     /codon_start=1
                     /transl_table=11
                     /product="50S ribosomal protein L13"
                     /protein_id="X:DCNCAIPD_00159"
                     /db_xref="COG:COG0102"
                     /translation="MPIVSKPHRTPSLKKEQANKAWYVVDAEGKTLGRLASEIATRLR
                     GKHKPTFTPNVDCGDNIIVINAAKVAVTGNKETQKEYFHHSRYPGGMTATTLQNMRVK
                     QPEKILYEAVKGMLPKSKLGAEMLTHFRIFPGTEHNLGAQKPIKLEL"
     gene            complement(58213..59037)
                     /locus_tag="DCNCAIPD_00160"
     CDS             complement(58213..59037)
                     /locus_tag="DCNCAIPD_00160"
                     /inference="ab initio prediction:Prodigal:002006"
                     /codon_start=1
                     /transl_table=11
                     /product="hypothetical protein"
                     /protein_id="X:DCNCAIPD_00160"
                     /translation="MRPNLKVRSTIFFLLAMFLTPSLLFADQTILLRKGGKLTGNVVG
                     QNEKTITVQSESGKQTINKRDILKIIYKDITKEEENRIRKEEEKKVQENPQVVEEPVQ
                     IIPPPTSTASTEPGRNRWSAVWRSAILPGWGQWYTDNKSEAKITGGAFIASLAYAGYS
                     RSEAESAKSKYDDAVSKSSTTGSYIYGGGVANFYLLTVVPGARADYESSVQAYNTSVY
                     VLGGVYLAQLVRTYFLGKSWEQGASANPVAWTVVPKPDWSAARIGWGAEASFSLGF"
     gene            59566..60207
                     /locus_tag="DCNCAIPD_00161"
     CDS             59566..60207
                     /locus_tag="DCNCAIPD_00161"
                     /inference="ab initio prediction:Prodigal:002006"
                     /codon_start=1
                     /transl_table=11
                     /product="hypothetical protein"
                     /protein_id="X:DCNCAIPD_00161"
                     /translation="MTVKLTAPILLLAFFSLSACAKENICSKEDRACSFTEIVYSYIA
                     PPPGIYIYSSLDAYQGNLANYGPTLFDSLMNLCVKDRIFAPIISSCANILPGVSSDLM
                     SIDQYPVNFPAFDGDNFIIRGTKGNIVSRSFNWLIAIGPDVSSLSNSGITNEEFWSFT
                     SPGGGYSASCLDGISNVSGDTGEIGSPTRQDNAWVGPTFATCDQYRKILCFCY"
     gene            60284..60988
                     /locus_tag="DCNCAIPD_00162"
     CDS             60284..60988
                     /locus_tag="DCNCAIPD_00162"
                     /inference="ab initio prediction:Prodigal:002006"
                     /codon_start=1
                     /transl_table=11
                     /product="hypothetical protein"
                     /protein_id="X:DCNCAIPD_00162"
                     /translation="MFLLEVFLSKFLAKLNCMVFNRAVKFFIQLSLFFLILSSNACMS
                     SKVCSDQDKNCSIQEQIYSLISAPQGIYLYATQTSYQGNLAAYGSTFENSLHNICTDN
                     RIFASIINTSCMNVLPVVSTSTNALYNFTSLYSIPNNTSYPVRGARGGILASSWANIF
                     SSLFMTMEQAGVTSQPFWTFSNSGGVYNSADNCINGTDTGATGGVGSPTDATNVWLLS
                     GAPACSESHPIICLCY"
     gene            61084..61755
                     /locus_tag="DCNCAIPD_00163"
     CDS             61084..61755
                     /locus_tag="DCNCAIPD_00163"
                     /inference="ab initio prediction:Prodigal:002006"
                     /codon_start=1
                     /transl_table=11
                     /product="hypothetical protein"
                     /protein_id="X:DCNCAIPD_00163"
                     /translation="MELRILPILVIYILSNGCISDKTCSDQDRSCSPKATLMSLLVSA
                     PDGIYMYATNTSYSGKLTVLGPGTLDSSLNFICGQQRIFSNIIDTKCSKYAPLVSTPL
                     VSASSLNVLYADLPTTGVPIRGPFGTIIAQDYSNLFFLDLEVTLEAAGLGNQTYWSFG
                     DGNGGAAADTCSNGEDDGSLSTLGATGSTVVKNQASWFSTNIYSCSNMLKVLCLCYVP
                     TSGGG"
     gene            complement(61811..62455)
                     /locus_tag="DCNCAIPD_00164"
     CDS             complement(61811..62455)
                     /locus_tag="DCNCAIPD_00164"
                     /inference="ab initio prediction:Prodigal:002006"
                     /codon_start=1
                     /transl_table=11
                     /product="hypothetical protein"
                     /protein_id="X:DCNCAIPD_00164"
                     /translation="MKSRINSFYQSALIFSVFSLAGSLQFNSLSAETSCKYSVSQDAT
                     ALEWKAFKFTEKTGVGGKFAKVTISGSKSTANVPDALKGLKFSIDPMDLDSGNAERDP
                     KIKGAFFGNLKKSGKIQGSVSSAKLEADGKSGTGVVKLVWNGVSKDVPLQFTLAGDVL
                     EAKGSLDVNNWNASKALAALNAVCNDLHKGKDGKSVLWPDVEITIKSTLKKDCK"
     gene            62514..63434
                     /gene="thiL"
                     /locus_tag="DCNCAIPD_00165"
     CDS             62514..63434
                     /gene="thiL"
                     /locus_tag="DCNCAIPD_00165"
                     /EC_number="2.7.4.16"
                     /inference="ab initio prediction:Prodigal:002006"
                     /inference="similar to AA sequence:UniProtKB:O67883"
                     /codon_start=1
                     /transl_table=11
                     /product="Thiamine-monophosphate kinase"
                     /protein_id="X:DCNCAIPD_00165"
                     /db_xref="COG:COG0611"
                     /translation="MNEEELISSLYPPGKEQENDCYSDKEGNLITTDTIAEGTHFRLD
                     WSRPEDLANKLVEVNVSDIAAANGTPQKAFFNFGLSPSCNRKEFLEPFIDSFKKALNS
                     YEIELCGGDTYRTQELNLTLTLLGKSSYPVDRKGGKPGDNVYLSGHIGASLLGYKILE
                     GAHISLSPEVKKIALDRHLRPKSRLNLSRSLYSKNKIHAGMDLTDGLKQDVFKLAKSS
                     GVKIELDLDKLPFENGVKEAIGIEGVLTSGEELELVFLSPEELPPFWEGISIRKIGTV
                     FALEKGEFPQVKYSYEGKPYSPKESGFRHF"
     gene            63483..64811
                     /gene="glpT"
                     /locus_tag="DCNCAIPD_00166"
     CDS             63483..64811
                     /gene="glpT"
                     /locus_tag="DCNCAIPD_00166"
                     /inference="ab initio prediction:Prodigal:002006"
                     /inference="similar to AA sequence:UniProtKB:P08194"
                     /codon_start=1
                     /transl_table=11
                     /product="Glycerol-3-phosphate transporter"
                     /protein_id="X:DCNCAIPD_00166"
                     /db_xref="COG:COG2271"
                     /translation="MRKGLLSWILPSPPKPLRSESEISSLYPKFRWRILEATFLGYSV
                     FYTVRNNFPVVSKEIGQALSYSQEQIGNILAITAISYGIGKFLMGALSDRSNPKIFMP
                     LGLILTGICNICFGASSDYQTHLILWGLNGLFQGMGWPPCGRSLGHWFSVKERGEKFA
                     VWNIAHNVGGGLVGVIAAYSASWFGWRNAFYIPAALSFLTAIYLYFRLLDTPQSVGLP
                     SIEEYTGTETDSAKVSESERELSFKEIFIDLVLLNKYIWVFAIANFFVYVVRYSLTDW
                     GPSYLKFAKGASLENGGVSTLIYEFAGIGSTLLVGWYSDKVGGKRGLVSLVCMFPILF
                     ALFGILLIPSGYLWADLTLFGVVGFFIYPPVMLLGVAGLDFTSKKAVGTAAGFIGLFG
                     YLGRTALSKGLGWMSSFPWFRWEYSISIIFLSAILAIILLAFTWNWKPEH"
     gene            64821..65984
                     /locus_tag="DCNCAIPD_00167"
     CDS             64821..65984
                     /locus_tag="DCNCAIPD_00167"
                     /inference="ab initio prediction:Prodigal:002006"
                     /codon_start=1
                     /transl_table=11
                     /product="hypothetical protein"
                     /protein_id="X:DCNCAIPD_00167"
                     /translation="MKNRIGFIDFLRGFALLGILAVNLPYFSKPMYLVASFGENSTLL
                     DSIGSWIVAFFFESKFYVLFSFLFGYGFFIQLENNTETDSKSRYFRRILGLGILGFLH
                     GIFLFIGDILLSYSILGALLWFLRNKSSSWLLRLSLFCLVIAMFCRIGMSMAEGELKS
                     QLEASLPRLLEESRKAYLGGFWESNMQRTKDTILSAPFLVFYQWPTVFSMFCLGFYAA
                     KNSLFTDWEKIRPGFKRVFPWALIFGILGNLLYTLHSRHVLPENQSISLKILYAISDT
                     FSAPALTFCYVYLLGNYYNSGKSYTDRIWFETMGKLSLTCYLGESLVCTWIFCGWGLG
                     YFDQIGSYIVLLLTVPIWIFFGTFSLVWKRTFSLGPMEWILRSWTYWKMIRIF"
     gene            complement(65991..69824)
                     /gene="rcsC_2"
                     /locus_tag="DCNCAIPD_00168"
     CDS             complement(65991..69824)
                     /gene="rcsC_2"
                     /locus_tag="DCNCAIPD_00168"
                     /EC_number="2.7.13.3"
                     /inference="ab initio prediction:Prodigal:002006"
                     /inference="protein motif:HAMAP:MF_00979"
                     /codon_start=1
                     /transl_table=11
                     /product="Sensor histidine kinase RcsC"
                     /protein_id="X:DCNCAIPD_00168"
                     /translation="MRESLEKAVYRQVQSDWETFQFIQTEGIDGVWALDLSDQTRFWI
                     NPKLRSVLGFPEQDQDLAPLSWKDIFSKNDYKLIGLQLEKGPESATLPVRYKTLFGSE
                     VETDTKLKIWKDPNGNRICIGAIKIAKGSELHSMKLELDFLSLINALPDMIGYWDSNL
                     INRLANDAYQNWFGIEAKKIVGSHMKAVLGDELFKLNFPYIQGVLKGETQLFERKIPA
                     PDGESFRYSLAKYIPDFRNGEVVGFSVIVSDISELKNAETENLKLARIVEASDDAIIG
                     KNLDGTINSWNRGAEKLFGYSSDEILGSNFDRLVSKESKNSESKINHKVISEKETANF
                     ESVRKSKGGHSIEMSITLSPMFDSEGKIIGSAEIARDISERKRMESSFRSAFEYSAIG
                     MAILDPDGKWIQVNGNLIKLLGYDWEELSKLTFTDITYPEDIGKDIQLLKETLEGKRS
                     GYHLEKRYIKKNGEIIWILLSVALVRDADGLPNHFISQIMDIDEIKKTEGQLRHAKEL
                     LEQTNKMVKIGAWDMDLKTDHQNWSGVTKEMFEVPADFEPDSKGALRFVKEGESRNKI
                     KELIGRLKTMGEPYDLEIQIVTAKGKELWVRTVGNAEFENGECVRIYGAFYDIDKRKK
                     AEIELFREKSRLSAFVEHAPAAVAMFDTEIKYIAVSERWLSEYHLSGKNIIGLSHYEV
                     FRNISEEWRNIHRRCLSGEVLKNEEDIWRPEGWEHDQYLRWEVRPWYQLDGSIGGIMM
                     FTQDITESCLQREELKKAKLAAEQANRAKSDFLANMSHEIRTPLNGIIGFSDLLLRTS
                     MDSTQHQYMMTVFQSAESLLDIINDILDFSKIEAGKLELSYEKTNLLELCGQILSTIK
                     FQAQKKGIEVIVNVAWDVPRFVKADSVRLRQIIVNLVSNSVKFTKEGEIEFKIELINV
                     ISKTEGKFRFSVRDTGIGIAPDARDKIFEAFTQGDVSTTRKFGGTGLGLTISNKLLSM
                     MGSSLQLKSELGKGSTFYFDLKLNISEIVGEDWIRLRSIKKILVADKNQENIKLVGEI
                     LSLQNIPADFFENGEDVLRTLSSGNKYDIILMDSEMPECLKLVRKIREDIKIKSEDQS
                     IILMVNQEEAESFMEKYRRMGIQEVISKPLHMQKLFNILAKNQILREPFVFPLDRRSL
                     EGIPNKEKTATVLIAEDNSVNMMLAKSIVKKILPKANCIEARTGREAVDMYREMYPDL
                     IFMDIQMPEMNGYEATKAIRALEKNGRRVPIVAVTAGIVAGERERCMEAGMDDYISKP
                     AVKADFSRIIFRWMN"
     gene            69985..70419
                     /locus_tag="DCNCAIPD_00169"
     CDS             69985..70419
                     /locus_tag="DCNCAIPD_00169"
                     /inference="ab initio prediction:Prodigal:002006"
                     /codon_start=1
                     /transl_table=11
                     /product="hypothetical protein"
                     /protein_id="X:DCNCAIPD_00169"
                     /translation="MQKEYWLLPIGALALLTFFVLLQIPIRRFYAGFNGKVIPDDFKF
                     GESKNVPQWVTIANRNYMNLLEMPLLFYLICLIQYLTNSNDPLNFQLSWIYVGFRSVH
                     SLIHLTYNNVIHRLAIFAASNLILFGIWVNYFRKFLEIIFWG"
     gene            complement(70403..71023)
                     /locus_tag="DCNCAIPD_00170"
     CDS             complement(70403..71023)
                     /locus_tag="DCNCAIPD_00170"
                     /inference="ab initio prediction:Prodigal:002006"
                     /codon_start=1
                     /transl_table=11
                     /product="hypothetical protein"
                     /protein_id="X:DCNCAIPD_00170"
                     /translation="MYSSFRIYPFYFLPLFVLFANCIIVSRSELYSPSTLNEGKVLKH
                     YKKVSIKVIYIPEKDDHAYNLEEEEQKNREETWTELLVSAYEDSGLFREVSTSSDGDL
                     KVQIKIVESQAEDRGIEYAFSKGWGFRPYREEGSFAMSTDFYNSKGELLGSVDLTETY
                     DYYYQVLFIFLAPFYSPGGEYERLGRFMGLKTLDRALSKEIFIPKK"
     gene            complement(71049..71561)
                     /locus_tag="DCNCAIPD_00171"
     CDS             complement(71049..71561)
                     /locus_tag="DCNCAIPD_00171"
                     /inference="ab initio prediction:Prodigal:002006"
                     /codon_start=1
                     /transl_table=11
                     /product="hypothetical protein"
                     /protein_id="X:DCNCAIPD_00171"
                     /translation="MSSFKKVLSSIKEYFEPIPKFDGENANFREAIYLYSKNRSEKNL
                     EKLSAELTKAYFLIPHAGAEAAAKKAKPKKKAAAKKKKKTSPKKGPEPIVLLYVSDER
                     GRVFLPAFSHPSESFRYFKKETPLVPITAKELWALGLQNKGVSGVAIDPGSTLWLLSR
                     EHLELLQKEK"
     gene            complement(71563..73041)
                     /gene="nuoN"
                     /locus_tag="DCNCAIPD_00172"
     CDS             complement(71563..73041)
                     /gene="nuoN"
                     /locus_tag="DCNCAIPD_00172"
                     /EC_number="7.1.1.-"
                     /inference="ab initio prediction:Prodigal:002006"
                     /inference="similar to AA sequence:UniProtKB:P9WIW9"
                     /codon_start=1
                     /transl_table=11
                     /product="NADH-quinone oxidoreductase subunit N"
                     /protein_id="X:DCNCAIPD_00172"
                     /db_xref="COG:COG1007"
                     /translation="MNLIPNSNDLISILPILVLSGGGILLLGLQFFFHGFEFRIVRFT
                     SGLVLIAAFFSLFVSQSNPGPGSYFSGHYEISTFGFWFGALYLVATFCTVLASPRVLE
                     QHNMEFPEFYPLLLFSVVGMLLMTSGADTVTIFVGLELMSVCLYVLVGMARSDVYSLE
                     ASLKYFLLGSFSTGFFLFGMAFLFGGSGTTHLQDSLKPLVSSGFDSNFTKIGLLLLLT
                     GISFKIALFPYHSWTPDAYEGALTPVTGFMATASKSASMGLLLVVFSKLPASNSGGEW
                     TWVMGILAFMSMTYGNFVALKQTSLKRVLAYSSIAHAGYVVAGIALGGKEEALFYLIV
                     YSFMSLGAFAILSFLEEGNRHVTYESIAGLAKSRPWTSFALFIFFLSLAGIPPLGGFW
                     AKLFLFQRIAEGTDQISRWLLIGGIANSALALYYYVKVGILAYMSSEEGEISKLHPPK
                     ASYGVIFVSVISLAAVLVGWYFIQPKDLNSLKFANKSAELQK"
     gene            complement(73038..74687)
                     /gene="nuoM"
                     /locus_tag="DCNCAIPD_00173"
     CDS             complement(73038..74687)
                     /gene="nuoM"
                     /locus_tag="DCNCAIPD_00173"
                     /EC_number="7.1.1.-"
                     /inference="ab initio prediction:Prodigal:002006"
                     /inference="similar to AA sequence:UniProtKB:P0AFE8"
                     /codon_start=1
                     /transl_table=11
                     /product="NADH-quinone oxidoreductase subunit M"
                     /protein_id="X:DCNCAIPD_00173"
                     /db_xref="COG:COG1008"
                     /translation="MPQYYLSILLFLPVLGIPFLFLSKNEKWIRAWSSIVTLGVFAMT
                     VPLFLEFLKGDSGFQFTHRIWNFLELQFGGLDYHIAIDGFSLLLVAMSALLFFLSALS
                     AFSNVKQRIREFFILLLLVETGVIGVFLSVNLVQFYVFWEWMVLPFTLMVGIWGEKGR
                     IKAAMKYLVFSFTGSVFMLASILVLYHYTHTFDLEELAVVSLNSIPGNIRFWLFVGFS
                     FAFAIKVPLFPFHTWMPDVHEEAPTVGSVDLAGILLKIGLFAYIRVAIPLFPQVFLEY
                     RNLLTALAVAGIVYGALVALTQKNSKRLVAFSSLSHMGFCILGILTLTEEGVAGGMLQ
                     MVNHGFTSGLLFFILGFLHERTGTNELKDYSGLAKSAPFLAVTIGLATFASAGLPGTN
                     GFVGEFLVLIGTFKYSLLYGFLAGTAVIFAAGYMLYFARNLLFGEPNSLSSGLSPLNL
                     REKFIISIVAGIIIITGIFPNVLLTYLKPSARVVLNVTSKQAIQERAFLEQEGTLKNT
                     KKKFINYRTLGAEPPIYEDRISSGRGAGIPGKKTVSQEAEE"
     gene            complement(74688..76619)
                     /gene="nuoL"
                     /locus_tag="DCNCAIPD_00174"
     CDS             complement(74688..76619)
                     /gene="nuoL"
                     /locus_tag="DCNCAIPD_00174"
                     /EC_number="7.1.1.-"
                     /inference="ab initio prediction:Prodigal:002006"
                     /inference="similar to AA sequence:UniProtKB:P9WIW1"
                     /codon_start=1
                     /transl_table=11
                     /product="NADH-quinone oxidoreductase subunit L"
                     /protein_id="X:DCNCAIPD_00174"
                     /db_xref="COG:COG1009"
                     /translation="MSWEILIPILVFSPLLGSVLNALFGRFWKGFSGPIGTLLSFVSF
                     GASVFAYLQFHPLERQDAQIVTLFNWVEVGNFKVDLAYQVDQLSLFMALIITGIGSLI
                     HLYSIGYMKGNQGIGRFFSYLNLFVFFMLHLVLAENLVVLFFGWEGVGLCSYLLIGFD
                     THKENAAQASIKAFVTNRIADLAMIGGIALTYWLAGSVSFITISESLPQAKFMLNALP
                     FVAICFFIGAMGKSAQFPFHVWLPDAMAGPTPVSALIHAATMVTAGLFLIARLNFIFI
                     LVPKVGFWIVCIGTFTAFFAATIGVYQNDIKKVLAYSTVSQLGYMFVAMGTGAYVAGL
                     FHLLTHAFFKALLFLGSGSVIHGLSDEQDLRRMGGLKSQMKITWWTFLLGTLAIVGAP
                     PFSGFFSKDLILEKAFYFHPVFFGMGIATAFLTTFYMFRLTFLAFTGKSRVSNHVHPH
                     ESPWTMTLPLVILALGAAFSGYLLVPESLGGGIDFLEKYFSPVFAKGLLYYSQQRGAV
                     EVHHLSHELELLLAGLSLGAILLGVGIYWFFFGKKEKLPLDESSYTGWRILPANKYFI
                     DEIFRTVLIGPISALSEFLSEVVEKRLIDRVLTGTGKFSGGISSLLRRIQTGTVVDYA
                     FLIVLGTVLILSVFLWRGI"
     gene            complement(76624..76959)
                     /gene="nuoK"
                     /locus_tag="DCNCAIPD_00175"
     CDS             complement(76624..76959)
                     /gene="nuoK"
                     /locus_tag="DCNCAIPD_00175"
                     /EC_number="7.1.1.-"
                     /inference="ab initio prediction:Prodigal:002006"
                     /inference="similar to AA sequence:UniProtKB:P0AFE4"
                     /codon_start=1
                     /transl_table=11
                     /product="NADH-quinone oxidoreductase subunit K"
                     /protein_id="X:DCNCAIPD_00175"
                     /db_xref="COG:COG0713"
                     /translation="MNPGILKPTLAGIPAEYLLILACIIFSIGVAGVLFRRSAVVIFM
                     SIELMLNSVNLVFVVFSKSLHQVQGEVVVFFVMAIAAVEAAIGLALVVAIHRKKKTSF
                     VDEMNLMKW"
     gene            complement(76956..77567)
                     /gene="nuoJ"
                     /locus_tag="DCNCAIPD_00176"
     CDS             complement(76956..77567)
                     /gene="nuoJ"
                     /locus_tag="DCNCAIPD_00176"
                     /EC_number="7.1.1.-"
                     /inference="ab initio prediction:Prodigal:002006"
                     /inference="similar to AA sequence:UniProtKB:P0AFE0"
                     /codon_start=1
                     /transl_table=11
                     /product="NADH-quinone oxidoreductase subunit J"
                     /protein_id="X:DCNCAIPD_00176"
                     /db_xref="COG:COG0839"
                     /translation="MVGIFENPGLLLFFIFGGVLVAGALGVVFHPNPISSAVLLVLSF
                     FALAGIYAVLGSVFVATMQVLVYAGAIMVLVVFVLMLLSLHDEGITKLWNHPIKKVLV
                     LSVVVLLGVVLIHSVREGIPNTDASPKGYSESGSYQYTLSESEEGKANVVAEGNTAVV
                     GSSMFLDYLLPFEIVSILLLAAVLGAVILGKKNLGKKTEEGEP"
     gene            complement(77561..78619)
                     /gene="nuoH"
                     /locus_tag="DCNCAIPD_00177"
     CDS             complement(77561..78619)
                     /gene="nuoH"
                     /locus_tag="DCNCAIPD_00177"
                     /EC_number="7.1.1.-"
                     /inference="ab initio prediction:Prodigal:002006"
                     /inference="similar to AA sequence:UniProtKB:P9WIX1"
                     /codon_start=1
                     /transl_table=11
                     /product="NADH-quinone oxidoreductase subunit H"
                     /protein_id="X:DCNCAIPD_00177"
                     /db_xref="COG:COG1005"
                     /translation="MDWNIVLLWLLKSALFFLVFITACAYYTLAERKVAGFIQDRKGP
                     NRAGPLGLLQPLADGIKFLTKEEIFPQNVNKVMYLIAPAISMTCAIMAWAVVPLGGTI
                     MLPEWLAKQIGSPYLDLQIANPDTGILFLFAISSLSVYGIILAGWSSNNKYSLIGGIR
                     ATAQMISYELPLGLSVASIVILTGSLKLTDINDAQIGLWNIFKLPGFIAFSVFVVAMF
                     AETNRLPFDLAEAESELVVGFHTEYGAFKFALFFIAEYMNMITMSCVVTILFFGGYHL
                     PFGWLSGSIWQAWAGLGFFILKVLFFAFLFMWVRWTLPRFRYDQLMTIGWKKMIPWAV
                     ANILIASLYVGLDGFWKW"
     gene            complement(78623..79918)
                     /gene="nqo1"
                     /locus_tag="DCNCAIPD_00178"
     CDS             complement(78623..79918)
                     /gene="nqo1"
                     /locus_tag="DCNCAIPD_00178"
                     /EC_number="7.1.1.-"
                     /inference="ab initio prediction:Prodigal:002006"
                     /inference="similar to AA sequence:UniProtKB:Q56222"
                     /codon_start=1
                     /transl_table=11
                     /product="NADH-quinone oxidoreductase subunit 1"
                     /protein_id="X:DCNCAIPD_00178"
                     /db_xref="COG:COG1894"
                     /translation="MAEMKILTKFIDDPRSNELEFYESVHGYDGMKKALAMAPEEIIE
                     TVKKSGLRGRGGAGFPTGLKWSFIPKDIPKPKYLICNADEGEPGTFKDRKLIENLPHQ
                     IIEGMVIGAKAIGANKGFFYIRGEFNKGIDSMQKAIDEAYTKGYLGKNILGSGFDFDL
                     VLYAGAGAYICGEETALINSLEGRRGHPRLKPPFPAVSGLYRCPTVVNNVETFSTVPH
                     ILDKGADWYSKIGTEKSPGTRLFSVSGHVKRPGVYEIELGTPLLELVNDLCGGMLDDV
                     PLKAVIPGGSSVPILTAEECKTANMDFESMAAHKTMLGSGAVIVIGEGTDLVETTYRF
                     ARFYAHESCGQCTPCREGTHWVRDLLHKIREGEGTSADLELILSLARNMEGGTTICPL
                     SDACVGAVRPTILKFKHEFEARLKDRAGKEEQIPTGTGA"
     gene            complement(79930..80409)
                     /gene="nqo2"
                     /locus_tag="DCNCAIPD_00179"
     CDS             complement(79930..80409)
                     /gene="nqo2"
                     /locus_tag="DCNCAIPD_00179"
                     /EC_number="7.1.1.-"
                     /inference="ab initio prediction:Prodigal:002006"
                     /inference="similar to AA sequence:UniProtKB:Q56221"
                     /codon_start=1
                     /transl_table=11
                     /product="NADH-quinone oxidoreductase subunit 2"
                     /protein_id="X:DCNCAIPD_00179"
                     /db_xref="COG:COG1905"
                     /translation="MSYQFSSESVSRLDKLLEMFPDKRSVILPGLYLLQKEQGFVDRE
                     GMEALAEKIGSPISLAQVYGVATFYTLYNKKPVGKYHIQICGTSSCYMRGNDKLEKHI
                     CSRLGIELGETTPDKKFTLEEVECLGACGYAPMVQINDAYYENLTFEKMDEILKDLT"
     gene            complement(80409..81632)
                     /gene="nqo4"
                     /locus_tag="DCNCAIPD_00180"
     CDS             complement(80409..81632)
                     /gene="nqo4"
                     /locus_tag="DCNCAIPD_00180"
                     /EC_number="7.1.1.-"
                     /inference="ab initio prediction:Prodigal:002006"
                     /inference="similar to AA sequence:UniProtKB:Q56220"
                     /codon_start=1
                     /transl_table=11
                     /product="NADH-quinone oxidoreductase subunit 4"
                     /protein_id="X:DCNCAIPD_00180"
                     /db_xref="COG:COG0649"
                     /translation="MTAMYEKTAEHFSLKQKKLPEGHLLVNLGPSHPSTHGILQNVIQ
                     LDGERVVDAESVIGYVHRSFEKLGERYTYNQFLVCTDRMNYVSTPLNNIGWILAVEKM
                     LQIEVPDKVTYVRMIVSELSRVMDHIICNGILGVDLGAFSGMLHLFHHRENIYQVLEK
                     LTGARLTTTFCRVGGLEKDIYPEFEKDVKTIIKGLRPAIEEFQSLLVNNRIFMDRTEG
                     VGGISAENAISYGYSGPNLRAAGVPWDIRKDDPYMFYDKVDFDIPVGEDGSVLHRTLV
                     RMEEMRQSLRIVEQLINGLPTGAHHADIPHIYLPEKSKVYKNMEELIYHFKLIMHGIK
                     VPKGEYYMATEAANGELGFYIVSEGEKSPWRVHVRRPCFWFYQSFPELVKGSLLADTV
                     ATMSSMNVIAGELDC"
     gene            complement(81636..82157)
                     /gene="ndhJ"
                     /locus_tag="DCNCAIPD_00181"
     CDS             complement(81636..82157)
                     /gene="ndhJ"
                     /locus_tag="DCNCAIPD_00181"
                     /EC_number="7.1.1.-"
                     /inference="ab initio prediction:Prodigal:002006"
                     /inference="protein motif:HAMAP:MF_01357"
                     /codon_start=1
                     /transl_table=11
                     /product="NAD(P)H-quinone oxidoreductase subunit J,
                     chloroplastic"
                     /protein_id="X:DCNCAIPD_00181"
                     /translation="MKETIQSFLKDKFSHFISKEEEILTNLPTFFLKPEGIVPVLSAL
                     KTAPGIELNYLNDLTAIDWLGKKTPRFEVCYLLRSGNKSSTKVQFRVALEEDEEVPSI
                     INIFKGANWPEREVYDLFGIRFTGHPRMDRLIMPDNFQGHPLRKDYPLEGFGQDYLVE
                     DLLTIHLKEDMEA"
     gene            complement(82154..82714)
                     /gene="nuoB"
                     /locus_tag="DCNCAIPD_00182"
     CDS             complement(82154..82714)
                     /gene="nuoB"
                     /locus_tag="DCNCAIPD_00182"
                     /EC_number="7.1.1.-"
                     /inference="ab initio prediction:Prodigal:002006"
                     /inference="similar to AA sequence:UniProtKB:P9WJH1"
                     /codon_start=1
                     /transl_table=11
                     /product="NADH-quinone oxidoreductase subunit B"
                     /protein_id="X:DCNCAIPD_00182"
                     /db_xref="COG:COG0377"
                     /translation="MGLNEQLAQPGSSYGDSFQIATVDSVINWGRSYSLWPYPFATAC
                     CGIEYMSTSCADYDIARFGAERPSFSPRQADMILVLGTITYKMAPVLREIYDQLAEPK
                     FVISYGACASSGGMFHAYSVLQGIDRILPVDLYVPGCPPRPEALLDAVIKLQEKVKTQ
                     GLEARRQEVMDKIREMNERNKPLVVQ"
     gene            complement(82705..83082)
                     /gene="ndhC"
                     /locus_tag="DCNCAIPD_00183"
     CDS             complement(82705..83082)
                     /gene="ndhC"
                     /locus_tag="DCNCAIPD_00183"
                     /EC_number="7.1.1.-"
                     /inference="ab initio prediction:Prodigal:002006"
                     /inference="protein motif:HAMAP:MF_01394"
                     /codon_start=1
                     /transl_table=11
                     /product="NAD(P)H-quinone oxidoreductase subunit 3,
                     chloroplastic"
                     /protein_id="X:DCNCAIPD_00183"
                     /translation="MGSSPDHLGPLLIQFLLGVGFSALILGLAFLLNPKKRSKPHDTF
                     ECGVPYYGDAKGLFNIKFYLVAVLFILFDIEAIFLFPYAVNLKSFKEAGLGNFLLIEM
                     FVFIFTLVVGLYYIRKKGALEWD"
     gene            complement(83419..83598)
                     /locus_tag="DCNCAIPD_00184"
     CDS             complement(83419..83598)
                     /locus_tag="DCNCAIPD_00184"
                     /inference="ab initio prediction:Prodigal:002006"
                     /codon_start=1
                     /transl_table=11
                     /product="hypothetical protein"
                     /protein_id="X:DCNCAIPD_00184"
                     /translation="MILSLYLYIQNLKALNSFVTNFLGKTRTTVLFVSQSFQAEAQSR
                     REELARRGAKTQSFV"
     gene            83599..84063
                     /locus_tag="DCNCAIPD_00185"
     CDS             83599..84063
                     /locus_tag="DCNCAIPD_00185"
                     /EC_number="4.2.1.17"
                     /inference="ab initio prediction:Prodigal:002006"
                     /inference="similar to AA sequence:UniProtKB:P9WNP3"
                     /codon_start=1
                     /transl_table=11
                     /product="putative enoyl-CoA hydratase 1"
                     /protein_id="X:DCNCAIPD_00185"
                     /db_xref="COG:COG2030"
                     /translation="MAKLVLSSFAELQAYEGKELGVSDAHEITQAQIDTFANATLDHQ
                     WIHTDPARAAKESPFGTTIAHGYLTLSMAPYLLSQILELRNIKMGINYGMEKLRFLDP
                     VKVGSKLKLRAELVELKDLRGTARMTLKLSFEVEGAAKPAAIGEVIYLYQFA"
     gene            84082..84507
                     /locus_tag="DCNCAIPD_00186"
     CDS             84082..84507
                     /locus_tag="DCNCAIPD_00186"
                     /inference="ab initio prediction:Prodigal:002006"
                     /codon_start=1
                     /transl_table=11
                     /product="hypothetical protein"
                     /protein_id="X:DCNCAIPD_00186"
                     /translation="MNPRTIIYLISRIRDEFHRRLNSELKDKGLGQLTTTHADILFAL
                     AMSKRVPMQDIARMIDRDKSTLTALVDKLQDLGYVERVRDTQDQRVVNLQLTRKAYSI
                     RPVMLGISRSLLAGLYKGFTEPEKKDLVRLLDKLYKNLK"
     gene            complement(84514..86226)
                     /locus_tag="DCNCAIPD_00187"
     CDS             complement(84514..86226)
                     /locus_tag="DCNCAIPD_00187"
                     /inference="ab initio prediction:Prodigal:002006"
                     /codon_start=1
                     /transl_table=11
                     /product="hypothetical protein"
                     /protein_id="X:DCNCAIPD_00187"
                     /translation="MIVPCEDTLDSHPEKPNPKAKEKALGQFFTPSALVGPMLEWVSD
                     TKAVLEGKKIKVLDPGMGEGIFFQEFLDRFPELDSEFHGWEIDPILHEKCIQNLERSG
                     LSKNRFHLVLGDFLQNEKKEYYDIILCNPPYLRLSHSKHGKKLIRQFAEDIKEEIPGT
                     ANLYVFFLLRILRLLEPGGRASILVPYEFLNAGYGVPIKKAIIQSGYLRRILILDSSW
                     SLFTGAVTSSCILFLENSRTNEEGFLWSRTSSFIKGESIELSEIVWRKIRPDAEAKWT
                     RLLSEDSEPIQNIKNDDKNSPNNNYVTMPEDIRQGWVPIKEFGSFRRGIATGDNGYFL
                     LSEKDASNLSIPRNYLRSSIPKAQYALSPFFTGDDWITLKSQGAKVWLLDAKEVPNNQ
                     EGEGINKYLEEGIKRGVPKRFLPSKRKPWHSQENRGPCRILATSFHREEVRFVFNQSP
                     AVHLTCFHGFSAKPEYTHFEEYLFAYLITPHVRKELESRTREYAQGLRKVEPGDLNSL
                     LVPDFRKLKEAEKEKIGKLLHNYRNMIRPWTPGRRQKGEKGIRNPEEEAILKSIETEF
                     LTGL"
     gene            complement(86374..87342)
                     /locus_tag="DCNCAIPD_00188"
     CDS             complement(86374..87342)
                     /locus_tag="DCNCAIPD_00188"
                     /inference="ab initio prediction:Prodigal:002006"
                     /codon_start=1
                     /transl_table=11
                     /product="hypothetical protein"
                     /protein_id="X:DCNCAIPD_00188"
                     /translation="MDLLAKYGKLRRESWAVLVFVFGLATYADTELDKQFLSAVKEGD
                     LRKVELLLNQGATVDAKDDDGRTAIMLAEGEDVVEFLIKHGANINAQDVDGNSVLFYR
                     LLPILKVKIPDMDDLAEAKRLIESGALVEYTARKGEDQKPVSLLNMAIRNQSLVLVKF
                     LIENGANPNHDPGGIEEYPLFLAVGGASSPSNLAIVEYLLANGSKAVFTSRLKDAHTP
                     NGSYQIGARNAFHYATEPKQTDLKILDVLAKAGTNLNHRDAEGKTPLMEAIQRKNISA
                     AQKLIQLGSDLTLADNQGKTALDLAKEYHLDEIERILAEKLSSKTQ"
     gene            87549..89039
                     /gene="nylA"
                     /locus_tag="DCNCAIPD_00189"
     CDS             87549..89039
                     /gene="nylA"
                     /locus_tag="DCNCAIPD_00189"
                     /EC_number="3.5.2.12"
                     /inference="ab initio prediction:Prodigal:002006"
                     /inference="similar to AA sequence:UniProtKB:P13398"
                     /codon_start=1
                     /transl_table=11
                     /product="6-aminohexanoate-cyclic-dimer hydrolase"
                     /protein_id="X:DCNCAIPD_00189"
                     /translation="MSSTKFPFDSYDSIGLADLIRKKKIQPKELLDFSEAKIDRFNPE
                     LNAVVLNTIDKAREALRSGLIPKGPFYGVPLLIKDLLHHVKGQNITSGSKAYKNYVPS
                     DDSVFVSKLRKAGFLFIGTTNVPEFALMGITEPKFHGPTRNPWDPERTPGGSSGGAGA
                     AVASGMSSIATGSDGGGSIRIPAAYCGLFGLKPSRGRVPVRPYGRVWQGASQDHVLTK
                     SVRDSAAVLDIVSGVGIEEAFSMEKNKTSYLSEAKKSPGKLKIAYSFASPIGTPVNQD
                     HIDALHDTVKLLRSLGHKLEERSPSIDGKRLAKAYVTMYFGEVASEISRLDKVLGRKA
                     KMGDVESTTWILGLLGRSVSAGEFVSAIRYWDEAAYISEEFLENYDLYLTPTTAEPPA
                     KIGELAPKLYEEIAMQIIGRIGTGKLLLATGMVDQLVEKNLSRTPFTQLANLTGQPSM
                     SVPLSKTTLGLPIGMLFTSKRGREDVLFRLAGQLEKERPWADIKKS"
     gene            89096..89575
                     /gene="hsaB"
                     /locus_tag="DCNCAIPD_00190"
     CDS             89096..89575
                     /gene="hsaB"
                     /locus_tag="DCNCAIPD_00190"
                     /EC_number="1.5.1.36"
                     /inference="ab initio prediction:Prodigal:002006"
                     /inference="similar to AA sequence:UniProtKB:Q0S808"
                     /codon_start=1
                     /transl_table=11
                     /product="Flavin-dependent monooxygenase, reductase
                     subunit HsaB"
                     /protein_id="X:DCNCAIPD_00190"
                     /db_xref="COG:COG1853"
                     /translation="MSFSADEFKNSLSHFASGVTVVTFSDTTRAGGLTVSSFSSLSLD
                     PPLVLFNLQKNIASHDPLLSSGLFTVNILSSDQQELSNQFASGKIDKHELIQKLACDL
                     GHNGVPFLNGTLARIECELEKQVDGGDHTIVIGRVISAVSDDSKRPLLYYRRNYHNI"
     gene            89847..90209
                     /locus_tag="DCNCAIPD_00191"
     CDS             89847..90209
                     /locus_tag="DCNCAIPD_00191"
                     /inference="ab initio prediction:Prodigal:002006"
                     /codon_start=1
                     /transl_table=11
                     /product="hypothetical protein"
                     /protein_id="X:DCNCAIPD_00191"
                     /translation="MGLELVPKTPKKLKESLGEEVTEELAEFIQKHQQFGNKTMIELS
                     MEKYERRLVEETGKLRAEMHAGFGKIQEQFTDVYKEFARVHEKISSLQESIQSQTRWM
                     IAAIFGAIPLYLAIYKYL"
     gene            90287..92518
                     /gene="purL"
                     /locus_tag="DCNCAIPD_00192"
     CDS             90287..92518
                     /gene="purL"
                     /locus_tag="DCNCAIPD_00192"
                     /EC_number="6.3.5.3"
                     /inference="ab initio prediction:Prodigal:002006"
                     /inference="similar to AA sequence:UniProtKB:P12042"
                     /codon_start=1
                     /transl_table=11
                     /product="Phosphoribosylformylglycinamidine synthase
                     subunit PurL"
                     /protein_id="X:DCNCAIPD_00192"
                     /db_xref="COG:COG0046"
                     /translation="MEKESVSLQDALEHGLTSEEFSKIQEILGRIPNSTELGIFSAMW
                     SEHCSYKNSILQLKTLPTKSDKLLAQAGEENAGAMDIGQGLAVVFKIESHNHPTAVEP
                     YQGAATGVGGIMRDIFTMGARPIVSLNSLRFGNPDEPRNKYLLSRAVKGIGDYGNSLG
                     IAVSGGELFIDECFSKNPLVNAMTVGIVRHDQMASATTGGKVGNAVFIVGSTTGRDGI
                     HGASFASKDLTKESESKRSAVQVGDPFMEKLLMEASLEAIQKKLLVGIQDMGAAGISC
                     ATSEMSAKGKSGMKINLDLVPFRETGMNAYEAMLSESQERMLVIPQKGKEEELVAIFK
                     KWNLNAVQIGEVTDTGLLEVYKDGNLKAKIPADTLVLGGGAPRYVRETKRPAYLDQVS
                     SWSPDSTPDLQENEAGKKLLKLLNSWNISSRKPIIEQYDTEVGLVKLIGPGADGGLSA
                     IPDTDMALATATDCNSRFTYLDPYWGAALAVCEAARNVAVTGAEPLGVTNNLNFANPY
                     IPENYYMFSECVRGMGDACRFLGLPVTGGNVSFYNESPEGPIFPTPTIGMVGILDNQK
                     EVVWGAPKKSGLSLALIGKFDPSLGGSEYQKAFLGKVQGQIPKFELADEKSLLEVLVS
                     LRKNGNLSFAKDLSLGGIGVALAKIVILSGLGIKADLSAIKQSRKDLTLFGESASSVL
                     IGYEKGKEENIKSLVSSKNLDFHSIGTVESDPKLHIEGYGISISSNELKSVYESGLEE
                     IFK"
     gene            92515..93159
                     /locus_tag="DCNCAIPD_00193"
     CDS             92515..93159
                     /locus_tag="DCNCAIPD_00193"
                     /inference="ab initio prediction:Prodigal:002006"
                     /codon_start=1
                     /transl_table=11
                     /product="hypothetical protein"
                     /protein_id="X:DCNCAIPD_00193"
                     /translation="MRSVQKISIAYLILFAAFIISDCRRPASEILNEASKNPNSVEKL
                     DLGLGKLGTVPPVLFTFPNLKWLDLRMNELTSLPENSGDWSNLEHLNIYGNDIEKLPA
                     SFSKLSKLRFFFAGNNDFVGIPTELTGTPIEAVYLDSNKIEFKESDIDILMGFPKLEV
                     LDLARNRKIASFPKNLGFLASHPKLRLLILKETGLKPSQIESARKLLPKVKIEF"
     gene            93163..95901
                     /gene="ileS"
                     /locus_tag="DCNCAIPD_00194"
     CDS             93163..95901
                     /gene="ileS"
                     /locus_tag="DCNCAIPD_00194"
                     /EC_number="6.1.1.5"
                     /inference="ab initio prediction:Prodigal:002006"
                     /inference="similar to AA sequence:UniProtKB:Q72AR5"
                     /codon_start=1
                     /transl_table=11
                     /product="Isoleucine--tRNA ligase"
                     /protein_id="X:DCNCAIPD_00194"
                     /db_xref="COG:COG0060"
                     /translation="MKEEDKKNPYSNTVILPQTDFPMKAGLSTREPDQIKTWQSEKIL
                     RKMQEKRKDRPQFILHDGPPYANGNFHTGHALNKILKDMIVKSKFFAGYQTDMIPGWD
                     CHGLPIEVQVLKNLGKKAKEIGPEELRKLCRDYAEQFVQKQGQDLSRFLCFWEEGKIY
                     KTMSPDFEAKIVEVFGDLFEKGYVYRGKKPVYWCIELATAHAEAEIEYYPHKSPSIYV
                     KFPIKGQVGKFCLIWTTTPWTLPANLAISFNPKFEYSFYTTPNGEELLLADGLKEAVE
                     KAAEVQLTKKISVSQEELSKMIFRHPFLDQDSIPLFGEHVTLDAGTGAVHTAPGHGQD
                     DYKIGLAAGLEPYSPVDDYGRYTDEFPMMKGIKVWDANPKIVELLREKGLLLHYSEFE
                     HSYPHSWRSKKPLIFRATPQWFFKIDYQELREKSLKAIDKVTWIPNWGITRIRSMVET
                     RPDWCLSRQRNWGVPIPAFTCENCNETHLDAKSVKFFTDLVREKGIEIWYSEPADSLL
                     PPGSKCSKCGSSSFRKGKDILDVWFDSGVSNFAVLKERGNEPPADLYLEGSDQHRGWF
                     QSSLWPSMALRGIPPYKSVLTHGYVLDEQGRAMSKSLGNGIDPTTDIINVYGADILRL
                     WVSSQDFRDDVRVGKEGLKIIADNYRKIRNTFRYLLGNLAGHTSDQNLEVSDLEEVDK
                     YYLSKLAQLSEELKYHYENYQFHQVYQKLLLFCTVTLSQDYFEMIRDRMYCDRRDSKT
                     RRSSCTALQIVLETLCIYSAPILSFTTEEVWKENGKKESVFMEEFPDLSSLRNKELET
                     KFEEALTARETVHKTLELARQAGKLGKSLEAAVEISSKAEDKLQKDFSIEALELIFTV
                     SQVGFDKSDREQLSEYSGEHFSVRVVKPKEEECPRCWRHPAEERHNGLCKRCSAAI"
     gene            complement(95940..96626)
                     /locus_tag="DCNCAIPD_00195"
     CDS             complement(95940..96626)
                     /locus_tag="DCNCAIPD_00195"
                     /inference="ab initio prediction:Prodigal:002006"
                     /codon_start=1
                     /transl_table=11
                     /product="hypothetical protein"
                     /protein_id="X:DCNCAIPD_00195"
                     /translation="MDLGYCCLNPSITDPKDLISFEYINPEVLDLIQKDPRYKEGSRM
                     ISLGELNLATMKYIQGMIQKETSELSSLEEEVRNSLENQELISEDLNQTFQSTLTLGQ
                     RVADKVADFGGSWTFIIMFGLSMAVWIAINVFFSIWRFDPYPFILLNLLLSTLAAIQA
                     PIIMMSQNRQEAKDRARSEMDYKINLKAELEIRHLHEKIDHILKNQWSRLTEIQQIQM
                     QMMQILGNRK"
     gene            complement(96640..97410)
                     /locus_tag="DCNCAIPD_00196"
     CDS             complement(96640..97410)
                     /locus_tag="DCNCAIPD_00196"
                     /inference="ab initio prediction:Prodigal:002006"
                     /codon_start=1
                     /transl_table=11
                     /product="hypothetical protein"
                     /protein_id="X:DCNCAIPD_00196"
                     /translation="MNQFGKSPVMNFSLLDFMKGKALRTSLIFFLAFSFSGCYPYFFK
                     DRMFRSEGMGFFTIDISDLSDFDKTSKNEDIKLEHPIQLDQAKIKDYFGNLRYSKRSS
                     VGYFSDFVFSDHELDLLARDLPFTLKNLPNDKLLLIISKYDDTQSVISFDEVTSCVLW
                     AAEGKINLLFGRVKRELVDRDAALDFSRWTRIEKIRLAHGFDGTEIAEGENVDFGQID
                     GLPLRKWVVFDMKNPSKYKFTPRKQYQPVKLTDENDRP"
     gene            complement(97445..97744)
                     /locus_tag="DCNCAIPD_00197"
     CDS             complement(97445..97744)
                     /locus_tag="DCNCAIPD_00197"
                     /inference="ab initio prediction:Prodigal:002006"
                     /codon_start=1
                     /transl_table=11
                     /product="hypothetical protein"
                     /protein_id="X:DCNCAIPD_00197"
                     /translation="MDNSRDFYLEFEDSVQDGYPPVVSFHLGLVKFIDSSGIGIIIKV
                     RNQIRDHQGTVNIFGLNKSLHSVFRLSGLDRIVNLYTIEEFLEKYPDFREFLTVE"
     gene            97921..99747
                     /locus_tag="DCNCAIPD_00198"
     CDS             97921..99747
                     /locus_tag="DCNCAIPD_00198"
                     /inference="ab initio prediction:Prodigal:002006"
                     /codon_start=1
                     /transl_table=11
                     /product="hypothetical protein"
                     /protein_id="X:DCNCAIPD_00198"
                     /translation="MSEFDKTRKTIGANNLDDKARREMFDKFQSAGGKVVSDKDKKRE
                     EALRKQKEQPQIRQGARSQTGGRDPRQNQSSQSGRSSAKQVASKPNPIMDRKALEDEM
                     GNFFNRMAVRFKCWISRVTSFSSSDLLPAFMSELNIAGKKALLEMNFVGNDLLGNPAY
                     ASKIAKELDGQNPLYIEILGRMHKAYDSTELNQLLEGHNAAPDLPVSVSRVRQPLYSI
                     FKKLYYMYPFQGSYVKAVTLGYQALEKLEGKPATVYNTKRKRALQEFDVLYGTIFDKL
                     YLAILRSEDKNIPLLSTYMENVLGILPEEKLGQRKQGEELDEISGGAHPEEEDTEEPT
                     EEKPVDPEEGLSKELKYGLKLMRSLPLDQLRKRHDARGEQDILPSGDKAFLTWLFFKE
                     FDEEYSFVMTTKKIDLKPTIVGGSKMDYREKLIDLYETTRGIHEQFRIYDQYYKELEN
                     HLKNPGANYIEASKKTSALETKRSQQSRNVRVTAKDFFQKAAELLSKLIADMKGKKEI
                     VTNMETLMTFDLMESKKRLNKKPIKQCIMESYCYALAFSERLENGDLFGGVPELSAEE
                     MEKEFGIKAVSAAPEAEILSPGAESGDGEDDSFGVDPSILSD"
     gene            99769..100485
                     /locus_tag="DCNCAIPD_00199"
     CDS             99769..100485
                     /locus_tag="DCNCAIPD_00199"
                     /inference="ab initio prediction:Prodigal:002006"
                     /codon_start=1
                     /transl_table=11
                     /product="hypothetical protein"
                     /protein_id="X:DCNCAIPD_00199"
                     /translation="MTSVKITLFQKDLSQPVSPEQRTKLSKEKSDFLILPLYFPGGGN
                     GSPESLASRAKTFLDEIYAISEVYKGAIFGGGMFRRDDEGKLRFSIPIVQNIVLVDWY
                     DVKGLSSEDSPAIPGSGEDSLILGGFRFGIFAGKEIQDRSKLEKLKSDRINLAFHLDS
                     VSDNGIDYSQDLKNYADLSSQYGMFLVRSSGYGLPFGKKRIGRSLLSTPTGVTWKVAE
                     TEQEKEIIKTVNINGINALF"
     gene            100608..100919
                     /locus_tag="DCNCAIPD_00200"
     CDS             100608..100919
                     /locus_tag="DCNCAIPD_00200"
                     /inference="ab initio prediction:Prodigal:002006"
                     /codon_start=1
                     /transl_table=11
                     /product="hypothetical protein"
                     /protein_id="X:DCNCAIPD_00200"
                     /translation="MKIKAHQLIESIEFKKLVRTRWTVSFISLFFLFLNYYGFILIIS
                     LKKEWVTEKLGNSGNYGLYAGASVILFSWLLTFLYVLWANKYHDQEVEVLKSKLDSEN
                     R"
     gene            100919..102457
                     /gene="actP"
                     /locus_tag="DCNCAIPD_00201"
     CDS             100919..102457
                     /gene="actP"
                     /locus_tag="DCNCAIPD_00201"
                     /inference="ab initio prediction:Prodigal:002006"
                     /inference="similar to AA sequence:UniProtKB:P32705"
                     /codon_start=1
                     /transl_table=11
                     /product="Cation/acetate symporter ActP"
                     /protein_id="X:DCNCAIPD_00201"
                     /db_xref="COG:COG4147"
                     /translation="MESSLGQPNLISVLFFVIFVILTLGITYWAAKKTKTSSEFYAAG
                     RSITGFQNGLALSGDFMSAASFLGISGMVALKGYDGIIYAVGWLVGWPALMFLLAEPL
                     RNLGKYTFADVLAVRLKQKPIRIVASIGGILVTITYSIAQIVGSGKLINLMFGLPYEL
                     AVLIVGGVMLLYVLFGGMIATTWVQIIKACLLLFGVTLLVILSLAQFGFSLDNLFSAV
                     ETKFGRTALEPGGFASSPIDSISLGLALMFGLLGLPHILMRFYTVPDAKEARKSVAYA
                     TTFIGYFYIIIPIVGFAAAVLIGREQIAGIDKGGNMAAALLAELLGGTPFLGFIAAVA
                     FATILAVVAGLTLAAASTISHDLHFNVFTEGKATEKEQVSVAKKATVVFSLVSILMGI
                     LFKDQNVAFMVGLAFAIAASGNFPALFLSIVWKNFSTVGGVSSILIGSISSTLFIVFS
                     PTVWVDVFKFDQAIFPLKNPAIVSMSLAFISAFIFSKLFPDENATAKYESEKVRVYLG
                     IGAE"
     gene            complement(102486..103580)
                     /locus_tag="DCNCAIPD_00202"
     CDS             complement(102486..103580)
                     /locus_tag="DCNCAIPD_00202"
                     /inference="ab initio prediction:Prodigal:002006"
                     /codon_start=1
                     /transl_table=11
                     /product="hypothetical protein"
                     /protein_id="X:DCNCAIPD_00202"
                     /translation="MPDTKPLSTYVIRFIFFFLVGAAIVFFSIGLQLLIVPIALSLIL
                     FYIFNGTINYFETMGVPRIASVAILIFLLCLPIYLVATEVAPPIVSTLQPIIKNWKQD
                     IDDAKFKYLVVGFQLRFNDYPASWEDTIRPDELVKQAAEFIHAQVSGLVSVIPTLIGY
                     LVVTPLFAFLFLLNGNGVYKNIVSLVPNRYFEMTLMVTAKINEQITNYLRSLVIQSAI
                     ITAISMIGFYTIGLKFFYIFALFAGIANSIPYLGPIIGMVPPLFMTLTQGAGIFNSNT
                     INEGMGMYELMVAILVVVLIAQAVDNFFVQPVIISDAVSLHPVIVVGAVTVGGSLLGI
                     AGMLVAVPLAAILKVTIASLYRSMKDHKLL"
     gene            complement(103573..104100)
                     /locus_tag="DCNCAIPD_00203"
     CDS             complement(103573..104100)
                     /locus_tag="DCNCAIPD_00203"
                     /inference="ab initio prediction:Prodigal:002006"
                     /codon_start=1
                     /transl_table=11
                     /product="hypothetical protein"
                     /protein_id="X:DCNCAIPD_00203"
                     /translation="MNFLQLPIWKKIVKKKGTSNPEIMRFLRETSVFGKLKRRTLHEI
                     ARLVHIRQYSEGEEIFRQGEAGAGFYMIFDGKVTIRSVRDGVELDLAHLDQHSFFGEL
                     SLFSEERRTATAIAQEPSTLLGFFQPDLKEIIETKPKIGIEILLSLTGVVVERLQKTN
                     QLLEKAYYKGKQKNA"
     gene            complement(104103..104660)
                     /gene="lspA"
                     /locus_tag="DCNCAIPD_00204"
     CDS             complement(104103..104660)
                     /gene="lspA"
                     /locus_tag="DCNCAIPD_00204"
                     /EC_number="3.4.23.36"
                     /inference="ab initio prediction:Prodigal:002006"
                     /inference="similar to AA sequence:UniProtKB:P9WK99"
                     /codon_start=1
                     /transl_table=11
                     /product="Lipoprotein signal peptidase"
                     /protein_id="X:DCNCAIPD_00204"
                     /db_xref="COG:COG0597"
                     /translation="MKYFEKKFLEVYPPIFIISVIVGTVIDLVTKYIAILYLRPHNPI
                     ELLGDFFRLTLTFNTGFVMGLFQGFPRTSLALTAVAILVLIAYRWKNSDLGHPAGWAL
                     VMSGAFGNFIDKFFVKIIGIGAEFGFVENRYEGRFIGVVDFLDFDWPNWLLIDRWPAF
                     NFADSCVSVGLVILILTMKIEEDKK"
     gene            complement(104657..106360)
                     /gene="ubiB"
                     /locus_tag="DCNCAIPD_00205"
     CDS             complement(104657..106360)
                     /gene="ubiB"
                     /locus_tag="DCNCAIPD_00205"
                     /EC_number="2.7.-.-"
                     /inference="ab initio prediction:Prodigal:002006"
                     /inference="protein motif:HAMAP:MF_00414"
                     /codon_start=1
                     /transl_table=11
                     /product="protein kinase UbiB"
                     /protein_id="X:DCNCAIPD_00205"
                     /translation="MPVSSQSTNSNQLPSYSARGRYYRGSFFLWKKIFSLFWYYKFIR
                     LFLSSKSREERELEFYKSLGIECRDFFLKMGGVYVKLGQYFASLSHLFPESFTEPLQD
                     LQDRVPPHPFLEIKERFKKEFGKEIAEVFPDISEAPLASASIAQVHSATFKGEKVAVK
                     ILYPGIEDIIEKDLKAVRKFLKRINRFLVTFDFKTVHKEIAKLVGRETDLRLEAESMD
                     RMARYFAEEPDYVFPKLIPEWSGKSVLTAQFIEGKRITQAGTLKKGQAKSRPVDLLIR
                     AYILMIFEYRFYHADPHPGNMIYTPDEKLCFIDFGAVGEIPPSQAIALRKIILCAMTK
                     DYPALVEALDELGLVSKKADREKLEEVVRYSMEKLSKFLSDTDSFKNIKFEQIHTPED
                     LKFLKEINSSLRGLLRMIQLPTALVPLERVLGLLVGITANLDPYRTVLDYGEKPFKSL
                     VFQGENQWQKVLVQEGGIWGQAVSLPGELLQAVKNLNRGKQAYKLPDLEQHTKRMYSL
                     GHQIISTAFILFGVHYGTDRLDKGIETQAMAAYGVSVFFGILLALSVIKNKFSSKRNR
                     Q"
     gene            complement(106365..107414)
                     /gene="iolG_1"
                     /locus_tag="DCNCAIPD_00206"
     CDS             complement(106365..107414)
                     /gene="iolG_1"
                     /locus_tag="DCNCAIPD_00206"
                     /EC_number="1.1.1.369"
                     /inference="ab initio prediction:Prodigal:002006"
                     /inference="protein motif:HAMAP:MF_01671"
                     /codon_start=1
                     /transl_table=11
                     /product="Inositol 2-dehydrogenase/D-chiro-inositol
                     3-dehydrogenase"
                     /protein_id="X:DCNCAIPD_00206"
                     /translation="MRKTKFVLIGLGRIASSLEKDPYRSKPCTHSGVLFSSWGKKNFE
                     FVGGVDPNPEKREMFRRQWKLPEESTFSDPDHLPSKSKPELVIISSPSESHYTNALEW
                     IERGVKNFLIEKPVCETFLQAKDLEKISRKKGIRIWINHERRYHPKYVWAKQVLDSQK
                     YGPIRTIRASVLTSALAPGRAFQGRTGPLFHDGTHAVDLIYWFLGKPDRIRSSLTKRK
                     GFPIEDRALAFLEYKSGPAVFLEAGGARKYFQFEMDIMTEEARILLSNDGMRLFVSKP
                     SKKYKGFNSLTEVSFPEKSFLGSNPFMNLYVEIRSVLTGKSERMTGDIGENLGIMELL
                     HKIKTGAEIRTVSEI"
     gene            107506..108918
                     /gene="murF"
                     /locus_tag="DCNCAIPD_00207"
     CDS             107506..108918
                     /gene="murF"
                     /locus_tag="DCNCAIPD_00207"
                     /EC_number="6.3.2.10"
                     /inference="ab initio prediction:Prodigal:002006"
                     /inference="similar to AA sequence:UniProtKB:P11880"
                     /codon_start=1
                     /transl_table=11
                     /product="UDP-N-acetylmuramoyl-tripeptide--D-alanyl-D-
                     alanine ligase"
                     /protein_id="X:DCNCAIPD_00207"
                     /db_xref="COG:COG0770"
                     /translation="MKAPFQYDPETVRRVLQSSSDFSFQKESEIKSISTASGMVEPGT
                     LFVPLRGNRDGHEFILDALEKGASYFLCEKGHPILENLTQEQRSKAIQVKDTLLALGK
                     LATFHRSRFNPILIAVTGSSGKTTTKEILSSCLSSLEEGLLVTEKNYNNEIGVPFTLF
                     GINSKTRYVVCEMGMNHAGEISRLSKMARPDYSLITTIGTAHIELLGSRKGIAKAKAE
                     VLEGMHKGGVLFYPESGEYKNFLKRKCLRYGIKFKSVPLKRRIEIIETNRDGFKISFL
                     NYSLNWSLPGIKLLENLALCVSLLEELGAPTDWIQNGIQNFRSIDKRLDFQVGNYKIL
                     NDTYNANRESMLSSLEACSQIAGEEGFYAVLGDMKEVGNYSRKFHTEIGSFAAGLKNC
                     KGIFLFGTESSHALKSFRKKASPGLLSFSFPGDEEGLKNLVDTIRKEVPKGSYLLAKA
                     SRGMRLERAVEELNSGTKAS"
     gene            108967..109455
                     /gene="purE"
                     /locus_tag="DCNCAIPD_00208"
     CDS             108967..109455
                     /gene="purE"
                     /locus_tag="DCNCAIPD_00208"
                     /EC_number="5.4.99.18"
                     /inference="ab initio prediction:Prodigal:002006"
                     /inference="similar to AA sequence:UniProtKB:Q9WYS7"
                     /codon_start=1
                     /transl_table=11
                     /product="N5-carboxyaminoimidazole ribonucleotide mutase"
                     /protein_id="X:DCNCAIPD_00208"
                     /db_xref="COG:COG0041"
                     /translation="MKTKVAVIMGSSSDWETMKETVSILKQFGIECHTEIVSAHRSPE
                     LLFEFSRSARSKGFEIIIAGAGGAAHLPGMVASLTTLPVLGVPIQSKALSGMDSLLSI
                     VQMPGGVPVGTLAIGTAGAKNAGLLAARILSLQDETLSKKLEQYRNDIKEEALSKNKD
                     LI"
     gene            109452..110570
                     /gene="purK"
                     /locus_tag="DCNCAIPD_00209"
     CDS             109452..110570
                     /gene="purK"
                     /locus_tag="DCNCAIPD_00209"
                     /EC_number="6.3.4.18"
                     /inference="ab initio prediction:Prodigal:002006"
                     /inference="similar to AA sequence:UniProtKB:Q7A695"
                     /codon_start=1
                     /transl_table=11
                     /product="N5-carboxyaminoimidazole ribonucleotide
                     synthase"
                     /protein_id="X:DCNCAIPD_00209"
                     /translation="MTKILYPPARLGVMGSGQLGRMFAQEAIRMGYQVSVYSPERNSP
                     ASLAGASETVAPYEDENSLQIFLKSIEALTFEFENIPGAELNFIADYSKRHSLPVFPS
                     PECIRIAQHRIKEKTLFSKLGLPTVPFFPITNKAEATKAAETSKFPAVLKTSSFGYDG
                     KGQTKFKTREEFRAWVGSLGQEPLDLILEEWYEFDKEGSVILARDQKGKMLCFSPSEN
                     IHKNHILDITIHPGNFTDPIKKQMIESAKILAEGIDYIGVFGLEFFIKGDKIVLNEFA
                     PRPHNSGHFSQNGANISQFQLQLRCLTGLPFPSELSSQPSSMKNILGQDYIPDSTLWA
                     NYLADERYTLHLYGKSDPRQDRKMGHWNYVGDGAEKAF"
     gene            complement(110619..112661)
                     /locus_tag="DCNCAIPD_00210"
     CDS             complement(110619..112661)
                     /locus_tag="DCNCAIPD_00210"
                     /inference="ab initio prediction:Prodigal:002006"
                     /codon_start=1
                     /transl_table=11
                     /product="hypothetical protein"
                     /protein_id="X:DCNCAIPD_00210"
                     /translation="MKHNDLVKYRPDIDGLRAVAVLSVVIFHAFPSVVTGGFVGVDVF
                     FVISGYLISSILFKNLEKGTFSFFDFYSRRIRRIFPALLTVLIFCLVSGYFVLMGEEY
                     KQLGEHTHAGSFFFSNIKLLDELSDYFDNAAELKPLLHLWSLGIEEQFYIAWPLVLFI
                     AWRFRFNLFSITFLFALLSLTWNLADYKNNPIYTFYLPYSRIWELLFGAILAWFQTFN
                     GNSIAELLPSYFKKFKFLNRPISIPILNDRKMRDFLSISGLILIFCAVFLYNKDTAYP
                     GYAAILPVTGAFLLIFSGPDGLINSKFLRWKPLVFVGLISFPLYLWHWPLLSFASILE
                     SGTPELVWRLVAVLFSLIFSILTWHFIEKKIRFRENKSVIFALVGLLIFVGLLGRNIY
                     KRNGWEWRIREYKHNAKIFEGWNTAEDGCVQRFQSEYGKNFPHCLVGDASKDPDVVLI
                     GDSHANALAYGLIRKFESQGYNLLNMSKGGCPPFFGVEDNPKHPCEGPNHVLELLERN
                     PKITKLILASRGPRYLTGKGYGEIEAKSSGSLKYKSRPDITDPQQAFQQAMYDTIKRL
                     TAAKKEIVYIVDIPEIGFDPKRCVRLRPFQLKYSDVDQECRINRTDFDKRNIEYHKII
                     SSIQRDFPSVKIWEAWKYLCDDKFCYAKVDGKLLYRDSNHLSLDGSYWLGEKYDPK"
     gene            complement(112658..113650)
                     /locus_tag="DCNCAIPD_00211"
     CDS             complement(112658..113650)
                     /locus_tag="DCNCAIPD_00211"
                     /inference="ab initio prediction:Prodigal:002006"
                     /codon_start=1
                     /transl_table=11
                     /product="hypothetical protein"
                     /protein_id="X:DCNCAIPD_00211"
                     /translation="MTIELISPKNSLGITRYCKDFESIFKSKGINVKLLQKPSSPDSF
                     AHFHIGNSGRELLGFAFRHREKAIVTMHDVVPRQPVLRFFTKHMQLFFLRKHKLVVHS
                     EYAKRLATRIGYDKPIEVIPMGPHPLDSSLDVEKYISIKMERAANFKTEEREKKTLLR
                     LCQPGVAKKAKALPELVKALSKYPQITLVIAGGVKDKKTRNFIQKFKGSNLIVLGYCN
                     DDVLNDEILKSDYVTCFRTDSVGEANGPLILSHYLGIPVVGWSLGSIPEYALPGDRLF
                     SEGTSIEEILGILLHDHTFPEVKPEFLRNRVLEYWDTTFEKYKNMYFELGWISV"
     gene            complement(113663..114574)
                     /locus_tag="DCNCAIPD_00212"
     CDS             complement(113663..114574)
                     /locus_tag="DCNCAIPD_00212"
                     /inference="ab initio prediction:Prodigal:002006"
                     /codon_start=1
                     /transl_table=11
                     /product="hypothetical protein"
                     /protein_id="X:DCNCAIPD_00212"
                     /translation="MKFIYYKAKKGNFGDDLNPWLWPLLFGQEDESDGLDLVGIGSIL
                     FNNNKIFSKDRTKIVFGSGVRPMQDSFKPSENWRILFLRGPLSSSYLNNNYPHISDAA
                     YCIRHTQFFKGTIDQKKKYEISFMPHYQSLDFIDWERICRELKIHFISSKCELGVEYT
                     LREIAASKFLVTEAMHGAILADAFRVPWHRFILSTPYTEGPLISEFKWNDWLLSINKA
                     DSRFTGIKLYEKYLLGKMINRITANRINIEFFAKNSVQQKILRALSQVEGFALSDSEV
                     INKLDTLLEKEIEKVKEFQKSSYKDKA"
     gene            complement(114626..116044)
                     /locus_tag="DCNCAIPD_00213"
     CDS             complement(114626..116044)
                     /locus_tag="DCNCAIPD_00213"
                     /inference="ab initio prediction:Prodigal:002006"
                     /codon_start=1
                     /transl_table=11
                     /product="hypothetical protein"
                     /protein_id="X:DCNCAIPD_00213"
                     /translation="MSNNLSLSKLTLIYGVANVFSKGLTFVVFFIFTFFLKKEEIGIF
                     DLVLTSFTLVVPLVALQLYDGILRWCLNLEKDSIEVSKILSSVTVAVFLNLVCFSIVY
                     WILALIVDIPFSFIIYLFLICQVIYTIVLQFARSISLNFVYAFSGVLYSGVFAIGSLI
                     VILVSDFGLKGIIFANLFSSFVGVLYLLYKTKFVSYFSFSAFDLTLLRSMLHYTIPLI
                     PNQIGWWAVSESNRYMILYFLGIGANGLFAIAMKFPNILLVLHLIFNQAWQEKVIRLF
                     GTAESKEYFDNVIAKYLKLILGLTAIAIGFSKLLLPYIVNRNYFEVGHYLPLFYFAVC
                     FQALGSFYGGGYLAAKKTKGAFYTTIVGALVNITLNFILIPYLGLMGCAISLFAGNVA
                     LFTARYVHSRSFFEIDFPIRSLLVNLIFLITFSIFSISNVAWVLGLNAFGCVLYCAYL
                     NRNMLNRNVRFGLSQLAKVTKK"
     gene            complement(116156..117262)
                     /gene="mshA_1"
                     /locus_tag="DCNCAIPD_00214"
     CDS             complement(116156..117262)
                     /gene="mshA_1"
                     /locus_tag="DCNCAIPD_00214"
                     /EC_number="2.4.1.250"
                     /inference="ab initio prediction:Prodigal:002006"
                     /inference="protein motif:HAMAP:MF_01695"
                     /codon_start=1
                     /transl_table=11
                     /product="D-inositol-3-phosphate glycosyltransferase"
                     /protein_id="X:DCNCAIPD_00214"
                     /translation="MVNIENVFLLGPITPYRGGIAQYTTFLKKSLSKLCNLRTISFKR
                     QYPKFLYPGESDVDPFSTGIDPEVNYLLDALNPFSLIKVANHIIKSEPDLVILTWWTL
                     FWAPGFALIAFLLRRKKIPVIFLCHNLSDHGAIGIKRTIVEFLLSHADGYIVHSIEHK
                     NFLKLHYPEKPVLRIHIPAYEEFPEPKGLLKKRGRLELLFFGFIRPYKGLDILLHALA
                     ELKDPEVYLTVAGETWENKEILQDLVKNLDLKNVELHLTYTKEEELAEFFGRSDAAVL
                     PYRSASGTAVGAVAYRYDCPIIATRVGGLIDIVTDGETGYLVEPESPEAIAEKLRGIS
                     RKDLAGMKGAIRNFKKELTWENVAEKILKFNWRK"
     gene            complement(117268..118266)
                     /gene="arnC_1"
                     /locus_tag="DCNCAIPD_00215"
     CDS             complement(117268..118266)
                     /gene="arnC_1"
                     /locus_tag="DCNCAIPD_00215"
                     /EC_number="2.4.2.53"
                     /inference="ab initio prediction:Prodigal:002006"
                     /inference="protein motif:HAMAP:MF_01164"
                     /codon_start=1
                     /transl_table=11
                     /product="Undecaprenyl-phosphate
                     4-deoxy-4-formamido-L-arabinose transferase"
                     /protein_id="X:DCNCAIPD_00215"
                     /translation="MKLVINIPCYNEEKTLSTVLAEIPKKIPGIQKIEVQIVDDGSTD
                     RTSEIAASYGCKIISHKKNLGLGRAFKSGIEAALESGADIFVNTDADNQYPSSYIPDL
                     ITPVMNGSVDIVIGNRVPWKVEHFSPLKKTLQWFGNLIVRNLIGTNIPDTVSGFRAYS
                     RESLLRLNITTKFSYVLDTIVQAVKMDLAVSSIPIPTNPPTRKSRLFKNIFQHMWKSG
                     TSLVRLLIIYRPFQFFGVLAVTTFVPALAIAIRFLIFFYLGIGKGHVQSLLFAVVLVI
                     ISGLFLVSAILAFLIGNNRKLNEEILYYEKKRTFSKYYSDKLDHTIKFSKGQKSPH"
     gene            complement(118404..119801)
                     /gene="murC"
                     /locus_tag="DCNCAIPD_00216"
     CDS             complement(118404..119801)
                     /gene="murC"
                     /locus_tag="DCNCAIPD_00216"
                     /EC_number="6.3.2.8"
                     /inference="ab initio prediction:Prodigal:002006"
                     /inference="similar to AA sequence:UniProtKB:Q9HW02"
                     /codon_start=1
                     /transl_table=11
                     /product="UDP-N-acetylmuramate--L-alanine ligase"
                     /protein_id="X:DCNCAIPD_00216"
                     /db_xref="COG:COG0773"
                     /translation="MESGSIQQRLGFSKPFFLGIGGSGMSSLAHILADAGFEVSGYDG
                     KKSQVTDNLEKKGVKIFSKLSDLGENIEYDSAIYSSAIRLDSHPIVIFFRQKGIPFFH
                     RSEVLHRCFEHLTCIAVGGSHGKTTTTAMTAHILNDLGYSPSVMVGGDVSFLNGVGGR
                     FSSGKIGVFESDESDGTFLNHKAQVRILTNIDEDHLDFYHTREKLLEAFAQFISFGTE
                     MVILDLDDPGISDCLSLIQDRSKIFGFTSSSSPNVKGSGFKSLVHYKIENKKLIFYLD
                     GKEFEITSRFPGKHYLTNSLAGVLAAYSLGADPKEAARSVSGYAGVKRRLEYIGNKNG
                     VDIYDDYGHHPTEVQAVLSSIRELSGGRGKPVILFQPHRYTRTKNLYLDFAKSLDQVD
                     TVLLLPIYSAGEDPIPGVSSELIADKMRIKPKILSGNLSADLLILKELLKPGDVFVSL
                     GAGNVRDWGLELLKS"
     gene            complement(119801..120877)
                     /gene="murG"
                     /locus_tag="DCNCAIPD_00217"
     CDS             complement(119801..120877)
                     /gene="murG"
                     /locus_tag="DCNCAIPD_00217"
                     /EC_number="2.4.1.227"
                     /inference="ab initio prediction:Prodigal:002006"
                     /inference="similar to AA sequence:UniProtKB:Q9HW01"
                     /codon_start=1
                     /transl_table=11
                     /product="UDP-N-acetylglucosamine--N-acetylmuramyl-
                     (pentapeptide) pyrophosphoryl-undecaprenol
                     N-acetylglucosamine transferase"
                     /protein_id="X:DCNCAIPD_00217"
                     /db_xref="COG:COG0707"
                     /translation="MRSVLIAAGGTGGHISPGVALAESLVSRKDSLGISNVFLHSLIR
                     NKDNPDLKQAPCEVVWHNTPSLSGNIVLLPFRYVFQLIKSWIKFRQLGVDAVVGMGGY
                     SSVPALLYAVIFGKKLYLCEQNCIPGKVNRIFFRFADKVAFSFPPKDTKLSCSWEILG
                     NPLRSKTIPKLALKFSEKWDPKKKKQFNVLVMGGSQGARQINNMVVSLMKHEVIQERF
                     RFRMLTGTALYDEVSKKTKDADLISYSDNMAEHYEWANLVIARSGSGVLSECAAYALP
                     MILIPYPFAKDDHQTANAKYMEANGAAALLEQRDEDESKLFRILNEFAEAPELLNQMS
                     IRSLECSHVEASQETVGFFFENIK"
     gene            complement(120874..122025)
                     /gene="ftsW"
                     /locus_tag="DCNCAIPD_00218"
     CDS             complement(120874..122025)
                     /gene="ftsW"
                     /locus_tag="DCNCAIPD_00218"
                     /EC_number="2.4.1.129"
                     /inference="ab initio prediction:Prodigal:002006"
                     /inference="similar to AA sequence:UniProtKB:O07639"
                     /codon_start=1
                     /transl_table=11
                     /product="putative peptidoglycan glycosyltransferase FtsW"
                     /protein_id="X:DCNCAIPD_00218"
                     /db_xref="COG:COG0772"
                     /translation="MKALGRKFKDFWESPGSPFDLVLVGSVFFLLLFGICVMYSSSSV
                     TAWREFQDSEYFLKKQLVWAAIGLVVFFFFANFPYKRLEKFALGGIIISVLLLVLVFI
                     PGIGKSVGTYYGRNFHRWIGIGPYQLQPSEIAKLAVVVYLSSLIVKLKLKENRDPKKF
                     ILPAVLLLAVLILILAEPAFGTTMEILFVVIAFVFLFGFPVRNLLLVGLVSLPLAYLL
                     ISQVGYRRKRMEVWLDPYRFRYDEGHQLVTSFRAFLDGGWFGNKLASGYAHRYLTYSH
                     TDFVLATYVEDFGFIGFLFFFALVMILLSRVYVLLKRVEDPFGFYLGAGLLFILGTQF
                     VINSFVVTGLFPITGISLPFMSYGGSSLLVVLAAFGILVNITRKENIGV"
     gene            complement(122022..123134)
                     /gene="mraY"
                     /locus_tag="DCNCAIPD_00219"
     CDS             complement(122022..123134)
                     /gene="mraY"
                     /locus_tag="DCNCAIPD_00219"
                     /EC_number="2.7.8.13"
                     /inference="ab initio prediction:Prodigal:002006"
                     /inference="similar to AA sequence:UniProtKB:P0A6W3"
                     /codon_start=1
                     /transl_table=11
                     /product="Phospho-N-acetylmuramoyl-pentapeptide-
                     transferase"
                     /protein_id="X:DCNCAIPD_00219"
                     /db_xref="COG:COG0472"
                     /translation="MFYFLYERFFQDLDSLRLFSYVTVRALMAGLTSMFLTFWFGGRV
                     IDFLHGLKFRESVRDDGPKSHSAKSGTPTMGGLMIVSALVVSVLLWGNLRNSNILLLL
                     ACAISFATLGFIDDYMKSVKKIKGGMRARTKFAVSVVLAAIFCGVFLYSTGEAPKGTT
                     GKILFHLTDLFLPFVKGPILSWGYFAVPFSILVILGSSHGVNLTDGLDGLAGGTAGIV
                     VGTLGLIAYVSGTPVAANYLNIPYLPHAHEYSVFLAALTGALIGFLWFNSHPAQVFMG
                     DTGSLFLGATIGLTCVMLKKEILLIILGGIFVAESLSVILQVGSFKLTQKRIFRMAPL
                     HHHFELGGVPETKVVIRFWIAAIILAIISLSSLKIQ"
     gene            complement(123322..124812)
                     /gene="murE"
                     /locus_tag="DCNCAIPD_00220"
     CDS             complement(123322..124812)
                     /gene="murE"
                     /locus_tag="DCNCAIPD_00220"
                     /EC_number="6.3.2.13"
                     /inference="ab initio prediction:Prodigal:002006"
                     /inference="similar to AA sequence:UniProtKB:Q819Q0"
                     /codon_start=1
                     /transl_table=11
                     /product="UDP-N-acetylmuramoyl-L-alanyl-D-glutamate--2,
                     6-diaminopimelate ligase"
                     /protein_id="X:DCNCAIPD_00220"
                     /db_xref="COG:COG0769"
                     /translation="MKLSDLLNLFPNIQLISGSFTSDETFDFVRTDSRKLNPNDLFCL
                     PDSSGDKGAEYAKAAPSKYILIGSKLKIPKLENKIVLKVDSDPESLAGPIASFILGDP
                     SSRLKVIGVTGTNGKTSLTHILAYLGESQGKSCGIIGTTGVKFKGILSDTGYTTPDPS
                     SLQSILKEMYDAGVEYVFMEASSHGLKLGRTNGVHFKVGVFSNLTQDHLDFHPNMEDY
                     RNSKALLFSSLALNPETFGVIDSDAPGGREFKSVVEANSPDLKIFSLGRSSGEFEIHS
                     EAFSLEKTSYQIRLSDDWGGDTEVNTNLLGGFNVRNTALAFVTALGLGWEKKSILSAL
                     ESIPQIPGRFQIYYSKDRSRMAVVDYAHTPDALENILRSIRKSKPKELIALFGCGGDR
                     DKTKRPKMAKIAQELADKVILTSDNPRTENPESILDDIQAGFSAGYSPMIREADRAKA
                     ILYGISHLKEGGCLLVAGKGHEDYQIIGKDKRHFDDGEEIRKAFGL"
     gene            complement(124790..125149)
                     /locus_tag="DCNCAIPD_00221"
     CDS             complement(124790..125149)
                     /locus_tag="DCNCAIPD_00221"
                     /inference="ab initio prediction:Prodigal:002006"
                     /codon_start=1
                     /transl_table=11
                     /product="hypothetical protein"
                     /protein_id="X:DCNCAIPD_00221"
                     /translation="MSRVSEFLSLRLWPDLGFLFRVFGWIIAPFSIALLFVWQNVQVS
                     RLNRELAIASQEKEKLLKKNDDLKIGMATYTSARRIEALYRKTYHYLPITVGDRIITV
                     TLPPERNEAELETFRSP"
     gene            complement(125146..126096)
                     /gene="rsmH"
                     /locus_tag="DCNCAIPD_00222"
     CDS             complement(125146..126096)
                     /gene="rsmH"
                     /locus_tag="DCNCAIPD_00222"
                     /EC_number="2.1.1.199"
                     /inference="ab initio prediction:Prodigal:002006"
                     /inference="similar to AA sequence:UniProtKB:Q9WZX6"
                     /codon_start=1
                     /transl_table=11
                     /product="Ribosomal RNA small subunit methyltransferase H"
                     /protein_id="X:DCNCAIPD_00222"
                     /db_xref="COG:COG0275"
                     /translation="MEPVHYSVLYREILSFFLSVFDKDRELLFLDGTAGEGGHSLLLL
                     EQFPNSKLVLVDRDSVMLSRAKTRLSAYSSRIIPIEANFSDLDPEFLNGFGVSNPPDG
                     ILLDLGISTFHLLHAGRGFSFRENEPLDMRLSSSGGISAEDVINTYPEKALSKIFYEY
                     GEERWTKKIVEAILERRRHSRIGYSGDLAQLVSRVIPRKFWPPGRHPATRVFQALRIE
                     VNQELLHIEIGVKKLLDLVAKGGLLQVISFHSLEDRIVKNLFRDYARGGEAKLLTKKP
                     VLPSEAETKENPASRSAKLRVILKSLPTDMEDEEEEDEEE"
     gene            126417..128411
                     /locus_tag="DCNCAIPD_00223"
     CDS             126417..128411
                     /locus_tag="DCNCAIPD_00223"
                     /inference="ab initio prediction:Prodigal:002006"
                     /codon_start=1
                     /transl_table=11
                     /product="hypothetical protein"
                     /protein_id="X:DCNCAIPD_00223"
                     /translation="MQKSSLKFILLGAGVLILTVLALLISGNAYYFGQKKITENHLNQ
                     MQNVVAVVAQEFDAFLLSHTNVAKTLAADPRAIQTALTGKPIAGDFFKEVHQRYGIYE
                     NIFVMSLDGEKRILADSLDGKSLGYKAQGDELKENVAAVKEGKYYLGPPQKSPITGLP
                     VAVISVPIRNGANIVGVLNIALSFEDVSEKVINKIRIGEQGYVSVMSQAGLVIAHPKK
                     EMIMNLDVAKEPYGKKMLELKSGEIFEFSFRGSDRYSTVSRLDQWRMSVIAIQPKTEI
                     REALVELLLSIGIISLSTVGISIFLLYILLKKRLDPLENASKLFQTMSKGDLTADIQV
                     VYNDEIGAMSADLNSFIASLRSSLTDIQRIAMELASSAEELTVSSQSFATGAQSTAAS
                     SEQMSATVEEMSAGMENISSVTDRQYSNILEFHTKIKELSSGVRKIGSEIKNTLQIAE
                     SISQEAKKGESSLTGMSNMIENILKSSGEMKSIIGIINDISDQTQLLALNAAIEAARA
                     GEAGKGFAVVAEEISKLSVKTASSIKSIGEMINKNNSELDEGAKGIRSSVEILHSIIK
                     NVDSVGEAMNHLFEITSAQESVNRSVDEQSDRVGTEAEAVKLATDEQKRAVREIAQVI
                     TQINEHTLNTASGSEQMSSSAQNLATTAEVLKNITEKFKI"
     gene            128435..130426
                     /locus_tag="DCNCAIPD_00224"
     CDS             128435..130426
                     /locus_tag="DCNCAIPD_00224"
                     /inference="ab initio prediction:Prodigal:002006"
                     /codon_start=1
                     /transl_table=11
                     /product="hypothetical protein"
                     /protein_id="X:DCNCAIPD_00224"
                     /translation="MQRNSLKIIILAVSTVTIVLLTVGISSFAYFTAKKYVEEAYIDE
                     MKKISRLAGKHIKFFFDQQTTLAEFVNSNTPFIKATIAKDKGSLNPTLTNVFEKYDTY
                     ENVFLSTPEENPLVFADATGKAINFRWGGTGFDSNIKSALEGKNLLSKVNRSPVTGEA
                     VAVLTVPTKDANKVVGILGFAISLSKMTETIVNGITIGSDGYIAITDMDGVVVGHPDK
                     SLILKLDLSKTDWGKKLMTLPSEQHMEYFFKKDKIATVYDVPEYGLRVSAVVSKDELA
                     EVVHQMLFRIIAFALVFLIVSIFIIYKIVNVRLHPLQEARELFRSMSTGDLTASLKVY
                     HEDEIGDLSKDTNSFLESLRTSVRDIQKISQELAASAEELSASSENFSNGAQSTAAST
                     EEMSATVEEMSAGMDNISGSIYNQYKNISEFQIKITELSQSVNQIGNEVQATLNMAKS
                     ISHQAKKGEESLSGMNAMISNILKSSGEMTAIIGIINDISEQTQLLALNAAIEAARAG
                     EAGKGFAVVAEEISKLSEKTASSIKSISAMITKNTGELDSGAKGIQASTEIIHAIIRN
                     VDQVSDAMDRLYSITGSQTEINQAVTDNAGKVRTESEAVKLSTDEQKKAVSEISQVIM
                     QINEHTINTASGAEQMSSSARNLSNTAEILKNISEKFKL"
     gene            complement(130453..130803)
                     /gene="glpE"
                     /locus_tag="DCNCAIPD_00225"
     CDS             complement(130453..130803)
                     /gene="glpE"
                     /locus_tag="DCNCAIPD_00225"
                     /EC_number="2.8.1.1"
                     /inference="ab initio prediction:Prodigal:002006"
                     /inference="protein motif:HAMAP:MF_01009"
                     /codon_start=1
                     /transl_table=11
                     /product="Thiosulfate sulfurtransferase GlpE"
                     /protein_id="X:DCNCAIPD_00225"
                     /translation="MFRAFYIFIIFAFFSFSSCKNKEDKELAEWVGKGALVVDVRTPE
                     EYEKRHFPGAVNIPVDSLPMRVDELGPKDKQIILYCQSGRRSLKAKTFLEEEGFSKIR
                     DAGRIDRLFSAVSE"
     gene            complement(130824..131699)
                     /gene="cheR"
                     /locus_tag="DCNCAIPD_00226"
     CDS             complement(130824..131699)
                     /gene="cheR"
                     /locus_tag="DCNCAIPD_00226"
                     /EC_number="2.1.1.80"
                     /inference="ab initio prediction:Prodigal:002006"
                     /inference="similar to AA sequence:UniProtKB:P07801"
                     /codon_start=1
                     /transl_table=11
                     /product="Chemotaxis protein methyltransferase"
                     /protein_id="X:DCNCAIPD_00226"
                     /translation="MDDSFSSFSQITDEEFKFIKDLMYKETGIFLADHKKIMVQSRLN
                     SRARMHKMQNVSEYIRGLQADRKFFQSELTELINRITTNKTDFFRENHHFEFLKETFF
                     PSVEEKALKSGKKQLRIWSSACSTGEEPYTIAITCAEYFMHKPGWDIKIFASDIDTNV
                     VQTAQEGIYKADRLEPVSEAIKKRYFLKVKDLSGKNQDTYQVKPEIKSMIEFHKINLL
                     ETPYPIREKVDCIFCRNVIIYFDKPTQKKIFENFEHVLKDRGLLVIGHSETLFGISEA
                     YKFLGHTVYQKKPKI"
     gene            complement(131703..131972)
                     /locus_tag="DCNCAIPD_00227"
     CDS             complement(131703..131972)
                     /locus_tag="DCNCAIPD_00227"
                     /inference="ab initio prediction:Prodigal:002006"
                     /codon_start=1
                     /transl_table=11
                     /product="hypothetical protein"
                     /protein_id="X:DCNCAIPD_00227"
                     /translation="MLIKVDYEILNGDHEALRAYLNSHIEGNPASVILDLNEVQVLTS
                     VALGTLVAFANRLRGQGVLLETINVSPKLLEIIKLVSLDQALGIR"
     gene            132149..132898
                     /gene="mqnA"
                     /locus_tag="DCNCAIPD_00228"
     CDS             132149..132898
                     /gene="mqnA"
                     /locus_tag="DCNCAIPD_00228"
                     /EC_number="4.2.1.151"
                     /inference="ab initio prediction:Prodigal:002006"
                     /inference="protein motif:HAMAP:MF_00995"
                     /codon_start=1
                     /transl_table=11
                     /product="Chorismate dehydratase"
                     /protein_id="X:DCNCAIPD_00228"
                     /translation="MRIGIVKHLNARPLTWGFEQNSEHNVVPENPSLLKDYLLRGLVD
                     VGLISSIECLRNSDVLSVSMKVGVCASSQVRSIKFFKNKKEAYPPYRILTDNGSRTSM
                     ALVRVLVHNDSGKLPEVAPTDPKIIKEEISIGRGSHMLFGDNALFAEWDPDVYEVKDL
                     AEWWYETTGTSFIFALWASKKPLELPDSFYEDSLKYGLAHIEEIIQKESRLPSDLVRT
                     YLTQELHYEITESDRKGFELFGKYCSELGIL"
     gene            complement(133039..133713)
                     /locus_tag="DCNCAIPD_00229"
     CDS             complement(133039..133713)
                     /locus_tag="DCNCAIPD_00229"
                     /inference="ab initio prediction:Prodigal:002006"
                     /codon_start=1
                     /transl_table=11
                     /product="hypothetical protein"
                     /protein_id="X:DCNCAIPD_00229"
                     /translation="MRSGFSIRFLQKSLLLLCFLFFGCFEYEETLTINSNLSGTLEIS
                     YVVPTKRKSEESLIKFLPTRKEEIQNRLNKGFFSKSLVLKDYTFQKLESSEAEPGAFR
                     EKAKVTYKVDFTDISQLENVLLGNVQIKKEKANTIYIKREFPSISKSLESMQMDGEKK
                     VLSETLRLIRGNALNFKVNFPITSVCYTNRGEQSLGRLSYRLPLADTVEKSGNKSWDY
                     RITFVY"
     gene            complement(133797..135152)
                     /gene="amtB"
                     /locus_tag="DCNCAIPD_00230"
     CDS             complement(133797..135152)
                     /gene="amtB"
                     /locus_tag="DCNCAIPD_00230"
                     /inference="ab initio prediction:Prodigal:002006"
                     /inference="similar to AA sequence:UniProtKB:P69681"
                     /codon_start=1
                     /transl_table=11
                     /product="Ammonia channel"
                     /protein_id="X:DCNCAIPD_00230"
                     /translation="MRILILLTLAFASSGIWADDAAPATAESALSAVATLRDETNWLW
                     TCIAGFLVFFMQAGFALVEAGFTRAKNTVNILMKNFMDFSLGSLAFWLIGFSIMFGPQ
                     IISGVGFGSISLADSLLIVDGKPDPGKFTFFIFQLVFAGTAATIVSGAMAERTKFVDY
                     VIFSVLITAFVYPIFGSLAWSNLFNPDNKGYLVEAGFIDFAGSTVVHSVGGWAGLAGT
                     IVLGPRIGKYQDGKVLPILGHNMTIAALGVFILWLGWFGFNPGSTTSVGGGTFAIIAV
                     TTNFAAAAGAVSSMIVTWILFKKPDIGLTLNGALAGLVAITAPCANVSISSAIIIGLV
                     AGVLVVFSVLFFDKIKVDDPVGAVSVHGVCGAWGTIAAGLFAEQAFGGVNGLFFGGGI
                     DQLLVQLQGVGIGFVWAFGASLVIFLGLRFTIGLRVSEDEEIQGLDILEHGNEAYPIS
                     K"
     gene            complement(135212..137068)
                     /locus_tag="DCNCAIPD_00231"
     CDS             complement(135212..137068)
                     /locus_tag="DCNCAIPD_00231"
                     /inference="ab initio prediction:Prodigal:002006"
                     /codon_start=1
                     /transl_table=11
                     /product="hypothetical protein"
                     /protein_id="X:DCNCAIPD_00231"
                     /translation="MIELKFGQRKVVNFRGARKVVGGLTEKNKIDILLYISKEFANAD
                     KEEELYDIVISLCKDIFECDNTTLRMWKGNLLVPSRFFKETIPPRRDLSQDEGYSGFT
                     FKTRMPLLIQDLTHHAEYIDEGETTRAVMCVPIMYKEDCLGTIAVESDTEFFYREDDL
                     EILEALGSQLALAITSVRLIQGLVHANEREAQILKQLEWDMRMGRNVQSQIVETAIAP
                     WNGLHFGTYYEPMTEVSGDYFNVVRQGNSITAIIVDVSGHGIPAALVTMSIHYQFQRC
                     TSLGMGLSETLAELGESIRPQLPDGTYFTAFILKVYSDYTYSYVNAAHQKMLHYHNGH
                     GRIEELDTQGVPLGIFEVERSNFEEKHGRILPGDILFLPTDGITEQKNEQRQELGNQR
                     FIEWIRQEKSTIEEQRDKIYIADLVGSLIGRFKRYKGDMRNGDDVSLLALQCNPELGK
                     AKTLLSLAKSAAKAKKDQVAYDKALEVFSMDESLKDSLVLLGKMYYRDRNFEKSVQFL
                     EKYIKTSGEESEHIHYLLGRAYYELENIPEAKRALKRSLAIDHTYAKSSLRLARCYLK
                     DNETPKAIKVLQQGIKSAPTNEYLKISLKKLEELVKRKSGDLVVSEQRKEAV"
     gene            complement(137307..138533)
                     /locus_tag="DCNCAIPD_00232"
     CDS             complement(137307..138533)
                     /locus_tag="DCNCAIPD_00232"
                     /inference="ab initio prediction:Prodigal:002006"
                     /codon_start=1
                     /transl_table=11
                     /product="hypothetical protein"
                     /protein_id="X:DCNCAIPD_00232"
                     /translation="MIAILKNRRGPFYLITTFFAIIFFAVFASSLAILFSLFLIAVLL
                     LYPVLLDWFSRLYGQEDIADELHFAKTKDGWNIALHRHIPPIPNPELAPVIVVHGIAT
                     NKYVIDLDKRHSLPYYLKLRGYEVFAVSLRGAGSSYHESSGGYEDFTFDDLVKYDVPA
                     IISKVLSLTESKRVNWVGHSMGAMIFYSYLGTVSKSEKEKIASFVSLSGPGNLNHLGL
                     SLIGLLSRFPRARKVLDLKFGASMLAPLAGEIYTPIDQILYNPKATRPRIVKKVMKNA
                     VENISEGLIEQFMSWIETKRMSSLNGFYDYIDLQKEITVPSLFIAGANDAIATPDTVR
                     FVYERAGAKIKKFYVISKEEGASDDYGHGCLILAEKAEDDVFPKVDAFLREHGTSKKQ
                     SWFLKLKRKFGRKVRA"
     gene            138632..139066
                     /locus_tag="DCNCAIPD_00233"
     CDS             138632..139066
                     /locus_tag="DCNCAIPD_00233"
                     /inference="ab initio prediction:Prodigal:002006"
                     /codon_start=1
                     /transl_table=11
                     /product="hypothetical protein"
                     /protein_id="X:DCNCAIPD_00233"
                     /translation="MDKKLDYRLYRSPSGWYSMVIPGHWQNIVIEGIPAFFEENGAGA
                     MQVYAFENKEGSFEPEQELERYLATHKIEYVREMAAFFENNEGSKIIACEFLKEDGRH
                     WMVYLVSAKKRMILITYNGDEEPTEDLAEQLTTVVSSIRIQE"
     gene            complement(139068..140615)
                     /gene="glpK_1"
                     /locus_tag="DCNCAIPD_00234"
     CDS             complement(139068..140615)
                     /gene="glpK_1"
                     /locus_tag="DCNCAIPD_00234"
                     /EC_number="2.7.1.30"
                     /inference="ab initio prediction:Prodigal:002006"
                     /inference="similar to AA sequence:UniProtKB:Q5HGD2"
                     /codon_start=1
                     /transl_table=11
                     /product="Glycerol kinase"
                     /protein_id="X:DCNCAIPD_00234"
                     /db_xref="COG:COG0554"
                     /translation="MAATKEKYILSIDSGGSGIRAILFDKKGRIVSRQYEKTPPIVSE
                     PGALEHDPEKLWQALVSILKKTFKNKKFQAVNVDALGICNQRGSFLLWDKSTGKPLTK
                     LISWADVRAGKTSEEMNSNKIWKVIQFVSRILGAITGNPMLIATYMLKFTTDHASVRL
                     KWAFDKNPELRKRAKNGEILFGTLDTWFVYKLTKGKEHISDPSNATVTGMFNPFQLQW
                     NAPLCGIFGIPMRIFPHVKDTAADFGTTDPSLFGVGIPIRAVVGDQMAALFGHACFEK
                     GGVKISQGSGAFVDMNMGDKPKISKRGLFPLVAWRLNGKATYMLEGYTGTVGTLIDWL
                     GKGIGLSDTPKVLNELASQTNDTEGVVFVPTASGMRYPHFNPNAKASVFGLSLATHRR
                     HVARAVLEGIALSLFDILEGIKKDTNVLVKSIMVDGGVSQSDILLQCLADFCNVEVKR
                     APEPDMTATGAAYLAGLGSGYWKSLEELSKLERGYKIFKPKMDPKFRELKLERWHRAV
                     QSTLKID"
     gene            complement(140709..141137)
                     /locus_tag="DCNCAIPD_00235"
     CDS             complement(140709..141137)
                     /locus_tag="DCNCAIPD_00235"
                     /inference="ab initio prediction:Prodigal:002006"
                     /codon_start=1
                     /transl_table=11
                     /product="hypothetical protein"
                     /protein_id="X:DCNCAIPD_00235"
                     /translation="MKKKWVVVANRSEAKIFEYQGPTNGLKLVQTMENPEGRLRNSDL
                     VTGAGQASRSDFDFFHEPKKRVAAAFAGKLSDFMNLERKKDSFSNFILVSEPGFMGMI
                     LGKLDEKSRERIYHKMPKDIVHERESNLMNHLKSVLVSEA"
     gene            141546..142298
                     /locus_tag="DCNCAIPD_00236"
     CDS             141546..142298
                     /locus_tag="DCNCAIPD_00236"
                     /inference="ab initio prediction:Prodigal:002006"
                     /codon_start=1
                     /transl_table=11
                     /product="hypothetical protein"
                     /protein_id="X:DCNCAIPD_00236"
                     /translation="MKRNTTKTLLTMILGISFLMNCDQGSKESNSALVLGALNGACVD
                     AAVTDDEIAETAITAGINTFQLISIPTAGAARHIRLEGVLLQALSGHGTIYLATGYTD
                     GLAGTSSTPTTTAGDGRLVVNIYQGGPMVYSGYSATTAYGTDDGTATAALGGTGTSLF
                     SSFTTTASDVCFDISADTTPKLTVWGSGYKGANCKKRCTLTESNAIINKADWPSGAGI
                     GSTGSTSTYYKTGSSASGVTATKVVTYSTTAL"
     gene            142368..142997
                     /locus_tag="DCNCAIPD_00237"
     CDS             142368..142997
                     /locus_tag="DCNCAIPD_00237"
                     /inference="ab initio prediction:Prodigal:002006"
                     /codon_start=1
                     /transl_table=11
                     /product="hypothetical protein"
                     /protein_id="X:DCNCAIPD_00237"
                     /translation="MKTLYSIFIILIATFTVFCGPSTGGDDGLAILAALEDGGNGCIR
                     APGDTTTTGSGTFTTVVNATASGCWVYLDLKAGGVETTKSGTWDLKFKRFVIGTNSGT
                     SGSGSAGSCFNAGDTNLASVTGGDCTPEVDELMSQTGGGGFGTATENASPALWDWYDY
                     NGTTHILTPKSRGYLIQGSDGTSSFGLEMTDYYDNASTSGFPKFIWKEL"
     gene            142997..145486
                     /gene="btuB_1"
                     /locus_tag="DCNCAIPD_00238"
     CDS             142997..145486
                     /gene="btuB_1"
                     /locus_tag="DCNCAIPD_00238"
                     /inference="ab initio prediction:Prodigal:002006"
                     /inference="protein motif:HAMAP:MF_01531"
                     /codon_start=1
                     /transl_table=11
                     /product="Vitamin B12 transporter BtuB"
                     /protein_id="X:DCNCAIPD_00238"
                     /translation="MGKVKPSSLPRTLYLILFSGLCLLGFPIFSQGEVLPEKKTEEKK
                     EDSDKPKITPEAGKDINNGNYDRGSIITVTGTRRKGFLKDSTITTEVITRKDIDAMGA
                     RDISQTLGNVPGIEVRPAQAGERGSTVRLQGLAGQNVLILVDGQRTTGRFSGSIDLTR
                     FKAEDIERIEIVKGASSALYGSDAIAGVINIITKEQKDPYSANFRTFMGGGNPVYYGT
                     GTEFRNYASVGVRKGIVSTNFTAGWHRGDGYDLTPDATLGPKNGRIESLSPSYSPFPT
                     DTPLWTKLYIYRKKLPYEGPLESTSGSAFEDINVSNKTTFDISETLKIGFQFYYRYLN
                     QNAVDAVPPRGVYDRSNKTHDFMGAVNADWEITKTLNLNVNTNYARFFDTYTYDQRKS
                     DAQDKREKLDNAVTELRTRLDHKIADGHVISYGAETLIDQFSSARIAPDCKRNFPYIC
                     ASDILGTDTYQTQNGYAQRQRNAFYVQDEWRISSAPRIQIVPGIRSDHDSIYGGQVLP
                     KLAVRYDVTDKFRIRAANGLGYRAPSFQDLYYNFINPGVGYRVAGNPDLKPELSRSYN
                     LGGEWEPNKVFWFSFNFFYNNIDNLIGFRTNPTRDASGLQIFNTSNYQKALTKGFESS
                     VTLRVHQNISLGGGYTYTDTRDELTNLPLEGRGYHRWNANIRIDHQPSGFSFSLFAVI
                     FGKQPYYCQKNPLWCDPQLPTEFSALSAQLTTQATNTINALFGNIPGGIQEYCTERNL
                     SYCTTGPTYGVRMVNPHTNLNIRVSQKILGTFEIFAGVDNLLDTFDLTYNPQKPRFYY
                     VGIDGRFSAGSVATDYSAAPMPSTSPTPGVR"
     gene            145545..146399
                     /gene="hmuT"
                     /locus_tag="DCNCAIPD_00239"
     CDS             145545..146399
                     /gene="hmuT"
                     /locus_tag="DCNCAIPD_00239"
                     /inference="ab initio prediction:Prodigal:002006"
                     /inference="similar to AA sequence:UniProtKB:Q56991"
                     /codon_start=1
                     /transl_table=11
                     /product="Hemin-binding periplasmic protein HmuT"
                     /protein_id="X:DCNCAIPD_00239"
                     /db_xref="COG:COG4558"
                     /translation="MKKIILWALFLCLPEAIFAETKELRIVTLNGTVSEIVFALGKGK
                     LVVGNDTSSLYPPEALALPKVGYQRALSAEGILSLKPNLILGLEYAGPPEVIEQLKSA
                     GLKVIIYPGSPGVDPSLNNILAIGKEIGAEKEAQKIVKDIRNKQSKIAEKVSKLRSKP
                     KILFVYHRGTSLAQVSGTETPADEMIRLAGGINAVNGFKGFKPITPEAVIAAQPDIIL
                     IPSRGLESLGGKDGVFSLPGVKDTPAGKKSRVVAIDDLVLLGFGPRLGQGIEELFEAF
                     HSKTPDKK"
     gene            146396..147526
                     /gene="btuC"
                     /locus_tag="DCNCAIPD_00240"
     CDS             146396..147526
                     /gene="btuC"
                     /locus_tag="DCNCAIPD_00240"
                     /inference="ab initio prediction:Prodigal:002006"
                     /inference="protein motif:HAMAP:MF_01004"
                     /codon_start=1
                     /transl_table=11
                     /product="Vitamin B12 import system permease protein BtuC"
                     /protein_id="X:DCNCAIPD_00240"
                     /translation="MIVSSPETSSSEIKHREEDKKKKTGRKVPPILVYAVLIAGLFGI
                     GILSLKFGSIELSTKEILRVFLLGQDSLSELEVPHSVLVWNLRMPRLALSMLVGACLA
                     SAGVCIQGLFRNPLVEPGFIGVSPGAALAASTWIVFSEKILTFLPAELRGKESFLLQL
                     CAFSGALSISFFLHMVSKREGGGFSLVLVLAGIAVNATVVSLLGFLSYLADDAQLRNL
                     TFWSLGSMAVASWHKIYLLGAVLLIVIFFFPVLSRGLDALALGEAEAFHTGFKVRRIR
                     NLTIVLASLLVGVSISICGNIAFVGLIVPHILRMVLGPGHRTLLPASLFGGALLLSVA
                     DLAARTVAFPSELPIGIIAAGIGGPFFLFLILQAKRREGEFR"
     gene            147523..148380
                     /gene="hmuV"
                     /locus_tag="DCNCAIPD_00241"
     CDS             147523..148380
                     /gene="hmuV"
                     /locus_tag="DCNCAIPD_00241"
                     /EC_number="3.6.3.-"
                     /inference="ab initio prediction:Prodigal:002006"
                     /inference="similar to AA sequence:UniProtKB:O70014"
                     /codon_start=1
                     /transl_table=11
                     /product="Hemin import ATP-binding protein HmuV"
                     /protein_id="X:DCNCAIPD_00241"
                     /translation="MSLVLSDISLSRGGRFLLSGVNLSLYPGELLIVLGPNGAGKSTL
                     LKLFSGEISPDKGLVLLDGIPLSEYDSEDLALRRSVLSQESEIHFPFIADEIVRMGRS
                     CSKLRVPKPLEDRITEDAFCAVHLGERERFQTYNKLSGGEKQRTQMARVLVQDKEPTQ
                     RESYVLLDEPGASLDPNRIHSLLEKAKQLSKEGRGVLCILHDLNLALRYADRIAVLKE
                     GKILADGIPEHILNEVFVLEHFRLRTKKIPFPEGGYYLIPLGPAEPNTTTALPYTIDA
                     KGVKENVHR"
     gene            148367..149452
                     /locus_tag="DCNCAIPD_00242"
     CDS             148367..149452
                     /locus_tag="DCNCAIPD_00242"
                     /inference="ab initio prediction:Prodigal:002006"
                     /codon_start=1
                     /transl_table=11
                     /product="hypothetical protein"
                     /protein_id="X:DCNCAIPD_00242"
                     /translation="MSIAESLEIENIVKDWKTIKETQPRLRMREIASQLKTSEGGLLA
                     ASEISKAEGFPQVSSLLTNWGELFAKFGELGHVMVLTRNEACVHERKGIFEKVSSGPG
                     HILVVGADIDLRLFPGIWKFGFAVEEPKQDSIQRSFQFFNESGEAMFKLFLTDRSNIS
                     AWEKLRSEFKNESPDFSSLFSSGTEKKTEIAEKKGLSPETKEEFLNDWGKLEDTHEFF
                     SLLKKHGVSRIQSMEIADGKFTKTVETKAVLRMLEMASLDRTPIMVFVGNPGSIQIHT
                     GEVTNIKVLESWWNVLDSEFNLHLRSDLISKVYIVAKPSKDGVIHSMEVYDADGELIV
                     QFFGKRKPGQAERTDWIGLLDKVSEPA"
     gene            complement(149510..149938)
                     /locus_tag="DCNCAIPD_00243"
     CDS             complement(149510..149938)
                     /locus_tag="DCNCAIPD_00243"
                     /inference="ab initio prediction:Prodigal:002006"
                     /codon_start=1
                     /transl_table=11
                     /product="hypothetical protein"
                     /protein_id="X:DCNCAIPD_00243"
                     /translation="MERWHDWLETHRDWWIDMVRVYLGGVLVYKGLAFLADTDALIRL
                     MELNNAPYASTLLAHYIVIAHICGGVLLMVGLLTRFSAILQLPVLVGAVLFIHAREGF
                     VSAGSNLPYASMILLLLLHFSLYGSGRISADFYIETHKSV"
     gene            complement(150084..150656)
                     /locus_tag="DCNCAIPD_00244"
     CDS             complement(150084..150656)
                     /locus_tag="DCNCAIPD_00244"
                     /inference="ab initio prediction:Prodigal:002006"
                     /codon_start=1
                     /transl_table=11
                     /product="hypothetical protein"
                     /protein_id="X:DCNCAIPD_00244"
                     /translation="MVKKIFSSIVLSYFLISCCFFFSDCSKPKPKSNQEIERLKPKKK
                     ADDRDQDSDISSREYFDEDADGKPIEKKPEPSPGVNLRFFANGSPGCKKGNCKNGEGI
                     YVYDTKDVYSGRFVGELREGWGTLAYSDGDRYEGNWSEDKKSGAGRYVFRDGSVFSGS
                     FTSDGNGNGKYTKAGRTARCRLENRKLFCK"
     gene            complement(150713..151996)
                     /locus_tag="DCNCAIPD_00245"
     CDS             complement(150713..151996)
                     /locus_tag="DCNCAIPD_00245"
                     /inference="ab initio prediction:Prodigal:002006"
                     /codon_start=1
                     /transl_table=11
                     /product="hypothetical protein"
                     /protein_id="X:DCNCAIPD_00245"
                     /translation="MEELQPFFSVGYISLAMEFDLQRLVIFLSVFTVILLIGYSYATS
                     RLIAPFELGTFQEVSLWIGVVFLVLLTPSAYLLSLFFRETHWQKFWAYSAFTTLGFAT
                     ILVSFVVFKDLGNLVWKGVVYLSDLLQPNSISVASAETEALLGSEKFGRADFLARFSS
                     FALLGIAGGLTAFGFYQAKKTPTIKQVRIKVKDLPDGLDGFKIVQLSDIHIGPTIKGK
                     FLEGVVSKTNSLQPDLVAITGDLVDGTVGMLKHHVSPLKNLESKHGTFFVTGNHEYYS
                     GVIAWIRELEDLGINVLLNQNKLIDHNGAKIAVAGVTDYKAHTVIPGHRTDPKQASLG
                     TEDAHYKVLLAHQPNSIFEAAKVGYDLQLSGHTHGGQYFPGNLFIHLFQKFVAGLSKW
                     EDTQLYVSRGTGYWGPPLRIGAPSEITLLVLEKQS"
     gene            152081..153844
                     /locus_tag="DCNCAIPD_00246"
     CDS             152081..153844
                     /locus_tag="DCNCAIPD_00246"
                     /inference="ab initio prediction:Prodigal:002006"
                     /codon_start=1
                     /transl_table=11
                     /product="hypothetical protein"
                     /protein_id="X:DCNCAIPD_00246"
                     /translation="MSTIDSETRKYKSLLNTSTILNANLDLYQLLPLIMLYSKDLLEA
                     EASSLFLLEEKDGFLYCEVALGEKGEIIQKYARLEPGQGIAGWVAKEKKPIILEDAYT
                     DPRFNPALDQKTGFRTRSLACVPLFIQDKVIGTLEILNKSQNRSFENSDLEVLNSLSE
                     MAAIAIKNAQAHETLKKRVLELRLLYEFEKLTVAEKSINELGNWLLDKVLEFLEAKAG
                     TIYLADPTLEVLRVLAARGIPEEAIHNIQVPYGEGISGWVAKEKQSLLIQNLDEDPRY
                     DKSAKYKFEANSLISAPLLFRGELLGVISVNNKYSGFAFTHADLEMLGAIANRLSVTI
                     KNANLFHKVLDTDRELKRAREVMHKILPSSLPYVGGLEFGVQHIPYDNVGGDFYNILK
                     LDENRSAVLIADVSGHGLSASVVATVIHTVVSTFDSETLGSPSKFFTALNYALYNKLA
                     GNFLTAFYAIIHTGTNTMSYTNAGHNPPILYRRSEGSSLHLETKGKLVGVIPDLFFEE
                     YVTAFQPQDRLVLYTDGLTEHSNSDRTRRYSEDLLTLAVRTHSQSHSAEAAESLIKEC
                     RTYCHRSDFEDDVTLLIVDRV"
     gene            complement(153879..155156)
                     /locus_tag="DCNCAIPD_00247"
     CDS             complement(153879..155156)
                     /locus_tag="DCNCAIPD_00247"
                     /inference="ab initio prediction:Prodigal:002006"
                     /codon_start=1
                     /transl_table=11
                     /product="hypothetical protein"
                     /protein_id="X:DCNCAIPD_00247"
                     /translation="MGCRELSSVRVGQGRPTFFFSWNRNLKVKFFFGPENGVKYVRDS
                     VDVLSYYLETYEACRKAFLSYKKQLKSKFARFDYECLEIPKEGGQLDVYCLGEKKKPA
                     KRLVVMSSGIHGVEGFAGSAFQRRWIEEFLLDDKSAYKLPKNSDFLILHGINAHGFKN
                     FLRVNERNVDLNRNFALKREKLHKKFKNKKYRKIQSFLNPSSEFGNFLFEYIFFIIRF
                     LGVVIRFGAKYVLDAAVNGQYEFPKGIYYGGRKPEPVVRVLRKYFKKVLKPYDRILIL
                     DFHTGYGAKNGLSLMHNAENGSRTDKNLNKVFGDFGLLLNEGEEDFYRTSGDFTDFFG
                     KIFTQEKDLYPITIELGTFGNLNVMGAIRGSFLMISENRIRFHGSKSESEADKVREEF
                     KQMFYPSREDWRLAAMDHVFGIVPEAITRFSKL"
     gene            155398..155682
                     /locus_tag="DCNCAIPD_00248"
     CDS             155398..155682
                     /locus_tag="DCNCAIPD_00248"
                     /inference="ab initio prediction:Prodigal:002006"
                     /codon_start=1
                     /transl_table=11
                     /product="hypothetical protein"
                     /protein_id="X:DCNCAIPD_00248"
                     /translation="MDTVTIFALALLAVPVFARFARVSKDAMNRYHLIGLGGLFLILG
                     EATKITAVKVTPIAAVLPMIDIATAILAYAGVLFGVVWLSLYYVKHPNEI"
     gene            155741..156439
                     /locus_tag="DCNCAIPD_00249"
     CDS             155741..156439
                     /locus_tag="DCNCAIPD_00249"
                     /inference="ab initio prediction:Prodigal:002006"
                     /codon_start=1
                     /transl_table=11
                     /product="hypothetical protein"
                     /protein_id="X:DCNCAIPD_00249"
                     /translation="MEKIKEELSLFSVSLEFKRPDTKHSILYVADPVCAWCYGFSPVF
                     EKIREKYSDKIEFTLVLGGLKYGPEAENFTEEVTEKLKYLWKEVERISKRNFHYDILQ
                     DRNIRYDSEPGSRAVITAQRINPSLSFSFLDKLLESFHSKGKDPSSFETYAEIASELS
                     FPLDEFKELYYREETLLETRNDFNYGYILGVTGFPCLVFSDGLDRGILTKGYSSFEEV
                     DALLGDYFRSIGQY"
     gene            complement(156482..157504)
                     /gene="tdh_1"
                     /locus_tag="DCNCAIPD_00250"
     CDS             complement(156482..157504)
                     /gene="tdh_1"
                     /locus_tag="DCNCAIPD_00250"
                     /EC_number="1.1.1.103"
                     /inference="ab initio prediction:Prodigal:002006"
                     /inference="protein motif:HAMAP:MF_00627"
                     /codon_start=1
                     /transl_table=11
                     /product="L-threonine 3-dehydrogenase"
                     /protein_id="X:DCNCAIPD_00250"
                     /translation="MQQLLFSKRNRVEWEEVPDPKLSGPNQALVRPLAVARCDLDLPI
                     LRGQTLFRPPFPLGHEFVGEIIETSEELSSLFPKGTRVAVPFQISCGHCANCETGLTK
                     SCSTVPHTSAYGMGKGAKEFGGAISDSVLVPYAKEMLIPFSNKTDPAAIASISDNIVE
                     AWKLVGIHLQQNKNRSVLVLGGFASSIGLYTAALAKHMGAAELVYVDTDKKRLQIAES
                     YGVKVEQVTSFPKSLGKFDIVADANGTAEGWDCGLRSLGIEGEFGSASIFWTNSIPIP
                     YLELYNNGATIRLGRVRSREWIPEILRLVEEEGFDPSKVTTRKASWSEAADAFLEEET
                     KLIVVR"
     gene            157595..158200
                     /locus_tag="DCNCAIPD_00251"
     CDS             157595..158200
                     /locus_tag="DCNCAIPD_00251"
                     /inference="ab initio prediction:Prodigal:002006"
                     /codon_start=1
                     /transl_table=11
                     /product="hypothetical protein"
                     /protein_id="X:DCNCAIPD_00251"
                     /translation="MSKRKQESASGEGPFERIASTAVRLMYSQGYAGTSINQVIDESE
                     SHKASFYRYFPTKEDLGKEYLERQGRDFQVGWERLMERSETPQEFVHRWMALLKKQVK
                     SGKYFGCPLARFMGSLDKPEPDLAARSSNVLESWTSCLENYFERSKKVSALPTNFDSR
                     KKAELFLKLFQGNSQFYVMTHDPKYFNELEEEMLSELKKAS"
     gene            complement(158205..158750)
                     /gene="cysE_1"
                     /locus_tag="DCNCAIPD_00252"
     CDS             complement(158205..158750)
                     /gene="cysE_1"
                     /locus_tag="DCNCAIPD_00252"
                     /EC_number="2.3.1.30"
                     /inference="ab initio prediction:Prodigal:002006"
                     /inference="similar to AA sequence:UniProtKB:Q06750"
                     /codon_start=1
                     /transl_table=11
                     /product="Serine acetyltransferase"
                     /protein_id="X:DCNCAIPD_00252"
                     /db_xref="COG:COG1045"
                     /translation="MIREIQAIFKNDPAARGLEFILYPGLHSILMHKYIAYPLYKIRL
                     KFLARFVSQFSRFLTGIEIHPGAKIGSGLFIDHGMGIVIGGTAEIGDDCILFHGVTLG
                     GTGNHQGKRHPTIGNNVLIGARATVLGPVHVGNNVKIGAEAVIIDHDIPDDCTVVGAP
                     GKIVRLKGKKVKIPLKKTKIV"
     gene            complement(158760..159161)
                     /locus_tag="DCNCAIPD_00253"
     CDS             complement(158760..159161)
                     /locus_tag="DCNCAIPD_00253"
                     /inference="ab initio prediction:Prodigal:002006"
                     /codon_start=1
                     /transl_table=11
                     /product="hypothetical protein"
                     /protein_id="X:DCNCAIPD_00253"
                     /translation="MYRLLFSVLLQSLVVVFVFPLIDSDFRISNNVWDVIVIVLFFGF
                     LNFILRWFLVLVTFGVGYLVYLLSLGIAGLVVNAIVLSWIANIFPDKIFVPGFWAAFW
                     GGAILTLANYVAKKESREEYSRSERKNKKSY"
     gene            complement(159170..159358)
                     /locus_tag="DCNCAIPD_00254"
     CDS             complement(159170..159358)
                     /locus_tag="DCNCAIPD_00254"
                     /inference="ab initio prediction:Prodigal:002006"
                     /codon_start=1
                     /transl_table=11
                     /product="hypothetical protein"
                     /protein_id="X:DCNCAIPD_00254"
                     /translation="MPYMAVGSRQILYSDSSAPALVGDQPREVASVSDNAVVQPQTVV
                     VPPGGLPPHLGQFLDSTV"
     gene            complement(159420..160022)
                     /locus_tag="DCNCAIPD_00255"
     CDS             complement(159420..160022)
                     /locus_tag="DCNCAIPD_00255"
                     /inference="ab initio prediction:Prodigal:002006"
                     /codon_start=1
                     /transl_table=11
                     /product="hypothetical protein"
                     /protein_id="X:DCNCAIPD_00255"
                     /translation="MNSFFKYSIIFFVSASSLFVSCSGAEKKNPEVQLPSSGEQRSEM
                     PVLVQFEDDLEYDVKTLMATFATGTEGKDRRLDREYAKFPILVGTGARSKELELEGTV
                     TRRVSWSKSERKEVLISIEGNKLTHNCGLGITDKSLNFSDSGKKPFRSVRLFFQSTGV
                     RDTPRTGFAWVLGFGTYLLYPLIYTGFVVEKMDCGLVLEG"
     gene            160206..161081
                     /locus_tag="DCNCAIPD_00256"
     CDS             160206..161081
                     /locus_tag="DCNCAIPD_00256"
                     /inference="ab initio prediction:Prodigal:002006"
                     /codon_start=1
                     /transl_table=11
                     /product="hypothetical protein"
                     /protein_id="X:DCNCAIPD_00256"
                     /translation="MRHLAINHQILLIFSPIKQKRKLSKRIQILILLSIYSCSSFPRG
                     DKSLISREHQYSLFYTNEEGNVYRTDLSLKTKYKDAFSDLEKFDIEFIGPQKQKYTER
                     IKEVSLYKSELKKDSSSIVRKLGGVLAIAAITPVPFAFETTLILGTIYVTYQRVTETS
                     EAKIRKKHVEFLINECANSEDSLEDFKEDHLDEFVSRWKKEFMKESNHFVNADDWDDV
                     RLLDTLMEKYQIDKEWLKINAEWEWRASSQHCNRETKEEKDSRIHKEEKKWKKNGSKT
                     ENRIGLSEKRGFEFR"
     gene            161020..161631
                     /locus_tag="DCNCAIPD_00257"
     CDS             161020..161631
                     /locus_tag="DCNCAIPD_00257"
                     /inference="ab initio prediction:Prodigal:002006"
                     /codon_start=1
                     /transl_table=11
                     /product="hypothetical protein"
                     /protein_id="X:DCNCAIPD_00257"
                     /translation="MDPRLKTALDYLKKGDSNSAKSVLISWTESEQNNPNAFFHLGMC
                     LSQLGEMAPAESALQECIRLEPAHVQAWVGLGVLFARKKDKPKAEFHLSKALELDDND
                     VFAKKNLAAVYTGASKFDRALDLLKDLPESELSDSPTLYALAICYVRTNRFEEARETF
                     HKLEIVGIPDQVKKEYLQLKQLLEEKQFEQGGIWSFLKKEEDI"
     gene            162043..163341
                     /gene="leuA_1"
                     /locus_tag="DCNCAIPD_00258"
     CDS             162043..163341
                     /gene="leuA_1"
                     /locus_tag="DCNCAIPD_00258"
                     /EC_number="2.3.3.13"
                     /inference="ab initio prediction:Prodigal:002006"
                     /inference="similar to AA sequence:UniProtKB:Q9JZG1"
                     /codon_start=1
                     /transl_table=11
                     /product="2-isopropylmalate synthase"
                     /protein_id="X:DCNCAIPD_00258"
                     /db_xref="COG:COG0119"
                     /translation="MEQKSNAISATQYPSIQEMIIPGQGLKTPPVSPFFMDVTLRDGN
                     QALRKPWNLEEKEIIFKRLVKLGVQGIEVGFASASKQDFEACSYLASLAPENIAISSL
                     SRAVEKEIDLSWEAIKKAPRPRIHIVYPISDFTIRNVLGISEKEVKENIIRSVSYARK
                     LAGNYGEVQFSGEHFGDSLENMDFAVEAFQVALEAGADVVNLPNTVERYRPYLFVAMV
                     RKVADSLPQGSKISVHTHNDLGMATATTVESFFAGATQLETALNGLGERAGNTNTYEV
                     AIALHNCGVKVNLDLQTIYETSRIVSRMSGVPIPEKAPLIGEDVVAHRSGIHQDGVSK
                     TKDMKKGAYRAFDADLIGRPEGDRIAFTSQSGKSAIYEILMQSGISVSKEEASKLQPI
                     LKSISENSGGGELSIEEIKDELGKLRSISKPSVRKKISVD"
     gene            163415..164851
                     /locus_tag="DCNCAIPD_00259"
     CDS             163415..164851
                     /locus_tag="DCNCAIPD_00259"
                     /inference="ab initio prediction:Prodigal:002006"
                     /codon_start=1
                     /transl_table=11
                     /product="hypothetical protein"
                     /protein_id="X:DCNCAIPD_00259"
                     /translation="MNLLRYGTERKSWILFLVSLIYLITLSGIQYVTLQVEWHDSGSI
                     LYALATPKSVGYFWSYEFGVPFLQEHSSYILGLLSFLFHFFPYIELWLIIQCVSISLG
                     IVLLERYFSEIAPEFEYSWILSITFLLNPYVTHAHLYPHFETLWIPLFSGFLLYANRG
                     SFLISLPFLLLALMVKEDAWIYAIGTTSLLFGKARGKILLLYFFVILLYVGIVLVWFT
                     PMYFPDKVSHFSDKWGKSKSEILIDLFQNPFSYFKLLISGQFKYLFASVLALPIFSGW
                     RALPGIAVAGLWMSSISQDRAFFSFYFGLPAILLFYYSIPFAISNLYSRLTHFRKDKR
                     LILVPTIGLIFISIFLLLFPGNYSGRGPTVAKLIKRGKASVSNSIQDTLTLVRLRSGC
                     EGKVFASFSYATYLFCGNDIRLPYHDWKNIESGKWYPDLVVLRSPEEELVPASKSVSE
                     MIHYFDKNQLYRKEDYGSRILVWRKITL"
     gene            complement(164852..165121)
                     /locus_tag="DCNCAIPD_00260"
     CDS             complement(164852..165121)
                     /locus_tag="DCNCAIPD_00260"
                     /inference="ab initio prediction:Prodigal:002006"
                     /codon_start=1
                     /transl_table=11
                     /product="hypothetical protein"
                     /protein_id="X:DCNCAIPD_00260"
                     /translation="MRYALVFSISLLLSLGSTYAGDKDKGDSCNSDIQCGYGLQCTGG
                     VCTKKQEFDHGNSGKSGNQCNNDGDCIGSGKCVSGSFGKKYCSGN"
     gene            complement(165148..167562)
                     /locus_tag="DCNCAIPD_00261"
     CDS             complement(165148..167562)
                     /locus_tag="DCNCAIPD_00261"
                     /inference="ab initio prediction:Prodigal:002006"
                     /codon_start=1
                     /transl_table=11
                     /product="hypothetical protein"
                     /protein_id="X:DCNCAIPD_00261"
                     /translation="MIVFFFFLIFFFSTAVCYLFLSRYKELGKIGLAVTSVSIVLLWI
                     GLTAFLLTAFGLYRLDRVIYSITFLASISLAILFQRRQHGLKEKFSILEIGKKELLFL
                     ILFSLFSFYLYACFPTQYIDGGRDQGQYTIFGYVIAKTGGFNLDIPDSQLIRNVFGSS
                     VLLDYQAITLDPRAEIDRRFPAFFHLLPSYLAIGYDLFGMYGLLGVNSVFGFISVFLF
                     YLVLRRLSDPLVAGAALVLYVLNASQLWNIRSTLSEPISQFLLLLTAYLLQTFFKTKN
                     GFIMSAIGAILGISCLVRIDGFTYFPALALYSVYLVLVSPKYFRNFLFFFLSFSFVCF
                     IAAIYSYCRSLMYVEAHWLYVKLLIISFCFSVGLVFSEATVLKVTPTILEDLRVWLKN
                     KKKTLRIITYILIVSLIGLVYLIRSNFVNQLSNFANPANKEINFVSAFFWYVPFWLFF
                     FLPFAFDFFLFRRRGIRSSFLFFIGSLLLFLYLLDPRIHPDHFWATRRWVIISIPFAI
                     LCSFLGIRSIPGLKERWKTYILILGFLSGLAYTIWRSNLILFQPMMGSYLEGYERFSK
                     SLPLDRGIYFTTKRAIASPLRYMYGRNIFLIQNSMEFLNRVPELLKLGKKVYIIQNGD
                     FSGYKSNLKFYKVASLNLMGKFPIESVYKFPEFLYHKNLNLQVFRVESSDRIPSDEPI
                     EMTWNPADGGFLSKVGMIEEDGTISATRHRGPLVYGPFLTLPGGKYELQFIGKNLRNA
                     EFDIVCNGGSDRLLEIQKGTKDSIETLVFEVKRPIVDDLEFRVFVEGKSGVKIDKISL
                     KTIIKK"
     gene            complement(167584..168201)
                     /locus_tag="DCNCAIPD_00262"
     CDS             complement(167584..168201)
                     /locus_tag="DCNCAIPD_00262"
                     /inference="ab initio prediction:Prodigal:002006"
                     /codon_start=1
                     /transl_table=11
                     /product="hypothetical protein"
                     /protein_id="X:DCNCAIPD_00262"
                     /translation="MHSAVEQELTQEKDEVRQRIFEKSFELFLRYGFAKTRMEEIART
                     LRISRKTLYKHFANKHELLKEVMTDKHLRIHGRIEGIFQDPEKSIKEKIQSMRGCLSS
                     EIPHGMNEFLREIRDQAPDIWKQIQSLKEKNINRTMRKMIETGIKNGEIRSDVNPDIV
                     LLIHSAASEAMFDPNFLAQTPYSIRDLVQELDNIIFYGIVKREDT"
     gene            complement(168242..168841)
                     /locus_tag="DCNCAIPD_00263"
     CDS             complement(168242..168841)
                     /locus_tag="DCNCAIPD_00263"
                     /inference="ab initio prediction:Prodigal:002006"
                     /codon_start=1
                     /transl_table=11
                     /product="hypothetical protein"
                     /protein_id="X:DCNCAIPD_00263"
                     /translation="MDFSEKKNRLRVLLGASRVFLRKGYAKTKMEDLVEESKIGKKTL
                     YEYYSNKEEILKAAADYRQTKAAFKLKKIRNNGALDFSKRFVKMRKELLDVCKPGHFA
                     LWKELQDQIPEIWRMIKTKRVQLIDTEIERLLEEGKKLGEFRADLRPDLFIMALIACS
                     DAVYKWEQNPTERRANISELDNIFLYGIIRRGKETLKSS"
     gene            complement(168847..172146)
                     /gene="mdtC_1"
                     /locus_tag="DCNCAIPD_00264"
     CDS             complement(168847..172146)
                     /gene="mdtC_1"
                     /locus_tag="DCNCAIPD_00264"
                     /inference="ab initio prediction:Prodigal:002006"
                     /inference="similar to AA sequence:UniProtKB:Q1R9Z5"
                     /codon_start=1
                     /transl_table=11
                     /product="Multidrug resistance protein MdtC"
                     /protein_id="X:DCNCAIPD_00264"
                     /translation="MNFAELSIKRPIFITCTVLIILVSGYLSLNKLGVDLFPNVTIPV
                     VTVTVPYPGAAPNEIETLIAKPVEDELSTISGVKRIRSTCSEGSGTIILEFTLETDVK
                     YAEQQVRDKVSAVKPKLPNDIKEPIIRRIDPADQPIIILALNANLSEAQIYDIANEEI
                     KQNLLTAKDVGNITIYGGRKREIHVALDRQKLKQHMIPASVVSNRLASGGTNIPAGKV
                     SKADSELVYRTINEFKSPQEIRDTPISLFGNEVPVKIGQLGEVVDTLEDESTRAYFNG
                     KKAVFLLVFKQSGSNTVAVAQEVKKRIDDLNKELARREGGAVLSIANDNSIQIDDNIY
                     DVKETIIIGIALTIVVVLLFLGSVRSTIITGLALPNSLLGAFILMAVAGFTVNVMTLL
                     ALSLAVGLLIDDAIVVRENIFRHREMGKTAREASTEGTKEVTLAVIATTMTVIAVFLP
                     IAFVSGVVGQFLREFGLTVCFALLISLYDALTIAPMLSAYFGGKISGSHAHAGHGNSS
                     QEFLSVPSDGKKKKKNGATTAFEEIAFSKIRAQEAPKGIISRIFSAVFELLKFVFGVL
                     GRILSPVEKGLDKVLSGFNVFQTWLENIYANVLKFTLKRPVFILSSAVLIFVASLMLT
                     KYIPKTFLPAQDQGKFQVTLDMPPGTSVQKMAEIAQEAYKEISSHKEVKLVAMFNTNR
                     TATMFVEMIPAKERNMNTSQFKDLLRKELESFSYANPIVKDVDNVGGGQRPFTLVVSG
                     QNGKVVEEYSRKLFERLRESKALLDVDTSYRAGAPEFRVVPDRQREVLLGIPGTVIGT
                     ELRTLVEGTTPAVYRENGVEYDIRVRLKEGQRDLKDNFYNSFVPNFNNMMIPIQNVAK
                     AEETTGLATINRMNRNQSVEIYADVNPDGPGMGGAMEEVAKLTQTEMPLPPGVRIGYT
                     GQAENFKEMGTSLGIAMGLGVLFIYMVLASLYESFITPIAIMLVLPLALCGAFIALFL
                     TQKSLDIFSMIGLIMLIGVATKNSILLVDFTNQLIQRGVEMKEAIIEAGRERLRPILM
                     TSFALIAGMAPIAIGLNEASKQRTSMGVAIIGGLISSTVLTLVVVPAAFSYIEKLNNL
                     VRRNSPDPDAR"
     gene            complement(172143..173750)
                     /locus_tag="DCNCAIPD_00265"
     CDS             complement(172143..173750)
                     /locus_tag="DCNCAIPD_00265"
                     /inference="ab initio prediction:Prodigal:002006"
                     /codon_start=1
                     /transl_table=11
                     /product="hypothetical protein"
                     /protein_id="X:DCNCAIPD_00265"
                     /translation="MAGNKIYYKCFPLDVMQHKQNQATFYSFVYLGIFLSSFSIFGDT
                     RDDLEKERVWTTTSLIRYSLENSVQAKMSRLDLENSEYDWEKENGKYNFIGTLSANTQ
                     KTNNLPLPQYTLQGREITSNTLSAGLSKVFNTGTTASLTVSDNRYETDAGKRPEQQGT
                     IAQQFAQPSLHFANLGFTLKQELLKNIFGYQQRRSLEISRRSSAAKRLDAMNTLSRSV
                     VQSLLSFWNLSLADENLKTAELLVKSVKNVKDITTSKVRMGVAEDYESGQWAALLISA
                     ENQLRQAKLEKDKVRRDLLVSLGKDPETKVNFSLVLDDSLPSLGAEDSETEEAFQHRY
                     DFKSLALQKQNAGTALEISKNGLLPSLYVSGTYNSREYDRNFPQSFDGIGAGRFTQNS
                     AEIKMDYPLGNDTARAEYKNSLTQSRKMDLLLEQTKEQVKTDVRQGLQKISTTYEILE
                     ESKKNLSQAEKFYSGILPRYRYGRATSVNVKNALDLVAQARYGLMQAKVNYNSALVQY
                     ELSKGTLFRKYGMDAEEVLNQNTGDQK"
     gene            173852..174040
                     /locus_tag="DCNCAIPD_00266"
     CDS             173852..174040
                     /locus_tag="DCNCAIPD_00266"
                     /inference="ab initio prediction:Prodigal:002006"
                     /codon_start=1
                     /transl_table=11
                     /product="hypothetical protein"
                     /protein_id="X:DCNCAIPD_00266"
                     /translation="MSIRGASFLRHPFQDLCNKLESKQRTAEIAETYPLRSDLWKLTP
                     PAVPEDGSLSPGPDEEVS"
     gene            174210..176507
                     /gene="rcsC_3"
                     /locus_tag="DCNCAIPD_00267"
     CDS             174210..176507
                     /gene="rcsC_3"
                     /locus_tag="DCNCAIPD_00267"
                     /EC_number="2.7.13.3"
                     /inference="ab initio prediction:Prodigal:002006"
                     /inference="protein motif:HAMAP:MF_00979"
                     /codon_start=1
                     /transl_table=11
                     /product="Sensor histidine kinase RcsC"
                     /protein_id="X:DCNCAIPD_00267"
                     /translation="MNEIPTDILTFIKFFENSDGTSVYLNELLRDDKGKIKDIKLHYC
                     NEQGAKLLKMEKDFVIGRNFTQLRSDVNEVKPEFAAFMESISKAGSEWRGIRQSVISG
                     KYFDSTMLCHQDDWIISIAKDLNQEIKEKDIFREAAYRNEDAIYYLEPVFDERGSIID
                     FSYKDMNPAAEAEMGIPKEISIGKNLYSIFPQNVNIGMFDHFKKVYLTQQAEKKEYEI
                     KDAQGNLKFYLLHISRVYEGLVISSKNITEIRNVENQLRIQKEQLEFTYLASNDGYWD
                     YNMKTERLFLSERWKTMLGFTDEEIPSDDTQVWRRLVHPKDLRIALSAFQRHQSEETE
                     RFDKVLRFKTKSGEYIFIRSRALIIKDENGDPTRIVGTHTDISAAKQSELALEKAKER
                     AEQADKAKSEFLGMISHEMRTPLNGIFGMANLLSGSKLDPEQKEYLKDLSDSTEILSR
                     LIDDLLQIITLDSAKMEIKEEPFEIKTFIDFIRILIEPKASEKNIEFKIFISEKFPRV
                     IVGDRTRIEQVLLNLITNSIKFTDKGSVTLSLDLEGETSIVFKVKDTGIGIKEEARQR
                     IFDAFHQEDLADTRKYKGVGLGLYIVKRLTSKMKGEVRLDSKPGYGSEFSVILPLRTG
                     TESAFTPTQNQSENIPLFSSSSVLIVDDNEINLKILAKHLSKTGIKSDSALSGQEALK
                     LLDTNEKKYDLILLDLQMPEMDGYHTADAIHALHSSNAKTPIVAVTASSFSEAYEKCA
                     QHGIEGFIGKPFQPKQLYKVLTDFL"
     gene            176550..177521
                     /locus_tag="DCNCAIPD_00268"
     CDS             176550..177521
                     /locus_tag="DCNCAIPD_00268"
                     /inference="ab initio prediction:Prodigal:002006"
                     /codon_start=1
                     /transl_table=11
                     /product="hypothetical protein"
                     /protein_id="X:DCNCAIPD_00268"
                     /translation="MDTLRPFKPPIHLRHPFVQTVLASLMRQNTPDHPMDKAASPIVI
                     NAGKGVRLLGHYSRSPQNKALLVLIHGWEGSMDSNYIQRTSRRFYDKGVSIFRLNLRD
                     HGDTHHLNPEPFNGSLIRETYEAVRKVAKDFGHKLPVYLAGFSMGGNFTIRVAREHSR
                     NKQSIPNLKHCIAVSPPLHPKSATEMMDSKLIIGKYFLDKWRQSLAKKNVHFPELHPY
                     PNIMKGKTVMEMTDRIVASSSEFKDSDDYFNSYTLGPKDFEKLKVDLTIVTSADDPII
                     RPDEFKEIPKSSKLRIFIQKYGGHNGFYENLKGDCWYFRVFDKVIFE"
     gene            177689..178900
                     /gene="fadA_1"
                     /locus_tag="DCNCAIPD_00269"
     CDS             177689..178900
                     /gene="fadA_1"
                     /locus_tag="DCNCAIPD_00269"
                     /EC_number="2.3.1.-"
                     /inference="ab initio prediction:Prodigal:002006"
                     /inference="similar to AA sequence:UniProtKB:O53871"
                     /codon_start=1
                     /transl_table=11
                     /product="Putative acyltransferase"
                     /protein_id="X:DCNCAIPD_00269"
                     /db_xref="COG:COG0183"
                     /translation="MSNAYVIDAVRTPRGKGKKRGTLATVHPQELSASTLLAIQERNG
                     LKPEIVEEVVLGCVSQVDDQAACIARYAVMAAQWPNSVPGYTVNRFCGSGLQAVNNIA
                     NHVQSGAMAVGLGGGVESMSRVKMGADLGDRDFNIGNPNIQKHYNLVPQGISADLIAT
                     KYNITREEADKFAESSQLKADKAIKEGAFKKSIIPVKLEDGTVVDTDENPRIESDYAF
                     LSGLGAVFKTVGEKELDAIALRSYPDVGKINHIHTLGNSSGIVDGAASVLIANDEGIK
                     KYGLKPRAKILSTVATGEDPTIMLTGPVSASKKALHMAGLKVEDIDLWEINEAFASVV
                     LYTQKTLGIPMEKINVNGGAIALGHPLGATGAILLGTALDELERRNKRYALITLCIGG
                     GMGIATVIERI"
     gene            179251..180525
                     /locus_tag="DCNCAIPD_00270"
     CDS             179251..180525
                     /locus_tag="DCNCAIPD_00270"
                     /inference="ab initio prediction:Prodigal:002006"
                     /codon_start=1
                     /transl_table=11
                     /product="hypothetical protein"
                     /protein_id="X:DCNCAIPD_00270"
                     /translation="MTNAKLEKKEVRLSEDRTKKNFLLVGADPERTELITKICEDVGL
                     TVFHFPLLEDLKIDRDFGIVYSELDITQFEILTRKFSSVKRSPSFILGLNDPDTKTIV
                     KALRLGALDCIDVKETSHQEIKETLRYIKENWELDLLRDNLETERFNKIQGDLDWNSF
                     RKDLIRKDLQTKSAYLISNIRTSLSQGSGFGALVSAIGLIRKKAKRNGTHYEVPATLI
                     DLLLSNAETANRIIEIFNEMDYFIHNPQVKEEYSISQIHNLFRKEIQNVYELARFKRL
                     HIKICEDKYISSRAIVGIHEDSFKKAVGELLLNAIKFSEPETTIYVLFTLKKRKLLIS
                     VLNSPKIEGGSKKGIPNEESEFVFQPFARLTKYVHEDIPTLDYGLGLPLVEKIVSNHE
                     GKISTFNVTSFLDEEEETMVLMEMDLPISQKV"
     gene            complement(180538..181746)
                     /locus_tag="DCNCAIPD_00271"
     CDS             complement(180538..181746)
                     /locus_tag="DCNCAIPD_00271"
                     /inference="ab initio prediction:Prodigal:002006"
                     /codon_start=1
                     /transl_table=11
                     /product="hypothetical protein"
                     /protein_id="X:DCNCAIPD_00271"
                     /translation="MNSLVRNLLAPAILTEENGKIIDSNDKFAELIGKELDATFDYHD
                     WIHPVDREHEASLWEKDPSLKHYEMVKRLKNTDEIYLAYHTVTSRTTDGNLLTLFLPM
                     ENRVPSDFKNISIHPTGESVKKAEIEIYRKALELFDWKQSLKDRYSSTAWMDSAIKQI
                     NITLMQGTGVGSLMTVLSMILSKAKKKEGAEFVEIRSNLFDLLQDGVASASRFTNFLS
                     SAQALFEESETPDEVGTVAEFVDVLREVIDDIRPSVALKDQKILVSDNLHILSNRLRF
                     KKPWIFTIAKEVLINALKYSPEKSSVLILVLRIGDELQFKVINDPPFAGYLQEFHEDL
                     VFEPFYRGVKFMDERFDQEQFGMGLGLPVVKKLVELQNGKVHLQTMNLNLDDTRKEGI
                     CLTMRFPVIE"
     gene            complement(181806..182432)
                     /gene="cheD_1"
                     /locus_tag="DCNCAIPD_00272"
     CDS             complement(181806..182432)
                     /gene="cheD_1"
                     /locus_tag="DCNCAIPD_00272"
                     /EC_number="3.5.1.44"
                     /inference="ab initio prediction:Prodigal:002006"
                     /inference="protein motif:HAMAP:MF_01440"
                     /codon_start=1
                     /transl_table=11
                     /product="Chemoreceptor glutamine deamidase CheD"
                     /protein_id="X:DCNCAIPD_00272"
                     /translation="MILKVVLEYTIAQADCLESNRVIEKEKKIPSVFVNVGECLFSQT
                     PIAMKTLLGSCVSVCLFDPFNGFGGMNHILLPGKSGVDDSARFGINAMELLINEFVKK
                     GIPRSRLQAKIIGGGKVLRLGPKSVPIGERNVEFVKEFLRSEEISVSGEETGGQYYRN
                     LRFFTHTFEVFVKRVQIDLEKNMIEKNEAAYLDKIRENMRRKTPTTFF"
     gene            183038..183568
                     /gene="cheW_1"
                     /locus_tag="DCNCAIPD_00273"
     CDS             183038..183568
                     /gene="cheW_1"
                     /locus_tag="DCNCAIPD_00273"
                     /inference="ab initio prediction:Prodigal:002006"
                     /inference="similar to AA sequence:UniProtKB:P0A964"
                     /codon_start=1
                     /transl_table=11
                     /product="Chemotaxis protein CheW"
                     /protein_id="X:DCNCAIPD_00273"
                     /db_xref="COG:COG0835"
                     /translation="MAENEIDLLLEEDEADDEDTLENKFLVFSLAEREYGLEIKYIIE
                     IIGMQPITEVPDMPAFIKGVTNLRGKVVPLIDVRLRFHMESIPYTEKTCVIILNIEGE
                     SLGLIVDTVREVVSIPSENTEPAPKMGDGEANRFIASFGKVENSVKILLDVRKLLRDD
                     ELEILHDKLPETGTPA"
     gene            183611..185227
                     /locus_tag="DCNCAIPD_00274"
     CDS             183611..185227
                     /locus_tag="DCNCAIPD_00274"
                     /inference="ab initio prediction:Prodigal:002006"
                     /codon_start=1
                     /transl_table=11
                     /product="hypothetical protein"
                     /protein_id="X:DCNCAIPD_00274"
                     /translation="MSVKAKLTIGFSTVVVLLIFVAGFAIYRLNTFNAVVTKAVNVSA
                     KKSTMLLAMRTAILKVTRAEKNTILSTEEEDMKKYIGETETNLAIISQLGPEVYPLLQ
                     EAGKRNMEEFRVVEKDYRATLKKVLDLAFINKNVEARQISQIQLRSYLDKMEGFLNQM
                     IDRAQKELDDANKNTDELYAETTFLMILIPILSSLIAVGCAVWITVSVNKALSTALEV
                     VGSVSSAAAQVSATAFSLSQSSNEQAASLEETTAAVEEMSSTIEQNSHNAKETNTMAE
                     SSAKDASKGRKSVLETLNAMKKISGKVNIIEEIAYQTNLLALNAAIEAARAGKHGKGF
                     AVVADEVRKLAERSQIAAQEINGLSKDSVERAEDAGKLIEEIVPSIENTAKLIQEISV
                     SSDEQARGITQINTAMVQLDQATQENAAASEELASTAKELNEQAETLLEVMGTLIKIR
                     EEVLIASKGKSKKQDRDTSITNQPIKSHFHAPHFDLKHAASQFGNAKRDTKKASNGKN
                     FLPLIEEDSEATSQSEHSSGSEENSGEIKV"
     gene            185231..187045
                     /locus_tag="DCNCAIPD_00275"
     CDS             185231..187045
                     /locus_tag="DCNCAIPD_00275"
                     /inference="ab initio prediction:Prodigal:002006"
                     /codon_start=1
                     /transl_table=11
                     /product="hypothetical protein"
                     /protein_id="X:DCNCAIPD_00275"
                     /translation="MDREHLLSEFVSEARDLIDSAETSLLTLEEEIETVGQGNPETLN
                     KAFRFFHTLKGSSGLLKLETVVKITHLGETLLDILRNQKKVTEFDFSDDLMETLDLLR
                     RIFDRVEEERTDSGFEQETEIIRNKLKEQLDRISKGPEKENSSAENKFGFFEESNPPP
                     PKGFGFFEEESKPAIVEKLPATSPEVNPIIQEVQSVERKKDIRITTDKLDQLMDFMGE
                     LVIAESNVIHHPELEGLRLEGFRSAARHLHKIVRDLQEVTLSMRMVPLSSTFQKMNRL
                     VRDLQKRSQKKLDFKIGGEDTEVDKSVVEIIQDPIIHLLRNSIDHGLESSEERAELGK
                     KDKGIIRLQARQSANEVWILVADDGRGLDREKIINKAREKGILKGNPEEMSDKEVFQL
                     IFTPGFSTAEKLTDISGRGVGMDIVLQNIKKLNGKVEVRSKKGEGTTFILRIPLTLGI
                     IEGTVFEVGGTYLTLPTIEISELVSLKDQKLIHPYKDQEVLDLRGIYIPVIRINDLLG
                     LRERLEYKSKNPVLIILENEDRYLGILVDEVLGNQNIVIKPLSTSIQKAQGVNGFTIL
                     GNGRVSLILDTKFLFEKFHGTNAGATGENSNLSLERMA"
     gene            187052..188098
                     /gene="cheB2"
                     /locus_tag="DCNCAIPD_00276"
     CDS             187052..188098
                     /gene="cheB2"
                     /locus_tag="DCNCAIPD_00276"
                     /EC_number="3.1.1.61"
                     /inference="ab initio prediction:Prodigal:002006"
                     /inference="similar to AA sequence:UniProtKB:Q9I6V9"
                     /codon_start=1
                     /transl_table=11
                     /product="Protein-glutamate
                     methylesterase/protein-glutamine glutaminase 2"
                     /protein_id="X:DCNCAIPD_00276"
                     /db_xref="COG:COG2201"
                     /translation="MIRVYIIDDNRIVREIIASQLQEDPRFTVVGSSTATEAMKDILK
                     AKPDVITLDVEMPDISGIEFLQWLMPKFPIPVIMLSSFTEAGAKVTLDSLQAGALDFV
                     QKADGSEEDFLRMVLELKNKIRACAKTNVSDVINRNQKISQTKSQTGSTISKIKLIAI
                     GASTGGTQAIEYLLRNLPAELPPILIVQHMPEYFTGMFAERLDSVSSLRVQEAQEGQS
                     ISKGNVYVARGDHHMELGDPPYYNIRINKREKVSGHRPSVDVLFNSISKSPLASYCAA
                     FLLTGMGKDGAKGLKALSEKGALTFGQDESTSVVYGMPREAYEMGGVKEQISLDNIPE
                     KISELCFGTANSYN"
     gene            188116..188484
                     /gene="walR_1"
                     /locus_tag="DCNCAIPD_00277"
     CDS             188116..188484
                     /gene="walR_1"
                     /locus_tag="DCNCAIPD_00277"
                     /inference="ab initio prediction:Prodigal:002006"
                     /inference="similar to AA sequence:UniProtKB:Q9RDT5"
                     /codon_start=1
                     /transl_table=11
                     /product="Transcriptional regulatory protein WalR"
                     /protein_id="X:DCNCAIPD_00277"
                     /db_xref="COG:COG0745"
                     /translation="MTKILCVDDAPTVLKLLDFTLTEEGYSVCKAAGPDEALTKIESE
                     GPFDIGIFDVNMPGRTGIELTKEVLKTEKGKSMKILILTTESSDAMKSQGKEAGAKGW
[truncated: 8,816,435 more chars]
