# Supplementary material for: Horizontal transfer of the rfb cluster in Leptospira is a genetic determinant of serovar identity
Source: Life Sci Alliance. 2022 Dec 9;6(2):e202201480. doi: 10.26508/lsa.202201480 (PMC9736851; doi:10.26508/lsa.202201480)
Supplement: Supplementary file 9 [file LSA-2022-01480_Supplemental_Data_3.zip › Supp_Data_2-rfb_sequences/sequences_used_Fig_5C/Mozdok_4377523.gbk]

LOCUS       IKCGEJDB_1             16738 bp    DNA     linear       08-DEC-2021
DEFINITION  Genus species strain strain.
ACCESSION   
VERSION
KEYWORDS    .
SOURCE      Genus species
  ORGANISM  Genus species
            Unclassified.
COMMENT     Annotated using prokka 1.14.6 from
            https://github.com/tseemann/prokka.
FEATURES             Location/Qualifiers
     source          1..16738
                     /organism="Genus species"
                     /mol_type="genomic DNA"
                     /strain="strain"
     gene            complement(30..221)
                     /locus_tag="IKCGEJDB_00001"
     CDS             complement(30..221)
                     /locus_tag="IKCGEJDB_00001"
                     /inference="ab initio prediction:Prodigal:002006"
                     /codon_start=1
                     /transl_table=11
                     /product="hypothetical protein"
                     /protein_id="X:IKCGEJDB_00001"
                     /translation="MKNSYALGEAVRNKVTGQLMYVDIPWNPEVTCVYYDLETSVLVK
                     VDVPPEDLEKEEELLFKRV"
     gene            complement(273..467)
                     /locus_tag="IKCGEJDB_00002"
     CDS             complement(273..467)
                     /locus_tag="IKCGEJDB_00002"
                     /inference="ab initio prediction:Prodigal:002006"
                     /codon_start=1
                     /transl_table=11
                     /product="hypothetical protein"
                     /protein_id="X:IKCGEJDB_00002"
                     /translation="MKKGFVLGEAVKDRTTGRKMYVEVVWNPKVSCIYFDPEREALVK
                     VQVFPEDLESMKDVLPYLPK"
     gene            complement(722..1555)
                     /locus_tag="IKCGEJDB_00003"
     CDS             complement(722..1555)
                     /locus_tag="IKCGEJDB_00003"
                     /inference="ab initio prediction:Prodigal:002006"
                     /codon_start=1
                     /transl_table=11
                     /product="hypothetical protein"
                     /protein_id="X:IKCGEJDB_00003"
                     /translation="MKVQHLLFVILCFVLSNLLFAQADPYPVKDCIGKDGNPELYKIP
                     KMKEGDVLSGIWYDSFAGTPGDSVAWASSFFKASYISKNLKPKPKEFSTLKEWATKTC
                     GDYNPYSIQYNEMNSACFDLFKNKGVGEIVLSPITLEEKHFYFSLSFITKDNFINTLF
                     TQISFPKKVRFYFLIPEELTGGARGGKEFKNLKLIASQEAEIPFKEGYLKVPIQSYDK
                     IRSQFKVDRKKVYHDNIIVATEILEIYESKGNSDDAKTCIDEISNTLGEKYYQKKLMK
                     P"
     gene            complement(1564..3417)
                     /locus_tag="IKCGEJDB_00004"
     CDS             complement(1564..3417)
                     /locus_tag="IKCGEJDB_00004"
                     /inference="ab initio prediction:Prodigal:002006"
                     /codon_start=1
                     /transl_table=11
                     /product="hypothetical protein"
                     /protein_id="X:IKCGEJDB_00004"
                     /translation="MGSCFAPGTSIRLGSGFKAIEEVKIGDVVRSWNENTNTFENKRV
                     TETFVHEVPQLFFLELDGEEEIHTTWNHPFRRQKTEDRNGGDITSRIANAVYGDGRIR
                     REFEQHSVGMEKHSRNVALEKRDADSSEVQSSEWVKVEDLRLRDQVLRSDGSWGTVTG
                     IYYYNTEPTKVYNLEVEDNHTYVVGGDTFGIGYVVHNYDQRMRDTLAKVNTPVKDRIA
                     MAQSRDKFDFEGSTWVRKGGEDILDKNGKVKGHKPTYYESASNQYHKNDRLYIEPTSD
                     GKDIQLRQVQREGEYYKDVKVYDKYLNWKGNVDTIGNLPHLSPSDPSSVRFHVDYTDK
                     FANERGYNFEKDGNGKTKTHTVNIDGESRAYTKSSDGKTMLLLGYTAVTQRDTYYQDL
                     EANGKKIIYDRLLTNDDLTADGICNARAPGTVMSGLGLKMTDTQVKEYGSMGVMIARA
                     SQEHGNTMIDADNPFGRKPSQMGVETLSANSFSKFGFEVPPKGIVYNDVRKPELPKRE
                     DGMSDLAFAQKQRSYDEQIEARNQSSLDKVKPWVIDQIKQGNPVVVGGDFTGSGHVVT
                     IVGFTPTGYIVHDSYGDRTKGYNASKTSGQFVHYPYGSFSLGYGYILKRKK"
     gene            complement(5203..5406)
                     /locus_tag="IKCGEJDB_00005"
     CDS             complement(5203..5406)
                     /locus_tag="IKCGEJDB_00005"
                     /inference="ab initio prediction:Prodigal:002006"
                     /codon_start=1
                     /transl_table=11
                     /product="hypothetical protein"
                     /protein_id="X:IKCGEJDB_00005"
                     /translation="MEYPVMIEKNSTGYGAYVPDLPGCVAVGETEAEVTRLIKEAIEF
                     HLEGMRKDGERVPNPSKVMLIVV"
     gene            complement(5423..5587)
                     /locus_tag="IKCGEJDB_00006"
     CDS             complement(5423..5587)
                     /locus_tag="IKCGEJDB_00006"
                     /inference="ab initio prediction:Prodigal:002006"
                     /codon_start=1
                     /transl_table=11
                     /product="hypothetical protein"
                     /protein_id="X:IKCGEJDB_00006"
                     /translation="MKVKEIIKILEDQRGSHRQFKHTLKSGRVTVAGKSSMDLPPGTL
                     NSILKQSGLK"
     gene            complement(5584..5937)
                     /locus_tag="IKCGEJDB_00007"
     CDS             complement(5584..5937)
                     /locus_tag="IKCGEJDB_00007"
                     /inference="ab initio prediction:Prodigal:002006"
                     /codon_start=1
                     /transl_table=11
                     /product="hypothetical protein"
                     /protein_id="X:IKCGEJDB_00007"
                     /translation="MKVFLDTCVWGGVAKEFKTLGIDTVWSGDFTKDPGDEEILRMAY
                     EEKRILVTLDKDFGELAVFRKLPHCGIIRLVNLSSKEQMRVSLYVLKLHEKELLSGAI
                     ITASLNKLRLRLPDE"
     gene            complement(5934..6191)
                     /locus_tag="IKCGEJDB_00008"
     CDS             complement(5934..6191)
                     /locus_tag="IKCGEJDB_00008"
                     /inference="ab initio prediction:Prodigal:002006"
                     /codon_start=1
                     /transl_table=11
                     /product="hypothetical protein"
                     /protein_id="X:IKCGEJDB_00008"
                     /translation="MDQDKLLERITYNPEIFGGKPIIRGRRLAVEHILGMLAAGDTAE
                     TILEGYPWLESDDIQACLVYAYRMIGHERIENIPKETSQVA"
     gene            complement(6148..6312)
                     /locus_tag="IKCGEJDB_00009"
     CDS             complement(6148..6312)
                     /locus_tag="IKCGEJDB_00009"
                     /inference="ab initio prediction:Prodigal:002006"
                     /codon_start=1
                     /transl_table=11
                     /product="hypothetical protein"
                     /protein_id="X:IKCGEJDB_00009"
                     /translation="MKLPSLAVMKGFHDYETISALEEGEEKGLDGGDETKQNTRHGSR
                     QTLRKNHIQS"
     gene            complement(6454..6720)
                     /locus_tag="IKCGEJDB_00010"
     CDS             complement(6454..6720)
                     /locus_tag="IKCGEJDB_00010"
                     /inference="ab initio prediction:Prodigal:002006"
                     /codon_start=1
                     /transl_table=11
                     /product="hypothetical protein"
                     /protein_id="X:IKCGEJDB_00010"
                     /translation="MKKREFKSGRVSLKLISKDCLNERVESFWNCYEEMSSNERRKTV
                     KELLSTLHKSRKQSEEMTMKLGKLLEKEIEIEKKLRMIGERMRG"
     gene            complement(6815..8098)
                     /locus_tag="IKCGEJDB_00011"
     CDS             complement(6815..8098)
                     /locus_tag="IKCGEJDB_00011"
                     /inference="ab initio prediction:Prodigal:002006"
                     /codon_start=1
                     /transl_table=11
                     /product="hypothetical protein"
                     /protein_id="X:IKCGEJDB_00011"
                     /translation="MKVGGNTKGPKKETSTKVSLEEKAKEWMEAQERTPRPGSTFKKQ
                     YIPKGVTLSPIVKMVPPSSLKPNPRNDFDPLTEEEYESLKENIALNGILDALTARKDG
                     TLVTGENRYRIALELQEHKDEEVRRRVENIPVRHYMNELTFEEEYDILEGDNLFRRHL
                     TAEQRKERLKRRILRKYKDELVQDNRGGDRKSESSKILIGEETKQERDLDSEMLSEEK
                     SGSLFKETESKQESEFLISNSSKDLVNNESSFVGSGFEKSNYQGDSLISHSSKDLVNN
                     ESSLDGSGSEKSKYQGDILIEKQDLAKKVSENENIPLGTARRYVTELKKELKTKERKP
                     SKREEKSIKQGEVKKSPRQILQAKVKEFQKKYGKMSSDQKEAALERLLNSLRKLRKQQ
                     AELHKRTMELGAKDSELVELLTSVGQQKRIWKMKV"
     gene            complement(8095..8868)
                     /gene="soj_1"
                     /locus_tag="IKCGEJDB_00012"
     CDS             complement(8095..8868)
                     /gene="soj_1"
                     /locus_tag="IKCGEJDB_00012"
                     /EC_number="3.6.-.-"
                     /inference="ab initio prediction:Prodigal:002006"
                     /inference="similar to AA sequence:UniProtKB:Q72H90"
                     /codon_start=1
                     /transl_table=11
                     /product="Chromosome-partitioning ATPase Soj"
                     /protein_id="X:IKCGEJDB_00012"
                     /db_xref="COG:COG1192"
                     /translation="MQIVTLANLKGGVAKTTTAINLSIQLSLRKKKVLCMDLDLNNNQ
                     TDFFLRGVREEELEERNIYHALIGQKEIEACIYETRFTGINILPATLSLGKITEELGS
                     DPRVFESFAWKLRKLDYDYVIIDTPVYLSLELRFALWIADMVLYPVRPSRWNFQGTKT
                     LLGEIENIFEEYQKADGKEKKAKTLLVPSIVGRSKKESERIAILKKNYEVSNTVVWKL
                     SAIETATEMGKALKENTKGYELFEELTNEVLRNLKGGKR"
     gene            complement(8977..10050)
                     /gene="xerC_1"
                     /locus_tag="IKCGEJDB_00013"
     CDS             complement(8977..10050)
                     /gene="xerC_1"
                     /locus_tag="IKCGEJDB_00013"
                     /inference="ab initio prediction:Prodigal:002006"
                     /inference="protein motif:HAMAP:MF_01808"
                     /codon_start=1
                     /transl_table=11
                     /product="Tyrosine recombinase XerC"
                     /protein_id="X:IKCGEJDB_00013"
                     /translation="MGFNRYASTGGKEKKIALALRYHQPLTNETSPSLLEKRILEYLD
                     NQKSLGMNIHTIRGQRFYLEVFFKWCMERGIEDPNQMTISLVDRYQKYVSQYRNQVTK
                     KVITPETQNHILISMKTLYEWMQRREYIVKNPCWNVRLVKTPKRIPRNILKVEEVEKM
                     LLVPDLESGLGVRNRAILELFYSTGIRRFELQKLKISDVDLVNRTVFILEGKRRQDRL
                     IPMSERASDWIRKYLEEVRITLVKEPDDGTLFVSVRGGKMDTSRIGEVVKAAKEKAEI
                     EKKGSTHMFRHTTATLMLDNGADIRHVQEMLGHRDLNSTQIYTHVAIRKLQEVYEKTH
                     PSAESLDNTSKNKNVDTQASDTS"
     gene            complement(10111..10341)
                     /locus_tag="IKCGEJDB_00014"
     CDS             complement(10111..10341)
                     /locus_tag="IKCGEJDB_00014"
                     /inference="ab initio prediction:Prodigal:002006"
                     /codon_start=1
                     /transl_table=11
                     /product="hypothetical protein"
                     /protein_id="X:IKCGEJDB_00014"
                     /translation="MVIALLVRSPIFWYHFAPFWARFAPLKRLLRTPFARPLRPHCTG
                     VAPLTKIQTETIYLRETAILDKTSKTELKMQY"
     gene            complement(10323..13181)
                     /gene="dnaG_1"
                     /locus_tag="IKCGEJDB_00015"
     CDS             complement(10323..13181)
                     /gene="dnaG_1"
                     /locus_tag="IKCGEJDB_00015"
                     /EC_number="2.7.7.-"
                     /inference="ab initio prediction:Prodigal:002006"
                     /inference="protein motif:HAMAP:MF_00974"
                     /codon_start=1
                     /transl_table=11
                     /product="DNA primase"
                     /protein_id="X:IKCGEJDB_00015"
                     /translation="MTNPARSTLDELKRTLDLVSLIRSYGIELRSHGKNFVGRCPFHE
                     DKTPSFVVTPGKNLWHCMGACQTGGSAIDFVMKKEGVRIRDAILRLREKQNTITIERK
                     KQQIQGPPQTEFPPAPEQEKGRKHYKEFSETEQDLIERVFNYYQETLNNNKGAKEYLK
                     TRGVYEENILRKFRVGYADGTLIEGFLPSWGSKTGKEARRTLIEYGLLKEKMGHEQFR
                     GYIVFPLLDEEGHPVGAYGRYLTPKKIYFETRHRYMRGPHQGIWNREGLEGKDIVLCE
                     SVIDALTLYVNGIGNVTCSYGVEGYTEELHTEILKYQPKRVVIAYDNDTAGNSGARKV
                     AMRLLEEGIKCNRMKLPLEMDVNEYGLKVTNPGEQLSALILDSEEMREEYINGGDVAS
                     QISNAVSGESSRDVELEKQDVTEMSYSPPSSVVSHQKGFEIRRSAEEVLFLKGGREYR
                     VRSLYKNQSLDQIKVNLRLLVGDDYYIETLDLMNPRMRKGFVQNASDATSVLEETITN
                     DLKEVFRTTEEMLYEQLEKIKKPTQENKELTPKEKEEALLYLKDPQLIHHILEDFERM
                     GLVGERTNSLLGYLATLTRRTENPLAVIIQSSSSAGKSTLMDAILDLVPEEEKEKYSA
                     MTGQSLFYMSSKNLKNKVLAISEEEGIERAKYALKILQSEKRISIATTTKDQLTGKLS
                     TTEYVVEGPVVLFLTTTSVEIDEELQNRAVILTVNEEREQTKTILENQREEETLEGVL
                     KRKKKEGIITFHQNIQRLILPLAVVNPYANELKFPDTRLRMRRDQKKYLTLIRTIALI
                     HQYQREVRIAKDESGKEVAYIEVEKSDIELASILFSRVFGKNLDDLSPHTKKVLREIY
                     EYVNELSQERSVDKSAIRLTRKEIRERTGTGDTRLRIYLKRLEELEYLYVRSGKQGLT
                     LEYELLWDGEGENGNDFVLGILEEERDKEEKQKWSSLY"
     gene            13311..13700
                     /gene="xre"
                     /locus_tag="IKCGEJDB_00016"
     CDS             13311..13700
                     /gene="xre"
                     /locus_tag="IKCGEJDB_00016"
                     /inference="ab initio prediction:Prodigal:002006"
                     /inference="similar to AA sequence:UniProtKB:P23789"
                     /codon_start=1
                     /transl_table=11
                     /product="HTH-type transcriptional regulator Xre"
                     /protein_id="X:IKCGEJDB_00016"
                     /db_xref="COG:COG1396"
                     /translation="MLEKVKSNTITQNMDIIFGKIKKLRQEHNWTQEELANKLGVQQK
                     QVSAYERGVNFPSTEVLIKLAEVFDVSLDYLAFNKTASTKVDVKDRELLRYFEAIDRM
                     EEKEKQTVKEILNLVLVQKKVKELANG"
     gene            13752..13961
                     /locus_tag="IKCGEJDB_00017"
     CDS             13752..13961
                     /locus_tag="IKCGEJDB_00017"
                     /inference="ab initio prediction:Prodigal:002006"
                     /codon_start=1
                     /transl_table=11
                     /product="hypothetical protein"
                     /protein_id="X:IKCGEJDB_00017"
                     /translation="MKSIHPQYITDDKGKKISVVLSIKQYKEILEGLEELEDIRLYDE
                     IKAKNEKPIPLKEYLKTRKNKRQHA"
     gene            13954..14211
                     /locus_tag="IKCGEJDB_00018"
     CDS             13954..14211
                     /locus_tag="IKCGEJDB_00018"
                     /inference="ab initio prediction:Prodigal:002006"
                     /codon_start=1
                     /transl_table=11
                     /product="hypothetical protein"
                     /protein_id="X:IKCGEJDB_00018"
                     /translation="MPEYSVLLSKSAIKQLDKLPDNIAYSLIKIIEDLAKNPRPQGSK
                     KLKGRNGFRIRKGNYRIIYEIFDQKLIVEVIAIGDRKEIYK"
     gene            complement(14348..14773)
                     /locus_tag="IKCGEJDB_00019"
     CDS             complement(14348..14773)
                     /locus_tag="IKCGEJDB_00019"
                     /inference="ab initio prediction:Prodigal:002006"
                     /codon_start=1
                     /transl_table=11
                     /product="hypothetical protein"
                     /protein_id="X:IKCGEJDB_00019"
                     /translation="MSKYISVVIYMFLVMAQTDCMIDDSGTISGAEANQIITERVLIK
                     MYSCGLVKYTYDPKDNNPDLNMRALSKETANIFFLMATIFVRFEAFGLYERYKLKDIH
                     DCADDLDLVKCEEIERGWNTDVNMGGFIGSLVCKDVQSR"
     gene            complement(14900..15091)
                     /locus_tag="IKCGEJDB_00020"
     CDS             complement(14900..15091)
                     /locus_tag="IKCGEJDB_00020"
                     /inference="ab initio prediction:Prodigal:002006"
                     /codon_start=1
                     /transl_table=11
                     /product="hypothetical protein"
                     /protein_id="X:IKCGEJDB_00020"
                     /translation="MKNSYALGEAVRNKVTGQLMYVDIPWNPEVTCVYYDLETSVLVK
                     VDVPPEDLEKEEELLFKRV"
     gene            complement(15143..15337)
                     /locus_tag="IKCGEJDB_00021"
     CDS             complement(15143..15337)
                     /locus_tag="IKCGEJDB_00021"
                     /inference="ab initio prediction:Prodigal:002006"
                     /codon_start=1
                     /transl_table=11
                     /product="hypothetical protein"
                     /protein_id="X:IKCGEJDB_00021"
                     /translation="MKKGFVLGEAVKDRTTGRKMYVEVVWNPKVSCIYFDPEREALVK
                     VQVFPEDLESMKDVLPYLPK"
     gene            complement(15640..16275)
                     /locus_tag="IKCGEJDB_00022"
     CDS             complement(15640..16275)
                     /locus_tag="IKCGEJDB_00022"
                     /inference="ab initio prediction:Prodigal:002006"
                     /codon_start=1
                     /transl_table=11
                     /product="hypothetical protein"
                     /protein_id="X:IKCGEJDB_00022"
                     /translation="MINENIRVTFIRFLFILVVLSCFSYCKEKQQEPVEIKDKYALPP
                     GYTGSLNAVPYDFEYKKTPYWLDINAQFEKFLGLQRSTYQFHCGLLDFEKGKLQIRIS
                     GKKKDFYFKVIYLGNHRLAFVDEKSRGYVAKLEEGRNGMGDRINYYYFYPLSEIQDTK
                     RIDNLDPNNESDEIRFNDTFEPTYTTMDECEKSRVEQVIFHRSMRNTRGSR"
     gene            complement(16268..16603)
                     /locus_tag="IKCGEJDB_00023"
     CDS             complement(16268..16603)
                     /locus_tag="IKCGEJDB_00023"
                     /inference="ab initio prediction:Prodigal:002006"
                     /codon_start=1
                     /transl_table=11
                     /product="hypothetical protein"
                     /protein_id="X:IKCGEJDB_00023"
                     /translation="MTMGERPVTESMPKPETRLDNDFGRYLIDKKGNPLAITSAMSPA
                     KALEITNALPVGSVVQIFGDTRNPPGPNHYFFAIKKPDGSFYQYNNNGLFDAEVKWDK
                     MKVYGLYYD"
     gene            complement(16545..16688)
                     /locus_tag="IKCGEJDB_00024"
     CDS             complement(16545..16688)
                     /locus_tag="IKCGEJDB_00024"
                     /inference="ab initio prediction:Prodigal:002006"
                     /codon_start=1
                     /transl_table=11
                     /product="hypothetical protein"
                     /protein_id="X:IKCGEJDB_00024"
                     /translation="MNTNLATFMTHKIRNSLVSMGVDNPAPVYDNGGTAGYGKYAKTR
                     DET"
ORIGIN      
        1 gcgttttact caaatcttag aacacaactt cacacacgtt tgaaaagtag ttcctcttcc
       61 ttttctaagt cttccggagg tacatccact tttacaagta cgctcgtttc tagatcataa
      121 tacacacaag taacttctgg attccaaggt atatccacat acatcaattg acctgttact
      181 ttgtttctta ctgcttcacc caacgcataa ctattcttca tttcactacc ctcattctct
      241 taataaatgg caaaaaggtt taacttgaat tctcacttcg gaagatatgg taggacatcc
      301 ttcatacttt ccaaatcttc tggaaacact tgaactttta ctaatgcttc acgctctgga
      361 tcaaagtaaa tacacgatac ctttggattc caaactactt ccacatacat cttacggcca
      421 gttgttcggt ctttcactgc ctcacccaat acaaaacctt tcttcatttc attaccctcg
      481 ttctcttaat aaatttcaag aaggtatatc ttgagattcc cactttctaa aatacgctct
      541 ctctcgttta aaactctttc aggtccttta gagttttctt ttttattaat attctaatat
      601 tttttctctt tattttaaaa tcactgttct taatatttcc caaatccatt attaagcaaa
      661 acacaactta aacccgcttc tttaaaaaag cgggcatttt tttggagtta gtcatactac
      721 ttcatggttt catcagcttt ttctgataat atttctcgcc tagcgtattg gagatttcgt
      781 ctatacaagt ttttgcatca tcactatttc ctttcgattc atagatttcc aaaatctcag
      841 tcgccacgat aatgttatca tgatatacct tctttcgatc tactttgaat tgactacgga
      901 tcttgtcata cgattggatc ggaaccttca aataaccttc cttgaaagga atttctgctt
      961 cttgggatgc aattagtttc aaattcttaa attccttccc gcctcttgcc cccccggtca
     1021 gttcttccgg aattaaaaag taaaaacgga cttttttagg aaaggatatt tgagtaaaca
     1081 atgtgttaat aaaattatct ttcgttatga aagacaaaga aaagtagaaa tgtttttctt
     1141 ccagggtgat tggagaaaga acaatctcac caactccttt gtttttaaaa agatcgaagc
     1201 atgcagaatt catttcattg tattgtattg aatatggatt ataatctcca caagtcttag
     1261 tagcccattc tttcaaggtc gaaaactctt tcggcttcgg cttcaaattc ttagaaatgt
     1321 atgaagcttt gaaaaaacta ctagcccagg ctacagaatc ccccggtgtt ccagcaaaag
     1381 agtcatacca aatcccggac aatacatccc cttctttcat ctttggaatt ttgtacaact
     1441 ctggatttcc atcctttccg atacaatcct tgaccggata cggatcggcc tgtgcaaaga
     1501 gtaagttgct aagcacaaaa caaagtatta caaaaagtaa atgttgaact ttcatttttc
     1561 cccctatttc ttccttttta gaatatatcc atatccaagc gagaaacttc catacggata
     1621 atgcacaaat tgacccgaag ttttggaagc gttgtaccct ttcgttctat ctccgtaaga
     1681 atcgtgtacg atatatccag taggtgtaaa ccctacaatc gttactacgt gcccagaacc
     1741 tgtaaaatcc ccacccacta caactggatt cccttgttta atctgatcga ttacccaagg
     1801 tttcactttg tctaaagaac tttgattacg tgcttcaatt tgctcgtcgt aagatctttg
     1861 cttttgtgca aaagccaaat cgctcattcc gtcttcacgt ttcggaagtt caggcttcct
     1921 tacatcattg taaacaatcc ctttcggagg aacttcaaag ccaaattttg aaaagctatt
     1981 tgcggaaagt gtctcgactc ccatctgact cggcttacga ccaaacgggt tgtctgcatc
     2041 aatcattgtg tttccatgtt cttgtgatgc tctcgctatc atcactccca tagatccgta
     2101 ttctttcacc tgagtatccg tcatcttcaa accaagaccg ctcatcaccg ttccaggtgc
     2161 tctcgcgtta caaattccat ctgcagttag atcatcattt gtcaataaac gatcatatat
     2221 aatcttttta ccattggcct caagatcctg gtaatacgta tctctttggg tcacggccgt
     2281 atatcctaac aataacattg tcttaccatc cgatgacttc gtatacgctc gactttcccc
     2341 atctatgtta actgtatgtg tcttcgtttt accattacca tctttttcaa agttgtaacc
     2401 tcgctcattt gcaaacttgt ccgtgtaatc tacatggaac ctaactgaac ttggatcact
     2461 cgggctcaaa tggggtaaat tacctatcgt gtccacatta cctttccagt ttaagtattt
     2521 gtcatatact ttcacgtctt tgtaatattc cccctctctt tgaacttgtc taagttggat
     2581 gtctttaccg tcagaagttg gctctatata caatctgtcg tttttgtgat attgattact
     2641 tgcagattcg taataagttg gcttgtgacc tttcacctta ccattcttgt ctaatatatc
     2701 ttctccacct tttcttaccc aagtagaacc ctcaaagtca aacttgtctc gactttgagc
     2761 catcgcaatc cgatctttca caggtgtatt tacttttgct aatgtatccc gcatcctctg
     2821 atcatagtta tgaactacat aaccgattcc gaatgtatcc ccgccgacaa cgtatgtatg
     2881 attatcttct acttctaagt tgtaaacttt agtcggctct gtgttgtaat agtagattcc
     2941 tgttacagtt ccccaacttc cgtcggatcg taatacttga tctcttaaac gtaagtcttc
     3001 taccttcacc cattcagaag actgaacctc gcttgaatct gcatctcgtt tttctaatgc
     3061 aacgtttctt gaatgtttct ccattccaac agaatgttgt tcaaattctc ttcgaatcct
     3121 tccatctcca taaactgcat tcgcaatccg tgatgtaatg tctcctccgt ttctgtcctc
     3181 agtcttctgt cttctaaacg ggtgattcca tgttgtatgg atttcttctt ctccatctaa
     3241 ctccaggaag aaaagctgtg gaacttcatg tacgaaagtc tctgttactc tcttgttctc
     3301 aaaagtattt gtattctcgt tccaagaacg tactacatct ccgattttta cctcttcaat
     3361 cgccttgaaa cccgaaccca gtcgaatact tgttcctggg gcaaaacaag accccattat
     3421 gaattctcca acaaatccca ttttgtccag agcgttcgcc aatccaatgc gatttagctc
     3481 ttagcaatac ttcaccttaa aaaattttcc ggtacatgcg ttttttttct ggaaacagat
     3541 ttttccccta agtgagtttc ttgaaatatt caactttttt catatacttt ccgaaaaaaa
     3601 tggaaaaata tgaaagattt tttcgttttc actcacattt tccggaaata ttggtgattc
     3661 aatttccaag tttcaattta acaaactttg aaattgcgga aaattgcgga ttttttcaca
     3721 tttttcaaac atacaggcaa gaatcttgcc gctttcctgg ttcttattcg tattctgtaa
     3781 gaattctcca atttgaaccc gtattctcgc tttctactac ttcctatttc cttttaggac
     3841 tcgaacaagt tccatacagg acccatacaa gtcccgaaca ggtccacttt gaaaatcaca
     3901 ggtcgcaaac aagtcccgaa caggtccact ttgaaatcca gtaaaacaag aatcaaagtc
     3961 gttttgcgtt cgtcctcttt cctcttttgg tgaaacacga gagaatgaga aacgaagaac
     4021 aagacaaaac aggacaaaac aagacaatct gaaaaacttt tgaaattttg atacaggcta
     4081 gtaaatgcta gtatttttac cgaatccaca gttcattttt aagccttccg cctttcttta
     4141 cataaggttt tgggacgcgc tgtaaataag cttaagaatt ctttaaacga actaggtttc
     4201 attgagactt ctttcgaaaa cgagagaaaa gtaagtcttt ccttttgaaa tcattcaata
     4261 tcgttaagtc ttgattttca aatctacatc atttgcaggg gggtagttac tcttcccccc
     4321 cgtcccgacg tttccatcga gatcgtcttt agagggaaat gtccaaagat cgggttttta
     4381 agtttagagg ctccaaggaa aggagcgcaa ttgtatatta cggagggttc ttcgtttctt
     4441 tcctttagat gttttggaaa gaagtagttt caaaacagtt ttgcaaatct caatttcagg
     4501 caactcgttt tttcagaaaa cagcgtttta ggttccacac aagttccact tttaaaactt
     4561 tttctctctg ctcttgtgcc cgaattctaa attgctccct tttcccggtt ttttctcatt
     4621 acaaaacgat ctggctaaac cgaaatcgat tcaatccgtt attgtggatt attgtcccgt
     4681 gaaatcaaga tagtgcattt ttgtgccgag atttctaaga tatatggtct ttcgtttacc
     4741 ttccgtttga actttaatac gtttcgtgtt ttgaaatcct aaacaattac agctaaagag
     4801 ggaagtttct ttcttcatac ttgaatacga aagcccttct tcattcgaaa actgtattca
     4861 ggaaatttca ggatttttca ggaaattttt aggggggtga aaaatcgaaa aaattggtct
     4921 atatattcaa gttttatttt attctaatga aataaaaggt ccttaaatcc tcattctttc
     4981 tccgattatt tttagtttct ttttaataca agattgtata ttacttcagc cgaaatctct
     5041 aagatacact accacttttc ttgtctcttc cgtttgaact tcaatacgtt tcgtattttg
     5101 gaatcctaaa caatcacagc taaagaagga agtttcatac ttgaatacga aagaatatcc
     5161 taacttgaaa cctgaattac tattacaatt taaatgaatc tattaaacca caattaacat
     5221 taccttggaa ggattaggaa cccgctcccc atctttacgc ataccttcta aatgaaactc
     5281 aatcgcttcc ttgattaacc gagttacttc cgcttccgtt tctccaactg caacacagcc
     5341 aggtaaatcc ggaacatacg ctccataacc ggtcgaattt ttttcaatca ttactggata
     5401 ttccattttt attctctcgc tattacttta gaccggattg ttttaagata ctattcaagg
     5461 ttccaggagg taaatccata ctcgactttc ccgctacagt tactctccca gattttaagg
     5521 tatgtttaaa ctgtctgtga cttcctcttt gatcctctaa aattttgatg atctctttga
     5581 ctttcattcg tccggtaaac gaagtcttag tttgttcaat gacgctgtaa tgatcgctcc
     5641 tgacaacagt tccttttcat gcaatttcaa tacatacaga cttactctca tctgttcctt
     5701 actcgacaaa ttaactaaac gaataattcc acaatgagga agtttacgaa ataccgcaag
     5761 ctctccaaaa tccttgtcta acgttactaa gattctcttt tcttcatatg ccattctcag
     5821 tatttcttca tctccggggt ccttggtaaa atcacccgac caaaccgtat cgattcccaa
     5881 agttttaaat tccttcgcaa ctccacccca tacgcaagta tccaaaaata ctttcacgct
     5941 acctggctcg tttctttcgg tatgttctca atcctttcat gtccaatcat tcgatacgca
     6001 tatacaagac atgcttggat gtcgtccgat tctaaccacg gatagccctc taatatcgtt
     6061 tccgccgtat ctcccgccgc aagcattcca aggatatgct ccacagccaa acgacgtcct
     6121 cgaatgatcg gcttgccgcc gaatatttca ggattgtatg tgattctttc taagagtttg
     6181 tcttgatcca tgtctcgtat tctgcttggt ttcatcgcct ccgtccaacc ctttttcttc
     6241 tccctcttca agagccgaaa tcgtttcgta atcatgaaag cccttcatta ctgctaaaga
     6301 aggaagtttc atacttcata cttgaatacg aaatcccttc ttctttcgaa aactgtattc
     6361 aggattttta aggaaattta agggtgagga aaatggagga aattggaggg aaaatttcag
     6421 gtttctaatt ctaaataaaa gggatgaaag gacttaaccc ctcatccttt caccaatcat
     6481 tcttagtttc ttttctatct ctatttcctt ctctaaaagc tttcctaatt tcattgtcat
     6541 ttcttcactt tgctttcggc ttttgtggag agtcgaaagt aattctttga ctgtcttgcg
     6601 tctttcgtta gaactcattt cctcataaca attccaaaaa ctttctactc tctcattcaa
     6661 acaatcctta gagattagtt ttaaagaaac tctacccgat ttgaattctc ttttcttcat
     6721 atttacttga gtccttaaat ccgtttcgtt ttttgtagtc gatcgtatcg aactaatctt
     6781 ttctaaatga taagatttga ttgttgttag tgtttcatac tttcatcttc caaattctct
     6841 tttgttggcc aactgacgtt agtagttcta caagttctga atccttagca cctaactcca
     6901 ttgttctctt gtgtagctct gcttgttgtt tcctcaattt ccttaacgaa ttcaatagtc
     6961 tttctaaagc cgcttccttc tggtcggaac tcatcttccc atacttcttt tgaaactctt
     7021 ttactttcgc ttgcaagatt tgtcttgggc tcttctttac ttccccttgc ttgatagatt
     7081 tctcttctct cttggatggc ttacgctctt tcgtttttaa ctctttcttt aattctgtta
     7141 cataccgacg tgccgttcca agtggtatgt tttcattctc tgatactttc ttcgctaagt
     7201 cttgtttctc gatcaaaata tcaccctgat attttgattt ttcagatcca cttccatcaa
     7261 gagaagattc attgtttact aaatctttac tggaatgact gatcaaacta tcaccctgat
     7321 agtttgattt ttcaaaacca cttccaacaa aagaagattc attatttact aaatctttac
     7381 tggaattact gatcaaaaat tcactctctt gttttgattc cgtctctttg aataaacttc
     7441 ctgatttctc ttcgcttaac atttctgaat ctaaatctct ctcttgtttg gtttcttccc
     7501 caatgagtat tttagacgac tcactctttc ggtccccacc tcggttgtcc tgcacaagtt
     7561 catccttgta tttacgtaat atccttctct ttaacctttc ttttctttgt tccgctgtta
     7621 gatgtcttcg aaataaattg tctccttcta ggatgtcgta ttcctcttca aaggtaagct
     7681 cgttcatata atgacggact ggtatattct cgactcgtcg ccgtacctcc tcgtctttgt
     7741 gttcttgtaa ctctaatgcg attctgtaac gattctctcc cgtcacaagt gttccgtctt
     7801 ttctcgctgt gagtgcatct aagattccat tcaaagcaat gttttctttc agactctcgt
     7861 attcttcttc cgtcaacgga tcaaaatcgt ttcttggatt cggttttaaa ctcgaaggag
     7921 gaaccatctt cacaatcggg cttaatgtca cccctttcgg tatatactgt tttttgaatg
     7981 ttgatccggg ccgtggggtt ctttcttgtg cttccatcca ctctttcgcc ttctcttcta
     8041 aggaaacttt tgtggatgtt tctttcttgg gcccttttgt attccctcct actttcatct
     8101 ttttccacct tttaagtttc ttaatacttc gttggttaac tcttcaaata gctcgtatcc
     8161 ctttgtattc tcctttaacg cctttcccat ctctgtggcc gtttcaatcg ctgacaactt
     8221 ccaaaccact gtattagata cttcgtaatt cttctttagt atagcgatcc tttccgattc
     8281 cttcttactt cttcctacta tcgaaggaac aagtaatgtt ttggctttct tttctttccc
     8341 atctgctttc tgatactctt caaatatatt ttctatttcc ccaagtagtg ttttggttcc
     8401 ttgaaagttc catctagaag gcctcaccgg atacaatacc atgtcagcaa tccaaagcgc
     8461 aaatcgtagt tctaaactta aatacacagg tgtatcaatg attacataat cataatctag
     8521 ttttcttaat ttccaggcaa aggactcaaa cactcttggg tcacttccca attcctccgt
     8581 tatctttccc aacgaaagcg tggccggtaa tatattgatt cctgtaaaac gtgtctcgta
     8641 gatacaagct tcgatctctt tttgtccgat taaggcatga tatatattcc tttcttctaa
     8701 ttcctcttct ctcactccgc gtagaaagaa gtctgtttgg ttgttgttca aatccaagtc
     8761 catacacaac actttctttt ttctcaagga caactgaatt gatagattga tggctgttgt
     8821 agtctttgcc acccctcctt tcaaattcgc aagcgttact atctgcatgc cttcggccct
     8881 cctaactttt attagttttt ttaatcttgt tttggttttg gattatcggt tagaaatata
     8941 tccgctctaa ccagttgagt gtttagaaat cagtgtttaa cttgtgtcac ttgcttgcgt
     9001 atctacattc ttgtttttgg acgtattgtc taaagactcg gccgatgggt gcgttttctc
     9061 atatacctct tgtagtttgc gtattgctac gtgtgtatat atctgggtag agttcaaatc
     9121 tctgtggccc aacatctcct gcacgtgtcg tatatccgct ccgttatcga gcataagggt
     9181 tgctgtcgta tgcctgaaca tgtgagtaga acccttcttc tctatttccg ctttctcttt
     9241 cgcggctttc actacctcac caatacgact agtgtccatc tttccacctc gaaccgacac
     9301 aaacaaagta ccgtcatccg gttctttcac taacgttatt cttacttcct ccaaatactt
     9361 acgaatccag tcagacgccc tttcagacat tggaatcagt ctgtcttgtc ttctcttacc
     9421 ctctaagata aataccgttc gattcactaa gtctacgtca ctaatcttta atttctgtaa
     9481 ctcaaatcgc ctaatacctg tagaatagaa taactcaagg attgcacggt tccgcacccc
     9541 taagccgctt tctaaatccg ggaccaataa cattttttcc acttcttcta ctttcaatat
     9601 attacgaggt attctcttcg gcgtcttcac aagcctcaca ttccagcacg gattcttcac
     9661 aatatattca cgtctctgca tccattcata gagtgtcttc atactgatta atatatgatt
     9721 ctgggtttcc ggagtgatta ctttcttcgt gacttgattc cgatactgag atacatattt
     9781 ttgatagcga tctacaagtg atattgtcat ctgattcggg tcttctatac ccctttccat
     9841 acaccactta aaaaacacct ctaaataaaa cctttgtccc cggatcgtat gaatattcat
     9901 tcctaaactc ttctgattat ctaaatattc taatattctt ttttctaata gacttggact
     9961 cgtttcattc gttaacggtt ggtgataccg tagcgccaaa gcgatctttt tttccttccc
    10021 tcccgtactt gcgtatctgt taaaacccat tctctcctcc tcctctcttc acctttaacc
    10081 caggtgtctt tcacatgcct tttttcttct ctagtactgc atttttagtt ctgttttact
    10141 cgttttgtca agaatcgccg tttctcttaa gtatatggtc tccgtttgta tttttgtcag
    10201 gggtgctacc cccgtgcaat gggggcgcaa gggacgcgcg aagggggtgc gaagtagacg
    10261 ttttaggggt gcgaaccggg cccaaaaggg ggcgaagtga taccaaaaaa tcggacttct
    10321 cactaataga gcgatgacca tttttgtttc tcctctttgt ctctttcttc ttctaagatt
    10381 ccaagtacaa aatcgtttcc gttttcccct tctccgtccc aaagcagttc gtattcaagc
    10441 gttaatcctt gctttccact tcttacatat aaatattcta attcttctaa tctctttaaa
    10501 taaattcgta gtcttgtgtc acccgttcct gttctctctc tgatctcttt tctggttagc
    10561 cttatcgcgc ttttgtctac gcttctctct tgagacaatt catttacata ctcgtaaatc
    10621 tctcttaata ccttcttggt atgtggactt aaatcatcta agttctttcc aaatacacgg
    10681 ctaaataata tacttgcgag ttcgatgtca ctcttctcca cttcgatata cgccacttct
    10741 tttccacttt catccttcgc tatacgcact tccctttgat attggtgtat cagtgctatt
    10801 gttcttatta aagttagata cttcttttga tcccgtctca ttcgtagtct tgtgtccgga
    10861 aacttgagtt cgttggcata cggattcaca accgcaagtg ggagaattag cctttgtata
    10921 ttttggtgga atgttatgat tccttctttc ttctttctct tcaatactcc ttctaaggtt
    10981 tcctcttctc tttgattttc aaggatcgtt ttggtttgtt ctctctcttc gtttacggtc
    11041 aatatcacgg ctctgttttg tagttcttcg tcaatctcta cactcgttgt tgttaagaat
    11101 agcaccaccg gcccttctac tacatattcc gttgtcgaaa gttttcctgt aagttgatcc
    11161 ttggttgttg ttgctatact gattctcttc tcactctgta atatctttag cgcatacttt
    11221 gcacgttcga ttccttcttc ttccgagatc gctaacacct tgttctttaa attcttagaa
    11281 gacatataga atagactttg ccctgtcatc gccgaatact tctctttctc ctcttcaggc
    11341 acgaggtcta ggattgcatc catgagggtt gacttgcctg cactcgatga actttgtata
    11401 atgacggcca atggattttc cgttcttctt gttaaagtcg ctaagtatcc gagtagcgaa
    11461 ttcgttctct cgcccacgag tcccattctc tcaaagtcct ctaaaatatg atgaatcaat
    11521 tggggatctt ttaaatacaa tagcgcttct tctttttctt taggagttag ttctttgttt
    11581 tcttgtgtcg gtttctttat tttctctaat tgttcgtaca acatttcttc cgttgtccga
    11641 aacacttcct ttaaatcatt tgtgattgtc tcctcaagca ctgaagtcgc atcactcgca
    11701 ttctggacaa atccctttcg catccgtgga ttcattaaat ccaatgtctc gatataatag
    11761 tcgtctccca cgagtagtct cagattcact ttgatttgat ccagactctg attcttgtac
    11821 agtgacctga ctcggtattc tcttccccct tttaaaaaca atacctcttc agcgcttctt
    11881 cgtatctcaa agcctttctg atgactgacg acagaagacg gaggactgta actcatttct
    11941 gttacatctt gtttttctaa ttcaacgtct cttgaacttt cccctgaaac tgcattcgaa
    12001 atctgtgatg caacatctcc cccgtttatg tattcctctc tcatttcttc cgaatcaagt
    12061 attagcgcgc ttaactgttc ccccggattg gttaccttta acccatactc attcacatcc
    12121 atttctaacg gtaatttcat tctgttacac ttgattcctt cctcaagtag tcgcattgcc
    12181 actttcctcg ctccagaatt ccccgccgtg tcgttgtcat acgcgatgac tactctcttc
    12241 ggttggtatt ttaagatttc tgtatgtagt tcttctgtat atccttccac tccgtaacta
    12301 caagttacgt ttccgattcc gtttacataa agggtgagcg catcgattac actttcacac
    12361 aacactatgt ctttcccttc taatccttct cggttccaga ttccttgatg tgggcctctc
    12421 atatatctgt ggcgtgtctc aaaatagatc ttcttagggg ttaaatatct tccatacgct
    12481 cccaccgggt ggccctcttc gtctaacaac ggaaatacta tatacccgcg aaactgttca
    12541 tgtcccatct tctcctttag taaaccatac tctattaggg tccttcttgc ttcctttcct
    12601 gtcttactac cccagcttgg tagaaatcct tctattagtg tcccatcagc gtatcctacc
    12661 ctaaacttgc gtagtatgtt ttcctcatac actcccctcg tttttaaata ctcctttgct
    12721 cctttgttgt tgtttaacgt ttcttgatag tagttgaaaa ctctctcgat taagtcttgt
    12781 tctgtttcgc taaactcttt gtagtgtttg cggccttttt cctgttcagg cgcgggcggg
    12841 aattctgttt gaggtggtcc ttgtatctgc tgtttctttc tttcgattgt tattgtattt
    12901 tgtttctctc ttagtcttaa gatcgcgtct ctgattctta ctccctcttt cttcatgaca
    12961 aagtcaattg cgcttcctcc tgtctgacaa gctcccatac aatgccataa gttctttcca
    13021 ggcgttacta caaacgaagg agtcttgtct tcgtggaacg ggcaccttcc tacaaagttc
    13081 tttccatggc ttcttaattc gattccgtag cttcggatca aggacactag gtccaacgtg
    13141 cgtttcagtt cgtccaaagt cgagcgcgcg gggtttgtca tggcttttgg gctccttgag
    13201 ggtgaaaaag ttaatccaat tcgatggata aaatagaccc ctaagccgaa ttcgtcaaac
    13261 cctaaaaacg aaatttagtt agattttttc cggtaccaag gatactttac gtgttagaaa
    13321 aggtaaaatc taacacaata acgcaaaaca tggatattat tttcggcaaa atcaaaaagc
    13381 taagacagga acacaattgg actcaagaag aactagctaa taaactcggg gtccaacaaa
    13441 aacaagtttc tgcttacgaa cgtggagtta actttccttc tacagaagtt ctcataaaac
    13501 tcgctgaagt ctttgatgtc tctttagatt atttagcttt caataagacc gcatctacca
    13561 aagtagatgt taaagataga gaactacttc gatacttcga agcaatcgat agaatggaag
    13621 aaaaagaaaa acaaactgtg aaggaaattt taaatcttgt attagttcaa aagaaagtaa
    13681 aagaattagc taacggataa agttaatcat aatagtttaa gtgggtggca cccaaaagcc
    13741 aaggaagaac tatgaaatca attcatccgc aatatattac agatgacaaa ggaaaaaaaa
    13801 tttctgttgt actctctatc aaacaataca aagaaatttt agaaggatta gaagaactcg
    13861 aagatattcg cctttatgac gaaataaaag caaaaaacga aaaaccaatt cctttaaagg
    13921 aatatctaaa aaccagaaaa aacaaaagac aacatgcctg agtattccgt acttctttca
    13981 aaatctgcaa taaaacaact tgataaactt cccgataata tcgcctattc tttaatcaag
    14041 attatcgaag atcttgcaaa aaacccaagg ccacaaggtt caaaaaaatt aaaaggaaga
    14101 aacggctttc gcatccgaaa aggaaattac agaatcatct acgaaatctt cgatcaaaaa
    14161 ctcatcgttg aagtcattgc tatcggagac agaaaagaaa tctacaaata gtcatttccc
    14221 tttaaaatct cggctttctg tttttctaat atttcagatt gtctattaac acaatcacaa
    14281 aaaagcccgg ctttttaccg ggctaataga atcgtttcga aataacacac attcaaaata
    14341 ctgaatatta tctactttgc acgtccttac ataccaagct accaataaaa ccacccatat
    14401 tcacgtctgt attccatcct ctttctatct cttcgcattt tactaaatcc aagtcgtccg
    14461 cacaatcatg aatgtctttc aacttgtatc tttcataaag gccaaatgct tcaaacctta
    14521 caaatatcgt cgccattaag aaaaatatat ttgccgtttc tttcgaaagt gcccgcatgt
    14581 tcaggtccgg attgttgtcc tttggatcat acgtatattt tacaagtcca caactataca
    14641 tctttatcaa tactctttcc gttataatct ggttggcttc ggctcctgaa atcgtcccag
    14701 aatcgtcaat catacagtcc gtttgagcca taaccaaaaa catatatata actacactaa
    14761 tatacttgct catatacgtt tttcttcttc cctctctctt tcaaaagtaa acaaaaaaaa
    14821 gcccggttat tcaccgggct gatacttgtt aatctctact tttcaggatt gcgttttact
    14881 caaatcttag aacacaactt cacacacgtt tgaaaagtag ttcctcttcc ttttctaagt
    14941 cttccggagg tacatccact tttacaagta cgctcgtttc tagatcataa tacacacaag
    15001 taacttctgg attccaaggt atatccacat acatcaattg acctgttact ttgtttctta
    15061 ctgcttcacc caacgcataa ctattcttca tttcactacc ctcattctct taataaatgg
    15121 caaaaaggtt taacttgaat tctcacttcg gaagatatgg taggacatcc ttcatacttt
    15181 ccaaatcttc tggaaacact tgaactttta ctaatgcttc acgctctgga tcaaagtaaa
    15241 tacacgatac ctttggattc caaactactt ccacatacat cttacggcca gttgttcggt
    15301 ctttcactgc ctcacccaac acaaaacctt tcttcatttc attaccctcg ttctcttaat
    15361 aaatttcaag aaggtatatc ttgagattcc cactttctaa aatacgctct ctctcgttta
    15421 aaactccatc gggcacttta gagttttaat ttttactaat attctaatat tttttctctt
    15481 tattttaaaa tcactgttct taatatttcc caaatccatt attaagcaaa acacaactta
    15541 aacccgcttc tttgaaaaag cgggcttttt ttggggttca caaaattcta aaaatcagct
    15601 aaatatggag ggttttattt ccttcaaggt ggagccaagt caccttgacc ctctcgtgtt
    15661 cctcatcgat cgatgaaata ttacttgttc gacccgggat ttttcgcatt catccatcgt
    15721 cgtatatgtt ggttcaaacg tgtcgttaaa acgtatttca tccgattcat tgttaggatc
    15781 taagttatca atccttttgg tatcttggat ttcagaaagt gggtaaaagt agtagtaatt
    15841 aattcgatca cccattccgt tacgaccttc ttccaatttc gcaacgtatc cgcgactctt
    15901 ttcgtctaca aaggcaagtc gatgatttcc tagatagatt actttgaagt agaaatcttt
    15961 cttcttacca gaaattcgaa tttgcaactt ccctttctca aaatccaaaa gcccgcaatg
    16021 aaattgatag gtacttcttt gaagacctaa aaacttctca aactgagcat ttatatccaa
    16081 ccagtaagga gttttcttgt attcaaaatc atacggaacc gcattcaaac ttcctgtata
    16141 tcctggaggc aaagcatact tgtccttgat ttctactggc tcttgttgtt tctctttgca
    16201 gtaagaaaaa caactcaaaa caaccaagat gaatagaaat ctaataaacg ttactctaat
    16261 gttttcgtta atcataatac aatccatata ctttcatttt gtcccactta acttcagcat
    16321 cgaataaacc attgttgttg tattggtaga aagaaccatc cggcttttta atagcaaaga
    16381 aataatgatt cggtcccggt gggtttctcg tatctccaaa aatctgaacc acacttccta
    16441 ccggcaacgc attagtaatt tccaatgctt tcgccggact catcgcactc gtaatcgcaa
    16501 gaggatttcc tttcttgtca atcaggtaac gcccaaagtc gttgtcaagt ctcgtctctg
    16561 gttttggcat actttccgta accggccgtt cccccattgt catacactgg agccgggtta
    16621 tccactccca tcgatacaag actgtttcgg atcttgtgag tcataaacgt ggcgaggttc
    16681 gtattcatcg gtatcttgcc ataaccttac ccacaagtca ggctttggta agtaattt
//
LOCUS       IKCGEJDB_2               979 bp    DNA     linear       08-DEC-2021
DEFINITION  Genus species strain strain.
ACCESSION   
VERSION
KEYWORDS    .
SOURCE      Genus species
  ORGANISM  Genus species
            Unclassified.
COMMENT     Annotated using prokka 1.14.6 from
            https://github.com/tseemann/prokka.
FEATURES             Location/Qualifiers
     source          1..979
                     /organism="Genus species"
                     /mol_type="genomic DNA"
                     /strain="strain"
ORIGIN      
        1 ctatgatgtt ttctaataaa acgaattata aaattgttgt agatagaaat tttttcaaca
       61 attctattat agtaagatat tactttaaga atttttttga atgaattcac gctgggtatt
      121 ttaccgtaaa agttgtgatt tgactaggta acataaaagt ggacaccttt ttcgccaaga
      181 atgaggtaaa aggtgataat gaaaagaaga agtaactatt cgccggaatt tcgggaacaa
      241 gcagtaaacc ggacgttaaa cggttcgttt acgataagaa cctgtcctaa aactgggaca
      301 gaaccttaca gcttgatctt tctgataaag cagaattagg ttttgggacg cgctgtaaaa
      361 gaagtagcag agttagctac tttgttttga aacaatggaa ggcagaacac ttgaaaatgt
      421 gcgtttttga tcccacaacg cgatccgtag agagcgttgt gttgagttat tttgatttta
      481 aaatcctatt caacttgtgg gttggttatg atagagagca ttctgctgag tgcttcaatc
      541 gttttcgcat tggatttgat cgaatttaac atgaaacggt ggtttgtgat aaacatttag
      601 gtactcaatt ttatagatat gagtaacatt tatagttttt gtatgagttc ctacattttt
      661 tgtaaaacta aaacctatta cttctatagt cgtgagacga gttttgaacg aactttttaa
      721 tccatttgta aaagtccaat actttaaaat aattgaattt tatatttttc ttatttgtaa
      781 ttaggaatcg aattcttcct tttttggatc gttttttttc aaaaacagat ttctacaaac
      841 taaagtcaat ttttctaaaa tacttaagtg gcataaattc gtggaaaaat cctaggtcaa
      901 ttttttcgta aaaaaataaa tgtaggaact ctcacaaatc gtggttttat cagttaaact
      961 ttgaaaattg tgggaacta
//
LOCUS       IKCGEJDB_3             24109 bp    DNA     linear       08-DEC-2021
DEFINITION  Genus species strain strain.
ACCESSION   
VERSION
KEYWORDS    .
SOURCE      Genus species
  ORGANISM  Genus species
            Unclassified.
COMMENT     Annotated using prokka 1.14.6 from
            https://github.com/tseemann/prokka.
FEATURES             Location/Qualifiers
     source          1..24109
                     /organism="Genus species"
                     /mol_type="genomic DNA"
                     /strain="strain"
     gene            641..1819
                     /locus_tag="IKCGEJDB_00025"
     CDS             641..1819
                     /locus_tag="IKCGEJDB_00025"
                     /inference="ab initio prediction:Prodigal:002006"
                     /codon_start=1
                     /transl_table=11
                     /product="hypothetical protein"
                     /protein_id="X:IKCGEJDB_00025"
                     /translation="MNVPGILIIGHGSRESTYDGEFKKFVEGYQNLHPKYEIRTAYVE
                     LSKSDVKTVLREFSKTHNKILIFPLFLFASNHVKNDISLVLSDLKREFVNHRFISAMP
                     LGIHSNIINLLHIRSKQNESFRIQSKTAVIVVGRGASDADSNGDFYKAVRFFEESSSF
                     LFVKPCFIGITKPFLQESLEICIKLRPEHILIIPYFLFYGKLIQKISHIAKEYSEKYP
                     WIKIETVSHFGPDPILYPILDERISQALSGTATLPCDNCEYRVSIPGLKNKVGGLNSL
                     LWSMRHLETHTQAAPHEFPHRNFKKHIFVCDSVDCVNQGSISLIHKIRSFIRKHERQS
                     EFRVSKSSCLGRCGEGPTVVIYPDGIWYQRVSENDAEELVAEHLLNDRLVTRLVDNIM
                     "
     gene            1838..2209
                     /locus_tag="IKCGEJDB_00026"
     CDS             1838..2209
                     /locus_tag="IKCGEJDB_00026"
                     /inference="ab initio prediction:Prodigal:002006"
                     /codon_start=1
                     /transl_table=11
                     /product="hypothetical protein"
                     /protein_id="X:IKCGEJDB_00026"
                     /translation="MACHEIAALRLGMMNLIGIKDEVTIRHEQSEIGVALESTGPIRS
                     LAEAKDFESLIKFYEISLTDLEERISKMKKDDPKMAYYRSLLILTKKIEFELKNSVFI
                     FQNFFRDLEEIHDFVHEIFPA"
     gene            2215..2964
                     /gene="paaE"
                     /locus_tag="IKCGEJDB_00027"
     CDS             2215..2964
                     /gene="paaE"
                     /locus_tag="IKCGEJDB_00027"
                     /EC_number="1.-.-.-"
                     /inference="ab initio prediction:Prodigal:002006"
                     /inference="similar to AA sequence:UniProtKB:P76081"
                     /codon_start=1
                     /transl_table=11
                     /product="1,2-phenylacetyl-CoA epoxidase, subunit E"
                     /protein_id="X:IKCGEJDB_00027"
                     /db_xref="COG:COG1018"
                     /translation="MAKSSKRAEIKNICKKNGSAIITLVSKNGPLNFLGGQYVIFNSG
                     LKTKDGKEIKRAYSIFSSDTQQEEFQICIQPVTGGLISNHIPNLAIGSELEFSGPWGK
                     FVENPNWPKKGKILLIATDIGITTIHSILHSLRWRDKLKDTYVLWYLFLKEKSISVQE
                     ILKRLPEGFHFLNVISVSKINHPNRPEECIRSLKEELVAFDFPQSAFLAGDGKLIRVA
                     QDFLLKSGLDEKFIGTETFFNSTKKSEITSR"
     gene            2968..4071
                     /gene="cbiD"
                     /locus_tag="IKCGEJDB_00028"
     CDS             2968..4071
                     /gene="cbiD"
                     /locus_tag="IKCGEJDB_00028"
                     /EC_number="2.1.1.195"
                     /inference="ab initio prediction:Prodigal:002006"
                     /inference="similar to AA sequence:UniProtKB:O87693"
                     /codon_start=1
                     /transl_table=11
                     /product="Cobalt-precorrin-5B C(1)-methyltransferase"
                     /protein_id="X:IKCGEJDB_00028"
                     /db_xref="COG:COG1903"
                     /translation="MAGKELKEGFTTGACSAAAAKAATRLLLNRKPVLEIETTLPNKR
                     QVLFTVKRCQLEGEIATCSVVKDAGDDPDCTHGAELTARVRLTKENKIKLKGGDGVAV
                     VTKAGLGLEIGQSAINPVPRKNISEMILEELQGSSFNGAEVEISVPGGQEMAKKTMNE
                     RLGLIGGISILGTTGIVKPYSTAAFKASVIQAIQMAREYGIDTIVLTTGGKSEKFAMD
                     LLPNLNELSFIQVGDFIGTGIKTSVKESIHHTIIVGMIGKLSKMADGVMMTHRGGSSV
                     NTKMLSMIARSMGVPEEVAIEIQNANTARHVLEVCKATGYEIITTKICEIVAEKCSQH
                     AGTNIMISCYMVDFDGKLLGKCENFSQNVGLNL"
     gene            4068..4739
                     /gene="cbiC"
                     /locus_tag="IKCGEJDB_00029"
     CDS             4068..4739
                     /gene="cbiC"
                     /locus_tag="IKCGEJDB_00029"
                     /EC_number="5.4.99.60"
                     /inference="ab initio prediction:Prodigal:002006"
                     /inference="similar to AA sequence:UniProtKB:Q8EXP7"
                     /codon_start=1
                     /transl_table=11
                     /product="Cobalt-precorrin-8 methylmutase"
                     /protein_id="X:IKCGEJDB_00029"
                     /db_xref="COG:COG2082"
                     /translation="MNDMRQMTNLGRNIENKSFSIIDEEAGIHSFSQEEWEVVRRIIH
                     ATADFDYKNITKIHPQAIDSGIQALKKGCPIVCDVQMILAGLNPERLKVYGCKTYCFI
                     SDEDVIENAKRKNSTRAIESIQKANSFNLLNESLVVIGNAPTALLEIERLIRQEGIKP
                     ALIVGVPVGFVSAKESKETILKLECSNAHSIPYILTMGRKGGSTIAVAILHALLLLSS
                     KRGEI"
     gene            4736..5971
                     /gene="cbiET"
                     /locus_tag="IKCGEJDB_00030"
     CDS             4736..5971
                     /gene="cbiET"
                     /locus_tag="IKCGEJDB_00030"
                     /inference="ab initio prediction:Prodigal:002006"
                     /inference="similar to AA sequence:UniProtKB:O87694"
                     /codon_start=1
                     /transl_table=11
                     /product="Cobalamin biosynthesis bifunctional protein
                     CbiET"
                     /protein_id="X:IKCGEJDB_00030"
                     /db_xref="COG:COG2241"
                     /translation="MKAVTVIGMGDEGCPGLSSIAVNAVAKAQILAGGERHLDFFPQF
                     SGEKIVFKDDLIQAVKKIAELSSEHTICVLASGDPLFFGIGNLIRKKVGSEYVDFIPA
                     PSSVQHAFAKIGIPWDDAKILSLHGRSLKGLITKLQFLNKVALFTDKINHPREIASYL
                     LSFKESEWTAFVCENLGGEKERIRKFDLKLLSEEEEIDPLNVLILIRNETDWKPPPVV
                     PNVSEESYSKRVPKKGLITKKEVRILSIAFLNIREDSIIWDIGAGSGSVAIEAAQIAK
                     NGRSYAIEVDPEGIEICKQNISIQKTDNVYVVSGKAPEVLEKLPDPDCVFIGGSNGDI
                     YEIIRISLNRLCSLGSLVVNAVTIDNVSQIYQSFKKLKLIPEVTLLNVSRGQVLKDYL
                     RYEALNPIHIFKVTKPEKT"
     gene            5968..6732
                     /gene="cbiL"
                     /locus_tag="IKCGEJDB_00031"
     CDS             5968..6732
                     /gene="cbiL"
                     /locus_tag="IKCGEJDB_00031"
                     /EC_number="2.1.1.151"
                     /inference="ab initio prediction:Prodigal:002006"
                     /inference="similar to AA sequence:UniProtKB:Q05593"
                     /codon_start=1
                     /transl_table=11
                     /product="Cobalt-precorrin-2 C(20)-methyltransferase"
                     /protein_id="X:IKCGEJDB_00031"
                     /db_xref="COG:COG2243"
                     /translation="MSLNRYGKLYGVGVGPGATDLITLRAVQILNSVDVLAIPKTSEH
                     LEPFAWRVCSPIVQENSSQEKLLLHFPMTKDPEILIPAWDKAFTEIGKRLEKKLNVAF
                     ITQGDPSVYSSWSYLLEEANDRWPGIEIEIIPAVSSITAIPAVLQIPLADGRERFCVI
                     PGTYGIEELPELVKHFDTIVLTKVGQIIPQLIGTLKELNIIKNASYVSYATTDRQKIV
                     TNLETIQNESCDYFSTVILSIRKRKGILRGQNCETE"
     gene            6719..7876
                     /gene="cbiG"
                     /locus_tag="IKCGEJDB_00032"
     CDS             6719..7876
                     /gene="cbiG"
                     /locus_tag="IKCGEJDB_00032"
                     /EC_number="3.7.1.12"
                     /inference="ab initio prediction:Prodigal:002006"
                     /inference="similar to AA sequence:UniProtKB:O87697"
                     /codon_start=1
                     /transl_table=11
                     /product="Cobalt-precorrin-5A hydrolase"
                     /protein_id="X:IKCGEJDB_00032"
                     /db_xref="COG:COG2073"
                     /translation="MKRSRKQYSVFVITKHGLEIAKKIQAVWQDVDLFVSAKFIQDAP
                     SNSKLLSLPMDKTLRETFREYDCHIFIISVGAVVRMIAPLLENKKVDPAVLCVDDKAK
                     FSICVLSGHVGRGNFFTEKLSKILNNIPVITTASDVSETLTVDILGRELGWTLENPDR
                     NVTKGCAAVVNETKVLFVQETGEPNWWPLDKTLPKGVEYAISLNNVRPEDYEILLIAT
                     DRSNVHKTHKEHYKNCVLYYTKTLILGLGCDRNIPFETAENGIYKILDENGFAIQSVR
                     AIATIDLKKEETAFLKLSQKYGWELIFFSPEELDRVSQVKSPSETVKVFTGTKSVSEA
                     ASLLASGADSLLLTKQKYKEAPNGKNLTVAISRIPHPKRPNLHGSVLKADK"
     gene            7873..9390
                     /gene="cysG_1"
                     /locus_tag="IKCGEJDB_00033"
     CDS             7873..9390
                     /gene="cysG_1"
                     /locus_tag="IKCGEJDB_00033"
                     /EC_number="4.99.1.4"
                     /inference="ab initio prediction:Prodigal:002006"
                     /inference="protein motif:HAMAP:MF_01646"
                     /codon_start=1
                     /transl_table=11
                     /product="Siroheme synthase"
                     /protein_id="X:IKCGEJDB_00033"
                     /translation="MKKGRLNIVGIGPGNDEHITPAAYYAIQEADLVIGYVTYVNLIK
                     HRLVGKQVTQTGMTEEISRAQEAVHIAKEGKIVTLISSGDAGVYGMAGLVFEVLRKIG
                     WKKKESPEVRIIPGITADSSCASLIGAPLVHDTARISLSDLLTPWSVIANRLECAAKS
                     DFVITLYNPASGRRQRQIVEASEIIKRHRSGNTPVALIKSAYRKQQNVFLSDLDNFLN
                     YEIGMNTTVIVGSSNTFIYEGFMITPRGYTNKYSLEDASLKEGQKKGFSLRSTGDLKN
                     STNLENTSLNLNVTKIRGAFIKKFTSIVSDQEEASNGSVPVADVMKSFTTMDPSTIQS
                     QDSSAIKAIKALELFSKIQEESSKKNYKRLESEKNTLVYIGRLGGAILLKTLEKFYIL
                     GRLKSPIRFEEYGFQDPGEYHNKYLELKVLDPEKILNFPFEFSMFLPNQILPEEIYEK
                     LAIHRNSSISERLLNYVYDKSEKVFLNGQEYTDVSWLGLVPLEVWNLVRGILLKC"
     gene            9404..10168
                     /gene="cobM"
                     /locus_tag="IKCGEJDB_00034"
     CDS             9404..10168
                     /gene="cobM"
                     /locus_tag="IKCGEJDB_00034"
                     /EC_number="2.1.1.133"
                     /inference="ab initio prediction:Prodigal:002006"
                     /inference="similar to AA sequence:UniProtKB:P21922"
                     /codon_start=1
                     /transl_table=11
                     /product="Precorrin-4 C(11)-methyltransferase"
                     /protein_id="X:IKCGEJDB_00034"
                     /translation="MKVYIIGAGPGDPELITIKGAKLVETCPIILYTGSLVPKAVIKR
                     AKKEAIVLDSSNMTLDEIISIILSAKNNNQDVARVHTGDPSIFGSIAEQIRKLDLLNI
                     QYEIVPGVSSFTAAAAVLGKELTLPEVSQTIIITRIAGRTPVPERERLEILAQSGATL
                     TLFLSVLHIRTIVERLSPYYGEKCPVAVIQKATWPEQKIVTGTLGDIVSKVKTEKISS
                     TAIIFIGPILDCDDFADSRLYSADFSHRFRKAKKDL"
     gene            10165..10701
                     /gene="btuR"
                     /locus_tag="IKCGEJDB_00035"
     CDS             10165..10701
                     /gene="btuR"
                     /locus_tag="IKCGEJDB_00035"
                     /EC_number="2.5.1.17"
                     /inference="ab initio prediction:Prodigal:002006"
                     /inference="similar to AA sequence:UniProtKB:P31570"
                     /codon_start=1
                     /transl_table=11
                     /product="Corrinoid adenosyltransferase"
                     /protein_id="X:IKCGEJDB_00035"
                     /db_xref="COG:COG2109"
                     /translation="MNSDEKNSKGLVIVYTGNGKGKTTAALGIVFRALGRGLKCGVVQ
                     FLKGKWETGEKMFSEKIPELDFHIMGLGFTWDSENLDKDKTAARMAWALSSKMILKEN
                     YNVIILDEITYAFHHGWLNVEEVMDTLKKRRKDLHVVITGRNCPKVLMDYADLVSVVE
                     AQKHPYQNGIPAQKGIDF"
     gene            10701..12065
                     /gene="cbiA"
                     /locus_tag="IKCGEJDB_00036"
     CDS             10701..12065
                     /gene="cbiA"
                     /locus_tag="IKCGEJDB_00036"
                     /EC_number="6.3.5.11"
                     /inference="ab initio prediction:Prodigal:002006"
                     /inference="similar to AA sequence:UniProtKB:P29946"
                     /codon_start=1
                     /transl_table=11
                     /product="Cobyrinate a,c-diamide synthase"
                     /protein_id="X:IKCGEJDB_00036"
                     /db_xref="COG:COG1797"
                     /translation="MNIQIPRIVIGGTGSGVGKTTIVLALTQIFRRKGLKVVTFKCGP
                     DYLDPTYHSRASQNICHNLDGWLMGKESVLNTFYQACHNADIAVIEGMMGLFDGHSPN
                     SEVGSTAEIAKWLASPVLVVLDTSGMARTASAIVKGLKTFDPDLNLAGAFANFTGSQS
                     HIQLLKDTSTEIPILGGLCKHPEQTFPERHLGLYPASEENLSEEKFNFWREEGEKNLE
                     IDSILKIASSAPEISIPISNINTVSKRCKIGIAMDSAFYFYYEENLMRLRQAGAELVF
                     FSPISDSRLPDLDGLYFGGGYPELFASTLSKNESLINYILELSYKNIPIYAECGGLMY
                     LSKGIKLVKGDFFPMLGLIPAISIMEKKLKALGYVEVTTKKETIFGEAGLRFRGHQFR
                     YSGLELDESDPIELVYKLRKRKGDQVSEEGYSKNSVLASYIHSHWASNSNLAKGFVQS
                     CLRK"
     gene            12062..12745
                     /locus_tag="IKCGEJDB_00037"
     CDS             12062..12745
                     /locus_tag="IKCGEJDB_00037"
                     /inference="ab initio prediction:Prodigal:002006"
                     /codon_start=1
                     /transl_table=11
                     /product="hypothetical protein"
                     /protein_id="X:IKCGEJDB_00037"
                     /translation="MIHVKNSWLEVNFKEPHNVLSWAVIGGGWKEQVDCVLWHRVRDE
                     DLTLEVDPIDYFYRSLLHKRESRNGVGFLTSVSLENYSEVILEKQNFKIRSVVTVGLG
                     NSVRVGDPPFQSNSYGTINILVQCSVPFDLNTSLEAISLITEARTLAVLEARIQSKTG
                     LVTGTGTDCIAFASPSRSSEKRYTGKHTLSGHLIGKAVYQSVSQGISNWKKNKFKTET
                     KEYECPRSL"
     gene            12727..13308
                     /gene="cobP"
                     /locus_tag="IKCGEJDB_00038"
     CDS             12727..13308
                     /gene="cobP"
                     /locus_tag="IKCGEJDB_00038"
                     /EC_number="2.7.1.156"
                     /inference="ab initio prediction:Prodigal:002006"
                     /inference="similar to AA sequence:UniProtKB:P29931"
                     /codon_start=1
                     /transl_table=11
                     /product="Bifunctional adenosylcobalamin biosynthesis
                     protein CobP"
                     /protein_id="X:IKCGEJDB_00038"
                     /translation="MSTITLITGGCRSGKSRFALELAKDIKGQKYFIATCPIFDEEMN
                     QRILKHKKERDNSVWKTIEEEFNLLNLFKSEYFFKKSVVVVDCLSLWINNLLYKSKIE
                     KRKIEEATIQKNCTELVEHIRKTKVKHVIFVSSEVGLGLVPENKTSRIYRDLLGTCNQ
                     TIAHNADSVYFMSSGIPLKIKGQTKQNQTVPTQ"
     gene            13305..15896
                     /gene="cobQ"
                     /locus_tag="IKCGEJDB_00039"
     CDS             13305..15896
                     /gene="cobQ"
                     /locus_tag="IKCGEJDB_00039"
                     /inference="ab initio prediction:Prodigal:002006"
                     /inference="protein motif:HAMAP:MF_00028"
                     /codon_start=1
                     /transl_table=11
                     /product="Cobyric acid synthase"
                     /protein_id="X:IKCGEJDB_00039"
                     /translation="MNLPKHGGNLIELSKRIGCDPKEILDFSANINPLGFPEWLRPFL
                     HSKIEDLISYPDPNYTSLKKKIHSKYGISPEQIVLGNGASELILQIPFVVQADYALIA
                     VPCYSGYKEAILLRKIPCVEVFLKEEKQFRLDMNEIRNILKSRPNQRALVFLGHPNNP
                     TGVTLDKIETLKLTQEFQNSVFVIDESFIHFCTKGSSFFKDKTENMILIQSMTKILAL
                     PGLRIGICYASSSICSEISKRLPTWNVNSLAASVYEKSISDEDYINNSKQNIQVWKED
                     LIYNLSNLEFLNLFSGESNFILIKISDDRNISDLTQELLLKYKIAVRNCENFSGLSKN
                     FIRIAVRTPEENEKIINAFSNIYYGTPQKLKSRKKTPSIMFQGTASNVGKSILTAALC
                     RILAQDGIKVAPFKSQNMALNSFVTLNGEEIGRAQALQAQAAKIIPDIRMNPILLKPS
                     SEKDSQVIINGKPINSMSFKDYNQYKSIAFEEVKKSYDSLSSEYNVIIIEGAGSASEV
                     NLKKKDIVNMRMAEYAKADVLLVGNIDHGGLFGSILGTMETLAEWERKLVFGFIINRF
                     RGVKELLKTGINYIEEYTNRPVLGVVPHIKDLELPEEDSLEFKSGTLDDTSALEERLD
                     IVLIDIPRISNHTDIDALRVEPDVRVRIVRTVEDLGEPDVLILPGSKNVISDLNHLYD
                     VGLADRIFALSRNQKTDIVGICGGYQMLGKNIFDPYRIESDQGSIQGISLLQIETTLE
                     KDKSLKRVFATHIPTKTEVEGYEIHHGKTKSVGNTRVILLNGKAEELGHSDPTGRIWG
                     TYIHGIFDKDQFRRKYLDQIRIRKGKTPLVDVQVSYNLEKSLDRLAENVRHSLNMNLI
                     YRKLGFG"
     gene            15899..16846
                     /gene="cobD"
                     /locus_tag="IKCGEJDB_00040"
     CDS             15899..16846
                     /gene="cobD"
                     /locus_tag="IKCGEJDB_00040"
                     /inference="ab initio prediction:Prodigal:002006"
                     /inference="similar to AA sequence:UniProtKB:P9WP93"
                     /codon_start=1
                     /transl_table=11
                     /product="Cobalamin biosynthesis protein CobD"
                     /protein_id="X:IKCGEJDB_00040"
                     /db_xref="COG:COG1270"
                     /translation="MPWNVAVSVLVDLILGDPKNFPHPVRAIGKLARVLEKFFRNNCS
                     SEEVAGILTSCLVYLISFIIPFLFVQLANQLHWILGELLTVMIVYTTIAIRDMIDHSK
                     EVYDALVQTDLSLARKKVSRIVARDTESLSESEIIRACVESTAENLVDGITAPLFYAI
                     FGGPAWALLYRSINTLDSLFGYKNKKYLRFGNFPARMDDLANYLPARITSYILVFASL
                     FLGYNFKNSLYILKRDGKKHPSPNSGLTEAAVAGALEIQLGGINFYDGIQNIKPKLGD
                     RKKEFQIEQILQTNKLILLSSILTFTFYVLIYSGAVYLL"
     gene            16863..17474
                     /gene="gpmB"
                     /locus_tag="IKCGEJDB_00041"
     CDS             16863..17474
                     /gene="gpmB"
                     /locus_tag="IKCGEJDB_00041"
                     /EC_number="5.4.2.-"
                     /inference="ab initio prediction:Prodigal:002006"
                     /inference="protein motif:HAMAP:MF_01040"
                     /codon_start=1
                     /transl_table=11
                     /product="phosphoglycerate mutase GpmB"
                     /protein_id="X:IKCGEJDB_00041"
                     /translation="MKSTFKKSNIIYVFRHGETDWNREGRLQGHLEIPINEQGELQSK
                     SLALILKRLGIEVLLSSDLKRAQETSQIISDKLNLNPIFNSGFREVFLGDGQGKLINE
                     VDSYFGKNFWKKWNDQNSIYDTLRFPNGESKQETDIRVHLSLMRMINLFSNQIIALCT
                     HGFVMKRMLKIYKSKTKNTSNIQNIEYIQFSFEEIETATIHPL"
     gene            17909..18250
                     /locus_tag="IKCGEJDB_00042"
     CDS             17909..18250
                     /locus_tag="IKCGEJDB_00042"
                     /inference="ab initio prediction:Prodigal:002006"
                     /codon_start=1
                     /transl_table=11
                     /product="hypothetical protein"
                     /protein_id="X:IKCGEJDB_00042"
                     /translation="MKQELKAKDLLEMHPDSSKAKELEKKLDNFIVVEKSFFRITNQA
                     FFVGLFFLILGLYTLKAFPDAKISEGFGGISIYGLLIVSGIVLMSWFKMGEILKVLAE
                     FIVKTRNGGNS"
     gene            20384..20884
                     /locus_tag="IKCGEJDB_00043"
     CDS             20384..20884
                     /locus_tag="IKCGEJDB_00043"
                     /inference="ab initio prediction:Prodigal:002006"
                     /codon_start=1
                     /transl_table=11
                     /product="hypothetical protein"
                     /protein_id="X:IKCGEJDB_00043"
                     /translation="MDALYREYSGKIFDFLYKYSSGNPEIAMDLMQDTFLNFFRKYSD
                     TDIDQEQAIRLLYTIARNRSINYSRKFSTVKESGNSEMQEFQEQKLSFVRKAELKDLE
                     ERLLVCLDELEEDEKYALILRFMEDYNLTTIAEIMSISVSTASRLIVKATAKVTEIAE
                     KKNLKP"
     gene            20903..21994
                     /locus_tag="IKCGEJDB_00044"
     CDS             20903..21994
                     /locus_tag="IKCGEJDB_00044"
                     /inference="ab initio prediction:Prodigal:002006"
                     /codon_start=1
                     /transl_table=11
                     /product="hypothetical protein"
                     /protein_id="X:IKCGEJDB_00044"
                     /translation="MEEPGIKREQKIQEILFEGKQNDLSPSIEWLAKSLSNSWVEYSP
                     QKSDFESLYAQANLNSSKILSFSDFTKNKLVWGISAAAIFLFAVTLGYYSILKDRPSL
                     GIEKGGVEISQVQGEAYLTSSDPKDKILLKPGVRIQEGQRVVTGSGAILNLKVSDGIV
                     VRILSDSEVSFRLIDLSTHYKIGIDLEKGELLAHIHKNLKKEEFIVRSENLSAEVRGT
                     SFSFQNVPGQGTKVEVLEGRVAVSTHVESQKSAPEGEQVLEPNQGIFVNQNGFVRSHL
                     NDSEKNRLETEFEKLPIENIPRDKNRIYSNRQELLTDFQRLEKIVLIDGKEIEGVIVD
                     MDEKAMYIQTLEKEIVIRRESVSEVIQLY"
     gene            22059..22610
                     /locus_tag="IKCGEJDB_00045"
     CDS             22059..22610
                     /locus_tag="IKCGEJDB_00045"
                     /inference="ab initio prediction:Prodigal:002006"
                     /codon_start=1
                     /transl_table=11
                     /product="hypothetical protein"
                     /protein_id="X:IKCGEJDB_00045"
                     /translation="MAMAKEDAGKKRIFSNYIVDRDFQFKFLLNYSLLIVFGLILTLG
                     FLYWLNDTKFDKGVVFRLRNDPIKVYQKGFEDHNGIEREKFVEREIFLPDYDHKLDMF
                     TIQVKGILFLSGLFLGMATIFTIIYSHKMAGPIYNIKNQLRKLAAGEEPARKIKIRKG
                     DEFQELADLLNQVIETRINNKKG"
     gene            22879..23586
                     /locus_tag="IKCGEJDB_00046"
     CDS             22879..23586
                     /locus_tag="IKCGEJDB_00046"
                     /inference="ab initio prediction:Prodigal:002006"
                     /codon_start=1
                     /transl_table=11
                     /product="hypothetical protein"
                     /protein_id="X:IKCGEJDB_00046"
                     /translation="MIHNILFLAAFCLFLPQILFADDEIAIVLFVTGKVQYSQAGKTE
                     TLKKNVILTKNAKVETGEGKADLQLGANAVIRIAPFTKIEIAELFSDSSKNTAKLTLV
                     SGKLFTNVQKSNKKEELEISSASYTAGVRGTQFVISEEKTKAPKNEDSDIPEGVFVNE
                     GEVTIHPSSGNDLNLQAGEQASWNGKELLAEPLKEFMKEKMKIIQNFKAIKSENYEML
                     KGQKLKNKELLENFPKS"
ORIGIN      
        1 gagtaatact taagtattat aaaataaatt ataattttat aaaattatta tattatttca
       61 gatttattac ttaagtattt gagtttattt caaaaatatt ttttcataaa attgatttcc
      121 taatttgaaa atacagtttt ttcatatcgg attaaaaaat atacttccca aaaaaatcgt
      181 ttccagtctt gctggaatca cagttttttc ataggtttat ctacattaca catagatagg
      241 aagacggtta aaatccgtca cggtatccgc cgctgtaaga aggacgaaag acatactaag
      301 ccactgggac aactacctgg gaaggcgtgt cgagtagaaa gatttcaagt cagaatacgg
      361 cttatgaaat tcctgaagta cgtttcgacc tcggaaataa ggcgaccgta acttaagcaa
      421 atttttacaa taaaagaacg ttttatttag gcaatcaaaa cgttagtcgc tcttattcct
      481 ttaaagaaag gagattttat gtatattgtt tatacgcaaa taagtgattt tgtcgaaatt
      541 ctattttact ccttctttat aaaaaaaagt ttcataaaaa tagaatcaaa ttttcttttt
      601 tacctctttc gaaaggaaca gaaaaaggct taaataaaat atgaatgttc ctggaattct
      661 tatcatagga cacggaagta gagaatctac ttacgatgga gaatttaaga agttcgtaga
      721 aggataccaa aatcttcacc cgaaatatga aatcaggacc gcatatgtag aactctcaaa
      781 atctgacgtc aaaaccgtac ttagagaatt ttcaaagaca cataataaaa tattgatatt
      841 tcctttattt ttatttgctt ctaatcacgt caaaaacgat atttctttgg ttttgtccga
      901 tctaaaacga gaatttgtta atcatagatt tatttccgca atgcctttgg gaatacattc
      961 aaacattata aatttattgc atatacgatc taaacaaaac gagtcgttta gaatccaatc
     1021 aaaaaccgcc gtgatcgtgg taggaagggg cgcctctgac gccgattcca acggagactt
     1081 ttacaaagcg gttcgttttt tcgaggagtc ttcttctttt ctttttgtaa aaccttgttt
     1141 tatcggaatt acaaaacctt tcttacaaga aagtttagaa atttgtataa aattgaggcc
     1201 ggaacacatt ctgattattc cttactttct attttatgga aaactaatac aaaagatttc
     1261 tcatatagcc aaagaatatt cggaaaaata tccttggatc aaaatcgaaa cggtttctca
     1321 ttttggtcca gatccgattt tgtatccgat acttgacgaa agaatctcac aggcgctttc
     1381 tggtacagcg accctacctt gtgataactg tgagtataga gtttctattc ctggactcaa
     1441 aaataaagtg ggcggtttga actctcttct ttggagtatg agacatttgg aaactcatac
     1501 tcaggcggct cctcatgagt ttcctcatcg aaattttaaa aaacatatct ttgtctgcga
     1561 tagcgtagat tgcgtaaatc aaggtagtat ttctttaatc cataaaatcc gttcctttat
     1621 cagaaaacac gaaagacaat ctgagtttag agtttctaaa agttcttgtt tgggcagatg
     1681 tggcgaaggc ccgaccgtgg taatttatcc agacggaatt tggtatcaaa gagtaagcga
     1741 aaacgacgca gaagaattag tcgccgaaca cttgttaaat gacagattgg tcacaagact
     1801 tgtagataat attatgtagt aattgaggag tataacattg gcatgtcacg aaattgccgc
     1861 gttgcggttg ggtatgatga atttaattgg aattaaagat gaagtcacaa ttcgacatga
     1921 acagtctgaa atcggagttg cgttagaatc tactggaccg attcgttctt tggcggaggc
     1981 aaaagatttt gaatcgctta ttaaatttta cgaaatatct ttaactgatt tagaggaaag
     2041 aatttcaaaa atgaaaaaag acgatcccaa aatggcgtat tatcgttctc ttttaatctt
     2101 aacaaaaaag atagaattcg aattaaaaaa ttctgttttt atttttcaaa atttctttcg
     2161 ggatttggaa gaaatacacg atttcgtcca cgaaattttt ccagcataat cgacatggca
     2221 aaatcttcta aaagagccga aatcaaaaat atttgtaaaa agaacggctc tgcgataatc
     2281 actctcgttt ctaaaaacgg acctcttaac tttttaggag gtcagtatgt aattttcaac
     2341 tccggtctta aaacaaaaga cggaaaagaa atcaaacggg cttactccat tttttcttct
     2401 gacacacaac aagaagaatt tcaaatttgt atccaaccgg taaccggtgg tcttatatct
     2461 aatcatattc cgaatcttgc aattggtagc gagttagaat tttctggtcc ttgggggaaa
     2521 tttgtagaaa atccgaattg gcctaaaaaa gggaaaattc ttttaattgc taccgatatt
     2581 ggaatcacga ctattcattc cattctccat tctttgcgat ggagagataa acttaaagac
     2641 acttatgtgt tatggtatct ttttcttaag gagaagtcca tctccgtcca agaaatttta
     2701 aaacgacttc cagaaggatt ccattttttg aatgtgattt ccgtttctaa aatcaatcat
     2761 ccaaatagac ccgaagaatg tattcgttct cttaaagaag agttagttgc cttcgatttt
     2821 ccccaaagcg cctttttagc aggagacgga aaattaattc gagttgccca agactttctt
     2881 ttaaaaagtg gattggacga aaaattcata ggtacggaaa cgttttttaa ttctacaaaa
     2941 aaatcggaga taacaagtcg ttagactatg gccggaaaag aattaaagga aggttttact
     3001 acaggcgctt gttctgcggc ggcggctaaa gctgcgacta gacttttatt aaatagaaag
     3061 cctgtcttgg aaattgaaac gacccttcct aacaaaagac aagttctttt tacggtcaaa
     3121 cgttgccaac ttgaaggaga gattgcaacc tgcagtgttg ttaaagacgc aggggatgac
     3181 cctgattgta cacacggcgc cgaacttaca gcacgagttc gcttaacaaa agaaaacaaa
     3241 atcaagttaa aaggtggaga cggtgttgcc gttgttacga aagcggggct cggtcttgaa
     3301 atcggccagt ctgcgatcaa tcctgttccc aggaagaaca tcagcgagat gattttagaa
     3361 gaattacaag gtagttcgtt taacggcgct gaggtggaaa taagcgttcc aggtggtcag
     3421 gaaatggcta aaaaaactat gaatgaacgc ctaggtttga taggtggaat ttctatttta
     3481 ggaactacgg gtatagtaaa accttattct acggccgcgt ttaaagcaag tgttatacaa
     3541 gcgatacaga tggctagaga atacggtatt gatacgatcg ttctcacgac gggtggtaaa
     3601 tccgaaaagt ttgctatgga tctattacca aatttgaatg aactttcctt tatccaagta
     3661 ggagatttta tcggaaccgg tataaaaaca tcggttaaag aatcaattca tcacacgatc
     3721 atcgtaggaa tgattggtaa attatctaag atggcggacg gcgtgatgat gactcatagg
     3781 ggtggttctt cggtaaatac taaaatgttg tctatgatcg ctagatccat gggagttccg
     3841 gaagaggtcg caatcgaaat tcaaaatgca aatactgcaa gacacgtatt agaagtttgt
     3901 aaagcaactg gatacgagat aatcacaact aaaatctgcg aaatcgtagc cgaaaaatgt
     3961 tctcaacacg ccggaacgaa tataatgatt tcttgttata tggtggattt tgacggaaaa
     4021 cttttaggga agtgtgaaaa tttctctcaa aacgttggct taaatttatg aacgatatga
     4081 gacaaatgac taatctagga agaaatatcg agaacaaatc tttttcgatt attgacgaag
     4141 aagccggaat tcattctttt tcacaagaag aatgggaagt ggtccgaaga attatacacg
     4201 cgaccgcgga ttttgattat aaaaacatta ccaaaattca tccacaagcg atcgattctg
     4261 gaatccaagc gttgaaaaaa ggatgtccga tcgtatgtga cgttcagatg attttggccg
     4321 gtctgaatcc ggaaagactt aaagtttacg gttgcaaaac atattgtttc atctcggacg
     4381 aagatgtaat cgaaaacgct aagagaaaaa attctaccag ggccatcgaa tcgattcaaa
     4441 aagcaaattc attcaatctt ttgaatgagt ctctggtagt gataggtaac gcgccaacgg
     4501 ctttgctcga aatcgaaaga ttgattcgtc aagaagggat caaaccggct cttattgtgg
     4561 gagttccggt gggttttgtt tccgcaaaag aatccaaaga gactattcta aaattagaat
     4621 gttctaatgc tcattcgatt ccatatattc ttacaatggg tagaaaaggg ggaagtacaa
     4681 tcgcggttgc gattcttcat gcacttcttt tgttatcttc taaaagagga gaaatatgaa
     4741 ggcagttact gtaatcggta tgggcgacga aggttgtcca ggattatcga gtatcgcggt
     4801 caatgcggtt gccaaagctc aaatactcgc aggtggtgaa aggcatctag atttttttcc
     4861 ccaattttcc ggagaaaaaa tagtattcaa agatgatttg atccaagctg tcaaaaaaat
     4921 cgcagaactt tcttcggaac atacgatatg tgttcttgca tccggagatc ctttgttttt
     4981 cggaatcgga aatttgatcc gtaaaaaagt agggtctgaa tacgtagatt ttattccggc
     5041 acccagttcc gttcaacacg cgtttgcaaa aattggaatc ccttgggacg acgcgaaaat
     5101 tttatcctta catggaagat ctttaaaagg actgattact aaattacaat ttcttaataa
     5161 agttgctttg ttcacggaca aaatcaatca tccgagggag atcgcttctt atttattgtc
     5221 ttttaaagaa tctgaatgga ctgcgtttgt atgcgaaaac ttaggtggag aaaaagaaag
     5281 gattcgtaaa tttgacttaa aattgttaag cgaagaggaa gaaattgatc ctttaaacgt
     5341 tttgattctt attagaaatg agaccgactg gaaacctcct ccggttgtac ctaacgtttc
     5401 ggaggaaagt tattctaaac gagttcccaa aaaagggctg atcactaaaa aggaagtccg
     5461 aattctttcc attgcattct taaacatccg agaagatagt ataatctggg atattggagc
     5521 tggctcgggt tctgtggcta tcgaagccgc acaaatcgct aaaaacggta gatcctatgc
     5581 gatcgaagtt gatcctgaag gaatcgaaat ctgtaaacaa aacatttcta ttcaaaagac
     5641 ggataacgta tatgtagttt cgggaaaggc tccggaagtt ttagaaaaac ttccagatcc
     5701 agactgtgtc tttataggcg gttccaacgg ggacatctat gagattatta gaatttcctt
     5761 aaatagattg tgttctctag gaagtttggt agtaaacgca gtgaccatag acaacgtttc
     5821 tcaaatttat cagagtttta aaaaattaaa acttataccc gaagtaaccc ttttaaacgt
     5881 ttctagagga caagtcctaa aagattatct tcgctacgag gctcttaatc cgattcacat
     5941 ttttaaagtt acaaaaccgg agaaaacgtg agtttgaatc gatacggaaa attatacgga
     6001 gtgggagtag gtccaggcgc caccgattta attactctaa gagccgttca aattttaaat
     6061 tcggtagacg tattagcaat tcctaaaact agtgagcacc tagagccatt tgcttggaga
     6121 gtttgttctc ctatcgtaca agaaaactct tctcaagaaa aattacttct tcatttcccg
     6181 atgactaagg acccggaaat tcttattcct gcttgggaca aagcatttac agaaattggt
     6241 aaacgtctgg aaaaaaaact taacgttgcc tttattactc aaggtgatcc ttccgtttac
     6301 agctcttgga gttatctttt agaagaagca aatgatcgtt ggcccggaat cgaaatagaa
     6361 attattcctg cggtttcgtc tattactgca attccagccg ttcttcaaat tcctctcgcg
     6421 gatggaagag aacgtttctg tgtaattccc ggaacttatg gaattgagga actacccgaa
     6481 cttgtgaaac atttcgatac gatcgttctt acaaaggtgg gccagattat tcctcagctt
     6541 attggtacat taaaagaact gaatattatt aaaaatgcga gttacgtttc ttatgcaacc
     6601 acggatagac aaaaaatcgt cacaaatcta gaaacgattc aaaacgaaag ttgtgactat
     6661 ttttcgacgg ttattttatc gattcgaaaa cggaaaggta tacttagagg tcaaaactgt
     6721 gaaacggagt agaaaacaat attccgtttt tgtaattaca aaacacgggt tagaaatcgc
     6781 taaaaaaatt caagccgtct ggcaagacgt ggaccttttt gtctccgcta agttcatcca
     6841 agacgctcca tcaaattcta aactactttc tcttcctatg gataaaacgt tgcgagaaac
     6901 ttttcgggaa tacgactgtc acatttttat catcagcgtc ggcgccgtag ttcgtatgat
     6961 cgctccttta ttagaaaata agaaagtaga tcccgctgtt ctatgtgttg atgataaagc
     7021 caaattttca atttgtgttt tatctggtca cgtaggaaga ggaaactttt ttacagaaaa
     7081 actttcaaaa atattaaata acattcccgt gattactacc gcttccgacg tttctgaaac
     7141 tttaacagtg gatattttag gtagggaact cggctggact ttggaaaatc cggatcgaaa
     7201 cgtaactaaa ggttgtgcgg ccgtagtcaa cgaaacaaag gtcttattcg ttcaagagac
     7261 tggggaaccg aattggtggc ctctggacaa aacactccct aaaggagtgg aatatgcgat
     7321 ttctctaaat aatgtacgac cggaggatta tgaaattctt ttgatcgcca ctgatagaag
     7381 taacgtccac aagacacata aagaacatta taaaaattgt gtattatatt atactaaaac
     7441 actaattcta ggtttaggat gtgatcgaaa tattcccttt gagacggcag aaaacggaat
     7501 ttataaaata ttagacgaaa acggatttgc gatccaaagc gttcgtgcaa ttgcaacgat
     7561 cgatttaaaa aaggaagaaa ccgcctttct aaaactttct caaaaatacg gatgggaatt
     7621 gatctttttt tctccagaag aattggatcg tgtttctcaa gtgaagtctc cttccgaaac
     7681 cgtaaaagtt tttacgggaa caaaatcggt gagcgaggca gcgagtcttc tcgcttccgg
     7741 tgcagattct cttctgctta caaaacaaaa atataaagag gcgcctaacg gtaaaaatct
     7801 tacagtcgca atttcccgta ttccacaccc taaacgacca aatttgcacg gaagtgtttt
     7861 aaaggcagac aaatgaaaaa aggtaggttg aacattgtag gaatcggacc aggtaacgac
     7921 gaacatatca cacctgctgc ttattatgcg atccaagaag ccgatcttgt aattggttac
     7981 gtaacttatg taaatctcat taaacaccga ttagttggga aacaagtaac tcagaccggg
     8041 atgacagaag aaataagtag agcacaagag gcggttcaca tcgccaaaga aggtaaaatt
     8101 gtcactttga tttcttctgg agacgctggt gtttacggaa tggccgggtt agtctttgaa
     8161 gtattgagaa agataggatg gaaaaaaaaa gaatctcccg aggtcagaat cattcctggt
     8221 ataaccgccg atagttcttg tgcctctctt ataggagctc ctcttgttca tgatacggcg
     8281 agaatttccc tctccgatct tctcactcct tggtctgtga tcgcaaatcg tttagagtgt
     8341 gcagcgaaaa gtgattttgt aattactctt tataatcccg cttctggacg aagacaaaga
     8401 cagatcgtag aagcttctga aattattaaa cgacatcgtt ctggaaatac tccggttgct
     8461 cttataaaaa gcgcttatag aaaacaacaa aatgtatttc tttctgattt agacaacttt
     8521 ttaaattacg aaattggaat gaacactact gtaatcgtag gttctagtaa tacttttatc
     8581 tatgaaggtt ttatgataac tcccaggggt tatacgaaca aatattcttt ggaagacgca
     8641 agtctaaaag aaggacaaaa aaaaggtttc tctcttcgtt ctaccggaga tttaaaaaat
     8701 agtacaaact tagaaaatac ttctttaaac ttgaacgtca ctaaaatccg aggagctttt
     8761 atcaaaaagt tcacttccat cgtgagcgat caagaagaag cgtctaacgg ttcggttcct
     8821 gtcgcagacg taatgaagtc ttttacaact atggatcctt ctacgatcca atctcaagat
     8881 tcttcggcaa tcaaagcgat caaggcgttg gagttatttt ctaaaataca agaagaaagt
     8941 tctaaaaaaa attataaacg attggagtct gaaaaaaaca cgttagtcta cataggtaga
     9001 ctaggcggag cgattcttct taaaacttta gagaaatttt atattctagg aagattaaaa
     9061 agtccaatac gtttcgaaga atacggattt caagatcctg gagaatacca taataagtat
     9121 ttggaattga aagttctcga tccggaaaag attttaaatt ttccgttcga attttctatg
     9181 tttcttccga accagatttt gcctgaagaa atttatgaaa aattagctat ccatagaaat
     9241 tcttcgataa gcgagcgcct tctaaattac gtttatgaca aaagcgaaaa agttttttta
     9301 aatggacaag aatatacaga cgtttcctgg ttagggctcg ttcctttgga agtgtggaat
     9361 ttagtccgag gaatcctttt aaaatgttaa agagttctat cttatgaaag tttatatcat
     9421 tggagcaggt ccgggagatc ccgaactaat cacgattaaa ggtgcaaagc ttgtagaaac
     9481 ctgtccgatc attctttata ctggttcact tgtaccgaaa gcagtgatca aaagggccaa
     9541 aaaagaggca atcgtattag attcttcgaa tatgactttg gacgaaatta tttcgatcat
     9601 actctccgca aaaaataaca accaagacgt ggctagggtc cacactggag atccttccat
     9661 cttcggctcc attgcggaac agatacgaaa attagatctt ttgaatattc aatatgaaat
     9721 tgttccggga gtcagttctt ttaccgccgc cgccgctgtt ttaggtaaag aactgactct
     9781 tcccgaagtt tctcaaacca ttatcattac tcgtatcgca ggaagaactc cggttccgga
     9841 aagggaaagg cttgaaattc tcgctcagtc tggagcgact ctaactcttt ttttaagcgt
     9901 tttacatatt cgaacaattg tagaacgact aagcccatat tacggagaaa aatgtccagt
     9961 ggcagtcatt caaaaagcga cttggcccga acaaaaaatc gtcactggaa cgttaggcga
    10021 tattgtatct aaagttaaaa cggaaaagat ctcttctacg gccatcatat ttataggtcc
    10081 gattttggat tgtgatgatt ttgcggattc tagactttat tcggcggatt tttcgcaccg
    10141 tttcagaaaa gcaaaaaagg atttatgaat tcagacgaaa aaaattctaa aggacttgtg
    10201 atcgtttata cagggaacgg caaaggaaaa accacagctg ctttgggaat cgtattcaga
    10261 gccttgggta gaggactgaa atgtggagtg gtccaattct taaaaggtaa atgggaaacc
    10321 ggagagaaaa tgttctcaga aaaaattcca gaacttgatt ttcacattat gggtttgggt
    10381 tttacctggg acagcgagaa tctagacaaa gataaaacag ctgcaagaat ggcttgggcg
    10441 ctttcctcca agatgatttt aaaagaaaat tataatgtta taatactcga tgaaattact
    10501 tatgcatttc atcacggctg gttgaacgtg gaagaggtga tggacactct aaaaaaaaga
    10561 cgtaaagatc ttcacgtggt tattaccgga agaaactgtc caaaagtttt gatggactat
    10621 gcggatctag taagcgtagt cgaagcccag aaacatccgt atcaaaacgg aattccggcg
    10681 caaaaaggaa tcgattttta atgaatattc aaattcccag aattgtaatc ggaggtacgg
    10741 gaagtggagt tggtaaaacc acgatcgtac tcgcacttac tcaaattttc cgaagaaaag
    10801 gtttgaaagt tgtaaccttc aaatgtggac ccgattattt ggatcctacg tatcattcta
    10861 gagcttcgca aaacatctgt cacaacttag acggatggct gatgggcaaa gaatcggttt
    10921 taaatacttt ttatcaagcg tgtcataacg cagacattgc agtcatagaa ggtatgatgg
    10981 gactttttga cggccattct ccaaactccg aagtcggttc tactgcggaa attgcaaagt
    11041 ggctcgcctc acccgtgtta gttgttttag acacaagtgg aatggcaaga accgcttctg
    11101 cgattgtaaa aggactgaaa acattcgacc cggatctcaa tctagcagga gccttcgcta
    11161 attttaccgg aagtcaatcc catattcaac ttttgaagga tacatctact gaaattccga
    11221 ttttaggcgg gttgtgcaaa catccggaac aaacgtttcc agaaagacat ttaggtttgt
    11281 atcctgcatc tgaagaaaat ttatcggaag aaaaatttaa tttttggagg gaagaaggag
    11341 aaaaaaattt agaaatagat tctatactta aaatcgcaag ttccgctcct gaaatttcga
    11401 ttccgatttc gaatataaat accgtttcaa aacgttgtaa aatcggaatc gccatggatt
    11461 ctgcgtttta tttttattat gaagaaaatt taatgcgact taggcaagct ggagcagagt
    11521 tggtattttt ttctcctatc tccgattcta ggcttcctga tttggacggg ctttattttg
    11581 gaggtggtta tccagaactt tttgcatcta ccctatctaa aaacgaatca ttaattaatt
    11641 atattctaga attatcatat aagaatattc caatttatgc agaatgcgga ggattgatgt
    11701 atctttccaa aggaatcaaa ctcgtcaaag gagatttttt ccctatgctc ggcctaattc
    11761 ccgcaatttc tatcatggag aaaaaattaa aagccctggg ttatgtggaa gtgactacaa
    11821 aaaaagaaac aattttcgga gaagccggac taagatttag aggtcaccaa tttcgctatt
    11881 ccggcttaga attagacgag tctgatccga tagaactcgt ttataaactt agaaaaagaa
    11941 aaggtgatca agttagcgaa gaaggttatt ctaaaaattc ggttcttgcc tcctatatac
    12001 attctcattg ggcttccaat tcaaatttgg caaagggatt tgttcaatcc tgtttacgga
    12061 aatgattcac gttaagaatt cttggctcga agtaaatttt aaagagccac ataacgttct
    12121 tagttgggcc gtgatcgggg gaggttggaa agaacaagta gattgtgttt tatggcatcg
    12181 agtacgagat gaagatctaa ctctggaagt agatccgatc gattactttt atagaagttt
    12241 attacataaa agagaatcca ggaatggggt tggctttctt accagtgttt cccttgaaaa
    12301 ttattcggaa gtgattttag aaaaacaaaa ttttaaaatc agatccgttg tcaccgtagg
    12361 attaggaaat tcggttcgag ttggagatcc accgtttcaa tcaaattcgt acggaacgat
    12421 caatatactc gtacagtgtt ctgtcccatt tgacctgaac acttctttag aagcgatttc
    12481 cctcattaca gaagcaagaa ctctagccgt attggaagcg aggatacaaa gtaaaaccgg
    12541 acttgtaacc ggcaccggaa ccgattgtat cgcgtttgca tctccttctc gtagttcaga
    12601 aaaacgttat actggaaaac acacactttc gggacatctt atcggaaagg cggtttatca
    12661 atcagtaagt caaggaattt caaattggaa aaaaaacaaa ttcaaaacag aaacaaaaga
    12721 atacgaatgt ccacgatcac tttgattacg ggaggttgca gaagtggtaa aagtcgcttt
    12781 gcgcttgaac ttgcaaaaga tataaaaggg caaaaatatt ttattgcaac ttgtcccatc
    12841 tttgacgagg aaatgaatca aagaattcta aaacataaaa aagaaagaga taattcagta
    12901 tggaaaacta tagaagaaga attcaatctt ttaaatctat ttaaatccga gtattttttt
    12961 aagaagtcgg ttgtagtggt cgattgcttg agcctctgga ttaataattt attatataaa
    13021 tctaaaatag aaaaaaggaa aatcgaagaa gctacgatcc aaaaaaattg tacagaactt
    13081 gtagaacata ttagaaaaac caaggtaaaa cacgttatat ttgtaagtag cgaagttgga
    13141 cttggacttg ttcccgaaaa taaaactagc agaatttaca gagacttact cggtacctgc
    13201 aaccaaacaa tagcacataa cgcagatagt gtttatttta tgtccagcgg aatccctctt
    13261 aaaataaaag gacaaacaaa acaaaatcaa acggttccga ctcaatgaac ttaccgaaac
    13321 acggaggaaa tttgatcgaa ctttcaaaaa ggatagggtg cgatccaaaa gaaattttgg
    13381 atttttccgc caatataaac ccattaggtt ttcctgaatg gctaagaccc tttttacatt
    13441 ccaaaataga agatcttatt tcttatccgg atccaaatta tacttcttta aagaaaaaaa
    13501 tacattcaaa atatggaata agtccagaac aaattgtttt agggaacggg gcttccgaac
    13561 ttatacttca aataccgttt gtagtccaag cggattatgc gttaatcgca gttccctgtt
    13621 acagcggata caaagaggcg atcttactcc gaaagattcc ttgtgttgaa gtctttctta
    13681 aagaagaaaa acaatttcgt ttagatatga acgaaattag gaatattcta aagtctaggc
    13741 caaatcaaag agccttggtt tttttaggac atccgaacaa ccccacggga gtaacacttg
    13801 ataaaataga aactttaaaa ctcacacaag aatttcaaaa ttctgttttt gtaatagacg
    13861 aatcctttat tcatttttgt acaaaaggat cttctttttt caaagataaa accgagaata
    13921 tgattctaat ccaatctatg actaaaattc tcgcgcttcc cggtttaaga attggaattt
    13981 gttatgcttc ctcttctatt tgttctgaaa tttctaaaag actccctact tggaacgtaa
    14041 atagtcttgc tgcttcggtg tatgaaaaat cgatctccga tgaagattat ataaacaatt
    14101 caaaacaaaa tatacaagta tggaaagaag atctaatata taatctttct aatttagaat
    14161 ttctgaattt attttcaggt gagtctaatt ttattctaat taaaatctca gatgatagaa
    14221 atatatccga tctaacccaa gaattacttt taaaatataa gattgcagtg cgaaattgcg
    14281 aaaatttttc cggactatct aaaaacttta tccgaattgc ggtacgaacc cctgaggaaa
    14341 atgaaaaaat tataaatgca ttttcaaata tatattatgg aactccacaa aaactaaaat
    14401 ccagaaaaaa aactccttct attatgtttc aaggaactgc gtctaacgtt ggcaaaagta
    14461 ttctaaccgc tgctttgtgt agaattctcg cgcaggatgg catcaaagta gctcctttta
    14521 aatctcaaaa tatggcgctc aattcgtttg taactttaaa tggggaagaa atcggtaggg
    14581 cgcaggcatt acaagcgcaa gcggccaaaa ttattcccga tatacgaatg aatccaattc
    14641 tacttaaacc ttctagtgaa aaagattcgc aagtaatcat caacggaaaa ccgataaact
    14701 cgatgagttt taaagactac aatcaataca aatcgattgc gtttgaagaa gtaaaaaagt
    14761 cttacgattc cctttcatca gaatataatg taattataat agaaggtgca ggtagcgctt
    14821 ccgaagtaaa tctgaaaaaa aaagatatag ttaacatgag aatggcagaa tacgcaaaag
    14881 cagatgtatt gttggtggga aacatagatc atggaggatt atttggatcc attttaggaa
    14941 caatggaaac actggccgaa tgggaaagaa aactagtttt cggttttatc atcaatcgtt
    15001 ttaggggagt aaaagaactt ttaaaaacag gtataaacta tatagaggaa tatacaaata
    15061 gaccagtcct aggagttgtt ccacatatta aagatcttga attgcctgag gaagattctt
    15121 tagaatttaa atctggaacg ttagacgata cttctgcatt ggaagaaagg ttagacattg
    15181 tgctgatcga tattcctagg atttccaatc atacggatat agacgcgctt agagtcgaac
    15241 cagatgttag agttagaatc gtacgaactg tagaagattt aggagaaccc gacgttttga
    15301 ttcttcctgg aagtaaaaac gtaatctcgg atttgaatca tctctatgat gtcggtttag
    15361 cggatagaat ttttgcctta tctcgaaatc aaaaaacgga tatagtaggg atctgcggag
    15421 gttatcaaat gctcgggaaa aatattttcg atccgtatcg tattgaaagt gatcaaggtt
    15481 ctatccaggg aatttcactt ttacaaattg aaaccacatt agaaaaagat aaatctctaa
    15541 aaagagtttt cgcaacccat attccaacaa aaacagaagt agaaggatac gaaatccatc
    15601 acggtaaaac aaaatccgta ggtaatacgc gtgttatact tttaaacgga aaagctgaag
    15661 aactagggca tagtgatccg acgggaagga tttggggaac atacattcac ggaatttttg
    15721 acaaggatca atttcgcaga aaatatctgg atcaaatcag aatccggaaa ggaaaaacac
    15781 ccttagtcga tgttcaagtc tcctataatt tagaaaaatc tttagacaga ttagccgaga
    15841 acgttaggca ctctttaaat atgaatctca tctatcgtaa attagggttc ggctaaaaat
    15901 gccttggaac gtcgccgtat ccgttcttgt cgatttgatt ctaggagatc ctaaaaactt
    15961 tcctcatcca gtaagagcga ttggaaagtt agccagagtt ttagaaaaat tttttagaaa
    16021 caattgttct tcggaagaag tggctggaat tttgacctct tgcctcgtat atttaatttc
    16081 ttttattata ccatttttat ttgtacaact tgcaaatcaa cttcattgga ttttaggtga
    16141 acttttaact gtaatgatcg tttatactac gattgcgatc cgagatatga tcgatcatag
    16201 taaagaagtt tatgacgcgt tagtgcaaac cgatctttct ctggcccgta aaaaagtatc
    16261 tagaattgtg gcgagagata cggaaagttt gagtgaatct gaaatcattc gggcctgtgt
    16321 ggaaagtacc gctgaaaacc tagtagatgg aattacagct ccgctttttt atgcaatttt
    16381 tggcggacct gcatgggctc tgttatatcg atccatcaat acgttagact ctctttttgg
    16441 atacaaaaac aaaaagtatc taagattcgg aaattttccg gcaagaatgg acgatttagc
    16501 aaattattta cctgcaagaa ttacatctta tatacttgta tttgcatctt tgtttctagg
    16561 ttacaatttt aaaaattcat tatatattct aaaaagagac ggaaaaaaac atccaagccc
    16621 aaattcaggt cttacagaag cggctgtagc aggagcttta gaaatacaat taggcggaat
    16681 taatttttac gatgggattc aaaatataaa accgaaactt ggggaccgaa aaaaagaatt
    16741 tcaaatcgaa caaatacttc aaaccaataa gttaatttta ctatcttcga ttttaacctt
    16801 tacattttac gttttgattt attcaggagc ggtttatctt ttgtaagggt ggaattcaag
    16861 aattgaaaag tacattcaaa aaatcaaata ttatatacgt tttcagacac ggagaaacag
    16921 attggaatcg ggagggcaga cttcaaggac atctggaaat accgatcaac gaacagggag
    16981 aacttcagtc aaagtcttta gctttaattt taaaacgttt aggaatcgaa gttttgttga
    17041 gtagtgatct aaaaagggcc caagaaacga gtcaaattat atctgacaaa ctaaatctaa
    17101 atccaatttt taattccggc tttagagaag tatttctggg agacggacaa gggaaattga
    17161 taaacgaagt agattcttat tttggaaaaa acttttggaa gaagtggaat gatcagaatt
    17221 ccatctatga cacacttcga tttccaaatg gagagtcaaa acaagagacg gatatcagag
    17281 tacatctttc cttaatgcgt atgataaatc tattttccaa tcaaattata gcgttatgca
    17341 cacatggttt tgtcatgaaa aggatgctca aaatttataa atctaaaaca aaaaatactt
    17401 caaatattca aaatatagaa tatattcaat ttagttttga ggaaatcgaa actgccacga
    17461 tccatccgtt gtaaagtaga cttaaaataa gaaacttcta taaaacctaa aaaagaatcg
    17521 ttcaatcaaa ttttgcataa aatccgttgt tttatgacct tcacaaaaat ttccgatttc
    17581 tgcaaaccac tgatctttat aaaattgagt accataattt ctatcgtaaa atcctgtaat
    17641 aaatcaaatt tttacaaaaa tatttgataa cttaaaattt gagtctaatc agaaataata
    17701 atatacttta aaaatttgtt aaatacctcc agacaacata catactagag taataatttc
    17761 atttttaata aattaaaaaa gatattgttc aatttagatc ggtcattata atcatataaa
    17821 aaatcggatt tagtgaatca cttttatttt tgtaaagaca aaagcggaga tcaaaacatt
    17881 acaaaaaaat ctttcttagg taaaacacat gaaacaagaa ctcaaagcaa aagatctttt
    17941 ggagatgcat ccagattctt caaaggcaaa agagttagag aaaaaactag ataattttat
    18001 tgtggtggaa aaaagttttt tccgcattac gaaccaagct ttttttgtag gtcttttttt
    18061 tcttatttta ggcctctata ctttaaaagc atttccagat gcaaaaatat cagaagggtt
    18121 tggaggaatc agtatttatg gtcttttgat cgtctctgga atcgttttaa tgtcttggtt
    18181 taaaatgggt gagattttaa aggtgctcgc agagtttatt gttaaaacga gaaacggagg
    18241 taattcttaa ttagagttgt ttttggggct tgagcttttc aaaatttcac tataaaaact
    18301 taatttgtgg aggcttccac aaattaagat acattatgaa tttataaaca tttactttca
    18361 cgattagagt ttcgtattaa ctcctatttg tgttttggtt tatttacaat taatcttaat
    18421 ttaacatgag cagggtatat gaaaaccggg gtcaaatccg acttgccaca gcgggaccgg
    18481 gcttttttag ctcaattcaa taaattattg catatagaaa acataataca acaatcgcct
    18541 ttagattcaa tttagaacgc gatctgtcga acgactcatg gggagtgaga cgctgagttt
    18601 gagagagcca taaccttacc nntcctctgt aaaactgagt ttgaggaatc gttctgctga
    18661 gcttccacgc atcgatccct ttcgcgttaa tttaattgca aaatccaaaa actacggcac
    18721 tcaacttctc atagtgtaac acgattgagt taagtgagcg agccgcaagc gaagttatat
    18781 gtactcatgg ttcaattttc taatatttct tttagtttca aggaaatctc atctgattta
    18841 tttaaaatca tgaaatgtcc tcatccttta taatgaatgc gttttttatg aatctaattg
    18901 gaaaaatata aatgtttcat ttatttctat aactttcgag aaaaagcaat tttacgtaaa
    18961 ccttggcaca caaaacgaag ttcgagtaaa cttagtaaac agacaaaaca atgtgccgaa
    19021 agccaggtat ttttcattag caattccgaa ggtaacggaa tgtcacctaa ctaaatcgaa
    19081 tacgaatgac gaaaaataga taataacaac caaatataga aatattataa aaatatgtta
    19141 ttctatcaac caagcttaac tcctccgtaa actcaatgca acaggcaact tccgataatg
    19201 tagattatgt ctcattgttg aacacatcgg attgaacgta cccatacata ctttacactt
    19261 cgtattcaat acatacttta caaaatgaaa cgtaaatatg taactcacgt tcaatgaatt
    19321 ggcataggat tcttatattg caacattttt ccagtgaatg catcaattac ccgagtaccc
    19381 cgctttatga aatataattc ttacatgtcg atcggatatg tcctcaagtc caactgactc
    19441 atcagcaaag agcggaagaa agaaagatgc gatggccagc aaaataaata ttacctaaat
    19501 cgttcactgg agtaaccact acatttgttg gataaaacgc ctccggaaga atggactgag
    19561 atgtctttag agattctttg taatatgatt ttggaaacgc attctttaaa gcttcatgag
    19621 gtctgatgca attatactca tattgaaaat catcaaaagc tttttgctgt tcctctaaag
    19681 aagaacgagg gagacaagcc gtttcttatt tcaaagtccg gtccattctt tcatggcgac
    19741 cgttttgttg aggcggctta cctggttgaa ttcgctcatg tcgaatccct aactttaacc
    19801 accaaacaga aagttttgtt aaacctgcaa gaactgagcg aagcaaatgg agaaccgttt
    19861 atcagtccga attgcatccg gtatccatat tgagtaaata gctttgtaaa aaccgtaata
    19921 acgctttctg tatttgcttt tggaactatt tcacaaccta aaagaaaatg actatgcgtc
    19981 cgtgattgtt aacggagtac atctcattcc accgcctact gtgaagtggc ctttgaaatc
    20041 tgcgcactag gcatcgttcg gactcagaat atgagggaaa tgatagactg gttccatttt
    20101 cttacgcaga atttgtgctt tttgaatgta aaaagttatg aatcgattct tttgtaatac
    20161 gaaacctgaa tttgaaaatc tccaaaatga ccaatcttaa attctctttt gaacttagga
    20221 aaaatgacaa aaaatcatac tgctcctttc aaaaaaaact atattttgca aaaaatgaac
    20281 actcatcttg ttagcttaga aatagaagta agtacaaagg aatttacttg aaatcgggtt
    20341 tcgcaatttc aacttagttc caatgaccac tcggaaggat tttatggatg ctctctatcg
    20401 agagtacagt ggaaaaatct ttgattttct ctataaatat agttccggga atcctgaaat
    20461 cgcgatggat ctgatgcagg atacatttct gaattttttc agaaaatatt ccgatacaga
    20521 tatagaccag gaacaggcga tccgtttact ttatacgatt gctcgtaacc gttccatcaa
    20581 ctattcccgg aagttttcca cggtaaagga aagtggaaat tccgaaatgc aggagtttca
    20641 agaacaaaaa ctttctttcg ttagaaaggc agaactaaag gatttagaag aacgtctatt
    20701 agtctgtttg gacgaacttg aagaagacga aaaatatgcc ttgattcttc gatttatgga
    20761 ggactacaat ctgactacca tagctgaaat tatgagtata tcggtatcaa ctgcatctcg
    20821 tttaattgtc aaagcgacag caaaagtaac cgaaatcgca gaaaaaaaga atttgaaacc
    20881 ctgatcatag agtatagata aaatggaaga accgggaata aaaagggaac aaaagattca
    20941 agaaattctt ttcgaaggaa aacaaaatga tcttagtcct tcaatagaat ggctggccaa
    21001 aagtttgagc aattcttggg tagaatattc tccccaaaag tcagacttcg aatctcttta
    21061 tgcccaggcc aacctaaatt cttctaaaat actttctttt tccgatttta caaaaaacaa
    21121 actcgtttgg ggaatttcag cggcggcgat atttcttttt gcagttacat taggatatta
    21181 ttctattctt aaggataggc cttctctcgg aattgaaaaa ggaggtgtag aaatttcaca
    21241 agtacaagga gaagcctacc tcacctcctc cgatccgaaa gacaaaattc ttttaaaacc
    21301 aggagtaaga atccaagaag gccagagagt agtcactggt tctggagcca ttctgaactt
    21361 aaaagtgtcc gatggaattg tagtgagaat actttccgat tcagaagttt cctttcgatt
    21421 gatcgatctt tctacgcatt acaaaattgg aatcgattta gaaaagggag aattattagc
    21481 ccacattcat aaaaatctta aaaaagaaga atttatagtt cgttccgaaa atttaagcgc
    21541 agaagtacga ggtacaagtt tcagttttca aaatgttccg gggcaaggga ctaaagtaga
    21601 agttttagaa ggtcgagtag cagtcagtac tcacgtagaa tctcaaaaat cagccccaga
    21661 aggtgaacaa gttctggagc caaatcaggg aatttttgta aatcaaaatg gttttgttcg
    21721 cagccatttg aacgattccg aaaaaaatcg tttagaaact gagttcgaaa aactgccaat
    21781 cgaaaacatt cctagagata aaaaccgaat ctattcaaac agacaagagt tactaacgga
    21841 tttccaaaga ttagaaaaaa ttgttttgat cgatggaaaa gagatcgaag gtgtaatcgt
    21901 agacatggat gaaaaggcga tgtacattca aactcttgaa aaagaaattg tcattcgcag
    21961 agaatccgtc tctgaagtaa ttcaactcta ctaaaaacaa attctctttg acagtcggtc
    22021 ggtaagtcgg gatatttagt tcgcgaggaa cctattccat ggcaatggca aaagaagacg
    22081 ccggtaaaaa aagaattttt agcaactaca tcgtagatcg agatttccaa tttaagtttt
    22141 tattgaatta ctccttactc attgtttttg gtcttatttt gacgttaggt tttctatact
    22201 ggttaaatga tactaaattt gataaaggag ttgtttttcg tttgagaaac gaccctatta
    22261 aagtgtatca aaaaggtttc gaagatcaca acggaataga aagggaaaag tttgtggaaa
    22321 gggaaatttt tcttccggat tacgatcaca aactagacat gttcacaatt caagtaaaag
    22381 gaatattatt tttatccggt ttatttttgg gaatggccac aatctttacc ataatctatt
    22441 ctcataaaat ggccggacct atttacaata tcaaaaatca acttagaaaa ttagcagcgg
    22501 gagaagaacc agctcggaag atcaaaattc gaaaaggaga cgaatttcaa gaacttgcag
    22561 atcttctcaa tcaagtcatt gaaaccagaa tcaacaataa aaaaggctga attttttcca
    22621 ttacttggga ctacataata gaatatctac ttaatagttt acaattctat aacgtgagtt
    22681 tgacgtaaga atcgctttca cattggattc tatcaaagtt acgtgaaacg ataatttatg
    22741 ataattttat aaagccctgt ttcacaacaa gatagggatt ttattttata atactgaaat
    22801 ctcggattac aaaaacagtt tttaaagttt gaaaattagt tgtagatttt ttaagaaatc
    22861 cgtgtaaatt ttttcgatat gattcataac attttattcc ttgctgcttt ttgtctattc
    22921 ctacctcaaa tactttttgc agatgatgaa attgcaatcg tactttttgt aaccggaaag
    22981 gttcagtatt ctcaagcagg aaaaacggaa acacttaaga aaaatgttat attaacaaaa
    23041 aacgcaaaag tagaaactgg agaaggaaaa gccgatttac aattaggtgc aaacgccgta
    23101 atcagaatag ccccatttac aaaaattgaa attgcagaac ttttttcaga tagctctaaa
    23161 aacactgcaa aacttacttt agtttccggt aaactattta cgaacgtcca aaaatctaat
    23221 aaaaaggaag aattagaaat aagttcggcc tcttacaccg ctggagttcg tggaactcaa
    23281 tttgtaatca gcgaagaaaa aacgaaagct cctaaaaatg aggattcgga tattcctgaa
    23341 ggagtttttg tcaatgaagg agaagttaca attcatcctt cttcaggaaa cgatttgaat
    23401 cttcaagcag gagaacaagc atcttggaac ggtaaggaat tattagcaga gcctctcaaa
    23461 gaatttatga aagaaaaaat gaagatcatt caaaacttca aggcgattaa aagtgaaaat
    23521 tacgaaatgc tcaaagggca aaaattgaaa aataaagaac ttttagaaaa ctttcctaaa
    23581 tcataatttc aagtaaaaat ttttctataa aaagaaataa tctttagaaa tgataaatta
    23641 taatagttaa tataagaatc ttacattttt tgatttaacg tgagtttggt gtaaaaaaat
    23701 cttaatcttc ttaaaattaa taaagttatt gaaagattcc ataattcaga ttaacaaaac
    23761 taaaactatt tcaattgatc gtttttataa aacagaaaca ggcgagcggt aagtaacttt
    23821 caataactct aatgtaacgc gaattcgacg taaaaaaatc cgggcgaatc cagcctttac
    23881 aagcaaaggc tgaaccgggc tctcagctct ggtcaagtta ttgtgaaact acagaatcag
    23941 attcaatttt tataaagtac taataacttg accttacaac gcgcctcata ggaagccata
    24001 accttaccca caagttgaat aggattttag aatcataagg ctcaaaaacg cacatttttc
    24061 aagtgttccg acaagaatga gtctttttac ttgcaaaaag catgttttt
//
LOCUS       IKCGEJDB_4              9297 bp    DNA     linear       08-DEC-2021
DEFINITION  Genus species strain strain.
ACCESSION   
VERSION
KEYWORDS    .
SOURCE      Genus species
  ORGANISM  Genus species
            Unclassified.
COMMENT     Annotated using prokka 1.14.6 from
            https://github.com/tseemann/prokka.
FEATURES             Location/Qualifiers
     source          1..9297
                     /organism="Genus species"
                     /mol_type="genomic DNA"
                     /strain="strain"
     gene            complement(499..1650)
                     /locus_tag="IKCGEJDB_00047"
     CDS             complement(499..1650)
                     /locus_tag="IKCGEJDB_00047"
                     /inference="ab initio prediction:Prodigal:002006"
                     /codon_start=1
                     /transl_table=11
                     /product="hypothetical protein"
                     /protein_id="X:IKCGEJDB_00047"
                     /translation="MSTALKRKERKIQIGEFWTSRQRQSHSIHYSVSYRASFKPELPA
                     FFLDKYLSKHKGIVLDPFGGRGTTSIQANLDGHSAIHNDISPMSLFLAKSRQTIPSLE
                     NMEKILNRLDLKKKTKEEKEDKDLLSFYHKDTLTEIKNLKRILLADRSPEIQYIGVTA
                     LSRLHGHSDGFFSVYSFPQISIPPEAQRRNNQKKGIKPEYKEIKSRILQKMKRDLKTP
                     LPPFYHEFSSRNLYTNHSSLFLESLQDGTVDIVITSPPFLDKVNYEEDNWLRYWFLDI
                     KLPDHKKPSIFSTLSAWTDFIRDTLKELSRVLKPDGVCVMEVGDIKKGQTVFNLDEYV
                     IQAASGSGLEWETTFINDQKFTKLSNCWNVLNNEKGTNSNRCVVFRNFI"
     gene            complement(1924..2196)
                     /locus_tag="IKCGEJDB_00048"
     CDS             complement(1924..2196)
                     /locus_tag="IKCGEJDB_00048"
                     /inference="ab initio prediction:Prodigal:002006"
                     /codon_start=1
                     /transl_table=11
                     /product="hypothetical protein"
                     /protein_id="X:IKCGEJDB_00048"
                     /translation="MKIEFDFKRWMTLWVIFIFCGTVFAKETEKKEPDKNSAASSKST
                     VQGCCRIKMTGGGYDYFISTEEDCASHRQFHSFLKERTLCFESFPE"
     gene            2888..3904
                     /locus_tag="IKCGEJDB_00049"
     CDS             2888..3904
                     /locus_tag="IKCGEJDB_00049"
                     /inference="ab initio prediction:Prodigal:002006"
                     /codon_start=1
                     /transl_table=11
                     /product="hypothetical protein"
                     /protein_id="X:IKCGEJDB_00049"
                     /translation="MKSFTHSLQNVIQYKVSLLVLFLLLPRLIFGETILFKSGERAYG
                     TVIDQDPETVTIIRDGKRIKLGKFKILKIIFKEIKDEQEIAKIIEIEKKKLNKEGKKS
                     DKEEQLDTIYLEQMIKENSYKIVQKRLALLEKYLEERDGDWESYITAKRNPWEPVWKS
                     AILPGWGHNTMRQNGWGVSYSTLFFVSLFSYFGLDAAEKDRAKAYDKKIEKIIGQQFT
                     TDLLLGSNTSTVISPELNLVFEFNTLRNLNSLNSIRSDEGDYKKAKHTAAGVAIGIYL
                     IQLTHSYFTGKTWAQNNIIQTPTGENVSEGFGVRGNPLVSKEITGGVKSIDVGGQMLY
                     TIFF"
     gene            4217..5398
                     /gene="scmP_1"
                     /locus_tag="IKCGEJDB_00050"
     CDS             4217..5398
                     /gene="scmP_1"
                     /locus_tag="IKCGEJDB_00050"
                     /EC_number="3.5.1.-"
                     /inference="ab initio prediction:Prodigal:002006"
                     /inference="similar to AA sequence:UniProtKB:P54955"
                     /codon_start=1
                     /transl_table=11
                     /product="N-acetylcysteine deacetylase"
                     /protein_id="X:IKCGEJDB_00050"
                     /db_xref="COG:COG1473"
                     /translation="MKHTLTSNRTAELIQYRRQIHKHPELRYEENQTSSYVINHLKKL
                     GLSFQDKIAKTGVVSLIDSGRPGKTLLVRADMDALPIFEESNQEYKSVHEGVMHACGH
                     DAHTSILMGLATEIKENIQSILPKGKVLLVFQPAEEGGQGADKMIEEGILEKYNVDAA
                     LALHVWNHIPIGKIGVVDGPMMAAVDEFTITISGISGHGAMPQHTVDPIVVGAQIINS
                     LQTIVSRNTDPLDSCVVTVGSFHSGNAFNVIPETAELKGTVRTYSKKMFEEVPEKLER
                     VVKGIASALGATVSIRYERTNQPTINDPKMANIVRKASLNILGEGSLTEENTKSMGGE
                     DFSAFLMKVPGCYFFVGSRNEEKGFVYPHHSSKFDIDEDSLSIGLTVLKEAIKIYLEE
                     N"
     gene            complement(6034..8241)
                     /locus_tag="IKCGEJDB_00051"
     CDS             complement(6034..8241)
                     /locus_tag="IKCGEJDB_00051"
                     /inference="ab initio prediction:Prodigal:002006"
                     /codon_start=1
                     /transl_table=11
                     /product="hypothetical protein"
                     /protein_id="X:IKCGEJDB_00051"
                     /translation="MKDDKLWFLKNFSEISLFTKMFSNFYRMIFCDLSKQLLYFSIFL
                     FYFLVIFPISSESVQKIQSLDEIVSLDSTKEHGWEITLQKMDPVSFSDSYLNGQKNSN
                     IQLETYEVPGVYILPEESIQTAFIVKKFIAPKNWKSSGLAVRLGTLTDKDKTYLNGTL
                     IGETGDMNSTLPQAYDKIRIYQIPNGLIRNGETNILVIEVKKYFQKEIGIEQDKTAIG
                     DSLLIQKELLETEYIKILLLMVYTTAGIYFLFLYLRRRTDRENLYYGLFTILLVLYQF
                     LRNQIKYDLGIEFIYMKKLEYMVLAVLVPLFANLIRLYFKYPKTIILKVLDGLYVCFA
                     LFYFVSNNVEHYNFINKNLVQYGWILYLGITLDHLIRRVIAKDRDAFLILIGVLITVF
                     AALLDTLGARNVFVFPRIVGYSFLFFILSIATILANKFVRLNEEVEELNLDLEKKVEQ
                     RTEELRVSLEQVNRLKIQQDADYFLTSLLINPLSSNKNTSEVIKTEFYTKQKKSFEFK
                     NKTYEIGGDILISGNVELCEKKYVVFVNGDAMGKSIQGAGGALVLGTVFNTILTRSSI
                     SLHQNKKPEKWLEEAFLELQKIFESFDGSMYISIVLGLVEENTGLLYYINAEHPWTVL
                     YRNGVASYIEEELTLRKIGIPENEEHLVIKNFQMLPGDTIMIGSDGRDDLLIGKEENR
                     VINEDQNQFLKRVEEGNADLRKIYEKILKFGVILDDLSLLKVTYNPEDNKTNE"
     gene            complement(8856..9203)
                     /locus_tag="IKCGEJDB_00052"
     CDS             complement(8856..9203)
                     /locus_tag="IKCGEJDB_00052"
                     /inference="ab initio prediction:Prodigal:002006"
                     /codon_start=1
                     /transl_table=11
                     /product="hypothetical protein"
                     /protein_id="X:IKCGEJDB_00052"
                     /translation="MNKRIQRAGSLRLLLNQCIHQRPFLILVPKQTLRNKISYQKQKL
                     ELQRYSFRPFENDWIELKRLAFLHGVSMCKMFVTLLLETDLYPESRYAENLILDEFKE
                     YIGDPTLIQKTRN"
ORIGIN      
        1 attcagatct tagctttttc tagaaaaaca aatcctagac cttacttcaa atttatgttt
       61 ctaacgaagt cctccgacaa cttaacaaaa tcgaaatcgt taggcgaagg tttcaatctt
      121 tttgtagagt taaatatcaa attactactc ggaagtataa agtagtatca gaaaatgaat
      181 ggacgatttt acaaagacgt ggaaattctc aaaaattcta ttactgatct ctataaaatt
      241 gagtaccgtt aattctatca taaaacgctg attctatgta aaatattagg tactttatta
      301 tatagttatg agtaaaaact ataaatcgct caatagaaca gtttttgtgg gaactaccac
      361 ttcttgtcgg ggattctaag gttttattga tctctataaa attgagcaca cttaaatgtc
      421 tatcataaag tatgacttta cgcaaataat cgattataaa ttaaaaatat agtatataat
      481 aaaattaaaa tgtttaaatc atataaaatt ccgaaataca acacaacgat tggagttcgt
      541 acctttttcg ttatttagaa cgttccaaca attggaaagt tttgtaaact tttgatcgtt
      601 tataaaagtt gtttcccatt ccaaaccgga accagatgca gcctgaatca cgtattcgtc
      661 taaattaaac acggtctgac cttttttaat atcccctact tccatcacac aaacaccatc
      721 cggttttaga actctggaaa gttctttcaa agtatcgcgg ataaaatcgg tccaagcgct
      781 taaggtcgaa aatatactcg gctttttatg atccggaagt ttaatatcta aaaaccagta
      841 acggagccag ttatcttctt catagttcac cttatccaaa aaaggcggag aagtaatcac
      901 tatatctaca gttccatcct gcaaggattc caaaaacaaa gaagaatggt ttgtataaag
      961 atttctgctc gaaaattcat gataaaacgg aggaagagga gtttttaaat ctcgtttcat
     1021 cttctgaaga attctagatt taatttcctt atattcaggt ttgattccct ttttttgatt
     1081 atttctacgt tgagcctcag gaggaatcga aatctgagga aaactataga ctgaaaaaaa
     1141 accgtcgcta tgaccgtgaa gcctagaaag agcagtaact cctatgtatt gaatttcggg
     1201 agaacgatcc gccaaaagga ttcgttttag atttttaatt tcggttaacg tgtctttatg
     1261 ataaaacgaa agtagatcct tgtcttcttt ttcctcttta gttttctttt ttaaatccaa
     1321 acgatttaat attttttcca tattttctaa agaagggatc gtttgtctag atttggcgag
     1381 aaacaaagac atcggactaa tatcgttgtg aatcgcggaa tgcccgtcta agttcgcttg
     1441 aatcgaagta gttcctctac cgccaaacgg atccaaaaca atacccttat gtttagaaag
     1501 atacttatct aaaaaaaacg ctggaagttc cggcttaaaa gaagccctat aactaacact
     1561 gtaatgaatg gaatgagatt gtctctgacg agaagtccag aattctccaa tctgaatttt
     1621 tctttctttt cttttgagcg cggtagacat ccgaaaaacc tcgtatgaaa agattttcgg
     1681 ccttcactcg aattttcctc tgaagaaaaa agaacctctt actaattact taaagctata
     1741 gaatcgagta tgatcgtcga gatatacaag ttcgttcttt tttctaaagc gacatagatt
     1801 ttctatgttc aatttgtaga atgtattgga ataaactcat aatacctttg atgagttttt
     1861 gtagtaaaaa aaaatttctg aaaatattag atctttacga tcttatggaa ttacgatttc
     1921 aaatcattcc ggaaaagatt caaaacaaag ggttctttct tttagaaaag aatgaaactg
     1981 tctatgagaa gcacaatctt cttcggtgct aataaagtag tcgtacccgc cgccggtcat
     2041 tttaattcta caacatcctt gaacagttga tttagaagaa gcagccgaat ttttatccgg
     2101 ttcctttttt tccgtttcct tggcaaatac agtaccgcaa aaaataaata tgacccataa
     2161 cgtcatccat cttttaaaat cgaattctat tttcattgta aaatcaccat aaaattaaac
     2221 ggcaatgatt tcaaatcttc ttttttaacg tgagcagggc ataagaaaac cgggcgaatc
     2281 cagctcttta gcgagcggga ccgcgctttc agtcccattc aataaattgc atgaaggaaa
     2341 cgtaatgcaa tatttcgtct ttagattcaa tatagaacgc gatccatagt gagcgttcta
     2401 ctgagtttca aacgcgatcc atagagagcg ttctattgag ttcagaaagt gagacgcttt
     2461 agtttgagga aagcgttttg ctaaagttcc tcgcatcgat tcttttcgtg ttaatttacg
     2521 ttttttaaaa cttgatttca ctaataatag tatcttattc cgaaacgaac tactttttta
     2581 aggaagatat tgtattttaa ctttttccaa taacgtatag tatccttttc atacgtcttt
     2641 ttattcagaa ctataaaata aagaccgagt attttaagct gaaacagtac tttgcatcaa
     2701 aaatttaaga cactcaattt tataaggatc tctgtagaga aaattttaac gctctattca
     2761 ttataagctc tccttcagtt tcaaaaagct ctctaaataa atcttaaaaa ttaggaaata
     2821 aattgcaatt ctgaatcttc tatgaatact gaaatattca ttttaatttt ttaggaacgt
     2881 tatcttgatg aaatctttca cacactctct acaaaacgtt attcaataca aagtttcact
     2941 tttagttcta tttcttcttt tgccccgttt aatttttgga gaaacgattc tttttaaatc
     3001 tggagaaaga gcttatggaa ccgtaatcga tcaagatccg gaaacggtta caatcattcg
     3061 cgacggaaag agaattaaat taggaaaatt taaaattctt aaaatcattt tcaaagaaat
     3121 caaagacgaa caagaaatcg ccaaaattat agaaatcgaa aaaaagaaac tgaataaaga
     3181 gggtaaaaaa agcgataaag aagaacaact agacacgatc tacctcgaac agatgattaa
     3241 agagaatagt tacaaaatcg ttcagaaacg tttagcgtta ctggaaaaat atctagaaga
     3301 gagagacggt gactgggaaa gttatattac cgcaaaaaga aatccttggg aaccggtttg
     3361 gaaatcagcg attcttcctg gttggggtca caacacgatg agacaaaacg gctggggtgt
     3421 tagctattcc actttgttct ttgtttcctt attttcttac tttggactgg atgccgccga
     3481 aaaagatagg gcaaaagcat acgataagaa gatagaaaaa atcataggac aacaatttac
     3541 tacagaccta cttttaggtt cgaacacttc tacggtaatt tctcccgaac tcaatctggt
     3601 ttttgaattt aatactttac gaaatttgaa ttctctcaac tcgattcgtt ccgacgaagg
     3661 agactacaaa aaagcaaaac ataccgcggc tggagttgct attggaatct atctgattca
     3721 attgacacac tcatacttta ccggaaaaac ctgggcacaa aataacataa ttcaaactcc
     3781 tacaggagaa aatgtttcag aaggttttgg agtgagaggc aatcctctgg tttccaaaga
     3841 aattactggt ggtgtaaaaa gtatagacgt aggtggacaa atgctctata caattttttt
     3901 ctaatattca ctactctaac atataaaaga atactataaa ctttttctaa aaagttagaa
     3961 tattggattt cgctcatcaa tctgaaataa cgtaattcat gagaaattct taaaatctca
     4021 aagtcacaga tataaaaaaa atttatacca aaagttcatt ctaggttttt actaatccct
     4081 attaaattga gtaatgtaaa tttttaatgc aaaacactgt tttagcccaa aataccggga
     4141 ttttatttta tagctccgag taaaaaaatc taaaattctt ttcgaaaaca gttcctaaag
     4201 gtagaatggt ttttgtatga aacacacact aacttccaat agaacggctg aactcatcca
     4261 atacagaaga caaattcaca aacacccgga acttagatat gaagaaaatc aaacctctag
     4321 ttacgtaatc aatcatctca aaaaattagg tctttctttc caagataaga tcgcaaaaac
     4381 gggagtggta tccttgatcg attctggtag acctggaaaa actcttcttg tacgtgcaga
     4441 catggacgcg cttcccatat tcgaagaatc taatcaagaa tacaaatcgg ttcacgaagg
     4501 tgtgatgcac gcctgcggtc acgatgctca tacttccatt cttatgggac tggcaacaga
     4561 aatcaaagag aacatccaat ccattctccc taaaggaaaa gtattattag tatttcaacc
     4621 ggctgaagaa ggtggacagg gggccgacaa aatgatcgaa gaaggtatat tagaaaaata
     4681 taacgtagat gccgctttag ccctacacgt atggaatcat attccaatcg gaaaaatagg
     4741 agttgtagac ggccctatga tggcagctgt tgacgaattt acgattacaa tctcaggtat
     4801 cagcggccac ggggctatgc ctcaacacac agtggacccg attgtagtag gcgctcaaat
     4861 catcaactcg ttacaaacca tcgtttctag aaataccgat cctttagatt cctgcgtagt
     4921 aaccgtgggg agttttcatt ctggaaacgc atttaacgta attccggaaa ccgcagaatt
     4981 aaaaggtaca gttagaactt attctaaaaa gatgtttgaa gaagttccgg aaaaattaga
     5041 aagagtggtt aaaggaatag catctgcgtt aggtgccact gtatctattc gttacgaaag
     5101 aacgaatcaa cccacaatta acgatcctaa aatggcaaac atagtacgca aagcttcttt
     5161 aaatattcta ggcgaaggaa gtttaacaga ggaaaatacg aagtccatgg gaggagaaga
     5221 tttctccgcg tttctgatga aagttccagg ttgttacttt tttgtaggtt ctagaaacga
     5281 agaaaaggga ttcgtctatc cacatcatag ttctaaattt gacatagacg aagactctct
     5341 ttcaatcggt cttaccgttc ttaaagaggc aattaaaatt tatctagaag aaaattgatt
     5401 tctcaaaatg atcaaattca tcaaacgtgt atttatagta aaaatcattt caaacttttt
     5461 attttcaaaa attcttacga tctcacacaa ctactaggac gcatgaaaat aatactattc
     5521 taaatctatt tcaaaactta aaatatagta tcacacaaaa gaggtattta ttcaaacttt
     5581 cttatatcaa actcgacata ttaaaattat tgaaagttag agtttagttt ctttattact
     5641 cagaactata gttccctatc aaattgagta tcttaatgtt catcccaaag taccacttca
     5701 gataagttcg atagatccga tgcgaaagag attgaatcgt agtaaaactg aatagagcgc
     5761 tctttcaagc tagctctgct tcttaaactc aataaaacgc tttcctgaat gcaaatcctt
     5821 agagaggcat tcgctttagt tttctgggtc gctctgcagg tctccgtttt ataataaatt
     5881 gtaattcaag actaaatata gcattacgtt tcttttatac gatttattga ctggagctaa
     5941 aaagcgcggt tcggttcgcc tcgttttttt tctctggatt gagatataaa cgattagatt
     6001 ggttatttta ttatgcagtt atgagtaata aacttattca tttgttttat tatcttctgg
     6061 attataagta acttttaaca aagagagatc gtctaagatc acgccgaatt ttagaatttt
     6121 ctcatatatc tttctaagat cggcattccc ctcttccacc cttttaagaa actgattctg
     6181 atcctcgttg atgacccgat tttcttcctt tccgatcaaa agatcgtccc ttccgtccga
     6241 tccgatcata atcgtatcac ctggaagcat ttgaaaattt ttgatcacaa gatgttcttc
     6301 gttttccgga attcctattt ttctaagagt caattcttct tcaatataag aagcgacacc
     6361 gttccgatac agaaccgtcc aaggatgttc cgcattgata taataaagaa gtcccgtgtt
     6421 ttcctctacc aatcccaaaa cgatggagat atacatagaa ccgtcaaagg attcaaaaat
     6481 tttttgaagt tctaaaaatg cttcttccaa ccatttttca ggttttttgt tttgatgtaa
     6541 cgaaattgaa gatcgagtaa gaatcgtatt aaacacggtt cccaatacaa gtgctcctcc
     6601 ggctccttga atcgatttcc ccatcgcatc cccgttcaca aatacgacgt attttttttc
     6661 acaaagttcc acgttacccg aaatcagaat atctcctcca atttcatagg ttttattttt
     6721 aaactcgaaa gatttttttt gttttgtata aaattctgtt ttgatcactt cgctcgtatt
     6781 tttatttgag gaaagcggat tgatcaaaag agaagtaaga aaataatccg catcctgttg
     6841 aattttcaat cgattgactt gttctaaaga aactcttaat tcttcagttc tttgttctac
     6901 ttttttctct aggtccagat taagctcctc tacctcctca tttaatcgaa caaacttatt
     6961 ggcaagaatc gtagcaatac ttaaaataaa aaacagaaaa gaataaccta cgatcctcgg
     7021 aaaaacgaat acgtttcttg cacccaaagt atccaaaaga gcagcaaata ccgtaatcaa
     7081 aaccccaatt aaaattaaaa aagcgtccct atcttttgcg atcacacgac gaatcaaatg
     7141 atccaatgtg attcctagat aaagaatcca accatattga actaaattct tatttataaa
     7201 attataatgt tctacattat tagaaacaaa gtaaaaaagt gcaaaacata catacaaacc
     7261 atccaacacc tttagaatga tcgtttttgg atatttaaaa tacaaacgaa taaggtttgc
     7321 aaaaagtgga accaggacag cgagcaccat atattccaat tttttcatat aaatgaattc
     7381 gattcctaaa tcatacttga tctgatttct taaaaattga tataaaacga gtaaaatcgt
     7441 aaacaagccg tagtataaat tttcacggtc ggttctacga cgcaaataaa gaaaaagaaa
     7501 atatatacca gcggttgtat aaaccattaa taatagaatt ttaatatact cagtttccaa
     7561 cagttctttc tgaattaaca gagaatctcc aattgcagtt ttatcctgtt caattcctat
     7621 ctctttctga aaatattttt tgacttcaat cacgagtata tttgtctcgc cgttacgtat
     7681 caaaccgttt ggaatttgat aaattcggat tttatcatat gcttgaggta aagtggaatt
     7741 catatctccg gtttcaccga tcaaggttcc gtttaaatac gttttatctt tatccgtcag
     7801 agtccctaga cgaacggcaa gccctgaact tttccaattt tttggagcga taaacttttt
     7861 aactataaat gcggtttgta tggattcctc cggaagtata tacacacctg gaacttcata
     7921 agtttccaac tgaatattag aattcttttg accgttcaaa tacgagtcag aaaaggaaac
     7981 cggatccatt ttttgtagag taatttccca accatgttct ttcgtggaat ccagactgac
     8041 aatttcgtct aatgactgta ttttttggac agactcggaa gaaataggaa atataaccaa
     8101 aaaataaaat agaaatattg aaaaatatag aagttgtttc gataaatcac aaaaaatcat
     8161 tctataaaaa ttagagaaca tttttgtaaa aagcgaaatt tcgctaaaat ttttcaagaa
     8221 ccataactta tcatctttca tttttacaaa tctcaaaaag gaatattgat ttttttaaat
     8281 ctaatttttt gtgatccttg aatcaaaata aaaaaacaat tcttcaaccc taaaaaacaa
     8341 tataactcac gcttttcccg gtttcgacaa gagttttttt agagtttaat acggtcgttt
     8401 aataaaaaga aaactttccg ataaatgtta tttaccactc ggacgcataa aaaataatac
     8461 cacgttgagt tttgtttaac ctgaaattgg gcgtaagaaa atcagggcga atccggcttg
     8521 ccattggagc cggaccggac tctcccctct ggtcaataaa ttgtatgaaa gaaacttaat
     8581 acgatatttc atcttaagtt gcaatttaaa acgcgatctg tcgaacgact catggagagt
     8641 gagacggctt tagtttgaga gagcgttttg ctttagtttc ctcgcatcga tccctttcgc
     8701 actacctcga attcgtgttt gtttaaaaaa ctgagaatgt agtatcctcc cgcaaaaagc
     8761 aaacaattcc cagccaagct caatttttga gaactttgca tttttggtaa aatcgcccat
     8821 ccattttgag taatttctca gttttaaatg ttcatttagt ttctagtttt ttgaattaag
     8881 gtcggatctc caatatattc tttaaattca tctaaaatta gattttccgc atatctagat
     8941 tccggataaa gatctgtctc taataatagt gttacaaaca ttttgcacat cgaaactccg
     9001 tgtagaaagg cgagtctttt aagttctatc caatcattct caaatggccg aaaagaatat
     9061 ctctgcaatt cgagcttttg tttttggtaa ctgattttgt tccttaaagt ttgttttgga
     9121 accaatatta gaaatggtct ttgatggata cattgattta aaagtaatct caaagaacct
     9181 gctctttgga ttcttttatt caaataagaa accaactcct taggaatatt gacatccgac
     9241 ggtgacccca atttttttag attttttgga aaatctcgga gtttctgctc ggttcga
//
LOCUS       IKCGEJDB_5              1531 bp    DNA     linear       08-DEC-2021
DEFINITION  Genus species strain strain.
ACCESSION   
VERSION
KEYWORDS    .
SOURCE      Genus species
  ORGANISM  Genus species
            Unclassified.
COMMENT     Annotated using prokka 1.14.6 from
            https://github.com/tseemann/prokka.
FEATURES             Location/Qualifiers
     source          1..1531
                     /organism="Genus species"
                     /mol_type="genomic DNA"
                     /strain="strain"
     gene            complement(654..1250)
                     /locus_tag="IKCGEJDB_00053"
     CDS             complement(654..1250)
                     /locus_tag="IKCGEJDB_00053"
                     /inference="ab initio prediction:Prodigal:002006"
                     /codon_start=1
                     /transl_table=11
                     /product="hypothetical protein"
                     /protein_id="X:IKCGEJDB_00053"
                     /translation="MYRYSYFVLKIFILILLLLQCKQDQEGPKDPFKDLSEEEIMSLV
                     QFYNIVTPRCGADVAIARKIASFSSDDIEVIYSYSGDRPITICGMDKGFAEITIQKSG
                     RYKVGSMKSGYTKIKCGTSTLSNERHLAVYLNSFNLDPVSGSDETGSFNIFNASAGDK
                     FKINLIANSSGVYCGNSSGGVAGTQIEDSAATGILQKL"
ORIGIN      
        1 taatagagtt aaatccattg agtaataaat actttagaat ataatattaa attaataaat
       61 gaacattata ctaaagaaat atatattact taagaatatg taatgttttt attaatttaa
      121 cgcgaatctg atttttctta tttggtttga aattctgttg aactaagtca ggagcaactc
      181 gatttccatg attagaatct gtcgtggcga ctcaaaaacg tttctcttgt tttctttgaa
      241 ttacgcaaag tttcatgact tttcttacaa ttgtctattt aatgaattct aacaacccag
      301 gagtgtattt caaattcata ctgctttgtt taattctgct attcttagat cgtaaacaag
      361 cctgaagacg ttcgatttac tgtttgttct ttaaactctg atgagtattt tactcatttc
      421 accttacctc atttgctgaa aaataggtgg tgtccgtttt taaatcgtta ggccaaagta
      481 aaaaatatcg gatatttttt tatataaaac tttaaataat gttacgtttc aaaaagaaat
      541 aaaaaagccg gaaaaaactt ccggctttgt aatgagacaa attgaaaaat ttttatttta
      601 atctatactt ttctaattcc catactacga attcatttct atataaattg aaattaaagt
      661 ttttgtaaaa ttccagtcgc tgccgaatct tcgatttgtg tccccgcaac tccaccggat
      721 gaatttccac aataaactcc gctagaatta gcaatgaggt taattttaaa tttatctcct
      781 gcacttgcat taaaaatatt aaaagatcca gtttcatcac ttccacttac gggatctaaa
      841 ttaaaactat ttaaataaac tgcaagatgt ctttcattag aaagtgtcga agtcccgcat
      901 ttaattttag tataaccact tttcatagaa cctactttat atctaccgct cttttgaatc
      961 gtaatttccg caaatccttt atccatacca caaattgtga tcggtctatc tcctgaatat
     1021 gaataaatca cttcaatatc atcagaagaa aaggatgcaa tttttcttgc aatcgctaca
     1081 tctgcaccac atctcggagt gacaatatta taaaactgaa caaggctcat gatctcttct
     1141 tcagataaat ctttaaacgg atcttttggc ccttcttgat cttgtttaca ttgtagtaac
     1201 aaaagaatta aaataaatat ttttaaaacg aaataagaat atcgatacat aacgttattt
     1261 tttatgaaat tatacacagt caatttaaat tgaatatagg atttaaatat ttttagaaat
     1321 cagaagattg agtataacgt ttcgttttac tgatctctat aaaattaagt accgttaatt
     1381 ctatcgcaaa aagctgattc tatgtaaaat attaggtact ttattatata gttatgagta
     1441 gcaaaaatag aattttatat acttaaaaaa ttatttccaa tctttttaca cagaatttac
     1501 attcatcagt aaaaaacaaa tttttgatct c
//
LOCUS       IKCGEJDB_6              4244 bp    DNA     linear       08-DEC-2021
DEFINITION  Genus species strain strain.
ACCESSION   
VERSION
KEYWORDS    .
SOURCE      Genus species
  ORGANISM  Genus species
            Unclassified.
COMMENT     Annotated using prokka 1.14.6 from
            https://github.com/tseemann/prokka.
FEATURES             Location/Qualifiers
     source          1..4244
                     /organism="Genus species"
                     /mol_type="genomic DNA"
                     /strain="strain"
     gene            917..2197
                     /gene="gltA2_1"
                     /locus_tag="IKCGEJDB_00054"
     CDS             917..2197
                     /gene="gltA2_1"
                     /locus_tag="IKCGEJDB_00054"
                     /EC_number="2.3.3.16"
                     /inference="ab initio prediction:Prodigal:002006"
                     /inference="similar to AA sequence:UniProtKB:P9WPD5"
                     /codon_start=1
                     /transl_table=11
                     /product="Citrate synthase 1"
                     /protein_id="X:IKCGEJDB_00054"
                     /db_xref="COG:COG0372"
                     /translation="MSEFIEIKVGEKSYQFPLISGTDGKKGIDIRELHQKTGLISYDP
                     GFFNTAYAVSRISRRDPNSGELNYRGYDVADLVQHSTFVETSYLLIYGKLPTEQQLKD
                     FSLKLSKHSLIHEDMINLFDGFPGKGHPLAVLSVMVTSLSSYYPEEYEESLDKGIDHS
                     ARLLAKIRTIAAFSYKKIVGQPFVYPLDKHPYCTNFLYMLFSIPSKDYIPTEDIDRIL
                     NQLWILYADHEQNVSNTTVQVIGSTQANLFASISSAINALWGSREGGRQVAAVGLIED
                     ILKSRKSVPEYFEKFKGDSERLFSNGFGHKAYEAKSRRAIIASKLFHDFYKKNPIGPI
                     AEVALKVEEYMHNDEYYINQKLYPNLEFYSAVIFNSLGIPKELFTAMQVIGKLPGWLA
                     HWREQRVSGNYSKARPKQIYSGEMGRKYIPLSER"
     gene            2200..2583
                     /locus_tag="IKCGEJDB_00055"
     CDS             2200..2583
                     /locus_tag="IKCGEJDB_00055"
                     /inference="ab initio prediction:Prodigal:002006"
                     /codon_start=1
                     /transl_table=11
                     /product="hypothetical protein"
                     /protein_id="X:IKCGEJDB_00055"
                     /translation="MQNLRWKDWLSQAERDLEWAKASLHSGFFAQTCFVCQQVGEKTL
                     KALAYFRGADLVKSHSVKTIAKELGENGEIESMGQKLDLYYIPTRYPDAFMEGAPFEY
                     FEESQAKEAIEFAEKIIDLVKVKLL"
     gene            2580..2927
                     /locus_tag="IKCGEJDB_00056"
     CDS             2580..2927
                     /locus_tag="IKCGEJDB_00056"
                     /inference="ab initio prediction:Prodigal:002006"
                     /codon_start=1
                     /transl_table=11
                     /product="hypothetical protein"
                     /protein_id="X:IKCGEJDB_00056"
                     /translation="MSVIVFPKRDPLGGMSREELIKKIRFLIQDKTIKAYLFGSVARN
                     TQNAYSDVDLILIADTKTPFLSRPESFPELLSLPVELNLFVYNQEEWEKIREQSQYTG
                     FWKSVFSEMIQIF"
     gene            3100..3678
                     /locus_tag="IKCGEJDB_00057"
     CDS             3100..3678
                     /locus_tag="IKCGEJDB_00057"
                     /inference="ab initio prediction:Prodigal:002006"
                     /codon_start=1
                     /transl_table=11
                     /product="hypothetical protein"
                     /protein_id="X:IKCGEJDB_00057"
                     /translation="MLKNFFLNFILFSLSMFLFRCDKPKEISEAEFKNLIHETSDLHE
                     LSESRTVEYLGIENEKAILKVSSLSHDNSKKRKKEFFYTKTSPSLITWIDENLYKITI
                     SNYNKLYKYLLQQKNRSISFDQYTFLIRDNSENTSIDKRIRITQNERTVFIFDLRADG
                     VTCFSLNIKHSPNKDDLKYKELWLKLINEILK"
ORIGIN      
        1 accacgattt tacgaacaaa ttctaaaatt ctaggaactc ctacttttaa aaaattttta
       61 ctcgcgtcga actcacccta aaatgggatt taaatttcta tgatggtcgc aaaacagcgg
      121 ttttgtgcaa aaatcggata acgatgattt ttttctattt tatagtagtt cccacagatt
      181 aagtcacatt ataaacttat aaacattcat ttttttgcga tttagttcgt atgagtagtt
      241 cctacatttt caaaatttat ccgtaaagtc cagaatttgt aagagttccc acattttact
      301 actcggacgt ataaaaacaa tatcaaaaat taacaatcga ttttaccaaa gatgtgaaag
      361 ccattcaaaa aatggcgttt aaccggattc attgactttt tgaaggaaat cccacatcag
      421 tataagtatt atttttatgc accctagcag taagtcacat tacaaatttt aaacattcac
      481 tttttacaat tggagttcct acattttaaa gaaaattgct ttctttactc atctctataa
      541 aattgagtgc cgcgaatttg attacaaagt tttgtttaga tacaaaagat cgggtacttt
      601 tttgtataac ctaaacagaa tttccaaaat tccgcttcta aactcatact aaacatgtac
      661 caaaaccaga ggtcgtaact acttgcaaat acatctcgtt ccgaaaaata cacctatact
      721 tgaattcttt tcaaagaaaa acctgtagcc cacttaactt cgtcaatctt aggaccactt
      781 cttcaggtta aaccttattc ttaaagaaca tactctttca gtcttccgtg ttcagttctc
      841 agaatactcg cacaaaatcg attttaccga cattagaaga attgacgcga atcattctat
      901 aaggttcctt atcggtatga gtgaattcat tgaaatcaaa gttggggaaa aatcctatca
      961 gtttccgttg atctccggaa cggacggtaa aaaaggaatc gatattagag aacttcatca
     1021 aaagaccgga ctaatttctt acgatccggg attttttaac accgcttacg ctgttagtcg
     1081 aatctcccga agagatccga attcaggtga actaaactat cgtggttacg acgtagcaga
     1141 tttagtacaa cattctacat ttgtggaaac cagttatcta ttgatttatg gcaaactccc
     1201 gacggaacag cagcttaaag acttctctct aaaactatct aaacactctt tgattcacga
     1261 agacatgatc aatttatttg atggatttcc gggtaaaggt catcctctag cagttctgtc
     1321 cgtaatggta acttctcttt ccagttatta tccagaagaa tacgaagaat ccttggacaa
     1381 aggaattgat cattccgcaa gacttcttgc aaagattaga acgatcgcag ctttttctta
     1441 caaaaaaatc gtaggacaac ccttcgtata tcccctagat aaacatcctt attgtacgaa
     1501 ttttctttat atgttatttt caatcccttc taaggactac attcccaccg aagacataga
     1561 tcgaattttg aaccaactct ggatacttta tgcggatcac gaacaaaacg tatccaacac
     1621 aaccgttcaa gtgatcggtt ccacacaagc caacttattc gcttccatat cttctgcgat
     1681 caatgcgctt tggggttcta gagaaggcgg tcgccaagtc gcggcagtag gattgataga
     1741 agacattctc aaatccagaa aatccgtacc agaatacttt gaaaaattca aaggagattc
     1801 cgaaagatta ttctcgaacg gttttggaca caaggcatac gaagcaaaaa gtagaagagc
     1861 gatcatcgca agtaaattgt ttcacgattt ttacaaaaaa aatcctattg gaccaatcgc
     1921 agaagtagct cttaaagtcg aagagtacat gcataatgat gaatattaca tcaatcaaaa
     1981 gttgtatccg aatttagagt tctacagcgc ggtaattttt aattcacttg gaataccaaa
     2041 agaacttttt acggctatgc aggtaatcgg aaaacttccg ggttggctgg cacactggag
     2101 agaacaaagg gtttccggaa attacagcaa agctcgtcca aaacaaatct attcgggaga
     2161 aatgggtaga aaatacattc cactttcgga aagataaaca tgcaaaatct gagatggaaa
     2221 gactggctct cccaagcaga acgcgatctg gaatgggcaa aagcgtcttt acactccggt
     2281 ttttttgctc aaacttgttt tgtttgtcaa caagtaggag aaaaaactct caaagcactt
     2341 gcctacttta gaggtgcaga tcttgtaaaa tcccattcag taaaaacgat cgcaaaagaa
     2401 ttgggggaaa acggggaaat cgagtctatg ggtcaaaaat tagatttata ttatatacca
     2461 actcgttatc cggacgcgtt tatggaaggt gctcctttcg aatattttga agaatctcaa
     2521 gcaaaagaag ccatcgaatt tgcggaaaaa atcatcgatc tcgtcaaagt aaaactttta
     2581 tgagcgtcat tgtttttcca aaacgagatc cgcttggcgg aatgagccgg gaggaactga
     2641 tcaagaaaat tcgatttttg atccaagata aaacgatcaa agcttatctt tttggaagtg
     2701 ttgcacgaaa tacccaaaac gcctacagcg atgtggatct aattctgatc gccgacacga
     2761 aaactccttt tctaagtaga cctgaatcct ttccggagct tctctctctt ccggtcgaat
     2821 tgaatctttt cgtttacaac caagaagaat gggaaaaaat ccgtgaacaa agccaatata
     2881 ccggtttttg gaaatcggtc ttttcagaaa tgattcagat tttttgaata tactcatttg
     2941 tatgaagtta cgcgtggctc gatatgttta ctcagattta ttggattaaa acaaggtcgt
     3001 cgcgtgtcca tttgaaaaac gaatatttca aaatatggta aaacgtgatt caataagaag
     3061 cctcaatata aaaacacagg gatataacag aaattcaata tgcttaaaaa cttcttttta
     3121 aacttcatac tattttctct ttcaatgttt ttatttcgat gcgacaaacc taaagaaatc
     3181 agcgaagcgg aatttaaaaa tttgattcat gaaacgtctg atttgcacga actcagcgaa
     3241 tctcgcaccg tcgaatatct aggaatcgag aatgaaaaag ccattctcaa agtatcaagt
     3301 ttatctcatg acaattccaa aaaacgaaaa aaggaattct tctacaccaa aacaagccct
     3361 tccttaatca cttggattga tgaaaatctg tataagatca caatttccaa ttataataaa
     3421 ttgtataaat atctcttaca acaaaagaat cgaagtattt cttttgatca atataccttt
     3481 ttgatacggg ataactcaga aaatacatcc atcgataaaa ggattcgtat tacacaaaac
     3541 gaacgtacag tttttatttt cgacctacgt gcagacggag ttacatgttt ctctctgaac
     3601 ataaaacatt ctcccaataa agatgatctg aaatacaaag aactgtggtt aaaacttata
     3661 aacgaaattt taaaataatg tgaatttgtt cgacataatc cgattcgaaa acaattgaag
     3721 caaggaaatt caacgtccca cttcctgaac tcaatacatc gcttcctgaa tgccgatcct
     3781 tagagagggg cattcactga gttttccggg tcgctctgga aactcaacgt ctcactcccc
     3841 atgggtctcg acaggtcgcg ttcactactc tacaaaacgc ttcttgtagg ttgcgtttat
     3901 tcacaatcta tctcaaaaat actttatctt taacataagt tcggcgtaaa ggaaatcttg
     3961 gcgaatccag cttgccgacc gggctattta gctctggcca ataaattgca tgcagaaagc
     4021 gtaatacagt atttcgactt aagtttcagt ttcaaacgcg atctaaaacg cacattattc
     4081 aagtgttcca acaagaatga ggttttgaac ttgcaaaaag tatgtttttc tgatagagaa
     4141 aaatctttca aattttccca ccacctctcc tcctccaccc aaaacgcgat ctttttacag
     4201 aggatttgtc gtagttccca cagatctata ttgagatcca aata
//
LOCUS       IKCGEJDB_7             20612 bp    DNA     linear       08-DEC-2021
DEFINITION  Genus species strain strain.
ACCESSION   
VERSION
KEYWORDS    .
SOURCE      Genus species
  ORGANISM  Genus species
            Unclassified.
COMMENT     Annotated using prokka 1.14.6 from
            https://github.com/tseemann/prokka.
FEATURES             Location/Qualifiers
     source          1..20612
                     /organism="Genus species"
                     /mol_type="genomic DNA"
                     /strain="strain"
     gene            complement(1162..3042)
                     /locus_tag="IKCGEJDB_00058"
     CDS             complement(1162..3042)
                     /locus_tag="IKCGEJDB_00058"
                     /inference="ab initio prediction:Prodigal:002006"
                     /codon_start=1
                     /transl_table=11
                     /product="hypothetical protein"
                     /protein_id="X:IKCGEJDB_00058"
                     /translation="MKKYKFLIPGILLCLFALGLTFYMGFRHWEIFIRTCTLKDILTW
                     DENIRLNVVLDQYQDFREFRIWRAFFPFLESPTWPPLRSLFSLILLIIPGDMSITEKD
                     SLLGLVFYGLCFPSILYIVYRITGSLWKAGLTSILTLALTLHTTETPSYSLSSMLETQ
                     GMFFLLWTYYTLYKVYSYTYPDPFRYPFEKKEKIELSVFLSLFGLFFTKYPYGLLLFI
                     AIFFYELLSKNKEYYNILKFLLNERYKGARRVFIVFVVLLVLSLPVLRVTTNINLDQR
                     KFKLVIYYCTVLLFIDFNLFLYSKREEWRKIAPSSIRVFYLYAIAPSLAWIFSNPDRV
                     MSLINAQMIVNEFVKSFILALFSSPSSTIPVSHVFQEPWVFRIFFFGVFALILIFFRI
                     KNKGNFFYSISQTLKDPLVAVTSILFLQYLVIDATTGNKQLRHVFAPLPALFTIFSLW
                     VFRFIEEDSKKLKYAAIVFGTIVFVWSSSLYVREGGLLSDSFEKVQYFCLKGFRTDLF
                     QPAKDLTEKISPEGRYIVFNGFHEEFNFDKKGRLLASEIDLLMRMKTLSKGKYRNDSR
                     HKWKSWEEFSSALVITPTCGQKEMMDKFGIRSAAVGKSTTLKKEYKHPSGNFCMREYS
                     IQ"
     gene            complement(3076..4071)
                     /locus_tag="IKCGEJDB_00059"
     CDS             complement(3076..4071)
                     /locus_tag="IKCGEJDB_00059"
                     /EC_number="2.4.-.-"
                     /inference="ab initio prediction:Prodigal:002006"
                     /inference="similar to AA sequence:UniProtKB:Q55487"
                     /codon_start=1
                     /transl_table=11
                     /product="putative glycosyltransferase"
                     /protein_id="X:IKCGEJDB_00059"
                     /translation="MAERPPLLSVVIPIYNEEKTIPELTKRLEILKNLLSSKHSFRKE
                     DLEILFVNDGSRDESFGVLKKFCSQTQGYKLVNLSRNYGHQTAITAGIDTALGTSVAV
                     MDGDLQDPPEFVCDLYSKLLEGYDVVYAKRKKRQGESWFKLLTAHIFYRILKGITRFD
                     IPIDTGDFRIMSRRVTDVLSSMREQHRYIRGLISWIGFKQIGLEYEREERFEGSTKFS
                     VAKMLKFALDGITSFSSAPLKLSSYLGFFTAFCGAIYALYVIYLKIFTSETITGWSSM
                     MIVVLILGGIQLLALGMIGEYLSRVNDESKNRPLYVIEDVYSSDSQKRKTKKRKS"
     gene            4249..4590
                     /locus_tag="IKCGEJDB_00060"
     CDS             4249..4590
                     /locus_tag="IKCGEJDB_00060"
                     /inference="ab initio prediction:Prodigal:002006"
                     /inference="similar to AA sequence:UniProtKB:Q9X1F5"
                     /codon_start=1
                     /transl_table=11
                     /product="Putative anti-sigma factor antagonist"
                     /protein_id="X:IKCGEJDB_00060"
                     /db_xref="COG:COG1366"
                     /translation="MKIKVTTKNDVHIIKIEGPIKAGNEFELGQKIEEYISKGDVPKF
                     IIDLKKVPFINSAGLGMFLNIYKHIDGLKGRMVFTNLNSDIENLMEITKLASIFEIYK
                     TLEEALESFEY"
     gene            4613..7606
                     /locus_tag="IKCGEJDB_00061"
     CDS             4613..7606
                     /locus_tag="IKCGEJDB_00061"
                     /inference="ab initio prediction:Prodigal:002006"
                     /codon_start=1
                     /transl_table=11
                     /product="hypothetical protein"
                     /protein_id="X:IKCGEJDB_00061"
                     /translation="MEIFKLHFQKHKKVYFFLLSLFIIYKLVFNRYAGQFLLSKVLQG
                     SIRGTANFTVTQFSLFYGIAFEDLVLKSDSTFEERPVLSIKELELSYNLPLILLGRAK
                     LSKIAIVGLKIDLRQKGGEWNLSKLFPTSSQPSEEEDKSSSPLEEISTILPVSAYLNL
                     ELKDIFVHVSSESGLSSYKAGLEGFFLAFELDTVRFRKIPLNVRIFQLIDVIRFRMNP
                     EKTVRIYFEDNSKSLDQPFRLGLELSRKVPGGVFVSQADIGADSIPIKVQNKLLAPFG
                     FGFRYKLGYLEKEDKLKLETLEFKVNEDVWLSGAGEMTGVSSKERNVQFGIQKSLIRL
                     KPLSDFLSTVPGIPKMKLDGELSLAPITISGKDTRLKVEADIGAKDLLISIGGKNHKI
                     PKFKLLADFILHPFTQETPNASKPIPILESLTLKELSVDYNGIQLAATGNILKGSRLD
                     LDLTVQNLNLSDYVKTLNGVLGLKMNVAGIFNSLNVVGAVQLSGFRFPMGRGKSSPIP
                     VNLDLISRIQFSKPFVPDLVRLDSISISTKGLEGKESLKISSVGNLGLEKGFRMNLNS
                     LIIKTELDRLTPTLPFSLRESLVPVRNNLGNQIILTGGMDYSILDGTQSVSGKLLFDL
                     PGIQVRDLRMDLNLKIAKDSSITLSNFDLTAFQSKFRIVTKGVLKKVSEGGELIPDLE
                     GNIQLGSDKPTYLFKGINFEGLFAIRFRLKNSIASGTLISKNSNFGYANEFCPGEDCK
                     LYRIEGLDAEFSFVHDLSVKTTRNLIDGNKEKFIRTYGRIPPSNFTIKQIIGTHPSIS
                     GIPFDYVKPKNGQPGLSARIDYSENFLKLEYLKVFTLDGLVNGKDILVNVGGGDPEKM
                     EYSAVVQIKDIDLKQLLPAKRRSKIDDGKIKADLNVSGRNLADPIPNVNLFFSVFQIG
                     QDFAKSAVNIFTPSNIFTDFIYNSYAVDKIEVELSKGLVYAVIGFKRSVLNTIINLEN
                     SQISQQRMPLANFLKRARSEVDTYR"
     gene            7620..8216
                     /locus_tag="IKCGEJDB_00062"
     CDS             7620..8216
                     /locus_tag="IKCGEJDB_00062"
                     /inference="ab initio prediction:Prodigal:002006"
                     /codon_start=1
                     /transl_table=11
                     /product="hypothetical protein"
                     /protein_id="X:IKCGEJDB_00062"
                     /translation="MKNQNILILLFFISGIFLTDCVIKSPLITFTQTQTAAEKQMIGE
                     DRILEKDGWLISSVKNSSAGAEVWKKDFSGENYALGDKNILMSLKALAYLAPEIRTWK
                     EEGFLAEGLDGKLRINPAASEAGIKNELSKADIKSRLESLISLTNEHRNKVVFGRFEN
                     DSKAVSKEKSEHLKLTWYRLVEKGEFYEKSPGKWIRKE"
     gene            8220..15977
                     /gene="tolB"
                     /locus_tag="IKCGEJDB_00063"
     CDS             8220..15977
                     /gene="tolB"
                     /locus_tag="IKCGEJDB_00063"
                     /inference="ab initio prediction:Prodigal:002006"
                     /inference="protein motif:HAMAP:MF_00671"
                     /codon_start=1
                     /transl_table=11
                     /product="Tol-Pal system protein TolB"
                     /protein_id="X:IKCGEJDB_00063"
                     /translation="MIRFGICFFSFFFFYHCSVFRAASRIKPLEFNYTSIAVNYFTPE
                     NEKPFPLTVQRGNNLYNSTTADGSYLFYTTGQKGNYDIWFRDLKSSITVPVTTHPAPE
                     YKPAISPDGKKLVFVSEQYDSSGDLILLEMNPSLWAEKILQGKRFINSNFIILTNSNY
                     SDAGKRDSYVDTDPFFAPDGRHLVFSTDRLTPGIQNLVVLDTEGKEPMKLLTQKGGAS
                     PFWSRDGKSIVYISYQDGVFGDVYLLDLSSGKNERLTKDSYLNFSPSLSEDKRYLYYT
                     SIQNDTNRNGRLDERDNSLIVRKDLETGAVRRLTSGNDSLFDSRFSSFNGGSILFTAA
                     YYNTLNIYFIPASGSVSKEKDIISQYELALKYKEKQSFEDFLLAIDAIEFYFSQDPIY
                     PLIASKALLLKYEEAKNSGRTTIAENAKKEILSSRLNPVYGLAYGLFLSNEKKLTVSI
                     QELRKYYEQIRTVSDTGKNLLASLLEEEGDLVRKSGDFQHSLKVYDEIIIHYPDYYRI
                     RDVYRKSGDLQYKNTHLHRYKIPEPFFSVANDPNARKEDLKLLYERIDEEVVVGKSFS
                     EKINAAEISIESNSLENKSPRLFQYFLYIKSLGLNGKGSFEESNSLLNTFLSKVVTSD
                     PLFLKVHLLKSNNFKGLGEVQKSFDELRIYLEKYDPLLGVDLEEKEIERSFIYFENKA
                     RDHDRRGNLQDAAFHYFYNTENMFLVKSRNLFLESLYKEFAVYYQRMMVDAVFKLSGS
                     LSEERKKAVLNQLDVIDIAKVDPLAEEGLVYINQYYKEAVPRARPVLDLATLYGYSYY
                     LINRSVIRETYYNSTKSMTSSKKEEILRDFKQAEYELRWIIFADPRYYEAYQLLGWMY
                     QYVDILKNRKSEEDQPNDEEKYINVYEKYFPEKNFEENIELYSQVLELLGDNFENKKA
                     LSDLRLNLGNNYFLLKNYPKANEQYSKVDSLSDYIISKTQFEDYRQKAIFLFNSARSS
                     IYVADYKSAIQKLKAASDIYFRNESKKTIVGKDSAEKLEQYKFKLALLFTLTGLSHME
                     AGEYFNAVPYYKDALSLNGENGWIDPVNLHNGLALCYQKLGKYKLSELHLTKADKIVA
                     DRIGTGWIPKGVKLAFWDYFWDWVWEVALPDGVRISGEGRFPEAISPQFQPLMTSGIR
                     VNNLIASMEIEGAIEEINSRLAYVKSKGLGATLAGSLIGANSLNDLGYLHFKRDEFQT
                     AIDVYEQAEKFETEKGFAAKARTSFKRRLYSYFGHLENTNEDPELELKTLRSAAERLL
                     SSKSDFIKVCLGDVRYQEELIHSETKKCILKFYNSFSDHDPTLALIYYYQGEQFSRMG
                     DVVSAFEFFGRSAGLLENPSLVPKEVVGLADDPYSRKERLSYSISRANLYVRLEDSQK
                     AISALELASETANEFYYIQEWIEALVTQAEIFRKEKNDSKAKEKIDRASALLLSHPHL
                     INEIKYFIIYKLFKIQSELNFQSGKFLDGFKSLDRLHKLKLYRQFIKIPHESEDPNFT
                     ENITKLQNLVRKQKFYYSAIQNVLEKKEKSESLLKNYVQLSKDLEKELGTISRTNQDL
                     DGYLGIFIEEPSTTSLLNVNEGYLRIESSEDKIRIYRATSSSEEYLDHTGKLEDVLSR
                     ISNSGKIPFVSKKVWFVQLGDHIDFEKIRNFLPKKFSLVFRPSHLKPIREKDRRKARN
                     VAIVEGSPNFKSSLSVKKIAPNQVFSIHLDTDMLVSPFPNINEDNSFGESLSEKKLAV
                     RDLFHNQNEISSALFYEQTKPHLGKISELYEVLSASGIRNVIICNVNDSCGTVFPENV
                     FLGENSGSLFLGSSILRKKDAPVSLENLRLLARENERKNNVREAYTHAFSYRSILKTE
                     DVFLSGELDVLRLKWKLSPETTMEEIYGDLLQDTKSETVKDSILFSALLNCYLDKNLS
                     DCSSYSFEDIIDLQKKNLLKTLHLLKSGVSVEPLSLKVSDKTIFSFYDPYLYYKNILK
                     IARINYEPEVGEFAGKLALEFTNDPDEIRTVEEILQGLYAQKYFLQGNALSKNQIRRK
                     EELYLILSGNWKEALRILKEKEAEEDTGKFRERLFQNWRREITGAWFSPYSLYSEVYG
                     NSSKLFESLDAEERSLLYHLILYSVPFQENEELDLLAESLVEYEWNTGAKSRALRMVL
                     GYSQALFSRGELSKSKDWMDKIGSRYKTESKSIFKDKNILNSKLLFHLGKIAEGGEKN
                     EWLLLYESAASKSPNEFIEFLNSTIRSKRGNRFSSKERMELLDWIVYLQKLCFKKNNS
                     EVFFDLVLAKDLLSLTRPVVLNSVPDYKDIPVFVSVSDKLKEKLPVDQEFLAVMDLGL
                     ETFYIRFLKGKSKGDLAFKDNRKLRASLFQYLEEAAKGGYEVLLREELENEYRRNVKL
                     AKNKLTYLYLSSYHFRIPLVPRTEDKFYLVNDPQSLVSNPVVSTKEEFNPEYRIQFLE
                     NSKLSESWKKSLKELEVFEAGSGKLGSDSKSRLYILQDPLEIVDQVHLSLGGKALSDS
                     YDSPKKGNWIFTSSFLDDEYYDILNYRDSFYWISQNFQSPGVIFIGEQTDTAHVDFLK
                     RFTKRSVAKVPLYIRFQEALDAVKEAYPLDRIWNGYRLYTNSLILEE"
     gene            complement(17071..18102)
                     /locus_tag="IKCGEJDB_00064"
     CDS             complement(17071..18102)
                     /locus_tag="IKCGEJDB_00064"
                     /inference="ab initio prediction:Prodigal:002006"
                     /codon_start=1
                     /transl_table=11
                     /product="hypothetical protein"
                     /protein_id="X:IKCGEJDB_00064"
                     /translation="MTRFLLLWLSIILLLGGCTNEKEGGESDLALLSGVIDPTNLNIS
                     NPNKNDSLSLTIRIPLYVDKVVGNDSWPGSKDAPLRTLTKAIALAGNRHDVHVAPGEY
                     SEQTGEKFPIRIPDGATLIGDELGKGLGFVLFYDKSGNHPIPKPTTIQFHADDLKEII
                     LLGENSTIAGFNLQNPIALRAYGSKVRNNTISQGIGIFPANISNVPSGGHTISGNFIG
                     SKNAPNYNYGVGIFVDTTTYENKIENNVIYRNRYGVVIRPLGKADLGGGSQKSVGNNT
                     ISCSLEMDLTFLFDTNRRLYAQNIKLDHNPPTYEASQYFPKGVDIYRPGPYGTIDISG
                     YSLASNPCD"
     gene            complement(19233..20192)
                     /locus_tag="IKCGEJDB_00065"
     CDS             complement(19233..20192)
                     /locus_tag="IKCGEJDB_00065"
                     /inference="ab initio prediction:Prodigal:002006"
                     /codon_start=1
                     /transl_table=11
                     /product="hypothetical protein"
                     /protein_id="X:IKCGEJDB_00065"
                     /translation="MKTSDFKKINWKLYPQNPILKSPRFTPLIADPSLLLNTESPDGK
                     FHLFCHTLFGIHRYESEDGFKWDSGRLLFRHGMRSFIYKENNIFYLLYERYTPFQIIF
                     SWFSFWKWNSHIEIRTSKDLKTWSSPKKILEPSLNWHVHTRYGKSIGNPCIVKIENKY
                     RLYYSASLSLIPDCGFCEPTYIGVAESNEILGPYISLKNPLIFPDTSNRNLASGSIKV
                     LKTENGFVGFENCIYQDTNGRSGSSIYLLNSFDGIEWDFLSQEPILSPSSGWMKSHIY
                     AMDVKFHPIEKKWFLYFNARNDWHWTKGKEKIGLLIGEIELTF"
     gene            complement(20220..20597)
                     /locus_tag="IKCGEJDB_00066"
     CDS             complement(20220..20597)
                     /locus_tag="IKCGEJDB_00066"
                     /inference="ab initio prediction:Prodigal:002006"
                     /codon_start=1
                     /transl_table=11
                     /product="hypothetical protein"
                     /protein_id="X:IKCGEJDB_00066"
                     /translation="MLNKFLILFISISIFPLFSKQDLLETRCGWFHNPSPANITLYDR
                     DGEWILGVQGGYQLKDDWEWPKFKPSEWVSTNIHYGYGCICMDAVVNHKDYTVITIQT
                     LRTKPLKSCKKDPALKKWKSFLQ"
ORIGIN      
        1 ctaaatactt gtgggtaagg ttatggctct ctatggatcg cgtttgaaac tcagtaaaac
       61 gctctctatg gatcgcgttt taggatttag ataagaattg ttttatacgt tatatcgagt
      121 tatagttaaa gattattaat tttgatttca ttgtcaggga tgttatcact acacaaacat
      181 tcagatgtga tgtttttatg agaactccat atttgattag aaatttctaa aggattatcg
      241 tttatgtttt tcgaggtttt gagacatagc tttattataa aatcttaaat gaagacttga
      301 aaagaagaga taactcctac aaattacgtc gcattacaca tttttaaata ttcaatttta
      361 gtgattagag ttcctgcatt ttcaaaatgt atctgtaaaa tttaaatttg tgaaaaaaag
      421 tcgttacgga ttcagtcttt caaacgaatc cttttatcat cgaaattttt tatagtagtt
      481 cccacatttt agtgcttatg cgaaaaaatt aagttttata aagcggattt cttatactcg
      541 aacaagttat ttgaacctaa attaacgtga gcagggtgta agaaaataag aaagaatttt
      601 ctaaaagtag tagttcccac attttagaaa aaaatctgca ggttcagatt ccaatttttt
      661 ttcagaaaaa tgaatcatgg atttctttac gaactcacgt taaaatataa atttgtggta
      721 gattaagtcg cattacagat ctttaaacat tcattttttg tgactcgagt tggggagttc
      781 ctcattttat tttttatgga aagatcaggt ttttataaaa cgaatctctt acgccctgct
      841 cacgttaaat tagaagactc cacgttcgtt gtgttttcag acttgaaaca atagatcggt
      901 ttgttcttat ttttagttct tctgaaataa aactggattc taagttttct aaatcttagt
      961 aattgaatca cttctggcgg taatgtattt ttaaaaaata gagttgttga aaaattaatt
     1021 cttgatctgt ttgtattgga ttgaatggac aattgaagca attttacgaa tcttcactat
     1081 ggaatttttc aacaactcta atgtgattct tttttatcct gaaaagtttc tcgaatcaat
     1141 cgtgtggatt gttgacctgg gtcattgtat cgagtattct ctcatacaaa aatttccaga
     1201 aggatgtttg tattcttttt taagagttgt acttttacct acggctgcag aacgaattcc
     1261 aaacttatcc atcatttctt tttgaccaca agtgggggta attacaagtg cggacgaaaa
     1321 ttcttcccag gatttccatt tgtgtcttga atcgtttcta tatttacctt ttgagagagt
     1381 tttcattctc atcaacaaat cgatttcgga tgcaagtaat ctgccttttt tatcgaagtt
     1441 aaattcttca tgaaacccat tgaatacgat gtatcttcct tctggcgaaa ttttttctgt
     1501 taaatctttt gcgggttgaa atagatccgt cctaaaacct ttcagacaaa agtattgaac
     1561 cttttcaaaa ctgtcgctta acaatccgcc ttctcttaca tacaaactgc tgctccaaac
     1621 gaacactatg gttccgaaca cgatcgctgc gtattttagt tttttagaat cttcttctat
     1681 aaaacggaaa acccaaagtg aaaaaatcgt aaacaaagcg ggtaaaggag caaatacgtg
     1741 gcgtaactgt ttattacctg tggtggcgtc tataaccaag tattgcaaaa ataaaatgct
     1801 agtaaccgcg actaatggat ctttcaatgt ctgagagatc gaataaaaaa agtttccttt
     1861 gttttttatt cggaagaata ttaaaattaa agcaaatact ccgaaaaaga aaattcgaaa
     1921 aacccaaggt tcctggaaaa cgtggctgac tgggattgtg gaagaaggag aggaaaataa
     1981 ggctaagata aaacttttta caaactcgtt tacgatcatc tgagcgttga tcagactcat
     2041 tactctgtcc ggattactaa aaatccaagc taaagaagga gcgatcgcat acagataaaa
     2101 tactcggatg gaagatggag cgatctttct ccattcttcc cttttggagt agagaaaaag
     2161 attaaaatcg atgaataata acacagtgca gtagtagatt acgagtttga attttctttg
     2221 atccaggttg atgtttgtcg tgacccttaa aacgggaagg gaaaggacga gcagaacgac
     2281 aaatactata aaaacccttc tggcaccttt gtatctttca tttaataaaa attttagaat
     2341 attataatat tctttgtttt ttgaaaggag ttcgtagaaa aaaattgcga tgaataataa
     2401 aagcccgtat ggatatttgg taaaaaacaa accaaaaagg gaaaggaaaa cggacaattc
     2461 gattttttcc tttttttcaa atggataacg aaacggatct ggataggtat aagaatacac
     2521 cttataaaga gtataataag tccataatag aaaaaacatt ccttgagttt ccaacataga
     2581 ggataaacta taggaagggg tttccgtagt atgaagagtc aacgccaagg ttaagatgga
     2641 agttaagccc gctttccaca aggaaccggt gattctataa acgatataaa gaatagaagg
     2701 aaaacaaagt ccgtaaaaga cgaggcccaa caaagaatct ttttctgtga tcgacatatc
     2761 tccagggatg attaaaagaa tcagagagaa taaagaacga agagggggcc aagtagggga
     2821 ttctaaaaat ggaaaaaaag ccctccaaat tctgaattct ctaaaatcct gatactgatc
     2881 taaaactacg tttaggcgaa tgttttcgtc ccaagtcaag atgtccttca gagtgcaggt
     2941 tctgatgaaa atttcccaat gacgaaatcc catataaaat gtaagaccca aggcaaacaa
     3001 acacaacaaa atgcccggaa ttaggaattt gtattttttc atattcagct ccagagtggg
     3061 aaaatccgga aatgtctagg attttctctt cttagtcttt cgtttttgag aatcggaaga
     3121 atagacgtct tcgatcacgt ataaaggtct gtttttagat tcgtcgttta ctctacttaa
     3181 atattcgccg atcataccta acgcgagaag ttgtattcca cctaatatga gtactacgat
     3241 catcatggaa ctccaaccag tgatcgtttc ggaagtgaaa attttcagat aaatgacgta
     3301 taacgcgtat attgctccgc aaaaagcggt aaaaaaacct agatacgagg aaagtttaag
     3361 gggtgccgag gaaaaggaag taattccgtc taacgcgaac ttgagcattt tagccacgga
     3421 aaatttggtg ctaccttcga aacgttcttc tctttcgtat tcaagtccta tctgtttgaa
     3481 tccgatccaa gagataagtc ctcggatata acggtgttgt tccctcatgg aagaaagaac
     3541 gtccgtaacc ctgcggctca tgattctgaa atctcccgta tcgatcggaa tgtcgaaccg
     3601 agtgattccc tttaggattc tataaaatat gtgagcggtt aaaagtttaa accaagattc
     3661 tccctgtctt ttttttcgtt ttgcataaac tacgtcatat ccttcgagta acttagaata
     3721 tagatcgcat acaaattcag ggggatcttg tagatctcca tccatcactg ctacggaagt
     3781 tcctaaagcg gtgtcgattc ctgcagtaat cgcagtttgg tggccgtagt ttctggaaag
     3841 attgactagt ttatatcctt gtgtttgaga gcagaatttt ttcagaactc cgaaactttc
     3901 atctctcgaa ccgtcgttta caaaaagaat ttctagatct tctttgcgaa aagaatgttt
     3961 agatgataaa agatttttta agatctcaag tcttttagta agttccggaa ttgttttttc
     4021 ttcgttgtag attggaatga ctacggaaag gagaggaggt ctttcggcca taatatgtaa
     4081 ccgtaagaat cacaggagtg gactttttgt ccagaaatat tcccagcgtt tctaacaaac
     4141 tattgattca aaggtttttg tcgtcatttt tagtgctccg cgaaaaattc tctttacaaa
     4201 ttgtcaggaa attaaactat atttgcatcc aatatccaag tcagggttat gaaaattaaa
     4261 gtcaccacta aaaacgacgt ccacatcatc aagattgaag ggccgataaa agcgggaaat
     4321 gagttcgagt taggtcagaa gatagaagaa tatatttcca aaggtgacgt tcctaaattt
     4381 atcatcgatc tgaaaaaagt tccttttatc aactcagccg gtttaggtat gtttttgaat
     4441 atatacaaac atatagacgg cttaaaaggt agaatggttt ttaccaattt aaattccgat
     4501 attgaaaatc taatggagat tacaaaactt gcgagcatct tcgaaattta taagacgctc
     4561 gaagaagcac ttgaatcctt cgaatactaa ttgatcctct ttaaaaaagt aagtggaaat
     4621 atttaaactt cattttcaaa aacataaaaa agtttatttt ttcctactga gtctatttat
     4681 tatttacaaa cttgtcttta accgttatgc gggacagttc ttactttcta aagtattgca
     4741 gggttctata cgaggcaccg ctaactttac ggtaactcaa ttttctcttt tttatggaat
     4801 tgcgtttgaa gacttagtat taaaatcgga ttcaactttt gaagaacgtc cggttctttc
     4861 cataaaagag ttggaacttt cctacaatct acctttaatt ttattgggaa gagctaagtt
     4921 atctaaaatc gctattgtag gacttaagat agatctcaga caaaaaggtg gagaatggaa
     4981 tctgtcaaaa ttatttccta cctcttctca accttccgag gaagaggaca agtcatcctc
     5041 tcctttagag gaaatatcta cgatccttcc tgttagcgct tatctcaatt tagaactaaa
     5101 ggatatattt gtacacgttt cgtccgaatc gggtttgtct tcttacaaag caggattgga
     5161 aggatttttt cttgctttcg agttggatac ggttcggttt cgaaaaattc ctttgaatgt
     5221 tcgaattttt caactaatcg atgttatacg atttagaatg aatcctgaaa aaacggttcg
     5281 aatctatttt gaagacaatt ccaagtcgtt agatcagcct tttagacttg gattagaatt
     5341 atcccggaag gttccaggag gagtattcgt atcccaagcg gatataggtg cggattcaat
     5401 tcctataaaa gtacaaaata aattactcgc tccttttggt tttggtttca gatataaact
     5461 aggttatttg gaaaaagaag acaaactcaa actggaaacc ttagaattca aagtaaacga
     5521 agacgtttgg ttatctggtg cgggagaaat gaccggggtt tcctccaaag aaagaaacgt
     5581 tcaatttggg atccaaaagt ctttgatccg tttaaaacca ctttccgatt ttttatctac
     5641 ggttccgggg attcctaaga tgaagttgga cggagagttg agtctggctc caattaccat
     5701 ttccggaaag gacactcggt tgaaagtgga agcggatatt ggagcaaagg atcttttgat
     5761 ttctatcggt gggaaaaatc acaaaattcc taagttcaaa cttttagctg attttatact
     5821 tcatccgttt actcaagaaa cacctaacgc tagtaaaccg attcctatac ttgaaagtct
     5881 tacgttgaag gaactgtcgg tagactataa tggaattcaa ctggcggcga ccggaaacat
     5941 actgaaaggt tcccggttgg atttggatct tacggttcaa aatctaaatc tatcagatta
     6001 cgtaaagact ctaaacggag ttttgggttt aaaaatgaat gtggctggaa tattcaattc
     6061 tttgaatgta gttggagccg ttcaactttc tggttttcgt ttcccgatgg gaagaggaaa
     6121 atcgtctccg attccggtaa atctggatct aatatccaga attcaatttt caaaaccgtt
     6181 tgttccggat ttggttcgtt tagattctat ttctatttct accaaaggtc tggaaggaaa
     6241 ggaatctctt aaaatttcat ccgtaggaaa tttgggtttg gaaaaaggat ttaggatgaa
     6301 tctaaattct ttgataatca aaacggagtt ggatcgccta acgcctacac ttccgttttc
     6361 tcttagggaa agtctggtcc ctgtcagaaa taatttagga aatcagatca ttttaaccgg
     6421 agggatggac tattccattt tggacggcac tcagtctgta tccggtaaac ttctatttga
     6481 tctacctgga attcaggtaa gagatcttag aatggattta aatctgaaga tagcaaaaga
     6541 ttcttccatt actctttcta attttgatct taccgctttt caatctaagt ttagaatcgt
     6601 gaccaaagga gttttgaaaa aggtttcgga aggaggagaa ctgattcccg acttggaggg
     6661 aaacatacaa ttaggatcgg ataaaccgac gtatcttttt aagggaatca atttcgaagg
     6721 gctttttgca attcgtttcc ggcttaaaaa ttcgattgca agcggaactt tgatttctaa
     6781 aaactctaac ttcggttatg cgaacgagtt ttgtcccgga gaagattgta aattgtatcg
     6841 gattgaaggt ttggacgcgg agttttcgtt tgttcacgat ctttctgtta aaacgacccg
     6901 caatcttatc gatggaaaca aggaaaagtt tattcgcact tatggaagaa ttcccccttc
     6961 taactttacg atcaaacaaa tcatcggaac ccatccttct atcagtggaa tccctttcga
     7021 ctacgtaaaa cctaaaaacg gtcaacccgg tttgtctgcc agaatcgatt attccgagaa
     7081 ctttcttaaa ttagaatatt tgaaagtgtt tactttggac ggtcttgtca acggaaaaga
     7141 catactcgta aacgtaggag gaggagatcc ggaaaagatg gagtatagcg ctgtcgttca
     7201 gataaaggac atcgatttaa aacaacttct tccggctaaa aggagatcca agatagacga
     7261 cggaaagatc aaggcggatt taaacgtctc cggtcgaaat ttggcggacc caattccgaa
     7321 tgtaaatcta ttcttcagcg tttttcaaat aggtcaggat tttgcaaaaa gtgcggtaaa
     7381 tatttttaca ccttcgaata tattcaccga ttttatctat aacagttatg ccgtggacaa
     7441 gatcgaagtg gagttgtcaa agggactagt ctacgcggtt atcggtttta aacgttccgt
     7501 tttaaacacg atcatcaatt tagaaaacag ccagatttct caacagagaa tgcctctcgc
     7561 caattttctt aaaagagcaa ggtccgaagt ggatacgtat cgatgagaag gggataaaat
     7621 tgaaaaatca aaatattcta atattattat tttttatttc tgggattttt ttgacggatt
     7681 gtgtcattaa atctcctttg attacgttta ctcagactca gacggccgcg gaaaaacaga
     7741 tgatcggaga ggatcgtatc ttggaaaaag acggttggct catttcttcc gtcaaaaatt
     7801 cctctgctgg cgccgaagtt tggaaaaagg atttttcggg tgagaattac gctttagggg
     7861 ataagaatat tctaatgtcc ttaaaagccc tcgcttattt ggctccggaa attagaacct
     7921 ggaaagagga aggttttttg gcggaaggat tggacggtaa acttagaatc aatccggccg
     7981 cttccgaagc gggaattaaa aacgaacttt ctaaggcgga tattaagtcc agacttgagt
     8041 ctttgatttc tcttaccaat gaacatagaa ataaagttgt ttttggtcgt tttgaaaacg
     8101 attctaaagc cgtttctaag gaaaagtcgg aacatttaaa actgacttgg tatcgacttg
     8161 tggaaaaagg ggaattctac gaaaagtctc ctggcaagtg gattcgtaag gagtagatta
     8221 tgattcgatt tggaatctgc ttctttagtt ttttcttttt ttatcattgt tctgtctttc
     8281 gagcggcttc cagaattaaa cctttggaat tcaattatac ttccatcgcc gtaaattatt
     8341 ttactcctga aaacgagaag ccatttcctc ttactgtgca aaggggaaat aatttataca
     8401 attctaccac ggcagacgga agttatcttt tttatacaac tggtcaaaag gggaactacg
     8461 atatttggtt tagagatttg aaaagttcga ttacggttcc ggttaccact catcccgctc
     8521 ctgaatataa acctgcaatc agtccggacg gaaaaaagtt ggttttcgtg tcagaacaat
     8581 acgattcttc tggagatttg attttactcg agatgaatcc tagtttgtgg gcggaaaaga
     8641 ttcttcaggg aaaaaggttt ataaattcaa actttataat attgacaaat tctaattatt
     8701 ctgatgccgg taaaagggat tcttacgtag atacggaccc tttttttgcg ccggatggac
     8761 gtcatttggt gttttctact gatcgcctaa caccgggaat acagaattta gtcgttttgg
     8821 atacggaagg taaggaacca atgaaattgc tgactcaaaa agggggagct tctccgtttt
     8881 ggtccagaga cggtaaatcg atcgtttata tttcgtatca ggatggggtt tttggagacg
     8941 tgtatcttct ggatctttct tccggtaaaa acgaaagact caccaaggat tcttacttaa
     9001 atttttctcc gtctctttcg gaggataaac ggtatttgta ttatacttcg attcaaaacg
     9061 atacaaatcg aaatggccgt ttggacgaaa gagacaatag tctgattgta agaaaggatc
     9121 tggaaactgg cgcggttcgc aggttgacgt ctggtaacga ctctttgttc gattctagat
     9181 tttcttcgtt taacggcggt tctattttat ttactgcagc atattataat actctaaata
     9241 tttattttat tccagcgtca ggttccgtat ccaaggagaa agacatcatt tcccaatacg
     9301 aactcgcatt gaaatacaag gaaaaacaga gttttgagga ttttcttttg gcgatagacg
     9361 cgatcgaatt ttatttttcg caagatccga tttatccttt gattgcctcc aaagccctac
     9421 ttttaaaata tgaagaggca aaaaactccg gaagaactac aattgcagaa aacgcaaaaa
     9481 aagaaatttt gtcttcccgt ttaaacccgg tttatggatt ggcctacggt ttatttcttt
     9541 ccaatgaaaa aaaacttacc gtttccattc aagagttgag gaaatactac gaacaaattc
     9601 gaaccgtttc agataccgga aaaaatttat tggcttctct tttagaggaa gagggggatc
     9661 tggttcgaaa atcgggggat tttcaacatt ctttaaaagt atatgatgaa attataattc
     9721 attatccgga ttattatcgg attcgggacg tttatcgaaa gtcgggagat ctacagtata
     9781 aaaataccca tctacatcgt tataaaattc cggaaccgtt tttcagtgtg gcaaacgatc
     9841 ctaacgcgcg aaaagaggac ttgaaacttt tatacgaacg gattgatgag gaagtggttg
     9901 ttggaaaaag tttttcggaa aaaataaatg ccgcagaaat ttcgatcgaa tctaattccc
     9961 ttgaaaataa atctcctagg ttgtttcaat atttcttata tattaaatct ctaggtctaa
    10021 acggaaaagg ttctttcgaa gaaagtaatt ctttattgaa tacgttttta tccaaggttg
    10081 taacaagtga tcctcttttt ttaaaagtac atcttctaaa atcaaataat tttaaaggac
    10141 taggagaggt tcaaaaatct tttgatgaac ttaggatcta cttagaaaaa tacgatcctc
    10201 ttttaggcgt agacttggaa gaaaaagaaa tagaacgttc ttttatctat tttgaaaaca
    10261 aagctaggga tcacgatcga agaggaaacc ttcaagacgc tgcgtttcat tatttttaca
    10321 ataccgaaaa tatgttttta gtaaaaagca gaaacctatt tctggaaagt ctttataagg
    10381 aatttgcggt ttattatcaa aggatgatgg tggacgcggt atttaagttg tccggttcct
    10441 taagcgaaga aagaaaaaaa gccgttttga atcaactaga cgtgattgat attgctaagg
    10501 tcgatccgct tgcggaggaa ggacttgttt atatcaatca atactataaa gaggccgttc
    10561 ctagggccag acccgttttg gatctggcta cgttatacgg ttattcgtat tatctgatca
    10621 accgaagtgt gattcgtgaa acgtattaca attctactaa atcgatgacc tcttctaaaa
    10681 aagaagagat cctcagagat tttaaacaag ctgaatatga attacgatgg attatctttg
    10741 cggacccgag atattacgag gcttatcaac ttttaggttg gatgtatcag tatgtggata
    10801 tattaaaaaa taggaaatcc gaggaggatc aacccaatga cgaagaaaag tatataaacg
    10861 tttatgaaaa atattttcct gaaaaaaact tcgaagaaaa catagaatta tacagccagg
    10921 ttctggaact tttaggagat aatttcgaaa ataaaaaagc cctttccgat cttagattga
    10981 atcttggaaa taattatttt ctactgaaaa attatcctaa agcgaacgaa cagtattcca
    11041 aagtagattc actttcagat tatattattt ccaaaacaca gttcgaagat tatcgtcaaa
    11101 aggcgatctt tctttttaac tctgctaggt cttccattta tgtggccgat tataaatccg
    11161 cgattcaaaa attaaaagcg gcttctgata tctactttag aaacgaatct aaaaaaacaa
    11221 tcgttggcaa agatagcgcg gaaaaactag aacagtataa attcaaactc gctcttttat
    11281 tcacgttaac cggtctttca catatggaag cgggggaata ttttaatgcg gttccttatt
    11341 acaaggatgc gctttctttg aacggagaaa atggatggat cgatccggtt aatcttcaca
    11401 acggattggc gctttgttac caaaaattag gaaagtataa attatcagaa ttgcatttaa
    11461 ccaaagcgga caaaatcgtc gctgatagga ttggaactgg ttggattcca aaaggagtta
    11521 aactcgcttt ttgggattat ttttgggact gggtctggga agtcgctctg ccggatggag
    11581 ttcgtatttc tggagaagga agatttccgg aagctatttc tcctcagttt caacctttga
    11641 tgaccagtgg aatccgagta aataatttaa tcgcgtcgat ggaaatagaa ggagctattg
    11701 aagaaattaa ttccaggctt gcttatgtga aatctaaggg cctgggggcc acgttagccg
    11761 gttctttgat tggagccaat tctttaaacg atttagggta tttacatttt aaaagggacg
    11821 aatttcaaac cgccatcgat gtttatgaac aggccgaaaa atttgaaacc gaaaaaggat
    11881 ttgcggctaa agctagaact tcttttaaaa gaagacttta ttcctacttt ggtcatttag
    11941 aaaatacaaa cgaagatccg gaacttgaat tgaaaacttt acgttccgcc gcggaacgtc
    12001 ttctttcctc taaatctgat tttataaaag tttgtttggg agatgtacgg tatcaagaag
    12061 agttgataca ttccgagact aaaaaatgta tattaaagtt ttataattct ttttcggatc
    12121 acgatcctac tttggccctg atctattact atcaggggga acaattttct agaatggggg
    12181 acgtagtttc cgcttttgaa ttttttggaa ggtccgcggg acttttggaa aatccgtcct
    12241 tggttcctaa ggaagtagtg gggctggcgg atgatccgta ttctcgaaaa gagagacttt
    12301 cctattcgat cagcagagct aatctttacg ttcgattgga ggattcacaa aaagcgatct
    12361 ctgctttaga actcgcatcc gaaaccgcaa atgaatttta ttatattcaa gaatggatcg
    12421 aggcattggt gactcaagcg gagattttta gaaaggaaaa aaacgattcc aaagccaagg
    12481 aaaaaatcga cagggctagt gctcttttat tgtctcatcc tcatttaata aacgagatta
    12541 agtattttat aatatataaa ctttttaaaa ttcaatccga gctcaacttt caatccggaa
    12601 aatttttgga cggatttaag agtttggacc gactccataa attaaaactc tatcgtcagt
    12661 ttattaaaat tccgcacgaa tcggaagatc caaattttac ggaaaacata acaaaattac
    12721 agaacttagt cagaaaacag aaattttact attcggcgat tcaaaacgtt ttggaaaaaa
    12781 aggaaaagtc tgaaagttta cttaaaaact acgttcaact ttctaaggat ttagaaaaag
    12841 aactggggac tatcagtcgt acaaaccagg acttggatgg ttatttggga atatttatcg
    12901 aggaaccttc tacaacttct ttgttaaatg taaatgaagg ttatcttaga atcgagtcct
    12961 cggaagataa gataagaatc tatcgagcaa cctcgtcctc ggaagaatac ttagatcaca
    13021 ccggaaagtt ggaagacgtt ttgagtcgga tttccaactc tggaaaaatt ccttttgttt
    13081 ccaaaaaagt ttggtttgtt cagctcggag atcatataga cttcgagaaa attcgaaact
    13141 ttcttccgaa aaaattttct ttggttttta gaccttctca tttgaaaccg atccgagaaa
    13201 aagaccggag aaaggcgcgt aacgttgcga ttgtagaagg atcacctaat tttaaatctt
    13261 ctctttctgt aaaaaagatc gctccgaacc aggtattttc tatacattta gatacggata
    13321 tgctcgtatc tccgtttcca aatataaatg aagataattc tttcggtgag agtttatccg
    13381 aaaaaaaact tgcggttcgg gatctttttc acaatcaaaa tgaaatttct tcggcgcttt
    13441 tttacgaaca aacaaaaccg catcttggaa aaatttcaga actgtacgag gtgctaagcg
    13501 catcaggaat tcgtaatgtt ataatttgta atgtgaatga ctcttgtggc accgtctttc
    13561 ccgagaacgt gtttttaggg gaaaattctg gaagtttatt tttgggttcc agtatattaa
    13621 gaaaaaaaga tgcacctgtg tctttggaaa atctgcgttt gttggcgagg gaaaacgaaa
    13681 ggaaaaacaa cgtaagagag gcatatacac acgctttttc gtatcggtcc attttaaaaa
    13741 cggaggatgt atttttgtcc ggggaattgg atgttcttcg tctcaagtgg aaactttctc
    13801 cggaaactac gatggaagaa atttacggcg atcttttaca ggatacaaag tcggaaaccg
    13861 taaaagattc gattttattt tcggcgcttt tgaactgtta tttagataaa aatctttccg
    13921 attgtagttc ttattctttc gaagatataa tcgatcttca gaaaaaaaat cttttaaaaa
    13981 ctttacattt attgaagagc ggtgtttccg tagaaccttt atctttaaaa gtttccgata
    14041 aaactatttt ttctttttac gatccttatt tatattataa gaatattcta aaaattgcaa
    14101 gaatcaatta cgagccagaa gtgggtgaat ttgccggtaa actcgcgctt gaatttacta
    14161 acgatccgga cgaaataaga actgtggaag aaatccttca aggattgtac gctcaaaaat
    14221 attttttaca aggaaacgca ctttctaaaa atcagatccg cagaaaagaa gaattatatt
    14281 tgattctttc gggaaactgg aaggaagcac ttagaattct aaaggaaaaa gaagccgaag
    14341 aagacactgg aaaatttaga gaaaggttat tccaaaattg gagaagggaa attacgggag
    14401 cttggttttc tccatattct ctttattcgg aggtttacgg aaattcttct aagttgttcg
    14461 agtctttgga tgcggaagaa agaagtcttt tgtatcattt gattttatat tccgttccgt
    14521 ttcaagaaaa cgaagaattg gatttactcg ccgaatcctt ggtggaatac gagtggaata
    14581 ccggagcaaa gtccagggct ctgcgtatgg tacttggtta ttctcaagcc ttgttttcca
    14641 ggggggagtt atctaaaagt aaggattgga tggataaaat tggttcccgc tataaaacgg
    14701 agtccaaaag tatattcaaa gataagaata ttctaaatag taaattgtta tttcatttgg
    14761 gtaagattgc agaaggaggc gaaaaaaacg aatggctttt gctctacgaa agtgcggctt
    14821 ctaagtctcc gaacgagttt atcgaatttc taaattctac gatcagatcc aaacgtggaa
    14881 atcgttttag ttctaaggag agaatggaac ttttggattg gatcgtatat ttgcaaaaac
    14941 tttgttttaa gaaaaacaat tcagaagtat tctttgattt agttttggca aaagatcttt
    15001 tatctcttac tcggcccgtg gtattaaatt ccgttcccga ttataaggac attcctgttt
    15061 ttgtttccgt ctctgataaa ctcaaagaaa aacttccagt ggatcaggaa tttcttgccg
    15121 tgatggattt aggacttgag accttttata tccgtttttt aaaaggaaaa tccaaaggag
    15181 atcttgcgtt taaggataat cgtaaactca gggcatcttt gtttcaatat ttagaagagg
    15241 cggcgaaagg tggttacgag gttctactta gagaagaact tgaaaacgaa tatagaagaa
    15301 acgttaaact tgcaaaaaat aaacttactt atctttatct gagttcgtat cattttagga
    15361 ttcctttggt tccaagaacc gaagataaat tttatctggt aaatgatcct cagtctttag
    15421 tttccaatcc agtcgtttcc acaaaggaag aatttaatcc ggagtatcga attcaatttt
    15481 tagaaaattc taaactttca gaaagttgga agaagtctct aaaagaactc gaggtttttg
    15541 aggcgggttc cggtaagtta ggttccgatt ctaaaagtcg tctttatatt ttacaggacc
    15601 ctttagaaat cgttgatcag gtacatttaa gtttaggcgg aaaggcgctc tctgattctt
    15661 atgactctcc gaaaaaaggg aattggattt ttacctcttc ttttttagat gatgaatatt
    15721 atgatattct aaattatagg gactcttttt attggatctc tcagaatttt caaagtcctg
    15781 gtgtgatttt tattggagag cagacagata cggcccacgt tgactttttg aaacgtttta
    15841 caaaacggag cgtggccaag gttcctcttt atatccgttt tcaagaggca ttagacgcag
    15901 ttaaagaagc atatcctttg gatcggattt ggaacggtta taggctttat acgaatagtc
    15961 ttatattaga ggaataagtt ttagataggg ctggataata tatctgttag gtgttgtttt
    16021 tattatgcgt ttgccccaaa accgcaaaat gtggtaacta actacggaaa tttaatgaca
    16081 ttagaactgc ttgaaagttc gcaaattgcc aaatgtgacc tgtcgagcgc ccatagaagc
    16141 gatgcattga gttccacaaa aatgtagtag ctactacatt tgattaaaaa ttcctaaaga
    16201 attattgtgt gaaattttct ttgaggtttt agaacaaact ctgatataat tcgtggttca
    16261 tgaaaaaatc aaaaaccaag ttgaatatat tactcataac tatataataa agtacctaat
    16321 attttacata gaatcagcgt tttgtgatag aattaacggt acttaatttt atagagatca
    16381 gtaacgtgag cccagtatga cgcgaaaggg atcgatgcgg ggtcaataaa ttgaaagtaa
    16441 agatgaatat gttatataaa gtttcctata tacaatttat tgaccagagc gagagcccgg
    16501 tccggctgcc tgtggcaagc cagattcgcc cagatctcct tacatggaat tcacgttata
    16561 ttaatctttt ttaataatgt tttctgggga ttatctctca caaggatttg gcgctacctg
    16621 atgtcctaca atatccacga aattggattt aatttatttt ttaggctcaa tttgcgaaat
    16681 ccagttttaa catattttga ttttatataa agctgtttag aattttagga ttaaatgagg
    16741 atatgaaata tttaacggat tattttactc ttatctcata caacgattta aacattcgat
    16801 acttttcact tttgttggta aacaattctt aaagaatgat agtttggcag tgttctaatt
    16861 ttgggtgaat tatgttttct gaatattgga gatattagag ttgttgaaaa attaattctt
    16921 gatttgtttc tgttgaattg aaatggacaa ttgaagcaat tttgcgaatc ttcattatgg
    16981 aattttcaac aactctattg taaatttaaa gaacgaccct tctcgtttta gaaaggtcgt
    17041 cttattgata ttagtatcgc ctaatactta ttaatcgcaa ggatttgaag ccaaagaata
    17101 tccagatata tctatggttc cgtaaggtcc cggtctgtat atatcaactc cttttgggaa
    17161 atattgtgag gcttcataag tcggaggatt gtgatccaat ttgatatttt gcgcataaag
    17221 ccgtctgttt gtatcaaata gaaacgttaa gtccatttcc aaactacaag agatagtatt
    17281 atttccaacg cttttttgag aacctccacc taaatccgct ttacctaatg gacgaatcac
    17341 aactccgtac cgatttcgat aaattacatt attttctatt ttattttcgt aagtagttgt
    17401 atctacaaag atacctaccc catagttata gttaggtgca tttttggagc cgataaaatt
    17461 tccgcttatg gtatgtcctc ctgatggcac gttagatata tttgcaggaa agattccaat
    17521 tccttgagag atcgtattgt ttctaacttt agaaccgtat gctctcaaag cgattgggtt
    17581 ctgtaaattg aatccggcta tggtagagtt ttctccgagt aggattattt ctttaagatc
    17641 atctgcatga aattgaattg tagtcggttt tggaattgga tggtttcctg atttatcata
    17701 aaataggacg aaacctaatc cttttcctaa ttcatcccca atcagagtgg ctccatccgg
    17761 aattcgaatt ggaaattttt ctccagtttg ttcagagtat tcacctggtg caacatggac
    17821 gtcgtgtctg tttcctgcca aagcaatcgc tttggtaagt gttcgaagtg gtgcatcctt
    17881 agatcccggc cagctatcat ttccgacaac cttatctaca tagagaggta ttcgaatggt
    17941 tagactcaga gaatcatttt tatttggatt agatatattc aaattcgttg ggtcgataac
    18001 tccggataga agtgctaagt cggattctcc accttctttt tcgtttgtac aaccgcctaa
    18061 cagtaaaatg atgctaagcc atagcaataa aaatcgtgtc attgatttct cctaattggg
    18121 cgacgataaa attttatgtt tcatcgtcaa attagctcaa ttaacaggat ttgtttggat
    18181 atttttcaca aaagtgtaaa aagttttgct tttaagttgt aagactataa aagaatttat
    18241 aaaattataa atataaaatt tgtttctatc ttaaataacg tgagttcgct tgagaaagac
    18301 ttctctaaaa gtatgagttc ctacaatttt agaatttgct tgtaacatcg tgattttgtg
    18361 agagttccca catttaaata cgacagattc taatcataag aatcgagtct ctcctggctt
    18421 aatttaacgg aatttcaaac cgaataagaa gaatcggatc tgggtttcag atattacttt
    18481 taagattttt ctttggttgg atttaccttt gtgtaatact ggatttttat tctcggaaag
    18541 tagtcgattt tatattctaa gtcagtatga atttggtata accaatgcga aagggatcgg
    18601 tgaatgaact aaagcacaac gctttcctta aactcaatgc atcgctccct gaatgccgat
    18661 ccttagagag gcattcgctg agcttcctgg gttgctcgaa gtaactcagc gtctcactcc
    18721 ctgaactcag caaaacgctt tcctaagggt cgcgttggaa actcagcgtc tcgcttctac
    18781 ggtcgctcga caggatcaag tattggtatt ttataaaaac tgaatctagt tctggaattt
    18841 cacaataact tgaccagagc taagagcccg gtccagcctt tgcttgcaaa ggttggattc
    18901 gcccccattt tacattatgg aaaatttaca gtagtcggag aaatggtaaa agtttactac
    18961 tttagacaca tgaaaataat attattctga gtttatttca aaacttaaaa tgtgggatct
    19021 cacacaaaaa agctaataat tttggatcag acttaatttt tgagaacttc tgtatctttg
    19081 gtaaaatttc ttgtaggtaa aacaaagatc tttagacgga ctatttgttt gaatgtattc
    19141 tgtaagagta tatataattt ttattatata ggaaatgaaa gccgattcga tgaacgattt
    19201 caggatacga tctaaaaata ctgactcacg ttttaaaatg ttaattcgat ttctccgatt
    19261 aacaaaccga ttttttcttt gcctttggtc cagtgccagt cgtttctagc attgaagtat
    19321 agaaaccatt ttttttctat tggatgaaac ttaacatcca tagcataaat atggctcttc
    19381 atccaaccgc ttgaaggaga aaggatcggt tcttgagaaa gaaaatccca ttcaattcca
    19441 tcgaaagaat ttaaaagata aatcgaagaa ccggaacgac cgttagtatc ttgatagata
    19501 cagttctcaa agcctacaaa accattttct gtttttaaaa ctttaatgga tccagaggct
    19561 aagttgcgat tggaagtatc aggaaagatt aaagggttct ttaaagatat gtagggcccc
    19621 aaaatttcat tcgattcagc aacgccgata taagtaggtt cacaaaatcc acaatctgga
    19681 attaaactga gagacgcgct gtaataaagt ctatatttgt tttctatttt cacgatacaa
    19741 ggatttccga tcgatttacc gtaacgtgta tgcacgtgcc aatttaagga aggttctaaa
    19801 atcttttttg gggaggacca ggtttttaga tcctttgaag tgcgtatttc gatatgtgag
    19861 ttccatttcc aaaatgaaaa ccaagaaaag atgatttgga acggggtata gcgttcatac
    19921 aataaataga atatattatt ttctttatat ataaaagatc tcattccgtg tcggaataaa
    19981 agtctacccg aatcccactt aaacccatct tcggattcat atctatgtat tccaaaaaga
    20041 gtatgacaaa aaagatgaaa tttcccatcc ggagattcgg tgtttaaaag taacgaagga
    20101 tctgcgatta aaggtgtaaa acgcgggctt ttgagaattg ggttttgggg atataatttc
    20161 caattgatct ttttgaagtc tgatgttttc ataaagtaga gttttgaact ttcaacatct
    20221 cattgaagaa aggatttcca tttttttaat gcaggatctt ttttacagga cttcagtggt
    20281 tttgttctta acgtctgaat tgtaatcact gtataatctt tatgatttac aactgcatcc
    20341 atacaaatac atccatatcc gtaatgtata tttgtgctga cccattctga gggtttaaat
    20401 ttgggccatt cccaatcatc ttttaactgg taaccacctt gaacgccaag aatccattcg
    20461 ccgtcacgat cgtataaagt aatgttagct ggagagggat tgtgaaacca tccacagcgt
    20521 gtttctaata aatcttgttt tgagaaaagt ggaaagatgg agattgaaat gaataagatt
    20581 aaaaatttgt ttaacatact acctttccta ac
//
LOCUS       IKCGEJDB_8             23921 bp    DNA     linear       08-DEC-2021
DEFINITION  Genus species strain strain.
ACCESSION   
VERSION
KEYWORDS    .
SOURCE      Genus species
  ORGANISM  Genus species
            Unclassified.
COMMENT     Annotated using prokka 1.14.6 from
            https://github.com/tseemann/prokka.
FEATURES             Location/Qualifiers
     source          1..23921
                     /organism="Genus species"
                     /mol_type="genomic DNA"
                     /strain="strain"
     gene            100..324
                     /locus_tag="IKCGEJDB_00067"
     CDS             100..324
                     /locus_tag="IKCGEJDB_00067"
                     /inference="ab initio prediction:Prodigal:002006"
                     /codon_start=1
                     /transl_table=11
                     /product="hypothetical protein"
                     /protein_id="X:IKCGEJDB_00067"
                     /translation="MIGAIVAILEGLLVFSADPTASAWTLVQGMLFWFSCGFITTLVE
                     IGFSKMLSSILLTELLNHIAFVVIPKYIYI"
     gene            complement(818..2908)
                     /gene="fadF"
                     /locus_tag="IKCGEJDB_00068"
     CDS             complement(818..2908)
                     /gene="fadF"
                     /locus_tag="IKCGEJDB_00068"
                     /EC_number="1.-.-.-"
                     /inference="ab initio prediction:Prodigal:002006"
                     /inference="similar to AA sequence:UniProtKB:P45866"
                     /codon_start=1
                     /transl_table=11
                     /product="putative iron-sulfur-binding oxidoreductase
                     FadF"
                     /protein_id="X:IKCGEJDB_00068"
                     /db_xref="COG:COG0247"
                     /translation="MAISQIAFHLIFTVLFVIANVVFIRAILYRLRLIFSARKAAGTE
                     NFLENPNWFFRINSFIQNVILQKKNFKEPLRGIMHAFIFYGFVVYTIHTTSQMIAGLI
                     GYGMDDPYKFSLVGFLFGESAGHTYESIVQVVSILVLIGLVFFAWRRWIQKAKGLDVH
                     SPASAIVIGMISILMISTLLGEGAKSVGAVYDSPTENASFLAAGIGSIWRSMNIEYST
                     ADVVFQIMWWIHILSVFSFMLYVPTSKHAHLIFAPFNYFLQSDTPKGALSKLNLEDEN
                     VVWGVNRVEDFPWPNLLDGMSCIECGRCQVQCPANRTGKVLNPKAIIADLKHALLDKM
                     PEVAKIRAEETDASVAAEKVAALDTTVINSYEGLSEEALWGCTTCYACVEACPVGNNQ
                     VNAIMEMRRHLVLAESKFPAELQNAFVNMENNSNPWGVGAHTRADWAEGLGVKTMAED
                     SNVDVLYWVGCAGAFDDRNKNIAKSFVKILQKADVKFGILGTEENCSGDSARRGGNEY
                     LYQTLAQANVDTMNGYNVKKVVTACPHCYNTIKNEYPQFGGNFEVVHHSEFINQLVKE
                     KKLDVKTAEDASSGKYTYHDSCYIGRYNDNYENPRDVVKKVSGGKLAEPSDHHTKGLC
                     CGAGGAQMWMEEQNNDRVNIKRTKQLLDTGATTIATACPFCVTMITDGVKHEGKIEEV
                     KVKDIAELVADNLQ"
     gene            3414..5357
                     /locus_tag="IKCGEJDB_00069"
     CDS             3414..5357
                     /locus_tag="IKCGEJDB_00069"
                     /inference="ab initio prediction:Prodigal:002006"
                     /codon_start=1
                     /transl_table=11
                     /product="hypothetical protein"
                     /protein_id="X:IKCGEJDB_00069"
                     /translation="MGFIFLILSFYGYLIFLIRYSKWSTASMPLFIISTGIIVLFASG
                     FLDLLQPTLWCFIGLGICLGFISLCAARKNLIQLLTSLLEPGPVIFFLLACFFYIKLS
                     GALFEGWDEFTHWGFSAKEMFHLNSFTKANSPLMFKSYPPGTALFQYWITKSIGWSEG
                     NTYWAQSLLVLAGAVAILEGLTWRQWIRIILTLNVVFLAVFIFGYSLQSLYVDHVLGF
                     LCGASVISCIRSNTSAPITIVRLLPTLFILPIIKAVGLMLGIFIAIIFVFDQIFKEKN
                     IFSVSKPLKQKLIFGFLVILILATPIISARIWGWHVKKSGFSQVFETSFSIFQIKKSF
                     SSTEATDRDKETISTFKKAFQTYQINPENVLQIFSRRFVLKLTPLKSLLFLMVFGIAA
                     IVIETRRQERRIAIVGFLTMFSGYAIYSFGLLLMYLYSFGSYEGTRVASFTRYMGIFL
                     LAWTIVTWGFMLSTGEQKEKNSPKIVQGLLVIFILFLTPIKAALFAFTKSKPLPVRME
                     IKEILSNTIPNLKRGEKVYVIWQNTTGFEPWIVSYELSPRNSTSVASSGWSLGLPYYE
                     GDVWTSDIHPKTWSENILVNYDFLLLASVDEYFWSRYASIFKPTLNLKSNKLFRIVKK
                     ENGKINLETVDLTSNSKSVNQFD"
     gene            5586..6641
                     /locus_tag="IKCGEJDB_00070"
     CDS             5586..6641
                     /locus_tag="IKCGEJDB_00070"
                     /inference="ab initio prediction:Prodigal:002006"
                     /codon_start=1
                     /transl_table=11
                     /product="hypothetical protein"
                     /protein_id="X:IKCGEJDB_00070"
                     /translation="MRKKSFSIPIIIPAYNPDERLVQLVDELIQQGIVNIIVINDGSR
                     ESCASIFKKLTKFKQCHLLHHATNLGKGRALKNAINYCMLTFPQMFGVVTADADGQHK
                     VSDVIKVVQSLLKYPDQLILGSRKFDKDVPFRSLLGNKITSIVFAFLIGRRLTDTQTG
                     LRGIPTKFLSTCLRLSGERYEYEMNMLISTKEHRLRIFEESIETLYLENNKSSHFNPL
                     IDSARIYFLFFRFAFSSVLTSAIDFCVFTVVYLSVSNLLTSIIFSRTVAGTFNFFVNK
                     RFVFRDPGGVVIEFVKYAFLVSGLGLLAFTAIRYLHSLYGWNIIAAKAFIDTVFFLFS
                     FAIQREFVFGGSSEEER"
     gene            6655..7335
                     /locus_tag="IKCGEJDB_00071"
     CDS             6655..7335
                     /locus_tag="IKCGEJDB_00071"
                     /inference="ab initio prediction:Prodigal:002006"
                     /codon_start=1
                     /transl_table=11
                     /product="hypothetical protein"
                     /protein_id="X:IKCGEJDB_00071"
                     /translation="MIFSKGTEEYPTGLLQSKKTDWDAYYKKPYKTANITRKITASRL
                     VNTMHKYKYVNHPSILEIGGANSCFYETICDQVLPNVYSIFDNNELGLQKFRERVSNL
                     KEFSSELIQGDILNPQYQGNFDIVFSVGLIEHFNVENTRKAFLNRLQFVKTPGVLIVT
                     FPTPTFLYRMTRFFAECLGMWIFHDERPIQESEIRSLVPSSNYNIREYSIIWPIVLTQ
                     GMIVITKV"
     gene            8015..9118
                     /gene="mqnC"
                     /locus_tag="IKCGEJDB_00072"
     CDS             8015..9118
                     /gene="mqnC"
                     /locus_tag="IKCGEJDB_00072"
                     /EC_number="1.21.98.1"
                     /inference="ab initio prediction:Prodigal:002006"
                     /inference="similar to AA sequence:UniProtKB:Q9K864"
                     /codon_start=1
                     /transl_table=11
                     /product="Cyclic dehypoxanthine futalosine synthase"
                     /protein_id="X:IKCGEJDB_00072"
                     /db_xref="COG:COG1060"
                     /translation="MTSIFSSQPTDRILEKALDGNRISPEEALALYREGDHLKIMATA
                     RSLREKILSHQYASYTMFRVVNYTNYCNVECSFCSFMDEIGNGKGYVLSVEEILEKMD
                     YAVGEGADQMFLQGGVYPDLSFDYYLDVISAVKKKYPYMHIRAFSPVEIINLEKITGL
                     PLKEVLQILKQTGLDSVPGAGAEILTDRMRNIISPKKATTEEWVRAMETCHEVGLPGS
                     ANIVFGSEEIQEEVIEHLNVVRNLQDRTGGFLSFIPWTFQPQTKRFKVRAVPTQEYLK
                     VLGICRIFLDNILHIETSVMVLGKGVGQLALTSGADDISSVVIEENVLRSYGLKTEKE
                     AVKFLKEGGFVPKRRDLLYNYDRYENELIVDLV"
     gene            9265..9633
                     /locus_tag="IKCGEJDB_00073"
     CDS             9265..9633
                     /locus_tag="IKCGEJDB_00073"
                     /inference="ab initio prediction:Prodigal:002006"
                     /codon_start=1
                     /transl_table=11
                     /product="hypothetical protein"
                     /protein_id="X:IKCGEJDB_00073"
                     /translation="MIRILNCILVFLLAFGACTKQVKEHIHVDTGVTVEVLGAHKYKL
                     IAIGGASSTSVEENDTFKMKNTSCTAAKSIAARKLEELEPEQKNRLFFMETVDTKYID
                     EGAYCEITYHYELPAPKKQQ"
     gene            complement(9617..10846)
                     /locus_tag="IKCGEJDB_00074"
     CDS             complement(9617..10846)
                     /locus_tag="IKCGEJDB_00074"
                     /inference="ab initio prediction:Prodigal:002006"
                     /codon_start=1
                     /transl_table=11
                     /product="hypothetical protein"
                     /protein_id="X:IKCGEJDB_00074"
                     /translation="MRLSSGNNQKIKLLARRVFFNPFPDDYLRIYQPDVRRATVIYFF
                     FCIGISFLSFLVPDGASLFGKENQILVYSRLTVLLLSAFFAFLLIKWRPFFRRRIERY
                     SILSSGMIVFSILPYVFLDPGRMGLYFHFYTTLVVSGNILLWLTGTTVVIFNALFYFS
                     LVLCTSLTGNKNILQHDFANVLIYLFTGIFGNLLINFWRVMDHRAKKKLQKAVSKLRD
                     KNIQIEKISKVDELTSLYNRRYLIEQFELFLKRAQRYRFSLAMIILDMDYLKEINDSY
                     GHLAGDLSLRTISDVMKQRVRATDICSRIGGDEFCILLDAIKKEDLVQLCENLRMEVA
                     EKELSYRTKKGSPVKITVSIGACIFGPGEEFSFDDIYHSIDSALYESKKKGRNRVSFI
                     EPIRYFPREYPGTTAAS"
     gene            complement(10963..11772)
                     /locus_tag="IKCGEJDB_00075"
     CDS             complement(10963..11772)
                     /locus_tag="IKCGEJDB_00075"
                     /inference="ab initio prediction:Prodigal:002006"
                     /codon_start=1
                     /transl_table=11
                     /product="hypothetical protein"
                     /protein_id="X:IKCGEJDB_00075"
                     /translation="MPDSEKRKNIIFILTGIIFTLVLLDKSTGSGFSISNEGFNFNNI
                     GKLTPKTHSSSKENFNHKEIMDQAEEEILEELLRNGDIQTSVDLSNSIEEDLNEEVPV
                     LEPPTFSVNSTIEPDFPIPSEKGELSLFFLKFYGKGSKSHSRLVKVLRLSKGGDRVKL
                     ILNSLIAGPVSQEKEKGILNSIPQSLRYDDNYRIERGILKLSLSSDLEKEAGPEILKD
                     RIDQLTYSLMENLPIQGVQLKINGKFVRSLGGEGLPLPSLLTKNPRKIVVF"
     gene            complement(11817..12491)
                     /gene="gph"
                     /locus_tag="IKCGEJDB_00076"
     CDS             complement(11817..12491)
                     /gene="gph"
                     /locus_tag="IKCGEJDB_00076"
                     /EC_number="3.1.3.18"
                     /inference="ab initio prediction:Prodigal:002006"
                     /inference="protein motif:HAMAP:MF_00495"
                     /codon_start=1
                     /transl_table=11
                     /product="Phosphoglycolate phosphatase"
                     /protein_id="X:IKCGEJDB_00076"
                     /translation="MTVFSVESLQALAFDVDGTLFSSEGIILEVYRDSILNFSKISGI
                     QIELPSRDRIMTEIGKPVKTIFFNLLPQLNEEQRDSISDSVLRFLCERIKKGEGEFYP
                     NVPETIETLAQKGYRILAASNGRKPYIQTILEVSGILPKFDPILVLDNERIRTKAGIL
                     EEYMKLYHLKPSQILMIGDRLSDHEAARQNGCPFAFCSYGHAPEGEIPDFDLKLKNLS
                     DLNEVL"
     gene            12573..13811
                     /gene="kamA_1"
                     /locus_tag="IKCGEJDB_00077"
     CDS             12573..13811
                     /gene="kamA_1"
                     /locus_tag="IKCGEJDB_00077"
                     /EC_number="5.4.3.2"
                     /inference="ab initio prediction:Prodigal:002006"
                     /inference="similar to AA sequence:UniProtKB:Q9XBQ8"
                     /codon_start=1
                     /transl_table=11
                     /product="L-lysine 2,3-aminomutase"
                     /protein_id="X:IKCGEJDB_00077"
                     /translation="MKTSRSFVQKSKGESFVNRSQLFSSFDWTDYKAQLQNRVKGFEL
                     GRYFDLTESEKIGIENTIRLNVSATPYYISLTDPEDPNCPIRRMILPREDECIFSPEE
                     SPDPLHEERLSPVKGLTHMYPDRVLLFTNHECSVYCRHCMRGRKVSDSKERMFTEDLE
                     ICFEYIESRPQITDVVLSGGDPLNLSDSKIDWILERLEKIEHVKICRLGTRNPVTLPF
                     RITFDLCNIIESHNTDRLSIFCNTQFNHSKECTPEAKEAILKLLKAGVNVGNQCVLLK
                     GINDSGESMLELHKKLLELRVRAYYMYDPELIPGSRGFRTPLAKGIEIIEFMRGKIGG
                     MGIPQFVNDLPGGGGKITLTPNWYLGFYKPERMHVFKSALRGTYHFSPEPIDSKMEGY
                     YPEVSPETWERIFSNSFGTK"
     gene            13817..14932
                     /gene="ddl_1"
                     /locus_tag="IKCGEJDB_00078"
     CDS             13817..14932
                     /gene="ddl_1"
                     /locus_tag="IKCGEJDB_00078"
                     /EC_number="6.3.2.4"
                     /inference="ab initio prediction:Prodigal:002006"
                     /inference="protein motif:HAMAP:MF_00047"
                     /codon_start=1
                     /transl_table=11
                     /product="D-alanine--D-alanine ligase"
                     /protein_id="X:IKCGEJDB_00078"
                     /translation="MAATVLVYADLHEFEGNFPEIYKQEWESRKSVDAILELLNEVGE
                     SIELVVTPNELLEKLKFYCDLDFSKRPVIFHLMEGFCSRNREALIPAVAELFGFPHTG
                     SDSYSQNVSLDKNLTRIFAQSIGVPVTSGFWIRSKNVALEELQRLEYNSEIKKELSFS
                     KENGVNLKNFSFPAFVKPAGEGSSLGIGEKNIVYSFEELNTLLSEAPDFFFPYLLEEY
                     LMGNEYTISVMGSAVFGYRASSAGRLVLREDLKVENVYGEKTKSKSMMPETLIFDCPE
                     DLEVVIQQQSVSFCESLGTSGPARLDWKLDSLGNPFFLEMNLTPGLSPFYSTFPICYR
                     QSFGDEKKLFQEILEIARSDFETDRFSYSKNKTRNLK"
     gene            14945..15640
                     /locus_tag="IKCGEJDB_00079"
     CDS             14945..15640
                     /locus_tag="IKCGEJDB_00079"
                     /inference="ab initio prediction:Prodigal:002006"
                     /codon_start=1
                     /transl_table=11
                     /product="hypothetical protein"
                     /protein_id="X:IKCGEJDB_00079"
                     /translation="MQLVNTTSTSTNFRKTLEDSVRNHPVLTFNLWLEEKERKMERED
                     LLLWLRQEYFVSVDFVNWFLNTASICDSVEAKIVLVSNIWEELGEGNVEDSHVFILKK
                     FLSDMGEVVHEKHVLPETTSYLNLMQKITTSDFYSALGALGPANEYLLKLEYSRMFKS
                     YLDLKKKTILPEGKFFQVNLNADESHSEKLFRLIETVADTEEKRNRVMKGNQLALDAR
                     LVFYEGLTAFQRL"
     gene            complement(15617..16081)
                     /locus_tag="IKCGEJDB_00080"
     CDS             complement(15617..16081)
                     /locus_tag="IKCGEJDB_00080"
                     /inference="ab initio prediction:Prodigal:002006"
                     /codon_start=1
                     /transl_table=11
                     /product="hypothetical protein"
                     /protein_id="X:IKCGEJDB_00080"
                     /translation="MIKKLSAVKFQNKLAGVPTPKFTKLKKLDFLDKIQKNESIMQTL
                     VFLYDGECSFCTNLATKLQNLNLNPKIRFRSFRDFTEKELTKIHPTLNIRVAEGNVQM
                     IANGRRYPGFFAVRKLSHSLKGYRWISPLLYLPLVPIFGMIGMIFLKSLKSR"
     gene            complement(16705..17820)
                     /gene="argB_1"
                     /locus_tag="IKCGEJDB_00081"
     CDS             complement(16705..17820)
                     /gene="argB_1"
                     /locus_tag="IKCGEJDB_00081"
                     /EC_number="2.7.2.8"
                     /inference="ab initio prediction:Prodigal:002006"
                     /inference="similar to AA sequence:UniProtKB:Q87EL2"
                     /codon_start=1
                     /transl_table=11
                     /product="Acetylglutamate kinase"
                     /protein_id="X:IKCGEJDB_00081"
                     /translation="MNHQEILLKLLEVTENTQDSFQFLKRFRSIEPEKFAVIYADSAT
                     LMESAEALLYNLKLLHKLDLFPVVVLDKDGISYTNLFYRNQNKDDTPSILPGKLFRHP
                     QDLAGAVHSALDEEKLPVFIAEEKGQVLFDFLTELCSILRTKKLVHLYSRGGVYLKGN
                     KISIFDVDSSVKPDPEDESILSVCLELYKNVKDKDFEIAITSASSLLKELFTIKGSGT
                     LLRRKNRIDFIEDPLTVSSEKLNLLIEKAFQKSLKKDFWNQKFAGILLESEFKGCALI
                     KKTSFGTFLSKFAVDEIARGEGVGRDIWDELIFRFPVLFWRARKENTISKWYMKVCDG
                     MQKEGIWIYFWIGVQEIHVPNICSFLKNLPEDMSNIP"
     gene            complement(17836..19086)
                     /gene="rlmL_1"
                     /locus_tag="IKCGEJDB_00082"
     CDS             complement(17836..19086)
                     /gene="rlmL_1"
                     /locus_tag="IKCGEJDB_00082"
                     /EC_number="2.1.1.264"
                     /inference="ab initio prediction:Prodigal:002006"
                     /inference="protein motif:HAMAP:MF_01858"
                     /codon_start=1
                     /transl_table=11
                     /product="Ribosomal RNA large subunit methyltransferase
                     K/L"
                     /protein_id="X:IKCGEJDB_00082"
                     /translation="MTNFKKPIPKKSLRLKSKRSDRKNFPNDPRQKQNPLKSEWDFSK
                     PDSFEYHASCPDGLSGLLREEVLEAGLKIISENRGGIFFQGPARSLKEFILSTGVASG
                     ISISLKYWRVENPEDLYDQALQFPFEKILTSEHSLRIDSTTKDSLKDSRYATYKLKDA
                     IFDRFRSKGKEPPKISRDEPDFLFYLRSHSEHAKLSLGLNTRPLQQRGHGRIGGEAPI
                     REILASALIRYSGWNTKSSLYDPFCGSGTVVVEAALKLLYGGHTNYRSLASSLPFQKL
                     FGQPNFKENLNLSSEIKIFASDLDPKALGLAKLNAKNAGVDHLIHFFESDAKIYENEI
                     KISEGFIVTNPPYGVRLGTKEEAKETYLAWGKKLKDHFSGNVLAIVCGDTSLLGFLKL
                     KKNKEQSLTIGKLKGKLVAYTLGR"
     gene            complement(19083..19550)
                     /gene="bfr"
                     /locus_tag="IKCGEJDB_00083"
     CDS             complement(19083..19550)
                     /gene="bfr"
                     /locus_tag="IKCGEJDB_00083"
                     /EC_number="1.16.3.1"
                     /inference="ab initio prediction:Prodigal:002006"
                     /inference="similar to AA sequence:UniProtKB:P45430"
                     /codon_start=1
                     /transl_table=11
                     /product="Bacterioferritin"
                     /protein_id="X:IKCGEJDB_00083"
                     /db_xref="COG:COG2193"
                     /translation="MKGNKEVLEILGEVLSAELTAINQYFIHAKMNKNWGFKKLADFM
                     KRESIDEMKHADEVIDRILYLDGVPDLQRYMKINVGNNIEEILKVDLDLEYAAVERFN
                     RGIAIAVKNNDNGTRELFEKILISEEEHIDWIESQQEIIRQIGVENYLAQQIE"
     gene            19696..20814
                     /locus_tag="IKCGEJDB_00084"
     CDS             19696..20814
                     /locus_tag="IKCGEJDB_00084"
                     /inference="ab initio prediction:Prodigal:002006"
                     /codon_start=1
                     /transl_table=11
                     /product="hypothetical protein"
                     /protein_id="X:IKCGEJDB_00084"
                     /translation="MYSSAFIIDSELSRFGKTELDYHSLSYQTAIQLLERNSEFEPQF
                     LIFAAMAPERYTGEVFVSARIKESLGLKNLFTIRTETASSSGASALHTAVYLLRSGAF
                     QRGIVIATEVMSRLEREENNLLLGSVLSERQKGFAMSMAQGGGMIATRYLQQYGYDRK
                     DLYTLSKKLHDNGLKNEKAHIKKNITEVEYFNSPMFTSPLCLYDISPLSDGSCAVLLS
                     SEKIESSRSLEIRGIGHGIGNLSNPPGDLSFSSSVTAFQNAYKEADLRPEQIQIAELH
                     DAFTPFELIGAEDAKLFPRGSALRYVKEGKTHPEGQLPINASGGLKTRGHPVGVSGLA
                     QIAELQNWMFKEERFQNGLALSIGGLGVNNFATILSKV"
     gene            20817..21860
                     /gene="rfaF"
                     /locus_tag="IKCGEJDB_00085"
     CDS             20817..21860
                     /gene="rfaF"
                     /locus_tag="IKCGEJDB_00085"
                     /EC_number="2.-.-.-"
                     /inference="ab initio prediction:Prodigal:002006"
                     /inference="similar to AA sequence:UniProtKB:P37692"
                     /codon_start=1
                     /transl_table=11
                     /product="ADP-heptose--LPS heptosyltransferase 2"
                     /protein_id="X:IKCGEJDB_00085"
                     /db_xref="COG:COG0859"
                     /translation="MELNVTEKILLIQTAFLGDLILTTSFFREVKRKYPNSHLTVVVN
                     KGTESVLEANPYIDRLIPLDKKEFKKSILKFISFLFSLRKENYTLCILPHFSFRSTLI
                     GFASGAKEKIGYETAGFSFLLTKKIPRPILGMHEVEKLFSLLYSKEEYSNIPKRPELY
                     WKEESVFRIRELMKENGLESGNYVLLAPSSVWETKRMPASKFRVLGERIFKETGKKVV
                     LIGSKTDLDLCEEVGSGYAINFAGKTNLPELSFLVSKATLVISNDSSPIHFASAFNIP
                     TLAVFGATVPDFGYTPLADFSFISEIHGLACRPCGIHGGRICPEGHFRCMKDQDTNKM
                     FEVAVQLEKGNVK"
     gene            21857..23146
                     /gene="pepP"
                     /locus_tag="IKCGEJDB_00086"
     CDS             21857..23146
                     /gene="pepP"
                     /locus_tag="IKCGEJDB_00086"
                     /EC_number="3.4.11.9"
                     /inference="ab initio prediction:Prodigal:002006"
                     /inference="similar to AA sequence:UniProtKB:P15034"
                     /codon_start=1
                     /transl_table=11
                     /product="Xaa-Pro aminopeptidase"
                     /protein_id="X:IKCGEJDB_00086"
                     /db_xref="COG:COG0006"
                     /translation="MTSYIHSERIEKVQKRLKDGEVLIVFAASHLIRNRDVEYKFRQD
                     SDYYYLTGIEESDGILILKNSYKSIFVLPKDKEKEIWTGIRIGKEKAKELLGLDESFD
                     TNEWESKLDEILLNQHTLFHFFGKNLARDSKLIEWIYSLNQRSREGKFGPKRIETPDF
                     LHWMRMFKSTVEIEALRESARITALGHERLMRESKPGMYEYELEAILESEYLKHGAWG
                     GGYGHIVASGKNATILHYTSNNCQLNPGDLVLVDSGAEKGYYTADVTRNFPAGKKFSP
                     EQKAVYEVVLKAQKEAVSNTKEGVEFVSIHNQAVKTLVEGLKDLGLLEGSMDSILEQN
                     TFKKYYMHRTSHYLGMDVHDVGSYYKDGTSWSLQDGQVITIEPGLYFDPTDFTIPEKF
                     RGIGIRIEDDILVQGQNPVNLTSSIPKEIDEIESLKY"
ORIGIN      
        1 attttacctt ctgtatatat ttcaaatttt aaaacagata taaattttat agaaagttat
       61 tttatgaagg aatgaaatat tcgtttgaga aatgcgtttt tgattggagc tattgttgcg
      121 attttagaag gtttactggt ttttagtgcg gatccaactg cttctgcgtg gactttggtt
      181 caagggatgt tgttttggtt ttcttgtgga tttataacaa ctttagtaga aattggattt
      241 tcaaaaatgc tcagttctat cctactcacg gaattattaa atcatatagc gttcgtagtg
      301 attccgaaat atatttacat ttaattcctc ttataatagt aagtttgatt ataggctttt
      361 tgaatcgaat tctaaaaact ccagttctta agttggatta acgtgagtag aatataagaa
      421 agaattttct aaaagtagta gttcccacgt tttagaaaaa aaatctgcag gttcagattc
      481 caattttttt ttcagaaaaa tgaatcatgg atttctttac gaactcacgt taaaatataa
      541 atttgtggta gttccgtaga ttaagtcgca ttacagatct ttaaacattc attttttgtg
      601 actcgagttg gggggctcct cattttattt tttatggaaa aatcaggttt ttataaaacg
      661 aatctcttac gtcctgctca cgttagttaa aattaaatat taaaacatta aaaaataaaa
      721 aaagccggct atgggaaacc ggctttttaa tcagattttt ttgaaccgcc aaaaaagttt
      781 tgacaaggta ttttagtaaa ttctaattta aaatttacta ctgtaaatta tctgcaacta
      841 actctgcaat gtcttttact tttacttctt ctatttttcc ttcgtgtttg accccgtctg
      901 taatcatagt tacacagaaa ggacaagcag ttgcaattgt agttgctccc gtatctagaa
      961 gttgtttagt tctttttatg tttactctgt cgttgttttg ctcctccatc cacatctgag
     1021 ccccacctgc accacaacaa agtccctttg tgtgatgatc agatggttcc gccagtttgc
     1081 caccggaaac ttttttaact acgtctctag gattttcgta gttatcattg taacgaccta
     1141 tgtagcaaga atcgtgataa gtatatttgc cggaagaagc atcctcagcg gttttaacgt
     1201 ctagtttttt ctctttgaca agttgattga taaactctga gtgatgaact acctcaaagt
     1261 tacctccaaa ttgaggatat tcatttttaa ttgtattgta acaatgagga caagcggtta
     1321 ctactttttt gacattgtat ccgttcatcg tatccacgtt tgcctgtgcc agggtttggt
     1381 agagatattc gttaccacct cttcttgcag aatcaccgga acaattttct tcagttccaa
     1441 gaataccaaa cttaacatcc gctttttgta gaatttttac aaaagactta gcaatgtttt
     1501 tatttctatc gtcaaaagca cctgcacatc ctacccaata gagaacgtct acgttggagt
     1561 cttcagccat ggttttaaca cctagacctt ccgcccaatc cgcccttgta tgcgcgccca
     1621 caccccaagg attagaattg ttttccatat ttacaaatgc attttgaagt tccgcaggga
     1681 atttggattc cgcaagaacc aaatgtcttc tcatttccat gatcgcattg acttggttat
     1741 ttccaacagg acaagcttct acacaagcat aacaagtagt acaaccccaa agagcttctt
     1801 cggaaagacc ttcatacgaa ttgattacgg tagtatctaa ggcggctact ttttcggctg
     1861 caactgaggc gtccgtttct tctgctctga ttttggcaac ttcaggcatc ttatctaaaa
     1921 gagcgtgttt tagatcagcg atgattgctt ttggatttaa aacttttccg gttctattgg
     1981 cgggacattg aacttggcaa cgaccgcatt cgatacaaga cattccgtct aaaagattgg
     2041 gccaaggaaa gtcttctaca cgatttactc cccagactac attctcatct tctaaattga
     2101 gtttggaaag cgcaccttta ggagtgtccg attgaagaaa gtagttaaaa ggagcaaaga
     2161 ttaagtgcgc gtgtttcgag gtaggaacat agagcataaa agagaacacg gaaaggatgt
     2221 gaatccacca catgatttga aaaactacgt ctgccgtaga atattctata ttcatcgatc
     2281 tccaaatgga accgattccg gcagctaaga aagaagcgtt ttccgttgga ctgtcataaa
     2341 ctgctcctac agacttggca ccttctccta aaagggtaga aatcatcaga atcgaaatca
     2401 ttccgatcac gatcgcagat gccggagaat ggacgtccaa tccttttgct ttttgaatcc
     2461 atcttctcca agcaaaaaaa actaaaccga tcaatactaa aattgaaacg acttgaacga
     2521 tagactcgta agtatgtcct gcactttctc cgaataaaaa accgactaaa gaaaatttat
     2581 aaggatcatc catcccatac ccgataagac ccgcgatcat ctgactcgtt gtgtgaattg
     2641 tataaactac aaaaccgtaa aagataaacg cgtgcatgat tcctcgaaga ggttctttaa
     2701 aattcttttt ttgaagaatc acattttgaa taaaactgtt gattcgaaaa aaccagttcg
     2761 gattttccaa aaagttttcg gttccggccg cttttctggc gctgaaaatc aatcggagac
     2821 gatataaaat cgcacgaata aaaactacat tcgcaattac gaataaaact gtgaaaatga
     2881 gatgaaaggc gatttgtgaa attgccatat ggatcaagta ccctttcttt tggattgatg
     2941 aatgaattac agcgtaggaa ttgagaatct acctgtcgag gaattttcaa agatatgggg
     3001 ttctggtctg ttatgattct atggtattgt tgagtttcag tctcgttaaa aatagtcgat
     3061 tagttttgtt tgtagaagat ggtttaaccg caaaaagaaa cgattgattc ttattctata
     3121 gttggaatta aaaccataaa attgatttta tagagttgaa acgaatcatt gtttttaagt
     3181 tagaaatact attttctgtg aatttttgtt gtttgggatc caaggtttct ttttctcagt
     3241 tattcaacat aagtaacaaa tttaaaacgc gtaaagcgat tgtagcggaa attctgaaaa
     3301 aataagagta ttggattcag ggaatcattg tttgagtttt ttatttgctc agattttcta
     3361 atgctaaatt cacattcttt aaaattcaaa gtatcttgtt ctggagttat aaaatggggt
     3421 ttatttttct catactaagt ttctacggtt atttaatttt tctaattcgt tatagtaaat
     3481 ggtccacagc aagtatgcct ttgtttatta tatcaacggg tataattgta ctttttgctt
     3541 ccggtttttt ggatcttttg caaccgactt tatggtgttt tataggtctt gggatatgtt
     3601 tagggtttat aagtttatgt gctgcgcgta aaaatttgat tcaactatta acaagtcttt
     3661 tagagccggg gccggtgatc tttttccttt tagcatgttt tttttacatt aagttatctg
     3721 gagcactgtt tgaagggtgg gatgagttta cacattgggg tttttcggct aaggaaatgt
     3781 ttcatttaaa ttcttttacc aaagcaaaca gtccacttat gtttaagagt tatccacctg
     3841 gaactgcatt gtttcaatat tggataacca aaagtatagg ttggtccgaa ggaaatacat
     3901 attgggcaca atctttattg gttttagcag gtgcagtggc tattttagaa ggattaactt
     3961 ggcgccaatg gattcgaatc attttgactt tgaatgttgt ttttcttgcg gtttttatat
     4021 ttggttatag tttacaaagt ctttatgtag atcatgtact tggatttctt tgtggagctt
     4081 ccgttatatc ttgtattcgg tctaatactt cggcaccgat aacaattgta aggctacttc
     4141 caactttatt cattttacca attataaaag cagtcggttt gatgttggga atttttatcg
     4201 cgattatttt tgtatttgat cagattttca aagagaagaa tattttttca gttagtaagc
     4261 cacttaagca aaaacttata ttcggttttc ttgtaatcct aattcttgct acacctataa
     4321 tttcagctcg gatatggggt tggcacgtaa aaaagtctgg tttttctcag gtatttgaaa
     4381 cttcgttttc gatttttcag ataaaaaaaa gtttttcttc aacagaagca acagatcgag
     4441 ataaagaaac gatttctacc tttaagaaag cattccagac ttatcagata aatcctgaaa
     4501 atgtacttca aatattttct agaagatttg ttttaaagct aactcctctt aaatctttac
     4561 tttttttaat ggtttttggt attgcagcca ttgtaataga aaccaggcga caggagagac
     4621 gtattgcaat tgtaggtttt ttaaccatgt tttcaggtta tgctatatat tcatttggcc
     4681 ttctgctaat gtatttatat tcttttggtt cttatgaagg aactagagtt gcgtctttta
     4741 cgcgttatat gggaattttt cttcttgcat ggactatagt aacctgggga tttatgctta
     4801 gcaccggtga acagaaagaa aaaaattcac ctaaaattgt ccagggtctt ttagttattt
     4861 tcattttgtt tttaactcct ataaaagctg ccttattcgc atttactaaa tctaaaccgt
     4921 tacctgtacg aatggaaatt aaggaaattc tttccaatac gattccaaat ctgaaaagag
     4981 gtgaaaaggt ttatgtaatt tggcagaata caactggctt tgaaccttgg atcgtttcgt
     5041 atgaattatc accccgaaat tctacgagtg tggctagttc agggtggtca cttggtcttc
     5101 catattatga aggtgatgtt tggactagtg atatacatcc aaaaacttgg agtgaaaata
     5161 tattagtgaa ttatgatttt ctattattag cttctgtgga tgaatacttt tggtctagat
     5221 atgcctccat tttcaaacct actttaaatt taaaaagtaa taagctgttt cgaatagtta
     5281 aaaaagaaaa tggtaaaatt aatttggaga cagttgattt aacttcaaat tctaaatcgg
     5341 ttaatcaatt cgattaaccg atattacatt tgtttgtatt cgtagaattt cttactttgc
     5401 tattatgtta aattggaaac aatagattga aacatttatc tttggttttt cttttttgga
     5461 attttaaaat aaatttttat aaatgatacg atttaacata ccttaaatag aatattgtca
     5521 atatgaattg acaatattct acagaacagt ttctgtctct tatggagtgc taaatcagca
     5581 attttatgcg caaaaaatca ttctctatac caattataat acctgcttat aaccctgatg
     5641 aacgattagt gcaattggtt gatgaactga ttcaacaggg tattgtaaat ataatagtga
     5701 ttaatgatgg aagcagagaa tcttgtgcat ctatttttaa gaaactaaca aaatttaaac
     5761 aatgtcatct tttacatcat gctacgaatc taggtaaagg tcgtgcatta aagaatgcga
     5821 ttaattattg tatgcttacg tttcctcaaa tgtttggagt tgtcacagcg gatgcggatg
     5881 gacagcataa agtatcggat gttattaaag tggtgcaaag tcttttaaaa tatcctgatc
     5941 agctaatact tggttcgcgt aaatttgaca aagatgttcc atttcgcagt cttcttggta
     6001 ataaaattac tagtatcgtc tttgcattct taatcggtcg tcgtcttaca gatacacaaa
     6061 ctgggttacg tggtattcct acaaaatttc tttctacgtg tttacgtttg tctggtgaaa
     6121 gatatgaata tgaaatgaat atgttgatct ctactaagga acaccgtctt agaatttttg
     6181 aggagtcaat tgaaacactt tatctagaaa ataataaatc atctcatttt aaccccctaa
     6241 ttgattctgc tagaatttat ttcctttttt ttagatttgc attttcctca gtgttaactt
     6301 ctgccattga tttctgtgta tttacagtgg tttatctttc ggtttccaat cttttgacaa
     6361 gtatcatttt ttctagaacg gttgcaggaa cctttaattt ttttgtaaac aaacgatttg
     6421 tttttagaga tcctggagga gttgtaattg aatttgttaa gtatgcattt ttggtttcgg
     6481 gattaggact attggctttt actgcaatcc gttatttaca ttctctttat ggatggaata
     6541 taattgcagc taaagctttt atagatacag tattttttct atttagtttt gcgatccaac
     6601 gtgaatttgt gtttggtggt agcagcgaag aagaacggta gatgaggttt ttaaatgata
     6661 ttttctaaag gaactgaaga atacccaact gggctgttac aatctaagaa aacggattgg
     6721 gatgcatatt acaaaaaacc ttataaaacg gctaacatca ctcgaaagat aacggcaagt
     6781 cgtttagtca atacgatgca taaatacaaa tatgtgaatc atccgtcgat tcttgaaatt
     6841 ggaggtgcga attcatgttt ttacgaaaca atttgtgatc aagttttacc aaacgtctat
     6901 tcgatttttg ataacaatga actgggtttg caaaaatttc gtgaacgagt ttcgaattta
     6961 aaagagtttt cgtccgaact gattcagggt gatattctca atccgcagta tcaaggaaac
     7021 tttgacattg tttttagcgt tggtttaatc gaacatttta atgtagaaaa tactcgtaag
     7081 gcttttttga atcgtttaca atttgttaaa actccaggcg tattgatcgt aacttttcca
     7141 actcctacat ttttgtatcg aatgactcgt ttttttgctg agtgtttagg tatgtggatt
     7201 ttccatgatg aacgtcctat tcaagaatca gaaattagat ctttagtacc ttcttcaaac
     7261 tataatattc gtgaatatag tatcatttgg cccattgtat tgacccaagg gatgatcgta
     7321 attacaaaag tttgaaaatt ttttagaaat taaatatgaa ttaaatttta ctaagccaac
     7381 tagatttgta ttagatgatt ttaataaaat gagtgttttc ataaaaatgt gagaactatc
     7441 ttcaaccgga gtctaacaga taataaaaat tgtaagacta cttatgtttt aggttttaaa
     7501 taccaaaaaa tttaatacga agtagtaact gtcattgtgg agctattaat ttttaaattt
     7561 tttactttga attcacgact tgtgagagtt cccacagatt aagtcgcatt acaaattttt
     7621 aaacatctat tttttatgga aaaatcagat tcttataaag cgaatttctt accttactta
     7681 ctgctagaaa attggatcga ttgaaaattg agacaaattc tcttttgcaa ttggaaggcc
     7741 acttaaaaat atcttagaat taggcatttt aagcaaagat aaattatttt tgagatagat
     7801 tctagaaatt tcttcattca agagttttat tcctaggagt taagaactaa aatgaaaatc
     7861 taaaaagaag gtgcaaaatt cggaattggt ccaaagattg aagtgtggtc atttaaagtc
     7921 tgcttctttc aaagttttag aaaaagggtt ctattattga aatcattaga acctttttta
     7981 aatacattta ggtggacgga tctaaggagt aaatgtgact tctatttttt catctcaacc
     8041 tacagatcgt attttggaaa aagcattgga tgggaatcgg atttctcccg aagaggcctt
     8101 ggctttatat cgagaagggg atcatcttaa gattatggcg actgctcgtt cgctccgaga
     8161 aaaaattcta tctcatcaat acgctagtta tacgatgttt cgggttgtga attatacaaa
     8221 ttattgcaat gtagaatgta gtttttgttc ttttatggat gagatcggaa acggtaaagg
     8281 ttatgtgtta tccgtagaag aaattttaga gaagatggac tatgcggtcg gcgaaggtgc
     8341 tgatcagatg tttttacaag gaggagttta tccagatctg tctttcgatt attatctgga
     8401 tgtaatttct gcagtaaaaa agaaatatcc atacatgcat attcgtgcct tttctccggt
     8461 agaaattatc aacttagaaa aaattaccgg gcttcctttg aaagaagtac ttcagatttt
     8521 aaaacaaact ggattggatt ctgttccagg agcaggagcg gaaattctaa cggacagaat
     8581 gagaaatatc atatcgccta aaaaagcgac cacagaggaa tgggttcgcg cgatggagac
     8641 ctgtcatgaa gttggacttc cgggaagtgc aaatatagta tttggttcgg aagaaattca
     8701 agaagaagtg atcgaacatt taaacgttgt gcgaaatcta caggatagaa ccggaggatt
     8761 tttatctttt attccttgga cctttcaacc acagactaaa cgattcaaag ttcgtgcggt
     8821 tccaactcag gaatatctaa aggttctcgg aatttgtagg atttttttgg ataacatttt
     8881 acacattgaa acttcggtga tggttttagg aaaaggagta gggcaattgg ctctcacaag
     8941 cggcgcggat gatatatctt ctgtggtcat agaagaaaac gttttgcgtt cttacggact
     9001 gaagaccgaa aaagaagcgg tgaaattttt gaaagaaggt ggatttgtcc ctaaacgaag
     9061 agatcttctt tataactatg atcgatacga aaacgagctg attgtagatc ttgtttaaaa
     9121 ttgaaatcta taaatgggat tcatttttgc gcatcaaatc gaaagtttaa atctttcttg
     9181 tcagagataa acttggattg agcggtattt ttgctaaaaa atcgatatgt aaatatttcg
     9241 aaaacactta taaaggaagg aaagatgata agaattttaa attgtattct tgtatttttg
     9301 ctagcgttcg gagcttgtac aaaacaggtc aaagaacata ttcacgtaga tacgggagtc
     9361 accgtagagg tgttaggcgc tcacaaatat aaattgatcg cgatcggcgg agcttcttca
     9421 acttctgtcg aagaaaacga tacattcaaa atgaagaata cttcctgcac cgccgcaaaa
     9481 tctatcgcgg cgcgcaaatt agaagaactc gaaccggaac aaaaaaacag attatttttt
     9541 atggaaaccg tggacacgaa gtatatagac gaaggggctt attgtgaaat tacctatcac
     9601 tacgaacttc cggcgcctaa gaagcagcag tagttccagg atattctctg ggaaagtaac
     9661 ggatcggttc tataaaagaa actctgtttc ttcccttttt tttagattca taaagagctg
     9721 aatcaatgga atgatagatg tcgtcaaaac tgaattcttc tcccggacca aagatacagg
     9781 caccgatgga aactgtaatt ttgaccggac ttcctttttt ggttcgatag gatagttctt
     9841 tttcggcgac ttccattctt aagttttcgc agagttgaac cagatcttct tttttgatcg
     9901 catctaaaag aatacaaaat tcatccccac cgatccgaga acagatgtcg gtcgctctga
     9961 ctctttgttt catcacgtct gaaattgtac gaagagataa atctccagct aaatgtccat
    10021 aagaatcgtt aatttcttta agataatcca tatctaagat gatcatcgcg agggaaaaac
    10081 gataacgttg tgctctttta agaaataatt caaattgttc gatcaaatac cttcgattgt
    10141 agagactggt gagttcgtcc accttggaaa ttttttcgat ctgaatgttt ttatctctga
    10201 gtttactgac agctttctga agtttctttt tggctctatg atccatcacc ctccaaaaat
    10261 tgatcagaag gtttccaaag attccagtaa aaagatagat gagtacgttt gcaaagtcgt
    10321 gttgaagtat gtttttgttt ccggtcagag atgtgcataa aaccagagaa aaataaaaga
    10381 gtgcattgaa aatgactacg gttgttcctg tgagccaaag aaggatattt ccacttacaa
    10441 ctaaagttgt ataaaaatga aaatagagtc ccattcttcc gggatctaaa aaaacataag
    10501 ggagaataga gaacacgatc attcctgagg acaaaatgct atatctctcg attcttcttc
    10561 taaaaaaagg cctccatttt ataagcagaa atgcgaagaa cgcagataaa agtaagacgg
    10621 ttaaacggga atatactaga atttggtttt cttttccaaa taaagaagct ccgtccggaa
    10681 ccaggaagga aagaaagctg attccgatac aaaaaaagaa atagataacc gtggctctac
    10741 gaacatctgg ttgataaatt ctcaaataat catccggaaa cggattgaaa aaaactctcc
    10801 tagcgagtag ttttattttt tgattatttc ccgaagaaag tctcatctgt ttttacaaga
    10861 gatcggacga tctaacttcc ttattttaaa aaatggtttt gtataaacaa tcaggattta
    10921 caatcctgtc aggtttgttt gttgttactc gttttttgac gattaaaaaa cgactatctt
    10981 tctagggttt tttgtcagaa gagagggtaa tggcaatcct tctccgccta aagaacgtac
    11041 aaatttgcca ttgattttaa gctgaactcc ttggatgggc agattttcca taaggctata
    11101 agtaagttgg tcgattctat cttttagaat ttcgggaccg gcttcttttt cgagatcgct
    11161 acttagggaa agtttgagaa ttcctctctc aattctataa ttatcgtcgt aacgcaaact
    11221 ttgtggaatg gaattcagga ttcctttttc tttttcctga gaaaccggtc cggcgattaa
    11281 agaatttaaa atcaatttca cccgatctcc acctttagaa agtctaagca ccttcacaag
    11341 tctggaatga cttttactac ctttaccata aaacttcaga aaaaaaagag ataattctcc
    11401 tttttccgaa ggaattggaa aatcgggttc aattgtggaa ttcacagaaa atgtgggagg
    11461 ttctaaaact ggaacttctt cgtttaaatc ttcttcgatg gaattggata aatctacaga
    11521 ggtttgtata tctccatttc ggagaagttc ttctagaatt tcttcttccg cttgatccat
    11581 gatttctttg tgattgaaat tttcttttga agatgagtgg gttttcgggg tcaattttcc
    11641 tatattatta aaattaaatc cttcgttgga aatagaaaat ccggagcctg tgcttttatc
    11701 caagagcact aacgtaaaaa taattccggt gagaatgaag atgatatttt ttcttttttc
    11761 ggaatccggc acactttcat tttcggaaaa aaaacggatt ctatgcaggc aaaaaatcag
    11821 agtacttcgt tcaaatccga aaggttttta agttttaaat cgaagtccgg aatttctcct
    11881 tccggagcat gtccatagga acaaaacgca aaaggacaac cgttttgtct ggcggcttca
    11941 tgatcggaaa gtctgtctcc aatcattaga atttgactcg gtttaagatg atagagtttc
    12001 atatactctt ctaaaattcc cgctttggtt cggattcgtt cattgtctaa aactaagata
    12061 ggatcgaatt taggaagaat tccagaaact tcaagtatgg tttggatata aggttttctt
    12121 ccgtttgagg cggctaaaat acgataacct ttttgagcga gagtttctat cgtttccgga
    12181 acgttgggat aaaattctcc ctctcctttt ttaattctct cacaaagaaa acgaagtaca
    12241 ctatcggaga tgctgtctct ttgttcttca ttcagttgtg gaagaagatt gaagaatatg
    12301 gttttaaccg gtttgccgat ttccgtcata attcgatccc gagagggaag ttcgatttgg
    12361 attccggaga ttttggaaaa atttagaatt gaatctcgat agacttcaag aatgattcct
    12421 tcggacgaaa agagagtacc gtctacatca aacgcaagag cttggagaga ttctactgaa
    12481 aaaacagtca tcaaggacag ttttagaaaa cgaatccttt tggcaacctt tgcttgattt
    12541 tccccagact cgaagaaaat aggaacaacc gaatgaaaac ttcccgttct tttgtacaaa
    12601 aatccaaagg agaaagtttt gtaaatcgtt ctcagttgtt ttcgtccttt gattggaccg
    12661 attacaaggc gcaacttcaa aatagagtaa aaggttttga gttggggcgt tacttcgatt
    12721 taacagagag cgagaaaatc ggaattgaaa atacaattcg tttaaacgtt tccgcgactc
    12781 catattacat ttctcttacg gacccggaag atccaaattg tccgatccga aggatgattc
    12841 ttcccagaga agacgaatgt attttttctc cggaagaatc tccggatccc ttacacgaag
    12901 agcggttgtc tcccgtgaaa ggtttaaccc atatgtatcc ggatcgagtt cttcttttta
    12961 ccaatcacga atgttctgta tattgtagac attgtatgag agggcgtaag gtttccgatt
    13021 ccaaagaaag aatgtttact gaagatttgg aaatttgttt tgaatatatt gaatctcgtc
    13081 cacaaatcac cgacgtcgtg ttatccggag gagatccttt gaatctaagc gattctaaaa
    13141 tcgattggat tttggaacgg ttggaaaaaa tagaacacgt taagatttgt agactaggaa
    13201 cccgcaatcc ggtcactctt ccgtttagaa ttacatttga tctttgtaat ataatagaat
    13261 cgcataatac cgaccgactt tccatttttt gtaatactca gtttaatcat tcgaaagaat
    13321 gtactcccga agcaaaagaa gcgatcttaa aacttttgaa agcgggtgta aacgtaggta
    13381 atcaatgtgt tcttctaaag ggaattaacg attccggaga aagtatgtta gaacttcata
    13441 aaaaactatt ggagttacga gtgcgggcct attatatgta tgatcctgag ttgattcctg
    13501 gttctagagg ttttagaact ccccttgcca aaggaatcga aattatagaa tttatgagag
    13561 gtaaaattgg cgggatggga attccacaat ttgtaaacga tcttcccgga ggagggggaa
    13621 agattacatt gactccgaat tggtatttgg gtttttacaa accggaaagg atgcacgttt
    13681 tcaaatctgc gttacgcgga acctatcatt tcagtccgga accaatcgat tctaagatgg
    13741 aaggatatta tccggaagtt tccccagaaa cctgggaaag aattttttcg aattctttcg
    13801 gaaccaaata aattaaatgg ctgctaccgt tctagtctat gcggatctgc acgagtttga
    13861 gggaaatttt ccggaaattt ataaacaaga atgggagtcc agaaagtcag tggacgcaat
    13921 cttagaattg ttaaacgaag tcggagaaag tattgaattg gtagtgactc cgaatgaact
    13981 tctggaaaaa ttaaaatttt attgcgattt ggacttttcc aaacgccccg taatttttca
    14041 tttaatggaa gggttttgtt ctagaaatag agaagctttg attcctgccg tagccgaatt
    14101 attcggtttt cctcatactg gttcggactc gtattctcaa aacgtctcct tggataaaaa
    14161 tttaactcga atttttgcgc aatcgatagg tgttcctgtt acgtccggat tttggattcg
    14221 ttctaagaat gttgcacttg aagaactgca aagattggaa tataattctg aaattaaaaa
    14281 agaactttct ttttcaaaag aaaacggagt gaatctgaaa aatttttctt ttcccgcctt
    14341 tgtaaaacct gcgggagaag gttctagtct tggaatcggg gaaaaaaata tcgtttatag
    14401 ttttgaagaa ttgaatactt tattgtccga agctccggat ttttttttcc cgtatctttt
    14461 ggaagaatac ttaatgggaa atgaatatac gatttccgta atgggttccg cagtttttgg
    14521 ttatagggcg agttctgccg gaagattggt attaagagaa gatttaaaag tggaaaatgt
    14581 atacggagaa aaaacgaaat ctaaaagtat gatgcctgag actctcatat ttgattgtcc
    14641 tgaagacttg gaagttgtaa ttcaacaaca gagcgtgtcg ttttgtgaat ctcttggaac
    14701 ttccgggcct gccagacttg actggaaatt ggattcctta ggaaatcctt tttttttaga
    14761 aatgaacctg actccggggt tgtctccgtt ttattccacg tttccgattt gttatcgtca
    14821 gagttttggg gacgaaaaaa aattgtttca agagattcta gaaattgcac gttcggattt
    14881 tgagaccgat cgattttcat attctaaaaa taaaactcgg aatctaaaat aaaattatga
    14941 atttatgcaa ttagtaaata ctacttcaac ttctacaaac tttagaaaaa ctttagaaga
    15001 ttctgtccga aatcacccgg ttcttacttt taatctttgg ttagaagaga aagaacgtaa
    15061 aatggaaagg gaggatctac ttctatggct tcgtcaggaa tattttgtaa gtgtggattt
    15121 tgtaaattgg tttttaaata cggcctcaat ctgtgattct gtggaagcta agatcgtact
    15181 cgtctccaat atctgggaag aattgggaga gggaaacgtt gaggattctc acgtttttat
    15241 tttgaaaaaa tttctttcgg atatgggaga ggttgttcat gaaaaacatg tacttccgga
    15301 aacaacttct tatttgaatc tgatgcagaa gattactact tcggattttt attccgcatt
    15361 gggtgctctt ggtcctgcaa atgagtattt gcttaaatta gaatattcta gaatgtttaa
    15421 gtcttatttg gatttgaaga aaaaaactat tttgccggaa ggtaaattct ttcaagtaaa
    15481 tttaaacgcc gacgagtctc attcggagaa attatttcgt ttgatcgaaa ctgtggctga
    15541 tacggaagaa aaacgaaata gagtgatgaa aggaaatcaa cttgccttgg acgctagact
    15601 tgtgttttac gaaggtctaa cggcttttca aagactttaa aaagatcatt ccaatcattc
    15661 cgaaaatagg aaccaaagga agataaagaa gaggagaaat ccagcggtag ccttttagag
    15721 aatgactgag ctttcgaacc gcaaaaaatc ctggatatct tcttccgttt gcgatcattt
    15781 gaacgtttcc ttctgctaca cgaatattta aggtgggatg gatttttgtg agttcttttt
    15841 ccgtaaaatc tcggaaagat ctaaatctaa ttttaggatt tagatttagg ttttgcaatt
    15901 ttgtggctaa gtttgtgcaa aacgagcact cgccgtcgta taaaaaaact aatgtttgca
    15961 taatagattc atttttttga atcttatcta aaaaatccaa cttttttagt tttgtaaatt
    16021 ttggggtcgg aactccggcc aatttatttt gaaatttaac agcagataat ttttttatca
    16081 tgaagatttc atatcttcga atgaaaaata atttgtaaga gttcccacaa tctgaagcgt
    16141 tgggtgaatt ttttggatac aaaatttttc ttcaaccaca ttcgaaatga gtttagagaa
    16201 ttctttttac ggattggttc aggatatgtt ttgattgaaa ttttttaggt cgtttgtcgg
    16261 cgtaatgaat aacaaaaaat tttttgaaaa gtagtagttc ccacattttt caaaaaaagg
    16321 aaggatttgt gtgagttctc agaaattcac tgttaaatcg aagtctttta cggattttga
    16381 gctttactat gaaaacgtat gaaaatgata agatgaattt ttgagatcta ataaaaacaa
    16441 gacgtttgag ttttataaaa atgtaggagc tactgcagat tttaataaaa aaaggttttg
    16501 aaatgagaaa gatccaaaac atagattttt tcgaatgttc cgataaaata gatatttatt
    16561 acttgcaaaa agtataattt tctaatgaat gaaatcctcg taaatcttaa atcgctcaaa
    16621 gtgtagtgta gatgggtcac aagtctttta tggaggattg tcttgcttct tgaatgccaa
    16681 tccttaggag acattcgctg agttttacgg gatgttcgac atatcttccg ggaggttttt
    16741 aagaaaagaa caaatattag gaacgtggat ttcttgaact ccaatccaga agtaaatcca
    16801 aatcccttct ttttgcatac catcacatac cttcatatac cattttgaaa tcgtattttc
    16861 ttttcttgct ctccaaaata aaactggaaa tctaaaaatt agttcgtccc agatgtctct
    16921 tccaacccct tctcctctcg cgatttcatc tactgcaaac ttagaaagaa acgttccaaa
    16981 agaagttttt tttattaagg cacatccttt aaattcagat tctaaaagaa ttccggcaaa
    17041 cttctgattc caaaaatctt ttttaagaga tttttgaaat gccttttcga tcaaaagatt
    17101 taacttctca cttgaaacgg taagaggatc ctcaataaaa tcgatacgat tttttcttct
    17161 taaaagggtt ccgcttcctt tgatcgtaaa taattcctta agaagtgaag atgcagaagt
    17221 gattgcgatt tcaaaatcct tatcctttac atttttataa agttctaaac aaacagataa
    17281 aatggattca tcttctggat ccggttttac ggaggaatca acgtcgaaaa tggaaatttt
    17341 atttcctttt agataaactc cacctctgga ataaagatga accaattttt tagtacgaag
    17401 aatagaacaa agttcagtta aaaaatcaaa aagaacctgg cctttttcct ccgcgataaa
    17461 aacaggaagt ttctcttcat ccagagcgga atgaaccgcc cccgctaaat cttgaggatg
    17521 tcggaataat tttcctggta aaattgaagg agtatcatct ttgttttgat ttctataaaa
    17581 tagattggta taagaaattc cgtccttatc taaaactaca actggaaata aatccaactt
    17641 atgaagtagt ttgaggttat aaagaagggc ttctgcggat tccatcagag tagcggaatc
    17701 cgcatagatc acggcaaatt tttcgggttc gatagaacgg aatcgtttta aaaattgaaa
    17761 tgaatcttga gtattctcag tgacttctaa aagttttagt agaatttctt gatgattcat
    17821 tccgaatcga ttggattatc tacctaaagt gtaggcaact aattttcctt ttaactttcc
    17881 aatcgttaga gattgttctt tgttcttttt taattttaga aaacctaaaa gagaagtatc
    17941 tccgcaaacg atcgcaagaa catttcccga aaaatgatct tttagttttt taccccaagc
    18001 caagtaggtt tctttagctt cctcttttgt tcctaaacga actccataag gaggattggt
    18061 cactataaaa ccttcggaaa tttttatttc gttttcataa atctttgcat ccgattcgaa
    18121 gaaatggatc aaatgatcca ctccggcatt ttttgcgttt aacttggcca accccagagc
    18181 ctttggatct aaatcggaag caaatatttt tatctccgaa gaaagattta aattctcctt
    18241 aaaattaggc tgtccgaaaa gtttttgaaa cggaagagaa gaagccaaac ttctataatt
    18301 ggtatgacct ccgtatagaa gtttgagcgc agcctctact actacggttc cagaaccgca
    18361 gaatggatcg tataacgatg atttagtgtt ccatccggaa taacgaatca aagcagaggc
    18421 aagaatttcc cgaatgggcg cttcccctcc gattctaccg tgtcctcttt gttgtagagg
    18481 cctagtgttt aaacctaaag aaagttttgc gtgttcggaa tgagaacgta gatagaataa
    18541 aaaatcgggt tcgtctctag aaatttttgg aggttctttt cccttggaac gaaaacggtc
    18601 gaaaattgcg tctttcagtt tgtatgtcgc ataacgtgaa tcctttaagg aatctttagt
    18661 agtagaatcg attctcaaag aatgttctga agttagaatt ttctcaaaag gaaattgaag
    18721 cgcttgatca taaagatctt ctgggttttc cactctccaa tattttaacg aaatgctgat
    18781 tccggacgcg actccagtag aaagaataaa ttcttttaag gaccttgcgg gaccttgaaa
    18841 aaaaattcca cctctgtttt cggaaatgat ctttaaaccg gcttctaata cttcttctcg
    18901 caacagtcca gaaagaccat ccggacaaga agcgtgatat tcgaaagaat ccggttttga
    18961 aaaatcccat tccgatttta aaggattttg tttttgcctt ggatcgttcg gaaaattttt
    19021 tctatcagat ctttttgatt ttaatcggag ggatttttta gggattggtt ttttaaaatt
    19081 tgtcactcta tttgttgtgc aagatagttt tcaacgccga tttgacgaat gatttcttgt
    19141 tgagattcta tccaatcgat atgttcttct tcagagatca aaattttttc gaataactct
    19201 cttgtaccgt tatcgttgtt cttaaccgcg atggcaattc cacgattgaa tctttctact
    19261 gccgcgtatt ccaaatctaa atctactttc aaaatttctt ctatattatt tcctacgttt
    19321 atcttcatat atctttgaag atcgggtact ccatctaaat aaagaatacg atcgatcact
    19381 tcatcagcgt gtttcatttc gtctatagat tcgcgtttca taaagtctgc aagtttttta
    19441 aaaccccagt tcttgttcat cttagcgtga atgaaatact gattgattgc agttaactct
    19501 gcagaaagca cttcgcctaa aatttcgagt acttctttgt tacctttcat tttgtttctc
    19561 cttgtgatca ttcagtataa aaatcattct taattttgca aggatagttt ataaacatga
    19621 atgaaaagtc atcttacttg tgttatttaa ttttttttga ttttcaatct cacaattttt
    19681 aaaaacatag acccgatgta ttcatccgct tttatcattg attccgaact tagtcgtttt
    19741 ggaaaaactg aacttgatta tcattctctt tcttatcaaa ctgcaattca acttttggaa
    19801 agaaactctg agtttgaacc tcagtttctt atttttgcgg cgatggctcc ggaacgttat
    19861 acgggagagg tgtttgtttc tgctaggatc aaagaaagtc ttggtttgaa aaatttattt
    19921 acgatccgca cggaaactgc ttcttcctct ggtgcgagtg ctcttcatac agctgtttat
    19981 ttacttcgtt ctggggcgtt tcaaagagga attgtaattg ctaccgaagt gatgagtcgt
    20041 cttgagagag aggagaataa tcttctttta gggagtgttt tatctgaacg ccaaaaaggt
    20101 tttgcgatgt ccatggctca aggaggagga atgattgcta cacgttatct gcaacaatac
    20161 ggatatgatc gtaaggacct ttatacactt tctaaaaaat tgcacgataa tgggcttaaa
    20221 aacgaaaaag ctcatatcaa aaagaacatt acagaagtag aatattttaa ttctcctatg
    20281 tttacaagtc cactttgtct ttacgatatt tcccctcttt ctgacggaag ttgtgctgtt
    20341 ctactcagtt ccgaaaagat agaatcttct cgatctttag aaatacgtgg aattgggcac
    20401 ggaatcggaa atctctccaa tccgccggga gatttaagtt ttagttctag cgtaaccgcg
    20461 tttcaaaatg catacaaaga ggcggattta aggccggaac agattcaaat tgcggagttg
    20521 cacgacgctt ttacaccttt tgagttgata ggtgcggagg acgcgaaact ttttccgaga
    20581 ggttctgcgt tacgttatgt gaaagaggga aaaacccatc cggaaggaca acttcccatc
    20641 aacgcatcgg gaggtttgaa aaccaggggc catccggtgg gagtttctgg actggcacaa
    20701 attgctgaat tacaaaactg gatgtttaaa gaggaacgtt ttcaaaacgg tttagctctt
    20761 tccatcggag gtttaggtgt gaataatttt gctacgattc tttctaaagt ttaaaaatgg
    20821 aattgaacgt gaccgaaaaa atacttttga ttcagaccgc ttttttagga gatttaattt
    20881 taactacttc tttctttaga gaagtcaaaa ggaaatatcc gaattcacat cttacggttg
    20941 tggttaataa agggaccgaa agtgtgcttg aggcaaatcc ttatatagat cgactgattc
    21001 ctttggataa gaaggaattc aaaaaatcca ttttgaaatt tatttccttt ttattcagtc
    21061 ttagaaaaga aaattataca ctttgtattc tgcctcattt ttcttttcgt tccaccttga
    21121 tcggatttgc aagtggtgct aaagaaaaaa tcggatacga aacagcgggc ttttcttttt
    21181 tgctgactaa aaaaattcca agacctattt tgggaatgca cgaggtggaa aaactatttt
    21241 ccttattata cagtaaagaa gaatattcta atattccaaa gcgtcctgaa ctttattgga
    21301 aagaagaatc tgtttttaga attcgtgaat tgatgaaaga gaacggactt gaatctggaa
    21361 attacgtttt acttgcgcct agttccgtct gggaaaccaa gcggatgcct gcttctaaat
    21421 ttagagtttt aggggaacgt atctttaagg aaaccggtaa gaaggtggtt ctaattggat
    21481 cgaaaacgga cttagatctt tgtgaagaag taggttccgg ctacgcgatt aactttgcgg
    21541 gaaaaacaaa tttaccagaa ctttcgtttt tagtttctaa agcaacttta gttattagta
    21601 atgattcttc tccgattcat tttgcctctg cgtttaacat tcctactttg gcggtttttg
    21661 gagctacggt tccggatttc ggttataccc cacttgctga tttttctttt atctctgaaa
    21721 ttcacggact tgcttgtaga ccttgtggga ttcacggcgg gagaatttgt cccgaaggac
    21781 attttcgttg tatgaaggat caggacacca acaaaatgtt tgaagtggcg gtccaattag
    21841 aaaaaggaaa tgtaaaatga cttcatatat tcactcggaa cgaatcgaaa aagttcaaaa
    21901 aagattaaaa gacggagagg ttttgatcgt ctttgcggct tctcatttaa tcagaaatcg
    21961 tgacgtagaa tataaatttc gtcaggactc tgattattat tatctaaccg gtattgaaga
    22021 atcggatgga attttaatat taaaaaattc ttataaatcg atttttgtac ttccaaagga
    22081 caaagaaaaa gaaatctgga ccggaattag aatcggaaaa gaaaaggcga aggagttgtt
    22141 gggtttggac gaatcctttg atacaaatga atgggaatcg aagttggatg aaattttact
    22201 caatcaacat actttgtttc atttttttgg aaagaattta gctcgcgatt ctaaactcat
    22261 cgagtggatt tattctctca atcaaagatc cagagaaggt aaattcggtc ctaaaaggat
    22321 tgaaactccg gattttttac actggatgag aatgtttaaa tctaccgtgg aaattgaagc
    22381 tctcagagaa tctgcaagaa tcaccgcctt aggtcacgaa agattgatga gagaatctaa
    22441 acccggaatg tatgaatacg aactcgaagc gattttggaa tccgaatatt taaaacacgg
    22501 ggcttggggg ggcggttacg gacatatcgt agcgagtgga aaaaacgcaa ccattcttca
    22561 ttatacgtct aacaactgtc agttgaatcc gggggatctt gtgttggtgg acagcggagc
    22621 tgaaaaagga tattatactg cagacgtaac tcgtaacttt ccggcgggga aaaaattttc
    22681 tcccgagcaa aaggcggtct acgaagtggt tttaaaagcg cagaaagaag ctgtttccaa
    22741 tacgaaggaa ggagtggaat ttgtttcgat tcacaatcag gcagttaaaa ctcttgtaga
    22801 aggtttgaaa gatttaggcc ttttagaagg ttctatggat tccattttag agcaaaatac
    22861 attcaagaaa tattatatgc atagaaccag tcattattta ggtatggacg tgcacgatgt
    22921 aggttcgtat tataaagacg gaacttcttg gtctttgcaa gacggtcagg tgattactat
    22981 cgaaccaggt ctttattttg atcctactga ttttactatc ccagagaaat ttagaggaat
    23041 agggattcgg atagaggacg acattttggt tcaaggtcaa aacccagtga atcttacgtc
    23101 ttcgattccc aaagaaattg atgaaataga atctcttaaa tactgaattt tgaactttaa
    23161 gatgaatctt ttttagagtt tgttcaaaaa cttgaaaatg tgggaactct tacaattttt
    23221 aaggacggaa gtacgttcca aaattataaa ccaatgacaa gagatttaat tttgtgggaa
    23281 ctgctgcgtt ttgttattac ttaatgtgag tttgctgtaa gaaaaccgga acgaatctgg
    23341 cttaccacag gcagccgaac cagagttaat aagttgcata agggaaacat tatacaacaa
    23401 tcgtctttaa tttaaatata aaacgtgacc tgtagagcga ctcataggga gtgataacca
    23461 accctacaag ttgaatagga ttttagaatc aaagttgaac taaagctgaa cggctctctc
    23521 aaactcggca aaacgctttc ctgaatgccg atccttagaa aggcattcgc tttagttttc
    23581 cgggtcgcgt taaagaactc agcaaaacgc tctctacgga tcgcgtttta gggatccaaa
    23641 acgcacattt ttcaagtgtt ccgacaagaa tgagattttt tacttgcaaa aagtatgttt
    23701 ttctgataga caaagtcttc cgaacttctg cccccaccaa aaatagggaa aactaaagca
    23761 caacctctct atgaatcgcg ttggaaacta aagcacaacg ctttcctatg ggtcgcgttg
    23821 tggggtggtt atgatgggaa gcgatgcatt gagtttagga aagagttctg ctgaggcctc
    23881 aatcgctttc acgttggatt ataccgaaaa cgcgttaacc g
//
LOCUS       IKCGEJDB_9             56985 bp    DNA     linear       08-DEC-2021
DEFINITION  Genus species strain strain.
ACCESSION   
VERSION
KEYWORDS    .
SOURCE      Genus species
  ORGANISM  Genus species
            Unclassified.
COMMENT     Annotated using prokka 1.14.6 from
            https://github.com/tseemann/prokka.
FEATURES             Location/Qualifiers
     source          1..56985
                     /organism="Genus species"
                     /mol_type="genomic DNA"
                     /strain="strain"
     gene            483..878
                     /locus_tag="IKCGEJDB_00087"
     CDS             483..878
                     /locus_tag="IKCGEJDB_00087"
                     /EC_number="2.7.7.-"
                     /inference="ab initio prediction:Prodigal:002006"
                     /inference="similar to AA sequence:UniProtKB:P74081"
                     /codon_start=1
                     /transl_table=11
                     /product="A-adding tRNA nucleotidyltransferase"
                     /protein_id="X:IKCGEJDB_00087"
                     /translation="MAKDLMTSPVVSFLEDDPIQRAEEIFVQKRFRHVPVLDQKNTLC
                     GILSDRDWMCWRLEHTLDLKQTIGEVMKTKILSVQIHARIGEISKVLFEERIGCLPII
                     NDRIEVIGIITRSDILRAILKMSQSEFLA"
     gene            complement(1328..2575)
                     /gene="ccr"
                     /locus_tag="IKCGEJDB_00088"
     CDS             complement(1328..2575)
                     /gene="ccr"
                     /locus_tag="IKCGEJDB_00088"
                     /EC_number="1.3.1.85"
                     /inference="ab initio prediction:Prodigal:002006"
                     /inference="similar to AA sequence:UniProtKB:Q3IZ91"
                     /codon_start=1
                     /transl_table=11
                     /product="Crotonyl-CoA carboxylase/reductase"
                     /protein_id="X:IKCGEJDB_00088"
                     /db_xref="COG:COG0604"
                     /translation="MSQIESVPIGTLPPLGQVPKKMYAQVVRPERFGDPITAIQEELI
                     DVPEIAPDEVLVAVMAAGVNYNNVWAALGFPVDVIGARNKKGEPEKFHIGGSDASGIV
                     YKIGSEVKNVKVGDEVVLHCGIWDKNDPWVKAGKDPMFAPSQLIWAYETNWGSFAQFC
                     KVQDHQCLPKPKHLTWEESAAYMLVGATAYRMLHHWKPNDVQKDDVVLIWGGAGGLGA
                     MAIQIVKAAGGIPIAVVSEDDKIDFCKKLGAAGVINRKKFSHWGALTSEINKTEKFVE
                     WTKAAREFGKAIWDIAGKGNNPKIVFEHPGETTIPTSMFVCETGGMVVICAGTTGYNA
                     TVDLRYLWMRQKRLQGSHFANDENSKGLNDLVIDKKVDPCLSKTFAWNETAHSHQLMK
                     ENKHPAGNMSILVGADKPGLGKK"
     gene            3152..4237
                     /locus_tag="IKCGEJDB_00089"
     CDS             3152..4237
                     /locus_tag="IKCGEJDB_00089"
                     /inference="ab initio prediction:Prodigal:002006"
                     /codon_start=1
                     /transl_table=11
                     /product="hypothetical protein"
                     /protein_id="X:IKCGEJDB_00089"
                     /translation="MIRFLHTADLHLSLKEKVYSLSVLKEIVSTAKTEECTHILFCGD
                     LFDRNSDINSLKEDVKEILTSFPGKIFFIPGNHEELGIQEGSYPISADLSPMSYPQKN
                     DRFKLWFEEIDGVDVEFFGFPFRRNLDYSNIQFSEKKTLYRIALLHGTDTKLVEYLGP
                     SPEDADSILDSKPFLDAKFDYLALGHIHSERSERISSLLIAYPGSPRVVSSGEFGPRS
                     VNIVTLGKNGTPVLQKKIISSAGEFKEFSLSANLSGQIPDLSKIHVLISELDFVRIKI
                     SGIVEDEHIVSETLDHFSKSIVCRKLEIKTNDLKTSSVLIDNPIAKVFYDKLMNKKLN
                     WNGQNSPDWNEILVLGLEQIEEFSGKK"
     gene            4239..6554
                     /locus_tag="IKCGEJDB_00090"
     CDS             4239..6554
                     /locus_tag="IKCGEJDB_00090"
                     /inference="ab initio prediction:Prodigal:002006"
                     /codon_start=1
                     /transl_table=11
                     /product="hypothetical protein"
                     /protein_id="X:IKCGEJDB_00090"
                     /translation="MISAIQLLNFGKFKGKEFELSDSATVFLGKNESGKTTIFDALRL
                     AVGSKFLTANQEPKKSILSRYGETCLEGYNILGKTPDLSKDSAPQFVHCVSLREGELE
                     FAFNNDKLIKPDFLRSKLLNNGVNLEGISNSFKKIHSPKTNSKDADYFDSLKKEIEDL
                     QTKRSELILEIENLHSRNKNNSEKEEKHLKDQNKETEIKNKLAQIEKNSALDLKIQKK
                     IQVLECISEIQRLKSIEEFIRKNFLYSKDESAGFDSFQKEIEKSKNNTSSFELLLKDK
                     ENTINSKKKELNDHKTQLSILQKLKQKAEEWFDKIDSILREDGFSEEIKTTHSNPLYK
                     LLGIILSGLGFCGVLGSFALFLFSKLSLATFLSGALLSGSLIILGLWLFSHKKESINF
                     RYSSEKEKNFVLKISGQWNLTFPEYSIPLMEKIENLRQFLSKQIQNFDLKTAQIESIE
                     KEIRLLTEELDPIRSNLKLESEKISNLESKRNSWLNDRRSTTIQDYHKQVAEFQTQSR
                     HFSEGLKKILTEHSSHSLEDLEIKQKTLIATMEDVPNEFPNDPERQFRDSKKRELQKE
                     LQSLDNELKKLNTSIQVEDARIQDLLPEKEKNLKDIIQSLFEKELEFSKIESRRKSAK
                     IAQELFEEISKDQSTQFALVASEIGKEIDLLLPKRSVTLEAIDKKDSIKMQDEAGAFR
                     SIDHLSGGTLATFYLIFKLFLARKTLPKKGILLLDEPFVHLDRGRIESAFFYLKKFQE
                     ETEYQICFFTKQEEIADTVLRFFKNSKKISL"
     gene            complement(6922..8103)
                     /gene="rlmCD_1"
                     /locus_tag="IKCGEJDB_00091"
     CDS             complement(6922..8103)
                     /gene="rlmCD_1"
                     /locus_tag="IKCGEJDB_00091"
                     /EC_number="2.1.1.189"
                     /inference="ab initio prediction:Prodigal:002006"
                     /inference="similar to AA sequence:UniProtKB:O31503"
                     /codon_start=1
                     /transl_table=11
                     /product="23S rRNA (uracil-C(5))-methyltransferase RlmCD"
                     /protein_id="X:IKCGEJDB_00091"
                     /db_xref="COG:COG2265"
                     /translation="MKPPTSQSCQHYPECAGCDRLHIGYEKQLQHKQEEIVKRFGGFK
                     DLEIRQIIKSPKDQMYRHKVQLPFGHRKIGKKSVLTLGLHNKENTFIIDQKECRIQDE
                     DLTTVVTAIRHWARNENLEPYHEKRGSGLLRHIVLRKANATQEILVGIVTNESEIPGR
                     KKLTDKLYSYIQQFLYKENSKAEVVGILQNVNRKNTKVVLGEKEVTWYGRHFVKEKIG
                     KLDFQIGLSTFFQINPFQIENLYDLILEDLPENKNVVDAYCGIGTISLYISSKSKKVI
                     GLEENSSSIRSAIGAAKANGIENVHFIKGKVLDTLQTALSENSDVVVLDPPREGLDTE
                     TKRILLNSKVSQILYVSCNPETLLRDAIELTKSFKYKKITPVDLFPHTNHLESVSVFT
                     K"
     gene            complement(8164..8757)
                     /locus_tag="IKCGEJDB_00092"
     CDS             complement(8164..8757)
                     /locus_tag="IKCGEJDB_00092"
                     /inference="ab initio prediction:Prodigal:002006"
                     /codon_start=1
                     /transl_table=11
                     /product="hypothetical protein"
                     /protein_id="X:IKCGEJDB_00092"
                     /translation="MKDDEKSNERRNFTKIRPDSLWKRFLFFNSIRSGNVKRIGNLLQ
                     NGFNPNLNFYHGITSLSIAVKYHRLEIVQVLIEYRADTNLADQSTGFTPLIHSILEND
                     FSLDMMFVLIRNGADPDRKDERGMSPLHHCVNEGKLEALRFLLERGADPNVQDRDGVT
                     CIHLAKSSQGMSEFVELLLKYGADPTIQDKYGKTYLM"
     gene            8927..11065
                     /locus_tag="IKCGEJDB_00093"
     CDS             8927..11065
                     /locus_tag="IKCGEJDB_00093"
                     /inference="ab initio prediction:Prodigal:002006"
                     /codon_start=1
                     /transl_table=11
                     /product="hypothetical protein"
                     /protein_id="X:IKCGEJDB_00093"
                     /translation="MIRFNFFQRQILFLLGIFFVFNHCTQDSEPPHVSAISGVIDLTS
                     WNFEQHGPVALQGDWIFRWKEFIKNPKIDSEKNRTMPVPKAWTRIQEPDGKNYPGTGI
                     ATYFLKVILPENLSSNNLAILAETSETAYEVWIDDNKIGTQGVPGETADTSTPEWNVK
                     ILPFQIDKKEFQIRIPLSNFYHARGGLTARLILGDEDQIIRLRERRMTMDVFLLGFLV
                     AMALYHFTLYFLRKKDVALLYFGTICFVFCFREISTGQNLIQVVFPGISYNVHMRIVY
                     LSFYLLTPITAAFLRALFPEELKKEIYYGIVFISSIFSLIVVSQDPVLFTETIELYYL
                     FTFFCFAVGFYVLTLALIRKKPGAIAILVGMLAVFLSYSQDIFYTKRIIPTFILAPFG
                     LIALIFSEAYLLAKRYSIAFNAVEDMSESLKKINSSYRLFVPKELLKILNKHDILDIK
                     LGDIAEEEMSLLYNEIRTFSDFSEKITGKENFEFINSFLGKVGPVIRERDGFIDKYFG
                     EAFLALFPPEPEKALESAIEIQRILREFNRERIANGKDPIRSGSGIHTGPILLGTIGE
                     TERMESTVISSSVNVASKIVQLSRTYESSLLITDSTLFRLTNSSEYFYRVVDRIQIRD
                     QRSIYTVLEVLNGLPENLIDSYMKTREEFEHGILLFREKHFEEACLVFNRILEKNRVD
                     QAARVYLEKSVHNCRFGVPENWQGITLLED"
     gene            complement(11542..12300)
                     /locus_tag="IKCGEJDB_00094"
     CDS             complement(11542..12300)
                     /locus_tag="IKCGEJDB_00094"
                     /inference="ab initio prediction:Prodigal:002006"
                     /codon_start=1
                     /transl_table=11
                     /product="hypothetical protein"
                     /protein_id="X:IKCGEJDB_00094"
                     /translation="MLAHIRPNQLFCTDKDREQSLRTLGMMLELSEKCYVFGKYFFID
                     AFDSEEYPFLLRKGFDLMGIGMDSENVGNILKGYIISGSYEGKELLDRIVIFEGIETI
                     QKELPISVFLEKAASYFGESYQKNFWDFVNQKRKEIDTILLNDFYAEFYNSKPQIDSD
                     ILLSRAFHSLSYNELKDLLRQVSLPDLAEALKSVREKLVIQVLGFLDRESSRWLMKEL
                     MRSDDSHDSSEKIKEAQLKILGIFASKKELNRDF"
     gene            12738..12896
                     /locus_tag="IKCGEJDB_00095"
     CDS             12738..12896
                     /locus_tag="IKCGEJDB_00095"
                     /inference="ab initio prediction:Prodigal:002006"
                     /codon_start=1
                     /transl_table=11
                     /product="hypothetical protein"
                     /protein_id="X:IKCGEJDB_00095"
                     /translation="MQLLEIQNNESKVPIPICKYYGFLKLYYDKYGTQLFEVAKANDE
                     FPLGKVLL"
     gene            complement(13080..13385)
                     /locus_tag="IKCGEJDB_00096"
     CDS             complement(13080..13385)
                     /locus_tag="IKCGEJDB_00096"
                     /inference="ab initio prediction:Prodigal:002006"
                     /codon_start=1
                     /transl_table=11
                     /product="hypothetical protein"
                     /protein_id="X:IKCGEJDB_00096"
                     /translation="MIQYWEELLFLHWEISKQFLDKILPRGLEVDTFQGKAYIGLVPF
                     RMKGVRPIFLPPLPWVSYFSELNVRTYVKTQGKPGVYFFSLDAGNRIVVEIARKYRI"
     gene            complement(13649..14344)
                     /locus_tag="IKCGEJDB_00097"
     CDS             complement(13649..14344)
                     /locus_tag="IKCGEJDB_00097"
                     /inference="ab initio prediction:Prodigal:002006"
                     /codon_start=1
                     /transl_table=11
                     /product="hypothetical protein"
                     /protein_id="X:IKCGEJDB_00097"
                     /translation="MNRNRNIIHVGLSDLFLPITVRSKSEIFQFQSNLEELGIEITGT
                     NYASNQNVLTRQLSQSVLTIQILNAGPNITQLLVVSENPEVSLESIEEDFERVLEAFD
                     KVWSIQGKNVVKSDLTVRLLTDSSTEHAFGEIWEKRLRQSRDGLQQLGRPILGGGLRF
                     VLPPLNNQDPEDHGIEIKIESFFPDPRKVFMETIFLWSAPRIVPERWSVSDRIQKVIQ
                     YMEQHLIPFLDQT"
     gene            complement(14418..15875)
                     /locus_tag="IKCGEJDB_00098"
     CDS             complement(14418..15875)
                     /locus_tag="IKCGEJDB_00098"
                     /inference="ab initio prediction:Prodigal:002006"
                     /codon_start=1
                     /transl_table=11
                     /product="hypothetical protein"
                     /protein_id="X:IKCGEJDB_00098"
                     /translation="MSFLKNRTMCNLVIIFIFLQACSAEYLYNSSNPETREYWFRFLI
                     QKEDIISEINMETEIREETIESETEIFDEDLGSLSLEWVLLQGAPRARTYGMNIGIDH
                     NDFIYVAGDTNEALFQRQLIGRRDVILGKYDSHKNIIWRRQIGASQAILQVKDFGVDP
                     NGNSYILGLTWNDFAGPASGKSELFLIKFNSEGTQIWAKRVSNRGLYDLYPDKIAIDE
                     LGNSYIIGNSTGSFEDNTSGNCTFVLKFDTNGNQIWIKQIAIAGTTIVPNGVAIDKVT
                     GSIYITGSGNANFETLSRLSTDTNLFFIFKYDSNGSRQFFAQLGFTSSTTEGISISLD
                     PLSNVFVGGNTNVDLESGEQTNFRGFLVKYDSSGFLKWIRHFGPISSDKQTVVNAILT
                     DEVGNVFLTGGSNANLLDEAESSVGNEDLFLIKYNSSGETKWFQQVGTVESSIDSTGL
                     ARDSEGNLYCSGYSNGSINEVSKIGFQDLFILKYR"
     gene            complement(16872..17558)
                     /gene="alkA"
                     /locus_tag="IKCGEJDB_00099"
     CDS             complement(16872..17558)
                     /gene="alkA"
                     /locus_tag="IKCGEJDB_00099"
                     /EC_number="3.2.2.21"
                     /inference="ab initio prediction:Prodigal:002006"
                     /inference="similar to AA sequence:UniProtKB:P37878"
                     /codon_start=1
                     /transl_table=11
                     /product="DNA-3-methyladenine glycosylase"
                     /protein_id="X:IKCGEJDB_00099"
                     /db_xref="COG:COG0122"
                     /translation="MSSINSFQPTNLKKRSSNVLESREVRLKKASNWLRKKDPITKKL
                     VDSIGPCKLKTIGTPYQVLIKSVLGQQLSVKVALTFERRLISLAGSKKIPSPEQILKI
                     PNDEMRKIGVSQAKTETIKRIAEAYLKRSITDSKLRKLEDSDVLKLLCSIKGVGPWTA
                     EMVLIFALDRWDHFSINDLILRKSVEKHYGISKDNKKEIQLLLNTYSPYRTIISWYLW
                     ADIDGGEGWG"
     gene            complement(17578..18795)
                     /locus_tag="IKCGEJDB_00100"
     CDS             complement(17578..18795)
                     /locus_tag="IKCGEJDB_00100"
                     /inference="ab initio prediction:Prodigal:002006"
                     /codon_start=1
                     /transl_table=11
                     /product="hypothetical protein"
                     /protein_id="X:IKCGEJDB_00100"
                     /translation="MSTGIFQIVNFQKGSYIIVEGKKDSPSFFIIREGKVKIGRENPV
                     VGEDPNSVQGPGDFFGVVAAMSQHAQIESAVALTDVSVIEVSYDQFGTLIQRNTPVAM
                     KIIRYFSMKLRQFDQTITRLTFRSAVEEDPNELYNIGENYFNQKNNHHAAYAFQKYLQ
                     YLPNGPFATQAKLKLQTMNQPMQSPAIDLTKFNRMYADNEMIFCEHEPGRELYIIQNG
                     KVKITKIVDKNEVLLAVLQNGDIFGEMALLDNKPRSASAIAWGHVQLLAINKANFEGM
                     VKAQPQLATRLITLLSERIWTAYKQLANLMINDPQGRIADTLLTLVEKNRIKITPKVL
                     YNFEIGTKDLIKMVGLSYPKDENLVLDLLTKNKWIKLDQGKLSCTDLVELEKLVHVYR
                     KKSQMENKLKKRV"
     gene            complement(18882..19427)
                     /locus_tag="IKCGEJDB_00101"
     CDS             complement(18882..19427)
                     /locus_tag="IKCGEJDB_00101"
                     /inference="ab initio prediction:Prodigal:002006"
                     /codon_start=1
                     /transl_table=11
                     /product="hypothetical protein"
                     /protein_id="X:IKCGEJDB_00101"
                     /translation="MTFFTFQKIIRKGQNTMFLRTIVSFLIWFCFTGSLSANSLFETQ
                     AENLLRIAEEAYKDRKFHKSIEEIKNFLILYPSSKFKNKAYQVLKDNYSRLGRPEKIL
                     EINLYQYAQEPTSSLGLNALFEAGKLYLEIGEENKAKEVFRSICNQSFSRELAEKASL
                     ELSEREILNDSNTEIQECSEK"
     gene            complement(19661..19945)
                     /locus_tag="IKCGEJDB_00102"
     CDS             complement(19661..19945)
                     /locus_tag="IKCGEJDB_00102"
                     /inference="ab initio prediction:Prodigal:002006"
                     /codon_start=1
                     /transl_table=11
                     /product="hypothetical protein"
                     /protein_id="X:IKCGEJDB_00102"
                     /translation="MKPKKISNDDLESLITGVKSQSIEVVGNYLYKGFRIQVSKYNLS
                     GAERVQLLYQKRRNNGLCIVCGNKVTKKNPSSGKLYRLCEHHRKTIDKKK"
     gene            20460..21143
                     /locus_tag="IKCGEJDB_00103"
     CDS             20460..21143
                     /locus_tag="IKCGEJDB_00103"
                     /inference="ab initio prediction:Prodigal:002006"
                     /codon_start=1
                     /transl_table=11
                     /product="hypothetical protein"
                     /protein_id="X:IKCGEJDB_00103"
                     /translation="MDQYQEDSMKKRRSLFNKPNPIQKQILRLSYFVFILLILFMNIT
                     CKQSTKNKIQKILSDRQIPVEEKIRQTSFLLLGDRLKEIEISPNFAPDGSATGSLVIT
                     LSVGGNTALTFLGQKEYKERMKLEAALLSFRVLQTLKGLPIESLRVSIVKPYYVKNSE
                     TDSIEEFEVFRAKMEKNSLTRIQGFETVDSFAADSYDSPEPEVLDVMVQIVQIWKVEL
                     DELNRVELN"
     gene            complement(21961..22638)
                     /gene="lolD_1"
                     /locus_tag="IKCGEJDB_00104"
     CDS             complement(21961..22638)
                     /gene="lolD_1"
                     /locus_tag="IKCGEJDB_00104"
                     /EC_number="3.6.3.-"
                     /inference="ab initio prediction:Prodigal:002006"
                     /inference="similar to AA sequence:UniProtKB:P75957"
                     /codon_start=1
                     /transl_table=11
                     /product="Lipoprotein-releasing system ATP-binding protein
                     LolD"
                     /protein_id="X:IKCGEJDB_00104"
                     /db_xref="COG:COG1136"
                     /translation="MSLIKVRNLVKNYHILDKEFKILDHLDLDVEEGEIVSVEGKSGI
                     GKSTLLNILGSMDSSDAGEVNVCGVLLDQISEIGKEKFRAEKVSFIFQHHLLLPDFTA
                     LENVSIPLLINGIQPGKARQMSIEMLDRVGLKERHDNFPSQLSGGESARVGVARALVA
                     GKKLVLADEPTGNLDRENSRNLMALILELQKEFRFSMVIVTHDMELASLVHKRNQLSG
                     GKLQPIL"
     gene            complement(22640..24013)
                     /gene="lolE"
                     /locus_tag="IKCGEJDB_00105"
     CDS             complement(22640..24013)
                     /gene="lolE"
                     /locus_tag="IKCGEJDB_00105"
                     /inference="ab initio prediction:Prodigal:002006"
                     /inference="similar to AA sequence:UniProtKB:P75958"
                     /codon_start=1
                     /transl_table=11
                     /product="Lipoprotein-releasing system transmembrane
                     protein LolE"
                     /protein_id="X:IKCGEJDB_00105"
                     /db_xref="COG:COG4591"
                     /translation="MKVNLFRGSLIFLVTSRYIRGSRVAGLLSLKSRLSFIVMAVGVS
                     LLIVVLSIFNGFQRQVKESLWQGGPHITVENKFDSGDIKNYEKIIVWLSRNPYLKDRI
                     VSIGGSITSHGLIQNTNSFIPIMVRALPVENIHDLVGNKLTNFPRIVHHNREEIARYN
                     VENQVLIGKEMAGIYDFDLGANLTMAVPGGRFSLGKGVDVSIKTFHTVGFFKTGYYNY
                     DTHYVFLSLPVAQKFFNLKDSVNQIAIKVKSLDDLQNCKKEILKEFRNPDFENEIGYS
                     ASFSVRTIAEEQENFFTALKLEKTIISIIVFLFIILAALGMVASVYSLVRAKRKSIGV
                     LKALGLPSSGVLLIFTLNAMVVGVLASLVGGVSGIFIASNLETIVNGLSELINMVGYY
                     FYHSEWTNVELVPKDVYYFDHIPVDVDISFIFMVTTAATILSGIAGYFPARWAAGLNP
                     VDTIRND"
     gene            24137..25150
                     /locus_tag="IKCGEJDB_00106"
     CDS             24137..25150
                     /locus_tag="IKCGEJDB_00106"
                     /inference="ab initio prediction:Prodigal:002006"
                     /codon_start=1
                     /transl_table=11
                     /product="hypothetical protein"
                     /protein_id="X:IKCGEJDB_00106"
                     /translation="MSSDQVYTFQFISKDTSLSVHILFTSVIDIQQAKIEKLEVVAVG
                     KSENIESVQLSVSTHKDIVKVCQKLKYEGKQLKNLTNRLIELFQTNGKSDDFMEQLIH
                     YFNGKDNDKIKYILNQVISQAAGNSKPDIQFFYTIIDRSKLNEESQKDIFEDSSLEEK
                     NEETSSQPASFEIKKPVETLEQFIPSGARVIPMKYVLSPVSGIQINTLKPGDKIMIQL
                     LKSDSSSQSIIEAMKLETPEGQIRPLPGTVVASKNNGVENETVIQIGSDVFGKIYEEE
                     NSIKVRPYSGEKPTLIGEKSSSPKNKTKISETQEDSGLMITILIALGILGISMTIIFS
                     LLF"
     gene            25163..26167
                     /locus_tag="IKCGEJDB_00107"
     CDS             25163..26167
                     /locus_tag="IKCGEJDB_00107"
                     /inference="ab initio prediction:Prodigal:002006"
                     /codon_start=1
                     /transl_table=11
                     /product="hypothetical protein"
                     /protein_id="X:IKCGEJDB_00107"
                     /translation="MKTKFAKIIPFIILSFCLMNISFEPIFYDPKDADSMEALLEGSG
                     REHTAQWGIERGLISKIQLTSKVMEELNEKTIPSDAQLEATVDRMSRILLGQKIMLFI
                     YEFLIFLSVTSFLALHYKAWFYTYLNRSLYLISVLPVLMSLQHPLKSIPQTPIVGTIS
                     SLFLFVLTILLIYMIFTISKVYENKADRFAVFQTAQNGEEGEFQSASSSKISWIPMLF
                     HFSGIMITGILLGNLIYIPIFLLQKHYSFEFGILLIVLLVLMMTFYIRNYFRMGKNEE
                     LTSAGNITLSVSYLQFRIIRNTVFIVFAVLGVTLFVVLLFTILSMNTWILDLASKKGL
                     "
     gene            complement(26168..26968)
                     /locus_tag="IKCGEJDB_00108"
     CDS             complement(26168..26968)
                     /locus_tag="IKCGEJDB_00108"
                     /inference="ab initio prediction:Prodigal:002006"
                     /codon_start=1
                     /transl_table=11
                     /product="hypothetical protein"
                     /protein_id="X:IKCGEJDB_00108"
                     /translation="MRAKKPKNGRKGSILGRHIHLRFEVEFLIIVVSNILDKNYRQIH
                     MDDLGDLSWNIKILLNSNVQSEYDWDKKLAIKCGQARILEVYINSIIPAYTLNPFYIS
                     YNQKENYYEFGKISKMEKHEKIILDNVSKYFDSLGYFCVSEELASKKYKGLFSDCNQE
                     GNASLFDCLFSDIYRYQIGIEKFSDWSKGPNMDSTGSKISWHEYYDLNRNFLYREEYR
                     YLKSKDVLLLTMDQTGHITKVNVWRDIGKLKHRGFELDILKVFKKLLK"
     gene            27802..28119
                     /locus_tag="IKCGEJDB_00109"
     CDS             27802..28119
                     /locus_tag="IKCGEJDB_00109"
                     /inference="ab initio prediction:Prodigal:002006"
                     /codon_start=1
                     /transl_table=11
                     /product="hypothetical protein"
                     /protein_id="X:IKCGEJDB_00109"
                     /translation="MEKEIKEALNFAIGAAKSLREQADSILLKVEKEFKELASKGAQD
                     QSEVAKNLRKYIEDALHSVEGVAGQVNSKVEEVKSKVNQGVSSTKVPLNGSKGKAETA
                     GKH"
     gene            complement(28576..29262)
                     /locus_tag="IKCGEJDB_00110"
     CDS             complement(28576..29262)
                     /locus_tag="IKCGEJDB_00110"
                     /inference="ab initio prediction:Prodigal:002006"
                     /codon_start=1
                     /transl_table=11
                     /product="hypothetical protein"
                     /protein_id="X:IKCGEJDB_00110"
                     /translation="MSLCQPGRGNFSCGSCCGIFNLDLKPEEIQKLILERTEEFKNSV
                     DFQKPWTMAEYRKVREKKEESIGRKDEHTYNCPFLGAFEKKIGCMIHPTFSGDPLSQN
                     YSFYGSSICQGYECRNMERKSSLFWENLLGEMELDSFTYSAIASDYKTLDLIEETFFQ
                     KGISIEELFRSKKDLLKRLILRKIDQNVAMMNTSFEIPMEEESGSAIQRLTQRLDLVS
                     APSLLNEISL"
     gene            complement(29267..31096)
                     /locus_tag="IKCGEJDB_00111"
     CDS             complement(29267..31096)
                     /locus_tag="IKCGEJDB_00111"
                     /inference="ab initio prediction:Prodigal:002006"
                     /codon_start=1
                     /transl_table=11
                     /product="hypothetical protein"
                     /protein_id="X:IKCGEJDB_00111"
                     /translation="MLNLIIDRVGSVNVFNILDTSGSGSESHLQSTIDEDLILEYIKE
                     IENLVRVSNAVNSKGMNHKTLETEILHELKILGETFYDQFFPGPIQEKLRLTTEKYLH
                     LNMDPKLGVIPWELLHDGTCFLSDKFFIGKTVRGESSQNVFKEKEKLRMLIVADPTED
                     LEWAQKEGEQLFRVLSEKVSSSRLEIEFIGGRQVTKLKLLSLIKGKNIIHYSGHLYFS
                     DDPLENGWQISEGKILKAREIKNSGFNTDLVFSNSCQSNSNASRTLNSDLMNNFAGAF
                     LMSGIKSFIGTNWEIIDNQNTINFTIQFYTYLFSDKSIGESLFLAKEYARRTFDTNDL
                     TWTNYSLHGIPNQQVILDPTKGKTIQKIINPTLISKFYPSNIAISYYNFIQKQKEETE
                     SSFELIRSLIDSFEEFSKIVGGIIFSDHQHHSLGKYIPNNPDDAVEIKKWWELIYQCL
                     LDFRKLEISPLISNIQEVLQVNKDTIQKMIQWIELYRRGQILRDSADGYLISFQYYYE
                     NLLMELEELEKTSIFLVSTNSNNHLFFRGLKPETSLVVAPVVKQDYIGEQIEKFRGKV
                     IVFNENKMAIVPMLCSVIENPETKDLELSFPGFKSEKKSIQNT"
     gene            complement(31240..31968)
                     /locus_tag="IKCGEJDB_00112"
     CDS             complement(31240..31968)
                     /locus_tag="IKCGEJDB_00112"
                     /inference="ab initio prediction:Prodigal:002006"
                     /codon_start=1
                     /transl_table=11
                     /product="hypothetical protein"
                     /protein_id="X:IKCGEJDB_00112"
                     /translation="MDSGSEINQENELLLSLLSGEQAGSDTDIKLQNQLIQMEESIQA
                     GINASTLSYLYEASKKGKFSELQESIDLQKADLAGYLTKEIPEYLKRYVSLELARKSA
                     SKESIVVKLGKSGARIFESLVESLQINTRVDYAPSMRSALTKDPSEFVVFEEKVLDNS
                     KFTYQLVQETPETAFLSVKIESPDANSFQRVNLYKDTRFILSNQFNNEGIANFSGLRE
                     GKYTVEFQGKENSKSLDLFILLEV"
     gene            complement(32004..32909)
                     /locus_tag="IKCGEJDB_00113"
     CDS             complement(32004..32909)
                     /locus_tag="IKCGEJDB_00113"
                     /inference="ab initio prediction:Prodigal:002006"
                     /codon_start=1
                     /transl_table=11
                     /product="hypothetical protein"
                     /protein_id="X:IKCGEJDB_00113"
                     /translation="MNLSKDKTLDLVSRCGDGEEDALRQFFEIYSEDIYNFPMKIFHL
                     SEDDAGDFFIYAFERLKTGSRFGSFKGKSSFRTWFYSVLRNMLIDWQRTKRELKVTNL
                     GKISKEGKEYATIEDEPDTRPEMQEEASEFSDRFNQALEEIGVDKRVIFKLSYIYYLN
                     LNEDEVQYLLEKTGLSPEALKEKILHLRAELSNREEENIRMEDKITSLYLNILELKEK
                     QQNTAKIAPILPMEVDKTSHALKKKYEQRKRLLEKKKKGHFLARTPYREVAELIGISE
                     GNVSVTLLRLIEKIQKKLDFSDLDF"
     gene            32947..33846
                     /locus_tag="IKCGEJDB_00114"
     CDS             32947..33846
                     /locus_tag="IKCGEJDB_00114"
                     /inference="ab initio prediction:Prodigal:002006"
                     /codon_start=1
                     /transl_table=11
                     /product="hypothetical protein"
                     /protein_id="X:IKCGEJDB_00114"
                     /translation="MKKFILIIIWTAFHLSIEAENNKVLNYLIPVKTDQLENKITSTF
                     GESRGDHFHNGLDISSANEPVLAMADGKVLYSRYTEDHPFEDELGTGNSVWLDHGSGN
                     FTAYYHLKDGRISKLLKPDGIKAGDKIGITGNSGHSSGAHLHFVVLRKHGLEILDPMK
                     FLSPIPDSSAPEISSLLVHVNGKFTNINDGDNINLSKEFPFTISIVDAGEKKSQRRGI
                     TRVQYFLNGEALRSADFSALQYSASEWKNPDGFSFTNLYYKDQYLIGNLNLKSGENTI
                     KVVAWDFRGNVNERSFTFYVSRI"
     gene            complement(35081..38590)
                     /gene="dnaE"
                     /locus_tag="IKCGEJDB_00115"
     CDS             complement(35081..38590)
                     /gene="dnaE"
                     /locus_tag="IKCGEJDB_00115"
                     /EC_number="2.7.7.7"
                     /inference="ab initio prediction:Prodigal:002006"
                     /inference="similar to AA sequence:UniProtKB:Q9XDH5"
                     /codon_start=1
                     /transl_table=11
                     /product="DNA polymerase III subunit alpha"
                     /protein_id="X:IKCGEJDB_00115"
                     /db_xref="COG:COG0587"
                     /translation="MQDFAHLHLHTNYSMLDGAIRIKELMQHVKECGMSSVAMTDHGN
                     MFGAVEFYNEAIKQGIKPIIGSEFYVSPNRKQETEMVKIADGNAYHLILLAKNEEGYK
                     NLIRLSSKSYTEGFYKKARIDYDLLDRHSQGLVCLTACLAGEVNRKILEGKIDESFQL
                     AGKLNEIFRKEDFYMEIQNHGIPEQMTVAKQIYEFGKKTGIPLVVTNDSHFLKKNDQE
                     AQDILLRIGMQKRITDPMEFGFNGEFYVKSPDEMARVFPEIPEAFHNTLEISNKVNLK
                     LQFGNYLLPEFEVPEGYDADSYLEKLIWEGIERKYPNLSSEIKERVIFELNTIKNMKF
                     AGYFLIVQDYINYAKRNGIPVGPGRGSAAGSIVAYALGITNVEPLQHNLLFERFLNPD
                     RKDMPDIDTDFCVERREEVINYIRRRYGEERVGQIITFNSLAAKAALKDVARVLNLPF
                     GEANEMTKAFPNKLGMSISEALSTSSELKNFSEKDDINHKIFAIAQRLEGNYRQPGRH
                     AAGVVISPYPLEEVVPLSTVAEKEKPGVRAIVTQYDKNNLESIGLIKMDILGLKNLTT
                     LDYAIKLIEQRRGIRINLDEIFYDDANTYSLLRKANTLGIFQLESTGITDLVAKSQVS
                     NFDEIVALIALYRPGPMGEGMLDEYLDRKSGRKQVTYPHPSCESILKETFGVPVYQEQ
                     VMSISRVVGGFSVGDSDVLRKAMAKKKADLMDKLKVQFVEGAVKQGIQEKVAKDLFEQ
                     LERFGGYGFNKSHSVAYAIITYQTAYLKANYTIEYLTALLASDHGKTTDIVKYINNAR
                     EMGIQILNPDVSESQASFSVIDDTTIRFGLSAMKGVGETAANSIIQARTKVGSFKTLQ
                     DFALNIDTRLINKKVFEALIQAGALDSFGYTRKCLFESVDSILTFAQKEQERTNEGQF
                     SLFGNEESSFSLNLPKDALEWEIDEKLKREKAVAGLYLSGHPLDKYEKQLKSLKTIPI
                     EKFDDLKSGTKVEVAGVISSKNIKLSKRNEEFANFKLEDRTGEIECVAFAKTYQKYKE
                     FIKEDQAIFIKGDLDKIEIGDAELRGQVKVNSIEILDDATIEDKLEKSLHIRLEERHT
                     EDPELVPKLYALLACYKGESSVYFHIVENQEEKRVIRAHDTYSIQPINELFLRLADLL
                     GDRSVFYSVGEQLKVINKSQAAG"
     gene            complement(39034..40494)
                     /gene="gatB"
                     /locus_tag="IKCGEJDB_00116"
     CDS             complement(39034..40494)
                     /gene="gatB"
                     /locus_tag="IKCGEJDB_00116"
                     /EC_number="6.3.5.-"
                     /inference="ab initio prediction:Prodigal:002006"
                     /inference="similar to AA sequence:UniProtKB:O30509"
                     /codon_start=1
                     /transl_table=11
                     /product="Aspartyl/glutamyl-tRNA(Asn/Gln) amidotransferase
                     subunit B"
                     /protein_id="X:IKCGEJDB_00116"
                     /db_xref="COG:COG0064"
                     /translation="MAEFETIIGLEVHAQLNTESKIFSTSATKFGSPPNSQTNPVCLG
                     LPGALPVLNEMALEKAIMAGLAFGCEITLFTKFDRKNYFYPDLPKGYQISQFDKPICI
                     GGGVTFTIKGEDSARYVRLTRIHLEEDAGKLIHSADPNIPQSYVDLNRAGTPLIEIVS
                     EPDMRSSDEAYYYLNSLKSVLKYIRVSDCNMEEGSLRCDANVSIRPKGSDKFGTRVEI
                     KNLNSFKAVKAAIDYEVEWQKEMALEGKTFQQQTKLWDSVSNKTVTMRTKEMSHDYRY
                     FPDPDLPVIVLQKETVESVRSKLPELPNERKNRFMEKLGLPKYDAEVLTAEREIADYF
                     EDALKVSGDAKKTSNWVKDEILGIVNKENITISEFSVSARRIGELVKLIADGKISGKI
                     AKTVFEELLTSDKGAETIVIEKNLIVVRDDKEIERIVDEAIANNQDAVTKYKSGKDRA
                     LGAIVGYVMKVSKGKADPELVNQMLLEKLGPLPPKS"
     gene            40608..41384
                     /gene="soj_2"
                     /locus_tag="IKCGEJDB_00117"
     CDS             40608..41384
                     /gene="soj_2"
                     /locus_tag="IKCGEJDB_00117"
                     /EC_number="3.6.-.-"
                     /inference="ab initio prediction:Prodigal:002006"
                     /inference="similar to AA sequence:UniProtKB:P37522"
                     /codon_start=1
                     /transl_table=11
                     /product="Sporulation initiation inhibitor protein Soj"
                     /protein_id="X:IKCGEJDB_00117"
                     /db_xref="COG:COG1192"
                     /translation="MKQILCIANQKGGVGKTTTAVHLAFGLALKKERVILLDLDAQGN
                     ATSVFIEENSHSLHTEEGREKSLYKIFRDGGDLREVLIPTRIQDLRIAPSHPSIAEVD
                     VMLSGKINGFFQLRDSLESIKDDFDYVIVDCPPSLSMITLNAFVASTGLLVPLQVSKF
                     SLDGIEAILEAHKNTVKRFNPSLKVLGAVLTMFNPRTTLSQTLEPMIEPYLKLFSSRI
                     PPSVSVEEAHMMKQTLFEYQPKGKAAKSYQSFVEEVLELG"
     gene            41377..42129
                     /locus_tag="IKCGEJDB_00118"
     CDS             41377..42129
                     /locus_tag="IKCGEJDB_00118"
                     /inference="ab initio prediction:Prodigal:002006"
                     /codon_start=1
                     /transl_table=11
                     /product="hypothetical protein"
                     /protein_id="X:IKCGEJDB_00118"
                     /translation="MAKKDLLKQAAGAHVRKTLGGETEEPIPFNQKEISTLETPKETL
                     KEESENQKQTIAKNEIDSPFKTYNQETKEPLSIQNSSSAREEKYLPKKNHLHRISSVM
                     RLEDYTKPESPEREGSSRFLKIVGVILLIMAIWFFWPAKHEIYMDIDKMTPEKVSGMS
                     SQKEYHFSHGQDFFIYYKKGWSTPKKVRLTIYRTDGGKEEFSVQEKDFRKNFEKFQTY
                     YDDTFFDQQGSYEVEIRDEDEELLVSKKFTID"
     gene            42166..42909
                     /locus_tag="IKCGEJDB_00119"
     CDS             42166..42909
                     /locus_tag="IKCGEJDB_00119"
                     /inference="ab initio prediction:Prodigal:002006"
                     /codon_start=1
                     /transl_table=11
                     /product="hypothetical protein"
                     /protein_id="X:IKCGEJDB_00119"
                     /translation="MNFKFIFFAQKILFKSIISFLAIVSFLYCVKESLPPNIPANAKF
                     QKEFNAYVLSESGRRRVYYDNGKIYQDCSVNELGLENGLCKIYSKYEDRILAKGNYEN
                     GVRRGEWIWNFDNGNLYIRQNFGKGSRKPEVMMNGDEGNEEGLFERFYENGQLELKGN
                     YTEGYRDNLWQKYFPDGELEYTGYYKNGKKVKTWFYYYPTHKTEAIEVFDDNGNFISR
                     TNYLPDGTINCEMKKGFEPICQTLVSSEQ"
     gene            complement(43666..45258)
                     /gene="pckA"
                     /locus_tag="IKCGEJDB_00120"
     CDS             complement(43666..45258)
                     /gene="pckA"
                     /locus_tag="IKCGEJDB_00120"
                     /EC_number="4.1.1.49"
                     /inference="ab initio prediction:Prodigal:002006"
                     /inference="similar to AA sequence:UniProtKB:A6VKV4"
                     /codon_start=1
                     /transl_table=11
                     /product="Phosphoenolpyruvate carboxykinase (ATP)"
                     /protein_id="X:IKCGEJDB_00120"
                     /db_xref="COG:COG1866"
                     /translation="MQAQTQVKGLKELGLEPSEIFHNLSYDEIYEHEKKNGETVVSSN
                     GTMMVDTGIFTGRSPKDKYFVDEPSSNGNIWWSHINFKVSEAIFDELYKKCVNYLSHK
                     KLYVFDGYAGANPETRVSLRVVSEKAWQHHFCTNMFLRPTKEELVGLDPEFTIINACG
                     IKNENFKQHGMNSEVFVIFHLAKKICIIGGTEYGGEMKKGIFSVMNYKLPLQGILSMH
                     CSANVGKDGDTALFFGLSGTGKTTLSTDPNRKLIGDDEHGWDDNGIFNIEGGCYAKVI
                     NLDPKTEPDIYEAIRKDALLENVVYDPQTKIVDYSSAAKTENTRVSYPIFHINNIQVP
                     SKGGHPKTIIFLTYDAFGVLPPVSKLSIEQAMYHFLSGYTAKVAGTERGIKEPTATFS
                     ACFGAAFMTLHPTRYAKLLGEKMKKHNVRAYLMNTGLVGGSYGVGKRMNLPSTRKIID
                     EILNGNIEKSEFVTHPVFQVAYPKTISGVDSAILDPREAWADKTAYDQTAKKLGEMFI
                     KNFKQYAEGSKDFDFTAFGPKI"
     gene            complement(45320..46354)
                     /gene="yacL"
                     /locus_tag="IKCGEJDB_00121"
     CDS             complement(45320..46354)
                     /gene="yacL"
                     /locus_tag="IKCGEJDB_00121"
                     /EC_number="3.1.-.-"
                     /inference="ab initio prediction:Prodigal:002006"
                     /inference="similar to AA sequence:UniProtKB:Q06754"
                     /codon_start=1
                     /transl_table=11
                     /product="putative PIN and TRAM-domain containing protein
                     YacL"
                     /protein_id="X:IKCGEJDB_00121"
                     /db_xref="COG:COG4956"
                     /translation="MIHFYKVLTSLFLSGITFAVTHKQAGDIYLAGPIAGVVLLVSFI
                     LLYGESNLFPKLKADLLFCAGLGALLGLAIAWFVGAAVHFEELNVALYFVFALFGILA
                     GVSFAKEPGLGIFGGGGGSGSSFGVGIEKEEVRDKILDTSVVIDGRILDIADTHFLDG
                     PLILPNFVLREIQLISDSSDPIKRARGRRGLEMLNKLQRKGSIEVKITYKDYSDTREV
                     DAKLIKLARDTGGKIVTNDFNLNKVAELQGVKVLNLNTLANALKPVVLPGEELGIQVI
                     KEGKDENQGIGYLEDGTMVVIENGGHLVGKEVKVTVTSIIQTAAGKMIFTKANSNGVS
                     EKGNRQPHSS"
     gene            complement(46395..46940)
                     /gene="carD"
                     /locus_tag="IKCGEJDB_00122"
     CDS             complement(46395..46940)
                     /gene="carD"
                     /locus_tag="IKCGEJDB_00122"
                     /inference="ab initio prediction:Prodigal:002006"
                     /inference="similar to AA sequence:UniProtKB:A0R561"
                     /codon_start=1
                     /transl_table=11
                     /product="RNA polymerase-binding transcription factor
                     CarD"
                     /protein_id="X:IKCGEJDB_00122"
                     /db_xref="COG:COG1329"
                     /translation="MAAKKKNSEIEHKVGDYVVYPIHGVGEILEISKKNILGKKKDCY
                     VLEIQGSKMKVMIPVDKAEQVRIRPIIDKKEIKKVIALLKKDEVDTEEDWKIRYQNNL
                     NKIKSGSIYEVGEVCRNLFRRASGKELSIMERKLYESAYNLVKMEVALSKGVTQEEAG
                     NLVSDVLASTLSPSEKKAEEE"
     gene            complement(47026..47694)
                     /locus_tag="IKCGEJDB_00123"
     CDS             complement(47026..47694)
                     /locus_tag="IKCGEJDB_00123"
                     /inference="ab initio prediction:Prodigal:002006"
                     /codon_start=1
                     /transl_table=11
                     /product="hypothetical protein"
                     /protein_id="X:IKCGEJDB_00123"
                     /translation="MQNIDYSRRLKQSTVRTPVRENTDFSRTIQTVQHHKKSGSPIQI
                     FSSTRSAFVLLLGSISLFTAGIVVGLKLDQKEESFARNEIQTLRNVPSHEKKNETRSL
                     FFSNQKNEEPLKNQESLSKLNFKENVSGVNGDSKILYPPQSGETNYLVVVGTSDSLQA
                     VELGKRILMARNEFKGRIFRSSKGELYLGYFYSEEEAKEALEKIQPLNDPLFHSAKIR
                     TLKL"
     gene            complement(48291..48590)
                     /locus_tag="IKCGEJDB_00124"
     CDS             complement(48291..48590)
                     /locus_tag="IKCGEJDB_00124"
                     /inference="ab initio prediction:Prodigal:002006"
                     /codon_start=1
                     /transl_table=11
                     /product="hypothetical protein"
                     /protein_id="X:IKCGEJDB_00124"
                     /translation="MKKTLILGIIFSLAMISCKPCSELETKICTDLGAKCEKWKSMGK
                     PGLPPEDQDQYRSGKRKLIGVLLESVGLMERNAQACQGLSSNYEAIISSLKKSVQ"
     gene            complement(50055..50699)
                     /gene="qoxC"
                     /locus_tag="IKCGEJDB_00125"
     CDS             complement(50055..50699)
                     /gene="qoxC"
                     /locus_tag="IKCGEJDB_00125"
                     /EC_number="1.10.3.-"
                     /inference="ab initio prediction:Prodigal:002006"
                     /inference="similar to AA sequence:UniProtKB:E0TW65"
                     /codon_start=1
                     /transl_table=11
                     /product="Quinol oxidase subunit 3"
                     /protein_id="X:IKCGEJDB_00125"
                     /translation="MSTAKHFHHAHHFESAEHQYDASKQGIWLFLVTEILMFGALFVG
                     YTIYHSLYPEIFHAGSHHLSVPMGAFNTVVLLFSSFTMALGIHYVQVDKKKEAIIALA
                     VTVLCALTFMVVKYFEYTSKIHHGLLPGKFFTNTEMADIKNAAMFFGFYFVMTGIHGS
                     HVLIGAGLIIWVMIKVIKGEVNSSYYTPVEGVGLFWHVVDLIWIYLFPLLYLVG"
     gene            complement(50686..52290)
                     /gene="ctaD"
                     /locus_tag="IKCGEJDB_00126"
     CDS             complement(50686..52290)
                     /gene="ctaD"
                     /locus_tag="IKCGEJDB_00126"
                     /EC_number="1.9.3.1"
                     /inference="ab initio prediction:Prodigal:002006"
                     /inference="similar to AA sequence:UniProtKB:P31833"
                     /codon_start=1
                     /transl_table=11
                     /product="Cytochrome c oxidase subunit 1"
                     /protein_id="X:IKCGEJDB_00126"
                     /db_xref="COG:COG0843"
                     /translation="MSTATASHTDNYLNHEKGIWSWLTTIDHKRIGIMYFFAIMSFFL
                     LGGIFALLVRLELFTPGQTLGFVTPDIYNRMMTYHGAIMVFMVIVPGIPAIFGNFILP
                     IQLGAKDVAFPRLNLASWYIFMTGAGIAAFSLFTQKVDTGWTFYTPYSISNSVSNGVI
                     MLVMGAFVMGFSSILTGLNFIVTTHKLRAPGMTMNRIPLMVWALYATSIIQVLATPVL
                     AITLLLLVAERTLGVGIFDPTLGGDPVLFQHFFWFYSHPAVYIMILPAMGVISELVST
                     FSRKVIFGYTAIAYSSLAIAAVSFLVWGHHMFVSGQSEFAGVLFSFITMLVGVPTAIK
                     LFNWISTMYKGSVRLDAPMLFAIGFMFLFTIGGLTGVFLASTGMDVHFHDTYFVVAHF
                     HYVMVGGTLMAVMGALIYWFPKVTGKMTSDLLGRISWIFIFTGFNVTFFPQFILGSMG
                     MPRRYYDYLPEFTGLNQISTIGSWMIGIGFLVGLIAVIHGLIAGKTAGDNPWGGKTLE
                     WTIPSPPTHENFEKTPVITGGPYEYR"
     gene            complement(52300..53301)
                     /gene="ctaC"
                     /locus_tag="IKCGEJDB_00127"
     CDS             complement(52300..53301)
                     /gene="ctaC"
                     /locus_tag="IKCGEJDB_00127"
                     /EC_number="1.9.3.1"
                     /inference="ab initio prediction:Prodigal:002006"
                     /inference="similar to AA sequence:UniProtKB:Q04441"
                     /codon_start=1
                     /transl_table=11
                     /product="Cytochrome c oxidase subunit 2"
                     /protein_id="X:IKCGEJDB_00127"
                     /db_xref="COG:COG1622"
                     /translation="MTWLNLITATSFMPVQASEVAKNVDHLYLFLLVSSLISFVILIG
                     GMTWFIFKYRRKTDSDKTAYITHNTLAEFLWSFIPLVIMIVIFWWGWRIFADLRKVHD
                     KGDIEIHVTARQWQWTFKYPNGVTIVSPNATEKLNTLFQPNGIYVPVGKTVRLVMTSQ
                     DVLHSFYVPAFRNKMDAIPGRYTTLTFTPTEKGDFVVYCTEFCGTSHSNMLSAIRVVD
                     HETFDKWYAEAGNVDLSKIPPTELGKKLYAEKACAGCHSTDGSRLVGPSYKGLFGSTR
                     EFESGPGVTADENYIRKSILQPTAQVVKGYPPAMPSYQGQLSDDEINALIEYIKTLK"
     gene            complement(53312..54151)
                     /locus_tag="IKCGEJDB_00128"
     CDS             complement(53312..54151)
                     /locus_tag="IKCGEJDB_00128"
                     /inference="ab initio prediction:Prodigal:002006"
                     /codon_start=1
                     /transl_table=11
                     /product="hypothetical protein"
                     /protein_id="X:IKCGEJDB_00128"
                     /translation="MFFKNSLISGAIFCLFTASIYSYDPAARFDKNEKPKELEGVGIQ
                     EKLGNQLDLSLSFRDETGKSVLLSSFFKRDKPVLLSLVYYKCPTLCNFHLNGVTDVLK
                     KLSWQVGNEFEYVAVSFDPKETFDLAFAKKNAYLKEYARGNGQGWHFLTGDQKEITAL
                     AESVGFSYKWNSENEQWIHSSVAYIITPSGKISRYLHGITFDERTLKLSLLEASDGKI
                     GDFTDQFALFCFQFDPGKNTYTLYAYNIMKLGGFFTLLIMAAFLIPFWIRHNRNSELI
                     RKE"
     gene            complement(54178..54330)
                     /locus_tag="IKCGEJDB_00129"
     CDS             complement(54178..54330)
                     /locus_tag="IKCGEJDB_00129"
                     /inference="ab initio prediction:Prodigal:002006"
                     /codon_start=1
                     /transl_table=11
                     /product="hypothetical protein"
                     /protein_id="X:IKCGEJDB_00129"
                     /translation="MTQQSGYNRPGFWTFIIVLLGNLVFFVYLSFLHPGVKEHSLNLP
                     ANIQTK"
     gene            54580..55527
                     /gene="ctaA"
                     /locus_tag="IKCGEJDB_00130"
     CDS             54580..55527
                     /gene="ctaA"
                     /locus_tag="IKCGEJDB_00130"
                     /EC_number="1.3.-.-"
                     /inference="ab initio prediction:Prodigal:002006"
                     /inference="protein motif:HAMAP:MF_01664"
                     /codon_start=1
                     /transl_table=11
                     /product="Heme A synthase"
                     /protein_id="X:IKCGEJDB_00130"
                     /translation="MNSNSDISSKFRLFYKVSLFLSVLIFLNLLYGPLVRATGSGLAC
                     PDWPFCFGKIFPTFDFQIFMEVSHRYYSAFLGLILLGLTIWTFTDKILRKEFGIYLGI
                     AILLLISQINLGRLTVTLKLDPTSVNLHLLNAIAFFLVILTVSIDSREKALYQSKHFI
                     ETAYLFRKDNILYFILLIGIVVQIILGGRVSSHYAGLACPDFPTCWGQWIPNNPLEIV
                     KIQVFHRFGAYAVVLLLVVSLGFAIWKNFPTTSKRFLQISMYLVVAQIILGILNIFFG
                     LPKLITVLHTGFAVLLLTSTYLSLISRVVVLTNERRTEK"
     gene            55543..56412
                     /gene="ctaB"
                     /locus_tag="IKCGEJDB_00131"
     CDS             55543..56412
                     /gene="ctaB"
                     /locus_tag="IKCGEJDB_00131"
                     /EC_number="2.5.1.141"
                     /inference="ab initio prediction:Prodigal:002006"
                     /inference="similar to AA sequence:UniProtKB:Q3J5F9"
                     /codon_start=1
                     /transl_table=11
                     /product="Protoheme IX farnesyltransferase"
                     /protein_id="X:IKCGEJDB_00131"
                     /db_xref="COG:COG0109"
                     /translation="MASSTFFSDWNQMLKPRVTSLVLATIIPGLYLAGEQSPSGFLIA
                     TTLFGTFLMSSASFIFNQVIEKDRDAKMKRTSDRPIPSGRISVAQATLVGISMMGSSF
                     YVLAVYVNLLTALCAFAALISYVFLYTIFLKPRTTQNIVIGGVAGCVGPLIGYAAIGN
                     SLPVQAWVLFMMIFLWTPAHFWALAIFLKEEYSDADFPMLPVVKGIHQTTKSIFFYTI
                     FYSIACVSFYFLESSMGFLYLMTALVVCAWMGILSYRLIQNPEPQSARKFFFFSILHL
                     FIINITIVVDHLI"
ORIGIN      
        1 taaatctttt tgaatactcc tgctcgttcc cattcttgaa atcttctgtg acaagtttgg
       61 ccagatccaa actcattcgg aatggcacgc cactgacagc ctgttttcat tcgatagatg
      121 ataccggcca ttactaatcg tgttggtact cgattgcgac ctcctttcgg atttaccttt
      181 tctttcggga tcaatggggc tatttgtttc caaagtccat ccggtatctc tgaataatat
      241 ttgtccattt cacaagtaaa taattacgat tcaaaagtac aaccagtttt gagaccggct
      301 cttatatccc tactgttcga tccgaaatca ttcattcaat ttctcccacc attccaacta
      361 aaaaattaga aacgggagat gatctagaat ataaactcga aaaaggaatc cattccgaat
      421 ataaatctaa ttcttatttg agaaaatccg gatcgaatcc gattgaatcc ctttcttctt
      481 taatggcaaa agatctaatg acttctcccg tagttagttt tttagaagac gatccaatac
      541 aaagagcaga agaaattttt gttcaaaaac gttttcgtca cgttccagtt cttgatcaaa
      601 aaaacacgtt atgcggtatt ttgtccgaca gagattggat gtgctggaga ttagaacaca
      661 ctttggattt gaaacaaacg atcggagaag ttatgaaaac caaaatcctt tctgtacaaa
      721 ttcatgcgag aatcggagaa atttcaaaag ttctttttga agagagaatc ggatgtcttc
      781 ctattataaa cgatcgaatt gaagtaatcg ggatcattac aagaagtgat attttacgag
      841 ccattttaaa aatgagccaa agtgaatttc ttgcttaaag attcaatttt ttgtttcaaa
      901 atattactca agaaccacat aataaaattc caaatccaac cagtttacaa ttctataata
      961 taccttcgcg taagaaattc gttttatctt agatcaattt ttttgtaaaa aaattgatgt
     1021 gggaactttt ataaatcgtg gtttgtgaga gttcccacag attaagtcgc attacaaatt
     1081 gttacattca ctttttgcaa ttcgattata ttgagttccg acaaattatg actattagag
     1141 ttgttgaaaa atgaattctc catctgtttc cgttgtgttg aaataacaat taaaacaatt
     1201 ttgcaaatct ccactatgga atttttcaga caaattcctt caaaacaaag gatctcttaa
     1261 aaataaaaaa ccccgaagca aattgacatt cggggtttta taattttaaa acgcaaaaga
     1321 aaggatttta tttttttcct aatccgggtt tatcggctcc gactagaata gacatgtttc
     1381 ctgctgggtg tttgttttcc ttcatcaatt gatgagaatg cgccgtctca ttccaagcga
     1441 aggttttgga aagacaagga tctacttttt tatcgatcac taagtcgttt agaccttttg
     1501 agttttcgtc gttcgcaaaa tgagaacctt gcagacgttt ttgtctcatc cacagataac
     1561 gtaagtctac ggttgcgttg tatcctgtgg ttcccgcgca gatcactacc atacctcccg
     1621 tttcacaaac aaacatagaa gtaggaattg tggtttcacc cggatgttcg aacacgatct
     1681 taggattatt tccttttcct gcgatgtccc agatcgcctt tccaaattca cgagcagcct
     1741 ttgtccattc tacgaatttt tcggtcttat tgatctcgga agtcaaagct ccccaatgag
     1801 aaaacttctt acgattgata actcctgccg cgcctaactt tttacagaag tcgattttat
     1861 cgtcttccga aacgactgcg atcgggattc cgcccgctgc ctttacgatc tgaatcgcca
     1921 ttgcacctaa tccgcccgcg cctccccaga tcagaaccac gtcgtctttt tgcacgtcgt
     1981 tcggtttcca atgatgaagc attctataag cagtagcgcc caccaacatg taagcggcgg
     2041 attcttccca agtaaggtgt ttcggttttg gaagacactg atgatcttga accttacaga
     2101 attgtgcaaa ggatccccag ttggtttcat aagcccagat caactgagaa ggtgcgaaca
     2161 taggatcttt tcccgctttg acccaaggat cgtttttatc ccagattccg cagtgaagaa
     2221 ctacttcgtc tcctactttt acgttcttaa cttcggagcc gattttataa acgataccgg
     2281 atgcatcgga cccgccgatg tgaaacttct cgggttcgcc ttttttgttt ctggcgccga
     2341 tgacgtctac gggaaatccg agtgcggccc aaacgttgtt ataatttaca ccggcggcca
     2401 ttaccgcgac gagtacttcg tccggagcaa tttctggaac atcgatgagt tcttcctgaa
     2461 ttgctgtgat cggatctccg aaacgttcgg gacgaacgac ctgtgcatac atttttttag
     2521 gaacctgtcc caagggtggg agggttccga ttggaacgga ttcaatttgg ctcatgtgca
     2581 cagatttctg aactttggtt tttgatctac accaatttca agaaattcgc gatgaattga
     2641 gatcggtttt tgataaagtt tgatttcctt ttttacaggt tcaattttga atctttaaaa
     2701 atttcatttt gaaatttggg tagttcctag attgaatttg aatcgttaaa cattataatt
     2761 tctaaatttg caagagttcc cacacgttta aaaaccttac aataaaatga gcgaaacagt
     2821 tttatattaa atttcctcgt ttctaaaaaa gttgtgtttc gattcctaaa atgtaggaac
     2881 tcttacaaat cacgatttta cgaacaaatt ctaaaattgt aggaactcat acttttagaa
     2941 aattttttct cagccaaatt cacccggctt agcgatgtgt agggtgcaag tcttcgtcgt
     3001 agacgaagac cgagcgagaa ttcgcgagcc cgtagcagcg cggccgtccg tttttcggac
     3061 ggcaagcccc gaaaaaaaat cttcaaagat atttatagtc tctaaattat gtccggggga
     3121 acggatatac tccaaaggca gaaactaaat catgatccga ttcttacata cagcagacct
     3181 acatctaagt ttaaaagaga aagtttattc tctttccgtt ttaaaagaaa tcgtttccac
     3241 ggcaaaaact gaagaatgca cccatattct tttttgtggc gaccttttcg atcgtaattc
     3301 tgacatcaac tctctcaaag aagacgtcaa agaaattcta acttcttttc ctggtaaaat
     3361 tttttttatt ccaggcaatc acgaagagtt aggaatccaa gaaggttcct atccgatttc
     3421 tgcggatctt tctcctatgt cttatcccca aaaaaacgat cgttttaaac tttggttcga
     3481 agaaatagac ggcgtagacg tagaattttt cggttttccg tttcgtagaa atttagatta
     3541 ttcgaatatt caatttagcg aaaagaaaac tctttatcgt atcgctcttt tacacggcac
     3601 agatacaaaa ttggtggaat acttaggccc ttctcccgaa gatgctgatt caattttaga
     3661 ttcaaaacct tttttagacg ctaagttcga ttacctcgcg ctcggccata tccattcgga
     3721 acgctctgaa agaattagtt ctcttttgat tgcatatcct ggttctccta gagtcgtttc
     3781 ttccggcgaa ttcggtcctc gttccgtcaa cattgttacc ctcggtaaaa acggaacccc
     3841 agtccttcaa aaaaaaatca tttcttctgc gggcgaattt aaggaatttt ctctttccgc
     3901 aaatctctcc ggccaaatcc cagatctttc taaaatacat gttttgattt cagaattgga
     3961 ttttgttcgt attaaaattt ctggaatcgt agaagacgaa catattgttt cagaaactct
     4021 ggaccatttc agtaaatcca tcgtttgtag aaaattagaa attaaaacaa acgatctcaa
     4081 aacctcttct gtactcatcg ataacccgat cgcaaaagta ttttatgata aactaatgaa
     4141 taaaaaattg aattggaacg gccaaaattc ccccgattgg aacgaaattt tagtcttagg
     4201 cctagaacaa atcgaagaat tttctggaaa aaaatgatat gatttctgcg atccaacttc
     4261 ttaatttcgg aaaatttaaa gggaaagaat ttgaactttc ggattccgct accgtttttt
     4321 taggtaaaaa cgaatccggt aaaaccacga ttttcgacgc tcttagactc gcagtcggga
     4381 gtaaatttct taccgccaat caagaaccta aaaaaagtat cctttcccgt tacggcgaaa
     4441 cctgtttaga aggttataat attctaggaa aaaccccgga tctttccaaa gattccgctc
     4501 ctcaatttgt acactgcgtt tctctcagag aaggggaact agaatttgca tttaacaatg
     4561 ataagttgat caaacccgat tttcttcgga gtaaactttt aaacaacggt gtgaacttag
     4621 aaggtatttc caattcgttt aaaaaaattc attctccaaa aacaaacagc aaagacgcag
     4681 attattttga cagtcttaaa aaggaaattg aggatctcca aaccaaaaga tctgaattga
     4741 ttttagaaat cgaaaatcta cattccagaa ataaaaacaa ttccgaaaaa gaggaaaaac
     4801 atctcaaaga tcaaaacaaa gaaacagaaa ttaaaaacaa actcgcacag atcgaaaaaa
     4861 attccgcctt ggatttaaaa atccaaaaga agattcaagt tttagaatgt atttctgaaa
     4921 tccaaagact aaaatccatc gaggaattta tcagaaaaaa ttttctctat tctaaagacg
     4981 aatctgctgg attcgattct tttcaaaaag aaatcgaaaa atcaaagaac aatacctcct
     5041 cttttgaact tttacttaag gataaagaga acacaatcaa ttccaaaaaa aaagaattaa
     5101 acgatcataa aacccaactt tctatcctcc aaaaattgaa acaaaaagct gaggaatggt
     5161 ttgataaaat agattcaatc cttagagaag acggcttttc cgaagaaatc aaaacgactc
     5221 attccaaccc tttgtataaa cttttaggaa tcattttatc cggacttggt ttttgtggtg
     5281 tgttaggctc cttcgccttg ttcctttttt ctaaattatc ccttgccaca tttttaagcg
     5341 gagcgctcct ttcaggaagc ctgatcattt taggcctttg gttattctct cataaaaaag
     5401 aatctatcaa cttcagatat agttccgaaa aggaaaaaaa tttcgttctt aaaatttctg
     5461 gacaatggaa tttaacattt ccagaatatt ctattcctct tatggaaaaa attgaaaacc
     5521 ttagacaatt cctttctaaa caaattcaaa acttcgatct taaaacggct cagatagaat
     5581 cgatcgaaaa ggaaatccga cttttgaccg aagaactgga tccgatccgt tccaacttaa
     5641 aactagaatc tgaaaaaatc tcaaatttag aatccaaaag gaattcctgg ttaaacgata
     5701 gaagatcaac tacgatccaa gattatcata aacaagtcgc agaatttcag actcaatcta
     5761 gacatttctc cgaaggtcta aaaaaaattc tcaccgaaca ttcttctcat agtttagaag
     5821 atctggagat caaacaaaaa actctgatcg caacaatgga agacgttccg aacgaatttc
     5881 caaacgatcc ggaaagacaa tttagagact ctaaaaaaag agagcttcaa aaagaacttc
     5941 aatccttaga taacgaatta aaaaaattga atacttctat ccaagtagaa gacgccagga
     6001 ttcaagatct actcccagaa aaagaaaaaa accttaaaga catcatccaa tccctttttg
     6061 aaaaagaatt agaattttct aaaatagaat ctaggcgaaa atctgctaaa attgctcagg
     6121 aactttttga agaaatctcc aaagatcaat ctacacagtt cgctttggtc gcctccgaaa
     6181 tcggtaaaga aatagatctt ttacttccta aaagatccgt tactctggaa gcgatcgata
     6241 aaaaagattc aattaaaatg caggacgagg cgggcgcatt tcgttccatt gatcatcttt
     6301 ctggtggaac cctcgccacc ttctatctga tttttaaatt gtttttggct cgtaaaaccc
     6361 ttcctaaaaa agggattcta cttctagacg aaccttttgt tcatctagat cgtggaagaa
     6421 ttgaatctgc ttttttttat ctcaagaaat tccaagaaga aacggaatat caaatctgtt
     6481 tctttacaaa acaagaagaa attgcagata ccgttttacg tttttttaaa aattcaaaaa
     6541 agatttcttt gtaagaaagt ttggacgaat ctggcttgcc gcaggcagcc aaaccagact
     6601 ctttagctcc agtcaataag ttgcataaaa gaaacgtaat atttcgtatt aaatttcaat
     6661 ttattataga acgcgatcca tagagaggca ttcaggaaaa cgttttattg agttcaagaa
     6721 gtaagacgtc tttagtttga aagagcattt tgctgagttt gcatcgtatt gatccctttc
     6781 acgttatatc gaatccaatt tatcataata tttgcgggtg ctcaatttaa aaggatcagt
     6841 aaaattttca aaagctttag aatgtagaaa ctcatacaaa aatgaaataa gctaaaactt
     6901 ttaaaatatg tttttgcaaa atcattttgt aaaaacggaa acactttcca aatgatttgt
     6961 atgaggaaat aaatccacag gagtaatttt tttgtattta aaactttttg taagttcgat
     7021 cgcatccctt agaagagttt ccggattaca agaaacgtaa agaatctgac ttactttaga
     7081 atttaataat attcttttag tctctgtgtc aagtccttct ctcggcggat ccaacaccac
     7141 cacatccgaa ttttcgctta aggccgtctg tagagtatct aaaacctttc ctttaataaa
     7201 atgaacgttt tcgattccat tcgcttttgc agcaccaatt gcagaacgaa ttgaactcga
     7261 attctcttcg agtccgatta cttttttaga tttagacgag atatacaatg aaattgtacc
     7321 gattccacaa taggcgtcca ctacgttctt attctctgga agatcttcca aaataagatc
     7381 gtacaaattt tctatctgaa acggattgat ttgaaaaaat gtggaaagtc caatctgaaa
     7441 atcaagttta ccgatttttt cttttacaaa atgtcttcca taccaagtga cttccttttc
     7501 tcccaaaaca actttagtgt ttttacggtt tacattttgt aatatcccta ctacctccgc
     7561 ttttgaattt tctttatata aaaattgttg aatatacgaa tataatttat ccgtgagttt
     7621 ttttcttccc ggaatttcgc tttcattagt gacaattcct acaagaattt cttgggtcgc
     7681 gttcgctttt ctaagaacga tatgtcttaa aagtccactt cctctttttt catgatacgg
     7741 ttctaaattt tcgttccgcg cccaatgacg gatcgcagtg accacggtag tcaaatcttc
     7801 atcctgaatt ctacattctt tctgatcgat gataaacgta ttttctttat tatgaagacc
     7861 aagggtaagt acggattttt ttcctatctt acgatgtcca aatggaagtt gaaccttatg
     7921 gcgatacatt tgatcctttg ggctttttat gatctgccga atttccaggt ctttaaaacc
     7981 tccgaatcgt tttacgatct cttcttgttt atgttgaagt tgtttttcgt aaccgatatg
     8041 caatcgatca caaccggcac attccggata atgttgacaa gactgactcg taggaggttt
     8101 cattcttcgc tcaggctttt gttcctttag tacctgtcaa ttgaattcgt tttttaaaag
     8161 cgatcacatc aaataagttt tcccgtactt atcttggatt gtaggatcag cgccatattt
     8221 taaaagtaac tccacaaact cggacattcc ttgagaggac ttagcaagat gaatacaagt
     8281 aactccatcg cgatcttgaa catttggatc ggcgcctctc tccaaaagga accgcaaagc
     8341 ttccaacttt ccttcgttta cacaatgatg caaaggactc attcctcttt cgtcctttcg
     8401 atcagggtcc gctccatttc gaatcaaaac gaacatcata tctaaagaga aatcgttttc
     8461 taaaatagaa tggataagag gagtaaaacc ggtagactga tctgcaaggt tcgtgtcggc
     8521 acgatattcg atcaaaactt gaacgatttc caaccgatga tattttaccg cgattgaaag
     8581 agatgttata ccgtgataaa aattgagatt cggattaaaa ccgttttgca aaagattacc
     8641 aatccgcttc acgtttccac ttcgaatcga gttaaaaaaa agaaatcgtt tccacaaaga
     8701 atcggggcga atctttgtga aatttcttct ttcatttgat ttttcatcat ctttcattgg
     8761 cggatacctt tttgcaaatg gcaatcttta aaaccgattt aggttttcaa aagattacag
     8821 aattgaaatg aaacatgaac ttaagaaata gatattagac aacattaaaa tcgaatattc
     8881 aacttgacca actctaaaat cgatgcagaa aatatagaga agcgtcatga ttcgattcaa
     8941 tttttttcaa aggcaaattc tatttctttt aggaattttt tttgttttca accattgtac
     9001 acaagactct gaaccacctc atgtatccgc aatttcagga gttatcgatc ttacttcttg
     9061 gaattttgaa caacacggtc cggtagcttt acaaggagat tggatctttc gttggaaaga
     9121 atttattaaa aatcctaaaa tcgattctga aaaaaaccga actatgcccg ttcccaaagc
     9181 ctggactaga atccaagaac cggatggaaa aaattatcca ggaactggta tcgcaacata
     9241 ctttttgaaa gtaattcttc cggaaaatct aagttcaaac aatcttgcaa tcttagctga
     9301 aacttcagaa acagcatacg aggtttggat agacgataac aaaatcggaa ctcaaggtgt
     9361 tcctggagaa acagcagata cttcaactcc agaatggaac gtaaaaattc taccgtttca
     9421 aattgataag aaagaatttc aaattcggat tcctctttcc aatttttatc acgcgagagg
     9481 aggattgacc gcgcgtttga ttctaggtga tgaagatcag atcatccgac tacgggaaag
     9541 aaggatgacc atggatgtat ttcttctcgg atttttagtc gcgatggcgt tatatcattt
     9601 cactctttat tttttgagaa aaaaagacgt ggctcttttg tattttggaa ccatttgttt
     9661 tgtgttttgt tttagagaga ttagtaccgg acaaaatcta attcaagtag tttttcctgg
     9721 tatttcgtat aacgttcata tgagaattgt atatctaagt ttttatcttc ttacgccgat
     9781 taccgccgcg tttttacgcg ctttatttcc ggaagaattg aaaaaagaaa tttattatgg
     9841 aatcgttttt atctcctcta ttttttcttt gatagtcgtt tctcaagatc cagttctatt
     9901 tactgaaacc atagaactat attacttatt tacgtttttt tgttttgcgg tgggatttta
     9961 cgtattaaca ctcgcattga tccgaaaaaa gccaggggca atcgctatat tagttggaat
    10021 gttagcagtc tttctctcat acagtcagga tattttttac acaaaaagaa tcatacctac
    10081 ctttatactc gccccatttg gattgattgc tctcattttt tctgaggcgt atcttttagc
    10141 aaaaagatat tctattgctt ttaacgcagt ggaagacatg tccgaaagtt taaaaaaaat
    10201 taattcttct tacaggcttt tcgttcctaa agagttatta aaaatattaa ataaacatga
    10261 tattcttgac attaaactcg gggacatagc ggaagaagag atgagccttc tctacaacga
    10321 aattcgaacc ttctccgatt tttcggaaaa gataaccgga aaagaaaact tcgaatttat
    10381 caattctttt ttaggtaagg tcggcccagt aattcgggaa agagacgggt ttatcgataa
    10441 atattttgga gaagcatttt tggcattatt tcctccggaa ccggaaaaag ctttggaaag
    10501 cgccattgaa atacagcgaa ttttaagaga atttaatcgg gaaaggatcg caaacggaaa
    10561 agatcccatc cgttccggaa gcgggattca tacaggaccg atcttactcg gaacgatcgg
    10621 agaaacagaa agaatggaaa gtacggtaat atcttcttca gtgaacgtgg cttctaaaat
    10681 tgtacaactc tctagaacat acgaatcttc actgttgatc accgattcta ctctatttcg
    10741 tttaacaaat tcgtccgaat atttttacag agttgtggat cggattcaga ttcgagatca
    10801 aagaagtatt tacaccgttt tagaagttct caacggactt cctgaaaatt taatcgattc
    10861 ttatatgaaa acaagagaag agtttgaaca cggaattctt ttatttcgag aaaaacattt
    10921 cgaggaagca tgtcttgttt ttaatcgtat cttagagaaa aatcgagtcg atcaagccgc
    10981 gagagtctac ttagaaaaat cagtccacaa ttgcagattt ggagttcctg aaaattggca
    11041 aggaatcact cttttagaag attagaagcc atctcgaaaa tatattagaa taatctgatt
    11101 ttttatttta agcaaaaaca aagtattttt tgagataatt tgcagtttat gcagtaatta
    11161 taatattaat tacttaaaaa tatattagag ttgttgaaaa tgaattctcc atcagtttgc
    11221 gtttcatgaa aacgatctat tgaagcagtt ttgttgatct gtttttcgac aactctattt
    11281 atgataaaga ttaggtgttt tattaacgcg agttcgactt aaaaaatctt ggcgaataaa
    11341 aactcaatac aatgaaactc aacataataa ccgctttcgt attggttaca ccgaattcac
    11401 gtttattata gctccgagta aaaaacgcaa tctgtaaaaa cttcctcgtt ttagttcaaa
    11461 ttatagatga attaaaacga ggtttgaata ggttcttaat aaaaaatact atctcaactc
    11521 cattacgttt tgcgaaattg ttcagaagtc tcgattcagt tcctttttag aagcaaaaat
    11581 tcccagaatc tttaattgtg cttcctttat tttttcagaa ctatcatgcg aatcatctga
    11641 tctcatcaat tccttcatca accagcgaga agattctcta tctagaaaac ctaatacttg
    11701 aatcacaagt ttttcacgca cactctttaa tgcttctgct aaatccggaa gacttacttg
    11761 tctcaataaa tctttcagtt cattataaga caaagaatgg aatgccctgc ttaaaagtat
    11821 gtctgaatct atttgaggtt tggaattata aaactcagcg tagaaatcgt tgagaagaat
    11881 tgtatctatc tcttttctct tttggtttac gaagtcccaa aaattcttct gataggattc
    11941 tccaaaataa gaagccgcct tttctaaaaa aacggaaata ggtaattctt tttgaatcgt
    12001 ttctatccct tcaaagataa cgattctatc taaaagttcc tttccttcat aacttccgga
    12061 tattatataa ccttttaaga tattacctac gttttcggaa tccattccaa ttcccatcaa
    12121 atcaaatcct tttctcaaaa gaaaaggata ctcttcagaa tcaaaagcat ctataaaaaa
    12181 gtattttcca aatacgtaac acttttcgct cagttccagc atcattccta aagttcgtaa
    12241 actttgttct cgatctttat ctgtgcaaaa aagttgattg ggtcgtatat gtgccagcat
    12301 gttttagtat ctccaaattt tatcgtattt attgattcca attgatcgtt tctttaacaa
    12361 cctgctctca agcgataatt ttatttaagt tacattaata gacgtggatt tacttttatt
    12421 taaaactctt ttcttaaaat ttctatatta aaaatcaaaa aaccgttttt gattttatta
    12481 caactaattc tttcgtttta atttaaaaat ttaaaacgaa agaatctaaa catttttaca
    12541 ccaaaagttt tttaaatcta caaacaaata gagagcttgt ctctcgagta atccaataac
    12601 gtagtaattc aagacttgtt tcaaaactta taacttacgt taagtcgctt aagtatatcc
    12661 tacaagtttg gctttagtaa agcccagaat agaatcaccg ttgtttgtat ttcaaaacaa
    12721 ggaaactaaa ggaaacaatg caacttttag agattcagaa taatgaatca aaggttccga
    12781 ttccaatatg caaatattat ggttttttaa aattgtatta tgataaatat ggcactcagc
    12841 tttttgaagt ggccaaggca aatgatgaat ttcccctcgg taaagttctc ctttagaatc
    12901 tctgctataa agacagtatc tctctgtaag ccaattttct aaggtatctt gttttgattg
    12961 ataaactttc gaagaaggaa aatagatcgc atgaaattct cctggattcg cacgagaatc
    13021 tattctaaaa caatgaaatt cttttttaat tccttctttt ttaaaatgaa tgttagcatt
    13081 cagatacggt actttctcgc aatctcaact acaatacgat ttccagcatc taaactgaaa
    13141 aaataaactc ccggtttacc ttgtgttttg acataagtcc taacgttcaa ttcggaaaaa
    13201 taagaaaccc aaggcaaggg cggtagaaag attggcctaa ctcctttcat acgaaatgga
    13261 actaaaccta tgtaagcctt tccttgaaat gtatccacct ccagtccccg aggtaaaatt
    13321 ttatctaaga attgtttcga aatctcccaa tgaagaaaaa gtaattcttc ccaatattga
    13381 atcataaacg gtttcgattt cggtaagggc caaggtcggt gcgaagtttg actaagtatg
    13441 ttattcagtg aattcaagct caggggtatt ctatttttga aatgttataa ttttttatcc
    13501 tctggcaaac gattagagtt attgaaaaat taatttccca tctgcttctg ttttataaaa
    13561 acggtcaatt gaaacagttt gttaatctaa actatgaaat ttttcaacaa ctctatttat
    13621 tataaaatca ttatggtttg cagtcgattt aagtttgatc taaaaaagga attaaatgtt
    13681 gttccatgta ctgaatcact ttttgaattc gatcggaaac actccatcgt tcgggaacga
    13741 tacgaggtgc actccaaaga aaaattgttt ccataaaaac tttgcgggga tccggaaaaa
    13801 aagattcaat tttgatttca attccatgat cttctggatc ttgattatta agtggaggca
    13861 aaacaaatct aagtcctccg cctaagatgg gtcttccaag ttgttgtaaa ccatctctac
    13921 tttggcgaag tcttttttcc caaatttcac caaacgcgtg ttctgtggaa gaatccgtta
    13981 aaagccgaac ggtaagatca ctttttacaa cattttttcc ttgaatcgac caaaccttat
    14041 caaacgcttc taacaccctt tcaaaatcct cttcgatgga ttctaaggag acttctggat
    14101 tttcggaaac gacaagtaat tgtgtaatat tcggccctgc attgagtatt tgaatggtca
    14161 gaaccgattg agaaagttgt cttgtaagaa cgttttgatt tgatgcgtag ttagtaccag
    14221 tgatttcaat tcctaattct tctaaattag attgaaattg aaaaatctcg gatttagatc
    14281 gaactgtgat cggtagaaat agatcgctga gtccaacgtg aataatattt cgatttcggt
    14341 tcatgatttt gccgtccgag tcctttctct caaacgaatc ttttttgaac agaaaagaaa
    14401 ctaaatttgg ataagagtta tctgtatttt aaaatgaata aatcttgaaa acctattttc
    14461 gaaacttcat ttatagaacc gttcgaatat cccgaacaat aaagatttcc ttccgaatct
    14521 cttgcaagtc cggtgctatc tatagatgac tcgacagttc caacttgttg aaaccatttg
    14581 gtctctcccg aagaattgta tttaattaaa aataagtctt catttcctac tgaactttct
    14641 gcttcatcca aaagatttgc attgctacca cccgttaaaa aaacgtttcc tacttcatcc
    14701 gttagaattg cgttcactac agtctgttta tccgaactga tcggaccaaa atgtcgaatc
    14761 cattttaaaa aaccggaaga atcatattta actaaaaatc cacgaaaatt tgtttgttct
    14821 cctgattcta aatcaacgtt agtgttacca cccacaaaaa catttgaaag cgggtccaag
    14881 ctgattgaaa tcccttcggt tgtactagaa gtgaaaccca attgagcaaa aaattgccta
    14941 cttccattac tatcgtattt aaaaataaaa aagagattag tatcagtact aagacgtgaa
    15001 agagtttcaa agtttgcatt tccagaaccg gttatataaa tactaccagt tactttatca
    15061 atcgcgactc cgttcggaac aatagtagta ccggcaatcg caatttgttt tatccaaatt
    15121 tgattaccat tggtgtcaaa cttaagaaca aaagtgcaat tccctgacgt attgtcttca
    15181 aaagacccag tagaatttcc aattatataa gaatttccta attcgtctat agcgatctta
    15241 tcaggataca aatcatagag tcctctattg ctaactcgtt tggcccaaat ttgggttccc
    15301 tctgagttaa atttaattaa aaaaagttcc gatttgccgg atgcaggacc cgcaaaatcg
    15361 ttccatgtaa gaccaagaat atatgaattt ccatttggat ccaccccaaa gtccttgact
    15421 tgtaatattg cttgtgaagc tccaatttgc cttctccaaa ttatattctt atgagaatcg
    15481 tatttaccaa gaatcacatc tcttcttcca atcaattgtc tttgaaaaag agcttcgttt
    15541 gtatctcctg ctacgtaaat gaaatcgtta tgatctatac caatattcat tccataagtt
    15601 cttgcacgag gagcaccttg caacaaaacc cactctaaac ttaaagaacc cagatcctca
    15661 tcaaaaattt cggtttcaga ttcaatcgtt tcctctctaa tttcagtctc catattaatt
    15721 tctgaaatta tatcttcttt ttgaattaaa aatcgaaacc aatattctct tgtttccgga
    15781 ttggaagaat tgtatagata ctccgcagaa caagcctgaa ggaatataaa aattataact
    15841 aagttacaca tcgttctatt tttcaaaaaa gacattttat taattataat ataatattat
    15901 gaaaacattc tgcacatatt ctccaataaa ggtagggaga tttgtcctat tcggaatagt
    15961 aaaggcaaat atgaaataag gaagataatt tttaaattat tatccgactg attttacttg
    16021 attataactc aagaaacgtt tcttaagaaa tacaaataga tcactttcca gattgggtca
    16081 gctcagacat acaaatgtaa gaacattcaa ttttttgaaa atacgtttcg atcaaaactt
    16141 aagattatct atgaattgta tttggaattt gttttagaac ctcaaaatgt gggaactcat
    16201 atgaaaattt agcgatatta gaactgctca aaagttcgca aattgccaaa tgagacctgt
    16261 cgagcgccca tagaagcgag acgctgagtt acttcaaacg acccttaggg agtgagacac
    16321 tgagttactt caaacgaccc atggggagtc ataaccaacc ccacaagttg aataggattt
    16381 tagaatcata aggctcaaaa acgcacattt ttcaagtgtt ccgacaagaa tgagtctttt
    16441 tacttgcaaa aagcatgttt ttctgataga gaaaagtctt ccgaatttct ccacctgaat
    16501 tgcgacccat gggaagcaat tcattgagtt acccccaccc aaaaataagg gtgggaactc
    16561 agttttacag aggatttgtc ataattccca cagatttaat attgaaatct aaatacttgt
    16621 gggtaaggtt atgatgggga gtgagacgct gagttacttc gagcgaccat agagcgatgc
    16681 attgagtttc acaaaagtgt aggaactact acattttatt aaaaatttct aaggaatgat
    16741 tgcgtaaaat tctttgagat tttgggataa actcttaata gaaacaaatc gataaaaccg
    16801 tttcagtaat cgtagatatt ttttttcaaa aactctaatt taaaaaaaca taaatttcaa
    16861 aatagataat ttcaacccca gccttctccg ccgtcaatat ccgcccaaag ataccaggaa
    16921 ataatcgttc tataaggaga atatgtattt aataaaagtt gaatttcttt tttgttatcc
    16981 ttagaaattc catagtgttt ttcgaccgat tttctaagta tgagatcatt aatggaaaaa
    17041 tgatcccaac gatccaaggc aaaaatcaac accatttccg cggtccaagg acccacacct
    17101 ttaatagaac aaagaagctt tagaacatca gaatcttcta atttacgtag tttagaatcg
    17161 gtgatacttc gttttaagta ggcctcagcg atacgtttga tcgtttccgt cttggcttga
    17221 gaaaccccga tttttctcat ctcatcgttt ggtattttta aaatctgttc gggagaagga
    17281 atttttttac tcccagccaa agaaatcaat ctacgttcaa aagtcagtgc aactttaacg
    17341 gaaagctgtt gtcctaaaac ggatttaatc aaaacttgat aaggagttcc aatggttttt
    17401 aatttacaag gaccgataga atcgaccaat ttttttgtga tcggatcttt tttacgaagc
    17461 cagttagacg cctttttaag acgaacttct ctactttcta aaacgttaga agaacgtttt
    17521 ttaagattag tcggttggaa agaatttata gaagacattc aaactcaaga aagtgtacta
    17581 tactcttttt ttgagtttgt tttccatctg agattttttt ctataaacat ggactaactt
    17641 ttccagttcc actaaatcgg tacaactgag tttaccctga tccagtttga tccatttgtt
    17701 tttagttaaa agatccaaaa ccaaattttc gtcttttgga taagaaagac ccaccatttt
    17761 gatcaagtcc ttcgtgccta tttcaaagtt atataaaact ttaggagtaa ttttaattct
    17821 atttttttca acaagagtca acagagtatc tgcaatccta ccctgcggat cattaatcat
    17881 caaattcgca agttgtttgt aagcggtcca aattctttca gaaagaagtg tgatcaaacg
    17941 agttgcaagt tgaggttgtg ccttaaccat accttcgaag ttggctttgt tgatcgcgag
    18001 aagttgaacg tggccccatg cgatcgctga agcagatcta ggtttgttat ctaaaagagc
    18061 catttcaccg aaaatgtctc cgttctgaag aaccgcgagt aatacttcgt ttttatctac
    18121 tatcttagtg atcttcactt ttccgttttg aatgatatac aattctctac cgggttcgtg
    18181 ttcgcaaaag atcatctcgt tatccgcata catacgattg aacttagtga gatcgattgc
    18241 aggagactgc atcggttgat tcatcgtttg taactttagt ttagcctgag tagcaaacgg
    18301 cccgtttgga agatattgaa ggtatttttg gaaagcgtaa gcagcgtggt gattattctt
    18361 ctgattaaaa taattctccc cgatgttgta gagttcgttc ggatcttctt ccaccgcaga
    18421 acgaaacgta agacgagtaa tcgtctggtc aaactgacgt agtttcatgg aaaaatagcg
    18481 gatgattttc attgcaaccg gagtgtttct ttgaatgagg gttccgaatt gatcgtaact
    18541 tacctcaatt actgaaacat cggttaacgc cactgcagat tcgatttgag cgtgttggct
    18601 catagcggcg acaactccga aaaaatcccc aggaccttga accgaatttg gatcttcgcc
    18661 aacaaccggg ttttctctac ctatttttac ctttccttct cgaataataa aaaaactagg
    18721 ggaatccttt ttaccttcta cgataatgta ggagcccttt tggaaattaa cgatttggaa
    18781 gatccctgtg gacatgctgt aatgttaata ttttttttga aaatcagagt tcaactgttt
    18841 tcattatcgg ttttcaagaa tccaaatctc taaaaaaaga actacttttc tgagcattct
    18901 tgtatttccg tgtttgaatc gtttaaaatc tccctttcag agagttccaa agaagctttt
    18961 tcggctagtt ctctggaaaa agactgatta caaatcgatc taaaaacctc tttcgcttta
    19021 ttctcttcac cgatttcaag atagagttta ccggcttcaa aaagagcgtt taaccccaaa
    19081 gaagaagtag gttcttgagc atattgatac aaattgattt cgagtatttt ttcaggacgg
    19141 ccaagtctgg aataattgtc tttcaaaacc tgataagctt tgtttttaaa tttgctggat
    19201 ggatacaaaa ttaggaaatt tttaatttcc tcgatagatt tatgaaattt ccgatccttg
    19261 taagcttctt cggcgatcct aagtagattt tcggcctgag tttcaaaaag ggaatttgca
    19321 ctcaaagaac ccgtaaaaca aaaccaaatc agaaaagaaa cgatagttct aagaaacatc
    19381 gtattttgac cttttcgtat gattttttga aatgtaaaaa aagtcacaaa ctcatctcca
    19441 taattttcat ccaagtttta gacggcatac gttcagaatg ttaagattta caggttcaag
    19501 gatcaaaaac ccggagtttg tgataaacgg tgcaagagag gttgaaaaac tacggcactt
    19561 tgtaaaagaa acaaaggatt ttataacctg caagataaaa ctccggagga aacgaaactc
    19621 ctactattag aattatctgc aggtttttcg aaaaagttaa ttactttttc ttatcgattg
    19681 tcttgcgatg gtgctcacaa agcctgtaaa gttttccgga agaagggttt ttctttgtaa
    19741 ccttatttcc gcatacaata caaagaccgt tgtttcttct tttttgataa aggagttgaa
    19801 ccctttcagc gccggacagg ttgtatttac taacctgtat tctgaatcct ttatataagt
    19861 aatttccaac cacttcaatg gattgagatt taacgcccgt tattagggac tcaagatcgt
    19921 cgtttgagat tttttttggt ttcatacaaa tatttatgac gaaatcacct aattaaaatt
    19981 acagaaaaaa gtaaacgagt aaattttttt tatgaatgat ctaaaaacaa aaacaccgtt
    20041 taaactcggg tagaattcaa aatacaagga tataaaatag tctttttcga gaataagaat
    20101 ctatcttcaa acataataga tccaattccc ataaacggat gatccaaaag ttatctatta
    20161 tggatttaaa gtccattttc aggcaatttt ccgattggct ttgttttgag aattaagtaa
    20221 aaataaattc ttgataaagg aaaacaaaat ttactacaaa ttccaacgtt tctcgaatat
    20281 aaaaaccgat ctaaggttca acttttctac cttttgtttc aaaaattttt cgcctgttag
    20341 aaaaaacaac ttacaaccaa aaatgttttc aacggtagtc ttatccaagc gatcttttaa
    20401 gaaatctggc aattcaaaaa cgaaaaactt gcaaaaaacg accgagttca taaaattaaa
    20461 tggatcagta tcaggaagac tctatgaaaa aacgaagatc actcttcaat aaacccaatc
    20521 caattcaaaa acaaatccta agattgtctt actttgtttt tattcttttg attttattta
    20581 tgaatataac ttgtaaacaa agcacaaaaa ataagattca aaaaatatta tccgatcgcc
    20641 agattccggt cgaagaaaaa atacgccaaa catcattttt actgttaggc gaccgcttaa
    20701 aagaaatcga aatatctcca aactttgctc cagatggaag tgcaaccggt tcgttggtga
    20761 taaccctttc cgtgggagga aatacggctc ttacattttt aggacaaaaa gaatataaag
    20821 aaagaatgaa gttagaagct gcattattgt cttttcgagt tttacagact ctcaaaggcc
    20881 tacctataga aagtcttaga gtaagcattg taaagccata ttacgtaaaa aattccgaga
    20941 cagattctat tgaggagttc gaagtttttc gagcaaaaat ggaaaagaat tctctaactc
    21001 gtatccaagg atttgaaacc gtggattcat ttgcagcaga ttcttacgat tctccagaac
    21061 cagaagtttt ggacgtaatg gttcaaatcg ttcaaatttg gaaagtagaa ttggatgaac
    21121 tgaatcgtgt ggaattgaat tagaatttca aatctataga aacgatcctt agattctcaa
    21181 gtgcattgaa cattcaaaaa aatcccatta acacaaattt agaattataa aaaatgaata
    21241 tttttatatt tgaaatacgt tctgggacag aaataagtaa actgtatttt ctaaaaatag
    21301 taatcaatca tatcacaatt ttttaaaata ctaatttgtt cttgcttttc aaataaaaac
    21361 aagatggctt tacatccaat ccataaccaa ccccacaagt atttggatct caatataaat
    21421 ctgtcggaat tacgacaaat cctctgtaaa aagatcagcc ccacaacgcc ccataggaaa
    21481 gcgttgtgct ttagttttcc ctattttcgg gtggtgggaa aatttgaaag atttttctct
    21541 atcagaaaaa catacttttt gcaagtaaaa agtctcattc ttgtcggaac acttgaaaaa
    21601 tgtgcgtttt gctgagtctg agagagccgt tcagctgagt tcaattttaa ttctaaaatc
    21661 ctattcaact tgtggggtcg gttatggtag ggtattttgc taagttcctc tctcatcgat
    21721 ccttttcgcg ttaactcacg ttacgaaaaa tagaatcata aatttatatt ttacaaaata
    21781 tagaatagag ttgttgaaaa attccagtgg agatttgcaa aactgcttcc attgtccata
    21841 tcaatacaac gaaaacaaat agagaatcaa ttttttaaca actctattat tgagttttat
    21901 tcggtaagat tttcttacac cgagttttgt tagatttcct aaaataagtt aattataaaa
    21961 ttataaaatc ggttgaagtt taccgccaga aagttggttt cttttatgaa ccaaagaagc
    22021 caactccata tcgtgtgtaa cgataaccat agaaaaacgg aattcttttt gtaattctaa
    22081 aatcaaagcc attaggttac gagaattttc tcgatctaag ttaccagtag gttcatctgc
    22141 aagtacaagt ttttttccgg ccacgagcgc tcttgcaact cccaccctcg cgctttctcc
    22201 accggaaagt tgagaaggaa aattatcatg acgttcctta agaccaactc gatccaacat
    22261 ttcaatcgac atttgtctag ccttacccgg ttgaatccca ttgatcaaaa gaggaatact
    22321 tacgttttcc aaagcggtaa aatccggaag aagaaggtga tgttgaaaga taaaagaaac
    22381 tttttcagct ctaaattttt ctttcccgat ttcagaaatt tgatctaaca aaactccgca
    22441 gacgtttact tcacctgcat cagaagaatc catagaacct aaaatattta aaagtgtgga
    22501 tttcccgatt ccggacttcc cttccacgga aacgatttca ccttcttcaa cgtctagatc
    22561 caaatgatcc aaaatcttaa attctttatc tagaatatga taatttttta ctaaatttct
    22621 tactttaatc agactcacgt tagtcgttcc ttatcgtatc cacaggattg agaccggccg
    22681 cccatctcgc aggaaagtaa cccgcaattc cggataaaat cgtagcggcg gtagtaacca
    22741 tgaaaataaa tgaaatatca acatctactg gaatgtgatc aaagtaataa acgtctttag
    22801 gaactaactc tacgttcgtc cattcagaat gataaaaata gtatcccacc atgttgatga
    22861 gttcggaaag cccgtttacg attgtttcca aattactcgc aataaaaatc ccggaaactc
    22921 ctcctacaag agaagcaaga actccgacaa ccatcgcgtt caaagtaaat atcaataaaa
    22981 cgccggaaga aggtaaacct agagctttta aaactccaat cgattttctt ttcgctctca
    23041 ctaaactata aacgcttgcg accattccca atgcagccag aataataaat aagaaaacta
    23101 taatggagat aatcgtcttt tccaatttca aagcagtgaa aaaattctcc tgctcttctg
    23161 caatcgttct tacgctaaaa gaagcggaat aaccgatctc attttcaaaa tctggatttc
    23221 taaattcttt cagaatttcc tttttacaat tttgtaaatc atctaaagat tttactttga
    23281 tcgcgatctg atttacagaa tctttaagat taaaaaattt ttgtgcaact ggaagcgaaa
    23341 gaaaaacgta atgtgtatcg tagttataat aaccagtttt aaaaaagccc accgtatgaa
    23401 acgttttgat agaaacatcc actccctttc cgagagaaaa tcttcctcct ggaacggcca
    23461 tagtcagatt cgcccctaaa tcaaaatcat aaatacctgc catttccttt ccgatcagaa
    23521 cctgattttc gacgttgtat cttgcaattt cttcgcggtt atgatgaacg attctaggaa
    23581 agttagtaag tttatttcct acgagatcat gaatgttctc aacgggaaga gcgcgcacca
    23641 taataggaat aaacgagttc gtattttgaa tcaaaccgtg actcgtaata cttcctccaa
    23701 tagaaacgat tctatccttt agataaggat tcctacttag ccaaacaatt atcttttcat
    23761 aatttttaat atcaccggaa tcaaatttat tttctacagt gatatgaggt ccaccttgcc
    23821 aaagtgattc ttttacttgt ctttgaaagc cgttgaatat ggataagact acgatgagaa
    23881 gagaaacccc aacggccata acgataaacg acaatctaga ttttaacgag agaagaccag
    23941 caactcgtga acctcgaata taacgagaag ttaccagaaa tatcaaagag cctcggaaca
    24001 aatttacctt catcaaaaaa ctcttaaaat tagaagggaa atccttcctt agtttgacaa
    24061 ttctctgaat ccgaaccaga atgtcaaaaa taaagaagaa agtttttcaa gtacaacttt
    24121 ctcaaatcaa aaataaatga gttccgatca ggtctataca tttcaattca tctctaaaga
    24181 tacgtcctta tccgttcaca tcttatttac aagcgttatc gatattcaac aagcaaagat
    24241 agaaaagctc gaagtagtgg ctgttggaaa atctgagaat atcgaatccg ttcaactttc
    24301 cgtttcaact cacaaagaca tcgtaaaagt ttgccaaaaa ctgaaatacg aaggtaaaca
    24361 gcttaaaaat cttaccaata gattgataga attgtttcaa acaaacggta agtcagatga
    24421 ttttatggaa cagttgattc attattttaa tggaaaggat aacgataaga tcaaatacat
    24481 tctcaatcaa gtaatcagtc aggctgcagg aaattcaaaa ccggatatcc aattttttta
    24541 cacgattata gatcgatcca aattgaatga agaaagtcaa aaagatatct ttgaagattc
    24601 ttctcttgaa gaaaaaaacg aagaaacttc ctcgcagcca gcttcatttg aaattaaaaa
    24661 acccgtagaa accttggaac aatttatacc ttcgggcgcc agggtcattc ctatgaaata
    24721 cgttctttcc cccgtttccg gaatccagat taacactctc aaaccgggag ataaaattat
    24781 gattcaattg ttaaaatcgg actcttcttc tcaaagcatc atagaagcaa tgaagttgga
    24841 aactccagaa ggacaaatca gacccttacc tggaaccgta gtcgcttcta aaaataacgg
    24901 agtagaaaat gaaacggtta ttcaaatcgg ctcggacgta tttggaaaaa tttatgagga
    24961 agaaaattca atcaaagttc gtccttactc cggagaaaag ccaaccttaa tcggagaaaa
    25021 atcttccagc cccaaaaata aaacaaaaat atccgaaact caagaagact caggattgat
    25081 gattacgatc ttgattgctt taggaatatt aggaatttct atgactataa ttttttcact
    25141 tcttttctaa tgaaatcaaa ctatgaaaac taaattcgct aagatcattc cttttatcat
    25201 tttatctttt tgtctaatga atatctcctt tgaaccgatc ttttatgatc ctaaagacgc
    25261 ggattctatg gaagcgcttt tagaaggttc cggaagagaa catacggctc aatggggaat
    25321 cgaaagagga ttaatttcaa aaatccaact tacttccaaa gttatggaag aactaaacga
    25381 aaaaacaatt ccatccgatg cacaattaga agcaaccgta gacagaatga gccgaatttt
    25441 gctcggacaa aaaattatgt tatttattta tgaatttcta atattcttat cggtaacttc
    25501 ttttttagca cttcattata aagcctggtt ttatacgtat ttaaatagaa gtttgtattt
    25561 gatctccgtt cttcccgttt taatgtctct tcaacatcca ttaaaaagta ttcctcaaac
    25621 tccaatcgtt ggaaccatat cctccttatt tttgttcgta ttaacgatcc tattgattta
    25681 tatgattttt acaatttcaa aagtttatga aaacaaagca gatcgttttg ctgtttttca
    25741 aacggcacaa aatggagaag agggagaatt tcaatccgcg tcttcttcaa agatttcatg
    25801 gatacctatg ttgtttcatt tcagtggaat tatgattact ggaattctat tgggaaattt
    25861 aatttacatt cctatctttc ttctacaaaa acattattca ttcgagttcg gaatcctttt
    25921 gatcgtttta cttgtactga tgatgacttt ttatattcga aattatttta gaatggggaa
    25981 aaacgaagaa ctaacctcgg ccggaaatat tactttatct gtaagttatc ttcaatttag
    26041 aataattcga aatacggttt ttatcgtatt tgcggtgtta ggagttacac tttttgtggt
    26101 tctacttttt acgatcttat caatgaatac ctggatatta gacctagctt ccaaaaaagg
    26161 cctctaatca cttcaaaagt tttttaaaaa ctttgagtat atcaagttca aaacctctat
    26221 gcttaagttt acctatgtct ctccaaacat ttaccttcgt gatatgtcca gtttgatcca
    26281 tcgttaacaa taatacgtcc tttgatttta aatatcgata ttcttctcga tataaaaaat
    26341 ttctattcaa gtcgtaatat tcatgccaag aaatcttaga gccggtcgaa tccatattcg
    26401 gtcctttact ccaatctgag aatttttcta ttccaatttg atatcgataa atatcactga
    26461 ataaacaatc gaataaagac gcattacctt cttggttaca atcggaaaac aaacctttat
    26521 attttttaga agcaagttct tccgaaacac aaaaataccc taaagaatcg aaatattttg
    26581 aaacgttatc taaaataatt ttttcatgtt tttccatttt agaaattttt ccgaattcat
    26641 aataattttc cttttgatta taacttatgt aaaacggatt taaggtatag gcaggaatga
    26701 tagaattgat ataaacttcc aaaatcctag cttggccaca tttaatcgcc aattttttat
    26761 cccaatcata ttcactttga acatttgaat ttaataaaat tttaatattc caagataaat
    26821 cccctaaatc gtccatatgt atttggcgat agttcttatc taaaatattg cttactacaa
    26881 taatcaaaaa ttccacttcg aatcgtaaat ggatgtgtcg tccaagtatt gatccttttc
    26941 ttccattttt tggtttcttt gccctcaaaa gtaaaaccta gaattgtttt tcttaaaagt
    27001 tttctatcct ttccgaaata ctttaaagtt tcttgtatta gttgtttttg attcattaga
    27061 gttgttgaaa aattaattct ccatccgttt ctattttatg gaaacggtcg attaaagcag
    27121 ttttgttaat tgaactatgg aatctcccaa caactctatt ttaaaaacgg agttttttaa
    27181 tttcatctac caaagaaaat ttgttttcta attttagatc acgaaatgtt tcttactaac
    27241 ttcacaaatc gagaataata aaaaaatata atgcagcata aatgaatatc aatgatttca
    27301 atttaatcta aaaaagatca aggccattag ttcaaaaaat aaactctgcg attcataaaa
    27361 catttctaaa ctcagaagta gtacaaatgt tacaacaaat tctaagctca gtttaaaaac
    27421 aaattggttc gaaaaacaca ataaacactt tctccagatg cagcacactg actgagttta
    27481 cgaacagtgt tgaactcaac aaattagaat gagagaatac ttattttttt aggatgaaaa
    27541 attcaattgt gaattagaac attcggttgt aaaaaacttt gttcaaacca gacagaactt
    27601 tcgcctaaac tgaattacat ttaaatttaa gttaaaattt tattttttga tgaaattgag
    27661 gcattttatt tatatatatt aaaagatttc aaattatagt ttcacagttt ttactcattt
    27721 gtttcaaatc tcgcttgact tcttattgtg cgctgcataa aattggtcta ttctcagtgc
    27781 agaaaacaga ggaaaaaact tatggaaaaa gaaatcaaag aagcgcttaa ctttgcaatt
    27841 ggagctgcaa aatcactccg agagcaggca gacagcattc ttctgaaagt tgaaaaagaa
    27901 tttaaagaac ttgcatctaa aggggcgcaa gatcaatccg aggtcgctaa aaacctcaga
    27961 aaatacattg aagacgctct tcactcagtc gaaggagttg caggccaagt taactctaaa
    28021 gtagaggaag taaaatcgaa agtaaatcaa ggtgtttcat ctacaaaggt tccgttaaac
    28081 ggatcaaaag gaaaagctga aaccgccggt aaacattgat tgttttcctt cctgtgtttt
    28141 tacatacagg aaggatttta catctccata aaatccaaaa ctatacttta aaaaaagaat
    28201 caaacaaatt ataactttat aaagatgttg ccttataaat atctataaaa ttacagatat
    28261 tagttttttc attactgaca tctacaagat tgatcgaagc ggttttgtta atcgccattt
    28321 tcaaaaactc taatgtaagt tcagcgaaag aaaatttggg caaatccacc gcagaaccga
    28381 gttttcaaat ccagtcaata aattacataa aagaaactta atacaatatt tagtcttaag
    28441 ttacaataat gtttgtttcc tcgaacgtaa gcacatgcta ctatgatctc tcaaagtagc
    28501 tcagcattcc gatcctactg agctacaaca taataatcgc cctttcaaat tacacacgtt
    28561 aaagaacgat ctaagttata ggctgatttc gtttaacaaa ctcggcgcag aaacaagatc
    28621 gagcctttgg gtcaatcttt ggatcgcaga accactctct tcttccatag gaatttcaaa
    28681 agaagtattc atcatagcta cattttgatc gatttttctt aaaatcaatc gtttcaaaag
    28741 atctttttta gatcggaata actcttcgat agaaattcct ttttgaaaaa acgtttcctc
    28801 aatcagatcc aaagttttat aatcggaagc gatcgcggaa taagtaaaag aatccaattc
    28861 catttcacct aaaagatttt cccaaaacaa agaactttta cgttccatat tcctgcactc
    28921 ataaccttga cagatcgaag aaccgtaaaa cgaataattt tgactcagag gatcaccgct
    28981 aaaagtcgga tgaatcatac atcctatttt tttttcgaaa gctcctaaaa agggacaatt
    29041 ataagtatgt tcgtcttttc taccgatgga ttcttctttt ttttcccgaa cctttcgata
    29101 ttcggccatc gtccaaggtt tttgaaaatc tacggaattt ttaaattctt ccgttctttc
    29161 taaaatcaat ttttgaattt cttctggttt taagtccagg ttaaagattc cacaacaaga
    29221 accgcatgaa aaattacctc tacctggttg acaaagactc aatatattaa gtattttgaa
    29281 tggacttttt ttccgattta aaaccaggaa agctgagttc caggtccttg gtttccggat
    29341 tttctatcac actacaaagc atcggaacaa tagccatttt attttcgttg aatacgatca
    29401 ccttaccacg gaacttttcg atctgctcac cgatataatc ctgtttgact acgggtgcaa
    29461 ccacaagaga agtttcgggt tttagtccgc gaaagaaaag atgattgttt gaatttgtag
    29521 aaaccaaaaa aatactcgtc ttttctaatt cttctaattc catcaaaaga ttttcgtaat
    29581 agtattgaaa agaaatcaaa taaccgtctg cagaatctct taaaatctgt cctcgtctat
    29641 aaagttcgat ccattgaatc atcttttgga tcgtgtcttt gttcacttgt agaacttctt
    29701 gaatattact gatcagtggg ctaatctcta attttctaaa atccaaaaga cattgataga
    29761 tcaattccca ccatttttta atttcaactg catcgtcagg attgttcgga atgtattttc
    29821 ccaaagaatg atgctgatga tcgctaaata taattccgcc tacaatttta gaaaattcct
    29881 caaaagaatc gatcaaagat cgaatcaatt cgaaagaaga ttccgtttct tctttttgtt
    29941 tttggatgaa attatagtag gaaattgcaa tattcgaagg ataaaacttc gaaatcaaag
    30001 tagggttgat gattttttga atcgtttttc ctttggtcgg atctagaatc acttgttgat
    30061 tgggaattcc atgaagagaa tagttcgtcc aagtcaaatc attggtatca aaggttcttc
    30121 ttgcgtattc ctttgccaaa aaaagagatt ccccaatact tttatcgcta aaaagatatg
    30181 tgtaaaactg aatcgtaaaa ttgatcgtat tttgattgtc tataatttcc caattggttc
    30241 cgataaaact tttgataccg gacatcagaa aagctccggc aaaattgttc atcaaatcgg
    30301 aattgagggt tctagatgcg tttgaattgg attggcagga atttgaaaat actaagtccg
    30361 tattaaatcc agaatttttg atttctcttg cttttaaaat tttgccttcg gagatttgcc
    30421 aaccgttttc taaaggatca tccgaaaaat aaagatgccc cgagtagtga atgatattct
    30481 tacctttaat caaagaaaga agtttaagtt ttgtaacctg tcttcctcca ataaattcga
    30541 tctctaatcg agaagaagaa accttttcac ttagtactct aaaaagttgt tccccttctt
    30601 tttgagccca ctctaaatct tcagttgggt ccgcaacgat caacattctt aacttttctt
    30661 tttctttaaa aacgttttga ctggattctc ctcgaaccgt ttttcctata aaaaatttgt
    30721 ccgacaaaaa acaagttcca tcatgtaaca attcccatgg aattacacca agttttggat
    30781 ccatgtttag atgaagatat ttttcggtag taagtcttag cttttcttgg attggacctg
    30841 gaaaaaattg atcgtaaaaa gtttctccta gaattttcaa ttcatgaaga atttcagttt
    30901 ctaaagtttt gtggttcatt cctttggaat tgaccgcatt agaaactcga actaaatttt
    30961 caatttcctt aatatactct aagataagat cttcatcgat cgtggattgt aaatgggatt
    31021 ccgatccgct tccagacgta tctaaaatgt tgaaaacgtt tacgcttccg actctatcta
    31081 taattaggtt tagcatagtt taaaattcca ggatcagatt ataacactgg aacgtttttt
    31141 ccagaattct ttttgtccgg aaaaaataaa aagaaatacc tttttaagaa tttacttcga
    31201 ttttatacag cgttggaaat ttctttccga aagacaactt tatacttcca aaagaataaa
    31261 aagatctaag gatttagaat tttctttccc ttgaaattct acggtatatt ttccttctct
    31321 caaacctgaa aagttagcga ttccttcgtt attgaactga ttagaaagaa tgaatctcgt
    31381 gtctttataa agattcactc gttgaaacga attcgcatca ggagattcaa ttttaacgct
    31441 taaaaacgcg gtttcagggg tttcctgaac caattgatag gtaaatttag aattatctaa
    31501 aaccttttct tcaaaaacta caaactcgga aggatctttt gttaaagccg aacgcataga
    31561 aggcgcatag tctactcttg tattgatttg aagagattct acaagacttt caaagattcg
    31621 ggctccggac tttcccaact ttactacgat cgactcctta gaagcggatt tccttgcaag
    31681 ttccaatgaa acataacgtt ttaaatattc aggaatttcc tttgttaaat aaccggctaa
    31741 atcagccttt tggagatcaa tcgattcctg aagttctgaa aactttcctt ttttagaagc
    31801 ttcatataaa tacgacaaag ttgaggcgtt aatcccagct tgaatcgatt cttccatttg
    31861 tataagttga ttttgcaatt ttatatctgt atcagaacca gcttgttctc cactcaaaag
    31921 agagagcaaa agctcgtttt cttgatttat ctcagatccc gaatccattt tagttctcca
    31981 atagcataaa aagacggaaa tttctaaaaa tccaaatcac tgaagtccag ctttttctga
    32041 attttttcaa ttaaacgaag caaagtaaca cttacgttcc cttcagaaat cccaattaat
    32101 tctgcaacct ctctgtaagg ggttctcgcc agaaaatgtc ctttcttttt cttttccaaa
    32161 agtcttttac gctgttcgta tttttttttc aaagcgtgag aagttttatc cacttccata
    32221 ggaagaatag gagcaatttt agcagtattc tgctgttttt ctttcagttc taatatattt
    32281 agatacaatg aggtaatttt atcttccatt cgaatattct cttcttcccg attggaaagt
    32341 tccgcccgga gatggagaat tttctctttc aatgcttccg gagataaacc cgttttttcc
    32401 agaagatatt gaacttcatc ttcatttaag tttaaataat aaatatagga aagtttaaaa
    32461 atgacccgtt tatcaactcc gatttcttcc aaagcctgat tgaaccggtc tgaaaattcg
    32521 ctggcttctt cctgcatttc aggacgtgta tccggctcgt cctctatggt tgcatattcc
    32581 tttccttctt tactgatttt tcctaaattg gtaaccttga gttctcgttt ggttctttgc
    32641 caatcgatca acatatttct aagaactgaa tagaaccaag ttctaaaact ggactttccc
    32701 ttaaaacttc caaaacggga acctgttttt aatctttcaa atgcatagat aaaaaaatct
    32761 ccagcgtcat cttcactcaa atgaaagatc ttcatcggga aattatagat atcttccgaa
    32821 tagatttcga agaattgtct gagcgcgtct tcttctccat ctccacatcg agaaacgaga
    32881 tctaaggttt tatcttttga caaattcatt ttgtatgagt tacttgcact taggtttgtg
    32941 tcctgaatga aaaaatttat actgattata atctggaccg cgttccatct gagcatagaa
    33001 gcggaaaata ataaagtact aaattatcta atccctgtca aaactgatca actggaaaac
    33061 aaaattacct caacttttgg agaatctaga ggggatcatt ttcacaatgg gctggatatt
    33121 tcttccgcaa acgagcccgt acttgcaatg gcggatggaa aagttttgta cagccgttat
    33181 acggaggacc atccttttga ggatgaatta ggaaccggaa attcagtttg gttagatcat
    33241 ggatccggaa attttactgc ttattatcac ttaaaagatg gtagaatttc taaattacta
    33301 aaacctgatg gaatcaaagc aggcgataaa atcggtatta caggcaattc tggtcattct
    33361 agcggagccc atctccattt tgtagtactt cgtaaacacg gacttgaaat tttagaccct
    33421 atgaaatttc tttcacccat tccggatagt tctgctccgg aaatttccag tcttttagtt
    33481 cacgtaaacg gaaagttcac aaatatcaac gacggagaca acatcaacct ttctaaagaa
    33541 tttcctttta cgatctccat cgtagacgca ggagaaaaaa aatctcaaag aaggggaatt
    33601 actagagttc aatatttttt aaacggagaa gctctccgat ccgccgattt cagcgcctta
    33661 cagtattccg cttctgaatg gaaaaatcca gacggattct cttttacaaa tctttattat
    33721 aaagaccaat atttgatcgg aaatctaaat ttaaaatccg gagaaaatac gatcaaagtg
    33781 gtggcttggg attttagagg aaacgtaaac gaaagaagtt tcactttcta tgtaagtcgt
    33841 atctaatgtt tatgggaaaa gcttgcatct gttctttttt cggtatatcc gttaaaagtt
    33901 tcatataata actttcttaa gtgattggat aattaatttt ttcttactac gaattctcgt
    33961 tttttaaata ctcttaaaaa cacaacgcag tcttcccata ttctcgaaat agaatcgtaa
    34021 aactttgatt tgtaacagtt cccacataaa ataacatgag ttcgatgtga aagagattga
    34081 atatcgagct tacaaaacaa ctcttaaaaa ctcagtggga taaaacttta aatttcccaa
    34141 aaatgtggga actcttacat tagagttatt gaaaattcca tagtggcaat taaccaaact
    34201 gttgcaatcg accatttcca tgagatgtgg gaactctcac aaatcgtgaa tttacagtta
    34261 aactttgaaa ttgtggaaac tactaggaaa tataaaaaga atctcttcca tctgattttt
    34321 acacaaaacc accgttttac ggccgtcatc aaaatttaaa tcctatttta acgtagttcg
    34381 gttgagaaaa aattttctaa aagtatgagt tcctacaatt atttgtaaaa tcttgatttg
    34441 tagttgttcc tacatcattt tacagacaaa cctaaatttt gtaatagttc ccacacttga
    34501 aatacgacag attcaattgt tataaacttc tattttataa attgtggtag ttcccacatt
    34561 taaaaaatcg atctgtaaaa ttcagattcc aattttttca gaatcatgag tacccgctca
    34621 cgttatttta gtgaagattc aagatcgatt gactcgacag atttttacta cgattttatt
    34681 tctaaaatca acttttccgt aaatccacca actaacgccg atttcacgat ttgcggcagg
    34741 gatcaaggcg gagtcaataa attgattgaa agaaaatttt ttatgaaact ttcatccttc
    34801 aatttattga ctatagccgc gagcccggtt tcggagaaac taaaataaat tttcagaata
    34861 caatcaaatt ctaaaataaa aaaatacttt ctccgaaagc cgcccgtcaa gaattataaa
    34921 acgttctcga cggagtcaag atgaacgaat ttcgattcgc tcgttttagg acagaagact
    34981 gtaaaacggt gaaaggctaa gttttctgac gaaagacaat cgcaatacca catcttttat
    35041 aaatacaaat tcattatatt ataattattt aaaatatcaa tcaacccgca gcctgacttt
    35101 tattgatcac tttgagttgt tctcctacag aataaaatac ggaacgatcg cctaaaagat
    35161 ctgccaatcg taaaaaaagt tcattgattg gttggatcga ataggtgtca tgagcacgaa
    35221 tcactctttt ctcttcttga ttttccacaa tgtgaaaata tacggaagat tctcctttgt
    35281 aacaagctag taatgcatag agttttggaa ccagttcagg atcttccgta tgcctttctt
    35341 ccagtctaat atgaagcgac ttttcaagtt tatcttcgat tgtcgcgtcg tctaaaattt
    35401 caatactatt aactttaacc tggccgcgaa gttctgcgtc tccaatttca attttatcca
    35461 aatcaccttt gataaagata gcttgatctt cctttataaa ttccttatat ttctgatacg
    35521 tttttgcaaa agccacacat tctatttcgc cggttctgtc ttctagtttg aagtttgcaa
    35581 attcttcgtt tcgtttactg agtttgatat tcttagaaga aatcacacct gcaacttcca
    35641 ctttagttcc agattttaaa tcatcaaatt tttcgatcgg gattgttttt aaacttttaa
    35701 gttgtttttc atacttgtcc aaaggatgac ccgaaagata aagaccggct accgcttttt
    35761 ctctttttaa tttttcgtca atttcccatt caagtgcgtc tttaggaaga ttgagagaga
    35821 aagaactttc ctcgtttcca aaaagtgaaa actgtccttc atttgttctt tcttgttctt
    35881 tttgtgcgaa agtcaaaatc gaatctacag attcaaaaag acattttcga gtataaccaa
    35941 aagagtctaa agctcccgct tgaatcagag cttcgaaaac ttttttgttg atcaaccttg
    36001 tatctatatt taatgcgaag tcttgtaagg ttttaaaact tcctactttg gttctcgctt
    36061 gaatgatact atttgcagcc gtttctccca ctcccttcat tgcggaaagt ccgaaacgaa
    36121 tcgtagtatc gtcgatcacg ctaaaagaag cctgagattc ggaaacgtcc ggattgagaa
    36181 tttgaattcc catttctctc gcgttattga tgtattttac gatgtcagtc gttttaccgt
    36241 gatcggaagc aagaagagcc gtgaggtatt cgatcgtata attcgctttt aggtaagcag
    36301 tttgataagt aatgatcgca taagcgaccg aatgcgattt attgaatcca taaccaccaa
    36361 acctttccaa ttgttcgaaa agatcctttg ctaccttttc ttggattcct tgtttaaccg
    36421 caccttcgac aaactgaact ttcaatttat ccatcaaatc ggcttttttc ttggccatcg
    36481 ctttacgcaa tacgtccgaa tctccgaccg aaaatcctcc gacaacgcgg gaaatactca
    36541 tcacctgttc ctgataaacc ggaactccaa aagtttcttt taaaatcgat tcacaggatg
    36601 gatgtgggta ggtgacttgc tttcttccag atttacgatc caaatattcg tccaacatcc
    36661 cttctcccat cggaccggga cgatacaaag caatcaaagc tacaatttcg tcgaaattac
    36721 ttacctgact ctttgcaacc agatcagtaa ttccagtaga ttctaactgg aagataccta
    36781 aagtatttgc ttttctaaga agagagtatg tattcgcatc atcgtagaaa atttcatcca
    36841 gattaatccg aattcctctt ctttgttcaa tgagtttaat cgcataatct aaggtagtta
    36901 agttttttag acccaagata tccatcttga taaggccgat actttctaaa ttgtttttat
    36961 cgtattgagt tacaatcgca cgaacacccg gtttttcctt ttccgcaacc gtggaaagtg
    37021 gaactacctc ttctaaagga taaggagaaa tgaccacacc cgcagcatgt cttccaggct
    37081 gacggtaatt tccttctaac ctttgagcga tcgcaaaaat tttatgattg atatcgtctt
    37141 tttccgaaaa gttttttaac tcggaagaag tggataaagc ttctgaaata gacattccta
    37201 atttattcgg aaacgccttt gtcatttcat tcgcttctcc aaatggaaga tttaaaacgc
    37261 gtgccacatc tttgagagcc gcttttgccg caagagaatt gaacgtgata atctgaccta
    37321 cacgttcttc tccgtatctt ctacgtatgt aattgatcac ctcttctctg cgttccacac
    37381 aaaagtcagt atcaatatcc ggcatatcct tacgatccgg gtttaaaaat ctttcaaaaa
    37441 gtaaattgtg ttgaagcggt tctacgttcg tgattccgag tgcataagcg acgatggaac
    37501 ctgccgccga acctcttcct ggcccgaccg gaattccgtt tctttttgcg taattaatat
    37561 aatcttgaac gatcaaaaag taacctgcaa acttcatatt tttaatcgta tttagttcga
    37621 agatcactct ttccttgatt tccgaagaaa ggttcggata ttttctttcg atcccttccc
    37681 aaattaattt ttcaagataa gaatccgcgt cgtaaccttc cggaacctca aattctggaa
    37741 gaagataatt tccaaattga agtttcaaat ttactttatt actaatttct aatgtattat
    37801 gaaacgcctc ggggatttcg ggaaatactc gagccatttc atccggactt ttaacataaa
    37861 attctccgtt aaaaccgaat tccatcggat cagtaatacg tttttgcatt ccgattctaa
    37921 gaagaatatc ttgcgcttct tggtcgtttt tctttaagaa gtgggaatca tttgtaacaa
    37981 cgagcggaat tccggttttc tttccaaatt cgtaaatttg tttagcaacc gtcatctgtt
    38041 cgggaattcc gtggttttgg atttccatat agaaatcctc tttacggaaa atctcgttca
    38101 acttacctgc gagttgaaaa gactcatcta ttttaccttc caaaatcttt cgattgactt
    38161 cacccgcaag acaggcggtc aaacaaacaa gaccttgact gtgtctatcc agaagatcat
    38221 aatcgattct cgctttttta taaaaacctt ccgtgtagga cttactggaa agacgtatta
    38281 gatttttgta accctcttcg ttttttgcaa gtaagatgag atggtacgcg ttcccgtccg
    38341 caatttttac catttccgtt tcttgtttac ggtttgggga aacgtaaaat tcgcttccga
    38401 taatcggctt gataccttgt ttgatcgcct cgttatagaa ctcaacggct ccgaacatgt
    38461 ttccgtggtc ggtcattgca accgaagaca taccacattc cttaacatgt tgcatcagct
    38521 ccttgatgcg aattgctccg tcgagcatgg aataatttgt gtgcagatgt aaatgagcaa
    38581 aatcctgcat tgtaagggac ataatagaat ttttacggac ccgaagtcaa gagtctaatc
    38641 gattaaaaac gaatacttag actaaattcc gtaacttttt ataagatagt tacctaaaac
    38701 tcgtcgggcg atcagagaag taatacgctg agatctcgca aaatttgtgg gaactactac
    38761 aaattcgggt tttacagtta aattctgtaa aatgtgggaa ctcatacgga aattataata
    38821 acaatactac gatttctgtg ggaactacac cagattttgg tagaactctc agtcgaaaaa
    38881 tatagttttt caagtcatca gaaagtcaaa aattacgata caataaagac aactttaagt
    38941 tattaaagat tagttccaaa aacctgaata aatcttcttt gaatcctcaa caaaatgtaa
    39001 tagttcccac attttgagat tttgaaattg acgttaactt tttggaggta acggacccaa
    39061 cttttccaaa agcatctgat tgacgagttc cggatcggcc tttcctttag aaactttcat
    39121 cacgtaaccc acaatagcgc ctaacgcacg atcctttcca cttttgtatt ttgtgactgc
    39181 atcttggtta tttgcaatgg cctcgtccac aattctttca atttctttat catctcgaac
    39241 cacaatcaga tttttttcga tgacgatggt ttcagcgcct ttatcggaag taagaagttc
    39301 ctcaaatact gttttagcaa tcttaccgga aatttttcca tcagcgatta gcttaacaag
    39361 ttcgccgatt ctccgagcag aaacagaaaa ttctgatatt gtaatattct ctttattgac
    39421 aatacctaaa atctcatcct taacccagtt ggatgttttt ttagcgtctc cagaaacttt
    39481 caaagcgtct tcaaaatagt ccgcaatttc tctttccgcg gttaaaacct ccgcgtcgta
    39541 tttaggaaga cccaatttct ccataaaacg attttttctt tcgttcggaa gttccggaag
    39601 ttttgaacga accgactcca ccgtttcttt ttgaagaaca atcacgggta aatccggatc
    39661 tgggaagtaa cgatagtcat gactcatttc tttggttctc atcgttacgg ttttattaga
    39721 aacggaatcc caaagtttag tttgttgctg aaacgtcttt ccttccaaag ccatttcttt
    39781 ttgccattct acttcgtagt caattgcggc tttaacggct ttgaaagaat ttagattttt
    39841 aatttcaact ctggttccga acttgtccga gcctttagga cgaatcgaaa cgttcgcatc
    39901 acaacgaaga gaaccttctt ccatattaca atccgaaact cgaatatatt tcaaaaccga
    39961 ttttaaagaa ttaagatagt aatatgcttc gtccgaagaa cgcatgtccg gttcagaaac
    40021 gatttcgatc aaaggagtcc ccgctctatt caaatctaca taagactgag gaatgttcgg
    40081 atctgcagaa tgaatgagtt tgcccgcatc ctcttctaaa tgaattcgag tcagtctcac
    40141 ataacgagca gaatcttccc ctttgatcgt aaaggtaact cctccaccaa tacaaatcgg
    40201 cttatcaaac tgagaaattt gatacccttt cggaagatcc ggatagaaat aatttttacg
    40261 atcaaattta gtaaacaaag taatttcaca accaaatgca agtccggcca taatcgcttt
    40321 ttctaaagcc atttcgttaa gaaccggtaa cgcaccaggc aatcccaaac aaaccggatt
    40381 ggtttgagaa tttggaggag aaccgaactt agtcgcgctt gtagagaata tcttcgattc
    40441 cgtattgagc tgagcgtgga cctcaagtcc tatgatcgtt tcaaattctg ccaactgtat
    40501 ctccttttcc ggattgtcat cccaatcaga tcgaggaatc tatccctaat ccaacgatct
    40561 ctaaatgtag tctgaggaaa gcggaattta cgggcaacgg attttttatg aaacagatcc
    40621 tctgtatagc aaaccagaaa ggtggagtag gcaaaacaac cacggcggta catctcgctt
    40681 ttggactagc gcttaaaaaa gaaagagtga ttcttttaga tttagatgca cagggaaacg
    40741 caacctctgt ttttatcgag gagaattctc attccctcca cacagaagaa ggaagagaaa
    40801 aaagtcttta taaaattttt agagatggcg gggatctacg agaagtttta attccgactc
    40861 gaatccaaga tctaagaatt gctccttctc atccttctat tgcagaagtc gacgtaatgc
    40921 tttccggaaa gataaatggt ttttttcaac ttagggattc cctagaatca atcaaagacg
    40981 atttcgacta tgtgatcgta gattgtccgc cgagtctttc tatgatcact ctcaatgctt
    41041 ttgtagcctc tacgggtttg cttgttccat tacaagtttc taaattttcc cttgatggaa
    41101 tcgaagccat tttagaagca cataagaata ccgtaaaacg attcaatcct tctctaaaag
    41161 ttttaggagc cgttttaact atgttcaatc ctagaaccac actttctcaa actctcgaac
    41221 cgatgattga accctactta aaattatttt catccagaat tccaccttca gtcagcgtag
    41281 aagaagccca tatgatgaaa cagaccttat tcgaatatca accgaaaggt aaagcggcaa
    41341 aatcttatca aagttttgtg gaagaggttt tagagcttgg ctaaaaagga tcttctcaaa
    41401 caagcggcgg gggcgcacgt ccgaaagacg ttaggcggag aaaccgaaga gccaatccct
    41461 ttcaatcaaa aagaaatttc tacattggaa actccgaaag aaacgttgaa agaagaatcc
    41521 gaaaatcaaa aacaaacaat tgcaaaaaat gaaatcgatt ctcccttcaa aacctataac
    41581 caagaaacaa aagaacctct ttcaattcag aattcatcct ccgcaagaga ggaaaaatat
    41641 ttgcccaaaa agaaccacct ccacaggata agcagtgtca tgagattaga agattataca
    41701 aaaccggaat cccccgaaag agaaggctct tcacgttttt tgaagattgt tggagtgatt
    41761 cttttaatca tggccatttg gtttttctgg ccagcaaaac acgaaatcta tatggatata
    41821 gataagatga ctcccgaaaa agtttcgggg atgagttcac aaaaagaata tcatttttct
    41881 catggacaag acttctttat ctattataag aaaggttggt ccactcctaa aaaagttcgc
    41941 cttacgattt atcgaaccga cggcgggaaa gaggaatttt cagttcaaga aaaagacttt
    42001 cgtaagaatt ttgaaaagtt ccaaacctat tatgatgata cgtttttcga tcaacaagga
    42061 tcttacgaag tggaaatacg cgacgaagac gaagaactat tagtaagtaa aaaattcact
    42121 atcgattgaa tttggaacag caaatcggta tataataaaa atcgaatgaa ttttaaattt
    42181 atctttttcg ctcaaaaaat attattcaaa agtataattt catttttagc gattgtttct
    42241 tttttatact gcgtaaagga atcacttcca ccaaacattc ccgccaatgc aaaatttcaa
    42301 aaagaattca atgcgtacgt actttctgaa tcgggaagaa gaagagttta ttacgacaac
    42361 ggaaaaattt accaagattg ttccgtaaac gaactcggtt tagaaaacgg tctttgcaaa
    42421 atctattcta aatatgagga tcgtatatta gcaaaaggta attatgaaaa cggagttcgc
    42481 aggggagaat ggatctggaa ttttgataat ggaaatcttt atatccgtca gaattttggc
    42541 aaaggttctc gaaaacccga agtgatgatg aacggagacg aaggaaacga agaaggactc
    42601 ttcgaaagat tttacgaaaa cggacaactt gaactcaaag gaaattatac ggaaggttac
    42661 agagataatc tttggcaaaa atattttcca gacggagaat tagaatacac tggttattac
    42721 aaaaatggaa agaaagtaaa aacttggttt tattattacc cgactcataa aacggaagcg
    42781 attgaagttt ttgacgataa cggaaatttc atttccagaa ctaattatct tccagacgga
    42841 acaatcaatt gcgaaatgaa aaagggattc gagccgattt gtcagacttt ggtttcttcc
    42901 gaacaataaa attgtgaaga caatttttgg aattttcctt cttatcgtaa tttatctaag
    42961 catttatttt tctttaacaa tattaaattt ttggatttta ctctctacgt tttcagttgt
    43021 ccatatagga ctttttcaaa cgttccgaga aaatttaaat ttcagatttt atattttcac
    43081 tgcaattctt catttgttta tgatattttg tttaaatctt tattttaaac agacaaatta
    43141 aatttcgctt tcgacgaatc catctaaata ctgcttaaat attcatactt tctaatgctg
    43201 cattacccat tggttaaaat tttaaaaaca gtttaaaaaa atttactacc ctgacacatc
    43261 aaaataatac tatgccaaac ttatgcaaaa aacttaactt ttacatttta tcgggcaact
    43321 agataaaatc cataaccaac cccacaagta tttggatctc aatagagttg ttgaaaaatg
    43381 aattcttcat ctgtttgtat tggattaaaa tgggcaattg aagcaatttt acgaatcttc
    43441 actatggaat ttttcaacaa ctctatttta taaatctaat ttttcccaaa aaataaattg
    43501 taggaactaa caaattttgc agagattcaa aaaagattga ttataaagtt ttgagacaga
    43561 ctcttagtaa attttaagta ttttcaaaaa ttcgaatatt ataaaaaaag aatctacgaa
    43621 aaacagtttt tacctttcgt agattcttct tcccgaagat taaaattaaa ttttcgggcc
    43681 aaacgcggta aaatcgaagt cttttgatcc ttccgcatat tgtttaaaat ttttaatgaa
    43741 catttcccct aatttcttag cggtttgatc ataagcggtt ttatccgccc aagcttctct
    43801 cggatcaaga atggcactat caactccgct gatcgtttta ggataagcta cttggaaaac
    43861 tggatgtgtc acaaactcag atttttctat attcccgttt aaaatctcgt cgatgatttt
    43921 acgagtagaa ggaagattca tacgctttcc aactccgtaa gatccaccta caagaccggt
    43981 attcatcaaa taagctctga cattgtgttt tttcattttt tcaccgagca atttagcgta
    44041 tctcgtagga tggagagtca taaacgccgc tccgaaacac gctgaaaaag tagcagttgg
    44101 ctctttaatc cctctttccg tacctgcaac ttttgcggta taaccggaaa gaaaatgata
    44161 catcgcttgt tcaatgctca atttggaaac gggaggaaga acaccaaacg catcataagt
    44221 taagaatata atggttttcg gatgtcctcc tttagaagga acttggatgt tattgatgtg
    44281 aaaaatcgga taagaaactc gagtattttc tgtttttgca gcagaagaat aatctacaat
    44341 cttagtctga ggatcgtaaa ctacattttc aagaagagcg tctttacgaa tagcttcgta
    44401 aatgtccggc tcggttttag gatctaagtt gattacctta gcataacaac cgccttcgat
    44461 attaaaaatc ccgttatcat cccaaccgtg ctcgtcgtct ccgatcaatt tacggtttgg
    44521 atctgtggaa agagtcgttt taccagttcc ggaaagacca aagaataaag ctgtatcacc
    44581 atctttacct acattcgcag aacagtgcat actgagaatt ccctgcaaag gaagtttata
    44641 attcataaca gagaaaatac cttttttcat ctctccgcca tattcagttc caccgataat
    44701 acaaattttc ttagcaagat ggaagatcac aaacacttca gaattcattc cgtgttgttt
    44761 gaagttttca ttcttaattc cacaagcatt gataatcgta aattcaggat caagaccgac
    44821 cagttcttct tttgtaggac gaaggaacat attcgtgcaa aagtgatgtt gccaagcctt
    44881 ttcggaaaca actcgcagac tcactctggt ttcagggttc gcacctgcat aaccatcaaa
    44941 aacgtatagt tttttatgac tcagatagtt tacacatttc ttataaagct cgtcaaagat
    45001 tgcttctgaa actttgaaat tgatatgact ccaccaaatg tttccatttg aagaaggctc
    45061 atctacaaaa tatttgtctt ttggagatct acctgtaaaa ataccggtat caaccatcat
    45121 agtcccatta ctggaaacta cggtttctcc gttttttttc tcatgttcat aaatttcatc
    45181 ataggaaagg ttatggaaaa tttcagaagg ttcgagtccg agttccttca aaccttttac
    45241 ctgagtctgg gcctgcatct gattgctcct tgggaattct atttcaagta ttttactcta
    45301 aagtggaaag tcaatcgatt caagaggaat gaggttggcg atttcccttc tcggaaactc
    45361 cattcgaatt cgcttttgta aaaatcattt ttccggctgc agtttggata atagaagtta
    45421 ctgtcacttt gacctctttc ccaacaagat ggcctccgtt ttcgattacg accattgtac
    45481 catcttccaa ataaccgatt ccttgatttt cgtccttacc ttctttgatc acttggattc
    45541 caagttcttc tccaggcaaa acaaccggtt ttaaagcgtt tgctaaagta tttaggttta
    45601 atacctttac tccttgtaac tcagccactt tattcaaatt aaaatcattc gtaacgatct
    45661 taccaccggt atcacgagct agtttaatta gttttgcatc tacttcgcgt gtatcagaat
    45721 aatctttata agtaattttt acttctatag atcctttacg ttgaagttta ttcaacatct
    45781 caagacctct tcttcctctc gctcttttaa tcggatcgga agaatcactg ataagttgaa
    45841 tttctctcag cacaaagttt ggaagaatta aagggccatc caagaaatga gtgtctgcaa
    45901 tatctaaaat tcttccatcg attacaacgg aggtatctaa aattttatct ctgacttctt
    45961 ctttttcaat accaactccg aagctgctgc cagaaccgcc tccgcctccg aaaattccaa
    46021 gaccgggttc tttagcaaat gaaactccag caaggattcc aaaaagtgca aatacgaaat
    46081 aaagggctac gttcaattct tcaaaatgaa cagctgcacc tacaaaccaa gcaattgcaa
    46141 gcccaagaag agcacccaat ccagcgcaaa aaagtaaatc agctttgagt tttggaaaaa
    46201 gattagattc tccgtaaaga agaataaaag aaactaacaa gacaaccccg gcgattggtc
    46261 cggctaaata aatatctcct gcttgtttat gtgttactgc aaatgtaatc ccagaaagga
    46321 acagagacgt gagtactttg tagaaatgaa tcataactca aatccttaat ttgtatttga
    46381 gtttttgcgg aactttactc ttcttctgcc tttttttcac taggagagag ggtgctcgcc
    46441 agtacatcgg aaactaaatt tcccgcttct tcctgcgtaa cccctttact caatgcaact
    46501 tccattttca caagattata ggcgctttcg taaagctttc tctccataat agagagttct
    46561 tttccacttg ctctgcgaaa tagatttcta caaacttctc cgacctcata aatggacccg
    46621 gacttgatct tattgaggtt attttggtag cggatcttcc agtcctcttc cgtatctact
    46681 tcgtctttct tgaggagtgc aatgactttc ttgatctctt ttttatcgat gatagggcga
    46741 attcgaacct gttctgcctt gtcgacagga atcatgacct tcatcttact accttgaatt
    46801 tcgagaacgt aacaatcctt ctttttaccc aggatattct ttttggagat ttcgagaatc
    46861 tctccaactc cgtggattgg atagactacg taatcgccta ccttgtgttc gatttcggaa
    46921 tttttctttt tggcagccaa gtaagtatga taacttccgt taaaactctg tttaagaaaa
    46981 tagcataaat ttggcgaaag tcaacaaaat tatccgaaaa ggctattaaa gtttcagtgt
    47041 gcgaattttg gcagaatgaa acaaaggatc attgagaggt tgaatttttt ccaatgcttc
    47101 ttttgcttct tcttctgaat aaaaataacc caaataaagt tcccctttag atgaacgaaa
    47161 aattcttcct ttgaattcgt ttctagccat caaaatcctt tttcccaatt caacggcttg
    47221 caaagaatcg gaagtgccga ctactacaag ataatttgtt tcaccagatt gaggaggata
    47281 gagaatttta gaatctccgt tcactccaga aacattctct ttaaaattca attttgaaag
    47341 cgattcctga ttttttaaag gttcttcgtt tttttggtta gaaaaaaaca aagatcgagt
    47401 ttcattcttt ttttcatgag aaggaacgtt tctgagggtc tgtatttcat ttcgggcaaa
    47461 ggactcttcc ttttgatcca atttaaggcc gactacaatt cccgcagtaa acagagatat
    47521 agaacctaat aataaaacaa aagcagaacg tgtggacgaa aaaatttgaa tcggtgatcc
    47581 cgatttttta tgatgttgaa ccgtttgaat cgtccgacta aaatctgtat tttctcgaac
    47641 tggagttcgg accgtagatt gtttgagtct tctcgaataa tcaatattct gcatttagga
    47701 atcctaaatt ctatttttaa aatcggccta aatactcaaa ttctttccaa aaaattaaag
    47761 attactcttt tgaaaatttc catgattctc aattcaatcg attcctaacg aagtattatg
    47821 gattttgagg caaattcaac gttttataca gaattttagg catcttaaca gttctgattt
    47881 atggcaatgt ttatagagaa tcctagaatc attttcaagt tttgacagta tcgtttttaa
    47941 cgtaagttca gtgtaagaaa atgagtacaa attttccaaa aatgtgagtt cctacaattt
    48001 tagaatttgt tcgtaaaatt gtagttttgt gggtattccc acaattaagt cacattacaa
    48061 atttttaaac atttactttt tgtatgagtt cccacatttt agaaattgat caatagagtt
    48121 tagatttcaa cttttttcag aaaaatgaat ttcttgtcga actcacatta tttattgagt
    48181 tctaagtaaa atcatttcat ttgagacgcg ctgaattttt tggctattga actcgacgaa
    48241 gataattcat atttttttga aaaacaacgt cgagttttaa attgaaaaag ctactgtaca
    48301 gattttttta aagaagagat gatcgcttca taattggaag acaatccttg acaggcttgt
    48361 gcatttcgtt ccatgagacc tacactctcc aacaaaaccc caatcaattt tcttttgccg
    48421 gaacgatatt ggtcctgatc ctcaggtggc aaacctggtt ttcccatact tttccatttt
    48481 tcacatttag cacctaggtc cgtgcaaatc ttagtttcta attcagaaca aggtttacaa
    48541 ctaatcatcg ctaacgaaaa gatgattcct aaaatcaaag tttttttcat acgtattact
    48601 ccttcgagtg aatcttattt tagggaaact ttataaaatc taaagacaac aatcttaaac
    48661 ttccgcgcaa aatcctttct ttagaaactg tttttatcaa actaaaactc attttataaa
    48721 aatttcactc actttattgt aatcgaaaag agaacgaaga atgacaattg aaattaaaaa
    48781 aattcaatct ataatgtttt tttgaaatag ataaaagggc aaaggttcat tttaaattct
    48841 ttccaaaaaa taaataatac agttttataa aaagctacta tgatctatac aattatttta
    48901 acgtgagttc gatataacgc gagaggaact cagtagaaca ttctttatta taaccaaccc
    48961 gcacaagtat ttggatttca atataaatct atcgaattac gacaaatcct ctgtaaaact
    49021 tacgcctgca tcgtgatcca tagagcgttg catgagtttt tcctaatttt gggaggtgga
    49081 gaagttcgga agacttttct ctatcagaaa aacatacttt ttgcaagtaa aaagactcat
    49141 tcttgtcgga acacttgaat aatgtgcgtt ttggatccct gaacgcgatc cgtagagcgc
    49201 gcgttcagct gagttcaatt tggattctaa aatcttcttc aacttgtgaa gttgattatg
    49261 gctctttatg gatcgcgttc tataataaat tgaattcgat gtaaaaaaac cgtaattctg
    49321 aaaaaagttg aatcttaact ttgtagatcg attctttaaa tgtgggaact actgcaaaat
    49381 ttcgttcaga aaagtatgat ttaaaatcgc aaaaaagata aaagagacgt aatctgtagg
    49441 aactaccaca atttaaaaaa tagaagttta taactgtcgt attcaagtgt gggaactact
    49501 ggtaaatcca cgatttgtga gagttcccac agattaagtc atattacggg cttaaatatc
    49561 catttttcgt gatcgaaaat tgtaagagtt cctatatttt caaaatctaa ccgtaaaaca
    49621 tagacatgtg tagttcccac attttatttt ttacggcaat ttcaaggttt tgtaagagtt
    49681 cctacattca ttttttcagg taaaacaaaa ctttaggaaa cagattcctt atatcgaact
    49741 cacgttaggt aagatttcat tacctactca aaatcaaatg ccgcttccta caggcgtaac
    49801 ataataatca ctttcacatt ggttatatgc gtttaactat aaggttttga aataaacttc
    49861 catatagttg aaataagaga aattttataa ctagaacatt ttagaaatca agttcgacta
    49921 ataaaacttt gataaaaaat aagtggacta tttatcttga aaaaactagc taatttaata
    49981 aaaaacccca ggctcaaaaa cccagggttc tgttgaaatc aaattgtttt cgactttgat
    50041 tgtttgttac gtcgttaacc caccaaataa agaagcggga aaagataaat ccagatcaag
    50101 tcaactacgt gccagaaaag acctacacct tccacaggtg tgtaataaga agagttcact
    50161 tctcctttaa ttactttgat cattacccaa atgatcaatc ctgctccaat caaaacgtga
    50221 gatccatgaa ttcccgtcat tacaaagtaa aaaccaaaaa acatagctgc gtttttaatg
    50281 tcggccattt ccgtatttgt aaagaatttt ccgggaagga gtccatgatg aattttagaa
    50341 gtatattcaa aatactttac gaccataaat gtaagcgcac atagaacggt cacagccaaa
    50401 gcgataatcg cttctttttt cttatctact tggacgtaat gaatccccaa agccatcgta
    50461 aacgaactaa atagaagtac gactgtattg aacgcaccca tcggaacgga caagtgatga
    50521 cttcccgcat gaaaaatttc cggatacaaa gaatgataaa ttgtataacc cacaaataag
    50581 gcgccgaaca ttaaaatttc tgtaacaagg aacaaccaga ttccttgttt agaagcgtcg
    50641 tactgatgct ctgcactctc aaagtgatga gcatgatgaa agtgcttagc ggtactcata
    50701 aggtccccct gtaattaccg gagttttttc aaaattttca tgtgtaggcg gagaaggaat
    50761 cgtccattcg agagttttcc ctccccaagg attatctcct gccgtctttc ctgcaattaa
    50821 gccgtggatc actgcaatta aaccgaccag aaatccgatt ccaatcatcc aagaccctat
    50881 tgtagaaatt tggtttagac cagtaaactc gggaagataa tcataatacc ttctaggcat
    50941 tcccatagat cctaaaataa actgagggaa aaaagtcaca ttaaatccag tgaatatgaa
    51001 tatccaggaa attcttccta acaagtcgga agtcatcttt ccggttactt ttggaaacca
    51061 atagatcaaa gctcccatca ccgccatcaa tgttcctccc accattacat aatgaaagtg
    51121 agcaaccaca aagtaggtgt cgtgaaagtg aacgtccatt cccgtggaag ctaggaatac
    51181 tcctgtcaaa ccaccgatcg taaataaaaa cataaatccg atcgcgaaaa gcattggtgc
    51241 atctaaacga actgaaccct tatacatagt cgaaatccag ttgaatagtt tgatagctgt
    51301 aggaactccc acaagcatcg taatgaatga gaataaaact cctgcaaact cggactgacc
    51361 ggatacgaac atatgatgtc cccaaaccaa aaaggaaacc gctgcaattg caagagaaga
    51421 atatgcgatc gcagtataac caaagatcac ctttcttgaa aaagtggaaa cgagttctga
    51481 aattacaccc atcgccggaa gaatcatgat atataccgca gggtgagagt agaaccagaa
    51541 gaaatgctga aacagaaccg gatctccgcc gagagtagga tcaaaaattc caactcctaa
    51601 agtcctttct gcaactaaca aaagtaaggt gatagcaaga accggagtcg ccaaaacttg
    51661 tatgatagaa gttgcataca atgcccaaac catcagaggg attcgattca tagtcattcc
    51721 gggcgctctc aatttatgag tggttacgat gaaattcaat ccagttaaga tggaagaaaa
    51781 acccatcaca aacgcaccca ttaccaacat aatcacgccg ttagaaactg aattagaaat
    51841 ggaatacggt gtataaaagg tccaacctgt atctactttc tgtgtaaaaa gcgaaaacgc
    51901 cgcaattcca gcgccagtca tgaaaatata ccagctcgct aagtttaatc ttggaaatgc
    51961 tacgtctttc gctcctaatt gaataggaag aatgaagttt ccaaaaatcg caggaattcc
    52021 cggaacgatc accataaata ccatgatggc tccatgataa gtcatcattc gattgtaaat
    52081 atccggtgtc acgaatccaa gagtttgtcc cggagtaaaa agttccaaac gaaccagaag
    52141 tgcgaaaatt ccacctaaaa gaaagaatga cataatcgca aagaaataca tgatcccgat
    52201 ccgtttatga tcgattgtag tgagccagga ccagattccc ttttcgtggt tgaggtagtt
    52261 gtcagtatga cttgcagttg ctgtagacat attcctctcc tatttaaggg ttttaatata
    52321 ttcgatcaga gcgttgattt catcgtcgga aagctgtccc tgataagaag gcattgcagg
    52381 cggataacct tttacaacct gggccgtcgg ttgcaaaata gatttacgaa tataattttc
    52441 atccgcggtt acaccgggtc cggactcgaa ttctctcgta ctcccaaaaa gtcctttgta
    52501 ggaaggaccg actaaacgag aaccgtccgt tgaatgacaa cccgcacaag ctttttctgc
    52561 gtagagtttt ttaccgagtt ctgtgggagg aatcttagaa agatctacat ttcccgcttc
    52621 cgcataccat ttatcaaacg tttcgtgatc tacaacacga attgcggaaa gcatattgga
    52681 atgagaagtt ccacaaaatt cagtacaata aactacgaaa tctccttttt cagttggagt
    52741 gaaggtcagt gtagtataac gtcctggaat tgcgtccatc ttgttccgga aggctggaac
    52801 ataaaaagaa tgcagaacat cctgagaagt catcacgaga cgaaccgttt ttccaacggg
    52861 aacataaatt ccattgggtt gaaaaagagt gtttagtttt tcagtcgcgt tcggagaaac
    52921 aatagttaca ccattcggat atttgaatgt ccattgccac tgtcttgcag taacgtgaat
    52981 ttcaatatca cctttatcgt gaacttttct aaggtctgcg aaaattctcc aaccccacca
    53041 aaaaatcacg atcataatca ccagggggat aaaggaccaa agaaattctg ctaacgtatt
    53101 gtgtgtgata taagcagttt tatccgagtc cgtttttctc cggtatttaa aaataaacca
    53161 agtcattccc ccaatgagaa tgacaaaaga gatcagactg gatacgagca gaaagagata
    53221 gagatgatct acattctttg ctacttcgga agcctgaacc ggcataaaac tcgttgccgt
    53281 aatgaggttc aaccaggtca ttttattgaa gttactcctt cctaatgagt tcggaatttc
    53341 tgttatgcct gatccagaat gggatcaaga acgccgccat aatgagaaga gtgaagaatc
    53401 cacccagttt cataatatta taagcgtaca aagtatatgt atttttgccc gggtcaaatt
    53461 gaaagcaaaa aagggcaaat tgatccgtga aatcccctat tttaccatcg gaagcctcta
    53521 ataaagaaag tttcaaagtt ctttcatcaa aagtaatccc atgaagataa cgggaaattt
    53581 ttcccgaagg tgtaatgata taagcgacgg atgaatggat ccattgttca ttttcagaat
    53641 tccatttata ggaaaaccca actgattctg caagtgctgt gatctctttt tgatctcccg
    53701 ttaagaaatg ccaaccttgt ccgttgcctc gagcatattc ttttagataa gcattttttt
    53761 tagcaaaagc gagatcaaaa gtttctttgg gatcaaaaga tacggcaacg tattcaaatt
    53821 cgtttcctac ttgccaactt agttttttaa gtacatctgt aacaccgtta aggtgaaagt
    53881 tgcacaacgt aggacattta taataaacaa gagatagtag caccggttta tctcttttaa
    53941 agaaggaact taagagaacc gattttccgg tttcatctcg gaaagaaagg gaaagatcaa
    54001 gttgattacc caacttttcc tgaattccca ctccttccaa ttctttcggt ttttcatttt
    54061 tatcaaaccg agcagcggga tcgtatgagt aaatggaagc agtaaataaa caaaagatgg
    54121 cccctgaaat cagggaattt ttaaaaaaca agatttaact ccgggtattt tcccagatta
    54181 ttttgtctga atatttgcag gaagattaag agaatgttct ttaactcccg gatgtaaaaa
    54241 agaaagataa acgaagaata ccaaatttcc taataaaaca ataataaaag tccaaaaccc
    54301 aggtcgattg tatccacttt gttgtgtcat ggaaaaagac tcctctgtaa ttgattccta
    54361 ttctcttaaa gaataaaatt aaaagattca aggacaaaat cggacgaatc tatttttttg
    54421 aaagtaatat tttaatactt tcaaaatacg ttcggcgatt ctaataaaaa ctacaatttt
    54481 agagatttcg cgtttacatt tatctacact ttcattgctc ttaaaaatcg tttttcgagt
    54541 atggtatttc agaacctctt ttgaggattt cagaaaagaa tgaactctaa ctcagatatt
    54601 tcttcaaaat ttcgtttgtt ctataaagtc tctctattct tgagtgtact cattttttta
    54661 aatttactct atggtccttt ggtgagggcg accggttcag gccttgcttg tcctgattgg
    54721 ccgttttgtt ttggaaagat ttttccgact tttgattttc aaatttttat ggaagtctct
    54781 caccgttatt attccgcttt tttaggactg attcttttag gtcttacaat ctggacgttt
    54841 acggataaaa ttcttagaaa agaattcggc atctatttag gaatcgcgat ccttctattg
    54901 atctctcaaa tcaatttagg aagacttacc gtcactttga aactcgatcc tacttctgta
    54961 aatcttcact tattgaacgc gatcgctttc tttttagtta tacttacagt ttctatcgac
    55021 tctagagaaa aagctttgta tcaaagtaaa cattttatcg aaaccgctta tttattcaga
    55081 aaagataata tcctttattt tattcttttg atcggaattg tagttcaaat tattttaggc
    55141 ggtcgtgtta gttctcacta cgcgggactt gcctgtccag attttccgac ttgttggggt
    55201 cagtggattc ccaacaaccc attagaaatc gttaaaattc aagtattcca tagattcggg
    55261 gcttatgcgg tggttttgtt gcttgtggtc tctcttggtt ttgcaatttg gaagaatttt
    55321 ccaacgacct caaaaagatt tcttcaaatt tccatgtatc ttgtagtcgc ccaaattatt
    55381 ttaggaattt tgaatatatt tttcggccta ccaaaactta taaccgtact tcataccggc
    55441 tttgccgttc ttttacttac ctctacttat ttatccctga tttctagggt cgtcgtattg
    55501 actaatgaac ggaggaccga aaaataattt cggtaagcta taatggctag ttccactttc
    55561 ttttcagact ggaatcaaat gctgaaacct agggttactt ctctggtttt ggctacaatc
    55621 attccgggtt tatatctcgc aggcgaacaa tccccttccg ggtttttgat tgcgactact
    55681 ttgttcggaa catttttaat gtcttcggct tcgtttattt tcaaccaagt gatcgaaaag
    55741 gatcgggacg caaaaatgaa acgtacttcg gaccgtccga ttccttcggg gagaatcagt
    55801 gtcgcacaag caacattagt cggaatatct atgatgggat cttcctttta tgttctggca
    55861 gtctatgtaa atcttttgac cgccttgtgt gcttttgctg ctttaatctc ttacgtcttt
    55921 ctttatacaa tttttttaaa acccagaaca actcaaaaca tagtaatcgg cggagtggcc
    55981 ggatgtgtag gacctttgat tggttatgct gcaattggaa attctctacc agtacaagca
    56041 tgggttttgt ttatgatgat tttcttatgg actccagctc acttttgggc tttagcaatt
    56101 tttctgaaag aagaatattc ggatgcagac tttcctatgt tgccagttgt caaaggaatt
    56161 catcagacta caaaatccat attcttctat acaatttttt attctattgc ctgcgttagt
    56221 ttttattttt tagaatcttc tatgggattt ttgtatctca tgactgcttt agtcgtttgt
    56281 gcttggatgg gaattctttc ttaccgattg attcaaaacc cggaacctca atctgctaga
    56341 aaattttttt tcttttccat acttcacctt ttcataatta atattacgat cgtagttgat
    56401 catcttattt aacataagtt aggcctaaga aatccgtttt ataaaaacct gatttttcca
    56461 taaaaaataa atgtggaact ttccgactcg aatcacaaaa aatgaatgtt taaaaattta
    56521 ttatgtgact taatctgtgg gaactcacac aaatactagt taaaatttga aattgtggga
    56581 accactagga aacacaaaaa gaatcatcat ccatccgatt tttgcacaaa accgctgttt
    56641 tgtggtcatc atcaaattta aatcctattt ttaacgtgag ttcggcctaa cgcgaaaggg
    56701 atcgtacggg gaaactaaag cagaacgctc tctaccaacc ccacaagtat ttagatttca
    56761 atattaaatc tgtgggaatt acgacaaatc ctctgtaaaa ctgagttccc accccacgac
    56821 gcgatccata gagagcgttg tgctttagtt ttccctattt ttaggtgggg taactcaatg
    56881 aattgcttcc catgggtcgc aattcaggtg gagaaattcg gaagactttt ctctatcaga
    56941 aaaacatact ttttgcaagt aaaaagactc attcttgtcg gaaca
//
LOCUS       IKCGEJDB_10             6800 bp    DNA     linear       08-DEC-2021
DEFINITION  Genus species strain strain.
ACCESSION   
VERSION
KEYWORDS    .
SOURCE      Genus species
  ORGANISM  Genus species
            Unclassified.
COMMENT     Annotated using prokka 1.14.6 from
            https://github.com/tseemann/prokka.
FEATURES             Location/Qualifiers
     source          1..6800
                     /organism="Genus species"
                     /mol_type="genomic DNA"
                     /strain="strain"
     gene            1048..3285
                     /locus_tag="IKCGEJDB_00132"
     CDS             1048..3285
                     /locus_tag="IKCGEJDB_00132"
                     /inference="ab initio prediction:Prodigal:002006"
                     /codon_start=1
                     /transl_table=11
                     /product="hypothetical protein"
                     /protein_id="X:IKCGEJDB_00132"
                     /translation="MTKDKQSIFIAHVLRKDDGSFVEHLIDDHLYSVAEFAKKFCEKF
                     GAETFGYLIGLWHDLGKFKLEFQERIRIRSGHIGEEAHLEGKTAKSVKHSVSGAIHCL
                     NKFKQSDIIKKLICLPILCHHSGLKNFGIDVDIQLNDEKEISALSETITYIPQQILDG
                     IELKQLGKSFKDHSLLIRMLFSTLIDADRLDTERFMDLVKFKERYSKTIILQDLNIKL
                     DKHLNDIQKQADATKVNSIRKRILEEVQSKTNLKPGFYTLTVPTGGGKTLTSLSFALK
                     HCIENKMDRVIYGVPYLSIIEQTADVFKKILGEDSVLEHHSGIDISKEKENSINRLLT
                     ENWDHPLIVTTNVQFFESLFSSKTTKVRKLHNIINSVIILDEAQMIPPQFLQPIVKTL
                     KELVEYYNVTIILCTATQPTLSSIKSTDLNFDGIDTAIELAPEPEKLFQELKRVIIHK
                     PEEKKLSFMEVATRILNYDQVLTIVNRKSDASGIFNQLTGNKYYLTTNLCAEHRRDIL
                     KKVKNHLNNGESVYLVSTQLIEAGVDIDFPIVFRAVAGLDSIAQAAGRCNREGKLLDE
                     NGQEKLGEVFLFKPEQNPPAGHLLQTEQASRDCIKNFEELIHPDTLKQYFNTLFWLKQ
                     DKGLDKEEIEKDKRSFQFETINKKFKLIDEDSRPVIVPYKEGKDLIVQLQNSVIQNNF
                     LDYKLIRKSQRYTVNLKTNLYNKLLSEGIISEIEGIIGILTFDSYYHNDLGILESPNE
                     QDLII"
     gene            3300..3989
                     /gene="cas5d"
                     /locus_tag="IKCGEJDB_00133"
     CDS             3300..3989
                     /gene="cas5d"
                     /locus_tag="IKCGEJDB_00133"
                     /EC_number="3.1.-.-"
                     /inference="ab initio prediction:Prodigal:002006"
                     /inference="similar to AA sequence:UniProtKB:Q65TW5"
                     /codon_start=1
                     /transl_table=11
                     /product="CRISPR pre-crRNA endoribonuclease Cas5d"
                     /protein_id="X:IKCGEJDB_00133"
                     /translation="MKESKIFQLKVWGENACFTRPEMKAERVSYDVITPSAARAIFDA
                     ILWKPAILWIIHKIDILKPILWESVRRNELGSKIAPQNITQTMEAGTGNLALYIEEER
                     QQRAGLFLKDVSYILHASFKLTKRAGDGDSITKFEEMFKRRAEKGQCHHQPYFGNREF
                     AAYFSLNDQTEKLIKIEQQDLGWMLYDLDFEDYDFDTKSYKDASPKFFRAEIQNGSIV
                     IPDLNTNGARL"
     gene            3986..5710
                     /locus_tag="IKCGEJDB_00134"
     CDS             3986..5710
                     /locus_tag="IKCGEJDB_00134"
                     /inference="ab initio prediction:Prodigal:002006"
                     /codon_start=1
                     /transl_table=11
                     /product="hypothetical protein"
                     /protein_id="X:IKCGEJDB_00134"
                     /translation="MILQELVNYYERKLEEGEIAREGFERKEIPYLIEIDQEGNFIRF
                     ISTRQDEKKKRASSYTIPKAVIRSSGINANLLWDNFEYIFGLEKKEKQKDFIRKIQDL
                     ESKSEKPSSLTSILNFFSKLEMSELKKDPLWAEIEEDKHYLTFKLQGQNEIICSDKKI
                     VQTISKNVSEDEVEKGICLVTGKMDSIERLHSKIGLTGANTSGANLVSFNLDAFESYG
                     KKQGSNAPTGKYANFAYGTSISSLTSKDSRQKMLIGNTTMMFWSESKNELEDEFLFLL
                     KPSDEDPKKDSKREQEARSNQTIKEHFVSPFTGKLQYLLNDGTKFFILGLAPNAARIS
                     IRFWYPSTVGEISKNINQHFTDLKLEIPNIESGFISLNRILSSTAIQGKMENVNPSLS
                     GKLVTSIISGSEYPRTLLSSILTRLKADKEISFVRVSVLKAILNRKGRFEKFKNYKEL
                     TTSMDEENINVAYRLGRLFAVMERLQERANPGINATIRDRYFSSASSRPATVFPVLFN
                     LSMHHASKSGSVWFEKLKGEILSPLSGKIPNTFSLEDQGLFAVGYYHQRNALFKKKEE
                     ELPQGESE"
     gene            5707..6627
                     /locus_tag="IKCGEJDB_00135"
     CDS             5707..6627
                     /locus_tag="IKCGEJDB_00135"
                     /inference="ab initio prediction:Prodigal:002006"
                     /codon_start=1
                     /transl_table=11
                     /product="hypothetical protein"
                     /protein_id="X:IKCGEJDB_00135"
                     /translation="MSNPIQNRYEFVYLFDVKDGNPNGDPDAGNQPRVDPETGNGLIT
                     DVSLKRKVRNYVTIVKSAAPPNDIYIKEKAVLIETHEKAYVAVGAKLETPKKEEKEKR
                     TGGDQVGKAREWMCKNFYDVRTFGAVMALKVNAGVVKGPIQFTFARSIDPVINLEHSI
                     TRMAVATKKEAEDQDGDNRTMGRKHTISYGLYRAHGFISAHFANDTGFCEEDLELFWS
                     SLQNMFDHDRSAARGEMNCRGLYIFKHVGDGKDTNQAKLGVAPAHKLFNLISVSKKDD
                     STPARDFSDYSVKIQESDLPAGVELIKKVS"
ORIGIN      
        1 gtctttttac ttgcaaaaag catgtttttc tgatagagaa aagtcttccg aatttctcca
       61 cctccgcccc cacccaaaaa taagggcggg aactcagttt tacagaggat ttgtcgtaat
      121 tcccacagat ttaatattga aatctaaata cttgtgggta aggttatgtt agggagcgat
      181 gcgttgagtt taagcagagc gttttgcttt agttcattca tcgatccctt tcgcgttaac
      241 tcaagataat tttaaaatag agttgttgaa aaattccatg gtgggattaa caaaactgcg
      301 tccatctgcc gttttcataa aacaaaaaca gatggagaat tcatctttca acaactctaa
      361 tgattatctt cgaattttac aaaatcatcg aaagcaaaat caatcaattg ataatttgat
      421 aaaatttaaa tacctataaa taaattatgg agtatttttt tatatttaaa tattatttat
      481 ttttaataaa gaaatgaatt aattgttttt ccaaacaaat tttcatttta gggcctgtcc
      541 taaaaccgtc caatgtggga actcatacaa aaatgataat aacaaaagaa tactactgat
      601 ctctataaaa ttgagcaccg ttaagtttat cacaaaacac tgattccatg caaaatatta
      661 ggtactttat tatatagtta tgagtaaaaa agaataaatc attccatacg acggtttttg
      721 tgggaactaa cacattggat tgaagattta aaaaagattc attctaaaat tttgggacaa
      781 attttaacta agaatcaaat tttcgcataa aactattaac tttcagacat gacaaaaatt
      841 aaaaatctat ttcggagatg agttaaagtc caaaaagaga cgactccctt ctataattta
      901 tactttccga atatacaaaa ttcctaaaaa tctaaatact atcttatttt ttaaaatttt
      961 tattttaaaa aatgatttta tttaagaaaa tttgaatttc tttccgaaat tctatataac
     1021 attttcaacc actttccaaa actcgggatg acaaaagata aacaatccat ttttatagca
     1081 cacgttcttc gcaaagatga cggtagtttc gttgaacatc tcatagacga ccacctctat
     1141 tcggtagcgg agtttgcaaa aaaattctgt gaaaaatttg gagcagaaac ttttggttat
     1201 ctaataggtc tttggcacga tttaggaaaa tttaaattag aatttcaaga aagaattcga
     1261 atccgttcag gacatattgg agaagaagcc cacctagaag gaaaaacggc aaagtcagta
     1321 aaacactcag tcagcggagc gattcactgt ctcaacaaat tcaaacaaag cgatattatt
     1381 aaaaaattaa tatgtctacc aatactttgt catcactccg gtctaaaaaa ttttgggatc
     1441 gacgtagata ttcagctaaa cgacgaaaaa gaaatttcgg cattatccga aaccattacg
     1501 tatatccctc aacaaatatt agacggaatc gaattaaagc aactcggtaa aagttttaaa
     1561 gatcattcct tattaatccg gatgttattc tccaccttaa tcgacgcgga tagactagat
     1621 acagaaagat ttatggatct agtcaaattc aaagaaagat attcaaaaac cataatccta
     1681 caagatttaa atatcaaatt agacaaacac ctaaacgaca tacaaaaaca agcagatgct
     1741 acaaaagtaa attcaattag aaaaagaatc ttagaagaag ttcaatcaaa aacaaatcta
     1801 aaacccggat tttatacttt aaccgttcct accggaggag gtaaaacgtt aacttcttta
     1861 tcgtttgctt taaaacattg tattgaaaac aaaatggatc gagtgatcta cggtgttcct
     1921 tatttaagta tcatagaaca aaccgcagac gtattcaaaa aaatattggg ggaagattcc
     1981 gttttagaac atcattcggg tatagatatt tccaaggaaa aagaaaattc tataaatagg
     2041 cttttgaccg aaaactggga tcatccttta atcgtaacca caaatgttca attttttgaa
     2101 agtctatttt cctctaaaac cacaaaagta agaaaacttc ataatattat aaatagcgta
     2161 attattttgg atgaggcgca gatgattcct ccccaatttt tacaaccgat cgtaaaaaca
     2221 ctaaaagaat tagtagaata ttataatgta acaataatat tatgcaccgc cacccaaccc
     2281 acgttatctt ctataaaatc taccgatctc aattttgacg ggattgacac agcaatagaa
     2341 ttggctccag aaccggaaaa actttttcaa gagctaaaac gagtaataat tcacaaaccg
     2401 gaagagaaaa aactaagttt tatggaagtt gcaacaagaa ttttaaatta cgatcaggtt
     2461 ttaacaatcg taaatcgtaa aagcgacgcc agtggaattt tcaatcaact aaccggaaat
     2521 aaatattatc taactacaaa tctttgtgca gaacatcgca gagacattct taaaaaagta
     2581 aaaaatcatc taaacaatgg agaatcggtt tatttagtca gtactcaatt gattgaagcg
     2641 ggagttgata ttgattttcc tatcgttttt agagccgttg ccggactcga tagtatcgcc
     2701 caagcggccg gaagatgtaa ccgtgaaggt aaattattag atgaaaacgg acaagaaaaa
     2761 ctaggagaag tatttttatt taaaccagaa caaaatcctc ctgccggaca tcttttacaa
     2821 accgaacaag caagtagaga ttgtataaaa aactttgaag agctaatcca tccagatact
     2881 ttaaaacaat actttaacac tttattttgg ttaaaacaag ataaaggatt agataaagaa
     2941 gaaatagaga aagataaaag aagttttcaa tttgaaacga tcaataaaaa attcaagtta
     3001 atcgacgaag actccagacc agtcattgta ccttacaaag aaggtaaaga tctaatcgtt
     3061 caattacaaa actcagtcat acaaaataat tttttagact ataaactgat tcgaaaatca
     3121 caacgttata ccgtaaatct caaaacaaat ctgtacaaca aacttctatc cgaaggaatc
     3181 atttccgaaa tcgaagggat tataggaatt ttaactttcg attcttatta tcataatgat
     3241 ttaggaatat tagaatctcc gaatgaacaa gatttaatca tttaatggaa acaaaaagta
     3301 tgaaggaatc aaaaatattt caattaaaag tgtggggaga aaacgcgtgt tttaccagac
     3361 ccgaaatgaa ggcggaaaga gtctcctacg acgtgatcac tccttccgca gccagagcca
     3421 ttttcgacgc aatcctttgg aaacccgcaa tcctttggat catccataaa attgatattc
     3481 taaaaccgat cctctgggaa tccgttcgta gaaacgaatt aggttctaaa attgctcctc
     3541 aaaatattac gcaaacgatg gaagccggaa ccggtaattt agctctttat atcgaagaag
     3601 aaagacaaca aagagcggga ctatttctta aagacgtatc ttatatctta cacgccagtt
     3661 ttaaactcac caaaagagcg ggagacggag atagcatcac aaaatttgaa gagatgttta
     3721 aacgaagggc cgaaaaagga caatgtcatc atcaacctta ttttggtaat cgagaatttg
     3781 ccgcctactt ttcgttaaac gatcaaacag aaaagttaat caaaatagaa caacaagatt
     3841 taggttggat gttatacgat cttgattttg aagactatga ttttgataca aaaagttata
     3901 aggatgccag cccaaaattt ttccgagcag aaatccaaaa cggtagtatt gtaattccgg
     3961 atctgaatac aaatggagca agactatgat tttacaagaa ttagtaaact attatgaacg
     4021 aaaattagaa gaaggggaaa tagcgagaga aggatttgaa agaaaagaaa ttccttatct
     4081 gatcgaaatt gatcaagaag gtaatttcat tcgatttatc tcaacgcggc aagatgaaaa
     4141 aaagaaacga gcttcctcat atacaattcc aaaagcggtc ataaggtcca gcggtatcaa
     4201 cgcaaatcta ctttgggata atttcgaata tatcttcggc ttagaaaaaa aagaaaaaca
     4261 aaaagatttt atccgcaaaa ttcaagattt agaaagtaaa tcggaaaagc cttcgtcttt
     4321 aacatccatt ctaaatttct tttctaaatt ggaaatgtcc gaacttaaaa aagatcctct
     4381 ctgggctgaa atcgaagagg acaaacacta tctcactttt aaactacaag gacaaaatga
     4441 aatcatctgt tccgataaaa aaatcgttca aacgatttct aaaaacgttt ccgaagatga
     4501 agtagaaaaa ggaatctgtt tagttactgg aaaaatggac tccattgaaa gactccattc
     4561 taaaatcggt ttaaccggag ccaatacttc cggcgccaac ttagtttcgt tcaatttaga
     4621 tgcctttgaa tcttatggaa aaaaacaagg ctccaacgct cctacgggca aatacgcaaa
     4681 ctttgcttac ggaacttcga tcagttcatt aacctcaaaa gacagccgtc aaaaaatgct
     4741 cataggaaat acgaccatga tgttttggtc ggagtctaaa aatgaattag aagacgaatt
     4801 cctattttta ttaaaaccct cagatgaaga cccaaaaaaa gactcaaaac gagaacaaga
     4861 agcacgcagt aatcaaacaa tcaaagaaca ttttgtttct ccttttaccg gaaaattgca
     4921 atatctgtta aacgatggaa ctaaattttt tatcttaggt cttgcaccta acgcggcccg
     4981 aatttccatt cgtttttggt atccttccac ggtcggcgaa atttctaaaa acataaatca
     5041 acattttacg gatctaaaat tagaaatacc taatattgag tccggtttta tcagtttaaa
     5101 tcgaatcctg agttccactg ccattcaagg taaaatggag aacgtcaatc catccttaag
     5161 cggtaaatta gtaacttcta ttattagtgg aagtgaatat cctagaacct tactttcttc
     5221 tattttgacc cgacttaagg cagacaaaga aatttctttc gtaagagtct ccgtactaaa
     5281 agcaatctta aatcgaaaag gaagatttga aaaatttaaa aactataagg agttaactac
     5341 atccatggac gaagaaaaca taaacgtagc ctaccgactc ggaagacttt ttgccgtaat
     5401 ggaaagatta caagaaagag caaatccggg aatcaatgct actattagag acagatattt
     5461 ttcctctgca tcttcaagac ctgctactgt ttttccggta ttattcaacc taagtatgca
     5521 tcacgcttct aaatccggaa gtgtctggtt cgaaaaacta aaaggcgaaa ttttatctcc
     5581 tttatcggga aaaatcccca acacattcag cctcgaagac caaggactat ttgcagttgg
     5641 ctactatcac caaagaaacg ctctttttaa gaaaaaagaa gaagaattac cacaaggaga
     5701 atcagaatga gcaatccaat tcaaaatcga tacgaatttg tctatttatt tgatgtaaaa
     5761 gacggaaatc caaacggaga tcctgacgct ggaaatcaac ctagagttga tccggaaaca
     5821 ggaaacggtt taatcacaga cgtttcttta aaacgaaaag taagaaacta cgtgactatc
     5881 gtaaaaagcg ccgctccgcc taacgatatt tatattaaag agaaagcggt cttaattgaa
     5941 actcacgaaa aagcatacgt agcagtcgga gctaaattag aaactcctaa aaaagaagaa
     6001 aaagaaaaaa gaaccggagg agaccaagtt ggcaaagcga gagaatggat gtgtaaaaac
     6061 ttttacgacg tgcgcacctt tggagccgta atggcactaa aagtaaatgc tggcgtagtt
     6121 aaaggaccta ttcaatttac tttcgctcgt agtatcgatc ctgttatcaa tctagaacat
     6181 agtatcacta gaatggcggt tgcaaccaaa aaagaagctg aagaccaaga cggagataac
     6241 agaacgatgg gccgtaaaca tacaatttct tacgggcttt atcgcgctca cggttttatc
     6301 tctgctcatt ttgcaaacga cactggtttt tgcgaagaag atttagaatt attctggtct
     6361 tccttacaga atatgtttga tcacgatcgt tccgctgcca gaggagaaat gaattgtaga
     6421 ggtttataca tattcaaaca cgtaggagac ggaaaagaca ccaaccaagc aaagttagga
     6481 gttgcaccgg ctcataaact tttcaatctg atttctgtat ccaaaaaaga cgattcaacg
     6541 cctgctagag atttttcaga ttattctgtc aaaattcagg aatcggatct gccggcagga
     6601 gtggagttga tcaaaaaagt ttcttaaaaa gaaaaatata caaacaatat tagtttagtt
     6661 tatttttata tttaaatata tcaataaact aaattaattt ttgtattact gatttctata
     6721 aaattgagca ccgttaattc tatcacaaaa cgctgattct atgtaaaata ttaggtactt
     6781 tattatataa ttatgagtaa
//
LOCUS       IKCGEJDB_11             4748 bp    DNA     linear       08-DEC-2021
DEFINITION  Genus species strain strain.
ACCESSION   
VERSION
KEYWORDS    .
SOURCE      Genus species
  ORGANISM  Genus species
            Unclassified.
COMMENT     Annotated using prokka 1.14.6 from
            https://github.com/tseemann/prokka.
FEATURES             Location/Qualifiers
     source          1..4748
                     /organism="Genus species"
                     /mol_type="genomic DNA"
                     /strain="strain"
     gene            42..446
                     /gene="topA_1"
                     /locus_tag="IKCGEJDB_00136"
     CDS             42..446
                     /gene="topA_1"
                     /locus_tag="IKCGEJDB_00136"
                     /EC_number="5.6.2.1"
                     /inference="ab initio prediction:Prodigal:002006"
                     /inference="similar to AA sequence:UniProtKB:P55991"
                     /codon_start=1
                     /transl_table=11
                     /product="DNA topoisomerase 1"
                     /protein_id="X:IKCGEJDB_00136"
                     /db_xref="COG:COG0550"
                     /translation="MKRKYVYEEKKFFYPFPLGEKVNFFLQSGFGELFREKFTAELES
                     DLDRIEKNEIDSVSILNRLWSDLQTQIQNSKFISWATVWQKRKEAGWGICPVCKNGIL
                     QKKKSSRKKEFYQCNRFPDCEFVSYELPKALE"
     gene            complement(916..1149)
                     /locus_tag="IKCGEJDB_00137"
     CDS             complement(916..1149)
                     /locus_tag="IKCGEJDB_00137"
                     /inference="ab initio prediction:Prodigal:002006"
                     /codon_start=1
                     /transl_table=11
                     /product="hypothetical protein"
                     /protein_id="X:IKCGEJDB_00137"
                     /translation="MFEIFCDKFGQIQTHSELYVTDILFSFDRGSSPLLFLQENNPWR
                     LDLSYLSGFMVLFFSNLILLRFLNTVSFETNFY"
     gene            complement(1314..3092)
                     /locus_tag="IKCGEJDB_00138"
     CDS             complement(1314..3092)
                     /locus_tag="IKCGEJDB_00138"
                     /inference="ab initio prediction:Prodigal:002006"
                     /codon_start=1
                     /transl_table=11
                     /product="hypothetical protein"
                     /protein_id="X:IKCGEJDB_00138"
                     /translation="MKYYLTYKDDKSDKFWNIEVSGKSFTVTYGKTGTAGNPQTKTFN
                     TEEKCLKEAEKLLSEKLKKGYVENTTTSRKNESKNSNTDYFNEWEAIVNAKDIHKALM
                     NHFSYLADSSGFEKFPEIFFKEAKSALCTKEQLTIKFKSGEILKAYPPETKVPAKYPE
                     SYRKLLSTHRLLELEKAQLKLGEHGQFEVEWLEEIDSELLEITDAKNVICPLWDYSDC
                     WLYHPKTKNQLGEPSIHFLNHEGGDIEDTIQYNAGALFLKRCCESMEIKFTVTELKKS
                     ESSNKKISVKWENENFLKLTILAAAPIEGTVSALIFYEQDGKACLSTIDLKTGSLLKT
                     THLKDFKFERFTKYYLQGFETAIYLTDDSTTSKHQYLINITENIKVEKLPRVKKRYFY
                     GNYVIEQTESDSMERNLQTGKNRPTPKFIVYGNGQNFISAFFDEVILYDGDFKQLVKI
                     KHKDIDYGRFANYLSDEKLMTSIANIGYGDCTITVTDCSQKKPNLQKLKASIDVLDSK
                     YLTIGNQIWQICMLTKDKKVSLMQLTIDKQESKIHFYPLENYAKNEEANRLDEMTCFQ
                     IVGDRLYIIMKNGTIKNYLINDVSST"
     gene            complement(4142..4426)
                     /locus_tag="IKCGEJDB_00139"
     CDS             complement(4142..4426)
                     /locus_tag="IKCGEJDB_00139"
                     /inference="ab initio prediction:Prodigal:002006"
                     /codon_start=1
                     /transl_table=11
                     /product="hypothetical protein"
                     /protein_id="X:IKCGEJDB_00139"
                     /translation="MNAITIFALALLAVPVFARFARVTKEAMGRYHLIGLGGLFLILG
                     EATRMTADKISPIATLLPVIDIVTVVLAYAGVLFGTLWLSVYYIKHPNEI"
ORIGIN      
        1 ttggtcggcc ttccacttac gctacggttt cggaaactct tttgaaacga aaatatgttt
       61 atgaagaaaa gaaatttttt tatccatttc cattgggaga gaaggtcaat ttctttttac
      121 agtctggctt cggagaactt tttcgagaaa agtttacagc cgaattagaa tccgatttgg
      181 atcgaattga aaaaaacgaa atcgattctg tttctatatt aaaccgactt tggtcggacc
      241 tacagactca gattcaaaat agtaaattta tttcgtgggc tacggtttgg caaaagagaa
      301 aagaggccgg ttgggggatc tgtcccgttt gtaaaaatgg tattcttcaa aagaaaaaaa
      361 gttctcgaaa gaaagaattt tatcaatgta atcgttttcc agactgtgaa tttgtaagtt
      421 acgaactacc taaagcttta gaataaagcc actcatagtt atataataaa atatccagta
      481 tttcgcgctg aagcagaaca gctcttgcaa taaaaattta cgctacttaa ttttgtaaga
      541 atcgataaga tggttgagta actttaattt ttgtaaaaat cgaactaaaa ataatattaa
      601 ttttctttta tatatgtatt gcttggattt ataaaataga gtaattaagg ttctgcgtta
      661 agcagctgtt ttttataatt tgtgagtaat aaggatgaat agtgaaaatc tgttttcgta
      721 tttaaaagta agttatcttg aaactttcaa tcaaatgtga attttatgta agaaattagg
      781 gaaagttttt ttaaaagtag tagttgctac attgattttt aggacccaag attctttatc
      841 ctactcataa ctatataata aagtatctaa tattttgcat ggaatcagtg ttttgtaata
      901 aaattaacat agagttcagt aaaagttggt ctcaaaactg actgtattta gaaaacgtaa
      961 taatattaaa ttggaaaaaa ataacaccat aaatcccgaa agataagaca aatctaacct
     1021 ccaaggattg ttttcctgca agaatagtaa tggcgaagat cctctatcga atgaaaatag
     1081 gatgtcagtg acatacaatt ctgaatgagt ttggatctga ccaaacttgt cacagaagat
     1141 ttcaaacatg ggaacggaca gtagtattta aaaagattta taaattcatt ttaaaataac
     1201 gcgaaaggga tcgcgttcta aattgaatct aaagacgata tgttttctat atacaattta
     1261 ttgaccagag ctaaaaagcc cgctgttaca gccagtcgga ttcgccctat ttcttacgtc
     1321 gaactcacgt cgtttattaa ataattcttt atcgttccat tcttcataat tatataaaga
     1381 cgatcaccaa ctatttgaaa gcatgtcatt tcatcaagcc tgttggcttc ttcatttttg
     1441 gcgtaatttt caagagggta aaaatgtatt tttgattctt gtttgtcaat agttaactgc
     1501 atcagactta cttttttgtc ttttgttaac atacatattt gccatatttg atttcctatc
     1561 gtaaggtatt tactatctaa tacatcgatg gatgctttca atttctgaag attaggtttt
     1621 ttctgagaac aatcagttac tgtaattgtg caatcaccat aacctatgtt agcaatgctg
     1681 gtcattaatt tttcatcgga caaataattt gcaaaacgtc cataatcaat gtctttgtgt
     1741 ttaatcttta cgagttgttt aaaatcacca tcgtatagaa tcacttcatc aaaaaaagca
     1801 ctgataaagt tttgaccatt accgtatacg atgaatttag gtgttggccg gttttttcca
     1861 gtttgaagat ttctttccat tgaatcactt tctgtttgtt caatgacgta gttgccataa
     1921 aagtatctct tcttaacccg cgggagtttc tctaccttaa tattttcggt tatgttgatc
     1981 aaatactgat gtttagacgt cgtactatca tcagtaaggt aaattgccgt ctcaaatcct
     2041 tgcagataat actttgtaaa gcgctcgaac ttaaaatctt taagatgggt tgtcttgagt
     2101 aaagagccag ttttcaaatc aatagtactt aaacaggctt taccgtcttg ctcataaaaa
     2161 atcagagcgg agaccgttcc ttcaataggc gccgctgcca gtatggtaag tttcaaaaaa
     2221 ttttcatttt cccattttac tgatattttc ttattagagg attcagattt ctttaattcc
     2281 gtaacagtaa attttatttc catactttcg cagcaacgtt ttaaaaagag tgcacctgcg
     2341 ttatattgaa ttgtatcctc aatgtctcca ccttcgtggt ttaagaaatg aatactgggc
     2401 tctcccaact ggtttttcgt tttaggatga tacaaccagc agtcgctata atcccataaa
     2461 gggcaaatta catttttagc atctgttatt tccaataatt ctgaatcgat ttcttccagc
     2521 cactccactt caaattgtcc gtgttcgcct aatttgagtt gtgctttctc caattccaat
     2581 aacctatgtg ttgataaaag ttttcgatag ctttctggat acttagccgg aacttttgtt
     2641 tctgggggat atgcttttaa tatctctccc gatttaaatt ttatagtaag ttgttctttg
     2701 gtacataaag cgctttttgc ttctttaaaa aatatttctg ggaatttttc aaaaccagaa
     2761 ctgtcagcca agtaagaaaa atgattcatc aaagctttgt gtatgtcttt agcgttcaca
     2821 attgcttccc actcgttgaa ataatcagta ttactgtttt tgctttcgtt ttttctacta
     2881 gtggttgtat tctcaacata tccttttttt aacttttcac tcagtaattt ctccgcttct
     2941 ttcaaacatt tctcttctgt attaaaagtt ttggtttgag gatttccggc tgttcctgtt
     3001 ttgccatagg tcactgtaaa agactttcca gatacttcaa tattccagaa tttgtcagac
     3061 ttgtcgtctt tgtaagtaag atagtatttc ataaatttaa tgctccatat tcatcaaatc
     3121 atgaactgtg tcgatgacat tttgaatttc ccaaattgtt aaacgcagtc gtgggtttta
     3181 aagctttaag tgtgatttca aaaattcaat ttttttaatt gagtaaaact taccattctg
     3241 ggtatgagaa tagtacccaa agttaacgac cgactttacc aaagacgtaa gaagttttta
     3301 aaaaattgca tttaatccgg attgtttggc tttttaaaag aaattctatc ttttaagttt
     3361 tgaaacaaat tcagcaataa gtattatttt gatgcgccca agtagtaata ttcagtcaat
     3421 cattacatcg tatttactga tcctacaaaa ttgaatatgc ccataaatgt tatacaaaag
     3481 tgtcggttaa cgttctttcg gtacaattca atatgaaagt aattgaagct ctatccagtt
     3541 gttatataca gccagcccta ttttttttct gaatttacag gattgatgtg taaactatcg
     3601 aattggattc tttattgtgt agttccgagt ggtaaaaact gatttagaga ttgaaactcc
     3661 ttgaagatta aagttgttga aaaatctaca ttttacaaaa cggttttata gattcacttt
     3721 aatgaaaaaa cagaggaaaa ttcatttttc aacgactcta tttaatagtg attatacgat
     3781 ctaagaatcg ttttcattta caattttttg aaccattttt tttacaacta tataataagt
     3841 actgaatatt ttaaacttta agagaaactt tcgataaaaa ttaactacgt tctattgtat
     3901 aaagatcgta tgattgaact ttttatgaat tctgagattt ttagataggt tattttattt
     3961 tgttacttca gaatgttccg gtcattagaa attcatatat atttaataaa aatattatat
     4021 tctaaatttt aaaataaatt cgtaacatat cgtttgataa aaatctaacc gtaagaagtg
     4081 atccttttat aaaaaaggcg ggataagaac ccgccctttt ttcattcttg cttaagaatt
     4141 ttcaaatttc attcgggtgt tttatataat acactgacag ccatagtgtc ccgaagagaa
     4201 cccccgcgta tgctaatacc acagtgacaa tgtcaattac aggtaggagt gtggcaattg
     4261 gagaaatttt gtccgcggtc attcgggttg cttcacccaa aatcaaaaac aatcctccca
     4321 agccgatcaa gtgataccta cccatcgcct cttttgtcac ccgagcaaaa cgggcaaaaa
     4381 caggaactgc caacaacgca agcgcaaaga tcgtgattgc attcattgtg aaccctcctt
     4441 atttcatcta gttagacttt agttatttta aaaataatct ttattttcgt ttttatttta
     4501 tacattatat aatgatcgtt ccaattaacg ttaatcgttt tggtataaaa caataccttc
     4561 ttaatggtta atcgtatttc tttttaaaac taacaaagtt cgatttaatt tttattcgaa
     4621 caaaatctta agtctataca ttaaaatatt ataaaatttt tatttaactt ttttattcat
     4681 aacggcatta gagttgttga aaaatggatt ctccatctgt ttctatttca tggaaacgag
     4741 caattgaa
//
LOCUS       IKCGEJDB_12             1337 bp    DNA     linear       08-DEC-2021
DEFINITION  Genus species strain strain.
ACCESSION   
VERSION
KEYWORDS    .
SOURCE      Genus species
  ORGANISM  Genus species
            Unclassified.
COMMENT     Annotated using prokka 1.14.6 from
            https://github.com/tseemann/prokka.
FEATURES             Location/Qualifiers
     source          1..1337
                     /organism="Genus species"
                     /mol_type="genomic DNA"
                     /strain="strain"
     gene            157..684
                     /locus_tag="IKCGEJDB_00140"
     CDS             157..684
                     /locus_tag="IKCGEJDB_00140"
                     /inference="ab initio prediction:Prodigal:002006"
                     /codon_start=1
                     /transl_table=11
                     /product="hypothetical protein"
                     /protein_id="X:IKCGEJDB_00140"
                     /translation="MKLWFPQERRFYFFSMYIFLILLWIIEEVLTFAFDINWIERSQA
                     YFTTIEAAFGLLSIIGIYFLFQEIRNTKADIESAKVMIEGLKNKNQFLVQTNQSFWES
                     LQKQLEEWDLSDKEKEIALLLLRGMSNHQIAAIRGKSLKTIENQTFSIYQKSGTTGKL
                     EFIAYFISPLLPEED"
ORIGIN      
        1 aacttacttt tggtgtaatt caataattac ataaatagaa ttgttgaaaa attaactctc
       61 catctgctct atggaaatag ttgattgagg tattttttta atctgaacta tagaattttt
      121 caaaaactct aataaaattt tctttagaag gtaaaaatga aactttggtt tccacaagaa
      181 aggcgatttt attttttttc gatgtatatc tttttaattt tactttggat cattgaagaa
      241 gttttaacct tcgcattcga tattaattgg atagaaagat ctcaggctta tttcactacg
      301 atcgaagctg cattcggtct attatctatt attggaattt attttttatt tcaggaaatt
      361 agaaacacaa aagcggatat tgaatccgct aaagtaatga tcgaaggact caaaaataaa
      421 aatcaatttt tagttcagac caatcaatct ttctgggaat ctcttcaaaa acaattggaa
      481 gaatgggacc tctccgataa agaaaaagaa attgcccttt tacttttaag aggtatgtct
      541 aatcaccaaa tcgctgctat tcgaggaaaa agtttgaaaa cgatcgagaa ccaaacattt
      601 tccatctatc aaaaatctgg aactaccggt aaattggaat tcattgcgta tttcatttct
      661 cctttgttgc ccgaagaaga ttgatcctaa ccctttttat aattaaaatt gttgaaaaat
      721 taatcctcct atctattcca ttgaaatgga taactaaaac agttttacga atctccgcta
      781 tagaattttt caaaaactct aatattttta cccaccccta tcaaattgag cacctaaata
      841 tttatcccaa agttttgttt tacgttagtt cgatagaatc caatgcgaaa gcgatttaaa
      901 gcgtagagaa actcagcaga acgctttcct acgggtcgcg ttctataatt aaattgaaac
      961 taaagaagaa atattgcatt cagtttcctt catacaattt attgactgta gctgaaagca
     1021 cggtcttgat tcgcccaatt ttcttacgtt gaattcacag gattgaagtg gtaaacttat
     1081 tggtttggat tttttattgt gcagttccga atagttttgt gtaattacct tatctgcaaa
     1141 atcatcctaa tctgaatatt caataaatat taatttattt aaatattctt atttattaat
     1201 tttatccaca ggccatttca aaattggaaa caaaaatttc cgatgcagga tcttgaaaaa
     1261 tatctaattt taaactagtc atcgcggaac tattttttta agtatagatc ataattttag
     1321 cgaagtagat attcttg
//
LOCUS       IKCGEJDB_13             7904 bp    DNA     linear       08-DEC-2021
DEFINITION  Genus species strain strain.
ACCESSION   
VERSION
KEYWORDS    .
SOURCE      Genus species
  ORGANISM  Genus species
            Unclassified.
COMMENT     Annotated using prokka 1.14.6 from
            https://github.com/tseemann/prokka.
FEATURES             Location/Qualifiers
     source          1..7904
                     /organism="Genus species"
                     /mol_type="genomic DNA"
                     /strain="strain"
     gene            complement(853..1455)
                     /gene="nadD_1"
                     /locus_tag="IKCGEJDB_00141"
     CDS             complement(853..1455)
                     /gene="nadD_1"
                     /locus_tag="IKCGEJDB_00141"
                     /EC_number="2.7.7.18"
                     /inference="ab initio prediction:Prodigal:002006"
                     /inference="similar to AA sequence:UniProtKB:P9WJJ5"
                     /codon_start=1
                     /transl_table=11
                     /product="putative nicotinate-nucleotide
                     adenylyltransferase"
                     /protein_id="X:IKCGEJDB_00141"
                     /db_xref="COG:COG1057"
                     /translation="MDSSILTGIFGGSFDPPHEGHSEILKSFFGEVPDCKEVFVIPNR
                     QNPLKEEKISLPENILEMLNLFVSDFSQSIRILDLELNRGGGPSYTIQTIQELKTIYP
                     NRKFVLLIGEDNYANFHKWKDWKKILTEVEKIFVFRRFSKEVPLNSHLNSLIQFQFLK
                     NPLIPVTSTDLRKSFFQFKIPNLISKKVLDYILKNKLYSK"
     gene            complement(1459..2709)
                     /gene="proA_1"
                     /locus_tag="IKCGEJDB_00142"
     CDS             complement(1459..2709)
                     /gene="proA_1"
                     /locus_tag="IKCGEJDB_00142"
                     /EC_number="1.2.1.41"
                     /inference="ab initio prediction:Prodigal:002006"
                     /inference="similar to AA sequence:UniProtKB:Q9WYC9"
                     /codon_start=1
                     /transl_table=11
                     /product="Gamma-glutamyl phosphate reductase"
                     /protein_id="X:IKCGEJDB_00142"
                     /db_xref="COG:COG0014"
                     /translation="MKEIEYVQDLCSRAKKASKILKQLSSSKKNKILLSLADILEKRK
                     TEILSANELDLKDGKEKQLSSALMDRLLLNEKRIFTMASAVREIAVLPDPIGEVTRGI
                     TLPNGLELVTRRVPLGVVMVIYESRPNVTIDVGALSFKSGNACILRGGSEAFYSNEIL
                     IKLFHEILIKEEVDIGSVTFVDKTDRSFMIPFLQQTSLIDIVVPRGGEGLIRFVSENS
                     KIPVVKHDKGVCNLYIDQDADPEKVIPIVVNSKVQRPGVCNSTENLILHNGYPFRKEL
                     LEALAKEGVELLLDPSALTLYPKGKPAKEQDYLEEFLDLRLSVKTVSSLEEALTFIEK
                     TSSGHTEAIVTEDLNTARIFTNSLDSAALFINCSTRFHDGGEFGLGAEVGISTGKLHV
                     RGPMGLVHLTTTTTYVTGNGQIRG"
     gene            complement(2706..3578)
                     /gene="proB_1"
                     /locus_tag="IKCGEJDB_00143"
     CDS             complement(2706..3578)
                     /gene="proB_1"
                     /locus_tag="IKCGEJDB_00143"
                     /EC_number="2.7.2.11"
                     /inference="ab initio prediction:Prodigal:002006"
                     /inference="similar to AA sequence:UniProtKB:P0A7B5"
                     /codon_start=1
                     /transl_table=11
                     /product="Glutamate 5-kinase"
                     /protein_id="X:IKCGEJDB_00143"
                     /db_xref="COG:COG0263"
                     /translation="MKPERNSLSEKIRNAEKIVIKVGSARLSGLPSEVNDFLFQLVSD
                     IRYLRDLGKKVILVSSGAIARGRLLLSELPSTISSQDSLSEKQALAAMGQNRLVNLYD
                     SFFSKVNLSIAQILFGVLDLESKEGYKNLKNTFTQLLEWGILPVVNENDSVATEEVNF
                     GDNDMLSALVSLIVEADLLIILTGVEGFLKEEKVVPFLEKISKEDLGLAGGPSGPGTG
                     GMFTKLKSAGLLSEAGIPTAILNGKKMHVIREFLEKNLIGTLVAPSGSRVFSEEDVKE
                     IIRKNRNGNGGNDL"
     gene            complement(3593..4753)
                     /gene="obg_1"
                     /locus_tag="IKCGEJDB_00144"
     CDS             complement(3593..4753)
                     /gene="obg_1"
                     /locus_tag="IKCGEJDB_00144"
                     /EC_number="3.6.5.-"
                     /inference="ab initio prediction:Prodigal:002006"
                     /inference="protein motif:HAMAP:MF_01454"
                     /codon_start=1
                     /transl_table=11
                     /product="GTPase Obg"
                     /protein_id="X:IKCGEJDB_00144"
                     /translation="MNRSFLPVSGSGLCGFLFFNQFQNLEYSNIMESFVDEVAIEVFA
                     GHGGAGSVHFRREKYVEFGGPDGGDGGIGGNVVIRPNLSMYTLDKYLSKRKFKAQAGF
                     PGVGDNCSGKKGEDLVLFVPLGTQIYDEETGDLLFDFVSDSQEFVVVRGGRGGKGNAH
                     FKTSTNQTPRFAQPGEEGEYKFLRLSLKLLADVGIVGLPNAGKSTLISKITDAHPKIA
                     GYAFTTLSPNLGVVKRRGDIFRFTIADIPGIIEGASMGIGLGLSFLRHIERVKGILYL
                     FDASSLDIEEDLKMLRNELSTYNPELLNRPYLIVLNKIDIWNDPEFTKDVIAKVSHLG
                     KVVAISADQEINLEELLENMDETFFKNEIEKILNPIKDTKPISSDESDIFES"
     gene            complement(4778..5032)
                     /gene="rpmA_1"
                     /locus_tag="IKCGEJDB_00145"
     CDS             complement(4778..5032)
                     /gene="rpmA_1"
                     /locus_tag="IKCGEJDB_00145"
                     /inference="ab initio prediction:Prodigal:002006"
                     /inference="similar to AA sequence:UniProtKB:P0A7L8"
                     /codon_start=1
                     /transl_table=11
                     /product="50S ribosomal protein L27"
                     /protein_id="X:IKCGEJDB_00145"
                     /db_xref="COG:COG0211"
                     /translation="MAHKKGGGSSKNGRDSNSQRLGVKRFGGESVLAGNILVRQRGTK
                     FRPGNNVGLGKDHTLFALVTGKVKFEMVTKLKMQVSVYPE"
     gene            complement(5022..5348)
                     /locus_tag="IKCGEJDB_00146"
     CDS             complement(5022..5348)
                     /locus_tag="IKCGEJDB_00146"
                     /inference="ab initio prediction:Prodigal:002006"
                     /codon_start=1
                     /transl_table=11
                     /product="hypothetical protein"
                     /protein_id="X:IKCGEJDB_00146"
                     /translation="MIRIRITRTGEFYSSLESEGHSSISLGKKGENLLCSAVSVLVQT
                     LYLYLLQSGKTKPAEIRDGYLRFEVLGQDVLIQNSFDLVLSGLKNLKNQYPTEIELIG
                     VLENGT"
     gene            complement(5345..5659)
                     /gene="rplU_1"
                     /locus_tag="IKCGEJDB_00147"
     CDS             complement(5345..5659)
                     /gene="rplU_1"
                     /locus_tag="IKCGEJDB_00147"
                     /inference="ab initio prediction:Prodigal:002006"
                     /inference="similar to AA sequence:UniProtKB:P26908"
                     /codon_start=1
                     /transl_table=11
                     /product="50S ribosomal protein L21"
                     /protein_id="X:IKCGEJDB_00147"
                     /db_xref="COG:COG0261"
                     /translation="MYAIISVGNRQYKVTQDQEFLTEKTGKNAGESFDAKVLLFAESN
                     NKVHIGQPELKTARVSLKVLEDVKGDKIHGYVYKRRKNYQKAWGHRQQLQKVKVVSLS
                     AV"
     gene            complement(6948..7808)
                     /locus_tag="IKCGEJDB_00148"
     CDS             complement(6948..7808)
                     /locus_tag="IKCGEJDB_00148"
                     /inference="ab initio prediction:Prodigal:002006"
                     /codon_start=1
                     /transl_table=11
                     /product="hypothetical protein"
                     /protein_id="X:IKCGEJDB_00148"
                     /translation="MQKITPFLMFDNNLGEALKLYASTFSDWKLLSQNQTGDMVMSAT
                     FAISGKEILSFNGGPHFKFTPAISFFLSCQTSKEVEKIWASLSQEGIVLMELQEYPFS
                     EKFGWLQDKFGVSWQVHLSKEGNDLVPFLMFVGKQHGKAEEAIRFYTSRFPNSKIKDI
                     QRYAKYQGEKEGTVQRSVFSIAGQDLMAIDSGLDHTFTFSEAYSFFVKCETQAEIDEY
                     WEKLSFQGEKQKCGWVKDQFGVSWQIIPLILGDYLQDKDPKKSQRVLQAMLQMDKIDI
                     AKLKRAYDSN"
ORIGIN      
        1 agcaaaattt aaaatttaaa acattcaaat tatattttgg atttagattt ttttgatttt
       61 ttaataaaca ggtctttgag aaccaaaaga atcttgtaat caagcatttt actgataatt
      121 aacgtggtgt gacaaccgag atgaatccga ctctcataag ttctggtcat aaatcgcgtt
      181 gtggggtggg aactcagttt tacagagaat ttgtcgtaat tccgacagat ttgtattgag
      241 atccaaatac ttgttatggt agagcgttct gctgagtttc cccgcatcga tttctttcgc
      301 gttatatcca aacccacgtt aattatataa caaagtatct aatattttcc atttaaacag
      361 actttttgaa ataaaattcg tgggtaccat ttaacgtgaa ctcgatgtag aaaacccatg
      421 attttgaaaa aattgaaatc tgaactttac agatcgattc tttcaatgtg ggaactaaca
      481 caatttataa aataaaagct gataacactt gaatctgtcg tattcaagtg tgggaactat
      541 tacaaatcac gattttacaa ataaattcta aaattgtagg aactcatact ttttagaaaa
      601 tttttattca gctgaattca cgttaaaatt ggatttaaat tttgatgacc gcaaaacagc
      661 ggttttgtgc agaaatcaga tggacgatga ttctttttgt attttatagt agttcccaca
      721 attttcaaag tttaactggc aattcgcgat ttgtgagagt tcccacagat taagtcgcat
      781 tacaaatttt taaacattta ttttttatgg aaaaatcagg tttttataaa acgaatctta
      841 cactaactca agttatttag aataaagttt attttttaag atataatcca aaactttttt
      901 tgaaatcaga ttgggaattt taaattgaaa aaaagacttt cttaaatccg tagaagtcac
      961 tggaattaaa ggatttttca aaaactgaaa ttgaatcaga gagttgagat gagaattcag
     1021 cgggacttct ttcgagaacc tacgaaacac aaaaattttt tctacttctg tgagaatctt
     1081 tttccaatcc ttccatttgt gaaaattggc ataattgtct tctccgatca aaagcacaaa
     1141 ttttcgattt gggtatatag tttttaattc ttggatcgtt tgaatcgtat aactaggacc
     1201 gccaccacgg ttcaattcca aatccaaaat tcgaatggat tgcgaaaaat cggaaacaaa
     1261 tagattcaac atttctaata tattttcggg caaagaaatt ttttcttctt taagagggtt
     1321 ctggcggttt ggaatcacaa aaacttcctt acaatccgga acttccccaa aaaaagactt
     1381 taaaatttct gaatgtcctt cgtgaggagg atcaaaactt cccccaaaaa ttccagtaag
     1441 gatggaagaa tccaaaaatc aacctcggat ctgtccgttc ccggtaacat acgttgttgt
     1501 ggtagtaaga tgaactaaac ccatcggacc acggacgtgt agtttcccgg tagaaattcc
     1561 tacttcggcc cctaacccaa attctccacc gtcatgaaac cgagtggaac aattaataaa
     1621 caaagccgct gaatccaaag agttcgtgaa aattctagcc gtgtttaaat cttccgtgac
     1681 aatcgcttcc gtatgaccag aagaagtttt ttcgataaac gtcaacgctt cttctaaaga
     1741 agataccgtc ttgacggaaa gacgaagatc taaaaattct tctagataat cttgttcttt
     1801 agccggtttt ccctttggat acaaagtaag agccgaagga tccagtaata gttctacacc
     1861 ttcttttgca agcgcctcta ataattcttt cctaaatgga tagccgttat gaagaattaa
     1921 attctcagta gaattacata ctccgggcct ttgcacctta gaattgacca cgatcggaat
     1981 tactttttcc ggatctgcat cttgatcgat ataaaggtta caaactccct tatcgtgttt
     2041 gacaacagga attttagaat tttctgaaac aaatcgaatc aacccctctc ctcctctagg
     2101 aaccacgatg tctattaaag aagtctgttg aagaaaaggg atcataaagg aacgatccgt
     2161 tttatctacg aaagtgacag aacctatatc aacttcctct tttattagaa tttcatgaaa
     2221 taattttatt agaatttcgt tggaataaaa tgcctcgctc ccacccctaa gaatacaagc
     2281 atttcccgat ttaaaagaaa gggcacctac gtcgatggtt acgtttggac gggattcgta
     2341 gatgaccatc actaccccaa gcggaactct cctagttact agttctagac cgtttggaag
     2401 ggttatacct cttgtcacct ctccgatagg atccggaagc actgcgatct cacgaactgc
     2461 agaagccata gtaaaaatcc ttttttcgtt taaaagtaaa cgatccatca atgcagaaga
     2521 aagttgtttt tcctttccgt ctttcaggtc caattcgtta gccgaaagta tttctgtttt
     2581 acgtttttct aatatatcag ctaaactcaa aagaatttta ttttttttgg aagaagaaag
     2641 ttgtttcaga atttttgaag cctttttggc ccgagaacat aagtcctgga catattcaat
     2701 ttctttcata aatcattccc tccgttcccg ttcctatttt tacggatgat ttcttttaca
     2761 tcctcttcag aaaaaacgcg gcttccagaa ggagcaacta acgttcctat taaatttttt
     2821 tctaaaaact cacgaatcac gtgcattttt tttccattta gaatcgcggt cggaattccc
     2881 gcctcagata acaaacccgc agatttaagt ttagtgaaca ttccacctgt accaggtcca
     2941 ctaggaccac ccgcaaggcc taaatcttct ttggaaattt tctccaaaaa aggtacaact
     3001 ttctcttctt tcaaaaaacc ttccacaccc gtaagtatga tcaaaagatc agcctctacg
     3061 attaaactta ccaaagcgga aagcatatca ttgtctccaa aatttacttc ttcggttgca
     3121 acggaatcat tttcgtttac caccggaagt attccccatt ctaaaagttg ggtaaacgtg
     3181 ttctttagat ttttataacc ttctttagat tccaaatcca aaaccccaaa aaggatctgc
     3241 gcgatactca aattgacttt ggaaaaaaaa ctgtcataga gattgacaag tctattttga
     3301 cccattgcgg ctaacgcttg tttttcggaa agtgaatcct gagaagaaat tgtagaagga
     3361 agttcgctta acaaaagcct tcctcttgca attgctcccg aagaaactaa gattaccttc
     3421 tttcctagat ctctaagata acgaatatca cttactaatt gaaatagaaa atcgtttacc
     3481 tcagatggaa gtccggaaag ccttgccgaa cctactttga taacgatttt ttccgcgtta
     3541 cggatctttt cagaaagtga gtttcgttcc ggtttcattc tatttttatc ctttaacttt
     3601 cgaaaatatc cgattcatcc gaagagatag gctttgtatc tttgattgga tttagaatct
     3661 tttcgatttc atttttgaaa aaagtttcat ccatattttc taaaagttct tctaaattta
     3721 tttcttgatc tgcggaaatc gcaactacct ttcctaagtg tgataccttc gcgatcacat
     3781 cctttgtaaa ctcaggatca ttccaaatat cgatcttatt caatacgatc agataaggtc
     3841 gatttaataa ttctggatta taagtggaaa gttcgtttcg aagcatctta agatcttctt
     3901 caatgtcgag agaagatgca tcaaacaaat ataatattcc tttgactctt tcgatatgac
     3961 gcaaaaaaga gagtccaagt ccgatcccca tactagcacc ttcgataatt ccgggaatat
     4021 cagcgatggt aaaacggaaa atatctcctc ttcgtttaac aacgcctagg ttaggagaaa
     4081 gtgttgtaaa cgcgtaacct gctatctttg gatgtgcgtc tgtaatttta gagatcaaag
     4141 tagatttgcc tgcattcggc aaacctacaa ttcccacgtc cgctaacaat ttgagagaaa
     4201 gacgtaggaa tttatattct ccttcttcgc ccggttgtgc aaaacgtgga gtttgattgg
     4261 tggaagtttt aaaatgtgca ttcccctttc cccctctacc tccacgtact actacaaatt
     4321 cttgggaatc ggatacaaaa tcgaatagta ggtcccccgt ttcctcgtca tagatttgtg
     4381 ttccgagagg aacaaacaaa accaagtctt ctcctttttt accggaacag ttatctccta
     4441 ctccggggaa tcccgcttgg gctttaaatt ttcttttaga tagatattta tccagggtat
     4501 acatggaaag attgggacga atgaccacat tccccccgat tcctccgtct cctccgtccg
     4561 gacctccaaa ctcgacgtat ttctctctgc ggaaatgaac ggacccagct cctccgtgac
     4621 cggcgaaaac ttctatggcg acttcatcta caaaggattc cataatattt gaatattcta
     4681 aattttgaaa ctgattaaaa aacaaaaaac cgcagagtcc ggacccagaa acgggcagga
     4741 aactgcggtt catccggttc gaattgaact atgaaggtta ttccgggtaa acggaaacct
     4801 gcatttttaa tttggtaacc atttcgaact tcacttttcc ggtcacaagc gcgaataacg
     4861 tgtgatcttt accgagtcct acgttgttgc ctggacggaa ttttgttcct ctttggcgaa
     4921 ctaaaatgtt tcctgcgaga acggattctc ctccaaaacg ttttacccct aatctctggg
     4981 aatttgaatc cctaccgttt ttcgaggatc ctccaccttt tttatgtgcc attttctagt
     5041 actcctatca gttcaatttc tgtcggatat tggttcttta gattttttaa tccggagaga
     5101 accaaatcga aactattttg tatcaataca tcttgtccaa gaacttcaaa ccgaagatac
     5161 ccatctcgga tttcagcagg ttttgttttg ccggattgta ataggtacag atataatgtc
     5221 tgaaccaaaa ccgaaacggc agaacaaaga agattctcgc ctttttttcc aagagaaatg
     5281 gaggaatgtc cctcactttc caaggaagaa taaaattctc cagtccgagt aatccgaatt
     5341 cggatcaaac cgcagaaaga gaaactactt ttactttttg gagctgttgt ctgtggcccc
     5401 aagctttttg atagtttttt cttctcttat aaacgtatcc atggatttta tcccctttta
     5461 cgtcttcgag tacttttaaa gaaacccgag cagttttcaa ttcaggctgc ccgatatgaa
     5521 ctttattgtt ggattccgcg aaaagtaata cttttgcgtc aaaggattca cccgcgtttt
     5581 tgccggtttt ttcggtcaga aattcctgat cctgggttac cttatattgt ctgtttccaa
     5641 ctgaaataat tgcgtacatt tctttccggc ctattttgga gtcgttttca accaatttgg
     5701 tcgacaagac ttgtcggtca aggggaaatt cgatcctatg atattggaaa ggaattcttt
     5761 ttactcaagg agctatataa tcaagtaccg aacccaattc acttgcactt caagattaga
     5821 gttgttgaaa aatgaatttt ccatctgttt ttgtttcatg gaaacggtta atgaaagcag
     5881 ttttacgaat ctccactatg tggagttttc aacagcctta ttaggaactc aatttgatag
     5941 agatccataa taataagtac catcatctga agttcggaat tttttctaaa ttttatgttt
     6001 gatgagttcc tagtttttct aggatctaat tgaaacttga tcggatttcg ccctaagatt
     6061 cgttcaaatt ggaacaagtt tccaatagtt gtttcattat tacaaaacat tgatattatc
     6121 tatgaattac taaaatctga aatcatttcc aaattccaaa gagacttgta ctgaaatctt
     6181 tggatatgtg ggaactctat acaagtttaa tattcgaaaa ttcatcaact tgcgaaatag
     6241 acgtaacacg taagaactcc tacaaaagaa atagtcgaat aactctgaaa agacggtttt
     6301 gtaggtattc tttacgccaa ctcatactat aatacgagtt ccgcgtaaga aaatgagaaa
     6361 gaatttctaa aagtatgagt tcctacaatt ttagaattta ttcgtaaaat cttgatttgc
     6421 agtagttccc acatcatttt acagacaaac ctacgttttg taatagttcc cacatttgaa
     6481 tacgacagat tcaattgtta taaacttcta tcttttaaat tacggtagtt cccacagatt
     6541 acgtctcttt ttatcttttt tgcgatttta aatcatattt ttccgaacga aattttgcag
     6601 tagttcccac atttaaaaaa tcaatctata aagtccagat ccaaactttt ttcagaatcc
     6661 cttcacgaac tcacgttata ataatatttc ttgtaaaacg attacaaaaa ttcccataac
     6721 cttgttagaa ttacagttgt attttgaaat gtaggaactc gcaccattca taaattttaa
     6781 aaacctattt tgaattcatt tagggtttac tgtaaatgta ggaattgcga tatttaatta
     6841 gaaatttcta aaggattatt gtttcaactt tttgaatatc ctacattcgt ttttttccgt
     6901 aaaaattaag tcttatttaa aatttaaaga cttacaccaa actcgcgtca attagaatca
     6961 taggctcgtt tcagtttggc aatgtcgatt ttatccattt gcaacattgc ctgtaatacc
     7021 ctctgtgatt ttttaggatc tttatcttgt aggtaatctc ctaaaattag tggaatgatc
     7081 tgccaactta ctccgaactg atcctttacc caaccgcatt tttgtttttc tccttggaag
     7141 gaaagttttt cccaatactc gtctatttct gcttgtgtct cgcactttac aaaaaacgaa
     7201 tatgcctcac tgaacgtgaa agtatgatcc aaaccgctat ctattgccat taaatcctga
     7261 ccggcaattg aaaatacgga acgttgaaca gttccttctt tttcgccttg atatttcgca
     7321 taacgttgta tatcttttat tttagaattt ggaaatcgag aagtataaaa acgaatcgct
     7381 tcttccgcct ttccgtgttg ttttcccacg aacattaaaa atggcactag atcatttcct
     7441 tctttcgata aatgaacctg ccaagaaact ccaaatttgt cctgcagcca accaaacttt
     7501 tcgctgaaag gatactcttg aagttccatc aacacaattc cttcttgaga caaagaagcc
     7561 catatctttt ctacttcttt ggaagtttga caagatagaa aaaaggaaat cgcaggtgtg
     7621 aatttaaaat gaggacctcc gttgaaagat aaaatctcct ttccggaaat tgcaaacgta
     7681 gcggacatta ccatgtcacc ggtttgattt tgacttaaaa gcttccaatc agaaaaagta
     7741 gaagcataga gcttcaacgc ttctcctaaa ttattatcga acatcaaaaa tggtgttatc
     7801 ttttgcattt ggtttggata tattcggaaa ttttaaattt cttttatttt ttttagtcaa
     7861 tagagctgtt aaaaaattcc atagtgaaga ttcgcaaaat tgct
//
LOCUS       IKCGEJDB_14             3852 bp    DNA     linear       08-DEC-2021
DEFINITION  Genus species strain strain.
ACCESSION   
VERSION
KEYWORDS    .
SOURCE      Genus species
  ORGANISM  Genus species
            Unclassified.
COMMENT     Annotated using prokka 1.14.6 from
            https://github.com/tseemann/prokka.
FEATURES             Location/Qualifiers
     source          1..3852
                     /organism="Genus species"
                     /mol_type="genomic DNA"
                     /strain="strain"
     gene            367..2379
                     /locus_tag="IKCGEJDB_00149"
     CDS             367..2379
                     /locus_tag="IKCGEJDB_00149"
                     /inference="ab initio prediction:Prodigal:002006"
                     /codon_start=1
                     /transl_table=11
                     /product="hypothetical protein"
                     /protein_id="X:IKCGEJDB_00149"
                     /translation="MKFGLDANIAYPPFSVIYSILLIFGCDFLGFYILKLFESQLGEI
                     KNTWRRWQAPLTGGLLLSVSLYPLALFGLTPRLLMKNVAFFLVILGLINLRNFIKKIK
                     SDKDIFTDSKQNFDRSFNFNIPSDLQQEKKLFLLFKKKYSLIDQFVSFDIKKFLNLFI
                     KLLLAAYGLLALCPITNADSLDYHIGVAIEILNQGKMPAFFGWFHGRLAGSGEVLNAL
                     GLAIGAEQFGSLLQFSGLLGIYGILAFYSFIEKGSINDDSVWRKIIIIAFLSSPVLVF
                     LVSSSKPQLLQIGMTSFAVVLLLEIILKAKTDKNKLSIFVLICMLIMSATQAKFSFFL
                     SAFLIGLCSLILLGSVRLYIYGVLIGIFFFMLIIFPSVFWKAKNFDGSMIDAMIIPLP
                     GPWPGVRSFESVLRNYRDSTLDFPLSLLIPNTFGVVTTIIGSGLLLVIFVKPIANLQT
                     FVLSFIVIIFVILGILLGQKASRFFLEPFIWILISLIVLDSLKIRNLKFGRNVIGFLV
                     ILQAGLTFGILLLGIYQLFPGVFSVQSREKVMSQYANGYDLMKWVGSVLPKDAVLLSQ
                     HRSIALSERKTLSLDWIKFVDFNSTVVNPYLKEIKDENVTHILILGNIFKDSPFFGCI
                     GNVIGKTESQIAMRNPLAQKDHFTAILAEFRINKLPQCSSSIFQLK"
ORIGIN      
        1 actttaggaa aattgaaatc aaatgcgagt tttttcaaaa gttattgagc aggctgatgt
       61 atttagattt tgagttagta gaaaattacc ttgttaaata ttaaaatatc tttatctcta
      121 attttttata tcaatttctt tatattttct ttttttgaat agtaatgttt ttttaaggat
      181 tgtaatttca ttttactgct gtatataaaa ttggatattt tgttgtataa ttctcaatag
      241 aaattcaaga tgtaaatttt tgtgttctta ttaatttaaa gattttgtaa tacctttgac
      301 tttcatttaa agaaatgagg atagctttct tcattagttg aatcaggagc cttatatttt
      361 ttcggtatga aattcggatt agacgcaaat attgcatatc cccccttctc ggttatatat
      421 tctattttat taatatttgg ttgtgatttt ttgggatttt atattctaaa gttatttgaa
      481 agtcaattag gtgaaattaa aaatacttgg agacggtggc aagctccact aactggaggt
      541 ttattattga gtgtttctct ctatccttta gctttatttg gtttaactcc acgacttttg
      601 atgaaaaatg ttgccttttt tttagtaatt ttagggctta ttaacttaag aaatttcata
      661 aaaaaaataa aatctgataa agatattttt actgattcaa aacaaaactt tgatagatct
      721 tttaatttta atataccatc agatcttcaa caggaaaaaa aactatttct cttattcaag
      781 aaaaaatatt cccttataga ccagtttgtt tcgtttgata taaaaaaatt tttaaattta
      841 tttataaaat tattacttgc tgcttacgga ttgttagctc tttgtcctat aacaaatgct
      901 gattctttag attatcatat cggagtcgcg attgaaattt taaatcaagg aaagatgcct
      961 gcttttttcg gttggtttca cggaagatta gctggaagtg gagaagtttt aaatgctctt
     1021 ggacttgcta taggagctga gcaatttggt tctttgcttc agttttcagg tcttctcggg
     1081 atttatggaa tattagcatt ttattctttt atagaaaagg gttcaataaa tgatgattca
     1141 gtatggagaa aaattattat aatcgcattt ctctcgtctc cggttttggt ctttttagtg
     1201 agttcatcaa aaccgcagtt gcttcagatt ggtatgacct cttttgccgt agtattacta
     1261 ttagaaatca ttttaaaagc aaaaacagat aaaaataaat tatcgatttt tgttcttatt
     1321 tgtatgttga ttatgtcagc tactcaggca aaattttcat tttttttgtc agcattttta
     1381 attgggcttt gctctctaat tttattaggt tctgtaagat tatatattta tggggttttg
     1441 attgggatat tcttctttat gttaataatt tttccttctg tattttggaa ggcaaaaaat
     1501 tttgatggct cgatgattga cgcaatgatc atccctttgc ctggtccatg gcccggagtg
     1561 aggtcatttg aatctgtact ccgcaattac agagatagta cactagactt tccgttatct
     1621 ttattgattc cgaatacatt tggagttgtt actactataa ttggttctgg attactttta
     1681 gtcatatttg taaaacctat tgctaactta caaacgtttg tattgagctt tattgtaatt
     1741 atttttgtaa tattaggtat tctgttaggt caaaaggctt ctagattctt tttagagcca
     1801 tttatttgga ttttaatttc tttaattgtt ctagattcac ttaaaattcg aaatctcaag
     1861 tttggcagaa atgtaatagg ttttctagta attttgcaag caggattgac atttggtatt
     1921 cttcttttag gtatttatca attgtttcca ggtgttttct ccgttcaatc tagagaaaaa
     1981 gtaatgagtc aatatgcgaa tggatatgat ttgatgaagt gggtaggttc agtgttacct
     2041 aaggatgctg tattattatc gcagcataga tcaattgcgc tttctgagag aaaaacttta
     2101 tctttagatt ggatcaaatt tgtggacttt aattctactg ttgtaaatcc ttatttaaag
     2161 gaaatcaaag acgaaaatgt aacgcatatt ttgattttag ggaatatatt taaagacagt
     2221 ccattttttg gctgtatagg aaatgtgatc ggtaaaactg aaagccagat tgcaatgaga
     2281 aaccctttgg ctcaaaaaga tcattttaca gcaatacttg cagaatttag aattaataag
     2341 ttaccacaat gttcaagttc tatttttcaa cttaaatgaa gcaaacattt tacttttcat
     2401 agtagaaatc tatttttaac tatttaaaaa taaagtttgg aaatctatat aaaaataaaa
     2461 aaataataat ttttaaatta aatttttaca taaaaccact gtttggtggt tgtaatatag
     2521 agatttctag attttgtttt taaatacggt aaattattct aagttttaaa attaccaaga
     2581 aaataaattt atttatgggt caaaattttg aagattaaat atgagtgcct ctatacatag
     2641 taaaaataga atgtataatg atattatcac tgtctaatga acgagaaatt atctgactta
     2701 tttgatttag tattccattt tgaagagttt tcctatgatt attaaatttg ctctttttat
     2761 aatattattc cttttattat ttatcataaa atttaatatt agagaattac gacttgagat
     2821 agatcataat tttctaattg gtttaggttt tatttattat tggtatttgc catttattgc
     2881 ttatgaaata aatggcttgg agcaaccact ttttgctaat tatgactttg ttttagaatc
     2941 ctatgaacga gtaagttacg aagcaaaaat ttggtattta attacttctg tacttttaat
     3001 cctttcattt gtattaggag aaattatttt taaaaaaaaa tttcataaat gggatttttt
     3061 aaaaagtaaa tacgattttt ctaaaacacc gattcaccta tttttttacg gattagtaat
     3121 atttggtatt atatctctaa aatatatgct tccggttttg tttagaggat attctgccgt
     3181 ctctgaatgg ccattgcaga gaggctggtt tatatccgta aatgtttctt tgatagtctt
     3241 attttgtatt catgcttcta gtcgggttga tttttatgat atttctggaa attggaaaga
     3301 taagtttaag atttttttta atcaatactt aatcgtttct ttcctattcg gatttttaat
     3361 gtattcaacc ggaaatcgtg gttatctaat gttatcagtc atttctattc ttttagtttt
     3421 acaaaaagta tcaaaaggtt ttccaattat accatctatt ttcgttataa gttttctagg
     3481 aattctcaat gcgatttggg ggcatatacg cgctcaaaat tctgttactt tctttaaagt
     3541 attacaagca atttttatgg aacctggata tgtagggatg actttaattt cttacctaat
     3601 tagaaatgaa ttcagtttta ttgaatttcc gattccttta ttaggcaata tcattggaat
     3661 gattccttct ataatatttc cggaaaaatt taaatatatt caggccgtaa ctgaaatggg
     3721 aaaaccaatc agtgtatttc aaggaacgac tcataactat gtagaattaa tggcaaactt
     3781 tggattgatt ggttctatga tttttatgtt tttattatct ttaagtttaa attttctaaa
     3841 aagaaatgag ag
//
LOCUS       IKCGEJDB_15            20057 bp    DNA     linear       08-DEC-2021
DEFINITION  Genus species strain strain.
ACCESSION   
VERSION
KEYWORDS    .
SOURCE      Genus species
  ORGANISM  Genus species
            Unclassified.
COMMENT     Annotated using prokka 1.14.6 from
            https://github.com/tseemann/prokka.
FEATURES             Location/Qualifiers
     source          1..20057
                     /organism="Genus species"
                     /mol_type="genomic DNA"
                     /strain="strain"
     gene            350..922
                     /locus_tag="IKCGEJDB_00150"
     CDS             350..922
                     /locus_tag="IKCGEJDB_00150"
                     /inference="ab initio prediction:Prodigal:002006"
                     /codon_start=1
                     /transl_table=11
                     /product="hypothetical protein"
                     /protein_id="X:IKCGEJDB_00150"
                     /translation="MIVIHCLIRMIHLKKPDCLHIYTLIITNVERKLSANLSLKLRIG
                     KPKPKKYLMVDHHSLPQPVVSKRIKDLVELLLPNRIHWVPAEIDTDKEVYHYFIMIPP
                     EINCLDYKKSKLHLQSDGQIFEVQEMVLDPEKLKTYSYEDRGIFRFTVGITYYLIEEQ
                     IASAIQLLNPSPSGVRFIPLADWNFKTAFH"
     gene            1029..2351
                     /gene="glpT"
                     /locus_tag="IKCGEJDB_00151"
     CDS             1029..2351
                     /gene="glpT"
                     /locus_tag="IKCGEJDB_00151"
                     /inference="ab initio prediction:Prodigal:002006"
                     /inference="similar to AA sequence:UniProtKB:P08194"
                     /codon_start=1
                     /transl_table=11
                     /product="Glycerol-3-phosphate transporter"
                     /protein_id="X:IKCGEJDB_00151"
                     /db_xref="COG:COG2271"
                     /translation="MISLLLPAKAKPLLSKELIDRSYPRFRWRILEATFIGYATFYLV
                     RNNFPVISKEMGEALHYNQEQITNILAVTAITYGIGKFLMGILSDRSNPKYFMPLGLI
                     LTAICNLFFGASNQYEVHFYLWALNGLMQGMGWPPCGRSLGHWFGVSERGSKFAIWNI
                     AHNVGGGLVGIVAAYSASWWGWRNAFYIPASIAIVTAIYLLFRLVDTPQSVGLPPIEE
                     YQKDPEKELRLSIQEQEKELTFREIILGSVLKNHYVWTFAFANFFVYVVRYGLTDIGP
                     TYLKLSKGASIEKGGVSTFIYEFAGIASTLLVGWGSDKLGGKRGMVSLLCMLPILFAL
                     ISLLFTPLGFLWLDLVLFGIIGFFIYPPVMLLGVAGLDFTSKKAVGAAAGFIGLFGYL
                     GRTILSKSVGWLSKQTGFHWEQPMYLMIGATLIAIALLVITWNWKPKT"
     gene            2409..2945
                     /gene="ppa"
                     /locus_tag="IKCGEJDB_00152"
     CDS             2409..2945
                     /gene="ppa"
                     /locus_tag="IKCGEJDB_00152"
                     /EC_number="3.6.1.1"
                     /inference="ab initio prediction:Prodigal:002006"
                     /inference="similar to AA sequence:UniProtKB:O05724"
                     /codon_start=1
                     /transl_table=11
                     /product="Inorganic pyrophosphatase"
                     /protein_id="X:IKCGEJDB_00152"
                     /translation="MVHPWHDISPGDQSPEIVNGVIEIKRGSRAKYEVDKEYGILKLD
                     RVLYSSFYYPANYGFIPQSYCGDQDPLDILVLSQVELEPLCLVKAKVIGVMRMLDSGE
                     EDDKIIAVAANDMSVNHINDISELPPHFTLELKHFFEDYKKLENKTVVIEEFQNAILA
                     RKIVLDSLELYKKTFSKK"
     gene            complement(3279..4181)
                     /gene="lpxL"
                     /locus_tag="IKCGEJDB_00153"
     CDS             complement(3279..4181)
                     /gene="lpxL"
                     /locus_tag="IKCGEJDB_00153"
                     /EC_number="2.3.1.241"
                     /inference="ab initio prediction:Prodigal:002006"
                     /inference="similar to AA sequence:UniProtKB:P0ACV0"
                     /codon_start=1
                     /transl_table=11
                     /product="Lipid A biosynthesis lauroyltransferase"
                     /protein_id="X:IKCGEJDB_00153"
                     /db_xref="COG:COG1560"
                     /translation="MIRYIPAFIFVYLFYLPFRILPYRLCLLYGRFLVILLYPFARKH
                     RRIAYENISYAFPEYTESQKKELVWKSVLHIGNLVAGTLFAPRLNQKWMDRYLVYDPK
                     SLEIEKKTNKEGVGVVLISGHFGTWEILVQFMGVRMKGGGIYKKVRNPLVDKLIYKLR
                     TKNGIKLVSTEESSQVTKMLKQGYWIGFGSDQNAGKVGIFVNFFNRPASTYQGPALMA
                     YLTGAKMLLYSVLCGENGKVIVRVKDLGFVDKKAFLDRETAIRHYTEVWTKALEEEVK
                     LFPEQYFWVHRRWRTKPGDFSGQI"
     gene            4874..5587
                     /gene="queE"
                     /locus_tag="IKCGEJDB_00154"
     CDS             4874..5587
                     /gene="queE"
                     /locus_tag="IKCGEJDB_00154"
                     /EC_number="4.3.99.3"
                     /inference="ab initio prediction:Prodigal:002006"
                     /inference="protein motif:HAMAP:MF_00917"
                     /codon_start=1
                     /transl_table=11
                     /product="7-carboxy-7-deazaguanine synthase"
                     /protein_id="X:IKCGEJDB_00154"
                     /translation="MDNLKTSVHEIYLSLSGEGISTGVPTIFVRMAGCSLRCGMVVGR
                     KLWCDTPYALSSNAGEEMSVNQVLEKIQELSAVNIQILLTGGEPLEGRNREFSITLGN
                     EIFRTRNSSGFYPRPRVETNGAESIEGMNQFVFTMDYKLPGSGMENRMCLKNLEIYKE
                     RKNPLDEIKFVIRDRKDFERCLEIIEKHALDGNLLASPVQGELSPEILSEWIKSSLGS
                     GLRLSLQTHKYIWGDQRGV"
     gene            5588..8434
                     /gene="rapA"
                     /locus_tag="IKCGEJDB_00155"
     CDS             5588..8434
                     /gene="rapA"
                     /locus_tag="IKCGEJDB_00155"
                     /EC_number="3.6.4.-"
                     /inference="ab initio prediction:Prodigal:002006"
                     /inference="protein motif:HAMAP:MF_01821"
                     /codon_start=1
                     /transl_table=11
                     /product="RNA polymerase-associated protein RapA"
                     /protein_id="X:IKCGEJDB_00155"
                     /translation="MEDVLQLSLDFESKSNSGYRGDFCYLTNSPESGIGKIVSSVEGK
                     FTIEFSVSQTKKTVSENSTYLRILPGYPSSLQNVEEHSRLMSLALTAYELKLTHAFDK
                     LSALSNSRTRLLPHQIESTYIVVNSLRPRFILADEVGLGKTIEAALVMKELIFRRGYK
                     RVLIVAPSPLLVQWQQELKNKFNEDFKIVKRRNFHTDGEKNWRNFQHVITSIDFIKNP
                     KYAEEILKTKWDIVIFDEAHRLRRDYHKITRAYLFAEKISKKCECLLLLTATPFRGKL
                     EELYYLMHLIDPNILGPYHTFVNDYILGNKADLKDKISRVLLRRRKVEVGGFTKRFAK
                     TVRIELSPVEREFYEETTNYVRREYNLAMRTQNRAIGFVMIVFQKLLDSSVFALLSAL
                     TKRKFLLENRFHHIQKTESSLEEWDLDETEDVEEFVSGLDESVQLDLQSLKRELLSLN
                     RLILLGKKIKEDKKSIKLKETILKLQKEGHSKFIIFTQFRTTQDFLASVLSDFQITLF
                     HGSLSADAKEKAIVEFKTKTEILICTEAGGEGRNLQFANVLFNYDLPWSPLKIEQRIG
                     RIHRFGQKDNVFIFNFASKDTVAERILEVLTNKIRLFEESIGSSDELLGAIEDELDFN
                     SSFMKFVTGNKSKTEMEEEVDNRIKIAKKGFEKLGALVTPKLIDFNLQDYYSHTLEER
                     SFNNTHLEEFVSRFTKIFPNEAGFQLIWKKPQIYEIDSPQYKGKYGTFDSELALQNDS
                     LEFLAFGHPLIDKTVSYLIQNQKGWGTSFHSVSNKEYYVFLVEFQFTLNRTELFYFET
                     NPNTGSVKQIETLPEELREYNSSAKPLEISSYPEFPSRLEENLIRTFISLDEIVESRK
                     KELGDQTLDLFQKEEFKIRTSNQNTLRQLEEKLMRQEAAFKWEGKPEKKSAMNRTRNE
                     IQKVKEDFDRELRKVRNGKTIQHRFQLFQVYLPS"
     gene            8513..10939
                     /gene="pheT"
                     /locus_tag="IKCGEJDB_00156"
     CDS             8513..10939
                     /gene="pheT"
                     /locus_tag="IKCGEJDB_00156"
                     /EC_number="6.1.1.20"
                     /inference="ab initio prediction:Prodigal:002006"
                     /inference="similar to AA sequence:UniProtKB:Q4L5E4"
                     /codon_start=1
                     /transl_table=11
                     /product="Phenylalanine--tRNA ligase beta subunit"
                     /protein_id="X:IKCGEJDB_00156"
                     /db_xref="COG:COG0072"
                     /translation="MKLSLDWMNDFTPLKEVGLDAILKKIAISVCEIDDAAQFRPELD
                     FVKIVQIESLEKHPSADKLQIAQVFDGGSKSQIVTGATNVKIGDLVPLAIPGAKLGDK
                     EILESELRGIKSSGMLCSEKELFLSEESNGVWILNGLDGAKVGETIRSFLYYDDIIFE
                     VDNKSITHRPDLWSHFGFARELASQLRLPIVFNPFESLWNFDLSVKLPKVLENQNAHS
                     YYVSSISGVSVFPSKRKFQSRLQKCGVRVINNVVDVSNYVMLEMGQPTHFFDKKFLEN
                     QGGISLEVSFAKKGESFVLLDETSPALEKEVLLIRNQGKPVAIAGVMGGKESAVQNTT
                     TEIVMESAVFTRERIRKSIRSTGIRSDSSVRYEKGLEATTTLPVIRRALNLLKENGCS
                     ELKAGEPVGFLHIPHKEVRIHTDIHFINAKLGVTLSQGDITDILERLHFIVSWKGEHL
                     EVLVPKFRHNYDVTTPEDLVEEIGRTKGYDTIQVVPLLAEVKTPIRNLSRELERKCKT
                     FFAIALKYHEVFNYSFQSYKENEFSGNPKLSVKIKNEMPEEQSVLRNSLLPSLLKNVR
                     TNQDRFPEIKIFEFGRVYFNLPEPENEKKIFAFAVSLDRKSSEPDLKLLEEDFLKVKK
                     EIESFLEFIQIFEYTWKVQQENIFHPGANLCLVTRSGKDDSEIVVGNLGYVHPAVLDS
                     FELKKRVIYGSFEFERIVELWNQNRKVSRFVTPSQFPEAEIDLSILIGEKENTNVFTD
                     LVRLEKIPELQEGWVYSQFMGGNVPEGKKSVSYRFRLVNYERTFTQERIKEISDQLVS
                     LAGKNGFVLR"
     gene            11339..11908
                     /gene="caiE"
                     /locus_tag="IKCGEJDB_00157"
     CDS             11339..11908
                     /gene="caiE"
                     /locus_tag="IKCGEJDB_00157"
                     /inference="ab initio prediction:Prodigal:002006"
                     /inference="protein motif:HAMAP:MF_01525"
                     /codon_start=1
                     /transl_table=11
                     /product="Carnitine operon protein CaiE"
                     /protein_id="X:IKCGEJDB_00157"
                     /translation="MNIHQTAFIHPGATAIGLVEMGPYSSLWPGTVVRADMNRIVLGK
                     GVNIQDNSTLHTDSSRGIMIGDYTLVGHNTMLHGCKIGRGCLIGIGSIVLDEAEIGDG
                     AMVTAGCMIRGGKKIPPGAMVIQKNGELKILEGKSKPILSVAGCLEYIALSDRFQKGI
                     FEPFTQEEEIEFQNQAKTILKEMGIPFKE"
     gene            complement(12048..12539)
                     /locus_tag="IKCGEJDB_00158"
     CDS             complement(12048..12539)
                     /locus_tag="IKCGEJDB_00158"
                     /inference="ab initio prediction:Prodigal:002006"
                     /codon_start=1
                     /transl_table=11
                     /product="hypothetical protein"
                     /protein_id="X:IKCGEJDB_00158"
                     /translation="MLSKQIQLFLWILFFLSTHKIWSHDIKLPDYFREEEISSYPFYL
                     NFKLNQNLSALVRFPTKIPGKYQIVLGANTEFPSDFISLFKISLNGEGHKELPFQINK
                     PTKRGRIFSIIDFSIQEGDAYRNDYVDFNIRVIEKKVNVLNSKNKTLFNQNILELGFR
                     KKD"
     gene            complement(12726..13310)
                     /locus_tag="IKCGEJDB_00159"
     CDS             complement(12726..13310)
                     /locus_tag="IKCGEJDB_00159"
                     /inference="ab initio prediction:Prodigal:002006"
                     /codon_start=1
                     /transl_table=11
                     /product="hypothetical protein"
                     /protein_id="X:IKCGEJDB_00159"
                     /translation="MELFLNYALYVIVSIGFLIPFTGFVIGAGAIIKATLVGFAVNFS
                     SQVLEENKLQDFIERNKDNKLGKFLQEVVLKGQEKLKGSPAEKAHEEESHGSHHIISV
                     KTYSLIFATLIFFTFVTVWVAGIDFGAMNVIIAMAVATAKASLVLGYFMHLKYDTLMN
                     RVIFGSGFFFLLLLFGFSAADIFTRFKVLLSFAF"
     gene            complement(13384..14619)
                     /locus_tag="IKCGEJDB_00160"
     CDS             complement(13384..14619)
                     /locus_tag="IKCGEJDB_00160"
                     /inference="ab initio prediction:Prodigal:002006"
                     /codon_start=1
                     /transl_table=11
                     /product="hypothetical protein"
                     /protein_id="X:IKCGEJDB_00160"
                     /translation="MTRYCRFNGFFEEELKSSHIAPERLDLKNRSLETLFFLFQSICN
                     PSTILFLRELPDPSWIQFWKDRGIQFCDFQLLKRNSKKILQSSSTINPIRTWEEWGSV
                     SDLNDSGEILFSSEKASLSKRLNSKILLTRWKSEQGFQDIPSKILEKPYDLSDLISEW
                     SELQTDKIVLKPEFSFSGRHKILKFISIVSEQWENSEFQKEPSWFPCVAQPWVQRTYD
                     FSCLYDFNAVVPTFLGSTIQICDQKGTYNGAYTTSKKESEFFFFLLEPIVKKLSESFS
                     TEYQGPVSIDGFEFYSQNIKKIQRISETNYRWSMGRILFELSKSVFFQQKRNTSGENL
                     SILTLPLKQTIPNYSEWIYDWGQSQEIEIFPLTPDRFASGKPYGTSWVLLRFLKNSEE
                     RIQDRIQKFYSEWRKRILH"
     gene            14697..15491
                     /locus_tag="IKCGEJDB_00161"
     CDS             14697..15491
                     /locus_tag="IKCGEJDB_00161"
                     /inference="ab initio prediction:Prodigal:002006"
                     /codon_start=1
                     /transl_table=11
                     /product="hypothetical protein"
                     /protein_id="X:IKCGEJDB_00161"
                     /translation="MNIRIFSFLIILTIFGLEAAPNKILTLEEKEELRQIETVRKGGF
                     TDIEVDNLHASIAGNILKINNLLGNETYKKALRYIEDEPREAAKFLFQDKENKQYLQL
                     DLGIGQSFADYPKTYLYQSKIYIYPGTDGKSLEKIILQFKRTNAKGEVFIREMRRLIN
                     HSPKGPTFLGDGKRTPNNNSEILLEFFSSHDTDFLWPDDPIQPVPASVTTKLNDAANP
                     LPYNKQKQIILQYKRYLRKVDKMVSLKLHTMELDQKMMISKMLEFQ"
     gene            complement(16027..16236)
                     /locus_tag="IKCGEJDB_00162"
     CDS             complement(16027..16236)
                     /locus_tag="IKCGEJDB_00162"
                     /inference="ab initio prediction:Prodigal:002006"
                     /codon_start=1
                     /transl_table=11
                     /product="hypothetical protein"
                     /protein_id="X:IKCGEJDB_00162"
                     /translation="MAFEIEDEFESHQSQRKLALSTIDELTQTKLDLLEAGKEVPRFI
                     NLAISYLNKKYLTQEKVISDFLIKK"
     gene            complement(16351..17688)
                     /locus_tag="IKCGEJDB_00163"
     CDS             complement(16351..17688)
                     /locus_tag="IKCGEJDB_00163"
                     /inference="ab initio prediction:Prodigal:002006"
                     /codon_start=1
                     /transl_table=11
                     /product="hypothetical protein"
                     /protein_id="X:IKCGEJDB_00163"
                     /translation="MQDIKRAPFREILGWCMFDFANSSYTTVIISVTYGIIFSQLVVP
                     ASSDQENPFEYGNLLWSIALAISYLLVVVTGPIFGAITDYSARKKQFLFYSYIFCIIS
                     TGALWFVIAPGQYLLAFILIIFSNFFFASGENFASSFLPYLGPREDLGKISGYAWGIG
                     YFGGIAAVALVNTLGPKTMENFNSLRLVGPYTAFFFLFSGIPTFLLLREYTAGKEKPA
                     GLSYLKIGVERVTSTLKEIHKFRDMALYLVSLFFAMAALGIVISFAFIYGAQEIKTQK
                     EHEIAMFLLIQLFAAIGAIIFGFIQDRIGAKKTFNITLLLWIACLLLIYWVEDLTKFL
                     TGIGIPTTKQWVFVGTTVFAGAGLGATQSASRAIVGLFAPESKSGEFFGLWGLSGKIA
                     AAFGLVAVGGLQVLFDLRNSFLVVSIFFIVSLLINFLVDEKRGIQTAIEYKEI"
     gene            17838..18065
                     /locus_tag="IKCGEJDB_00164"
     CDS             17838..18065
                     /locus_tag="IKCGEJDB_00164"
                     /inference="ab initio prediction:Prodigal:002006"
                     /codon_start=1
[truncated: 9,135,575 more chars]
