# Supplementary material for: Horizontal transfer of the rfb cluster in Leptospira is a genetic determinant of serovar identity
Source: Life Sci Alliance. 2022 Dec 9;6(2):e202201480. doi: 10.26508/lsa.202201480 (PMC9736851; doi:10.26508/lsa.202201480)
Supplement: Supplementary file 9 [file LSA-2022-01480_Supplemental_Data_3.zip › Supp_Data_2-rfb_sequences/sequences_used_Fig_5C/Varillal_10499723.gbk]

LOCUS       DFFNOFEI_1             14451 bp    DNA     linear       08-DEC-2021
DEFINITION  Genus species strain strain.
ACCESSION   
VERSION
KEYWORDS    .
SOURCE      Genus species
  ORGANISM  Genus species
            Unclassified.
COMMENT     Annotated using prokka 1.14.6 from
            https://github.com/tseemann/prokka.
FEATURES             Location/Qualifiers
     source          1..14451
                     /organism="Genus species"
                     /mol_type="genomic DNA"
                     /strain="strain"
     gene            1526..1729
                     /locus_tag="DFFNOFEI_00001"
     CDS             1526..1729
                     /locus_tag="DFFNOFEI_00001"
                     /inference="ab initio prediction:Prodigal:002006"
                     /codon_start=1
                     /transl_table=11
                     /product="hypothetical protein"
                     /protein_id="X:DFFNOFEI_00001"
                     /translation="MNQTVNISFEKGLLKEIDKIAKREHRSRSELIREAARAYIEKKF
                     KWEKFSKLAQQFLRQQILLRNPL"
     gene            1770..2195
                     /locus_tag="DFFNOFEI_00002"
     CDS             1770..2195
                     /locus_tag="DFFNOFEI_00002"
                     /inference="ab initio prediction:Prodigal:002006"
                     /codon_start=1
                     /transl_table=11
                     /product="hypothetical protein"
                     /protein_id="X:DFFNOFEI_00002"
                     /translation="MLKVLIDTNVYISAILFGGKPKVILEELISGKIIGYISDSILKE
                     IEETLKKPKFKLSEEFISIVLSEIESLTEKIVNISLKDYAGLRDRDDYHILESAISAK
                     VDYLITGDQDLLVLKNLKSLKIISPEQYLSLDSSGASSV"
     gene            2417..2992
                     /locus_tag="DFFNOFEI_00003"
     CDS             2417..2992
                     /locus_tag="DFFNOFEI_00003"
                     /inference="ab initio prediction:Prodigal:002006"
                     /codon_start=1
                     /transl_table=11
                     /product="hypothetical protein"
                     /protein_id="X:DFFNOFEI_00003"
                     /translation="MKRISPQEKKELSYKKDSMSPTESAKQYRKGWRKKKITEQRSER
                     RKAKQTISESIHERFLNVQELDFHFILRKRMEKWESMNLREWIRYKADKRIVFTARNF
                     FKTSYNKEEHESSFSNFLENLFADNIDNPKEIAALLKSSIVGDLSPKGKNSFERFFLR
                     QRHIWLSKYFEDNQVMRERLKNWIEKIVGSG"
     gene            3200..3679
                     /locus_tag="DFFNOFEI_00004"
     CDS             3200..3679
                     /locus_tag="DFFNOFEI_00004"
                     /inference="ab initio prediction:Prodigal:002006"
                     /codon_start=1
                     /transl_table=11
                     /product="hypothetical protein"
                     /protein_id="X:DFFNOFEI_00004"
                     /translation="MKKLLALIILTASFSLSSKEITSVTVKKSERKLVVTQNGVNILE
                     LKISLGFNPDGNKLQEGDGKTPEGEYKLDYLINDWEYYKAFHISYPKVDQIKKAKENG
                     VNPGGGILIHGMQTKWNWIGKLHTFWDWTHGCIAVTNEQMDKLIEIVPVGSKIIIEP"
     gene            3887..4357
                     /locus_tag="DFFNOFEI_00005"
     CDS             3887..4357
                     /locus_tag="DFFNOFEI_00005"
                     /inference="ab initio prediction:Prodigal:002006"
                     /codon_start=1
                     /transl_table=11
                     /product="hypothetical protein"
                     /protein_id="X:DFFNOFEI_00005"
                     /translation="MSFSPNKQYKYELIYEGEVRFGPPYYSLKLNNKSVKNRTFGEEA
                     RWSNDSRYLAIQEWLTIDYVEGPITRVMLFDMQTRKYITFKELDKGFVEEFKFVNNQL
                     IYINHYYGIKTIEEVKLELSSINKWYSMKLLWAASLNYRLWRFASSLLRNSRSG"
     gene            4388..5437
                     /locus_tag="DFFNOFEI_00006"
     CDS             4388..5437
                     /locus_tag="DFFNOFEI_00006"
                     /inference="ab initio prediction:Prodigal:002006"
                     /codon_start=1
                     /transl_table=11
                     /product="hypothetical protein"
                     /protein_id="X:DFFNOFEI_00006"
                     /translation="MASLAPSPSDSRNVAKPWSLDDRPKENSCMRGIVIGAGASFSES
                     LAVHAPSEFQMPLIKNFARQTWFDWDPGIYLHLYLSSINIDVTNTTEMNKQFFELEAK
                     GDTNIEKFFEFAWNNRNHPLILQQSSFPGIKIDISPWENMLYHSFGKPLHFLMLQAFH
                     KNEIGFVRFTESEKVIKKINGNDLILNLNYDTIFEIALQQNSRSFKYEYISPNANTIT
                     VFKPHGSLNMIVSKDGRFAFSQPEAAGASIEGWTCFIGLIPPRLNKKYSQHPISEQII
                     ENLKSHPKPNILTFWGVGITESDIDLNEIYTDWSISADTIEVINPDKQVSDKVSHLLS
                     KKVDWYPSIDEWVKV"
     gene            5634..6122
                     /locus_tag="DFFNOFEI_00007"
     CDS             5634..6122
                     /locus_tag="DFFNOFEI_00007"
                     /inference="ab initio prediction:Prodigal:002006"
                     /codon_start=1
                     /transl_table=11
                     /product="hypothetical protein"
                     /protein_id="X:DFFNOFEI_00007"
                     /translation="MKFGEQNTQREESKSNRLEWRKYSVVVLFLIFMLYLSWIEIEQA
                     PKNRSLLQAEFDLIRPLPSAVLVESSAIVKSGHGTVGSTYRTSDSVSDIFAYYSNELQ
                     MRGWQYYGERAIKDWGRDFGGKILEFCKGQYMTSIQYAGKHASYGWTFGVDVSFGSNH
                     CK"
     gene            6174..6752
                     /locus_tag="DFFNOFEI_00008"
     CDS             6174..6752
                     /locus_tag="DFFNOFEI_00008"
                     /inference="ab initio prediction:Prodigal:002006"
                     /codon_start=1
                     /transl_table=11
                     /product="hypothetical protein"
                     /protein_id="X:DFFNOFEI_00008"
                     /translation="MDRYATTHSGFATFCIVTALAWQARSNAKRRNTLVVRRTSDKFF
                     LFYFRVKYSLERAVQNFPYVSPLLRCSGAELWNSILLIKLQFGDSNWSRIRSGDLASE
                     SSILPKRQFTEVQKYKYFECTVFGSDVGLTFGASAALRARFATLAWPSAHFALSLALQ
                     SKSRAKSFGLAKRRNTLVVRRKALNTFDVRDL"
     gene            6736..7611
                     /locus_tag="DFFNOFEI_00009"
     CDS             6736..7611
                     /locus_tag="DFFNOFEI_00009"
                     /inference="ab initio prediction:Prodigal:002006"
                     /codon_start=1
                     /transl_table=11
                     /product="hypothetical protein"
                     /protein_id="X:DFFNOFEI_00009"
                     /translation="MYEIYSDETGHNRFRGIGSISGHRDNISELRIELSKILKTHDVT
                     SIEWKDLTGDSKREKAAIAMLKRLIGAASQLKIRIDILLWDCFDERHSFAGVDHKKNL
                     EFMYYKLLRWVKQQWIHSGEDWCFYPDEHTGVDWSSVIEIIENTNLHKGKTLHPDLFT
                     LIPARRYIKIHDHAQKVSEKEPIIQAIDLLSGLHRFSKEKGELIYKEVFENKDQPSLF
                     GTPAPVEKISRGDKSKILIFKEVYSTCSDKRMSLSFRGKRYLWSRNKEKHVNFWLYES
                     AGEFDKAPKKGGPSV"
     gene            7774..8613
                     /locus_tag="DFFNOFEI_00010"
     CDS             7774..8613
                     /locus_tag="DFFNOFEI_00010"
                     /inference="ab initio prediction:Prodigal:002006"
                     /codon_start=1
                     /transl_table=11
                     /product="hypothetical protein"
                     /protein_id="X:DFFNOFEI_00010"
                     /translation="MQFIKEILESPEFGEKYPELVYHKEAVIAAISGVFEYIGDRKEA
                     VRERFLLKPYDFLWEIHVLQILLKQGKRLVKSETKGPDIIIQEDTNRIVIECVSPADW
                     NPKPRGPGFSYTFHEKEKIYRYSSSIKDKIDKILTYKEKEIILDSDISIIAVSGGMQD
                     FGGVFVHLPDIFKAVYPYGQHIYSIPLSSPEESTVEFENRGNVKHPSGSGAELVTDYF
                     CRDEFAIISGILFNPLNILSDSEFDGNGFHYVHNRQATNPLSTGYLKRVKEYIGECPK
                     YGD"
     gene            8794..9789
                     /locus_tag="DFFNOFEI_00011"
     CDS             8794..9789
                     /locus_tag="DFFNOFEI_00011"
                     /inference="ab initio prediction:Prodigal:002006"
                     /codon_start=1
                     /transl_table=11
                     /product="hypothetical protein"
                     /protein_id="X:DFFNOFEI_00011"
                     /translation="MVIFVNGHYMKKFSFGIVVSSIGVVASIVTIYAFVVAKSENIEL
                     EIVFNSFDRLTDLPGVREPDLSSVYYFKKQPVKNLWKVTIAFNNVKDKTIIGDGLQKN
                     IIRENLDFTLPKTYKLLRSDKVYSDIEHQLYTSNHGVALHFNQWRKGEKVIYNLYIET
                     PTGEIDKLFLKEKVNRQIIDGEVTFKIQINGLRKRYITENLPSFLRKIGYIFVLLVMF
                     ALTVFLGISLVLIFPSFQKRRLWRKANNLKYSHFISDVFKENEILKERYLKSPNELPT
                     KLWGRFEGDKYPKMFMEVNNDTFLEIVILFTIIFAFESASVIVFIDLVQNFIYMW"
     gene            9962..10702
                     /locus_tag="DFFNOFEI_00012"
     CDS             9962..10702
                     /locus_tag="DFFNOFEI_00012"
                     /inference="ab initio prediction:Prodigal:002006"
                     /codon_start=1
                     /transl_table=11
                     /product="hypothetical protein"
                     /protein_id="X:DFFNOFEI_00012"
                     /translation="MPSKIKINNDLWLSTKNNKVVLGSKRFPRGVHLTFNYGGKSGIF
                     DLHFKNEKKEIYASIACFDGKIADEILTILAYKVREFFLTQFKEISLSEFRSKYRYFI
                     EDDHDFELTDKEKVDLEKIFEIQKSKKEIRFNIPKRFERSKLMKLRELLYSRIKKTKR
                     QNILAKSQGRVIDKFGNLSIFMISDGKVLVGKESIFENEDRLLNAILGIDLLTELKKK
                     FIECLSHVSNDEANGNLFDPVQIVIRSD"
     gene            10960..11496
                     /locus_tag="DFFNOFEI_00013"
     CDS             10960..11496
                     /locus_tag="DFFNOFEI_00013"
                     /inference="ab initio prediction:Prodigal:002006"
                     /codon_start=1
                     /transl_table=11
                     /product="hypothetical protein"
                     /protein_id="X:DFFNOFEI_00013"
                     /translation="MQKNELNLDKLPTFLRDVNLLFLKRCNLKIESYQLEKESSDYNA
                     ASLKLREKQIIFRSAKITPKKNGLFVTLWRRNKNGITIPFHERDQFDIVIIEVRNLRR
                     IGHFVFRKDILIKNGIISSKKVGKRGFRIYPPWEIPSSKQAAVSQNWQLEHFFEEKKE
                     NVDDSLNLERIINFDSSK"
     gene            11765..12382
                     /locus_tag="DFFNOFEI_00014"
     CDS             11765..12382
                     /locus_tag="DFFNOFEI_00014"
                     /inference="ab initio prediction:Prodigal:002006"
                     /codon_start=1
                     /transl_table=11
                     /product="hypothetical protein"
                     /protein_id="X:DFFNOFEI_00014"
                     /translation="MTENKGILVSVSQLFQSIRDIFPEIRLRHFAYTFVFLFLLLIVG
                     LFIFESISGYFYFNRVENRVNSLKELASIDINRLKADPELDKLYKQTVIELKIYQIRS
                     ISSIPFEIQSSLFGDQNLWTQILKFITGGFLWFLILLVPLFNEEEKNRIGGVIVMGCI
                     GIIFGFIGILIPSISPWVNYIGYPFAQLTIILIMIGTAIFFSKKN"
     gene            12643..13134
                     /locus_tag="DFFNOFEI_00015"
     CDS             12643..13134
                     /locus_tag="DFFNOFEI_00015"
                     /inference="ab initio prediction:Prodigal:002006"
                     /codon_start=1
                     /transl_table=11
                     /product="hypothetical protein"
                     /protein_id="X:DFFNOFEI_00015"
                     /translation="MTSQNKLQISVILFFTVFSFELFSIDIKDLSITLSEEKTIISDW
                     EIPGKVSIKEFVDRIGESDRKLDEESKIIYIWDKFGLSVQANKKSQLVDQLSVFGVAG
                     SKENEPKSKYSGKLLFQSQNPDSNTLTSRGIFCMLTIGKRKLFGLCNAKSQNLEKLMI
                     SFE"
     gene            13421..13669
                     /locus_tag="DFFNOFEI_00016"
     CDS             13421..13669
                     /locus_tag="DFFNOFEI_00016"
                     /inference="ab initio prediction:Prodigal:002006"
                     /codon_start=1
                     /transl_table=11
                     /product="hypothetical protein"
                     /protein_id="X:DFFNOFEI_00016"
                     /translation="MKTAVSIPDDLFKTAEKTAKRLGIPRSQLFAKALEEFIQLHSKE
                     SVTERLNKIYTNRKDSSKDSINNLSVESLRKSLKNDSW"
     gene            13656..13997
                     /gene="mazF6"
                     /locus_tag="DFFNOFEI_00017"
     CDS             13656..13997
                     /gene="mazF6"
                     /locus_tag="DFFNOFEI_00017"
                     /EC_number="3.1.27.-"
                     /inference="ab initio prediction:Prodigal:002006"
                     /inference="similar to AA sequence:UniProtKB:P9WII3"
                     /codon_start=1
                     /transl_table=11
                     /product="Endoribonuclease MazF6"
                     /protein_id="X:DFFNOFEI_00017"
                     /db_xref="COG:COG2337"
                     /translation="MIRGEIWWVDLGIPFGSEPGFKRPVLIVQDDSFNESNINTVIVV
                     SITSNLNLAEAPGNVILSKKDSNLSKDSVVNVSQLVTLDKERFLDKVGKLKAGKMADV
                     EEGLRLIIGLN"
ORIGIN      
        1 atacgaagtt atacgacact aatagcttcc ataattattg aatttccatt ttatcatttt
       61 tctgtttata aattaggtga gttggagtta agcaaactca tattttttgg atatctggtt
      121 tgtattcatt tagtttctta tcttatactt gttggctctt ttttcgcttt taggtagttt
      181 gttggttaag ttaaatgctt tgggcaagga agtaacggcg gctaactgtc ggttctgacg
      241 ctgcgcttcg agatcgctac gcgactctcg cttgggctta cgccacattc cgcttttgtc
      301 actcgtcttg cagggcaagc ctcgcgccaa gtccttacgg actcgcgaaa cgtcgtcaaa
      361 ccttggtcgt taggcggaca tccgataaat tttctctctt tttattttgg ggtaaaatat
      421 tctttagaaa gagccgtgca aaatctttcg tatgttggcc cgctcctgag atgttctggt
      481 gcagagctat ggagtttcat cttgttgatt agattgcagt ttgtggactt taactggtcc
      541 cgtaatcgga gcggagatct ggcatctgaa agtagtattt taccgaaacg gcaatttact
      601 gaagtataaa aatgcaacta tttggaatgc accgtatttg gatcggacgt cggcctaact
      661 tacggtgcct ccgcgtcgct cggggcttgc ttcgcaaccc gctcgcttgg gctttgccac
      721 attcgcgtcc gtcacttcgt ttgcatgcgc aaactcgtgc cgttgcgaac gtcggagcac
      781 cttggtcgtt aggcgtaatc gagaaaaaac attgtaaaat agattttgct aatttgcttt
      841 aatatattct atgtcgataa aagattattt ctcagataag attgctgcaa tttcaactcc
      901 aagcgaatct aatcttcttt ccaatctcta attttactcg attttccgat aattctgcag
      961 ttctctttaa attagattgc aaaggggatc attttcaagt aagtagtttc agttttttgc
     1021 tgatactaat atctttaagc gctttctgcc ggacttaaaa aaatcatacc aaagtttatc
     1081 tggaattgct aagattgaaa catcatatga ggatgatgtt ctaaaaatca aattcaaaga
     1141 caatggtcat attgatattc tgtgtaatgt atttattcat gatgaatatt ctcaggtcgt
     1201 aaatattggg tttgaattag atcaatcgta tttgccatca tttattgaat cattagaaaa
     1261 gatttacgag gaactatttc cataagttct cgactacgcc taactttcgg tgcttccgca
     1321 gcgcttcgag cttgcttcgc aactctcgct tggccttcgg cacatttcgc tttgtcactc
     1381 gccttgcaga gcaagtctcg tgccaagtgc ttacgcactc gcgaaacgtc ggaacacctt
     1441 ggtcgttata cgcaagacgc ccaaatattg cattttatag aagaattcat ttgacttata
     1501 tacaaagatt gtatatacta aagaaatgaa ccagactgtt aatatttcct ttgaaaaggg
     1561 gcttttaaaa gaaatagata aaattgccaa aagagaacat agatcaaggt cagaattgat
     1621 tcgtgaagcg gcgagagcct atatagaaaa gaaatttaaa tgggaaaaat tttcgaaatt
     1681 ggctcagcaa tttctaagac agcaaatatt actgaggaat ccattataga tgagataaaa
     1741 ctaattagga agcagaagaa aactccctga tgcttaaagt tcttatagat accaatgttt
     1801 acatatcagc aattctattt ggtggcaaac ctaaagttat tttagaagag ctaatatcgg
     1861 gtaagataat tggctacatt tctgattcca tcttaaaaga aattgaagag acattaaaaa
     1921 agccaaaatt taagttaagt gaagaattta tctcaatagt tttatctgaa attgaatcac
     1981 tcacagagaa aatagtaaat atatctctaa aagactatgc gggtcttcga gacagagatg
     2041 attatcacat acttgagagt gcgatttcag caaaggtcga ttatttaatt actggcgatc
     2101 aagatttact ggttttaaag aatttgaaat ctctcaagat tatttctcct gaacaatatt
     2161 taagtttgga tagtagtggg gcgtccagcg tataactaac agctctggcg cagcgcttcg
     2221 ggattgcttt cgcaaccctc gcttgggctt cgccacattc cgctttgtca ctcgtcttgc
     2281 agtggcaagc ctcgtgccaa gtccttcgga ctcgcggaac gtcgccaagc gttggtcgtt
     2341 agctgcaatt gccgtataat gttgtcgtga acacataaga atgtatgttc ttatttgatg
     2401 agagataata agaaatatga aaagaataag tcctcaagaa aagaaagaac tttcatacaa
     2461 gaaggactcg atgtctccaa ctgaaagtgc taaacaatat cggaaaggat ggaggaagaa
     2521 aaagattaca gaacagcgct ctgaacgaag aaaagctaag caaactattt ccgaatccat
     2581 tcatgaaagg tttttgaatg ttcaagaatt ggattttcat tttattctca gaaaaaggat
     2641 ggaaaaatgg gaatcgatga atttgcgcga atggattcgt tataaagccg ataagaggat
     2701 tgtttttaca gctagaaatt tttttaaaac tagctacaat aaagaagaac atgaatcatc
     2761 gttctctaac tttttggaga atctatttgc agataatatc gataatccga aagaaattgc
     2821 agctcttttg aaaagtagca tcgtaggaga cttgagtccg aaaggaaaaa atagttttga
     2881 gcgctttttc ttgagacaac ggcatatttg gttatcaaaa tatttcgaag acaatcaagt
     2941 aatgagggaa agattgaaaa attggatcga aaaaattgtg ggttctggtt gaagagatta
     3001 tatataggtt cttgcaacga cggcaactgc agctaacttt cggtgcttcc gctccgcttc
     3061 gagatcgcta acgcgactct cgctcgggct tcgccacatt cgcgtccgtc actgcacttg
     3121 cttgcgcaag ttcgcgccgt tgcgaacgtc ggaacacctt ggtcgttagg cggacattcc
     3181 ggaaagatat tatttgataa tgaaaaaact tttagctcta ataattctaa cagcttcatt
     3241 ttctttatca tctaaagaaa ttacttctgt aactgtgaag aaaagtgaaa ggaagcttgt
     3301 agtaactcaa aatggtgtaa atattctgga attgaagatt tcacttggat ttaatcctga
     3361 tgggaataag ttgcaagaag gtgatggtaa aacacctgaa ggcgaatata aactagatta
     3421 tctaataaat gattgggaat actataaagc ttttcatatt tcttatccaa aggttgatca
     3481 gataaaaaag gcaaaggaaa atggagtaaa ccccggtggc ggaatcctaa ttcatggaat
     3541 gcagacaaaa tggaattgga tagggaaatt acatacattt tgggactgga ctcatggctg
     3601 tattgcagtt actaatgaac aaatggataa gttgatagaa atagttccgg ttggttcaaa
     3661 aatcataatt gaaccatgat caatttaaat atttgttgtt cgatccggaa cgtcgcctaa
     3721 ctgtcggtgc ctccgctccg ctcaaggctg cttccgcacc tctcgctcgg gctatgccac
     3781 attcgcgtcc gtcacttcgt ttgcatgagc aaactcgtgc cgttgcgaac gtcggagcac
     3841 ctcggtcgtt aagcgaaacg gccaataaaa tttttcaact aagattatga gtttttctcc
     3901 aaataaacaa tataaatatg aactaatata tgaaggagaa gttaggtttg gaccacctta
     3961 ctactccttg aagttaaata ataagtcagt aaaaaacaga acttttggtg aagaagcaag
     4021 atggtcaaat gattcccgat acttggctat acaagaatgg ctaactattg attacgtaga
     4081 aggcccaatt actcgagtaa tgttattcga tatgcaaacg agaaaatata ttactttcaa
     4141 agaattggat aaaggatttg tagaagaatt taaatttgta aataatcaat tgatttacat
     4201 taatcattac tatgggatta agacgattga agaagtaaaa ctcgaactaa gctctattaa
     4261 taagtggtat tcaatgaaac tattatgggc cgcatcgctt aactatcggc tctggcgctt
     4321 cgcttcgagc ttgcttcgca actctcgctc gggctaaagc cacattccgc tttgtcactc
     4381 gtcttgcatg gcaagtctcg cgccaagtcc ttcggactcg cggaacgtcg ccaagccttg
     4441 gtcgttagac gataggccaa aagaaaatag ctgtatgaga ggaattgtga ttggagcagg
     4501 cgcaagcttt tcggaatcct tggcagtaca tgctccaagc gaatttcaaa tgccactgat
     4561 aaagaatttt gctcgtcaaa cttggtttga ttgggatccg ggcatatatt tgcatttgta
     4621 tctttcgagt ataaatatag atgttactaa tacaactgaa atgaataagc aattctttga
     4681 acttgaagcc aaaggagata caaatattga aaaatttttt gaatttgcat ggaataatcg
     4741 taatcatcct ctaatacttc aacaaagttc gtttcccggc atcaagattg atatttcacc
     4801 atgggaaaac atgttatatc atagttttgg aaaaccgctc catttcttaa tgctgcaagc
     4861 attccataag aatgaaatag gctttgtgag atttactgaa tctgaaaaag taattaaaaa
     4921 gataaatggt aatgatttaa ttctaaattt aaactacgat actatttttg aaattgcgct
     4981 tcaacaaaat tcgcgttctt ttaagtatga atatatttct cctaacgcaa acacaattac
     5041 tgtttttaaa cctcatgggt cattaaacat gatagtttca aaagatggtc gctttgcatt
     5101 tagccaacct gaagcagctg gagcttccat tgaaggatgg acatgtttta ttggtttaat
     5161 tcctcctaga ctaaataaaa aatactctca gcatccgatt tccgagcaaa taattgaaaa
     5221 tctgaaaagt catccaaaac caaatattct tactttttgg ggagttggta ttactgagag
     5281 cgacattgat ttaaacgaga tttatacaga ttggtcgata agtgctgata ctattgaagt
     5341 tataaatcct gataagcagg tctcagacaa ggtgtctcat ttattaagta aaaaagtgga
     5401 ttggtatccc tctattgatg aatgggttaa agtgtaagtt ttggcccatc gtctaactaa
     5461 cagctctggc gcagcgcttc gggattgcta tcgcaaccct cgcttgggct ttgccacatt
     5521 ccgctttgtc actcgaattg cagagcaatt ctcttgccaa gtccttacgg actcgcggaa
     5581 cgtcgccaag cgttggacgt tatgcgcaat gtgcgaggaa atattattct aaaatgaagt
     5641 ttggcgaaca gaatactcaa cgcgaagaat caaaatctaa ccgtctagaa tggcggaaat
     5701 attctgtagt tgtacttttc ctaatcttca tgttatatct ttcatggatt gagattgaac
     5761 aagcgccgaa gaacagaagt ttacttcaag ccgaatttga tttgatacgt cctttgccct
     5821 ctgctgttct cgttgaatcc tcagctatag ttaaaagtgg gcatggtact gttggaagta
     5881 catataggac atcagactcg gtctcagata tttttgcata ttattctaac gagttacaaa
     5941 tgcgagggtg gcagtattac ggagaaagag caattaaaga ctggggtcgt gactttggcg
     6001 gtaaaatcct agaattttgt aaggggcagt atatgactag tattcaatat gcaggtaaac
     6061 atgcttcata cggctggacg tttggagtag atgtttcttt cggctcaaat cattgtaaat
     6121 aatttgcttt tgtttacaca ctgcgcataa ctgtcggtgc ttccgctccg ctcgtggatc
     6181 gctacgcgac cactcactcg ggcttcgcca cattttgcat tgtcactgcg cttgcatggc
     6241 aagctcgttc caacgcaaaa cgtcggaaca ccttggtcgt taggcgaaca tccgataaat
     6301 tctttctttt ttattttagg gttaaatatt ctttagaaag agccgtgcaa aattttccgt
     6361 atgttagccc gctcctgaga tgttctggtg ccgagctttg gaattcaatt ttgctgatta
     6421 aattacagtt tggggactct aactggtccc gtattcggag cggagatctg gcatctgaaa
     6481 gtagtatttt accgaagcgg caatttactg aagtacaaaa atacaaatat tttgaatgca
     6541 ccgtatttgg atcggacgtc ggcctaactt tcggtgcttc cgcagcgctg cgggctcgct
     6601 tcgcgaccct tgcttggcct tcggcacatt tcgctttgtc actcgccttg cagagcaagt
     6661 ctcgcgccaa gtccttcgga ctcgcgaaac gtcggaacac cttggtcgtt agacgcaagg
     6721 ccctaaatac tttcgatgta cgagatttat agtgatgaaa ctggtcataa ccgttttcgg
     6781 gggattggtt caattagtgg tcatagagat aatatttctg aacttcgaat agaattatct
     6841 aaaatattaa aaactcatga tgttacgagt attgaatgga aggatcttac aggggatagt
     6901 aaaagagaaa aagctgcgat tgctatgctg aagaggctta ttggtgctgc tagccaattg
     6961 aaaattcgga ttgatatttt gttatgggac tgtttcgacg aaagacattc tttcgctggc
     7021 gttgatcaca aaaagaatct tgaatttatg tattacaaac ttttacgatg ggtgaagcaa
     7081 caatggattc actctggaga agactggtgc ttctatccgg atgaacacac aggagtcgat
     7141 tggtcgagcg ttatcgagat aatagaaaat acgaatttgc acaaaggaaa aacattacac
     7201 ccagatttat ttaccttaat tccagcaaga cgttacatca aaatacacga ccatgcgcaa
     7261 aaggtttcgg aaaaagagcc cataatacaa gccatcgatt tgctttcagg acttcataga
     7321 ttcagcaagg aaaaagggga gttgatctat aaagaagttt ttgaaaataa agatcagcct
     7381 tcattatttg gaactccagc gcctgtagaa aaaatttctc gaggtgataa aagtaagata
     7441 cttatattta aagaggttta tagcacttgc tcagataaac gaatgtcctt atcctttcga
     7501 ggaaaaagat atctatggtc tcgtaataag gagaagcatg taaacttttg gttatatgag
     7561 tctgctggtg agtttgataa agctcctaaa aagggtgggc ccagcgtcta actatcggtg
     7621 cttccgcagc gctgcgggat cgcttcgcgc cccttgcttg ggctgcgcca cattttgctt
     7681 tgtcactcgc cttgcaaggc aagtctcgtg ccaagtgctt acgcactcgc aaaacgtcgg
     7741 aacaccttgg tcgttagtcg ccatattttg aaaatgcaat ttattaaaga aattctcgaa
     7801 agcccagagt ttggagaaaa gtatcctgag cttgtctacc ataaagaagc agttattgca
     7861 gcaatttccg gtgtatttga gtatattggt gatcggaaag aggctgtaag agaacggttt
     7921 ttattaaagc catatgattt tctctgggag attcatgttt tacagatttt actcaagcaa
     7981 gggaaacgat tagttaaatc cgaaactaaa ggtcctgata ttattataca agaagataca
     8041 aatagaatag taattgaatg tgttagtccg gcagattgga acccaaaacc ccggggacca
     8101 ggattttctt acacgtttca tgaaaaagaa aaaatttata gatattcaag cagtatcaaa
     8161 gataagatag ataaaatact aacttataaa gaaaaagaaa taatcttaga ttcggatatt
     8221 agcataattg cagtaagtgg aggtatgcaa gattttggtg gagtttttgt gcatttaccg
     8281 gatatattta aagcagttta tccttatggt cagcatattt attcaattcc cctaagttcg
     8341 cctgaagaat caacagttga attcgagaac aggggaaatg tgaaacatcc gagtggttca
     8401 ggtgctgaac ttgtaaccga ttacttttgc cgagacgaat ttgcaattat atctggaatt
     8461 ctttttaatc ccttaaatat tcttagcgat tcagaatttg atggaaacgg atttcattac
     8521 gttcacaatc gacaagctac gaatcctcta tcaactggat atttaaaacg agttaaagaa
     8581 tatataggtg aatgtccaaa atacggcgac taactaacgg ttctgacgct gcgcttcggg
     8641 attgcttcgc aaccctcgct tggccttcgg cacattccgc tttgtcactc gtcttgcaaa
     8701 gcaagcctcg cgccaagtgc ttcgcacgtg cggaacgtcg tcaaaccttg gtcgttagac
     8761 gccattgctt agaaaaatat tgaatacaaa taaatggtca ttttcgtaaa tggtcattac
     8821 atgaaaaagt tcagtttcgg tattgtcgta tcatctatcg gcgtagtagc atctattgtc
     8881 accatatatg catttgttgt ggcaaaatct gagaatattg aactagaaat tgtatttaat
     8941 agctttgatc ggttaacgga tcttcctggc gtaagagagc cggatttatc aagcgtatat
     9001 tatttcaaaa aacaaccagt caaaaactta tggaaagtga ctatagcttt taacaatgta
     9061 aaagataaaa ctattatcgg tgatgggcta cagaagaaca ttatcaggga aaatcttgat
     9121 tttactttac caaaaactta taaactattg cgttctgata aagtatattc agatattgag
     9181 caccaattat atacttcaaa tcatggtgta gcgcttcatt ttaatcaatg gagaaagggt
     9241 gagaaagtaa tatataatct gtacatagaa accccgaccg gagagatcga taaactattt
     9301 ttgaaggaaa aggtaaatag gcaaattatt gacggtgaag taacatttaa aattcaaatt
     9361 aacgggctac ggaagcgcta cattactgaa aatttgccgt cttttctaag aaaaatcgga
     9421 tatatattcg tactattggt gatgtttgca cttactgtct ttcttggtat atctcttgtt
     9481 cttatttttc cctcttttca gaagagaaga ctttggagaa aagcaaacaa tttgaagtat
     9541 tcacatttta tttcagacgt ttttaaagaa aatgaaatat taaaagagcg ctatctaaag
     9601 tcgccaaatg aattgcctac taaactttgg ggacggtttg aaggcgataa gtatcccaaa
     9661 atgtttatgg aagtgaacaa cgatacattt ttggaaattg taatattatt taccattatt
     9721 ttcgctttcg aaagcgcatc tgtaattgtg ttcattgatt tagttcaaaa ttttatatat
     9781 atgtggtaat tcttcgcaac ggcgtctaac tttcggtgcc tccgctccgt tcgtggatcg
     9841 ctaacgcgac cactcactcg ggcttcgcca catttacttc cgtcactacg cttgcttatg
     9901 caagctcgtg ccgtcgtaaa cgtcggagca ccttggtcgt tagacgacag tctcaaaaaa
     9961 tatgccttcg aaaattaaaa taaacaacga tttatggtta tctacaaaga acaacaaagt
    10021 tgttttagga agtaagcgct ttccacgtgg tgtacattta acttttaatt acgggggaaa
    10081 gtctggaata tttgatcttc attttaaaaa tgaaaagaaa gaaatttatg cctctatcgc
    10141 ctgctttgat ggaaaaatcg cagacgaaat cttaacaata ttagcttata aagttagaga
    10201 gttcttttta actcaattta aagaaattag tctgagcgaa tttagaagta aatatagata
    10261 ttttattgaa gatgatcacg attttgaact tactgataaa gaaaaagtgg atcttgaaaa
    10321 aatttttgaa attcaaaaaa gcaaaaagga aataagattt aatattccaa agcgatttga
    10381 acgatctaaa ttaatgaagt taagagaatt gttgtattcc cgcattaaaa aaactaaaag
    10441 acagaatatc ttagcaaaat cacaagggcg ggtgattgat aaatttggca atttgtcaat
    10501 ctttatgata tctgatggaa aagtgctagt tggaaaagag agtatctttg aaaacgaaga
    10561 tcgattatta aatgcaattc ttgggataga cttgttaact gaactaaaga aaaaatttat
    10621 agagtgctta tcccacgttt ctaatgatga agcaaatgga aatttattcg atccagttca
    10681 aattgtaatt agatcggact aagacttgag accgtcgtct aactgtcggt tctgacgcgg
    10741 cgcttcaaga tcgctgcgcg actctcgctt ggccttcggc acattccgct ttgtcactcg
    10801 tcttgcagtg gcaagcctcg cgccaagtcc ttcggacgcg cggaacgtcg tcaaaccttg
    10861 gtcgttatac gaaagctcgc taaatataat tttgaataaa aatatttaat actcaagacg
    10921 agaattgagt cattctttaa gatagcatat aatagaaata tgcagaaaaa tgaattaaat
    10981 ctcgataagc ttcctacatt tttacgcgat gtgaatcttt tatttctaaa aagatgtaat
    11041 ctaaaaatcg agagttatca gttggaaaag gaaagttcgg actacaatgc tgcttccctt
    11101 aagctaagag aaaaacaaat aattttccga tctgcaaaga taactccaaa gaaaaatggt
    11161 ttgttcgtaa ctttatggag aagaaataaa aatggcatta cgattccttt ccatgaaaga
    11221 gatcaatttg acattgttat aattgaggta cgaaatcttc gaagaattgg ccattttgtt
    11281 tttcgaaaag atattctgat aaagaatggg attatatcct ctaagaaagt aggtaagaga
    11341 gggtttagga tctatcctcc atgggaaata ccatcgagta aacaggcagc agtttcgcaa
    11401 aattggcaat tagaacattt ctttgaagaa aaaaaggaaa atgttgatga tagcttgaat
    11461 cttgagagaa taattaattt tgattcttca aagtgaaaat ttaaatatga tcaattctaa
    11521 attattcaag cgagccttcg tctaactaac agcttgccgc agcgcttcgg gcttgcttcg
    11581 caaccctcgc ttggccttcg gcacattggc ttctgtcact cgccttgcag ggcaagtctc
    11641 gtgccagtct ctaacgcctc cttcggaggc tcagagtcgc caacgtcggc aagcgttgga
    11701 cgttaggcgt aatgctgatg gaattgcgta aatattttaa actttttcat tagaaggtaa
    11761 aagcgtgact gaaaataaag gaattcttgt atcggtttca caattatttc aaagtattag
    11821 agatattttt cccgagattc ggcttcggca ttttgcatat acattcgtct ttctattttt
    11881 gttgttaata gtggggctat ttatcttcga aagtatttct ggttattttt attttaatcg
    11941 tgtagaaaat agagttaata gcctcaagga attagctagc attgatatca atcgattaaa
    12001 ggctgaccct gaacttgata aactatataa acaaaccgta atagaattga aaatctatca
    12061 aattcgctca atttcaagta ttccttttga gattcaatct tctctttttg gagatcaaaa
    12121 tttgtggacc caaatactca aattcataac aggaggtttt ctttggttct taatattgct
    12181 agtcccattg tttaatgaag aagaaaaaaa tcgcatcgga ggggttattg tcatgggttg
    12241 tattggtatt atttttggtt ttatcggtat cttaattcct tcaatttctc cttgggttaa
    12301 ctatattggt tatccttttg cgcagctgac aattattttg attatgattg gaacagctat
    12361 ttttttcagt aaaaagaatt aatatatagt tatatctcag cactacgcct aactatcggt
    12421 gcttccgctc cgctcggaga tcgctaacgc gactcactcg ctcgggctac gccacatttc
    12481 gctttgtcac tcgtcttgca gggcaagtct cgcgccaagt gcttacgcac tcgcgaaacg
    12541 tcggaacacc ttggtcgtta gtcgacatcg acaaaaaatg cataaaaaaa tgatttctct
    12601 atattttcga ttatttcagc ctatctttag agcaaggaat atatgacatc tcaaaacaag
    12661 ttacaaattt cagttatttt attttttact gtcttttcat ttgaattatt ttcgattgat
    12721 ataaaggatc ttagtataac tctttcagaa gaaaagacaa taatttcaga ttgggaaata
    12781 cccggcaaag tttctattaa agaatttgta gataggatag gtgagtcaga cagaaagtta
    12841 gatgaagaaa gtaagattat atatatttgg gataagtttg gattatctgt ccaggccaac
    12901 aaaaaaagtc agctagtaga tcaattatct gtttttggag ttgccggttc gaaagaaaat
    12961 gaacctaaaa gtaaatattc tggaaagtta cttttccaaa gtcaaaatcc agattctaat
    13021 acattgacta gtaggggcat attctgtatg ttaactatag gtaaacgtaa actgtttggc
    13081 ctttgtaacg caaaaagtca aaatcttgaa aagctaatga tcagctttga ataaagattc
    13141 tgaagtaatc aacagtctcc ttgctattta atcgacgtcg actaactttc ggtgcttccg
    13201 cggcgcttcg ggatcgcttg cgcgaccctt gcttgggctt cgccacattc gcgtccgtca
    13261 cttcgtttgc taatgcaaac tcgtgccgtt gcgaacgtcg gagcacctcg gtcgttatac
    13321 gcaatgcccg tgcatctgtc tttattcaag ggaaacgaaa tttctgcaaa ttgatagaat
    13381 ttttaattga cccaggtata actcgagtta tacctatttt atgaagactg ctgtctcaat
    13441 tcctgatgat ttatttaaaa cagcggaaaa aaccgccaaa aggctgggga ttcctcgaag
    13501 ccaacttttt gcaaaggcat tagaagagtt tattcaatta catagtaaag aatcagtgac
    13561 cgaaagatta aataaaattt atacaaatag aaaagatagc tcgaaagaca gtatcaataa
    13621 tctatctgtt gaatcactgc gcaagagttt aaagaatgat tcgtggtgaa atttggtggg
    13681 tggatttagg aattccattc ggcagtgaac ctggctttaa gcgtcctgtt ttaatagtac
    13741 aagatgattc ttttaatgaa agtaacatta atacagtaat tgtagtttca attacatcaa
    13801 atttgaattt agcagaagct cctgggaatg taattctatc taaaaaagat tctaatcttt
    13861 caaaagactc agttgtaaat gtttctcaat tagtaacttt agataaggaa cgatttcttg
    13921 ataaagttgg taaattgaaa gcaggcaaga tggctgatgt tgaagaaggg ttgcggttaa
    13981 ttattggcct aaattaacgg gcactgcgta taactaacag cttgccacta cgcttcgggc
    14041 ttgcttcgca accctcgctt ggccttcggc acattggctt ctgtcactcg tcttgcaggg
    14101 caagtctcgt gccagtctct aacgcctcct tcggaggctc agagtcgcca acgtcggcaa
    14161 gcgttggacg ttaggcgaac atccgataaa ttctttcttt tttattttag ggtaaaatat
    14221 tctttagaaa gagccgtgca aaatctttcg tatgttagcc cgctcctgag atgctctggt
    14281 gcagagctat ggagtttcat cttgttgatt agattgcagt ttggggactt taactggtcc
    14341 cgtaatcgga gcggagatct ggcatctgaa agtagtattt taccgaaacc gcaatttact
    14401 gaagtataaa aatgcaacta tttggaatgc accgtttttg gatcggacgt c
//
LOCUS       DFFNOFEI_2               321 bp    DNA     linear       08-DEC-2021
DEFINITION  Genus species strain strain.
ACCESSION   
VERSION
KEYWORDS    .
SOURCE      Genus species
  ORGANISM  Genus species
            Unclassified.
COMMENT     Annotated using prokka 1.14.6 from
            https://github.com/tseemann/prokka.
FEATURES             Location/Qualifiers
     source          1..321
                     /organism="Genus species"
                     /mol_type="genomic DNA"
                     /strain="strain"
ORIGIN      
        1 acctttatct atcaaatcct gtgatccaat agaactatcc ggtattagct ttcctttcgg
       61 aaagttatcc cagattcgga ggaagattac ccacgtgtta ctcacccgtt cgccgctaag
      121 tattgctact ccgctcgact tgcatgttta agacgcgccg ccagcgttag ttctgagcca
      181 ggatcaaact ctccgtgttg atatcaccat tgctggcaat attataagag ctgtttgctg
      241 tttggctata aatccccaac taagtctcac ctcagtcagg aacggaacaa gaaatcagta
      301 tctctactga tcgctggaat t
//
LOCUS       DFFNOFEI_3             61737 bp    DNA     linear       08-DEC-2021
DEFINITION  Genus species strain strain.
ACCESSION   
VERSION
KEYWORDS    .
SOURCE      Genus species
  ORGANISM  Genus species
            Unclassified.
COMMENT     Annotated using prokka 1.14.6 from
            https://github.com/tseemann/prokka.
FEATURES             Location/Qualifiers
     source          1..61737
                     /organism="Genus species"
                     /mol_type="genomic DNA"
                     /strain="strain"
     gene            complement(499..2124)
                     /gene="prfC"
                     /locus_tag="DFFNOFEI_00018"
     CDS             complement(499..2124)
                     /gene="prfC"
                     /locus_tag="DFFNOFEI_00018"
                     /inference="ab initio prediction:Prodigal:002006"
                     /inference="similar to AA sequence:UniProtKB:Q99V72"
                     /codon_start=1
                     /transl_table=11
                     /product="Peptide chain release factor 3"
                     /protein_id="X:DFFNOFEI_00018"
                     /translation="MSESAIGQNIIEEETKRRRTFAIIAHPDAGKTTLTEKLLLYGGA
                     IQLAGAVKARKNRKAATSDWMEMEKEKGISITSAALQFEYKNHVLNLLDTPGHEDFSE
                     DTYRTLIAADTAVMVLDAGKGVEPQTIKLFKVCRDRGIPIVTFVNKMDRPTKTMFALL
                     DEIEKVLGIAAIPMVWPIGTGVDFSGVYNRVDKKIYTYDKTPGGSQKSAFQSSGVEDK
                     NLDSMFEDWVLKQFREEVELVEEGIAAFSLDEFLDSKITPVFFGSAVNNFGIQLFLDH
                     FLEIAPPPLYFPLKNGDRLDPVTTPFSGFVFKVQANMNKAHRDRIAFLRVCSGKFERG
                     LNVNHGRLGKAVKLSSSFAFFGQDRNTVDEAYPGDIIGLVNPGTYSIGDILAIGKVPD
                     LKPLPVFAPEIFATLSCVETGALKSFRKGIEQLAEEGILHLFTSQTVGGGLPVIGAMG
                     QLQFEVFRRRLQDEYSAPTNINILPYQVSCWLPEEDIPKVPQGSNLVTDSLGRAALLF
                     DSEWEKGYFQKKNPEIRLLDYPTQDVSELNQEY"
     gene            2418..3350
                     /gene="argF"
                     /locus_tag="DFFNOFEI_00019"
     CDS             2418..3350
                     /gene="argF"
                     /locus_tag="DFFNOFEI_00019"
                     /EC_number="2.1.3.3"
                     /inference="ab initio prediction:Prodigal:002006"
                     /inference="similar to AA sequence:UniProtKB:Q81M99"
                     /codon_start=1
                     /transl_table=11
                     /product="Ornithine carbamoyltransferase"
                     /protein_id="X:DFFNOFEI_00019"
                     /db_xref="COG:COG0078"
                     /translation="METPKIKHLISWQDWSDAEVLDLLQFAVHVKNHRANYLGHMTGR
                     TLAMLFQKTSTRTRVSFEVAMTEMGGHAIYLDWMTSNFLLSDIDLEAEYLSRNVSVIM
                     ARMRKHEELLQLKSGSQVPVINGCCNKFHPCQSLADILTIVMDNPKPLKELKLTYIGV
                     HNNVVNSLIGITSALGMELTLLTPIAETENIDQETVERAKKKGTIQWETDLIRSVKNA
                     DYIYTDTWVDMEFFNDPAFADKKKERMNLMMPFQINEALLKETKAKVMHDMPIHSGYE
                     ITREVVRSPRSIIFQQAENRLDAQKAVILQLLEA"
     gene            3453..4442
                     /gene="mcl1"
                     /locus_tag="DFFNOFEI_00020"
     CDS             3453..4442
                     /gene="mcl1"
                     /locus_tag="DFFNOFEI_00020"
                     /EC_number="4.1.3.24"
                     /inference="ab initio prediction:Prodigal:002006"
                     /inference="similar to AA sequence:UniProtKB:Q3J5L6"
                     /codon_start=1
                     /transl_table=11
                     /product="L-malyl-CoA/beta-methylmalyl-CoA lyase"
                     /protein_id="X:DFFNOFEI_00020"
                     /db_xref="COG:COG2301"
                     /translation="MSKLPHPKDALFEGEKPFPIIPACEHFAGSEKLITKALELQNKL
                     GGLFDITMDCEDGAQTGKEKEHAEMIVRIQNSELNKHNMSGVRIHDYTNSFWKQDVDI
                     IVPGAGNKIAYITIPKPTKASQVEEMITYIQGAAKKAGITREIPIHVLIETHGALADV
                     DKIAALPWMQVIDFGLMDFISGHHGAIPASCMKSPGQFDHELLRRAKATCVAAALAHG
                     VIPAHNVTLDLKNQYQTYKDAKRAHDEFGFLRMWSIYPTQIQAILDAMAPDYSEVQTS
                     AAILVKAQDAEWGPIQHDGDLHDRATYRYFWEVLQKAKLTGIAIPEEAAKRFF"
     gene            complement(4574..5032)
                     /locus_tag="DFFNOFEI_00021"
     CDS             complement(4574..5032)
                     /locus_tag="DFFNOFEI_00021"
                     /inference="ab initio prediction:Prodigal:002006"
                     /codon_start=1
                     /transl_table=11
                     /product="hypothetical protein"
                     /protein_id="X:DFFNOFEI_00021"
                     /translation="MRTSVKLADKKKTVLPDVLMREKLQKIALNEKAKASKIVGSDKA
                     NSGDSKPEDGPGSKIYKAIDESLSDLRYYFLEGEYGSRIADLFNRNESQFDRLGITPR
                     RFLEFARESFDRFKQLQKKMPLEPMNKKGWEYLERSLLELIGKLNEKFNK"
     gene            complement(5152..6177)
                     /locus_tag="DFFNOFEI_00022"
     CDS             complement(5152..6177)
                     /locus_tag="DFFNOFEI_00022"
                     /inference="ab initio prediction:Prodigal:002006"
                     /codon_start=1
                     /transl_table=11
                     /product="hypothetical protein"
                     /protein_id="X:DFFNOFEI_00022"
                     /translation="MAKRNPTSGPKLFGFSLIHPLNLVLFFNIFVWALLMMEGGRGII
                     TYFFGLNPSLVIEKKMYWQVFTYGFLHVVGGDFFSSILHIGMNMFGLFTVGFWLCRYI
                     GGWKFLSVYLLSQLGGGLFVLSFSYIGWKTGLVPENSIWDSYHSTTVGASGGVFGVLA
                     AFSLMFPEARFVFPPVRAKFAPWVLIGFGFSVDAYHLFQFHSSGVMSQSFFGMMSNSG
                     HLGGAVFGLLSLLGLQKFGGKTKTPIFVRRWERPKENQERVIVRPKNLGDPFETQIRK
                     NRELLSQLYGISDAKEKANILEPLQAENTNLCPPGDYNPEDMFCLRCEWLQNCELRKL
                     KRSDSQL"
     gene            6339..7418
                     /gene="mtnA"
                     /locus_tag="DFFNOFEI_00023"
     CDS             6339..7418
                     /gene="mtnA"
                     /locus_tag="DFFNOFEI_00023"
                     /EC_number="5.3.1.23"
                     /inference="ab initio prediction:Prodigal:002006"
                     /inference="similar to AA sequence:UniProtKB:Q9X013"
                     /codon_start=1
                     /transl_table=11
                     /product="Methylthioribose-1-phosphate isomerase"
                     /protein_id="X:DFFNOFEI_00023"
                     /db_xref="COG:COG0182"
                     /translation="MKKENLRPIFWEKEGLKLLDQRQIPGKKEWFTAQNSEDAIFAIK
                     EMVVRGAPAIAITGLFGAVLEFKKFSKKPDYQEFQTILSKILESRPTAVNLRRAFEEL
                     SSIFPKEKYENVSLSELQQKSEEFAIHVFEEDIRNNLELAKNGVGLFPSSPTKLKIIT
                     HCNTGALATAGHGTALGVIRSLKEAGHDLTVYADETRPYLQGARLTAWELMEEGIENY
                     LMTDSMAGWLMSSQKIDAVIVGVDRVAANGDSANKIGTYPLAVLAKYHGVPFYIAATE
                     KSFDFKITDGSQIPIEMRTQDEVTRLNFLKNEKGEAILSEGIIAPVGVKALNPSFDVT
                     PANLINAFITEKGIVPPDKIKEFFG"
     gene            complement(7419..8909)
                     /locus_tag="DFFNOFEI_00024"
     CDS             complement(7419..8909)
                     /locus_tag="DFFNOFEI_00024"
                     /inference="ab initio prediction:Prodigal:002006"
                     /codon_start=1
                     /transl_table=11
                     /product="hypothetical protein"
                     /protein_id="X:DFFNOFEI_00024"
                     /translation="MVVSTEQTSGVSDQETSWESVFSLKVSSDNLGADLTIRPGMIKG
                     RALSTSIVIEYLHNKDISQDRIIGDNIYGALKQLQTATSRMDFSPISFVVAQGFPPVK
                     GEDGWVKFYHPQAQRVKIGEDGHADYRNIERYIYVKAGEKLATLFEGIPGKPGMDVFG
                     KPIAPPPIKRPKLTIGKNVQEKGLVQENKPLVEYFATCNGAIFSTESSITVSQELQID
                     SNVGLGTGNINYDGNVLVKGDVEAATSIKTQGNLMVKGNVETSDLTIARDLEVSGGIK
                     GDGKNVIKIGGHLYAKFIENAEIEVDGDVIVEGFILNSKIHSLGNVILNGSSGNLVSS
                     TVSTYMGLTCATLGSQAELDVTVELGFHFRNEKSFQDLTKRLQVAEKEIEKVLPKVQQ
                     IKQMVHRSRGQIPEDKKEGYRKVFEEYNKQNKFIELVKQKLEVLKSSRFNTGEVQLVV
                     RKGAYKGSIVKYRRQVEKVEKFQSAFMMRFQPGQDKAAMVAIKPQK"
     gene            complement(9163..10188)
                     /locus_tag="DFFNOFEI_00025"
     CDS             complement(9163..10188)
                     /locus_tag="DFFNOFEI_00025"
                     /inference="ab initio prediction:Prodigal:002006"
                     /codon_start=1
                     /transl_table=11
                     /product="hypothetical protein"
                     /protein_id="X:DFFNOFEI_00025"
                     /translation="MIRYSFQGLPFLLKYADMIDSPDSPIREEELKVSKKSSFRTKIF
                     PGPKNSPVIYLQHGMSNRGIDDPRILTLAKHLKNTGATVYLPELTEVKGLEISDDTVP
                     NIRSLFQEIVKIEGQAISFLSASFSAGMGMVALSGREEQKNLKSALLVGTYSDFAETL
                     PFILSNYDVDPYAVHVLLYNYISKLEPKLSKLEEFYFEAALDNGLKRTGEGEKAPKLL
                     KKLNQKEKDFVYSIQTDPAFRMGLVEPIFSVLPPNFILRNSPKNFLSDWKAPIALLHG
                     SDDPVISPLESEQLFGSLGNGKEDWKVILRSKLITHGDHLPFYTQLGEIPKLAGLWGF
                     FLKNSGL"
     gene            complement(10213..10725)
                     /locus_tag="DFFNOFEI_00026"
     CDS             complement(10213..10725)
                     /locus_tag="DFFNOFEI_00026"
                     /inference="ab initio prediction:Prodigal:002006"
                     /codon_start=1
                     /transl_table=11
                     /product="hypothetical protein"
                     /protein_id="X:DFFNOFEI_00026"
                     /translation="MSLNIDPLLDEKFILTISQIFPEFLEKNLGVHAVREAFGPSKNE
                     GLCYENCTAVEFQGEAKGRLFLAMDGYTKLKLLPKIARSFHIDPTIRSHAASIMLEFA
                     NQICAELISEMKLGRFQIDILPPENLNNKLVPIDLENLRQYILIYFLKDEDAKEYLGR
                     IYLILLMQKY"
     gene            complement(10716..11816)
                     /locus_tag="DFFNOFEI_00027"
     CDS             complement(10716..11816)
                     /locus_tag="DFFNOFEI_00027"
                     /inference="ab initio prediction:Prodigal:002006"
                     /codon_start=1
                     /transl_table=11
                     /product="hypothetical protein"
                     /protein_id="X:DFFNOFEI_00027"
                     /translation="MQFFPQFFPISEVFPIASASLSTWIDGEVLALGGIAFCLLSLFG
                     YVVHTTMDRREEKETEEGVPFFQSVLKEEVPEVREEASIGGNKFEEGVPTIPQEESSY
                     LFKEDIPKETKAPFQSFYFPVRGKTYEAVKFFLDSIQSIEEYWEVLLHDSKGDLQTVA
                     SKTGSISVFPSERKKASGPKEGEIVWKLEWDSFSLGEVRQTSSLSEFSLDEISFRLDK
                     LVEGLVLAGESQDGETGWSSYPIFSQHLEREKYEGQDTKILVFMEFESDGDLVSDFKS
                     LGNWWKSRFGENSPIYRIRKNRLATFFNAEDWIKFQNSLSGLMEFLGPDKTRLNIGAS
                     VRVKKDDSDWEPRAKKALHSSKEEGPNRLVCL"
     gene            11884..12627
                     /gene="tam_1"
                     /locus_tag="DFFNOFEI_00028"
     CDS             11884..12627
                     /gene="tam_1"
                     /locus_tag="DFFNOFEI_00028"
                     /EC_number="2.1.1.144"
                     /inference="ab initio prediction:Prodigal:002006"
                     /inference="protein motif:HAMAP:MF_00560"
                     /codon_start=1
                     /transl_table=11
                     /product="Trans-aconitate 2-methyltransferase"
                     /protein_id="X:DFFNOFEI_00028"
                     /translation="MKLYSELAEYYFDIEKNARKFEMETQFIDRLFRKHRVRNILDLG
                     CGTGEHVTHFQSLGYKSRGIDSSIKMIEVAKKRYSHCKFEVGAMQSYKSQEKWDAIIS
                     LFGSFNYLLSNEEVEAALKNLEQNLKPAGIAVLEVWNAEPLRKIKRKAIGPVAQIKAK
                     NTTIQRNRGFRLVRADQSTVVEVNYIYNLNAKEIKDKHLMRAYFLVELQRMLAKHRME
                     ILHVYSNYNELKFKSNASRMILVLKKKSG"
     gene            12911..14329
                     /gene="pdhD"
                     /locus_tag="DFFNOFEI_00029"
     CDS             12911..14329
                     /gene="pdhD"
                     /locus_tag="DFFNOFEI_00029"
                     /EC_number="1.8.1.4"
                     /inference="ab initio prediction:Prodigal:002006"
                     /inference="similar to AA sequence:UniProtKB:P11959"
                     /codon_start=1
                     /transl_table=11
                     /product="Dihydrolipoyl dehydrogenase"
                     /protein_id="X:DFFNOFEI_00029"
                     /translation="MAENYDLTVIGGGPGGYVAAIRAAQLGLNVCLVEKEKLGGVCLN
                     WGCIPTKALLESAHLLESIRKSDSFGLKVEKASPDFPNIIKRSRGVADTMSNGVEFLM
                     KKNKISVKKGNAVFKDKNTIWLPDTSKEEIQSEYFIIATGARPKEFPGLPFDGDKVLS
                     SKHAMIQDSPPKTLAIIGAGAIGIEFADFYSSMGTQVTVVEMQDKILPLEDAEISNLL
                     NRSFVKRGIQILTSVGVSEPKLESDGVSILLKGEGIPPEGERKKFDKVLVAIGVTPNT
                     EGIHLEEIGVFLQKGFIKVDTKYKTKVPNIYAIGDCIGAPLLAHVASTEGVKAAEAIS
                     IQSKNPHGLVYEPLDYLKIPACTYCHPEVASVGLKEEEAKKLGIDVVLGKFPFRANGR
                     AQALGEVEGMVKLVADRKTGEVLGAHLIGPNVTEILGEINLGMGCELTLKEIAGRIHA
                     HPTLSESVMEAAGQALGEAINI"
     gene            complement(14336..14785)
                     /locus_tag="DFFNOFEI_00030"
     CDS             complement(14336..14785)
                     /locus_tag="DFFNOFEI_00030"
                     /inference="ab initio prediction:Prodigal:002006"
                     /codon_start=1
                     /transl_table=11
                     /product="hypothetical protein"
                     /protein_id="X:DFFNOFEI_00030"
                     /translation="MNVLGKHKQYCLTPDEIESRLKSVSIQPTMQRISICQYVLCEAD
                     HPTAEEVKEWVDKRSLKMSLATVYNTLNVLVSAGLLREFKFSCLGKSVFDSNIDDHFH
                     FFDEKSGKFHDLDAELITIDSKLPKEFKVNKMDILFTGSLEESNVSA"
     gene            15012..16499
                     /locus_tag="DFFNOFEI_00031"
     CDS             15012..16499
                     /locus_tag="DFFNOFEI_00031"
                     /inference="ab initio prediction:Prodigal:002006"
                     /codon_start=1
                     /transl_table=11
                     /product="hypothetical protein"
                     /protein_id="X:DFFNOFEI_00031"
                     /translation="MRNKFFTTLLFLSLILNVSVWAETGASPQTNTLAQSETDAGHGE
                     HGTGNGHQETASAHGEAGDDLPLWSVIPFVLILLSIALLPLISHTTEHWWENNNNKLL
                     LSLALGGVSFGILMAHSWGGKIFHTMVFDYIPFIILLAALFYISGGIVLNGDIEATPV
                     NNTIFLIVGTFLASFIGTTGASMLLIRPLLKTNSERKHVVHTVIFFIFLVSNIGGSLT
                     PLGDPPLFLGYLQGVPFVWTFKLFPQMMIASGILLVVYFIWDTVMHGKETKKDIRFDH
                     SHRQPIGLEGQVNLLWLLGVILSVAFLNQNYIPAIEKYPFLSFIREAVLIGLIALSKV
                     TSDPKLREKNKFTLGPIQEVAYLFIGIFLTMIPALLLLEHHGKELGITERYQFFWVTG
                     GFSGVLDNAPTYLTFLSLAKGLLGFSNVSQILADPVGEELLKAISVGAVFMGALTYIG
                     NAPNFMVKSVAEENKIKMPSFGGYVVYSFLLLIPTFLLLTWIFFL"
     gene            complement(16542..17384)
                     /locus_tag="DFFNOFEI_00032"
     CDS             complement(16542..17384)
                     /locus_tag="DFFNOFEI_00032"
                     /inference="ab initio prediction:Prodigal:002006"
                     /codon_start=1
                     /transl_table=11
                     /product="hypothetical protein"
                     /protein_id="X:DFFNOFEI_00032"
                     /translation="MDELNSKGGKSEVRKLLEENAGKVLVDLSGKNLKLTDDELDDLR
                     DFLLEISKRDGRVAIEKLHIAIRGLEIADPPVLKDVGLIGWGLIRRIYRSVYFKRTGD
                     YNAKVLYHPGSGKINLIFFVHKRYGDICETVFSSCNEIEYLDEDTFDLQLSTALRESK
                     EKNLPVRVNFKQVQASFPDTKLEWENVKSIGRSARMYKWLALPKETEMKPLSRSRFLP
                     LQAALTVIDYSVSVFDYVNQIIMYKPARSTKAEVMYTQRLTEDGTLGAKTIHSVVFVP
                     VKEE"
     gene            complement(17521..18135)
                     /gene="sutR_1"
                     /locus_tag="DFFNOFEI_00033"
     CDS             complement(17521..18135)
                     /gene="sutR_1"
                     /locus_tag="DFFNOFEI_00033"
                     /inference="ab initio prediction:Prodigal:002006"
                     /inference="similar to AA sequence:UniProtKB:P77626"
                     /codon_start=1
                     /transl_table=11
                     /product="HTH-type transcriptional regulator SutR"
                     /protein_id="X:DFFNOFEI_00033"
                     /db_xref="COG:COG1396"
                     /translation="MKQADAEELDGKELISSEHITEVVKENLKLIRHTKGLSLDKLAS
                     RCGVSRAMLSQIEQGKSVPTIAVLWKIATGLNVPFSELLKEKGTEGVFLLKAENTKVL
                     YSSSKVYSSRALFPFIGGRRVEFYELILKPGGIEVAEAHKAGTTENLVVVQGKLRLRV
                     GDKVVELDAKDSVYFRADVPHEYINPTDTETLMYLVMEYTDEAS"
     gene            18232..18939
                     /gene="rluA"
                     /locus_tag="DFFNOFEI_00034"
     CDS             18232..18939
                     /gene="rluA"
                     /locus_tag="DFFNOFEI_00034"
                     /EC_number="5.4.99.28"
                     /inference="ab initio prediction:Prodigal:002006"
                     /inference="similar to AA sequence:UniProtKB:P0AA37"
                     /codon_start=1
                     /transl_table=11
                     /product="Dual-specificity RNA pseudouridine synthase
                     RluA"
                     /protein_id="X:DFFNOFEI_00034"
                     /db_xref="COG:COG0564"
                     /translation="MREAKPKFQSIMHPIHKLYEKGFLLAVEKPAGIPVHATFDPNRP
                     NLEDLLRQQEKNPELRLLHRLDKDTSGILLFCKEPSQNKEADSILADSEKTYLAVCAG
                     IPTEKEFRVECFLKDGKGKVSSVRSGGKKAITDFTLLSYSREKNLSLLAAKLVTGRRH
                     QIRFHLSSIGTPILGDETYTGSSVKSLVSKPKRFLLHSYLLKFKNEFEEEVKIVSEPP
                     ADFQPYLRFFSGIRFPE"
     gene            18973..19812
                     /locus_tag="DFFNOFEI_00035"
     CDS             18973..19812
                     /locus_tag="DFFNOFEI_00035"
                     /inference="ab initio prediction:Prodigal:002006"
                     /codon_start=1
                     /transl_table=11
                     /product="hypothetical protein"
                     /protein_id="X:DFFNOFEI_00035"
                     /translation="MSESIALIVGGSGAAGQSAIEALREHSKKSGIKWNIISTTSGDS
                     QINGADKTIQHIQLEDPETAVQKILKKIHNQKVNLFIYTPARGNLGYPVSETPDADIV
                     NTAKFCLDPMIELEAKLSPRLTVGYSAFYYLPHLLTSYGALAFIKKKMEEWAIEKPDS
                     RKMIRAGSFISTSARGIGILLQKIGRTSPFPELQNLMKEHKESGKKFSEFFWDYVRGS
                     EKRIFEKQFPNIPYRATEPNDLKIGLLKILDGEKAPIVSLIGDWIWTEAKLPEMPDYL
                     KAR"
     gene            complement(19829..20653)
                     /locus_tag="DFFNOFEI_00036"
     CDS             complement(19829..20653)
                     /locus_tag="DFFNOFEI_00036"
                     /inference="ab initio prediction:Prodigal:002006"
                     /codon_start=1
                     /transl_table=11
                     /product="hypothetical protein"
                     /protein_id="X:DFFNOFEI_00036"
                     /translation="MFSKSDWSSEIFSYLEENLTGRKFQTALFDFDNTLVRGDFGEEV
                     MCELLRAGVPWIRSLSPFFPETAISEKMETLRKTNTQTFMVEVWNYYESKIEKEGLEA
                     GYRWSTWIFSGRSTQELQDTAKLVWEKNQKDTNPEAVQAFHPMSELVKEFERVGTKIW
                     ILTASPAPVIQVVSEQWGIPKENVLGMRLIEKNGILSHELIEPFTYGIGKVEFLNLAN
                     GNQGYDIAFGDSENDFPMLSYVRSKGIFLDRGKKKIPPPGTLIQSVADWKTIPKPL"
     gene            complement(20656..21546)
                     /locus_tag="DFFNOFEI_00037"
     CDS             complement(20656..21546)
                     /locus_tag="DFFNOFEI_00037"
                     /inference="ab initio prediction:Prodigal:002006"
                     /codon_start=1
                     /transl_table=11
                     /product="hypothetical protein"
                     /protein_id="X:DFFNOFEI_00037"
                     /translation="MDQEDRLNFRKFTADLKYKTRFLREFLAAQKGKNQMKRKTILSI
                     IGASALVVLSWKSFANTYLEEVKVDNQFIQTYQSREGIWIVPGKVKESLEDLYHKFGT
                     SEREVRLLNGIHDSGKIQNSEPVFFPYNANYTRNLLLEDKGREIFTSDSRELIWPLSF
                     KYSRVTSRLGRRWNALHAGVDIACPNGSVVIAAADGVVTDSKRDGGYGLRVVLTHPQI
                     NGIQTLYAHNSLLFVKQGDKVKKGQVLALSGNTGHTTGPHVHFEVRYQNVVLNPEHYL
                     PPFLADKESQVAIAKETIQQ"
     gene            complement(22042..22455)
                     /locus_tag="DFFNOFEI_00038"
     CDS             complement(22042..22455)
                     /locus_tag="DFFNOFEI_00038"
                     /inference="ab initio prediction:Prodigal:002006"
                     /codon_start=1
                     /transl_table=11
                     /product="hypothetical protein"
                     /protein_id="X:DFFNOFEI_00038"
                     /translation="MSEFTDPIVLFDGVCNLCNGAVNVLLDLDKHKKLKFASLQSEYA
                     KNLIQSNALEEKIRGIDSILFWDGKEIHIKSNAIIEISGKLGGFWKIFLIGYIIPRPI
                     RNVFYDLIAKNRYRLFGKRESCRMPTPELKERILG"
     gene            complement(22523..24679)
                     /gene="yihQ"
                     /locus_tag="DFFNOFEI_00039"
     CDS             complement(22523..24679)
                     /gene="yihQ"
                     /locus_tag="DFFNOFEI_00039"
                     /EC_number="3.2.1.199"
                     /inference="ab initio prediction:Prodigal:002006"
                     /inference="similar to AA sequence:UniProtKB:P32138"
                     /codon_start=1
                     /transl_table=11
                     /product="Sulfoquinovosidase"
                     /protein_id="X:DFFNOFEI_00039"
                     /db_xref="COG:COG1501"
                     /translation="MRFFFIISILFASLLDCGSRFEKISPFSIPPQEFDLGNGVKAVF
                     LPSELSFITSKGRILEFNLKDAFLSSAKGEQNVNYRKATFKIKDKILLECGSQTIESL
                     GLESGALILKGKLSGKNCETDYSIRFVSSSNSGLDWKVEISNPELNRTFIKFKSDESE
                     SIYGLGEQFSHLNLKGKRPFLFSEEQGVGRGDQPITWGAELLEGAGGNEYSTYTPIPF
                     FLTSRNRAFFFENSSYSVFDFEEDSEIAIEFRERGLNVKSWKATSPKEILKLYTSHTG
                     RFPNLPDWAYGTWLGIQGGKSVVLEKIEEAKLSGNPISALWIQDWVGQRKTVFGSQLW
                     WKWFPDETRYPDFKNFVKELNQKNIQVLGYINPMLATEGPLFEEAVKNNYLVKDKEGK
                     DYIVQTAGFPAGLLDLTNPKTRTWIKSIIKQNLIGNGLSGWMADFGEWLPTDAALFSK
                     ESAELYHNRYPVEWARLNREAIQEAGKEGQVVFFTRAGYSYSNKYSTSFWTGDQMVSW
                     GRHDGIVSSLIGILSGGMSGISLNHSDIGGYTTIPSPIKDYFRSKELFLRWAELNVFT
                     PIFRTHEGNRPSKNHQPYSDPDTVKEFARYGQMHIALKEYFKFLNKEASESGLPILRP
                     LYLSYPEDINTRDLQNQFLLGEDLLVVPVLEKGEDTIKAYLPKGEWEHVWTGKTFQGG
                     AWIEMNAPLGSPAIFLKKKGAWYEKLKSALSTFKKN"
     gene            complement(24744..25595)
                     /gene="rhdA_1"
                     /locus_tag="DFFNOFEI_00040"
     CDS             complement(24744..25595)
                     /gene="rhdA_1"
                     /locus_tag="DFFNOFEI_00040"
                     /EC_number="2.8.1.1"
                     /inference="ab initio prediction:Prodigal:002006"
                     /inference="similar to AA sequence:UniProtKB:P52197"
                     /codon_start=1
                     /transl_table=11
                     /product="Thiosulfate sulfurtransferase"
                     /protein_id="X:DFFNOFEI_00040"
                     /db_xref="COG:COG2897"
                     /translation="MSHWSFLKTDLNEKQDLFIDCRSQAQYQESTLKGAYYFPFVKKA
                     FASDPDSSKKLLGPIEEILALAKKEEKSRILVFDEGMGMFASRLVFLLRAAGFQNAFL
                     IGQRWPVDGAKEKGSKELDCGPASKVRKLEGVIDKAFLEKNLTRLQIFDTRTPEEYDG
                     KLPRLTAPEPGSLCGRLPGAFLWDWRMLYDANGELVDKTFFNKKLRGFPFMPERTTVI
                     YDYNGARSSLLAMMLKEVGYNDVNVYVGSWFEWRKSNLPKQAANIYGQTGAAASAPRV
                     GGVDRKS"
     gene            25790..26674
                     /locus_tag="DFFNOFEI_00041"
     CDS             25790..26674
                     /locus_tag="DFFNOFEI_00041"
                     /inference="ab initio prediction:Prodigal:002006"
                     /codon_start=1
                     /transl_table=11
                     /product="hypothetical protein"
                     /protein_id="X:DFFNOFEI_00041"
                     /translation="MQNIFHLRTKRLLLSFTSLGVLLLFSVFIPDSGSFAEEPQLQKA
                     NPRIGDFAEKEFQEGWRKYTKEKDARPLKEWFKQHGTVHIGECKFRSLPESEEIQYLS
                     LDCPGKKLNGFFYSGEERLRSPERIDSFRVKGPVKLGKTVYWELEFSAENLKAASSKP
                     APGGKSNPETKLVEKASTVNFGLQYFLSIAKHPIDRPTPKGKEIFFDSSCPLLYLGKD
                     ADFYWDKSLYYSFQASCLPDSPYSWIRIKADLSGNVLVDNQPTEELQEGARYLAKLKL
                     ESVEKDKIVWSDAELFHE"
     gene            26667..28136
                     /locus_tag="DFFNOFEI_00042"
     CDS             26667..28136
                     /locus_tag="DFFNOFEI_00042"
                     /inference="ab initio prediction:Prodigal:002006"
                     /codon_start=1
                     /transl_table=11
                     /product="hypothetical protein"
                     /protein_id="X:DFFNOFEI_00042"
                     /translation="MNKFWILRAGLILLFSFPVFSQTNGNSDLKTLLNGVVIVRSDIY
                     PDASDPLEFGDQDLSRDVGSGFIIAGNRILTNAHVISESKYLKVKRFNSSKYYNAKVE
                     FIGFDCDLALISVEDEEFFSGVEPLEITEESPSLGSNLLMLGYPEGAENLTLENGLVN
                     RVERLRYSFTGLDYRKVIRVGANILPGYSGGPAIQNGKVAGIIFEVSQVQGNTAYLIP
                     PEVVQHFLKDIQDGQYDGFPFVGFTFQNGNSESVKKYLGVPQNLQGVLVNKVYPNSSF
                     SDVLQTDDFLYKVDEAYLNNEGGLLEFTGRTIVDLIEPGFVGQKLNLYFYRNGKNFKI
                     QAELKKTDSLELYRDRQIRSFLGAGLLFQPVNRALFGKESQRVETALRYHYSYFIQDD
                     LFKFTERDLILTTLFPDPLNSKYLNYRFKILESINGKTPANIAEFKDYWKKYSNGTLV
                     LKFRGVGLPLVLDAKTVRTIDLRVRKRFDIKSDESKEGK"
     gene            28133..29509
                     /locus_tag="DFFNOFEI_00043"
     CDS             28133..29509
                     /locus_tag="DFFNOFEI_00043"
                     /inference="ab initio prediction:Prodigal:002006"
                     /codon_start=1
                     /transl_table=11
                     /product="hypothetical protein"
                     /protein_id="X:DFFNOFEI_00043"
                     /translation="MRSYRFTVILLFFFLGFSENVEAKADSEFSLLVHFRKYSHHNPF
                     QKGTPYQKKIPAIRLDERTALALLKPGEVPLFAEIHPEESAGRKAYFQKVDLDTGLGI
                     VLLPENYGRSKKVSPIAILEEGTRTQGACSSFFTNFEWGSLEFSKSILPLSKLSRKEN
                     QDGTRSFLFAGKKVCGFTDGSWNAGADLLRRFYHSRFSSSSPFPHPGFSAEGSLTPAE
                     EDYYFPKGSVGAVVSEVLPGIGPMHNLFPGDAVLSVNGTPVASKQKQVLYDILLSKGG
                     SYLNSGEWVTLSLYRDGRKREIRYQLKPYNEDSFLIPESSDKIAPKYIIAGGLLFTEL
                     THTYLKEYGEKYKSSSDRKLVYLAESYSKKLHPERSRIVLLSRAFPDEKNRAYQEFQD
                     LILESVNDKIVDSVEGLKAAISENKDEFLVFRFSGNKLAVFDKSELKSLDERIKSLYS
                     LDSLDNIR"
     gene            29605..30504
                     /gene="rssB_1"
                     /locus_tag="DFFNOFEI_00044"
     CDS             29605..30504
                     /gene="rssB_1"
                     /locus_tag="DFFNOFEI_00044"
                     /inference="ab initio prediction:Prodigal:002006"
                     /inference="protein motif:HAMAP:MF_00958"
                     /codon_start=1
                     /transl_table=11
                     /product="Regulator of RpoS"
                     /protein_id="X:DFFNOFEI_00044"
                     /translation="MKILFVDDEEVIRDLFQEIFGSEYELVLAGTAEQGLSLAESETF
                     DLIITDIRLPRMNGIEFITKLREKGVDTPFIVITGNQDIQISINALRLGAVDFFLKPF
                     RMEAIRYSLLRFKNLFYAGKDLVDKRMFQVRESRQKFALLPRLGNLNQYVHLILKSLS
                     HLPNLQNEDQLSLKVALYELIGNAIEHGCARITYHQKQELMFQENDYFSYVDKICESK
                     EEWIQVEVDYDDTRVTVILEDGGDGFDPARVPDPVQDPNASQLSGRGIFLVRMNVDSL
                     SYNDKGNQVTFVKKLQKAKAKQT"
     gene            complement(30560..31855)
                     /locus_tag="DFFNOFEI_00045"
     CDS             complement(30560..31855)
                     /locus_tag="DFFNOFEI_00045"
                     /inference="ab initio prediction:Prodigal:002006"
                     /codon_start=1
                     /transl_table=11
                     /product="hypothetical protein"
                     /protein_id="X:DFFNOFEI_00045"
                     /translation="MLRIGSSLQFIFESFGKLRTSGFIRSFFSVGFSKVVASLLNFIF
                     MVYSVRILSKNENGIFQYYSGFLPVLLAVAEFGLPTALVRFLSPMTEDKRKIGVLLAS
                     SLWVKWAALFLLVFVTSVAVYFLRENALAAFLLVFGSFVLSFNSYFESIFVSFGQYHA
                     LSIWYPLPNLIRILILYLADQFSEHALGHLDILGIFSVAPVFTIVLFFLLFPRGKLHW
                     AGDKEEVRQQTRELISFNRYAFLASLFAIVSDRMELFFLNKYHSNEAVAAYGVALQPF
                     SGFVILFSVLNSMIYPKLSRLTENKEFTSYLGKSILVAVVFALALAPWVLLGDWVFSA
                     LFSGKYPESVPVFQLLYPNYLFQLVFSPLGMALFALGQPRLLAILALVRLIFGLILDN
                     LLIPEYGTMGAAGAFFLGQIPSWFLLSGYFLAYYKPSAK"
     gene            complement(31860..32840)
                     /locus_tag="DFFNOFEI_00046"
     CDS             complement(31860..32840)
                     /locus_tag="DFFNOFEI_00046"
                     /inference="ab initio prediction:Prodigal:002006"
                     /codon_start=1
                     /transl_table=11
                     /product="hypothetical protein"
                     /protein_id="X:DFFNOFEI_00046"
                     /translation="MIVFMTDSFLWKEILFSNGPLAALHISFLKPALDPLTILFHYLG
                     SSLFFMGLVSFIYLCVNRKVGLRMTLSLLIAGIINGVFKALLTLPRPIGLPFSSELGL
                     MEGSYGFPSGHVQTAVVLYGTLFLHVRIPWVRVLTAFLILFMPIARMYAGLHFLGDTL
                     GGFVLGLLILFGLEFLFAKDPGILEPGFSGQAPDQKRLKSLVLFILAMTLPSVLLQDA
                     NQPESTNKSWEQVISSAGALAGFGIGILYNKRAGLDWKSVDSWIEFLIRVGVIILGIL
                     IFYLALGKILSSLLGENPVARYFKYGIVCYYIGHLAPILLKRIRGGIYLT"
     gene            33210..36578
                     /gene="icmF_1"
                     /locus_tag="DFFNOFEI_00047"
     CDS             33210..36578
                     /gene="icmF_1"
                     /locus_tag="DFFNOFEI_00047"
                     /inference="ab initio prediction:Prodigal:002006"
                     /inference="similar to AA sequence:UniProtKB:Q5KUG0"
                     /codon_start=1
                     /transl_table=11
                     /product="Fused isobutyryl-CoA mutase"
                     /protein_id="X:DFFNOFEI_00047"
                     /db_xref="COG:COG1703"
                     /translation="MEPEVYIPHNKLKFVTAASLFDGHDASINIMRRILQSSGAEVVH
                     LGHNRSVHEIVDCAIQEDVQGIAVTSYQGGHVEYFKYMIDLLKEKGSSHIKVFGGGGG
                     TILPSEIQELEAYGVSKIYSPDDGRSLGLQGMINDLLQKSDFIPPHRFNGNLFSEIRK
                     KNPIAIAESISLVESSENGSHKIEPGKLDFPISKKTIPILGITGTGGAGKSSLTDELV
                     RRFIHDFEDKTIAIISVDPSKRKTGGALLGDRIRMNSISHPRVYMRSFATREANIALN
                     RNVKKSLDVLRSSEFDLVIVETAGIGQSDSEITEVSDLSLYVMTPEFGAATQLEKIDM
                     IDYADLIAVNKCDKRGALDAIRDVQKQFQRSRKLFDSPPEKMPVFGTIASQFNDPGTN
                     NLYVALIDSLNKKFNLGWKSNFVSSSETSQKIHIIPPDRQRYLAEIAEECEKYENFVK
                     KESETAEVLYRIKGTIDVLKERGKNVSDLEEEYSKREAQLHPDTRKILKEWDSKLEKY
                     SGEYFTYTVRDKEIKVENFTKSLSNLNIPKVSVPKFRNWGEIVKWSYTENFPGEFPFA
                     AGVFPFKRTGEDPTRMFAGEGGPERTNARFHYVSHGMPAHRLSTAFDSVTLYGEDPGL
                     RPDIYGKIGNSGVSIATLDDAKKLYSGFDLCSPSTSVSMTINGPAPMLLSFFLNTAID
                     QTCEKYIRAEGKVEEAKSKLAEIYSKKGVPIPQYKGEIPKGNDGLGLLLLGTTGDKIL
                     PKEVYEKLKKETLSSVRGTVQADILKEDQAQNTCIFSTEFALKLMGDIQEYFIWNKVR
                     NFYSVSISGYHIAEAGANPITQVAFTLANGFTFVEYYLSRGMKIDDFAPNLSFFFSNG
                     IDPEYAVIGRVARKIWAKSMKYKYSGSERSQMLKYHIQTSGRSLHAQEIAFNDIRTTL
                     QALYAIYDNCNSLHTNAYDEAITTPTEESVRRAMAIQLIINRELGLAKNENPLQGSFI
                     IDDLSDLVEEAILSEFRRISERGGVLGAMERMYQRNKIQEESLEYEHKKHTGEIPVIG
                     VNTFLGKDGSPTILPEEVIRSTEDEKKAQIRELEAFQFRNQEDSSNALKKLQAACLSG
                     ENGFEALVEAGKVCSLGQMTHSLYEVGGQYRRSM"
     gene            36660..36971
                     /locus_tag="DFFNOFEI_00048"
     CDS             36660..36971
                     /locus_tag="DFFNOFEI_00048"
                     /inference="ab initio prediction:Prodigal:002006"
                     /codon_start=1
                     /transl_table=11
                     /product="hypothetical protein"
                     /protein_id="X:DFFNOFEI_00048"
                     /translation="MTSSAIQFTETHVYAEKKRFRVVFVRNVCSVETEEIGLILQKIQ
                     EIQPNLVELDLGNVVAIPSLILNRILKLLAELKSKGVPVEIKTSEGLKTVLNRLKISL
                     Q"
     gene            36968..37414
                     /locus_tag="DFFNOFEI_00049"
     CDS             36968..37414
                     /locus_tag="DFFNOFEI_00049"
                     /inference="ab initio prediction:Prodigal:002006"
                     /codon_start=1
                     /transl_table=11
                     /product="hypothetical protein"
                     /protein_id="X:DFFNOFEI_00049"
                     /translation="MKTISIILTQCFLFQSLVFGSGWFCGMLAGEIKLCHCNHGSQKE
                     KHSDSEDSRFSSKLADAGEDHKEHKSSSLPDCHSAKSGEVHKCACKKAKDKASYLSGT
                     ICTQFFTYSKLENIAPQALGSELLSRIQEASGVFVSFELERPPRFS"
     gene            37512..38432
                     /locus_tag="DFFNOFEI_00050"
     CDS             37512..38432
                     /locus_tag="DFFNOFEI_00050"
                     /inference="ab initio prediction:Prodigal:002006"
                     /codon_start=1
                     /transl_table=11
                     /product="hypothetical protein"
                     /protein_id="X:DFFNOFEI_00050"
                     /translation="MKLLCSHIVLIILILFAFNCDGSSNQNLALLALAIQNQPGIEFK
                     AVVGDSDATCGGDITGHGESHSSSVTIQHVAGVMPIGLKDLRFYVSEFELVDQNDNVI
                     TLDVPNTGDWQYAGVALLDFENGKGSCSGTTETNNFVQASVENKTYKTLRFTLGVPEN
                     LNHIDYSVAPSPLNVSGLAWSWTMGYRFFVGEFLSNDPATLGNAAVLHMGSAGCSESA
                     GVYTCTNSNRAKIELTPTEGFNPFTQKVQFDLKKAVTGWDISTGSKSCHSMGAMDSST
                     CSLVYPNFGLDYSTGNAGSAAQTVFGIVSK"
     gene            38481..39629
                     /gene="ccp_1"
                     /locus_tag="DFFNOFEI_00051"
     CDS             38481..39629
                     /gene="ccp_1"
                     /locus_tag="DFFNOFEI_00051"
                     /EC_number="1.11.1.5"
                     /inference="ab initio prediction:Prodigal:002006"
                     /inference="similar to AA sequence:UniProtKB:P55929"
                     /codon_start=1
                     /transl_table=11
                     /product="Cytochrome c551 peroxidase"
                     /protein_id="X:DFFNOFEI_00051"
                     /db_xref="COG:COG1858"
                     /translation="MNRLITFSLFFLLLFQCSQLGLEKEKNSGSEGLLLLLGTGASEG
                     TPYTWDLPAGFPIPKVPSDNPITLEKVELGRFLFYDTRLSENETQSCGSCHKQENAFT
                     DGLTVSVGSTGQSHPRNAQHLSNVVYNLRQTWANPLLKKLEDQARVPMFGDNPVELGM
                     KDREDLLLERLENDPDYVLKFKAAFPNDQNPFSILNITKALSSFQRTLISGNSAYDRY
                     QAGDLSSLSASAIRGKNLFFGERAECFHCHGGFNFTDTILHTGTVFEEVTFHNNGLDS
                     SRFVSPNGGLYEFTTKESDRGKFRAPSLRNVELTAPYMHDGSIPDLLSVINHYVNGGT
                     GDGTTNSNRDVFVRSFSLSESEKQDLVEFLKSLTDTEFTTNPKFQDPF"
     gene            39644..40510
                     /locus_tag="DFFNOFEI_00052"
     CDS             39644..40510
                     /locus_tag="DFFNOFEI_00052"
                     /inference="ab initio prediction:Prodigal:002006"
                     /codon_start=1
                     /transl_table=11
                     /product="hypothetical protein"
                     /protein_id="X:DFFNOFEI_00052"
                     /translation="MMKNRIKFEYILLFLVSFQACAYGTLGNSTEERSTELQALFRIM
                     DERRAIISPWLYYSDDQGDSDIGSFLLNGNTYQIQLTENEVVLESISMLFKAPENSFS
                     VSSSSADDKYHVFHSGGSETPTTGTGSYSKKYGIKGSFSPGDISISDFNALTGPVKKQ
                     SLSPFPSVPYGTLEHIYGEFSDLLLTFQIFNGSTTKTVHVELREAEFQVEASCDLEIP
                     YKKNVPFSIGFRTDGLLSQRAGSSFSILDAIFALSGSEITINDFQNTTIYSEILENLD
                     TSGQVMVLYSCF"
     gene            40501..41538
                     /locus_tag="DFFNOFEI_00053"
     CDS             40501..41538
                     /locus_tag="DFFNOFEI_00053"
                     /inference="ab initio prediction:Prodigal:002006"
                     /codon_start=1
                     /transl_table=11
                     /product="hypothetical protein"
                     /protein_id="X:DFFNOFEI_00053"
                     /translation="MFLIFQKHLLLTFIRVLAFFFFVFLGGEIFAHHAGEGQNMISST
                     RFVDPFTGKREKPSDYFLITQDFQKGTIDNSNLHTTTVFGEFNFAGGKFAANFSAPWT
                     YYEQKDRSDAARYGKAFVGAKWNPLIDTGWPFFVILEGRLGFPSGGDTDKFAGGDYYS
                     GIANLTLGATWKQFLFVLRGSGIFPLSKDHANLDTQSGLPYWAQSSTSSTQNTEEHPE
                     IQKITQWFAYVTYFWTKDFSVFGGVLYRTPYVNVIGGGSLLEEDSETQKKFPKAFKEA
                     SLGFNYTLTKGTYLTIAGRLPLIRDPEIRLYDYAITTSISFELPEWRESSKKSEKEAE
                     EFESEDDLEKK"
     gene            complement(41790..42074)
                     /locus_tag="DFFNOFEI_00054"
     CDS             complement(41790..42074)
                     /locus_tag="DFFNOFEI_00054"
                     /inference="ab initio prediction:Prodigal:002006"
                     /codon_start=1
                     /transl_table=11
                     /product="hypothetical protein"
                     /protein_id="X:DFFNOFEI_00054"
                     /translation="MMNFRTLILVFAFCYLCSIVTSVSGVSPEPPKDTKNQETAPKKE
                     KPSKVQGCCRIKYEGGGIDYFPSTEEECVAKSGFQSFEKNSALCFQSLWD"
     gene            42217..43215
                     /locus_tag="DFFNOFEI_00055"
     CDS             42217..43215
                     /locus_tag="DFFNOFEI_00055"
                     /inference="ab initio prediction:Prodigal:002006"
                     /codon_start=1
                     /transl_table=11
                     /product="hypothetical protein"
                     /protein_id="X:DFFNOFEI_00055"
                     /translation="MKHLRLILTGPKSLSISVIFLTIAFSQASAETILLKNGEKTYGT
                     VIDQSTDTVTILKETKRQTLAKSQILKIIFKDIKDEAELAKLFETEKKKLNKDGKKPE
                     KEEQLDTILLEQMIKENSYKAVQKRLALIEKYIDEQDSSWEEYISANRNPWEPVWKSA
                     ILPGWGLSTMKHDNYARGYQIAIGLSIIVAIGGSQAATEQHNKAENRLSKILFEDPVT
                     YAQIQGSGITGASVIVTKLQSDSISEYNSFKSKENQYETYSRTGLYMGVGLYLVQLAQ
                     SYFLGQKWATHNIIQTPSGEAVKEGFNFKSNYMPIAAGGASNLWEYRTDLRYVSTF"
     gene            complement(43212..44192)
                     /gene="cbs"
                     /locus_tag="DFFNOFEI_00056"
     CDS             complement(43212..44192)
                     /gene="cbs"
                     /locus_tag="DFFNOFEI_00056"
                     /EC_number="4.2.1.22"
                     /inference="ab initio prediction:Prodigal:002006"
                     /inference="similar to AA sequence:UniProtKB:P9WP51"
                     /codon_start=1
                     /transl_table=11
                     /product="Putative cystathionine beta-synthase"
                     /protein_id="X:DFFNOFEI_00056"
                     /db_xref="COG:COG0031"
                     /translation="MEIKKGFAEAIGNTPLIRLNYYSNLTGCEILGKAEFLNPGGSVK
                     DRAALFIIEEAEKKGLLKPGGTVVEGTAGNTGIGLVHICNAKGYKCLIVIPDTQSKEK
                     IDLLKTLGAEVRTVPAVPYKDPGNYVKVSARIAEEIPNAIWANQFDNVANRLAHYHTT
                     GPEIWRQTGGKVDAWLASLGTGGTFSGTAMFLKEKNPKIKTIAAEPYGSAIYNFVKKG
                     ELTSEGNSFTEGIGNGRITENMKDAPFDDAIRVTDAECLEFIYTLLRKDGLFVGGSSG
                     INVGAAVKLAKELGPGHTIVTVLADSGARYQSRLYDQDWLKSKGYSIPEV"
     gene            complement(44354..45409)
                     /gene="fbaB"
                     /locus_tag="DFFNOFEI_00057"
     CDS             complement(44354..45409)
                     /gene="fbaB"
                     /locus_tag="DFFNOFEI_00057"
                     /EC_number="4.1.2.13"
                     /inference="ab initio prediction:Prodigal:002006"
                     /inference="similar to AA sequence:UniProtKB:P0A991"
                     /codon_start=1
                     /transl_table=11
                     /product="Fructose-bisphosphate aldolase class 1"
                     /protein_id="X:DFFNOFEI_00057"
                     /db_xref="COG:COG1830"
                     /translation="MLDKIKSALGAEADSLLNHVSKTIPKETLTIPGPNYIDEIFAKT
                     DRNNSVLKNFQSIYNTGRLAGTGYLSILPVDQGIEHSAGASFAKNPAYFDPENIVKLA
                     IEGGCNAVASTLGVLGLVSRKYAHKIPFVVKINHNELLSYPNKFDQILFANVEQAFDM
                     GAAAVGATIYFGSDESSRQIQEISEAFHRAHELGLVTILWAYLRNDAFKNDKTDYHIA
                     TDLTGQANHLAATIQADIVKQKLPETNLGGFKDLKFGKKDDKMYTDLSSDHPIDMARY
                     QVANCYMGKIGLINSGGPSGSNDLGDAVKAAVINKRAGGMGLISGRKAFQKPMKDGVA
                     LLNAIQDVYLSKDVTIA"
     gene            complement(45527..47035)
                     /gene="rcsC_1"
                     /locus_tag="DFFNOFEI_00058"
     CDS             complement(45527..47035)
                     /gene="rcsC_1"
                     /locus_tag="DFFNOFEI_00058"
                     /EC_number="2.7.13.3"
                     /inference="ab initio prediction:Prodigal:002006"
                     /inference="protein motif:HAMAP:MF_00979"
                     /codon_start=1
                     /transl_table=11
                     /product="Sensor histidine kinase RcsC"
                     /protein_id="X:DFFNOFEI_00058"
                     /translation="MLLSNMSSSSEQPNILIVEDEWLLSFNLQKTLQNLGYKVAGVAA
                     NGLDAQSIFKETDPDLVLMDISIEGDMDGIQTAQHIQRIKDVPIVFMTAYTDDSTFMR
                     AMDAASTYAYITKPFQNHQLKSSIEIALRQQKRLGIVKESGKEFKNVIQSISEGAVSL
                     DAEGNIIFLNHSAEELTGWTLEEALGKPGDVVLSFIQTQIGSGEHPDNLGHNLRYIPA
                     VLVRKDEKKIRVGFRVSPIRDEANRIVGSIVTFSELDLLSVSEKRISEMEKVIQSEKR
                     LESIQKLAAGIAHEINNPLMGVINYGNIIRNKKDLPADIRNYARVIIEQGERISGIIR
                     NLILFSRSDNEEPSWCKLDDILTGVEGIISELLKSKNLEISKNIPSDLPDVFLKQNQI
                     KEVLYYLLYFYADGVGSDLKGSKIHFSAGLGTAKTDLEKYLDIRLSGTLNGELDPENA
                     FQPFERIQSDDSRIGMGLSVCYGIIQSNQGKLDVQKSSSGTDFHIRLPVQTK"
     gene            47369..47809
                     /gene="IMPDH"
                     /locus_tag="DFFNOFEI_00059"
     CDS             47369..47809
                     /gene="IMPDH"
                     /locus_tag="DFFNOFEI_00059"
                     /EC_number="1.1.1.205"
                     /inference="ab initio prediction:Prodigal:002006"
                     /inference="protein motif:HAMAP:MF_01964"
                     /codon_start=1
                     /transl_table=11
                     /product="Inosine-5'-monophosphate dehydrogenase"
                     /protein_id="X:DFFNOFEI_00059"
                     /translation="MLVKDILEKKDRKILSVEPSTTVWEAIRFMTKYDIGSVIVLKEG
                     KLAGIFTERDLLHFASTDREAVFDKTVADLMSTTLTTMQPNDQVDEVLTIMLKKRIRH
                     MPILDGNRLVGIVSIGDAVKAKIAKTEEENKNLKNYIYSESGFI"
     gene            48061..48237
                     /locus_tag="DFFNOFEI_00060"
     CDS             48061..48237
                     /locus_tag="DFFNOFEI_00060"
                     /inference="ab initio prediction:Prodigal:002006"
                     /codon_start=1
                     /transl_table=11
                     /product="hypothetical protein"
                     /protein_id="X:DFFNOFEI_00060"
                     /translation="MKLLLIILFAYLTYRFLQRLMFPQRNENSGFRVVFPDREYPSRE
                     KDISDKGRVVEKGE"
     gene            48234..48746
                     /locus_tag="DFFNOFEI_00061"
     CDS             48234..48746
                     /locus_tag="DFFNOFEI_00061"
                     /inference="ab initio prediction:Prodigal:002006"
                     /codon_start=1
                     /transl_table=11
                     /product="hypothetical protein"
                     /protein_id="X:DFFNOFEI_00061"
                     /translation="MIQGMNIRFSYFIILLYSFFFFSCLGMSGEFGWALVDETKQSLL
                     EKKFTTVQEFTLTREKLIFPTNKTLVYLYKFSRVPNPEAEIYVSLSRFQVGFNEIEVR
                     RKRPELSSSSITGSFQELIAGKYLIKVSYDGEVIDQVEFRVIEPEEREEKESGVDDVE
                     KYTKAKKILN"
     gene            complement(48776..50716)
                     /locus_tag="DFFNOFEI_00062"
     CDS             complement(48776..50716)
                     /locus_tag="DFFNOFEI_00062"
                     /inference="ab initio prediction:Prodigal:002006"
                     /codon_start=1
                     /transl_table=11
                     /product="hypothetical protein"
                     /protein_id="X:DFFNOFEI_00062"
                     /translation="MKQTRLILGVLLLIVFGLGVNVRTEADEQDQRLDPAGIYKLPHE
                     VIPPATLRTLKENLLNSSDTASDPITSIRQVLDPYYAQFVDPKRTEEERRLGRIFTEK
                     TDRNTLRLLILKMLGKITGGQQLRDSPILFELHWLLSQEYSKKKQNFKALEEALAALR
                     YRDFSHTEESFSKEERLRELYDTNEVERARQHAKAKKELDKANLDLEKAKDRVHLLEA
                     ASAREKDLIFESNPPSNARKVTANDITLAKQDVKNADDSLKRAANTYKDSFENNYYPF
                     FKRKSREDADTVFTLAKFVKDSENENKERLKVVNKTSVSGQGIFVLFDYKRNTDFFAY
                     AALLELAFRLDPEHSQIVLALAEELKASGKKAKSLDFFLKYLALALKENKTPAEIAYV
                     YRAIASLHTELKQYVLAAEFYEKYYLAEPDPKKKGIYAFELGNFFESKLGNLESGKKY
                     YEDWLKIREQEKATASDLSFPDSQERIRMEVLAYLGISKLYRYEKKPVKEKEELIRSI
                     QAYDRLRENLRLEEEKYSLGKKELLQIKKGLLERTNDQDMAQYRLKSLEMEESKEKMD
                     IIRTKLDASPGPRAMQRLSVLYEFEKDYGQSKRMNEEILKVGNQTEINLALKNIERIN
                     KILEDGMQRDPYPRDPLSGDTY"
     gene            complement(50713..51177)
                     /gene="cheW_1"
                     /locus_tag="DFFNOFEI_00063"
     CDS             complement(50713..51177)
                     /gene="cheW_1"
                     /locus_tag="DFFNOFEI_00063"
                     /inference="ab initio prediction:Prodigal:002006"
                     /inference="similar to AA sequence:UniProtKB:P0A964"
                     /codon_start=1
                     /transl_table=11
                     /product="Chemotaxis protein CheW"
                     /protein_id="X:DFFNOFEI_00063"
                     /db_xref="COG:COG0835"
                     /translation="MSAEIEHQYILFSLGEEEYALPIVLVDEIIKIHNLVKVPRSKNY
                     FAGIMDIRGKVVKMVDLGVKLNIPHSHEQGYDRAIVVKIGGESVGIIVDKVANVALFP
                     PETINPPPPSIKGISSRYITGVGKKDDRFIILIDIEKILGSEELAELGAGAK"
     gene            complement(51187..51918)
                     /locus_tag="DFFNOFEI_00064"
     CDS             complement(51187..51918)
                     /locus_tag="DFFNOFEI_00064"
                     /inference="ab initio prediction:Prodigal:002006"
                     /codon_start=1
                     /transl_table=11
                     /product="hypothetical protein"
                     /protein_id="X:DFFNOFEI_00064"
                     /translation="MASFQDYSLLRRWWKPEFPPAKGYTKSYQAKTPDGDILQADFHF
                     HDRKIRLTLEAAGENGRIYVSTIRDGSIQKETDLTTGRSYPLYSRFAPFRDLLSSLPD
                     KDALQILGGAYGVSPEPLGGPERRTPKPWEVSTKYDHIFGIDRNPRSWKRFFQREKKE
                     PLWTRIKRRIWGDLQDYSLGLISALGIWYAYMDFYLLGFSLGVFGLLFGGLDWILRKR
                     DPLFSKVVIFLGSGSYFYYYGFTRF"
     gene            complement(52200..53261)
                     /gene="rfbM"
                     /locus_tag="DFFNOFEI_00065"
     CDS             complement(52200..53261)
                     /gene="rfbM"
                     /locus_tag="DFFNOFEI_00065"
                     /EC_number="2.7.7.13"
                     /inference="ab initio prediction:Prodigal:002006"
                     /inference="similar to AA sequence:UniProtKB:P26404"
                     /codon_start=1
                     /transl_table=11
                     /product="Mannose-1-phosphate guanylyltransferase RfbM"
                     /protein_id="X:DFFNOFEI_00065"
                     /db_xref="COG:COG0662"
                     /translation="MTQDKPVVLIMAGGKGERFWPRSRVSTPKQLQKVYSKNTLLKET
                     LNRAYTITSPDRVFIGTNATLKKAILAQERSFPENNFIIEPEGKNTAPIIALASLYFQ
                     EKFGDPVQVVLSADAWVNSEKEFAKSIQKALKEADEHLVLLGIKPNRPEVGYGYISAG
                     KPTKHGFEVKSFFEKPDVKTAIKYIKKSNFYWNPGIFLWKTSLILDEFEKHSPKILKP
                     LKDRFPFKKMGDLGEAFKLLPSEPVDIAIMEKSARIRMVEASFSWDDVGSWLSLERVL
                     PGDNQGNRHIGKEILFYKSGNNVTQTRKEFTALLGVQDIVVVEEEDVLFIASKEGIGD
                     IKNMVAEIRKNKGLQKYTE"
     gene            complement(53262..54137)
                     /locus_tag="DFFNOFEI_00066"
     CDS             complement(53262..54137)
                     /locus_tag="DFFNOFEI_00066"
                     /inference="ab initio prediction:Prodigal:002006"
                     /codon_start=1
                     /transl_table=11
                     /product="hypothetical protein"
                     /protein_id="X:DFFNOFEI_00066"
                     /translation="MFRKIGRALFILFIVAGVLLVSYPLYFIKEGEALLVWEQDSKLV
                     SFVRGPGFAYEPSVFQFWEKSVRKESLNSLALELTIHHDLSSGLFSEKSEEGKITAKL
                     DLSFHLEEEGSKKFFLSGGKTDQGRAKYLSNIFQSKLRAGIEDEKNINLNKDSISSFL
                     RNDIVRILASEVPWLKIESVRIISLDIPDPILIANIFRNPNYILAKKLERIEALKKAE
                     FYSIQEEAKLAVSKKKWEQYKDFLKKNPDMKEFLLYDNIGENVDVLLLPSDNVFGDPK
                     SLSKKKSAPKPKEVE"
     gene            complement(54138..54389)
                     /gene="hfq"
                     /locus_tag="DFFNOFEI_00067"
     CDS             complement(54138..54389)
                     /gene="hfq"
                     /locus_tag="DFFNOFEI_00067"
                     /inference="ab initio prediction:Prodigal:002006"
                     /inference="similar to AA sequence:UniProtKB:Q2YPW9"
                     /codon_start=1
                     /transl_table=11
                     /product="RNA-binding protein Hfq"
                     /protein_id="X:DFFNOFEI_00067"
                     /translation="MSAKNNIQDQLLNTARKEKLELTIYLLNGVPLKGKVVSFDNFTI
                     VLEQENKQSLVYKHAISTIIPSKVIKLYTEEAAKEAPSA"
     gene            complement(54396..55235)
                     /gene="miaA"
                     /locus_tag="DFFNOFEI_00068"
     CDS             complement(54396..55235)
                     /gene="miaA"
                     /locus_tag="DFFNOFEI_00068"
                     /EC_number="2.5.1.75"
                     /inference="ab initio prediction:Prodigal:002006"
                     /inference="similar to AA sequence:UniProtKB:Q9KAC3"
                     /codon_start=1
                     /transl_table=11
                     /product="tRNA dimethylallyltransferase"
                     /protein_id="X:DFFNOFEI_00068"
                     /db_xref="COG:COG0324"
                     /translation="MRELDPSRFEIISFDSRQIYKELSIGTAAPSQEDCEKIPHHLVS
                     FLSPSQSIDAAKFVTMAEEALDDILSRGKIPVLTAGTGFYLNAFLYGMFPVPKISEEI
                     KLKVESLSMEERIQELQKLDPKSLQKIFPNDNYRYGRALEVNWMGTLWSELKVEEGKG
                     ALISKNLNILGAFFLDLDRKELYERIDSRAKKMIESGMAEEAKMVADKYGEDCPGLQS
                     LGYNFALENIKGTSNLETFFGNLSQSHRNYAKRQITWFRKQKLLEPIHPKEAYEKIKK
                     ING"
     gene            complement(55298..55729)
                     /locus_tag="DFFNOFEI_00069"
     CDS             complement(55298..55729)
                     /locus_tag="DFFNOFEI_00069"
                     /inference="ab initio prediction:Prodigal:002006"
                     /codon_start=1
                     /transl_table=11
                     /product="hypothetical protein"
                     /protein_id="X:DFFNOFEI_00069"
                     /translation="MATAKKTAKKKAAPKSKPPVKKSAPKKKTPPAKKKEVASTSKPA
                     GTKKSSASKSSLNPLGKKFTCHTCGTKFYDLNKEVKICPKCGADQSKRPPSKSRVRPR
                     VEEEEFPEENLDYDAEVGFEEEEGIVEEPLEEEEDEEEEEE"
     gene            55844..56596
                     /gene="pdxJ"
                     /locus_tag="DFFNOFEI_00070"
     CDS             55844..56596
                     /gene="pdxJ"
                     /locus_tag="DFFNOFEI_00070"
                     /EC_number="2.6.99.2"
                     /inference="ab initio prediction:Prodigal:002006"
                     /inference="similar to AA sequence:UniProtKB:P0A794"
                     /codon_start=1
                     /transl_table=11
                     /product="Pyridoxine 5'-phosphate synthase"
                     /protein_id="X:DFFNOFEI_00070"
                     /db_xref="COG:COG0854"
                     /translation="MVHLSVNVNKIATLRNSRGGNHPDLIHLSKLILDSGAHGITVHP
                     REDERHIKKKDVFDLREFLALYNADKKKKIEYNIEGEPSPRFLDLVLEAKPDQATLVP
                     VTPGEITSDHGFDLKKDSSELKTYIKKIQNAGIRVSIFMETDLENLKLVKDTGADRVE
                     FYTGPYAHAFDHSPEEGKLIFGSFRKAAEFLQTQKIGINAGHDLDHFNLPLFSGLPGL
                     EEVSIGHRLMSYALEIGLEAAVKEYLKALTQR"
     gene            complement(56774..57652)
                     /locus_tag="DFFNOFEI_00071"
     CDS             complement(56774..57652)
                     /locus_tag="DFFNOFEI_00071"
                     /inference="ab initio prediction:Prodigal:002006"
                     /codon_start=1
                     /transl_table=11
                     /product="hypothetical protein"
                     /protein_id="X:DFFNOFEI_00071"
                     /translation="MGTFYCTSVSVPGGGRFGSELIQEQAILDFYGSEEERKSSLDLL
                     KSSCRSLRKDRGLACYNLSILYDSLGENQSAWEYAVRAKNSDPNDPLYKELAFTSSLK
                     LESEKSTFVDQEEVLYQTAISACKKGNITEASGAISKLIEIQSISKESLTKGIFGECG
                     LDKELITKAKPNTFKPSSEYYKFLEKNHPYRKVWDLSGEFGRTPKELVSGNKATQSWK
                     ELKKAVSTKDQVSAKRHLLSFKSNLEELAKTNSEASLLSANLKKAAFLLLSEDSNYSS
                     FKELAKELSEGETQRK"
     gene            57786..59606
                     /locus_tag="DFFNOFEI_00072"
     CDS             57786..59606
                     /locus_tag="DFFNOFEI_00072"
                     /inference="ab initio prediction:Prodigal:002006"
                     /codon_start=1
                     /transl_table=11
                     /product="hypothetical protein"
                     /protein_id="X:DFFNOFEI_00072"
                     /translation="MKSLRSFSLSFLSVILCTSIFFCQPSSGNSKTTADFTLKDFDSV
                     VKTVEGNYIDKNIDKNRAYKDAAVFALLSLPHGLYLYPESYFTDREKYEEADEIFPGK
                     SFKLSPEDKFVLFDPDYKEVEKIRDKKLKEESNKPKLSNDEVLKLVEREKVRKKVLTA
                     KWEQTNFSKKDFDRVLAYLEKNLQNYTTPPLKDPFGEEDPKEKEPFTIKDVYLAAANG
                     YLSSLDPHSQVFLKAAWEESMAKIEDGSFEGIGAILSGGGNKEVIVENPLEGRPAVTA
                     GVRAGDVILAVDGKSTKGMLLDKVVERIKGKKGSKVVLTIRRKGVAGTLSIEVIRDTI
                     EIRNITSKLIDNHPYIGYIKLTGFVKSDPSVDKEFVQHFKELEKQSTAKGTKLKALVL
                     DLRNNPGGYLDLAIDLADMFVTNGLIVSVKSPNRSPEDSNAGKKDLTDLPVAVLINAK
                     SASASEIVASALKHHGRGLILGERSFGKATVQKLQELRGNGAYYIKLTQSRYYAPSGN
                     TIQVVGVKPDVDVSAEEDGSFPFHYREENMWNHLPELPSSAEEKSHFDVKKLEGWVKS
                     NGQAEKFIQEHKNDPIKPDFQLIRSIDYVEALLSTGPKRK"
     gene            59647..61254
                     /gene="nadB"
                     /locus_tag="DFFNOFEI_00073"
     CDS             59647..61254
                     /gene="nadB"
                     /locus_tag="DFFNOFEI_00073"
                     /EC_number="1.4.3.16"
                     /inference="ab initio prediction:Prodigal:002006"
                     /inference="similar to AA sequence:UniProtKB:P10902"
                     /codon_start=1
                     /transl_table=11
                     /product="L-aspartate oxidase"
                     /protein_id="X:DFFNOFEI_00073"
                     /db_xref="COG:COG0029"
                     /translation="MPRIKTDFLVIGSGITGLFQALKLSNVGQTVIVTKKSDYESNTN
                     YAQGGIASVFAQGDKFEDHVKDTLESGAGLCDPEAVRVLVQEGPPLVKELLEYGVPFN
                     LNQEGEFDLHREGGHGTNRIVHAHDRTGHEIEKTLLQIVKQNQNIRILEYHTVVDLIT
                     PHHLKKKGLICFGAYVLSSHTGEIIPILAKKTIIASGGSGQVYSHTTNPKIATGDGVA
                     CAYRAGAEIRNMEFYQFHPTSLYHEKGDSFLISEAVRGKGAVLLGMDGEPFMKKYHPM
                     ADLATRDIVARAIDAEMKKSGDPHVWLDISHRPATEIKESFPSIYAKCLELGIDITTD
                     PIPVVPAAHFMCGGIATDLWGKTRIENLFAAGEASCTGVHGGNRLASNSLLECLVFSN
                     RIAEEIRKNPPDFLPEHDQIPAWDKEGLVNTEEWVLISHDLSEIKNTMSNYVGIVRSN
                     LRLERAKRRMDLIYAEVRDYYNRTIVTNPLLELRNLVLVAELIIRSALARHESRGLHY
                     STDYPENRSPSRHDTILINDLVHGDLQ"
     gene            complement(61429..61599)
                     /locus_tag="DFFNOFEI_00074"
     CDS             complement(61429..61599)
                     /locus_tag="DFFNOFEI_00074"
                     /inference="ab initio prediction:Prodigal:002006"
                     /codon_start=1
                     /transl_table=11
                     /product="hypothetical protein"
                     /protein_id="X:DFFNOFEI_00074"
                     /translation="MLLKFPDTIEAFYWSSTGNEQDAAGKTARAVSFSKDRFGEDEAF
                     SKTSRYFVRCVR"
ORIGIN      
        1 gcttgctgga agagactgtc ccattgagaa gattggtagg cacctgtagg caactccata
       61 cttccagggt ccacagcttg agattttaat gtcccttgaa agggaaacag gacaaaccct
      121 gccaatatta aatatactct cattctacgt aaaaaagata cggttagctg tgacataaac
      181 actaccctaa gatgactcaa atcacaaaaa aatggctttt tttcactatt caagataaat
      241 ttacaaatct gaaaaaactt tcttacttca ccaaaattgt ttgctttaat tcgagttcaa
      301 cttgccttaa tgaaccctct gcgggaagta gcctatccaa aatgagatag aagactgatc
      361 caaatgtgca gaaaccctaa ttcatctgta cgcgaggaaa ggattccatt tttacgaaga
      421 aattatgata ttgaaagatt ccgaaatgcg gatccgagtt cattcaaatt tcgttaaata
      481 gtatcggaag attttttctc aatattcctg gttcaattca gaaacatcct gcgtaggata
      541 atccagaagc ctaatctcag gatttttctt ttggaaataa cctttctccc attccgaatc
      601 gaacagaagt gcggcccttc ctagactatc agtcacaaga ttcgaacctt gcgggacttt
      661 cggaatatct tcttcaggca accagcaaga aacttggtaa ggaagaatat tgatattcgt
      721 aggagcagaa tactcgtctt gtaaccttct tctaaacacc tcaaactgca actggcccat
      781 tgcaccgatc acaggcaatc caccgcccac agtttgtgaa gtgaataagt gaagaattcc
      841 ctcttctgcg agttgttcta ttccctttct gaaactttta agagctccag tttccacaca
      901 ggaaagagtg gcaaaaattt cgggagcgaa tacaggaaga ggtttaagat cggggacttt
      961 accgatcgct aatatatctc cgatagagta tgtgcccgga tttactaggc caataatatc
     1021 tcccggataa gcttcatcta cagtattcct atcttgtccg aaaaaggcaa aggaagaaga
     1081 aagtttaaca gcttttccta atcttccgtg gtttacgtta agccctcttt caaacttacc
     1141 tgaacataca cgtaaaaatg cgatcctatc tctgtgggcc ttgttcatgt ttgcttgcac
     1201 cttgaagacg aatccgctaa aaggagtggt gaccggatct aaacgatctc cattcttcaa
     1261 agggaaatat agcggaggag gtgctatttc taaaaaatgg tctaggaata attgtattcc
     1321 gaagttattc actgcggatc cgaaaaatac gggagtgatc ttagaatcta aaaattcatc
     1381 taaggagaat gcggcgatgc cttcttcgac tagttctact tcttccctaa attgttttaa
     1441 gacccaatcc tcgaacatgg agtccagatt tttatcttct acaccggaac tttggaatgc
     1501 ggatttttgg gaaccgcccg gagttttgtc gtaagtgtag atctttttat ccacacgatt
     1561 ataaaccccg ctaaaatcca ctcctgtccc gataggccat accattggaa tggcagcaat
     1621 tcctaaaact ttttcgatct cgtccaagag cgcaaacatc gttttggtag gacggtccat
     1681 cttgtttacg aatgtaacga tcggaattcc gcggtcccta catactttga acaatttgat
     1741 tgtttggggc tctactccct ttccagcgtc caacaccatg actgcagtgt cggctgcgat
     1801 caatgtacgg tatgtatctt cggagaagtc ttcgtgacca ggagtatcta ataaatttaa
     1861 tacatgattt ttatattcga attgtaacgc tgcggaggtg atggagatcc ctttctcttt
     1921 ttccatctcc atccagtctg aagtggctgc cttacggttt ttacgcgcct ttacagcacc
     1981 cgcaagttgg atagcgcctc catacaataa tagcttttcg gtcaaggtgg tcttacctgc
     2041 gtccggatgg gcaatgattg cgaaggttct cctacgtttg gtttcctctt ctattatatt
     2101 ctggccaatt gcgctttccg acacggttcc cctctctaat aggaaacgtt tttggaacga
     2161 tggcccttgt cagcatgaaa acagagatta atcttcacgg attcgtattc cttcggtaaa
     2221 accggcgtaa ccaaaaggtc ttaatctttc ggccggtcat ttcttataaa gaaactggat
     2281 cacgcttttt tccccggaaa acacttaggg agggagattt agttccctcc cctttttccc
     2341 tctctaatcc ccccagagtt ttgagattgt cgaatctacc tgtgatgatt ttctagactg
     2401 taatagttta acagtctatg gaaaccccta aaattaaaca tcttatctcc tggcaggatt
     2461 ggtccgacgc agaagtccta gaccttctac aatttgcagt ccatgttaaa aaccataggg
     2521 caaattatct gggacatatg accggtcgaa ctctcgctat gctcttccaa aagacaagca
     2581 ctcgcaccag ggtttccttt gaagttgcaa tgactgagat gggaggtcat gcgatctatt
     2641 tggattggat gacttctaac tttcttcttt ccgacatcga cctggaggca gaataccttt
     2701 ccagaaacgt atcagtcatc atggctcgga tgagaaagca tgaagagctc ctacagctta
     2761 aatcaggttc tcaggtcccg gtcatcaacg gatgttgtaa taaattccac ccttgccagt
     2821 cgctggcgga tattctgacc atcgttatgg acaatcctaa accgcttaag gaactaaagc
     2881 ttacctatat cggtgtgcat aacaacgtag taaattccct gatcggtatc acctcggctt
     2941 taggaatgga acttaccctt cttaccccga ttgcagagac cgagaacata gaccaagaaa
     3001 cagtggaaag agctaagaag aaaggtacca tccaatggga gactgatctg attcgttccg
     3061 taaaaaatgc ggactatatt tatacggata cctgggtaga tatggagttc ttcaacgatc
     3121 ctgcattcgc ggataaaaag aaggagcgga tgaacctaat gatgcctttc cagatcaacg
     3181 aggcattact caaagagact aaggcaaagg tgatgcacga tatgccgatc cattcaggct
     3241 acgaaattac tagagaagta gtcagaagtc ctagatccat tatcttccaa caagcggaga
     3301 atcgtttgga tgcgcaaaaa gcggtcatcc tacaactctt agaagcgtag gtccttcctc
     3361 caaaaatccg ttgcctggaa ggcctttcct gaaaaccctg ttctgagaca gccgagctag
     3421 gctaaaatcg caaaaactta aaaggtactt gtatgtccaa attaccacat cctaaggatg
     3481 cattattcga aggagaaaaa cctttcccca tcatcccggc ctgtgaacat tttgccggtt
     3541 ctgaaaaact gatcactaaa gctctggagt tacagaacaa actcggcggt cttttcgaca
     3601 tcacaatgga ctgcgaagac ggagctcaaa ccggaaaaga aaaagaacat gcggaaatga
     3661 tcgtccgtat ccaaaactcc gaactcaata aacacaatat gagcggtgta aggatccacg
     3721 attataccaa ttctttctgg aaacaagatg tagacattat cgttccaggc gcaggaaaca
     3781 agatcgcata catcaccatt cctaaaccta ccaaagcttc ccaagtggaa gaaatgatca
     3841 cctatatcca aggcgctgct aaaaaagcag ggatcactag agagatcccg atccacgttt
     3901 tgatcgaaac tcacggtgcg cttgccgatg ttgataagat cgctgctctt ccttggatgc
     3961 aagtaatcga tttcggtcta atggacttta tctccggtca ccacggagca atcccagctt
     4021 cttgtatgaa gagccctgga caattcgacc acgaattatt aagaagagca aaagctactt
     4081 gtgtggctgc ggcactcgct cacggagtaa ttcctgctca caacgttact cttgacctga
     4141 aaaaccaata ccaaacttac aaagacgcaa aaagagctca tgacgagttc ggattccttc
     4201 gtatgtggtc catctatcca actcagatcc aagcgatctt agatgcgatg gcgcctgact
     4261 acagcgaagt ccaaacttct gctgctatcc ttgtaaaagc gcaagacgca gaatggggac
     4321 caatccaaca cgacggagat cttcacgata gagcgactta tcgttacttc tgggaagttc
     4381 tccaaaaagc aaaacttacc ggtatcgcaa ttccggaaga agctgcaaaa agattcttct
     4441 aatcttttcg cctgacttca aaacgaaaaa gccgcaggat tcatcttgcg gcttttttta
     4501 tacaccggcg aactttgttg tcggagttct tacagttagc tcccagcaac ttagtgacct
     4561 tgtacgaata attttactta ttaaacttct cgttcagttt gccgatcaat tcaagcagac
     4621 ttctttccag atattcccaa ccctttttgt tcatcggttc caaaggcatt tttttttgta
     4681 attgtttaaa acgatcgaag gactctctgg cgaattccaa aaaacgtcta ggtgtgatac
     4741 ctaatctgtc gaactggctt tcgttacgat tgaataagtc ggcgatccta ctcccgtatt
     4801 cgccttctaa aaaataatat ctgaggtcag agagagactc gtctatggcc ttgtaaattt
     4861 tagaaccagg cccatcttcc ggttttgagt cacctgaatt tgctttgtcc gatcctacga
     4921 tcttggaagc ttttgctttt tcgttcaagg cgatcttttg taatttctcc ctcataagca
     4981 cgtcagggag aactgttttc tttttatccg ccaattttac tgaggtcctc aaagccgatt
     5041 gtccgaattt tcggacggaa actattctat ggacgcattc aatttatgtc cagaaatttc
     5101 cgtcctatac ttgctataac aagatagacg aaaaagtttt aaaaaattct ttcatagctg
     5161 cgagtccgac ctttttaatt ttcttaattc acagttttga agccattcac agcgaagaca
     5221 aaacatatct tcaggattgt agtctcctgg aggacaaaga ttcgtattct cggcttgcag
     5281 aggttcgagt atatttgcct tctcttttgc gtccgaaatt ccatatagtt gacttaacag
     5341 ttctcgattt ttcctgatct gtgtctcaaa tgggtcccct aaatttttag gacgaacgat
     5401 taccctttcc tgattttcct taggcctttc ccatcttctt acaaagatcg gggttttggt
     5461 ctttcctccg aatttttgta agccaagaag gctcaataga ccgaagaccg ctccgcctaa
     5521 atggccggag ttactcatca ttccgaaaaa actctgagac atgactccac tggaatggaa
     5581 ttgaaaaaga tggtaagcat ccacggaaaa tccgaatccg atcaacaccc aaggagcaaa
     5641 ttttgccctc acaggaggga atacaaatct tgcttcggga aacatcagac tgaatgcagc
     5701 aagcactcca aaaactccgc cacttgcgcc tactgtagtg gaatgataac tatcccaaat
     5761 tgaattttcc ggaacaagcc cagtcttcca acctatatat gagaaagaca aaacgaaaag
     5821 tcctccgccc aattgagaga gaagatatac gcttaaaaat ttccaaccac caatgtatct
     5881 gcagagccag aaaccgacag tgaatagtcc gaacatattc attccgatat gtaaaataga
     5941 agagaaaaaa tcgcctccta ccacatgcag gaatccgtat gtgaacacct gccaatacat
     6001 tttcttttcg ataacaaggc ttgggtttaa tccgaaaaag taggtaataa ttcctcggcc
     6061 accttccatc attagaagag cccaaacgaa aatattgaag aataagacca ggttcagcgg
     6121 gtgaatcagc gagaatccga aaagcttcgg acctgaggtc ggatttctct ttgccattat
     6181 gtaaggatta aaggtactgg tatcctagtc aagtaggcaa agccggggcg ggatctgccc
     6241 cggttcgtcc tcatccgccg gggagtcggg gatgatttca atcacagttt tatcatcgaa
     6301 aaaacgagag gcctgcttta gctccggaga gtaaaaaaat gaaaaaagag aacttaaggc
     6361 cgattttttg ggagaaagaa ggactgaaac ttttagacca aagacagatc ccaggcaaga
     6421 aagaatggtt taccgctcaa aactccgagg acgcaatttt cgcaataaaa gaaatggtgg
     6481 tccgaggcgc tcccgcaatc gcaatcaccg ggttattcgg tgcggttctg gaattcaaaa
     6541 aattttctaa aaaacccgat taccaagaat tccaaaccat actttccaaa atactggaat
     6601 ccagaccgac tgcggtgaat cttcgtagag cattcgagga actctcttct atttttccaa
     6661 aagaaaaata tgaaaatgtc tcgttgtcgg aactccaaca aaagtcggaa gaatttgcga
     6721 tccatgtttt cgaagaagat atccggaaca atttagagtt ggcgaagaac ggtgtaggcc
     6781 ttttcccttc ttctcctact aaactaaaaa ttatcaccca ttgtaataca ggtgctcttg
     6841 cgaccgctgg acacggaacc gcactcggag tcatccgttc cctaaaggaa gcgggacatg
     6901 atcttactgt atatgcggac gagactcgcc catatctaca aggagctagg cttaccgcct
     6961 gggaactcat ggaagaaggg atcgaaaatt atctgatgac ggatagcatg gcaggttggc
     7021 tcatgtcttc ccagaagata gacgctgtca tcgtaggcgt ggacagagta gcagctaacg
     7081 gcgattctgc gaataagatc ggaacgtatc cgttggcggt tttagcaaaa taccatggtg
     7141 ttccctttta tatcgcagcc actgaaaaaa gtttcgattt caaaattacc gacggctctc
     7201 agatcccgat agaaatgagg acccaagacg aagtgactcg tttgaatttc ctaaaaaacg
     7261 aaaaaggaga agcgatcctt tcggaaggga tcattgcccc ggtcggagta aaagctctta
     7321 acccttcttt cgacgtaaca cctgcgaatc tgatcaatgc atttattacg gagaaaggga
     7381 tcgttccccc ggataagatc aaagaatttt tcggctgatt atttctgagg tttgatagca
     7441 accatggcgg ccttgtcctg ccctggttga aaacgcatca taaatgcaga ttggaatttt
     7501 tccacctttt ccacctgcct tctgtatttt acgatacttc ctttataggc cccttttcgg
     7561 accacaagtt gtacttcgcc ggtattgaat ctagaggatt ttaatacttc tagtttttgt
     7621 ttcacaagct ctataaattt gttctgcttg ttatattcct caaaaacctt acggtaacct
     7681 tcttttttat cttcagggat ctgccctctg gatctatgga ccatttgttt gatctgttgc
     7741 actttaggaa ggaccttctc aatctccttc tccgcaactt gaagacgttt ggtaagatct
     7801 tggaaacttt tctcatttct aaaatggaat cccaactcca ctgtcacatc aagttccgct
     7861 tgagaaccta aagtagcgca ggtcaaaccc atataagtag atacggtaga agaaaccaag
     7921 ttaccgctgg acccattcag gatcacatta cctagagaat ggatcttgga gttcaaaata
     7981 aaaccttcta caatgacgtc tccgtctact tctatctctg cgttctctat gaacttagca
     8041 taaagatgtc cgccgatctt gattacgttc tttccgtcac ctttgatccc gccactcact
     8101 tctaagtcgc gtgcgatagt cagatccgaa gtttctacgt ttccttttac catcagattc
     8161 ccttgggtct tgatggaggt ggcggcttct acatcacctt ttactaaaac gtttccgtcg
     8221 taattgatgt ttccggttcc gagtcccacg ttggagtcga tctgcaattc ttgggaaacg
     8281 gtgatagaag attcagtgga gaagatcgca ccgttacaag tagcgaaata ttctactaaa
     8341 ggtttattct cttggaccaa ccccttttcc tgaacattct taccgatagt cagtttaggc
     8401 cttttgatag gaggaggagc aatcggcttt ccgaaaacat ccatacccgg tttgcccgga
     8461 atcccttcga ataaagtggc aagtttttct cccgccttta cataaatata tctttcaata
     8521 tttctataat ccgcgtgtcc atcttctccg atcttaactc tttgggcttg gggatgatag
     8581 aattttaccc aaccgtcctc tccttttacg ggaggaaaac cttgggcaac cacgaaagaa
     8641 atcggtgaaa aatccatccg agaggtagcg gtttgaagct gctttaaagc tccatagata
     8701 ttgtccccga tgatacgatc ttgggaaata tccttattat gaagatattc gataacaatg
     8761 cttgtggaaa gagcccttcc cttgatcatt ccgggacgaa tcgttagatc ggcgcccaga
     8821 ttatccgaac tgaccttaag agaaaataca ctctcccaac ttgtctcttg atctgataca
     8881 cccgaagttt gctctgtact cacaaccata ctacctagct aacaattcaa taagaagttt
     8941 cctccgcatt tttttatcac ggaagaaatc ctttctcgaa cccttctgaa agatccgaaa
     9001 aagatcgtat ttgaaccggc aaggttattc cttttcgcgt ttttaactat aagaccacta
     9061 taaccttttg ctccgaatat acaaggcttc gaagcataaa aaagacgcaa gagtcctatc
     9121 tctaaggacg gaatattttc agaaaatata acgtaaacaa tattagagac ctgaattttt
     9181 tagaaaaaaa ccccatagtc cggctagctt tgggatctca cctaattgag tgtaaaaggg
     9241 taaatggtcc ccatgtgtga tcaatttaga tcttaagatg actttccagt cctccttacc
     9301 attccctaaa gaaccgaata attgctctga ttccagcgga gagatcactg gatcgtccga
     9361 tccatgcaat aatgcgatag gcgccttcca atccgatagg aagttcttag gagaattgcg
     9421 taaaatgaag ttaggcggca acactgagaa gataggctct acaaggccca ttctaaatgc
     9481 cggatcggtt tggattgagt atacgaaatc cttttccttc tgatttagct tttttagaag
     9541 tttgggggcc ttctcccctt ctcccgttct ttttaaaccg ttatctagag cggcctcaaa
     9601 atagaactct tctaacttgg aaagtttggg ttctaacttg gaaatataat tatatagtaa
     9661 aacatgaact gcgtaaggat ccacatcgta attggataaa ataaacggaa gagtctccgc
     9721 aaagtcggaa tatgttccaa caagtagagc ggattttaga ttcttctgtt cttccctacc
     9781 tgataatgcc accattccca tcccggcgga gaagctcgcg gacaagaagg aaattgcctg
     9841 accttctatt tttactattt cttggaatag ggatctgata ttcggaacag tatcatccga
     9901 gatctcaagg cccttcactt ccgtaagttc gggaagatac acagtggcac cggtattctt
     9961 cagatgtttt gcaagagtga gaattctggg atcgtctatg ccccgattac tcatgccatg
    10021 ttgaaggtag atcacggggg aattttttgg acccggaaat atttttgttc tgaaagaaga
    10081 cttcttagaa acttttaatt cttcctcccg gattggcgaa tcgggagaat ctatcatatc
    10141 tgcgtattta agtaagaatg ggagtccctg gaaagagtat cgaatcatgc aaaggaagcc
    10201 tttttatcta tattaatatt tttgcatcag aagaatgagg tagatcctgc ccaaatattc
    10261 tttggcatcc tcgtctttta aaaagtagat cagaatgtac tgtctcagat tctcaagatc
    10321 gatcgggacc aatttgttgt tcaaattttc ggggggaaga atatctattt ggaatcttcc
    10381 caatttcatt tcggaaataa gttctgcaca gatctggttg gcaaattcca acataatcga
    10441 agcggcatgg cttcggatcg taggatctat atgaaaggat cttgcgatct taggtaaaag
    10501 tttgagttta gtataaccgt ccattgcaag aaaaagccta cccttcgctt ctccttggaa
    10561 ttccacagca gtacaattct cataacataa tccttcgttc ttagaaggac cgaatgcttc
    10621 tcgaacagca tggacaccca ggtttttttc caaaaactcc ggaaagatct gggaaattgt
    10681 aagtatgaat ttttcatcca ataaaggatc tatgttcaaa gacatactaa tcggttcggt
    10741 ccctcttctt tagaagaatg taatgctttt ttggctctcg gttcccagtc cgagtcatcc
    10801 tttttgaccc gaacggaagc tcctatattt aatctggttt tatccggacc taaaaattcc
    10861 atgagtccgg aaagtgagtt ttggaatttg atccaatctt ccgcattgaa gaaagtagcg
    10921 agtctatttt ttcggatacg atagataggg gaattttctc cgaatctaga cttccaccaa
    10981 ttacccaaac ttttaaaatc ggaaaccaag tccccgtcgg actcgaattc cataaagacc
    11041 aggatttttg tatcttgccc ctcatatttt tccctttcca aatgttggga aaatatcggg
    11101 taggaactcc aacctgtctc tccgtcctga gattctccgg caagaaccag tccttctaca
    11161 agtttatcca atctaaaaga aatttcatca agggaaaatt cagaaaggga agaagtttgt
    11221 ctaacttctc ccaatgaaaa agaatcccac tccagtttcc aaacgatctc tccttctttg
    11281 ggtccggagg ctttttttct ttcggatggg aaaactgaaa tacttccagt cttacttgct
    11341 actgtctgta gatctccttt ggagtcatgg agcagaactt cccaatattc ttctatggat
    11401 tggatggaat ctaagaaaaa ttttacagcc tcgtaggttt ttcctcggac aggaaagtag
    11461 aaggactgga aaggagcttt tgtctccttg ggaatatctt ctttaaaaag ataggaagac
    11521 tcttcttggg ggatggtagg aacaccttcc tcaaatttat tcccgccgat agaggcttcc
    11581 tcccgaactt cgggaacttc ttcttttaaa actgactgga agaatggaac gccttcctcg
    11641 gtttccttct cctctcttct atccattgta gtatgaacta cgtatccgaa aagggagaga
    11701 aggcagaagg caatcccacc caaggccaac acttccccgt cgatccaggt ggaaagagaa
    11761 gcggaggcga ttggaaaaac ttctgaaatt ggaaaaaatt gggggaaaaa ttgcattttg
    11821 taaacttcag ttccgttact atatgtaacg ggttttcccc ggtccggctc aaacgatttt
    11881 tctatgaaac tctactcgga actggcagaa tattacttcg atattgaaaa gaacgctcga
    11941 aaattcgaga tggaaaccca atttatagat aggcttttcc gaaaacatag ggtccgaaac
    12001 attctggatc tgggttgcgg aacaggagag catgtcaccc atttccaaag ccttggatac
    12061 aaatccaggg gaatagattc ctccatcaaa atgatagagg tagccaaaaa aagatattcc
    12121 cattgtaaat tcgaagtggg ggcaatgcag tcctataaat cccaagaaaa atgggacgcg
    12181 attatcagtt tattcggttc atttaattat ttattatcta atgaagaagt ggaagcggca
    12241 ctcaaaaatc tggagcagaa cttaaaaccg gcaggcatag cagttttaga agtttggaat
    12301 gcggaacctc ttagaaaaat caaaagaaaa gcgatcggtc ccgtggctca gatcaaagcc
    12361 aaaaatacta ccatccagag aaacagagga tttcgtctag tcagagctga ccagtccact
    12421 gtagtcgaag taaattatat ttataatcta aacgcaaaag agatcaagga taaacacctg
    12481 atgagagcct actttttggt agaactccaa agaatgctcg caaaacacag gatggagatc
    12541 ctacatgtat actccaatta taacgaatta aaattcaaaa gtaacgcaag tagaatgatc
    12601 ctagttctta agaaaaagag cggttaagta agccgcagag gttaaaagag cggcagagtt
    12661 tttggcacgc agagccgcag agccgcagag ccgcagagcc gcagagccgc ggagacgcga
    12721 agggatgttt tggaagtaga acgttggaat tcctaccaag catcctcccc tatctctctg
    12781 cgactttgcg tctccgcgtg aaataatctt agcgactcta atttctttgc gcctttctct
    12841 gcgtctcccc tataaaaact tcttcccaga gtcggaataa aaatccaaaa ttgccatccg
    12901 gaggaacgag atggcggaaa actacgacct gactgtaatc ggcggaggcc caggaggata
    12961 tgtggccgcc attcgagcag cacaactcgg attgaacgtt tgtctagtag aaaaagaaaa
    13021 actaggcggg gtctgtttga actggggttg tattcccact aaagcgcttt tagaatccgc
    13081 acatttattg gagtctattc gcaaatcaga ctccttcggc cttaaggtag aaaaagcctc
    13141 tccggatttt ccaaatataa tcaaacgttc cagaggtgtc gcagacacaa tgtctaacgg
    13201 agttgaattc ttgatgaaga agaataagat ttccgtaaag aaaggaaacg cagttttcaa
    13261 agacaaaaat acgatctggc ttccggacac ttctaaagaa gagatacaat ctgaatattt
    13321 tataatcgca acaggcgcaa ggcccaaaga atttccagga cttccattcg atggggacaa
    13381 ggttctatcc agtaaacatg caatgataca ggactcccct cctaaaactt tagcgatcat
    13441 cggtgcagga gctatcggaa tagaatttgc ggacttctac tctagtatgg ggacccaagt
    13501 cacagttgtg gagatgcagg acaagatcct tccattagaa gatgctgaaa tatccaactt
    13561 actcaatcgt tccttcgtaa aaagaggcat acagatccta acaagcgtag gagtttcgga
    13621 acctaaacta gaatcggatg gagtttctat tcttctgaaa ggagaaggta tcccgccgga
    13681 aggtgaaaga aaaaaattcg ataaggtatt ggttgccata ggagtcactc cgaatacgga
    13741 aggaatccat ttggaagaga taggagtatt tctccagaag ggatttatca aagtggatac
    13801 taaatataaa accaaggtcc cgaatatcta cgcaatcgga gattgtattg gagcaccttt
    13861 actcgctcat gtggcttcga cagaaggagt gaaagctgca gaagcgatct ccatccaaag
    13921 caaaaatcct catggactgg tttatgaacc gttggattat cttaaaatcc ctgcctgtac
    13981 atactgccat ccagaagtcg catcagtcgg cctaaaggaa gaagaagcca aaaaattagg
    14041 catagacgtg gtcctaggaa aattcccatt tagagcgaac ggtagggcgc aagccttagg
    14101 ggaagtcgaa ggaatggtaa aactagtggc ggaccgcaag actggagaag tattaggagc
    14161 tcatctgatc ggaccgaatg tcaccgaaat tttaggagag atcaatctag gaatgggttg
    14221 cgaattgact ttgaaagaga ttgcgggaag gatacatgcc catcctacac tttcagaatc
    14281 cgtaatggaa gcggcaggac aggctttagg cgaagcgatt aatatctaac aagatttaag
    14341 cggaaacgtt cgattcttcc aaagatccag tgaataggat atccatctta ttcactttaa
    14401 actccttagg tagtttggaa tcgatggtta ttagctccgc atctagatcg tggaatttcc
    14461 cggacttctc atcgaagaaa tggaaatgat cgtcaatatt gctatcgaat accgactttc
    14521 ccaaacagga aaatttaaat tcccttaaca gaccggcaga tactaaaacg tttagggtat
    14581 tataaacggt tgccaaactc atcttcaaag aacgtttatc tacccattct tttacttctt
    14641 ccgcagttgg atgatccgcc tcacaaagta cgtattggca aatggaaatc ctttgcatgg
    14701 tcggctgtat cgataccgat tttaatctac tctctatttc gtccggagtc aggcagtatt
    14761 gtttgtgttt acctaaaaca ttcatggttg ttcggttctc tctaaggcct atatatctga
    14821 cggtccgaaa ggcccgaata taaagcaaaa agtctagatg atatgaattc ctattaggat
    14881 cgtgcaaaaa aggaaggatt tatgcaatcc aaaaaaagaa ggccaaaaaa acccgagaaa
    14941 tcatggattt tcctttgaaa cctattcgaa tctctataac ctgacgaaaa atcttcgaaa
    15001 agcagagaat gatgagaaac aaatttttta ctaccctact ctttctctcc ctgatcctaa
    15061 acgtttccgt ttgggcagaa acaggggcct ctcctcaaac aaacacattg gctcagtccg
    15121 aaacggatgc aggtcatggg gaacatggaa ctggaaacgg gcaccaagag actgcatcag
    15181 ctcatggtga ggctggagac gatcttcctc tttggtcggt cattcctttc gttctaatcc
    15241 tacttagcat tgctcttcta cctttgatct ctcatacgac tgagcattgg tgggaaaaca
    15301 ataataacaa acttcttctt tccttggcgc tcggaggagt ttctttcggg atcttgatgg
    15361 ctcatagttg gggcgggaaa attttccaca ctatggtttt cgattatatt ccgtttatta
    15421 ttctactcgc ggcattattc tatatttccg gtgggatcgt tttaaatggt gatatcgaag
    15481 ctactccagt aaataatacg atcttcctga tcgtaggaac tttcctggct tcctttatcg
    15541 gaacgaccgg agcttctatg cttctgatcc gacctttact caagaccaac tcggaaagaa
    15601 aacatgtggt ccacacagtg atctttttta tattcttggt ttctaatata ggcggctcct
    15661 taaccccgct tggcgatcct cctctattct taggttatct ccagggagtt ccattcgttt
    15721 ggacatttaa actattcccg cagatgatga tcgcttccgg aattttactc gttgtttatt
    15781 ttatctggga cacggtaatg catggaaaag aaaccaaaaa ggacatccgt ttcgatcatt
    15841 cccatagaca accgatcgga ttagaaggtc aggtaaacct actttggctt ttaggagtga
    15901 tcctctctgt tgctttccta aaccaaaact atatcccggc gattgaaaaa tatcctttcc
    15961 taagtttcat aagagaagca gttctaatcg gcttgatcgc actctccaaa gtgacctccg
    16021 atccgaaact tagagaaaag aataaattca ccttaggccc tatccaagaa gtggcttatc
    16081 ttttcatcgg aatcttctta accatgatcc cagcattatt acttctggaa catcatggaa
    16141 aggaactggg gattaccgaa agatatcagt tcttctgggt gacaggcggg ttctccggag
    16201 ttttagacaa tgctcctact tatttgacat tcttatctct ggctaaagga ttattaggat
    16261 tctctaatgt gtctcagatc ctggcagatc ctgtgggcga agaattgcta aaagcaattt
    16321 ccgtaggtgc ggtatttatg ggtgcattga cctatatagg taatgctcca aactttatgg
    16381 taaaatcagt agcggaagag aataagatca aaatgccaag ctttggagga tacgtcgtgt
    16441 attccttcct acttttgatc cctaccttcc tacttttaac ctggatcttc ttcctctaaa
    16501 agatctttcc tttctccgct tcattcggaa gcggagaaat tttattcctc tttaaccgga
    16561 acaaacacaa ctgaatgaat tgttttggct ccgagagttc cgtcttccgt taatctttga
    16621 gtgtacatta cttccgcttt agtgctcctt gcgggtttgt acattatgat ctgattcaca
    16681 taatcgaata cggaaacgga ataatcgatc acagtcaagg ctgcctgcaa aggaagaaat
    16741 ctggatctgc tcaagggttt catttccgtt tctttgggaa gtgcgagcca tttgtacatt
    16801 ctcgcagacc ttcctatact ttttacattc tcccattcca gttttgtatc cggaaaagaa
    16861 gcttggacct gtttgaaatt cactctgaca ggcagatttt tctccttaga ttctctaaga
    16921 gcggtagaca attggagatc gaaagtgtcc tcatccaaat attctatttc gttacaggaa
    16981 gaaaatacag tctcgcatat atcaccgtac cttttatgaa cgaagaatat caagttgatc
    17041 tttccgcttc cgggatgata gaggactttc gcgttataat ctccggttct cttgaagtaa
    17101 acgcttctgt aaatccttcg gataagaccc cagccaatca agccgacgtc tttcaaaacg
    17161 ggaggatcgg caatttccaa tccacggata gcaatatgaa gtttttctat cgcgaccctt
    17221 ccatctcttt tagaaatttc taatagaaag tccctaagat cgtccagttc gtcgtctgtg
    17281 agtttgagat tttttccgga aagatccacc aatacctttc cggcattctc ttctaaaagt
    17341 tttcggactt ccgattttcc gcctttggaa ttcaattcgt ccaaagtata acggatacaa
    17401 tcctcttcat gacaagagat ctgttcttcg tatcgatcaa tcccgaaata acctgtagaa
    17461 ggatcgggcg cttccgagaa tagaaggccc ggagtgaaaa atatgtttag aactaaaagt
    17521 ttagctagct tcgtccgtat attccatgac cagatacatg agagtttctg tatcagtcgg
    17581 attgatgtat tcgtggggaa cgtccgctct aaaatatacg gaatcctttg catccagttc
    17641 taccacctta tcccccacac ggaggcgcaa ttttccttgg accacgacaa ggttctcggt
    17701 tgttccagct ttatgagctt cggcaacttc gataccgccc ggtttcagga tcagttcgta
    17761 aaattctacc cttctgcctc cgataaacgg aaacaaggca cgactagaat atacctttga
    17821 actggaatat aagacttttg tattctccgc ttttaagaga aaaactccct ctgttccctt
    17881 ttctttaaga agttcactga aaggaacgtt cagacctgtt gcgatcttcc ataataccgc
    17941 aattgtagga acacttttac cttgctctat ttgagaaagc atggctcggc tcacaccaca
    18001 acgagatgcc aatttgtcta atgagagtcc tttagtatgg cgaattaatt ttaggttttc
    18061 tttaacgact tctgttatat gttcgctgga gatgagttcc ttcccatcca gttcttcggc
    18121 atcggcctgt ttcattccta attcgtccaa tataacggaa gatgtgtcaa tccaatttca
    18181 atcctttcaa aagaggatga tcaaattaga gaagttacga cggagtagca tatgagggaa
    18241 gccaagccca aattccagtc cattatgcac ccgattcaca aattatatga gaaggggttc
    18301 ctacttgctg tagaaaaacc ggccggtatc ccggttcatg ctacattcga cccaaaccgt
    18361 cccaacctgg aagatctttt acgacaacag gagaagaatc cggaattaag actactccac
    18421 agactggata aagacacaag cggcatcctt ttattctgca aagagccgtc ccaaaataaa
    18481 gaagcggatt cgatcttagc cgattctgaa aaaacttatc tggcagtttg cgctggaatt
    18541 ccaacggaga aagaattcag agtagaatgt ttcttaaaag atgggaaagg taaggtaagt
    18601 tccgttcgtt caggcggaaa aaaagcgatc actgatttta ctcttctttc ctattcgagg
    18661 gaaaaaaatt tatctttgct cgcagcaaaa ttagttaccg gaagaagaca ccagatccga
    18721 tttcatcttt cctccatcgg aactcccatc ttgggagacg aaacttacac aggatcttcc
    18781 gttaaaagtt tagtttctaa accaaaacga tttttattac attcatatct tttaaaattc
    18841 aaaaacgaat ttgaagaaga agtaaaaata gtatcggagc ctcctgcgga ttttcagccg
    18901 tacttacgct ttttttctgg catacgattc ccggaataag taagctggtc ctcactttct
    18961 tggaggctaa aaatgagcga atcgattgca ttgatcgtag gtgggtcggg tgccgcaggc
    19021 caaagcgcaa tagaagctct tcgggagcat tccaaaaagt cagggatcaa atggaatatt
    19081 atctcgacta cttccggcga ctctcagatc aacggagcgg acaaaacaat ccagcatatc
    19141 caattagaag atccggaaac tgcagttcaa aaaatcctaa aaaaaatcca taaccaaaaa
    19201 gtgaatcttt tcatctacac tcctgcgaga gggaatttgg gttatcctgt ttctgaaact
    19261 ccggatgcag atatcgtaaa cactgctaaa ttctgtctgg accccatgat agaactggaa
    19321 gcaaaactaa gtcctcgttt gactgtcgga tattccgctt tttattatct tcctcatttg
    19381 cttacttctt atggagcttt ggcattcatc aaaaagaaaa tggaagaatg ggctattgaa
    19441 aaaccggatt ccagaaaaat gatccgcgca ggaagtttta taagcacaag cgctagaggg
    19501 atcggaatac ttctgcaaaa aatcggcagg acatcccctt ttccggaatt acaaaacctg
    19561 atgaaagagc ataaggaatc cggcaaaaag ttttccgaat tcttttggga ctatgttcgt
    19621 ggatcggaaa aaaggatttt cgaaaaacaa tttccaaaca ttccatatag agccaccgaa
    19681 ccgaacgatc taaaaatagg tttattaaaa attttagatg gagaaaaggc tccgatcgtt
    19741 tccttgatcg gagattggat ctggacggaa gccaaacttc ctgaaatgcc tgattacctg
    19801 aaggcaaggt agtaaggcgc agagtctctt acaacggttt cggaatcgtc ttccaatccg
    19861 ccacactttg aataagagtt cctggaggcg ggattttctt cttgcccctg tctaaaaata
    19921 tccctttgga tcgtacataa gaaagcatag ggaaatcatt ctccgaatct ccgaatgcaa
    19981 tatcgtatcc ttggtttcca ttggcaagat tcagaaattc tacttttccg atcccataag
    20041 tgaaaggttc gatcagctcg tggcttaaga tcccattctt ttcgatcaat ctcataccaa
    20101 gtacattctc tttcggaatg ccccattgct cggaaaccac ttggatcacc ggggcgggag
    20161 aagcagtcag gatccaaatt ttggttccca ccctctcgaa ttctttcact agttccgaca
    20221 taggatggaa tgcttgcact gcttctggat ttgtatcctt ttggttcttt tcccaaacaa
    20281 gttttgcggt atcttgcaat tcttgtgtgg acctaccgga aaagatccaa gtggaccacc
    20341 tataccctgc ctctaggcct tctttctcga tcttggattc ataataattc caaacttcga
    20401 ccatgaaggt ttgggtgttt gttttacgta aagtttccat tttttcggag attgcagttt
    20461 ccggaaaaaa aggagaaaga gatcggatcc aaggaactcc tgcgcgaaga agttcgcaca
    20521 tgacttcttc tccgaaatct cctcggacaa gagtattatc aaaatcgaat aaagctgttt
    20581 ggaattttcg accggtcaga ttctcttcta aataggaaaa gatttcggaa gaccagtcgg
    20641 acttagaaaa cacgattatt gttggatggt ttcttttgcg attgcaactt gggattcttt
    20701 atccgctaaa aaaggaggaa gataatgttc cgggttcaac accacgtttt ggtaacgaac
    20761 ttcgaaatga acatgtggtc cagtcgtatg tccagtatta cccgaaagtg caagcacctg
    20821 tcctttttta accttatctc cctgctttac gaaaagaaga gaattatgag cgtataatgt
    20881 ctggatcccg ttgatctgag gatgagtaag taccactctt agtccgtatc cgccgtctct
    20941 tttagaatcg gtcacaactc cgtctgcagc tgcgatcacg actgatccgt tcgggcaagc
    21001 gatgtccact cccgcatgca acgcattcca gcgtcttccc aatctggaag taactcttga
    21061 atatttaaag ctcaaaggcc agatcaattc tctggaatcg gaagtgaata tttctcttcc
    21121 tttgtcctct aatagaagat tgcgtgtgta atttgcgtta taaggaaaaa ataccggctc
    21181 agagttttgg atctttccac tgtcgtggat cccgttcaga aggcggactt ctctttcaga
    21241 agttccgaat ttatgatata gatcctctaa ggattctttt acttttcccg gaacgatcca
    21301 gataccttct ctagattgat aggtttggat aaattggtta tcgaccttta cttcttccaa
    21361 atatgtattt gcgaaagatt tccaggaaag gacgacaagg gctgatgcgc ctattatcga
    21421 aagaatagtt tttcttttca tttggttctt tcctttttgc gccgccaaaa attctcttaa
    21481 aaaacgggtc ttgtatttaa gatcggcggt aaatttccga aagttcaacc tatcctcctg
    21541 gtccataatc tagggacaag gatttttctc cacccaaatc atgaggaatt aacgatatcg
    21601 aatgaatccg accgaattcc aatgaaatta attattttat tcctaatttc attgatttat
    21661 gatgtatttt gaagaatttt cgctattttt acaaggtgtc acaattagag tcccgaaaaa
    21721 ttacaaactt agtgaaaagt tttcagaaaa ctgaagaaag tttcgtcgag gccaaacctc
    21781 caaacctgga aggaatagac ataagggaag gcactcaaag gccagatttt gtacggattt
    21841 ttgaggtttt tgagaaagat cccctgttct gttgaacagg ggatcgcaca gagcacggag
    21901 ttacatagag ttgcagagct ttctcacaca gaggcacgga gactcaaaga gggtaaaaag
    21961 tttggtgcga tgtgggaatt ccaacaaaac gtttctccgt gactttgtgt ctctgtttgc
    22021 aataaaaact ctgcggtatc tttaccctag aatcctttct ttcaattccg gggttggcat
    22081 tctgcaagat tctctttttc cgaaaagcct gtagcgattt ttggcgatca gatcgtagaa
    22141 tacatttcgg atgggtctag gaatgatata accgatgagg aaaattttcc agaagccgcc
    22201 caacttgccg ctgatttcaa tgattgcatt ggatttgata tgaatttctt tcccatccca
    22261 gaaaaggata ctgtctatgc ctcggatttt ctcttctaag gcattcgatt ggattagatt
    22321 tttggcatat tcagattgga ggctcgcaaa ttttagtttt ttatgtttgt ccagatccaa
    22381 aagtacattc actgcaccat tgcataaatt gcaaactccg tcaaatagca cgattggatc
    22441 cgtaaattct gacaaaaggc ccttcttctt ttatttagac agtttagaag ttttatgatt
    22501 caaataaaaa ctctgcccta tttcagttct ttttgaaagt agaaagagcc gattttagtt
    22561 tttcatacca agcacctttc tttttcaaaa aaattgctgg agatcctaaa ggcgcattca
    22621 tctctatcca agctccgcct tggaaagttt tacctgtcca tacatgttcc cattctccct
    22681 ttggtagata tgcttttatt gtatcttctc ctttttccag cacaggaact acgagtaaat
    22741 cctctccgag taagaattgg ttttgtaagt ctcttgtgtt aatatcttcc ggataagaaa
    22801 gatataaagg tcgtaaaatg ggaagtcctg attcacttgc ttctttattt agaaatttaa
    22861 aatattcttt taatgcaatg tgcatctgtc cgtatcttgc aaattctttt acagtatcgg
    22921 gatccgaata cggttggtga tttttagaag gcctatttcc ctcgtgggtc cgaaatatag
    22981 gagtgaatac gttcaattct gcccaacgta agaacaattc cttggatcta aaataatctt
    23041 tgatcggact tgggatcgtg gtatatccgc ctatatcact atggtttaag ctgatcccgg
    23101 acattcctcc gctcaatatt ccgatcagag aagaaacgat cccgtcatgt ctgccccaac
    23161 ttaccatttg gtctcccgtc caaaaggaag tggaatattt attggaataa ctgtagcctg
    23221 ctctagtaaa gaatacgacc tgtccttctt tgccagcttc ttggatcgct tctctgttca
    23281 gcctcgccca ttctactgga taacgattat gataaagttc tgcggattcc ttagagaaca
    23341 atgccgcgtc cgtaggcaac cattctccga agtccgccat ccaacctgaa agtccgttgc
    23401 cgatcaaatt ctgtttgatt atacttttga tccaggtcct agttttagga ttcgtaagat
    23461 caagtagccc ggccggaaat ccagcagttt ggactatata atctttccct tccttatctt
    23521 ttactaaata gttatttttg accgcctctt cgaataaagg cccttctgtg gcgagcatcg
    23581 ggttgatata tcctaaaact tggatattct tttggtttaa ttcttttacg aagtttttga
    23641 agtcgggata acgtgtctca tccggaaacc atttccacca gagctgggaa ccgaatacgg
    23701 tttttctttg tcccacccag tcctggatcc aaagagcgga gatcggattt cctgagagtt
    23761 ttgcttcttc tatcttttcc aatacaaccg attttccgcc ttggataccg agccatgttc
    23821 cataggccca atccggcaaa ttcggaaatc ttcctgtatg agaagtgtat aattttagga
    23881 tctctttcgg acttgtcgct ttccaagatt tgacgttaag tcctctttcc ctaaactcaa
    23941 ttgcgatttc tgaatcttct tcaaaatcaa aaacggaata agaactattt tcgaagaaga
    24001 atgccctgtt ccttgatgtc agaaaaaatg gaatgggtgt gtatgtgctg tattcgttcc
    24061 ctccagcacc ttctaataat tcggctcccc aggtaatcgg ttgatctccc cttcccactc
    24121 cctgttcttc tgaaaataaa aatggtcttt ttccttttag atttagatga gagaattgtt
    24181 cgcctagtcc gtatatactc tccgattcgt ccgatttgaa tttaataaac gtccggttca
    24241 gttccggatt agaaatctcc accttccaat caagtccgga attggaagaa gatacaaatc
    24301 ggatcgagta atctgtctca cagttctttc cggagagttt tcctttcaga attaatgctc
    24361 cggactctag tccaaggctt tcgattgttt gagatccgca ttctaataag atcttatctt
    24421 tgatcttgaa ggtcgccttt ctataattta cgttctgttc tcctttcgca gaagatagaa
    24481 atgcatcttt taaattgaat tctaatattc tacccttaga agtgatgaac gaaagttcac
    24541 tcggtaggaa tactgctttt acaccgttgc cgaggtcgaa ttcttgagga ggaatggaaa
    24601 atggagagat cttttcgaat ctggatccac aatccaataa agatgcaaat agtatgctga
    24661 taataaaaaa gaacctcatc gttattcctc ttagaaacta acgagagagg ttcttttaag
    24721 aagcctaaga agtctttctt tttttaactt tttcggtcta cgccaccgac tcttggtgca
    24781 gaagctgctg ctccagtctg tccgtatata ttcgccgctt gtttaggtag atttgatttt
    24841 ctccactcga accaagagcc aacatatacg ttcacgtcgt tgtatcctac ttctttgagc
    24901 atcattgcga gcaatgagga ccttgcaccg ttataatcgt agataacagt ggtcctttcc
    24961 ggcataaaag ggaaacctct taacttttta ttgaagaatg ttttgtccac gagttcgcca
    25021 ttcgcgtcat acaacattct ccagtcccaa aggaaggctc ccggtaatct accgcataaa
    25081 ctccccggtt caggagcggt taaacgtgga agttttccgt cgtattcttc cggagtgcga
    25141 gtatcgaaaa tttgcagtct agttaagttc ttttctaaga aggctttgtc gatcactcct
    25201 tcgagcttgc gaactttgga cgcagggccg caatccagtt ctttagaacc tttttctttt
    25261 gccccatcta caggccagcg ttgtccgatc aagaaggcat tttgaaaacc tgccgctctc
    25321 aaaaggaaaa cgagtctgga tgcgaacatc cccattcctt cgtcgaaaac taagatcctg
    25381 gacttctcct cttttttagc gagagcaagt atctcttcga tcggacccaa taattttttg
    25441 gaagaatccg gatcggaagc aaaagctttt ttgacgaatg gaaaataata cgcacccttt
    25501 aaggtggatt cctggtattg cgcttgggag cgacaatcga tgaataagtc ctgcttttcg
    25561 ttcaggtcgg ttttaagaaa actccagtga gacaagatga ataccgttat attttttact
    25621 cttagtttta accatattcc agagtcccgt ttcagagttt aacttttttt tggtattctt
    25681 gaaaattcga gacataatcg caagaattct acggaaattc ctcttctatt ttcagatctg
    25741 taaaatccgc tttttcccga accgataata attaagaatg ttttccccga tgcagaatat
    25801 tttccattta agaacgaaaa gactccttct ttcttttacg agcctgggag ttttgttgct
    25861 tttttccgtt tttattccgg attctggaag tttcgcggaa gaaccccaac tccaaaaagc
    25921 aaatcccagg attggagact ttgctgagaa agaatttcag gaaggttgga gaaaatatac
    25981 caaagaaaaa gatgcaaggc ctttgaaaga atggtttaaa caacatggga ccgttcatat
    26041 cggtgagtgc aagtttagat ctcttcctga atccgaggaa atacagtatc tttctttgga
    26101 ttgtcccgga aaaaaactga acggtttctt ttattcggga gaagaaagat tacgttctcc
    26161 agaaaggatc gattctttca gagtaaaagg tccagttaag ttaggaaaaa ccgtctattg
    26221 ggagcttgaa ttttctgcgg agaatttaaa agccgcaagt tccaaaccgg cgcctggcgg
    26281 taaatccaat ccggaaacaa aattagtgga gaaagcttcc actgtgaatt ttggtctcca
    26341 atatttctta agtatcgcaa aacatccgat agatcgtccc actccgaaag ggaaagagat
    26401 ctttttcgat tcttcttgcc ctcttcttta cttgggtaag gatgcggatt tttattggga
    26461 caagtctttg tattattctt tccaggcgag ctgtttgccg gattctcctt attcctggat
    26521 caggatcaaa gcggatctga gcggaaatgt tttagtggat aaccaaccca cggaagaact
    26581 acaggaaggc gcacgttacc tggcaaaatt gaaattagaa tcggtagaaa aggataaaat
    26641 tgtatggtcc gatgcggagt tgtttcatga ataagttttg gatacttcgc gccggtttga
    26701 tcctgctttt tagttttccc gtcttttctc aaactaacgg gaactcggat ctaaaaactc
    26761 tattgaacgg tgtagtaatc gtaagaagcg atatttatcc ggatgcaagc gaccctttag
    26821 agttcgggga ccaagacctt tctcgagatg tgggatccgg tttcattatt gcaggaaata
    26881 gaatattaac gaatgctcat gtgatctcgg aatccaagta tttgaaggta aaacgtttta
    26941 atagtagtaa atattataat gcaaaagtgg aatttatagg tttcgactgc gatctagctt
    27001 tgatctccgt agaagacgag gagttttttt caggtgtaga acctctagag atcacggaag
    27061 aatccccttc tttgggaagt aatcttttaa tgctcggtta tccggaaggc gcggaaaatc
    27121 tcactttaga aaacggttta gtcaatcgtg tggaaagact gagatattct tttacgggat
    27181 tagattatag aaaagtaata cgtgtaggtg caaatattct cccgggatat tcgggcggtc
    27241 ctgctatcca aaacggaaaa gtagcgggaa taattttcga ggtcagccaa gtccaaggaa
    27301 atacggcata tctaatcccg ccggaagtag ttcaacattt cttaaaagat atacaagacg
    27361 ggcaatacga cggatttcca ttcgtaggtt tcacctttca aaatgggaat tccgagtccg
    27421 tgaaaaagta tttgggagtc cctcagaatc tacaaggcgt gcttgtgaat aaggtgtatc
    27481 caaattcttc tttttctgac gttttgcaaa cggacgattt tttatataag gtagacgagg
    27541 cttatttaaa taacgaaggc ggacttttgg agtttaccgg aagaacgatc gtagatctta
    27601 tcgagccggg ttttgtaggc caaaaactga atctatactt ttacagaaac ggtaaaaact
    27661 ttaagatcca agcagaatta aaaaagaccg attctttgga gttgtataga gatcgtcaga
    27721 tccgcagttt tttgggggcg ggacttttat tccaacctgt gaaccgtgca ttattcggaa
    27781 aagaaagcca aagagtggaa accgctctca gataccatta cagttacttt atacaagacg
    27841 atcttttcaa atttacggaa agagatctga tactgactac gctctttccg gaccctctca
    27901 actctaaata cttaaattat cgttttaaaa tattagaatc aattaatgga aaaactcccg
    27961 ctaatatcgc cgaatttaag gactattgga aaaaatattc taatgggact ctggtcttga
    28021 aatttagagg cgttggactt cctttggttt tggacgcaaa aaccgttagg acgatcgact
    28081 tgagggtcag aaaaagattc gatattaagt cggacgaatc aaaggaggga aaatgagatc
    28141 ttatagattt acagtaattc tcctattctt cttcctagga ttttcggaaa atgtagaagc
    28201 aaaagcggat tcagaatttt cacttctggt tcatttcagg aagtactccc atcataatcc
    28261 tttccaaaaa ggaactccat accagaaaaa aataccggcg atccgtttgg atgaaagaac
    28321 cgctctcgca cttttaaaac cgggagaagt ccctctattc gcagagatcc atccggaaga
    28381 gtcggcggga agaaaggcat atttccaaaa agtagatctg gataccggac tcggtatcgt
    28441 gcttcttcct gaaaattatg gaagaagcaa aaaggtatcc ccgatcgcaa ttttagaaga
    28501 aggaacgaga acccaaggag catgctcctc cttctttacg aactttgaat ggggaagttt
    28561 agaattttct aaatcgattt tgcctctttc gaaactttcc agaaaggaaa accaggacgg
    28621 gaccaggagc tttctttttg caggaaaaaa agtatgcgga ttcaccgacg ggtcttggaa
    28681 cgcgggagcg gatcttctac gtagattcta tcatagtaga ttttcgtcct cttctccatt
    28741 ccctcatcct ggtttttccg cagaaggttc tttaacgcct gcggaggaag attattattt
    28801 tccgaaaggt agcgttggcg ctgtagtctc cgaagttctt cccggaatcg gtcctatgca
    28861 caatcttttt cctggagatg cggttctttc cgtaaatgga actccggttg cttccaaaca
    28921 aaaacaagta ttatatgata ttctactcag caaaggtggg tcttatctaa attcaggaga
    28981 atgggtcact ctttcacttt atcgtgacgg tagaaaaaga gagatacgct accagctaaa
    29041 gccgtataac gaggattctt ttctgatccc tgaaagttct gacaagatag ctcctaaata
    29101 tatcattgca ggcggattac tttttaccga gcttactcac acttatttga aagaatacgg
    29161 ggaaaaatac aaatcctcca gcgatagaaa gttagtatat ttagctgaga gttattctaa
    29221 aaaactccat ccggaaagaa gccgtatcgt attactttcc agagccttcc cggacgagaa
    29281 gaacagggcc tatcaggaat tccaagattt gatcttagaa tcagtgaacg ataagatagt
    29341 cgattccgta gaaggcctga aagccgccat ttcagaaaat aaggacgaat ttttggtctt
    29401 ccgattttca ggaaataaat tggcggtttt cgataagtcg gagttaaaaa gtttggatga
    29461 aaggataaaa tccttatatt ctctcgattc tctagacaat atacgctgac aaaattcttg
    29521 actagaatac ctttccgggg ttttcttttg ttttccgaat aagagcattt taagcattcg
    29581 gaagttctga attaggaatt tattatgaaa atccttttcg ttgatgacga agaagttatc
    29641 cgagatctgt tccaagaaat tttcggcagc gaatacgaac tcgttcttgc cggaaccgcg
    29701 gaacagggct taagcttagc cgagtcggaa actttcgatc tgatcatcac cgatatccgc
    29761 cttccaagga tgaacggtat cgagttcatc actaaattga gagaaaaggg agtggatact
    29821 ccttttatag tcattaccgg aaatcaggac atccagatct ctatcaacgc actccgatta
    29881 ggagcggtag actttttcct aaaacctttc agaatggagg cgatccgtta ttcgctctta
    29941 aggtttaaga atttattcta tgctggtaaa gatcttgtag acaaaagaat gttccaggtc
    30001 cgggaatcca gacagaagtt cgcacttctt cctaggctcg gaaatttaaa ccaatatgtt
    30061 catttgatct taaagtctct gtcccatctt cccaacctgc agaacgagga ccaactctcc
    30121 ttaaaagtcg ccttatacga attgatagga aatgcaattg aacacggttg tgctcggatc
    30181 acctatcatc aaaaacaaga gttgatgttc caagaaaacg attacttctc ctatgtggat
    30241 aagatctgcg aatccaaaga agaatggatc caggtggaag tggactatga cgatacaaga
    30301 gtcacggtca ttttggagga tggaggagac ggtttcgacc ctgcaagagt tcctgatccg
    30361 gtgcaagacc cgaatgcgag ccaactttca ggtagaggga tcttcttagt ccgtatgaat
    30421 gtggactctc tttcttataa cgacaaggga aaccaagtca cctttgttaa gaagttacaa
    30481 aaagcgaagg caaaacaaac ctaagcggaa aaatttatca gaaatatgga atattctgat
    30541 tttaaaatat attctcccgt tacttggcag aaggtttgta atacgctaaa aaataaccgc
    30601 taagcaagaa ccaagaaggg atctggccta ggaaaaacgc tcctgcggct cccattgtcc
    30661 catattcagg gatcaaaaga ttatccaaaa ttaatccaaa gatcaatctt actaatgcaa
    30721 gtatcgcaag tagcctaggc tgccccaaag cgaacaaggc cattccaaga ggagaaaaca
    30781 ctaattggaa aagataattc ggatacaata attggaatac cggaaccgat tcaggatatt
    30841 ttccggagaa taatgccgag aaaacccaat ctcccaacaa tacccaaggc gctaatgcca
    30901 atgcgaatac aaccgcaact aagatagact tacccaagta acttgtgaat tccttatttt
    30961 cggtaagtct agagagttta ggatagatca tcgagttcaa aactgaaaat aagatcacaa
    31021 acccgctgaa tggttgtaag gcaactccgt aagccgccac cgcctcgtta gaatggtatt
    31081 tattcagaaa aaataactcc attctatccg atacgatcgc gaataaagat gccaaaaacg
    31141 cataacggtt gaaagaaatg agttccctgg tttgttgtcg aacttcttcc ttatccccag
    31201 cccagtgtag ttttcctctt gggaataaaa ggaagaaaag aacgatcgtg aaaacggggg
    31261 cgacggagaa gattccaagt atatctaaat gccctagtgc atgttccgaa aattgatccg
    31321 ctaagtacag gatcaaaata cggatcaggt ttggaagtgg ataccaaatg gaaagtgcgt
    31381 gatattgtcc gaaagaaacg aatatacttt cgaaatatga attaaacgaa aggacgaagc
    31441 taccgaatac caaaaggaat gcagcaagag cattttccct tagaaaataa actgcgacac
    31501 tcgtcacaaa cactaataga aataatgctg cccatttaac ccaaagagag gacgctaaaa
    31561 gtactccaat tttacgtttg tcttcggtca ttggagaaag aaatcgcact aaggctgtgg
    31621 gcaatccgaa ttctgccacg gccaataaca ccggcagaaa tccggaatag tattggaata
    31681 ttccgttttc gttcttactc aggatcctga ccgaatatac catgaaaata aaattcagta
    31741 gggaggccac taccttggaa aaccctactg aaaagaaact gcgtatgaat ccggaggtcc
    31801 gtaattttcc gaaactttcg aaaatgaact gtaaggagga tccaatgcga agcatgaagt
    31861 taagtcagat agatgcctcc gcgtatcctt ttcaaaagaa tgggagcgag atggccgata
    31921 tagtaacaca cgatcccata cttaaagtat ctggcaaccg gattttcccc caatagagag
    31981 gagagaattt ttccgagagc caaataaaag atcaagatcc cgagaatgat cacaccgact
    32041 cggatcaaaa attcaatcca agaatcgact gatttccaat ccagccctgc tctcttattg
    32101 tacaaaatcc cgatcccgaa acctgcaagt gctccagcag aagagatcac ctgttcccag
    32161 gatttattcg tggattcagg ttggttcgca tcttgtaaaa gaacgctagg cagagtcatc
    32221 gctaaaataa aaagtacgag cgacttgagt cttttttggt ccggagcttg tccgctaaat
    32281 cccggctcta aaattccagg atcttttgca aataagaact ctaatccgaa taatatcaaa
    32341 agacctaaaa caaaacctcc tagagtatct cctaagaagt gaagtcctgc atacattctt
    32401 gcaatcggca tgaataagat caaaaatgcg gtaagcactc ttacccaagg tattcttaca
    32461 tgcaaaaata atgttccgta taacaccact gcagtctgca cgtgcccgga cggaaatccg
    32521 taagaacctt ccatgagtcc aagctcggag gaaaaaggta aaccgatcgg tctaggtaga
    32581 gtaagaagag ctttaaaaac tccgtttata atccctgcaa tcaataggct aagagtcatt
    32641 ctaagcccta ctttacgatt cacgcaaaga tagatgaaag agactaagcc cataaaaaag
    32701 agagaagatc ccaagtaatg gaacaaaatt gtaagaggat ccaacgcagg ttttagaaat
    32761 gaaatatgaa gtgccgctaa aggcccgtta gagaataaga tctctttcca aaggaaacta
    32821 tccgtcataa aaacgatcat ataaaatttc ggttttaaac gcaaaatgaa ttctttccta
    32881 gatctttgcc ttccgagtgt ttttagaaca ttcgattttt aaagataagt cccggtttgt
    32941 aggagatcct acatccacag tatccgcagc gttggaggtc ctacatcgca gtcggttgcg
    33001 gtgctggaat tccaacaatg ctttatccac cttgtaggaa ctcctagatc gagatccccc
    33061 agtttccccc caaaatccag gttgctagat tcttattcct gcagcatgat agatatataa
    33121 atggaattta ttgaacgatc gttctccaaa cgacaaaaca aacaaagttc ggttaaaatt
    33181 tgtaatagcc tgaacattag gagaatataa tggaaccaga agtttatatc ccccataata
    33241 aattaaaatt cgtgacggca gcttcacttt ttgacggcca tgacgcttcc atcaatatca
    33301 tgagaagaat actccaatcc tccggagcag aagtggttca tttagggcat aatcgatctg
    33361 tacatgaaat tgtagattgt gcgatccagg aagacgtgca aggcattgca gtcacaagtt
    33421 accaaggagg tcacgtagaa tatttcaaat acatgataga ccttttgaaa gaaaaaggaa
    33481 gttctcatat caaggtattt ggtggaggcg gagggactat ccttccgtct gaaatacagg
    33541 agttagaagc ctacggagtt tctaaaatat attctccgga tgatgggcgt tcattgggtc
    33601 tccaagggat gatcaatgat ctattacaaa aatcagattt tattccgcct catagattta
    33661 acggaaatct tttctcggag atccgcaaaa aaaatccgat cgcgatcgca gaatccattt
    33721 ccttggtgga atcttccgaa aatggatccc acaagatcga acctggaaaa ttggattttc
    33781 cgatctctaa aaaaactatt ccgatcttag ggatcaccgg gaccggagga gcaggaaaat
    33841 cctctcttac tgacgaactc gtcagaagat ttatccatga tttcgaagac aaaacgatag
    33901 ctattatatc tgtagatcct tctaaaagaa aaaccggagg cgcactctta ggagatagaa
    33961 tacgtatgaa ttccatctct catcctagag tgtatatgag atcttttgca actagagaag
    34021 caaacatagc tttgaaccga aatgtcaaaa aaagtttgga cgttctcaga agttcagaat
    34081 tcgatttagt aatcgtagaa acggcaggga tcgggcaaag cgattctgag attacggaag
    34141 tatccgatct ttctctttat gtaatgactc ccgaattcgg cgcggctaca cagctggaaa
    34201 agatcgatat gatcgattac gcggatctaa tcgctgtcaa taagtgcgac aaaagaggag
    34261 cgttagacgc gatcagagat gttcaaaaac aattccaaag atccaggaaa ttattcgatt
    34321 cccctcccga aaaaatgcct gtcttcggga caatcgcttc tcaattcaat gatccaggaa
    34381 cgaacaatct atacgttgca ctcatcgatt ctttgaataa aaaattcaat cttggatgga
    34441 aatccaattt tgtttccagt tccgagacta gccaaaagat ccatatcatt ccacccgata
    34501 gacaaagata tttggcggaa atcgcggaag aatgtgaaaa atacgagaac ttcgtcaaaa
    34561 aagaatccga aaccgcagaa gtcttataca ggatcaaagg tacgatcgac gtattaaagg
    34621 aaagaggtaa aaacgtttcc gacctggaag aagaatattc caaaagggaa gcacagctcc
    34681 atcctgatac tagaaagatc ctaaaagaat gggattctaa attagaaaaa tattccggag
    34741 aatatttcac atataccgtc agagacaaag agatcaaggt agagaatttc acaaaatcat
    34801 taagtaatct gaatatccct aaggtttcag taccaaaatt ccgcaactgg ggagagatcg
    34861 taaaatggtc ctatactgag aatttcccgg gagaattccc ttttgctgcg ggagtattcc
    34921 ctttcaaaag aacgggagaa gatccgacac gcatgttcgc cggagaaggc ggaccggaaa
    34981 gaacaaacgc aagattccat tatgttagcc acggaatgcc ggcacatcgt ttgagtaccg
    35041 cattcgactc agtcacttta tatggagaag acccagggct tcgtcccgat atttacggca
    35101 aaatcggtaa ttccggagta agcatcgcaa ctttagacga cgctaaaaaa ctttattcag
    35161 gctttgatct ctgtagtccg agcacttccg tgtccatgac gatcaacgga ccggctccga
    35221 tgcttctatc cttcttctta aatactgcaa tcgaccagac ctgcgagaaa tacatccgcg
    35281 cagaaggaaa agtggaagag gcaaaatcca aacttgcgga gatctattcc aaaaaaggag
    35341 ttccaatccc tcaatacaag ggagagatcc ctaaaggaaa cgacggtctt ggtcttcttc
    35401 ttttagggac cactggagat aagatacttc ctaaagaagt ttatgaaaag ttaaagaagg
    35461 agactctttc ttccgttcgc ggcacagttc aagcggatat tctaaaagaa gaccaggcgc
    35521 agaacacttg tatcttctcc accgaattcg cgctaaaact gatgggagat atccaagaat
    35581 attttatctg gaataaggtc cgaaactttt attccgtttc catctcaggg tatcatatcg
    35641 cggaagcggg agcaaaccct atcacccaag ttgctttcac tctcgcaaac ggatttactt
    35701 ttgtggaata ttatctttct agaggtatga agatagacga tttcgctccg aatctttctt
    35761 tcttcttctc caacgggatc gatcctgaat atgccgtgat aggtagagtg gcacgtaaga
    35821 tctgggccaa gagtatgaag tataaataca gcggatcgga acgttctcag atgttaaaat
    35881 accatataca gacttccggt cgctctttac atgcgcaaga gatagcgttc aacgatatta
    35941 ggaccacctt acaagcgtta tatgcaattt acgataattg taatagtttg catacgaacg
    36001 cttacgacga agcgatcacc actcctacgg aagaatccgt gagaagagcg atggcaatcc
    36061 agctcattat caacagagag ctaggccttg ctaaaaatga gaatcctttg caaggttcct
    36121 tcatcataga tgatctttcc gatcttgtag aagaagcgat cttgtccgag ttcagacgta
    36181 tttcagaaag gggcggtgtt cttggtgcaa tggaaagaat gtaccaaaga aataagatcc
    36241 aagaagaatc gctcgagtat gaacacaaaa aacataccgg agagatccct gtgatcggtg
    36301 tgaacacttt cttaggaaaa gacggatctc caacaatcct tccggaagaa gtgatccgtt
    36361 ctacagagga tgagaaaaaa gcacagatcc gcgaattgga ggcattccaa ttcaggaacc
    36421 aagaagattc ctctaacgct ctgaaaaaac tccaggcggc ctgtctttca ggagagaacg
    36481 gattcgaggc tttggtagaa gccggaaagg tttgttcatt gggacaaatg acacattctc
    36541 tttatgaagt gggcggccaa tacagaagaa gtatgtgatc gattagtgat acaaatcaat
    36601 tcaggggacc tttttttgtt tcccttaggg tttcaaagta gaaaatttgg tccaaggcca
    36661 tgacttcttc tgcaatccag tttacagaga cacatgtata cgcggaaaaa aaacgcttta
    36721 gagtcgtttt cgtgcgaaac gtatgttctg tcgaaacgga agaaatcggc ttaatcctgc
    36781 aaaagatcca agaaatccaa ccgaatcttg tggagctgga tcttggaaac gtagtcgcca
    36841 tcccttctct catcctgaat cggatcctaa aacttttggc ggaactaaaa tctaaaggag
    36901 tcccggtgga aatcaaaacc agcgaaggac tcaaaaccgt cttgaatcga ctgaaaatct
    36961 ccctacaatg aaaacgattt ctatcattct gacccaatgt ttcctattcc aaagtttggt
    37021 attcggaagc ggttggttct gcggaatgct cgccggagag attaaacttt gtcattgtaa
    37081 tcacggaagc caaaaagaaa aacactcaga ctcggaagat tcaagattct cttctaaact
    37141 tgccgatgcg ggagaagatc ataaagagca taagtcttct tccctacccg attgtcattc
    37201 cgctaagtcg ggagaagtcc ataaatgtgc ctgtaaaaaa gcaaaagaca aggcctctta
    37261 tttaagcgga actatctgca ctcaattttt tacttattct aaattagaaa acatcgctcc
    37321 ccaggctctt ggttcggaac ttctgagtcg catacaagaa gcttccggag tgtttgtttc
    37381 tttcgaactc gaaagacccc ctcgattctc ctaaacattt tctaaacctc gaacgaggaa
    37441 gcataggata gctgtatcct catgcatata cgaaaaaacg gaaagtataa cactttcctc
    37501 aggagaatat tatgaaatta ttatgtagtc atattgtttt aattattttg atcctttttg
    37561 cattcaattg cgacggatct tccaaccaaa acctggctct tttggcatta gcaatacaaa
    37621 accaaccagg gatagaattc aaagcagtcg tcggagatag cgacgcaacc tgcggagggg
    37681 atattaccgg acatggagaa agccattcta gttccgtcac gatccaacac gttgcaggag
    37741 tgatgccgat cggactcaag gatcttagat tttacgtatc cgaattcgaa ttggtggatc
    37801 agaacgataa tgtaattact ttagatgttc ctaatactgg agattggcag tatgcaggag
    37861 ttgcactttt ggatttcgaa aacggaaaag gaagctgcag cggaacaaca gaaactaata
    37921 attttgtcca agcttccgtg gagaataaaa cttataaaac tctcagattc accttgggag
    37981 ttccggaaaa tttaaatcat atcgattata gtgtggctcc ttcccctctc aatgtctcag
    38041 gacttgcctg gagttggacc atgggttata gatttttcgt aggagagttt ctatccaacg
    38101 atcccgcaac actcggaaat gcggcggttt tacatatggg ttctgccggt tgttccgaat
    38161 ccgccggagt ttatacatgt acaaattcga atcgagccaa gatagaatta actccaactg
    38221 aaggatttaa tccgtttact caaaaggtac aatttgacct gaaaaaagcc gtgaccggct
    38281 gggatatcag cactgggagt aaatcctgtc attcgatggg agcaatggac agctcgacct
    38341 gttccttagt atatccgaat ttcggtttgg attattccac aggaaatgcc ggatcggcgg
    38401 ctcagacagt atttgggatc gtctccaaat aaaaactaaa acgatggttt cggtctaccc
    38461 gaccgaaacc ggagtatatt atgaatcgac ttattacgtt ttctttattc ttccttcttc
    38521 tttttcaatg ttcacaattg ggtttggaga aggaaaaaaa ttccggatcg gaaggcttat
    38581 tgttactctt aggcacaggc gcttccgaag gaactcctta tacttgggat cttcccgcag
    38641 gatttcccat accaaaagtt ccgagtgata atcctatcac cttggaaaag gtagagttag
    38701 gaagattttt gttttatgac acaaggttgt ccgaaaatga aacccagtcc tgcggaagct
    38761 gccataagca agagaatgcg ttcacagacg gactaactgt ttctgtaggt tctacaggac
    38821 aatcccatcc aagaaacgca caacatcttt ccaacgtagt ctataatctc agacaaacat
    38881 gggcaaatcc gcttcttaaa aaattagaag atcaggcaag agttcctatg ttcggggaca
    38941 atccagtgga attaggaatg aaagacaggg aagatctttt gttggaaaga ttggagaacg
    39001 acccggatta cgttcttaaa tttaaagccg cctttccgaa tgatcaaaac ccttttagta
    39061 tattgaatat tacgaaagct ttgtccagtt ttcagaggac attaatctcc ggaaattccg
    39121 cttatgatag ataccaggcg ggagacttat cctctctgag cgcttccgcc attcgaggaa
    39181 agaatctatt tttcggagaa agagcggaat gtttccactg ccatggaggt ttcaatttta
    39241 cggatacgat cctacatacc ggaacagtat tcgaggaagt aacatttcat aataacggat
    39301 tggattcttc cagattcgta agtcctaacg gtggattgta cgaattcact actaaggaat
    39361 cggatcgcgg aaaattcaga gcgccttctt tacgtaacgt agaattgacg gcgccttaca
    39421 tgcatgacgg ttccattccg gatctattat ctgtgatcaa tcattatgtg aatggtggaa
    39481 ctggagacgg aactaccaac tcaaacaggg acgtttttgt aagaagtttc tcattaagtg
    39541 aatccgaaaa acaggactta gtggaattcc taaaaagcct gaccgacacg gaatttacga
    39601 ccaaccctaa attccaggat cccttctaaa attttagata aatatgatga agaatagaat
    39661 aaaattcgaa tatatcttac ttttccttgt gtccttccag gcatgcgcct acgggaccct
    39721 aggaaattcc acggaagaaa gatccacaga gcttcaggcg ctcttccgta tcatggacga
    39781 aagaagagcg atcatttctc cctggttgta ttactcggac gaccaaggag attcagacat
    39841 tggttctttt ttgttaaatg gaaatactta ccagatacaa ctcacggaaa acgaagtcgt
    39901 cttggagagt atttccatgc tgttcaaggc gcctgaaaat tctttttcag tttcctcctc
    39961 ttcagcggat gataaatacc atgtattcca ttcgggcggt tcggaaactc ctacaactgg
    40021 aaccggttcc tactctaaaa aatacgggat caaaggaagt ttttctcccg gagatatttc
    40081 gatctccgat tttaatgcct taaccggacc tgtaaaaaaa caaagtttat ccccttttcc
    40141 ttccgtaccg tatgggacct tggaacatat ttacggagaa ttttcggacc ttcttcttac
    40201 attccaaata tttaatggat ctaccacaaa aacggtccat gtagaattaa gagaggctga
    40261 atttcaagta gaagcctcct gtgatttaga gatcccctac aaaaagaatg ttccattctc
    40321 catcggattc aggacggacg gtttactctc ccaaagagca ggatcttcct tttcgatctt
    40381 agatgcgatc tttgcgctct ctggttcgga gattacaatt aacgatttcc aaaatactac
    40441 aatttactcc gaaatcctgg agaacctgga tacaagcggt caggtcatgg tattatattc
    40501 atgtttctaa tattccaaaa acatttactt cttactttta tcagagttct ggcctttttc
    40561 ttttttgtct ttttaggcgg tgaaattttt gcccaccacg cgggagaagg ccaaaatatg
    40621 atctcttcca caagattcgt ggatcctttt acgggaaaaa gagaaaaacc ttccgattat
    40681 tttttgatca cccaggactt ccaaaaagga acgatcgata attccaatct acatacgacc
    40741 acggtgttcg gtgagtttaa tttcgcagga ggcaaattcg cggcaaattt cagcgctcca
    40801 tggacctatt acgagcaaaa ggacagaagc gatgcggcac gttacggcaa ggcattcgta
    40861 ggagctaaat ggaatccttt gatcgataca ggctggccat tcttcgtaat tttggaagga
    40921 agacttggtt ttccttccgg aggagatacc gataaatttg caggtggaga ttattattca
    40981 ggcattgcaa atcttacctt aggcgccaca tggaaacagt tcttattcgt gctgagaggt
    41041 tccggaattt ttcccctttc taaggaccat gcgaatctgg atactcagtc aggtcttccc
    41101 tattgggccc aaagttccac ctcgtctaca cagaacacgg aagaacatcc cgagatccaa
    41161 aagatcaccc aatggtttgc atatgtaact tatttttgga caaaggattt tagcgtcttc
    41221 ggcggagtat tatacagaac tccttatgta aacgtgatcg gcggtggcag ccttttggaa
    41281 gaagattcag aaactcagaa aaaattcccg aaagcgttca aagaagctag tttaggtttt
    41341 aattatactc ttaccaaagg tacctatctt acaattgccg gtcggcttcc tctgattaga
    41401 gatcctgaga tccgacttta tgattatgcg atcacgacct ctatttcttt tgaactccct
    41461 gaatggagag aatcatctaa aaaatcggaa aaggaagccg aagaattcga atcggaagat
    41521 gatttggaga agaagtaatt tcgcaggcag aggtttcgca cagagcacgc ggagaacaca
    41581 gaggtttttc tcacacagag gcgctaagtc gcagaggggt tttcacagag agtttcgttc
    41641 agacaagttg gagagttttt ttgtgaggta ggaactccaa catcgcaaaa ttaagatcta
    41701 ctacagccct ccatgccttt atgactctgt gtgaaaactc tccttggact cggtggtctg
    41761 tgcgcgaaaa tatgttttat tataaaattc taatcccaaa gagattggaa gcagagtgcg
    41821 gaattttttt cgaaactttg gaagcctgac ttggcaacac attcttcctc tgtgcttgga
    41881 aaatagtcga ttcctcctcc ttcgtatttg atcctgcagc atccctgcac cttagaaggt
    41941 ttttcttttt taggcgcagt ctcttggttc ttggtatcct taggaggttc aggcgaaact
    42001 cccgatacgg aggtaacgat cgaacagaga taacaaaagg caaaaaccaa gatcagagtt
    42061 cgaaaattca tcatagctat tttatctcca gaattacttt acaaggcaag gaaaaatcct
    42121 cggttacaaa aagcgaagtc aagtttttac gttgactcgg cggccttacc aaggtgacaa
    42181 agagagaaaa gttcaaaaga ccgaatagga attcgaatga aacatctccg cttaattcta
    42241 actggaccta agtccttatc aatatccgtt atcttcctta cgatcgcatt cagccaagct
    42301 tcggcggaaa cgatcctttt gaaaaacggt gaaaaaacct atggaactgt aatcgatcaa
    42361 tctacagata ccgttacaat cctaaaagaa accaaaagac agaccttggc caagtcccag
    42421 atcttaaaga tcatcttcaa ggatatcaaa gacgaggcgg aacttgcaaa attattcgag
    42481 actgaaaaaa agaagctgaa caaagacggt aagaagcctg aaaaagaaga acaattagat
    42541 accattcttc tggaacaaat gatcaaggag aacagctata aggcggtcca aaaacgtttg
    42601 gcattaattg agaagtatat agacgaacaa gattctagtt gggaagaata tatttccgcc
    42661 aacagaaatc cttgggagcc tgtttggaag tccgcaatcc ttcctggttg gggactttcc
    42721 acaatgaaac atgataatta tgcgagaggt tatcagatag cgatcggtct ttccataatt
    42781 gtcgcgatag gcggaagcca agctgcaacg gaacaacata ataaggcgga gaatcgactg
    42841 agcaaaattt tattcgaaga cccagtcacc tatgcgcaga tccaaggttc cggaattaca
    42901 ggagcttcag ttatagtgac taaactgcaa tcggatagta tttcggaata caattccttc
    42961 aagagtaagg agaaccaata cgaaacgtat agtagaaccg gactttatat gggtgtaggt
    43021 ttgtatttag tccaattggc tcagagctat tttttgggac aaaaatgggc gactcataat
    43081 attatccaaa ctccgtccgg agaagcagtg aaagaaggat tcaattttaa aagtaattat
    43141 atgcctattg ctgcaggagg cgcgagcaat ctttgggaat atcgcaccga cctgagatat
    43201 gtgagcactt tttaaacttc cggaatagag taacctttcg atttcaacca gtcctggtca
    43261 tataacctgg actggtatct tgcaccgctg tctgcaagaa ccgtaactat ggtatgccca
    43321 ggtcctaatt cttttgcaag ttttactgca gcgcccacat taatcccgct cgaacctccc
    43381 acaaacaatc catccttgcg taaaagtgta taaataaact ctaaacattc cgcatccgtg
    43441 actctgatcg catcgtcaaa cggagcgtct ttcatattct ccgtaatcct tccgttaccg
    43501 atcccttcag tgaaggaatt tccttcagaa gtaagctctc ccttctttac aaaattataa
    43561 attgccgatc cgtaaggttc agctgctatc gttttgatct ttggattttt ttcttttaag
    43621 aacatcgccg tcccgctgaa tgttcctccc gttcctaagg atgcaagcca agcgtccact
    43681 ttcccgcctg tttgtctcca gatctcaggt cctgtagtat gataatgcgc caaacgattt
    43741 gccacattat cgaattgatt tgcccaaatc gcattcggaa tttcttccgc gatacgagcg
    43801 gaaactttta catagtttcc cggatctttg taaggtactg caggaactgt tcttacttcc
    43861 gcacctagag tcttaagtaa atctattttt tctttggatt gtgtatccgg gatcacgatc
    43921 agacatttgt atccctttgc gttacatatg tgcacaagac ctatcccggt atttcctgcg
    43981 gtgccttcga ccacagtgcc acccggcttt aagagtccct tcttctccgc ctcttcaatg
    44041 ataaataatg cagccctgtc ttttacggat cctccaggat ttaagaattc cgcttttcct
    44101 aaaatttcac atcctgtcag attcgaataa taatttaaac ggatcaaagg agtgttccca
    44161 atcgcctctg caaaaccttt tttgatctcc ataagagcct ctttattata ctattttaat
    44221 atgtcccaat aaaaaaagga aagcaaatcc actttcgtgg atccgctttc ccccctcgaa
    44281 tttttccgat tttgtttttt attccggaaa aataatctat gtttcgaaca gttagttata
    44341 cacttctgcg ggcttaagcg attgttacat ccttagacaa atatacgtct tggatcgcgt
    44401 ttaacaatgc aactccgtct ttcataggct tttggaatgc cttccttccg gagattagtc
    44461 ccattccgcc ggctctctta ttgataactg cagcttttac tgcatcaccc aggtcattgg
    44521 aaccggaagg tccgcctgag ttgatcaaac cgattttacc catatagcag tttgcaactt
    44581 ggtatcttgc catatcgatc ggatgatcgg aagaaagatc ggtatacatc ttatcgtctt
    44641 ttttgccgaa tttcagatct ttgaatccgc ctaagttagt ttcaggcaat ttttgtttta
    44701 cgatatccgc ctgaatagta gcagccaaat ggtttgcttg tccggttaag tcggtagcga
    44761 tatgataatc ggtcttatcg tttttgaatg catcgttccg aaggtaggcc caaagaatgg
    44821 ttacgagtcc taactcatga gctctgtgga aagcttcgga gatctcttgg atctgtctgg
    44881 aactttcgtc cgaaccgaaa tagatcgtag ctcctacggc agcagctccc atatcgaatg
    44941 cctgctctac atttgcaaag aggatctggt cgaatttgtt cggatagctt agaagttcgt
    45001 tatgattgat cttaactaca aaaggaattt tgtgagcgta tttacgggaa actaatccca
    45061 aaaccccaag agtggaagca actgcgttac atccgccttc aatagcaagt tttacgatat
    45121 tctccggatc gaaatatgca gggtttttag cgaaagaagc acccgcacta tgctcaatcc
    45181 cttggtccac aggaagaatg gaaagatatc ctgttccggc aagacgtcct gtattgtaga
    45241 tggattggaa atttttaaga acagagttat ttctatcggt cttagcaaaa atttcgtcaa
    45301 tgtaattcgg accagggatg gtcagggttt ccttggggat ggttttagag acatgattta
    45361 agagagaatc cgcttccgca cctaatgcgc tcttgatttt atctaacatt ccagttatac
    45421 ctattggttt tatcgatctg gtgactagtt ttggggcgaa gcccaaaatt tccatcgatt
    45481 ttcggcgaga aatccgaggg gcaaagcaag acctaaatca agatccctac ttagtctgaa
    45541 ccggaaggcg gatatggaaa tctgtgcctg aactggactt ttggacatcc aattttccct
    45601 gattggattg tataatcccg taacaaacgg aaagtcccat cccaatccta gaatcatccg
    45661 attgtatcct ttcgaaaggt tgaaaagcgt tctcagggtc gagttctccg ttcaaggttc
    45721 cggaaagtcg aatgtccaaa tacttttcta agtccgtttt agcggttcct aaacctgcgc
    45781 taaaatggat cttacttcct ttcagatcgg agcctactcc atccgcataa aaatataaaa
    45841 gataatataa tacttcttta atttgattct gctttaagaa tacatccggc agatcggaag
    45901 gaatgttctt agaaatttcc agatttttgg atttcaataa ttcggagata ataccttcta
    45961 ccccggttaa aatatcgtcc aatttacacc aactaggttc ttcattatcc gagcgggaaa
    46021 ataagatcaa attccggata atgccggaga tcctttctcc ttgttctatg atcactctag
    46081 cgtaatttcg aatatccgcg ggaagatcct ttttattccg gataatattg ccgtaattga
    46141 tcacccccat aagagggtta ttgatctcat gagcgatacc agctgccaat ttctggatgg
    46201 actccaatct tttttcggac tggatcacct tctccatttc cgagatcctt ttttcggaca
    46261 cggatagaag gtccaattcg gagaaggtga cgatacttcc tacgatccga tttgcctcgt
    46321 ccctaatcgg agaaaccctg aatcctactc ggatcttttt ttcatctttt ctaactagaa
    46381 ccgcaggaat atatctgaga ttatgaccta aattatccgg atgttccccg gaaccgattt
    46441 gggtctggat aaaagaaagg acaacgtctc caggttttcc gagagcctct tccaaggtcc
    46501 agcctgtgag ctcctccgca gaatgattca ggaatataat atttccctct gcatccagtg
    46561 aaactgcgcc ttctgaaata ctttggatca catttttaaa ttctttgccg ctctccttaa
    46621 cgattcccag acgtttttgt tggcgaagcg cgatctctat cgaagactta agttggtggt
    46681 tttggaaagg tttagtgata taagcgtaag tcgaagcagc atccatcgct ctcatgaatg
    46741 tagagtcgtc ggtatacgcg gtcataaaaa cgatcggaac gtctttgatc ctttgtatat
    46801 gttgtgcagt ttgtatccca tccatatccc cttcgataga gatatccatg agaactagat
    46861 ctggatccgt ttccttaaaa atagattggg cgtccaggcc attggccgca actcctgcaa
    46921 ccttatagcc taaattttgg agagtctttt ggagattgaa agataagagc cactcgtcct
    46981 cgacgattag aatattcggc tgttctgaag aagaactcat gttcgataat aacatattcc
    47041 tgaagtggta aaaactgcgg ctcttccgtt atgctcccat gttaggagcg aatttggaaa
    47101 tctttttttg gaatataatt gtttccgcaa aattttcaaa acttctccct tgatctattg
    47161 taccatcttg aaatccagga ataaatcact gaattttcca aattcgtata cagtcctatt
    47221 ttaatgtttt tttccgattt tagtcctcat ttttccgctc attcgactaa aagaaccaaa
    47281 agcttgtcat agttccgacc tcttttttcc aaaaaaagtc cttgaatcga agctccctca
    47341 aaactacact ttgggcctag aggtagccat gctggtaaaa gatatcttgg aaaaaaagga
    47401 ccgaaagatc ctctcggtgg aacccagtac caccgtttgg gaagcgatcc gatttatgac
    47461 caagtatgat ataggttccg tgatagtgct caaagaaggg aaactcgccg gtatatttac
    47521 agaaagggat ttacttcatt tcgcctccac agatcgagaa gctgtatttg ataagacagt
    47581 ggcggatttg atgtccacca cattgactac tatgcaaccg aacgaccagg tggatgaagt
    47641 tcttaccatt atgctaaaaa aaaggatccg gcacatgcca attctggatg ggaacagatt
    47701 ggtggggatc gtctctattg gagacgcagt aaaagccaaa atcgcgaaaa cggaagaaga
    47761 gaataaaaac ttaaaaaatt atatatatag cgaatcggga tttatctgat cctttttatt
    47821 tcttcttctg gaccgggagt ctcccgtatc atcgaacctt tttgaaacgt atagaaaaat
    47881 gccccgcctg gactttatcc agggggcaag tggctcacat tcgggcattc ccgttaatcc
    47941 ctaaaaggta atatcattac ccaatcctgc aactccgttt tttggaaatc gggttgccgg
    48001 aatcactttt ccggcaagta tagactaagg cggctatcgg aaccggaccg aacttaagag
    48061 atgaaactcc ttttaattat attattcgca tatttaacgt atcgtttttt acaaagactc
    48121 atgtttcccc agcggaacga aaattccggt ttcagagtag tatttcctga cagagaatat
    48181 ccttctagag aaaaagacat ttccgataag ggaagagtag tagaaaaggg agaatgatcc
    48241 aaggaatgaa tatccggttt tcctatttta taatcttatt atactccttc ttcttttttt
    48301 cctgtttggg aatgagcgga gagttcggct gggcgttggt ggatgagacc aaacaaagtt
    48361 tgttggagaa aaaattcacc accgttcaag aattcactct tacaagagaa aagctgatct
    48421 tccctacaaa caaaacatta gtatatcttt acaaattttc cagagtccca aatccggaag
    48481 ctgagatcta tgtaagtctc agtagattcc aagtcggatt taacgagata gaagttagac
    48541 gcaaaagacc ggaactttcc agctccagca ttaccggaag ttttcaagaa ttgatcgcag
    48601 gtaagtattt aatcaaagtc tcatatgacg gagaagtgat cgatcaagtt gaattcagag
    48661 taatagaacc ggaagaaaga gaggaaaaag aatcaggagt ggatgacgtg gaaaaataca
    48721 ctaaggcaaa aaagattctg aactgaaaga ttagaatgtc ttttcaaaaa taggattaat
    48781 acgtatcgcc ggaaagtgga tctcttggat agggatctct ctgcattcca tcttctaata
    48841 tcttattgat cctttctata tttttcaaag ccaagttgat ctctgtctga tttccgactt
    48901 tcaggatctc ttcgttcatt cttttggatt gaccataatc cttttcgaac tcatacaata
    48961 cggataatct ttgcatcgct ctcggccctg gagaggcatc cagcttagtg cgaataatat
    49021 ccattttttc tttggattct tccatctcca aacttttgag cctatattgg gccatgtctt
    49081 ggtcgtttgt tctttctaag aggccttttt ttatctggag taattccttt ttacccaggg
    49141 aatatttctc ctcttccaat cttaaatttt ccctaagacg atcatatgct tggatggatc
    49201 tgatcaattc ttccttttct ttaacaggct ttttctcgta tctatatagt ttagagatcc
    49261 ctaaataagc caagacctcc atacggatcc tttcttgtga atctggaaaa gatagatcgg
    49321 aagccgtcgc tttttcctgc tccctaatct taagccaatc ttcgtaatat tttttgcccg
    49381 attctagatt accaagtttg ctttcgaaaa aattccccag ttcaaacgca tagatcccct
    49441 tttttttcgg atcaggttcc gctaagtaat atttttcgta aaactcagcg gctaaaacat
    49501 actgtttaag ttcagtatgc aaagatgcga tcgctcgata tacgtaggca atctccgcgg
    49561 gagttttatt ttcttttaaa gcgagcgcca gatattttaa gaagaagtct agagacttgg
    49621 ctttttttcc cgaggccttt agctcttctg ccaatgccaa aactatctgg gaatgttccg
    49681 ggtctaaacg aaatgccaac tccaatagtg cggcatacgc aaagaagtcc gtatttcttt
    49741 tataatcgaa tagaacgaag atcccctgcc cgctcacaga ggttttattg actactttta
    49801 gtctttcctt gttctcgttc tccgaatctt ttacgaattt cgccaaagta aaaactgtgt
    49861 ctgcgtcttc tctggacttt cttttgaaaa acggataata gttattctcg aaggaatcct
    49921 tataagtatt tgcggctctt tttagagaat catccgcatt ttttacatct tgttttgcaa
    49981 gagttatatc gtttgcggta actttgcgag cgttactagg aggattggat tcgaagatca
    50041 gatctttttc cctcgcggaa gcagcttcta aaagatggac cctatctttt gccttctcca
    50101 gatctaaatt cgctttatct aattctttct tggcctttgc atgttgtctg gccctttcca
    50161 cttcgttcgt atcgtataat tccctcagcc tttcttcttt ggagaacgat tcttccgtat
    50221 gggaaaaatc cctgtatctg agtgcggcca aggcttcttc caatgctttg aagttctgct
    50281 tcttcttgga atattcttgg ctgagtaacc aatgtaattc gaataggatg ggagaatcac
    50341 ggagttgttg cccccccgtg atcttaccta acattttcag gatcagtaaa cgaagagtat
    50401 tgcggtccgt tttttccgta aaaatacgac ccaatcttct ttcttcttcc gttcttttag
    50461 gatctacgaa ttgagcgtag tacggatcta aaacctgacg gatggatgta atcggatcgg
    50521 aagcagtgtc ggaagaatta agtaagttct cctttaatgt ccggagagta gctggaggga
    50581 ttacctcatg aggaagttta taaatacctg caggatctaa tctttggtcc tgctcatccg
    50641 cctcggttcg gacgtttacc cctaacccaa agacgatcag gagtaatacg cccagtatca
    50701 ggcgggtttg tttcatttcg ctccggcacc caactccgct aattcttccg atccaaggat
    50761 tttttcgata tcgatcagga tgatgaatct atcgtccttt ttaccgaccc cggtgatata
    50821 acgggaggaa attcctttga tagaaggagg aggaggattt atcgtttcag gcggaaagag
    50881 cgctacgtta gctaccttgt ctactatgat accgacggat tctccgccga tctttaccac
    50941 gattgcacgg tcataaccct gctcgtgaga atggggaata ttgagtttca cacctaggtc
    51001 caccatcttc actactttgc cgcggatatc catgatacct gcgaagtagt ttttggatct
    51061 gggaacctta accaggttat ggatcttgat gatttcatcc acaagaacga ttggaagagc
    51121 gtattcttcc tctcccaagc taaatagaat gtactggtgt tcgatttcgg cggacattcc
    51181 ccctccttag aaacgggtga atccgtagta ataaaaatac gatccggaac ctagaaagat
    51241 tacaactttc gagaaaagcg gatcgcgttt cctcagtatc cagtccaatc cgccaaaaag
    51301 caaaccgaaa acgccgagcg aaaatccgag taaataaaaa tccatgtatg cataccagat
    51361 ccccaacgca gatataagac ctaaggaata gtcctgcaga tctccccata tccttctctt
    51421 gatcctggtc cataagggct cttttttctc cctttggaaa aatcttttcc aggaccttgg
    51481 gttccgatct attccgaaaa tatgatcgta cttggtggaa acttcccaag gtttaggagt
    51541 tcttctctcc ggtcctccaa gaggttcggg agaaactccg tatgcccctc ccaaaatctg
    51601 tagggcatcc ttgtcaggaa gagaagataa taagtctcta aaaggtgcaa atctggaata
    51661 aagaggatag gatctgccgg tggttagatc ggtctccttt tggatggatc catctcggat
    51721 agtggaaaca taaatacggc cattctcccc tgccgcttcc aaagtgagcc tgatcttacg
    51781 atcgtgaaaa tgaaagtcgg cttggagaat atctccatcc ggagttttag cttggtagga
    51841 tttcgtatat cctttagctg gaggaaactc aggtttccac caacgtctta ataaagaata
    51901 gtcctgaaag gaggccatac agcaacatga tcggccattt tctaattttg ctttaggctt
    51961 tgatagttgc taattccgag tcgggagaga tcccgatcga ggggtgggcg aaaaagaccg
    52021 ggtcttcgat tcgatttccc ggtctttcag atatcaaaat ggtatcttat ttgcctttct
    52081 tcttatgacg attctgtctt ctttttttct tcctcttatg agtcgcgatc tttcttcgct
    52141 ttcttttttt accggaaggc attcggttct cctgattctg ttcctaacct gccaggaaat
    52201 tattcggtat acttttgtaa acctttattt ttacggatct cggctaccat attcttgata
    52261 tcacctatcc cttctttgga agcgatgaaa agaacgtctt cctcttcgac cactacgatg
    52321 tcttgcactc ctagtagtgc tgtgaattct ttcctagtct gagtgacgtt gtttcctgat
    52381 ttataaaata gaatttcttt accgatatga cgattgccct gattatctcc aggcaatact
    52441 ctttctagag aaagccaaga gccgacatcg tcccaagaaa aacttgcctc taccattctt
    52501 atacgagcgc tcttttccat gatcgcaata tcgaccggct cggaaggtag aagtttgaat
    52561 gcttctccca gatcgcccat cttcttaaat ggaaatctat ctttaagagg ttttaagatc
    52621 ttaggagaat gtttttcgaa ttcgtccagg atcagactcg ttttccaaag aaagataccc
    52681 ggattccaat agaagtttga ttttttaata tacttgatcg cagtttttac gtccggcttt
    52741 tcgaagaatg attttacttc gaatccgtgt ttggtcggtt ttcctgcgga aatataaccg
    52801 taacctactt ccggacgatt cggtttgata cctagtagaa ctaaatgttc atccgcttct
    52861 ttcaaagctt tttggatact cttagcaaat tctttttcgg agttcaccca agcatctgcg
    52921 gacagtacga cctggaccgg atctccgaac ttctcctgaa agtataaaga agcgagagct
    52981 atgattggtg cggtgttttt tccttcgggt tctatgataa aattattctc tgggaaactt
    53041 ctttcctgag ctaggatcgc tttttttaaa gtagcgtttg ttccgataaa aaccctgtca
    53101 ggacttgtga tcgtataagc ccgattcaat gtctctttta aaagagtatt tttagaatat
    53161 actttctgga gttgtttagg agtggaaact ctggatcttg gccagaatct ttctcctttt
    53221 ccccccgcca taatgagtac tacgggtttg tcttgtgtca tttattccac ctctttgggt
    53281 ttgggggcgg actttttctt actcaaagat ttaggatctc caaaaacgtt atcggaagga
    53341 agaagtagga catctacatt ctccccgata ttatcgtata gaaggaactc tttcatatcc
    53401 ggattcttct ttaagaaatc cttatattgt tcccatttct ttttggaaac tgcaagtttt
    53461 gcttcttctt gtatagagta aaattccgcc ttttttaagg cttctattct ttctaacttt
    53521 ttagccaaaa tatagttagg attacggaat atattcgcga tgagtatcgg gtccggaata
    53581 tccagactga tgatgcgaac cgattctatc ttaagccaag gaacttcgct tgcgaggatc
    53641 ctcacgatat cgttccttag aaaagaagag atagaatctt tgtttaagtt tatatttttc
    53701 tcatcctcta tccctgccct gagtttggac tgaaagatat tggaaagata ttttgctcta
    53761 ccttggtccg tctttcctcc ggagagaaaa aactttttgg atccttcttc ctctaagtgg
    53821 aatgatagat ctaattttgc tgtgatctta ccttcctccg atttttccga aaataatccg
    53881 gaagaaagat catggtggat agtaagctct aaagctaaag agtttaagga ttcttttcga
    53941 acggactttt cccagaactg gaacacgctt ggctcatagg caaaacctgg accacgaaca
    54001 aaggaaacta acttggaatc ttgttcccag acaagcaagg cctctccttc ttttataaaa
    54061 taaagcggat aggataccag taggaccccc gctactataa atagaatgaa aagtgcccgg
    54121 cctatctttc ggaacattta ggcggaagga gcttctttag cggcttcttc tgtataaagt
    54181 ttgattactt tagaaggaat gatcgtcgag atcgcgtgtt tgtacaccaa actctgctta
    54241 ttttcctgct caaggactat agtgaaatta tcaaaactta ccactttccc ttttagagga
    54301 actccgttta gaagatagat ggtcaattct agtttttctt ttctagccgt gttgagcagt
    54361 tggtcctgta tattattttt agcagacata gatttttatc cgtttatttt ttttatcttt
    54421 tcgtacgctt ctttcggatg gatcggttcc aataactttt gttttcggaa ccaagtaatc
    54481 tgacgtttgg cgtagttcct atgggactgg cttaaattcc caaagaatgt ctcaagattg
    54541 gacgttcctt taatattttc aagcgcgaaa ttataaccta aggactgaag accaggacaa
    54601 tcttccccgt atttatctgc gaccattttc gcttcttccg ccattccgga ttctatcatt
    54661 tttttggccc tggaatcgat cctttcgtac aattcttttc gatccagatc taagaagaag
    54721 gccccaagta tattcaaatt tttggaaatt agggcgccct tcccctcttc cacttttagt
    54781 tcggaccata gagttcccat ccaattcact tccaaggctc ttccgtatct gtagttgtcg
    54841 ttcggaaaga ttttttggag agattttgga tccaactttt ggagctcttg gatccgttct
    54901 tccatgctca aggactccac tttcagtttt atttcttcgc tgatttttgg gacaggaaac
    54961 attccataca aaaaagcatt caaatagaag ccggtccccg cagttaaaac aggtatttta
    55021 cctctggaaa gtatatcatc caaagcttct tctgccattg tcacaaattt tgcagcgtct
    55081 atggactgag agggagaaag aaatgaaaca agatggtggg gaattttttc gcagtcttcc
    55141 tgacttgggg ctgcggttcc gatacttagc tctttataga tctgtctgga atcgaaggaa
    55201 ataatttcaa aacgagaagg gtccagttct ctcaccagag ccgtttttcc ggccccggtg
    55261 ggagcggtga tgatcagaat ggaacgaaaa gggggaatta ttcctcctcc tcttcctcgt
    55321 cttcttcctc ttcaagaggt tcttccacaa taccttcttc ttcttcgaag cctacttctg
    55381 catcgtagtc gaggttttct tctggaaact cttcttcttc cactctagga cggaccctgg
    55441 atttggaagg aggacgttta ctttgatcgg ctccgcattt agggcagatt tttacttctt
    55501 tgtttagatc gtagaatttg gttccacaag tatgacaggt gaattttttg cccagaggat
    55561 tgagggaaga tttagatgca gaagactttt tagtccctgc aggtttgctt gtgctagcaa
    55621 cttccttctt ttttgccgga ggagtttttt tcttaggagc gctttttttc accggaggtt
    55681 tggacttcgg tgcagctttt ttcttcgccg ttttcttagc tgttgccatc ggaattgacc
    55741 atgctggaag acacttattc cgattcaagc agaaaaagca ctcagaaatc tagtttccgc
    55801 gaacttgtac tttttaagaa ttggattcga aatacgaggc tttatggtcc atctgagcgt
    55861 aaatgtaaac aaaattgcta ctttgagaaa ctccagaggc ggaaatcatc cggacctgat
    55921 ccatctgtct aaattgatct tggattccgg cgctcacgga attacggtcc atcccagaga
    55981 agacgaaagg catataaaga agaaggatgt attcgatctg agggagttcc ttgctctcta
    56041 caatgcggat aaaaagaaaa agatagaata taacatagaa ggagaacctt ctccccggtt
    56101 tttagatctt gttctggaag caaagccgga ccaggcaacg ttagtcccgg ttaccccggg
    56161 tgagatcact tcggaccatg gttttgatct gaagaaggat tcctcggaat taaaaactta
    56221 tatcaaaaag atccaaaatg ctggaattcg cgtttctatc ttcatggaaa cggatttaga
    56281 gaatcttaaa ttagtaaaag atacaggtgc tgaccgtgta gaattttaca caggcccgta
    56341 tgcacacgct ttcgatcatt ctccggaaga agggaaatta atcttcggat cttttagaaa
    56401 agccgcagag ttcctacaaa ctcagaaaat tgggatcaat gcgggacatg acctcgacca
    56461 tttcaatctt ccgttattct ccgggctccc aggcttggaa gaagtgtcca taggccatag
    56521 actcatgtcc tatgcgcttg aaattgggtt agaagccgca gtgaaggaat atttgaaggc
    56581 actgacacag aggtaggaga ggcgcaaaga atttctcacg tagagtcgcc aagccgcaga
    56641 gattgtagag cagagataac cgaatgtagg aactccaaca aagagctacc ttaacaattt
    56701 ttctctcaga actctatgaa acctaaaccc tctcggcgtc ttagcgcctc tgcgtgccaa
    56761 taaaactgcg accctacttc ctctgtgtct ctccctcaga aagttctttt gccagttctt
    56821 taaaagaaga ataattcgaa tcttcggaga gtaacaaaaa ggctgccttt ttcaaatttg
    56881 ccgaaagtaa agatgcttct gaattcgttt tggctaattc ttccaaattg gatttaaaac
    56941 ttaggagatg tcttttggca gagacctggt cctttgtaga gaccgctttt ttaagttctt
    57001 tccaggattg ggtggcctta ttcccagaaa ccaattcttt cggagtccta ccgaattctc
    57061 cgctcaagtc ccaaaccttt ctgtaaggat ggttcttctc cagaaattta taatattcgg
    57121 aagaaggttt gaatgtgttt ggttttgctt ttgtaataag ctccttgtcc aatccacatt
    57181 ctccaaatat acctttggtt agggattctt tagaaatgga ctggatttcg atcaatttgg
    57241 agatcgctcc ggaagcttcc gtaatattcc cttttttgca tgcggagatt gcagtttggt
    57301 acaaaacttc ttcctggtct acaaatgtgg acttttccga ttccaatttt aaagaagaag
    57361 tgaatgcaag ttctttgtag agtggatcgt tcggatcgga attttttgcc ctgacggcgt
    57421 attcccaagc agactgattt tcccctaaag aatcgtataa aatggataag ttataacaag
    57481 cgagtcccct atcttttctc agggatctgc aggaagattt taataaatct aaagaagatt
    57541 ttctttcttc ttctgatccg taaaaatcta ggattgcctg ctcttgtata agttcagatc
    57601 cgaatcttcc tccacccgga acggacaccg aggtgcagta aaaagttccc ataaaacaga
    57661 aaaaaccaag aatacagaac ttttccaaac ccttatagaa taagagtttt cgggggaata
    57721 gattgacaat gcctgttcgg ggtggaaaat gatcgaaaat caaccttgca aaaagaggac
    57781 ccgatttgaa aagcttgaga tccttctcct tatcctttct ctccgttatc ttatgtacga
    57841 gcatcttctt ctgccaacct tcttccggaa attccaagac cacggcagat ttcactctca
    57901 aagattttga cagcgtagtc aagaccgttg agggaaacta tatagataaa aatatagata
    57961 aaaaccgcgc ctataaggac gcagcggttt ttgcacttct atctttgcca catggccttt
    58021 atctgtatcc ggaaagttat tttaccgatc gagaaaaata cgaagaagcg gacgagattt
    58081 ttccgggtaa atctttcaaa ctttctcctg aggacaaatt cgttctattc gatccggact
    58141 ataaagaagt agagaagatc cgggacaaaa aactgaaaga agagtccaac aaacctaaac
    58201 tttctaacga cgaagtcctg aaacttgtag aaagggagaa ggtccgcaaa aaagtactca
    58261 ccgctaaatg ggaacagacc aatttttcta aaaaagactt cgatagagtt ctggcatatc
    58321 tagaaaaaaa tctacaaaac tacactactc ctccactcaa agatccgttt ggagaagaag
    58381 atcctaaaga aaaagaaccg tttacgatca aagatgtgta tttagcagcg gctaacggtt
    58441 atctttcttc tttagatcct catagccaag tattcctaaa agctgcctgg gaagaatcca
    58501 tggcaaagat cgaagacggg agtttcgaag ggatcggagc aatcttaagt ggcggcggta
    58561 ataaagaagt tatcgttgaa aatcccttgg aaggaagacc tgcagtcact gccggggttc
    58621 gcgcagggga tgtgatctta gcagtggatg gaaaatccac caaaggaatg ctgctggaca
    58681 aagtagttga aaggattaaa ggcaaaaaag gatccaaagt agttctgacc atccgaagaa
    58741 aaggagtggc agggactcta agtatcgaag tgatccgaga tacgatcgag atccgaaata
    58801 tcacaagcaa gttgatagac aatcatcctt atatcggata tatcaagttg acaggtttcg
    58861 taaaatcaga tccttccgtt gataaagaat ttgtacaaca tttcaaagag ttagagaaac
    58921 aatctaccgc caaaggaacc aagctgaagg cattagtatt ggatctcaga aataaccctg
    58981 gaggttattt ggatcttgca atcgatcttg cggatatgtt tgttacgaac ggactcatcg
    59041 tttccgtaaa aagtcccaat agaagtcctg aagattctaa cgcaggcaaa aaggatctga
    59101 cggatctacc tgttgcggtt ttgatcaacg ctaagtccgc gtctgcctcc gaaatcgtag
    59161 cttctgcact caaacatcat ggtcgcggtt tgatcctggg agagagatct ttcggaaaag
    59221 ctacagttca aaaactgcaa gagctaagag gaaacggcgc ctactatatc aaactcactc
    59281 aatccagata ctatgcacct tccgggaaca ccatccaagt agtcggagtc aaacctgatg
    59341 tggatgtttc tgcagaagaa gacggtagtt tcccgttcca ttatcgtgaa gagaacatgt
    59401 ggaaccatct tcccgagtta ccctcttccg ctgaggaaaa aagccatttc gacgtgaaaa
    59461 aactggaagg ctgggtgaaa tctaacggac aagcggagaa attcatccaa gaacataaga
    59521 acgatccgat caagccggat ttccaattga ttcgctccat tgactacgta gaggctcttc
    59581 taagcacagg cccaaaacgt aagtaatcta atcttctcgg cggcgtgagc cgccgaacca
    59641 gcacaaatgc caagaattaa aaccgatttt ttagtcatcg ggagcggtat taccggtctt
    59701 ttccaagctt taaaactttc taatgtcgga caaacggtga tcgtgactaa gaagtccgat
    59761 tatgagtcca atacaaatta cgcccaaggt gggatcgcct cggtctttgc ccaaggagac
    59821 aaattcgagg accacgtaaa agataccttg gaatccgggg caggtctttg cgatccggaa
    59881 gcggttcgag ttctcgtaca agaaggtcca ccactagtca aagaactttt agaatacggc
    59941 gttccattca acctgaatca agagggagaa ttcgatctgc acagagaagg cgggcatgga
    60001 acaaatcgta ttgttcatgc tcacgataga accggtcacg agatcgaaaa aaccctccta
    60061 cagatcgtaa aacaaaacca aaacattaga atattagaat accatactgt tgttgacctg
    60121 attactcctc accatctcaa aaagaaggga cttatctgct tcggtgctta cgttctttcc
    60181 agccatacag gagagatcat tccgatcctt gcaaaaaaaa cgatcatcgc aagcggtggg
    60241 tccggacagg tatactccca tactaccaat ccaaagatcg ctaccggaga cggagttgcc
    60301 tgtgcgtata gggcgggtgc agagatcaga aatatggaat tttaccagtt ccatcccact
    60361 tccctttatc atgaaaaagg cgactctttt ctgatctcgg aagcggttcg aggaaaaggc
    60421 gccgtattgc tcggaatgga cggagagcca ttcatgaaaa aataccatcc aatggctgac
    60481 cttgcaacaa gagatatagt cgcaagagca attgacgcag aaatgaagaa gtcgggagat
    60541 cctcatgttt ggttggatat ttcacataga ccggctaccg agataaaaga atcctttcct
    60601 tctatttatg cgaaatgttt agaactcgga atagatatca ctacggatcc gatccctgtt
    60661 gtgcctgccg cccacttcat gtgtggaggg atcgcaactg acctttgggg aaaaacaagg
    60721 atagagaatt tattcgcagc gggagaagct tcctgcacag gagtccatgg cgggaaccgt
    60781 ttagcatcta atagtttgtt ggaatgttta gtattctcca atcgtatagc ggaagagatt
    60841 cgcaaaaatc cgcctgattt cctacctgag catgatcaaa tccctgcatg ggacaaagaa
    60901 ggacttgtga atacggaaga atgggtattg atctctcatg atctttcgga gatcaaaaac
    60961 acgatgtcca attacgtggg aattgttcgt tccaatcttc gtttagaaag agcaaaaaga
    61021 agaatggacc tcatctatgc agaggtcaga gactattata acaggacaat agtcacaaac
    61081 cctttattag aacttcgtaa tttggtgttg gttgccgaat tgattattcg ttccgctctt
    61141 gccagacacg aaagtagagg cctgcactat tctaccgact atcctgagaa cagatcccca
    61201 tccagacatg atacgattct gatcaatgat ctggtgcatg gagatcttca gtaagaggtc
    61261 agggagttca gaagagtctc agaatttttt ttcacacaga gtcacggagc ttcagagggg
    61321 attggatgta ggaaatccca catttgacat ttatacttta taaacctccg tgcctttgtg
    61381 actctgagtg aaaactccct gtggctcaat aaactccgtg ttttatcctt atcttacaca
    61441 acgaacaaag taacggctag tcttgctaaa agcctcgtct tcaccaaatc tatctttaga
    61501 gaatgatact gctctagctg tcttaccggc tgcatcttgt tcattccctg tagaactcca
    61561 atagaatgcc tctatggtat caggaaactt taagagcatg aagttgcggc tattcgaact
    61621 taaatatttt aactccaaga aactagctac tcgccagtct gtatggcctc ctgtgttatc
    61681 gttcgcacag gaatcgtatg cttccgaact tcccgcaatt ccgatcgggg atacatt
//
LOCUS       DFFNOFEI_4              8004 bp    DNA     linear       08-DEC-2021
DEFINITION  Genus species strain strain.
ACCESSION   
VERSION
KEYWORDS    .
SOURCE      Genus species
  ORGANISM  Genus species
            Unclassified.
COMMENT     Annotated using prokka 1.14.6 from
            https://github.com/tseemann/prokka.
FEATURES             Location/Qualifiers
     source          1..8004
                     /organism="Genus species"
                     /mol_type="genomic DNA"
                     /strain="strain"
     gene            196..684
                     /locus_tag="DFFNOFEI_00075"
     CDS             196..684
                     /locus_tag="DFFNOFEI_00075"
                     /inference="ab initio prediction:Prodigal:002006"
                     /codon_start=1
                     /transl_table=11
                     /product="hypothetical protein"
                     /protein_id="X:DFFNOFEI_00075"
                     /translation="MSIRELIAKLRILSKYLLVYENYILYTKLSEEEIFARISNISDN
                     DYFQRIVKNQFQMYRHLDYRNDAALPFLQGTLFPEKEATFISIRIRLHPVSKLIMGLF
                     IIMPFILFIVSKFELLKLNRKVPPEILIGPFFIYAVLLYFFKSESKIIKSFIRQLLDA
                     KG"
     gene            732..1436
                     /locus_tag="DFFNOFEI_00076"
     CDS             732..1436
                     /locus_tag="DFFNOFEI_00076"
                     /inference="ab initio prediction:Prodigal:002006"
                     /codon_start=1
                     /transl_table=11
                     /product="hypothetical protein"
                     /protein_id="X:DFFNOFEI_00076"
                     /translation="MLPLRFEIASQLSLGLRHISLCHSSCIASLAPSACALAKRRNTL
                     VVRRTSPKIMIEELELQTKQGKIKIISDSTFGIGSVDNLHSYDRIIDVNHDIASTKFG
                     IFTTNCSVLLANSGVSGLHENCYLVKNDFLYLCLGDSVFSLAIPSLELQWRSQVDGIS
                     CFGIYEISDGFIIHGELEITRINIAGNIIWQHSGSDIFTTSDGIDVFKIENNIIYAKS
                     WDDRLYRFTLDGEILF"
     gene            1628..2479
                     /locus_tag="DFFNOFEI_00077"
     CDS             1628..2479
                     /locus_tag="DFFNOFEI_00077"
                     /inference="ab initio prediction:Prodigal:002006"
                     /codon_start=1
                     /transl_table=11
                     /product="hypothetical protein"
                     /protein_id="X:DFFNOFEI_00077"
                     /translation="MTTEKNKIKLIKNSGFILEYAISKTINEFGYSILAEYQYERDDE
                     TGTAKKFAGDLVCRKEIHGHNVTLLVECKQTDETIDWLFLPSLQMKQHLNVVPFVHTY
                     KLGPFKAELKMEQKEVIHLFGNSVYKGIEIRHSDKTDFLIQKAIAQVSYPIFNEIYLS
                     SLFWSLSKPDKAANSIIPIVITTSPLYIVNPNVTVETLENAKETKDIASPVASLLYSA
                     NPSEDLKSHNRKILLNIKKLAGRGERNEFLLELFANTWPEAILFVNYNYHKEIIGNLE
                     KYFQKNT"
     gene            2661..3665
                     /locus_tag="DFFNOFEI_00078"
     CDS             2661..3665
                     /locus_tag="DFFNOFEI_00078"
                     /inference="ab initio prediction:Prodigal:002006"
                     /codon_start=1
                     /transl_table=11
                     /product="hypothetical protein"
                     /protein_id="X:DFFNOFEI_00078"
                     /translation="MKLEDAIIHWVPNKNSESAFELSENTSLLFDSKFWGKKIEESIL
                     KNYTIEVQDIPETPSTVIQNIRLLKFAKQQDFIKYSQRIATILYSAQSKHGISDGFLI
                     FFRGERNDKSFVCMLKLEGMQGSEADFNKQRKAYEMKSLEKVLITNKTKVFKMAFFEF
                     DDGHLMHTYVMDDQINRQEVSKFWLVRFLGCRYPQTTEYYTHAFYEFIVKFAGNKRID
                     SKESLKILSGLYAELNNNNKTLSLAKFAEEYIPPTALAEFNSESSKTDVPQAKFPKSV
                     NAKLKKLINIRKLTLEEGITIQVPQESLDSKKIIRIEEIKGERFLILKSKIIKESPSK
                     "
     gene            4215..4616
                     /gene="higA"
                     /locus_tag="DFFNOFEI_00079"
     CDS             4215..4616
                     /gene="higA"
                     /locus_tag="DFFNOFEI_00079"
                     /inference="ab initio prediction:Prodigal:002006"
                     /inference="similar to AA sequence:UniProtKB:P67703"
                     /codon_start=1
                     /transl_table=11
                     /product="Antitoxin HigA"
                     /protein_id="X:DFFNOFEI_00079"
                     /db_xref="COG:COG5499"
                     /translation="MILELERVRNVWPEVKDLLSVPHSDKQYKRLLKALDELIDEVGN
                     SEKHPLAPLMETVGNLVEEYEKDNFASIDADPVEVLKYLMEENGFTQKDMVELGSQGV
                     VSEILNGKRELNIRQIKALGKKFKVSPAVFI"
     gene            4865..5095
                     /gene="vapB2"
                     /locus_tag="DFFNOFEI_00080"
     CDS             4865..5095
                     /gene="vapB2"
                     /locus_tag="DFFNOFEI_00080"
                     /inference="ab initio prediction:Prodigal:002006"
                     /inference="similar to AA sequence:UniProtKB:Q4UNB3"
                     /codon_start=1
                     /transl_table=11
                     /product="Antitoxin VapB2"
                     /protein_id="X:DFFNOFEI_00080"
                     /translation="MQTAKLFINGRSQAVRLPKEFQFKGDDVFIQKVGEAVILVPKNK
                     AWNVFLDGLNGFSEGFLKEGRETLSESERESL"
     gene            5095..5493
                     /gene="vapC"
                     /locus_tag="DFFNOFEI_00081"
     CDS             5095..5493
                     /gene="vapC"
                     /locus_tag="DFFNOFEI_00081"
                     /EC_number="3.1.-.-"
                     /inference="ab initio prediction:Prodigal:002006"
                     /inference="similar to AA sequence:UniProtKB:O06662"
                     /codon_start=1
                     /transl_table=11
                     /product="tRNA(fMet)-specific endonuclease VapC"
                     /protein_id="X:DFFNOFEI_00081"
                     /db_xref="COG:COG1487"
                     /translation="MYLLDTNICIFLIKKKNQKLLDKLKKNLNKGLFISSLTLAELEF
                     GIENSEYKEKNRVSLIEFLSIFDILPFDQSDAQFFGIIRSDLKKSGNLIGSIDTLLAA
                     QALSRDLVFVTNNTKEFNRVKNLKIEDWSL"
     gene            6085..6654
                     /locus_tag="DFFNOFEI_00082"
     CDS             6085..6654
                     /locus_tag="DFFNOFEI_00082"
                     /inference="ab initio prediction:Prodigal:002006"
                     /codon_start=1
                     /transl_table=11
                     /product="hypothetical protein"
                     /protein_id="X:DFFNOFEI_00082"
                     /translation="MRNNAINILIRKNSNLRGKMRKSVIVLIGILTLQCLSYGKIKVL
                     KDDFKNQTTFTLDMYAYTNSISRGAKTLFVMLTKTVVEGSEPVIKLYLFSKFTDHDLP
                     LSTLAFFKLDDKKIKIELQNPKSSLEGYRFSSWNSYSAEVVLTKELQNNLLNANSLSI
                     RFYSGEFPYDADFSPSDLLAIKELIKRKL"
     gene            7176..7532
                     /locus_tag="DFFNOFEI_00083"
     CDS             7176..7532
                     /locus_tag="DFFNOFEI_00083"
                     /inference="ab initio prediction:Prodigal:002006"
                     /codon_start=1
                     /transl_table=11
                     /product="hypothetical protein"
                     /protein_id="X:DFFNOFEI_00083"
                     /translation="MKFFIDAQLPFSLVYLFKEKNFEVLHTEHLPLGNKTSDSDIISY
                     CDSNDLILITKDSDFLDSYLIRKKPRKLLVVTTGNIKNKELFSLFQQFLSKIAEEFND
                     SDWLELSNKGLIVHQD"
ORIGIN      
        1 actatcggtg cctccgctcc gctcaaggct gcttcgcacc tttcgctcgg ccttcggcac
       61 attcgcgtcc gtcacttcgt ttgcctgagc aaactcgtgc cgttgcgaac gtcggagcac
      121 cttggtcgtt atacgcaaaa ccggcataat ttttctttga gaaagaatag gaataagact
      181 tcaaatattt aaagcatgag tattagagaa ttaattgcta aattaaggat tctttcaaaa
      241 tatcttttgg tatatgaaaa ttacatttta tacacgaagt tgtcggaaga ggaaattttc
      301 gcgagaatta gtaatatttc tgataatgac tatttccaaa gaatagttaa aaatcaattt
      361 caaatgtata gacaccttga ttatagaaat gatgctgctc taccattctt gcagggaaca
      421 ttatttcctg aaaaagaggc gacattcatt tcaattagga ttcgattgca tcctgtatcg
      481 aaattaataa tggggctatt tattattatg ccctttatcc tctttatagt atccaagttc
      541 gaattgttaa agttaaatcg taaagtgcct ccagagatat taatcggtcc tttctttatt
      601 tatgccgttc tattgtattt ctttaaaagt gaatctaaaa tcatcaaaag ctttattagg
      661 caattactag atgcgaaagg ttaatgaaaa atagctatcg agttaacgtc cggttcagcg
      721 tataactgtc ggtgcttccg ctacgcttcg agattgcttc gcaactctcg ctcgggctac
      781 gccacatttc gctttgtcac tcgtcttgca tagcaagcct cgcgccaagt gcttgcgcac
      841 tcgcgaaacg tcggaacacc ttggtcgtta ggcggacatc gcccaaaatt atgatagaag
      901 aacttgagct gcaaactaag caaggaaaga taaaaataat aagcgattct acatttggaa
      961 tcggttcggt agacaattta cattcatacg atcgaattat tgatgtgaat catgatattg
     1021 cttcaacgaa attcggaatt ttcacgacaa attgtagtgt actcttagca aattcagggg
     1081 tctctggatt acatgaaaac tgttatttag tcaaaaatga tttcctgtat ttatgccttg
     1141 gggattcagt cttctcttta gcgattccaa gccttgaatt acaatggcga tctcaagtgg
     1201 acggaataag ctgctttgga atttatgaaa tatcagatgg atttattatt catggagaat
     1261 tggaaataac ccggattaat attgctggca atataatttg gcagcattcg ggtagtgata
     1321 tatttacaac ttccgatggg attgatgttt ttaaaataga aaataatata atatatgcta
     1381 agagttggga tgatagactg tatcgcttta ccctggatgg tgaaatatta ttctaagaaa
     1441 ggggcgacgt cgcctaacta acagctctgg cgcgtcgctt cggggatcgc ttcgcgaccc
     1501 actcgcttgg gcttgcgcca cattccgctt tgtcactcgc cttgcagagc aagtctcgcg
     1561 ccaagtcctt cggactcgcg gaacgtcgcc aagcgttgga cgttagacga aagcttacgc
     1621 aaactttatg actacagaaa agaacaaaat taaactaata aaaaattctg gctttatatt
     1681 agagtacgct atctccaaaa ctattaatga gtttggatat tcaattctcg ctgagtatca
     1741 gtatgaacga gacgatgaaa caggaaccgc taagaaattc gcaggtgatt tagtttgtag
     1801 aaaggaaata cacggtcaca atgtaacttt gcttgttgaa tgtaagcaga cggatgaaac
     1861 tattgattgg ctatttcttc cctcgctgca aatgaaacag catcttaatg tagtgccttt
     1921 tgtgcacact tataaattag gtccttttaa agcagagctt aaaatggaac agaaagaggt
     1981 tattcatctt ttcggtaatt ctgtatataa aggaatagaa atacggcatt ccgataagac
     2041 ggactttttg atccaaaaag caattgcaca agttagctat ccgattttta acgaaatcta
     2101 tctctcatca ttattttggt cgctttctaa acctgataaa gcagcgaatt cgataatccc
     2161 cattgtaatc actacatctc cattatacat agttaatcct aatgttacag ttgaaacatt
     2221 agagaatgca aaggaaacaa aggatattgc aagcccggtt gcttcattac tatatagtgc
     2281 gaatccatcg gaagacttaa aatcacacaa caggaagatt cttttgaata ttaagaagtt
     2341 agcaggccgt ggtgaaagaa acgaatttct cctagagcta tttgctaata catggcctga
     2401 agcaatatta tttgtaaatt acaactatca taaagagatt attggtaatc ttgaaaagta
     2461 ttttcagaaa aacacgtaag ccttcgtcta actttcggtg cttccgcagc gcttcgagat
     2521 tgcttcgcaa ctctcgcttg gcctgcggca catttcgctt tgtcactcgc cttgcagagc
     2581 aagtctcgcg ccaagtcctt gcggactcgc gaaacgtcgg aacaccttgg tcgttaggcg
     2641 taagtctcag gaatataatt atgaaattag aagatgcaat aatacactgg gttcccaata
     2701 agaacagtga aagtgccttt gagctttctg agaatacttc actactgttt gactcaaaat
     2761 tttggggcaa aaaaattgaa gaatcaattt tgaaaaacta tactattgag gtacaagata
     2821 ttccggaaac gccgagtacg gtcatccaaa atataaggct tctaaagttt gcaaagcagc
     2881 aagactttat aaaatattct cagagaatag caacaattct ttattcagcg cagagcaagc
     2941 acggaatttc agatgggttt ttaatattct tccgaggtga aagaaatgat aagtcatttg
     3001 tttgtatgtt aaagctggaa ggaatgcagg gaagtgaagc agatttcaat aagcaaagaa
     3061 aagcatatga aatgaaatcg cttgaaaaag tattaataac gaataagacc aaagttttta
     3121 aaatggcttt cttcgaattt gacgacgggc acttgatgca tacatatgta atggacgacc
     3181 aaattaacag gcaagaggtt tcaaaatttt ggttagttag gttccttgga tgtcgctatc
     3241 ctcaaactac agaatattat acccatgctt tttacgaatt catagttaaa tttgcaggaa
     3301 ataagcgaat agatagcaaa gaatcattga aaattcttag cggcttatac gcagagttaa
     3361 ataataacaa taaaactttg tctcttgcaa aatttgcgga agaatatatt cctcctactg
     3421 cgcttgcgga atttaatagt gagagttcta aaactgatgt tccgcaagca aaattcccaa
     3481 aatcggtaaa tgcgaagcta aagaaattaa ttaatattag aaagttgacg ttagaagagg
     3541 ggattactat tcaggtgcct caagagtctc ttgattcgaa aaaaattatt cgaatagaag
     3601 aaataaaagg tgaaagattt cttattctta aatctaaaat aattaaagaa tccccttcaa
     3661 aataatagtt atacctgaga ccaacgccta actttcggtg cttccgctac gcttcgagat
     3721 cgctacgcga ctctcgctcg ggcttcgcca catttcgctt tgtcactcgc cttgcatggc
     3781 aagtctcgcg ccaagtgctt gcgcactcgc gaaacgtcgg atcaccttgg tcgttatacg
     3841 caatcgctaa aaactcattt ttgaaaagaa aaattaagaa aaacgcttgc aatatctcat
     3901 tttgagatat tgttgtatta gtgcatatta ttagctggaa gaagatttct gattttgtaa
     3961 ctaaacatcc taattcaggg ccttctctta aaggctggtt taaagtagtt cataatacag
     4021 attttaaaga tttcaatgaa ttaagaaaag tatttaaaag cgctgatcag gttggtaaat
     4081 ttacagtctt caatattagc gggaataatt ttagattaat ttctgccatt cattataata
     4141 gaaagaaagt ctttattcga tatgttttaa cacattcaga atatgataaa gggaaatgga
     4201 aggaggagta gggtatgatt cttgaattag agcgagtaag aaatgtttgg ccagaagtaa
     4261 aagatctctt atctgttcct cattctgata aacaatacaa aagactttta aaagctcttg
     4321 atgaattgat agatgaggtt ggtaacagcg aaaaacatcc attggcccct ttaatggaaa
     4381 ctgtgggaaa tctcgttgaa gaatatgaga aagacaactt tgcatcaatt gatgcagatc
     4441 ccgttgaggt attgaaatat cttatggaag agaatggatt tactcaaaag gacatggtag
     4501 aactgggcag tcagggagtt gtttccgaga ttctaaatgg taagagagaa ttgaatattc
     4561 gccaaatcaa agcattagga aagaaattca aagtttctcc agcagtcttt atctgactta
     4621 aatgattagc gactgcgtct aactttcggt gcttccgctc cgctcgcgga tcgctttcgc
     4681 gaccactcgc tcgggcttcg ccacatttgc ttctgtcact tcgtttgcat gcgcaaactc
     4741 gtgccattgc aaacgtcgga acaccttggt cgttagacgt aatggcttaa aaattacctt
     4801 ttctcgaaaa tttagcattg acttgtgata tatcacggta tatactattt aaagggtgat
     4861 tagaatgcaa actgcgaaat tattcataaa cggaagaagt caggccgtaa gattgccgaa
     4921 ggaattccaa ttcaagggtg atgatgtttt catccagaag gttggagaag cagttatatt
     4981 agtgcctaag aataaggcat ggaatgtttt tcttgatgga ttaaatggtt ttagtgaagg
     5041 tttcttgaaa gagggaaggg aaactctttc tgaatcagaa agagaaagcc tttaatgtat
     5101 ctacttgata ctaatatttg tattttccta attaaaaaga aaaatcaaaa gctattagat
     5161 aaattaaaga aaaatctgaa taaaggttta ttcatttcat ctctgacact tgcagagtta
     5221 gagtttggta ttgaaaatag tgaatataaa gagaagaata gagtttcatt aattgaattt
     5281 ctatccatct ttgatattct tccattcgat caatcggatg cgcaattttt tggcattatt
     5341 cgatcagatt taaagaagtc tggaaattta atcggatcca ttgacacttt attggcagct
     5401 caagcattat cgcgggactt ggtatttgta acgaacaata ctaaagaatt caatagagta
     5461 aagaatctta aaatagaaga ttggtcttta taagacgcca ctacgtctaa ctaacagctt
     5521 gccgcagcgc ttcgggcctg cttcgcaacc ctcgcttggc cttaggcaca ttggcttctg
     5581 tcactcgcct tgcagggcaa gtctcgtgcc agtctctaac gcctccttct gaggctcaga
     5641 gtcgccaacg tcggcaagcg ttggacgtta ggcgaacatc cgataattta tttctttttt
     5701 actttagggt aagatattat ttaaatagag ccgtagctga ttttcatctg tttacccgct
     5761 cctgtgatgt tctggtgccg agcgttgagt ttcatctaga tgattagctt gctgtttgat
     5821 aaccctaacg gatcccgtat tcggagcgga gatctggcat ctgaaagtag tattttaccg
     5881 aagcggcaat ttactgaagt atagaaatgc aactatttgg aatgcaccgt ttttggatcg
     5941 gacgtcggcc taactttcgg tgcttccgct acgttcgtgg cttgctgcgc gaccactcac
     6001 tcgggcttcg ccacatttgc ttctggcact tcgtttgcat gagcaaactc gtgccattgc
     6061 aaacgtcgga acaccttggt cgttatgcgt aataacgcta tcaatatatt aattcgcaaa
     6121 aatagcaatc tacgaggaaa aatgagaaaa tcagtcatag tattaattgg aatcttaaca
     6181 ttgcaatgct tgtcctatgg gaaaataaaa gttttaaaag atgattttaa aaatcaaaca
     6241 accttcactc tagatatgta tgcttatacg aattctatat caagaggtgc taaaacacta
     6301 tttgtaatgc tgacgaaaac agttgttgaa ggttcagaac ctgttattaa gttatatctt
     6361 ttttcaaaat tcacagatca tgacctgcca ttatctactt tggctttctt taaacttgat
     6421 gataagaaaa ttaaaattga acttcaaaat ccaaaaagta gtcttgaggg ttatagattt
     6481 tcatcgtgga attcatattc tgccgaagtc gttctcacta aggaattaca gaataatcta
     6541 ttgaatgcga acagcctttc aattcgcttt tattcgggtg agtttccata tgatgctgac
     6601 ttttctccaa gtgatttgct agctattaaa gaattaataa aaagaaagct ctaaaaaagc
     6661 gttactacgc ataactaacg gtgcttccgc tccgctcgcg gatcgctacg cgaccactcg
     6721 ctcgggcttc gccacatttg cttctgtcac ttcgtttgca tgcgcaaact cgtgccattg
     6781 caaacgtcgg aacaccttgg tcgttaggcg tcagtttttt gaagcggcat catatagttt
     6841 gaaagaattc tagtctttca agttttgtat ttagctgaaa aggttgaaca ttacaaacga
     6901 ttagtgtttg acactcatct gataaatgta taaattagat ctgtgagctc aaatttatta
     6961 aatcggatca ctttaaatcc tgaagtatgc catgggaaac ctactattcg gaaccaacgg
     7021 tatacagttg agcttatact tgatctttta tcttctggaa tgtctgaaga tgagattatt
     7081 ttagattacc catctattga aaaagaagat atcttagctt gtcttgaata tgcttcgaac
     7141 ttggtaaaag ttaaatcaat atacaaagct tctgcatgaa gttctttatt gatgctcaac
     7201 ttccttttag cttagtctat ttattcaaag aaaagaattt tgaagtgctc catacggagc
     7261 atctcccgtt aggaaataaa acatctgatt ctgatataat ttcatattgt gattcaaatg
     7321 atttaatttt aatcacaaaa gactcagatt tcttagactc gtatcttata agaaagaagc
     7381 cgcgtaagtt attggtagta actaccggaa atataaagaa taaagagctg ttttcactat
     7441 ttcagcaatt cttgtcgaaa attgcggaag agtttaatga tagcgattgg ttggaattgt
     7501 ctaacaaagg cttaatagtt catcaggatt agattaaagc cgcttcaaaa aaccgctacg
     7561 gcccttcggg cacgcctaac taacagcttg gcactgcgct tcgggtttgc ttacgcaacc
     7621 cttgcttggc cttcggcaca ttccgctttg tcactcgcct tgcagaggca attctcgcgc
     7681 caagtcctat ggactcgcgg aacgtcgcca agcgttggac gttatacgca atacccgtgc
     7741 atctgtcttt attcaaggga aacgaaattt ctgcaaattg atagaatttt taattgaccc
     7801 aggtataact cgagttatac ttattttatg aagactgctg tctcaattcc tgatgattta
     7861 tttaaaacag cggaaaaaac cgccaaaagg cttgggattc ctcgaagcca actttttgca
     7921 aaggcattag aagagtttat tcaattacat agtaaagaat cagtgaccga aagattaaat
     7981 aaaatttata caaatagaaa agat
//
LOCUS       DFFNOFEI_5           1668761 bp    DNA     linear       08-DEC-2021
DEFINITION  Genus species strain strain.
ACCESSION   
VERSION
KEYWORDS    .
SOURCE      Genus species
  ORGANISM  Genus species
            Unclassified.
COMMENT     Annotated using prokka 1.14.6 from
            https://github.com/tseemann/prokka.
FEATURES             Location/Qualifiers
     source          1..1668761
                     /organism="Genus species"
                     /mol_type="genomic DNA"
                     /strain="strain"
     gene            complement(261..542)
                     /locus_tag="DFFNOFEI_00084"
     CDS             complement(261..542)
                     /locus_tag="DFFNOFEI_00084"
                     /inference="ab initio prediction:Prodigal:002006"
                     /codon_start=1
                     /transl_table=11
                     /product="hypothetical protein"
                     /protein_id="X:DFFNOFEI_00084"
                     /translation="MEMRFLISYSSILKLEIGRQQKAEKKADIILRPMRIVIKIMTAL
                     LRSDSLKETLAVILTGTEDPISHSIFLKPKTSLLQNMTGKYSNFVIMED"
     gene            complement(644..1759)
                     /locus_tag="DFFNOFEI_00085"
     CDS             complement(644..1759)
                     /locus_tag="DFFNOFEI_00085"
                     /inference="ab initio prediction:Prodigal:002006"
                     /codon_start=1
                     /transl_table=11
                     /product="hypothetical protein"
                     /protein_id="X:DFFNOFEI_00085"
                     /translation="MLSKGSSAQKKKLVSFIRAQASFKFWILSAAFSFFFTSCGNGGS
                     PLDRLFRAAGILPSGTSFLSPGSAPAPEGSDLFSISTNYSEAIDDPETKADALTGAMF
                     IAPPEPNNFCAVSLNYPIQVPAGRAGVQPSLALSYSSTGGDGWTGIGWSIGLGAITRT
                     PEYGALFYDSRDTFTWNGKRLIKVSGSTSNENGVYRPEITEEDFALLKLTNIENGGTW
                     EVLDSDGTKTIFGDSASNRIYDPNQISRTYSWYLSKTEDRNGNYMQVTYDTSNYSEKR
                     NLYVQEIKYTGNSKSGFPAKQYVKFITKSRGDSYVSMAPGFTMTMDRLLDKIEVGWTG
                     GKTLDILTRIRYFLRFRKTYSQNCRIRSPYYKTRIQI"
     gene            complement(1836..4454)
                     /locus_tag="DFFNOFEI_00086"
     CDS             complement(1836..4454)
                     /locus_tag="DFFNOFEI_00086"
                     /inference="ab initio prediction:Prodigal:002006"
                     /codon_start=1
                     /transl_table=11
                     /product="hypothetical protein"
                     /protein_id="X:DFFNOFEI_00086"
                     /translation="MVKGVDSITWAGDYYDIVYISVKDLAKNEVNPPYGATPIGSSGS
                     TPTGGAIDANDPNSFFKLNTQWDLSQFGENPYEPDQKSFYVGKVGFNEKVVFTVKLDQ
                     TKYLNPNFGLPENGGSYQYFTDFKYSPVVATKRFNIDQVMDFEISLGFGGQRTDWVHV
                     YKDTDAVDAYKIQKMWIDTSGYADQTFRICLRMPQLSTVVDPENSLVNIYVRPALNSA
                     YRRTIWPLKYTDVKKMRGVLSSPTSIGDTTIYLSGVYGTIEVNDSIYVSGDTYPYTVV
                     SSTPTPGYPDGSFTVVVDTAMKKKNIKTTGVTIPGALAAPDARLIVDNSFVTDWNTQT
                     NGTPASNYSLPQYLPLLTSATVSCSGANLFHPSGCLGYTPDYLAVNWMGNYNKGVPYW
                     NSWTDAGGFTSFLSGGTFQLTTNSGRTYKAGTLASDTILSDAGTAVPLGEPVSVTQGD
                     VTMVIWRRDTNLYGKVFQISTGTVLGAQFQINTTAITSPGELVAKLDNGKAVIIWENA
                     KDIYLAVRNMSTYAATVAETKVITRNYDLADWSRIDVAAASDRAMVVWSDNQAIAGNM
                     NYHKLTRGRIFNTSTGAVTVDTFLISDVINPDAARYEIQADGAGGTNVLLGLHYRNPV
                     TYAKAIGARVYNITTGVQVGSDISLSDAAIGSGSGVFVKASGTKGFVMWPTYTGPWIA
                     RGIDLTTATKLATDLTIDTTNVVADFSLSGGQVFATYSKAGGMYMKVLNLADGQFLYT
                     NALQIGSVSATATQKPGETVLSGNIITSVWEHFENNKRTVRGRTATLSPFALKGSGEF
                     FLSTTNQGTQSGVTLAVYDVKALPAWFSQDTTQQVIRGFSLDLLSPGSLQFGLNNFFI
                     APLIERDYTLSVQIVP"
     gene            complement(4703..6196)
                     /locus_tag="DFFNOFEI_00087"
     CDS             complement(4703..6196)
                     /locus_tag="DFFNOFEI_00087"
                     /inference="ab initio prediction:Prodigal:002006"
                     /codon_start=1
                     /transl_table=11
                     /product="hypothetical protein"
                     /protein_id="X:DFFNOFEI_00087"
                     /translation="MFDLIVRIVVRKVILTSIVLSFAGCLSDWGFGSGDVDLKKATWL
                     VAEKVPLVVDKGGVPVGGGGTVTPVNNLFNLKPGTKVSAQALGGAIDPTGTTILNDFD
                     GDGILNINETTTNVWVADYPEIDTVVAPPITMKVAILKSSTGESDEIVSEINSDDIES
                     NKNEGSESVHQNELNLRTVQFQDQYKREAEMSESNDTEGSLSVSTSMEVKGPAETGVS
                     MSGSVATSYKQANSWSKRFLEEATTTKWADKPFKNNIDKEAKTVKSDSASQKARKYRS
                     EKSSKINETSKIDANAGYVRAALYIKNRSVNMPVKLSNILCTLMFEDARGNLIPVQSF
                     RLRNDDYSLFQVEVYGGDDFGPYVVELPNLNTAEIENAIASGYTPKIFIVDYTMTHVA
                     DSNYKSALLSFTGDNLKIVEENAKGRTSLIKVFGPQIREKYRVAAFDDLSVENPCTTK
                     TATTLAPGVTLKKLWRELLVLEFRLNTETMLSTLASSLLLSANPKSI"
     gene            7220..7987
                     /gene="fabG_1"
                     /locus_tag="DFFNOFEI_00088"
     CDS             7220..7987
                     /gene="fabG_1"
                     /locus_tag="DFFNOFEI_00088"
                     /EC_number="1.1.1.100"
                     /inference="ab initio prediction:Prodigal:002006"
                     /inference="similar to AA sequence:UniProtKB:O67610"
                     /codon_start=1
                     /transl_table=11
                     /product="3-oxoacyl-[acyl-carrier-protein] reductase FabG"
                     /protein_id="X:DFFNOFEI_00088"
                     /translation="MAKQFEGKVALVTGAASPRGLGRAIANTIAKDGGDVVVVDLNKE
                     HIEQAAAEIAKEFGVKTLGIPVNVTKPEDCEAAINAVKEKFGKLDFLVNNAGVLKDNL
                     FIRMSEQEFDFVMDVNAKGVFLMTKYASKLLLKAPSGRIVNISSLSGLSGQPGQANYS
                     SSKAAVIALTKVAAREFSGRNVLVNAVCPGYVQTDMTASLPEEVQKKLTDPMFIPLKR
                     PGTQQEIANAVEFFLSDKASYITGVFLRVDGGAGIGM"
     gene            7998..9161
                     /locus_tag="DFFNOFEI_00089"
     CDS             7998..9161
                     /locus_tag="DFFNOFEI_00089"
                     /inference="ab initio prediction:Prodigal:002006"
                     /codon_start=1
                     /transl_table=11
                     /product="hypothetical protein"
                     /protein_id="X:DFFNOFEI_00089"
                     /translation="MREVAIIGAYETVHGNHKDRTLRDLVTEAGNGAIKDSGIDRKEI
                     QAVYVGNYAGNEFNAQNTMGSYAANLLGLGDRPAIRTEGACASGGIAMRQGVLAVASG
                     LYDTVLVLGVEKMNGLDPETTMEIVARGQDQDVEGGYCISGPSGFALNAIRHMHEFGT
                     TKEMLATVAEKNYFHGSLNPFAHKQKEISFNNIMRARMVTTPFGFHDVSLVTDASAAV
                     VITTKERAKSVRKDYVVVKGSGIGGDYFNVALKKDSVSFPASVQAATEAFKMAGVERK
                     DIDVLECHDCFTITEIINIEDLGFVEKGKGGQFTKEGHTRLGGKLPVNTSGGLKAKGH
                     PVGATGVGQVVEMTFQLRDQSEKRQVANARTALTHVLGGPGAVSIVHILQRGE"
     gene            9161..9520
                     /locus_tag="DFFNOFEI_00090"
     CDS             9161..9520
                     /locus_tag="DFFNOFEI_00090"
                     /inference="ab initio prediction:Prodigal:002006"
                     /codon_start=1
                     /transl_table=11
                     /product="hypothetical protein"
                     /protein_id="X:DFFNOFEI_00090"
                     /translation="MAEIMEAHSLTGKKCKSCGFEATDPVVSCTSCGSDDVEPKTFSG
                     KGKVYTYTVVHVGFGHLAPRAPYVLAVIELEEGAKTMSIIEGEYQGKPVTESIAIDMP
                     VLFDRTETSTGFIFKPA"
     gene            9772..10185
                     /locus_tag="DFFNOFEI_00091"
     CDS             9772..10185
                     /locus_tag="DFFNOFEI_00091"
                     /inference="ab initio prediction:Prodigal:002006"
                     /codon_start=1
                     /transl_table=11
                     /product="hypothetical protein"
                     /protein_id="X:DFFNOFEI_00091"
                     /translation="MKTRAILISLFVSILSLIFLLNCGDKEKPKEEAAPVASTATLSP
                     EVEEGKKLFLENGCNACHGDTGAGDGAAAASLNPKPRNYKAPANEWKNGPTEAGILKT
                     LNNGIPSNPVMTSYKFLGDEKLKKIAKYIIYLNQN"
     gene            10569..10907
                     /locus_tag="DFFNOFEI_00092"
     CDS             10569..10907
                     /locus_tag="DFFNOFEI_00092"
                     /inference="ab initio prediction:Prodigal:002006"
                     /codon_start=1
                     /transl_table=11
                     /product="hypothetical protein"
                     /protein_id="X:DFFNOFEI_00092"
                     /translation="MSDEFKINVDLEPNVPVIHISGEITSEADDEILGKYQSIPEQRR
                     NRVILNFHGTSYINSAGLATLISLITKASESSAKIEFAGLNDHFRKVMDIVGLTDFVL
                     IHNTLQEALS"
     gene            complement(10904..11647)
                     /gene="kdsB"
                     /locus_tag="DFFNOFEI_00093"
     CDS             complement(10904..11647)
                     /gene="kdsB"
                     /locus_tag="DFFNOFEI_00093"
                     /EC_number="2.7.7.90"
                     /inference="ab initio prediction:Prodigal:002006"
                     /inference="similar to AA sequence:UniProtKB:Q8EEA9"
                     /codon_start=1
                     /transl_table=11
                     /product="8-amino-3,8-dideoxy-manno-octulosonate
                     cytidylyltransferase"
                     /protein_id="X:DFFNOFEI_00093"
                     /db_xref="COG:COG1212"
                     /translation="MTKPKILGVIPARYGSSRFPGKPLAKIGNLPMIAWTYKNSLKSS
                     LLHDVVVATDDERILKVVLDNGGKAVMTSADHPSGTDRIREVALKYPDSGIIINIQGD
                     EPGIESELIDGVAKLKLERPDWAMSTAAVLLEEKEIHDPNRVKVVLDKNGKALYFSRS
                     AIPSQFKKTVPAYRHLGIYGYDRDFLLGYPELPPSALEESESLEQLRAMEAGHSIGVY
                     IASRAALSVDTPEDLELVVEDFKKKGLIS"
     gene            complement(11647..12171)
                     /locus_tag="DFFNOFEI_00094"
     CDS             complement(11647..12171)
                     /locus_tag="DFFNOFEI_00094"
                     /inference="ab initio prediction:Prodigal:002006"
                     /codon_start=1
                     /transl_table=11
                     /product="hypothetical protein"
                     /protein_id="X:DFFNOFEI_00094"
                     /translation="MGDPEIDEEEGGLPAADAGAGSSPLIKWLIYIAGAVFGIIIVVL
                     VSMFVAKQAATSTFREMKNVALVKPPPPLMTFQFQEEFRINTADKGETHFVKMKLSFG
                     VARDDAKITAELAERIAQMRDLVNLIIGRKTKDDLIDVEDQLDLREEIKAQINHILSD
                     GKIQEVYFTEFIVN"
     gene            complement(12193..13020)
                     /locus_tag="DFFNOFEI_00095"
     CDS             complement(12193..13020)
                     /locus_tag="DFFNOFEI_00095"
                     /inference="ab initio prediction:Prodigal:002006"
                     /codon_start=1
                     /transl_table=11
                     /product="hypothetical protein"
                     /protein_id="X:DFFNOFEI_00095"
                     /translation="MAKQKCPECIQNIPEYMLTYGDMVTLLLCFFIMLYRTGKTNAIE
                     MQIILSAFKTTTGFFDGGQTLSKGKLEEMGMNIESLPSMTTGKALSKSKKTATELFKP
                     EIEAGKVRVTEDERGLVISLVGADYFNPGSAILQEPIKSTLKKASGLIKGLERFVRVE
                     GHCDADAVLPGANPNREERTYLNNWDLAGARAINSTDYIVGVGKLDPSWFQAVSFGSY
                     RPLVVENQGTPEAKAFNRRIDIVILTEKSTKRSEYESNFGLPKSRVPGSESSTESGL"
     gene            complement(13042..13824)
                     /gene="pomA_1"
                     /locus_tag="DFFNOFEI_00096"
     CDS             complement(13042..13824)
                     /gene="pomA_1"
                     /locus_tag="DFFNOFEI_00096"
                     /inference="ab initio prediction:Prodigal:002006"
                     /inference="similar to AA sequence:UniProtKB:O06873"
                     /codon_start=1
                     /transl_table=11
                     /product="Chemotaxis protein PomA"
                     /protein_id="X:DFFNOFEI_00096"
                     /db_xref="COG:COG1291"
                     /translation="MDIATIIGFGAAITVFIFGILSAGLNPIDIVDIPSILITFGGAT
                     ACTVMAVPWQNTLELGKVTRKAFREEKSDLIGLIKTLVSFSEKARREGLLALEDDVNE
                     LPEEFLRKGITLVVDGTDPELVRNIMETEMSNIASRHGAGKAWWENWGALAPAFGMIG
                     TLIGLVQMLKNLGSGDASAIGTGMAAALITTLYGSMGANMVAIPIMKKLIRKSEDELL
                     VRQIMIEGTLSIQSGDNPRIVKDKLASYLPPGERGVLKDEND"
     gene            complement(13831..14055)
                     /gene="swrD"
                     /locus_tag="DFFNOFEI_00097"
     CDS             complement(13831..14055)
                     /gene="swrD"
                     /locus_tag="DFFNOFEI_00097"
                     /inference="ab initio prediction:Prodigal:002006"
                     /inference="similar to AA sequence:UniProtKB:C0H412"
                     /codon_start=1
                     /transl_table=11
                     /product="Swarming motility protein SwrD"
                     /protein_id="X:DFFNOFEI_00097"
                     /db_xref="COG:COG1582"
                     /translation="MITLHRLKGNEFVLNASHIECIEANPDTTITLSNDRKYVVQESI
                     PQVIEKILEFKKRVLVFPLGSAPDQFKRAD"
     gene            complement(14052..15173)
                     /locus_tag="DFFNOFEI_00098"
     CDS             complement(14052..15173)
                     /locus_tag="DFFNOFEI_00098"
                     /inference="ab initio prediction:Prodigal:002006"
                     /codon_start=1
                     /transl_table=11
                     /product="hypothetical protein"
                     /protein_id="X:DFFNOFEI_00098"
                     /translation="MPILVSMKVAVIHDWLNGMRGGEIVLDSILKVFPDADLFTLFYE
                     KGKLNERIENRKIVTAFTDRLPFKSKYRWYLPLFPTAIESLDLRGYDLIVSSSHCVAK
                     GIIPDPDAIHISYVHSPMRYVWDLYYDYFPARSGLKFFAFQLVSSYLRTWDSVSSNRV
                     DSFLCNSEFVSRRIQKFYRRDSKVVYPPCLPKGFQVQAGKKENFDLIVSAFAPYKRID
                     LAIEAYRKNGRPLKILGSGQEYKKLVKDLPPNVEILPHRPRNEVQEYMSKAKTFIFPG
                     MEDFGIAPVEAQGYCTPVLAYAKGGALETVVSGKTGLFFKEQTVEALNSAIRESERKE
                     WKSKDFQASVNRFTEEKFIIQIQKTVETIKKNSGKRRGA"
     gene            complement(15221..16024)
                     /locus_tag="DFFNOFEI_00099"
     CDS             complement(15221..16024)
                     /locus_tag="DFFNOFEI_00099"
                     /inference="ab initio prediction:Prodigal:002006"
                     /codon_start=1
                     /transl_table=11
                     /product="hypothetical protein"
                     /protein_id="X:DFFNOFEI_00099"
                     /translation="MKFPIPSPIHLGFVFFCAFFVLLYQSVIERSGSEEDYPYTLKIY
                     YPKSQGIRPGTPVSILGLARGIVRDVDVVGIEEVPDKRFLDKNRTKAVEITIRLAEPI
                     TLYSNYDISFRTATVLAGRTIDINPGNAEEDSKQTFFRPTYKEEEDSRPDFTPSARYY
                     DDFFAASTGVIRENKQDINLMFANLEEISYKLKSSNGSVPRFINDPDTYDNLAETLTD
                     MRILGDDARRYVEGYRKIERSAPIPFSINLYRRTTIIGGISSDFYLNKL"
     gene            16161..16904
                     /gene="ftsQ"
                     /locus_tag="DFFNOFEI_00100"
     CDS             16161..16904
                     /gene="ftsQ"
                     /locus_tag="DFFNOFEI_00100"
                     /inference="ab initio prediction:Prodigal:002006"
                     /inference="protein motif:HAMAP:MF_00911"
                     /codon_start=1
                     /transl_table=11
                     /product="Cell division protein FtsQ"
                     /protein_id="X:DFFNOFEI_00100"
                     /translation="MRHNIIDFLKESVQKRTSWWLLAFLFLLASTLGWGYRRGTLPQE
                     LNKLILTGHETLRTEEIVQIMGIQPGTSFENYDLGQMEHRLTSHPRIKSAHLEKKTDD
                     QLLVEITERKPSYLVNSDGHLFEIDPELKILSMDDVRSKGLTVLSGTFPREKGEVVGA
                     AFKDLHTSVENAFRSYPALKSRISEVSLHEDGEIFVYADTPLSVRVQVGTLFQTEQVR
                     KLYAVLAYLEKEKVRPKLVDIRGEDAVYH"
     gene            16909..18135
                     /gene="ftsA_1"
                     /locus_tag="DFFNOFEI_00101"
     CDS             16909..18135
                     /gene="ftsA_1"
                     /locus_tag="DFFNOFEI_00101"
                     /inference="ab initio prediction:Prodigal:002006"
                     /inference="similar to AA sequence:UniProtKB:Q9K0X8"
                     /codon_start=1
                     /transl_table=11
                     /product="Cell division protein FtsA"
                     /protein_id="X:DFFNOFEI_00101"
                     /db_xref="COG:COG0849"
                     /translation="MESSERIIVSLDLGSALTKVVVGRPISEYETEIIGTGMFPSSGI
                     KNGSIINIEATTRSIIEAVSEAELMCGQEIGYVVVNVTGKSVRADNSKGVVAITNRDR
                     VVTEPDIVRVIEAAQAVRVPADQEILHVLSKEFSVDDQTSIKDPIGMTGVRLEAEVHI
                     VTAGLTALHNLEKCIEAAGLAEETRVLSSLASSDAVLTSGEKDLGTAVLDIGAGICDL
                     IVYVDGGIAYSSVIPFGGYNVTSDLSIGLKTTIETAELVKKRFGHCSLEEIDPTETVE
                     IPPISGRPARTVLREELVHVIEPRMREIFEMVDAELVKSGKKSFLAGGVILTGGGSLL
                     EGIESLAEDVFRLTVTRARPAGLSGLSDRVSSPEFATAVGLIKYASRLGDMERKSQDR
                     SETWSKKIRRWIEENL"
     gene            18147..19334
                     /gene="ftsZ"
                     /locus_tag="DFFNOFEI_00102"
     CDS             18147..19334
                     /gene="ftsZ"
                     /locus_tag="DFFNOFEI_00102"
                     /inference="ab initio prediction:Prodigal:002006"
                     /inference="similar to AA sequence:UniProtKB:P73456"
                     /codon_start=1
                     /transl_table=11
                     /product="Cell division protein FtsZ"
                     /protein_id="X:DFFNOFEI_00102"
                     /translation="MLRFEEEERSNPAIIKVLGIGGGGMNAVARMANSSLRGVEYVIM
                     NTDEQVLKRSEIENKIALGSKTTRGMGAGGDPELGARAAEEDREKIASVIQGADMVFV
                     TAGMGGGTGTGAAPIVAKIAKEQKCLVVGVVTIPFSFEGKRRMELAKRGVEQLRSYVD
                     TLILVNNESIFQVVERDTPIDQAFRVIDDILLNAVRGISDIVNNPGIINVDFADVKAI
                     MRDTGDAVMGVGEGYGENKVSEAVNFAIDNALLDSRSIAGATSLLINVTGGTDLTISD
                     WNEVSQIITSQVDPNANIIIGLTEDADLEKRIRITVIATGFNKRAAGIGSVPKLQSQP
                     QRKVVGLPEMEEPRQTFKTEPERISNDPEAYRALKSKNPSGNMKEDYDIPAFLRRGEK
                     GRG"
     gene            complement(19336..20409)
                     /locus_tag="DFFNOFEI_00103"
     CDS             complement(19336..20409)
                     /locus_tag="DFFNOFEI_00103"
                     /inference="ab initio prediction:Prodigal:002006"
                     /codon_start=1
                     /transl_table=11
                     /product="hypothetical protein"
                     /protein_id="X:DFFNOFEI_00103"
                     /translation="MRLTLVFLFCLLGVFVTCQSVTVEYPKYPATKEGRDLKQFLNGV
                     KTVAFALEPLTSEIWAHESNRSFVLMVPGKIYESFSKDSYFKILDLKDRADVLESKDL
                     SIEGIQKNRKKIGEILDVDAVLYVSVKQPESQCYVERKMDYLALGMAVLRAAAAGKDR
                     DRQLSRAAASLVEDPIMKPTGVRKVYIPIEANLIRIDSGEMMKTTLSKPSIIYNGVGD
                     VSCPSMLPSLATALDESISEIQRRLSPKIESEDISIFTEDENPEVEALLLEGYEEITG
                     ENPNFQRAKIAWEKADLKAKGKSWAAKANLATYYFSEGDYQKAVQFYDEAIRLGGPEN
                     DYLKELKELMAPPSIEEEAPQEK"
     gene            complement(20438..21568)
                     /locus_tag="DFFNOFEI_00104"
     CDS             complement(20438..21568)
                     /locus_tag="DFFNOFEI_00104"
                     /inference="ab initio prediction:Prodigal:002006"
                     /codon_start=1
                     /transl_table=11
                     /product="hypothetical protein"
                     /protein_id="X:DFFNOFEI_00104"
                     /translation="MNFYLNEYSRSNFIIDVLVIITFALFLFIFLGNKRKFIISKEWD
                     LSFYKRILILTLIYLVLSSTIPFFLDVSSFIRVRIAWTILTIALPIFGIVHFVFSKRI
                     VFLFISIFLVSIKYYSEVWEPNFLDVERIQIRSDKIISPIKIVHISDLQTDDIRNLHL
                     EVRDEANRFQPDLILFTGDVMNHTSLYPIVTSYLKEFKSNHGFFFVTGDVDHILRYTD
                     FYSKSGSVLWDRKSKVLQVGKNKIGLIGLGLPDYKNKTLIWSLRREIPQDIYSILISH
                     YPDSVLHQPNQKVDLVLAGHTHGGQVQVPFFGPILTLSRVPRHIAAGGLNGYENTDII
                     VSRGLGAEGHVAPRIRFGARPHLILLELLPANSEKETAKNGI"
     gene            complement(21565..22398)
                     /locus_tag="DFFNOFEI_00105"
     CDS             complement(21565..22398)
                     /locus_tag="DFFNOFEI_00105"
                     /inference="ab initio prediction:Prodigal:002006"
                     /codon_start=1
                     /transl_table=11
                     /product="hypothetical protein"
                     /protein_id="X:DFFNOFEI_00105"
                     /translation="MLIRIVLILLSLSSMYGLGLRIEKKELGSWSKFIPILVFAFFWN
                     FGILPVFVFFSGKLLGVSELAFAAIFLCAASPGGASGGLFVLRAKGNPALGGMLIALL
                     NGANTVLTPLIFSIYQGGSGFNFDLFLKLFLIGTFLQGLPLLLGLFSKYFFPKFSDPI
                     APWVEKFSTFCLILSILLLIFQYGEFALSLGWVAWIGAAVSVGFSLLPGIFLFHSSKE
                     VRSSLSMVSGIRSLSLALLLAELHIKQSETLLTVLMYGTVMYLLSAIAAEFWNGKKSQ
                     I"
     gene            complement(22408..22932)
                     /locus_tag="DFFNOFEI_00106"
     CDS             complement(22408..22932)
                     /locus_tag="DFFNOFEI_00106"
                     /inference="ab initio prediction:Prodigal:002006"
                     /codon_start=1
                     /transl_table=11
                     /product="hypothetical protein"
                     /protein_id="X:DFFNOFEI_00106"
                     /translation="MITIILNVLPILIFILVFVVSIWDRKQKETFSKKYFGSFFPAIL
                     SGELKSDINSASSQFGKAGYIVKAEGDKFFFQNASQLAKHRNWLWSFGYAKKAENGSI
                     QYKLFVNLGSVLTVPAALFVVVFYGMLVQNNIPEEQVSIAPYFFLGFAFFFAIASFIS
                     QTIKERSFLKKSLS"
     gene            complement(22941..23687)
                     /gene="mapB"
                     /locus_tag="DFFNOFEI_00107"
     CDS             complement(22941..23687)
                     /gene="mapB"
                     /locus_tag="DFFNOFEI_00107"
                     /EC_number="3.4.11.18"
                     /inference="ab initio prediction:Prodigal:002006"
                     /inference="similar to AA sequence:UniProtKB:O34484"
                     /codon_start=1
                     /transl_table=11
                     /product="Methionine aminopeptidase 2"
                     /protein_id="X:DFFNOFEI_00107"
                     /db_xref="COG:COG0024"
                     /translation="MTVRNKEDLEALQKIGKITAETLVKMREAAEPGISTKELDRIAH
                     SYFSKFGARSAPQLMYKFPGYTCISLNTEIAHGIPSNRILKEGDLLNLDVSLELNGYF
                     ADTGFTLIVGKDDKGLTKLLDVSSEALKLALSGVKTGEKLNSIGRTIENTAKKNGYKV
                     IRTLCGHGVGKSLHEEPFDICNYYEPRDKRILKSGQVIAVETFVSTGAEDFVEQSDGW
                     TLKTPDGSFTAQFEHSVVVTELGPIILTAA"
     gene            complement(23762..24394)
                     /gene="arsC_1"
                     /locus_tag="DFFNOFEI_00108"
     CDS             complement(23762..24394)
                     /gene="arsC_1"
                     /locus_tag="DFFNOFEI_00108"
                     /EC_number="1.20.4.4"
                     /inference="ab initio prediction:Prodigal:002006"
                     /inference="protein motif:HAMAP:MF_01624"
                     /codon_start=1
                     /transl_table=11
                     /product="Arsenate reductase"
                     /protein_id="X:DFFNOFEI_00108"
                     /translation="MSPLFQPLKTYLDTKLSLIDKIPNERRAVLSSLADFILQSFETK
                     QKANLVFICTHNSRRSQIAQAFAACIPHYFDFPGVRSFSGGTTVTEFHPNAVNALENC
                     GFRLENQGPPRNPKYSIWWADGTPALIAYSKKFQDAPNPVSEFIAVLVCSQADESCPY
                     VPGAEARISLPFEDPKSADDSENPLEKYLLTCDLIASELLYTFREVKQKL"
     gene            24510..25325
                     /gene="ephD_1"
                     /locus_tag="DFFNOFEI_00109"
     CDS             24510..25325
                     /gene="ephD_1"
                     /locus_tag="DFFNOFEI_00109"
                     /EC_number="1.-.-.-"
                     /inference="ab initio prediction:Prodigal:002006"
                     /inference="similar to AA sequence:UniProtKB:P9WGS3"
                     /codon_start=1
                     /transl_table=11
                     /product="putative oxidoreductase EphD"
                     /protein_id="X:DFFNOFEI_00109"
                     /db_xref="COG:COG1028"
                     /translation="MKTNNSLKTVLVTGGSSGIGKELSILLYKDGYNVLVVSISKEEL
                     KLLDKECKEIDPSGKLETLETDLTQNESIPKILKWISKLNLEVDVLVNNAGFGLWGKS
                     WELSPEKVDSMLRLNMNAVTILSNEFSKRMIERKNGFILNVASTASLQPLSHMAAYAA
                     SKAYVVSFSEALRAELAPYGIKLGILYPGTTKTNFLSVAGIHKENKKGSLGNLAYSIA
                     MDPKDVAKVAFNAIQNKTERSIPGFMNKTHYYSTKIFPSWIVKKIADRIFKKE"
     gene            complement(25327..26085)
                     /gene="pmdD"
                     /locus_tag="DFFNOFEI_00110"
     CDS             complement(25327..26085)
                     /gene="pmdD"
                     /locus_tag="DFFNOFEI_00110"
                     /EC_number="3.1.1.57"
                     /inference="ab initio prediction:Prodigal:002006"
                     /inference="similar to AA sequence:UniProtKB:Q93PS7"
                     /codon_start=1
                     /transl_table=11
                     /product="2-pyrone-4,6-dicarbaxylate hydrolase"
                     /protein_id="X:DFFNOFEI_00110"
                     /db_xref="COG:COG3618"
                     /translation="MRIFDSHFHIIDPRFPLVPNHGFLPEPFTVSDYNKQADWLRIKG
                     GAVVSGSFQAFDQTYLLDTLSALGKNYVGVTQLPANTKDSEILSLHKSGVRAVRFNVR
                     RGGSEEISKIKEMGARVYDIAGWHVELYIDAKEIDEFLEEVLLSLPKVSIDHLGLSKE
                     GFSTILRLVEKGVRIKATGFGRTNMDIRSALVEIAEISPDALMFGTDLPSTRSPAPFT
                     EEDLHLVTDTFEGELLQKVLYSNALEFYGVNVKV"
     gene            complement(26164..26757)
                     /locus_tag="DFFNOFEI_00111"
     CDS             complement(26164..26757)
                     /locus_tag="DFFNOFEI_00111"
                     /inference="ab initio prediction:Prodigal:002006"
                     /codon_start=1
                     /transl_table=11
                     /product="hypothetical protein"
                     /protein_id="X:DFFNOFEI_00111"
                     /translation="MKSIFEKINTEERHLSYASLSRRVYAQFLDFLILCPVLIPQIMV
                     FYYHNKFVYELFPFYTALHSLLYIGYRFVMHALYGRTLGKAFAGIIVTDSGKGRLGWV
                     RSFIRTLPELVLSLVTIMSAVYDSRIFMAHQAEMEGLPLAGIHRILNKWNPLDNFTFW
                     DSIIYYGISVLCIFFSHKRTALHDLFAGTRVLRYRVE"
     gene            complement(26768..27295)
                     /locus_tag="DFFNOFEI_00112"
     CDS             complement(26768..27295)
                     /locus_tag="DFFNOFEI_00112"
                     /inference="ab initio prediction:Prodigal:002006"
                     /codon_start=1
                     /transl_table=11
                     /product="hypothetical protein"
                     /protein_id="X:DFFNOFEI_00112"
                     /translation="MAKYFTSKILLTCVSAVILIVLGIFLYSFFRNGSDIPDFTDRFE
                     FKGLTRAQAEKFGIIGIPNGISDYFIKRCGFKESWVVFSKYKVENPEFRKTILERFKN
                     HPGLNRRFDSYPNDWPENFDQGNCKPDWWGPCSKGFWAEISKDPDVVAHKDGFYLCES
                     GKELRWFVFHFRNIL"
     gene            complement(27433..28023)
                     /gene="yfcG_1"
                     /locus_tag="DFFNOFEI_00113"
     CDS             complement(27433..28023)
                     /gene="yfcG_1"
                     /locus_tag="DFFNOFEI_00113"
                     /EC_number="1.8.4.-"
                     /inference="ab initio prediction:Prodigal:002006"
                     /inference="similar to AA sequence:UniProtKB:P77526"
                     /codon_start=1
                     /transl_table=11
                     /product="Disulfide-bond oxidoreductase YfcG"
                     /protein_id="X:DFFNOFEI_00113"
                     /db_xref="COG:COG0625"
                     /translation="MKVYGTSVSGNCYKIKLLLHLLKIPYEWIEINVRNGETKTKEFL
                     LKNPVGKVPLLELDSGEFLSESNAILYFLANKTDFFPNDLLIQSRILQWMFFEQYSHE
                     PYIAVNRSLIRLQNKKDDPRISENLPKGMNALRIMDDYLAKNQFFGSKEPSIADISLF
                     AYTHVAEEGQFSLADFPNIISWIERIKKIPNFIPIY"
     gene            complement(28099..28503)
                     /locus_tag="DFFNOFEI_00114"
     CDS             complement(28099..28503)
                     /locus_tag="DFFNOFEI_00114"
                     /inference="ab initio prediction:Prodigal:002006"
                     /codon_start=1
                     /transl_table=11
                     /product="hypothetical protein"
                     /protein_id="X:DFFNOFEI_00114"
                     /translation="MTMNKSYYPILLIPIFLFFAYYFFSPSCISGNCKNGFGTKIMSG
                     SYRYDGSFQNGLAHGKGKLVLGGVESYDGDWDRGNKEGNGIYKYSDGTVYEGQWKLNK
                     RNGFGKLTDPDGVLIFEGEWADDKQVLAKNSK"
     gene            complement(28572..29084)
                     /locus_tag="DFFNOFEI_00115"
     CDS             complement(28572..29084)
                     /locus_tag="DFFNOFEI_00115"
                     /inference="ab initio prediction:Prodigal:002006"
                     /codon_start=1
                     /transl_table=11
                     /product="hypothetical protein"
                     /protein_id="X:DFFNOFEI_00115"
                     /translation="MSKKSQNTTARKSEKFPSKADMLSAGLSCVNFNLRRASRAVTQF
                     YDRELEKAGLTSQRFSLLHTLGATDGLGLAELADLLVLDRTTLIRNLTPLEELGYVAD
                     VPSENKRARKVILTQKGLEALRIAYPIWEEAQAAVTEAMGEDDLKRLLKRLNSIVRKR
                     NFKDFSRSET"
     gene            complement(29101..29628)
                     /locus_tag="DFFNOFEI_00116"
     CDS             complement(29101..29628)
                     /locus_tag="DFFNOFEI_00116"
                     /inference="ab initio prediction:Prodigal:002006"
                     /codon_start=1
                     /transl_table=11
                     /product="hypothetical protein"
                     /protein_id="X:DFFNOFEI_00116"
                     /translation="MELTIDKPVLSPYSFARIRFQDCDPFGHLNNARYMDYFLEARSE
                     QLRETANFDFYEYGSSSGKSWVVSKVETQYLEPVKQNDVVKIVTRLIKLTPATIHNEY
                     LLLDKEGSRLKAVLRAQFSFIDLQKGRPVRHDQEMMSFLGNFVFSESGLNDGSFEDRV
                     KQLRKQVSEGKYSQD"
     gene            complement(29783..30601)
                     /locus_tag="DFFNOFEI_00117"
     CDS             complement(29783..30601)
                     /locus_tag="DFFNOFEI_00117"
                     /inference="ab initio prediction:Prodigal:002006"
                     /codon_start=1
                     /transl_table=11
                     /product="hypothetical protein"
                     /protein_id="X:DFFNOFEI_00117"
                     /translation="MVRKKKSENDWFKIEKIFYRTEPRKIEIFVKGMVKNPFLIGIEG
                     FELNENSSDIPLFQQEKPLSVGSVLLKFKIEASENKEWIRKIGTTRKWIRIALKNDNG
                     QITHLQTEVSVHESDKKQFRKDLLLDAEGESIRLDGREWRLVSDVDRMDQALLQYVPK
                     SESLLFWNEMLSIHVYKVRASSPSEIYSLLESGKKKECPNVIWGLESEKSGKISYSWE
                     HSGCGRLTSSAQVSKLYRGEFGIYNIRYDRRSKISIEDKKKWSELLDLLPSKLD"
     gene            complement(30688..31386)
                     /locus_tag="DFFNOFEI_00118"
     CDS             complement(30688..31386)
                     /locus_tag="DFFNOFEI_00118"
                     /inference="ab initio prediction:Prodigal:002006"
                     /codon_start=1
                     /transl_table=11
                     /product="hypothetical protein"
                     /protein_id="X:DFFNOFEI_00118"
                     /translation="MSAHLPPLVPIIFGSTVFAILGYFFSLILGSRKNWIGSSLILLV
                     LAAWLVLQGILSGVGFYLVTDSFPPRFLCAVAPPVLFLVLLFFFPSSRAWMDQIPEVN
                     LTYLHLARIPVELVLYWLAMYGWIPISMTFAGWNFDILIGLTAPIAAFFILNRRSSSK
                     NWILFWNIVGLLFLLNIVALGILSAPGPFQKLSFERPNIAVLQFPYVWLPSFIVPSVL
                     FAHFVSIRRRFVAG"
     gene            31562..32461
                     /locus_tag="DFFNOFEI_00119"
     CDS             31562..32461
                     /locus_tag="DFFNOFEI_00119"
                     /inference="ab initio prediction:Prodigal:002006"
                     /codon_start=1
                     /transl_table=11
                     /product="hypothetical protein"
                     /protein_id="X:DFFNOFEI_00119"
                     /translation="MASQNFSFSISRSRLFQFFTILLISVSLIGILAEPKKGVHEDVF
                     EYKVKKNDTLSKIAKEFLQDPRNWKELLKYNEIPNPSLIREGTTLLIPGFLRKDTISA
                     TGEIIKPNAGPVAIADFQKGQVQFSRDFTPTGLPASWSKLSKDQLLNMDDWVQTGQGS
                     SSKIIFTKNGTVVELREKTLTKIVKTTSESISEFKLNKDGGILELKSGYLEAKVPPKK
                     PGDDTRKFMVVTPTAVVGVRGTELYVNAPDPENTMVGCYKGELEVSAEGKTVAVPAGF
                     GTTVVKGQAPSKPEKLPEKVELE"
     gene            32458..33699
                     /locus_tag="DFFNOFEI_00120"
     CDS             32458..33699
                     /locus_tag="DFFNOFEI_00120"
                     /inference="ab initio prediction:Prodigal:002006"
                     /codon_start=1
                     /transl_table=11
                     /product="hypothetical protein"
                     /protein_id="X:DFFNOFEI_00120"
                     /translation="MRILDRNIIKYKFSFLLSFLLLLSGEAFSEQQRVSLRWKPSQGA
                     ESYLIELSEDREFLRIHHFYKTKNFRYEFNSQDSKFYVRVVGINVDGGRGVSSPIISL
                     AEKFAAAPKVKVERPSTVVASSEELRISLGGDPKTGEPSSNSPGSANSQKQVPVSTYY
                     RVNGGEWQRYDGSISLSQEGWNEVEFYSEDILGNKETPKKTKYLKDTTAPQVRLIGEK
                     KGQSGLIEIKSGAELTLQVTEEGSGMEEITINLAARDGSGAEVNLTLSGEETKKPIKI
                     SSSGIDGLSTLRWEANDKAGNYIQSEIPLLIDAKHPVCVFAPTEGKLREDGIYYLKEN
                     GLIAIRCEDPGTGSGLSKLEYRIGNGQVQPYQSPIGFNTGVHSVTVYTSDKVGNQAEF
                     KIKVNALKPDWQKTGSELQEK"
     gene            complement(33808..34845)
                     /locus_tag="DFFNOFEI_00121"
     CDS             complement(33808..34845)
                     /locus_tag="DFFNOFEI_00121"
                     /inference="ab initio prediction:Prodigal:002006"
                     /codon_start=1
                     /transl_table=11
                     /product="hypothetical protein"
                     /protein_id="X:DFFNOFEI_00121"
                     /translation="MNRNPLWVLLASMLVSSAILAQTSPGTTAPPKSTTPKAETTKPS
                     GTERESSSGEKPDLYINSQSSFEFNSKDEGSSVDYIEYKIGSGDYTKYVSSITLVREG
                     LTKITYRAVDKAGNKEPEKHFNVLVDNTPPSTKITPSAALIVHENTNYATKTLTYSIT
                     AQDNLAGVQDIKVSINGAEPKVYDGKPIQLEKAGVNTIKFSATDKSGNTSTDSVLAVT
                     VDQEKPMVELFGSALVTVKDKIFVKSGNAFTIKASDTLSGIKQIFYKLDSGEWKLYAD
                     PVSVEAQGNHTIEAKSVDSVGNESDVKKIAFIVDTTPPETKIQKVDNKPSSPAPATKP
                     ASSSASPSTEN"
     gene            complement(34976..35458)
                     /locus_tag="DFFNOFEI_00122"
     CDS             complement(34976..35458)
                     /locus_tag="DFFNOFEI_00122"
                     /inference="ab initio prediction:Prodigal:002006"
                     /codon_start=1
                     /transl_table=11
                     /product="hypothetical protein"
                     /protein_id="X:DFFNOFEI_00122"
                     /translation="MNILKKILFWLGDLLFLFIPLCIVLAEAGTCTQGDDSIFLLFTQ
                     ASFAISVLALFLVWFGSPSGGLVGQSLVVFPFLVSLYFYIAYIPVYFVYSTLQNYDLC
                     VVIVSDLTLYNATNVVQNGAASLFSRIYAILMLLPVLGSFLPVYKFWKSGSFSKKEKK
                     "
     gene            complement(35459..35614)
                     /locus_tag="DFFNOFEI_00123"
     CDS             complement(35459..35614)
                     /locus_tag="DFFNOFEI_00123"
                     /inference="ab initio prediction:Prodigal:002006"
                     /codon_start=1
                     /transl_table=11
                     /product="hypothetical protein"
                     /protein_id="X:DFFNOFEI_00123"
                     /translation="MEKRYWAELKSNPEGLEKLKVSMDEKVITFLYSSKNLEYNKAIV
                     LKEFLSK"
     gene            complement(35660..36835)
                     /locus_tag="DFFNOFEI_00124"
     CDS             complement(35660..36835)
                     /locus_tag="DFFNOFEI_00124"
                     /inference="ab initio prediction:Prodigal:002006"
                     /codon_start=1
                     /transl_table=11
                     /product="hypothetical protein"
                     /protein_id="X:DFFNOFEI_00124"
                     /translation="MVSISRKTFIKYGMSFGAFLSTSQVLQYCKTSSKERYDYERKNP
                     FDPEFLSENISPILKALRIGITAPNPHNVQPWKFKLIDDHSALLYVDERRLLKDTDPT
                     FRQIHIGQGTFLENLSLGTQVFGYLAEVSLFPEGKYTIADMGKKPIAKIVLVKQEDLV
                     RNPLSEFISDRVTRRSIYEGDDLTPDDFEKIYKDSTVLYSELKFVAKEGSENLGKRLV
                     AAMQMETDTYNTYEESRIWFRYNDEEIGKYKDGLSLRANGVSGLKYYFARNFFLKHGA
                     ESWHSPENKKAGMDMFTSMVESSKGFIFLKTNRNEIIDWVQAGRDYLRLHLAATKNGF
                     SLHPMSQILQEYPEMDQIRNEFESSLKPGEKIQMLVRLGRSDYHYYSPRRDTKDFII"
     gene            complement(36887..37348)
                     /locus_tag="DFFNOFEI_00125"
     CDS             complement(36887..37348)
                     /locus_tag="DFFNOFEI_00125"
                     /inference="ab initio prediction:Prodigal:002006"
                     /codon_start=1
                     /transl_table=11
                     /product="hypothetical protein"
                     /protein_id="X:DFFNOFEI_00125"
                     /translation="MEFTIRPIAKVSNSRSEIQDDYWAEIVSEIELEENIPAESLDGI
                     DTFSHLEIIYIFHKAIGLKPVLGSEHPRENKRWPKVGIFAQRKKNRPNHLGSTIVELL
                     RRDGKKLLVKYLDAIDGTPVVDIKPVMREFLPMSGISQPDWSKELMINYWE"
     gene            complement(37412..38038)
                     /locus_tag="DFFNOFEI_00126"
     CDS             complement(37412..38038)
                     /locus_tag="DFFNOFEI_00126"
                     /inference="ab initio prediction:Prodigal:002006"
                     /codon_start=1
                     /transl_table=11
                     /product="hypothetical protein"
                     /protein_id="X:DFFNOFEI_00126"
                     /translation="MFKKLIILFLLFFVMIGCITPAGFGKVKVTKDSFKNIHNVNLKM
                     YVKSEEAMPGAPFESMKYGVILDFTREIGINKINPTVTQFTIYATSLNRPIEKSGFVK
                     IGDKVSPLIFGNTLSERVTTISSGATGNNTQNVSNSQNVHINVKSHAHFELKGTFLLK
                     GEDEEAIRNANEFSIRLYSGTEPITISFVGSDLAKFKEYLNAKPEAGN"
     gene            38457..39521
                     /locus_tag="DFFNOFEI_00127"
     CDS             38457..39521
                     /locus_tag="DFFNOFEI_00127"
                     /inference="ab initio prediction:Prodigal:002006"
                     /codon_start=1
                     /transl_table=11
                     /product="hypothetical protein"
                     /protein_id="X:DFFNOFEI_00127"
                     /translation="MYRLVKRNRPGFLGKINLRYFIDRGSVPRSTLIVDRNRIALAIT
                     FVVTILSLFVGLINLVSNVSSSKLTKVDAGSGFGTDRLGAALIKIEGEIHSGQSGYDS
                     AGAQTILQQLRSIEDDSNIVGILVEINSPGGSVGASQEIYKELMFLRKEKNKKVVVSM
                     KDIAASGGYYIASAADKIFALGGTLTGSIGVIAIAPNIKGLLERYGVKVRTFKEGKYK
                     DSLSLFRDSTPEEDAMIQKMLSDTYEEFIEDVSKGRNQTVKFVEALAEGRVYSGQDAF
                     RNKLVDDIGGRREALAELSKLCNYDGTLPLFEEEVNPWERFFQLMQAKSGGFFGGEKV
                     FLQELKRSPILVLYPNSMAW"
     gene            39526..40128
                     /locus_tag="DFFNOFEI_00128"
     CDS             39526..40128
                     /locus_tag="DFFNOFEI_00128"
                     /inference="ab initio prediction:Prodigal:002006"
                     /codon_start=1
                     /transl_table=11
                     /product="hypothetical protein"
                     /protein_id="X:DFFNOFEI_00128"
                     /translation="MLKELFNRFIDLLDAVLFEPFRVENVISSWGTYPLKLVTVMVLL
                     LAATSAGAGYVFITPPFTGRSFGQFLIAALTHLLFFILLPYAVAFIVDGLAQSNGKKG
                     NANITLRFVNISLSLFISTAAWAILLAQLGIKGGFGVLTLYSIHYGLFMTVLVRGTSY
                     IYDLKFKDSFRINITTFIITFFLPLAMYSAVITSFNPSLP"
     gene            40139..40891
                     /gene="surE"
                     /locus_tag="DFFNOFEI_00129"
     CDS             40139..40891
                     /gene="surE"
                     /locus_tag="DFFNOFEI_00129"
                     /EC_number="3.1.3.5"
                     /inference="ab initio prediction:Prodigal:002006"
                     /inference="similar to AA sequence:UniProtKB:P0A840"
                     /codon_start=1
                     /transl_table=11
                     /product="5'/3'-nucleotidase SurE"
                     /protein_id="X:DFFNOFEI_00129"
                     /db_xref="COG:COG0496"
                     /translation="MNILITNDDGISSNGILALEKVLGKEHNTYLIAPLKERSATSMA
                     LSIYDSMRVERVNENHYIVDGFPVDCVNIGLHGNIFPKIDLVLSGINRGVNMGHDVHY
                     SGTVGAARHGAIHNRKSIAVSSGNLDKNYDYYKEAELVREILNSWTEEFSAGIVYNIN
                     IPEKFENSLSSIEIAKLGKRTYVDTYHSKQIIGGISDFFLGGSELGHIPEEGADFDIF
                     FRGKIPITPLSLDQTSPLELEEFRKRIRVKSK"
     gene            40892..41605
                     /locus_tag="DFFNOFEI_00130"
     CDS             40892..41605
                     /locus_tag="DFFNOFEI_00130"
                     /inference="ab initio prediction:Prodigal:002006"
                     /codon_start=1
                     /transl_table=11
                     /product="hypothetical protein"
                     /protein_id="X:DFFNOFEI_00130"
                     /translation="MEKKAPRKIPAKRRIFTEILKENYTVAITLIDREMSETGKDPEL
                     LYNFAICCSRTGNHKKCVSVIEELLEEFPKFSERDNAFRMMIYSLIRTGDYKTALART
                     EERLKLSLDDIILLSLKASALEKSGDTKGAIETHLRILRLRPEQKNSLNSVAYLLLEG
                     KEPNQEDLKLAMENIKRALQLDPENPAYLDSFGVLLSKLGKPEEARKAFEKAITKAPT
                     EDIILEHLKKLSQTNRQAT"
     gene            41641..41712
                     /locus_tag="DFFNOFEI_00131"
     tRNA            41641..41712
                     /locus_tag="DFFNOFEI_00131"
                     /product="tRNA-Pro"
                     /inference="COORDINATES:profile:Aragorn:001002"
                     /note="tRNA-Pro(tgg)"
     gene            41735..41811
                     /locus_tag="DFFNOFEI_00132"
     tRNA            41735..41811
                     /locus_tag="DFFNOFEI_00132"
                     /product="tRNA-Arg"
                     /inference="COORDINATES:profile:Aragorn:001002"
                     /note="tRNA-Arg(tct)"
     gene            41818..41893
                     /locus_tag="DFFNOFEI_00133"
     tRNA            41818..41893
                     /locus_tag="DFFNOFEI_00133"
                     /product="tRNA-His"
                     /inference="COORDINATES:profile:Aragorn:001002"
                     /note="tRNA-His(gtg)"
     gene            complement(41962..42765)
                     /locus_tag="DFFNOFEI_00134"
     CDS             complement(41962..42765)
                     /locus_tag="DFFNOFEI_00134"
                     /inference="ab initio prediction:Prodigal:002006"
                     /codon_start=1
                     /transl_table=11
                     /product="hypothetical protein"
                     /protein_id="X:DFFNOFEI_00134"
                     /translation="MNFSETGRIDLPEYKAGNRERFFILLSIGVFSVAVFEEVRAIFA
                     VPVLLVLFLLIGLRSKWKSLFYLNIPLFVLSFINIFPYAKNLWPGTLIVALVFYFLSF
                     SKIRKLGLLRWWAKGEVSGQILGLSVLFVFSASIALFLWFYLLDPDVSDIKENFPKGD
                     IPVLIAAGIGFAIINAIAEEFLFRGILFEALLTARLSLFWVLVFQALSFGILHLYGFP
                     RGWVGVVLAGIYGLMTGLIRILSKGIYYPVLVHFFADITIAGIVLFFAG"
     gene            complement(42781..43377)
                     /locus_tag="DFFNOFEI_00135"
     CDS             complement(42781..43377)
                     /locus_tag="DFFNOFEI_00135"
                     /inference="ab initio prediction:Prodigal:002006"
                     /codon_start=1
                     /transl_table=11
                     /product="hypothetical protein"
                     /protein_id="X:DFFNOFEI_00135"
                     /translation="MNTVSKIWAAVFVAGLVFSNYYLYSTTNSKLESYKSEPPFLRFD
                     FTDSYLVDRSSQAPYLADGNLDTEWRKLRPSSMKTDFDLELRLSHRLKSGIYVPTNWK
                     GIRVIACSKNTPPLSLRVIEREAINVDKESRLPDDTEYSSIVLDFSGSETATVYLKKD
                     AGSVPQKEYPKGIWIWSVQGTFESVGSDSCIKDIQLFE"
     gene            43514..44425
                     /locus_tag="DFFNOFEI_00136"
     CDS             43514..44425
                     /locus_tag="DFFNOFEI_00136"
                     /inference="ab initio prediction:Prodigal:002006"
                     /inference="similar to AA sequence:UniProtKB:Q7A6Q5"
                     /codon_start=1
                     /transl_table=11
                     /product="Epimerase family protein"
                     /protein_id="X:DFFNOFEI_00136"
                     /translation="MLIGITGGTGLIGSMLAIRLKAEGHRVRIFSRSGKLPPRLQRIS
                     EWDVRIGSLPTRADLEGVNVLINLAGEPIAGVRWTPEYKQRIRSSRIDFTRDLVARLT
                     SLGEFAPKALFNSSAIGIYGSYDAGTPPFDEDSPAAEDELGVLCRDWEEEALEAEKAG
                     IRTVLLRTGVVLTTEGGALATMLPAFKLFAGGPIGSGNQILSWIHIEDQLSAIMFLIR
                     KEEARGAFNLVSPEPLSNEQFSKILAKTLGRPSFTRVPSFALSLAFGEGSIVATHGQR
                     AVPKRLQELGYKFRYPNLEAALRNLLG"
     gene            44545..44850
                     /gene="trxA_1"
                     /locus_tag="DFFNOFEI_00137"
     CDS             44545..44850
                     /gene="trxA_1"
                     /locus_tag="DFFNOFEI_00137"
                     /inference="ab initio prediction:Prodigal:002006"
                     /inference="similar to AA sequence:UniProtKB:P0A4L2"
                     /codon_start=1
                     /transl_table=11
                     /product="Thioredoxin 1"
                     /protein_id="X:DFFNOFEI_00137"
                     /translation="MPGSFNELLKTHDKPILVDFWAEWCGPCKMVAPELEKFAQAHQG
                     QVTVVKVNIDEKPELAQQYGVQSIPTLMLFKGGEIAEKVVGAIPQAHMEKVFAPKLA"
     gene            complement(45063..46790)
                     /gene="caiA_1"
                     /locus_tag="DFFNOFEI_00138"
     CDS             complement(45063..46790)
                     /gene="caiA_1"
                     /locus_tag="DFFNOFEI_00138"
                     /EC_number="1.3.8.13"
                     /inference="ab initio prediction:Prodigal:002006"
                     /inference="protein motif:HAMAP:MF_01052"
                     /codon_start=1
                     /transl_table=11
                     /product="Crotonobetainyl-CoA reductase"
                     /protein_id="X:DFFNOFEI_00138"
                     /translation="MNHPLRLAENPGLSSYDLTGYKGNRGKNFYEEDKILQRIVERYS
                     SDYKPDHKKAMIDHLKGYGELVGGILDELTEASHKEGKYGEVVKYDRTGNRIDQIVYS
                     HEQKLSRKISYDYGIVNLDFHDEWKFPFTDLHRQALTYLANQNGEGGVTCPLAMTEGM
                     IRVLQGIGTEEQKKKYLPLVAGKGSFSHFMAGQYVTERVGGSNVGANRTIARKGEDGK
                     WILNGEKWFCSNPGDLWVTTAKIEDTETVGLFLVPRIKDNGELNGHHILRKKDIIGSK
                     GKLTVEIVYEDLEAEALGRPAHGIANLIRYVIRTSRVHVGLAASGMSRRAFMEAREYS
                     RYRTAYGKKIQDFPAYSRELAEIRILYAALVMPIFRGIDWAQKGILAEQISTPLMKYR
                     SSSLSSQITHRAIMALGGSGIIGDYTCLPRLHNDCIINETWEGTHLIITDHALGAMNR
                     VKIRDSFVLELKKNFDSAKKYPELKAVAELGENFLLDWNKNIEEKPREWKETYRVDLS
                     DQAYGALVLSEFLEQAVFDRASGSKRSRFDSFAKGFGAFLFRTLPKTFGDYESFRLDQ
                     EEVDEIVNW"
     gene            complement(46950..48683)
                     /gene="malL"
                     /locus_tag="DFFNOFEI_00139"
     CDS             complement(46950..48683)
                     /gene="malL"
                     /locus_tag="DFFNOFEI_00139"
                     /EC_number="3.2.1.10"
                     /inference="ab initio prediction:Prodigal:002006"
                     /inference="similar to AA sequence:UniProtKB:P29094"
                     /codon_start=1
                     /transl_table=11
                     /product="Oligo-1,6-glucosidase"
                     /protein_id="X:DFFNOFEI_00139"
                     /db_xref="COG:COG0366"
                     /translation="MVPSMDSGSRSTVTSKRKKETATSVRELKKANPPRRGKKIDADW
                     WKNAVVYQIYPRSFKDANGDGIGDLEGIIQKLDYLNDGTPNSLGIDAIWLSPIYPSPM
                     YDFGYDISDYESIDPVFGNMDTFKRLLKEAHKRKIRIIMDLVANHTSHQHPWFLESKS
                     SKDNPKRDWYIWKDPVNGKPPNNWMGTFGGRAWTLDKTTGQYYYHSFLAEQPDLNWRN
                     PEVKKAIFSMVKNWLDMGVDGFRLDVVNLFVKDSELRSNPRKRWLARPFDQQNHIYDR
                     DRPEMHDILKDLRKLLDSYGDRMSVGEVMMEPPGTSALPASYYGAKGDELHLAFNFAF
                     FYTPWKAEKFRDVIKEWEKYLRDKGWPNYTLSNHDFRRHITRYSKGRETVARAKIAAL
                     MLLTLRGTPFLYYGEELGMTDERVPKNRIQDPVGIRYWPVYPSRDNCRLPMCWSGDVN
                     GGFSNGEPWLPVFSKYESVNVETQSRSIESLLNFYKKLIWLRKGNEILKKGTLALDYD
                     SPPGVLQYTREFEKKKCLIILNFENESKKIVANANRTAQILISTHRKPEKMEIPVVFE
                     IAPYEGLVLEY"
     gene            complement(48686..51319)
                     /gene="glnD_1"
                     /locus_tag="DFFNOFEI_00140"
     CDS             complement(48686..51319)
                     /gene="glnD_1"
                     /locus_tag="DFFNOFEI_00140"
                     /inference="ab initio prediction:Prodigal:002006"
                     /inference="similar to AA sequence:UniProtKB:Q9RAE4"
                     /codon_start=1
                     /transl_table=11
                     /product="Bifunctional
                     uridylyltransferase/uridylyl-removing enzyme"
                     /protein_id="X:DFFNOFEI_00140"
                     /db_xref="COG:COG2844"
                     /translation="MPLELDISYSFQRLLEKSRAVSGRLVSRQLTFIIDSFLRTRFEK
                     SSGILKKGEEVAVIALGGYGRMEMAPHSDVDILYLHNGVPDSKLSEIISSINTYLYDS
                     GKEVGHTCRTIKESFRYLDDMSSFHAVLDSRFLTGSKELFKKYQEEFLAKLPSKFVTR
                     YNQAKEDQLSERFLREGRPILLSEPNLKTDLCGLRDIQYLYWTEKSRSPIRSLGGLAV
                     LPVFQSGEVQALEEAYDFLIRVRTALHILTGRKHDRLDLNLQPEVAEYLGFGKKEDMQ
                     TIEKFMNTLYSHQKNIFFIVRVYLDSLLAAQKKGEAQNFDYEGIRFLRIGNTIFPPNE
                     GNLFADPHTLYKDILLTFRMIQETGFEVSGGLLSEIRFASHFLDDDFRYSAEVNGGFI
                     RILQNKKDRGRILKLMHECQVLAALLPEFGACTNFPLFSYHHEFTVDEHTLLILHELD
                     RLDKGEFEDREILEVYKECEKTEILALAILLHDAGKVKEGDHSEYGAELAVSVGSRLG
                     LSEEDTDLFRFLVEKHILMSELSSKRDISDKLLIRNFARTVSNPDRLKLLYILTIIDT
                     KSVGTNVLTNWKKAILNVLYKNSINFFQTNRTDYEGPHGEEERIALAKDLVAYLTEKE
                     SQDPKISKTIASFAYSVIPESFLKTVSNRKILKYFKSITSLSQDANSDLLLDLEQDPA
                     FVTVEVVSRNIPEILLDLCCSVSSEGLSLVGMQSYTFEEFQIHILQVTDPQGSGNISS
                     EKLSRMEGKLRLMASGELQRDSIAFERTEWNPRKTIPESIINRSVRFSNEDVTDTTIM
                     EVRMPDMVGLVYRILRKVFDFGLKVSHLRVSTSADYAYDSFYLQTKDGEQVKDAKLLK
                     SLEDKILLIQPVERMTGELVF"
     gene            complement(51350..53383)
                     /gene="metG"
                     /locus_tag="DFFNOFEI_00141"
     CDS             complement(51350..53383)
                     /gene="metG"
                     /locus_tag="DFFNOFEI_00141"
                     /EC_number="6.1.1.10"
                     /inference="ab initio prediction:Prodigal:002006"
                     /inference="similar to AA sequence:UniProtKB:P00959"
                     /codon_start=1
                     /transl_table=11
                     /product="Methionine--tRNA ligase"
                     /protein_id="X:DFFNOFEI_00141"
                     /db_xref="COG:COG0073"
                     /translation="MSSETKRKILVTSALPYANGPIHLGHVLEAIQTDIYVRYQKSLG
                     NECYFFCADDTHGTPIMLAARKEGISPEELIDRVRKEHYRDLSGFLVEYDNYYTTNSE
                     ENRILSEEIYLSLKGKGHIAEREIEQAYCDTDKMFLPDRFIKGTCPNCGTQDQYGDSC
                     ENCGATYSPKDLKDSHCSLCGNPPVSRNSKHIFFKLGDFEKYLSSWVEKDSHVAEGVR
                     KKLKEWFEAGLQDWDISRDGPYFGFKIPGETEKYFYVWLDAPIGYMASSLNYFKGDRK
                     KFDSFWKDEKTEISHFIGKDILYFHTLFWPATLEGGGYRSPTQVHVHGFITVNGEKMS
                     KSRGTFIKADGYLKHLDPEHLRFYLAGKLGPGMDDLDLSFDDYTAKVNSDFVGNFVNL
                     VSRVATSILDKLDRTLGVPDAEGKKVLDELRSSESKIREWYETRNYTRVMKECSRLGD
                     IANKYVNDLAPWIQIKSDAEAARKTVTVALNAARILSIYLYPVLPKSGEKVYKILGLN
                     KKPEFADLSSDLEKTKVSAYEMITKRVEEKSIQTMLEENALETKSAGQPATPAAAPKT
                     EGVLEISIEDLSKVDLRVGKIIEAGPVEGADKLVQVKLDLGPLGTKNVFAGIKASYQP
                     QDLLGLTIVAVANLKPRKMKFGVSEAMLLASGEGESLSLFVPHRGANPGDKLK"
     gene            53499..54005
                     /locus_tag="DFFNOFEI_00142"
     CDS             53499..54005
                     /locus_tag="DFFNOFEI_00142"
                     /inference="ab initio prediction:Prodigal:002006"
                     /codon_start=1
                     /transl_table=11
                     /product="hypothetical protein"
                     /protein_id="X:DFFNOFEI_00142"
                     /translation="MERVSSLASKVLPGHEFYEKFQKSLDRETEIFQLKMNYAKVLVS
                     LWSYSCHADGVFHTKEGNLVGQMVKAMFDKDCIFDHHQEQKAEIIEELSEVFESPLPI
                     KMITDFAEGNPVLAVNFYEDAVCIVTSDGKFTEREVEFLDDLAKELEISSMDKKNIDN
                     KYTDGDED"
     gene            54028..54966
                     /locus_tag="DFFNOFEI_00143"
     CDS             54028..54966
                     /locus_tag="DFFNOFEI_00143"
                     /inference="ab initio prediction:Prodigal:002006"
                     /codon_start=1
                     /transl_table=11
                     /product="hypothetical protein"
                     /protein_id="X:DFFNOFEI_00143"
                     /translation="MPFPLLLLLFGYLGLQLILSGPFLQLIVNIISFRLFKFRWLTPG
                     IILPGLWVWARHFIIFFPGELGTDIVHAKGSFVHFRISFSNLFKGKLIFRGVNVRSFH
                     MDYTNRVESRKKIEYLPKRGRIQFKLEKVSHSSIDIEDKTLTPVFNIQIRDIKVENGV
                     LDAGSPLEILFRSRMGSCRLGREGLLRTGTLKGGDRGYLTLSGITWGELAGLEIIPLP
                     LFKKQVHLTLEFRHIDDHHTDFEGTLLHTGSGEEEESETYPFRFGVDWNDFNLPFDLA
                     LRKLIMELFLQTKLEGLMARTLQTIAKGIRLFLGKD"
     gene            complement(54989..55219)
                     /locus_tag="DFFNOFEI_00144"
     CDS             complement(54989..55219)
                     /locus_tag="DFFNOFEI_00144"
                     /inference="ab initio prediction:Prodigal:002006"
                     /codon_start=1
                     /transl_table=11
                     /product="hypothetical protein"
                     /protein_id="X:DFFNOFEI_00144"
                     /translation="MYKNNIEFIINSTNKDEPMYGILALVSDTLESMKADIASQRVDE
                     DQKKAFRSAMKDMISGLIKLNGIVEGMGQRVR"
     gene            complement(55304..56086)
                     /gene="eutC"
                     /locus_tag="DFFNOFEI_00145"
     CDS             complement(55304..56086)
                     /gene="eutC"
                     /locus_tag="DFFNOFEI_00145"
                     /EC_number="4.3.1.7"
                     /inference="ab initio prediction:Prodigal:002006"
                     /inference="similar to AA sequence:UniProtKB:P19636"
                     /codon_start=1
                     /transl_table=11
                     /product="Ethanolamine ammonia-lyase light chain"
                     /protein_id="X:DFFNOFEI_00145"
                     /db_xref="COG:COG4302"
                     /translation="MNPKEFWKSLTSARIGIGRSGGSIPTSELLKFRLDHARARDAVL
                     VEPDFDTINIGLEKVFQPLGIEIIGVESLAKGREEYLLRPDLGRRISEPSRSRLESKK
                     GKYDIALVGVDGLSAKAIDSNLIPFLQVLVPILSDQKYKIAPFVLGKLGRVAIGDEIG
                     EILGAKAVVLLIGERPGLTSADSLGMYLTFDPKLGKTDESRNCISNIRPDGLDFNKAS
                     LKTAYLLSESLKRGISGVDLKDEMAPDFLENSIKPLNITNST"
     gene            complement(56083..57477)
                     /gene="eutB"
                     /locus_tag="DFFNOFEI_00146"
     CDS             complement(56083..57477)
                     /gene="eutB"
                     /locus_tag="DFFNOFEI_00146"
                     /EC_number="4.3.1.7"
                     /inference="ab initio prediction:Prodigal:002006"
                     /inference="similar to AA sequence:UniProtKB:P0AEJ6"
                     /codon_start=1
                     /transl_table=11
                     /product="Ethanolamine ammonia-lyase heavy chain"
                     /protein_id="X:DFFNOFEI_00146"
                     /db_xref="COG:COG4303"
                     /translation="MGYKTVLGRKSYVFPDLKTLLAKASPLRSGDQLAGIAASTQEER
                     VAAQMALADLPLSEFLNIELIPGEKDEVTRLIFDSHDRSAFSKISSLTVGEFRDFLLN
                     ENTDSDLISQIRDGITPEMAASVSKLMSNQDLILVSKKSPIITKFRNTIGLPGRLSSR
                     LQPNHPTDDPKGIAASILDGLLLGSGDAVIGINPATDNVPTVIALLKMLDSIIQKYSI
                     PTQSCVLCHVTTSMKAMEEGAPLDLVFQSIGGSEALNKSFGVNLNILAESQQMALELN
                     RGTVGNNVMYFETGQGSGLSAGAHYGIDQQTLEARAYAVAKKFDPLLVNTVVGFIGPE
                     YLYNGKQILRAGLEDHFCGKLLGLPMGVDVCYTNHADADQDDMDTLLTLLGAAGCNYI
                     MGVPGADDVMLSYQSTSFHDTLYLRQIFGLKPAPEFESWLLERGLFESTKQFLPKENQ
                     NRVLLEGILEDKVG"
     gene            complement(57582..58892)
                     /gene="yhdG"
                     /locus_tag="DFFNOFEI_00147"
     CDS             complement(57582..58892)
                     /gene="yhdG"
                     /locus_tag="DFFNOFEI_00147"
                     /inference="ab initio prediction:Prodigal:002006"
                     /inference="similar to AA sequence:UniProtKB:O07576"
                     /codon_start=1
                     /transl_table=11
                     /product="putative amino acid permease YhdG"
                     /protein_id="X:DFFNOFEI_00147"
                     /db_xref="COG:COG0531"
                     /translation="MESKEEFSRTLGPWLLWGLGVGYVISGMYFGWNLGLPVGGTLGL
                     GIATLLIILLYVCFSFSYTELACMIPKAGGAFDYGKEALGNLWAYIVGTAQLIEFLFA
                     PPAIAAAIGAYFSLFFPGIDPIWIAIVAYLLFTSLNILGVKFAASFEFGITILAVFEL
                     LLFSGLTLPNFSWEKFSYNPLPNGWTGALSSLPFAVWFFLAIEGVANVAEETKDPQRN
                     ILIGFGSALATLVILCGLVFFSSIGVGGWEMIVYPEQGASASDYPLPLALRKLYGESG
                     WAFHLLITIGLFGLIASFHGIILAGGRASFEFGRANFLPKFFGKVHPKFKTPANALIA
                     NTSFGIAALCTGKTSELITLSAFGALLLYFCSMISFFVLRKKQPDRERPFTVPGGKIL
                     PSVALVLSAIVLGVSAWQHPILFGIFILILLSGLVWARTSIFGK"
     gene            59084..60940
                     /gene="ilvD"
                     /locus_tag="DFFNOFEI_00148"
     CDS             59084..60940
                     /gene="ilvD"
                     /locus_tag="DFFNOFEI_00148"
                     /EC_number="4.2.1.9"
                     /inference="ab initio prediction:Prodigal:002006"
                     /inference="similar to AA sequence:UniProtKB:P05791"
                     /codon_start=1
                     /transl_table=11
                     /product="Dihydroxy-acid dehydratase"
                     /protein_id="X:DFFNOFEI_00148"
                     /db_xref="COG:COG0129"
                     /translation="MPQLRSRTSTHGRNMAGARALWRATGMKEGDFGKPIIAIANSFT
                     QFVPGHVHLKDLGQMVAREVEKAGAVAKEFNTIAVDDGIAMGHGGMLYSLPSRDLIAD
                     SVEYMVNAHTADALICISNCDKITPGMLMAALRLNIPTVFVSGGPMEAGKVNWNGDIR
                     KLDLVDAMVEAANQNVSDELVEQIERSACPTCGSCSGMFTANSMNCLTEALGLSLPGN
                     GSTLATHADRKQLFLTAGRLIVELAKRYYEQDDESVLPRNIATYEAFQNAMSLDVAMG
                     GSTNTVLHILAAAHEAGINFKMHDIDLISRRVPCVCKVAPATQKYHMEDVHRAGGVIG
                     ILSELDRAGLIHRDVPTVHSATLGKALEEWDIVRQKENSKAYALFSAAPGGIPTTEAF
                     SQDKRWPELDLDRTNGCIRDVEHAYSQDGGLAVLYGNIAPEGCIVKTAGVDESIWKFK
                     GRARVMESQEEAVAKILGNEVVEGDVVVIRYEGPKGGPGMQEMLYPTSYLKSKGLGKA
                     CALLTDGRFSGGTSGLSIGHVSPEAAAGGVIGLVEEGDIIEIDIPDRSIHLRVSDAEL
                     SDRRDRMNEKGKDAWKPKSRKRTVSAALRAYAAMTTSAHTGAVRDVSQVEHQ"
     gene            61079..61690
                     /locus_tag="DFFNOFEI_00149"
     CDS             61079..61690
                     /locus_tag="DFFNOFEI_00149"
                     /inference="ab initio prediction:Prodigal:002006"
                     /codon_start=1
                     /transl_table=11
                     /product="hypothetical protein"
                     /protein_id="X:DFFNOFEI_00149"
                     /translation="MSKIALTLPSVQTPSELMDFLKKESDNPNFDLWLDQLSERARSG
                     DKLVWSFLYQAIREADSGRLSWGFHKRLLSGIFHMLSRIGDSQSYRLFINYVKSLDRT
                     IPTGALELIGDLIPTFKEIDIDEIISISSLNDPFKSAFGIYALAQIVLEDRIPEEKIE
                     QVKSFLRDYHNPSYYLDHLVERTLEFLERDNSDILAFVEQLAS"
     gene            complement(61822..63492)
                     /gene="mcd"
                     /locus_tag="DFFNOFEI_00150"
     CDS             complement(61822..63492)
                     /gene="mcd"
                     /locus_tag="DFFNOFEI_00150"
                     /EC_number="1.3.8.12"
                     /inference="ab initio prediction:Prodigal:002006"
                     /inference="similar to AA sequence:UniProtKB:D3JV03"
                     /codon_start=1
                     /transl_table=11
                     /product="(2S)-methylsuccinyl-CoA dehydrogenase"
                     /protein_id="X:DFFNOFEI_00150"
                     /db_xref="COG:COG1960"
                     /translation="MATKAPTDSSAAKQALSKSSAIIEQVTKALAAKCSSNGKVSVSK
                     MDQNQFVQYQIAWLTSEQKIAENFIDYAWNDSLGTGELEKLMAQVFAAEVVSHIRTEF
                     SSRASEYGISTQELVSKLFDDATNKFLEESSAIENYNHIADLIASSGSFGAYGLSEDH
                     EMFRQTFKQFAEEVVAPKAEHVHRHDDIVPEEIIQGLRDMGCFGLCIPETYGGLQPND
                     KPDNISMLVVTEELSRGSLGIAGSLITRPEILSKALLKGGTDAQKEKWLPLIASGEKM
                     GGIMVTEPNYGSDVAGVSVTAKKVDGGWSINGVKTWCTFAGYANLLLILVRTETDPEL
                     KHKGLSIVLAEKPSFTGHEFDYKQDGGGRISGKAIGTIGYRGMHSFEVSFEDYFVPEE
                     NLIGGEAGRGKGFYFQMEGFAGGRIQTAARANGVMQAALEAGLRYAQERQVFQKPIFD
                     YNLTKYKIARMAMIVQASRQFTNTVAKLLDNHEGQMEATLIKFYASKVAEWVTREAMQ
                     IHGGMGYAEEYAVSRYFVDARVFSIFEGAEEVMALRVIAKSLMDQYSA"
     gene            complement(63658..63915)
                     /locus_tag="DFFNOFEI_00151"
     CDS             complement(63658..63915)
                     /locus_tag="DFFNOFEI_00151"
                     /inference="ab initio prediction:Prodigal:002006"
                     /codon_start=1
                     /transl_table=11
                     /product="hypothetical protein"
                     /protein_id="X:DFFNOFEI_00151"
                     /translation="MSSPVEEIVSVTEQLKEVQRSLDLFKEKQLKRESASDAAVEFVE
                     KASLVLDRAERKEIHLTDDQKRRIRNNLLKIRSSLVRNMEG"
     gene            complement(63928..64947)
                     /gene="mltG"
                     /locus_tag="DFFNOFEI_00152"
     CDS             complement(63928..64947)
                     /gene="mltG"
                     /locus_tag="DFFNOFEI_00152"
                     /EC_number="4.2.2.-"
                     /inference="ab initio prediction:Prodigal:002006"
                     /inference="similar to AA sequence:UniProtKB:A0A0H2ZLQ1"
                     /codon_start=1
                     /transl_table=11
                     /product="Endolytic murein transglycosylase"
                     /protein_id="X:DFFNOFEI_00152"
                     /translation="MIFKNAFVRRSVVLLGILALSGVVAFFVVDEIKGGAVGAGQVKV
                     DIIVEPGDSPVEVTENLSKNGLLKSSKYFLFLIKATRSAGKIKAGLYEINDGMDARKI
                     LQVITEGKVKLVTFTVPEGYNNRQIGDLLVKKNLIKTRADFLNAAARTELLREFKIPA
                     NNAEGYLFPETYSVPVNFPADKIARMMIKRFYVRLEKIPGAKELDPKKLHEIVVLASV
                     VEREAKKNEERPLMAGVFLNRLKQDIPLESCATIQYLFDKPHPRIFEKDLKIVSPYNT
                     YMNKGYPPGPISNPGQPSLEAALMPTKTEYLFFLLKPDGFHYFSKSFKEHAEAKKKYI
                     DVLYE"
     gene            complement(65000..65545)
                     /gene="hisI"
                     /locus_tag="DFFNOFEI_00153"
     CDS             complement(65000..65545)
                     /gene="hisI"
                     /locus_tag="DFFNOFEI_00153"
                     /EC_number="3.5.4.19"
                     /inference="ab initio prediction:Prodigal:002006"
                     /inference="protein motif:HAMAP:MF_01021"
                     /codon_start=1
                     /transl_table=11
                     /product="Phosphoribosyl-AMP cyclohydrolase"
                     /protein_id="X:DFFNOFEI_00153"
                     /translation="MLTIIWAGGQPGKISELRRMTQEEWEVIRHTLPTNVKTFIDCDE
                     DTILVSHPDFSEKELKEISSFDGLQFSNGLIPVVTIDKKGLFLMQAFSTPESLELSQK
                     ESMGIYFSRSRNQLWKKGDTSGHIQKLKRVLAPKDGSFVVYEVEQEGAACHEGYYSCF
                     FREQDKTGTKNLVPEIPFLGK"
     gene            complement(65636..65989)
                     /gene="ssbB"
                     /locus_tag="DFFNOFEI_00154"
     CDS             complement(65636..65989)
                     /gene="ssbB"
                     /locus_tag="DFFNOFEI_00154"
                     /inference="ab initio prediction:Prodigal:002006"
                     /inference="similar to AA sequence:UniProtKB:C0SPB6"
                     /codon_start=1
                     /transl_table=11
                     /product="Single-stranded DNA-binding protein B"
                     /protein_id="X:DFFNOFEI_00154"
                     /db_xref="COG:COG0629"
                     /translation="MKNLSLTVLDGFLTGDPELKKTQAGKSVTNFTVAVNHNYKKTEG
                     EDSEVSYVDVEVWERLAENCSEYLKKGKKVTVIGHLKQDRWKNQEGQYRSKVKVIADE
                     VRFDSFGDRKEKEAA"
     gene            complement(66152..66454)
                     /locus_tag="DFFNOFEI_00155"
     CDS             complement(66152..66454)
                     /locus_tag="DFFNOFEI_00155"
                     /inference="ab initio prediction:Prodigal:002006"
                     /codon_start=1
                     /transl_table=11
                     /product="hypothetical protein"
                     /protein_id="X:DFFNOFEI_00155"
                     /translation="MGKILKDCLPMKEEIEKRKSDPNWSKNLASCVIDRYKKEESSKK
                     LVQFPIRNVLAVAAALLLGISIGWYSFAGQLNTEDEYYLGVTSILEGESYLSTLEE"
     gene            complement(66439..66996)
                     /locus_tag="DFFNOFEI_00156"
     CDS             complement(66439..66996)
                     /locus_tag="DFFNOFEI_00156"
                     /inference="ab initio prediction:Prodigal:002006"
                     /codon_start=1
                     /transl_table=11
                     /product="hypothetical protein"
                     /protein_id="X:DFFNOFEI_00156"
                     /translation="MGEAEFSRFVEETREIVLAAISRYLYERFAYAIDDVAQETYLRA
                     YKALQKGQFRGDSKLTTWLYTIARNESIRMNENLVREETKAEKAGKRSEEDSRSFAFE
                     KELPEDREDLPTWEKAKLWIGNLPEAYRSVIQYYLSGYSEKEIAEVLGVPAGTVKSRA
                     ARGKEMLRRMQNSEKREGGEVWGKY"
     gene            complement(67021..67473)
                     /locus_tag="DFFNOFEI_00157"
     CDS             complement(67021..67473)
                     /locus_tag="DFFNOFEI_00157"
                     /inference="ab initio prediction:Prodigal:002006"
                     /codon_start=1
                     /transl_table=11
                     /product="hypothetical protein"
                     /protein_id="X:DFFNOFEI_00157"
                     /translation="MFRKITKITAILLVLGTTALLTQGCHHKWMSHEKRANYIVKKLK
                     SELDLTDAQAATLDKIKEDVLAKRKELKLGGHFFPKEAVEELRADKLNPEKWNKLGEE
                     REKKIAALRVFFTKKAVEFHAVLTPEQRGKLADLILKFQSKFDKEDED"
     gene            complement(67532..68203)
                     /gene="rssB_2"
                     /locus_tag="DFFNOFEI_00158"
     CDS             complement(67532..68203)
                     /gene="rssB_2"
                     /locus_tag="DFFNOFEI_00158"
                     /inference="ab initio prediction:Prodigal:002006"
                     /inference="protein motif:HAMAP:MF_00958"
                     /codon_start=1
                     /transl_table=11
                     /product="Regulator of RpoS"
                     /protein_id="X:DFFNOFEI_00158"
                     /translation="MVQSFFKVLFAEDNESSAELLIHFLERFNFEIDHVVDGMAAELK
                     LRKTKYDLILLDNMMPVLSGVRLANKIPDLNKNTPIIFLTASNEKEDVVAAAHSKQLV
                     GYILKPFDPEKLLQKIVSVLKIPNDMIVDKKKYPFSIERTQNVSYGNGVRLIGCPFQK
                     NAEKIAQEIAFILKELPGVRKFFIEVGEEFYYHKKAQEILASLVTRLASKYEIKEEDI
                     LILSS"
     gene            complement(68399..69676)
                     /locus_tag="DFFNOFEI_00159"
     CDS             complement(68399..69676)
                     /locus_tag="DFFNOFEI_00159"
                     /inference="ab initio prediction:Prodigal:002006"
                     /codon_start=1
                     /transl_table=11
                     /product="hypothetical protein"
                     /protein_id="X:DFFNOFEI_00159"
                     /translation="MKRKLIMLTVLLISLSSTSLFASRGAVTESPIDIFEKSAEAKSL
                     AVQRQVQVAANLPVHKALFYGTHNSYNSKAYAGPFFSYAFPNQQVSITDQLRLGARFI
                     ELDIHYYLSTNFKNDFLLCHGQSNDLGCNVFDRPASKGLEEIRNWISSPQNRNEVLVL
                     YFEDYLDGRQDEFLGIVRSYLDPYLYRYSGSCGDIPSAANMPKLKDMVSSNRRILMMS
                     NGCYDGAWNQYSKRIFFGSNTISPKDFQGYPSCNWSRGVYDNTMTRVFNDSTNYFGIY
                     DGVKESGVFTNDNIAQMLACGISVFGIDQFSPDFAKQGLWSWDNAEPNDYANAEDCLQ
                     IVGSGRWNDNKCSNSYRYACKDGSGNWAITDASGNWANGKSACSARGWNFSSPVTPYE
                     NKKLQEAKNAKGVSEVWANLTDQYSEGYWEAGR"
     gene            69987..70451
                     /locus_tag="DFFNOFEI_00160"
     CDS             69987..70451
                     /locus_tag="DFFNOFEI_00160"
                     /inference="ab initio prediction:Prodigal:002006"
                     /codon_start=1
                     /transl_table=11
                     /product="hypothetical protein"
                     /protein_id="X:DFFNOFEI_00160"
                     /translation="MRSMPAKKKSAKTNSSPKRGIKYEDKSPGQPELVPIFNEIKKLM
                     KPYIKGSLKERGDSRGQYGLVSEMEIEVNGKKKPEVYFAGVLVQKGYVGFYFMPVYSE
                     PGLKKIFPSELLKCLKGKSCFYIKKKDPLILSQIKEALKLGYNDYKTKGWVK"
     gene            complement(70457..71689)
                     /locus_tag="DFFNOFEI_00161"
     CDS             complement(70457..71689)
                     /locus_tag="DFFNOFEI_00161"
                     /inference="ab initio prediction:Prodigal:002006"
                     /codon_start=1
                     /transl_table=11
                     /product="hypothetical protein"
                     /protein_id="X:DFFNOFEI_00161"
                     /translation="MKLGKFAVSFARDTSLGVLSGVKSALTGSFEWCAKSLSQISETP
                     TVNGTRLGEFLKDAGKSLGEAGSKTEEGLSKAFESTAQAMHTALEALSETESLIQKKV
                     FENISVSSVVGESFAGMITTSEIQASFRLDGKDVSPEEVLADWKRSGSKKPILCVPGL
                     FCDEGLWIKNGEPSFSEILIKENYYPFYLRFNPGAHISENGSKLLELVRKVLEDPELK
                     QKKFDVVSYSQGGLVFRSALYSSKKEGNPLSSNIKKVLFISSPDGGSYIEKVGFWLGL
                     GAEALPVFPVQLVGYIGNQRSEAMKDLSHGIIREEDWKDGTHLGRYGKDKYFGELDEI
                     DAYQIYSFVSEEGGDWSSWIGDGIVEKPSLTLFSDSIFRKKSNPENRVKVLKGLSHYQ
                     IVPSPELREYFLKVFVGK"
     gene            complement(71843..72193)
                     /locus_tag="DFFNOFEI_00162"
     CDS             complement(71843..72193)
                     /locus_tag="DFFNOFEI_00162"
                     /inference="ab initio prediction:Prodigal:002006"
                     /codon_start=1
                     /transl_table=11
                     /product="hypothetical protein"
                     /protein_id="X:DFFNOFEI_00162"
                     /translation="MMESTEYTNLVSERPFADLDLRVGKVIGFELFLDHGEKAYRLIL
                     DFGESAGVRKSSESILSLGEEKDFLGKQTLCVMDYPSAHIARMRAQALFLGFVEEEEE
                     FSKSDAISFVQLAC"
     gene            complement(72259..73392)
                     /gene="sasA_1"
                     /locus_tag="DFFNOFEI_00163"
     CDS             complement(72259..73392)
                     /gene="sasA_1"
                     /locus_tag="DFFNOFEI_00163"
                     /EC_number="2.7.-.-"
                     /inference="ab initio prediction:Prodigal:002006"
                     /inference="protein motif:HAMAP:MF_01837"
                     /codon_start=1
                     /transl_table=11
                     /product="Adaptive-response sensory-kinase SasA"
                     /protein_id="X:DFFNOFEI_00163"
                     /translation="MKTLKFLFLEDSSTDLELIQRELKRAGVDYIPVHVQDREEYLKA
                     IEDEKPDFIFSDYSLPNFDGLSALTIAKEQCPSTPFIFVSGTYGEDAAIQTLTRGATD
                     YVLKDRLVKLVPALRRAIREIEEHKALRRAEQEKFEIEEQLRQSQKVEAMGFLAGAMA
                     HEINNPIMAIIDYAQLISKGEMDIDKAQKIAAKIKQEGERISVMVKDLLRFARQEKAA
                     FEPVSVFALISRARSISEQRLKMSRIQLDLDIHTDLPSVMCKEGQILQVLLNLINNGT
                     DALNERYPEYDENKRMIISAKPEEIGGKSWVRITVEDLGSGIPQEIGKSIFNTFFTTK
                     GADKGTGLGLSVSLGIVKEHGGFLSFESSANEYTRFFLDLPAV"
     gene            complement(73394..73837)
                     /gene="rcp1_1"
                     /locus_tag="DFFNOFEI_00164"
     CDS             complement(73394..73837)
                     /gene="rcp1_1"
                     /locus_tag="DFFNOFEI_00164"
                     /inference="ab initio prediction:Prodigal:002006"
                     /inference="similar to AA sequence:UniProtKB:Q55169"
                     /codon_start=1
                     /transl_table=11
                     /product="Response regulator rcp1"
                     /protein_id="X:DFFNOFEI_00164"
                     /translation="MNQSGNYDILYAEDNPNDAELTLRGFKKNNLVNQVFHVKDGEEA
                     LEFLFSRGRYHGRESGGKPLFVLLDLKMPKVDGLEVLREIKSDEKLRTVPVVMLTSSA
                     EEKDIVESYKLGVNSYIIKPVEFEKLIITVSEIGQYWCILNKSVH"
     gene            complement(73844..75637)
                     /gene="sasA_2"
                     /locus_tag="DFFNOFEI_00165"
     CDS             complement(73844..75637)
                     /gene="sasA_2"
                     /locus_tag="DFFNOFEI_00165"
                     /EC_number="2.7.-.-"
                     /inference="ab initio prediction:Prodigal:002006"
                     /inference="protein motif:HAMAP:MF_01837"
                     /codon_start=1
                     /transl_table=11
                     /product="Adaptive-response sensory-kinase SasA"
                     /protein_id="X:DFFNOFEI_00165"
                     /translation="MLSYDSKLRFGVIGIGFLGLLIGFSSWISSRNLTQSKDWESHTF
                     NVISRLENLASSVKESKIRFLVFINSGKKEDLEYYKAEKQNIFFKLGELKYITRDNST
                     QQNGFLELEKLLIKKDEIDRKIGRYSTFKNNEIGIENAILENDIDRLIDRLKEKEVFL
                     LSERTYDSKIKEKITDWVLFLSISFNILILAVLYRFLKKESDLRVKAENILFEKNNLL
                     EHTLFEKEKFYKEILMIKSALDCASSNIMIADNDLNVVYTNRSVVNMFQSAKENIRNQ
                     YPNFSPEALIGSCIDSFHSHPERQRQILSTFTNTHKSSISIGGRQFNLSADPVIDSSG
                     ERLGSVVEWLDVTERNLKEFQINQLNRDLEENIRKLEYANRELEAFSYSVSHDLRAPI
                     RGIDGFTKIMLEDYSAVLEPEALRILNVIATNSKFMGQLIDDLLAFYRVSKLEPKSDS
                     INMKHMVSDSVEIINQEYGAKSPIVQISELPPVKGDASMLKQVWLNLISNAYKYSSRS
                     QNPFVEIGFLNGEGNRTFFVKDNGVGFDDQYSHKLFKVFQRLHSNEEFNGTGIGLAIV
                     DRIVQRHGGKVWAEGKMGQGATFYFTIPNKE"
     gene            complement(75816..78851)
                     /locus_tag="DFFNOFEI_00166"
     CDS             complement(75816..78851)
                     /locus_tag="DFFNOFEI_00166"
                     /inference="ab initio prediction:Prodigal:002006"
                     /codon_start=1
                     /transl_table=11
                     /product="hypothetical protein"
                     /protein_id="X:DFFNOFEI_00166"
                     /translation="MAAFHLGVCALTTVFHNIGYFWGFISFEESTIHHRIIAVAGPLM
                     SFTQLVGFFIYFPEPRKKGIVPGLIFYWFLYLGVLVITGYYAYISWDAPRSFVPGSHY
                     WDYEVHVFYSYFIYVILFYEVSYLVIGIWKAIIETGKERRSVIYILLSYAVITVVPGI
                     LNALSRNGTVARATYQQSFNLGMVTGMFLIMIVYVNATKERTTILNRIIGVSLATFFV
                     CYQLVGYSILNGYERTYDEMKRRDSSIAVQEQKDPQGLAYIVSYDPEKNEFRSERGNK
                     DPRFKKEDELEVRFFREKQKISNLGSLPAKERLEKTEKILETSPNDFKAYSIGIRAFL
                     KSKNNEIVKDPDIEDYFRGIYGKLNIIRNKYSRLPDGKKQKSIEGLLASSDIGLSETL
                     AYVRQSAIQAVNSGKTKEQVSKIVLNSLAPIHFAGERIYRGTRIYSTSDPKPVMYLSY
                     YFAPNPGGKIYEVGFEYKDYRTFHHDPSFILVASMVLTFFVIVIGFRFFFQNAIVAPM
                     DEVVVGLTEVNSGNLEYRLTPRVEDEIGFIARSFNKMARSIQAARKRLEKYADELEEK
                     VKDRTKELEKTLEEVKELKQQQDGDYFLTSLLIKPLGANKAVSENVKVDFLIEQKKKF
                     SFRRFNDEIGGDMNISNQITLRGQRYIVFLNADAMGKSMQGAGGALVLGAVCESIIER
                     TRIVESMKEQSPERWLKNAFIELHKVFESFEGSMLVSSVIGLIDENSGTLYYINAEHP
                     WTVLYRDGKADFIEQDLMFRKLGTTGMDGKISVKTFQLLPGDVIIAGSDGRDDILIGN
                     DKEGARIINDDEKLFLKLIEEGKGELSNIYDSIQKVGSLTDDLSLVRISFKEEGGTER
                     SREKEKIRQLLRKAKERSQDKNIKEALSLLEEADSLDNRLPEVKKGLLKYHIRLKNYP
                     KAAQFAEEYLNIRPVDKEILFIASYVARRARQFQKAQDFGERLLLREPDHVRNLINLT
                     RISIALRNYERAKQLLREAQRLEPENSQVIKIRQALDKI"
     gene            79199..80698
                     /locus_tag="DFFNOFEI_00167"
     CDS             79199..80698
                     /locus_tag="DFFNOFEI_00167"
                     /inference="ab initio prediction:Prodigal:002006"
                     /codon_start=1
                     /transl_table=11
                     /product="hypothetical protein"
                     /protein_id="X:DFFNOFEI_00167"
                     /translation="MQTSSIKKLPLYLLFPILFCVAYLLANPGFFNQPYQETGDYAAN
                     ALQIWKAGKLEESLGAYSRFLVNHPGPIVFYYLAFAEKIFFFVKSPHGAHSIGIVLYN
                     LFFLLIGLRILCARLQENRSTILLFASLVLGLTPLLPNAFSNIWGPGVVLLPTLVLIL
                     SLTDFSQGSIRNFFWFVVCANIIVQNQIVGISFIVPMFAVGCFYFYKSKGFSQYKTKE
                     FGLNILFAIVFTVICWIPPLIEQFTNTPGNLSKIIGLALKNSTFHKLGPTLQYVLSYY
                     VTPLSIPKQIPALLIVGLLFGIPSFRKDTLQEFDRSLLKILIWAFFITLFGAFKMKGG
                     QISHIYWFTYVLAGLLYYLNLKIILSKLEFPNTRNFKIYFISIIFLCIAIYGKNTEFE
                     YDDRPEKFITAISPRKETKYRIRWKSDPKDFGQGDLSLGILLRLTREGYNSCLNEEWH
                     FLVPRSFRCPDSEPAITITLETPEKESEEFQILNKNSFHYKSTIVRIIE"
     gene            80695..81936
                     /locus_tag="DFFNOFEI_00168"
     CDS             80695..81936
                     /locus_tag="DFFNOFEI_00168"
                     /inference="ab initio prediction:Prodigal:002006"
                     /codon_start=1
                     /transl_table=11
                     /product="hypothetical protein"
                     /protein_id="X:DFFNOFEI_00168"
                     /translation="MKEYFLGIFRSDEREIAPFNGARTLGFFMLIYGHMYRTVQIFIP
                     DIDPYLRNFLNNGSVCLDLFFPLSGFLIASPLFAELESKGTINWKFFYLKRSLRIFPP
                     FYIFLILQYFLFIPAMLRSAPPELIPQIEAAKSKIWFDFLYLSDYFKGTMFHGWSLSL
                     EEQFYIAFPIFLLVIFRYVPKRFRLGFLIFLTAIPLIYRAIFMYTVILKTSGPESVDL
                     YNANIYYPFHGHIDSVLYGIIFAYIFNFHKSWVEKALQLGPWANYLHAGLWIGLLTYT
                     ALVNEFEMGFHQIIRYPSFALLWIGIFILSMRKGDPIGKFLSWKGFSPFAKLSYCAYI
                     IHIVVMTPISRKLLYADKQLEQHEFLLYTIPVGLTVFFFAYFYHLITEKPFAILKDKL
                     IAKYKVKMTSEVFREQLQKVS"
     gene            82137..82475
                     /gene="rsbV_1"
                     /locus_tag="DFFNOFEI_00169"
     CDS             82137..82475
                     /gene="rsbV_1"
                     /locus_tag="DFFNOFEI_00169"
                     /inference="ab initio prediction:Prodigal:002006"
                     /inference="similar to AA sequence:UniProtKB:Q9WVX8"
                     /codon_start=1
                     /transl_table=11
                     /product="Anti-sigma-B factor antagonist"
                     /protein_id="X:DFFNOFEI_00169"
                     /db_xref="COG:COG1366"
                     /translation="MEITVQGDIHIIKISGSILQSDSEELDRNLSDHNFEPSPKIIID
                     LTEVSHICSTALGILVSYKKKFNSAEGDIIIVVNDDDLLQLFEITMLDKVFKVLPTIE
                     DAFDEFKLGN"
     gene            82472..83059
                     /gene="rdgB"
                     /locus_tag="DFFNOFEI_00170"
     CDS             82472..83059
                     /gene="rdgB"
                     /locus_tag="DFFNOFEI_00170"
                     /EC_number="3.6.1.66"
                     /inference="ab initio prediction:Prodigal:002006"
                     /inference="similar to AA sequence:UniProtKB:P52061"
                     /codon_start=1
                     /transl_table=11
                     /product="dITP/XTP pyrophosphatase"
                     /protein_id="X:DFFNOFEI_00170"
                     /db_xref="COG:COG0127"
                     /translation="MKSLSLASNNSHKVREIRAILTPLGFTLSTPKELGIDFGPEETG
                     KTFTENALLKARELFSLSKLPSLADDSGICVEALGGEPGVYSARFGGEGLDDEGRARL
                     LLEKMKGEKNRNAKYVCVIALVTSEGEFTFEGECPGIISDIYDTSGNGFGYDPIFYYP
                     PFSAHFSQVSDEKKNSVSHRKKALDELVKHLKTYS"
     gene            complement(83231..84874)
                     /gene="ybiT"
                     /locus_tag="DFFNOFEI_00171"
     CDS             complement(83231..84874)
                     /gene="ybiT"
                     /locus_tag="DFFNOFEI_00171"
                     /inference="ab initio prediction:Prodigal:002006"
                     /inference="similar to AA sequence:UniProtKB:P0A9U3"
                     /codon_start=1
                     /transl_table=11
                     /product="putative ABC transporter ATP-binding protein
                     YbiT"
                     /protein_id="X:DFFNOFEI_00171"
                     /db_xref="COG:COG0488"
                     /translation="MISVSGLSLNFGKKILFENVTVKFKENCRYGLIGANGSGKSTFM
                     KILAGMEQAAAGSVAIDVGVKVGYLKQDHYEYENETVLNTVMMGNKELWAIAKERDEI
                     YSKPEMSDEDGIRVSELEEAFGEMGGYEAESVAGELLEGLGIPTNIHGQTLSFLTGGF
                     KLRVLLAQVLFQKPDVLLLDEPTNHLDIKTIHWLESFLLNYKGVVIVISHDRYFINSV
                     ASHICDLDYQTMTVYPGNYDEYMEASQAARERAQSDNKRAKEKIADLQEFVSRFSANA
                     AKSKQATSRQKMIEKIKDNMVEIRPSSRLFPYIVFKMKRVLGKDVILADNISKAYEDR
                     VIFKDFTINITKGEKIAIIGTNGVGKTTLLKTLMKQIEPDSGTVSFGDSVEASVFPQD
                     HREGIGEDADSIIEWLYRYAPPGTEMEEIRAILGRMLFSGDMAKKPTQVLSGGEKSRI
                     ILGKMIMAQDNLLALDEPTNHLDLESIESLNYALTKFEGTILFVSHDREFVSSIATRV
                     LEVTTEGIRDFKGTYEEFLEREGQEFYKRLAGGPVLTEA"
     gene            complement(84971..85657)
                     /gene="pal_1"
                     /locus_tag="DFFNOFEI_00172"
     CDS             complement(84971..85657)
                     /gene="pal_1"
                     /locus_tag="DFFNOFEI_00172"
                     /inference="ab initio prediction:Prodigal:002006"
                     /inference="protein motif:HAMAP:MF_02204"
                     /codon_start=1
                     /transl_table=11
                     /product="Peptidoglycan-associated lipoprotein"
                     /protein_id="X:DFFNOFEI_00172"
                     /translation="MKKNLGILTLIFASASLLSNCVTQSKYDALQAMYDQKARELSNL
                     EKDKSSLQRSVEDMKRMQEETERRIADYRSLLESFKGMIDSGKLKIRIVDGRMVVILS
                     SDILFPPGSSSLSTKGTDAIKEVTGILSSLHGRRFQVEGHTDDVPTGIKGYSNWELAS
                     ARALTVLHTMVKSGMPEDRISAASMGSSRPSVPNTSVENRTANRRIEIVIVPDLSNLP
                     GIEELRKLSE"
     gene            85807..86499
                     /locus_tag="DFFNOFEI_00173"
     CDS             85807..86499
                     /locus_tag="DFFNOFEI_00173"
                     /inference="ab initio prediction:Prodigal:002006"
                     /codon_start=1
                     /transl_table=11
                     /product="hypothetical protein"
                     /protein_id="X:DFFNOFEI_00173"
                     /translation="MRSFLLELPRLGFFPLILFLFLIIQSGLYAQTSTSNPATNPKDS
                     IAGGPPTFKKLVEEVKVSLKDRGYIVDRKSHFTGSVFGGNTVSFKLQFPEGKDRKIVR
                     KLGVGLAHENPDQSVMVHIFQSDSEDRKLSPLFTGFVEPSFVYEWEARFGENHFLVEI
                     RLDESESNVANFELIFGSQLYTPAAAFGREEKDQNLNQPGSPGKKQPGAEGRLPGTSE
                     LNNYFEVFRKEF"
     gene            86728..87321
                     /locus_tag="DFFNOFEI_00174"
     CDS             86728..87321
                     /locus_tag="DFFNOFEI_00174"
                     /inference="ab initio prediction:Prodigal:002006"
                     /codon_start=1
                     /transl_table=11
                     /product="hypothetical protein"
                     /protein_id="X:DFFNOFEI_00174"
                     /translation="MKKKDGSPVYPTNGVFRNSRERILEGAAIAFARKGFHGTSLREI
                     SRECGLEQPSIYHHFHSKENLFRKALVATHLMILNDIRSRLVKDKGLREEVVSVFRAI
                     SDIARQFPDRAKLPFSLVYSAPENLVQEYTNHYGAQYRKLLDAAVDRNPPAKNADLKL
                     SLLVDLLHSLILSISSERFFEDRVRGLEDRIDHILLT"
     gene            87391..88638
                     /gene="ccr_1"
                     /locus_tag="DFFNOFEI_00175"
     CDS             87391..88638
                     /gene="ccr_1"
                     /locus_tag="DFFNOFEI_00175"
                     /EC_number="1.3.1.85"
                     /inference="ab initio prediction:Prodigal:002006"
                     /inference="similar to AA sequence:UniProtKB:Q3IZ91"
                     /codon_start=1
                     /transl_table=11
                     /product="Crotonyl-CoA carboxylase/reductase"
                     /protein_id="X:DFFNOFEI_00175"
                     /db_xref="COG:COG0604"
                     /translation="MSAPEIVPIGQLPPLGVVPKKMHAQVIRPERFGDPIKSIQPEEI
                     DVPEIKPDEVLVAVMAAGINYNNVWAGLGFPVDVIGARNKKGEPEKFHIGGSDASGIV
                     YKVGSEVKNVKVGDEVVLHCGIWDKNDPWVKEGKDPMFAPSQLIWAYETNWGSFAQFC
                     KVQDHQCLPKPKHLSWEEAAAYMLVGATAYRMLHHWKPNDVKPGDVVLIWGGAGGLGA
                     MAIQIVKAAGGIPIAVVSSDDKIDFCKKLGAAGVINRNNFKHWGALTSDINKPEVFVE
                     WTKQAREFGKAIWDIAGKGNNPKIVFEHPGETTIPTSVFVCETGGMVVICAGTTGYNA
                     TVDLRYLWMRQKRLQGSHFANDENSIGLNQLVIDKKVDPVLSQTFQFHETAQAHQLMK
                     ENKHPAGNMSILVGADKLGLGRK"
     gene            88711..89724
                     /gene="adhT_1"
                     /locus_tag="DFFNOFEI_00176"
     CDS             88711..89724
                     /gene="adhT_1"
                     /locus_tag="DFFNOFEI_00176"
                     /EC_number="1.1.1.1"
                     /inference="ab initio prediction:Prodigal:002006"
                     /inference="similar to AA sequence:UniProtKB:P12311"
                     /codon_start=1
                     /transl_table=11
                     /product="Alcohol dehydrogenase"
                     /protein_id="X:DFFNOFEI_00176"
                     /translation="MKAVQLSSFGKENLSLIDLPDPGKPGPGEVLVRFRAASLNFRDY
                     LVVQGKYNPNFPVPMVPCSDGSGEIVEVGENVTDIKAGDRINATFAPYWLSGHASKKE
                     LRTTLGGPLDGTLRQYAILPATGVVPMPSHLSFEEAATLPCAGLTAWSSFFVENRLKQ
                     GESVVIQGTGGVSLFALQFAKAAGATVYLTSSSDEKLERGKLLGADHLINYKNIISWG
                     EKVRELTGGEGADHIVEVGGAGTLEQSIKAVKLFGTIHLIGILAGAIKDLNLLPLVMN
                     QIKVQGIVVGHREGFLAMNKAIEEWKLKPVVDKVYELSEFKDALEYLKDGKHFGKIVV
                     RIP"
     gene            complement(89721..91520)
                     /locus_tag="DFFNOFEI_00177"
     CDS             complement(89721..91520)
                     /locus_tag="DFFNOFEI_00177"
                     /inference="ab initio prediction:Prodigal:002006"
                     /inference="similar to AA sequence:UniProtKB:P9WJH9"
                     /codon_start=1
                     /transl_table=11
                     /product="hypothetical protein"
                     /protein_id="X:DFFNOFEI_00177"
                     /db_xref="COG:COG3653"
                     /translation="MKYDVLIKNGRIFDGEGNVSFVGDVAVLNGKIAEISKSISGDAK
                     KIYDAKGLWITPGFIDFHTHYDAEVEASPGLKESVMHGVTTITMGSCSLSLCIGSPED
                     LADMFSRVEAIPREQVLPLLQKKKTWNSMKEYADHLNSLPLGPNVSTFLGHSAIRAYS
                     MGLERSLSYGIKPTEEEMSKMEKLLQEAIDCGYLGLSINTLTWDKMDGSRFRSKPLPS
                     TFAKWSEISRLNKIVRREDRIFQGVPNVSTKYNVLLFFKESMGIFRKKLKTTIISLMD
                     PRSNRTIYKLVAFLTRIVNTIFNGDVRLQAVPAVFDLYADGVDVVVFEEFGAGTAAIH
                     LADLAERRKLLLDKGYRKWFRRQWTNWFLPRVFHRDFNESKIVECPDQKLVGRSFSEL
                     AKERKQHVVETFLDLCAEFGNDIRWYTVIGNDRKGPLKYIVSHPDVLIGFSDAGAHLR
                     GMAHYNFPLRFLKLVRDAELEGKPFLSAEKAVWRVTGEIADWFGLDTGKLKVGAQADI
                     VLLNPNGLNEKVETIQETPMPEFGGMVRLVRRNEEAIRAVLINGKVAVENGIVLPEIG
                     KENGFGRFMAYKEKDYLYSSVKVQKREAAGSAA"
     gene            92190..93113
                     /locus_tag="DFFNOFEI_00178"
     CDS             92190..93113
                     /locus_tag="DFFNOFEI_00178"
                     /inference="ab initio prediction:Prodigal:002006"
                     /codon_start=1
                     /transl_table=11
                     /product="hypothetical protein"
                     /protein_id="X:DFFNOFEI_00178"
                     /translation="MRKLGLAVLLLFLCSGTLFASGGGSSSKPLAGSYPIVLSHGLFG
                     WGTDSSGIISIVNYWGGMDTYLQSQGATVYAPTKTAAQSNETRGVQLKDKVLTYMAAN
                     GFSKVHILGHSQGGLDSRYAISNLGLSSKVSTLTTLNTPHRGSPIADIVTTVLPDWIK
                     PFVSGILGVVVQLVYGGGNQDALAALGSLTTSGTAAFNTRTPDASSVKYFSYGSYITI
                     PDLIQHPLMGIIQPACVAGGLFNGQGGTCDGLVPYTSLKWGTFKGGPDYGLLVTGVDH
                     LQASNTLNSGKFWYDVEGYFLKMASNAKSNQ"
     gene            93237..94274
                     /locus_tag="DFFNOFEI_00179"
     CDS             93237..94274
                     /locus_tag="DFFNOFEI_00179"
                     /inference="ab initio prediction:Prodigal:002006"
                     /codon_start=1
                     /transl_table=11
                     /product="hypothetical protein"
                     /protein_id="X:DFFNOFEI_00179"
                     /translation="MSFSPKFAILGSGSIGTYIGAYLLKAGYPVVFVGRERLKQEIQL
                     FGLGISDYKGNSFTLAPSQVRYVTDIKEAKDANVFLITVKSKDTIEVGKSIRSLFSSE
                     ELSKIIVVSFQNGVRNSKELASVLPELNDRNLPGMVPFNVIAKGKGQFHQGTSGELVF
                     NSNEYGKKIHSCLRKAGLPSIVHKNMEGVLWGKLLFNLNNSLNALAGVPLREELSQRA
                     YRKILASMILEGLEILKLSGIQPASAGKMIPWLAPIILGLPDLLFFRVASSMVKIDPE
                     ARSSMWEDLHHGRITEISYLNGEIVSLADKIGHKAPINRKIVSLIAEAESGSGKSQYD
                     AETLSNLLGIV"
     gene            complement(94271..95206)
                     /locus_tag="DFFNOFEI_00180"
     CDS             complement(94271..95206)
                     /locus_tag="DFFNOFEI_00180"
                     /inference="ab initio prediction:Prodigal:002006"
                     /codon_start=1
                     /transl_table=11
                     /product="hypothetical protein"
                     /protein_id="X:DFFNOFEI_00180"
                     /translation="MIRRFLAFFFFTAILWNLPVSAQKFETDADLTKWIKSLKYETNL
                     VPLSNKDGKLIANIQVPKGYKYLNPKDSKIVLEDVWGNPPTSEPGLGILFIANETPLD
                     LGSYAITIDYVDEGHVDDEDSKEIKYDELLSDLREAAKEESEQRKKDGYSGLELVGWA
                     SSPYYDASAKKLHWAKEYKFEGTDVNTLNYNIRVLGRSGYLLLNVLGDISVLKRVEND
                     VGRILKSVEFSEGNRYADYDSKIDSLAAYGIGGLIAGGLLKKAGLFAVIGGFLLKGAK
                     LLIPAAIGLFYAVRRFIFGRGKSEDTASGPSDKET"
     gene            complement(95315..95923)
                     /locus_tag="DFFNOFEI_00181"
     CDS             complement(95315..95923)
                     /locus_tag="DFFNOFEI_00181"
                     /inference="ab initio prediction:Prodigal:002006"
                     /codon_start=1
                     /transl_table=11
                     /product="hypothetical protein"
                     /protein_id="X:DFFNOFEI_00181"
                     /translation="MNLLRTIWRIIHKQIILPFQESYAPIHEVCLGTTVGLLWSMTPL
                     VGVQMYLGLGTWLILRLFRIRFYLPIAIAMIWITNPVTLPFFYSLFYWIGKQVLLLFG
                     IPFQQISFDTLLAISKESESMDLIGGLYHWTIFLFDKMGLPMFVGGFAFGIPLALLGY
                     PITYRLLNSYRSRRAEEEGLSLQEWELKHVRKDVGLFAAKTP"
     gene            complement(95935..96720)
                     /locus_tag="DFFNOFEI_00182"
     CDS             complement(95935..96720)
                     /locus_tag="DFFNOFEI_00182"
                     /inference="ab initio prediction:Prodigal:002006"
                     /codon_start=1
                     /transl_table=11
                     /product="hypothetical protein"
                     /protein_id="X:DFFNOFEI_00182"
                     /translation="MSRFHFSKNHSILASVTLVLASYSACSGEKDEPSILEIRDLLDS
                     GHLTESVQKAKDKALITGKMDQVHYLRGWIHYLRKEDSAAEKEYKLCLKENKNSIDCL
                     RGLAQIEKHKQNYEKAETRYKQALVIAQAAKDQEYSSMLLTDLGNLALSQDEREEAMD
                     WYNKSIQVKPEGSAYYGLGFVHLLNRDKVASVQSLKKGLGTEYRDLIIKAETYYLLAK
                     LQNDFEKNPQAASESAKKAFELFPAMEKYSKSWEQYSKLSRSK"
     gene            97075..99168
                     /locus_tag="DFFNOFEI_00183"
     CDS             97075..99168
                     /locus_tag="DFFNOFEI_00183"
                     /inference="ab initio prediction:Prodigal:002006"
                     /codon_start=1
                     /transl_table=11
                     /product="hypothetical protein"
                     /protein_id="X:DFFNOFEI_00183"
                     /translation="MHTAKYLFFLLGPIGFLIFLLSLTPWHKEENLRAYKGVIDLRGI
                     QSTSSGPVDLSGEWEFFWSQEPGKILESFHGNMTVPGSWNRETELHPSYDRLGYATYK
                     LKVLLPDVWVGKVLTLGLGTVWSSYRLYLDGEFQGESGDPSTSPQTSIARVQPRSFSF
                     VPSSSQIEVSLFVTNNFARQGGISSPVRLGPSEVMLSTRTRTIFTDIFAFSSLVIMGL
                     YHISLYLYLRSSKAPLYFGFMSMAIGMRTLVTNTRLLMEFFPSINQNGIQMIEQISMM
                     CATGLYLLFFYETFTVYASKLYVKISLAVIFLFILMTLFGSLEFNSSKVAYFHLFIGI
                     TIGYVIYVIFGIDFDKESNSSYILYGSGILFLGVAIDLFYTYILKVSSHQVSHIALVL
                     FVFLQSLVIASDRSSKYKEAKLLTEDLQTMNLELFEMKEKLVQKVEDRTRTLNDTLQQ
                     INRELEIAQNVQRKILTPPEREIKGIRFDYVYKPLEKVGGDFLDISEINPGQVRVLLA
                     DAVGHGVQASLMTMALKTEYEELKKLPCPTHVLKELNGRFLRKFDTLESIFPCFVADI
                     YLEKKEVLYASAGHPDQVLLSPDGKYELLHKTGPILGLFDDLEIEFSTYKFPLGSRLL
                     LFSDGLIENRRKENRWSTVETIASRAATLSSVSLQKLLEELVVMEERSRGDEQRYDDI
                     TIIAIESRETPEYSA"
     gene            complement(99219..99635)
                     /locus_tag="DFFNOFEI_00184"
     CDS             complement(99219..99635)
                     /locus_tag="DFFNOFEI_00184"
                     /inference="ab initio prediction:Prodigal:002006"
                     /codon_start=1
                     /transl_table=11
                     /product="hypothetical protein"
                     /protein_id="X:DFFNOFEI_00184"
                     /translation="MSKIEFDKYEVGQELPPLNVDTITHAHLVRYAGASGDFNPIHND
                     PDFARKTGLDGTIAHGMFVMAQIGRLCTSWADQKQIKEFGVTFKAMTKPGQKLTCSGK
                     IKRKKEENGEKLLTVAVEAADESGEVKASGELVVIC"
     gene            complement(99649..100101)
                     /locus_tag="DFFNOFEI_00185"
     CDS             complement(99649..100101)
                     /locus_tag="DFFNOFEI_00185"
                     /inference="ab initio prediction:Prodigal:002006"
                     /codon_start=1
                     /transl_table=11
                     /product="hypothetical protein"
                     /protein_id="X:DFFNOFEI_00185"
                     /translation="MAEKGISKDLIGTKLDSYEFDVERGKIKEFCLAISETNPIYFDL
                     EAAKKAGYEDIPAPPTFPTVIQFWGYPKIWKDMENMGVDTSRILHLKEKYNYVKTLYP
                     GRVSSQGECVNVTVGKMDTMTFRTTIRNAKGETVIEAEMSIFIRKPEQ"
     gene            100310..102709
                     /locus_tag="DFFNOFEI_00186"
     CDS             100310..102709
                     /locus_tag="DFFNOFEI_00186"
                     /inference="ab initio prediction:Prodigal:002006"
                     /codon_start=1
                     /transl_table=11
                     /product="hypothetical protein"
                     /protein_id="X:DFFNOFEI_00186"
                     /translation="MISFGSKLFRTLIPILLYILLQDCRQIFPGSFSEGEETIIPVWD
                     GLRSLKKAGSACSGNSEVAIQKISYHYKKNPSRYSELPLQEKWRNTQLTILKDKQTLL
                     NESRDSLLLFQNGGCAISSEFIIPGAKLYDLQNVVLDFSTTALSSSGEHVPSTGKLII
                     KLGESIVFSEELQSQGREWIDHKIKIPESLSKSLEEDSSLLWNFEWIPKNQNDLLFVG
                     QPTLYASVADPELWGPKENVILIVVDALRPDRLGFGGSPVPTSPNLDKLASESVVFEN
                     AFSNGNWTKPSMISFFTSKIASELGLGNAWFYSSNLHRKIFYSKKPETLPNHLRSKGY
                     LTASLMNNVFLLDYTGVGVDLGFHKLFQPGKDKDDTELILAESVKFLKENKNRRFFLH
                     ININTPHYPYLPERKYMDILAKKTDPKIWNSYDPYVRKYMAEILYTDEVIGKILEEAK
                     KTGAFEKSWIAVVADHGELQSMEHYYHHHFVAENLHAHGETHYDEEIKVPWIIHPPAS
                     KKSNIKKKIFSEQVSLLSLFPTLAGALGFPCNPDSCDGNDYSKTMYGKEGPQSEDFVY
                     TEGRFSESIRTKEYKLIRRYPGYDFVRRTKEGEPHKMPEEFYSLVSDPGELQNLSANN
                     SALLIKARQELDSHSLKKNVFKLRLPACEKECTRKIEIGIQAGIYKIQSDTHFTENRL
                     EAKSASLTVKQAPGKESILSFYTVEPIFGFRLSIYKDGKPEDYKSGKWGILSEASSKI
                     YRDSPESVASAKLPYEFKTSKIPYFYNDANLSGNSESSEQAALGKEVRKVLESWGYIH
                     E"
     gene            102824..103051
                     /locus_tag="DFFNOFEI_00187"
     CDS             102824..103051
                     /locus_tag="DFFNOFEI_00187"
                     /inference="ab initio prediction:Prodigal:002006"
                     /codon_start=1
                     /transl_table=11
                     /product="hypothetical protein"
                     /protein_id="X:DFFNOFEI_00187"
                     /translation="MKVRTLVFCIILIFGFISCGIDPVQRCQDRRKVMRDAVCQAVGA
                     HEPGTESYNSILLSCLMENSHYNECKSENYF"
     gene            complement(103086..104384)
                     /gene="pal_2"
                     /locus_tag="DFFNOFEI_00188"
     CDS             complement(103086..104384)
                     /gene="pal_2"
                     /locus_tag="DFFNOFEI_00188"
                     /inference="ab initio prediction:Prodigal:002006"
                     /inference="protein motif:HAMAP:MF_02204"
                     /codon_start=1
                     /transl_table=11
                     /product="Peptidoglycan-associated lipoprotein"
                     /protein_id="X:DFFNOFEI_00188"
                     /translation="MAFRGFLILFFLIPSYLFSETPVLFRWKMRSGDDLELNEYHRVK
                     ARQGLRVINREDKNRILLKAISCKKEGCDFSAIFDTYIKFPELDPAFYKDKTFKSKFH
                     ISETGQYTVPPEYSMPNLRSLPSFSSKEVGVGEEWTKPASESFQFPTARIEIPVQAKY
                     VYKGKGDWEYSGKKGNADLIEYNYNLMKESDPIAQNIPYKIYGFAKGKVFFDSEQGVP
                     QYKYVQLAYTFVFPNGIAQEMSFEIHGLYSKQNSVTENDKDKIAEEVKRILGPFPEGT
                     AYPKKRPTGKKGNGLEWPEWEGNPEEEVADRAPVEIRKSNEGVVLSLDNLLFDYNKSE
                     LKSEAKKVLERIADVLKKYPDREIRIGGHTDDKGSQDYNLKLSQDRALSVLQELRDSH
                     GIEETRMSYKGYGKSQPVAENSTESGRAKNRRVDITIVLE"
     gene            104610..105644
                     /locus_tag="DFFNOFEI_00189"
     CDS             104610..105644
                     /locus_tag="DFFNOFEI_00189"
                     /inference="ab initio prediction:Prodigal:002006"
                     /codon_start=1
                     /transl_table=11
                     /product="hypothetical protein"
                     /protein_id="X:DFFNOFEI_00189"
                     /translation="MLLSVACLLRPEKSSGLRILSLLSFCVSIQFLYVYFLLKGIYFE
                     PSFLNHLHIPFAWFLGPGMYSLYSVTVREEKFTAFERSFYLPGILLLILFPVLYLVLP
                     QIFWNRPVDYFEKGSTSWSDILLLGAYSANLVFYSSIVWQTRAAFRLERLKKDAGARI
                     LLFVVIGSGSVTSILVISYLIRDINLLFISVLSTVIYAVAGYLAQIYAPEVFSEMGPS
                     MRDAYRNSRLEGVDTTDLENRLESLMTKEKLYLQEDLSLSTLANQLDIKPYQLSEFLN
                     QRKGTNFAKFVNGFRVAESVRILQKEEGANILSVAYRSGFNSKATFNLAFKSIQGVSP
                     REYLRKSKVS"
     gene            105808..107550
                     /locus_tag="DFFNOFEI_00190"
     CDS             105808..107550
                     /locus_tag="DFFNOFEI_00190"
                     /inference="ab initio prediction:Prodigal:002006"
                     /codon_start=1
                     /transl_table=11
                     /product="hypothetical protein"
                     /protein_id="X:DFFNOFEI_00190"
                     /translation="MRKIYRTLVMRFCILMLILGGSFYSCKSDSSQNAEAAALLASLD
                     PSLAQAAGNKGVSELEDSSSEIQNAFAQESDGSFTFDNTIKVTANDGVVLEASLFTPS
                     IPSATGKYPTVIFVNSWALNKYEYLVPAAKLAKKGYIVLSYSTRGFGASGGLIDTAGP
                     KDRADLSKIIDWLLANTQADLANIGISGISYGAGISLAGVSTEPRIKTAVAMSGWGNL
                     KRSLYGNDTPRLIWGLLLVASSYITGRPDPIIAQNFGKLLQHTDIDSVTTWAADRSPE
                     TFVGQLNASAGKSVLISNNFEDFLFNPNAVLDYFAKIQVPKKLLMNEGIHASAEIGGI
                     LGFSGTVWDNAYDWFDYWLKGINNGIMDKPQVTFQKRFAGPRVTLPSWPSPTVSDKTF
                     YLKPRGLFTNGELSAGQNTTVTNTGILSGADTVASTGFPLLSDILAAHAEIPVTTNLG
                     LVSRVNGIVYQSSNLSSALKIRGKMFWNGRISSSLGKANVNVYFYDVDKYGTATLITH
                     GTGTIFDAGWYETKDMSIDLNAVAYDVPAGNKIAIAIDTFDSQYAVPTVLIYGLDVKH
                     SKTPQSTLVIQSEN"
     gene            complement(107600..108214)
                     /locus_tag="DFFNOFEI_00191"
     CDS             complement(107600..108214)
                     /locus_tag="DFFNOFEI_00191"
                     /inference="ab initio prediction:Prodigal:002006"
                     /codon_start=1
                     /transl_table=11
                     /product="hypothetical protein"
                     /protein_id="X:DFFNOFEI_00191"
                     /translation="MQEKAEKFWTWFSQNSRYYTKLDDLDDKERDRLLDDLMDRLQEV
                     NSEFFFEIGGGDESPHEFTVVTAGDEDLYAEAERFVDLAPEISGWDVYSVDQYQEKGT
                     VIFHEGLELDSEEIWFLPLENTSLPKSFGVRICFPDFPNVESNPHLKKAVGLLLEALL
                     GEDTFTKEIGYYEIGMLPDDPEEEGFIELVELPDYIQWRKEREA"
     gene            complement(108309..108626)
                     /gene="cutA_1"
                     /locus_tag="DFFNOFEI_00192"
     CDS             complement(108309..108626)
                     /gene="cutA_1"
                     /locus_tag="DFFNOFEI_00192"
                     /inference="ab initio prediction:Prodigal:002006"
                     /inference="similar to AA sequence:UniProtKB:Q7SIA8"
                     /codon_start=1
                     /transl_table=11
                     /product="Divalent-cation tolerance protein CutA"
                     /protein_id="X:DFFNOFEI_00192"
                     /db_xref="COG:COG1324"
                     /translation="MSYRTFYVTTKNETEALEIAETLVNERLVACANLIPGMKSIYRW
                     HGRLEHNQETVLLLKTKDSEAEKVVARISELHSYTVPCIVSWEIKEANQKYLQWIDSE
                     IGK"
     gene            108750..109598
                     /locus_tag="DFFNOFEI_00193"
     CDS             108750..109598
                     /locus_tag="DFFNOFEI_00193"
                     /inference="ab initio prediction:Prodigal:002006"
                     /codon_start=1
                     /transl_table=11
                     /product="hypothetical protein"
                     /protein_id="X:DFFNOFEI_00193"
                     /translation="MASKKSPNLIFKKSYDALALNSAFFGFYAHSGFSLGLKEIGFKP
                     AAIAGSSSGALIGSLISAGIPPEEITRFILTLKKSDFWDGNFLSQFLKPFRKGLKNYS
                     GILSGKKIRALLEPYLGGKDISEMPTKMGISVSNLTKGIRELKTEGNIVDMIMASMTF
                     PILFEVPNLKGEEYLDGGVADAEPIKEFILDPSIKRIVIHDIENRKPVSDKILMRAFD
                     SCVSVIASETRDLKELLAKKYGKKIIRVVTNTPYLHPNKMENGRLALELGRRSAHFMK
                     SQILGN"
     gene            complement(110022..110147)
                     /locus_tag="DFFNOFEI_00194"
     CDS             complement(110022..110147)
                     /locus_tag="DFFNOFEI_00194"
                     /inference="ab initio prediction:Prodigal:002006"
                     /codon_start=1
                     /transl_table=11
                     /product="hypothetical protein"
                     /protein_id="X:DFFNOFEI_00194"
                     /translation="MKKVAEVKALNDAYLVLCSEFLTADLWQVSEKKKPATFMKF"
     gene            110358..111521
                     /gene="mmgC"
                     /locus_tag="DFFNOFEI_00195"
     CDS             110358..111521
                     /gene="mmgC"
                     /locus_tag="DFFNOFEI_00195"
                     /EC_number="1.3.99.-"
                     /inference="ab initio prediction:Prodigal:002006"
                     /inference="similar to AA sequence:UniProtKB:P45857"
                     /codon_start=1
                     /transl_table=11
                     /product="Acyl-CoA dehydrogenase"
                     /protein_id="X:DFFNOFEI_00195"
                     /db_xref="COG:COG1960"
                     /translation="MDFALSDDQKALRGLARDFAKNEIRPKAEHHDKTGEYPLQILKK
                     AWEIGLMNIHIPEKYNGAGMTELDDTIIGEELFWGCSAMATAILANNLALAPVLIGAS
                     DEILKKWVQPMTEQFQLCAYAVTEPGAGSDVAGIRTTARKVGDEYIINGSKMWITNAG
                     YADWFFVLTKTDPAAGHKGITGFIVSSKTPGVVVGKKELNMGQRCSDTRGITFEEVKV
                     HKSQMIGKEGDGFKIAMGAFDHTRPGVATGAVGVARAAMEHALEYAKTRTAFGKPIIE
                     NQAISFMIAEMARDIEAGRLLCHQAAWLIDNGFRNTYQASIAKAFCADACMRITTDAV
                     QVLGGYGFNSEYPVEKLMRDAKIFQIYEGTSQIQRLIISRYLTEGKGIEGPNL"
     gene            111602..113032
                     /gene="trpE_1"
                     /locus_tag="DFFNOFEI_00196"
     CDS             111602..113032
                     /gene="trpE_1"
                     /locus_tag="DFFNOFEI_00196"
                     /EC_number="4.1.3.27"
                     /inference="ab initio prediction:Prodigal:002006"
                     /inference="similar to AA sequence:UniProtKB:P20580"
                     /codon_start=1
                     /transl_table=11
                     /product="Anthranilate synthase component 1"
                     /protein_id="X:DFFNOFEI_00196"
                     /db_xref="COG:COG0147"
                     /translation="MDLETPVSLFAKWGGTEAKHSFLLESVEGGENVGRNSFLGKDPY
                     RLVYGKNGLFYVSKRKEPETEIITYDPLFLLEYSMGDDKYVPDHRLPSFQGGAVGFLS
                     FGAVRYYENIPDTKPEDEPAPDAYFALYDEVLVVDHVDRLLRIVVNARLSEYEDPKAC
                     YEATLERIDAIEKEIREGELPGWVAHPRESKEKLEYIPNIPDEDYKKAVQKAKEYIYA
                     GDIFQVVPSRKLEFRPGVPPFQVYRGLRTVNPSPYMYFLKLDDISLVGSSPEIMVKCK
                     DRKTYLRPIAGTRPRGANPEADKLLEENLLADPKEIAEHIMLVDLGRNDLGRVCEAGS
                     VRVEDFKIIEKYSHVMHIVSQCSGILEEGKSVYDLLRATLPAGTVSGAPKIRAMEIID
                     ELERTRRGIYSGALGYISYQGDTDMAIVIRTISFYGEKAFVQAGGGVVYDSSPEGELE
                     ETKNKMAALLRAVDFARNGLKGEWNR"
     gene            113029..113607
                     /gene="pabA_1"
                     /locus_tag="DFFNOFEI_00197"
     CDS             113029..113607
                     /gene="pabA_1"
                     /locus_tag="DFFNOFEI_00197"
                     /EC_number="2.6.1.85"
                     /inference="ab initio prediction:Prodigal:002006"
                     /inference="similar to AA sequence:UniProtKB:P28819"
                     /codon_start=1
                     /transl_table=11
                     /product="Aminodeoxychorismate/anthranilate synthase
                     component 2"
                     /protein_id="X:DFFNOFEI_00197"
                     /db_xref="COG:COG0512"
                     /translation="MILLVDNYDSFTYNLYQYFSQIGNKVEVYRNDKIDLSEIKKLAP
                     KGIILSPGPGRPEDSGVCIDILKELSGQLPILGVCLGHQAIGLVYGGKIVNAPSIMHG
                     KVSLIEHDGKDIYKSLPSPFLATRYHSLVIQPESLPDVLEVASKTEDGIIMGVRHKTK
                     PHLYGVQFHPESIMTQNGLELVRNFSRIVSEA"
     gene            113634..115520
                     /gene="msbA_1"
                     /locus_tag="DFFNOFEI_00198"
     CDS             113634..115520
                     /gene="msbA_1"
                     /locus_tag="DFFNOFEI_00198"
                     /EC_number="7.5.2.6"
                     /inference="ab initio prediction:Prodigal:002006"
                     /inference="similar to AA sequence:UniProtKB:P60752"
                     /codon_start=1
                     /transl_table=11
                     /product="Lipid A export ATP-binding/permease protein
                     MsbA"
                     /protein_id="X:DFFNOFEI_00198"
                     /db_xref="COG:COG1132"
                     /translation="MSYSVRYKYRFSLGIVFALLTAILNAVSLTSIIPLFDTMAADPN
                     TRFQFEFTEAEQEIIAKEESNLEIRLNPVERAKKVLIDVKRWSNGRTKYMEPKEVVWA
                     VCLLILPLYGLKLITYLASVYCLATAGYWAVRDIRQELFEKNQMLPLTFFFKEKTGLL
                     MSRIINDVEIVAAVISSNFRDATINFFYVITHLLVLLYLNTELLLIACGIVPLVILPV
                     TLFTKKITRSTERFQEKLADLNANLQEMISGIKVIRVFNTEKYEKEKFQKINQNVYRR
                     NFKGQYYLQIAPSLVELTSSLVALGFFALGARYILAGNVGSPFTVGQFMVFLLTLLFL
                     LRPLTQLSQMVGKISQAIIAGRRIFEIIDLETEDHSEEEKVKVERVTDSIQFKGVNFA
                     YPGTNAEVLKDINLKVKVGETIAIVGASGCGKSTLMDLIPRFFDPSVGSIEFDGQNIK
                     DLSLADLRNKIGIVTQDIFLFHGKVADNIAYGKPGANRKDVIRAARLAHAHDFIKQMD
                     NGYDSILGVRGLNLSGGQRQRLVIARALLRDPEIMILDEATSALDAESERLVSDAFRR
                     LFANRTTFVIAHRLSTIKDIPRILVMDNGRIVEEGNHTSLMEKNGLYRKLTDNQYAGA
                     GMLP"
     gene            115517..115933
                     /locus_tag="DFFNOFEI_00199"
     CDS             115517..115933
                     /locus_tag="DFFNOFEI_00199"
                     /inference="ab initio prediction:Prodigal:002006"
                     /codon_start=1
                     /transl_table=11
                     /product="hypothetical protein"
                     /protein_id="X:DFFNOFEI_00199"
                     /translation="MKPLVLVVDDNDRYANNLKTYLQENGCEVLRALDASQGWDLYLA
                     NKHKLKAIITDITMETQTSGLWMIRKIYQDGFEGIKVISTTGFDVSGVMAISKYFLPW
                     FAGIEYMVPKVPLKKGEVILLPTSGVFSDFLSKLKS"
     gene            complement(115930..117087)
                     /locus_tag="DFFNOFEI_00200"
     CDS             complement(115930..117087)
                     /locus_tag="DFFNOFEI_00200"
                     /inference="ab initio prediction:Prodigal:002006"
                     /codon_start=1
                     /transl_table=11
                     /product="hypothetical protein"
                     /protein_id="X:DFFNOFEI_00200"
                     /translation="MIQWDREVCVRKYIFGSILSIVCMYSIWAYSFLGNSSDKIVLGI
                     SSYSYGKDFGKGNLIGVEPFMTPGDYSNRKRFLEKTESYLINAKQSGWINDKTIFVFP
                     EYYGTWLVVSGEKSSLYTSPDLQSGMIYFILRNPFSFLFHLFTSKENDKIQASIFKIK
                     ADDMKKIYESSFSFLAQKYGVTILAGSIVLPSPSVENGKIVLDASSLFNTSFVFGKDG
                     SVLGEPVRKKFLTEEEKPFLDSNIKPGTVINTPAGKMGILVCADSWYPESYSNLKELG
                     ADFIAVPSYVNRGELSVWDQAWAGYNGEKNPSDVDPGDIGKITEGQAWKKYALETRAV
                     RSGFKNGINVFLQGKLWDLESDGKASILRNGKPEIVSIPEYNKNRIYNLWL"
     gene            117427..127332
                     /locus_tag="DFFNOFEI_00201"
     CDS             117427..127332
                     /locus_tag="DFFNOFEI_00201"
                     /inference="ab initio prediction:Prodigal:002006"
                     /codon_start=1
                     /transl_table=11
                     /product="hypothetical protein"
                     /protein_id="X:DFFNOFEI_00201"
                     /translation="MKTNYSSGALSSEQASSLFKNISAQSVKTFVTFAGQGIDPIPEL
                     RSFYEEGHSHSEFWHTVFSSIDEECKAIHKDRLIRSLPLGFHLKDWLDQPELTPDHSI
                     LKNCSYSIPLIFLAQASALYRILQNVSDWENLFNETSGIFGHSQGVYAGFLLSSSPDK
                     NSFLKNLSLILRNLISLGIRVQEEFPILELDISAKKFLKPDEVASPMAALKSEDDLLL
                     IQELEKFNLNKSAEDTVYLGLKNGPKARVVCGSPESLLEFRSHLISNNIPNLDSWAFL
                     KISAPFHCPLLRRVPVLLEEDVKRIGFNPKQSDLKIPLYDTRDGRDLRTESDIALALS
                     RMAVAEMLDWEICLGSLENEESKILLISFGPGIDAEKLCTPMLKGKSYLVRNLSKSES
                     YRSFTKETNLEFPKSWKEFQPETVELPNGNVFLKNNYSVWTGRAPIFGGGMTPSTVEP
                     GIVIAAAKDGYLVEWAGGGQVTEELFRKRMDIFRKELPPGVSIVINLLYLDAYLWNLQ
                     VPLVKKLKSEGAPIEGVTISAGIPETEEAVRILKDFEAHGIWLNSFKPGTQKQIRQVL
                     SIAKRIPDSKILMQIEGGAAGGHHSWEDLEELVRSTYSEIRDCKNIILAVGGGIAEPQ
                     DSKSWLFGIWAGKNQMPVDAVFLGTRLMAAKECATSEKIKQALVEISGSENWKTTQEG
                     KNAGGVISGRSGLGAEIYYAENTWTKLSFLAEELTKGKETEDAKKAVLSRKNDLVSLI
                     NSTAKPYFGNLEEMSYTQILARYLELSCPGQRLISPEGNWPDHPFIDKSFRNRFIELV
                     QRFEARISEPTDQNSILEEIRSEFDPNVFLNEWNNRYKNADTILILPEDIIFFFDVCK
                     RPGKPVNFIPVIDEDIVKWIRSDSLWYSHCVGMEPDSCAWIPGPKAIKGIHKANEPVS
                     SIFRNFLEVNLENSKTKQIHWEDLFDSDPKMKNFPNLFPEDQIRNNSISIFDNIDITP
                     NDWILTLAELGKGFLTAILRSPKIGRSSSDLKLFFEPRIGRKFVWETSASEELLLIQV
                     WEENKLKVELKLSEKDSAELKLYFYDPKNGTAIPFQRKFSSGKTLGVFIEEDLTFREE
                     SGLDLYLKTWGLDQKFALSSPNNISQEIESEIVIDKESILNFRKAIGELRRADLKSDP
                     NPPLGMSTAFAWKVLLSPLFTLENKNLFRLLHFSQNFKWEKEANELVPGDKLRSKARL
                     AKVRKLGSGQEIQILGEISKNGKKVCSFQTGFLIRDVYSKFDEFDSLPFEKSIRINSE
                     AESNLLNSIPWIYKKEDQEASVVGTKLKFVSTKRLVLQLEENKELHSIEGTIEKISGS
                     HSEEWGKFKIEETTFVGIPTTFDRFFSNLTEADSEIPLTKPYKIISETFYSPSDMSEY
                     SAASGDTNPIHTDIDFAKYAGWKDRIVHGLWTSSRVIKQIVMDVCQGDPSRLSSFEET
                     FEAPVYLGEELLLEAVHVSQKKGSQILAIRLENRNGERKLSAKAIVSHKKTGYVFTGQ
                     GSQSQGMGMKLRDEFPEARNVWQRAENTTRSELGFSLLKIVQENPTVLKVGKKVWSHP
                     KGVLNLTQFTQVALVTKSMADWEILKERGFLDPEAPFAGHSLGEFSALSARGFLGLEN
                     VIRIVYGRGLTMQSLVPRDKQGRSPFGMSVVLGNRHVGLDEETILKVVSQIKEETGLP
                     LEVVNLNIRDKQYSVTGDLKALTEMENRFKEIVRGKKTTIRLEGIDVPFHSRVLVNGV
                     AEFRKTLEANVPQISGFEELDGKYIPNLVARPFSIDKEFIKHVWEVSGSPILERILKE
                     DQNLSNKEIRRILLIELLAYQFAMPVQWIKTQDQFFLDLKVRRLIDLGARGDLAGMAR
                     QTLREISDPSSFEILHIEENRNLVFSELDDCESAEFSKLTEIHEPIETETPVEKLEVK
                     NISTQIKESSQELQQFGGEEASVNLTKKDALFALLSLKAGIRPEEISEDENIDTLFGG
                     NSSKRNQVMADLGAEFKTTSLDGAHEKSLKDLLKSLEEQSAYTQPGPYLRTSFEETLK
                     KFFPPDFGRTEVFKHLKEERGLNASGIFAISIFLPLLVREGESLRKGALSSIPLSSRI
                     GNSKDASKWLDKAVDLFAQSKGIRIGKLSANNSGYGGGAKVDAAALEELERKYFAAEG
                     IFGKAIRNFQSRLIGEDPFAEFLIKDLSILQEARQKAQTESTPSSLFEEKKIVRFSNS
                     EQWAKKKLLQGLNKLRTGSSIRFSSEEEKYFANHASPLLSQILGYWDQIFEKDEIQSP
                     EEKKNISHKREYLRLLSSEWDQNKKPIFQAENSVLRPKFEISEEGNLNFKEVEYSTNL
                     MDFFKGKISIGVSKDQGGSWAENQKETESILNSISSSSKEGVSFSGLKVLVTGGGPNS
                     IALETVFVLLAGGADIILTTTSYSAEKVKFYKRIFQKYGSKRSSLSLVPFSQGSFEDI
                     RSLSEWLIQKDWEPDVLIPFGAVGEENTGSQLDDSSLISLRVMLLGVEKLIGTLGRVK
                     NTPTETSPLHVILPLSPNHGIFGRDGMYAETKLGLETLFRKKFSEEDDWGKNTRIHGC
                     VIGWVRGTGLMEDNDLVAQALEEKSGVVTFSRREMGLLLANLIHTCVFHSSEQITKAN
                     FTGGLDSQTDLGKKLGKIRGDILSEAKIKKETFALKSKIILEKQETLTREFLPKEVYK
                     FPAVPSQTKLNEIGHLKELDLSQTICVVGFAELGPAGSSMTRWELEKSGTLSLEAALE
                     LAWMMGFIKYQAADKGRSWTDSETGEAVSEWEIKSKYEDRILTHTGIRIIDKECVGFD
                     PSTLFSFVDVVLEEDFFIPVSNSKEAEEFKNAEPEATEIYHDSEKDKWFVRRKKGSTI
                     KARKASDFNRKVAGQIPKGWDPAKYGLSKDLTAQVDPITVYNLYCTCEAFLRSGMEPM
                     ELYRFLHPGLVGSTVGSGMGGMGKLKRMFHDFLLGKERQHDALQESLINVTTAWALTS
                     YVGGYGPVQTPVAACATAGISLEMAASLIKEGKAGFMLAGAFDDFAMESLVGFGDMQA
                     TASSIEMSEQGIDPKGMCRPNDIRRGGFVESQGGGVVLLSRADLALEAGLPVYGILAY
                     AGSKTDGIQASIPAPGLGLLSLGAESEKEKSPLRNALAAFGLTADDIGVAYKHDTSTK
                     ANDKNENKLLYNLLSKLGRTPGNLLPVVSQKSLTGHSKGGAAAWQTIGILQTLEEGIV
                     TGNRNLEEVDPDMNDYQFITFTDESIPFGKHNIKAGMLTTLGFGHVGALCLFVHSDYF
                     LAALTLEQREAYLALRRKREIKYRNRYHEIRMGLGKPMYERHTKSYFQEEEIGILLDA
                     GYRSKLGEK"
     gene            127332..127778
                     /gene="acpS_1"
                     /locus_tag="DFFNOFEI_00202"
     CDS             127332..127778
                     /gene="acpS_1"
                     /locus_tag="DFFNOFEI_00202"
                     /EC_number="2.7.8.7"
                     /inference="ab initio prediction:Prodigal:002006"
                     /inference="similar to AA sequence:UniProtKB:P9WQD3"
                     /codon_start=1
                     /transl_table=11
                     /product="Holo-[acyl-carrier-protein] synthase"
                     /protein_id="X:DFFNOFEI_00202"
                     /db_xref="COG:COG0736"
                     /translation="MKLGSQLLPSFNSTGNPSVSVGVDLTFIPEFQESLHDKATFFFK
                     ITFTEWERKKGQTKPENQRASFFAGRYAAKEALIKAIDGYRLFQKPDLTVNYSEIEIR
                     NDDYGRPYFRFYGNFETYLNNLKPNSIRLSISHTGDYAFSEVLLIF"
     gene            127789..133689
                     /locus_tag="DFFNOFEI_00203"
     CDS             127789..133689
                     /locus_tag="DFFNOFEI_00203"
                     /inference="ab initio prediction:Prodigal:002006"
                     /codon_start=1
                     /transl_table=11
                     /product="hypothetical protein"
                     /protein_id="X:DFFNOFEI_00203"
                     /translation="MIPTRKPEPDSFTQGILSIPEIDSVIRDLKILNPGRSEKKEILP
                     DRKGTLKKVLIANRGEIAKRFFLALREEGIRSVAVVTDPDREQSWYESADEIIYIGSS
                     DKYTNSQTIIAATLLSDANAVYPGYGFLSEDFKFVESLEEASSIYNKNIIFMGPKASV
                     MRKVGNKLDARKLALDNGIPLLSGSGPIADGKEIAIQEAEKIGYPLMIKLDSGGGGKG
                     MVIVRNSKELIPAIESTVRIGIQSYGNGTFFFEKYVERPAHFEVQIFNSTAVGIRKCA
                     VQRRNQKVVEESGETFLDDRTLLQLLSSAERVAHISGYSEGCAAGTVEFLLDCETGNF
                     GFLEMNTRLQVEYPVTDQSLGIDLAKWQILFFDGREQEIPYDSVVRRRFSDRNHSIQC
                     RIYAEDPFQNYSPSPGEIKDLELPTFNGVRCDFGFRKGDRVLGDYDPMIGKLITTGTT
                     REEALLRMERALSDLYIRGITTNIEQLIKLVRHDLFRSGEYDNLILSNNEELTKAEKE
                     SEEEGAIICSLAESVFISENDLKRSFRDRDLPKLLHSQESEYSLYEFELRSETKTYKT
                     RLFRTSISSYRALLNGKDSGIIGVSVRGELGEEFLVEFGGRTIPVRVDRRPSFHLVRF
                     PDRQGKLRYVRFSILSKDKKNNTSDEGILRAPFQGTFVKICNNPHTNDIWKEGEIIHE
                     GDPILVISAMKMETILTSPVSGKLSYLLEHGDKNRLVRGITASGMILGKGLSEGEILA
                     KIETEQKSEIENELENYNATDGSIWEIWSSIEADAKFELPPIQKTSGSDLRALLKSWI
                     LGTFREQDAIEKIDSILSNFEFAKLSDSENRLWGNFYIELLKFHVLVRRIFSSDPGTK
                     FSHYGEIQRALSEWDTEGYNPPKTTKKLLSNAFHYYGIKPWNPLRRTKSQKDAFIFLV
                     KAYANLREGKELIAKLLEKLAIYAPPTPSIDLALNGILYLEEREKESSLEKTVRRILN
                     SRGNRPQKFKGGDATISRKHVFDYVRFLKSPWSSVSEERSEILEGKFKKSFSENLPLV
                     PENFDEALTSQIRKKLEYWQTQGNIKRLYSPNPGHFLYFLETKKEKQYILFSTLVAKP
                     EKTTSRFDLETTAKVGACILQGSQIFQKVDIFRLEVLVSGFKVKFDPGSNEEDVFNYN
                     NIMESAGSVLRFFLHGLYSQFTMDFLPENTEKTVTLSFFFKDGKLRMDIAHPNDPRFP
                     YCKGTDPKDLTVFQKGKWPLECWVSEVFDKDSTKEITIPGTDGLLKKNPKTGKEEIYI
                     PGAKIFEGKIGGKPALCFFKDSRVAGGATGDIEGRKYIAAAYYAYRKDLPLYIWNDGA
                     GANIKEGMVSLNRAAEGFFMNSLLSAGLKASEFRAAIESHSDPILKEVCSETEKKYGS
                     EFRKYNSEDKPNLCFTVAVGTGSSTGLDVYGSSQASLQVLLNEDESYRVLTGSSVIES
                     VTGEKFTNYEIGGAKIMGQATGTVDFVANDKIQLIWIIRRIQDSLLGCKPSQKEKNKR
                     VISENWNILDENELIHHSESGFFLPIKENYSGSGSLVSGFIRLGEASVLSMGPRTNDG
                     FHSLPCIIKAKESVRIAEKTGASLLLVYGSKWFRSSHLDDYDSLRPRRDFQKSLQSFE
                     GACLHFIKNPEGLRVSELTSNADVCLLLEPNEKSKPSARKEFSNKKRWATFTAKSEQE
                     AYEIIKKFFHLMNHRKIENSSPNKNEIRLPKEITVSYDMKEEVVLKILDVNTFLEFGE
                     WDPGSSLITGLGRIQGRTVAIIADQPKGGGSPDAPGTEKFRVFTEFVNKHSIPLLMIS
                     DAPGFVPGTKQERARIQQIGGESLDVNVLSEIPVVSIVLRQNYGGRQIHAFSGFLRPG
                     IAYYSLAEATLAVMGGNSAFDLFQGAKVSALRKDGNIQEIESIQKEFFESFTKKSRAD
                     FDAKNSGVLDGTFGSVSELREVLKTGLEEADLKLFLWRKNKNKYSEGEVYLSPPKPGE
                     DWKDLILP"
     gene            complement(133771..136749)
                     /locus_tag="DFFNOFEI_00204"
     CDS             complement(133771..136749)
                     /locus_tag="DFFNOFEI_00204"
                     /inference="ab initio prediction:Prodigal:002006"
                     /codon_start=1
                     /transl_table=11
                     /product="hypothetical protein"
                     /protein_id="X:DFFNOFEI_00204"
                     /translation="MIKNKFLRAVLPGIRAKLSFFTAALVISILGFTSIIHYSQQTKA
                     LEEKLESELKAPLEYVNSVVLDLENLSRSMILIEEFKVRVKEKKKQLSKFKRTVVQKE
                     GGFFGALKELGQSIGLNVKRGNVYKSVDTYFTRYLSEKEIQEFESKVRNELRKENGAP
                     IDTPVYERIRSIAEKTALARISAETSKIRIEEITEELKFLDTELAKVDLDPKKKKTYL
                     TDKDKLEKERKAAEKAIPDGEKKAASGETALTKALQNFFRGSFKDRISSLGLLPDKIR
                     ILAYDRVGKETLDTGLLFSQSSETGKKLLSQADFTESRKGLFGDTDVLEVIQNKSEAE
                     SYEVGGRQYEVVYRPVFRNPSTAERSRSMAEEIAENPKDWAKYLEEDRKISAEIAEIS
                     QRLKTRMSELRKDGKAKPSSDKEFKNLALAYRQMLKKRDTKLEQLQPYGSVFEKNKKK
                     WNDDHKSLKDKIANTSKEILEWEKMLKFPPKEGDNKTSPEEIQEKIRVLESLEEEYKD
                     SLIRLESTKGDWGNSYEHKAEDAFFGLREAALEDFTFIPFKTGPAGIRRYYKDENERK
                     SVRIKWRLLREWILSGNSETELPKTPKGIAWDSGILVRSRSEAEEVMWALDSTPLVAP
                     GEEEGKGLVYDLLRKDLLGYNIILIDRTEGVRQMKSNREEMIRYTGIIGTIAILLAYG
                     LAWFVVRRIRVISKNAESIGEGNLNVEFPPAGYDEIGILSESLNDMVHGLKEREEMKG
                     ELLAAEEIQKRLLPEKLPSSLNDYVEFGAFYKAMTGVGGDYYDFIELGGGKIAICIGD
                     VSNHGVGPAIVMALFRAQIRAILRKGERDLKKILLEANGYLYEDTPDHIFITFFLAIF
                     DSNTSRLEYISAGHVKPLFFDASDGKIKELPAGGLPIGMDENSFFETTIERRALTLDS
                     GDIFFEYTDGLDEARSPNSDMYTRERLAKLLHANGEKRPEELIKTIVADVESHTQQDL
                     SATGFSKLSDDIAMIAIRKR"
     gene            complement(136782..137174)
                     /locus_tag="DFFNOFEI_00205"
     CDS             complement(136782..137174)
                     /locus_tag="DFFNOFEI_00205"
                     /inference="ab initio prediction:Prodigal:002006"
                     /codon_start=1
                     /transl_table=11
                     /product="hypothetical protein"
                     /protein_id="X:DFFNOFEI_00205"
                     /translation="MDFSPEKILYYSVDLDELSKIRGEVREFLGEDCSDIVKGRIVFC
                     LDEAMTNVIEHGFTEPDSSKIELRMKKNKGSWKFSILDQGIPFDPTKEKSETWKELYE
                     SGADGGFGLRSIKKNNGRALSTSQKSSA"
     gene            complement(137184..137525)
                     /gene="btrV"
                     /locus_tag="DFFNOFEI_00206"
     CDS             complement(137184..137525)
                     /gene="btrV"
                     /locus_tag="DFFNOFEI_00206"
                     /inference="ab initio prediction:Prodigal:002006"
                     /inference="similar to AA sequence:UniProtKB:Q7WLU9"
                     /codon_start=1
                     /transl_table=11
                     /product="Putative anti-sigma factor antagonist BtrV"
                     /protein_id="X:DFFNOFEI_00206"
                     /db_xref="COG:COG1366"
                     /translation="MASLTFNEKVDGSKLILTVAGEIDAKTAPDLKIKLEAAVGNGIK
                     TIICDCSALTYIASAGIGVLNSIQKFLKEKSGEIVFCSLKKEVKDTMELMYFTKKVRV
                     FPSLNDALGGV"
     gene            complement(137526..138449)
                     /locus_tag="DFFNOFEI_00207"
     CDS             complement(137526..138449)
                     /locus_tag="DFFNOFEI_00207"
                     /inference="ab initio prediction:Prodigal:002006"
                     /codon_start=1
                     /transl_table=11
                     /product="hypothetical protein"
                     /protein_id="X:DFFNOFEI_00207"
                     /translation="MAEKRTSIPSDLAQELVKIIRLLAMSGKKNFKKYLYDPFIYAGW
                     EKEKSHSALAASKMIDKIQEDSNNPSYLHTIPHQCKRLVSQAIIESLSALGDSCIFFL
                     EKIQETGSVAISPEALEFIAVLEKPLKEFEKVTSSNNEKLFEDSIKNFSKEELKSAFE
                     PVKLDGTRQKVYLDTEIHTLYQQILSAAKVNNLVRCKKLLSRYIINYSDSETYSEQEV
                     DNLLDALGKREVGFKETLRDSLAIELYFSITKGILEGNAKKAIQGIRKYAHIFEGDPN
                     TKYYYEIDSLERKLYGIIQAKDLMKELRKGV"
     gene            complement(138642..139343)
                     /locus_tag="DFFNOFEI_00208"
     CDS             complement(138642..139343)
                     /locus_tag="DFFNOFEI_00208"
                     /inference="ab initio prediction:Prodigal:002006"
                     /codon_start=1
                     /transl_table=11
                     /product="hypothetical protein"
                     /protein_id="X:DFFNOFEI_00208"
                     /translation="MQEFLTILDSKTIDTVTVSIRVALIILFAGAVGWNREGKNHGAG
                     FRTHILIGLASTVLMLLSIFIPEFYSVVGGDPSRIAAQVVSGVGFLCAGAIMKFGLTV
                     KGLNTAASIWIVSAIGLLVGAGLYYAGFLTTVATLIILVLFDLVEERYFGKYEYKVLV
                     LDLKQKKFHRKGFKELLLRNKLRLVSESFMQDYQSKNAQIKLTIAMPRDFDILKIVDE
                     FRNLADVIKISIEST"
     gene            complement(139359..140138)
                     /gene="cysQ_1"
                     /locus_tag="DFFNOFEI_00209"
     CDS             complement(139359..140138)
                     /gene="cysQ_1"
                     /locus_tag="DFFNOFEI_00209"
                     /EC_number="3.1.3.7"
                     /inference="ab initio prediction:Prodigal:002006"
                     /inference="protein motif:HAMAP:MF_02095"
                     /codon_start=1
                     /transl_table=11
                     /product="3'(2'),5'-bisphosphate nucleotidase CysQ"
                     /protein_id="X:DFFNOFEI_00209"
                     /translation="MADLSKILSVFRFASKSAGTEILKLFGKESTFDLKDPMQVLTQA
                     DLDSHRVLEEILKKEFPTIPLVMEEQNNPEPLPETFIVCDELDGTTLFSRGIKEFSVI
                     LAYIENGSPKVGCIYFPALDTYLTSQREVGTFINDQKILLKKGGSIDRSVLSLEINNT
                     FQDEDYRWISNASKNTLATRALAATGAGFLELLEGKTDLFMNLSGAKIWDFAAGVLAL
                     EEAGGIALDKSGNPLKWDKIRMSALLSRDPDFLKEVYRLKP"
     gene            complement(140157..141464)
                     /locus_tag="DFFNOFEI_00210"
     CDS             complement(140157..141464)
                     /locus_tag="DFFNOFEI_00210"
                     /inference="ab initio prediction:Prodigal:002006"
                     /codon_start=1
                     /transl_table=11
                     /product="hypothetical protein"
                     /protein_id="X:DFFNOFEI_00210"
                     /translation="MFAPLNFRFLFPGLLLIASFGVWFSPILAQTPEDTNNTSDVGNS
                     SSDTEDTSASDNQETDKKKPKKQVLDPESKRYNDLLKTGLLKVFEAEATHNYARLKHF
                     GLTHPIPRVRAAVALALGRLKNPVGVNILHKMIDRDGEWVRQAAYKGLADIGSRRSLD
                     YFYVGAKSSDREIRVASFRGMGKTLDPGAREVLLKKGLKSDDKEIVKATLLGLGYYQV
                     PEDLRIFIDYLNSEDEEFQKAAVEALGRHKTRTSMKILEDSFKDKTNLRNQILDTLTE
                     QKNSFAIFALLRILNANVDSENIVNEISARLYKLKAVGKYMTITSDNTPLLREPYVGA
                     PKIRDLEAGEVGKVIKKHSVAYIIPIEGQRIEDFYYKVLVNTKYKDAFTETVQGWVFG
                     KYIQVRTISMPKEEKEKKKKPKRPSILDDMETSDPAPNTENSN"
     gene            141846..143471
                     /gene="hflX"
                     /locus_tag="DFFNOFEI_00211"
     CDS             141846..143471
                     /gene="hflX"
                     /locus_tag="DFFNOFEI_00211"
                     /inference="ab initio prediction:Prodigal:002006"
                     /inference="protein motif:HAMAP:MF_00900"
                     /codon_start=1
                     /transl_table=11
                     /product="GTPase HflX"
                     /protein_id="X:DFFNOFEI_00211"
                     /translation="MIITPEVSRTLTELSFEISRQIGILIDRNGYVTHVIVGSDSSID
                     IPWLDRIRTSEARLRGLRLVHSHLKEESLNQEDLTDLALLRLDYITAVTMDEKGLPKS
                     YYSAHVNPEDEEGEPWTVLPKKVPGQLEEGILDEILDIESRMTRYRKNLKGAQKENRA
                     FLVGVYPENNRVRPPAQSIEELKELCRTAGVHVVDSFIQRKNRLDPSTVLGKGKLEEI
                     VLKAIQKQVELLVFDLELTPSQAKKISDYADLKVLDRTQLILDIFARNATSRDGKLQV
                     ELAQLKYLKGRLSELDDNMSRLTGGIGGRGPGETKLEIGKRRVEERISRLEQELKSLK
                     KRREIARRRRKKNEIPVCGIVGYTNAGKSTLLNAMTNSSVLSEDKLFATLDPTSRRIR
                     FPEEREIIISDTVGFIHDLPPELSNAFKATLEELGDSDLLVHVVDVSNPEFRQQMEAV
                     ETILEDLNLSDIPRILVFNKIDGLPEEARNELLREADLDTIYVSATKGFGLNTLLNRI
                     EERIYSQAEAKLSSSKLWEEDEDWEEETEKTYV"
     gene            complement(143494..143619)
                     /locus_tag="DFFNOFEI_00212"
     CDS             complement(143494..143619)
                     /locus_tag="DFFNOFEI_00212"
                     /inference="ab initio prediction:Prodigal:002006"
                     /codon_start=1
                     /transl_table=11
                     /product="hypothetical protein"
                     /protein_id="X:DFFNOFEI_00212"
                     /translation="MFYLLLQSVYQDYISGRSDRETYINSVIRLAMDQEKLAGLV"
     gene            143732..144685
                     /gene="murB"
                     /locus_tag="DFFNOFEI_00213"
     CDS             143732..144685
                     /gene="murB"
                     /locus_tag="DFFNOFEI_00213"
                     /EC_number="1.3.1.98"
                     /inference="ab initio prediction:Prodigal:002006"
                     /inference="similar to AA sequence:UniProtKB:Q65JX9"
                     /codon_start=1
                     /transl_table=11
                     /product="UDP-N-acetylenolpyruvoylglucosamine reductase"
                     /protein_id="X:DFFNOFEI_00213"
                     /db_xref="COG:COG0812"
                     /translation="MAILSEIQIRELKNSLENSGLPYRENQDLSVNCSFKIGGISPLI
                     VEPETREQILETLSLFKRLEMPWKILGGGTNILISDHPDDFVILKLSGGFKEYKDLGE
                     GYFQVGAATNTTPVFRQISQKGYTGAEFLSTIPGWTGGAVIQNAGCYGGELFDLIQEV
                     EFLRNGEVLKRKPSEIEHGYRFTEFLKRKDSIILSVLIKLKRGNLEEIEASLKEKRDK
                     RNSSQPQNKKSAGSMFKNPKVFDEHGKEIKAWQFIDKVGLRGLQIGGAQISPEHCNFI
                     VNIGGAKASDVYGLVNTVQEKVEKETGVILQREVEYFGSIP"
     gene            144701..145282
                     /gene="bm3R1"
                     /locus_tag="DFFNOFEI_00214"
     CDS             144701..145282
                     /gene="bm3R1"
                     /locus_tag="DFFNOFEI_00214"
                     /inference="ab initio prediction:Prodigal:002006"
                     /inference="similar to AA sequence:UniProtKB:P43506"
                     /codon_start=1
                     /transl_table=11
                     /product="HTH-type transcriptional repressor Bm3R1"
                     /protein_id="X:DFFNOFEI_00214"
                     /translation="MPVVRDPEDKKERILTSALRLFTEKGFEGTPIPDLAKDAGIGAG
                     TIYRYYKNKEELVNELYRFWKNKLRETLAENYPEKAKSKDLFVHLWKALANFYHRYPE
                     AFEFLELHYHSPYLDQASKKATSQTMEFICTFLEQARAKGDIKSDLGSMELVSLCYGS
                     FVGMVKMAKGGYIQLSAETLQASGLTLWKALAK"
     gene            complement(145296..145469)
                     /locus_tag="DFFNOFEI_00215"
     CDS             complement(145296..145469)
                     /locus_tag="DFFNOFEI_00215"
                     /inference="ab initio prediction:Prodigal:002006"
                     /codon_start=1
                     /transl_table=11
                     /product="hypothetical protein"
                     /protein_id="X:DFFNOFEI_00215"
                     /translation="MDKRFLLTIDHLYMHIRKRCYLRNDKLGFYEYLIWNIVSGLSKN
                     YIWNDSYPLGNKF"
     gene            145540..146373
                     /locus_tag="DFFNOFEI_00216"
     CDS             145540..146373
                     /locus_tag="DFFNOFEI_00216"
                     /inference="ab initio prediction:Prodigal:002006"
                     /codon_start=1
                     /transl_table=11
                     /product="hypothetical protein"
                     /protein_id="X:DFFNOFEI_00216"
                     /translation="MAFTSVASLMALWSILIFCLESGLNLEFKLVIMNLIPIPPLFIP
                     YLVNYIIRNYSNPNHLTPIPRPFAIAHSMAIILFSMFFILEIGSPFAFDGSSFYFKGG
                     LIYNLSVFYIYAALAWGMGRIIYNMFQGNYFEKLHSIYLFTGILFSCIFSVGFLLFSP
                     TKELIHNSILAIGLIFFLWFSWIPVTKYRLFNVDIEDFGKDLRNPRISSIVITINRYL
                     LNKIDPIGYKEICDRYEKLKAEELKHIQMSGIQRLLLGKVSPFEYLAEASEKITKLFF
                     N"
     gene            complement(146401..146934)
                     /locus_tag="DFFNOFEI_00217"
     CDS             complement(146401..146934)
                     /locus_tag="DFFNOFEI_00217"
                     /inference="ab initio prediction:Prodigal:002006"
                     /codon_start=1
                     /transl_table=11
                     /product="hypothetical protein"
                     /protein_id="X:DFFNOFEI_00217"
                     /translation="MKKVKDPKTLKSSRALGSEGKRLLYAVQQYGIQRAVERINITQH
                     TFQRWARNDDKIEELVLNELLIQLGISKIYVKTGKGNWQASTEEQMSIFGDLVTDLVK
                     SQKVKEDVQMKRVIDLAFKLELTDKELLINLCHKLLQEKKNKDLRSAISLTMNLPRSS
                     YELAYKQLLSLEKKVYD"
     gene            147443..148165
                     /locus_tag="DFFNOFEI_00218"
     CDS             147443..148165
                     /locus_tag="DFFNOFEI_00218"
                     /inference="ab initio prediction:Prodigal:002006"
                     /codon_start=1
                     /transl_table=11
                     /product="hypothetical protein"
                     /protein_id="X:DFFNOFEI_00218"
                     /translation="MVTRMENSPLIETLGMSSDPEFTPDQDPVYETNKESPLHKKQDD
                     SKEKIIRSALKLFAERGFFETRIPEISAHAKVGVGTMYRHFRNKDHLFNETFRISIQE
                     FSEFLDRSISKNLSPKEQFFDFWKGLGLFSQGKLDQLIMIERNLSSYILDEESTQDAA
                     ALKQKISEYFAPAQNDQNLNLLYPSLILGSFTGVLRFHRTQENNIEPFLMEQSAEMLW
                     EGFSKVRQSPTSKKKEKQTKKL"
     gene            complement(148337..149977)
                     /gene="gpmI_1"
                     /locus_tag="DFFNOFEI_00219"
     CDS             complement(148337..149977)
                     /gene="gpmI_1"
                     /locus_tag="DFFNOFEI_00219"
                     /EC_number="5.4.2.12"
                     /inference="ab initio prediction:Prodigal:002006"
                     /inference="similar to AA sequence:UniProtKB:Q9X519"
                     /codon_start=1
                     /transl_table=11
                     /product="2,3-bisphosphoglycerate-independent
                     phosphoglycerate mutase"
                     /protein_id="X:DFFNOFEI_00219"
                     /translation="MQLKKKTPFSPRKVLFVILDGVGYTPKGPEFGNAIAGANLPFLN
                     KLWKESPTILLKAHGTAVGMPSDEDMGNSEVGHNVLGCGRIFDQGAKLVNNSIAEGLL
                     FEGKAWKEIVENTKSKNSTLHLIGLFSDGNVHAHIDHTKSLIEAAIREKVPKIRLHIL
                     LDGRDVPEKSALEYLIPFEEWLTTLRSKGADVKIASGGGRMTITMDRYEADWAMVERG
                     WKIHVHGEGRSFSDAKTAIETFRKEDPTIIDQYLPSFVIEESGKPVGKIVSGDSVVFT
                     NFRGDRAIEISQAFTQKNFNKFDRGDFPEVCYAGMMQYDGDLQLPERFLVSPPAIDRT
                     LGEYMAKSGINQYALSETQKYGHVTFFWNGNRSGKFDPKSEEYKEIPSDVIPFDQTPE
                     MKARAITAELEKVLGENHSEFYRINFPNGDMVGHTGNYQATVKAMEFLDECMSSLAEA
                     CKKSNVVLLVSADHGNADEMYQLDKKGNVEKDKEGKPVPKTSHTLNPVPFSVLDPEGK
                     IKLRTDLKDPGLANVAATILDIMGYETPEGYHPSLLAK"
     gene            150002..150109
                     /locus_tag="DFFNOFEI_00220"
     CDS             150002..150109
                     /locus_tag="DFFNOFEI_00220"
                     /inference="ab initio prediction:Prodigal:002006"
                     /codon_start=1
                     /transl_table=11
                     /product="hypothetical protein"
                     /protein_id="X:DFFNOFEI_00220"
                     /translation="MLRQEDSYKTFGVRPSVYTGFSEKEAGFRFFGGSV"
     gene            150221..152245
                     /locus_tag="DFFNOFEI_00221"
     CDS             150221..152245
                     /locus_tag="DFFNOFEI_00221"
                     /inference="ab initio prediction:Prodigal:002006"
                     /codon_start=1
                     /transl_table=11
                     /product="hypothetical protein"
                     /protein_id="X:DFFNOFEI_00221"
                     /translation="MNAKGPKPLDPNTGNVAVPNFLKVKKLNEVVSYYMNDKITHSVY
                     KAISAATSFKNVKKRQLFEPHHKVPEVGELGPKDIDLHLKRLLEDGTVSQLAYLISDS
                     TEKQPEALPCYASFPEAESLDLSRIYLELLDYSVSSLLSYLDRKPETNKTLLWENLES
                     DLEWGARKEAPFPQLFLYLRQTFQNEHFRISPNPEFIKDFLFELEDDLHKKGRVIDVP
                     GYGLFGIKNPKEAVQIMDYVDDFIQSKGTKQLRHVLMEEFQKIAMEEKLYYSNTSNPE
                     TTKFKTERAEAFARALPGTPSPGTPGMLSVVLVRSLSELAEKELHKQSAERDRNRFHD
                     IKRNLLSESGSWEKKVLLVPDKEFKSYPEELKRMLIDDLEIGYSTWETKTTTIHAFFH
                     KNANSVRQIILSLGAATNVETWKILCIRQLVESNEPQIKSIFREPDLVKAYGKVLRKG
                     YLDYFPWYYTILDLLGIGRIFQDMFFAQAKEKIKGQQNQLKARNHEASKKEEQAKIQE
                     KIKEEEKIRSAEQKSKISSAMDEFYFRRSVPPTASEIQGNVGEFPADLYYQILDRENF
                     VFITWEKGKERMDQILCYPANESFRNKARELHRILSERMEVLQNKVRTAEEEDSRSRI
                     SKVIKHVDEWFTSHKSSSDKTAPQKGKVDSGDPYESFRKEIDKLRKVDKP"
     gene            152410..153426
                     /locus_tag="DFFNOFEI_00222"
     CDS             152410..153426
                     /locus_tag="DFFNOFEI_00222"
                     /inference="ab initio prediction:Prodigal:002006"
                     /codon_start=1
                     /transl_table=11
                     /product="hypothetical protein"
                     /protein_id="X:DFFNOFEI_00222"
                     /translation="MNSNPKILFRLIPIVSLFSLFSFCNQANPINLDGSSSAAGVLLN
                     VVLPNIIGAEIIPEGLPQLSSNVIYDAGNTYIDLTFSEQSTVDENFTMQIESYTTVSS
                     PSFVGYNTFTLPANTGTYSVGFALNADDDNCLDRAGDKFSFRITKDSTGDTFVYDVTV
                     KDGDYCIFESSAKSLAQLGGLGAMDNHCKNLASGKGLPRNPAYYKAMVGALSATYGDR
                     NPGETLSSTSFFRANKRYVRKQGNGTWVKVFSIGGTWPLSSDFDNPLIDLGDYWTGMH
                     SGWGRMDSNTCLNGSESWTNSSNSSSGNLGTSSVVTGDAAYRTLDACDSPLTLPFICV
                     YSPD"
     gene            153514..154644
                     /locus_tag="DFFNOFEI_00223"
     CDS             153514..154644
                     /locus_tag="DFFNOFEI_00223"
                     /inference="ab initio prediction:Prodigal:002006"
                     /codon_start=1
                     /transl_table=11
                     /product="hypothetical protein"
                     /protein_id="X:DFFNOFEI_00223"
                     /translation="MKGSKSLRTAFILLCLTLWISKCNNAESTALDGSKPSIAGAITI
                     DPSIFWNLFNVLPPYPLVGFYNEGETTFSVEENNESDITLGIKNPPTDGSTIQYRFYT
                     SDNIYFVTDTDPNTGESLGYTTRSFGVDPQNPNFDYKAGLNINGAQDDNCLNNYYDLV
                     AVDVESGISQTFKVKVTDLDKCIFVATNNGAGYTGNFAKKGIDNSTFAGPKEVADDIC
                     NSNVPDGVNKDVGYKAMLAISYSPSGNYRNPSTDWVFNSFSRYFSQGGKKLAYSFNSS
                     TTIGFANADQWANALGTSGRIWTGFSSIDWATNIPTSYQCAGLAPSGAPYSSWYSSTA
                     TGSQGVLSSVNGNSIAEMTTTDPAQVIETACSQKRNIVCVGQ"
     gene            154927..156555
                     /locus_tag="DFFNOFEI_00224"
     CDS             154927..156555
                     /locus_tag="DFFNOFEI_00224"
                     /inference="ab initio prediction:Prodigal:002006"
                     /codon_start=1
                     /transl_table=11
                     /product="hypothetical protein"
                     /protein_id="X:DFFNOFEI_00224"
                     /translation="MKRFLNSNKIINGFYLLIHGCFLLSFLLVQGCNDAKAISIDASS
                     SAIGALLSDGNFGVFGNFGDSGGTSPAATSPVTVSLTGYVDVTATDLNLTLSDSTDST
                     TQTLALSANGSYSFSTELTSGDSYSISLGAYTQGQSCSISANGSGTAGTTGTATIVCE
                     RQLAIAAGWKTSSGTPVLKLFGVNHSASPYLVTKNLSITVGGAPGSVDPELVWNGTNY
                     LLIWKSADTTIKGQFYDITLTAVAPAFTIYTGAGVTIGKVSAAYNPSGEFAVVWTESA
                     SIRAAKYQRISASTGALVGTATTIASSTSTNYFNADVALSGSTYYTAFRQRTSGGANL
                     LTAFSFSNGSASSVKTYTASNGTDSLALDYPSLLVQGSNTWLFFSQTETDGSGNVSAS
                     SLKISKNFQTSPGNLRTETNPYGCDPLNSSGDQYMLPSAAIANSTNLLVSYDLFCGDM
                     GVYNEVSDLPVTITSGAAGIPTDYSSAQITTGATMGSSITCRTNSCFISVGDESADYL
                     YLFDPDPTTGGDNGTLNLYLDVVNGIESPVTVIQ"
     gene            complement(156643..157446)
                     /locus_tag="DFFNOFEI_00225"
     CDS             complement(156643..157446)
                     /locus_tag="DFFNOFEI_00225"
                     /inference="ab initio prediction:Prodigal:002006"
                     /codon_start=1
                     /transl_table=11
                     /product="hypothetical protein"
                     /protein_id="X:DFFNOFEI_00225"
                     /translation="MPYRWLFAICFLTVSHSLFGSSLTLKNGKVIQGKVVNQTRTEVQ
                     IEVDGKVLTIPKTEIAELNLKDTPKQDVKKDPVKPKEEAKKTEEEVAVQRWYQKPRWD
                     YSLRSAVVPGWGIWKADKKYRASAAFVAVLGATYLAVKAQNDFSAAKGAYEENARNYF
                     IFALNDPVLSLPANTTQRLLGAFLVNKGAFNHYQGLAEESNNYQYLFGIVYGLQLFYS
                     YYLGVKAEQGLAEGPSSGFRFSFAPSYQPMTVGGNGLGWNGELKYEIRY"
     gene            157491..158141
                     /locus_tag="DFFNOFEI_00226"
     CDS             157491..158141
                     /locus_tag="DFFNOFEI_00226"
                     /inference="ab initio prediction:Prodigal:002006"
                     /codon_start=1
                     /transl_table=11
                     /product="hypothetical protein"
                     /protein_id="X:DFFNOFEI_00226"
                     /translation="MSAYTVLKRIPFYKKKPNLLEKRPIEKNFYSTVSETLFFEKLYN
                     KNKDHLFSFIRRSVQDESTALDLLQDTFLNFFKHYSGKELPDEQVSRMILFRISRNLM
                     INHGKSYYQKNVALVGEETSSLFGSKGQGPESQVLDEMEAQNLGKIISELLSALPEEQ
                     KTAIELRYSQGCKLEEIASVLDLSVSGVSRLLERAEKQLLQEGKKRGIQPSSFLKS"
     gene            158212..159357
                     /locus_tag="DFFNOFEI_00227"
     CDS             158212..159357
                     /locus_tag="DFFNOFEI_00227"
                     /inference="ab initio prediction:Prodigal:002006"
                     /codon_start=1
                     /transl_table=11
                     /product="hypothetical protein"
                     /protein_id="X:DFFNOFEI_00227"
                     /translation="MSKVPVVSLLIQLSGQDNVKRPGTKETVKRMERMNPEFQTFAEL
                     LKKSLPNSKAPDFDPNWIGMSPRFSVEANIMQSPTKDNVVQLSGSKNKVWFLAAAAIL
                     FVGIGAGTYFTIFKKEAAPVAEGTLLKAAVVFVKGEAKNVKEAPVALHLGDILSEGDK
                     IVTGKGGSVDIGLTDSSVIRLKENSELVLKSLRQTDASQIRISLMSGKILNLVEKEKK
                     NANYFVDTPTVVAAVRGTSFEVNASDKESSVFVVEGAVEVTPLIHDKSERALITGGLI
                     IVTDEKVIVIEDQKRAKEESPEYGDMRKNLSGLDKEVLASTQNLKTAKTEQELEELYD
                     KSIEHIIMKDGRDIRGVVVSQKKGKLIVQTLKGSYILDENSVEKIIY"
     gene            complement(159473..159919)
                     /locus_tag="DFFNOFEI_00228"
     CDS             complement(159473..159919)
                     /locus_tag="DFFNOFEI_00228"
                     /inference="ab initio prediction:Prodigal:002006"
                     /codon_start=1
                     /transl_table=11
                     /product="hypothetical protein"
                     /protein_id="X:DFFNOFEI_00228"
                     /translation="MLYNLFQTREGLGPVFLRLGLAICIFPHGAQKALGWFEGSGFYT
                     AMDYFTETLGAPYFLGVLVIGFEFIGTICFVFGFLTRFWALGLAITLTVAGFTHRDYG
                     FFMNWFGDKGGEGFEYHILAVSAALSLLFRGAGSFSFDRKLGEWSV"
     gene            160072..160236
                     /locus_tag="DFFNOFEI_00229"
     CDS             160072..160236
                     /locus_tag="DFFNOFEI_00229"
                     /inference="ab initio prediction:Prodigal:002006"
                     /codon_start=1
                     /transl_table=11
                     /product="hypothetical protein"
                     /protein_id="X:DFFNOFEI_00229"
                     /translation="MSEETAEKKNKKINKMSAQELDQALKDAVEKMNGETSKYVQHLK
                     ARKEELAKKK"
     gene            160306..162246
                     /gene="yheS_1"
                     /locus_tag="DFFNOFEI_00230"
     CDS             160306..162246
                     /gene="yheS_1"
                     /locus_tag="DFFNOFEI_00230"
                     /inference="ab initio prediction:Prodigal:002006"
                     /inference="similar to AA sequence:UniProtKB:P63389"
                     /codon_start=1
                     /transl_table=11
                     /product="putative ABC transporter ATP-binding protein
                     YheS"
                     /protein_id="X:DFFNOFEI_00230"
                     /db_xref="COG:COG0488"
                     /translation="MLQFIDIKHRFGSSTLFENFSWHIKPGSKIALVGPNGSGKSTLF
                     KMAVGELNPEEGLVSRSKHTEISLFQQIPDFNFEARVIDTALSKHKHYNEYIKRAEDI
                     HSRMDHTDHDSPEFTALLEEQSSLEEYAFTYGVHELEAQAKKIIGGLGFSNDQMEKKV
                     KEFSPGYQHRLGLAIAILNPGNLLLLDEPTNHLDHASKAWLAEYLSDTNRSFVLVTHD
                     PEFLNATTDTIAELNPSGVLEFKGTLEDYFEHKNELLDKLRLQFKKEEAYLKKRTEWI
                     ERFRSKATKAKQVQSVIKKLEKREKVEAPDDSFWNSKTEYKFNYTPCGNLSFRIENAS
                     FAYEKTGKNIFSNAELHVSNGDKIAIIGPNGAGKSTFLRNILGIHKLTEGSVTFGPKT
                     KIGYFSQNHHEHLDPEKNLLETVLSVYPDLPDVEARKLLGYFSFSDDRVFKKVGLLSG
                     GEQSRLRLALLVRFSSNTLFLDEPTNHLDLVVRDNLKRALQEYPGAVLVISHDPDFLK
                     DLCTRTVSVSNGKVKDLNTSFSDYLKFPPEELEAEGGFTIKAPTENISSENKSRSQKN
                     ADKNRVKKLQKEIEQIEAKIALLEKNKANSEELLADPEFYKKRSYQMELDNYNETKKE
                     ISKLTESWEKLQIEMEELSSVV"
     gene            162270..162605
                     /locus_tag="DFFNOFEI_00231"
     CDS             162270..162605
                     /locus_tag="DFFNOFEI_00231"
                     /EC_number="2.8.1.-"
                     /inference="ab initio prediction:Prodigal:002006"
                     /inference="similar to AA sequence:UniProtKB:D3RPB9"
                     /codon_start=1
                     /transl_table=11
                     /product="Sulfurtransferase"
                     /protein_id="X:DFFNOFEI_00231"
                     /db_xref="COG:COG0607"
                     /translation="MNPKELKNRLDARKSGNDDFYLLDVRNPNEQEICTIDGTDLLIP
                     VSELPARIGELDSWKSSGKEIIVYCRSGARSANACGFLKSTGFAKVFNLEGGILLYSD
                     EVDPSLAKY"
     gene            complement(162617..163537)
                     /gene="menH_1"
                     /locus_tag="DFFNOFEI_00232"
     CDS             complement(162617..163537)
                     /gene="menH_1"
                     /locus_tag="DFFNOFEI_00232"
                     /EC_number="4.2.99.20"
                     /inference="ab initio prediction:Prodigal:002006"
                     /inference="protein motif:HAMAP:MF_01660"
                     /codon_start=1
                     /transl_table=11
                     /product="2-succinyl-6-hydroxy-2,
                     4-cyclohexadiene-1-carboxylate synthase"
                     /protein_id="X:DFFNOFEI_00232"
                     /translation="MKKKLLLGLAVFALIVLTVLPFVRSREKIELNESIRSGVSGQFA
                     ELPLGWTHYELSGPEKGNLVVLVHGFSTPYFIWDPIQKSLTDAGYRVLRFDLYGRGYS
                     DRPDAVYDLDLFTTQVSDLLNYLHINGSFDIMGLSMGGPIVAHYVSKHPDQIKKVVLV
                     DPLTAKTNTFPLTVPLVGEYLNSAVYIPSLPKGISADFVDPSKVPSDWVEKYETQLSF
                     KGFGRAILSTIRNIISLEPKSEFEKLALTKKQVLVFWGDQDHTTPLEKGEYVKELLNA
                     EFILVKDAGHLPHIEKPEVVLPAISKFLSK"
     gene            complement(163534..164151)
                     /locus_tag="DFFNOFEI_00233"
     CDS             complement(163534..164151)
                     /locus_tag="DFFNOFEI_00233"
                     /inference="ab initio prediction:Prodigal:002006"
                     /codon_start=1
                     /transl_table=11
                     /product="hypothetical protein"
                     /protein_id="X:DFFNOFEI_00233"
                     /translation="MTAVAATRPRRRTRNSLNKESIVQAALDILNEEGIDGLSMRRIA
                     EKLDCSVASPYSHFKSQQDIIKIIISQGEAQLTETLRASRLNGKNSYEKLTLIARAYY
                     DFSGNNQELHKVMFNTVHGHMHRKAFPKLPTSYRVFLETIRAGVRSGEFKIKEEDYPS
                     LARTMYSWMYGIIVLDMTGMLKKRGIGDPLDEGFLFFRKILLDVE"
     gene            164311..165063
                     /locus_tag="DFFNOFEI_00234"
     CDS             164311..165063
                     /locus_tag="DFFNOFEI_00234"
                     /inference="ab initio prediction:Prodigal:002006"
                     /codon_start=1
                     /transl_table=11
                     /product="hypothetical protein"
                     /protein_id="X:DFFNOFEI_00234"
                     /translation="MKATASSKVKPKTKASKTTQHSPKKATNTKSKVQSPKRHFPAPW
                     SLTGEGFLFPLFGRKSYNLEMAFLDEEDRKSFKGGLGSLMLVNYERSDVGPYYELLYI
                     PGNFEHKEINYKRITRIFVSSQTSVEEGIRNWAIPKERADFVWKKEGSVTKIEVSRNG
                     KTFFKIKIRTLGFNFPVSTSILPYVLLQKAEDGSKLSTAFIGTGKGKFARIESVWSDE
                     TIFPDFIKGGGMRTGIGASPFHLTFPVAEHVE"
     gene            165121..167148
                     /locus_tag="DFFNOFEI_00235"
     CDS             165121..167148
                     /locus_tag="DFFNOFEI_00235"
                     /EC_number="3.5.1.23"
                     /inference="ab initio prediction:Prodigal:002006"
                     /inference="similar to AA sequence:UniProtKB:Q9I596"
                     /codon_start=1
                     /transl_table=11
                     /product="Neutral ceramidase"
                     /protein_id="X:DFFNOFEI_00235"
                     /translation="MKKFRITIVIPFLFLFFSSPRFSGTAKPQIKDFNYEAGMSKVDI
                     TGPPTGIMFWGYAQEGQKGEGIHLRQFARALVIKDPKSGKVLAYVTAELGGVPHEVQR
                     DVVARLKKEVDPNFNLANVLLNASHTHSAPAGFFHYIQNSIYTTKFFPEYYSVIVNGI
                     FQAIKEAYSKKEIAQLLIGSSTVEGAGVNRSLVAYQANPKEERDRYNSDTDKTMIQIS
                     VNTRRGVIGIVNWFGVHTTSMTFDNHLVSTDNKGYASYLSETEAAKKGQKDFIAIFAQ
                     ANEGDVTPNLNLNNTGPGKDMFESTKIIGERQYLASSKILNDDKLRVLPSGLNYTQSF
                     IDMPNSIVRKEFSETGKDERTCLSAYGYALAAGSTEEGGGHWLFHEGMKDEDRKFYID
                     WLAARLLQAPSEDLRACQKPKAILFPMGETKPDPSLSQILPLGLATIGDFALIVSPNE
                     VTTMSSRRMKETVKKVLGSKIKDIALSGLTNDFAGYITTKEEYSTQQYEGGHTLHGPF
                     SLDLFRQEYDRLANDLLQNKVSTQGPFPKDLSSTVIGTNVPNRDKISSFEPKIKTPNR
                     TIAKIGESVSCEVSSINPNISYPKQKSYFDVEKKEGDKWITTYTDSDWATKFYYKKSF
                     LPLFDDNIRLVWETDKNDSPGVYRLRHSSFYINKEGKEVPFSIDCPEFELK"
     gene            167243..168424
                     /gene="thlA_1"
                     /locus_tag="DFFNOFEI_00236"
     CDS             167243..168424
                     /gene="thlA_1"
                     /locus_tag="DFFNOFEI_00236"
                     /EC_number="2.3.1.9"
                     /inference="ab initio prediction:Prodigal:002006"
                     /inference="similar to AA sequence:UniProtKB:P45359"
                     /codon_start=1
                     /transl_table=11
                     /product="Acetyl-CoA acetyltransferase"
                     /protein_id="X:DFFNOFEI_00236"
                     /db_xref="COG:COG0183"
                     /translation="MEEAVLLDGIRTPFGNFGGTLKDVSAVDLGVLVSKSLLERTGVN
                     PSDIGESIFGNVVPTGKEAIYLARHIGLKTGLPITVPALTLNRLCGSGMEAIIQAAKK
                     IYLGESEAVLAGGSESMSNAPYVVRNARWGVKYGSAEFEDSLEQGLTDQYVGLIMGAT
                     AENLADQYKISRAEQDEWAGISQTRAEKATVEGRLKEEILPVTVGGKKPVTLEKDEFI
                     KGAASIEKLSGLRPAFREGGTVTAGNASGLNDGAAATIVTSASYAKKIGKKPLAIIRG
                     YGHAGCDPAKMGIGPALAIPIALKKAGLKLSDMSLVEVNEAFAAQYLAVQKELGLNPE
                     ITNVNGGAVAIGHPLGASGARVTITLAYELRRRKAKYGVASLCIGGGQGIAIILENPE
                     A"
     gene            complement(168492..169502)
                     /locus_tag="DFFNOFEI_00237"
     CDS             complement(168492..169502)
                     /locus_tag="DFFNOFEI_00237"
                     /inference="ab initio prediction:Prodigal:002006"
                     /codon_start=1
                     /transl_table=11
                     /product="hypothetical protein"
                     /protein_id="X:DFFNOFEI_00237"
                     /translation="MIRLSVLDQSPIRKGGTAFQAVQETIELAKLTDKLGYHRYWVSE
                     HHNILGLAGSSPEVLISHLAGETKGIRMGSGGIMLPNHSSLKVAENFRMLETLFPGRI
                     DLGLGRAPGGDRLTAAILNPSNSFVQNDFIQQLMDLRDFLTDNAEPDSIQEKVKAIPV
                     AETCPELWILTSSGESALIAAHFGMALSFAQFINPTGGYASIRAYKERFQPSEALSSP
                     QASVGIFVLCAETKEKAEELQAVMDRQLLNIEKGISEGILSYEEVKPYIYSDLERVRL
                     LHNRGRMIVGTPDTVKKRILDLTLEYGIDEVVVSTITYDFKDRVRSYELLAEVFELEN
                     RL"
     gene            169703..170239
                     /gene="ogt"
                     /locus_tag="DFFNOFEI_00238"
     CDS             169703..170239
                     /gene="ogt"
                     /locus_tag="DFFNOFEI_00238"
                     /EC_number="2.1.1.63"
                     /inference="ab initio prediction:Prodigal:002006"
                     /inference="similar to AA sequence:UniProtKB:P9WJW5"
                     /codon_start=1
                     /transl_table=11
                     /product="Methylated-DNA--protein-cysteine
                     methyltransferase"
                     /protein_id="X:DFFNOFEI_00238"
                     /db_xref="COG:COG0350"
                     /translation="MILIKEIQSPLGILIAGAVEEGLCLLEFTEKERLELQLTRLKKI
                     FGEDVQPGESKFFSILEEQLKEYFEGKRKEFDIPLIVLGTDFQKKAWEALHSVVYGKT
                     NSYESQAIRIGDKNAVRAVAKANGENRIAILIPCHRIVGKSGDLTGYGGGLWRKKFLL
                     ELEQKFSDSPTLPFFQGE"
     gene            complement(170211..171479)
                     /gene="pyrC"
                     /locus_tag="DFFNOFEI_00239"
     CDS             complement(170211..171479)
                     /gene="pyrC"
                     /locus_tag="DFFNOFEI_00239"
                     /EC_number="3.5.2.3"
                     /inference="ab initio prediction:Prodigal:002006"
                     /inference="similar to AA sequence:UniProtKB:Q81WF0"
                     /codon_start=1
                     /transl_table=11
                     /product="Dihydroorotase"
                     /protein_id="X:DFFNOFEI_00239"
                     /db_xref="COG:COG0044"
                     /translation="MAPQIRKISGKFQNSKGSFIGTVELDPKTGLILSVQKGKVLQSS
                     NAEELAFDPDKFVIFSGFGDIHVHAREDESGKHKYKEDFLSAGNAAINGGVIHIADMP
                     NNPIPPTDDITYSKKRELADHSPVRITLYAGIGPHTKPLKAHVPYKAFMGPSVGELFF
                     YSNEQLEETIRHYKGCNVSFHCEDPEILEKNQNETYHEDRRPAIAETLATDFALYLIE
                     KYDLVGKLCHYSTEEGLKKIVEARKRGVKVKCEVTPTHLYFDKTMLTDENRHWFQMNP
                     PLRGPEDKAALLQGVKEGWIDFLATDHAPHSIEEKLKGTSGISQLDTYSLFVTWLHKT
                     AGVSLEKISEICAENPGDFVAEFLPKEYGKGFGKIEEGYCGSFTVLDFQTPTTFRKED
                     IKSKSGWSPFEGFTFPGSIASVIHLGKKVR"
     gene            complement(171583..172542)
                     /locus_tag="DFFNOFEI_00240"
     CDS             complement(171583..172542)
                     /locus_tag="DFFNOFEI_00240"
                     /inference="ab initio prediction:Prodigal:002006"
                     /codon_start=1
                     /transl_table=11
                     /product="hypothetical protein"
                     /protein_id="X:DFFNOFEI_00240"
                     /translation="MSKLGGLNFPSNGKPVFQGDFQREQDDLESEILNRNSDLFSGEI
                     ISGGEVTPGENPNTVNISVTIAYDPEGKRIVFPASTDLIVSRPNADSFVVLRHKFVTE
                     NSTYLDSTGYANTYRKNSFDVLFKESLEEGDVPLFKIRSLVGTVTILEDLRSWRRISE
                     EIIRNNSITNSKLVSDIKIGSLAELVERFTGSLRSSVVSALNALASWMSTEETARQNG
                     DTGLQSQINNLGSVFAPINHTHSGFAQVYKISYYGEGKNFDQTDGIPNVDGTIVVYRI
                     AYGISFGQGYSIHGHGLGGINPIGGVLYGVAARVNGTWIATTG"
     gene            complement(172552..173205)
                     /locus_tag="DFFNOFEI_00241"
     CDS             complement(172552..173205)
                     /locus_tag="DFFNOFEI_00241"
                     /inference="ab initio prediction:Prodigal:002006"
                     /codon_start=1
                     /transl_table=11
                     /product="hypothetical protein"
                     /protein_id="X:DFFNOFEI_00241"
                     /translation="MRRTIRETTPSPEEMNADGTGGLSNSLWYRILFAFLIVLQERLN
                     RANWLYQQIWLDSASGKGLDWWGARYGLLRSPGEKDSSYFLQILFVLEYKRLPATIAT
                     KRALISRVTGHSIDRILVEQVYDYQYRMGDPIGSILGSRDYCFHAFRIYVPSTNKTNR
                     QNLIRILNATNIGGNVWEVWEELDSLDPLPVSSEGQVWKGTKLSEGPLGSERYWLVY"
     gene            complement(173247..174374)
                     /locus_tag="DFFNOFEI_00242"
     CDS             complement(173247..174374)
                     /locus_tag="DFFNOFEI_00242"
                     /inference="ab initio prediction:Prodigal:002006"
                     /codon_start=1
                     /transl_table=11
                     /product="hypothetical protein"
                     /protein_id="X:DFFNOFEI_00242"
                     /translation="MILYTTKSNVQREIERNITGSKVFESLDLTQLSKASTILRALAN
                     AVFLFLDQNLLALQKAIHYHTSEEEDLHEWLKRYGLEWKDETLARHKIRIGSKTPVPY
                     SVTIPIGKVIGTADRKILFQIIQDSTLLPTTTVDDRGFYTVEVLCEALEPGTKGNVVQ
                     NAISEIVDYIEDCDVVYNPYSTPEFVARDRETIPSVRARIREAEIKSSSMWTPEWYVT
                     EALGFSFVERAIFKSSKAIGIPGVVKLLLKGAGGTLSGSQLQSVMDHFDDEDKNPGGT
                     AKVVCENIDAVEINKVFNVYFASSESIPDSITLENLAETFFFGLKDGDDFVTNSLRSS
                     LLNLPDAVQCDVDVEDNIFISPGSLAVKGPSFDIIATVYSG"
     gene            complement(174380..176137)
                     /locus_tag="DFFNOFEI_00243"
     CDS             complement(174380..176137)
                     /locus_tag="DFFNOFEI_00243"
                     /inference="ab initio prediction:Prodigal:002006"
                     /codon_start=1
                     /transl_table=11
                     /product="hypothetical protein"
                     /protein_id="X:DFFNOFEI_00243"
                     /translation="MNIKDFILKYSIPPAEAEGLKEAAKFWARSNFEEKLLILVYCLT
                     FGTFPGGVDAESFEEELLNNFSQFINDNVTSPNLLWSSLKTNTEISNAISNLSTALQN
                     LIAGSVLQEKTERENADQNLTGAIQTETENRENAISGVQADLSEHENRNDNPHSVTKE
                     QVGLGNVLNVIQLTEADVIDSDTSSSTNKPVSAAQVASLRQSLNAIQSLLNSDDTDLD
                     TFQEIVNFIKANKDVIDEISTSKIPFSDIVDDFNSELADKVASAGTVYRLNQNKRNTG
                     PIPVSDISTDPDHQFVTQAEKDDWNSSGGGGIGELQLFIYQPGGTPSGNVFTDWASLY
                     SAISSLHGFPKTILLDSSFLSTGNKFSIPDGTYDLDFETTIRMDKGSLLKNVSIDLTS
                     DLVLFTGMPTFQDCVIDVTGRSVPLVTKAISFLYGNFKNSQFIWDNTTACSFLSISKD
                     PASPFALAQIVIDNNSNTYDSHFQFMEIHPNVTVYLDAINETLLQGSFAVAGGLGGTI
                     SYRPDASALVESSVYAAFGGSSGIYRKSLRTPNFDSGSEPYAESGSAPALPANPAGYL
                     RIFYQNAPKVIPFYDPPSP"
     gene            complement(176138..176494)
                     /locus_tag="DFFNOFEI_00244"
     CDS             complement(176138..176494)
                     /locus_tag="DFFNOFEI_00244"
                     /inference="ab initio prediction:Prodigal:002006"
                     /codon_start=1
                     /transl_table=11
                     /product="hypothetical protein"
                     /protein_id="X:DFFNOFEI_00244"
                     /translation="MDLLTEEISGDLLLDSKTFDFATNESELDAVRSMVIEAFDMTLA
                     DDIDFPEFYSLQRKHLFEEDESGPQERLNDAYRILAQFPQIDQSTVEVSSLDKGIGIS
                     FRLKSGEELSISLGGT"
     gene            complement(176583..177137)
                     /locus_tag="DFFNOFEI_00245"
     CDS             complement(176583..177137)
                     /locus_tag="DFFNOFEI_00245"
                     /inference="ab initio prediction:Prodigal:002006"
                     /codon_start=1
                     /transl_table=11
                     /product="hypothetical protein"
                     /protein_id="X:DFFNOFEI_00245"
                     /translation="MSVASDIVTLFFSEYTINWATMGTVVRVQSEPDESGKPGLLTAL
                     INNANKEDIRWFWPIKPMPGSRCVILFGDNSAARAVAIGFNKIAKVKTSIMEMRDIEI
                     DETGFKFGEGSVQAVDTNSLEIWMNQIVSSLQTLYTAIQNAPTTPTDGGASYKAGLSS
                     AIESLPIPQVPPDLKVVSFKYGKI"
     gene            complement(177134..178096)
                     /locus_tag="DFFNOFEI_00246"
     CDS             complement(177134..178096)
                     /locus_tag="DFFNOFEI_00246"
                     /inference="ab initio prediction:Prodigal:002006"
                     /codon_start=1
                     /transl_table=11
                     /product="hypothetical protein"
                     /protein_id="X:DFFNOFEI_00246"
                     /translation="MALVMKQRLRIGTMVLHKILEAELVSGRNEPSSQLTIKLPKMKG
                     WARESVKKGDLVQWYAWYEGYSESLEFEGTVVSVSPKLPLEIVCRDGMFDLQLKTINF
                     NVDNMTVSSLVNRCILPGTLTKIDPSVASTRVSYDITTEGRRASYVLTRLKKYGIDAF
                     FRKGILYVQSPSKLTIPPKPKRFHLAHNVIKDNLSTREGRDVTVKLRSYNKDSGRMQQ
                     VTYTEAKGEEIVFDIDGISYAELLKRAKEVYHEIAGKGLVGDFETFGAPSVQHSEIIR
                     FEDPNDKERTKEIFVDKVVKTWSAQNAQFRQLIYPAVVKFVGVA"
     gene            complement(178087..178488)
                     /locus_tag="DFFNOFEI_00247"
     CDS             complement(178087..178488)
                     /locus_tag="DFFNOFEI_00247"
                     /inference="ab initio prediction:Prodigal:002006"
                     /codon_start=1
                     /transl_table=11
                     /product="hypothetical protein"
                     /protein_id="X:DFFNOFEI_00247"
                     /translation="MIERVHFARENDTLQRIAASYWGDWTIWPLIRDTNTHLNRKIGF
                     DWTDKLKEGIPLRIRMDIPTSVIDHTVLETDTYESLSLLYYFTEHFCERIRIENERKI
                     LRYEVGNKIIIPALVDRRTFQAAKERLKIWP"
     gene            complement(178485..178937)
                     /locus_tag="DFFNOFEI_00248"
     CDS             complement(178485..178937)
                     /locus_tag="DFFNOFEI_00248"
                     /inference="ab initio prediction:Prodigal:002006"
                     /codon_start=1
                     /transl_table=11
                     /product="hypothetical protein"
                     /protein_id="X:DFFNOFEI_00248"
                     /translation="MILDPSPGGKFLAVTGSDLDPVMIEGYACPRGTKVTASQEKNYS
                     KTSINGMEGTIKEVVGFRDWLLTIEFEFVSSTGLQLGAISEMRDVVSKWKKEESLSII
                     HPKINALKIFYILLTRIEFPDEDRAFELPCRIEAVSDDPLFDLETPPL"
     gene            complement(178938..181241)
                     /locus_tag="DFFNOFEI_00249"
     CDS             complement(178938..181241)
                     /locus_tag="DFFNOFEI_00249"
                     /inference="ab initio prediction:Prodigal:002006"
                     /codon_start=1
                     /transl_table=11
                     /product="hypothetical protein"
                     /protein_id="X:DFFNOFEI_00249"
                     /translation="MDAFELGVVLSLKDYVSGRLGEIEGRWKSLRKSMDDTSASAQLF
                     DRSMGLAKAGQRMLEYGSAGLYFSKSLIDAGREAGKLEKNIESLGVSREEVTKISSEV
                     RGMTGDLGIAQETFLSGIYDIKSAVSSLNPAELSSVAKALGQAAIATKGDFAGLADLF
                     GTTHAQFKKMYNESDAAFALRFSNTLSISVQKFKTDGAKMQAAIQSLGATAAGMGVTL
                     EEQMSVLGLLQNTMQPGVAGTSYRAFLSTAGEGFQKLGLNAKNAQGQIKTMPALLEEL
                     NKKYSKSFIVDQATGNKVLKLDARNEIKKALGSEEAVAAVENLIPKIGELKTSISEIK
                     DANLSGTADALNKMAGTNLEDLDSQIGRAESGWKALKASLSEPIRNGALLSVTKGFAD
                     MLSGVTRLLDANPTLKQFVSYLVFGGSVVLFLGGSFLTLVGVIGMYTAVTNSAAAATL
                     FNTAATVKNWIAKVANKTATIALTVAEYALIGIVGLATYSWMALSFVYGIVTSKTKAL
                     AAWQAIQAGATKALTFATTLLNAAFWANPITWVVAGILLAVGVVAAAIYYWDEWTSAV
                     SKAWNENKNLVSAILLLTGPIGWTIAALVKIKDNWGSIVGWIGKAVSAVKEFFGMGGD
                     KVTVGTTKDQKITVPTPASPSVSATNTVFDSLGMSGKDRMLTQTGGAKLDLKKDAQYS
                     KALELPKFDSSGLANSPLSGIPGGMGAQAIQITIKSLVDKVTFQNNSSGYRESGLFIG
                     NLFEDAIRKSAEKGNPLSPGFGFPVGG"
     gene            complement(181223..181468)
                     /locus_tag="DFFNOFEI_00250"
     CDS             complement(181223..181468)
                     /locus_tag="DFFNOFEI_00250"
                     /inference="ab initio prediction:Prodigal:002006"
                     /codon_start=1
                     /transl_table=11
                     /product="hypothetical protein"
                     /protein_id="X:DFFNOFEI_00250"
                     /translation="MAKDWKGYDSQNPKASDLIPFAGVIYGFLHLLSLFPLLGIVPAL
                     IVIPFNKNRFLKYLPLATNLFTSIVYLLWRSGWTPLN"
     gene            complement(181722..182138)
                     /locus_tag="DFFNOFEI_00251"
     CDS             complement(181722..182138)
                     /locus_tag="DFFNOFEI_00251"
                     /inference="ab initio prediction:Prodigal:002006"
                     /codon_start=1
                     /transl_table=11
                     /product="hypothetical protein"
                     /protein_id="X:DFFNOFEI_00251"
                     /translation="MEMQGKQKYDDYREAVAQLPNTYIPVDEEFLQKYQVEIDAIKEF
                     LSDKGGLHHLAVEGEFHTLCRVPSKEILSSASERAKKLDPIESDIDFVQRCLVYPSAE
                     IFRGWINSGAPGLAAAISRKLFDLAKVNQEAISKKL"
     gene            complement(182156..182587)
                     /locus_tag="DFFNOFEI_00252"
     CDS             complement(182156..182587)
                     /locus_tag="DFFNOFEI_00252"
                     /inference="ab initio prediction:Prodigal:002006"
                     /codon_start=1
                     /transl_table=11
                     /product="hypothetical protein"
                     /protein_id="X:DFFNOFEI_00252"
                     /translation="MKPGDILPQAISFENFTLTLFGRELIKFSKFDIQYESDISFKLG
                     KGGEPVSWSVKSYKRSAKATIEIDELKYLIQLAAPFGGDLLKLPPSPLTARCEVEGGT
                     LLLVVPAVKIMKFNLPTEVGSDVSETDMDFAVVSYPIITFS"
     gene            complement(182602..184098)
                     /locus_tag="DFFNOFEI_00253"
     CDS             complement(182602..184098)
                     /locus_tag="DFFNOFEI_00253"
                     /inference="ab initio prediction:Prodigal:002006"
                     /codon_start=1
                     /transl_table=11
                     /product="hypothetical protein"
                     /protein_id="X:DFFNOFEI_00253"
                     /translation="MAIGSVSTTHVSGGLGNSFPYEDKVHAKIGQAEGYDANKPILIS
                     TYGQGKDVFVQGELVDALKQHFEEFNEEAGEVPVPVLCIRPENDQPGSVDPAVAGEEN
                     TGLADLPTIEGSPTGSRMVVLKITKAGALGTAEYRKSENGGEAFGPPVITPVGGVIAL
                     AVGVTATFTNDTTAQADTFKVGDTFTFNIKGPTASAAKRLVAIEVLKTIDQGNNPFYW
                     FHHIGGVNRAFAVSVSVLLEEMRTQNLFRIFGVLETERKQTAETVESYFLRMQDEWDS
                     YENERIAVIGAEGRYIPGGTDSQGGWNASLELADSIGEWRNAATFLCARLAASRVNVS
                     AAWVAKNKSRTFIGIRYWIEGYKNYLGALDDLGLTMLKIYPDWQGVYIASDNLMAPPA
                     SDFQNIPELRRANKMHRIVYRGSLPFLKMDTETNSGSGGLDAIKAEVDKKVSEEMERP
                     GEAEISGHEIIFGTIKKVGEKKVLPATMKMKIKDRLDTIQWTTEFVLG"
     gene            complement(184100..184516)
                     /locus_tag="DFFNOFEI_00254"
     CDS             complement(184100..184516)
                     /locus_tag="DFFNOFEI_00254"
                     /inference="ab initio prediction:Prodigal:002006"
                     /codon_start=1
                     /transl_table=11
                     /product="hypothetical protein"
                     /protein_id="X:DFFNOFEI_00254"
                     /translation="MDRYQIVTMIHKVRIPDNAILKKEIISTNSFFDCGEVLENYSIK
                     VSQASGPKSIPMQELTEVDIIHLEGVWDETNSSFGVKEGEPALFEFELNDSEIWIGAN
                     ELKLAGTQALTGVKVRCPDMNGLRMKIKVFIGAKGE"
     gene            complement(184519..185088)
                     /locus_tag="DFFNOFEI_00255"
     CDS             complement(184519..185088)
                     /locus_tag="DFFNOFEI_00255"
                     /inference="ab initio prediction:Prodigal:002006"
                     /codon_start=1
                     /transl_table=11
                     /product="hypothetical protein"
                     /protein_id="X:DFFNOFEI_00255"
                     /translation="MRRTHIEYLRAMVEGLVQGEDSAIPSDRFFEYQPPLDSIQEKIP
                     CAILKASEPTNSIARKVKHRLAKIVRGRDTFLKNAVRQIKQDFKYTVDFWLETPDADV
                     VSTVTERGILDQCLLFVSEHRWIQTDEGIPIEVRFGKNGIITDPAKETGNYKLYVEII
                     FRDGLYTIEEEETLGGAELEESVPTLERV"
     gene            complement(185085..185525)
                     /locus_tag="DFFNOFEI_00256"
     CDS             complement(185085..185525)
                     /locus_tag="DFFNOFEI_00256"
                     /inference="ab initio prediction:Prodigal:002006"
                     /codon_start=1
                     /transl_table=11
                     /product="hypothetical protein"
                     /protein_id="X:DFFNOFEI_00256"
                     /translation="MNKFLSVTDTFGPKLNQAISQGRKKIEHVQEQNAALVQANVIKG
                     IRSQKYKSNWPELSEETKERKAKLGQSNLTLIAEGDLSSSFEIVKENDSTFVVGTNKK
                     QARAQEFGFETIGIPERPYFRPALEDSKKQILENFKTALGEIFK"
     gene            complement(185522..185911)
                     /locus_tag="DFFNOFEI_00257"
     CDS             complement(185522..185911)
                     /locus_tag="DFFNOFEI_00257"
                     /inference="ab initio prediction:Prodigal:002006"
                     /codon_start=1
                     /transl_table=11
                     /product="hypothetical protein"
                     /protein_id="X:DFFNOFEI_00257"
                     /translation="MSIAAMLDRAFEKGTQGKIQILTPVSVAGPSGLNASKKITYQPG
                     KAIPCVWIWKDPISDTEVGERQEYRAVCQIRPGDLSSESLGPECRIRKEDSGDWLVDT
                     IHPAQEIEGFVLIRIEIRKPKAGGNKA"
     gene            complement(185912..186331)
                     /locus_tag="DFFNOFEI_00258"
     CDS             complement(185912..186331)
                     /locus_tag="DFFNOFEI_00258"
                     /inference="ab initio prediction:Prodigal:002006"
                     /codon_start=1
                     /transl_table=11
                     /product="hypothetical protein"
                     /protein_id="X:DFFNOFEI_00258"
                     /translation="MLNDPVELKKQLRIQAKSLDLSDEGEGKSVSPYEEYLYSAAALA
                     KVRMKSWGIQIPDSRPVATELRMAEVLLVKAEIVEEFGYNDAFDPEEVSSGGGEGTRV
                     KRSRMGTDERGEIAEGFRNKAYFLLFGKHPSESPGVA"
     gene            complement(186348..187427)
                     /locus_tag="DFFNOFEI_00259"
     CDS             complement(186348..187427)
                     /locus_tag="DFFNOFEI_00259"
                     /inference="ab initio prediction:Prodigal:002006"
                     /codon_start=1
                     /transl_table=11
                     /product="hypothetical protein"
                     /protein_id="X:DFFNOFEI_00259"
                     /translation="MAHRKLDNGIVLLDLEAGVYHDAKAQGLSMSEFMEKEELDAGYD
                     PETPAGKDLSAFERQLMANDLQIGRANFAVEDFIKASNQSKYLFPEFVNQNIYIGMNM
                     GQLQVKLEDTYSVKTRVSQGAVVSTAFDITGSDLKAKRKTKEDGQFPKAVIATKSKPL
                     KTNKVGLEIDFTYEVLKRMQILKAQNVFQVFGWKLSQQITQRALQVIKDGDGNENTAA
                     PTSPTSTTTFKYADVVNMLLSADQGVEFTHAVVNKTFLEKMLTDETNFKQFQSMNLLE
                     GYVKTGQVLNFFGVNWKTHPEIADDVILAWNKDVTLELFEDSSGQLVESDRFIREQIE
                     GTVISYEFEFGKLFSASCHYKTKAA"
     gene            complement(187440..187811)
                     /locus_tag="DFFNOFEI_00260"
     CDS             complement(187440..187811)
                     /locus_tag="DFFNOFEI_00260"
                     /inference="ab initio prediction:Prodigal:002006"
                     /codon_start=1
                     /transl_table=11
                     /product="hypothetical protein"
                     /protein_id="X:DFFNOFEI_00260"
                     /translation="MALTDPFDVGYRGVIEPKTIAVKHSGLTKEDLGKPAKISANMQV
                     VLCADGETPAGQIVSVEDKIAALKVSGVFEYDYSGADPILNFQNVQADGAGKIKAVVS
                     GGNRVLVISIDSANKKVAFIL"
     gene            complement(187823..189091)
                     /locus_tag="DFFNOFEI_00261"
     CDS             complement(187823..189091)
                     /locus_tag="DFFNOFEI_00261"
                     /inference="ab initio prediction:Prodigal:002006"
                     /codon_start=1
                     /transl_table=11
                     /product="hypothetical protein"
                     /protein_id="X:DFFNOFEI_00261"
                     /translation="MATAKLQFDSKGFTTLESGLVLHHSGTARGEFRSLHATLLQGGP
                     SFAGTQNQVALTENEEFAEFQFRMLSAVLIEGYWTDFSKPGVLESAASFFVTKVYTDH
                     QRSVRNSIGITREPNFSERNGIPGIDAIFRIYKAFGADVIGRLKTDPPLIDANSVGIT
                     FAYEKSHPNLDNFYYRLGEKVDGQIVRLIVTKILSVPETSLVAIPADTTARKFSGFQN
                     SNGNHLNPNSQEDRMKIKRTILSLLGVDTQKFGLSSGEGESLELPSEKVESVLEEAGK
                     TITKLQNEARQNAVLRESLNQFAKLFGSESFPENVDLSGKVSELQALLEEPKKILGSE
                     REKALTAYRLFSKGKPDSVIESLIQGANLEQARAFGRQYGAKLDETHSLKCEDCGSKK
                     ISRASGSLSEPPGETIPRKKADSKNFKLRK"
     gene            complement(189159..189401)
                     /locus_tag="DFFNOFEI_00262"
     CDS             complement(189159..189401)
                     /locus_tag="DFFNOFEI_00262"
                     /inference="ab initio prediction:Prodigal:002006"
                     /codon_start=1
                     /transl_table=11
                     /product="hypothetical protein"
                     /protein_id="X:DFFNOFEI_00262"
                     /translation="MNAVSEKPSRIKLSSHVRKMFYSTKEFARILGKSEKTIHRWEES
                     GVFPFSSYELGERSTVWLISDVESWINSRRNKKERT"
     gene            189481..189915
                     /locus_tag="DFFNOFEI_00263"
     CDS             189481..189915
                     /locus_tag="DFFNOFEI_00263"
                     /inference="ab initio prediction:Prodigal:002006"
                     /codon_start=1
                     /transl_table=11
                     /product="hypothetical protein"
                     /protein_id="X:DFFNOFEI_00263"
                     /translation="MKTESKISKDQLRKLWVTAREAGLDKTKVYDLVLENTGSESISS
                     LSSSEAKKVIESLNLLRVNLSKRKPKDPLSILQRKLQKRSYEQSEMAKVLCGKINEKG
                     VYTIDLEEFSLRQYRKPFSLLTRGQASGLIQGLKAILEKSHG"
     gene            complement(190008..190343)
                     /locus_tag="DFFNOFEI_00264"
     CDS             complement(190008..190343)
                     /locus_tag="DFFNOFEI_00264"
                     /inference="ab initio prediction:Prodigal:002006"
                     /codon_start=1
                     /transl_table=11
                     /product="hypothetical protein"
                     /protein_id="X:DFFNOFEI_00264"
                     /translation="MGTYSYIEKSFLVNNGEVRIPMADVGWRFCRVIFIIIDKADGNH
                     NILRNRNATACLNNQTYQLTYEGVQDGDQIRLQALIEDADIIRSMIDGVDHILFPPQI
                     DFPISDRCD"
     gene            complement(190373..190816)
                     /locus_tag="DFFNOFEI_00265"
     CDS             complement(190373..190816)
                     /locus_tag="DFFNOFEI_00265"
                     /inference="ab initio prediction:Prodigal:002006"
                     /codon_start=1
                     /transl_table=11
                     /product="hypothetical protein"
                     /protein_id="X:DFFNOFEI_00265"
                     /translation="MYKFFIILAFASLFYVCGGSKDQSQEALSISCAIEPVCCGLCSG
                     VSIAKSTHPEFIGIWKNEDFTDACTQTTITYNFNDTVVSLWTFDQIKDACATHSNYNL
                     QLEWKIESGQYCEKVWMSDLSPWNCYSYSINATDLTIDTKTYTKQ"
     gene            complement(190838..191158)
                     /locus_tag="DFFNOFEI_00266"
     CDS             complement(190838..191158)
                     /locus_tag="DFFNOFEI_00266"
                     /inference="ab initio prediction:Prodigal:002006"
                     /codon_start=1
                     /transl_table=11
                     /product="hypothetical protein"
                     /protein_id="X:DFFNOFEI_00266"
                     /translation="MKNYLFILSFCLLIHVEIFAAESCVVNASATCVDFVSNYSQTQA
                     NEYCSKMSGGDFRLKQCPTGGSVYKCSLNSSSKVLNMTYYSEKWTQTLATSHCGKLQE
                     IIAN"
     gene            complement(191172..191939)
                     /locus_tag="DFFNOFEI_00267"
     CDS             complement(191172..191939)
                     /locus_tag="DFFNOFEI_00267"
                     /inference="ab initio prediction:Prodigal:002006"
                     /codon_start=1
                     /transl_table=11
                     /product="hypothetical protein"
                     /protein_id="X:DFFNOFEI_00267"
                     /translation="MKNMKIKLFAIIALLIILTGSLSSYTIIFFRWQWNVIQPLVGFR
                     YNLEMFYTDTVNSPPRVISEVLWPSYSSWNNEGNSNVTVADFGSTSNRTVARDFNNSI
                     IATLDLDILARLFYMPNAIAAAVPWGVTQTLEINDCDVMIFPRPFFINPVDYTKLSLP
                     TAFKHELGHCLGLLHSSERPYESNPVLKGALMYYSLGYGEVKSLNSDDIAGIKALYGE
                     RIDLNEILGNFCRALNIDPADPWCIVVACFAIGYCHL"
     gene            complement(191954..193861)
                     /locus_tag="DFFNOFEI_00268"
     CDS             complement(191954..193861)
                     /locus_tag="DFFNOFEI_00268"
                     /inference="ab initio prediction:Prodigal:002006"
                     /codon_start=1
                     /transl_table=11
                     /product="hypothetical protein"
                     /protein_id="X:DFFNOFEI_00268"
                     /translation="MTRLIAILAVTSLVTIGCGRSSENKDGLSIFNLLGVKNSDSDEK
                     LDTLSNDEIIERAMNSRLGKNGFYGKIIASQTFPNGVTEIPINDLLPEILPGNTGIPN
                     ISKQTLLANGIVALKSISLRPGASINSNLFALTQCKGFFSKDSCKGFRAELAFQSFAS
                     QEQNYISKADTISLNSNSKILGKAFANEYKIGHSAQITEKNTPVGDLPILPKFLIGTP
                     SENSIVAKSDKALNPGQYKDLIIFPGAKVTLSEGYYQLRSVYINPRGSLFCSGTCVLT
                     VKNDLYVLPKGLVTPLSGDPKDLLIYAESKDHKFWAFSFSSVNFGSNTSITANVYSPY
                     GSVNVDNSVIVKGTIIGKDVSFGTKSKIFDSLLGDAPTAISYDTLLVPVSKVSLLVND
                     GSEIPIFSSQATLTFDKDYSQNIAELLGYPAIINSSLNISGIRFYVNGAVTAKEGNKS
                     YEVKLITPNNENKFDALGSFSVTSGKVTEIKVLPGPNYSMIRAFDTEYVLSPMFSLDK
                     FRFFDSTNESLVERYAGEFTQSLIQESDTIADVSVQSLSSSLETIASHELITTNVTLR
                     TNQIYLDESGVLTEGDTIVVKTLGGEVDGIKLFPSHVASFTSGERVLVFIRTIDGVKY
                     VTFGQIGKISF"
     gene            complement(194011..194454)
                     /locus_tag="DFFNOFEI_00269"
     CDS             complement(194011..194454)
                     /locus_tag="DFFNOFEI_00269"
                     /inference="ab initio prediction:Prodigal:002006"
                     /codon_start=1
                     /transl_table=11
                     /product="hypothetical protein"
                     /protein_id="X:DFFNOFEI_00269"
                     /translation="MGEALVWLFRIMFAVEDHYIESGKHLPKHIEAQCPNFGILSPGP
                     DFTSAKVEEDPTKIWVKTAKGVLEAVPSHTATDALKISNSREMREFMVVYERICGKGQ
                     PSFYDIIPYIEKESLRACLDKANVNRYLDPRAESKCYEDWNSNRH"
     gene            194588..194758
                     /locus_tag="DFFNOFEI_00270"
     CDS             194588..194758
                     /locus_tag="DFFNOFEI_00270"
                     /inference="ab initio prediction:Prodigal:002006"
                     /codon_start=1
                     /transl_table=11
                     /product="hypothetical protein"
                     /protein_id="X:DFFNOFEI_00270"
                     /translation="MLDKSNKGEVLKEIRTVLEVLVHNSRQLNYVPMPVLVDGAMERI
                     REIISPQGSDYL"
     gene            complement(194749..195117)
                     /locus_tag="DFFNOFEI_00271"
     CDS             complement(194749..195117)
                     /locus_tag="DFFNOFEI_00271"
                     /inference="ab initio prediction:Prodigal:002006"
                     /codon_start=1
                     /transl_table=11
                     /product="hypothetical protein"
                     /protein_id="X:DFFNOFEI_00271"
                     /translation="MGERIALLIQALGITQRKFAENIGVTPAFVNDVINRGKSFSQET
                     IVKISFKFRVDINWLLTGEGEMFIPSAEEIYKKADETREMIGVLQKREGMKDFLRLLM
                     NLTDDEWKRLREMARLLFHK"
     gene            195407..195538
                     /locus_tag="DFFNOFEI_00272"
     CDS             195407..195538
                     /locus_tag="DFFNOFEI_00272"
                     /inference="ab initio prediction:Prodigal:002006"
                     /codon_start=1
                     /transl_table=11
                     /product="hypothetical protein"
                     /protein_id="X:DFFNOFEI_00272"
                     /translation="MHELNYGYVSQALNGVAPGHNIRILLEKEGLLQVPKEANHAST"
     gene            195525..195935
                     /locus_tag="DFFNOFEI_00273"
     CDS             195525..195935
                     /locus_tag="DFFNOFEI_00273"
                     /inference="ab initio prediction:Prodigal:002006"
                     /codon_start=1
                     /transl_table=11
                     /product="hypothetical protein"
                     /protein_id="X:DFFNOFEI_00273"
                     /translation="MLLPKRRGPKIPFKIELVAKSGKTISSISHKNSIDKSLISRCLR
                     GHKTSARVNSILLAEWEISVADAREAYQEHKEREALGKPVTFEEAFEWMVRKRYDYRT
                     KFKGLEASWEEFRKSQYDLVYPIYRAAYAPRFAA"
     gene            195932..196192
                     /locus_tag="DFFNOFEI_00274"
     CDS             195932..196192
                     /locus_tag="DFFNOFEI_00274"
                     /inference="ab initio prediction:Prodigal:002006"
                     /codon_start=1
                     /transl_table=11
                     /product="hypothetical protein"
                     /protein_id="X:DFFNOFEI_00274"
                     /translation="MNTVDRIRFLRQAIYTKLCEDVIRDISKELDPDGKLRYRKLSDK
                     AIIRAAMAETYIEQHGERADYEEWQNKELIEAMIRDERELEI"
     gene            196189..196443
                     /locus_tag="DFFNOFEI_00275"
     CDS             196189..196443
                     /locus_tag="DFFNOFEI_00275"
                     /inference="ab initio prediction:Prodigal:002006"
                     /codon_start=1
                     /transl_table=11
                     /product="hypothetical protein"
                     /protein_id="X:DFFNOFEI_00275"
                     /translation="MKEKHPLKFRKALIHSGLSETEFRVYWNRVHDLQKDKLSAKELA
                     LLITIEVEMRPASMDPNPAAQYKKNEMLPDKEKRFFEAIV"
     gene            196440..196577
                     /locus_tag="DFFNOFEI_00276"
     CDS             196440..196577
                     /locus_tag="DFFNOFEI_00276"
                     /inference="ab initio prediction:Prodigal:002006"
                     /codon_start=1
                     /transl_table=11
                     /product="hypothetical protein"
                     /protein_id="X:DFFNOFEI_00276"
                     /translation="MKYYVYLQPPQLHYKKPTVWSKIKDFLFGQEENGNFQNTRRAYR
                     Q"
     gene            196787..197017
                     /locus_tag="DFFNOFEI_00277"
     CDS             196787..197017
                     /locus_tag="DFFNOFEI_00277"
                     /inference="ab initio prediction:Prodigal:002006"
                     /codon_start=1
                     /transl_table=11
                     /product="hypothetical protein"
                     /protein_id="X:DFFNOFEI_00277"
                     /translation="MLKQTSEIILARHSVIEGLLAVGLTNMTEVAKTMIDSNVCHMAF
                     LKKNGLLQDYEEFVNELKIDINTEEQNVKNKD"
     gene            196998..197978
                     /locus_tag="DFFNOFEI_00278"
     CDS             196998..197978
                     /locus_tag="DFFNOFEI_00278"
                     /inference="ab initio prediction:Prodigal:002006"
                     /codon_start=1
                     /transl_table=11
                     /product="hypothetical protein"
                     /protein_id="X:DFFNOFEI_00278"
                     /translation="MSKTKTKEQKAVKQTTKPEKKKAIEKAWKEEGGEIEVSKPSEIS
                     LPESNSIVPLVTPEQRRTRLNYLMSQIGAGTEMIRVGQETVLVALAEINREQLYLEVP
                     GCNGMEQFVNENTVFEWWKIEKALPAVNKLFSSEINRKSLNGKSDKVLLRLIEGLKEE
                     NALFEEGEVRFPDGRVMNLSDFEKSLISKNQKEISKLLSEKDKKIGDLENQVSNTQKE
                     AATYKDLVTDLTKIVDDQTQETGISPEVRKAFRERKELSGILTDVLNSIQAQADIIFA
                     AHDADLSKHEHSLENGKVVSLFLTSISGIYKSVHEKWADCLPVPMAEDLG"
     gene            197975..199777
                     /locus_tag="DFFNOFEI_00279"
     CDS             197975..199777
                     /locus_tag="DFFNOFEI_00279"
                     /inference="ab initio prediction:Prodigal:002006"
                     /codon_start=1
                     /transl_table=11
                     /product="hypothetical protein"
                     /protein_id="X:DFFNOFEI_00279"
                     /translation="MKVLDLGIVMPLYREWNYAKTVVKNAKVRGEIVKKAMSILGLSK
                     PRVYDVFHRLEKGESVVSVAKVDRKKTGSRLGNSEQELREKEGFILSELMYSGEVLHE
                     QKKGTGTEGNARTVGFSLNRKYGKSMEFAIEQGEKLGLVRAGVWDRFKLGRWLNERGL
                     ARRQVKQPLASVSWMEPYANRAWMIDASPLNAVYLQPGGKHLAIRRDIESGLTRIYEG
                     SEESKLRKVHIYVAVDVFSKAFFTWAYAPTAIGEDSIYGGENSTDWLDFLSKTFLEKE
                     DDYIPLQGLPEKLYTDGHTAFKTLDPIFGRLGIDRTSHFPGHSKAKGLVEGRISAIKR
                     SCEVRITKGMISNLDELNELLYRYQIHRNDTIGNYAKWLASVQEHPIKAVTKQNLKDA
                     TISEQIRDVDAYGCVSIEARKYLLRYSSDEIALDRCGEAVSIFKRYDGSFVAVTKDGK
                     HLSLDDQGPIGRSSGSYENIGGRKGFRDTERVKNRKKALKGAKIREKSITLSDVLPDL
                     PETPFGKLHVPKLEMKTHTPAPPSEFLTVDEAYDWLVEELGFTGEIEDEEIDKIVLYN
                     LKSCKKKIGNIPSQEVLDLLEMLNEYFQNKESGK"
     gene            199774..200787
                     /locus_tag="DFFNOFEI_00280"
     CDS             199774..200787
                     /locus_tag="DFFNOFEI_00280"
                     /inference="ab initio prediction:Prodigal:002006"
                     /codon_start=1
                     /transl_table=11
                     /product="hypothetical protein"
                     /protein_id="X:DFFNOFEI_00280"
                     /translation="MKGLLSKQPNFVHTRNTDKITRSAYQAVKNNSWLAVTGEVGMGK
                     TFLYNSLVEFFSSQPNRYILVHAGPAWESALCGISIPFVMKHMIRTIRPGEQIPGNLN
                     ERYFRLREHLIWANSIGRKVVLVIDEAQALRISGLRDLKKIWEIASGEFDHLFSIIMF
                     LKPETKISAIFAGPEIGHRVTSSYMAPLERSELLKIAEEGFGIKFERGKAGETTRDLF
                     VRGCRWQTPLAVKHMIEGLVFAYPEIQSDRTVRETHVRNVLSDGYTKIMQRLRISLRE
                     IKEGIRLRHKKLLDNGTIQAALKGEDTVSPEIVSVVRSELVNRIREKTKKYDESIFSE
                     IES"
     gene            200813..200989
                     /locus_tag="DFFNOFEI_00281"
     CDS             200813..200989
                     /locus_tag="DFFNOFEI_00281"
                     /inference="ab initio prediction:Prodigal:002006"
                     /codon_start=1
                     /transl_table=11
                     /product="hypothetical protein"
                     /protein_id="X:DFFNOFEI_00281"
                     /translation="MVAKKKTKKKTVKTAKKKSAAKKVVRKKRIPKADVVKSTSKSVT
                     VDVSQEEQGGIDHG"
     gene            200982..201584
                     /locus_tag="DFFNOFEI_00282"
     CDS             200982..201584
                     /locus_tag="DFFNOFEI_00282"
                     /inference="ab initio prediction:Prodigal:002006"
                     /codon_start=1
                     /transl_table=11
                     /product="hypothetical protein"
                     /protein_id="X:DFFNOFEI_00282"
                     /translation="MAKTKKQETKRPLVDLPNNDYKNRTDLEKAVEFMGEQMLEKDRL
                     VNEANAKISEIRSSLEDSLYPLQARIEHVTDGIAFFVKKNRDELFPDPDLKTCKLISG
                     TLQLRRTPASVKTKGTSKLFEKILAENGLLQLFNEWVARLSNVFIRVNLELNKEAILA
                     DPLNARQKIGVELNEAKERLYIKPSRLEDEISADADIEAA"
     gene            201612..202247
                     /locus_tag="DFFNOFEI_00283"
     CDS             201612..202247
                     /locus_tag="DFFNOFEI_00283"
                     /inference="ab initio prediction:Prodigal:002006"
                     /codon_start=1
                     /transl_table=11
                     /product="hypothetical protein"
                     /protein_id="X:DFFNOFEI_00283"
                     /translation="MISVLQRQTKWNTVPVSYPKSARRRAYNLFVISGYNPEQIANTL
                     RPEFPKITAQTIRNWLSEKDEITGTSAEQDRDLTLLNAQKEALKEAEINLTTLRVNTV
                     RAFKALKKQIFDEDGNLNLSFKSGEGAWNTFRGLMNDIERMLEKEKERVEPVEVARGV
                     HRAIKNTPKLNKFFQNEPEVLRQYIENIKREVSSMKQVDISILPEITDGED"
     gene            202234..203904
                     /locus_tag="DFFNOFEI_00284"
     CDS             202234..203904
                     /locus_tag="DFFNOFEI_00284"
                     /inference="ab initio prediction:Prodigal:002006"
                     /codon_start=1
                     /transl_table=11
                     /product="hypothetical protein"
                     /protein_id="X:DFFNOFEI_00284"
                     /translation="MAKIKTRTNDQDRFFEELDNIAGKPSTVLGRTMEEFLVQNVFVK
                     GDEDLIPYSFKGYSFWKDICRESQNHPYLVFIKAAQIGYSIWALARMVWKIFRTSYKA
                     GIYFPDDTSMKDFVQDRVEPFINQCPILKPYLNDSNVDNTRTKKIDKATLIMRGTWTK
                     RGTKTVDLDIAMLDEVDEHDEENIEFVGDRLLASKLNWMMKGSQPSLPNVGIHAEFLK
                     TDQRFRLLKCGSCGHWNNLVERWLKDPISIFGFEDRDSLHSPNVKNVFYSCENCGSRL
                     NNQKGEYVAKTKSDRRGYQCSQLFTPITPFFIYNKLLNAGTTAKRKNLTISVIGWPYS
                     SEEEQPLRIEDIQKWEGDQGLRDSSPYFTYHGADQGDTVHGVFGEPTLEGRIRVIGLF
                     KGSVLDEELYKEQIVRFNVYQGVIDAMPNRNWSLRMALRYPENLRIQYFTKKYRENSE
                     VVPGEEEIGVVNVNRDDSLQDTVDAIKSGLFIFPNPNLLSSTELAAYEEFKFHLTMLI
                     REKGEDENGKSLWSFKKKVPNHYGMALNSLRIAYETSGVGGGSGGGFA"
     gene            203905..206226
                     /locus_tag="DFFNOFEI_00285"
     CDS             203905..206226
                     /locus_tag="DFFNOFEI_00285"
                     /inference="ab initio prediction:Prodigal:002006"
                     /codon_start=1
                     /transl_table=11
                     /product="hypothetical protein"
                     /protein_id="X:DFFNOFEI_00285"
                     /translation="MGFFQRIANFLFGTSSFLEFAGGQKSLKDFRNETEFFVQEVNPS
                     FPLEYIPLIKKLVIAFPDLSQATKRALTLGNPGLEWKIDADEKAAKAIQAEIDDFFRK
                     KSGITNYLLRQVITTGALSSEFVPSLNLDSVEEIRLIPVETIRFKKETDENGITRFVP
                     YERGKFGYVKLNEEQYTYEALEREEDSPYAIPPFISAIRWAYSQFKAQENIDKTLNKW
                     GLLGFIIAKFRRPRFLPGTDAKTFENQQKEFLKEAKVSFEKNSQSGFLATYDDTTVDH
                     HTLTDASKTGGFESISRYIEEQISSGADTDLFILGRSYSVTEAYAKIAGKLFLLKLGN
                     FGHPVKQFLTKAITFHLLAKGYRFHSVEASWKKSISLDPLTDAQARLTEEQADNQYLQ
                     RVTGMVKTGLISPNEGANLLGYDTWNDPEKLEAPISSGLAFSEGSETGKKKLLMNEET
                     LHTCGDLDSFVELGAWTKKEKEVYEAIEESFASNFFSKYEDRVSEVLNQISKTKLTKN
                     EAVDTIWNLLEKELGVNFPEETVASWRETISKAWDTGQDFDRPNSKTKVPRIQANKDI
                     LDFFNKGYKFDIGKQFKRKDDVNKIEEAIREAVDSGSTDEMIQRLQEELLGPPPKDKP
                     GKKKDGQAPPIDPNAKLRIKLNDIVRGQILRSRNFSRTERFEQIGIKRLEIVAVMDQK
                     TSYICKLMNGKSVEIRTCVQYVREFLADDPTKENFWKDRQNPTEAQIKKLGIESKSGD
                     EISKHLNNKLPPFHNRCRTTVVADFKTELRRTA"
     gene            206223..206819
                     /locus_tag="DFFNOFEI_00286"
     CDS             206223..206819
                     /locus_tag="DFFNOFEI_00286"
                     /inference="ab initio prediction:Prodigal:002006"
                     /codon_start=1
                     /transl_table=11
                     /product="hypothetical protein"
                     /protein_id="X:DFFNOFEI_00286"
                     /translation="MIIETESLTAKDRARLYNESFPNYAPLHVFKGRIYGEWELGQNY
                     KNTSDYHGAYPEQYLKRLDPMFPDKKRILHLFSGKTPPGPYLRMDKNPTLEPEIVGDA
                     ENLSSYVKTFIGLPFDLIKADPPYTKEDAEHYGFIMVKRAKVIQEAWKSLCVGGHLVW
                     LDQVVPQYDGDKWILEGKIYLSISTNHRVRAICIFKKV"
     gene            206822..207157
                     /locus_tag="DFFNOFEI_00287"
     CDS             206822..207157
                     /locus_tag="DFFNOFEI_00287"
                     /inference="ab initio prediction:Prodigal:002006"
                     /codon_start=1
                     /transl_table=11
                     /product="hypothetical protein"
                     /protein_id="X:DFFNOFEI_00287"
                     /translation="MDEILKFIIENRIQVSVFSWGVIGLFTWTCFQYLEYKSCKEAPE
                     MWGKRKIYELELTQTFWIPLAIIAGPLPYAFGILFPFIDSLINWIKERRIILFRIKFP
                     RKKDNGKFS"
     gene            207141..207353
                     /locus_tag="DFFNOFEI_00288"
     CDS             207141..207353
                     /locus_tag="DFFNOFEI_00288"
                     /inference="ab initio prediction:Prodigal:002006"
                     /codon_start=1
                     /transl_table=11
                     /product="hypothetical protein"
                     /protein_id="X:DFFNOFEI_00288"
                     /translation="MENFRNCAEQLDLGFAKSVSALITALGMHWTNQERIQNGYSPAY
                     DEDSFLNLIDEFGIEESDVRDRYHGL"
     gene            207350..207730
                     /locus_tag="DFFNOFEI_00289"
     CDS             207350..207730
                     /locus_tag="DFFNOFEI_00289"
                     /inference="ab initio prediction:Prodigal:002006"
                     /codon_start=1
                     /transl_table=11
                     /product="hypothetical protein"
                     /protein_id="X:DFFNOFEI_00289"
                     /translation="MKIISFAYTTPAFLAKEKTVTRRDWNDDYAARFKKGEEIQGWNK
                     SPRFQGKRVGIIRLIEKPYKESTLIMPDEDYEKEGFGYLDRNPDLKTGPYRGKDLKKI
                     FNEWKQSAVSLWVVRFEYLEVFDP"
     gene            207736..208590
                     /gene="yhdJ"
                     /locus_tag="DFFNOFEI_00290"
     CDS             207736..208590
                     /gene="yhdJ"
                     /locus_tag="DFFNOFEI_00290"
                     /EC_number="2.1.1.72"
                     /inference="ab initio prediction:Prodigal:002006"
                     /inference="similar to AA sequence:UniProtKB:P28638"
                     /codon_start=1
                     /transl_table=11
                     /product="DNA adenine methyltransferase YhdJ"
                     /protein_id="X:DFFNOFEI_00290"
                     /db_xref="COG:COG0863"
                     /translation="MMRLWRLSRLLVWNLFWVKRTILLFSLMSTELHLGDCLKILPKI
                     PDSSIDLIFCDLPYGTTDCPWDKIIPMEKLWPEYERISKENTPIILTASQPFTTYLIN
                     SNPKNFRYELIWYKTKASGFLLAKKRPNKSHENILVFYKKQPVYNPIKYEIDERYRRK
                     GKTLGNGNQSTVFRITGEKSKNYQYLDSGSRYPDSVLCFPSESEVGMHPTQKPTRLLR
                     FLIKSFSNPGDLVLDNCMGHGTTGIAAVELGRNFIGIEKERSYFKKAESKIRMAEKRY
                     SLGLDFET"
     gene            208683..209075
                     /locus_tag="DFFNOFEI_00291"
     CDS             208683..209075
                     /locus_tag="DFFNOFEI_00291"
                     /inference="ab initio prediction:Prodigal:002006"
                     /codon_start=1
                     /transl_table=11
                     /product="hypothetical protein"
                     /protein_id="X:DFFNOFEI_00291"
                     /translation="MDEVLKYLNLFSPLSALFWILFRRELRIQIQKSKEEQREYVDSK
                     MKVIETEQYSSSLRKHQRIDKLSDRVAELEKTHALEIALLRQTASTTEKRLDTIEARI
                     EKLDVKIDEQKELLLKIHGIIEKGGLNS"
     gene            209072..209761
                     /locus_tag="DFFNOFEI_00292"
     CDS             209072..209761
                     /locus_tag="DFFNOFEI_00292"
                     /inference="ab initio prediction:Prodigal:002006"
                     /codon_start=1
                     /transl_table=11
                     /product="hypothetical protein"
                     /protein_id="X:DFFNOFEI_00292"
                     /translation="MILNLLQYFNFLYPIVKKFLNFDKIQKKQYYWNDSDLASASTKK
                     ISKEEVLDSLSRIATEREPVLFAPVKNPHITSRFGWRVLNLDGKPSKQFHLGIDLGGY
                     NDVIAVEDCVIKSVLGKDKEYPVRFVWENGTWKDRIKSGEIPEGRAWTPYIIAVGVHT
                     KNQYKFKHTDARKAKGQKVKAGEVIGKTGNFGYSLGSHLHFEVWPFDEKEQKWKEPID
                     PEIFLKEKGLL"
     gene            209772..210203
                     /locus_tag="DFFNOFEI_00293"
     CDS             209772..210203
                     /locus_tag="DFFNOFEI_00293"
                     /inference="ab initio prediction:Prodigal:002006"
                     /codon_start=1
                     /transl_table=11
                     /product="hypothetical protein"
                     /protein_id="X:DFFNOFEI_00293"
                     /translation="MVDSAFELLSTVFLNGLYMGLVLTISQFIFRNFSVRVLHQNKRL
                     TVFVIATLIAVPYNLFYWLTKPEVYTYCVSFDFVKEEICKTLPGWTLVVYQSLRLFVC
                     YLGTILLYEKIVKRLFEKSGFGHRGSTDSSLENPINSEDYQ"
     gene            210200..210637
                     /locus_tag="DFFNOFEI_00294"
     CDS             210200..210637
                     /locus_tag="DFFNOFEI_00294"
                     /inference="ab initio prediction:Prodigal:002006"
                     /codon_start=1
                     /transl_table=11
                     /product="hypothetical protein"
                     /protein_id="X:DFFNOFEI_00294"
                     /translation="MKTFRFFLFLLLIIFPLNSCITTVAQTPDSVGMPKVLREEAKSQ
                     YKKGEKRIGNLLEAAADSIEAGDKNARAAIKGEKEIQKENSNLQREAGWGDGLQDLGW
                     FFIVVLITVFLILFLYLIIRGKIQIPFISKFLPFGSTGNSSGS"
     gene            complement(210773..212974)
                     /locus_tag="DFFNOFEI_00295"
     CDS             complement(210773..212974)
                     /locus_tag="DFFNOFEI_00295"
                     /inference="ab initio prediction:Prodigal:002006"
                     /codon_start=1
                     /transl_table=11
                     /product="hypothetical protein"
                     /protein_id="X:DFFNOFEI_00295"
                     /translation="MAVLTFSSVSYLTGFILSGLCAFFLLIRKEKYETTLHLGWVFLY
                     CALLELSFLIGTSFFHPLSFLHRWVSLPSAFLLCAHLCLYFFLLNPQASEKTGRILLG
                     AGYFLALSILVLHIVGTIFSKPVYDFGGGVFDVIHRADERVIFWFGVIYISVILLFGV
                     WRGFQAHRSDIQLMALSLWVPFLLLLGTTILFHLKEIAYPLDRAIGLSFWNPIFLTAL
                     FLAWLIHLRASGEAFSLRSPVLLGIVLLLLFVFQGSSWLFLQPGLESFNETVKERLKA
                     QDLSPDSYSLSVQDNDGFILTTSGGLETSFFTESKRDLILSFIWNNPSALNKEFPSYA
                     KVAESLKGSEKYSENLIGFSKSLEKVRKKIRNLPPKDIREGILEQISPDGKEEKLALF
                     LKILSGSVKNSSAEGEALRSFTLDQMRELVPEGEPRFRRIPGLAMGEYYYSIIQKSPG
                     KTQMKEIGIPYQEFLLFETGLLKKPVIAFLVCLLLFSIAINSFFSFFVIYPLDRLYSA
                     LELATEGDLQRELHPEAWDEIGSLADQFNRMIHSIRTEEVSEHSSFSLNETSPRHSGS
                     ISSWKEISDRIKRTNSVSELRKFLSDLQGSKESHPIRSKLILKLGLKIKDYQTAYMAA
                     KELKEMGIVKDPEMLFILSYCAKKTGDIEEAIRLSEELRSISRDHSQNNLHLADMYYH
                     TNRLNEAKDLAIQIRKEQGPSEAVTKLLNACPRALPPVGMCIKNVTEFGIL"
     gene            complement(212989..213573)
                     /locus_tag="DFFNOFEI_00296"
     CDS             complement(212989..213573)
                     /locus_tag="DFFNOFEI_00296"
                     /inference="ab initio prediction:Prodigal:002006"
                     /codon_start=1
                     /transl_table=11
                     /product="hypothetical protein"
                     /protein_id="X:DFFNOFEI_00296"
                     /translation="MANRRKPPRKTSGNKKQESSHKHPGGGNRGHQQKKRPDHGRSNR
                     HQQQTVASKISETMKELPMKAPQSGGSSGTLVKVLGFLAVALIVFFGYFIVQEYLDKT
                     PVYGKHGWDEEAGSPVAWEDAVRYCSSRRKRLPDKEELKTFSKRADKKIKAIGLFWST
                     SAAGDKGDYMTVNLSSGDFSPSPSTNKFAVICVK"
     gene            213777..215066
                     /gene="hom"
                     /locus_tag="DFFNOFEI_00297"
     CDS             213777..215066
                     /gene="hom"
                     /locus_tag="DFFNOFEI_00297"
                     /EC_number="1.1.1.3"
                     /inference="ab initio prediction:Prodigal:002006"
                     /inference="similar to AA sequence:UniProtKB:P19582"
                     /codon_start=1
                     /transl_table=11
                     /product="Homoserine dehydrogenase"
                     /protein_id="X:DFFNOFEI_00297"
                     /db_xref="COG:COG0460"
                     /translation="MQTIRIGLIGAGTVGSGVLKILSEESARYEKEYGISLNVHTICT
                     RTPSKIAPISKLFSKVRITDDYKQVVGNPEIDLIIELVGGTTISEEIVLGALQSKQTV
                     ITANKALLSEKGEIIFRAAEENQTEIGFEASVGGSIPIIRAIRNCLAGDKVLGLYGIL
                     NGTTNFILSKMETEGLDYKEALKLAQEKGFAEADPSFDVEGIDTAHKISILGSLAFGE
                     KIPLQNIVVEGITKITRLDIAFASDLGYRIKLLGLVRKLDGKVEARVQPVMIPKHHAF
                     ASVMNETNAVYYKTAFAGPGLIVGKGAGALPTASAVVSDLIYYGSRRGKNLPMEKNRF
                     PKASISEANQTEARYYLRFNTLDQPGVLAEIARDLGTNGVSISSVRQNESEKEPAEVV
                     VVTHPCVEASISASLGRIDASEVVLEPSVAIRLEDKL"
     gene            215070..215399
                     /locus_tag="DFFNOFEI_00298"
     CDS             215070..215399
                     /locus_tag="DFFNOFEI_00298"
                     /inference="ab initio prediction:Prodigal:002006"
                     /codon_start=1
                     /transl_table=11
                     /product="hypothetical protein"
                     /protein_id="X:DFFNOFEI_00298"
                     /translation="MSEFPCTLSLHEGFGDSHLDLFLDIDGNSRLITFGTVASYWDLL
                     QSGSKITFQRKKDHRRIYLDLEGEIEEKGRLRILYRGSAKTDSRSEEVSGWTELTATI
                     KDGTMMF"
     gene            215416..215787
                     /locus_tag="DFFNOFEI_00299"
     CDS             215416..215787
                     /locus_tag="DFFNOFEI_00299"
                     /inference="ab initio prediction:Prodigal:002006"
                     /codon_start=1
                     /transl_table=11
                     /product="hypothetical protein"
                     /protein_id="X:DFFNOFEI_00299"
                     /translation="MAKTEFEGLYIETKKDSVGDKEVLIVIMNGKVTNTNAFEISRKI
                     NFVFDEGIYEIILDLSSLEYINSVGVATLLTLIKTVDQHNGKIVIGGLNHFLENVIRL
                     MELPKKVAIYHTLDEAKAVFK"
     gene            complement(215870..216496)
                     /gene="coaBC_1"
                     /locus_tag="DFFNOFEI_00300"
     CDS             complement(215870..216496)
                     /gene="coaBC_1"
                     /locus_tag="DFFNOFEI_00300"
                     /EC_number="6.3.2.5"
                     /inference="ab initio prediction:Prodigal:002006"
                     /inference="protein motif:HAMAP:MF_02225"
                     /codon_start=1
                     /transl_table=11
                     /product="Coenzyme A biosynthesis bifunctional protein
                     CoaBC"
                     /protein_id="X:DFFNOFEI_00300"
                     /translation="MRFISNASSGKMGYCLAQEATQIAKEVVYIRGLTEPKYSEPKGA
                     RVVKVETTLEMKDAILKEVTSSSILIMAAAPADFRPKNANESKIKKEEGSETLVLELI
                     KNPDILVSVHEKIQEQDLKDVLRVGFSAETDLLDQNALGKLERKNLDFIVGNYVGKDS
                     KGFGDLDTSVVIYGKEGSKKEIGPASKEAIAKGILEYLDILSRQESIR"
     gene            complement(216568..217107)
                     /gene="coaBC_2"
                     /locus_tag="DFFNOFEI_00301"
     CDS             complement(216568..217107)
                     /gene="coaBC_2"
                     /locus_tag="DFFNOFEI_00301"
                     /inference="ab initio prediction:Prodigal:002006"
                     /inference="similar to AA sequence:UniProtKB:P9WNZ1"
                     /codon_start=1
                     /transl_table=11
                     /product="Coenzyme A biosynthesis bifunctional protein
                     CoaBC"
                     /protein_id="X:DFFNOFEI_00301"
                     /db_xref="COG:COG0452"
                     /translation="MDKKDILIAVSGSIAAFRACELVRNLTKEGYPVSVIMTRNATNF
                     IGPITFEALTGKKVQVDEYEQGMAHIDARNRAAVIAVVPATANIIAKMANGIADDLVT
                     STYLAAKCPVLVAPAMNPNMFTHPATQRNLARLKGDGVIILDPQEGVVVCGDEGYGKL
                     ADVPVMQKKIIEMYLKTSK"
     gene            complement(217144..218472)
                     /locus_tag="DFFNOFEI_00302"
     CDS             complement(217144..218472)
                     /locus_tag="DFFNOFEI_00302"
                     /inference="ab initio prediction:Prodigal:002006"
                     /inference="similar to AA sequence:UniProtKB:P9WFP3"
                     /note="UPF0053 protein Rv1842c"
                     /codon_start=1
                     /transl_table=11
                     /product="hypothetical protein"
                     /protein_id="X:DFFNOFEI_00302"
                     /translation="MDVIGFFVILLLIFANGFFVSAEFALVSIRPSRLEELIRDGIPM
                     AVLTKKAASMLNDMLSVCQVGITIASLLLGWVGEGYLSSWIEPIFHYAGYPDSDLTIH
                     GIAVAISFALITFLHILLGELLPKTVAIQKTETLALVTSAPIFFFYYLFFPITFFLNG
                     MTSFLLKMIGFKEDSHRIIHSPEELMILIQEQNKQGNIDQEEFQIIQNTFQFSEHLAK
                     DVMTHRLSIVGIPADSQMDGVLSIIAEHHFSRYPVYDGTTDNIVGIIHVQAFLAWLSE
                     SKRNKKAKVTTIMQPPIVVPEGMSIEKVLQKLRLAKQHMAIVIDEYGGVSGLLTMEDI
                     VEEVFGEIRDETDDHETDAVPSHSPDAFDIDGETELDELKEILTGIEEEELNDIRTIA
                     GFILEKLEDMPKEGTEVAIPEGKLTVEKMDGNKIMTVRFTRLSAPSSFAI"
     gene            complement(218690..221338)
                     /locus_tag="DFFNOFEI_00303"
     CDS             complement(218690..221338)
                     /locus_tag="DFFNOFEI_00303"
                     /inference="ab initio prediction:Prodigal:002006"
                     /codon_start=1
                     /transl_table=11
                     /product="hypothetical protein"
                     /protein_id="X:DFFNOFEI_00303"
                     /translation="MQNAILNIRKVGGISLILKYIPFLLISFCSFCTSLSAQTRNDYG
                     WTGSPGNFYLLMDGKNVLTKETDFNSFPEGLNIVQKSEFALLAGEYLLLNKDSGKFSN
                     LINTIRKEKDLGFAEVLLLYFQDIYFSKKTNGENFLKVWNPPAGDTYQKELVESTRNV
                     LLHKKPSDKIKCSPKKQYYSLCRMLRLGSYMADFKLSDPNHDREYTNLQRILSPFPGV
                     TDPEEKELKHIPFLSNFLPNIADYLSELGFARDAIQFSKIGIVSENLGGRMLSHSYEK
                     LAYYYLVDGDPNSAEKVLKYIIERQGEMAPAYKNSLYLKLGTLAYLQGEPARALEYYL
                     NLDFLHWSTKILHPFLGEPIPINSARDLVSVAIWKSKNSHKAVDALQSVSTPKNLTED
                     DLFTKLRIIQILSEDEPEVASKLAMDLSFLAQSKGWRRVEYSATLLHGFLQLKTNNLR
                     KAIIEFTKAGGILKEDPSYKEEWIRLSGLFLSHKESSNLRGVKSFLDQALKISASGHT
                     DDKTFEIKNYLPPAYGSKSLENSAIDFYTRHGYTNDLLSLMVHYEENSELQEEDSPPD
                     LAILKTHNRISRYKGFYPPGREPWKSAWSEMRTKESARIREESDPLKNANFKKLTHPL
                     LAIFVKDKRVFLFHKDGDSSELEARELNTDNPTSYTAQSALKSTMESFSKRDKVQIYL
                     NSPGVEAAEYLRKEFTDSEIKLFLRFDKRDESDSAKKVFGPACENLFPKNLPEGDGHL
                     GWQSFPLQYYDGSKLLQGKSALLVWNMKVTSKSPNGLRDYEWSCGSDSISFRKAKRRL
                     DFRNLPDRIAFTKDSLSGSGWGDKSEDFLDWARFWLSVGTSRLYFVKYWNPESESDIN
                     LLERLANENGDPNLNSRVLKMVRNAE"
     gene            complement(221365..222366)
                     /gene="gpsA"
                     /locus_tag="DFFNOFEI_00304"
     CDS             complement(221365..222366)
                     /gene="gpsA"
                     /locus_tag="DFFNOFEI_00304"
                     /EC_number="1.1.1.94"
                     /inference="ab initio prediction:Prodigal:002006"
                     /inference="similar to AA sequence:UniProtKB:P64191"
                     /codon_start=1
                     /transl_table=11
                     /product="Glycerol-3-phosphate dehydrogenase [NAD(P)+]"
                     /protein_id="X:DFFNOFEI_00304"
                     /translation="MQIGVIGSGSFGSSLGVLLADKGYDVTIWGRNAGLIQEINENHR
                     NEKYLPGIDLPKNLKGSTSLEEAVRDKDMIVSAPPSHAITDILKEIKSFLPEKAPIVS
                     ASKGIENGSLRLVSEIFEAELPGKFHSRLSYLSGPSFAKELVKRVPTIVSIASKNEAT
                     ARKVQEIFSFTYFRTYWTPDVVGVEVGGSLKNVIAIAAGVSDGLGFGQNTRAALITRG
                     LTEISRLGVKLGADPLTFLGPSGMGDLILTCCGDASRNRTVGFRLGKGESLDSILGGM
                     VEVAEGVKTAKSGFELSQKLGIEMAITTEVYKMLYEHKNPKEVVRDLMGRDLKREGL"
     gene            222534..223226
                     /locus_tag="DFFNOFEI_00305"
     CDS             222534..223226
                     /locus_tag="DFFNOFEI_00305"
                     /inference="ab initio prediction:Prodigal:002006"
                     /codon_start=1
                     /transl_table=11
                     /product="hypothetical protein"
                     /protein_id="X:DFFNOFEI_00305"
                     /translation="MLDLRKLSGFNLLDFLTGKNSFEEKSLKSNYRIAVLLHSLNKVL
                     QKKVVEGTEDLESLVMDSGRGVLYLSGHYSIQGLAWSKILRTNHIRYKLSLRPVKVDG
                     NRVVFRIEAFRLYDHNPRSIDPIRIFSKVFKFHRKLILEEIVEEIPEILSLTDIGNEI
                     RVDLNYFLAEIPEVAGAVTVQKVIPEKGNVFLFVRSNTILKPLLDFFGPDYLRIEPIS
                     ENEDSMLMLWRD"
     gene            223320..224318
                     /locus_tag="DFFNOFEI_00306"
     CDS             223320..224318
                     /locus_tag="DFFNOFEI_00306"
                     /inference="ab initio prediction:Prodigal:002006"
                     /codon_start=1
                     /transl_table=11
                     /product="hypothetical protein"
                     /protein_id="X:DFFNOFEI_00306"
                     /translation="MRIIYLTDIHDGLRGLKEVLLGTECDLYLFSGDIIYKAFFNPER
                     IIEFVTLQEDMYRIMDDIKEDINPYDYATRAVRFPEKYQPNVVEKSHDYRRLFHQAAK
                     TMKEKYELIEIIIQKYAKAPVWLLPGNYDIDLQYSALYERDLHRKTFDMGGLKFAGYG
                     GAPVITSGIPEKLAVKFHEYNRNGKNYSEPEDFFKEENPDVVVIHNPAYGFLDKIPSF
                     GHVGSQGIRRYLDDYSPALVVSGHVHEDQGIVKKGKTVFLNPSNFGPVDSVFGFQPGG
                     FFSEIELEKDLVKNVKLNRLSDHSIRHLLEIDCSGDKLELVHTSSDSEVSAEDFIR"
     gene            224323..225000
                     /locus_tag="DFFNOFEI_00307"
     CDS             224323..225000
                     /locus_tag="DFFNOFEI_00307"
                     /inference="ab initio prediction:Prodigal:002006"
                     /codon_start=1
                     /transl_table=11
                     /product="hypothetical protein"
                     /protein_id="X:DFFNOFEI_00307"
                     /translation="MTLPRLSSNSNIVKFVGLKKFFRSHETGVSRERIEDFKKFNKLI
                     NYGGDEVAFDILGSLNFGQATTDSDTDIVMYTRCEEGKMGECGLENCYKISLFKHMFL
                     NLVTFEHNSQAYKLEIVDCINLNQLEKDIKDKNAESALLIRFCFYRSICRGVNRRLLH
                     KYENMIAENLPLWEKISESLEECFEGIIKSSQHTYSFHKYAGRLADKGIKLPGSMAEK
                     IKDYLKQ"
     gene            224997..225392
                     /locus_tag="DFFNOFEI_00308"
     CDS             224997..225392
                     /locus_tag="DFFNOFEI_00308"
                     /inference="ab initio prediction:Prodigal:002006"
                     /codon_start=1
                     /transl_table=11
                     /product="hypothetical protein"
                     /protein_id="X:DFFNOFEI_00308"
                     /translation="MITFLTLVACLAAAAIFFHVLYTVDTKRLDKKDSKRPKDNDYGN
                     PRKVYGGNWDPNVPRPRLCPVCGRFLDKNEYLYAVLFEPAIPGAKRQARIYGCRYCYL
                     GLDDSSSAPEEMIQNSPQPKPIQDEELGL"
     gene            225373..227493
                     /gene="recG"
                     /locus_tag="DFFNOFEI_00309"
     CDS             225373..227493
                     /gene="recG"
                     /locus_tag="DFFNOFEI_00309"
                     /EC_number="3.6.4.12"
                     /inference="ab initio prediction:Prodigal:002006"
                     /inference="similar to AA sequence:UniProtKB:P64325"
                     /codon_start=1
                     /transl_table=11
                     /product="ATP-dependent DNA helicase RecG"
                     /protein_id="X:DFFNOFEI_00309"
                     /translation="MKNSVSDKKKSDISLSSSIGVVKGVGPKKQEVLESVGIKTIQDL
                     LGWFPRRYLDRNLTENILLKQGESVTLILEVIDSYLAHGKKSRLVVSAKTKNNEPISL
                     VFFRGIQFFRRVFQPGILVAVTGKLEYFRGFQLMHPDYEVLSYGGNSEISEDDLPESI
                     HTGRIIPLYPTTEAMRDEHLNSRELRKLIHFALKLLEGRIQEILPTQVVKKRNLMDRA
                     LAYNEIHFPTEDEQLGRARTRFKYEELYYFNLLIEYKRSQRAKVPRILWPLPESKTAK
                     DLIKNLPFELTPDQKESLAKIGEWTKSDTPAAILLQGDVGSGKTLVALITALRYTDNQ
                     IQVCMVAPTEILARQHYQTVMNFLGNMPFLRIELLVGKEPKKTRAEKIFRIKTGESLF
                     IIGTHSVFQEDVIFKDLGLAIIDEQHKFGVEQRETLRAKGKNPDILAMTATPIPRTLC
                     LTLYGDLELVTLKNRPAGRIPIKTLWFTESKRSGVYKSIQKYVSQGRQCYIVYPLVEE
                     SEKSDLKSCIEAYETLRKDVFPEFKVGLLHGKMETSEKDRIMKLFQQNEIQILVSTTV
                     IEVGVDVPNASVMVIEHSDRFGISQLHQLRGRVGRGKHESFCILISDSKVTEEARYRI
                     QALVDSDDGFFLSEADLKLRGPGELLGVRQSGLPDFKIADLREDSQWIEISREDANQF
                     GNLGDLEKSEIVSRFSEGALLFSN"
     gene            complement(227559..227897)
                     /locus_tag="DFFNOFEI_00310"
     CDS             complement(227559..227897)
                     /locus_tag="DFFNOFEI_00310"
                     /inference="ab initio prediction:Prodigal:002006"
                     /codon_start=1
                     /transl_table=11
                     /product="hypothetical protein"
                     /protein_id="X:DFFNOFEI_00310"
                     /translation="MKKIIALLLPLFLTFNCVLFDAIGLSYPDTVDGTEAKSIILTSA
                     VIGSAVSGFEVLSILAPQLAKVEEDKYYNKSDVDDCANEALIINLLTVDLGGFTCDLQ
                     PRATIIPFIY"
     gene            228112..228876
                     /locus_tag="DFFNOFEI_00311"
     CDS             228112..228876
                     /locus_tag="DFFNOFEI_00311"
                     /inference="ab initio prediction:Prodigal:002006"
                     /codon_start=1
                     /transl_table=11
                     /product="hypothetical protein"
                     /protein_id="X:DFFNOFEI_00311"
                     /translation="MLSLFRCLVLVLVFGNFSLISQPTDEIYQGVSEISYLIGDFPKE
[truncated: 8,841,358 more chars]
