# Supplementary material for: Horizontal transfer of the rfb cluster in Leptospira is a genetic determinant of serovar identity
Source: Life Sci Alliance. 2022 Dec 9;6(2):e202201480. doi: 10.26508/lsa.202201480 (PMC9736851; doi:10.26508/lsa.202201480)
Supplement: Supplementary file 9 [file LSA-2022-01480_Supplemental_Data_3.zip › Supp_Data_2-rfb_sequences/sequences_used_Fig_5C/Copenhageni_442755.gbk]

LOCUS       BNFFOFHB_1            350171 bp    DNA     linear       08-DEC-2021
DEFINITION  Genus species strain strain.
ACCESSION   
VERSION
KEYWORDS    .
SOURCE      Genus species
  ORGANISM  Genus species
            Unclassified.
COMMENT     Annotated using prokka 1.14.6 from
            https://github.com/tseemann/prokka.
FEATURES             Location/Qualifiers
     source          1..350171
                     /organism="Genus species"
                     /mol_type="genomic DNA"
                     /strain="strain"
     gene            787..921
                     /locus_tag="BNFFOFHB_00001"
     CDS             787..921
                     /locus_tag="BNFFOFHB_00001"
                     /inference="ab initio prediction:Prodigal:002006"
                     /codon_start=1
                     /transl_table=11
                     /product="hypothetical protein"
                     /protein_id="X:BNFFOFHB_00001"
                     /translation="MNSEKIQSIEILNSLKDGIDEPDIQACKVSKDRNFFIVLHGGTL
                     "
     gene            1132..1806
                     /locus_tag="BNFFOFHB_00002"
     CDS             1132..1806
                     /locus_tag="BNFFOFHB_00002"
                     /inference="ab initio prediction:Prodigal:002006"
                     /codon_start=1
                     /transl_table=11
                     /product="hypothetical protein"
                     /protein_id="X:BNFFOFHB_00002"
                     /translation="MALAVLKENVIFYYSNYYDNTEYKSKKQFRLHDVSSHEEDKSLV
                     NDGFNSAWVVDAAIHNDSVIFTGDEELFVFNVSNFKSPKGIFKQKIKNSKWKFVSHTP
                     WIVCETEYHVSSAFHLLNEVGKKFEISNSVLRNRFVRAFDVDESNRIWAIVSNESFEQ
                     SLVSVFTENGELKSGSVLLLPDTEGHPNFSNQTVHHVLEMVVQKDVILIIFRSGIIAK
                     ITLSNN"
     gene            3083..3733
                     /locus_tag="BNFFOFHB_00003"
     CDS             3083..3733
                     /locus_tag="BNFFOFHB_00003"
                     /inference="ab initio prediction:Prodigal:002006"
                     /codon_start=1
                     /transl_table=11
                     /product="hypothetical protein"
                     /protein_id="X:BNFFOFHB_00003"
                     /translation="MKGKKIGILGSGIVGQTLANGFLKYGAEVKIGTRDFGKLKDWLA
                     KAGAGASIGSFSEAANFGEIIVLCSKGSVASEVLTLSGIDSLNGKTIIDTTNPISEIP
                     PQNGVLNFFTSYNESLMEKLQKQAPKANFVKCFSSVGSGLMVNPQLKGEKPSMFICGN
                     DDSSKKQIKEILDTFGWDTEDMGKVEAARAIEPLCILWCIPGFLSQSWTHAFKLLK"
     gene            complement(4060..4935)
                     /locus_tag="BNFFOFHB_00004"
     CDS             complement(4060..4935)
                     /locus_tag="BNFFOFHB_00004"
                     /inference="ab initio prediction:Prodigal:002006"
                     /codon_start=1
                     /transl_table=11
                     /product="hypothetical protein"
                     /protein_id="X:BNFFOFHB_00004"
                     /translation="MKHHFGDLLDRTYGHWTIVPNVERHQYHQDDWAQVQSSVSIATI
                     YGNDLNWKKIGSLSKLEELTLHQPNKEQLDFISTLWRLKRLRITHARPKTIDFISRLQ
                     NVEELVLEYVSGFESVEPIGELKNLKALHIENVRKVTDFSGLSHAQGLRYLSIYGTLD
                     WAQPIESFDFLSELKKLEYFDLGFVRSLAKTPALEALARLKNLKKIFIPDNIFTLLDY
                     ALLEIGLPGTKGSVFPPFEKSKSSLDPNGEWFDLLGKKAGRIKNTSPKAKEKCEAHSK
                     AYAEAKQNAYKLLGK"
     gene            5253..5789
                     /locus_tag="BNFFOFHB_00005"
     CDS             5253..5789
                     /locus_tag="BNFFOFHB_00005"
                     /inference="ab initio prediction:Prodigal:002006"
                     /codon_start=1
                     /transl_table=11
                     /product="hypothetical protein"
                     /protein_id="X:BNFFOFHB_00005"
                     /translation="MDILLLDDDQKIQSTLVESFVGTDSLLVPDVYWNRLNFQERKAL
                     TKKLPLLLRKYSKQIASMKRLHNRAGKIKYNRSVGKMKKFSIRVNTGVWATLGVLAAA
                     HGVSRCYLFNYMLWLEDFGIGGSTVETLNQGVPSLHWTYSMTWTLNRRQNLISRELKF
                     EPNPMTDKYPYYLQKLDF"
     gene            complement(5919..6887)
                     /gene="argK_1"
                     /locus_tag="BNFFOFHB_00006"
     CDS             complement(5919..6887)
                     /gene="argK_1"
                     /locus_tag="BNFFOFHB_00006"
                     /EC_number="3.6.5.-"
                     /inference="ab initio prediction:Prodigal:002006"
                     /inference="similar to AA sequence:UniProtKB:P27254"
                     /codon_start=1
                     /transl_table=11
                     /product="GTPase ArgK"
                     /protein_id="X:BNFFOFHB_00006"
                     /db_xref="COG:COG1703"
                     /translation="MFRNIVVKYRKEDLAELIEGARVGEKFPLAKLISGLERPDSFEF
                     RKNLFEALDSLGLNGSHSLTVGFTGTPGAGKSSLLGELATQFLKSDNNETMAIVAIDP
                     SSYISGGSLLGDRTRLSLPAREKRIYFRSQPSQLELGGVNPYTYHVIRLLRCFFRFVF
                     IETVGIGQNEIEVSKLTDLSFLVLQPLGGDQIQFMKSGIMEVPDSFILNKCDEKTLAN
                     SSYHMLISTLEFLKDVMPGNRLPPVFKTSTKTKQGIQDLLDFICSANPIVDRSQETVL
                     QLKKWIKNEFGNFGLKTIEDVSFPYSSNFETLEEIALQKIRKNLLL"
     gene            complement(6895..8907)
                     /gene="ecm"
                     /locus_tag="BNFFOFHB_00007"
     CDS             complement(6895..8907)
                     /gene="ecm"
                     /locus_tag="BNFFOFHB_00007"
                     /EC_number="5.4.99.63"
                     /inference="ab initio prediction:Prodigal:002006"
                     /inference="similar to AA sequence:UniProtKB:Q49115"
                     /codon_start=1
                     /transl_table=11
                     /product="Ethylmalonyl-CoA mutase"
                     /protein_id="X:BNFFOFHB_00007"
                     /db_xref="COG:COG1884"
                     /translation="MENKNHILYDKSGKPSKEPAWIFRTYAGHTNARESNELFRKNLS
                     KGQTGLSIAFDLATQCGYSSDHPIAKPEIGKVGVPINTLEDFRILFNQIPIEEMNTSM
                     TINGTSMYLLSLYVALAQERGVDVSLLQGTTQNDIIKEYLARGTYIFPPAQSIRIIVD
                     MYEYCLKNIPKWNPSNICSYHLQEAGATPVQELAFALATAMAILDAIKERNCFTPDEF
                     EQCVGRISFFVNAGIRFVEEMCKMRAFTEMWDEITKDRYGVKQDKYRRFRYGVQVNSL
                     GLTEEQPENNAWRILIEALGVTMSRDARCRALQLPAWNEALSLPRPWDQQWSLRLQQV
                     LAYETDLLEYPDLFEGSKVVESKVKELKEEAYKEIQKILDMGGAIQAIENGYMKSQLV
                     KSQAERLAKINNNEMVIVGKNKWTEGIASPLMTDQDGGVFKVDSKSAEETLEVLAKVK
                     SNRDTNQVKAALAQLETDAKAGKNLMYASIECAKVGISTGEWADVLRSVFGEYRPATG
                     VEGQKLNLESEKVTRVRGKVEAFLKTNGSRPKIVVGKPGLDGHSNGAEMIAVSAKHAG
                     FDVIYSGIRLTPEEIVQTAVEENADVIGVSILSGSHLELAEQIFNELKHYKADIPVVF
                     GGIIPPSDFETLTKLGVKAIFTPKDYDLMDVMERIIDIISKTVKAA"
     gene            9014..10351
                     /locus_tag="BNFFOFHB_00008"
     CDS             9014..10351
                     /locus_tag="BNFFOFHB_00008"
                     /inference="ab initio prediction:Prodigal:002006"
                     /codon_start=1
                     /transl_table=11
                     /product="hypothetical protein"
                     /protein_id="X:BNFFOFHB_00008"
                     /translation="MDLERSNKANPIFLFLSAIGLAVILSVLYNWFGEPLNPEAMEVL
                     ANLRSLTEEGKFFSDQPPLPFLVLNLWKSITGLNYTTSFFSLSAFIFSLGIHCIGFTL
                     QKEKWKPNHYLLCYLSAITPLTYSIPLAFYPELFSLFFLLILFLAFRMETLGDIFLLI
                     VCVLGSFFSHFTVFFVGITIFIVKAGTVGIRERKKHQSVFFKRRNIPQLVLLVYLGIF
                     LTILTVLILAGFYGKNSFENFYKLLWKYLLNFGPLFLILYLGNFLLKSEKELNTIAAS
                     TVLIIVLLVSAYFSVKPITGINSVKLDTFIKDLVNLKNREVIRNDEKIYADLAVSSYV
                     YFHSKQKLMFVRPTEWRNRDYLFLEEIWLADKREMVKRYTMKNSLFIFLSGEQILIKA
                     FLMKVISEQKENTQVKIRVEKAKSSLLSKTGEQNLNHFLIGIFSSTLSPEQVL"
     gene            11011..11277
                     /locus_tag="BNFFOFHB_00009"
     CDS             11011..11277
                     /locus_tag="BNFFOFHB_00009"
                     /inference="ab initio prediction:Prodigal:002006"
                     /codon_start=1
                     /transl_table=11
                     /product="hypothetical protein"
                     /protein_id="X:BNFFOFHB_00009"
                     /translation="MQFIDQSWETGPGAAGLAQIFYTEFTMFLKRRFYEKFKKYGFEK
                     LKFTNDFLTTLMVYIFIIAFLKESLKNENSYFNFRVVEKFHSDD"
     gene            11222..11353
                     /locus_tag="BNFFOFHB_00010"
     CDS             11222..11353
                     /locus_tag="BNFFOFHB_00010"
                     /inference="ab initio prediction:Prodigal:002006"
                     /codon_start=1
                     /transl_table=11
                     /product="hypothetical protein"
                     /protein_id="X:BNFFOFHB_00010"
                     /translation="MKTHILTLELLKNFIVTINKTASIAGFHKIETDGELIFQQFFL"
     gene            11482..12174
                     /locus_tag="BNFFOFHB_00011"
     CDS             11482..12174
                     /locus_tag="BNFFOFHB_00011"
                     /inference="ab initio prediction:Prodigal:002006"
                     /codon_start=1
                     /transl_table=11
                     /product="hypothetical protein"
                     /protein_id="X:BNFFOFHB_00011"
                     /translation="MKFGKLNKKQESSDDLTLGANGLPFEIAYWRDIYGSGTDVDATF
                     NAKEHARYAKSILNLMEINVNSIADFGFGKAILLKEMVKIFKPRRIMAIDPSEQMLDE
                     LLAQKWIRAWNISVLNTTVQELDLSYFVHLPFDLGICNSVVQYIQGDLRPVFEKLHKI
                     VKYLYFSVPTKDDYIRMKKDIYFEDPYAYVRTKKQYLKMLKPYFRRVGFNLLESRLIS
                     ESRFTDELFKDE"
     gene            complement(12797..13870)
                     /gene="dsbD_1"
                     /locus_tag="BNFFOFHB_00012"
     CDS             complement(12797..13870)
                     /gene="dsbD_1"
                     /locus_tag="BNFFOFHB_00012"
                     /EC_number="1.8.1.8"
                     /inference="ab initio prediction:Prodigal:002006"
                     /inference="protein motif:HAMAP:MF_00399"
                     /codon_start=1
                     /transl_table=11
                     /product="Thiol:disulfide interchange protein DsbD"
                     /protein_id="X:BNFFOFHB_00012"
                     /translation="MKKLLYTLNLSEQFLWEFPHFKNRWIRNKSQRFRFYSKGAFSQE
                     FPQKDQKTFYLQKYDFMDCRNNLAPRLSKFRTSFLIINRWIEILFFWSFVLFCTFFSF
                     PISAEIQWEKSVQIAFEKARSSGKPIFIDVYADWCSYCKTLKKEIYPKKEVQLELSKF
                     VALSLDGDKFPNLKRKYGIKGYPSILFLDRNGSLIDKITGMPDSKMILKSLKNAYVRR
                     NLENEYLENLTKDPQGIQTNFQAGVYYFEAKEYSKAIQFFQKAIDSNDSKNLEKKHDA
                     LFNLGISYLEIGNFKLAISTFNSYLSKYPNGDLVSVLFFRANAYEELNLKEEAKADYK
                     KVLELTLDPDEKQDLQMRIDSLN"
     gene            13999..14277
                     /gene="hisE"
                     /locus_tag="BNFFOFHB_00013"
     CDS             13999..14277
                     /gene="hisE"
                     /locus_tag="BNFFOFHB_00013"
                     /EC_number="3.6.1.31"
                     /inference="ab initio prediction:Prodigal:002006"
                     /inference="similar to AA sequence:UniProtKB:Q7P0E6"
                     /codon_start=1
                     /transl_table=11
                     /product="Phosphoribosyl-ATP pyrophosphatase"
                     /protein_id="X:BNFFOFHB_00013"
                     /db_xref="COG:COG0140"
                     /translation="MEFLLQLENILKKRKQDLPDKSYTADLFRGGVDRILKKVGEEAG
                     EVIIAAKNSDKKELTHEVADLLFHLQVLLVEQGLSLQEIVEELHKRHS"
     gene            14281..16212
                     /locus_tag="BNFFOFHB_00014"
     CDS             14281..16212
                     /locus_tag="BNFFOFHB_00014"
                     /inference="ab initio prediction:Prodigal:002006"
                     /codon_start=1
                     /transl_table=11
                     /product="hypothetical protein"
                     /protein_id="X:BNFFOFHB_00014"
                     /translation="MDLSESYFPKRVFGKIIFLLLLFFIYSILFYHSSWLSDDSFITF
                     RVVDNFLNGYGLRWNPLERVQVYTHPLWLFLLIPIQWVVREISISAYLLSYLCGILFI
                     SVYYFTFSKFRNGFGLIAVALGVFFSSRTFIDYNTSGLENSLSFLLLLLFEIKFCCLY
                     LNSKPENVKIDSYKIGFLTALLLLTRLDLVLFLFLPGYVLFYKIFKEHKIQFLKYSFL
                     GIFFWISYLIFSIIYFGSLLPNTFYAKTNVLFSFSERISAGWNYIKISLKWDPIVICV
                     FGLHIFWTFSEPILKRFTKVKWTLSEKEKGILLISLTSILFVLFYLFWVGGDFMAGRF
                     LGTCLIVSVFFQSVFFELRFKNLNFNIQKLLYIFSKLGFNKSKIENWKGLSWDKLLFV
                     FTLIILIYSFVYPFSPFRYMFQKTTVRVENGIVDERASYHDNSSLKHWIEGVTPATHP
                     WAMYAIRISSENYLKSTNSSFNLSDRKQALWKRSEEVQTSKLLKEIQQVRVTTNVGLA
                     GFYGGPGIHWVDLLGITDPLLARLPGKGFPGHYVRLLPQGYKEYIEEISVSLPNKELD
                     RFYYEVRLLSEEEIWTKQRWKVILDFTFLGNGNFKTRYPFVLKEYRNTLYGLPFVNWK
                     DENLVRKLVREYFESYTSM"
     gene            16681..17445
                     /gene="fabG_1"
                     /locus_tag="BNFFOFHB_00015"
     CDS             16681..17445
                     /gene="fabG_1"
                     /locus_tag="BNFFOFHB_00015"
                     /EC_number="1.1.1.100"
                     /inference="ab initio prediction:Prodigal:002006"
                     /inference="similar to AA sequence:UniProtKB:P99093"
                     /codon_start=1
                     /transl_table=11
                     /product="3-oxoacyl-[acyl-carrier-protein] reductase FabG"
                     /protein_id="X:BNFFOFHB_00015"
                     /translation="MIDLKGKNAVVTGAARGIGKSTALTLAKAGANLVIADLNEESSK
                     ATADEISKQTGVKAIGIGTNVSDVDSAAKAIQACVDEFGSVDILVNNAGITKDTLLMR
                     MKKEQWDAVIAVNLTGTFNCTQAAIKFMMKNPNGGSIINLSSIAGVNGNIGQTNYSAS
                     KAGVIGFTKAVALEMASRKVRCNAIAPGFIATEMTDAIPEKIRTAMVAAIPLKRAGQP
                     EDIANTIAFLASDISSFITGQVIEVNGGGFLPGATA"
     gene            17937..18170
                     /gene="acpP"
                     /locus_tag="BNFFOFHB_00016"
     CDS             17937..18170
                     /gene="acpP"
                     /locus_tag="BNFFOFHB_00016"
                     /inference="ab initio prediction:Prodigal:002006"
                     /inference="similar to AA sequence:UniProtKB:O67611"
                     /codon_start=1
                     /transl_table=11
                     /product="Acyl carrier protein"
                     /protein_id="X:BNFFOFHB_00016"
                     /db_xref="COG:COG0236"
                     /translation="MADFEKVKSIIVEQLGVDESEVTPEAHFIDDLGADSLDTVELVM
                     ALEEEFGIEISDEDAEKIQTVGDVTKFIDNLKS"
     gene            18224..18967
                     /gene="rnc"
                     /locus_tag="BNFFOFHB_00017"
     CDS             18224..18967
                     /gene="rnc"
                     /locus_tag="BNFFOFHB_00017"
                     /EC_number="3.1.26.3"
                     /inference="ab initio prediction:Prodigal:002006"
                     /inference="similar to AA sequence:UniProtKB:P51833"
                     /codon_start=1
                     /transl_table=11
                     /product="Ribonuclease 3"
                     /protein_id="X:BNFFOFHB_00017"
                     /db_xref="COG:COG0571"
                     /translation="MSFKKAQSHFFLKNPERVRSLQKLSKKIGIKFSKVEYYNTAFIH
                     SSYKNENQEILEDNERLEFLGDSVLGLVAARSLFRKYPKANEGELSRIKSRIVSTPIL
                     NSISEKLELSEYLLLGKGEKNSLGKGRRKLSANLFESLVGAIYLDQGFEIAEKFILRH
                     LSEFVENPEKEESVRDYKTQLQEYSQKHFKILPIYRTKSESGPDHAKTFQVVVRIRDQ
                     WEASGSGVSKKSAEQNAAKELYNRIRKKT"
     gene            19467..19931
                     /gene="rppH_1"
                     /locus_tag="BNFFOFHB_00018"
     CDS             19467..19931
                     /gene="rppH_1"
                     /locus_tag="BNFFOFHB_00018"
                     /EC_number="3.6.1.-"
                     /inference="ab initio prediction:Prodigal:002006"
                     /inference="protein motif:HAMAP:MF_00298"
                     /codon_start=1
                     /transl_table=11
                     /product="RNA pyrophosphohydrolase"
                     /protein_id="X:BNFFOFHB_00018"
                     /translation="MDFFFKKKGLRVRVAALIENSQNEVLLIQQKKKDSYYWLLPGGG
                     IEFGESAEDALKRELKEELSLEMKSASFLLLNESIEPGGKRHLIQLVFSVNVRKEVPE
                     LNLNEKAITGFGYFSSAAIREMDLRPDIKSFLLEGDFKSAPFIKSIWVSEKK"
     gene            19928..21013
                     /gene="aroB"
                     /locus_tag="BNFFOFHB_00019"
     CDS             19928..21013
                     /gene="aroB"
                     /locus_tag="BNFFOFHB_00019"
                     /EC_number="4.2.3.4"
                     /inference="ab initio prediction:Prodigal:002006"
                     /inference="similar to AA sequence:UniProtKB:P07639"
                     /codon_start=1
                     /transl_table=11
                     /product="3-dehydroquinate synthase"
                     /protein_id="X:BNFFOFHB_00019"
                     /db_xref="COG:COG0337"
                     /translation="MSLIETVPVNTEHKSVPVHLHSNLSGLSEEIAKLPGVTSVFLIT
                     EKSIHSIYSKYLERELSSLPIKTIYIKGGEKSKHINRTGEVYNQLIEYGADRKSLILA
                     FGGGVVGDFAGFIASTYLRGIRFVQIPTTLLACVDSSVGGKVAVNADFGKNMIGSFYQ
                     PEFVFAPLSVLSTLPDREWKCGQAEIIKHSLLSGGEYWEKVKTHSFKDLNVDSTILPY
                     LIAESVRFKANVVSSDEKETGLRKILNLGHTTAHAIESVTKYKKYSHGEAVAIGLVTA
                     LLLSEQHSELDPVTTKETIESLKNYGLPFQTKLKSKQLAKHMLHDKKNVGGSIRFVLL
                     KSPGSPIFDIPINSEDIILAIHKQKGI"
     gene            21013..21894
                     /locus_tag="BNFFOFHB_00020"
     CDS             21013..21894
                     /locus_tag="BNFFOFHB_00020"
                     /inference="ab initio prediction:Prodigal:002006"
                     /codon_start=1
                     /transl_table=11
                     /product="hypothetical protein"
                     /protein_id="X:BNFFOFHB_00020"
                     /translation="MEFVINFFQGINPFVLLKTKERSLSEELILIVYFIIFLILSYKV
                     IIVILDFFKPTVDVTSRYNRRKMARMSFVVLGLVILLPVVFSGLSYLPTVMGLAGAGI
                     VISLKDITLNFVGWFFIHGSNGFEVGDRIEIEGVRGDVINIGMNRFTLMEISSDPKSD
                     QSTNRLVHFPNHFVILRQVIVVKDKMNYVWDEMRIKIPYDSDFEKAEELLNGIIRNNA
                     IIDQGTIDYTLQELSKNYLVRLGKTSPIVYLSLEEGGILFSLRYLTHVRGRRDMKTKI
                     SHQILKEFKQFPGIRIL"
     gene            22201..22596
                     /locus_tag="BNFFOFHB_00021"
     CDS             22201..22596
                     /locus_tag="BNFFOFHB_00021"
                     /inference="ab initio prediction:Prodigal:002006"
                     /codon_start=1
                     /transl_table=11
                     /product="hypothetical protein"
                     /protein_id="X:BNFFOFHB_00021"
                     /translation="MRFFYFILIFPFLQFCDSEIEFSIPKKIRVTLINPKSYQLEDRP
                     YERIHTEDSLIWKWITKEIPKLKKGWNSYYVTRPSKGILIDFDHGRRLQILDHGVIYI
                     IPGESALYHDFQNEKFQELLTLIIETQKK"
     gene            23112..24668
                     /locus_tag="BNFFOFHB_00022"
     CDS             23112..24668
                     /locus_tag="BNFFOFHB_00022"
                     /inference="ab initio prediction:Prodigal:002006"
                     /codon_start=1
                     /transl_table=11
                     /product="hypothetical protein"
                     /protein_id="X:BNFFOFHB_00022"
                     /translation="MIQELQLRVVPEVAGEYELLKTFVSKTLKIGIQEIWHIEILSRS
                     IDARQKTIYFNLKVLVFIGENYVEKQIALPDFSDVSNAKEVIVVGAGPAGLFACLQLI
                     LSGFKPILLERGKDVMKRPFDLKEVNIHHNVNEDSNYCFGEGGAGTYSDGKLYTRSKK
                     RGNVRQILEWLVGFGANKDILVEAHPHIGTNKLPKIVKNIREKIIETGGEIHFEKRVT
                     DLLLNGNQIQGVVTKDGDKVYAKNIILATGHSARDIFELLHQKGIELELKPIAVGVRV
                     EHQQSLIDSIQYKCEVKSTYLPPSPYNIVKQVDGRGVYSFCMCPGGVIAACATKPEEI
                     VTNGWSSSKRARPSANSGIVVELKSEDFKPFAKFGPLAAMEFQKEIERKAWVAGGRTQ
                     KAPAQKLMDFVQGKLSIDLPKTSYTPGITSVVLGEVLPRFVYQSLQKGFQEFDRSMKG
                     YLTNEAVVHAPETRTSSPVCIPRDPNSLQHVRIQGLYPCGEGAGYAGGIVSAAMDGIR
                     SAHACVSSMI"
     gene            24718..25257
                     /locus_tag="BNFFOFHB_00023"
     CDS             24718..25257
                     /locus_tag="BNFFOFHB_00023"
                     /inference="ab initio prediction:Prodigal:002006"
                     /codon_start=1
                     /transl_table=11
                     /product="hypothetical protein"
                     /protein_id="X:BNFFOFHB_00023"
                     /translation="MGPKENILKQLEELSVSNFEHLNGDLLSHLLGTFQILEEWGSPE
                     FLCYAGLFHAVYGTFAYQNPVVGTNARKEIVGIIGEKAETLVYLYGSCDRTHLYGQFG
                     NTKSIFHKNRFTGEITTLTRSILNDLCELTAANELQLALSDNSFRNRYAAELKNLFSR
                     MNPYLSSKAAILCSSVFSA"
     gene            complement(25565..25804)
                     /locus_tag="BNFFOFHB_00024"
     CDS             complement(25565..25804)
                     /locus_tag="BNFFOFHB_00024"
                     /inference="ab initio prediction:Prodigal:002006"
                     /codon_start=1
                     /transl_table=11
                     /product="hypothetical protein"
                     /protein_id="X:BNFFOFHB_00024"
                     /translation="MGEEQAKIHALNKIISIIDEKASIYKNERKSMPSARAIAEKKLI
                     LDLIDDGMKLAKTIQPKPTDLIQDLEKLNKQFMNL"
     gene            complement(25858..26268)
                     /locus_tag="BNFFOFHB_00025"
     CDS             complement(25858..26268)
                     /locus_tag="BNFFOFHB_00025"
                     /inference="ab initio prediction:Prodigal:002006"
                     /codon_start=1
                     /transl_table=11
                     /product="hypothetical protein"
                     /protein_id="X:BNFFOFHB_00025"
                     /translation="MFKIDSLKKRLLKYLRGIVAFIFLQTLFYKFTGAPESVAIFSKL
                     GMEPWGRIGTGILELIVSILLFIPGWSWLGSLLGLGLMLGAILSHVFVIGIEQENDGG
                     FLFFLALGNAVICTLLLWQEKETLTAILRKHFQK"
     gene            complement(26325..28262)
                     /locus_tag="BNFFOFHB_00026"
     CDS             complement(26325..28262)
                     /locus_tag="BNFFOFHB_00026"
                     /EC_number="6.2.1.3"
                     /inference="ab initio prediction:Prodigal:002006"
                     /inference="similar to AA sequence:UniProtKB:O53521"
                     /codon_start=1
                     /transl_table=11
                     /product="Long-chain-fatty-acid--CoA ligase FadD15"
                     /protein_id="X:BNFFOFHB_00026"
                     /db_xref="COG:COG1022"
                     /translation="MKTATIPKIQSKTLYNVMKASAETFADSTAQYYKPDGKNYQANS
                     FKNLYETVQQIGCGLISLGIEPGTPIGLIADSGARWLWCSMGITNIGCADVPRGTDST
                     SDDLRYILNHAECSITFLENETALKKVLSQKSEFPHLKKIILFDQKGTLEDTKSFEII
                     LLNDLIEKGKTWIQNKGKDEFHKRGSAIREEDLATIVYTSGTTGKPKGVMLTHKNIVF
                     NVDSALQGEDLNVYPTDRSMAYLPPWHIAERLVETVCIRAGGAEAFTSISSLSQDLAD
                     IKPTLLLSVPRVWESLYNKIHDKVRNSSPVQQALFGAFKEIAITYYKHLSRLQNLEYS
                     LTEQSTFASLWQKLISFWIVILLWIPNQISQLAFNKIKQGLGGELKFALSGAGALPQY
                     IDTFFNAIGIPILEGYGMTELSGISTRRILGEITVGTLGRCIPGVQIKLMDEKGNEIT
                     KPGIKGIAWHKGDHVMKGYYKEPEKTKEILSSDGWLNSGDLLTWTTSGELKYSGRAKD
                     TIVLLGGENLEPEPIEFALVRSRFIQQAMVIGHDQKTLGALIVPDREILEKYLKESKS
                     KMLNEIENLNGDLDIVALFKNEIKTFVSSENGFKNFEKVSNFRILNKKFEPGDELTQT
                     MKIKRNVVTDKYKKEIEEMYQ"
     gene            28424..31363
                     /locus_tag="BNFFOFHB_00027"
     CDS             28424..31363
                     /locus_tag="BNFFOFHB_00027"
                     /inference="ab initio prediction:Prodigal:002006"
                     /codon_start=1
                     /transl_table=11
                     /product="hypothetical protein"
                     /protein_id="X:BNFFOFHB_00027"
                     /translation="MATDQIESKESQTSSFLRKIRNQLKWIGHFRNLFYLGIRAKLAI
                     FTGTLIAFTVMILTAIDVHQQTEILTQSYEKEASISRHYISGLVLELENLSNSLIRVE
                     SFREKVKRQSQALRKYRTKIVTQETKELNLFGFKTKLFGVLGKERKSSIKETYYSVYL
                     SKADIDELEKNTKILLKDPNGLAISDETYSKLKNIAHQVVVLEADLNEQKQKLEELRV
                     SEKTSEKEKQNLEQEMNHLKKGIEKTRNQLDQSILELSLPKQHKKIEELGLNMSQYRI
                     QTFPVVFNQSRENLIPSFDTKIFKPEASINSNIFLNDIDISLKDSISKIISLDFSQDT
                     NKNSYTIGKMELQVLYSPIFKNQNSTQRADRLKKELPDFAKRYLQQDANIALKVRELV
                     IPLKKRVQELKEKKPPIPPFRDKTFNDLYARYSKLIEERQTVFETFRNEYSEDKKSLK
                     ETSQKLNVSKRARSVKTKVFFPIQNENDVLIDALGELRNAGLEDLIVLRFSQNFGNYS
                     DYLKYPKEQNLSKERWKSIREWIYSGRSETPTPQLKKLISYGIVSHSRAEAEEILWSL
                     DSKPLFVESGDDVSSAILSANLSGISRTIVDRTEGLETIQKNKNSAVATALLICVASL
                     IFAILISGFVVQKIKRIIFHAKAVGQGNLEVQFEQGGKDELGTLTIALNSMVTGLKER
                     EKIKNILGTMIDPVVVKEAMVDLAALKRGSEKRITAFFSDVANFSNISEKLTSIELAS
                     LLNEYLSAMTLILKKHEGVLDKYIGDAIVGIFNAPVEVDEHCIKAARAAVEMIETLER
                     LRQEWKAKKVYIVEAQEMQIRIGLNTGLAKVGFMGTDSISAYTMMGDMVNLAARLEAA
                     GKDYGVSILVSESVQREIKEEFFTRLLDVVRVKGKNESVQLYELIGRADNVSERLEAS
                     VLEFSKGFEAYLNREWSLAQELFESSQITRGVKDKAAILLTERCEEYKRNPPEKNWDG
                     VYTRTHK"
     gene            complement(31921..32673)
                     /locus_tag="BNFFOFHB_00028"
     CDS             complement(31921..32673)
                     /locus_tag="BNFFOFHB_00028"
                     /inference="ab initio prediction:Prodigal:002006"
                     /codon_start=1
                     /transl_table=11
                     /product="hypothetical protein"
                     /protein_id="X:BNFFOFHB_00028"
                     /translation="MDMSFRDHFSSHSSFYSEFRPGYPKDLFYYLKNLSPHGKTVWDC
                     GTGTGQAAVPLGELFEKVIASDPSENQIVNAEPHQNVEYRVCKAENSTLGNHEVDLIT
                     VAQAFHWFDFNPFYKEVIRVGKKKGILAIWGYGLHSISSEIDGLVDKLYGEIVGPYWP
                     SERKYVEEKYKTIPFPFEEIVPPHFSMKEEWNVDQLLGYLRTWSSVQKYIQKNESDPV
                     LLVEEYIRNSWGPTQTKIVEWPLFFKIGRLPD"
     gene            complement(32713..34143)
                     /locus_tag="BNFFOFHB_00029"
     CDS             complement(32713..34143)
                     /locus_tag="BNFFOFHB_00029"
                     /inference="ab initio prediction:Prodigal:002006"
                     /codon_start=1
                     /transl_table=11
                     /product="hypothetical protein"
                     /protein_id="X:BNFFOFHB_00029"
                     /translation="MQITTSKIRFNFKILIFLYITRNRNYKVSQFTFRVMRNHLFNYI
                     ILCILVPSIIFPSPVEDFLNPEKKRKTTTSSQDTIPKKNPQEKKHLDLPTISKISDQN
                     SKITNQSEQISKDISKSKKKKYEDAIPTVKDDTPATPSYTIQSASESVSGGGVPVLCY
                     HHLAPQGGPMGGYNLHPNLLEEQFKFLKAAGYQTVRLDQFYSYINGKKPSDFPDKPIL
                     LTFDDGSKTHWEILVPLLKKYGFTASVFIYPSIISSGKKYYMTWDQLNNALDSGVLDL
                     GSHTLYHPKLPTMSRTLIRKQLLESKQILETKTGRKVIDLAYPFGLFDPRVIEEAKAI
                     GYRMAFTVNPGKNLPGTPVYNIHRSLVPWGQSQSAFNSILTMAPPPKISISIQDGSWV
                     KAGQEFKIHLEGVQPESVSIQIKSKNVISEAQFPDFTVKIPDFSRKSTFLPMMIQAKT
                     KEGKQIQYQYLFINQKEFKKHPDDTF"
     gene            complement(34336..34851)
                     /locus_tag="BNFFOFHB_00030"
     CDS             complement(34336..34851)
                     /locus_tag="BNFFOFHB_00030"
                     /inference="ab initio prediction:Prodigal:002006"
                     /codon_start=1
                     /transl_table=11
                     /product="hypothetical protein"
                     /protein_id="X:BNFFOFHB_00030"
                     /translation="MEIYEKEKRKLLSASTPEQYIELSIKSKLTGPKKSSITSEWLTS
                     TGYTIDDIKYARNRHPFWRKKRNQGSYERNSKRLEQHNYYRSDQKIVWDKTKLAKFFD
                     LNSKGLTDHELAKNFRTSIPAVNHIRRKFRFASELLRLDKQKPAKGGILKLCTHSESV
                     LKRLIREKEGK"
     gene            35604..36413
                     /gene="yutF"
                     /locus_tag="BNFFOFHB_00031"
     CDS             35604..36413
                     /gene="yutF"
                     /locus_tag="BNFFOFHB_00031"
                     /EC_number="3.1.3.-"
                     /inference="ab initio prediction:Prodigal:002006"
                     /inference="similar to AA sequence:UniProtKB:O32125"
                     /codon_start=1
                     /transl_table=11
                     /product="Acid sugar phosphatase"
                     /protein_id="X:BNFFOFHB_00031"
                     /db_xref="COG:COG0647"
                     /translation="MMGENIFPQKETNAEIQNVLLDLDGVLYTGNTALPGASEAISYL
                     KKNHIPYLFLTNTTTKSRKELSEFLNDLGIPAEEEKILNSPRAAGEYIRETGNPKTFF
                     VIKKEIQDDLKEINLESNTPEAVLVGDIGKEWNYQILNEIFQKVKNGARLIALHKGKF
                     WQTKEGLMLDIGAFVSGIEYATGIKAEIIGKPSGAFFNAALKMISAEASHTIMIGDDL
                     DSDVGGAQACGIRGVLVKTGKYRDGILKNSNIHPYAVWNNISSIISFFQAI"
     gene            complement(36420..36848)
                     /locus_tag="BNFFOFHB_00032"
     CDS             complement(36420..36848)
                     /locus_tag="BNFFOFHB_00032"
                     /inference="ab initio prediction:Prodigal:002006"
                     /codon_start=1
                     /transl_table=11
                     /product="hypothetical protein"
                     /protein_id="X:BNFFOFHB_00032"
                     /translation="MKTEELTEIRKGHSTQIAIRWDELDPNSHVNNKNFQGYLDEARM
                     RAMRDWGFSMEKLKTQSFGPVILSIQLDFKREINYPETILIESDLFLKTATRAVFQQK
                     IICQSNQMVSCNASTDWVILNLNSKRPAKFLEAIGLEKPV"
     gene            complement(36978..37112)
                     /locus_tag="BNFFOFHB_00033"
     CDS             complement(36978..37112)
                     /locus_tag="BNFFOFHB_00033"
                     /inference="ab initio prediction:Prodigal:002006"
                     /codon_start=1
                     /transl_table=11
                     /product="hypothetical protein"
                     /protein_id="X:BNFFOFHB_00033"
                     /translation="MIFILELLKNFMVEINKTASTDRFHETDGVFILQQLHSIIVIKQ
                     "
     gene            complement(37114..37692)
                     /gene="nemR"
                     /locus_tag="BNFFOFHB_00034"
     CDS             complement(37114..37692)
                     /gene="nemR"
                     /locus_tag="BNFFOFHB_00034"
                     /inference="ab initio prediction:Prodigal:002006"
                     /inference="similar to AA sequence:UniProtKB:P67430"
                     /codon_start=1
                     /transl_table=11
                     /product="HTH-type transcriptional repressor NemR"
                     /protein_id="X:BNFFOFHB_00034"
                     /translation="MKISATQAATIRKSILQIGIHLIRQNGPTVGIQEIADKAKIPKG
                     SFYNYFSSKDQFLIEALEEYTQNAILWNDQTLKKGKQKLFYLYEQKVILEKKFLQDGI
                     SCLINVLSQYSSPKQQKLRNKLKLSLNSISKGILNSLLLNPQNYSKEISIHIQVLESS
                     WRGAMLIAKATGDPSYLENFLSVHRKSIKEFL"
     gene            38526..39506
                     /gene="COQ5_1"
                     /locus_tag="BNFFOFHB_00035"
     CDS             38526..39506
                     /gene="COQ5_1"
                     /locus_tag="BNFFOFHB_00035"
                     /EC_number="2.1.1.163"
                     /inference="ab initio prediction:Prodigal:002006"
                     /inference="protein motif:HAMAP:MF_01813"
                     /codon_start=1
                     /transl_table=11
                     /product="2-methoxy-6-polyprenyl-1,4-benzoquinol
                     methylase, mitochondrial"
                     /protein_id="X:BNFFOFHB_00035"
                     /translation="MEQLLEAKIHSGNGPKQILSALKALSDETRIRILHILSLSPLNV
                     QEITEVLRMGQSRVSRHLKILTDAGFLIPEREGSWVYYRIPEEKKEPDFVSEITELLL
                     SYKDDLPFRTPDQLQISEILSRRDQRNTFYFNNVAQDWESIQKDVLDPAIYRKKILSY
                     LPDSSSVIYDLGCGPGGLIPYLLTKSDQVIGVDSSPKMVEEAQVAFAGNSHVSLIHSQ
                     LENVASSATWSADAVVASMVLHHLSNPPAVIREIYKILKPGGVFCLVDLKKHNQEFMR
                     DNFSDLWLGFDYSLLQDWLELSGFTITAHEEFDTDNVFKILIIQATKKED"
     gene            39508..40818
                     /gene="ahcY"
                     /locus_tag="BNFFOFHB_00036"
     CDS             39508..40818
                     /gene="ahcY"
                     /locus_tag="BNFFOFHB_00036"
                     /EC_number="3.3.1.1"
                     /inference="ab initio prediction:Prodigal:002006"
                     /inference="similar to AA sequence:UniProtKB:A0A087WNH6"
                     /codon_start=1
                     /transl_table=11
                     /product="Adenosylhomocysteinase"
                     /protein_id="X:BNFFOFHB_00036"
                     /translation="MSVTTQEKDLSYKVKDLSQAEWGRQEIILAEKEMPGLMALRQEY
                     KGKKPLAGARIAGSLHMTIQTAVLIETLTELGAEVRWSSCNIFSTQDHAAAAIAKAGI
                     PVFAWKGETEEEYWWCIEQTIFFGDKGPNMILDDGGDLTAYIHEKYPKLLSEIRGISE
                     ETTTGVKSLYKLLKKGELKVPAFNVNDSVTKSKFDNLYGCRESLADGIKRATDVMLAG
                     KVALVCGFGDVGKGSAASLRNFGARVIVTEIDPICALQASMEGYQVLRVEDIIEQVDI
                     VVTATGNDDIITLEHMKAMKDGAILCNIGHFDTEIQMSRLNNEKGVTKKEIKPQVDKY
                     TFPDGKSIIVLAEGRLVNLGCATGHPSFVMSCSFTNQVLAQIELYNNKYELGVYTLPK
                     HLDEKVAALHLEQLGVRLTKLNQKQADYLGVPINGPFKPDHYRY"
     gene            40891..41190
                     /gene="fdxA"
                     /locus_tag="BNFFOFHB_00037"
     CDS             40891..41190
                     /gene="fdxA"
                     /locus_tag="BNFFOFHB_00037"
                     /inference="ab initio prediction:Prodigal:002006"
                     /inference="similar to AA sequence:UniProtKB:P00214"
                     /codon_start=1
                     /transl_table=11
                     /product="Ferredoxin-1"
                     /protein_id="X:BNFFOFHB_00037"
                     /db_xref="COG:COG1146"
                     /translation="MAYVVTEPCRNCKYTYCAAVCPVEAFREGTDCLYIEPSVCIDCN
                     KCRPECPVEAIYPDYEVPFVWRDWIEVNAQKAKCYPTILDVKIPLKKEGCINPEY"
     gene            41237..44980
                     /gene="metH"
                     /locus_tag="BNFFOFHB_00038"
     CDS             41237..44980
                     /gene="metH"
                     /locus_tag="BNFFOFHB_00038"
                     /EC_number="2.1.1.13"
                     /inference="ab initio prediction:Prodigal:002006"
                     /inference="similar to AA sequence:UniProtKB:P13009"
                     /codon_start=1
                     /transl_table=11
                     /product="Methionine synthase"
                     /protein_id="X:BNFFOFHB_00038"
                     /db_xref="COG:COG0646"
                     /translation="MVYKVQNYTNPSSKELLSLLEKQILVIDGAMGTMIQRFSLQEED
                     FRGEILKNHLHPLKGNNELLCLTRPDVIESIHLKFLEAGANIVETNTFSSNQISQGDY
                     KTEFLVADLNKAAVVCARNAITKFQKTNPDHPCLIAGAIGPTTKTATLSPDVNNPAFR
                     AVTFDDLVATFYEQARALVESGVDLLLPETNIDTLNLKAAIFAIEQVFEDLQVRIPVC
                     LSVTITDASGRTLSGQTVEAFYNSIAHCNPLSVGINCALGADEMRPYIEELARVSPCY
                     ISCYPNAGLPNAFGGYDQTPEEFGKYIQEFASSGWLNIAGGCCGTTPEHIEAAAKAVR
                     GKKPRILPKIEEVTRLSGLEPLNITPDKGFLLVGERTNVTGSPKFKKLIIEGNFEEAV
                     SVALQQVEAGANIIDINFDEALLDGEASMRHFLNLIAGEPDIAKVPFMIDSSKWSVLE
                     EGLKCIQGKPILNSISLKEGEDKFLEYAKKIQRYGASAIVMAFDEQGQAATKEDKVRI
                     CKRAYDLLVTKANFSPTDIIFDPNILTVATGIEEHNNYAVDFIEAVREIKKLCPGAKV
                     SGGLSNVSFSFRGNNPVREAMHSVFLYYAIQAGMDMAIVNAGMLAVYEEIPKDLLEYV
                     EDVILNRRPDATERLVEFAESVKSTGDKTEKKEEAWREGTSVEERLSHALVKGIVEYI
                     DQDTEEARLKYGRPLTVIEGPLMDGMKIVGELFGAGKMFLPQVVKSARVMKKSVAYLL
                     PFMEEEKNQIENSTARPKFLIATVKGDVHDIGKNIVGVVLACNNYEVIDLGVMVPPDK
                     ILEEAKKHNVSIIGLSGLITPSLDEMVHVASEMKRIGLEIPLLIGGATTSSAHTAVKI
                     APVYDHPVVHVVDASRVVNVVNQLLHPDLHEAYSQKVKEDQKIARENYFNTRAERKLI
                     SLEQARENRDPIDWSTTVIDKPSFIGIKVFDEEISLETLVPFIDWTPFFTAWELKGRY
                     PAILESETTGKQARELFADAQKLMKTIITGKLFRTKGVIGIFPANSVRDDIFVYEDEN
                     CSKLLTVFHTLRQQIQKQDETEPNYCLADYVAPKESGRVDYIGGFAVTAGHGVEEFAK
                     EFENNQDDYNSIMAKALGDRFAEAFAEYMHYKVRKEYWGYDKNENLSPEDLIREKYRG
                     IRPAAGYPASPDHTEKRALFDLLQVEKNTGITLTEHFAMWPASSVSGLYFAHPKSKYF
                     AVAKINRDQVEDYAKRKEMSVEVVERWLAPNLSYDPLAVSAVR"
     gene            45088..45426
                     /locus_tag="BNFFOFHB_00039"
     CDS             45088..45426
                     /locus_tag="BNFFOFHB_00039"
                     /inference="ab initio prediction:Prodigal:002006"
                     /codon_start=1
                     /transl_table=11
                     /product="hypothetical protein"
                     /protein_id="X:BNFFOFHB_00039"
                     /translation="MSPTFSNSSSVHDHGPVYSEIRKATEEFSFHPMLMSWLRASLEL
                     QGNETLKITEIGCTDRSCPVIETCLEIYHINQSTEPKRMMIRFGRAKHLISKMDLVFS
                     LKKQGIVSIN"
     gene            complement(45762..46694)
                     /locus_tag="BNFFOFHB_00040"
     CDS             complement(45762..46694)
                     /locus_tag="BNFFOFHB_00040"
                     /inference="ab initio prediction:Prodigal:002006"
                     /codon_start=1
                     /transl_table=11
                     /product="hypothetical protein"
                     /protein_id="X:BNFFOFHB_00040"
                     /translation="MNKKRFFILSLFLILFGVSIFSVENPSFSSFEPYHLSRNFDLNR
                     QKYLQVIAIPYKDPMELKLGPENNSISGKNLIETNFIQIPGLSFSGMFQPFLFSVVPS
                     EKIQFLPVSETIFANDVPSRNGKLVSGAFSEKRTMDRITDSRNQIPGFGLTSWNPNSF
                     QNGNSSGVMFLYMKRHAGLEMDFNARMIGNQAGLAFLESARSTIAFNYSVFPEIGESS
                     KMNFFLQFSSIKRFQDKGLSYGEPGNNFRGMKSYEYYLNPGISFSSRNLSLEGMIRVP
                     VPIAAQLGGEQHQWMQDVQGILGIKYSFSETSSK"
     gene            46806..48101
                     /gene="pfkA"
                     /locus_tag="BNFFOFHB_00041"
     CDS             46806..48101
                     /gene="pfkA"
                     /locus_tag="BNFFOFHB_00041"
                     /EC_number="2.7.1.11"
                     /inference="ab initio prediction:Prodigal:002006"
                     /inference="similar to AA sequence:UniProtKB:Q8VU09"
                     /codon_start=1
                     /transl_table=11
                     /product="ATP-dependent 6-phosphofructokinase"
                     /protein_id="X:BNFFOFHB_00041"
                     /translation="METKIQNFGECSIPSPADYEYYTSDTSRLIFRTVFQSKEDWNSY
                     VQEGPDFFEQAGPREKIYFNPQEVTAGIVTCGGLCPGINDVIRGIVMELYYRYGVSRI
                     LGFPYGYQGLVKRYSHQPIELTPEKVAHIVDEGGSMLSSSRGNQSPEEMVDSLSFYGV
                     KILFCIGGDGTLRGARTIVDEIAKRKEKISVVGIPKTIDNDINYVQKTFGFSTAFSKA
                     MEAVECAHVEAKGAPNGIGLVKLMGRHSGFIAVNAALASRNVNYCLIPEVDFDLFGNE
                     AFLDDLKKRIQKKGHAVIIVAEGAGQKFFDSTEERDSSGNLKLKDIGLFLKDTMTEFF
                     KKENIPVNIKYIDPSYIIRSIPANAEDSVFCGFLAQNAVHAGMAGKTDMVVGMWNNVF
                     THLPISVAIQERKVLQPDRSTLWRSLLASTGQPAHMLAK"
     gene            complement(48300..50045)
                     /locus_tag="BNFFOFHB_00042"
     CDS             complement(48300..50045)
                     /locus_tag="BNFFOFHB_00042"
                     /inference="ab initio prediction:Prodigal:002006"
                     /codon_start=1
                     /transl_table=11
                     /product="hypothetical protein"
                     /protein_id="X:BNFFOFHB_00042"
                     /translation="MSERQLSLSLISDITARINSTDDLDELLGIIIETTKDVLNTEGC
                     SLLLYDQNEDCLVFNVAKGTKGDSLTELKVPRGKGIAGMVLETLEPVIVNDAANDPRI
                     YRNIDETVGFVTNNLICVPMSTQGEIQGVLEAVNSLERNEFTKRDIKILQYLSDLAAI
                     AIRNRRLIRDLKSRANELDCLFQLSQAISNISEMDQFLNLIVNSISEVMNAERVSLVF
                     FNSKTGKYELKKSIGFSLEDQEHFINEKEGVIQRIIETGNPILVQNISTVEDWFRPER
                     YKTKSFISVPIRLDGKIIGILNAADKKSGNSFDNADQNVLSTISNQIAEAYNSLLSKE
                     QKEKLNLIYRDMQIASQIQLNSLPNIPKKIQGLELETSYTASREIGGDFYDLIYHNPD
                     EVSVLIADVSGKGIAAALFMEFSKTIIAGEVARNSSTSISLMSANRIIQEKSGYFMFV
                     TVMLVRINMAKRKIRYSSAGHNEQILYKTKEKKVISLSGKGMPLGIKESEIDEHEIDY
                     SSGDLLVLYTDGVSEAMNESNEMYGLENLIKLIEQNGEMALGSLKELIIDTTDAFRGD
                     AAPHDDYTLFMIRLP"
     gene            complement(50223..51098)
                     /gene="argB_1"
                     /locus_tag="BNFFOFHB_00043"
     CDS             complement(50223..51098)
                     /gene="argB_1"
                     /locus_tag="BNFFOFHB_00043"
                     /EC_number="2.7.2.8"
                     /inference="ab initio prediction:Prodigal:002006"
                     /inference="similar to AA sequence:UniProtKB:Q6V1L5"
                     /codon_start=1
                     /transl_table=11
                     /product="Acetylglutamate kinase"
                     /protein_id="X:BNFFOFHB_00043"
                     /db_xref="COG:COG0548"
                     /translation="MEKLLERVNYILEALPYITQYSGKTVVIKYGGAAMAKADLKESF
                     AKDIVLLKYVGIHPVIVHGGGPEINRLLDNLKIPTEFVHGHRVTDNQTMEIVEMVLTG
                     KVNKQIVSLINSQGGKAVGISGKDGNLAKATKAPIEIELEGKEKQLFDVGLVGKIESV
                     NPEILHNLQKAGFIPVISPVAENSEGESLNINADTFAGEIAGALKAEKLILLTDTQGI
                     LIDNQLVTGLNRNKVKDYIRKGEISGGMIPKVECCLTAIDQGVRRTHIIDGRVSHSIL
                     IEIFTDQGIGSLIES"
     gene            51166..51915
                     /gene="cpnA"
                     /locus_tag="BNFFOFHB_00044"
     CDS             51166..51915
                     /gene="cpnA"
                     /locus_tag="BNFFOFHB_00044"
                     /EC_number="1.1.1.163"
                     /inference="ab initio prediction:Prodigal:002006"
                     /inference="similar to AA sequence:UniProtKB:Q8GAV9"
                     /codon_start=1
                     /transl_table=11
                     /product="Cyclopentanol dehydrogenase"
                     /protein_id="X:BNFFOFHB_00044"
                     /translation="MKNQETTKKENIILTGGSGGLGRAIVKSLLSEGYSVTNLDIQSP
                     KEIFSGEFFLNVDLTNEQDLTYTLSRWENLISSQSQSPYGFVHCAGYGGPYHKITDVS
                     LEEWDRIFSVNIRSAFQIVKLILPKFKKLQLGRLVFIASSLSIVGSANSVAYSASKHS
                     LIGFVKSLSDEWGPFGITSNAVSPGYIETSMGIQEDQVPDHRNKIIQMTPMRKIASTY
                     EIARVVSFLLNKESSYINGANWTVDGGITAI"
     gene            complement(52852..54645)
                     /locus_tag="BNFFOFHB_00045"
     CDS             complement(52852..54645)
                     /locus_tag="BNFFOFHB_00045"
                     /inference="ab initio prediction:Prodigal:002006"
                     /codon_start=1
                     /transl_table=11
                     /product="hypothetical protein"
                     /protein_id="X:BNFFOFHB_00045"
                     /translation="MTQQLRYKILSKRFPNPLYKLHFVIQEYQLTGHYLQVELEVESS
                     QNETVFCLPVWSPGSYMVRDYSRHIHKLEASTFGKNGKNLEISQIGLDSWKIQNEGKS
                     FHLRYVVYGYDYSVRSNYFTTEFCILHPPALFLYPKDQVVSEITLEISNDLPFDFCHS
                     GLNGKGKKRFSKNLDEFLDTPILLSNREEISFQSGGCDHEIVFEGELPKSIQKTLISD
                     LQKITAEQIRCMGVSPNTRYLFILILSEGAYGGLEHLNSSVNMYDPLKAVSKDGYLKL
                     LELLSHEYFHLWNVKRIRPIALGPFDYQKPSLTKELWIAEGITSFYDAYFLVKTKHLN
                     PESYLVKVMEDLQSLEKSEGESWMSLEDSSFTAWTKFYNRPNDPNANNTGISYYVKGG
                     ILALAMNLHLLSETFGKHSLLDVMNEVYQSFHIGKNRGFTKIEFFEAAKKRTGIDLKL
                     EFGDYLDKPVSIPIEKYLHKIGVKRLDSNPGIELGFGTRDERGYLFINKIDWKFLDTS
                     VDLSLGDEWIALNGIRIHSGNRKDLLKQCKAGEKIELLISRRGKILKRKMKLSKRFQT
                     SQLKLEDHLSEEQTKLRNLFFGLDKSSSSKS"
     gene            complement(54587..55063)
                     /gene="bcp_1"
                     /locus_tag="BNFFOFHB_00046"
     CDS             complement(54587..55063)
                     /gene="bcp_1"
                     /locus_tag="BNFFOFHB_00046"
                     /EC_number="1.11.1.15"
                     /inference="ab initio prediction:Prodigal:002006"
                     /inference="similar to AA sequence:UniProtKB:P0AE52"
                     /codon_start=1
                     /transl_table=11
                     /product="Peroxiredoxin Bcp"
                     /protein_id="X:BNFFOFHB_00046"
                     /db_xref="COG:COG1225"
                     /translation="MSDPLLGTNLPEISLESTEGKRVKLPEDIQGSWTLLYFYPKDDT
                     PGCTKQACNYRDNMGEFKKIGAKVYGISLDALDSHGQFIQKYSLNFPLLSDPDHKLSE
                     ALGVYGDQEWKGKVFKGLSRDSFLVSPDGKIQKVWRKVDPTTTVQDTLQEISKSIV"
     gene            55231..57396
                     /locus_tag="BNFFOFHB_00047"
     CDS             55231..57396
                     /locus_tag="BNFFOFHB_00047"
                     /inference="ab initio prediction:Prodigal:002006"
                     /codon_start=1
                     /transl_table=11
                     /product="hypothetical protein"
                     /protein_id="X:BNFFOFHB_00047"
                     /translation="MKTILFFFCVTIPFWILAESQDSWKPIDLRKGNWIAVEGFQREY
                     LNGIDSTFSKSKKISHFPVVLNEIFETSVETGLKEYTLQTRFHIQEDFQKTKVYKPIF
                     LYLESIGENWEIFLNDHSLAQEIHLDISHKEMILRRTIRSFRLPVDSSLLRSGENLLT
                     FRLIGDAPASFLSKNVDLGFYIDGDYSLTTEQKLSGEISTLINLCLNTIYVFFGFYHL
                     LIYVKRREDLYNLYFGIFSVFMALYSLSRSNIAFEVIYDTTWITRIEYSSVSLLAPLF
                     LLFMQDYFYGRAKFSKVLFAILILNVVIALTTLLEPFRYTMTSLRLWQISILPTLVYL
                     LYFMSKAVYLRKKDAILLATSMFTVVFIAVYDVIDSIFFQSGIRFTQFAYFLFVVALT
                     TILANRFISLYRQSEDLNIELSQQKLELARQKNAFFRFVPVQFLNVLGKNSAVEVNLG
                     DSVLKEMSVLFTDIRSFTTISEQMTPEENFRFINDYLASMEPVVQRHEGFVDKFMGDG
                     ILALFSGDGEITRSHQTSADKAILAAIEMKKKVQTINAQAKDSHFRGLKIGIGINTGN
                     LMLGTVGSRSRLDTTVIGDTVNVASRLESLTNLYRADILITKSTLSAMTIADNLAIRE
                     IDSVVVKGKTDPIIIYEIYEADEPLIRKLKDATLSLITRGIILYKVADFQEALINFEQ
                     ALKIFPEDIVPILYRKRCQEYITSPPIGNWVGVQHLLEK"
     gene            58558..58926
                     /locus_tag="BNFFOFHB_00048"
     CDS             58558..58926
                     /locus_tag="BNFFOFHB_00048"
                     /inference="ab initio prediction:Prodigal:002006"
                     /codon_start=1
                     /transl_table=11
                     /product="hypothetical protein"
                     /protein_id="X:BNFFOFHB_00048"
                     /translation="MISYTIYKMIHIFGIFLLFMALGGVTLHVLNGGTKEFANRKMIA
                     ITHGIGLFLILLGGFGMLARLGIIWPWPGWIVAKFIIWLAYGGLLTLVYKKPTLGKTF
                     WFGFPLLGLLVAYIVSYKPF"
     gene            58973..60070
                     /locus_tag="BNFFOFHB_00049"
     CDS             58973..60070
                     /locus_tag="BNFFOFHB_00049"
                     /inference="ab initio prediction:Prodigal:002006"
                     /codon_start=1
                     /transl_table=11
                     /product="hypothetical protein"
                     /protein_id="X:BNFFOFHB_00049"
                     /translation="MAKASKAKTTSKIKKDTSIKSISDFLGSRDLPHPVDRLEDVRKR
                     ARKFREKMLSGPQVVFYRSYDLVRVPYPTRYALLNAYSLPTPYMHILNRLFIVQYKTS
                     DGIKTLLFSPSDIDANAETPFFKRLAGSFGPFQSIGKKIIAPILNTVEECLQDAGISP
                     EKVDYISYDHLHTQDIRKWLGANGERGYFPNAKLLIMKKEWDSVQGLLPPQSDWYCPN
                     GTGGVASDRILVLDGDVELGQGIALINTPGHTAGNHSLVAHTPEGIFVSSENGVSADS
                     YSPLKSRIPGVKRFAKATGMEVILNGNTLEIGLEQYISMVQEKEMAGVSSRNPDFYNV
                     MPSSEMTSYWLFPGTAPTFSFGRLSFGSPIT"
     gene            60087..60899
                     /gene="hcaB_1"
                     /locus_tag="BNFFOFHB_00050"
     CDS             60087..60899
                     /gene="hcaB_1"
                     /locus_tag="BNFFOFHB_00050"
                     /EC_number="1.3.1.87"
                     /inference="ab initio prediction:Prodigal:002006"
                     /inference="protein motif:HAMAP:MF_01647"
                     /codon_start=1
                     /transl_table=11
                     /product="3-phenylpropionate-dihydrodiol/cinnamic
                     acid-dihydrodiol dehydrogenase"
                     /protein_id="X:BNFFOFHB_00050"
                     /translation="MILFITGCAGGLGKKIAEEAFAAGHSILITDINEKELKKFAAPW
                     KNEKDRVIVSKLDVTSPSDWKKVMDLAIKKWGKIDVLLNVAGYLLPGYIYEIPVNHID
                     RHIDINAKGVMYGTREAATRMVAARSGHIVNIASLAGVAPISGISLYSTSKFAVRGFS
                     LAIAQELKEKNVHITVVCPDAIKTPMLDLQKDYEQASMTFSGNTFLTAEEVSKIILGK
                     VLSKKPLEVLIPSSRGILAKIGNFFPATAFILGPILRKKGLKKQSSYTKDNG"
     gene            complement(60948..61847)
                     /gene="xerC_1"
                     /locus_tag="BNFFOFHB_00051"
     CDS             complement(60948..61847)
                     /gene="xerC_1"
                     /locus_tag="BNFFOFHB_00051"
                     /inference="ab initio prediction:Prodigal:002006"
                     /inference="protein motif:HAMAP:MF_01808"
                     /codon_start=1
                     /transl_table=11
                     /product="Tyrosine recombinase XerC"
                     /protein_id="X:BNFFOFHB_00051"
                     /translation="MSELEVPKKNKHSIERLIKIIRQRNYKKATAYTYMKYNLDFLHF
                     ADKPAEKITVKDLNRYMDHLKKRKVSSSTIQINVSSLKMFFEDVMKMNLFQDFQRPVR
                     EYNNPNAITYKEMQNILKTASSNAKHELMCGLVYFGGLRVGELISLRWAYIDTKRKSI
                     QIKSPILSQSRTVEIPVELGALVKKYEREIVNSSSNTYLFPGKSLGSHTTSRNVERII
                     SEIGKNSGISSPVTVFTLRHSRALHLIADGSSLNQVKDFLGHKTLASTESYLPVKKNL
                     RAAVREKSRQDALKNIRKKFKTR"
     gene            complement(61963..62502)
                     /gene="aroK"
                     /locus_tag="BNFFOFHB_00052"
     CDS             complement(61963..62502)
                     /gene="aroK"
                     /locus_tag="BNFFOFHB_00052"
                     /EC_number="2.7.1.71"
                     /inference="ab initio prediction:Prodigal:002006"
                     /inference="similar to AA sequence:UniProtKB:P0A6D7"
                     /codon_start=1
                     /transl_table=11
                     /product="Shikimate kinase 1"
                     /protein_id="X:BNFFOFHB_00052"
                     /db_xref="COG:COG0703"
                     /translation="MKKNFALIGPRGVGKSKISRKLSKITGMPVVSTDMIAVYEIGGM
                     SIPEFIQKNEGDWRPFRNLEFEILTKLKTSQGIILDCGGGILFDLDTKGKEILSDRKT
                     TLLKSIAVVFGLSRPTEILVEKIQNDPTRPPLSTIQSYRTILESRLPYYQSISDYYLE
                     IDDLKVEEICSRILQKIEY"
     gene            complement(62499..63350)
                     /locus_tag="BNFFOFHB_00053"
     CDS             complement(62499..63350)
                     /locus_tag="BNFFOFHB_00053"
                     /inference="ab initio prediction:Prodigal:002006"
                     /codon_start=1
                     /transl_table=11
                     /product="hypothetical protein"
                     /protein_id="X:BNFFOFHB_00053"
                     /translation="MKEKIDQLFLNDAQLPRISSVVTKVMQMVQKQDVAIPDLAKEIS
                     NDPGLTADVIKLSNSAYYRAAKPIKTVQESLMTLGIKTVKDIILLTATRGILKKDLKG
                     YQVDAEDNWIHSLTVAELSKRICEQKKLKVGSDLAFTGGLLHNIGKVILADFFPAVIL
                     SLREELKTHSVSFGELEKKHFGYSHEEVGQKLLEKWNFPKELIHVTRNYSQPENEKEF
                     PELVSVIHVSHSIAVAAGVGIDIAGLSIPISNKALQILEISDSDLQVYYTALPEIQKH
                     IRELIQA"
     gene            complement(63356..63862)
                     /gene="cheD_1"
                     /locus_tag="BNFFOFHB_00054"
     CDS             complement(63356..63862)
                     /gene="cheD_1"
                     /locus_tag="BNFFOFHB_00054"
                     /EC_number="3.5.1.44"
                     /inference="ab initio prediction:Prodigal:002006"
                     /inference="similar to AA sequence:UniProtKB:P40404"
                     /codon_start=1
                     /transl_table=11
                     /product="Chemoreceptor glutamine deamidase CheD"
                     /protein_id="X:BNFFOFHB_00054"
                     /db_xref="COG:COG1871"
                     /translation="MLTKGSKVVNVGIADMQGAQSPEILRTTLGSCIGVVFYAPDKKI
                     GAMAHFMLSKDPSGKDSQKNPFKYAETAIPLLIKKMNEMGCNPGEYSVRLFGGASMFK
                     GVQSSFLQNIGEQNILTARAILEQSKIPLILEDVGGNDGRTISLYLDDGRVLLKKGGF
                     EKYLYKVR"
     gene            64034..64759
                     /locus_tag="BNFFOFHB_00055"
     CDS             64034..64759
                     /locus_tag="BNFFOFHB_00055"
                     /inference="ab initio prediction:Prodigal:002006"
                     /codon_start=1
                     /transl_table=11
                     /product="hypothetical protein"
                     /protein_id="X:BNFFOFHB_00055"
                     /translation="MAKVILKDKTKPERKKVSKSQEPFETFKLGKTNVTILGTAHISQ
                     KSIDEVQRIIRKEKPDTVCVELCNSRIRSLKDSEHWKKLDIFKVFKERKMYLLLSSLI
                     LSAFQKKLGKGSIRPGDEMRMAIYEGEKIGAKIVPIDREVSTTLKRAWWNIGIFNRLF
                     LLSALLTSLFVKEDISEEKIEEMKSEDVLKDLFSQLPKRYESIKNVIIDERDSYLAQK
                     IRNSAKEGKKFLQSWEQVTCKEF"
     gene            64744..65259
                     /locus_tag="BNFFOFHB_00056"
     CDS             64744..65259
                     /locus_tag="BNFFOFHB_00056"
                     /inference="ab initio prediction:Prodigal:002006"
                     /codon_start=1
                     /transl_table=11
                     /product="hypothetical protein"
                     /protein_id="X:BNFFOFHB_00056"
                     /translation="MQGILNHVQEERDISKLDELPKKTVLDRWKGLLIPGIFLGLILT
                     VFYFGGRQQGQEFVLRWILVKGCLAALGAIISLAHPLSVILAFLAAPIGNFNPIIKPG
                     WIAALCESWLRKPLVEDFERIAQDSEHWKGYWKNNVIRIFLVFMLPQIGSSIGTFIVT
                     ADLFRVLRGLI"
     gene            65583..66146
                     /locus_tag="BNFFOFHB_00057"
     CDS             65583..66146
                     /locus_tag="BNFFOFHB_00057"
                     /inference="ab initio prediction:Prodigal:002006"
                     /codon_start=1
                     /transl_table=11
                     /product="hypothetical protein"
                     /protein_id="X:BNFFOFHB_00057"
                     /translation="MKYSIFIIFFLLSFLIECASGHRFEKKQTLKSLDVVLQEVSDLL
                     KKQIEVNGKTFSPEKKNTFKLAVLPLFNESGAITILGTTISSRLLSKMYDPGKIVLVE
                     KSQLGRLIDEQSFQKSGLILSNQNLEIGRLSGADLILLGTVQFDDQSFLLQLRVVSLQ
                     SGEILAVAESVFDSDDSLYNQYRSVKP"
     gene            complement(67341..68486)
                     /locus_tag="BNFFOFHB_00058"
     CDS             complement(67341..68486)
                     /locus_tag="BNFFOFHB_00058"
                     /inference="ab initio prediction:Prodigal:002006"
                     /codon_start=1
                     /transl_table=11
                     /product="hypothetical protein"
                     /protein_id="X:BNFFOFHB_00058"
                     /translation="MFSANNLYDVISSLFSEMNLFYAHAAGVGTGIVMAITKLYTGRK
                     DEFSKAYGTILLSVSIFLMANNRVIFPQQTDPRLLKDSLFLGIYFGLVLYASAAVLVC
                     MMFILDRLQNPWYYCKRLTAIIPLALTAAFFLPGTIYICFCDSVAILITLYTSGWSIY
                     KIRSSQKSNVFFNFPFITLAITSSLILDLTGTVIQSTKMLMFSELIPGFMIAYTTLIE
                     RFFPILFSKAYGESNKVLMDQELTDFSDDDLLESEEEIQSESTRNILEGVELEKIEER
                     INSFLQVRGYADEELRLPDFASYLGLSTHQASYYLNKHMSMKFADFLNMNRIEDVKRN
                     LRNKSHMNLLQIALECGFNSASSFHRACVKFTGKSPREFRKLINSDN"
     gene            complement(68771..69877)
                     /gene="rhaS_1"
                     /locus_tag="BNFFOFHB_00059"
     CDS             complement(68771..69877)
                     /gene="rhaS_1"
                     /locus_tag="BNFFOFHB_00059"
                     /inference="ab initio prediction:Prodigal:002006"
                     /inference="protein motif:HAMAP:MF_01534"
                     /codon_start=1
                     /transl_table=11
                     /product="HTH-type transcriptional activator RhaS"
                     /protein_id="X:BNFFOFHB_00059"
                     /translation="MNILDSILNQEILLSLIRFGAGFALVLGIGNWIRARKQIDYLVS
                     SVLIFTAIFQFIDESVLNTIPQTWLRKLLFLIDIVALAASGTLIFLISTMSFKRYSKL
                     PLIYYWNLIGPLILSLPIATFYEQQGSKELEFFLFAADLYVFVYFVIAVANIFIDKKY
                     ESSAMSFKTILSLVILISLCIPLEILGIVFENKSLILLSSVHTTFTVIFYYFLTLIRP
                     NLLDIISSESGKSFVKRSLLHDVDISALEKKLIHIIKEERIYLDEDIRLPDVSEELGI
                     SVHQLSFFLNNHLGMNFNNYINRFRVEEAKSMLINDPSRSVVSVGIAVGFNSNSSFYK
                     AFLKETGMSPKQFRETQTKVIHFQSSSADIQFRN"
     gene            71123..72727
                     /locus_tag="BNFFOFHB_00060"
     CDS             71123..72727
                     /locus_tag="BNFFOFHB_00060"
                     /inference="ab initio prediction:Prodigal:002006"
                     /codon_start=1
                     /transl_table=11
                     /product="hypothetical protein"
                     /protein_id="X:BNFFOFHB_00060"
                     /translation="MISEYNDLYVENKALSSDIYSYSLYSLEGKQLYSEPNYNSLLNL
                     DPKLKKAVERFIDYGNSNVSTFRRFKNDRSIQLMVRSENDRIYKVSFEINTKGSYVLA
                     HIESTTRNLSSTEKNRIQRFRSLKHDLVRTLKLEKTYFYLINIEIYNHPFLHKYETQI
                     YEAVFLDLHTEFLTITNSQNVGLRISTNQIFFAYQINKPDVDINWIPSSLISYMKNTI
                     QIDNHEFHLKLSIGGFHTSEANTSPLNILKGLKANLRKVIDSPFSRYATQNQNDSSNL
                     IATYLSLRNSVHKKELLLYYQPIVNSENKSLHSLEALSRWNHSAKGMISPDIFIPLAE
                     ESGLISSIGTWVIQNALLDLSQIRKNNSFSSDPIVSINISPFQLKNPEFADNLISYFS
                     QLNLHPSSVVLEITESRYEETVLIIEQMAILKRFGFQIAIDDFGIGNSNFSRIEKIEC
                     DYVKLDKSLIIGVDTNQSKRSVLKAISQVLFSLGKKMVFEGIENAELESIAIDYGANF
                     LQGFYYGKPTQITDLSSFQFQDHFLK"
     gene            73573..74022
                     /locus_tag="BNFFOFHB_00061"
     CDS             73573..74022
                     /locus_tag="BNFFOFHB_00061"
                     /inference="ab initio prediction:Prodigal:002006"
                     /codon_start=1
                     /transl_table=11
                     /product="hypothetical protein"
                     /protein_id="X:BNFFOFHB_00061"
                     /translation="MQVSNEFVTFNVHGASVKVMLIKLSGVVDNRSILNVRDIILSIL
                     EEFIGLYILNLNGIENEEFINLTNFRKMLSDSIRINHKCIIYSESKKLELWIENYSVF
                     NGVYLVKNDTELTQVLNEKIIHDDFVESSNDESDIRLHLDYLIKDGY"
     gene            74602..74784
                     /locus_tag="BNFFOFHB_00062"
     CDS             74602..74784
                     /locus_tag="BNFFOFHB_00062"
                     /inference="ab initio prediction:Prodigal:002006"
                     /codon_start=1
                     /transl_table=11
                     /product="hypothetical protein"
                     /protein_id="X:BNFFOFHB_00062"
                     /translation="MMWELLQITILQTNFKIVGTTHTFRKFFLTPNSRYLIFTSKIND
                     LKVQVCLISLQAKNMS"
     gene            complement(74957..75355)
                     /locus_tag="BNFFOFHB_00063"
     CDS             complement(74957..75355)
                     /locus_tag="BNFFOFHB_00063"
                     /inference="ab initio prediction:Prodigal:002006"
                     /codon_start=1
                     /transl_table=11
                     /product="hypothetical protein"
                     /protein_id="X:BNFFOFHB_00063"
                     /translation="METTNNSKDELSVEIISNSHVNHLLKPHMTIVKTSGEVNIFSSK
                     KLKDLFNSKIDEGARVLLLDLSATTHIDSSGLAVLISTQAKLMKQLKGALIVYAIPSP
                     INKIFELTRLDKLITMSIDLDEALDKAMTF"
     gene            complement(75366..76364)
                     /locus_tag="BNFFOFHB_00064"
     CDS             complement(75366..76364)
                     /locus_tag="BNFFOFHB_00064"
                     /inference="ab initio prediction:Prodigal:002006"
                     /codon_start=1
                     /transl_table=11
                     /product="hypothetical protein"
                     /protein_id="X:BNFFOFHB_00064"
                     /translation="MRKTLIYILLFTFLTSHLYAHRVILKSGEQLSGDLKETEGTSDY
                     IIITTEGEDIKIFKKDIAEIFFEEEGNLLCIHFKEQPEPKCSQKLIKLNTNTVYYVDE
                     NNRYLRASFKDLESISIETPSTKILEQLSKTGFQIRIISKDKKEVLSLIQSVNEGGIS
                     VQNESDPNPVLIPKEEIASVFYRANEKKAEPPPKEKEIQPITILDYLIPGYYIKNQGY
                     TKSGYTLMGAAAFFAIGSIYEFIEAKNSEGKNPLFVPQGDGSILWIEQPNGEFNKHKN
                     LNQLFLISLICTYIFNTALVTFPATFSFFFQEMPANPNLHSVEKDQKIEMKININF"
     gene            complement(76361..77818)
                     /locus_tag="BNFFOFHB_00065"
     CDS             complement(76361..77818)
                     /locus_tag="BNFFOFHB_00065"
                     /inference="ab initio prediction:Prodigal:002006"
                     /codon_start=1
                     /transl_table=11
                     /product="hypothetical protein"
                     /protein_id="X:BNFFOFHB_00065"
                     /translation="MKKSFFIAIVGFLLIVFFGLIVLDTKLYELKVTLEKRKLFNFSF
                     SSEILRSKFESILSNRDNIRAEMNLNNLQSSLIESNQLETFSVGVLQSFGSVLINAVR
                     FVTGKPPIDFEISSTKIRLLEHAFALERNQAYKEAYQAYGESTEAFAKGTDESGFILL
                     HQGFCLAVQGEFDHALKDLESVLENNPGTVFANDAEILIAIIQRSKQSAKEIEENFDS
                     PESRARAYFAKGNYSKVLEEFAKSDMASAEMKYIQGYSLEKTGNQNAAITEYAKLAFS
                     NTNKEIAIKANRRLMMLGHYYNAGNDIAKISDKNAERLGDASEAAEIKASSEKLKHSS
                     AEESLFNPNKTGRADEEKKSLLSSELQAVVAKSEAFLKKAEEETKAESKNYIAIQVTD
                     SVPVYGDKIIINGDETKLFSAHFPITIATYTIDSIGLMKNSIKSSHKLLFVQNKEKTP
                     FLKAIFEDDQSITLIEKNSKKKISLSSPIQIELSK"
     gene            complement(77821..79308)
                     /locus_tag="BNFFOFHB_00066"
     CDS             complement(77821..79308)
                     /locus_tag="BNFFOFHB_00066"
                     /inference="ab initio prediction:Prodigal:002006"
                     /codon_start=1
                     /transl_table=11
                     /product="hypothetical protein"
                     /protein_id="X:BNFFOFHB_00066"
                     /translation="MKKSLRLQIIVIYTILTVVNLTFVAVMIFENQTDLLISNFTLES
                     DRVAREILKKIESYGNINFENSSQTDEFQTKLLSIGLTNFSVIAAEDNSLEKTRTLLS
                     NGATATISDLKTKLTNMSNAKAALNTSYDIELDTDHFIVNLIFYLNPKTFLISQIKMK
                     EMVDRLKSLYIQLGLLLIWGFAFHILFGIFLYRKIFVRLFLLKEVSETMATGNLNARI
                     SWNASAHDELDVLGNTFNGMAEQISSQFDTLKLKNAQIQTELEIGKNVQECFLPEKRK
                     TFNLINVEIIYQPMREVSGDIYDIIEISDTRTAFFLADATGHGVSAALITSIIHYNVE
                     NIMKETVNPAHIFNRLSDNLFETLQGTFFATGIFILFEKEGGYAYFCSAGHNPIYYYR
                     KEQNKIVVLESTGFVLGIGIPDEYSVLKIKTSPGDKILVYTDGVLDAANEKTTEPFGD
                     DRLLSAFQKYATLPTTELTEKLREEIHSYANVFPDDVTFGILEIT"
     gene            complement(80928..81635)
                     /locus_tag="BNFFOFHB_00067"
     CDS             complement(80928..81635)
                     /locus_tag="BNFFOFHB_00067"
                     /inference="ab initio prediction:Prodigal:002006"
                     /codon_start=1
                     /transl_table=11
                     /product="hypothetical protein"
                     /protein_id="X:BNFFOFHB_00067"
                     /translation="MIHNVLFLVAFYLFLPQILFADEEIAIVLFVTGKVQYSQAGKIE
                     TLKKNVILTKNAKVETGEGKADLQLGANAVIRIAPFTKIEIAELFSDNSKNTAKLTLV
                     SGKLFTNVQKSNKKEELEISSASYTAGVRGTQFVISEEKTKAPKNEDSDIPEGVFVNE
                     GEVTVHPSSGNDLNLQAGEQASWNGKELLAEPLKEFMKEKMKIIQNFKAIKSENYQML
                     KEQKLKNKELLENFPKS"
     gene            complement(81888..82439)
                     /locus_tag="BNFFOFHB_00068"
     CDS             complement(81888..82439)
                     /locus_tag="BNFFOFHB_00068"
                     /inference="ab initio prediction:Prodigal:002006"
                     /codon_start=1
                     /transl_table=11
                     /product="hypothetical protein"
                     /protein_id="X:BNFFOFHB_00068"
                     /translation="MAMAKEDAGKKRIFSNYIVDQDFQFKFLLNYSLLIVFGLILTLG
                     FLYWLNYTKFDKGVVFRLRNDPIKVYQKGFEDHNGVEREKFVEREIFLPDYDHKLDMF
                     TIQVKGILFLSCLFLGMTTIFTIIYSHKMAGPIYNIKNQLRKLAAGEEPARKIKIRKG
                     DEFQELADLLNQVIETRINNRKN"
     gene            complement(82503..83579)
                     /locus_tag="BNFFOFHB_00069"
     CDS             complement(82503..83579)
                     /locus_tag="BNFFOFHB_00069"
                     /inference="ab initio prediction:Prodigal:002006"
                     /codon_start=1
                     /transl_table=11
                     /product="hypothetical protein"
                     /protein_id="X:BNFFOFHB_00069"
                     /translation="MKREQKIQEILFEGKQNDLSPSIEWLAKGLSNSWVEYSPQKSDF
                     ESLYAQASKNSSKILSFSDFTKNKLIWGISAAAIFLFAVTLGYYSILKDKPSLGVEKG
                     GVEISQVEGEAYLTSSDPKDKILLKPGVRIQEGQRVVTGSKAILNLKVSDGIVVRVLS
                     DSEVSFRLIDLSTHYKIGIDLEKGELLAHIHKNLKKEEFIVRSENLSAEVRGTSFSFQ
                     NIPGQGTKVEVLEGRVAVSTHVESQKSAPEGEQVIEPNQGIFVNQKGFVRSHLNDFEK
                     NRLETEFEKLPIENIPRDKNRTYSNRQELLTDFQRLEKIILINGKEIEGVIVDMDEKA
                     MYIQTLEKEIVIQRESVSEVIQLY"
     gene            complement(83615..84115)
                     /locus_tag="BNFFOFHB_00070"
     CDS             complement(83615..84115)
                     /locus_tag="BNFFOFHB_00070"
                     /inference="ab initio prediction:Prodigal:002006"
                     /codon_start=1
                     /transl_table=11
                     /product="hypothetical protein"
                     /protein_id="X:BNFFOFHB_00070"
                     /translation="MDALYREYSGKIFDFLYKYSSGNPEIAMDLMQDTFLNFFRKYSD
                     TDIDQEQAIRLLYTIARNRSINYSRKFSTVKESGNSEMQEFQEQKLSFVRKAELKDLE
                     ERLLVCLDELEEDEKYALILRFMEDYNLTTIAEIMNISVSTASRLIVKATAKVTEIAE
                     KKNLKP"
     gene            85274..85897
                     /locus_tag="BNFFOFHB_00071"
     CDS             85274..85897
                     /locus_tag="BNFFOFHB_00071"
                     /inference="ab initio prediction:Prodigal:002006"
                     /codon_start=1
                     /transl_table=11
                     /product="hypothetical protein"
                     /protein_id="X:BNFFOFHB_00071"
                     /translation="MKHYFEISFLISIFLVSFHLSSEPIDKIKEGDLIFQETFSEQGK
                     AIKIATRSRYTHVGIIFKYKEKLKVLEAVEPVKITEIDTFISKGKNKHFVIKRLANSD
                     MLLTEEKIRLMKSIGNQYIGKHYDIYFNWSDEKIYCTELAWKIFKQALNIELTEEKRL
                     KDFDLSNPAVKYLMKKRYGKNIPFNDFVVSPADMFSSKKLKTIMELN"
     gene            86017..86664
                     /locus_tag="BNFFOFHB_00072"
     CDS             86017..86664
                     /locus_tag="BNFFOFHB_00072"
                     /inference="ab initio prediction:Prodigal:002006"
                     /codon_start=1
                     /transl_table=11
                     /product="hypothetical protein"
                     /protein_id="X:BNFFOFHB_00072"
                     /translation="MKHLYLISGLGADERVFKNLDFGENDLKYIFWVDPRANEEIFSY
                     CKRLSKQISKSEEIILIGVSFGGIVAIELSKIISVKKIIIISSIKNKMEMPKIYRFIS
                     ALGIIKMVPAFVYKIYNPILSYLFGINSDEDKKLLKDFIKLTNAKFIKWALSTILKWY
                     NQYTPNEIVHIHGDKDKLFPVRSIKNAFIIKNGGHFMILNKSDEISSKLKEILEN"
     gene            complement(87173..87514)
                     /locus_tag="BNFFOFHB_00073"
     CDS             complement(87173..87514)
                     /locus_tag="BNFFOFHB_00073"
                     /inference="ab initio prediction:Prodigal:002006"
                     /codon_start=1
                     /transl_table=11
                     /product="hypothetical protein"
                     /protein_id="X:BNFFOFHB_00073"
                     /translation="MKQELRAKDLLEIHPDSSKAKELEKKLDNFIVVEKNFFRITNQA
                     FFVGLIFLILGLYTLKAFPDAKISEGFGGISIYGLFITSGIILMSWFKMGEILKVLAE
                     FIVKTRNGGNS"
     gene            complement(88067..88690)
                     /gene="gpmB"
                     /locus_tag="BNFFOFHB_00074"
     CDS             complement(88067..88690)
                     /gene="gpmB"
                     /locus_tag="BNFFOFHB_00074"
                     /EC_number="5.4.2.-"
                     /inference="ab initio prediction:Prodigal:002006"
                     /inference="protein motif:HAMAP:MF_01040"
                     /codon_start=1
                     /transl_table=11
                     /product="phosphoglycerate mutase GpmB"
                     /protein_id="X:BNFFOFHB_00074"
                     /translation="MKEIFKKSNVIYVFRHGETDWNREGRLQGHLEISINKQGKLQSK
                     SLALILKRLGIEVLLSSDLKRAQETSQIISDELNLNPIFNPGFREVFLGDGQGKLINE
                     VDFYFGKNFWKKWNNHDPLYDTLRFPNGESKQETDIRVHLSLIHMINLFSNQIIALCT
                     HGFVMKRMLKTYKSKIKNISNIQNVECIQFNFQEIKTAMIHSSLKET"
     gene            complement(88707..89654)
                     /gene="cobD"
                     /locus_tag="BNFFOFHB_00075"
     CDS             complement(88707..89654)
                     /gene="cobD"
                     /locus_tag="BNFFOFHB_00075"
                     /inference="ab initio prediction:Prodigal:002006"
                     /inference="similar to AA sequence:UniProtKB:P9WP93"
                     /codon_start=1
                     /transl_table=11
                     /product="Cobalamin biosynthesis protein CobD"
                     /protein_id="X:BNFFOFHB_00075"
                     /db_xref="COG:COG1270"
                     /translation="MPWGIAISILVDLILGDPKDLPHPVRAIGKLARALEKFFRNNCS
                     SEEIAGILTSCLVYLISFIIPFLSVQFANQLHWILGELLSIMIIYTTIAIRDMIDHSK
                     EVYDALVQTNLPLARKKVSKIVARDTENLSESEIIRACVESTAENLVDGITTPLFYAV
                     FGGPAWAMLYRSINTLDSLFGYKNKKYLRFGSFPARIDDLANYLPARITSYILVLSSL
                     FLGYNFKNSLYILQRDGKKHPSPNSGLTEAAVAGALEIQLGGVNLYSGVQNIKPKLGD
                     PKKEFQIEQILQTNKLILLSSILTFIFYILIYSGAAYFL"
     gene            complement(89658..92249)
                     /gene="cobQ"
                     /locus_tag="BNFFOFHB_00076"
     CDS             complement(89658..92249)
                     /gene="cobQ"
                     /locus_tag="BNFFOFHB_00076"
                     /inference="ab initio prediction:Prodigal:002006"
                     /inference="protein motif:HAMAP:MF_00028"
                     /codon_start=1
                     /transl_table=11
                     /product="Cobyric acid synthase"
                     /protein_id="X:BNFFOFHB_00076"
                     /translation="MNLPEHGGNLIKLSKKAGCNPKEILDFSANINPLGFPEWLRPFL
                     HSKIEDLISYPDPNYTSLKKKIHSKYGICTEQIVLGNGASELILQIPFVVQADYALIA
                     VPCYSGYKEAISLLKIPCIEVTLKEEKQFRLDINELRDILKSKPDQKALVFLGHPNNP
                     TGVTLDKIEVLKIAQEFQNSVFVIDESFIHFCTNESSFLKDKTENMILIQSMTKILAL
                     PGLRIGICYASPLICSNISKRLPTWNVNSIAASVYEKAISDEDYIENSKQNIKIWKEK
                     LIYDLSNLEFLNLFSSEANFILIKILDNKNIFDLTQELLIKYKIAVRNCENFSGLSKN
                     FIRIAVRTPEENKKIIDAFSNIFYGTRQRLKSRKKTPSIMFQGTASNVGKSILTAALC
                     RILSQDGIKVAPFKSQNMALNSFVTLNGEEIGRAQALQAQAAKILPDIRMNPILLKPS
                     NEKDSQVIINGKPLNSMNFKDYDQYKPIAFEEVKKSYDSLASEYNVIIIEGAGSASEV
                     NLKKNDIVNMKMAEYAKADVLLVGNIDHGGLFGSLLGTMETLTEWERKLVFGFIINRF
                     RGAKELLKTGVNYIEEYTNKPILGIVPYIKNLKLPEEDSLEFKSGALDDTSKLEERLD
                     VVLIDIPRISNHTDIDALRAEPDVRVRIVRTVEDLGEPDVLILPGSKNVISDLNHLYD
                     VGLVNKIFALSRNQKTDIVGICGGYQMLGKNIFDPYRIESDQGSIQGISLLQIETILE
                     KNKSLKRVFATHIPTKTEVEGYEIHHGKTKSIGNTRVILLNEKAEELGHSDPTGRIWG
                     TYIHGIFDKDEFRRKYLDQIRIRKGKSPLVKVQVSYNLEKSLDRLARYVRQSLNINLI
                     YRKLGLG"
     gene            complement(92249..92869)
                     /gene="cobP"
                     /locus_tag="BNFFOFHB_00077"
     CDS             complement(92249..92869)
                     /gene="cobP"
                     /locus_tag="BNFFOFHB_00077"
                     /EC_number="2.7.1.156"
                     /inference="ab initio prediction:Prodigal:002006"
                     /inference="similar to AA sequence:UniProtKB:P29931"
                     /codon_start=1
                     /transl_table=11
                     /product="Bifunctional adenosylcobalamin biosynthesis
                     protein CobP"
                     /protein_id="X:BNFFOFHB_00077"
                     /translation="MEKKQIQSKNKKMQIPTITLITGGCRSGKSRFALELANDIKGKK
                     YFIATCPTFDEEMNQRILKHKKERNHFIWETIEEEFNFLNLFKSEYFLEKSIIVIDCL
                     SLWINNLLYKSKIEKRKIEEVTIKKSCTKLLQHIRNTKVKHVIFVSSEVGLGLVPGSK
                     AGRIYRDLLGICNQTIAHNADYVYFMSSGIPIKIKGQIKQNQKVKI"
     gene            complement(92809..93492)
                     /locus_tag="BNFFOFHB_00078"
     CDS             complement(92809..93492)
                     /locus_tag="BNFFOFHB_00078"
                     /inference="ab initio prediction:Prodigal:002006"
                     /codon_start=1
                     /transl_table=11
                     /product="hypothetical protein"
                     /protein_id="X:BNFFOFHB_00078"
                     /translation="MIYIKDSWLEVNFEEPHNVLSWALIGGGWKEQVDCVLWHRVKDE
                     DLTLEVDPIDYFYKSLLYKKESRNGVGFLTSVSLENYSEVILEKQNLKIRSVVTVGLG
                     NSVRIGDPPFQSNSYGTINILVQCSIPFDLNTSLEAVSLITEARTLAVLEAKIRCKTG
                     LATGTGTDCIAFASPSCISTKRYTGKHTLSGHLIGKAVYQSVSQGISNWKKSKFKVKT
                     KRCKYPLSL"
     gene            complement(93489..94853)
                     /gene="cbiA"
                     /locus_tag="BNFFOFHB_00079"
     CDS             complement(93489..94853)
                     /gene="cbiA"
                     /locus_tag="BNFFOFHB_00079"
                     /EC_number="6.3.5.11"
                     /inference="ab initio prediction:Prodigal:002006"
                     /inference="similar to AA sequence:UniProtKB:P29946"
                     /codon_start=1
                     /transl_table=11
                     /product="Cobyrinate a,c-diamide synthase"
                     /protein_id="X:BNFFOFHB_00079"
                     /db_xref="COG:COG1797"
                     /translation="MNIKIPRIVIGGTGSGVGKTTIALALTQILRKKGLKVATFKCGP
                     DYLDPTYHSRASQKICHNLDGWLMGKESVLNTFYQACHNVDIAIIEGMMGLFDGHSPN
                     SEIGSTAEIAKWLASPVLVVLDTRGMARTVSAILKGLKIFDPDLNLAGAFANFTGSPS
                     HIQLLKDASTEVPILGGLCKHSEQTFPERHLGLYSASEENVSEEKFNFWGEEGEKSLE
                     VNSILEIANSAPEISIPVSNINTTLKRCKIGIAMDSAFHFYYEENLMRLRQAGAELVF
                     FSPLSDSRLTDVDGLYFGGGYPEVFAPTLSKNKSLLNYIRDLSYKNIPIYAECGGLMY
                     LSKGIKLVEGEFFPMLGLISATSIMEKKLKALGYVEVTTKKETIFGEVGLRFRGHQFR
                     YSDLELDESNPIELVYNLRKRKSDQVSEEGYSKNSILASYIHAHWASNPNLAEGFVQS
                     CLRK"
     gene            complement(94853..95389)
                     /gene="btuR"
                     /locus_tag="BNFFOFHB_00080"
     CDS             complement(94853..95389)
                     /gene="btuR"
                     /locus_tag="BNFFOFHB_00080"
                     /EC_number="2.5.1.17"
                     /inference="ab initio prediction:Prodigal:002006"
                     /inference="similar to AA sequence:UniProtKB:P31570"
                     /codon_start=1
                     /transl_table=11
                     /product="Corrinoid adenosyltransferase"
                     /protein_id="X:BNFFOFHB_00080"
                     /db_xref="COG:COG2109"
                     /translation="MNSDEKNSKGLVIVYTGNGKGKTTAALGIVFRALGRGLKCGVVQ
                     FLKGKWETGEKMFSKKIPELDFHVMGLGFTWNSENLDKDKTAARMAWTFSSKMILEEN
                     YNIIILDEITYTFHYGWLNVEEVINILKKRRKDLHVVITGRNCPKVLMDYADLVSVIE
                     AQKHPYQNGIPAQKGIDF"
     gene            complement(95386..96150)
                     /gene="cobM"
                     /locus_tag="BNFFOFHB_00081"
     CDS             complement(95386..96150)
                     /gene="cobM"
                     /locus_tag="BNFFOFHB_00081"
                     /EC_number="2.1.1.133"
                     /inference="ab initio prediction:Prodigal:002006"
                     /inference="similar to AA sequence:UniProtKB:P21922"
                     /codon_start=1
                     /transl_table=11
                     /product="Precorrin-4 C(11)-methyltransferase"
                     /protein_id="X:BNFFOFHB_00081"
                     /translation="MKVYIIGAGPGDPELITIKGAKLIEACPIVLYTGSLVPKAVIER
                     TKKDAIVLDSSSMTLDEIISVILSAKENDQDVARVHTGDPSIFGSIAEQIRKLDSLNI
                     QYEIVPGVSSFTAAAAVLGKELTLPEVSQTIIITRISGRTPVPERERLEILAQSGATL
                     TLFLSVLHIRAIVERLTPYYGEKCPVAVIQKATWPEQKVVVGTLYDIVSKVKREKISS
                     TAIIFIGPILDCNDFADSRLYSANFSHGFRKAKRNL"
     gene            complement(96164..97657)
                     /gene="cysG_1"
                     /locus_tag="BNFFOFHB_00082"
     CDS             complement(96164..97657)
                     /gene="cysG_1"
                     /locus_tag="BNFFOFHB_00082"
                     /EC_number="4.99.1.4"
                     /inference="ab initio prediction:Prodigal:002006"
                     /inference="protein motif:HAMAP:MF_01646"
                     /codon_start=1
                     /transl_table=11
                     /product="Siroheme synthase"
                     /protein_id="X:BNFFOFHB_00082"
                     /translation="MKKGRLNIVGIGPGNDEHITPAAFHAIQEADLVIGYVTYINLVK
                     HQLVGKQVTQTGMTEEIDRAQEAVNTAKEGKIVTLVSSGDAGVYGMAGLVFEVLRKMG
                     WKKEESPEIKIIPGITADSSCASLIGAPIIHDTARISLSDLLTPWSVIENRLKCAAQG
                     DFVITLYNPASGRRQRQIVKASKIIKRHRSGDTPVALIKSAYRKQQNVFLSDLDNFLN
                     YEIGMNTTVIVGSSNTFVYEGFMITPRGYTNKYSLEDASLKEGQKKGFSLRTIEDLKS
                     NTNLEDTSLNLNVTKIRGAFIKKSTSIVSDQELSKSPASITNTDSSKIQSQDSSAIKA
                     IKTLDLLSKIQKESSKKSHKQLEPGKKTLAYIGRLGGAILFKTLEKFYIIGKLKNSIC
                     FEEYGFQNPGENYNKYLELKIVDMEKVLNFPFEFSMFLPNQILPEEIYEKLVIHRNSS
                     ISERLLNYAYEKSERVFLNGQEYRDISWLGIIPLEVWNLVRGILLKC"
     gene            complement(97654..98811)
                     /gene="cbiG"
                     /locus_tag="BNFFOFHB_00083"
     CDS             complement(97654..98811)
                     /gene="cbiG"
                     /locus_tag="BNFFOFHB_00083"
                     /EC_number="3.7.1.12"
                     /inference="ab initio prediction:Prodigal:002006"
                     /inference="similar to AA sequence:UniProtKB:O87697"
                     /codon_start=1
                     /transl_table=11
                     /product="Cobalt-precorrin-5A hydrolase"
                     /protein_id="X:BNFFOFHB_00083"
                     /db_xref="COG:COG2073"
                     /translation="MKRNRKQYSVFVITKHGLEIAKKIQAIWQDIDLFVSAKFIQDAP
                     SNSKLLSFPMDKTLRETFREYDCHIFIISVGAVVRMIAPLLENKKVDPAVLCVDDKAK
                     FSICVLSGHVGRGNFFTEKLSEILNNIPVITTASDVSGTLTVDILGREFGWILENPDR
                     NITKGCAAVVNETKVLFIQETGEPNWWPLDKPLPKGVEYSISLNNVQPEDYEILLIAT
                     DRSNVHKTHKEHYKNSVLYYTKTLILGLGCDRNIPFEIVENGIYKILDENGFAIQSVR
                     AIATIDLKKEESAFLKLSQKYGWELIFFSPEELDRVSQVRSPSEIVKGFTGTKSVSEA
                     ASLLASGADSLLLTKQKYKEEPNGKNLTIAVSRIPHPKRPNLHRSVLKADK"
     gene            complement(98798..99562)
                     /gene="cbiL"
                     /locus_tag="BNFFOFHB_00084"
     CDS             complement(98798..99562)
                     /gene="cbiL"
                     /locus_tag="BNFFOFHB_00084"
                     /EC_number="2.1.1.151"
                     /inference="ab initio prediction:Prodigal:002006"
                     /inference="similar to AA sequence:UniProtKB:Q05593"
                     /codon_start=1
                     /transl_table=11
                     /product="Cobalt-precorrin-2 C(20)-methyltransferase"
                     /protein_id="X:BNFFOFHB_00084"
                     /db_xref="COG:COG2243"
                     /translation="MNLSRYGKLYGVGVGPGATDLITLRAVQILNSVNVLAIPKTSEH
                     LKPFAWRVCSPIIQENPSQEKLFLHFPMTKDPDILVPAWDKAFTEIGKRLEKKLNVAF
                     ITQGDPSVYSSWSYLLEESNDRWPGIEIEIIPAVSSITAIPAVLQTPLADGRERFCVI
                     PGTYGIEELPKLVQHFDTIVLTKVGQIIPKLVQILKKLNILKNASYVSYATTDRQKIV
                     TNLETIQNESCDYFSTVILSIRKRKGILRGQNCETE"
     gene            complement(99559..100794)
                     /gene="cbiET"
                     /locus_tag="BNFFOFHB_00085"
     CDS             complement(99559..100794)
                     /gene="cbiET"
                     /locus_tag="BNFFOFHB_00085"
                     /inference="ab initio prediction:Prodigal:002006"
                     /inference="similar to AA sequence:UniProtKB:O87694"
                     /codon_start=1
                     /transl_table=11
                     /product="Cobalamin biosynthesis bifunctional protein
                     CbiET"
                     /protein_id="X:BNFFOFHB_00085"
                     /db_xref="COG:COG2241"
                     /translation="MKAVTVVGMGDEGCPGLSSIAANAVAKAQILAGGKRHLDFFPQF
                     SGEKIVFKDDLTQTIKRIAELSLEHTICVLASGDPLFFGIGNLIRKKVGPEYVDFIPA
                     PSSVQHAFAKIGIPWDDAEVLSLHGRSSKGLITKLQFLNKVALFTDKINHPKEIASYL
                     LSFNESEWTAFVCENLGGEKERIRKFDLKSLSEEEEIDPLNVLVLIRNSVNWKPPTVV
                     PNVSEENYSKRVPKKGLITKKEVRILSIAFLNIREDSVIWDIGAGSGSIAIEAAQIAK
                     NGKSYAIEIDPEGIEICKQNILLQKTDNVHVISGKAPEVLEKLPDPDCIFVGGSNGDI
                     YEIIRISLNKLSPLGSLVINAVTIDNVSQIYQSFKKLKLVPEVTLLNVSRGRVLKDYL
                     RYEALNPIHIFKIKKPEKM"
     gene            complement(100791..101462)
                     /gene="cbiC"
                     /locus_tag="BNFFOFHB_00086"
     CDS             complement(100791..101462)
                     /gene="cbiC"
                     /locus_tag="BNFFOFHB_00086"
                     /EC_number="5.4.99.60"
                     /inference="ab initio prediction:Prodigal:002006"
                     /inference="similar to AA sequence:UniProtKB:Q8EXP7"
                     /codon_start=1
                     /transl_table=11
                     /product="Cobalt-precorrin-8 methylmutase"
                     /protein_id="X:BNFFOFHB_00086"
                     /db_xref="COG:COG2082"
                     /translation="MNDMRQITNLGRNIENKSFSIIDEEAGPHSFSQEEWEVVRRIIH
                     ATADFDYKDITKIHPQAIDSGIQALKKGCPIVCDVQMILSGLNPERLKVYGCKTYCFI
                     SDEDVIENAKRKNSTRAIESIQKANSFNLLNESIIVIGNAPTALLEIEKLIRQEGIKP
                     ALIVGVPVGFVSAKESKESILKLEYYNVTSIPYILTMGRKGGSTIAVAILHALLLLSS
                     KRGER"
     gene            complement(101459..102562)
                     /gene="cbiD"
                     /locus_tag="BNFFOFHB_00087"
     CDS             complement(101459..102562)
                     /gene="cbiD"
                     /locus_tag="BNFFOFHB_00087"
                     /EC_number="2.1.1.195"
                     /inference="ab initio prediction:Prodigal:002006"
                     /inference="similar to AA sequence:UniProtKB:O87693"
                     /codon_start=1
                     /transl_table=11
                     /product="Cobalt-precorrin-5B C(1)-methyltransferase"
                     /protein_id="X:BNFFOFHB_00087"
                     /db_xref="COG:COG1903"
                     /translation="MTGKKLKEGFTTGACSAAAAKAATRLLLKGKPILEIETTLPNKR
                     QVLFTVKRCQLEGEVATCSVVKDAGDDPDCTHGAELTARVRLTKENEIKLKGGDGVAV
                     VTKAGLGLEIGQSAINPIPRKNIKEMILEELQGSSFNGAEVEISVPGGQEMAKKTMNE
                     RLGLIGGISILGTTGIVKPYSTAAFKASVIQAIQMAKEYGIDTIVLTTGGKSEKFAMD
                     LLPNLNELSFIQVGDFIGTGIKTSVKESIRHTIIVGMIGKLSKMADGVMMTHRGGSSV
                     NTTMLSTIARSIGVPEEIAIEIQNANTARHVLEICKVSGYKIITTKICEIVAEKCSKH
                     AGTNIMISCYMVDFDGKLLGKCENFSPNVGLNL"
     gene            complement(102566..103315)
                     /gene="hmp"
                     /locus_tag="BNFFOFHB_00088"
     CDS             complement(102566..103315)
                     /gene="hmp"
                     /locus_tag="BNFFOFHB_00088"
                     /EC_number="1.14.12.17"
                     /inference="ab initio prediction:Prodigal:002006"
                     /inference="protein motif:HAMAP:MF_01252"
                     /codon_start=1
                     /transl_table=11
                     /product="Flavohemoprotein"
                     /protein_id="X:BNFFOFHB_00088"
                     /translation="MTKFSKRAEIKNICKKNGSVIITFVSKNGPLNFLGGQYIILNSG
                     LKTKDGKEIKRAYSIFSSDAQQEEFQICIQPVTGGLISNHIPNLAIGSELEFSGPWGK
                     FFENPNWPKKGKILLIATDIGITAIHSILHSLRWKDKLKDTYVLWYLFLKDKSISVQE
                     ILKRLPKEFHFMNVISVSRINHPNRTEECLRSLKEELITFDFPQSAFLAGDGKLIRVA
                     QNFLLESGLDEKFIGMETFFNSTKKSEITSP"
     gene            complement(103321..103692)
                     /locus_tag="BNFFOFHB_00089"
     CDS             complement(103321..103692)
                     /locus_tag="BNFFOFHB_00089"
                     /inference="ab initio prediction:Prodigal:002006"
                     /codon_start=1
                     /transl_table=11
                     /product="hypothetical protein"
                     /protein_id="X:BNFFOFHB_00089"
                     /translation="MACHEIAALRLGMMNLIGIKDETTIRHEQSEIGTVLESPGPIRS
                     LAEAKDFESLIKFYEISLTDLEEKISKMKKDDPKMAYYRSLLILTKKIEFELKNSVFI
                     FQNFFRDLEEIHDFVHEIFPA"
     gene            complement(103713..104882)
                     /locus_tag="BNFFOFHB_00090"
     CDS             complement(103713..104882)
                     /locus_tag="BNFFOFHB_00090"
                     /inference="ab initio prediction:Prodigal:002006"
                     /codon_start=1
                     /transl_table=11
                     /product="hypothetical protein"
                     /protein_id="X:BNFFOFHB_00090"
                     /translation="MNIPGILIIGHGSRESSYDREFEQFVQGYHKLHPEYEIKTAYVE
                     LSKSDVKTALRELSKTHNKILIFPLFLFASNHVKNDISLILSDLKREFINHQFISAMP
                     LGIHRNIINLLHIRSKQNRTQSKTGVIVVGRGASDADSNGDFYKAVRFFEESSSFLFV
                     KPSFIGITKPLLQESLEMCIKLRPEHILILPYFLFYGKLIKKIYHIAKEFSEKYPWIK
                     IETASHFGPDPTLYPILDERISQALSGAATLPCDNCEYRVSIPGLKSKVGGLNSLLWS
                     MRHLETHTQAAPHEFPHRNFKKHIFVCDSVDCVNQGSISLIHKIRSFIRKHGRQSDFR
                     VSKSSCLGRCGEGPTVVIYPDGIWYQRVSEDDAKELVDEHLFNDRLVTRLVDNIM"
     gene            106668..106919
                     /locus_tag="BNFFOFHB_00091"
     CDS             106668..106919
                     /locus_tag="BNFFOFHB_00091"
                     /inference="ab initio prediction:Prodigal:002006"
                     /codon_start=1
                     /transl_table=11
                     /product="hypothetical protein"
                     /protein_id="X:BNFFOFHB_00091"
                     /translation="MDRRSGLKKAHFSSVPTRMSLFTCKKYVFLIEKNFPNLTTPPKN
                     RENSAHALYESRCGLVMLQIGLHLTIYKLSNSSNLVKFS"
     gene            107239..109362
                     /locus_tag="BNFFOFHB_00092"
     CDS             107239..109362
                     /locus_tag="BNFFOFHB_00092"
                     /inference="ab initio prediction:Prodigal:002006"
                     /codon_start=1
                     /transl_table=11
                     /product="hypothetical protein"
                     /protein_id="X:BNFFOFHB_00092"
                     /translation="MFFLAQARPVLIWPEFSWIPVINGTIFVALVLLTGYYLEKRFRN
                     SIERRAALRAKILKKLPLTYMHGRDVVQIHSFLDHVGVSVLQKIAESSSWFQEVFLPE
                     LAIYLAHQGELPAWRDAIIFKRLQHLVHDLGPHPKKILPVVFLTDDEEAFPGLLYSGP
                     PGSDFVQKSIHAKVFTKKLYHSFPVSTGDKIHVLYSGEDRDWIRFDAKIYSLNGNDIG
                     IQVETAPEKDPEKTRAWGGIQMGGGILEDSTLPDEFQGSLSQILNYGSIGTSGTSEIQ
                     RRVQAFKEHPGLVRKEHKPEEIQTFIELYSACYARYRSDISPVPKPVLLFLYFFYMDE
                     NLLSPTRIVQLYETLEKIKDTQDPYPSDHKLAVYFLPEWLGLILSGKKTPSRNHLAQS
                     YEQVRASMIRKTGTDEYAGDSGIEDLLHLLDWELSNLLFNGLIGVSANPNLAYPILSE
                     DQMYGETDAFLVTREKINSVVDHVHKIDKHLFYRQISFEPEQTPGKPELAMKEICPDC
                     IILPVFGSRGVLWQEITSGLSSRGRLVFPQILNENMTLAITRTLGEFRWEMERTVRGR
                     KWKDSSPPSLTSEYYLYLENYRKSPALTPDAKKGIDQQLLKYRKNLKDMFASDYSYWI
                     LFESSGKLRLNRVARDILNRYVPFSPQLRTELQKHPILKESMDSFEAKKRRLVSGIKK
                     RYNPYFQAGNVPVEVLETIRFFEEM"
     gene            complement(109368..109940)
                     /locus_tag="BNFFOFHB_00093"
     CDS             complement(109368..109940)
                     /locus_tag="BNFFOFHB_00093"
                     /inference="ab initio prediction:Prodigal:002006"
                     /codon_start=1
                     /transl_table=11
                     /product="hypothetical protein"
                     /protein_id="X:BNFFOFHB_00093"
                     /translation="MKWLIPIFKRIEKCVAEILFLPHSNSRINRFLYWDNLKEIIINL
                     QGDLDFKLGEIILSKLEELSEAPRRVLLDASGLESATLEGTSILNQLPERFPNSKFAI
                     CSVPTGIEISVKGENKISVFSDRDSAKLHLTANSKGEVSSFVENVLVHCPVCFHLLKI
                     RISGNYGCPVCHSKFFVTKDWRTSAFERLL"
     gene            110036..111871
                     /gene="pglF"
                     /locus_tag="BNFFOFHB_00094"
     CDS             110036..111871
                     /gene="pglF"
                     /locus_tag="BNFFOFHB_00094"
                     /EC_number="4.2.1.135"
                     /inference="ab initio prediction:Prodigal:002006"
                     /inference="similar to AA sequence:UniProtKB:Q0P9D4"
                     /codon_start=1
                     /transl_table=11
                     /product="UDP-N-acetyl-alpha-D-glucosamine C6 dehydratase"
                     /protein_id="X:BNFFOFHB_00094"
                     /db_xref="COG:COG1086"
                     /translation="MGISYFLAHWIRFESFIFLASPERFFISLAIVISVRSIVFILSD
                     IYRSIWVYASIHDLVEIIKVTLLSSLISTTALLFYNRFEQLSRMVPVLDTLLLLSFLC
                     IRSFSWRVFRDQYILKKSKEEGLPTLILGAGKVGATLLSEIRRHNELKLNPVGFLDDN
                     VQKIGAHIQGIPILAKIDQAEQIINRFGVKQVIIAMSSPDGKLISRLIRSFEHTDVKF
                     KILPSLGSLFFDSPKLNQLREVQVEDLLGRPVVDLEIESIRSYLKGKSILVSGAGGSI
                     GSELCRQVAVFEPSRILLLDSAETPLYEIEYELGKKLQGQNIELVPIVADIKNLSRIS
                     SIFEKHSPEVVFHSAAYKHVPMMEINPTEAVMNNVLGTKNIADISRISGVERFVLIST
                     DKAVNPVNIMGASKRAAELYLQHISRETRTKFITVRFGNVLGSNGSVIPRFREQIANG
                     GPVTVTHPDVIRYFMTIPEATQLVLQAGSMGECGEIFILEMGEPVKILNLAEEMIRLC
                     GLRPHVDIPIQFTGLRPGEKLFEELLLGLEGIKKTHHPKIKIAAPLENQEATTFVARF
                     NELLTLARANKDREIFLAFKALVPEYKIHGDYLNETNANQNLQNG"
     gene            111864..112334
                     /locus_tag="BNFFOFHB_00095"
     CDS             111864..112334
                     /locus_tag="BNFFOFHB_00095"
                     /inference="ab initio prediction:Prodigal:002006"
                     /codon_start=1
                     /transl_table=11
                     /product="hypothetical protein"
                     /protein_id="X:BNFFOFHB_00095"
                     /translation="MDKQNLKEEILTLRKFKRSLFELYWEKFGTFYLHALPHPQLVIG
                     KRGLVGDEREVGIVLVFGSKGGVKNLDPVEEWIYAELQFGYTWEEVFIPWDCILRYFD
                     KTQTALTNMRVFTKEQEIFKELSSGEKTVSKKKKDEEGDSSKVIQVNFGSKSKQ"
     gene            112331..113941
                     /locus_tag="BNFFOFHB_00096"
     CDS             112331..113941
                     /locus_tag="BNFFOFHB_00096"
                     /inference="ab initio prediction:Prodigal:002006"
                     /codon_start=1
                     /transl_table=11
                     /product="hypothetical protein"
                     /protein_id="X:BNFFOFHB_00096"
                     /translation="MNQNQFKWFMPGDLDGFFGLMIDNLIQILVLSFLLTTLCGVPGD
                     FIYKVILPGTAISLLLGNLFYSWQAYRLGKKENRSDVTALPYGINTVSLFAFVFFIIL
                     PVYKKTGDYKTAWQVGLVASFLSGLIEIFGSFIAEKIRKVTPRAALLSSLAGIAITFI
                     SMDFLVRTFQNPLIAFLPFGVILLQYFARVVFPFRLPGGLVSVVLGTILAWCSGIWGN
                     PIMDAALLKGSASQIGFYLPILSIGDLYSALGLTDIWEYLSVIIPMGIFNVIGSLQNI
                     ESAEACGDSFNTRDSLLANGVGTIVGSFFGSPFPTTIYIGHPGWKALGARAGYSTLNG
                     IFMTLVALFGLLAFIQALIPVEAGMAIVLWIGIVIGSQAFEATPSRHAPAVVIGTLPA
                     LAGWGVLLIQSTFNYADRSIAGILENAGVKETSHLWMSDVPLSLPFLPYPMGGLLSLS
                     QGFLISSMIWASIAVFVIDRDFKKALITCLIAAVLAGTGFIHGFTLRGNDILNQFGSS
                     FNSFVTAYFLLGILFLLASFFRKEPRKV"
     gene            114383..115270
                     /gene="htpX"
                     /locus_tag="BNFFOFHB_00097"
     CDS             114383..115270
                     /gene="htpX"
                     /locus_tag="BNFFOFHB_00097"
                     /EC_number="3.4.24.-"
                     /inference="ab initio prediction:Prodigal:002006"
                     /inference="similar to AA sequence:UniProtKB:P23894"
                     /codon_start=1
                     /transl_table=11
                     /product="Protease HtpX"
                     /protein_id="X:BNFFOFHB_00097"
                     /db_xref="COG:COG0501"
                     /translation="MWFKRIGLFLLTNILVVVTISIVTSVLGIGPYLDANGINLSSLL
                     VFCFLWGMGGAFVSLLLSKFMAKMMMGVQVIDPRSASGAERELYSRVERLARTANLPM
                     PEVGIYHSPEVNAFATGPSKSSSLVAVSSGLLQTMDNAEVEGVLAHELAHVANGDMVT
                     MTLIQGVVNAFVMFFSRIISYALSTMVKDELQYTVRLIANIVLSILFSILGSIIVAYF
                     SRTREYRADAGGAKLAGRQNMIAALEKLKRTFDAPEDERGREALATMKISGHNKWMAL
                     FSTHPPLEARIAALKNSGY"
     gene            115791..116324
                     /gene="apt"
                     /locus_tag="BNFFOFHB_00098"
     CDS             115791..116324
                     /gene="apt"
                     /locus_tag="BNFFOFHB_00098"
                     /EC_number="2.4.2.7"
                     /inference="ab initio prediction:Prodigal:002006"
                     /inference="similar to AA sequence:UniProtKB:P69503"
                     /codon_start=1
                     /transl_table=11
                     /product="Adenine phosphoribosyltransferase"
                     /protein_id="X:BNFFOFHB_00098"
                     /db_xref="COG:COG0503"
                     /translation="MSIVKSKIRTIPDYPKPGILFRDITSLLLDPEGLALTIGTFVNR
                     YQGKGITKVAGIEARGFLTGAPLAFQLGVGFIPIRKKGKLPSETVSEEYDLEYGKDVI
                     EVHKDSIQPGDKILLMDDLIATGGTMIAAVKLLKKLGAEIYEAGVIIDLPDLGGRKKL
                     QEELKVPVFSICEFEGH"
     gene            116362..117876
                     /locus_tag="BNFFOFHB_00099"
     CDS             116362..117876
                     /locus_tag="BNFFOFHB_00099"
                     /inference="ab initio prediction:Prodigal:002006"
                     /codon_start=1
                     /transl_table=11
                     /product="hypothetical protein"
                     /protein_id="X:BNFFOFHB_00099"
                     /translation="MTAILSFSFRIWNKIFFKKANRFFSLGFILFIQSGIYAVENPLP
                     FDELRKGVVQIRVYSQAVNPFTPWTTDAVRAGSGTGFLIGNKRILTNAHVVSNAKFVQ
                     VQRYNQTEWYGVKILHLAHDCDLAVLEAENPEFYKDSRDLQLGEIPELNSPLIVVGYP
                     IGGNKVSVTRGIVSRKDQSVYSHSAVDSHLVLQVDAAINPGNSGGPAIQDDKVVGVAF
                     QVATKGENIGYLIPTNVIRHFLKDIEDGKYDGYVELGVRTLNSFNVFLRKAKGIPDHL
                     EGVFVSKVLKNGSAENHLKEGDFLLEIDGQPIGKNGTVMQDKDARVDFVEIVDNKHAG
                     DKISFKLYREGKEISVSFPARRMSDFDFMRNQYDRSYDFEMIGGLLFQEISRDLITSW
                     GRSGNTSGGSQLLYRFFYFIEDGLNRTKKTDVVLYRKLSHPVNSSSDYFVNMILESVN
                     GIPVGELKDLKKILKESKDKYLRLKFLDIQVPLILNREEAEKADEKIRKIYGLE"
     gene            117891..119474
                     /locus_tag="BNFFOFHB_00100"
     CDS             117891..119474
                     /locus_tag="BNFFOFHB_00100"
                     /inference="ab initio prediction:Prodigal:002006"
                     /codon_start=1
                     /transl_table=11
                     /product="hypothetical protein"
                     /protein_id="X:BNFFOFHB_00100"
                     /translation="MLRIWIITILVCFSFEVLAEISSKRESNRILIKKNLSKAKEVDP
                     DKKKEFLSTKESSILSTQGTYHKSIVQIKVTFQEPEYHQPWKKKNPRVRRGVGIVTEE
                     NQILIPYSLLPNATLIEVKKYSSYSEIKATAFRMDPEANLALLLVEKKDFFQDLVPLK
                     FSPIVVFPKQTNVYQLDNSGSIQATSVSLLSMDMDQMPLGQVELPVVDVSSSEGLNGF
                     GEVVIENGKVSGILYEFTSGKNSGRMIPSFIIQKFLTTSGPDVFGYKGFRFRPMTDGS
                     VKKYYGMEKSDSGILVADVIPGSSASGVLKLEDIILEFGGKNVDSKGYIEHPLYGKQV
                     LSFLAHTGDLFGYSLGKEIPILVLRNKQKIRLSMKLKPFPYSAVRIPFKNIPTSNDFA
                     VEGGFVFLELSEALLEEWGKDWRSRVDRKLLYLYDYYKFHEKEDGVGKIVLLSQVLPD
                     ESNNGFHDLSFKIVEKIDGQNVKSVRDLRQIIKHGKSEYALISLDDGTEIALNRKELP
                     EINERIYKSYKIRFSENGH"
     gene            complement(120835..122067)
                     /locus_tag="BNFFOFHB_00101"
     CDS             complement(120835..122067)
                     /locus_tag="BNFFOFHB_00101"
                     /inference="ab initio prediction:Prodigal:002006"
                     /codon_start=1
                     /transl_table=11
                     /product="hypothetical protein"
                     /protein_id="X:BNFFOFHB_00101"
                     /translation="MILFFSKVRTFFENPFWILPLFITLYALCSLLIWKKYHWNPSSQ
                     INFGKQFAVQNIEETPKGAVIFLGRPGDLGAGYDGQIFYYYSRMLTGFHLNWPKGFEE
                     NIRAPRIGYPLLVAAFGWFGAWGTIFGMYFLNLFLILFSWFLVRDLCGVKYRIYSSFY
                     LFSPFLLGSYTLLVSDAVLTGLLVITFWFYKKEKWIWFSLFGGLSILTKEQAFFLLFP
                     LGVQSLLEKKWKDSILIVSTLLLPFLWAVFLRIQFPSWSPTRFTDFFTPLDGFVGYWN
                     EINEPSLLSFLQVPNLKTSLVLFAKKFSRLPLFLLFLAGLFVFCSGNWKKGIAGRLSF
                     FLVIFSVFSAGYVLYWSSYENVSRMFTVSIAFLIFWKLEDDSVADLLYWIITGSIFLI
                     FLFKLAFVSSILPYEIWK"
     gene            complement(122064..123641)
                     /locus_tag="BNFFOFHB_00102"
     CDS             complement(122064..123641)
                     /locus_tag="BNFFOFHB_00102"
                     /inference="ab initio prediction:Prodigal:002006"
                     /codon_start=1
                     /transl_table=11
                     /product="hypothetical protein"
                     /protein_id="X:BNFFOFHB_00102"
                     /translation="MNSETRIKIKIIWIFLFLLLGFLFLDRVLFPIALFEFPNELEWD
                     TSPWYNFLHKRKNIHFEKDEKGILITGSSVALYSSYPKQITEEIQNSNIKDGKKFRAE
                     FYSHPALSPTDLYYYSDDILSKKPELVVYILNPADLQLDYIQKLESSEVRFDERTRIK
                     DYKIRHQNRFIFPGEFLADHWRDYTKAEIFAQLTKTFILLNRFRSFLYDPWVEYIEHH
                     TRTMRSYHYYTGSIPKEGIFLRGWTPPSFTIECELKDGKLSEDIFTQKPGVRIQVEEI
                     NSSAKHLNREPIFYDRTFSKPGWKSLFLDFKKNSSGENPQSVTLKFTVSPTTSSDEVD
                     ARIFGIPANYGIRLPQNFCKKEIKTNISYDRIHGLDDDRIETMSDEDYLKDYEKRLYF
                     NPENEGALNRLKKIQRNKEILGNSTYFTWSEIQFLEKTISKFQANGQKWIIINSPENP
                     IESKYYKNGNWYRGYLKFLNSYKNDTYGFYDLKDAIPDKRSFLDPHHLTFNAAKHSSS
                     LYTNVILDFLNVSERKK"
     gene            complement(123638..124030)
                     /gene="zur"
                     /locus_tag="BNFFOFHB_00103"
     CDS             complement(123638..124030)
                     /gene="zur"
                     /locus_tag="BNFFOFHB_00103"
                     /inference="ab initio prediction:Prodigal:002006"
                     /inference="similar to AA sequence:UniProtKB:P9WN85"
                     /codon_start=1
                     /transl_table=11
                     /product="Zinc uptake regulation protein"
                     /protein_id="X:BNFFOFHB_00103"
                     /db_xref="COG:COG0735"
                     /translation="MESKKTVLRNTKQKGEILKVLEMAKGPLSIKEIYELSRKNLDNL
                     GIATVYRAVNHLMETGTIHEIHLPGESSRFEASRHHHHHFHCKQCDRVYDIEICPIPL
                     DKSPKGFTVDTHEIILYGTCSDCNSKAQ"
     gene            125715..126341
                     /gene="pbsA1"
                     /locus_tag="BNFFOFHB_00104"
     CDS             125715..126341
                     /gene="pbsA1"
                     /locus_tag="BNFFOFHB_00104"
                     /EC_number="1.14.14.18"
                     /inference="ab initio prediction:Prodigal:002006"
                     /inference="similar to AA sequence:UniProtKB:P72849"
                     /codon_start=1
                     /transl_table=11
                     /product="Heme oxygenase 1"
                     /protein_id="X:BNFFOFHB_00104"
                     /translation="MSLATILREGTSEEHKAAESSAFIRCFMKGILEKGTYARHLEAF
                     YYVYESMEEELERNKNNLVLKSIYFPELYRKNALLEDLQFFYGTWKPNDHQPSVATQD
                     YVKRIRKISETQPELLAAHSYVRYLGDLSGGQILKKVAARALNLPEGKGISFYEFPMI
                     QDINGFKQNYRTALDSLPVNDSEKQSILAESKQVFLLNQGIFPNWNRT"
     gene            126366..127574
                     /locus_tag="BNFFOFHB_00105"
     CDS             126366..127574
                     /locus_tag="BNFFOFHB_00105"
                     /inference="ab initio prediction:Prodigal:002006"
                     /codon_start=1
                     /transl_table=11
                     /product="hypothetical protein"
                     /protein_id="X:BNFFOFHB_00105"
                     /translation="MIPFLEKVNSKKSAYFLPVAVFLAMLPVTMIVPVFKEIVKDRFQ
                     SGNEEVAWFLSIAMLGSFVFSPMAGFLSDSFGTRKKIIILFCGFDALLLNLLPYADTL
                     FTLLFLRFLEGGAHVFVIGLLLASVADFEHVDSKRKFGNGILMGLSGMLLSLGGAVGL
                     SFGFLGKLNPVLPFQVGSVILLFLGWIVYQFVPEEKFRVSKKHSWKESLILFLTHPLL
                     LFPLAFQFLDRFTSGYFMSSLNLRLREEFSLNPSETGKMLSLVFLPMALLSYPAIHLS
                     KKTGKYFPVAIGSLIYGVSLILSGIFQSVVWIGISLLFCGLGAGLMFATSLRLASSLC
                     TRENNGIVMASLTGFGSLGFFLGPISSVGLDRISTTFIGSSSTAFVFGTAQILIVLVS
                     IPFYKILNEK"
     gene            complement(127766..127981)
                     /locus_tag="BNFFOFHB_00106"
     CDS             complement(127766..127981)
                     /locus_tag="BNFFOFHB_00106"
                     /inference="ab initio prediction:Prodigal:002006"
                     /codon_start=1
                     /transl_table=11
                     /product="hypothetical protein"
                     /protein_id="X:BNFFOFHB_00106"
                     /translation="MRCYLFNYMLWLEDLGGKEDFFVKSLNPGVPSFHWTYKMIWKIN
                     RRQNIISRELQFEPNPMTNKYPYDLTS"
     gene            complement(127978..128295)
                     /locus_tag="BNFFOFHB_00107"
     CDS             complement(127978..128295)
                     /locus_tag="BNFFOFHB_00107"
                     /inference="ab initio prediction:Prodigal:002006"
                     /codon_start=1
                     /transl_table=11
                     /product="hypothetical protein"
                     /protein_id="X:BNFFOFHB_00107"
                     /translation="MDILLLDDGQKIESALVESSVATDSLLVPDVYWNRLNAQEKKAL
                     RGKLPFLLRKYSKQIASMKRLHDRAGKIKYNRGVGKMKKFSIRVHTGIWATLGVLAAA
                     HGV"
     gene            complement(129196..131328)
                     /gene="btuB_1"
                     /locus_tag="BNFFOFHB_00108"
     CDS             complement(129196..131328)
                     /gene="btuB_1"
                     /locus_tag="BNFFOFHB_00108"
                     /inference="ab initio prediction:Prodigal:002006"
                     /inference="protein motif:HAMAP:MF_01531"
                     /codon_start=1
                     /transl_table=11
                     /product="Vitamin B12 transporter BtuB"
                     /protein_id="X:BNFFOFHB_00108"
                     /translation="METNPILNQLNMFFSFRRFFSSNWIQILFLFLFYVSIQAQDENI
                     KTENKVIQKESPNTTTTDSKKDNGNGQNGQIVPEESQIVVTGSRGERRLKDSTVSTEV
                     ISRKKIEASGARNAAEVLETQLGIDVVPFFGGSRVRMLGLDSQYVLILIDGERISGRL
                     NNAVDLSRFKVQNIERIEIVKGASSALYGADAIGGVINLITREADKKLSYEMRTTYGN
                     GSRKNFNTEGEFNTTANMGFRNEYVSGAVSAGYNKNPGYRLVPNSQATTGNAYQDLNT
                     GINLTFNPDGKFKGKTRILYQHRDQNGVDVTQSKAVFDRNNKTHDFLATGSLEYGFGK
                     RNLISFRGNISKWENKYYNNQRGSDELDVKQLNSELTSQGTVQLDMEASEKHFITVGA
                     ESFANELESDRLQSRYVYRTRKAVFFQDEWTVSRSPRIRVVPGVRYDDDSQFGNQTTP
                     KLAARYDIFQNLVWRASYGRGFRPPSFQELYLRFENPAVGYVVEGNPNLKPERSITIN
                     SDLEYSPFSFLTFSLSVYRNDIINLIQYKFDSNKGREFAEFQLQNIAKAYTRGGEFGV
                     QYRFLKYFTLELGYNHTDTRDLSSDRPLEGRALHQASANFIYNSPGGFQFNLRGKHLD
                     KRPFYSSTNNLSAAGQDYIPSEVKLNENPPVIYGKPFTILNVRIEQKFFNKHFALFLG
                     VDNLLNQYELAYNPTRPRFYYGGFSAQF"
     gene            complement(131307..132008)
                     /locus_tag="BNFFOFHB_00109"
     CDS             complement(131307..132008)
                     /locus_tag="BNFFOFHB_00109"
                     /inference="ab initio prediction:Prodigal:002006"
                     /codon_start=1
                     /transl_table=11
                     /product="hypothetical protein"
                     /protein_id="X:BNFFOFHB_00109"
                     /translation="MNRFPILKQFLKHTCFWFGIFVLFQCARQHPAVDQNEVAFQQAL
                     LDLQKQIEESTRSKIISTEPNGDGSFTTRIRSVSYDVWIKYNFADKSQAFVPDMSGGW
                     DVGFQRFKLQTNSGLTHSEGQGGACMTNPVVTDFETAASSTSTALGCVNASFSPDTNV
                     SELASGGIQTNYVGNDVLNKWFNYSLAFLQPNYKVFVIRSNTGNEYYLFQITGYYNSE
                     GTSAHPTIRWKQIQY"
     gene            complement(132033..132611)
                     /locus_tag="BNFFOFHB_00110"
     CDS             complement(132033..132611)
                     /locus_tag="BNFFOFHB_00110"
                     /inference="ab initio prediction:Prodigal:002006"
                     /codon_start=1
                     /transl_table=11
                     /product="hypothetical protein"
                     /protein_id="X:BNFFOFHB_00110"
                     /translation="MRKIQKCINTTVIFSLIFSVFLNCKDDKKDDIDPLLILVGLASG
                     SPSYNCSATVKGKVASLPAMTATTSIQTLVYGKVPFVNHSIAAVKVTGAVNGTRIVFT
                     GRNVADFDEGTSSNENAPLIYNTSSCPLADSSQDTTRSTYTTSSEGQYGSAAGDGPYT
                     YTLNATKGGDYYFVFYLASRTAESPTTTFQLQ"
     gene            133083..133808
                     /locus_tag="BNFFOFHB_00111"
     CDS             133083..133808
                     /locus_tag="BNFFOFHB_00111"
                     /inference="ab initio prediction:Prodigal:002006"
                     /codon_start=1
                     /transl_table=11
                     /product="hypothetical protein"
                     /protein_id="X:BNFFOFHB_00111"
                     /translation="MIQIRFFTLLKILIFCSWIFSCSLFKKESIPGQIPVFSKEGKIL
                     RYYPYQIRWIGFNESEFPDTTRLVDFRNLVSLEILHPEFQNLEELSSLKTIGFLNING
                     TKVKELSPLSKLTNLHSLYLGETSVDEKDLKQYSEIGKLTKLGLYKTKIKDLSFIGSE
                     CRLQQLDIRNTEISSLEPISNCKNLLELRIGHTKIREIHPVYEMNHLRYLEWSELNLS
                     KEELDQIRKRLPYLKLVPIHPGL"
     gene            complement(133821..134594)
                     /locus_tag="BNFFOFHB_00112"
     CDS             complement(133821..134594)
                     /locus_tag="BNFFOFHB_00112"
                     /inference="ab initio prediction:Prodigal:002006"
                     /codon_start=1
                     /transl_table=11
                     /product="hypothetical protein"
                     /protein_id="X:BNFFOFHB_00112"
                     /translation="MEFSTILMFSLKKKQYYLLSFTIYISLIEFCSFNHSKTENLPTL
                     KTTLPLLSGEYYSNIQKLEEGYFVRQLFLDTTRKQNKFVFVQLSVTLSKNREETRIEG
                     IVKFTARGAELIPESCRVFTNKESGNRWALVRAYDCDHLSFQIESNRPNFIFIEPDFM
                     PGNSIGVYRKSASSDPSKISALVLESNGKILEVWGLRLSRVRKNATVVLEKENGQKYS
                     VRALETIETTGQVTAEKIPIEKGDILLYDNHINFGSFVY"
     gene            complement(135012..135317)
                     /gene="ybaB_1"
                     /locus_tag="BNFFOFHB_00113"
     CDS             complement(135012..135317)
                     /gene="ybaB_1"
                     /locus_tag="BNFFOFHB_00113"
                     /inference="ab initio prediction:Prodigal:002006"
                     /inference="protein motif:HAMAP:MF_00274"
                     /codon_start=1
                     /transl_table=11
                     /product="Nucleoid-associated protein YbaB"
                     /protein_id="X:BNFFOFHB_00113"
                     /translation="MFSNKLESIKQMNQMRVRMKKVEKDLMALSFEAKSKNDLVTCIS
                     DGKLNIKDIFIEDELLAKNDKKLLQKSIKQAVSRSLELAQDAAEERMAEFRGMMGME"
     gene            complement(135422..136777)
                     /locus_tag="BNFFOFHB_00114"
     CDS             complement(135422..136777)
                     /locus_tag="BNFFOFHB_00114"
                     /inference="ab initio prediction:Prodigal:002006"
                     /codon_start=1
                     /transl_table=11
                     /product="hypothetical protein"
                     /protein_id="X:BNFFOFHB_00114"
                     /translation="MKIIGVINIQSSLFISSLSAVGLGVLLSITQVKTPENFQEMEFS
                     PLKEKNEFSPTFKEKRESKETQTFQVLGSKKFQEIEKDLELTENSGFNFTGMGNVWRN
                     FSNTLNWKQPDILFSDSNLSWSGARFLGVKQDKFQMMTSVLPTLAFSELSPSFKGRKA
                     DPFGATTGINQAKLDAFELSYTVLPGVNAILKTGNSLPYTADQRDQGYSMAGFSFQPN
                     EYLSAKIVSGSSFGNASLIANRSSYSTYSANSQFTNIDPNIGNNPVLRNQAMGNTGGR
                     VIEWQANIQPVRRLSFQTSVLNKEKDKGFYNPEAARFSMFIDFSKIILNVRYSYSADP
                     NTRNNGLYITPESDATTLGFTMLLDPAGRYSLFFGNNYYNLLSQKNSGINTQVDEPLR
                     SFSASFRGKTSFQNAIFFMNFRNNLSKGVIYTDVGPYRLPAFSQYYTEYFTSLGMELS
                     F"
     gene            complement(137035..138657)
                     /locus_tag="BNFFOFHB_00115"
     CDS             complement(137035..138657)
                     /locus_tag="BNFFOFHB_00115"
                     /inference="ab initio prediction:Prodigal:002006"
                     /codon_start=1
                     /transl_table=11
                     /product="hypothetical protein"
                     /protein_id="X:BNFFOFHB_00115"
                     /translation="MIKRITSNQSAIKLHAGKQKAKNGLPDFLAFHREELSSLPKALE
                     NPGIFSNILITGPGLESNLTLLQEYISGLKKNIKVICDPHPGFLTLAGFPGNTEYRPG
                     KMAEADGGYLLLPMRALTEDSNLYFLVKEVLQTGKIDFLTLPEMTGSKEMNRFHPSVD
                     TRFRLILAGEEGEVDFISGIDPDFYDSFSFKIHLPYEAVMKTKKNLQLFGGLIHSWEK
                     PGYPEFDSSAVDALLEIGLRWNDSRTRLSLSFAELRTFVGELLVLYRKEKKPITRVQV
                     ESAIESIEKRIAVYKRRYLESVREGLNTIQLKGKKTGRINGLSVILLHSSLADFGQVN
                     QVSARVALGSGNFINIEREVNLSGDLHDKGVFILQSYIKGMFSHIQSFGLDASILFEQ
                     NYSPIDGDSASCAELLAILSALAGLEIPCNIAVTGALSQYGEILPVGSVNTKISAWYE
                     IIQIVGNSRDKYSVYIPTANLRDLNLPSPIRKAMDKGKFQIFTCSHVEELIPEVFGIP
                     AGKFGKNGKYPSGSLFHLIEERIDRKKEEEHI"
     gene            complement(138683..139741)
                     /gene="queA"
                     /locus_tag="BNFFOFHB_00116"
     CDS             complement(138683..139741)
                     /gene="queA"
                     /locus_tag="BNFFOFHB_00116"
                     /EC_number="2.4.99.17"
                     /inference="ab initio prediction:Prodigal:002006"
                     /inference="similar to AA sequence:UniProtKB:O32054"
                     /codon_start=1
                     /transl_table=11
                     /product="S-adenosylmethionine:tRNA
                     ribosyltransferase-isomerase"
                     /protein_id="X:BNFFOFHB_00116"
                     /db_xref="COG:COG0809"
                     /translation="MLFKDLKEFEFILSEERIARYPVANRDESRLMVLDVNTGTISSE
                     PSFKNVISYLKEGDLLVANHTKVSKRRVYLRSKTKARIHEAMFLEEKESLWKCKIRNS
                     KKLKMGEQLCDEKTKQILFTIERKEEEFVFLKPKHSLQEEDFQQIGEIPIPPYLKRNA
                     DSEDEIRYQTLFAKTPGSVAAPTAGLHFSENIFKTLKEKKIQFCTLELKVGYGTFQPL
                     TEENFQNQKLHREDFFLEESSAQMLNLAKKERRRIFSIGTTTLRALESAYDPVTNTFC
                     SGPGVTELFILPENRLQSCQGLITNFHLPGSSLLLLVSAFAGKELILKAYQKAIQEKF
                     RFYSYGDAMLILGIELIP"
     gene            139973..141382
                     /locus_tag="BNFFOFHB_00117"
     CDS             139973..141382
                     /locus_tag="BNFFOFHB_00117"
                     /inference="ab initio prediction:Prodigal:002006"
                     /codon_start=1
                     /transl_table=11
                     /product="hypothetical protein"
                     /protein_id="X:BNFFOFHB_00117"
                     /translation="MDDFLLIGFSNGIEKCFRMQLRNWIVAGTVLFFSLFFINGIFKS
                     ENRSDFRDYYNASIRFTQENNLYNLDQIEVILAKLRSGEIKIEEIFTPKVFLQLKDMM
                     EGVGSYIYPPTFAFLLIPISLFPYGIASAIFLTLNFLALLGSLYILSIRFHRKGNLLF
                     IIALCILNLKFLENHQNNNQVSLILIFLILTSVHTNKNWLSGFLLSLAIVIKLTPGAF
                     LLFFLMQKRYWAIFYTFVFVLFWILLPCLYAPSFTIEMTLTWKQLILDNYLKSPLFRA
                     WKNNQSLNATLAKYFLNYADVLNQSRFGYPLQELNELVVKGMYYIFSLVLVIPFFWKV
                     FTKRNVELTLGCLFVFSIVFSGISWIHSFVFLLYPSGILLDRIWSFTEHSVLPFWKTS
                     SNPLPKRIINSIKLIFEKDKVSFYFIASSVLILLFNRSILGNGLEEKLMMASYLLYFA
                     IFQYVLLLFSLKYSTSEKN"
     gene            141402..142544
                     /locus_tag="BNFFOFHB_00118"
     CDS             141402..142544
                     /locus_tag="BNFFOFHB_00118"
                     /inference="ab initio prediction:Prodigal:002006"
                     /codon_start=1
                     /transl_table=11
                     /product="hypothetical protein"
                     /protein_id="X:BNFFOFHB_00118"
                     /translation="MPIQTNELKYKPRVGVDVRPLAYGITGNSRYLAEVLRRLIRNDS
                     PLEYYLYSNKPIHTVFYDILSNPNSRFFMTGKFPGIIWLNCTVPKRISKDRLDIFWGT
                     LQLLPLICGGALTAVNYHDLNFRAAPKTMTTSNFWQHKILSPKTLNRADLIFCLSENT
                     RHDILKFKSNLSSKLKVVYPGVESFPTFQEPLQKLPEKFLFTIGTLEPRKNLNTLINA
                     YLKLKEQNSSYPFSLVIAGRLGWKSEGLTKLLKEGNLESKGIFFVENPVDEVLAWLYQ
                     KCSAFLFPSTHEGFGLPLIEALREGKICIASDIPVFHEILERDVDLFAEPLSVDSWVS
                     SLLQLPNKKLKRPSVWDASQWTWDQTAKKIEEGLIDLWKHRKELHR"
     gene            142549..143121
                     /locus_tag="BNFFOFHB_00119"
     CDS             142549..143121
                     /locus_tag="BNFFOFHB_00119"
                     /inference="ab initio prediction:Prodigal:002006"
                     /codon_start=1
                     /transl_table=11
                     /product="hypothetical protein"
                     /protein_id="X:BNFFOFHB_00119"
                     /translation="MKQNEKKIYSGWESLNSNQVETPIRLKINPIPPVFVTLIVFGVL
                     YGCYFAVEISAIYLQKFTDFLLIPKVLNLPILQDQRLYIAVGVIIFGYIGLGFILDWI
                     RFIGRTCFTVLFLKGDFLFLERKFFFDKNVFQWNRKQNGIQVIHKTGLLRGFLGLERI
                     VIVSPDFKTLYSPFFFPSQNGNLIRGLFEY"
     gene            143554..144939
                     /locus_tag="BNFFOFHB_00120"
     CDS             143554..144939
                     /locus_tag="BNFFOFHB_00120"
                     /inference="ab initio prediction:Prodigal:002006"
                     /codon_start=1
                     /transl_table=11
                     /product="hypothetical protein"
                     /protein_id="X:BNFFOFHB_00120"
                     /translation="MITRALQNKIFFSFLICFLFVVFLFDLRFLSRHYDWDAIVYAYN
                     INSDLIWRIFYNPHHLGFESSGYLYLKLWREWFGKDSVMFGLRLRILISALLFLFCFI
                     YMYRKIYSDTLGAIVLGLAVHFSQGFWFYAQHNDTPLIHSCLIAALYLFCVYFTKKGH
                     SPISLITLFTIQLFGVYFHQSDILFLPLVPISILFSQTWKGKNFELTQKLRYTLIYCF
                     LLIGILTLSYLYVGFILLNRNLSSPLDSERNFANWLFLYATKDKWGNSPEAKNYVMNF
                     YRGIGDAFLNFEGVKNGLRVRLHSWEQRESLPYNLNLTFWILIFCTFFFNFKNIWKRF
                     QIETILLLFWLIPSILFYTWWEGYFFEFWVGTSIGMILLAGLTLKSIEFETFSFGSRA
                     IYHSILFIWCLLLFLINFSFSTFPRSKKKTVSYIQGIEFKLESILPEKIYPAESEKTS
                     IFDMDSKTPSL"
     gene            145011..146423
                     /gene="patA_1"
                     /locus_tag="BNFFOFHB_00121"
     CDS             145011..146423
                     /gene="patA_1"
                     /locus_tag="BNFFOFHB_00121"
                     /EC_number="2.3.1.-"
                     /inference="ab initio prediction:Prodigal:002006"
                     /inference="similar to AA sequence:UniProtKB:O25526"
                     /codon_start=1
                     /transl_table=11
                     /product="Peptidoglycan O-acetyltransferase"
                     /protein_id="X:BNFFOFHB_00121"
                     /db_xref="COG:COG1696"
                     /translation="MLFNSLHFLLFFPIVLILNHLLKGKIQRIFLLGASFYFYMSWRK
                     EFILLLLYSIVIDYFVSLKIQTTIDTKKRKLWLLLSLATNLGLLAYFKYTNFLLGVVN
                     DLTPTAGFKFAYYDIVLPVGISFYTFQSLSYTIDVYRRQIEAKRSFLDFALYVSFFPQ
                     LVAGPIVRAQTFFRDLELPLLVQKEDIQIAFCQILIGFTRKIVFADNLAKVVDSTFAN
                     YTTLNPIEIWTGALAFGWQIYFDFAGYTDIAIGVARLFGYKFDPNFNFPMVARNITDH
                     WSRWHISFSTWIRDYIFIPLGGSRGSALFTYRNIFITWFFAGVWHGAAYHFISWGLWQ
                     GIMILAHREYSKTRIATFLNEKGGIVYDICARIFTMFCLTFGFIMFRAETMEKAIPMM
                     KSLLFLGPNGFVGIKGYSNYTYGILLLICFIASYLFAKNNIEKIVQSRWKFILFFLAN
                     VFMILIFGITESQSFLYFAF"
     gene            146438..147598
                     /locus_tag="BNFFOFHB_00122"
     CDS             146438..147598
                     /locus_tag="BNFFOFHB_00122"
                     /inference="ab initio prediction:Prodigal:002006"
                     /codon_start=1
                     /transl_table=11
                     /product="hypothetical protein"
                     /protein_id="X:BNFFOFHB_00122"
                     /translation="MKEYIAFIKDSKFWIPVLILVGLEIVMQFGCYRPFLKKNSYAAN
                     VSRITDHVLEKQKEFDPDVLVVGTSVAYQGLSIPILNQELSSLGKKVQSIAIPGTELI
                     VQDLAILKTLPHFKNVKTVIHVFEITTPWVGQKILNLPTLAMISEFNRLEVYPRIYDF
                     GYQVNVNDLIYITLKSIAYRRDVQDLILSPSKRIKDIGKRFKIENPNPWDYENSYLER
                     ISMYPIQDISDCIEKTNPANGQPIPKGSDRFHKKAIFDTCIIANHIVTHAEEDKVTKQ
                     YFDRLKILHDEIRRIGKENGQDIQIIGVVAPYSQLIQKWRLTERNEVWKRELRRIHPS
                     NPVPLLDYQDMLDGPDNGNYYYDLIHLNSIGMKKLTFTFAKDFKAILEKETK"
     gene            147595..148992
                     /locus_tag="BNFFOFHB_00123"
     CDS             147595..148992
                     /locus_tag="BNFFOFHB_00123"
                     /inference="ab initio prediction:Prodigal:002006"
                     /codon_start=1
                     /transl_table=11
                     /product="hypothetical protein"
                     /protein_id="X:BNFFOFHB_00123"
                     /translation="MIFTSTLFLLFFFCVYIIYWSYNGKKYREWVIVIASLIFYATWS
                     VPFLFHLLGILYINYLAIQSLFKKKSVFILRTIVVLDLINLGIFKYFYFFTDNFYTWT
                     GWKFLDQKTFGFQIILPLAISFYTFQIIAFVVDVYRGKIIENCGFFRFVLFILFFPQL
                     VAGPIMRHQDFFPILDKIKIKPSYVYAGLYLLGLGVAKKILVADNISALIDPVYRNPS
                     EYDGNSLFWAAQGFTWQVYCDFSGYTDIARGCAFLLGFNIPVNFRAPFFGQNVQDLWR
                     RWHITLATWLRDYIYIPLGGSRTSEPRVYLNLITTFTLGGFWHGASWTYVVWGFWHGF
                     WLVIDRLMEKIGVPKLPEKGFIWWFVRAFFVYSIFMIGAVFFRAQSISDAWHVLYYGI
                     PWIVEPTKSILKSSLLIPFLIGGILLHTLEYFEKWPRFYFKYRKILISIFLILLVLLL
                     SNYAGKSQDFIYFQF"
     gene            149002..150069
                     /locus_tag="BNFFOFHB_00124"
     CDS             149002..150069
                     /locus_tag="BNFFOFHB_00124"
                     /inference="ab initio prediction:Prodigal:002006"
                     /codon_start=1
                     /transl_table=11
                     /product="hypothetical protein"
                     /protein_id="X:BNFFOFHB_00124"
                     /translation="MNILKRSNLVPLFRKKLLTVPLLFFIFALSLDRFLSSQLVRPYT
                     EAGAEYYFYEMKDRVLSALIKEKSTSKENQKTLIFFGTSHMGEFSLDVMRKKRSDLIV
                     YNFSAPSAPFSYHNYNLEKILSSGIKPDYAVLEFYPDSMTDFCNRYPLRYSYDLSYFL
                     RYANWFSTNDWDTFLRSRVFRTTVFPPRFKEAMGRIKDPNSKETILAVRNLLMTESDK
                     FNGGIPNVLLTNTPPEKLEEEAIKYYNETYRYISLSLIQKKFLFQFLKTAEKNGIKVI
                     LWSPLLYEGLETRVKSAEFYSIWENIRKEILEFKNVVSLDMNEFRAQVKCKKYIDPHH
                     LSGGCYLEPTEILVDQLDIQK"
     gene            150066..150410
                     /gene="ypjD"
                     /locus_tag="BNFFOFHB_00125"
     CDS             150066..150410
                     /gene="ypjD"
                     /locus_tag="BNFFOFHB_00125"
                     /inference="ab initio prediction:Prodigal:002006"
                     /inference="similar to AA sequence:UniProtKB:P42979"
                     /codon_start=1
                     /transl_table=11
                     /product="putative protein YpjD"
                     /protein_id="X:BNFFOFHB_00125"
                     /db_xref="COG:COG1694"
                     /translation="MNENELTFNQAQKKVDQWISEFGVRYFSELTNLAILMEEVGEFS
                     RLIARKYGDQSFKKGEDPEGISKEMGDILFVLVCLANQMGISLEDALHTTLKKNTERD
                     KNRHKENPKLQT"
     gene            complement(151187..151600)
                     /locus_tag="BNFFOFHB_00126"
     CDS             complement(151187..151600)
                     /locus_tag="BNFFOFHB_00126"
                     /inference="ab initio prediction:Prodigal:002006"
                     /codon_start=1
                     /transl_table=11
                     /product="hypothetical protein"
                     /protein_id="X:BNFFOFHB_00126"
                     /translation="MKKNLQKRKRLLENEDSTLDMTSMLDVVFILLIFAMVAMSFQKE
                     VHSLPVNLPKGKTESNGSGIKKEIFLLKDGNIRYTKQYFSENTWIQFISQGEFKNQIV
                     WIYGDEKVDYGKFVFVINSLKNSNLKELHLAVKKE"
     gene            complement(151597..152124)
                     /gene="tolQ_1"
                     /locus_tag="BNFFOFHB_00127"
     CDS             complement(151597..152124)
                     /gene="tolQ_1"
                     /locus_tag="BNFFOFHB_00127"
                     /inference="ab initio prediction:Prodigal:002006"
                     /inference="protein motif:HAMAP:MF_02202"
                     /codon_start=1
                     /transl_table=11
                     /product="Tol-Pal system protein TolQ"
                     /protein_id="X:BNFFOFHB_00127"
                     /translation="MEVLLAKGTWVSVLILIVSFINLGLFIRVRTFLPVLKRKILFKL
                     QGNSPSGEKRNIDLKFLLEDPEEFFIREFFVPETMISWIRNLAGIATMLGLLGTVIGI
                     SVAFEEMKNAGSVSLEIFSEGIRLALNTTIQGLCVSIPSILGFQYLKVILHKTEIELK
                     SSVDSENENSIKTLE"
     gene            152752..153486
                     /gene="menG"
                     /locus_tag="BNFFOFHB_00128"
     CDS             152752..153486
                     /gene="menG"
                     /locus_tag="BNFFOFHB_00128"
                     /EC_number="2.1.1.163"
                     /inference="ab initio prediction:Prodigal:002006"
                     /inference="similar to AA sequence:UniProtKB:P67062"
                     /codon_start=1
                     /transl_table=11
                     /product="Demethylmenaquinone methyltransferase"
                     /protein_id="X:BNFFOFHB_00128"
                     /translation="MPQANFKAGFVRENFNKIAKKYDRFNDWNSFLLHRVWKNHLVRE
                     IENNFSGHLHVLDLCCGTGDISLRLENSSFVDHVTCVDFSENMLEIAKTRLKKQAQKG
                     RVHFELGDATKLIQFQNSQFDVVSIGFGLRNVDNLSKAIGEIFRVLKPGGMFLNLDVG
                     KVKNPWIRWIADFYFFKIVPILGYILWGGKNEMFDYLPVSSLSYPDQETLQLILEKEG
                     FQRVQYKNFVFGNVVLHVAKKPSEKT"
     gene            153626..155722
                     /locus_tag="BNFFOFHB_00129"
     CDS             153626..155722
                     /locus_tag="BNFFOFHB_00129"
                     /inference="ab initio prediction:Prodigal:002006"
                     /codon_start=1
                     /transl_table=11
                     /product="hypothetical protein"
                     /protein_id="X:BNFFOFHB_00129"
                     /translation="MKKILILLIALSFAVFGCSHKKKGILLPFLTLLNQDAGASTAKS
                     ESSTGTATASNGGSVVIVDNTGSGNNSSGVLLPNNNSDSSSNATTNSQTSGNNSSSAG
                     SSNNSSSSGSNSNSGSNNSNSNSGSTSVGSNSDSGSSSGSNTGSSSSSGGDTNANSGS
                     INVGSNSDSGSSGSNTGSSSSSGGDTNTNSGGTNVGSNSDSGSSGSNAGSGSSSGSDT
                     STNSGSTNVGSNSDSGSSSGSNAGSSSSSGSDTNTGTGSNNGSSNPSTPSQEITGIIT
                     VNDQIGSIPFTYNTVQTIPLNLVVTDKQSKPISGATVIVSDNEGHILFQGISNNIGKV
                     SGTITVETALGQITLEITAAGESISNVINLINVVGINREIKYEVLLPVAAVPTDTDKD
                     GVPDTLDTYPQDPTRSSLIRIPAEGVSTVAYEDLYPSAGDADLNDYVLHIHNEEDLNA
                     AGDVIRLRGTYQHVARGAGYKHTFFLKLPVAVGATFSRKVVREDGKIVTDLTTKTVSS
                     SDLNLGIQIHEESNKTTSNPNVNPGGVYKPGYIATIEIVFNSPVKKTALGSYPYDIFI
                     KVINTGKEIHFPGLYKNANGTDKYLDSNNFPWAILVPGAWKYPYEGLDIRKDAQTGYK
                     EFNLWVASNGTSYKDWYKHITNQAKVFPVPDEDSELMGFLLRSMKKNAILIAILLIGA
                     GAAVAYILKRRTLSQA"
     gene            155767..157158
                     /locus_tag="BNFFOFHB_00130"
     CDS             155767..157158
                     /locus_tag="BNFFOFHB_00130"
                     /inference="ab initio prediction:Prodigal:002006"
                     /codon_start=1
                     /transl_table=11
                     /product="hypothetical protein"
                     /protein_id="X:BNFFOFHB_00130"
                     /translation="MLLYLGFEELLTSFLKFVTTLFAAGFYWFFYRNTYYHPNRKSFD
                     LSAIFCGVLTVGLAIFPEILAKQYIDKNSYFERAFPGSSLLEEVPKLIVVLWYFRGLK
                     SVYNTSDGIYFGLTLGASFGLLENFLYSTTVDFWPLFLRAVTSLPIHTFTAGIYGFAV
                     MQYYHSRPSSFNFLGIYYSLFGCFLLHGTFNYILLMDGDLVVLLPFILAIGFFVLEYL
                     LTISQNILPIEVLQSIGLFRDDYTVISRFTRYDSWMRSSQSQAQKVESIPLFRQLSKV
                     KVFVSVFLFLIPTLLYFIYSTFPELIPLLLGGIRTSEFIGLFLVYPIWLSVLILFRGI
                     LNPKFFRERILKIPLFIAVTIVQEEREYHSLAYSLSGKGFYSPVEKNLIIGDRVYVTF
                     YVAGKEFSNILAIPVWLNVREDDPEFEPGAVFIFVTPPWRLLFWRLLVRTKQQFQNLI
                     HQILHPIESSHSI"
     gene            complement(157141..159204)
                     /locus_tag="BNFFOFHB_00131"
     CDS             complement(157141..159204)
                     /locus_tag="BNFFOFHB_00131"
                     /inference="ab initio prediction:Prodigal:002006"
                     /codon_start=1
                     /transl_table=11
                     /product="hypothetical protein"
                     /protein_id="X:BNFFOFHB_00131"
                     /translation="MPGLFHKLKPLRTPTFFGLILCSIISYLLFRSFLFVRETEGAGI
                     IAIGTIQFLFGLIPNLYHRKPGRIFTMAGALVLPGLLYDKTVIFGSLSGLFAGAILGI
                     FLRQYISTFHSQTVNEEDPIFRFFYINRPYKSSLPFYQNPKVGVLIFCLLLLIERFFT
                     YFNAPPFKGFGILDMTYLPGISSRYAFGLSLDFLGSWVLVILYFLAEESSSHESDSPV
                     KYWRQGLFAGVFLNILLFLIQGFLQGSVIPFTPIIEGSDSISGFLADSKSLNWFFPLW
                     IAYFFYYLNSKNWRFPTKIVLSIGLLFPFLVLGKYFSAGSWILLFTLLTYCYSIINFP
                     KIRNRWWKLSYIPICVIVWIIFVVLILWIGSFSWSFESWQELHQTWIKCFRNPGGGIL
                     RFLDLYGGEGWLQTRSAWNWTKQSILLGNGAGSFVLNWVDSRSSNPIPAGGMRELGLS
                     SFLFLLHDGGIFLILIFLGWIGLEIALRDHWKVLILLLPISIFFMPWTGSSGAVAFFC
                     LWLITSSSAQTRQLHRAFGGGFNLLSLFLGTFFLFYSLIKIAPNLWGPEFRYAELKSY
                     QLMAKKQGLIQNGIRYHEFSSGATWVLASKAPLSLRAFVPEGKNFSKKDKIHIRWSFL
                     GPDWVEIQSKTLPLFANVSSIGLTVPGNAKYLKAEILPGSFFETSMNEFAISAEDFDN
                     LNRVR"
     gene            complement(160548..161000)
                     /gene="dksA"
                     /locus_tag="BNFFOFHB_00132"
     CDS             complement(160548..161000)
                     /gene="dksA"
                     /locus_tag="BNFFOFHB_00132"
                     /inference="ab initio prediction:Prodigal:002006"
                     /inference="protein motif:HAMAP:MF_00926"
                     /codon_start=1
                     /transl_table=11
                     /product="RNA polymerase-binding transcription factor
                     DksA"
                     /protein_id="X:BNFFOFHB_00132"
                     /translation="MTAKKSAPAYDKKVLQEISELLHEKKNALLEKYAHWEDNSKPSG
                     LKEMGDIADIASEINEETLSSVLSEAEIETIREIDAALEKIEEGTYGVCEGTGKKIPI
                     ARLKAIPWTRYTVEYAETLSKSKGFSRKNTGSLTGAYKIPSDMDSMDD"
     gene            163282..165336
                     /locus_tag="BNFFOFHB_00133"
     CDS             163282..165336
                     /locus_tag="BNFFOFHB_00133"
                     /inference="ab initio prediction:Prodigal:002006"
                     /codon_start=1
                     /transl_table=11
                     /product="hypothetical protein"
                     /protein_id="X:BNFFOFHB_00133"
                     /translation="MKNKKGQFKKSKELLDRKIFPNFFIFIILLTLGGCIGGNGSTSF
                     KGILFGPTNNLLQSASINDSVSVNYSLSPYVLTKDLPIDPIQPSISGSIEQCSSNPTL
                     PTGLVISGTCTITGTPTINQPATNYTITASNLSQSKSATIVITVNANPPAALNFATPT
                     FTFTAGAMPGFAPIVPNYTGTITNCTSDIPLPTGLSLGTTNCSLSGSPSTTQGPTNYT
                     ITASNAFGSTSTIITITVNIAPPSALNYAGSPFVFTQDATIAAIHPTYTGTVTACNSD
                     IPLPAGLTLGTTTCVISGTPNTIQPATHYNITASNASGSISFPITITVNLAPPSALSY
                     AGTPFTFTQGATITTATPSVTGTVTSCNSDIPLPAGLGINGTTCAISGTPTTTQSATN
                     YTITASNAYGSTNTTISITVNPAPPTGLAYTPSALVFYKGVAGAATPTVTGTVTSCNP
                     NVALPGGLTLNATTCAISGTPTVFQASANYTITASNSSGNTNTTISIMIFGTPPMKTM
                     QTNCWDATGTIDATCVTASSAGQDGKLQKGTNPSFTNQTVNTTEYITIDNNTGLVWKT
                     CHEGRSGATCTTGSDNLFNLATAITACNNLNAGTGYANRTNWRVPIISELETLANFDA
                     TANPRTFTAVFPGTLSNRYYWSSTPYLPTAGYTLVLNFGDAGTNATQTNIAGTYLRCV
                     SP"
     gene            165443..165970
                     /locus_tag="BNFFOFHB_00134"
     CDS             165443..165970
                     /locus_tag="BNFFOFHB_00134"
                     /inference="ab initio prediction:Prodigal:002006"
                     /codon_start=1
                     /transl_table=11
                     /product="hypothetical protein"
                     /protein_id="X:BNFFOFHB_00134"
                     /translation="MVRNTVQKKFKNIRSFLVRQFTIIILLFLGFATIPIFGVPLVDN
                     GNGTITDVGNALIWQKCTTNDLTDFTCTTGGTTQYSWLNAINFCNNLNLAGKVWRLPN
                     ITELRSIIDHSFGTSPVINTAIFPGTVSQYYWTSSTYRLLASQAWAINFMSGYTSGTT
                     AKSTAYYVRCVASPP"
     gene            167086..168309
                     /locus_tag="BNFFOFHB_00135"
     CDS             167086..168309
                     /locus_tag="BNFFOFHB_00135"
                     /inference="ab initio prediction:Prodigal:002006"
                     /codon_start=1
                     /transl_table=11
                     /product="hypothetical protein"
                     /protein_id="X:BNFFOFHB_00135"
                     /translation="MNAYIENFLNRIYNSKILSNFEHKISLKSFLQKWFEKNIFSTFL
                     IFFGLYLIIWNRTIPEILTPGDLYKFKLISIICGISIYSFLLLRLIILGIFEIQISYR
                     YILRNAITAMILSFAFLMYFEKPFSMMITGELFCLGICIYTLLESGYLIFSRPYKKEY
                     YFLFPILGGIGFGVLGNFIGTAFYNVEWNSISYYFYAFFIFTLYLLKRKIKAQNEATT
                     SQNLVLSLNSETQEIIEQPYSMLEDEILEFIEPLEEKNLLKEDDLKRAEERINGFIRE
                     KLYADDSIRLIDLSAYLGVSLHQASFYLNKYKNMGFSDFINQNRMNDAIQFLVEKKNM
                     NLLDIAFECGFNSYTSFHRACKKWTGCSPKGLRKNAIQLNGSNYEHFKISINLQKAEI
                     LNKNLESNKFDTVVV"
     gene            complement(170219..170620)
                     /locus_tag="BNFFOFHB_00136"
     CDS             complement(170219..170620)
                     /locus_tag="BNFFOFHB_00136"
                     /inference="ab initio prediction:Prodigal:002006"
                     /codon_start=1
                     /transl_table=11
                     /product="hypothetical protein"
                     /protein_id="X:BNFFOFHB_00136"
                     /translation="MNQAIMIDHESKEIQVNTIRYKLLVIEFTGIVNYETLKGTPAQL
                     SSIFYEMEGILVLDIRKVINLNSEFVRAFTGILHVISERFARYFIITEDQKIYNWIMN
                     YNQLRDVKPVMNFNEIGKSLELDSLIQQFEF"
     gene            complement(172096..173814)
                     /locus_tag="BNFFOFHB_00137"
     CDS             complement(172096..173814)
                     /locus_tag="BNFFOFHB_00137"
                     /inference="ab initio prediction:Prodigal:002006"
                     /codon_start=1
                     /transl_table=11
                     /product="hypothetical protein"
                     /protein_id="X:BNFFOFHB_00137"
                     /translation="MGNSEFVQNTSLNIKPVILIVDDEVIILGSIKYAIQLSFGNRFD
                     IEMAEDADSAMEILARCKSEQIDVPLVICDQVLRGKSGDELLIQIHQEYPQIYKVMLT
                     GYASAKSLGNALNKANLYRYLTKPWDSEDLILTISEAVKAYFQNRKVAELSSKLEETY
                     LFNRETLFPNFENLKRRIDRRLIENENSILALIRIESFGSIAENFGIETYRKMLFEFL
                     SVLDCFIGGYNGEIFHIYDNMIAVLTKIEEDRFYSLLSAVRIFLRSECIEVDGISFQV
                     KISIGVSSDQSDVYDKARLAMMTASNNSSVEYIPYSETTNKVDRIYANLKLGKKFNSA
                     LNAGSIIPYFQGIYDNKLNRITKYECLARIMEGDQIYNPAMFIPIAKSTGIIRLLTPL
                     MVEKTFKYFSKHPEYSFSINISESDLDKKSFPLWIMNRLLHYRISPDRVIFEILENDH
                     WNGSSNSTRSLQELKEIGCKIAIDDFGVERSNFERLIEIQPDFIKIDGKFIQGIHENQ
                     TSYRLAAAITEMAHTIGAKVVAEFVSNEEELEAVKSLSIDYSQGYYLMEPAEDIIYTE
                     TVLNLA"
     gene            complement(174280..175962)
                     /locus_tag="BNFFOFHB_00138"
     CDS             complement(174280..175962)
                     /locus_tag="BNFFOFHB_00138"
                     /inference="ab initio prediction:Prodigal:002006"
                     /codon_start=1
                     /transl_table=11
                     /product="hypothetical protein"
                     /protein_id="X:BNFFOFHB_00138"
                     /translation="MKKNLDFLFDGTYVIFPLSDLFIEVIQLQFKTQINSQIENVRVK
                     KRIIFSLLAIILIFMFLFLIYENFRMEKEIDRVVGMRARVMKDYIRKVGSQTRALGLS
                     ITDYLTFYENTPINPDLIKKFKNYPNLNRFGIPHISRENQEGSGPDAGTLTAVGSVHK
                     LNPSLLKEIEAALNLRGQFESLTEKQSEVVWAYYLSERKFLYITPKFKDENYYFTDDL
                     YAEPYWTQANPIANPAGRQIITDLYEDIAGKGLMISVSEPVYVKGKFMGVAAIDIGLD
                     AMQRILESGDCIGRSMLIDENGKIVAKPDNFALNDRLPSSVFSSILESKKSFFLQKGS
                     FWIGVKIKEEEIWLVHEIQIFEYIIYIIKNLLPFWVLTFTFFIVLVLYVKLRSSMNQV
                     SKLIHTDPLTGIWNRRGFLKLTQRSIALENRHKNEWAILMIDIDHFKQVNDRFGHDAG
                     DKTLIRVAQILSRSIRQTDVVCRWGGEEFAIFLCGVGQEISINIAEELRKEVENQIRL
                     KDGNPVTLSIGVSGGKQNLEEAFTNADQALYQAKTSGRNRVCAFNFLQSSLK"
     gene            complement(176257..177831)
                     /locus_tag="BNFFOFHB_00139"
     CDS             complement(176257..177831)
                     /locus_tag="BNFFOFHB_00139"
                     /inference="ab initio prediction:Prodigal:002006"
                     /codon_start=1
                     /transl_table=11
                     /product="hypothetical protein"
                     /protein_id="X:BNFFOFHB_00139"
                     /translation="MNVYQQNESRIQKKKILMVLAVIPILMIGTFVYEVKQIQSEIHR
                     VVWMRARVTQDYIRRISNQTRALKLSISHSMDYYEDSILDKRVLHKFKKYSSLKIFGN
                     RNQIKTNSSTSEFLATSASITPFFLREVEAALGLGGQFETLVETETQSEVVWAYYLSA
                     QKFLYFAPTLKPYKDIFNEGLYQRPFWVQATPKTNPQRKQVISELYNDIGGQGLMITI
                     SEPVYFRDQFIGVAAIDIGLDAMRRVLAVGDCIGESILIDENNKIIAKESWIDINDST
                     IQLPSGPSEKIFLQEGYYWAFFEIKDQEVRLVHRISAVEFLFSVILNLLPFWGLICTL
                     GIVSILYIKLKASMEQVSKMIHTDPLTGIANRRGFLKLTQKSLVTIHRHGQSWTILMI
                     DIDHFKQVNDRFGHDTGDRILIKVSQILSANIRQTDVVCRWGGEEFAVFLFGVTPEDS
                     INIAEHLRKEVESKVVLKDGKPVTLSIGISEGKSGKSSGSGLENAFACADQALYQAKT
                     LGRNRVCVFDTTTEMF"
     gene            178363..180888
                     /gene="rcsC_1"
                     /locus_tag="BNFFOFHB_00140"
     CDS             178363..180888
                     /gene="rcsC_1"
                     /locus_tag="BNFFOFHB_00140"
                     /EC_number="2.7.13.3"
                     /inference="ab initio prediction:Prodigal:002006"
                     /inference="protein motif:HAMAP:MF_00979"
                     /codon_start=1
                     /transl_table=11
                     /product="Sensor histidine kinase RcsC"
                     /protein_id="X:BNFFOFHB_00140"
                     /translation="MIKSLRISCIFFILISFLTFLLNCSQFKQNNPIASNGVIDLSTW
                     NPNIESINLKGNWEFCWDQWIPPNAEESQWKENCNGFYPVPAYWKFYNIPGKNLSPFG
                     KATYRLKVILPTSFHDSYGIRWTEILSAFQIFINNKSVAQIGVLGTDFNTMTPKLKPD
                     RTEIGPQNNQMTIVIWVSNFNHQNHGFWQPIYLGKWEIIRNTQVSHLMMDIASFASVA
                     LIGFYHLVLFLFRTRSKEYLFFGLFCISMGIRQLSVEDHAFIIFFPDIDFDFYIRFIY
                     FTVLSIGIFMCMFIKSLFPEEVSSFFINSAIGVFGCSSFTLALPVRVFTEFFSIIFVL
                     ISFLPLGLTTYLFKAHKMKRKGATLILIAYLIFSTVVLNDILFTLGYISTGYISYIGI
                     TVFIFFQAGVLAQQLTQAFNHSEDLALELKSTLQENIETHNELLALKELQNTNLEFQV
                     QSRTRELLKARDDAEFANKVKSQFLASMSHEIRTPLNGIIGLIEQFKSTPLDENQQYI
                     RNLIQKSGENLLKIINDILDFSKLEEDKINLELHEFYWKETVEETIGIFLYQATQKGL
                     VLSVDYSPDFIDKSVGDKRRITQVLSNLISNAVKFTDSGKIQIRAFSEKIETKIEYKI
                     QVIDSGIGIPREKIDLLFQKFFQLDSSISRKYGGTGLGLAISKKLVELMNGKIHVSQN
                     KSKGSTFEFTVLLSEFVSKDHSTYLPEITDLSSLSPDTFILIAEDDSTNIFLLSGILK
                     KLKIKFELAKDGLEAITKVRVSRFDLIFMDINMPHLDGISASNFILTDPMISPKPVII
                     AVTADVLQEDKIKCRQAGMSDFLGKPYYKKDIEQMIYKWLVIH"
     gene            complement(181371..182072)
                     /locus_tag="BNFFOFHB_00141"
     CDS             complement(181371..182072)
                     /locus_tag="BNFFOFHB_00141"
                     /inference="ab initio prediction:Prodigal:002006"
                     /codon_start=1
                     /transl_table=11
                     /product="hypothetical protein"
                     /protein_id="X:BNFFOFHB_00141"
                     /translation="MKKISILFVLVGLIVLSFHCKENKSDQTKGRIAFLKGEISVQRG
                     EQKFKAIVSQEILNGDVILTGPKSVATLVFGENSTVIEVQSDSKFQVKESSDEKNFFQ
                     DKGSSWILTNKLLKGEKMNLHTPTTTAGVRGTKFYTSVYGDMTFTCHCEGRIELENHQ
                     NHSKKINDADYLSVAKGDKTIYITPSDLQKLNVPYLHNHSEIENSLVGAQNKMTPEQF
                     QIIYELAKKKLESIE"
     gene            complement(182115..182522)
                     /locus_tag="BNFFOFHB_00142"
     CDS             complement(182115..182522)
                     /locus_tag="BNFFOFHB_00142"
                     /inference="ab initio prediction:Prodigal:002006"
                     /codon_start=1
                     /transl_table=11
                     /product="hypothetical protein"
                     /protein_id="X:BNFFOFHB_00142"
                     /translation="MNPIVQNIIALVAGAVFGSIVNMGIIMVSGHIIPPPTGVDVTTM
                     EGLRSSLHLFEPKHFILPFLAHALGTFAGALLTAKVSFNHKVKLAMGIGFLFLIGGIA
                     NVMMLPSPLWFTVLDLVGAYLPMGYLAGTLLRK"
     gene            complement(182805..183809)
                     /locus_tag="BNFFOFHB_00143"
     CDS             complement(182805..183809)
                     /locus_tag="BNFFOFHB_00143"
                     /inference="ab initio prediction:Prodigal:002006"
                     /codon_start=1
                     /transl_table=11
                     /product="hypothetical protein"
                     /protein_id="X:BNFFOFHB_00143"
                     /translation="MPPILDDSVAFEKKQEPQKRLGEVFQGLWLENEICFAIAGGGCK
                     AFYGLGFGHEIKSWGLKFKEVSGVSAGAAMVLCLICGDEEECVAFFENIVRKNPANFY
                     WSRLFKGERAFPHEEMYRKTIRFGMDFQKIIQSGVKVYIHTLRAIPKEDSLKNKFRLA
                     RLIAETAKAFLEDERDRKRGLNTERMQRVLRNWNMKEVLFTEKDFDNEQTVEQIILNS
                     SSVPPVVSVQTLEREYYFDGGLTNNLLLEAFPPDKKTIGIYYEPTTIVGKDPKLLERC
                     YLQTPSEPLPITSFDYTDPVGVRKAYELGRRDARVNKHKIFEYLKKDWVKTFSSLKLK
                     "
     gene            complement(184690..186078)
                     /gene="putP"
                     /locus_tag="BNFFOFHB_00144"
     CDS             complement(184690..186078)
                     /gene="putP"
                     /locus_tag="BNFFOFHB_00144"
                     /inference="ab initio prediction:Prodigal:002006"
                     /inference="similar to AA sequence:UniProtKB:P94392"
                     /codon_start=1
                     /transl_table=11
                     /product="High-affinity proline transporter PutP"
                     /protein_id="X:BNFFOFHB_00144"
                     /db_xref="COG:COG0591"
                     /translation="MLAISVIFYLFTTILIGAVASRFVSDSKDYVLAGRRLPLFLASS
                     ALFATWFGSETLLGASSRFVEDGILGVIEDPFGAALCLFLVGLFFARPLYRMNILTFG
                     DFYKNRFGRRAEILSSVFMIPSYFGWIAAQFVALGIIFHSLADIPVSTGIIAGAGVVL
                     IYTVIGGMWAISLTDFLQTVLIVLGLSYLVWDLSSKAGGIEKILASTKPGFFKFFPEM
                     NAKSIFAYIAAWMTIGLGSIPQQDIFQRVMASKSEKVAVYSSLLGSFFYLSVAFLPLI
                     AVLCARKIYPEIAKEDAQMILPKTVLTHTGLFTQILFFGALLSAVMSTASGAILASAS
                     VLGENVIRPFFKKTSERTLLRLFRLSVIAITLVSLSMANTKSNIYELVSQASALSLVS
                     LFIPLVAGLFRKNSTSTGAIFSMIVGFCTWFLCNILSLEIPASIPGLISSWIALYLGD
                     WMEHRGYIQKSQ"
     gene            186485..186856
                     /locus_tag="BNFFOFHB_00145"
     CDS             186485..186856
                     /locus_tag="BNFFOFHB_00145"
                     /inference="ab initio prediction:Prodigal:002006"
                     /codon_start=1
                     /transl_table=11
                     /product="hypothetical protein"
                     /protein_id="X:BNFFOFHB_00145"
                     /translation="MFSKDLDSPPNKPIQVQHSIKNKFKIKRIFVLFFIVVIPLDVTF
                     FKPLFSQTNPQDIAETKPLLRVFPSYRREECDWAIRWDICLSCLKIGRRYAQKIHFYT
                     SGPYREHGCYSEEEGFFLMEE"
     gene            187120..188577
                     /locus_tag="BNFFOFHB_00146"
     CDS             187120..188577
                     /locus_tag="BNFFOFHB_00146"
                     /inference="ab initio prediction:Prodigal:002006"
                     /codon_start=1
                     /transl_table=11
                     /product="hypothetical protein"
                     /protein_id="X:BNFFOFHB_00146"
                     /translation="MLLLRFFKFTYLFLIVCVIQCTTTGSSPIESVILNFNKNKKSYK
                     IGVIDFIHSEKQTNKYNSMISDLFIVELSKDSSNILVERTKLAELLTEHSLEYSGLLD
                     SDQARKLGKIIPIDLILTGSYSIQKIQTQEEIKISGRFIHVVTGEIVYAFNTTITQEN
                     QDSITNQNSSQQTTPEKKCPGNLEIETLLKDLSTESKIQELVQKAKKVSFQEECGKIH
                     GLILSSFIRHKIDSKEYNIFLMDSLKKFQNPDENYRVLDSLRYFQLDKRIDEEEWLSG
                     KDVIQRVPVGGLTRYIVYLLNIQSETNKQLILKRADEIMELGIQKKIGRPVAIRKEEI
                     VLSILYALQDSKAFLDSDLTALVFFDKYKNIVFDTSAETNKVFSIFDFLSNHYFKETN
                     ENKKEMIFLRIQDFLSSVNISEQKEKKLDDFLGKLISAAGRSKTSEATLYKTNFKSLF
                     QSLSKEICVIVDKNPYPAQKTSRIKFLSENECICK"
     gene            complement(188825..189106)
                     /locus_tag="BNFFOFHB_00147"
     CDS             complement(188825..189106)
                     /locus_tag="BNFFOFHB_00147"
                     /inference="ab initio prediction:Prodigal:002006"
                     /codon_start=1
                     /transl_table=11
                     /product="hypothetical protein"
                     /protein_id="X:BNFFOFHB_00147"
                     /translation="MKKVLMISLSVAAVLSLTVMCGGAKHSAEECAPIVDEMLTNLTA
                     GQKPEDAANIATMKATLVPVLQKECMSGKFDLTCLKSAKSIPAIQACKK"
     gene            complement(189103..191067)
                     /locus_tag="BNFFOFHB_00148"
     CDS             complement(189103..191067)
                     /locus_tag="BNFFOFHB_00148"
                     /inference="ab initio prediction:Prodigal:002006"
                     /codon_start=1
                     /transl_table=11
                     /product="hypothetical protein"
                     /protein_id="X:BNFFOFHB_00148"
                     /translation="MEELFVKNGHFASKEGAIYQLRGVNLSGSAKLPLKPDGTTHFDQ
                     TTTFDNHKNVSFVGRPLKEDQAEEHFDRLRKWGFNFLRFLITWEAIEHKGPGKYDNEY
                     IDYVERMVSLAAKKGFYLFIDPHQDVWSRFTGGDGAPGWTLEELGMNISKIRNSETAI
                     VHHHQGKNYRRMSWPLNYQKYSCATMFSLFFGGKEFAPDTKIDGRNVQDFLQDHYIDS
                     VLKIVRKLKKYKNVIGFDTLNEPSPGWIGKKNLGEFDGFGFGKVVKSSPFQEMYLSEG
                     RAVSAAQAYMLGFWSLPFGKVRLNPEGVPLWERGHQCIWRNHGVWDYDPNGAPMMLKP
                     EYFYKKNGRKYEFYSDFMYPFIKKFKERVQKLENRFHIFIESDPSKLELEWKEIPKKN
                     QGSVINATHWYDISVLMLKRYLPWFGVHVFKQKPIFGKENIDNAYEETIRMIREMSEK
                     KMGNCPTVIGETGIPMDLNHRVAYLKNDYGVLEKALDRIMKAVEKNFVNLALWNYTPD
                     HTHSLGDRWNEEDLSIYSQDTPSSYDEDGGRAVRAFSRPYPIRTKGFPVALTFDMERS
                     LFKYAFRQEGDLFPETEIFIPEIHYKKGFEVLVNAGTYQYDFRSRVLKFKGEKGILDY
                     GITVYPSKKSLSREQDRTKVVPKTQKRKTQ"
     gene            complement(191195..192073)
                     /locus_tag="BNFFOFHB_00149"
     CDS             complement(191195..192073)
                     /locus_tag="BNFFOFHB_00149"
                     /inference="ab initio prediction:Prodigal:002006"
                     /codon_start=1
                     /transl_table=11
                     /product="hypothetical protein"
                     /protein_id="X:BNFFOFHB_00149"
                     /translation="MKRALILSGGGARGAYQAGVLRYLEEIQFKPDIICGTSVGAITA
                     TAMGCGMNSAEITKLWKSIEAKKVMRYSIWNDLVDIFVKSYSPLTDTTPLKNLLYSHL
                     DFRNLRKNPTEVIITAVNILTAELVFFRNKEIDIEHVMASSAIPMFFPWQYVDGKPHW
                     DGGVMANTPILPAVERGATDIVVVLLSPVGGIDMGLPKTRREGIERVFELSLIGSYQT
                     VMSNLNFEKKKRKGKKSKLSSLLSIPSADRPELKIRTIGPRTSLGFGSILNFSQVQAD
                     YLISRGYEDARIQFRE"
     gene            complement(192664..192948)
                     /locus_tag="BNFFOFHB_00150"
     CDS             complement(192664..192948)
                     /locus_tag="BNFFOFHB_00150"
                     /inference="ab initio prediction:Prodigal:002006"
                     /codon_start=1
                     /transl_table=11
                     /product="hypothetical protein"
                     /protein_id="X:BNFFOFHB_00150"
                     /translation="MILTTTFMVIVSGRWIPALALITSTTEPRDRGRFMTVISALQNL
                     ASGLGATIGGSILVAASPTAPYQNYDIAGYLAMGFNLIALILISKVKAVS"
     gene            complement(192945..193865)
                     /gene="sotB"
                     /locus_tag="BNFFOFHB_00151"
     CDS             complement(192945..193865)
                     /gene="sotB"
                     /locus_tag="BNFFOFHB_00151"
                     /inference="ab initio prediction:Prodigal:002006"
                     /inference="protein motif:HAMAP:MF_00517"
                     /codon_start=1
                     /transl_table=11
                     /product="sugar efflux transporter"
                     /protein_id="X:BNFFOFHB_00151"
                     /translation="MSSHPIRNIHVKSEPILIFVLASIQFTHILDFVIMMPLGSYFQE
                     SFYINPREFSFLISAYTYSAFCAGIVGALLIDRFNRKSAAIFLYFGFIIGTAFCAVAN
                     SYHLLLVARIISGSFGGILSSVIFAIVGDVIAMDRRGRAMGAIMGAFSVSSVIGIPLG
                     LKVAEFYGWNMSFAGIVLLSLPILVLMYYHLPSIPPFQSTGEEDPVKDFLRIFTYKRY
                     MASYMLIMFVILGGFTVIPFIAPYMERNVGIPKENISWIYFFGGLVTFFSSRGVGIAS
                     DKIGKHKVFYILVPLSCIPIFIMTNLGQTY"
     gene            194378..195667
                     /locus_tag="BNFFOFHB_00152"
     CDS             194378..195667
                     /locus_tag="BNFFOFHB_00152"
                     /EC_number="2.8.3.-"
                     /inference="ab initio prediction:Prodigal:002006"
                     /inference="similar to AA sequence:UniProtKB:Q0AVM5"
                     /codon_start=1
                     /transl_table=11
                     /product="putative butyrate:acetyl-CoA coenzyme
                     A-transferase"
                     /protein_id="X:BNFFOFHB_00152"
                     /db_xref="COG:COG0427"
                     /translation="MRFKTNNPFISADLAVSSVKSGQRVFVHSVAAAPTLLIQALTSR
                     ANELTNVEMIHLHTEGKAPYAEPGMEGKFFTNSLFVAANTRKAVEEGRGDYIPIFLSE
                     CPSLFRKGILPIDVALIQVSPPDKHGFCSLGVSVDISKAATETAKTVIAQVNVNMPRT
                     HGDGIIPINKIHSFVEGHLPLHEHFSEEPSDIELAIGKNVACLVEDEATLQMGIGAIP
                     NAVLTCLTSHKDLGIHTEMFSDGVMELVQKGIITGIHKKKHPGKIVSGFVMGTRKLYD
                     FIDDNPEVSMLDIGYINDPHVIRKNPKVTAINSAVEVDLTGQVCADTIGTRQYSGVGG
                     QMDFIRGASLSEGGKPIIALPSTTSKGESRIVSLLKPGANVVTTRAHVHFIVTEYGIA
                     NLYGKNLRQRAKELISIAHPNHRENLEKEALARFRIF"
     gene            195996..196454
                     /locus_tag="BNFFOFHB_00153"
     CDS             195996..196454
                     /locus_tag="BNFFOFHB_00153"
                     /inference="ab initio prediction:Prodigal:002006"
                     /codon_start=1
                     /transl_table=11
                     /product="hypothetical protein"
                     /protein_id="X:BNFFOFHB_00153"
                     /translation="MNLKALSWIGFLLLTLPILSVPTPPTLETQVKNSDYIALTRITN
                     VRETKISETSISVTATIEILKPWKGAEKLPPKFEIGFMIFPELLGKWLKASPPEGDYI
                     LFLNQKKVKDSKGNESSLIVLYEPHPFAFKEYSRAIENEIVEVVRSQKGN"
     gene            196467..198866
                     /locus_tag="BNFFOFHB_00154"
     CDS             196467..198866
                     /locus_tag="BNFFOFHB_00154"
                     /inference="ab initio prediction:Prodigal:002006"
                     /codon_start=1
                     /transl_table=11
                     /product="hypothetical protein"
                     /protein_id="X:BNFFOFHB_00154"
                     /translation="MRILKYSILIIILLLNFQTSIFAQPSFRSLGMKQESSELLSSLK
                     ETNPYGISHRGLDSKVDLSPSMPPVGNQGEQGSCVAWSTAYATKSFQEYIERKSSKDW
                     SLRTAQGAPNYSKIFSPAFIYNQINGGRDNGSLISDAMRVMVEMGAAPWETMPYNPAD
                     YRTRPSQAAIEAASKYKAKEFLRVKTTDMNEVKAQLSEGKPVVAGVLVYENFFNLKGD
                     QIYKEGLGKTYGGHAIALVGYDDSKNAVKFINSWGTDWGDQGYGYIDYRWFTKICQGA
                     FVMIDQVETVIDQGKPDSNTPEPTSVANDSNPIAPSSITASQGSFIDKVLINWEVVPG
                     AVGYEIHRKGPGDSNFGKIGLSGTNSFNDDGVQPNLAYKYKILTLTDSSASDLSQGEV
                     IGFAKTEELKPPPKVLGVKATQGQYDNKVELVWEPGDASSEYQIFKWNKTQKRYSPIG
                     TSKINSYVDTSAAKKGIVEIYVVSAKLGGKTGEPSDAASGFTSQPKTPPAKPLGLIAS
                     RGAYQNKVELKWQKVSGASKYLIFRYIKSGWIGGGAWEKISETGKEEFIDENLPARYA
                     YYSVTAVNTEGKNGPFSSFAYGYTDPNKQRGVKLSSPENVKGVLDVKEAKISITWDPV
                     KEASEYYVFRKKRGESKWTFLGSAGNKNTYVAEVPEKETLFLYSVTSKTDLGGESGNS
                     LPVSAVISTAVVAPKIRTFGGDSSLEKFKGPWTAMAWDGNNGVSQVLLEIESQDNVNY
                     TVKFNKKKIFEGKYVEESPIIDKDGKFKIEIEKTGDALSVTMKDPSIVNQKSNLSFLK
                     E"
     gene            complement(199527..200879)
                     /locus_tag="BNFFOFHB_00155"
     CDS             complement(199527..200879)
                     /locus_tag="BNFFOFHB_00155"
                     /inference="ab initio prediction:Prodigal:002006"
                     /codon_start=1
                     /transl_table=11
                     /product="hypothetical protein"
                     /protein_id="X:BNFFOFHB_00155"
                     /translation="MTTYKSPKILSFDEGEIEQFKNIFINENRGKPIVLLRFQDIKSL
                     SFLDFLQLVPIKISELYPGAEGHYTYYCYGDKKSLLIGVAPLRVNGSNGFLNFDSLLG
                     KLREISIKSGSMNFDFGIARTQCNYISYVDEIFHELEVSSLKNLQDNLIRWSWTYLNR
                     VNDYFAGEKADAVIQPIIHYNHKTQTYSMKGGEVFVGGEAYAGYADLIRDIPHDQDLN
                     RIELLILEKLTMCCNGAPGLLKFNISPQTLIDTFDTDEKVTRFHNLLLDQNLNPFLVR
                     MELIEKPYEEKDVTLKNVCKRFWNFGISFAADDFGVKSQSHQIVLDLGEMIKEFKLDP
                     ISFKFKADQDLTKFLDNLAFIDYCRRLSDNREAIITAEALEDIDSLNFLLTHQVYYFQ
                     ANLFCKKISIKEYKEIFKDMQDLPEAVVNQILTSEELLLQLKEKGNIFELARKLELVP
                     "
     gene            complement(200985..202403)
                     /locus_tag="BNFFOFHB_00156"
     CDS             complement(200985..202403)
                     /locus_tag="BNFFOFHB_00156"
                     /inference="ab initio prediction:Prodigal:002006"
                     /codon_start=1
                     /transl_table=11
                     /product="hypothetical protein"
                     /protein_id="X:BNFFOFHB_00156"
                     /translation="MDSLKSKSDELIQNKMTSEGLSSAFIQDFLKKTDLVRNGETGMV
                     RWEEVGDLDPKADEITLEQIESENAPEPSILKNLVVIKLNGGLGTSMGLSGPKSLIEL
                     KNGMSFLEIVAKQSEVIEKKYNVSVPLILMDSFNTQKESQEELNRIGFRQKFPTSFLQ
                     HKVPRLLKKDLTPISCKNPDEEWCPPGHGDIWISLLETGLLDTLIQNGYKIAFVSNGD
                     NLGATVHPGILSYMLKEKLEFCMEMTPKTLADKKGGAIYKRMIAGRAENYQLLETAQV
                     PPEHMHEFEGLGKFRTFSTNNLWIDLVALRQRILLGSFELSLIVNPKTIEGQEVLQLE
                     TAMGSAIRNFEKVKGIIIPRDRFAPVKKCEDYLARRSDAYHLLENYSITMSDKRKESG
                     LGEILIYLDERYYKKIGDFNRLFPEIPSLELCSSLTVQGEVLFDQKISIVGEVVIQNN
                     ETLPRRISDLKTRILESGKYSF"
     gene            complement(202391..202798)
                     /locus_tag="BNFFOFHB_00157"
     CDS             complement(202391..202798)
                     /locus_tag="BNFFOFHB_00157"
                     /inference="ab initio prediction:Prodigal:002006"
                     /codon_start=1
                     /transl_table=11
                     /product="hypothetical protein"
                     /protein_id="X:BNFFOFHB_00157"
                     /translation="MKTKKLVLSLWIFLILPSVVYSNIPTHSGMEKNFKETWRKSFPV
                     PYAKILKRDLTGKGVLVYKKTPLKIVYIYTYLIFLPLYKENEELPQEIPGKGKEVRVK
                     LFYEPSNPVEKFWIEFTEFDEQYNSKSVVRWIR"
     gene            202850..203767
                     /locus_tag="BNFFOFHB_00158"
     CDS             202850..203767
                     /locus_tag="BNFFOFHB_00158"
                     /inference="ab initio prediction:Prodigal:002006"
                     /codon_start=1
                     /transl_table=11
                     /product="hypothetical protein"
                     /protein_id="X:BNFFOFHB_00158"
                     /translation="MKKILSVLRTSFYFLSEIFEFTISLISSLSPSNKDSDLSGGDIF
                     IVTGYLSGPFFYSKLRKALESKGYKPRILNTPSFLFNTTSAVEVLSKQMDQIPLKSVL
                     LAHNTGGLITLLLPDRSRQKIKGLITLGTPFRGSYFLAINGLYFGSKYLKELFKTFLF
                     MDRFHPLSPLKEFIFLPASSSVYGEGRDLWFDIPGNYNQVRKTENIRTILEFLAFHYP
                     STTSKELEKKSIPIPRLQPQSTKTLNPKKTSLKKQKSKNASKTNRSGKEKNTSSLSKR
                     NSKTQRSVSKTKKQSSTIVNKKKNAPKKR"
     gene            204550..205668
                     /locus_tag="BNFFOFHB_00159"
     CDS             204550..205668
                     /locus_tag="BNFFOFHB_00159"
                     /inference="ab initio prediction:Prodigal:002006"
                     /codon_start=1
                     /transl_table=11
                     /product="hypothetical protein"
                     /protein_id="X:BNFFOFHB_00159"
                     /translation="MKNELKLKIRSLWGILSVLFALVVTQSAFAISYEKKILTYNVVG
                     RNASNMTTNYKLNVIQYRNTSFIETLGAKNVLCVHGFGDTSTIFEPLAKQLILKGKAN
                     NVYILDLPGHGGSTMTKGTAAYPSNVSELTVQNYEEATRALLDTMPSTMIWPDLPDTI
                     VGHSIGGLVVQLLQNKLKNQNSSLFKQYKITSTVLIASDIPYPLPWSGSDVTMGDPNY
                     NQSAKAFVWNFKVERILSSSPLVIGLFVESPDDFFINTKYSVNGIPVTGAPTPAQVEV
                     MNVLEPYRAAANIVGLDPSGQTQNAVPRIPVTRGIWSGENLKVVWLDKDVFFTKQETQ
                     NLANYLDPGQIGVMVTISDPEAVHGTPFSKPSLLIPLF"
     gene            complement(206236..207186)
                     /gene="panS_1"
                     /locus_tag="BNFFOFHB_00160"
     CDS             complement(206236..207186)
                     /gene="panS_1"
                     /locus_tag="BNFFOFHB_00160"
                     /inference="ab initio prediction:Prodigal:002006"
                     /inference="similar to AA sequence:UniProtKB:Q8ZKL0"
                     /codon_start=1
                     /transl_table=11
                     /product="Pantothenate precursors transporter PanS"
                     /protein_id="X:BNFFOFHB_00160"
                     /db_xref="COG:COG0385"
                     /translation="METKLQKIGEVGTLLFPAWVLIGSILSFFFPQWFTWFTGPAITY
                     GLGFTMLGMGITLLPRDFRNIFKTPIPVFIGVALQYTVMPVSGWGIGVLLDLPIPLAT
                     GLVVVSCCPGGVASNVITYLAKGDLALSVSMTASSTILSVFMTPLLTLFLIGKGIDVS
                     TSGLFLDTFQVVIFPIVLGVLLNVYFPEVSKKIQAVSPLVAVFLITMIVSSILGAGKE
                     KILQSAGILIFAVLSLHISGFFFGYVISWLFIRKQKISRTISIEVGMQNSGLGVVLSR
                     NNFPDPLVAIPAAISSLVHSLIGSLLAVFWRKLEKETTIK"
     gene            complement(208078..209229)
                     /gene="sufS"
                     /locus_tag="BNFFOFHB_00161"
     CDS             complement(208078..209229)
                     /gene="sufS"
                     /locus_tag="BNFFOFHB_00161"
                     /EC_number="2.8.1.7"
                     /inference="ab initio prediction:Prodigal:002006"
                     /inference="similar to AA sequence:UniProtKB:O32164"
                     /codon_start=1
                     /transl_table=11
                     /product="Cysteine desulfurase SufS"
                     /protein_id="X:BNFFOFHB_00161"
                     /db_xref="COG:COG0520"
                     /translation="MQSIIDWKEIQDLYPVNQEMIWLNNCGTTPCNVHTIQAIGEYLE
                     GYSKKGVLTEVRKYASVKHSIRKIVAGLINCDVEELCIIHNTNEGMNFLSLGFQLKSG
                     DEILLLENEYPSNIYPWEHWKEKGVVIGFIPMASTPDQFLENLKSSISSKTKIVALSA
                     VHWCTGMPFPLEEIGVFLDSKGIEFVLDGAQGIGLIPVDVRKMKLKYIAFPAWKWLLG
                     PLGLGMLYIQQDCIDTLSFPFKGTGSVINDEVYLPYRAELKSGADRYEISTGNFIDWV
                     YFQSTLEMLQKIGFHSVMERIYELADYLSEGMKGIGFQIELDHFPDNRTGIVVGYKEG
                     IPMDELVSYLKKNEVMCALRLGKVRFSPHIYNKKDQLDRVVELLGSFSS"
     gene            complement(209240..210109)
                     /locus_tag="BNFFOFHB_00162"
     CDS             complement(209240..210109)
                     /locus_tag="BNFFOFHB_00162"
                     /inference="ab initio prediction:Prodigal:002006"
                     /codon_start=1
                     /transl_table=11
                     /product="hypothetical protein"
                     /protein_id="X:BNFFOFHB_00162"
                     /translation="MNIKPLKETTFLEAVAAAIQHEKDYFEFYMSTYEKLPPGDTKEL
                     FERLAEEVDDHIKFITELYEQAEGSELPNLKQLAAIHKFHDSTLQKLMNKVERTISGP
                     GTKDAHEALELAIREAENAVSFYEKLANKFEDVNIKSLFTKLKDYNQNYQSLLETELN
                     GLDQSQSGSGQGTFFWDEQAEEVVKAESKPVKTTSPSKKPSSATTSTPKTTSVTTTKA
                     AAPKQSATTVTAKKVAPKKTASKSVAKKTTSKKKVAVKKAVAKSKKPLKKKVVKKTAP
                     KKKTSPKKSKKKR"
     gene            complement(210172..210798)
                     /locus_tag="BNFFOFHB_00163"
     CDS             complement(210172..210798)
                     /locus_tag="BNFFOFHB_00163"
                     /inference="ab initio prediction:Prodigal:002006"
                     /codon_start=1
                     /transl_table=11
                     /product="hypothetical protein"
                     /protein_id="X:BNFFOFHB_00163"
                     /translation="MILILFCIVSVAHLLVLYFVPDNVTLKIGSKIAPILVLIFFSFL
                     EGNWKGKGGKFIFAGLIFSLFGDAFLGVPGNYFVFGLGSFLIAQILYSVGFSVGNPVH
                     IIRAVPYLVFGISFYIWILPGIGTALYVPVGVYMIAICVMGWRSVSRECSKSEFWKSL
                     AGSLLFILSDSLIATRKFTTVPIPWIGVWIMSTYYAAQFLIYESVEEN"
     gene            210886..211866
                     /gene="alx"
                     /locus_tag="BNFFOFHB_00164"
     CDS             210886..211866
                     /gene="alx"
                     /locus_tag="BNFFOFHB_00164"
                     /inference="ab initio prediction:Prodigal:002006"
                     /inference="similar to AA sequence:UniProtKB:P42601"
                     /codon_start=1
                     /transl_table=11
                     /product="Putative membrane-bound redox modulator Alx"
                     /protein_id="X:BNFFOFHB_00164"
                     /db_xref="COG:COG0861"
                     /translation="MDFGEWILIVIFTLALGLLIYLDLFVLNKRAHKIPLRNSVYWSL
                     FWFSLAISFSILIYFMDQTPEDPTRGKTKALEFIAGYLLEYSLSVDNLFVFIIIFQNF
                     RVTPQYQPLILKWGIIGALIFRAIMIFIGAGLISQFHWILYLFGILLLYTAVKMFTHQ
                     EEEDFNPESSSVIKFTKKILPLSQVYHPEKFVVLEHGKYLFTSTFVTLLVVEFSDILF
                     ALDSIPAIFSITTDAFIVYTSNIFAILGLRSLFFMLSGVMELFIFLKKGVSILLAFVG
                     IKLLLPLISPYIFGREIHIPILISLGVILGTLTISILASVPHYLKIKKEN"
     gene            211958..213838
                     /gene="icmF_1"
                     /locus_tag="BNFFOFHB_00165"
     CDS             211958..213838
                     /gene="icmF_1"
                     /locus_tag="BNFFOFHB_00165"
                     /EC_number="5.4.99.13"
                     /inference="ab initio prediction:Prodigal:002006"
                     /inference="protein motif:HAMAP:MF_02050"
                     /codon_start=1
                     /transl_table=11
                     /product="Fused isobutyryl-CoA mutase"
                     /protein_id="X:BNFFOFHB_00165"
                     /translation="MANQKLFTDFPPVDREAWIALIQKDLKGADFEKKLIWETAEGFK
                     IQPVYTKEDIGDKQWLTSNLPGTFPFARSTRKLVSDWSIRQDLDSNSISEANQLAKEA
                     ASNGVTAIGFIIENKTSPQKGIPVNSSKDLETLIQGLPFDQVTLHFIAEERSPEIFSW
                     LPKDKVLVGGLGYDPFRILLKHGRSGKHSIPVLKEILETFASSWPHYRGLSVYSSTFR
                     DAGSTISEELAFTLAAAAEYVQQLKTAGMDVDTIASQLMFEFSIGPDYFLEIAKFRSA
                     RILWAEILKEFSPKVESSLHAFLSAHTCRYNYSAYDPNVNMLRATTEAMSAAIGGCEV
                     INVSPYDSILKTSDSFSLRIARNIQLLMKHESYIDKVVDPAAGSYYLESLTDSITKKA
                     WEIFCEIESIGGFLEGIQKGIIQKKVADSRKKKEENLANRKEILLGTNQYPNGEDRVP
                     ELNQNKTLGEIDSVTGETTCERIFEFRAGADIEEIRLKTETFAKKSGKTPTVLLLPMG
                     DLKMKKARAIFSQNFLACAGYKVVDPGSYTTPQEVLQSLKETIADVVVFCTSDEEVFG
                     FVDSIFGILKKQNPNLLGIVAGNPTEQIDNLKSKGIEFFIHVKSQHLETLKSIQKRLG
                     IQ"
     gene            213835..216033
                     /gene="mcm"
                     /locus_tag="BNFFOFHB_00166"
     CDS             213835..216033
                     /gene="mcm"
                     /locus_tag="BNFFOFHB_00166"
                     /EC_number="5.4.99.2"
                     /inference="ab initio prediction:Prodigal:002006"
                     /inference="similar to AA sequence:UniProtKB:Q3J4D7"
                     /codon_start=1
                     /transl_table=11
                     /product="Methylmalonyl-CoA mutase"
                     /protein_id="X:BNFFOFHB_00166"
                     /db_xref="COG:COG1884"
                     /translation="MKRPSFDPKRYTSHRNGTVSKSDWEKSALGDLGFSSMEQTLWLT
                     PEKIPVKPVYTSEDIAEMEHLDFVAGIPPYLRGPYSTMYVQQPWTIRQYAGFSTAEES
                     NAFYRRNLAAGQKGLSVAFDLATHRGYDSDHERVVGDVGKAGVAIDSILDMKILFDQI
                     PLDQMSVSMTMNGAVIPILAFYIVAAEEQGVSADKLSGTIQNDILKEFMVRNTYIYPP
                     APSMKIIADIFKYTSDFMPKFNSISISGYHMQEAGATADIELAYTLADGLEYLRTGIK
                     AGMDVDTFAPRLSFFWAIGMNHFMEIAKMRAGRLLWAKLVKQFNPKNLKSLALRTHCQ
                     TSGWSLTEQDPFNNVARTCIEALAAALGHTQSLHTNALDEAIALPTDFSARIARNTQI
                     FLQEETNIHRVVDPWGGSYYVESLTHSLAHRAWELIEEVEKLGGIAKAIETGIPKMRI
                     EEAAARKQAKIDSGKDVIVGVNRYKAVEEKPLDILDIDNTAVRESQIRRLQELKKNRN
                     NSDVNYALDAITKCAEGGEGNLLALAVDAARKRATLGEISYAMEKVFGRYQATIRSIS
                     GVYSSEIEDDLDFKRAKELSDKFATLEGRRPRIMIAKMGQDGHDRGAKVISTSFADMG
                     FDVDIGPLFQTPGEAAKQAVENDVHILGVSSLAAGHKTLVPQVIAELKKLGREDIMVV
                     AGGVIPQQDYDILYKAGVTGIFGPGTKISKAAADILELLIKDLESLKVNA"
     gene            216046..217101
                     /gene="argK_2"
                     /locus_tag="BNFFOFHB_00167"
     CDS             216046..217101
                     /gene="argK_2"
                     /locus_tag="BNFFOFHB_00167"
                     /EC_number="3.6.5.-"
                     /inference="ab initio prediction:Prodigal:002006"
                     /inference="similar to AA sequence:UniProtKB:P27254"
                     /codon_start=1
                     /transl_table=11
                     /product="GTPase ArgK"
                     /protein_id="X:BNFFOFHB_00167"
                     /db_xref="COG:COG1703"
                     /translation="MSSGEQNGIPPLNEIRQRLGRVNRTLPSAEEFIKGILSGDRVML
                     ARAITLVESTRTDHKELAEKIINSCLPHSGKSIRIGITGIPGVGKSTFIESFGMYLIS
                     QGKKLAVLTIDPSSQISGGSILGDKTRMSELSKNESAFIRPSPSGDSLGGVARKTRET
                     IYLCEAAGFDTILVETVGVGQSETAVHSMVDLFLLLLIAGAGDELQGIKRGIMEMADL
                     FAITKADGDNKVRAERTRIETQSAIHFFPKQESSWIPKVLTCSSLSGEGIGEIWNQIL
                     EYEKVLKLNGHFEIRRTNQSKYWLEETVSENLMGDFYTKMKDLYLDMESKVSEHKISS
                     FQAAEKLIFEYRKRILK"
     gene            218193..218570
                     /locus_tag="BNFFOFHB_00168"
     CDS             218193..218570
                     /locus_tag="BNFFOFHB_00168"
                     /inference="ab initio prediction:Prodigal:002006"
                     /codon_start=1
                     /transl_table=11
                     /product="hypothetical protein"
                     /protein_id="X:BNFFOFHB_00168"
                     /translation="MKIFQILFIFFASLILFHCATSSAGMATSNIPIADRKYKVISPV
                     EGHKTWNTFDIAIVGLPLSEPPIDKLVTSMLTEKEADALINIRYWTDKYILLFITINR
                     LHINAEAIKFEDQPNDQSGKKRK"
     gene            218542..218811
                     /locus_tag="BNFFOFHB_00169"
     CDS             218542..218811
                     /locus_tag="BNFFOFHB_00169"
                     /inference="ab initio prediction:Prodigal:002006"
                     /codon_start=1
                     /transl_table=11
                     /product="hypothetical protein"
                     /protein_id="X:BNFFOFHB_00169"
                     /translation="MIKAAKKENNKVAFFLLQKARGFIIKFASYLDREIKLLRTLQLF
                     VKFTSSLTFSKFFLIIKSCFLQVEFLWELPRKFLLLNTLNLWARP"
     gene            218751..219416
                     /locus_tag="BNFFOFHB_00170"
     CDS             218751..219416
                     /locus_tag="BNFFOFHB_00170"
                     /inference="ab initio prediction:Prodigal:002006"
                     /codon_start=1
                     /transl_table=11
                     /product="hypothetical protein"
                     /protein_id="X:BNFFOFHB_00170"
                     /translation="MGTPTKISSFKYFKFMGKAMIQPLVAIKYHSLHYYSLLLHFLVI
                     LFFSVFGNCMGGTLFEPGGRVRAPALYDSATIIRTSGYDILEESEGESSTFFILGIIP
                     ITNPISIDYALSQAVQKVPGGRSIVNIKVWHETHVMFPLGTVSVLKVKGKVIGNKEES
                     ERLRLEEQLKKETETTTKSNFQTQHEKQDSNPSSGGISVSGEKRSSDSSSSGISVGGK
                     KKD"
     gene            219418..219867
                     /locus_tag="BNFFOFHB_00171"
     CDS             219418..219867
                     /locus_tag="BNFFOFHB_00171"
                     /inference="ab initio prediction:Prodigal:002006"
                     /codon_start=1
                     /transl_table=11
                     /product="hypothetical protein"
                     /protein_id="X:BNFFOFHB_00171"
                     /translation="MLKYSLELIPKPKKESNLNKAADFSQIDFLQKRKRFQKILFGFV
                     FILVTFSQNCVRPEVVSASDSQSQIYAAANYLSNKCGNPIPVPMPIVVDDIQQRNLDL
                     CTIAITRSECPFISYPFACVLIYVEEPIGEIPWYLDFQEVFVKTKIQ"
     gene            219876..222536
                     /locus_tag="BNFFOFHB_00172"
     CDS             219876..222536
                     /locus_tag="BNFFOFHB_00172"
                     /inference="ab initio prediction:Prodigal:002006"
                     /codon_start=1
                     /transl_table=11
                     /product="hypothetical protein"
                     /protein_id="X:BNFFOFHB_00172"
                     /translation="MKNIRNILIILFIQPTKKFIKSETLNILQFNKLFPPGRNEPSLM
                     LLKRISFLFFIFITTPIFAEVSFRARVFSRSKSLGDANVSVRISETKKFYQTDSEGYF
                     QAVVPSSGTYTFRILRDVGFQEIRQEIGEGEALVILYTDESTKSSESIPKGTINVTGE
                     KEKQLMSRTKLRFEEIKRMPGTFGEPLRSIETIPGVVPVAAFGGGANNYSFRGADPNT
                     NLYLYDDLPILYPFHFDGLTATINGNLIKSMDVYTGVLPANFNNALGGVIEIESPDKV
                     ERSSGNFLTSLWAASANYQTTFANGKGYILGAVKVGYIDKTFETLGTLAGGSLLPEGV
                     RLPRYTDSQVKMVYNFNDEHQISFYSLTAKDDFALDPPAKRQNDPTKDELAGFAGGNL
                     SAGQGYRTQAFRYTWRPSEKFNNRITLISYDPFVDFNVSFGSIKAKQRGSGAYNGVRQ
                     DASWEPNKHFTLEFGSELRFLNYKTTGSTIQQTDPNNPDPNPYDTTSPDFKTVPDTNR
                     VQSKYYNAYTTMKIKFGGLLIEPGARYDYIPYIKNGALGPKAQISYKFEQGILKGTTV
                     FGGAGNHFNFPLDTRFSEQSGNPHLKFQKAFKYGGGIDHQVTSEWQIKGEVFKQEFSN
                     LIVTDPYITEAIGTNPDQYGRITQPYILNKPLSYSNNGTGHSRGYELVIRKTAAPGKR
                     DWFGWISYTWSQTFRNPNIYKPDAIMTQVATGSEQRLVAQTFPNSKETLYDYDRTHII
                     NLIFGWRFSQDWQFGARWSYMTSTPITPIVGDDGGKFSNPANNQTIWIPVSGNNPYLA
                     EYTNSKRLKDYHRFDIRIDKFLNYEWGYVNTFLEIINVYMRENVSGENFDVTRPYSAT
                     NPKPNPTFGTLTLPGGAIIPFFNMGIEVKF"
     gene            222536..223051
                     /locus_tag="BNFFOFHB_00173"
     CDS             222536..223051
                     /locus_tag="BNFFOFHB_00173"
                     /inference="ab initio prediction:Prodigal:002006"
                     /codon_start=1
                     /transl_table=11
                     /product="hypothetical protein"
                     /protein_id="X:BNFFOFHB_00173"
                     /translation="MKKNPFETIKRRIQNFAFTLISLHLILNCNLPNEDDGFNRNNEK
                     RVILQYLLLPPTDPVRSCIDALQAAQICLNQAPDLPTPLSEEMIVSLFSGENSSLETY
                     QSYCDALIHSPTLAKYTSRVQACVMDCNRSYWVNKNSAGTCGEDGGSQIMGLSTGTFG
                     CTKTCASVSGP"
     gene            223130..223744
                     /gene="tolQ_2"
                     /locus_tag="BNFFOFHB_00174"
     CDS             223130..223744
                     /gene="tolQ_2"
                     /locus_tag="BNFFOFHB_00174"
                     /inference="ab initio prediction:Prodigal:002006"
                     /inference="protein motif:HAMAP:MF_02202"
                     /codon_start=1
                     /transl_table=11
                     /product="Tol-Pal system protein TolQ"
                     /protein_id="X:BNFFOFHB_00174"
                     /translation="MTMFLVEYGETFIFVVMLVASIVALAVGTERILIFRRNLKNTEA
                     ILPVLTSEIRKGDFSAVKSIASENHGNIYAKFSQFSAEHYEVGHEALSELQEGKIIGE
                     RIELENHLPILNTLGNNAPFIGLLGTVLGVIKAFYGLGTLGSTGAEFVMRSISTALLA
                     TAAGLGVAIPVVMANNYFTRKLKVIQANLEILSKEFLASLSRKK"
     gene            223833..224237
                     /gene="exbD_1"
                     /locus_tag="BNFFOFHB_00175"
     CDS             223833..224237
                     /gene="exbD_1"
                     /locus_tag="BNFFOFHB_00175"
                     /inference="ab initio prediction:Prodigal:002006"
                     /inference="similar to AA sequence:UniProtKB:P0ABV2"
                     /codon_start=1
                     /transl_table=11
                     /product="Biopolymer transport protein ExbD"
                     /protein_id="X:BNFFOFHB_00175"
                     /db_xref="COG:COG0848"
                     /translation="MAGSAPSGDGEEIGNINITPMVDVILVLLVIFMVTANFLKKESI
                     NINLPKVAAADPNVAQSVQVALTKDGKILLEGSDISIERLKAHLERDSKIRPNMRLTL
                     SADSSLPYGQIAETMGVIRKAGVTKIALSVKR"
     gene            224247..224897
                     /locus_tag="BNFFOFHB_00176"
     CDS             224247..224897
                     /locus_tag="BNFFOFHB_00176"
                     /inference="ab initio prediction:Prodigal:002006"
                     /codon_start=1
                     /transl_table=11
                     /product="hypothetical protein"
                     /protein_id="X:BNFFOFHB_00176"
                     /translation="MKLQMVVNIPEIKQRILKFGLFRFCLIVSFILHSLTIGTYFIAT
                     YLPEEEISSEDLDTNVEVDLEEIPPELIGGTTSPAPVEKQEWVEGSNQNAEDPIDEDL
                     NPNALSGNGTDKDGYLFSYNGDKTPTPIIDFDLRDFFPAQAKSAGIVSKQVVVVVQID
                     EHGNLQGAKIASGKAGFGFDEAALKIVKLARWSPGYVQGRPTKMSHRVPISFNLED"
     gene            226070..226864
                     /locus_tag="BNFFOFHB_00177"
     CDS             226070..226864
                     /locus_tag="BNFFOFHB_00177"
                     /inference="ab initio prediction:Prodigal:002006"
                     /codon_start=1
                     /transl_table=11
                     /product="hypothetical protein"
                     /protein_id="X:BNFFOFHB_00177"
                     /translation="MKFEKNKIYDGIFLSDVHYLLNKKIKSHKHKELFQFLDHLNQRN
                     VRFKNVYLVGDIIENWFFSASRRLKRSKKKFNKLFDRLDNLSAFGGNKIYIVGNHDST
                     SYLMNLPPKIQKYLKERNWNICEKTENDLLIAVHGHQGQYNRFTWIGSIFLLRFLHTI
                     ALLIPNLFRFSEAFYQKHLNRQDPNTPEEILGYYKRLSKITHQGNRVLISGHTHDFLC
                     VPHLKIINTGDWVKSNSFVIQDGSRFIGAKMNKRGEFSKEFVYKHK"
     gene            226939..228528
                     /locus_tag="BNFFOFHB_00178"
     CDS             226939..228528
                     /locus_tag="BNFFOFHB_00178"
                     /inference="ab initio prediction:Prodigal:002006"
                     /codon_start=1
                     /transl_table=11
                     /product="hypothetical protein"
                     /protein_id="X:BNFFOFHB_00178"
                     /translation="MILQFISEHPWYSLFYTIGTYLFFALLHDIFQRRHAIKHNFPLV
                     GRIRYIFETIGPELRQYWVANDKEEMPFNRAERSWVYATAKKQNNNFGFGTTELLYEA
                     GYPIIKHSAFPFPESKVKHLKNDTSMIPCLKVIGEFHNRKKPFRPPSVVNISAMSYGS
                     LGKNAVSALNKGAMMAHCYQNTGEGGISPYHKLGGDIVWQIGTGYFGARDEKGNFSLE
                     VFGQKIQENPQIRMIEIKLSQGAKPGKGGILPGKKVTKQIASIRGVPIGKDCVSPNAH
                     SEFGNVNELIDFIERLHFASGLPVGIKSAIGEIHFWNELAERMKQTNKGPDFITIDGG
                     EGGTGAAPLAFADHVSLPFKVGFARVYQIFQKEKLSERMAWIGSGKLGFPDRAIVAFA
                     MGCDLINVAREAMMSIGCIQAQRCHTDHCPAGVATQNRWLQAGLDIELKAERNANYIK
                     GLRKEVLSVTHAAGYEHPLQFRGSDIEISAGLNIFKTLETILGYERDHVHFTKMLDYT
                     DHTYLEEYMQGTTKQEHPKTV"
     gene            228864..229592
                     /locus_tag="BNFFOFHB_00179"
     CDS             228864..229592
                     /locus_tag="BNFFOFHB_00179"
                     /inference="ab initio prediction:Prodigal:002006"
                     /codon_start=1
                     /transl_table=11
                     /product="hypothetical protein"
                     /protein_id="X:BNFFOFHB_00179"
                     /translation="MSKFSFSFTNTIEEARDVLIKPTFYFKNLSKTPEESLISLYLRC
                     LVYMGFLYIVAVLGMTLFTPKEFLNPPLTLLFLEMPLAYLISSIIVFPILGFIYMFFS
                     WICGGNTNWKKNFRASTAIFSTFWAALFFQSFGGYVHLYLGLGIGIVFTAYIPFLFYL
                     ALTCYLQAPIKRTAAILSGFVLILLYLQYSKMDLYVKNHKVIEGINSYKPIIKEEQSQ
                     IEPETEAVEGIIQKAMEKAKNTKE"
     gene            229598..230029
                     /locus_tag="BNFFOFHB_00180"
     CDS             229598..230029
                     /locus_tag="BNFFOFHB_00180"
                     /inference="ab initio prediction:Prodigal:002006"
                     /codon_start=1
                     /transl_table=11
                     /product="hypothetical protein"
                     /protein_id="X:BNFFOFHB_00180"
                     /translation="MARIQLELPNQFIWSVDLDVRIYDVNFADHLAHDRVISLLHEAR
                     ARFFLEHNYNELNVEGLGIIMTDIAVVYKAEAFFRDKVRVEITAGDFNPKGCDIFYRM
                     THADGPANGRVICEAKTGIVFMDYTTRKLGALPNGFRKIFP"
     gene            230163..230594
                     /locus_tag="BNFFOFHB_00181"
     CDS             230163..230594
                     /locus_tag="BNFFOFHB_00181"
                     /inference="ab initio prediction:Prodigal:002006"
                     /codon_start=1
                     /transl_table=11
                     /product="hypothetical protein"
                     /protein_id="X:BNFFOFHB_00181"
                     /translation="MLGAFGESPIHQKSSEKTGLLAILEGFSMKRTELERRERDLRKA
                     EKKVQLQEKRLASGKGNSVGVYIDELSALFRYDATEIFNTGDDIAVLELLEDIQANLP
                     AKQWENVLRKAIKKTGVQEKEKAYNELKELMNEETEEEIEV"
     gene            230822..231049
                     /locus_tag="BNFFOFHB_00182"
     CDS             230822..231049
                     /locus_tag="BNFFOFHB_00182"
                     /inference="ab initio prediction:Prodigal:002006"
                     /codon_start=1
                     /transl_table=11
                     /product="hypothetical protein"
                     /protein_id="X:BNFFOFHB_00182"
                     /translation="MNLPPLHENMELVWSAFAFYSGFSFIVFGINSLIAYKNRRVQGS
                     KEFLLVVTGLALYSFGSFFEIVSRNEKWILF"
     gene            231278..233365
                     /gene="sasA_1"
                     /locus_tag="BNFFOFHB_00183"
     CDS             231278..233365
                     /gene="sasA_1"
                     /locus_tag="BNFFOFHB_00183"
                     /EC_number="2.7.-.-"
                     /inference="ab initio prediction:Prodigal:002006"
                     /inference="protein motif:HAMAP:MF_01837"
                     /codon_start=1
                     /transl_table=11
                     /product="Adaptive-response sensory-kinase SasA"
                     /protein_id="X:BNFFOFHB_00183"
                     /translation="MKFSVSYYLLIQTIVITILIWKFLTFNGFKRAQMFMLLIGILFP
                     FLGGLMTVTGLFPFINPHLDVFPITGCITSLVWAYGIFYFKMMDLIPVARDKVFNLIQ
                     DGILILDKNNLILDYNEASVALFLNRLNFTGVTLKEIYPELDYLIEKYKLKEIDSIPD
                     LRLFMNGELRYYEVILKNFSNRSTPSDFWILTLRNITERKLGEVRAIEEKNFLNMILD
                     STRVLFLALDREGRILRFNKACENAFGYRFKEVHGHTFWEIFVEPRKREFVKKKYFKM
                     IRSNFIPKAQEQWISKFKERKVILWENREIKDDHSNTNYIISAGADLTDVYNAENEIA
                     NLKSANEEITKKNQMIEDQKKELEKIIETLKKTQAQLVQTAKLADLGQLVSGIAHEIN
                     NPLGAIQASNQNIQYYTKSFREKSKDYFQLLRKLSEKIRNQIIDIIEIAGQHSDLILG
                     IERRKRIKEIRANLEDLGFVSAPNELCEAAFECGLYGKEKEYIDLLKHKEAVSILELI
                     TNLLGPERNSQTIQTAVERSSKILYALKSFAHFDNNSVLEDSNLRENVETVLTLYQNL
                     FRHGVELSVEFEDLPPVPIYRDDLLHLWTNLIMNAVQAMTYSGKLKIQGYKEDNFAVI
                     LVEDSGPGIPESIRDKIFNPFFTTKPPGEGSGLGLDICLKVVEKHNGTISFDSIPGRT
                     VFKVGIPLKNNNT"
     gene            complement(233369..234067)
                     /locus_tag="BNFFOFHB_00184"
     CDS             complement(233369..234067)
                     /locus_tag="BNFFOFHB_00184"
                     /inference="ab initio prediction:Prodigal:002006"
                     /codon_start=1
                     /transl_table=11
                     /product="hypothetical protein"
                     /protein_id="X:BNFFOFHB_00184"
                     /translation="MSSEQENKLILVAGAGSGIGKSVLENLNLLNQAAIGVSRTGVVW
                     KTSEGFQSGKNFQCNLSRQSEVLEFVEVLKKQVSYLGGVYFTFGSGLFKSIEQIALEE
                     WNAHFVLNLNSLFLLTKEILPLLRSGSFLCYLSSTAGYQGFPNSIAYCASRHAIAGFA
                     KALREELKSKGIRVITVYPGAVYTDIWKGREGFDQDDMIPVDDFGKWLATLSILPDVV
                     YPDEIRLLPRKGIL"
     gene            complement(234080..234829)
                     /gene="mtnB"
                     /locus_tag="BNFFOFHB_00185"
     CDS             complement(234080..234829)
                     /gene="mtnB"
                     /locus_tag="BNFFOFHB_00185"
                     /EC_number="4.2.1.109"
                     /inference="ab initio prediction:Prodigal:002006"
                     /inference="similar to AA sequence:UniProtKB:O31668"
                     /codon_start=1
                     /transl_table=11
                     /product="Methylthioribulose-1-phosphate dehydratase"
                     /protein_id="X:BNFFOFHB_00185"
                     /db_xref="COG:COG0235"
                     /translation="MSVKKQLERLSELGAYYHKNGWMPGTAGNLSIRIPEESGFWVSG
                     SGLDKDLLNKRNFLYVDLESGKPVDSKNVKATKGLKPSAETSIHRAVYRALDEVGCGL
                     HVHTLESNLICANTSKNEPIALFELPAIEILKAYGIWEENPKVYVPIIYNFPNVQDIS
                     DCLEKYLKEYRPHVPFCIIEKHGITVWGKDAVQANRNLEATDFILKYMTSWKSFSYSG
                     EPRKLSVSDVLEQDRREIFSVEFPVYPATFY"
     gene            complement(234831..235364)
                     /gene="mtnD"
                     /locus_tag="BNFFOFHB_00186"
     CDS             complement(234831..235364)
                     /gene="mtnD"
                     /locus_tag="BNFFOFHB_00186"
                     /EC_number="1.13.11.54"
                     /inference="ab initio prediction:Prodigal:002006"
                     /inference="similar to AA sequence:UniProtKB:Q81MI9"
                     /codon_start=1
                     /transl_table=11
                     /product="Acireductone dioxygenase"
                     /protein_id="X:BNFFOFHB_00186"
                     /db_xref="COG:COG1791"
                     /translation="MATIVRQNGLTPIQETNEVKSFLKERGIDYDHWKVPHNASNLTD
                     KEVLVDTEKEELLKKLDDRFETLKAKEGYQSRDLIVLHPNVSGLNEMLAKFDKVHYHT
                     DEEVRYIVDGSGVFGFAFKDEKFLVHVYKDDFISVPRNTNHWFYLDDKKRIKAVRYFQ
                     DMSGWVPNYVEETNSLD"
     gene            complement(235387..236193)
                     /gene="efp"
                     /locus_tag="BNFFOFHB_00187"
     CDS             complement(235387..236193)
                     /gene="efp"
                     /locus_tag="BNFFOFHB_00187"
                     /inference="ab initio prediction:Prodigal:002006"
                     /inference="protein motif:HAMAP:MF_00141"
                     /codon_start=1
                     /transl_table=11
                     /product="Elongation factor P"
                     /protein_id="X:BNFFOFHB_00187"
                     /translation="MSVLGGMINRLCILNIRQLGILVWRNLGFLKVSLSSSINSVPDS
                     FNSTSRFLWGARRVLFLDNGFVSKEIEGGKLFVGNSMTLGITEVKKGMVLKVEGDLYS
                     VVKTEFVNPGKGSAFIRTKLKNLTRNSSIERTFKAAEKLESVELEKRNMTICYTEGDD
                     IIFMDSNDFEQMPVSKEYVEDILPFLKEETPMEVTFYEGKPIGVIPPNFSILEVTYAE
                     EGLKGDTSGTAQKRITVETGGEINVPIFVKQGDVIKIDLRDLTYVERVSK"
     gene            237809..238708
                     /gene="pstS"
                     /locus_tag="BNFFOFHB_00188"
     CDS             237809..238708
                     /gene="pstS"
                     /locus_tag="BNFFOFHB_00188"
                     /inference="ab initio prediction:Prodigal:002006"
                     /inference="similar to AA sequence:UniProtKB:O51233"
                     /codon_start=1
                     /transl_table=11
                     /product="Phosphate-binding protein PstS"
                     /protein_id="X:BNFFOFHB_00188"
                     /db_xref="COG:COG0226"
                     /translation="MKLKFIILVAIILIGNCKPKETITVTGSETMHVMLQMIGLEYTR
                     KKSGIQVVVQGGGSIEGIEKLFQGKTDIAAASRPLTETELKEFDSKGKFESLTIAYDG
                     IAIIVHPSNPIRKISLEIASKIFSGEISDWSKIGGKPGKIDVIIRNDKSGTASYFETH
                     VLKQKDLGSKNFETRKNVIYSKMAKIVSDNDSMAAEIDSNPNAIGFMGMGSALFENKG
                     RVRALEYSLSGKDPFVVPSIENVYNRKYELSRGLYLFYLSDHGQKIDDFITYVTGEEG
                     QKTILKSGYLRGTLPTVEVEVKK"
     gene            238783..239880
                     /gene="kamA_1"
                     /locus_tag="BNFFOFHB_00189"
     CDS             238783..239880
                     /gene="kamA_1"
                     /locus_tag="BNFFOFHB_00189"
                     /EC_number="5.4.3.2"
                     /inference="ab initio prediction:Prodigal:002006"
                     /inference="similar to AA sequence:UniProtKB:Q9XBQ8"
                     /codon_start=1
                     /transl_table=11
                     /product="L-lysine 2,3-aminomutase"
                     /protein_id="X:BNFFOFHB_00189"
                     /translation="MSTFSSSLETTSKWLNWKWQIQNRIKTRTHLSEFLELSEKEILS
                     FEACSQFFEFSVTPYYLGLAAPKDPNCPIRLQIVPHQEELIRNGFEKQDPLSEETFMP
                     VKGVTHRYPDRVLWYLSHVCAVYCRFCTRKRKVSKSSHTPGQEDWDQALDYFWSHKEI
                     KEVILSGGDPLNLSDDKLDYLLKELKSIPHINQVRIHSRYPVTLPMRIDSSLCAVLKR
                     HFPIYIVTHFNHPKEITPLVRERISLLIQEGNTMVLNQGVLLKGINDSAETLKELFYG
                     LTAIGIKPYYLHQCDEVWGSGSFRVEIEKGVEIMKQIRGRISGLSVPLYVVDLTGGGG
                     KVPLPTSYLAEKTDHSYIFRNYQDELYEISY"
     gene            239864..240493
                     /locus_tag="BNFFOFHB_00190"
     CDS             239864..240493
                     /locus_tag="BNFFOFHB_00190"
                     /inference="ab initio prediction:Prodigal:002006"
                     /codon_start=1
                     /transl_table=11
                     /product="hypothetical protein"
                     /protein_id="X:BNFFOFHB_00190"
                     /translation="MKLVIKRNQFYCVFQDAKILSPFLLYSKEIYFLFFKRLISSFLL
                     FGFLFVCKTPESQGASSSIETPRYLRLNYDVVYDTSEGIILHETGKLFARGLFYDFTI
                     RSSENQFGRIKASSYTEDNQIDFKHILTAEELNSLQNKQYQYFSMPNDSRASVLTGTH
                     NESCYIRWEWQKESFIFVFETDFKNDSGKNPVLLGKEFHENIRKGLRIF"
     gene            240548..240754
                     /locus_tag="BNFFOFHB_00191"
     CDS             240548..240754
                     /locus_tag="BNFFOFHB_00191"
                     /inference="ab initio prediction:Prodigal:002006"
                     /codon_start=1
                     /transl_table=11
                     /product="hypothetical protein"
                     /protein_id="X:BNFFOFHB_00191"
                     /translation="MWLKLGDSEIINLDYISTIKKNQSSNSIEIIYNDLNHIKSLPFR
                     SPTERDKAYEAILENLSRMKLFFE"
     gene            240765..241520
                     /locus_tag="BNFFOFHB_00192"
     CDS             240765..241520
                     /locus_tag="BNFFOFHB_00192"
                     /inference="ab initio prediction:Prodigal:002006"
                     /codon_start=1
                     /transl_table=11
                     /product="hypothetical protein"
                     /protein_id="X:BNFFOFHB_00192"
                     /translation="MESIKQNLQTVFSLKPFEILFYGSRQRGDFKDSSDFNFFLLADP
                     SDQLKSTFLREINAILSPLEEIAPVQLVTADIDSFLARLRVFEPSAAHLCELGEPFFG
                     KTSFPLLTREWAKLKTQTIDSITGVKHLKKRYRFYKSISPRNTKEEILRMERLIALYL
                     QSWVFKEIEDLSWIEIVYADVPTRLIAMIRGLYYKEADENILEILNLYEEILKLKTEI
                     RNHQNPFSAERFQNLKDTIRFEEKEIKILKLNY"
     gene            complement(242550..243044)
                     /locus_tag="BNFFOFHB_00193"
     CDS             complement(242550..243044)
                     /locus_tag="BNFFOFHB_00193"
                     /inference="ab initio prediction:Prodigal:002006"
                     /codon_start=1
                     /transl_table=11
                     /product="hypothetical protein"
                     /protein_id="X:BNFFOFHB_00193"
                     /translation="MNFKFFRILKVFSPRNIIEVLKKELKSGITPEKISLSIVIGAGM
                     GVFPLIGTTMALCGILGVLFRLNPVAIQLANYLVYPLQIILIFPFLKTGSIVTSTPLD
                     LSWAERISLDNVSVIAKGIFDVAAFAVLGWLIWVPSASIVLYFLLLPFLKKISKLFYS
                     KKIQ"
     gene            complement(243474..243932)
                     /locus_tag="BNFFOFHB_00194"
     CDS             complement(243474..243932)
                     /locus_tag="BNFFOFHB_00194"
                     /inference="ab initio prediction:Prodigal:002006"
                     /codon_start=1
                     /transl_table=11
                     /product="hypothetical protein"
                     /protein_id="X:BNFFOFHB_00194"
                     /translation="MEFEGNIWRIFSELIAMYGGVGLAFVSFVSATILPFSSEAALVL
                     ALVSGLPTYEAVVWASFGNCTACIVNYFLGYSSETLVHKKLESSSTFQSLYQKIKIFG
                     WPVLLLSFLPVVGDPITILSGFFRQRLWLFVSIVFTLRIVRYILLAILFE"
     gene            244628..245872
                     /locus_tag="BNFFOFHB_00195"
     CDS             244628..245872
                     /locus_tag="BNFFOFHB_00195"
                     /inference="ab initio prediction:Prodigal:002006"
                     /codon_start=1
                     /transl_table=11
                     /product="hypothetical protein"
                     /protein_id="X:BNFFOFHB_00195"
                     /translation="MNPIFRTLPALINRQLNKVMYKYFIFIALLFFSFCIKSPAVLDP
                     PYFILQYLQNVNSTENQGNNSQCPAPAGPFNPGAIFDTGQTLCWNGAGTVQTCALWLP
                     GADGDFNNVPNARSFVGPTQHCKFTSDYTIFDPLHGLTWKACAQGQTGSDCSGSVAAP
                     INWANANAGLSGSCTELNTLNSGEGYAGRTNWRIPTVRELASIVHYTNNPHIENAFFP
                     SRTFTGRPYMTSTIDARAAGNNWAIDFSVAPPMDVRILSTAQATSIYLRCVSGNAMPA
                     TSFVDQGDGTIRDLNTGLLWAQCSEGQGGVGCMFGGIGSLDWNQARGNCNGKVLVPGR
                     VWRLPNINELLSIIDYSDPNPILPTIDTTFFPNTPNPSGYWTSTTYDSNKSLAIAVAF
                     GNGIVATSDKSGNLHARCVTTF"
     gene            complement(246104..246919)
                     /gene="pyrF"
                     /locus_tag="BNFFOFHB_00196"
     CDS             complement(246104..246919)
                     /gene="pyrF"
                     /locus_tag="BNFFOFHB_00196"
                     /EC_number="4.1.1.23"
                     /inference="ab initio prediction:Prodigal:002006"
                     /inference="similar to AA sequence:UniProtKB:P9WIU3"
                     /codon_start=1
                     /transl_table=11
                     /product="Orotidine 5'-phosphate decarboxylase"
                     /protein_id="X:BNFFOFHB_00196"
                     /db_xref="COG:COG0284"
                     /translation="MNFQSKFLTRSQSLKSLLCVGLDPDFDKLPEIVKRSPEPLVQFC
                     KEIINATASYAVAYKPNIAFFEVFGSSGIRQFEKVIGHLKSNYPQIPIVADVKRGDLD
                     NTARQYAKYYFGDLQVDSLTLSPYMGLDSIRPFLEYQDYLIFWLCLTSNPDSAQFQKK
                     RFSETGRTLYEEVVYVANLVAISNLGFVVGATSPSELETLRTQNPNRIFLIPGFGAQG
                     AKLENLLPVCGRNSLINSSRGIHFASNGSDFAARAGQEAEKIHKMMQTHFIGL"
     gene            complement(246943..247785)
                     /gene="speE_1"
                     /locus_tag="BNFFOFHB_00197"
     CDS             complement(246943..247785)
                     /gene="speE_1"
                     /locus_tag="BNFFOFHB_00197"
                     /EC_number="2.5.1.16"
                     /inference="ab initio prediction:Prodigal:002006"
                     /inference="similar to AA sequence:UniProtKB:Q9WZC2"
                     /codon_start=1
                     /transl_table=11
                     /product="Polyamine aminopropyltransferase"
                     /protein_id="X:BNFFOFHB_00197"
                     /db_xref="COG:COG0421"
                     /translation="MELWLDEALELKNGRALKIKVKEFLHSRTTPFQKIDVFESVGFG
                     RMFTLDGVVMMTEADEFAYHEMIVHVPMMSHPNPEKVLVIGGGDGGTVREVLKHPSVK
                     EVHLCEIDKGVIDVCYEYFPEIANAMKDPRVKHAYEDGAKYVKDYQNYFDCIMVDSSD
                     PVGPAEVLFKRPFYETMANCLKEGGICTTQGESFYYHGSIIRELFNFIPEIFKHCGYY
                     YTVVPTYPSGIIGFTYCSKGPDPYTVVPDPQRVPQGLKYYSAEMHKAAFVLPQFAQKH
                     IVRK"
     gene            complement(247795..248661)
                     /locus_tag="BNFFOFHB_00198"
     CDS             complement(247795..248661)
                     /locus_tag="BNFFOFHB_00198"
                     /inference="ab initio prediction:Prodigal:002006"
                     /codon_start=1
                     /transl_table=11
                     /product="hypothetical protein"
                     /protein_id="X:BNFFOFHB_00198"
                     /translation="MSLKTRETQKLVTRFSYLRNSLEIQTTDSGETYLSTREPIPVGE
                     VVAVWGGKAVHKDELAGLSGLSTPHRVNRDFYLVSPLHDDGIDSIHLIRQKEDANCGY
                     QGDITLVALRDIAAGEEVSFHPAMHSPELALSKGKNSDAFRTRFYKHFPTYIQSQIDS
                     NEELKVHPAFVEGAWGLLTSIDLESCNPALIRDADAIRRYVLELCDLIEMKRFGETVV
                     VHFGEDERVAGYSMFQLIETSCISAHFANETNTSYIDIFSCKCYDPKVAAEFTRKFFQ
                     GDAMRLTVTNRF"
     gene            complement(248761..249138)
                     /gene="speH"
                     /locus_tag="BNFFOFHB_00199"
     CDS             complement(248761..249138)
                     /gene="speH"
                     /locus_tag="BNFFOFHB_00199"
                     /EC_number="4.1.1.50"
                     /inference="ab initio prediction:Prodigal:002006"
                     /inference="similar to AA sequence:UniProtKB:Q9WZC3"
                     /codon_start=1
                     /transl_table=11
                     /product="S-adenosylmethionine decarboxylase proenzyme"
                     /protein_id="X:BNFFOFHB_00199"
                     /db_xref="COG:COG1586"
                     /translation="MGKHVIAEFYECDYETINNHELVEDIMLKSVDLSGATTIKSVFH
                     RFSPYGVSGVVVVSESHFAIHTWPEYGYCAVDVFTCGDLIDNQAALDYLKEKFGSKNV
                     SVVEMKRGVLNLGVDLHHKPVGN"
     gene            complement(249614..250102)
                     /locus_tag="BNFFOFHB_00200"
     CDS             complement(249614..250102)
                     /locus_tag="BNFFOFHB_00200"
                     /inference="ab initio prediction:Prodigal:002006"
                     /codon_start=1
                     /transl_table=11
                     /product="hypothetical protein"
                     /protein_id="X:BNFFOFHB_00200"
                     /translation="MKYKVVQQFPVPLQNLLKAREDRYKYLDKFPELKNVELIEEKKE
                     GNLVYQKRKVKLAESMPKVLATLLSDPSLLENSTFNLETNTHEFTLAPPGNENILKIS
                     GVSVYKELGPDKSERSYDVEVKSGVFLMGAAIEAVIEEVHKHSLEKDRNSISEFLKSY
                     QS"
     gene            250186..251355
                     /gene="alr1"
                     /locus_tag="BNFFOFHB_00201"
     CDS             250186..251355
                     /gene="alr1"
                     /locus_tag="BNFFOFHB_00201"
                     /EC_number="5.1.1.1"
                     /inference="ab initio prediction:Prodigal:002006"
                     /inference="similar to AA sequence:UniProtKB:Q8RAK6"
                     /codon_start=1
                     /transl_table=11
                     /product="Alanine racemase 1"
                     /protein_id="X:BNFFOFHB_00201"
                     /db_xref="COG:COG0787"
                     /translation="MQDINSGSSSMKDTYSSWIEISKRSLSNNLDNFRSILRPNSTLT
                     AILKSNAYGHGIEPMTRLCIEAGISRIGVNSIEEALLIRNIDSKIPILIMGEIQNPEK
                     RKNVLSDPNFWIVFSRPETARILSSFLPAPKLHLKIDTGMGRLGSHGETLKQTLSELK
                     NVGITLGGICTHFASTEDVLEHKYSLMQTQKFEEAIFLAKSFGYNHLIRHACASASTM
                     LFPNAHFDMVRIGISLYGLWPSIQTRLSLNLTGNKNFQLNPILSWKSRIVHIQYHPAD
                     SYIGYGSTFQTSYPTKVAIVPVGYYEGLDRKLSSNGDMLVLGKKARIIGRICMNMTML
                     DVTHIPGAEVGSIVTIIGQDGEESITADDLADRTHTINYEVMTRISESIPRIVVD"
     gene            251406..252551
                     /locus_tag="BNFFOFHB_00202"
     CDS             251406..252551
                     /locus_tag="BNFFOFHB_00202"
                     /inference="ab initio prediction:Prodigal:002006"
                     /codon_start=1
                     /transl_table=11
                     /product="hypothetical protein"
                     /protein_id="X:BNFFOFHB_00202"
                     /translation="MQENSVIDKNSGTTQIVHSTNTYNWLIGIVYKTTGIFFDSIEEY
                     FSQNNHDKILRAPYPTVIMGNHVEEGDVPALSVIHRVVQPKIKFAIPAREDILKKDFL
                     VKEFRPKGTLKLILGMIDKTNLIPIFLKYIGCFPVKRPFRDNARELLKSGELRNMVDQ
                     EWSSLIERVSSGRNLFLFPEGTYNHDGYLNQIKKGVYFIRTKIKDVHFISFTLTYDYI
                     SAKKTQLHIAYGENFEIPENINSDEVISIVKERLGKNYVVTPGNLLSMILMRLSTEAA
                     IGKEVLFKRLQNFATEIKKRGKEIHVSGKLFSSHLEDTFQNILKKGLESKLLKLNGNG
                     EILGTEKLIQQEGNDIRNLKKRNILLYHSNQLTYHKPELDKIFISLT"
     gene            252572..253483
                     /locus_tag="BNFFOFHB_00203"
     CDS             252572..253483
                     /locus_tag="BNFFOFHB_00203"
                     /inference="ab initio prediction:Prodigal:002006"
                     /codon_start=1
                     /transl_table=11
                     /product="hypothetical protein"
                     /protein_id="X:BNFFOFHB_00203"
                     /translation="MNFWKRLFSSKREYRSAAKIWIEDPEKLQKSIHRIFDLLFDSTL
                     KELMPEKIFFSLESLNGIKIPEDKIKTILKEINITETFPFHSASDVMSLETQEAILKF
                     ATGTVAAPSKFFLMKILNQSPIQEMFSLGLEKILLEFNKKLNPLASMFQAAGFEKQIS
                     GFLSTLLPGFTEKIAELIHNSSESETGKIFISNTLKILFQTGFSDLGHLESSDFRKHL
                     EKLKEAISKDPILEKNLEKLYESFRDTILNEYRGETLKEFLGYSEKEYILFRDSVSKT
                     TAENILAIHKQKPLTELVAGLLEDVLG"
     gene            253480..254271
                     /locus_tag="BNFFOFHB_00204"
     CDS             253480..254271
                     /locus_tag="BNFFOFHB_00204"
                     /inference="ab initio prediction:Prodigal:002006"
                     /codon_start=1
                     /transl_table=11
                     /product="hypothetical protein"
                     /protein_id="X:BNFFOFHB_00204"
                     /translation="MKKVINQIGKALEYLDKLGTGKSFQLFRSLGYEKLYSLSEKVDH
                     KNLLYISQNLDEQTIIEFLNRIPEETLVDLISKVPPEDITYFANSIPMDDLVLLSTSI
                     PAKFIAEMSLKTGKESATELLKNIGTQKSIELLNEVGIQNFIELSLKVPTIELIPIVR
                     ELTPKQSGAWVRKRGIGDIPKLIKAFGVQNLLVFLRTLGFEKNIHIMDVLGLEELIEL
                     AYTISGMKLPGLSTSGKKQKKVSKKIPKQSQKKTSSPWKKNIRKF"
     gene            complement(255226..255885)
                     /locus_tag="BNFFOFHB_00205"
     CDS             complement(255226..255885)
                     /locus_tag="BNFFOFHB_00205"
                     /inference="ab initio prediction:Prodigal:002006"
                     /codon_start=1
                     /transl_table=11
                     /product="hypothetical protein"
                     /protein_id="X:BNFFOFHB_00205"
                     /translation="MSKKILYSILLIFLCSSVVFMFFLEEEKILKNDSSENVSLSNGL
                     SRSTVIRREDSLFESGNFLNFTESEDLPITNISSTNTPKNEYSTLSSEEKDRIRKEVI
                     QRVKSLADRFPDNSLIPRELTKTQEDKRKKDEERISEVRIALLEGREVIKPEMEFYLD
                     SKIKKTKDMVEILEYSMKFFQDSRKNDQDSSLKLIEERLVSLQKSREELVLAKKKLDI
                     P"
     gene            complement(255886..258192)
                     /gene="rcsC_2"
                     /locus_tag="BNFFOFHB_00206"
     CDS             complement(255886..258192)
                     /gene="rcsC_2"
                     /locus_tag="BNFFOFHB_00206"
                     /EC_number="2.7.13.3"
                     /inference="ab initio prediction:Prodigal:002006"
                     /inference="protein motif:HAMAP:MF_00979"
                     /codon_start=1
                     /transl_table=11
                     /product="Sensor histidine kinase RcsC"
                     /protein_id="X:BNFFOFHB_00206"
                     /translation="MIEIAVTSRISAFPILYAKSRGFFEKEGIQVQIRVLENYDAILA
                     FLSSGKIEAGEIPFTTWLDLHLKKTIPNKSIFRGMILSRMIHSFYSRYNSSTDSILEG
                     TSYLIPALQNTSLDKLLAREFMNSSRFRKKISYRFVYSRSYLLEYEFAQTTTLGLIGS
                     VQEFHFLNNGFRISEGRDLPPYRLPVNMLAFNGKFAKTYPDRINKVQAALCRAIEALI
                     ENTSDSTEHVIQENVPGFKVELEQLHYFYKQPSQDLKEILSPVATLEELEYLGSIYWR
                     AIEHLTDPPSVLLEALDLAAKDPIPTYPEALKAKKTVLMEEHFRREDESNRILERTGD
                     RRELGDLVSDIHNLVLNIYNSKKGVRLPILPLKGTASAIRTGINSILDFLFQDIRAQE
                     VRSSAIENVLMMQGLEMDKRNIELQFSDDRFNYLFEFSPIPVILLDSVSGTLIAGNYN
                     FRSLTGYSKDNVHNLKLEDLFPGIKEMGDWSTPTKSLETMLRVDQARMKLRDKSEMDV
                     SLSITALFERARKIYQVHILYDSEKKETEQAKHEFISNISHELRSPMTNIQGYFELLR
                     TEINTSLSKDQSGMLDVIEKNIKRLNHLIENLLKFEEVRGEDNSGLIENFDPALVIEE
                     VLYSNEPSAKEKGLVVELDLIKGLKVRGIRFEFSQVITNLFVNAIKYTEKGKIEIKMM
                     KSTGGDKLEINIKDTGVGIDPKYIEKVFERFFRIPNDRNKRVGGTGLGLSISRTILHK
                     MNGEITLESRVNGGSNFRVLLPLQFSNL"
     gene            258257..258874
                     /gene="mltF_1"
                     /locus_tag="BNFFOFHB_00207"
     CDS             258257..258874
                     /gene="mltF_1"
                     /locus_tag="BNFFOFHB_00207"
                     /EC_number="4.2.2.-"
                     /inference="ab initio prediction:Prodigal:002006"
                     /inference="protein motif:HAMAP:MF_02016"
                     /codon_start=1
                     /transl_table=11
                     /product="Membrane-bound lytic murein transglycosylase F"
                     /protein_id="X:BNFFOFHB_00207"
                     /translation="MILREYSERHNMRIEEIPNVQLVLSRIQEIENRFVKEAPTQSKE
                     QTKNSFDSILKSEQEKSISSLEKEKNFGKDLKNIEPSLAKIIHQESEKNNLDPRLVQS
                     VIKAESDFKTDAVSPKGAIGLMQLMPSTANLLGVEDPFDPAENVAGGTKFLSNLLNKY
                     KNLDHALAAYNAGPSAVDRYAGIPPYKETRNYVEKVKKFYSSNTE"
     gene            259297..259986
                     /locus_tag="BNFFOFHB_00208"
     CDS             259297..259986
                     /locus_tag="BNFFOFHB_00208"
                     /inference="ab initio prediction:Prodigal:002006"
                     /codon_start=1
                     /transl_table=11
                     /product="hypothetical protein"
                     /protein_id="X:BNFFOFHB_00208"
                     /translation="MKSLKSKVNVRTKDNVISEAMIRKRDRAATETAILLAAIQVFAK
                     KGYDGANTKDIAKVANANEALIFRYFGNKKGLLEAILTRSEKIKKENSRRISKNSESY
                     IDIEASLQRMISRKCKDFKEAEDFMKVAVSQVILDSEVSRIIQRKIYTKIIPEFMGEL
                     EKFKKMGKIDSKADLKSVAYAISSLTFALGFMGQCVYKMPPTEIQAAIKETARIFRKG
                     LEPESVKKRSK"
     gene            complement(260631..262904)
                     /gene="citB"
                     /locus_tag="BNFFOFHB_00209"
     CDS             complement(260631..262904)
                     /gene="citB"
                     /locus_tag="BNFFOFHB_00209"
                     /EC_number="4.2.1.-"
                     /inference="ab initio prediction:Prodigal:002006"
                     /inference="similar to AA sequence:UniProtKB:P09339"
                     /codon_start=1
                     /transl_table=11
                     /product="Aconitate/2-methylaconitate hydratase"
                     /protein_id="X:BNFFOFHB_00209"
                     /db_xref="COG:COG1048"
                     /translation="MAFDIEMIRARYDKIGVLVTKARNVVGRPLTLTEKILYSHLWEG
                     EPKTAYEKGKSYVDFAPDRVAMQDATAQMALLQFMSAGRSKVAVPSTVHCDHLIQAKD
                     GATEDLKTANTVNKEVYDFLSSVSNKYGIGFWKPGAGIIHQVVLENYAFPGGMMIGTD
                     SHTVNAGGLGMIAIGVGGADAVDVMAGMAWELKFPKLIGVKLTGKLSGWASAKDIILK
                     VAGILTVKGGTGAIVEYFGEGADSLSCTGKGTICNMGAEIGATTSVFGYDRNMREYLL
                     KTNRKEVADLADKIAEHLTGDKEVYANPSQYFDQVIEINLSELEPYINGPFTPDLATP
                     LSKFKEAVQQNGWPTNLEVGLIGSCTNSSYEDITRAASVAKQAADKNLEVKAEYTVTP
                     GSEMIRYTIERDGLIKTFSDIGGVVLANACGPCIGQWSRHTKDPERKNSIITSFNRNF
                     AKRNDGLAGTHAFVASPEIVTAFAIAGKLDFNPITDSLKTKDGKEVKLDPPTGLDFPP
                     NGFDVKDAGFIAPAADGSKVTVAVDPKSDRLQLLSPFIPWEKTDLKGLKLLIKAKGKC
                     TTDHISMAGPWLKYRGHLDNISNNLLIGAVNSFNDKTNEVKNQLSGAYEPVPQTARAY
                     KAKGIGSIVVGDENYGEGSSREHAAMEPRHLGVRAVIVKSFARIHETNLKKQGMLALT
                     FADKSDYDKIQEEDSIDILGLTSFQEGVPLTLVLHHKDGSSQEIKANHTFNSQQIAWF
                     KAGSALNLISEEQNKKG"
     gene            complement(263173..264324)
                     /gene="pal_1"
                     /locus_tag="BNFFOFHB_00210"
     CDS             complement(263173..264324)
                     /gene="pal_1"
                     /locus_tag="BNFFOFHB_00210"
                     /inference="ab initio prediction:Prodigal:002006"
                     /inference="protein motif:HAMAP:MF_02204"
                     /codon_start=1
                     /transl_table=11
                     /product="Peptidoglycan-associated lipoprotein"
                     /protein_id="X:BNFFOFHB_00210"
                     /translation="MAKKENYYITIKGRKYDRKLIQLAEEFTSGKRDGKISINDAKRL
                     LKIVKDNNAYTDIEKHTIEYIRENYKFTEKSDEWFRSEIRKWAAKKVQEAKKKSDVES
                     ILVDDSEAPEINFPSSWGEDKTEVVEITQTSKIDWRENSNFSSATSHSKKNKKIIPTL
                     IFLSGFLILVGLVYFFRTLFYKEDLEQVVKTNSEIVSNSKEKQSDVSIEKAESTKEVR
                     KKNVRSKKEESEIPKNALTILKPQTGKKLESKSLFSSLTNQNSTEEFSSNPQFREIES
                     NVIRFEKNSIQIHKESRPSLNRLARWMKQDSSIRVKVIGHTSLEGSEDANQKVSLLRA
                     QTVRNYIAGNGISKDRFEIIPKGASVPIGDNSKEEGKEMNRRVELRIYN"
     gene            complement(264500..265474)
                     /gene="epmA"
                     /locus_tag="BNFFOFHB_00211"
     CDS             complement(264500..265474)
                     /gene="epmA"
                     /locus_tag="BNFFOFHB_00211"
                     /EC_number="6.3.1.-"
                     /inference="ab initio prediction:Prodigal:002006"
                     /inference="similar to AA sequence:UniProtKB:Q9ZJ12"
                     /codon_start=1
                     /transl_table=11
                     /product="Elongation factor P--(R)-beta-lysine ligase"
                     /protein_id="X:BNFFOFHB_00211"
                     /db_xref="COG:COG2269"
                     /translation="MNELSQEVLIQRAKFLSVLRKFFEKRNYLEMDTPCLKPVPSMEP
                     YLDPFLVRSPSKKEKGYLITSPEYSLKEILSKGLEKIYEITHTFRSGEEGSPFHSAEF
                     LMLEFYTVGITLEGLMDFCTDLLEVLDQEFYSYGFNREQVQRMSVEESLKRYAFCGIS
                     KSELDRVITEHTLSEIPAEKRAYEDSFFIVFLNLVEKHLPKGFTFLYDYPPELAALSK
                     IRSGFAKRFELYFGNLELGNAFEELTDPIEQISRFRSERELRKNLGKEVYAIDSGLER
                     ALKEGIPDSCGISIGLDRLLLCILGGSSLREVSPYYGKFLNFQIGSED"
     gene            265720..266049
                     /locus_tag="BNFFOFHB_00212"
     CDS             265720..266049
                     /locus_tag="BNFFOFHB_00212"
                     /inference="ab initio prediction:Prodigal:002006"
                     /codon_start=1
                     /transl_table=11
                     /product="hypothetical protein"
                     /protein_id="X:BNFFOFHB_00212"
                     /translation="MNPIQRYERFEIKRNRQSTEVTPLISSFDEVTLDELKSVLALLF
                     YQSNLHVKINLHEIKVLPLPAAMKLISFAFDLRLKNRTLVISGASVSLKKLIQFYRMD
                     KVILVLS"
     gene            complement(266369..266764)
                     /locus_tag="BNFFOFHB_00213"
     CDS             complement(266369..266764)
                     /locus_tag="BNFFOFHB_00213"
                     /inference="ab initio prediction:Prodigal:002006"
                     /codon_start=1
                     /transl_table=11
                     /product="hypothetical protein"
                     /protein_id="X:BNFFOFHB_00213"
                     /translation="MSNPLTWAILSVNEDDLDSESVTRELGLEPDFSTPIDVTDKEGK
                     PLGFGHWQLHSTLSAEEPLEEHILQILEKVLPSRHKVKEFGTKHSLCLYVSVEFSDFS
                     KQETEISSRILLLLGNLGIKLVFQPWQKE"
     gene            266993..267718
                     /gene="phoP"
                     /locus_tag="BNFFOFHB_00214"
     CDS             266993..267718
                     /gene="phoP"
                     /locus_tag="BNFFOFHB_00214"
                     /inference="ab initio prediction:Prodigal:002006"
                     /inference="similar to AA sequence:UniProtKB:P13792"
                     /codon_start=1
                     /transl_table=11
                     /product="Alkaline phosphatase synthesis transcriptional
                     regulatory protein PhoP"
                     /protein_id="X:BNFFOFHB_00214"
                     /db_xref="COG:COG0745"
                     /translation="MKTILVIEDDPDIGNLIRKSLDSAHYSTTLQTSGEEGLKFYKAN
                     HPDMVILDLSLPDIDGIEVCRTVRRNDENTPIFIVTARNEEIDRIMGLELGADDYITK
                     PFSVRELKTRVDVFFRRWDKKAGIKPNVGASGEIIRGALKIDPVRRRVTLKDNIVNIS
                     RKEFDILQLMAASPGKVFSREMILEAVWGMEWDGFERMIDSHVKRIRSKLEKNSAQPE
                     WIETIWGIGYRFTDNYDNIVIPD"
     gene            complement(268367..268945)
                     /locus_tag="BNFFOFHB_00215"
     CDS             complement(268367..268945)
                     /locus_tag="BNFFOFHB_00215"
                     /inference="ab initio prediction:Prodigal:002006"
                     /codon_start=1
                     /transl_table=11
                     /product="hypothetical protein"
                     /protein_id="X:BNFFOFHB_00215"
                     /translation="MLQFLNTIEVNPYDYSEKEYDIPDTTKIENPEEWNEFWLQCISD
                     RNLGNLKSIYQGSYLVDIRTIDDLELETILKTELEEVKFDECEDQVGSLDGGIVIKSE
                     NSIIITPMCCGDIGNLREWEKILESQNNIWKQLWIGHPWIFYRRANGFIEISNYTESN
                     LDDFNDIQVEYKLTEEEFFLELKKIREQQDEF"
     gene            complement(268948..269241)
                     /locus_tag="BNFFOFHB_00216"
     CDS             complement(268948..269241)
                     /locus_tag="BNFFOFHB_00216"
                     /EC_number="4.2.1.96"
                     /inference="ab initio prediction:Prodigal:002006"
                     /inference="similar to AA sequence:UniProtKB:A0R2K7"
                     /codon_start=1
                     /transl_table=11
                     /product="Putative pterin-4-alpha-carbinolamine
                     dehydratase"
                     /protein_id="X:BNFFOFHB_00216"
                     /db_xref="COG:COG2154"
                     /translation="MSDLNNADLELFKQKGWEIKFRTEIPLLSKTFLFPTYLSGLEFV
                     NSLAHIAERLDHHPDLFLSYRKVTVEIFTHSKNTITDLDLRFAEETETIIRQG"
     gene            269857..270429
                     /locus_tag="BNFFOFHB_00217"
     CDS             269857..270429
                     /locus_tag="BNFFOFHB_00217"
                     /inference="ab initio prediction:Prodigal:002006"
                     /codon_start=1
                     /transl_table=11
                     /product="hypothetical protein"
                     /protein_id="X:BNFFOFHB_00217"
                     /translation="MAAIQDAPIRELYVSNIHIDEKFGELLSARANTLESLTILNARP
                     FGPDFLKPLRSLKRFTIPGDLEYRDVWIRFAVENPFIGCRFIRRESVSSKTKHVKLEE
                     IYRGIDILQITTLEKTYFQIASNVSDEILDQESLDNEIIEDKLKLAARRNRKRIRWSS
                     ELDALVAQTEDLNTCRWIIDQVFLMKDSIL"
     gene            complement(270833..271279)
                     /locus_tag="BNFFOFHB_00218"
     CDS             complement(270833..271279)
                     /locus_tag="BNFFOFHB_00218"
                     /inference="ab initio prediction:Prodigal:002006"
                     /codon_start=1
                     /transl_table=11
                     /product="hypothetical protein"
                     /protein_id="X:BNFFOFHB_00218"
                     /translation="MDLKDRCFILMLQNGKQRMSRKAQKGVLIVSIILFVVSLFTPSL
                     EELNFGTHREIMPGYLVLAWGWNAMIFFHPAWCANITWAVGNILFFKEKYRASFYLSI
                     LTSLLSLDSYAYPAKIYLGFYLWNVAVNIPLAVALAANRLKPKPGD"
     gene            complement(271336..271749)
                     /locus_tag="BNFFOFHB_00219"
     CDS             complement(271336..271749)
                     /locus_tag="BNFFOFHB_00219"
                     /inference="ab initio prediction:Prodigal:002006"
                     /codon_start=1
                     /transl_table=11
                     /product="hypothetical protein"
                     /protein_id="X:BNFFOFHB_00219"
                     /translation="MNWIMKLIRLRRRQKQRIFNKAYRQALKLMKKEFKAERDRHLQA
                     EKELEKYYRKDVDSEAKKTRKKIQELDNFKLLLERREMELDSKIVFLNEQLQKIEELK
                     ARMDGAVNLMARAGSLSNGAIDDAEKIKQTLKKVF"
     gene            271988..272266
                     /locus_tag="BNFFOFHB_00220"
     CDS             271988..272266
                     /locus_tag="BNFFOFHB_00220"
                     /inference="ab initio prediction:Prodigal:002006"
                     /codon_start=1
                     /transl_table=11
                     /product="hypothetical protein"
                     /protein_id="X:BNFFOFHB_00220"
                     /translation="MASKTEDFNEEVESLKDKAKKITGKAREEYLEHVSDFKEKIKQI
                     SGDTSERAKQIIDETGAYIKENPQKAALIGLGVGLGIGLLVGMLIRRK"
     gene            272375..272665
                     /locus_tag="BNFFOFHB_00221"
     CDS             272375..272665
                     /locus_tag="BNFFOFHB_00221"
                     /inference="ab initio prediction:Prodigal:002006"
                     /codon_start=1
                     /transl_table=11
                     /product="hypothetical protein"
                     /protein_id="X:BNFFOFHB_00221"
                     /translation="MVDSILEYFQTLLLYGQKFLTKRFQAGIQAYIFLKIGFLFLAFG
                     SLGFLGAFFVFLHRISGGDLLLSSLGVGVVSFFLSLFFLWLAASSFKIKDRL"
     gene            272662..272931
                     /locus_tag="BNFFOFHB_00222"
     CDS             272662..272931
                     /locus_tag="BNFFOFHB_00222"
                     /inference="ab initio prediction:Prodigal:002006"
                     /codon_start=1
                     /transl_table=11
                     /product="hypothetical protein"
                     /protein_id="X:BNFFOFHB_00222"
                     /translation="MKEFPDLNPFEGSDQFLGKSPSDMSLEELKLYLHIQKLRVRLEF
                     EKFQSSINYTGMVLDALEKLGMGEFLQSFLKVSDNVNSTEENKFQ"
     gene            273036..273503
                     /locus_tag="BNFFOFHB_00223"
     CDS             273036..273503
                     /locus_tag="BNFFOFHB_00223"
                     /inference="ab initio prediction:Prodigal:002006"
                     /codon_start=1
                     /transl_table=11
                     /product="hypothetical protein"
                     /protein_id="X:BNFFOFHB_00223"
                     /translation="MLYMNTLIDTLLQQFIELFFYIIFGGISFAVVFIVSSLTITGFA
                     FLFHWSRVNLMSKLQSIFQFLLLLFIIGALGNSLWYIFLRERFYHAADVLTYFVPVIP
                     FHNLYVDYECGGYLFDGIQMWHLRLLWIAWAIPCYGIAIFLFLIYYKKRLKQA"
     gene            274779..275219
                     /locus_tag="BNFFOFHB_00224"
     CDS             274779..275219
                     /locus_tag="BNFFOFHB_00224"
                     /inference="ab initio prediction:Prodigal:002006"
                     /codon_start=1
                     /transl_table=11
                     /product="hypothetical protein"
                     /protein_id="X:BNFFOFHB_00224"
                     /translation="MHPELHINFLAVLVAVIVNFIIGSLWYGPIFGKAWRKEMNIPLD
                     FKPEQKEVFKAMGIMVIGSFFTAYVLFYTTNVWRASSWNAGEDQAAWVYGFYSGIYTW
                     IGFYLPVFLNMVAFEGRSWRFFFIGAGYNLIALQAVAMILSYWR"
     gene            complement(277042..277419)
                     /locus_tag="BNFFOFHB_00225"
     CDS             complement(277042..277419)
                     /locus_tag="BNFFOFHB_00225"
                     /inference="ab initio prediction:Prodigal:002006"
                     /codon_start=1
                     /transl_table=11
                     /product="hypothetical protein"
                     /protein_id="X:BNFFOFHB_00225"
                     /translation="MKKLFLVMLILIVGSPFVSRAENTILLTCVGLIGKENRIVVLEN
                     INSTLQMQVKIDSTTVYVKNVTRSTLPDRIVFESESFKNLRNAPSGLFLQVWKSDMGG
                     FTGEFSEISYLPQIEMGSVVVCR"
     gene            complement(277673..279133)
                     /gene="pyk_1"
                     /locus_tag="BNFFOFHB_00226"
     CDS             complement(277673..279133)
                     /gene="pyk_1"
                     /locus_tag="BNFFOFHB_00226"
                     /EC_number="2.7.1.40"
                     /inference="ab initio prediction:Prodigal:002006"
                     /inference="similar to AA sequence:UniProtKB:Q02499"
                     /codon_start=1
                     /transl_table=11
                     /product="Pyruvate kinase"
                     /protein_id="X:BNFFOFHB_00226"
                     /translation="MKSESSVFRKTKIICTIGPATSDKKMIQALAEAGMNVARLNMSH
                     GNHDFHRSIIRNIKSLNKDVLKNPIAILLDTQGPEIRTGDLQVDHLDLKVGETFTFHI
                     IPGEESEEQSVFVNYKDIVKDLKVGDPVTVDNGLINLVVEEINDSALKCKVLDGGRLG
                     SRKHINLPGIRVNLPSITPKDHKDILFGLEEDVDFIALSFVRSVEDINQLKQIIEEND
                     GHAQIIAKIEDQEAVRNMKEIVEAADGVMVARGDLGVEVPIEELPILQRAIIKECALK
                     GKRVIVATHLLESMIHNPSPTRAEVTDVANAIYEEADAIMLSGETAAGKFPIRCVEMM
                     DKIAQRVEKTGGVDYVKDKIPQDKKEQMARAAAKLADSLKCPAIIVITRRGTTALNVA
                     GFHPHYPLIYAFTNMTTVRRKLWLTRGVIPHRIDFSKDPEKTIRLAIETLKKTGRIED
                     GDQVVILSDIIAGEDRVETIQIREVKTYFNVEVEKL"
     gene            complement(279172..280146)
                     /locus_tag="BNFFOFHB_00227"
     CDS             complement(279172..280146)
                     /locus_tag="BNFFOFHB_00227"
                     /inference="ab initio prediction:Prodigal:002006"
                     /codon_start=1
                     /transl_table=11
                     /product="hypothetical protein"
                     /protein_id="X:BNFFOFHB_00227"
                     /translation="MDYIKSANRLVDLNFLRFRGQQIEEEIRTLVANHDQILHTEFAD
                     KSTLYHYVLHKLAISGAIEAARKTFASTGNDNEIRILDRMRIRDFIEDKELVTSFDKL
                     EISSLFKYLPFFTRLWRNIFGNVTVHKSEVDQIKAHNTIELNKKIVEVRSKKIQEDAT
                     KLAEKRLKEKDAKELAEKNVRKQQAANLKQEKTQTTPKEIDPQGAKLLERILDILDDY
                     WSNQQYPDRNILLYEMDGEIDEDGLINFLKKFGKNDIYSFMVRNQEDKYTFPILITKR
                     YLKKKGRELLEKASSVIDEQKNASMPDQDLFDFCISLEAFLRKTLPKI"
     gene            complement(280155..281132)
                     /locus_tag="BNFFOFHB_00228"
     CDS             complement(280155..281132)
                     /locus_tag="BNFFOFHB_00228"
                     /inference="ab initio prediction:Prodigal:002006"
                     /codon_start=1
                     /transl_table=11
                     /product="hypothetical protein"
                     /protein_id="X:BNFFOFHB_00228"
                     /translation="MLEPQSPELKVADYNTALQLTQSLEARNDFQYKKIHKLLLIISD
                     WTDKFVANKVLPNVDQLSKELGLEKDKTLQFLKELCTKYNPPIIKKICMVDLNPNGDI
                     SDGTIESCLKMNPVFARPQLADTSTSHRYVDGVNQLTFNSISRWIRENRTSLGKNEFI
                     KWIHSAISENKLSSTYASTEIGNLFKDPFDVSPELKQITINIHLKPVLKKLVEQKVLF
                     FFRNEQAVNPGNRSVFYYNIHTEILNRIEAYKVFLMDRIVPELQKIGAIGVLSDEEKE
                     NTRSLVNSIMPYLSPAYGDQKTAVEELMVLLHVEEEDKEKKKKKRRKLS"
     gene            complement(281145..282194)
                     /gene="asd2"
                     /locus_tag="BNFFOFHB_00229"
     CDS             complement(281145..282194)
                     /gene="asd2"
                     /locus_tag="BNFFOFHB_00229"
                     /EC_number="1.2.1.11"
                     /inference="ab initio prediction:Prodigal:002006"
                     /inference="similar to AA sequence:UniProtKB:P23247"
                     /codon_start=1
                     /transl_table=11
                     /product="Aspartate-semialdehyde dehydrogenase 2"
                     /protein_id="X:BNFFOFHB_00229"
                     /db_xref="COG:COG0136"
                     /translation="MSRVKVAVLGATGSVGQRFIQLLDHHPFFEITHLCASENSAGKT
                     YGEVMKTRWKISSDIPAYAKNLVITTPDPAKTKDVVLAFSGLDSNVAGEVEKNYANAG
                     IHIISNSKNHRMDPTVPILSAEVNSSHLEVLTSQKTKGKIITNSNCTIMGVTISLKPL
                     LDRFGIESVMLFSMQAISGAGYPGVPTMDILGNVIPHIGGEEEKAEIEPLKCLGKVEN
                     GKILHADFSISAHCNRVPVFDGHTVCVSVKFKKKPSREEIISSWKDFSGEPQTLGLPL
                     APNPVILFREEEDRPQPRLDLDTGKGMTTVIGRLRPDPILDWKYVVLSHNTIRGAAGA
                     ALLNAELLYKKKFLG"
     gene            complement(282246..283838)
                     /locus_tag="BNFFOFHB_00230"
     CDS             complement(282246..283838)
                     /locus_tag="BNFFOFHB_00230"
                     /inference="ab initio prediction:Prodigal:002006"
                     /codon_start=1
                     /transl_table=11
                     /product="hypothetical protein"
                     /protein_id="X:BNFFOFHB_00230"
                     /translation="MAQIKNTIFKTTSKRTNHGFILIVGILILFLLDFSFFRVLIWKV
                     PNESPWSSNHFYNFLYEYFSLQEKQKKNYRILIVGSSIAHYSFDREAFGKEILERIGK
                     NVEVEFLSYAGMTPLDAWLCRQKIVELKPDFVIFPINFIDWRLHRAYSLNPEYKNETI
                     DSKILLLDALDFFEAPQSRFIFPLETTIEFFAELGFAKTSEYISAFLFGFYRYKDIFW
                     KNLRSLYDHRYGRNISYHGYNGVQIPERVTSLGWTGKNFSFILTEKMKTEGFLVQIVP
                     EILASGPLKITFKKKNKVQSFSFIEPGWKKILLDNSFMVEDPSLLITAELSSSWIPFF
                     AVGENKDWNYDRLGVRLQQTFGTEIPKNGMQYTREERLEDIRYLYMSDLEYSKYFNFR
                     LLEDFDQRPGIGYLIALKDAKLRIREEKFVPVLHFQYLRKFSSFLKEKKVPLWIINNP
                     ENPISLDWYVKSNWYKDHLLFLKELSGDLVFFSDLKDSLSMQDFSDYHHFTFPGMMKM
                     SPIYANEFVKISERQSKNLLKP"
     gene            284388..285926
                     /locus_tag="BNFFOFHB_00231"
     CDS             284388..285926
                     /locus_tag="BNFFOFHB_00231"
                     /inference="ab initio prediction:Prodigal:002006"
                     /codon_start=1
                     /transl_table=11
                     /product="hypothetical protein"
                     /protein_id="X:BNFFOFHB_00231"
                     /translation="MLQYTLSLVLFLVSLFFSLAFSPEKIYLNSDILYLPTLVLDVFR
                     DGGDFFSWSFTPSPYFFPDLPIISALLLIFENAQKALVAFAFIQTVLFLILIERFWIF
                     AEEEIKQKSLNLKETRQIKSWVLVLVSFILLMTKKFPALYILFLPSIHSSAFLTSLYA
                     WPTIHKTFQKRKIWILSLWITFTTASDQILIVELIIPGILAGFLQPQFSFTTETRTDS
                     KWKRFLPESSKILFISGIAGLILHRILKSFLFIEKPGRISIQTSIMQATKDVTLFLTQ
                     AQTWILSGFQENIPIAAILILILLISLIVGFIKIQKTKTISFLFFFLAILFFSPILTG
                     SYIDEYSLRYATPSLILAPFFLIFLAGFPKRILTPLIFITFLYIIGSKKITNVENAFF
                     KLFRTIPQEALCMDQITRKSPISIVISDFWTSKKIRVFSKEKIQSIHVSYGTLEGSHT
                     ISNREWYFKDAPGIIAVFTEGLGEDRVLEIYGTPFSITKCGEKNFISIRIIKKLKRSY
                     ADLF"
     gene            complement(285923..287371)
                     /gene="patA_2"
                     /locus_tag="BNFFOFHB_00232"
     CDS             complement(285923..287371)
                     /gene="patA_2"
                     /locus_tag="BNFFOFHB_00232"
                     /EC_number="2.3.1.-"
                     /inference="ab initio prediction:Prodigal:002006"
                     /inference="similar to AA sequence:UniProtKB:O25526"
                     /codon_start=1
                     /transl_table=11
                     /product="Peptidoglycan O-acetyltransferase"
                     /protein_id="X:BNFFOFHB_00232"
                     /db_xref="COG:COG1696"
                     /translation="MNFTTPQYFLFFVIVCCIRWILTWVFPKKKSILLYFLLCVSYFF
                     YFSWDYRFGILILFTTVLDYSVGMALNFQETLSKRKLLLILSLFGNLSVLGFFKYFHF
                     FTDSFLTLFHSLGWEFSAPSLKVILPVGISFYTFQSLSYSIDVYRKQIQAEKNFFQYA
                     LFLSFFPQLVAGPIVSARILLPALQNMFSWKYIPIREGLWLILSGLVKKAVIADRIST
                     ISDFVYQFPESVSTFFAWMGVISYSIQIYCDFSGYADIAIGSALLLGVRLPENFRLPY
                     TATSFSDFWKRWHISLSGWLREYLYIPLGGNRISNLITYRNLLITMILGGLWHGASWN
                     FIVWGFLHGIFLVLEKYVQDSIDLPWKENSFLKRGINLVYQVFVILSICLIWVFFRSR
                     TFSGSIELLKTLFSFHGGIEPTYTMQSQFLMIFFFVFLATWIGKKEELYGAFSRFREN
                     LPLVLFAFISVLGFIIAVVLTAESKPFLYFVF"
     gene            complement(288238..288453)
                     /locus_tag="BNFFOFHB_00233"
     CDS             complement(288238..288453)
                     /locus_tag="BNFFOFHB_00233"
                     /inference="ab initio prediction:Prodigal:002006"
                     /codon_start=1
                     /transl_table=11
                     /product="hypothetical protein"
                     /protein_id="X:BNFFOFHB_00233"
                     /translation="MAEVIKLRVKCHACSYMIEGSAKYGAGHYVPEGVNFEFVAIGKI
                     ETAKGRRVKAEISAICPNCGVANKWTI"
     gene            complement(289113..289493)
                     /locus_tag="BNFFOFHB_00234"
     CDS             complement(289113..289493)
                     /locus_tag="BNFFOFHB_00234"
                     /inference="ab initio prediction:Prodigal:002006"
                     /codon_start=1
                     /transl_table=11
                     /product="hypothetical protein"
                     /protein_id="X:BNFFOFHB_00234"
                     /translation="MASKVKRSSFQKLLNAMKKMSLEVNDYEICRRLETIMMTSKEDL
                     SQVVVKSLLDNPLDFDPKTLPEPYGQYIRHFVYMVKRNKKQGIDTNFDSPINNLKPPE
                     KQTQTTEILKMPFKKEGSKKAPKR"
     gene            complement(289542..290516)
                     /locus_tag="BNFFOFHB_00235"
     CDS             complement(289542..290516)
                     /locus_tag="BNFFOFHB_00235"
                     /inference="ab initio prediction:Prodigal:002006"
                     /codon_start=1
                     /transl_table=11
                     /product="hypothetical protein"
                     /protein_id="X:BNFFOFHB_00235"
                     /translation="MFFRIKTSFLARFLLLFLGLGLFHTLYASKNDVLEISDVLVHQT
                     EVNRVLSISVSDSLVALDQEDFLVLNSDTVVVTKSNHSSNSAHRKVSPLDLKDQRSPI
                     LIENRFLHLYGFNFGIPFFFYGSSQNFISPVAVLTKNLVSILEKTDVCLFILDRGQPF
                     DSKNCMAVFLFQKDPFSPKLFLTFEDSLLHSIELEKKYIAHSKFCLVQDQRFWTNSRQ
                     NIVKVERLKFLPRLEEKFSTADWKRENDPSVFWQTWGRGYNLVDRLSWKLRSDGIVLA
                     IISEPKGLSIKIEILSFNVQSSSINESTRFQSPAFQFNNFFYQNSVVG"
     gene            complement(290599..291609)
                     /locus_tag="BNFFOFHB_00236"
     CDS             complement(290599..291609)
                     /locus_tag="BNFFOFHB_00236"
                     /inference="ab initio prediction:Prodigal:002006"
                     /codon_start=1
                     /transl_table=11
                     /product="hypothetical protein"
                     /protein_id="X:BNFFOFHB_00236"
                     /translation="MDLDSLYEERKTPGGFLVKVRLAKMTYVVFTQKGPEVPRGSKNN
                     SIVVSVPRIAFLGSQFNLSHFRLGELSFVNVKQSKLVIPYQHSNSGNEVRTIFLNSGS
                     DCDVLPVVVYHFQNSEGLIRSKDEGIEMHHLVLDESYPRQDLIALKIRFPSLNMLIVR
                     KKVVSHKTPETSTEPDKGKESGIVDFNKVRAADIMDSGNLNIHSGNPVFLARIHLRRM
                     DLEKVKQLLLDFQLKPEEVSFIRTFFAVMIRNEFEKDELKQVKQKLLNLDEGFRLAEL
                     ILEMKIHEFEVELEKNFGPEIASMCYALLEKEQDRAQEEEKGIILWEWKLRVKRLFRK
                     SA"
     gene            complement(291611..292981)
                     /locus_tag="BNFFOFHB_00237"
     CDS             complement(291611..292981)
                     /locus_tag="BNFFOFHB_00237"
                     /inference="ab initio prediction:Prodigal:002006"
                     /codon_start=1
                     /transl_table=11
                     /product="hypothetical protein"
                     /protein_id="X:BNFFOFHB_00237"
                     /translation="MLNFKHLSFVHPSLFNLFFSEYSSSKSKKEDFSNALDEWIRISN
                     GVCGVLTLSFDGGKSLEEISSVGYGEDGFFYSFLSRPTGNLDRLNSSPDFFPFWFSST
                     EHDLFHPNSVGCLVGAIRGDSFLEGFFLVEFLEKPSDAIITLWALLSKIMSEGPRSNI
                     SVLRAHSSSSIRTDFKKEGIGEFLAEACGILSLPDWLKSKNSWVRISGPSGSGKKTLG
                     KWLHRSLSPEKGILVIGFLPEQISKLEKSLDEWIRMTDSGSILIEGTEKFSSIHQKFF
                     FKLLSEGTVDSRLIFTETQGVESFEIFKPFREFLLQRTIFIPSLDSFHSPQINSLVQL
                     ILEELKESMGREDLRLSEKNLQKILTMNFDKNLSSLRNLLEESILSSSGSEIEILDRK
                     EIRDRVLTIPDSEDLDLRTAVEAVERQKILLAQKLFGGNQIRMARALGISRGSLQYKL
                     KQLEIG"
     gene            293226..293978
                     /gene="parA"
                     /locus_tag="BNFFOFHB_00238"
     CDS             293226..293978
                     /gene="parA"
                     /locus_tag="BNFFOFHB_00238"
                     /inference="ab initio prediction:Prodigal:002006"
                     /inference="similar to AA sequence:UniProtKB:B8GW31"
                     /codon_start=1
                     /transl_table=11
                     /product="Chromosome partitioning protein ParA"
                     /protein_id="X:BNFFOFHB_00238"
                     /translation="MIVVSIANQKGGEGKTTTSLNLSMGLARRGKKTLLVDIDPQANS
                     TGIFTNPENLEKSMHGVFNSRMTIKEIMIETRQPDLFLAPSKMNLAEVETLSGSSVDA
                     PYILRDSLQGLEGIDFCIIDCPPSLSIFTINALVGSNYVLIPLQAEKFSVDGIVGLQQ
                     TITSIKKRINPNLEILGALVTQLKPQTLLTKTIVPVLTKYFRIFETSISDGVAVGESH
                     LAKKSVFEYNKTSKQAQEYEGFIEEFLNELKK"
     gene            293962..294807
                     /gene="noc_1"
                     /locus_tag="BNFFOFHB_00239"
     CDS             293962..294807
                     /gene="noc_1"
                     /locus_tag="BNFFOFHB_00239"
                     /inference="ab initio prediction:Prodigal:002006"
                     /inference="protein motif:HAMAP:MF_02015"
                     /codon_start=1
                     /transl_table=11
                     /product="Nucleoid occlusion protein"
                     /protein_id="X:BNFFOFHB_00239"
                     /translation="MSSKSKRLGSLADVFQAEKLEGTVRKIRLDKILPSENQPRQDRK
                     KGVDDLARSLEKDGLLQPIIVTKQNPEDENYRIVAGERRYHAAKQLDWTEVECKILDR
                     DEKETFRLAIIENLQRENLSPYEEIEAMSHLKTSFKYTDQELGTLFGKSRSYMTELLG
                     ISSLSKEELRSCKEAGIEGKNLLIQAVAASRKGTFFEFLNLFQTGALKTVKDAKSFNR
                     EEENLFTPKIATNTNSKTSNSKLTEYKITKKQGLIQITSHDEALLGEILKLIKKEIRK
                     KFGDT"
     gene            295288..296178
                     /locus_tag="BNFFOFHB_00240"
     CDS             295288..296178
                     /locus_tag="BNFFOFHB_00240"
                     /inference="ab initio prediction:Prodigal:002006"
                     /codon_start=1
                     /transl_table=11
                     /product="hypothetical protein"
                     /protein_id="X:BNFFOFHB_00240"
                     /translation="MGEHYPYIKIFADIIESGAWANLSSAAKTLYLVLLKFSDQHFKP
                     VWPSTEVLLRLTGFKTKKSIIQGKRDLIQAGLLQVTPGTGHTSSRYYFCFNYPGSKIP
                     PQGYNFGNPGGGEKETQGVGKNGSQGSGEVTPNHINITITNNQHQEPEKTKKQVSLDE
                     LGKEYGPATLTEALAIAKGRGMETNLRYVKGICKNLTKTNESLVPEFNQNQGEPYEKE
                     TTWNGFLRWSKDRLTKSSIETLEKIRVEPDGRTLCILDPVTESLRMIIAKYFTEEIRP
                     PILVIFSAKNEENRITSTKH"
     gene            296205..298721
                     /locus_tag="BNFFOFHB_00241"
     CDS             296205..298721
                     /locus_tag="BNFFOFHB_00241"
                     /inference="ab initio prediction:Prodigal:002006"
                     /codon_start=1
                     /transl_table=11
                     /product="hypothetical protein"
                     /protein_id="X:BNFFOFHB_00241"
                     /translation="MNSESIRISHPDLIKIREIKSTGTYDLKDGKLLRYSEIKNSPGI
                     SSLTLHFDSVSSLNQIRLHSNSQEIAFFPDTFRFEISMDGIVWEPILQETGFKRLNQK
                     TGQWNFSLVQAKYLKLISQVSEKDNSGKYKISLGQLEVGISGIVKIQVSSEQDRFWVK
                     ENLIDQRPDYGWSSKETSKPGEEFLLIDLGSISRVNELRLLTPNLDPTFFPESFTVYY
                     SEDDLSWNQLLEENQFLSEPGVWYQWRFLPTNVRYLKLVARQKEKKNQEFYQTKIVEL
                     ELYATPDLNDLTNKPTAEPLPYATVLRSGLVRLAVDGENSEGAAVQSNDRRLRDASTE
                     YKGIVELAGDGEEKEGLVVQGNDKRLKHATELAYGLVRLASNGENRAERVVQGNDDRL
                     RTATVSSLGIVELAENGETKEGVVVQGNDDRLKIATSKKYGLAILSEPGAAEPGKAVT
                     ADDPRLRNATTEFPGIVRFAKNGEESSEAAVQGNDKRLKHATTETYGIVQLAQSGESK
                     EGVVVQGNDKRLRNATTSYPGIVEFATLGNSVPGKVVSADDPRLSDKRDPKPHTHDYA
                     PIGHDFSSHTGLLKVKGNTEAAYTNISPPPENHSPIYGRNESEKGAGVVGVARNTGLI
                     GYGEKFGVRGDSSSVDKDSAGVIGLAKRGFGGIFHSRSGVALLASGKGIPSLGETGSG
                     KALVAEGESEFLGTVRISTGKNTDCIARFFPVNPSDVISEGDILVMGEDGRLQKAKSA
                     NATHTIGVAVKSAALLFGSQPSSSDGPHWLVAVSGVATVNADASAYPIQPGNLLVTGL
                     TGGHAVRISAESLRPGSLFGKALTSLRSGRGQIQILLCFQ"
     gene            298732..299613
                     /gene="metF"
                     /locus_tag="BNFFOFHB_00242"
     CDS             298732..299613
                     /gene="metF"
                     /locus_tag="BNFFOFHB_00242"
                     /EC_number="1.5.1.20"
                     /inference="ab initio prediction:Prodigal:002006"
                     /inference="similar to AA sequence:UniProtKB:P0AEZ1"
                     /codon_start=1
                     /transl_table=11
                     /product="5,10-methylenetetrahydrofolate reductase"
                     /protein_id="X:BNFFOFHB_00242"
                     /db_xref="COG:COG0685"
                     /translation="MKKVSEIYGSAKGPVYSFEFFPPKTPEGDSKLMETVKELSLLNP
                     DFVTVTYGAGGSTRDKTVQILSQISKDYSFPTVSHFTCVGANKNQILETLKGIRSSGI
                     LNLMALRGDPPKGEGEFKKVENGFGNATELVSFIRSEKLDFCIGGGCYPEKHPNAKTL
                     EEDVENLKLKVDAGTDFLVSQLFFVNSIFENFLNLVRKVGIQVPVIPGIMPITSFSQI
                     DRFRSMAGCEFPSSLIQDLQEVEHRPEEFYRRSLNFSVKQCRELLAMGVPGIHLYTLN
                     QSHASYDIVRELKGESA"
     gene            complement(300254..301078)
                     /gene="mqnD"
                     /locus_tag="BNFFOFHB_00243"
     CDS             complement(300254..301078)
                     /gene="mqnD"
                     /locus_tag="BNFFOFHB_00243"
                     /EC_number="4.1.-.-"
                     /inference="ab initio prediction:Prodigal:002006"
                     /inference="similar to AA sequence:UniProtKB:Q5SI12"
                     /codon_start=1
                     /transl_table=11
                     /product="1,4-dihydroxy-6-naphtoate synthase"
                     /protein_id="X:BNFFOFHB_00243"
                     /db_xref="COG:COG2107"
                     /translation="MEFSLAYSPCPNDTFLFYHLTTGKATKQFQVQEELHDVERLNRA
                     ALQGKYQVTKLSFAAYFSVMNQYSILDSGSALGRNCGPILVYKKEKKIGNPKGKKILI
                     PGELTTANLLLKLFLNNDFHPVPVRYDKIIPLLLSGESDLGVLIHEERFTYEKQGLSK
                     LQDLGEWWEETTGKHIPLGAIAFQREIEKEWKESFDSALKLSLDLAYKNREDTYEYIL
                     KHSQDTTREVVDSHIDLYVNQFTRSLGTEGRDAILALYQKGVNAGFLPPGKEKELF"
     gene            301416..302276
                     /gene="yidA"
                     /locus_tag="BNFFOFHB_00244"
     CDS             301416..302276
                     /gene="yidA"
                     /locus_tag="BNFFOFHB_00244"
                     /EC_number="3.1.3.23"
                     /inference="ab initio prediction:Prodigal:002006"
                     /inference="similar to AA sequence:UniProtKB:P0A8Y5"
                     /codon_start=1
                     /transl_table=11
                     /product="Sugar phosphatase YidA"
                     /protein_id="X:BNFFOFHB_00244"
                     /db_xref="COG:COG0561"
                     /translation="MSFDPTQIHTIAVDLDGTLLNSKSKISSLTHAVLQKAIDQGKNL
                     VIATGRRFYSTFGFAKEFKGELHVVSNNGQILRKSPSAERISESYLGLEVVQKILQIG
                     KEFHTPPILHVDQFEEGVDMLTEIPITDRMYHNYSGGDHSRTKEIGDFFSTDLEKILI
                     ICFLSLHKKDLDSLICKIHSLPESCELRCILTKIPGVSYCVEIINVSVSKWSGISKFL
                     SLKGLDGKGVISFGDERNDLEMILHSGVGFAMKNAIPEIKNSTKHVTRYSNEEDGVAL
                     ALVENRVVIF"
     gene            complement(302247..302465)
                     /locus_tag="BNFFOFHB_00245"
     CDS             complement(302247..302465)
                     /locus_tag="BNFFOFHB_00245"
                     /inference="ab initio prediction:Prodigal:002006"
                     /codon_start=1
                     /transl_table=11
                     /product="hypothetical protein"
                     /protein_id="X:BNFFOFHB_00245"
                     /translation="MHLSLQIQDWIVYGIVSLTVIRLFFPLLSVFRELVGKPTNSKEE
                     DFGCYNGACKSCNAAPSSTSKNNDPIFH"
     gene            302574..303443
                     /gene="hemA"
                     /locus_tag="BNFFOFHB_00246"
     CDS             302574..303443
                     /gene="hemA"
                     /locus_tag="BNFFOFHB_00246"
                     /EC_number="1.2.1.70"
                     /inference="ab initio prediction:Prodigal:002006"
                     /inference="protein motif:HAMAP:MF_00087"
                     /codon_start=1
                     /transl_table=11
                     /product="Glutamyl-tRNA reductase"
                     /protein_id="X:BNFFOFHB_00246"
                     /translation="MWSTLRVYHSIQKDRENLKIPGSYFWSTCMRTIWITDSRIHREP
                     SNLPVTLEKYSGYQGYRFVLEVISGLHSKLLGETEVLAQFRNKFKVLPSSAFGEYLAR
                     LRDSLIQDSRSIRSRYLQNIGEQSYGGLANKYLKDHDFVSVLGTGQLAEKVLPWLKHR
                     NILLVGRNQKRLLELSKQFNVTIKLLNDWNPTKGAIVIAAPINLSGYMNSITSGTVVV
                     DFREVPLEKNWSNAISYISFAEMLDSIRETEERTWQIRKMLQPFLDELVKERELEAQQ
                     FIFGWEELTCPAF"
     gene            303428..305056
                     /gene="hemC"
                     /locus_tag="BNFFOFHB_00247"
     CDS             303428..305056
                     /gene="hemC"
                     /locus_tag="BNFFOFHB_00247"
                     /EC_number="2.5.1.61"
                     /inference="ab initio prediction:Prodigal:002006"
                     /inference="protein motif:HAMAP:MF_00260"
                     /codon_start=1
                     /transl_table=11
                     /product="Porphobilinogen deaminase"
                     /protein_id="X:BNFFOFHB_00247"
                     /translation="MSRILKIGSRKSALAKLQTYLVLGALKKKFPEIQVELFFREASG
                     DQDLQTPLWKMGTKGVFTQDLTADLVEKKVDIVIHSWKDLDLEGHPDTTIIGVLDRAD
                     QRDVLLWKKSSLSKYSPSVLKIHTSSPRREYNLRKFLSFSLPSRYTNSSLVFLPIRGN
                     IQTRIRKWKESDSDGLVLAKAALDRLLSEDFFNSDELEYQEIRKFLKDSMDESVYQIF
                     PLSLNPTAPGQGAIAAEVRTEDNWVLDRIRTLSKSEVVLAVEEERKILKRFGGGCHQK
                     IGVSILQKAYGKILYQRGLSDSGEVLEVEEQFSEIFAPPADSVSKVYPVPGEAVKQKR
                     TPLDSSNGLIFSEDGQNNKTIFPTELILKDWLVTRGNAFPNLSPALEHTGLIWTSGLK
                     TWFQLAQRDIWVHGSLDALGEDELPKHSIFGKPLDFIKCTHVGSTEIASGLGRVLTYQ
                     TQAMEDHPDLSEKTHFFWMSASQFDKALSIFPQICNGFHACGPGITYSHIRKVLGESA
                     NLSIFIRYESWLASLGLEEFKGKKIGNQTEKNSP"
     gene            305025..305978
                     /gene="hemB"
                     /locus_tag="BNFFOFHB_00248"
     CDS             305025..305978
                     /gene="hemB"
                     /locus_tag="BNFFOFHB_00248"
                     /EC_number="4.2.1.24"
                     /inference="ab initio prediction:Prodigal:002006"
                     /inference="similar to AA sequence:UniProtKB:P64334"
                     /codon_start=1
                     /transl_table=11
                     /product="Delta-aminolevulinic acid dehydratase"
                     /protein_id="X:BNFFOFHB_00248"
                     /translation="METKQRRIRLNAGLRNLASSESLNSKKLIQPIFIVEGLKEKEKM
                     DSLPGVFRDTESSVFKQVELDLKAGVTHFILFLIPELKSNSEIPKSFYERSISSLKKK
                     FPESFLWIDTCMCSLTTHGHCGLLHPDGSIDNHTSVKHLSDIALVYAQSGADGIAPSD
                     MMDGRIKSHRSILDLNGFSNIPILSYSTKFKSNFYGPFRAAADSAPAQGDRSSYQIDV
                     RNREDAVLSSIRDKEEGADFLMVKPGMTSIDLIGPIREKTGLPTGVYQVSGEYASIHY
                     LSQNGFCDFDSALSETWQIFSRAGASYLITYAARRGKEILS"
     gene            305975..307306
                     /gene="hemL"
                     /locus_tag="BNFFOFHB_00249"
     CDS             305975..307306
                     /gene="hemL"
                     /locus_tag="BNFFOFHB_00249"
                     /EC_number="5.4.3.8"
                     /inference="ab initio prediction:Prodigal:002006"
                     /inference="similar to AA sequence:UniProtKB:P24630"
                     /codon_start=1
                     /transl_table=11
                     /product="Glutamate-1-semialdehyde 2,1-aminomutase"
                     /protein_id="X:BNFFOFHB_00249"
                     /db_xref="COG:COG0001"
                     /translation="MNQNKPTSKLISDFWKGKTSEELFERAKKVSPGGVHSPVRSFRS
                     VGGTPVFFASAKGATLTDISGKEYIDYCLSFGPLILGHRDPEIEEVVRETTEIAWSFG
                     AAEPYSLELAELISSRVPWAEKVRFVNSGTEAVMSALRVARAATGREKILKFDGCYHG
                     HLDSLLVKAGSGLAGESSSDSAGISATSIANTLVLPLDDEASVERVFETEGKNIAALI
                     IEPLPANYGLLIQRKEFLLKIVETARKYGTLVVFDEVISGFRVGFQGMSGLLGIWPDL
                     VTYGKIIGGGFPVGCYAGKKDLLDLVAPSGPVYQAGTLSANPFGMRAGLATLKKAQRD
                     SIYSVLDDRTKIFTDTMTKLLNKKSNQEWEAVIHSSLFWFRKKTQQPIRRIDLIPEGH
                     KESFAKVFHTFLKNGIYLAPSGYEVGFLSWAHDDEIIAKTLEIADKALKTF"
     gene            307306..308223
                     /locus_tag="BNFFOFHB_00250"
     CDS             307306..308223
                     /locus_tag="BNFFOFHB_00250"
                     /inference="ab initio prediction:Prodigal:002006"
                     /codon_start=1
                     /transl_table=11
                     /product="hypothetical protein"
                     /protein_id="X:BNFFOFHB_00250"
                     /translation="MFYLWKNSRIFFAIIWLLITVSLGIWWFLLGLKLTNTVAGLSAK
                     LDASAASESLLVLERQSRMIKMEGTFFLSMLLLGGITLIWLSYRDIRRNKMIHDFFST
                     VTHEMKTPLASLRLQAESLQEELPNHHENKLIHRLLKDSVRIESQMNRAMYLASLTRS
                     EILYIEKTNVRSVFLSVGEDFPELKIDLSHLEDVFVPADRKALESIFKNLAENSLKHG
                     KANVLKVISKKQISNQILITITDNGTGFDGKYKNLGIPFQKHGSTSGTGIGLYIIKKL
                     MSKMNGSMQIVPQNSGFRVDLILPEEPVR"
     gene            308220..308912
                     /gene="mprA"
                     /locus_tag="BNFFOFHB_00251"
     CDS             308220..308912
                     /gene="mprA"
                     /locus_tag="BNFFOFHB_00251"
                     /inference="ab initio prediction:Prodigal:002006"
                     /inference="similar to AA sequence:UniProtKB:A0R3I8"
                     /codon_start=1
                     /transl_table=11
                     /product="Response regulator MprA"
                     /protein_id="X:BNFFOFHB_00251"
                     /db_xref="COG:COG0745"
                     /translation="MRAKLLLVEDDRSLGETLQERLEKEGYEVLWTVSAVSAKKLVKD
                     ERPHLILLDVRLPDGDGFALAEELKESKDCPPFLFLTAQAGAPERLRGFELGAEEFIP
                     KPFHLKELLLRVKHVLESHKHSVEETRFIYKDFMLDFQGFQIKRGGEEFPLSKRDCAL
                     LHFLVSERNRTVSRAEILDKLWGEESFPTNRTIDNSIVRLRQAFSEEGEKVIRSVRGV
                     GYQWTGEIKNAE"
     gene            308902..309924
                     /gene="hemE"
                     /locus_tag="BNFFOFHB_00252"
     CDS             308902..309924
                     /gene="hemE"
                     /locus_tag="BNFFOFHB_00252"
                     /EC_number="4.1.1.37"
                     /inference="ab initio prediction:Prodigal:002006"
                     /inference="similar to AA sequence:UniProtKB:Q83PB7"
                     /codon_start=1
                     /transl_table=11
                     /product="Uroporphyrinogen decarboxylase"
                     /protein_id="X:BNFFOFHB_00252"
                     /db_xref="COG:COG0407"
                     /translation="MPNERYTNVLNGIAQKIPPVWMMRQAGRYHKHYQTLRTKYSFEE
                     LCKNPDLAAEVAYGPVDEFDFDVAILFSDILFPLEALGMGLRYTDSGPVLDLEIRSKE
                     DLNKLKSVEDSISFMQFQKKAIQRTLEKLPKEKSLIGFVGGPWTLFTYAVCGKHEGNL
                     FLPKTLTEVRKEFLEKIIQFLKENISIQLEGGAELILIFDTAGGDLSPELFREIVIPG
                     IKTLSDFYPGKVGYYGRGTSSIHFEMIREITTLAGFGFDHRWNLREIFKTESRMIQGN
                     FDQSLLFLGKEEFKKILMNYLKPFRELPPAERIGWVCGLGHGVMPKTPEYNVKTFVEI
                     VRDTFR"
     gene            309921..311270
                     /gene="hemN"
                     /locus_tag="BNFFOFHB_00253"
     CDS             309921..311270
                     /gene="hemN"
                     /locus_tag="BNFFOFHB_00253"
                     /EC_number="1.3.98.3"
                     /inference="ab initio prediction:Prodigal:002006"
                     /inference="similar to AA sequence:UniProtKB:P32131"
                     /codon_start=1
                     /transl_table=11
                     /product="Oxygen-independent coproporphyrinogen III
                     oxidase"
                     /protein_id="X:BNFFOFHB_00253"
                     /db_xref="COG:COG0635"
                     /translation="MTTVKDLIAKYDIPAPRYTSYPTVPYWSENPTTEEWLEKVRNRL
                     RFENTSLSLYLHIPFCETLCSFCGCNTSITKNHSVEDPYIESILLEFSNYLKEVPEIA
                     KRELKELHLGGGTPTYLSEKNLEILLDSILKKMNLSSKYEFSLEVDPRRTRDTQLKIL
                     RDFGFKRISLGVQDFDPEVQRLVNRTQPFEMTERITELSRKLGYTSVNFDLIYGLPKQ
                     NLQNMKRTIKKTLELRPDRIAFYSYAHVPWLKASQRLFTEVDLPSGSAKRELYEVSRE
                     MFLKAGYIEIGMDHFALESDSLFQAVKNGNLHRNFMGYTAKTTDMLLGLGVSAISDSW
                     DCFHQNEKIVKKYQKRIYSEGFATLRGHKLNEEDLIQRSLILQLSTSGKVIVPEEILR
                     EVRLYLASMEDDTLVRWEGNLLSLTEKGRPFLRNVCTSLDLRLRRKSPELRVFSSSI"
     gene            311350..312333
                     /locus_tag="BNFFOFHB_00254"
     CDS             311350..312333
                     /locus_tag="BNFFOFHB_00254"
                     /inference="ab initio prediction:Prodigal:002006"
                     /codon_start=1
                     /transl_table=11
                     /product="hypothetical protein"
                     /protein_id="X:BNFFOFHB_00254"
                     /translation="MGRFVLKSSLEKLILVFGILFIFIFSISAETVLLQEGGSYRGKV
                     ITQNQKTLTIQTKHGKHVISKKEILKVIYKDVSEEEEEKVRNAEIQRLEEEKLTKQRS
                     LELKKQQEEEERLRREREAAEKNKPAPPPPPPPKKQPEVSRVGALARSVVLPGWGQWA
                     SGRKFAAIIYPTLFLAAGYAVYENNRKYVVAKREYESYGNPYSNSSLALAALGIPNPE
                     LPPVITDPVVLHFYNQELSPYQDKREAVDKAYKNLQASIGVLAGIYVINLMDAFIFGG
                     QISSTVGISNGATKGLIFDYNPMANSGTINGGFTNGPTFESKYTFGYRYQF"
     gene            312441..313724
                     /gene="hemY"
                     /locus_tag="BNFFOFHB_00255"
     CDS             312441..313724
                     /gene="hemY"
                     /locus_tag="BNFFOFHB_00255"
                     /EC_number="1.3.3.4"
                     /inference="ab initio prediction:Prodigal:002006"
                     /inference="similar to AA sequence:UniProtKB:P56601"
                     /codon_start=1
                     /transl_table=11
                     /product="Protoporphyrinogen oxidase"
                     /protein_id="X:BNFFOFHB_00255"
                     /db_xref="COG:COG1232"
                     /translation="MRTQSPDYIVIGAGFTGLLYSTLAVLEGRSVFLYEKQNRSGGLV
                     GSIQTPFGLVETAANGILNSYQLEELASALGLKILTTEKKSKKRFIWKNGSPRRFPLS
                     FLDTLRVLYGILGISAEIRAGESVYQWGVRVLGKGAVKNVLEPGLGGIYAGNLKDMSA
                     ELALGGWISSKGSLLKNIREIKKIKTKNPKQKKGTVSFRGGLGELLNAMEAKIKSSPN
                     SKIYYSQESPTLSSIRKKYPNSKIILSCGLESSLKLLSSGFPVFKRYEKLCKTLGVVT
                     VTRFGNQPLLGKKSGFGILFPSDSGFRTLGVLLNSSIFSGRVSKGHYSETFIFGGALD
                     QEIVKFKEKEIINVLEEDRKKITVQNDEPLNHYVTIWKSALPIYDLALLEFNKELDRS
                     LPEGIFVEGNFRYGIGLSSILERAWNVMRNQKGRT"
     gene            complement(314563..315471)
                     /gene="hemH"
                     /locus_tag="BNFFOFHB_00256"
     CDS             complement(314563..315471)
                     /gene="hemH"
                     /locus_tag="BNFFOFHB_00256"
                     /EC_number="4.99.1.1"
                     /inference="ab initio prediction:Prodigal:002006"
                     /inference="similar to AA sequence:UniProtKB:P57777"
                     /codon_start=1
                     /transl_table=11
                     /product="Ferrochelatase"
                     /protein_id="X:BNFFOFHB_00256"
                     /db_xref="COG:COG0276"
                     /translation="MGFGGGSPLVSETNKQAAAITQILKKITGEIWESSVTMTCGYPN
                     IRDIPAEFLIPSNKNIIFPLYPHFSRSTVLSTAKLIEQIVGFCPVGAKGWITPFHSSQ
                     IYLESIRDLILDFFQGKLNRENFLHSNSFQEIPDWKTIDLVFSAHGIPIRLIQKGDHY
                     KEEIDSNITNLKKLLYKNGFSGECHTSFQSRVGPSKWTEPNTIQMLEDLGKKGVKRVA
                     VYPISFVSDHLETLEEIGEQLKKVAYQNGILEYYRIPAPGIYPKFIKAMAKIALESSQ
                     TSKKECLCKKLGGYNLNSVVCTRLIS"
     gene            complement(315731..316825)
                     /locus_tag="BNFFOFHB_00257"
     CDS             complement(315731..316825)
                     /locus_tag="BNFFOFHB_00257"
                     /inference="ab initio prediction:Prodigal:002006"
                     /codon_start=1
                     /transl_table=11
                     /product="hypothetical protein"
                     /protein_id="X:BNFFOFHB_00257"
                     /translation="MKIKQTSFLILVLHFFSFVSIYSQAAVTNPEETKPFSTKEKPVP
                     AEETFFKKLIQQSSFTILAGRNGGDNIFETGTKYPNLSGLKGGSRITYARDFNYAGLG
                     FTLRWEKWEADLNLKTTGRYVNAGEGRDEDFFLGDPTVERGTKISTREFSYYDTPYTF
                     IGSRNFADGKGRLSMKNNSQSLILRRYFGDGEADYRKEGKGFYLTGGFQYTFMKYILY
                     DVFQFFDSSPVFLNRIGLGLSFSYSTYEFPLGLGYRYSNGEWVFETSFSGIFWTGHFR
                     DFHYQRALNFIGDVSGFGIDFNIGAGKIFGNYLMFLKLNEHRLFGDGHFVTKGGLSES
                     DILSQHLGHYKNYMNLKEWNVELSLTGFLY"
     gene            317032..317949
                     /locus_tag="BNFFOFHB_00258"
     CDS             317032..317949
                     /locus_tag="BNFFOFHB_00258"
                     /inference="ab initio prediction:Prodigal:002006"
                     /codon_start=1
                     /transl_table=11
                     /product="hypothetical protein"
                     /protein_id="X:BNFFOFHB_00258"
                     /translation="MNSKNLTVRQILDEFEISSEDEFLSKVKEWKIPTSGKGKFDREV
                     IEKYFQKTEKQTYDSFIIAVSNQKGGEGKTTVSVCLAEALSKLAPVLLVDWDAQANIT
                     QLFFGAVEHSVFHSLGYKEENQIPVKELLIRLAPDLDLLPSSIHLANFTTPYERDDFE
                     LLKDALKPVRSSYKYIIIDCPPSLGLILENALIAADHVLIPIQTRAFSVQGLKDLHST
                     ILKIKKKANPSLNLLGAVLNQYEDARALAGLADAIRKYFEVFNTVIYRRESIPQAQAK
                     KKLLGEYDNKAMQMFSSLAEELMERISNG"
     gene            317942..318649
                     /gene="noc_2"
                     /locus_tag="BNFFOFHB_00259"
     CDS             317942..318649
                     /gene="noc_2"
                     /locus_tag="BNFFOFHB_00259"
                     /inference="ab initio prediction:Prodigal:002006"
                     /inference="protein motif:HAMAP:MF_02015"
                     /codon_start=1
                     /transl_table=11
                     /product="Nucleoid occlusion protein"
                     /protein_id="X:BNFFOFHB_00259"
                     /translation="MAKRSDFAGMDLLTAFGEKESSKLEIQLSDIVPNPSQPRVFGKE
                     EVSDLVESMKRLGLIEPIVVRKSGKKYQIVAGERRYQAAKILKWNTIPAIETSASEDK
                     CFEMALAENEKRKSLNPWEVGRAIQFLRKEKKKTAEEVSKILGFTERYVKQLSSIARL
                     DQKSVGDLIKSGKDTSVKNLEALLKQKEGRGGEIISSRKLIQSKIVLQIGKLSLQQRE
                     KFLKELSSLKKKYGIKD"
     gene            318749..319351
                     /gene="azr"
                     /locus_tag="BNFFOFHB_00260"
     CDS             318749..319351
                     /gene="azr"
                     /locus_tag="BNFFOFHB_00260"
                     /EC_number="1.7.1.6"
                     /inference="ab initio prediction:Prodigal:002006"
                     /inference="similar to AA sequence:UniProtKB:Q9FAW5"
                     /codon_start=1
                     /transl_table=11
                     /product="NADPH azoreductase"
                     /protein_id="X:BNFFOFHB_00260"
                     /translation="MKIAIIAGPHRKISQSAKVANWIGNRLGSLGHQSWILDLGNHKL
                     PVWDDSFWEGGESWDKIWKPIEAELKNAEAFVFVTPEYSGMASPGLKNFLLYCNSTLL
                     GHKPVLISAVSASRGGAYPIAELRMSSYKNTKFCYIPEHIIVRDAEHVLNGPESASKE
                     DSYIRDRIDFALKILVSYGEALKQVRDSGVTIKKEFPNGM"
     gene            complement(319954..321117)
                     /locus_tag="BNFFOFHB_00261"
     CDS             complement(319954..321117)
                     /locus_tag="BNFFOFHB_00261"
                     /inference="ab initio prediction:Prodigal:002006"
                     /codon_start=1
                     /transl_table=11
                     /product="hypothetical protein"
                     /protein_id="X:BNFFOFHB_00261"
                     /translation="MISNLSLLIDTLGLCILVLICITSETPSQILLSFPKKETSNNRS
                     QSVDFIRGLAITGIVFIHVNSYYQYFGPNESASSFTLFISNLSRFGVPAFIISSGIFL
                     KFTNWKDYWKPKLISFLIPYLGISLLASYIKLGTFPKLIEFLKGVLLGTWCAPYYFVP
                     LLVSFYGIFPFLKLFVSNLKSSKAVLIFLLTALVTNFLSNHFFHYVDDPVLKTIEPIL
                     PTGFFFFFVFAMFAEKWFKEPRNFLLLFKKSGPLPYSFSKILFCGILFYLAVVGIAGY
                     FWKFDSSNHLIFYPLVMFLFLFFWAEDSQKQNKHKRFISTFAFIGKNSMGIFFLHPIL
                     IHLMHALNPFAWGSGFAWPLIFIVGFLNVIVPLVTWLLFTKTVHWVLQKIRTF"
     gene            321213..321572
                     /gene="crp_1"
                     /locus_tag="BNFFOFHB_00262"
     CDS             321213..321572
                     /gene="crp_1"
                     /locus_tag="BNFFOFHB_00262"
                     /inference="ab initio prediction:Prodigal:002006"
                     /inference="similar to AA sequence:UniProtKB:P9WMH3"
                     /codon_start=1
                     /transl_table=11
                     /product="CRP-like cAMP-activated global transcriptional
                     regulator"
                     /protein_id="X:BNFFOFHB_00262"
                     /db_xref="COG:COG0664"
                     /translation="MNTLEIPAGGIVFKEGDTNNAMYVILSGSVEVFFTRKNTIQRLA
                     VMKKGDFFGEMALFRAMPRTATAKAILDCRLAVIESRQQLERFLVKNPDFSAKMVRIL
                     ADRLAHTDEILGSKLEE"
     gene            complement(321624..321833)
                     /locus_tag="BNFFOFHB_00263"
     CDS             complement(321624..321833)
                     /locus_tag="BNFFOFHB_00263"
                     /inference="ab initio prediction:Prodigal:002006"
                     /codon_start=1
                     /transl_table=11
                     /product="hypothetical protein"
                     /protein_id="X:BNFFOFHB_00263"
                     /translation="MFQLFEFYLEPLEKYKFDVKNPAIESKTKLELLKNSLVPINKTA
                     LIARFHKIETDGELIFQQFYWIFLL"
     gene            321977..322723
                     /locus_tag="BNFFOFHB_00264"
     CDS             321977..322723
                     /locus_tag="BNFFOFHB_00264"
                     /EC_number="1.-.-.-"
                     /inference="ab initio prediction:Prodigal:002006"
                     /inference="similar to AA sequence:UniProtKB:P9WGR7"
                     /codon_start=1
                     /transl_table=11
                     /product="putative oxidoreductase"
                     /protein_id="X:BNFFOFHB_00264"
                     /db_xref="COG:COG1028"
                     /translation="MKNVIITGASSGIGKELARLYAQTGANVALTARRKDVLKKIVEE
                     LKSSGTKGKILFASLDVSDADQNFKVIPKLIKELGGLDLIVLNAGISTTSSFGGRSFE
                     ADRAVIETNLIGAMAGVEAVLPIFQKQKSGQIVAISSVASFRGLPGSASYSSSKAGLS
                     VYMEALRGEVKRYGISVSVIHPGFIDTPINNRMKSRPFVISVERGAQKIFKRIENNVL
                     SATVPWFPWVFLGYLMKRIPEFLWSKISLK"
     gene            322699..323250
                     /locus_tag="BNFFOFHB_00265"
     CDS             322699..323250
                     /locus_tag="BNFFOFHB_00265"
                     /EC_number="3.1.3.48"
                     /inference="ab initio prediction:Prodigal:002006"
                     /inference="similar to AA sequence:UniProtKB:Q55535"
                     /codon_start=1
                     /transl_table=11
                     /product="Putative low molecular weight
                     protein-tyrosine-phosphatase"
                     /protein_id="X:BNFFOFHB_00265"
                     /translation="MVEDQSEINLPFEKQNPKSKNLIRVLFVCLGNICRSPAAEGAFL
                     DLIQKRNLESSFLVDSCGTSRYHIGELPDPRTRQAARKRGIELTHRARQFRREDFREF
                     DYILTMDKSNQKDVLSLASSDEERKKVQLFRFFQKDSKKDSEVPDPYYGTLKDFEEVQ
                     NIVSDVAEDFLEFLLSRKLDLKT"
     gene            323280..324548
                     /locus_tag="BNFFOFHB_00266"
     CDS             323280..324548
                     /locus_tag="BNFFOFHB_00266"
                     /EC_number="1.6.99.-"
                     /inference="ab initio prediction:Prodigal:002006"
                     /inference="similar to AA sequence:UniProtKB:Q2FZV7"
                     /codon_start=1
                     /transl_table=11
                     /product="NADH dehydrogenase-like protein"
                     /protein_id="X:BNFFOFHB_00266"
                     /db_xref="COG:COG1252"
                     /translation="MGESNQKKVVVIGAGFGGLQAVKKLSQNNNLDITVIDKKNHHLF
                     QPLLYQVATAVLSPADIAIPTRSLVGESKNVTVVLGEATKIDLKTKTVYYQNTSTNYD
                     YLILSAGARSSYFGNDHWEKYTIGLKNLKDALKIRHKLLISFEKAELSGDPEVVKSLL
                     NYVIIGGGPTGVELAGSIAELSHQIIRDEFHTIDPALSKITLIEASPRLLMTFDPSLG
                     EFTKKRLERRGVEVLTGTRVIDINERGVQLEGKMIPTQTVIWAAGVQANSIAATLDVT
                     LDRGGRVIVDEFCNIEGHSEVFVIGDIASYSKGLERPLPGVSPVAMQQGRYVASLIQN
                     DLKNKKRKPFHYIDKGSMATIGRTDAVAQVGILKMKGLFGWLAWLFVHLFYQVGFKNK
                     ITILITWVWSYIAFRAEARVIQDEISADND"
     gene            324551..325003
                     /locus_tag="BNFFOFHB_00267"
     CDS             324551..325003
                     /locus_tag="BNFFOFHB_00267"
                     /inference="ab initio prediction:Prodigal:002006"
                     /codon_start=1
                     /transl_table=11
                     /product="hypothetical protein"
                     /protein_id="X:BNFFOFHB_00267"
                     /translation="MKIRFLAAIAFLCVSLFLSFYFLKNTEYIPKDAIAVSNHFLRLL
                     ITKKLKEAYSLTNENAIVGTSYERFQKKVDQELGNGDGMGNCDLSIKSYGPKQTYGNR
                     LKRYWNQDTVEVDPLYVEYYPCGLPFQIVLHLNRNGEWKIVNFQSHAD"
     gene            complement(325446..326054)
                     /locus_tag="BNFFOFHB_00268"
     CDS             complement(325446..326054)
                     /locus_tag="BNFFOFHB_00268"
                     /inference="ab initio prediction:Prodigal:002006"
                     /codon_start=1
                     /transl_table=11
                     /product="hypothetical protein"
                     /protein_id="X:BNFFOFHB_00268"
                     /translation="MKKYKIQILLFLLMISIAGLSIFYKLKLNETPDSIDSKNQTESE
                     IQKVWIQFANSILTDDLKETKRLSTNCIYCPECLTNTPEEESRLEKFQDSNYDKLYSD
                     LSYISIDTFLEKDKPLFLNAEIKTKLLNPNNYKIDLEDPIPDRFNRSCILSKEEFNST
                     KVYAVLVTVQKPTFNSEEGSQMKFTFIRTKKGLRFCEYLSIP"
     gene            326424..327248
                     /gene="hcaB_2"
                     /locus_tag="BNFFOFHB_00269"
     CDS             326424..327248
                     /gene="hcaB_2"
                     /locus_tag="BNFFOFHB_00269"
                     /EC_number="1.3.1.87"
                     /inference="ab initio prediction:Prodigal:002006"
                     /inference="protein motif:HAMAP:MF_01647"
                     /codon_start=1
                     /transl_table=11
                     /product="3-phenylpropionate-dihydrodiol/cinnamic
                     acid-dihydrodiol dehydrogenase"
                     /protein_id="X:BNFFOFHB_00269"
                     /translation="MLKMLRDMNPSFWLGKTIVLTGGSSGIGEAILGILSKLDCTLIN
                     LSRTEPKLLKQKKGIVADWIHISTDLSSEKEIDKAVKKISKDYRGIDVLFANAGITTH
                     SRFDSTRIETFRKTFDINFFGPIYLIQRLLPQIKLNRGSVIATSTVSGLYGIPGRSAY
                     SSSKSALHSALEAARIELSEDGLSFIIFCPPYTKTKLRSSGLDGDGNVLNESQHSSDK
                     IKSPEEVASKMIDSVEDPESRLVIMDSSGFFLKWLRNFAPAFLEKTLFKKLYKDFH"
     gene            327258..327680
                     /locus_tag="BNFFOFHB_00270"
     CDS             327258..327680
                     /locus_tag="BNFFOFHB_00270"
                     /inference="ab initio prediction:Prodigal:002006"
                     /codon_start=1
                     /transl_table=11
                     /product="hypothetical protein"
                     /protein_id="X:BNFFOFHB_00270"
                     /translation="METRSIVKEFQFDYPLMRVWNAVTVNEELIHWLADKVTGRPKEG
                     ANFAWTWRLGMEGDLTTNGIYKKIIPFKELILLWQDHPAGEIELKLEFHSLGEDSSKL
                     VVTNSGYPVGDKYDVWIEAASEGWEEEGKHLREYLKKS"
     gene            327742..328113
                     /locus_tag="BNFFOFHB_00271"
     CDS             327742..328113
                     /locus_tag="BNFFOFHB_00271"
                     /inference="ab initio prediction:Prodigal:002006"
                     /codon_start=1
                     /transl_table=11
                     /product="hypothetical protein"
                     /protein_id="X:BNFFOFHB_00271"
                     /translation="MELPELETYFQTLTDLTDAIAVVNSPYESDFDFDIRQLEQYFAD
                     ITSRPWETSDRDYFNLFSSHFTFHTKIVEEIIHEARRVLMPERRTYVKRLVAYHKHAE
                     EWFAELQKKRRQFSQKDMVTA"
     gene            328440..329510
                     /locus_tag="BNFFOFHB_00272"
     CDS             328440..329510
                     /locus_tag="BNFFOFHB_00272"
                     /inference="ab initio prediction:Prodigal:002006"
                     /codon_start=1
                     /transl_table=11
                     /product="hypothetical protein"
                     /protein_id="X:BNFFOFHB_00272"
                     /translation="MKSKPFLWYPVLLFFAIFLFDKLFFLDQVRDYVKQEFTYIYYDV
                     KKELLKEIVFKYGPDGEYTRNPEKKKKLMILMGSSRMLYFQNSDLLAFYPDWDIYNLS
                     SAVTTPAYYLYFLEKLIKNGGVHPDLIVIETDPFQFNKNSTTFKKANLANSFDPIFIL
                     KYAWTFGKENVNYYFANFLFGVSYNKPYIGNVIKRFKNENSAMGELLKTMTIATLKSD
                     KGNAISPAGAYVEKDFGKIQESARKTIGWIYPSYTPSEMQYEFYKKIFILQREENLKI
                     LFVRPGVSPPMEKVLDELKIPETWSQKIKPIHDDWKIPLIDMSKDPYYACNSYADSGH
                     ISLDCYRPFIRFILLHYYLDPK"
     gene            330766..332085
                     /locus_tag="BNFFOFHB_00273"
     CDS             330766..332085
                     /locus_tag="BNFFOFHB_00273"
                     /inference="ab initio prediction:Prodigal:002006"
                     /codon_start=1
                     /transl_table=11
                     /product="hypothetical protein"
                     /protein_id="X:BNFFOFHB_00273"
                     /translation="MKRFCLAIVTVAISYCNSTPNVENKGKDLEVQILPPNIRVEKYK
                     ETFNMKAEGPVVTDCSGKPCSTEQLDGLKSDQIKKFKKNGAWKEYQEKEDSATKKKVS
                     VLIRTGEYKDDKREGSWKTLYETGEVLRDTPYVGGVKEGEEKKFKRDGVQTESITYKA
                     DKKNGPYWKKNNEGLMDEEGSYKEDQKDGLWTEYYADPGQNGAKKKVSNYSNGLKQGQ
                     ETSFHKDGSTVQSEGSYKDDLKTGIWKTYYDNGSIQMEGGYKPKLEPGTEKEKDPKEK
                     KALRSGYWKEYYKNGNIFAEGQREHTRKGIWKFNWSNGNPAYKGEMMNEFMMSSAEAY
                     NKEGQLIGKGKLQFSIMNIDEATNELKASYKPDIPFTYYKDGKKQFEIVSDSKAIEYD
                     ENGSKTGEGPIMVGTNKKNGCWTVGSGKVYYINGNENKRMGEMQGCK"
     gene            333507..334121
                     /locus_tag="BNFFOFHB_00274"
     CDS             333507..334121
                     /locus_tag="BNFFOFHB_00274"
                     /inference="ab initio prediction:Prodigal:002006"
                     /codon_start=1
                     /transl_table=11
                     /product="hypothetical protein"
                     /protein_id="X:BNFFOFHB_00274"
                     /translation="MSTENSTRSFWKRDLVIFIPTAILFFILGFYLKNCGSGIQRTAK
                     VTYNGSFTQGVLVSIDSKILKITEPDQEIQTDLIEKIEFIAEEKSSDSTELSANDKLF
                     VGTYQLNVGPHKGTLQFFGGKNGRLYGVLKFSNWGKGKSEFLSGVFTKGNQIQFVRSC
                     VGIKCSEIGSNVPFSQKYIGVLEGRSISGTYRGNNSSGNWDAKR"
     gene            334272..335255
                     /gene="ravA"
                     /locus_tag="BNFFOFHB_00275"
     CDS             334272..335255
                     /gene="ravA"
                     /locus_tag="BNFFOFHB_00275"
                     /EC_number="3.6.3.-"
                     /inference="ab initio prediction:Prodigal:002006"
                     /inference="protein motif:HAMAP:MF_01625"
                     /codon_start=1
                     /transl_table=11
                     /product="ATPase RavA"
                     /protein_id="X:BNFFOFHB_00275"
                     /translation="MEKETLEDLEFARIKLETLKQELGKEITGQDEVIRNVLVCLICQ
                     GHVLLEGMPGLAKTLLARSLASALDLNFKRIQFTPDLLPADLVGTVVFNPKTTEFETR
                     KGPVFTGVLLADEINRAPAKVQSALLESMEEKTVTIGDKTYKLDKPFLVIATQNPIDQ
                     DGTYPLPEAQMDRFLMKINVDYPTLEEEVSILDQHGKISSANGKIKKTVSSSEILRLS
                     SMLDEVFIEEKIKSYIVRLVRNTRPEERTIPELIPYIRHGASPRASLSILKSSKANAL
                     LSGRTYVTPEDVKTSLVEILRHRILLTFEAISEELNVESLIRTVVEATPVP"
     gene            335262..336092
                     /locus_tag="BNFFOFHB_00276"
     CDS             335262..336092
                     /locus_tag="BNFFOFHB_00276"
                     /inference="ab initio prediction:Prodigal:002006"
                     /codon_start=1
                     /transl_table=11
                     /product="hypothetical protein"
                     /protein_id="X:BNFFOFHB_00276"
                     /translation="MIRKEFLSILSNLELERKSRSFKVKAGNAESSKRGRGLDFKDVR
                     LYDFGDDTRLIDWNVTSRFGELYVREFYEEKERQAIVFYDISSSMEWGSGEFSRAENA
                     FQVLALISLLYVQKGNRVKIVLYCDRVEWETDFLRSRNELLPVLRKISSKELIPRKSE
                     PLLPFRYLKNRVHRYADVFLLSDFIGIRGLKKYSSLKKNYSLHAIRFRDPLEINPPKS
                     LLSFFYIRDPEESNGGLLGKSLSPEFELKSLHSFFQTSLLNLTEYELKTKDLVRYFSK
                     "
     gene            336089..336958
                     /locus_tag="BNFFOFHB_00277"
     CDS             336089..336958
                     /locus_tag="BNFFOFHB_00277"
                     /inference="ab initio prediction:Prodigal:002006"
                     /codon_start=1
                     /transl_table=11
                     /product="hypothetical protein"
                     /protein_id="X:BNFFOFHB_00277"
                     /translation="MKKQIRIIVYSCILMFSFRLAAEPVESVFPEKGLVAEKIRYQLK
                     WNLEEVKNVQIPEMGIHFLEDSPDIPWFEILYSEKKDNSLVVDFVFYATGKFAVPIFW
                     TDANGKKEFSKKEILIESSIPASDTGPADIIPPLTFSGSYWGRLFLLLALIGFLIGFG
                     VYAYRIYNRKSFPLDAIIQVEPTLEKTEIYEIRLNELLKRESISAREFSRLLSSYIRE
                     KSSTLSGKQTSSFTETELFRFLYDQFPFEKQELMTWKEFLTEKKFKPKDVFLSKEEAQ
                     EKFLYWKGIWDQK"
     gene            336955..337893
                     /locus_tag="BNFFOFHB_00278"
     CDS             336955..337893
                     /locus_tag="BNFFOFHB_00278"
                     /inference="ab initio prediction:Prodigal:002006"
                     /codon_start=1
                     /transl_table=11
                     /product="hypothetical protein"
                     /protein_id="X:BNFFOFHB_00278"
                     /translation="MNFQYPYALLLLIPVWIWAFIYYKNKIYLKKMEIRFPGRRESTF
                     SKFENLGKFLPILRPIAISLMILSLSGPGKKITFLPDEKEGVDILIALDVSGSMSRSR
                     DFLPETRLGVSKKLLKRFIEKRNNDRLGLVVFAGAAYLQAPLTGDRESLSEILETIEE
                     ETVTEQGTAIGDAIILSTYRLRNSKARSKVIVLITDGVSNTGKIDPVTATDLAEQIGA
                     KIYSVGIGKEDGSYEINFEILQELSANTGGRFFRAEDPEEMKAVLSSIDSLEKDPLQS
                     PPKEIRETEYEIWLYRALAVLLLDLILRAFFLRYYV"
     gene            337890..338933
                     /locus_tag="BNFFOFHB_00279"
     CDS             337890..338933
                     /locus_tag="BNFFOFHB_00279"
                     /inference="ab initio prediction:Prodigal:002006"
                     /codon_start=1
                     /transl_table=11
                     /product="hypothetical protein"
                     /protein_id="X:BNFFOFHB_00279"
                     /translation="MNQEFSANLKNIFFALVIVWIIYSTIRIFLISKIREWKIFYPGL
                     ERSSSFPDVRWVLVRILLIFAVLVCVFFAGLKTEMKDEKKEESFKGVDILFLVDVSLS
                     MQAIDSSPTRLAKFKEVLLRMLPSLSGNRFGMIVFAGSPFLYCPMTTDVSAFSDYVRG
                     LDVDMVGDRGTDLSQAFTKAEALLRSEKVFRNRILILVTDGEDQNDPQAISFPASFQV
                     WAAGTESGGPIVYNDENSGLNGFLLKDGTLTSNSNSPGIIHSKMNRTFLKNLADKNDG
                     NFYSLDSNPPDSTILQKEIFSLEENLYSRKKDLKRAEGSGKFLFAAVFLLLLDWILVE
                     SLLFPKRKSVSVI"
     gene            338930..339619
                     /locus_tag="BNFFOFHB_00280"
     CDS             338930..339619
                     /locus_tag="BNFFOFHB_00280"
                     /inference="ab initio prediction:Prodigal:002006"
                     /codon_start=1
                     /transl_table=11
                     /product="hypothetical protein"
                     /protein_id="X:BNFFOFHB_00280"
                     /translation="MKQIRIFKYFVILIGLSLTASLYAIELDPGGNRIEEGLEYYNQG
                     EYLESLKKYQEAESYFPEDSRLEFNRGTAEFKSGNIDKAIRHFEKSADSTSPEVQWKS
                     RFNLGNSYMRVGDRKKAAEEYIKALKLNPDLKEARKNLEYLRKTPPPSQNSDPQNSNS
                     KKEDRSKNQTNSFSGKKQKNGQNEKENANGSPNKEERLTKEETERILDSLDLNKIRRK
                     SGRTKDREVFW"
     gene            339616..341259
                     /locus_tag="BNFFOFHB_00281"
     CDS             339616..341259
                     /locus_tag="BNFFOFHB_00281"
                     /inference="ab initio prediction:Prodigal:002006"
                     /codon_start=1
                     /transl_table=11
                     /product="hypothetical protein"
                     /protein_id="X:BNFFOFHB_00281"
                     /translation="MNRFWTILFLFWIGSLSAEETKFYITRNTFPLGEESYAVFELDM
                     NSRFLIPQKSYSNSDVSISYAGSEENTTIVNFQVFRKRLLKFRIQASKQGVFTLPTLS
                     IEVNGKTFSPPPLKIQVLEKSKVAKRGRGTFFDRFFRFEEETVPENADLKVLFQTSKK
                     EVWVGEPLIGYFTLYYKDVRKPYFDRNPADSIRFPYFRSEVISGVAVKVPDQVLYEGN
                     VYDIAVYNKEIYSLIPLRAGEFQLGKTTFALEGQLQSYFNVKTIPTTPNQIRVKELPK
                     FEGKFSGAVGKFKTHVKIENDRKTIQEGETLYLKLTIEGEGNLSSVTEPISNCKEGKN
                     CIPEVTLYDTSRSWKFTELENGEYGFYSVARFEYGIPMRTVGVWKQEPKDFIFFDPGT
                     RTYRTIYFEIPSVNVSVRTDKNSKNQEPSEENQISTLFFYFRLLSFAFIFLSFTIWFY
                     FQKSDSTFLISLPILFPIFGVPILKELDLQTGTKRGLVLRQSLLSKGISEEDVSFLLE
                     ISEAKSGFAEIAFQLNRKDKRTLLHIANFILKNKMEENL"
     gene            341256..343079
                     /gene="htpG_1"
                     /locus_tag="BNFFOFHB_00282"
     CDS             341256..343079
                     /gene="htpG_1"
                     /locus_tag="BNFFOFHB_00282"
                     /inference="ab initio prediction:Prodigal:002006"
                     /inference="protein motif:HAMAP:MF_00505"
                     /codon_start=1
                     /transl_table=11
                     /product="Chaperone protein HtpG"
                     /protein_id="X:BNFFOFHB_00282"
                     /translation="MSEEIKGRISVETENIFPIIKKWLYSERDIFIRELVSNASDAIT
                     KLKKIAFSEEFEGGTDYRIDLDFDQEKRILTIEDNGIGMSSEEVQKYINQIAFSSAEE
                     FVKKFQGEGAKPEIIGHFGLGFYSCFMVSTKVILETKSYQKDSTGVVWESESGTEFYL
                     RSSDKATRGTKITLHLDGDSGEYLDQWKLKELIRRYCDFLPVPIYVKNEQANKQTPLW
                     SEAPSSVTKEKYEEFYNYLFPFSGEPLFHVHLNVDYPFRLQGILYFPKLKHELDVNQS
                     GIKLYCNHVFVSDDANDLVPKFLTVLKGTIDIPDLPLNVSRSYLQSDPLVKKISAHIV
                     KKIADRLNEEFKKNEEEFRKNWDEVSIFVKYGMLTDDKFYEAAKDLIFFKTSNGEIVR
                     LEDYWNKNKEKNNGKVFYASETSSVYMDLLKSQGLEAILVDSRIDSHFIQFLESKNPD
                     MKFQRADSELAEGVVDKEHSSPIVDSDNKTEADRIRELFEKILKRDGLEIKAEPLKAE
                     TVPAVVLLPEHLRRLNEMNMLGGQKPLDLLKNHTLVVNTRSSLVKNILGLSKGLSSAK
                     ADKLARTVYDMALLSSKIFDESEFSEYLKRTTETLEELSGT"
     gene            343097..343666
                     /locus_tag="BNFFOFHB_00283"
     CDS             343097..343666
                     /locus_tag="BNFFOFHB_00283"
                     /inference="ab initio prediction:Prodigal:002006"
                     /codon_start=1
                     /transl_table=11
                     /product="hypothetical protein"
                     /protein_id="X:BNFFOFHB_00283"
                     /translation="MEFRSRSDTYTVRFMDWLRIQVLIIIFFFYCGPLLSQGTQSSAG
                     PAPEENVDIHKKDASTLDKEYYEYYFRTIPDVGALEKAKLEYNLIRSFKLELRKREPS
                     ITQDYLKQIKAASIRYERVNSDSIWMRGIRNQMQHIRFQEYMYIVIYDKYFLYISYEI
                     NPSRYVMEPYQVQLIFQKENPFFIKLPDP"
     gene            complement(343647..344138)
                     /locus_tag="BNFFOFHB_00284"
     CDS             complement(343647..344138)
                     /locus_tag="BNFFOFHB_00284"
                     /inference="ab initio prediction:Prodigal:002006"
                     /codon_start=1
                     /transl_table=11
                     /product="hypothetical protein"
                     /protein_id="X:BNFFOFHB_00284"
                     /translation="MKYFTPFYKILFTIGFGSTLFFLPFYLFIHTENKQLDWIYQKLK
                     EPGSTVFGTLTESVRIEKSGRRAYLVSYRVPDEFGKLYEITEQVDENLYQRLRVGDSI
                     EVRIQTLKTFGKIRMLARIKKNSLSINDFDFLEMFSKIGLCFSVILLATGFYYRIFKD
                     QAV"
     gene            344368..345966
                     /locus_tag="BNFFOFHB_00285"
     CDS             344368..345966
                     /locus_tag="BNFFOFHB_00285"
                     /inference="ab initio prediction:Prodigal:002006"
                     /codon_start=1
                     /transl_table=11
                     /product="hypothetical protein"
                     /protein_id="X:BNFFOFHB_00285"
                     /translation="MNLSRSQFLRYLGKGAAALALARSGILSSSPKPLKSKRNKFPKF
                     QTISPSEQDALILPSGYQYNTIALYGDKINPQGDTFGFNSDFNCFFPLEGKKNAGLLW
                     NNHETLGTLEYYVNGYDSQKQGPNLRTDKQIEQYLYALGGSVIHIYKKKGEWILNPDS
                     KYGRRIHGLTQFRLTGPAAGSAAVGNTNLVFGTFANCAGGLTFWNTVLSCEENVEWII
                     EPCKLTHETHYGWVIEVDPFDPKSVPVKHTALGRFAHENAALVLSPSGKLVVYMGDDA
                     RDEFVYKFVSKKSYDPSLGAKNSTLLEEGILYVADFDKGTWIPLDLETNETLKNYKTE
                     NGNRQFETQADVLVHCRAAAKICGATPMDRPEDIEIHPLDGTIFIAMTNNDRHGNLFG
                     QILRIREKSGDHAGLEFDFEVFIAGGARFAAPDNLAFDKEGNLWVVTDISAKNLNRSV
                     YKKFGNNGLFVIRTDTGRAYQFASSPVGAELTGLWFTPDQKELFLSVQHPGETTKDYG
                     KPTSHWPHGGESVPRSGVVAIYLK"
     gene            complement(345974..346318)
                     /locus_tag="BNFFOFHB_00286"
     CDS             complement(345974..346318)
                     /locus_tag="BNFFOFHB_00286"
                     /inference="ab initio prediction:Prodigal:002006"
                     /codon_start=1
                     /transl_table=11
                     /product="hypothetical protein"
                     /protein_id="X:BNFFOFHB_00286"
                     /translation="MSQLKIKKKEISTEIFIYVLDGRLDESSFTEFKTEIIDPPHPNV
                     VILNLNELKYVSSSGIRSIFELKHKLSNDGKKLFLTEASEKVIQIFNLLGLWKPFTHF
                     DTETQALEAATK"
     gene            complement(346315..347334)
                     /gene="nadK"
                     /locus_tag="BNFFOFHB_00287"
     CDS             complement(346315..347334)
                     /gene="nadK"
                     /locus_tag="BNFFOFHB_00287"
                     /EC_number="2.7.1.23"
                     /inference="ab initio prediction:Prodigal:002006"
                     /inference="protein motif:HAMAP:MF_00361"
                     /codon_start=1
                     /transl_table=11
                     /product="NAD kinase"
                     /protein_id="X:BNFFOFHB_00287"
                     /translation="MLWIQVIIIVTLKKQNVSFIFCNLQKNLDHLKPNLFSCIRMSLN
                     RLKTAQRILILGKRTKFELDLEEWGSLEKIQKIYKIQNDSFTRIHESHIRQISNRETL
                     KRLFPNGDFIFRKDLEQKPPSDYDLVIALGGDNHFTFVAHHAIDTLVLGCNSDPPTSV
                     GALLSFHVEDIKKALETNWENTILEEWPLIEVKIHYPDGRKINTLRGISEISIRNNSP
                     DLTSRFLICHQNQMEEQKCSGLLVYTGAGSTGWVMSCENTDTSFDKQSPFFKVYCREL
                     RKKEHTRYTLDHFTVTDGFSLISEMKGGISIDSLAETIYDFPPGAKAEFSLSQKKLHV
                     VVRKS"
     gene            347407..348327
                     /locus_tag="BNFFOFHB_00288"
     CDS             347407..348327
                     /locus_tag="BNFFOFHB_00288"
                     /inference="ab initio prediction:Prodigal:002006"
                     /codon_start=1
                     /transl_table=11
                     /product="hypothetical protein"
                     /protein_id="X:BNFFOFHB_00288"
                     /translation="MSQEEKRIRELEEENKKLKRQIENTAYSPYLKKGMANVRYYVRV
                     FREEIVTNEIQGRIDESLGTLYEIKNFVHRYSLLAGLDPDTIRIIATEAIQNIVEHGH
                     GKYAEIELELHNEVINPFFKMSFKHEMQPGMKYTLSQINENVKKGDISSEHFDIDNSR
                     GRGEFLMKELADERRILNGMEITPEGNKMHYFKRVLINYKDPKGPRDVTSFDEIKEEI
                     DRLDPEEALCYFHIDHRKSKLSSVTIVVASSRETKLRTMMETSGFYLVHKDKYYRAVF
                     CSFEPTREFTSFELENLFEKIRKQVEIEKE"
     gene            348324..348803
                     /locus_tag="BNFFOFHB_00289"
     CDS             348324..348803
                     /locus_tag="BNFFOFHB_00289"
                     /inference="ab initio prediction:Prodigal:002006"
                     /codon_start=1
                     /transl_table=11
                     /product="hypothetical protein"
                     /protein_id="X:BNFFOFHB_00289"
                     /translation="MSGESGKSGEDFPFYPFRDFLLGEVIFKTLQEDGVSPQDAEDAV
                     LSHLPSDKKCFVFTPNAKKQTLLNLYPEKIRGLLKTDQEEKIRQEFCNMIQTEGKMDL
                     ALELLEWLFTGFEERRKLLNELFSLFLNDKIPLRDNFLDRLKINYEEEVLKDLKNLE"
     gene            349181..350011
                     /locus_tag="BNFFOFHB_00290"
     CDS             349181..350011
                     /locus_tag="BNFFOFHB_00290"
                     /inference="ab initio prediction:Prodigal:002006"
                     /codon_start=1
                     /transl_table=11
                     /product="hypothetical protein"
                     /protein_id="X:BNFFOFHB_00290"
                     /translation="MGIILSFFIGHWFLSAFVQSFFLHRYAAHAMFKMNKFWEKFFYI
                     FTCVAQGSSFLNPRAYAIMHRQHHAYSDTGKDPHSPVASKGFLDMMWKTALNYEAILE
                     ETTNVEKEFKGNYPEWPAIDVLSNSWTFRLFCGTLYTLFYFYFVPEGQYAWYLLLPIH
                     WLMGPLHGAIVNWCGHMYGYRNHKKNPDNSKNTLFVDFMIAGELYQNNHHAHPNSPNF
                     AFRWFELDFTYQVMKILHFFRIIKIQRAVWTEKGKKYFAVRRYLWNLRPLLRLPLNRG
                     "
ORIGIN      
        1 gtagtatgat gccttaattt ctttggaatt taaactttcc tatgggtttg cgctcttaac
       61 ttagtaaaac gtttcttaca atcgtgtttt tagttacaca taacaattgc tttcgtattg
      121 cttatatcga actcacgtta atttagtgtg agttcgatat agtacaaatt agaaaaaaaa
      181 ttttctaaaa acaacgaaat ttccatattc atttttatag actggtttaa gaaaatttcg
      241 aattcttgaa agttttactg cgagattttt aattaaaatt ttactgtaga atctagattt
      301 gtgagagttc ccacagattc agtcacatga aaaattccat agcggcgatt aacaaaactg
      361 tttcaatcgg cgatttcatg aaacagaaat aaggtcgaga attcattttt cgtgatttga
      421 gttcgtagta gttcctacat tttcaaaatg agctgtaaaa cataaaccgt aagagtttcc
      481 atgttatatt ttttgtggga aaattggatt tatagcgtgt ttcaaaaccg tccaatgtgg
      541 gaactactac gaaaatttaa cgagattaga gctactcgaa agtttgcaaa ttgccaaata
      601 cgacttaatt tgtgggaact ataacatttt attaaaaatt tctaaagaat tatcacctaa
      661 aattttttga ggttttggga caagttctta ataaaacaag cctcttacgt cgaatctaag
      721 tcgatttaaa atttggcaca agaaacgatc gcaatctaaa aatattcaaa acgataagga
      781 acaattatga attcggaaaa aattcaatct atcgaaatat taaattccct caaagatgga
      841 atcgacgagc cggatattca agcttgtaag gtctcaaagg acagaaactt ttttatcgtt
      901 ttacacggtg ggacacttta gtaccaaagc ggtgtctgtt tggagaattg cttttgatca
      961 ggtgcaaaaa gtttcaacca tccttattac ggaaaaaaat atccgaaacc cacgtattca
     1021 tgtttctgaa aattataata ttctaattta ttatgaatca ggttatttaa aatttaaact
     1081 gtctacagaa gggattttat ctctcgagag ctcttatcaa ggtggaaaag ggtggccttg
     1141 gcagttctta aggaaaatgt tatattttat tattcaaact attatgataa tacggaatat
     1201 aagagcaaaa aacaatttcg cttgcatgac gtttcatcac acgaagaaga taagtcttta
     1261 gttaacgatg gatttaatag cgcttgggtc gtggatgcag cgattcataa cgattccgta
     1321 atttttaccg gagacgaaga actattcgtt tttaacgttt cgaattttaa gtctcctaaa
     1381 ggtatattca aacagaagat taaaaattca aaatggaaat ttgtttctca tactccctgg
     1441 attgtctgtg aaactgaata tcatgtatct tcagcttttc atttgttaaa cgaagtagga
     1501 aaaaaattcg aaatatctaa ttctgtatta aggaatcgtt ttgtcagagc gtttgacgtg
     1561 gacgagtcca atcgaatttg ggcgatcgta tctaacgaaa gttttgaaca aagtttagtg
     1621 tctgtattta cggaaaacgg agagttaaaa tctggttcgg ttcttttatt gccggataca
     1681 gaagggcatc ctaatttttc gaatcaaact gtacatcacg ttttagaaat ggttgttcaa
     1741 aaagatgtta tactcattat ttttcgttcg ggtataattg ccaaaatcac cttgtctaac
     1801 aattaacgat ggtttttaaa aattatatta gtagtttcta aactaaaaat ttattgattt
     1861 ataaaaaata aattaatatt tttcgtattt gaggaaactt caaaaaacta ctgatctcta
     1921 gaaaattgag taccgttaac tttattacca aacgctgatt ttatgtaaaa tattaggtac
     1981 cttattatat agttatgagt aaagattatt tttcacttcc gatttttaat ttttgcccaa
     2041 cgatagatgt gtttttgacg atttatgatc atttatcctt atataaaata acctgagttc
     2101 aatgtaaaga actcatgatt ctaaaaaaag ctggaatctg aactttacag attgattcct
     2161 taaatgtgca aactactaca atttataaaa tagaagttta taacaattga atctgtcgta
     2221 ttcaagtgcg ggaagtacca caaacctagg tttgtctgta aaatgatgta ggaactataa
     2281 ttttagaaaa ttctttctca gtcgaactca tgtaaaaata gaatactatg accttgaaca
     2341 ttctatttta taaatctaaa taacataagt ttgatataat actcatacct ataaaattga
     2401 gtacctagat gtttgttaca aagtgtcgtt taatttaagt taggtataat ccaatgcaaa
     2461 agcgattgag atgtagcggc tcaacgtttc cctttctgaa tacacctctc tttagagaag
     2521 catttaggaa gttttctggg tcgttcgaag taactcagcg tttcgcttct gcgggcgctc
     2581 aacagattgt gttctataat aaattgaatt catgaaaaga ttttgttttc aagcgaacct
     2641 tcaatttgtt gatagaagct gaaaacacgg tccggtccgg caaagctgaa ttcgaccaga
     2701 tttttttatg ttgaactcac gctaaataaa ggttagtaga gtcttccatg tgatcgaaga
     2761 ttactgttag gaatctctat aaaattttaa aaggatcttt gtccaatcag atttttgtat
     2821 aaagttttta ttttgcgagt tttgtaaaaa tttaaaatca atttttatag gtccgaaaca
     2881 aaaaagaatt tgaagtttaa gaatatacgt taataacaat gaatttttat tatagagata
     2941 aattttgagt tttactggtt ttatagaatt gagtaatata aatttttcgt tatgcacaga
     3001 attttggaca ctttgttatg cgatgttagt aattaagatc tattaaaaaa atgaatcaaa
     3061 ttagaatcaa aaaggagagt ttatgaaagg taaaaaaatc ggaattttag gttcggggat
     3121 tgttggtcaa actcttgcaa atggattttt aaaatacggg gctgaagtga aaattggcac
     3181 gagagatttt ggaaaactta aagattggct tgcgaaggca ggagcagggg cttcgatcgg
     3241 ttcgttttcg gaagcggcaa actttggcga aattatagtg ttgtgttcta aaggtagtgt
     3301 agcttccgaa gtactaacgt tatccggaat agattctctt aacggaaaga cgattataga
     3361 tacaaccaat cctatttcag agatacctcc tcaaaatggt gttctgaatt ttttcacatc
     3421 gtataatgaa tctctaatgg agaaattaca aaaacaagct cctaaggcta attttgtaaa
     3481 atgtttcagt tccgtaggaa gtggtcttat ggtaaatcct cagttgaaag gtgaaaaacc
     3541 tagtatgttt atctgtggaa acgatgattc ttctaaaaaa caaataaagg aaattttaga
     3601 tacttttggt tgggatacag aggacatggg aaaggtagaa gcggctaggg caatcgaacc
     3661 actttgtatt ctttggtgta ttcctggatt tttatcccaa tcttggacgc atgcgtttaa
     3721 acttttaaaa tgactcgaga ggataattaa cattcggtaa aaataagatc ttgttttgtt
     3781 tgtgaacttt acgccgaact ttttattcta gattcctata aagttgagta tcataaattt
     3841 ttttgcagct atttatttcc taaaaaatcg cagcataata atcgctttcg cattgcgata
     3901 aatattttag atactcagtt ttatagggat gagtaagagt ttgtcctaaa accttaaaag
     3961 aaatcagttg taatcgtttt aataagttcg ttataaaatt tgagtaggtc ctattgatgg
     4021 cttatgagag ttcttacagt ctttgcaacg gctcttagtc tatttgccta aaagtttgta
     4081 ggcattctgc tttgcttctg cgtaggcttt tgaatgtgct tcacattttt ctttcgcttt
     4141 gggagaggta tttttaatcc ttcctgcttt tttacctaat aaatcgaacc attctccgtt
     4201 tggatcaagg ctcgacttgg acttttcaaa aggtggaaag acggaacctt ttgttccggg
     4261 taagcctatt tccagtaaag cgtaatctaa tagtgtaaaa atgttatcgg gtatgaaaat
     4321 ttttttaaga ttttttaaac gtgctaaggc ttctaaagcc ggagtttttg caagtgatct
     4381 tacaaatcca agatcgaaat attctaattt cttcagttca gaaagaaaat caaaactttc
     4441 aattggttgg gcccaatcaa gtgtaccgta aatactgaga taacgaagtc cttgggcatg
     4501 actgagtccg gaaaagtctg tgacttttcg tacattttcg atgtgtaaag ccttgagatt
     4561 ttttagttct ccaattggct ctacactttc aaaaccggaa acgtattcta aaactaactc
     4621 ttctacgttt tgaagcctac taataaaatc aatcgtctta gggcgagcat gagtaattct
     4681 taatcttttg agtctccaaa gagtggatat aaaatcgagc tgttctttat ttggttgatg
     4741 gagcgttagt tcttctagtt tagataagga tccaattttt ttccagttta agtcgttacc
     4801 gtagatggtg gcaattgaaa ctgaactttg aacttgagcc caatcatctt gatggtattg
     4861 atgcctttct acgttaggca cgatggtcca atgtccgtaa gttctgtcta agagatctcc
     4921 aaaatggtgt ttcattttta tgttattcga aattatgaat tttttcggaa gtgatgatgt
     4981 atcaattaca gttaatgttg ggaactatta caagtttata tttcactgta gagcgttgaa
     5041 attgtaggag ctcctgtaaa gattttcaat ttactgtaaa ttttgctaaa atgcgggagc
     5101 tatgtaaggt gacggttttt gtaggaactc acatatttta ttaagagtgg aaactagaat
     5161 tagaaacgtg ctcaaaatta aaatctatgt ttgattcaaa aaattctcca aaaaacgctc
     5221 cactgtgaaa tttgaaagaa ccgtttccta atatggatat tcttttattg gatgacgatc
     5281 aaaaaattca atccactttg gtagagagtt ttgttggaac ggactctctt ttggttccag
     5341 atgtttattg gaatcgtttg aattttcaag aaagaaaagc tcttacgaaa aaacttcctc
     5401 ttttactgag aaaatattct aaacagatcg cgtctatgaa acgtcttcat aatcgagcgg
     5461 gtaaaatcaa atataatcgt agtgtaggta aaatgaaaaa attcagtatt cgagtcaata
     5521 ccggagtttg ggcgacttta ggtgtgttgg cggcggctca tggtgtttca cgatgttatc
     5581 tttttaatta tatgctttgg ttagaagact ttggaatagg gggttctact gtggaaactt
     5641 taaaccaagg agttcctagc ttgcattgga cttacagtat gacttggact ttaaatcgga
     5701 gacaaaattt aatatcgagg gaattaaaat tcgaaccaaa tccaatgacc gacaaatatc
     5761 catattattt acaaaaacta gatttttagt cttctagatt ttatataaaa gaatttttag
     5821 catttctata acaaaagaag agatgtcgga actattactt tccaagagaa atttagaata
     5881 cgttaacatt acgttcaaag aaaaatcgaa acaatcaact aaagtagtag attctttcga
     5941 atcttttgca gggcgatttc ttctaaggtt tcaaagtttg aagaataggg aaaggaaaca
     6001 tcttcaatag ttttcaagcc gaaattgccg aattcgtttt tgatccattt tttcagttga
     6061 agaacggttt cttgagaacg atcgacgata ggatttgcgg aacaaataaa atccaaaaga
     6121 tcttgaattc cttgttttgt tttagtggaa gttttaaaaa cgggaggaag tcggttaccg
     6181 ggcataacgt cttttaaaaa ttctaacgta gagatcaaca tgtgataact ggaattagcg
     6241 agggtctttt cgtcacattt gttaaggata aaagaatccg gaacttccat gatcccactt
     6301 ttcataaatt gaatctgatc tccacctaac ggttgtaaaa cgagaaaaga aagatcggta
     6361 agtttagaaa cttcgatctc gttttggccg atcccaacgg tttcgataaa aacgaaacga
     6421 aaaaaacaac gaagaagacg gatcacgtga tacgtataag gattgactcc acctagttcc
     6481 aactggctgg gttgcgaacg gaagtagatt cgtttttcgc gggcgggaag ggaaaggcga
     6541 gtgcgatcgc ctaacaagga accaccggaa atataactgg aaggatcgat tgcgacgatc
     6601 gccatcgttt cattgttatc cgatttcaaa aattgagtcg ctaactctcc gagcaaagaa
     6661 gattttcccg cacccggagt tccggtaaaa ccaacggtca aagaatgact tccatttaac
     6721 ccgagagaat caagagcctc gaaaagattt tttctaaact caaaagaatc cggtctttct
     6781 aaaccagaga tgagctttgc gagaggaaat ttttctccca cccgcgctcc ttcgataagt
     6841 tctgcgagat cttctttgcg atatttcaca actatgtttc gaaacaaaac cgcgttatgc
     6901 ggcttttaca gttttggaaa tgatgtctat aatcctttcc attacgtcca taagatcata
     6961 atccttggga gtaaagattg ctttaactcc tagttttgtc agagtttcaa aatcactcgg
     7021 aggaatgatt cctccaaaaa ccacaggaat gtctgctttg tagtgtttca gttcgttaaa
     7081 aatttgttct gccaattcca aatgagaacc agaaagaatg gaaacaccga tcacgtccgc
     7141 gttttcttcc accgcagttt gaacgatttc ttccggggtt aaacgaatac cagaataaat
     7201 tacgtcaaag cctgcgtgtt ttgcggaaac tgcaatcatc tcggctccat tggagtgacc
     7261 gtctaatcct ggtttaccga caacgatttt cggtctggaa ccgttagttt ttaaaaatgc
     7321 ctctaccttt cccctaacac gtgttacctt ttcagattca agattgagtt tttgaccttc
     7381 tacaccggta gcaggtctat attcaccgaa cacggaccta agaacgtctg cccattctcc
     7441 agtggaaata ccgactttgg cacattcaat agaagcatac attaaatttt tgccggcttt
     7501 tgcgtctgtt tctaattgtg cgagagcggc tttcacttga tttgtgtctc ggttagactt
     7561 tactttcgca agaacttcta aagtttcttc cgcagactta gaatctactt taaaaactcc
     7621 tccgtcttgg tctgtcatca atggagaagc aataccttcg gtccatttgt tcttacctac
     7681 gataaccatt tcgttattgt taatttttgc aagacgttct gcttgagatt ttacaagttg
     7741 ggacttcatg tagccgtttt caatcgcttg aattgctcca cccatatcta aaatcttttg
     7801 aatttccttg taggcttctt ctttaagttc ttttactttg ctctctacaa ctttagaacc
     7861 ttcaaataga tctgggtatt ctagaagatc cgtttcataa gcgagaacct gttgtagtct
     7921 caaagaccat tgttgatccc aaggtcttgg aagagaaaga gcctcgttcc aagcgggaag
     7981 ttgaagagcc ctacaacgag cgtcccgact catagtgacg cctaacgctt cgattagaat
     8041 tctccatgcg ttattttccg gttgttcttc cgtaagaccg agggagttta cctgaacccc
     8101 gtaacgaaag cggcggtatt tatcttgttt tacgccgtaa cgatcttttg taatttcgtc
     8161 ccacatttcc gtaaaagcac gcatcttaca catctcttct acaaatcgaa ttccagcgtt
     8221 tacaaagaaa gaaattctac ccacacattg ttcaaactca tctggggtaa aacagtttct
     8281 ttccttgatt gcgtctaaga ttgccattgc agtcgcaaga gcaaatgcaa gttcctgaac
     8341 tggagtagca ccagcttctt gtaagtgata cgaacagatg ttagacggat tccatttcgg
     8401 aatgtttttg agacagtatt catacatatc tactataatt cgaatggatt gagcgggagg
     8461 aaatatatac gttcctctgg cgagatattc tttgataatg tcgttttgag tggtaccttg
     8521 aagaagcgaa acgtctaccc ctctttcttg ggcgagcgcc acgtaaaggg acaaaagata
     8581 catggaagtg ccgttgatag tcatcgaagt attcatttct tcgataggga tctgattaaa
     8641 taggattcta aaatcttcca aagtattgat cggaactcct actttaccga tttccggttt
     8701 agcaattgga tgatcggaac tataaccaca ctgagtcgca aggtcaaagg cgatcgaaag
     8761 accggtctga cctttagaaa ggttttttct aaaaagttcg ttggattctc ttgcgttcgt
     8821 atgacccgcg taggttctga aaatccaagc cggttctttg gatggtttgc cggatttgtc
     8881 atataggata tgatttttat tttccataaa ttctgtcccg attcgaggtt ctcattgtta
     8941 cttcaaaatg tgttggtaga atttcaccca aatttttatc cttgctctga tttccgcaaa
     9001 aactacgggc cctatggatt tagaaagaag taacaaagcc aaccccatct tccttttcct
     9061 atctgcaatt ggtcttgcag tgattctctc cgtactttac aactggtttg gggaaccttt
     9121 aaatccggaa gcgatggagg tgctcgccaa tttacgttct ttaacggaag aaggaaaatt
     9181 tttttccgat caacctccac ttcctttttt agttttaaat ctttggaaat caatcactgg
     9241 gttgaactat accacgtctt tcttttcact ttctgcattt attttttcac tcgggatcca
     9301 ttgtataggt tttacacttc aaaaggaaaa atggaaaccg aatcattatc ttctctgcta
     9361 tttatctgca attacacctt tgacgtattc tataccttta gcgttttatc cggaactttt
     9421 tagtctgttt tttttattga tactttttct agcgtttaga atggaaacgt tgggggacat
     9481 atttctactg atcgtttgtg tacttggaag ttttttttct cactttacgg ttttttttgt
     9541 agggattacg attttcatag tcaaggctgg aacagtagga attcgagaga ggaaaaaaca
     9601 ccaatccgtt ttttttaaaa gaagaaacat tcctcaactt gtgttgcttg tttatttagg
     9661 aattttttta accattttga ccgttttgat tctggctgga ttttatggaa aaaattcttt
     9721 tgagaacttc tacaaacttc tttggaaata tcttttaaat tttggacctt tgtttttgat
     9781 tttgtatcta gggaattttc ttttaaagtc cgaaaaagaa ctgaacacaa tcgcggcgag
     9841 taccgttttg attatagtcc ttcttgtatc tgcatatttt tccgttaaac ctatcaccgg
     9901 aattaattcg gtaaaattag atacgtttat aaaagatttg gtaaatttaa aaaatagaga
     9961 agtaatccga aatgacgaaa aaatttacgc agacttagca gtttcgtctt acgtgtattt
    10021 tcattccaaa caaaaactta tgtttgtcag gccgacggaa tggagaaata gggactattt
    10081 gtttttagaa gagatctggc ttgcagataa aagagaaatg gtcaaacgtt ataccatgaa
    10141 aaattctctt tttatttttt tatctggaga acaaatttta attaaagcat ttctaatgaa
    10201 ggttatttca gaacaaaagg aaaatactca ggtaaaaatc agggtggaaa aagcgaaatc
    10261 tagtcttctg tcaaagacgg gggaacaaaa tctgaatcat tttttaattg gaattttttc
    10321 ttctacttta agtccggaac aggttctttg aaaacaattt agatttggaa taacaaatta
    10381 aaatttaagt ttctaagatt tagaacaaga cgtttttatt atattcggtt tttgaaattt
    10441 tcttttttaa agaaagactg gctcgtaaat gttactggaa cacataaaaa tggaataaca
    10501 gatcaatttt gtaaagatgt ggaatttatt ataactcttg tttaatctgg aattgttggc
    10561 ttttttaaat gagattctac atcctactga tctctacaaa attgagtacc gtaattttta
    10621 ttgtaaaaca ctgttttagt ataaaggaat aggtattcta tcgatctgaa tagtttttag
    10681 agaaatctaa tcgtattatt ttcatgttcg agtagtaatg aacgtaaatt tggtataatg
    10741 caaaaaggat cgatatgagg gagctaaaac agaacgctct gtatcatcac cttacccaca
    10801 agttaatagg attttagaat gagaaggatt aaacgcacat ttttcaagtg ttccaacaag
    10861 aatgagtctt tttacttgca aaaagtatgt ttttctgata gagaaaaatt taccacctcc
    10921 gtcccaaaaa tagggaaact caacacaacc ctctctataa atcgcgttct agattgaaac
    10981 gaaagaagat tgttgtataa tgtttcctat atgcaattta ttgaccagag ctgggaaacc
    11041 ggtcctgggg cagctggatt ggctcagatt ttttacaccg aattcacgat gtttctaaaa
    11101 cgacgatttt atgagaaatt taaaaaatat ggttttgaaa aactcaaatt tacaaatgat
    11161 tttttgacaa ctctaatggt ttatattttt ataatcgctt ttctaaaaga gagtctaaaa
    11221 aatgaaaact catattttaa ctttagagtt gttgaaaaat ttcatagtga cgattaacaa
    11281 aactgcttca attgccggtt tccataaaat agaaacagat ggagaattaa tttttcaaca
    11341 attcttttta tgatttgtgg aatggagtaa gatttgtgat taatttcaaa actgtaaatg
    11401 gtttttatgt tttagaaagt aatttcttta aatcagaatt ttgataaata attttagtta
    11461 tagagtaagt tgtaaataaa attgaagttc ggaaaactaa acaaaaaaca agaatcctct
    11521 gatgatttga ccttaggggc caatggtctt ccatttgaaa tcgcatattg gagagatata
    11581 tacggttccg gaacagatgt ggatgcaact tttaatgcta aagagcatgc acgttatgcg
    11641 aaatcaattt taaatttaat ggaaatcaat gtaaattcga ttgccgattt tggattcggg
    11701 aaagcaattt tactgaaaga aatggtaaaa atttttaaac cacgaagaat catggcgatt
    11761 gatccgtccg aacagatgct tgatgagtta ctcgctcaaa aatggatcag agcttggaat
    11821 atttctgttt tgaacacaac ggttcaggaa ttagatcttt cttattttgt tcatcttcct
    11881 tttgatttag gaatttgtaa ttcagttgtt caatacatcc aaggagatct gcgcccagta
    11941 ttcgaaaaac ttcataaaat cgtaaaatac ttatatttct ctgttcccac gaaagacgat
    12001 tatattcgta tgaaaaaaga tatttatttt gaagatcctt atgcctacgt aagaactaaa
    12061 aaacaatatc tcaaaatgtt aaaaccttat tttagaagag tcggttttaa tcttttggaa
    12121 agtagactga tctctgaatc tagatttacg gatgaactgt ttaaagatga atgagttaat
    12181 taatctatcc cctctcacaa gagtagagga gctgaaattc ttaagatttt ttctagttca
    12241 tctattcctc aaaaaatcga gtcctgagtt gcgatctgta gatagtactc actgagtgat
    12301 ttgcattaga gtttttgaaa catgaattct cgaacacata aagataatat ttatactgaa
    12361 cttgtttcaa aacttaaact gtaggatcta cttcaaaaaa ctaacaaatc agtcttaaat
    12421 ataatttttt gaaaaattct atgtctttga taaaattgat cgtcaacttt tagtgctatt
    12481 ttcatacgtc tgagtagtaa caaattcaaa tgaatttcgt aaaaatagag tagttaccta
    12541 ttttagaatt attactgatc tctataaaat tgagtaccgt taattttatc ataaaacact
    12601 gattccatgc aaaatattaa gtactttatt atatagttat taatagttta tcctcatttt
    12661 aatttttgga acaaaagtat agaaaacgga tatttagata tttattttta taaggatgat
    12721 aatttctgca aaactgtgaa aaaaattctt cttggttaaa ataaaacaaa aatcataaat
    12781 gatatataaa aaaaatctaa tttagggaat cgattctcat ttgaagatct tgtttctcat
    12841 ctggatcaag tgtaagttct aaaacttttt tataatcggc ttttgcctct tcttttagat
    12901 ttagttcttc atatgcgttt gcacgaaaga aaagaaccga aacgaggtct ccgtttggat
    12961 atttagaaag gtatgagtta aaagttgaga ttgctaattt gaagtttcca atttctaaat
    13021 aagaaattcc taaattgaat aaagcatcgt gtttcttttc aagattttta gaatcattgg
    13081 aatcgattgc tttttgaaaa aactgaatcg ccttagaata ttcttttgct tcaaaataat
    13141 aaactccagc ttgaaagtta gtttggatgc cttgcggatc tttggttaaa ttttccaaat
    13201 attcattttc aagatttcta cgaacgtaag catttttcaa agatttgaga atcatcttag
    13261 aatcaggcat accggtgatc ttatcgatca aactaccgtt tcgatccaaa aagagaattg
    13321 aaggataacc tttgattcca tatttgcgtt ttaaattcgg aaacttatct ccgtccaaag
    13381 aaagagcgac aaatttagaa agttctagct gaacctcttt tttaggataa atttctttct
    13441 taagagtttt acaatagctg caccaatccg cgtagacgtc tataaagatc ggtttaccgc
    13501 tactccttgc tttttcaaat gcaatttgaa ctgatttttc ccattgaatt tcggctgaaa
    13561 ttgggaaaga gaagaaggta cagaataaaa caaaactcca aaaaaataaa atttctatcc
    13621 aacgatttat aatcagaaat gaggttctga atttagaaag tcgtggcgct aaattgttgc
    13681 gacaatccat aaaatcatac ttttgcaagt aaaaagtttt ttggtctttt tgtgggaact
    13741 cctgcgaaaa agcaccttta ctgtaaaatc tgaatctttg gcttttatta cggatccacc
    13801 tgtttttaaa atgtgggaac tcccataaaa attgctcgga aagattcaaa gtgtagagta
    13861 gttttttcat tctctatcat cagacatttg aatcaacgtt ttagccagcg ttttctttaa
    13921 aaagaactct aaaaatacgg ttgtcggaga atcgaaggct tagaaaacta gaagcagatt
    13981 ttagaaagga aatggttcat ggaatttttg ttacagttgg aaaacatact caaaaaaaga
    14041 aaacaggacc ttcccgataa atcttatacc gcagacttgt ttcgaggagg ggtagaccgg
    14101 attctcaaaa aagtagggga agaagctgga gaggtaatca ttgccgcgaa aaattcggac
    14161 aaaaaagaac ttacacacga ggtagccgat ttactttttc atttgcaggt attattagta
    14221 gaacaaggac tttctctgca agaaattgta gaagaacttc acaaacgcca ttcttaaaaa
    14281 atggatttat cggaaagcta ctttcccaaa agagttttcg gtaaaattat cttcttactt
    14341 ttactatttt ttatatattc aatactattc taccatagtt catggttgag cgacgattca
    14401 tttataacgt ttcgggttgt agataatttt ttaaacgggt atggattacg ttggaatcct
    14461 ttggaaaggg ttcaagttta tacacatcct ctttggctct ttttattgat acctatacag
    14521 tgggttgtgc gggaaatttc gatttctgca tatttacttt cttacctatg tggaattctt
    14581 tttatatccg tttattattt tactttttca aagtttcgaa atgggttcgg gttgattgct
    14641 gttgcgttgg gagtgttttt ttcatctaga acattcatag actataatac ttccggatta
    14701 gaaaattcgc tttcattttt actcttacta cttttcgaaa taaagttctg ttgtttgtat
    14761 ttaaattcaa aaccggaaaa cgtaaagatc gattcttata aaatcggatt tttaacagcc
    14821 ttgttacttt taacacgttt agatttagta ttatttcttt ttttgcccgg atatgttctc
    14881 ttttataaaa ttttcaaaga gcataaaatt caatttttaa aatattcatt tttaggaata
    14941 tttttttgga ttagttattt aatattttct attatatatt ttggatcttt gttgccaaat
    15001 accttctatg caaagacgaa cgtattgttt tctttttctg aaaggatttc tgccggatgg
    15061 aactatatta aaattagttt aaaatgggac ccaatcgtta tatgtgtatt tggattacac
    15121 atattttgga cgttttccga accaattcta aaacgattta caaaagtaaa atggactttg
    15181 tctgaaaagg aaaaagggat tttactgata agtcttactt ctatcctttt tgtgttgttt
    15241 taccttttct gggtgggcgg agattttatg gcgggaagat ttttgggaac ttgcttgatc
    15301 gtttccgttt tttttcagag tgtttttttt gagctacgtt ttaagaattt aaattttaat
    15361 attcaaaaat tattatatat attttctaag ttaggattta ataaatcaaa aatagaaaat
    15421 tggaaaggtt tatcttggga caaactttta tttgtattta ctttgatcat tttgatttat
    15481 tcttttgtat atcctttttc tccgtttcgt tatatgtttc aaaaaactac agttcgagtg
    15541 gaaaatggaa tcgtagatga aagagcttct tatcatgata attcttcctt aaaacattgg
    15601 attgaagggg ttacaccagc aactcatcct tgggctatgt atgcgattcg aatttcgtct
    15661 gagaattatt taaaatctac aaattcaagt ttcaacttat ctgacagaaa acaagctttg
    15721 tggaaaagat cagaagaggt tcaaacttct aaactattaa aagagattca acaggttagg
    15781 gtcactacaa atgtaggatt ggctggattt tatggaggac ctggaattca ctgggttgat
    15841 cttttgggaa ttactgatcc cttgttagcg aggttgcctg gaaagggttt tcccggacat
    15901 tacgttcgtc ttttaccaca aggttataaa gaatatatag aagaaatttc agtatctctt
    15961 ccgaataaag aattggatcg tttttattat gaggttcgat tgttaagcga agaggaaatc
    16021 tggacaaaac aacgttggaa ggtaattttg gattttacct ttttaggaaa tggaaatttt
    16081 aaaactagat acccatttgt attaaaggaa tatcgcaata ctttatatgg gcttcctttt
    16141 gtgaattgga aagacgaaaa cttggttcgg aaattggttc gagaatattt tgaatcttac
    16201 acatctatgt aaaataattc aaaatttgat ttctatattt tatgaaaaac ctatcaaatt
    16261 gattcaagtt gggtttttaa taagaatttt aaatgaaaat agaaatccta caaattagat
    16321 cagtaaaagt ttgagagttt attttatatc tggtttccac gttttcagaa tttaaccgta
    16381 aaaattaatt tgtgtgagtt cccacatcta actttattac aaaaaaatga aactataaag
    16441 atgaatttac ttaaaccgag ttcatataaa aaagaaaact acagaagttg tattttattt
    16501 tcatgatttt ataagagact ttaaaaagcg atttctatta aatgcttgta atcaatgatt
    16561 ttaataaaat ataattagaa cgctcgttct gtcccgtata agttaaaagt tggaaaactc
    16621 ccttgacccg aaattcgaac aaaatacttt agccgcagag aacccgaata ggaaagaatt
    16681 atgatcgatt taaaaggaaa aaacgccgta gttaccggag ccgctcgtgg gatcggaaag
    16741 tcaacggctt taactcttgc aaaagcagga gcaaatttag taatcgcgga cttaaacgaa
    16801 gaatctagta aagcgaccgc agatgaaatt tcaaaacaga ctggtgtaaa ggcgattgga
    16861 atcggaacga acgtctcgga tgtagattct gcagcaaagg caattcaagc gtgtgtagat
    16921 gaatttggat ctgtagacat ccttgtaaat aacgcaggta ttacaaaaga cactcttctt
    16981 atgagaatga aaaaggagca gtgggatgct gtaattgctg taaatctcac cgggaccttc
    17041 aattgtacac aggccgctat taagtttatg atgaaaaatc caaatggagg atctattatc
    17101 aatctatcat ccattgctgg ggtaaacgga aacataggac agacaaatta ttctgcatct
    17161 aaagcaggag tcattggttt tacaaaagcg gttgcattgg aaatggcttc tcgcaaggtt
    17221 cgttgtaatg caattgcacc cggctttatc gctactgaaa tgacggacgc gattcctgaa
    17281 aagattagga ctgctatggt tgcggcgatt cctttaaaaa gggcgggaca accggaagat
    17341 attgctaaca caatcgcatt tttggcttcc gatatttctt cttttatcac tggtcaagtg
    17401 attgaagtga atggtggagg tttcttacca ggagcaaccg cctaagaatc taaagtttta
    17461 aacgattctt tcattctaaa aggatgaaag aatctcaact tttgtatttc ctttaatttg
    17521 ttcgaaaaaa atctaattct agtttgatct tattctattt tctttaaaga aaaacctttt
    17581 ttccttttta ggttttttct tttttggaat aggataaaga atcattttgg aaaaatacaa
    17641 tttaatataa gaattttaaa aatttaaact ttcatttgcg aaatgttttt tcttaaagtc
    17701 tcaattgtac ggaaacattt tatgaatctt tttctacgtt acattcaatt tgatcaaaac
    17761 caatttgaaa aacaaaaacg aatcattaat ttaaaggagt ttttttctaa aaaaaagtat
    17821 attggcttgc caaatatttt cggaattaaa tctataaaat tcggtggatt ttatatccgc
    17881 ctgtctaaat ctaacaaaaa atcatcatac cacctaaatg tggtacggag gaaacaatgg
    17941 cagactttga aaaggttaaa tctattatcg tagaacaact tggcgtggat gaatctgaag
    18001 ttacacctga ggctcacttc atcgatgacc tcggtgcaga ctctttggat acggttgaat
    18061 tagtaatggc tctcgaagaa gaattcggaa tcgaaatctc cgacgaagat gctgaaaaaa
    18121 ttcaaactgt cggggatgta actaagttca tcgacaacct caagtcctaa tcgtttgaga
    18181 ttttccgggt tcttcacgga actcggaatt ctttttcctt cctttgagct ttaaaaaagc
    18241 acaatctcat ttttttctta aaaacccgga aagggttcgt agtcttcaaa aactttccaa
    18301 aaagattgga atcaagtttt caaaagtaga atattataat actgcattta ttcatagttc
    18361 ttataaaaac gagaaccagg aaattttaga agataacgaa cgtcttgaat ttttaggtga
    18421 ttcggttttg ggtcttgtag ccgctcgttc tctttttcgg aagtatccta aagcaaatga
    18481 aggagaattg tctcgtatca aatctagaat cgtttctacc ccaatcttaa attcgatctc
    18541 tgaaaaattg gaactttctg aatatcttct tttaggaaag ggtgaaaaaa attctctcgg
    18601 gaaaggaaga cgtaaacttt ccgcaaatct ttttgaatct cttgtaggtg caatttattt
    18661 ggaccaaggt tttgagatcg ccgaaaaatt tatccttagg catttatctg aatttgtcga
    18721 aaaccctgaa aaagaggaat ctgttagaga ttataaaact caacttcaag aatattctca
    18781 aaaacatttt aagattcttc ctatatacag aaccaaatcg gaatcaggtc cagatcatgc
    18841 caaaacgttt caggtagtag ttcgaattcg ggatcaatgg gaagcgagcg gttccggggt
    18901 gagtaaaaaa tctgccgaac aaaatgccgc caaggaactt tataatagga tccgaaaaaa
    18961 aacttagttt gtggtagttc ccacattttt ggaaatggat tctgtagaat taagatttgt
    19021 atgagttccc acaaaacgtc gtgctgtatg atttacaatt ttagcatttt gttgttatta
    19081 tagtttttgt ggtagttccc acactccgct tttttacgga taaattgagg tcgaattcac
    19141 gttctcaaat aaagaaaact tctaataaaa tgagttttga ttgatgaagg ccgtaaaaca
    19201 gcgattttac gcgcaaaatt aaggttctag aatagatttc tggcaagtta agatagcgtg
    19261 gtcttgcata ataggaatga gaaagaattt tctaaaagta tgagctctta caattttaga
    19321 atttgttcgt aaaatcgtga tttgtggtag ttcccacatc aaaaccggat tcgcccagat
    19381 tttcttacga cgaactcacg ttaagtaaga aaaccagttt ttccaaatca agatttctcg
    19441 gatcaaagga cgacaattta aatagaatgg attttttctt taaaaaaaag ggactgcgtg
    19501 ttagagtcgc ggctctgatt gaaaattctc aaaacgaagt tctactcatt cagcaaaaga
    19561 aaaaagattc ctactactgg cttttaccag gaggtgggat cgaatttgga gaaagtgcag
    19621 aagatgctct caaaagagaa cttaaagaag aactttctct tgaaatgaaa tcggcttctt
    19681 ttttactttt aaatgaatcc atagaacccg gcggaaagag acatctcatt caactcgttt
    19741 tttctgtgaa cgtcagaaag gaagttccgg aactcaattt gaatgaaaag gcgattacag
    19801 gtttcggtta tttttcttcg gcggcaattc gtgaaatgga tcttaggcca gacattaaat
    19861 ccttcctttt agaaggtgat tttaaatctg cgccatttat caaaagtatc tgggtatcag
    19921 aaaaaaaatg agtcttatcg aaaccgttcc agtaaatacg gaacacaagt ccgttccggt
    19981 tcatctccat tcgaatcttt ccggtttgtc agaagagatt gcaaaacttc caggagtcac
    20041 ttccgttttt ttaatcacgg aaaaatcgat tcattctatc tattccaaat atttagaaag
    20101 ggaactatct tctcttccca tcaaaacgat ttatatcaaa ggaggagaaa aatccaaaca
    20161 tatcaatcga accggagaag tatataatca acttattgaa tatggtgcag atcgtaagtc
    20221 tttgattctt gcatttggag gcggagttgt gggggacttt gctggtttta tcgcttctac
    20281 ttatttgagg ggaattcgat ttgttcaaat tcctacaact ctacttgcgt gtgtggattc
    20341 ttctgtaggt ggaaaagttg cggtgaatgc ggatttcgga aagaatatga tcggttcctt
    20401 ttatcaacca gagtttgtgt ttgctccttt atctgttttg tccactcttc cagatcggga
    20461 atggaaatgt ggtcaagctg aaattatcaa acattcactt ctttctggag gagaatattg
    20521 ggaaaaggta aagactcatt cattcaaaga tttgaatgta gattctacga ttcttcctta
    20581 tctaatcgct gagtcggttc gttttaaagc aaacgtagtt tcaagcgacg aaaaagaaac
    20641 cggacttcgt aaaattttga atttaggaca tactacggct catgcaattg aatccgttac
    20701 gaaatataaa aaatattccc atggagaagc agttgcgatt ggtcttgtta cggcgttatt
    20761 attaagcgaa caacattctg aactcgatcc tgtcactaca aaagaaacaa tagaatctct
    20821 aaaaaattac gggcttccat ttcagacgaa attaaaatct aaacaacttg ccaaacatat
    20881 gcttcacgat aaaaaaaatg tgggcggctc gattcgtttt gttcttttga aaagcccggg
    20941 ttctcccatt tttgatattc ccataaattc agaagatatt atattagcaa ttcataaaca
    21001 aaaaggcatt taatggaatt tgtaatcaat ttttttcagg gtatcaatcc atttgttctt
    21061 ttgaaaacca aagaaagaag cctttccgaa gaattaattt taatcgttta ttttattatt
    21121 tttttgattc tttcttataa agttatcata gtaattctcg attttttcaa acccacggta
    21181 gacgttactt ctcgttataa ccgcagaaaa atggcccgaa tgtcctttgt ggttttgggt
    21241 ttggtaattc ttttaccggt agttttttcg ggtctttctt atcttccgac cgtgatgggt
    21301 ttggccggag ccggtatcgt catttcttta aaagatatta cgcttaactt tgtaggttgg
    21361 ttttttattc acggaagcaa cggttttgaa gtgggggatc gtatagaaat cgaaggagtg
    21421 cgaggggacg ttatcaatat tgggatgaat cgtttcactt tgatggaaat ttcttccgat
    21481 cctaaatcgg atcaatctac gaaccgtctg gttcactttc cgaatcattt tgtgatacta
    21541 cgccaggtga ttgtcgtaaa agacaagatg aattacgtat gggacgagat gaggattaaa
    21601 attccatatg attctgattt tgaaaaagca gaagaacttt taaacggaat catccgtaac
    21661 aatgcgatta tagaccaagg aacgattgat tatactcttc aggaactttc taagaattat
    21721 ctggtgcgtc tcggtaaaac gtctccgatc gtttatcttt ctttagaaga gggtggtatc
    21781 cttttttcct tacgatattt aactcacgtt aggggaagaa gagatatgaa aactaaaatt
    21841 tctcaccaga ttttaaaaga atttaaacag tttccaggaa ttagaatttt ataatgtatt
    21901 tattgattaa ttttttataa atctggataa tatagaacat ctaaaattcg aggttgaaat
    21961 aggaatgatc ttaaaactcc tagagtttat atcgaaagaa cgatttctgt aaaaggatgt
    22021 tcataaaacg gtgatttcac gcagaaattt gatcttactg atcccaacga ttaccgtaaa
    22081 tttttactta gaaagaactg ttgagtgcaa aagattagat gttttgttgt tgtagagttt
    22141 tgggtaaata ctttgttttt tggatttcta aaaactaaac ttgttatcgg taggccgacg
    22201 atgcgatttt tttatttcat tttgattttt ccttttttac agttttgtga ttctgaaata
    22261 gaattttcta tccctaaaaa aatccgtgta actttaatca atcctaaaag ttatcaattg
    22321 gaggatcggc cttacgaaag gatacacaca gaggattctc tcatttggaa atggattacg
    22381 aaagaaattc caaaattaaa aaaaggatgg aattcttatt atgtgactcg tccaagcaaa
    22441 ggaattctta ttgattttga tcatggcaga agattacaaa ttttggatca tggagtgatt
    22501 tatataattc caggggaatc agctctgtat catgattttc aaaatgaaaa atttcaagaa
    22561 ttgttaacat tgataattga aacacagaaa aaataagagt atttcagtct cttttgaaag
    22621 ttaagagtag tttcaaaacc taaaaaatca gtggcaaagt tcttaacaaa atacttctaa
    22681 gttcccgtag gcagatcact tagaatttgc cccaaagccc aaagaatttt atgtgataat
    22741 tctttaaaat ttttaataaa atgcagtagt tcccacaaat taggtcatat ttggcatttc
    22801 acgagcagtt ctaatctcgt taaatttttg tagtagttcc cacattttta gattttgggg
    22861 taaactctta tttcatgtaa tcaagtcttt cttctaacct atatattagt tgtttatttt
    22921 gttttggtct tgattaaaaa actatctgag tttttagaat gttatcgtgg tctatatggg
    22981 tttccacatt taagaattat acagactatt taaagttatc atacaaaaat gtttaataaa
    23041 ggctaacttt catttttgag tctataaatt gagattgttc ttacgtcctt tttttaaaaa
    23101 gaagtataat tatgatacaa gaacttcagc ttcgtgtggt tccagaagtc gctggcgaat
    23161 atgaattgct caagacgttc gtttctaaaa ctttaaaaat aggaatacaa gaaatttggc
    23221 atatcgaaat tttgagccgt tccattgatg caagacagaa aacgatttat ttcaatttga
    23281 aagttttagt ttttatcgga gaaaattatg tagaaaaaca aattgctctt cctgattttt
    23341 ccgatgtgtc taacgcgaaa gaagtaattg tagttggtgc ggggccggcg ggtctttttg
    23401 cttgtcttca actgattctt tccggtttta aaccgattct tttagaaaga ggtaaggatg
    23461 taatgaaacg ccctttcgat ctcaaagaag ttaatattca tcataacgta aacgaagact
    23521 caaactattg ttttggagaa ggtggggcag gaacatactc ggatggtaaa ctttatacca
    23581 gatctaaaaa aagagggaat gttcgtcaaa ttttagaatg gctcgtaggt tttggagcta
    23641 acaaagatat tctcgtagaa gctcatcccc atataggaac caataaactc cccaaaattg
    23701 taaaaaacat tcgagagaaa attatagaaa cgggcgggga aatccatttt gaaaagaggg
    23761 tcaccgattt attgttaaac ggaaatcaaa ttcaaggagt ggttacaaaa gacggggata
    23821 aagtatatgc aaaaaatata attctagcta cgggacattc tgcaagggac atattcgaat
    23881 tactccatca aaaaggaatt gaacttgaac ttaaaccaat tgctgtaggt gttagagtag
    23941 aacatcagca atctttaatt gactctattc aatataagtg tgaagtgaaa agcacctatc
    24001 ttcctccctc tccttacaat attgttaaac aggtagatgg gagaggagtg tactcttttt
    24061 gtatgtgtcc tgggggtgta attgccgcct gcgcgacaaa accggaggaa atagtcacaa
    24121 atggatggtc ttcttctaaa agggcaagac cttccgcaaa ttccggaatc gttgtagagt
    24181 taaaatcgga agattttaaa ccttttgcta agtttggtcc tctggctgca atggagtttc
    24241 aaaaagagat cgaaagaaaa gcttgggttg cgggtggtcg tacacaaaaa gctccagcac
    24301 agaagcttat ggattttgtt caaggtaagt tatctatcga tctacctaag acttcctata
    24361 ctcctgggat cacatcggtt gtgttaggcg aagttcttcc tcgttttgtt tatcaatctt
    24421 tgcaaaaagg ttttcaggaa tttgatcgtt ctatgaaagg ttatttgaca aacgaagcgg
    24481 ttgttcacgc tccggagact agaacttctt cgcccgtttg tattccgaga gatcctaatt
    24541 ccttacaaca cgttcgaatt caaggacttt atccatgtgg agaaggtgcg ggttacgcgg
    24601 gtggaatcgt ttctgcggca atggacggaa ttagatctgc gcatgcttgc gtgtcttcga
    24661 tgatttgatc ggatctcgga aacaatcaat aggatataga aaattctatc atcaatcatg
    24721 ggaccaaaag aaaatatact gaaacagctc gaagagctct ccgtttctaa cttcgagcac
    24781 ttaaacggag atttgctttc ccacctattg ggaacctttc aaatcttgga agaatggggt
    24841 tctcccgaat ttctatgtta tgcagggctt tttcatgctg tttatgggac cttcgcttat
    24901 caaaatccag tagttggaac gaacgcaaga aaggaaatag tcgggatcat cggagaaaaa
    24961 gccgaaacgt tagtctatct ttacggctct tgcgacagaa cacatcttta cggacaattt
    25021 ggaaacacaa aatccatctt tcataagaat cgatttacgg gcgaaattac aactcttaca
    25081 agatcgattc tcaacgatct ttgtgaactc accgcggcca acgaattaca attggccctt
    25141 agcgacaatt cttttcgaaa tcgctatgct gcggagctaa agaatttatt tagtagaatg
    25201 aatccgtatc tttcgtcaaa ggcagcaatc ttgtgctcct ccgtattttc ggcgtaatgc
    25261 gaaagggatc gatgcggggt taagttattg gtattttata aaaatttaat ctgattctgg
    25321 aatttcacaa taacttgacc agagctgaga gcccggtccg gcttgcctgc ggtaagccgg
    25381 attcgccaag attatttact tcaaactcac gttaaataga actccgtttt tagaaagaac
    25441 aatttatatt agagttgttg aaaattaatt ctccatctgt tttcgttgta ttgaaacggt
    25501 tttgttaatc tccgctatag aattttctac aactctattt cttaaaagta agttttatat
    25561 aatattataa attcataaat tgcttattaa gcttttctaa atcttggatt agatctgtag
    25621 gttttggttg gatcgttttg gcgagtttca ttccgtcatc tattagatct aaaatcagtt
    25681 ttttttcagc gattgcacgc gcagaaggca tagactttct ttcattttta taaatggaag
    25741 ccttttcatc gatgatagaa atgattttat tcaaagcgtg aatttttgcc tgttcttctc
    25801 ccataaaaat cctccgtctt tattgaaagt ttaatgagtt tgaaattctg gaaaagctta
    25861 tttttgaaag tgttttcgca aaatcgccgt tagagtttct ttttcttgcc ataaaagtag
    25921 tgtacatata accgcatttc ccagcgctag aaaaaaaaga aatcccccgt cgttttcttg
    25981 ttcaattccg attacaaata catgggagag aattgcgccg agcataagac ccaacccaag
    26041 taaagaaccc aaccaactcc aaccgggtat aaacaaaaga attgaaacga tcaattctaa
    26101 aattcccgtt ccgattcttc cccatggctc cattccgagt ttggaaaaaa tcgcaacgga
    26161 ttctggagct cctgtaaatt tataaaatag ggtctgcaga aatataaatg ctacgatgcc
    26221 tcttaaatat ttaagtaatc gtttttttaa agaatcgatc ttaaacaaaa aaatttctcc
    26281 tgagattctt tgaaattttc ggattcattt ttaaagggtt acatttattg gtacatttct
    26341 tctatttctt ttttatattt atccgttact acgtttcgtt tgattttcat tgtttgtgtt
    26401 aattcatctc caggttcaaa cttcttattt agaattctaa aattggaaac tttttcaaag
    26461 ttcttaaaac cgttttcgct cgacacaaac gttttgattt cgtttttaaa aagtgcaact
    26521 atatccaagt ctccatttaa attttctatt tcgtttaaca ttttagactt ggattctttt
    26581 agatattttt ctaaaatttc tctatccgga acgatcaaag ctccgagtgt tttttgatcg
    26641 tgaccaatta ccatcgcttg ttgaataaat ctactccgaa ccagagcaaa ttcgattggc
    26701 tcgggctcta aattttctcc gcctaaaagt acaattgtgt ctttggctct cccggaatat
    26761 tttaattctc ctgaagttgt ccaagttaaa agatctcccg agttcaacca tccatctgaa
    26821 ctcaaaatct ctttcgtttt ttcgggttct ttgtagtaac ccttcatcac gtgatctccc
    26881 ttatgccaag caattccttt aattcctggt ttagtgattt catttccttt ttcgtccatt
    26941 aatttgattt gaactcctgg aatacaacga cctagagttc ccactgtaat ttctcctaaa
    27001 attctccttg tagaaatacc agataactct gtcattccgt aaccttctaa aattggaatt
    27061 ccaatcgcgt taaaaaatgt gtctatgtac tgaggtaagg ccccagcccc ggaaagtgca
    27121 aattttaatt ctccgcctaa tccttgtttg attttattga aagcgagttg tgaaatctga
    27181 ttcggaatcc aaagaaggat cacaatccaa aatgaaatta atttttgcca taaagaagca
    27241 aatgtagatt gttccgttaa agaatattcc aaattttgca acctagaaag atgtttataa
    27301 tacgtaattg caatctcctt aaatgctcca aataaagctt gttgaactgg agaagaattt
    27361 cttactttat catgaatctt gttgtaaaga ctttcccaaa ctctaggaac cgaaagtaac
    27421 aatgtaggtt taatatccgc aagatcttga cttaaactag aaatagaagt gaaggcttct
    27481 gctcctcctg cacggataca aacggtttcc acaagtcttt ccgcaatatg ccaaggagga
    27541 agatacgcca tacttctgtc ggttggatat acgtttagat cttctccttg taaggcgctg
    27601 tctacgttaa atactatgtt tttgtgagtc aacattacac ctttgggttt tcccgtggtg
    27661 cctgatgtat agacgatcgt agccaaatct tcttcccgga ttgccgaccc tcttttatgg
    27721 aactcatcct ttcctttgtt ttgtatccaa gttttgcctt tttcaattaa gtcgtttaac
    27781 aatatgattt caaaagattt tgtatcttca agtgttcctt tttgatcaaa taaaataatt
    27841 tttttgagat gaggaaattc ggatttttga cttagaactt tttttaaagc ggtttcgttt
    27901 tctaaaaaag tgatagaaca ttcagcgtga ttgagaatat aacgaagatc atccgaggta
    27961 gaatctgttc ctctcggtac atccgcacaa cctatatttg tgattcccat actacaccaa
    28021 agccagcgag ctcccgagtc tgcgatcaaa ccgatcggag tccctggttc tatacctaaa
    28081 gagatcaatc cgcagccaat ttgttgtact gtttcataaa ggtttttgaa actatttgcc
    28141 tgataatttt taccgtccgg tttatagtat tgtgcggtcg aatctgcaaa agtttccgca
    28201 gaagctttca taacgttgta tagggttttg gattgaattt ttggaatggt ggcggttttc
    28261 atagcggaga gaactttatg aaaaccttga attcagtcga gaaaattttt gaatctaaat
    28321 tcattcctaa ataaaaaatc gaatttaccg ttttttaaaa ttctttatac tgaaatatcc
    28381 gttttgagac ttacacgtta ggtctctcaa caaggatgtc ccagtggcta cagatcagat
    28441 tgaatcgaaa gaatcgcaaa catcatcttt tctaaggaaa atcagaaatc aactcaagtg
    28501 gattggccat tttaggaatc ttttttattt aggaattcga gccaaacttg ccatttttac
    28561 gggaactttg attgcgttta cggttatgat tcttaccgcg atcgacgttc atcaacaaac
    28621 cgaaattctt acacagagtt atgaaaagga agcttctatt tccagacatt atatttccgg
    28681 tttagtactc gaattggaaa atctttccaa cagtttgatt cgtgtggaat cgtttcgaga
    28741 aaaggtcaaa cgtcaaagtc aagctctacg taaatataga acaaaaatag tcactcaaga
    28801 aacaaaagaa cttaatcttt tcggatttaa aacgaaactt tttggagttt taggaaaaga
    28861 acgtaagtca tccattaaag aaacatacta ttctgtttat ctttctaaag cggatataga
    28921 cgaactcgaa aaaaatacta aaattttatt aaaagaccca aatggtcttg ctatttcgga
    28981 tgaaacgtat tctaaactca aaaatatcgc tcatcaagtt gttgttttag aagcggattt
    29041 aaatgagcaa aaacaaaaat tggaggaatt gcgtgtttca gaaaaaactt ccgaaaaaga
    29101 aaaacagaat ttagaacagg aaatgaatca cttaaaaaaa ggaatcgaaa aaactagaaa
    29161 ccaactggat caatctattt tagaactttc acttcctaaa caacataaaa agatagaaga
    29221 acttggactc aacatgtccc aatatagaat tcagactttt cctgtggttt tcaatcaaag
    29281 cagagaaaat ctgattcctt cttttgatac gaaaattttt aaaccagaag cttcaattaa
    29341 ttctaatata tttttaaacg atatagacat aagtctgaag gattcaattt caaaaattat
    29401 ttccttggat ttttcacaag atacaaacaa aaattcgtac acaattggta agatggagct
    29461 acaagtattg tattctccaa tttttaaaaa tcaaaattct acacaacgag cggatcgact
    29521 taaaaaagaa ttaccggatt ttgcaaaacg ttatctgcaa caggacgcga atattgctct
    29581 caaggttcga gagcttgtga tccctttgaa aaaaagagta caggaattaa aagaaaaaaa
    29641 acctccaatt cctcctttta gagataaaac tttcaacgat ctctacgctc gttattctaa
    29701 actaattgag gaaagacaaa ctgtatttga aacgtttaga aacgaatatt ccgaagataa
    29761 aaaaagtctt aaagaaacat cacaaaaatt gaatgtatct aagcgagctc gttctgtcaa
    29821 aacgaaggtt ttctttccga ttcaaaacga aaatgatgtg cttatagacg cattaggtga
    29881 acttagaaac gcaggactcg aagatctgat tgtattacgg tttagtcaaa atttcggaaa
    29941 ttattctgat tatctaaagt atccaaagga acagaattta tccaaggaaa gatggaagtc
    30001 tatccgtgaa tggatttatt ccggtagaag tgaaactccg actcctcaac ttaaaaaatt
    30061 aatttcttat gggattgttt cacattcaag agcagaagca gaagaaattc tttggagctt
    30121 agattctaaa cctctttttg tagaatctgg agacgatgta agttcggcga tattatccgc
    30181 aaatctttcc ggaatttcaa gaaccatagt ggatcgcaca gaaggattag agacaattca
    30241 gaaaaataaa aattcggcgg ttgccactgc tttactaatt tgtgtagcct ctcttatatt
    30301 tgcgatttta atatctggtt ttgtggttca aaaaatcaag cggatcatat ttcacgcaaa
    30361 agcagtaggt caaggaaatt tggaagttca atttgaacaa ggtggtaagg acgaacttgg
    30421 aactcttacg atagctctaa attctatggt cactggttta aaggaaagag aaaaaatcaa
    30481 aaatatatta gggacaatga ttgatccagt ggtagtcaaa gaagcgatgg tagacctggc
    30541 ggctctcaaa cgcggaagtg aaaaaagaat taccgctttt ttttcggatg tagcaaattt
    30601 ttcgaatatt agcgaaaagt taacttcgat cgaattggct tctttgttaa acgaatatct
    30661 ttcggctatg acactgatct taaaaaaaca cgaaggagtt ttggataaat atattggaga
    30721 cgccatcgtg gggatattca atgctcccgt ggaagtggat gagcactgta ttaaggcggc
    30781 gcgtgctgca gttgagatga ttgaaaccct tgaaagactc agacaggaat ggaaagcaaa
    30841 aaaggtttat attgtagaag cccaagaaat gcagatcaga atcggactta acacgggtct
    30901 tgcaaaagtg ggttttatgg gaaccgattc aatttcggct tatacgatga tgggagatat
    30961 ggtgaatctt gcggcaagac ttgaagccgc gggtaaagat tatggggtta gtattttagt
    31021 gagtgaatcc gttcaacgtg aaatcaagga agaatttttt actaggcttt tagatgtggt
    31081 tcgagtcaaa ggaaaaaacg aatcggttca actttatgaa ctcattggaa gagcggataa
    31141 cgtatctgaa agactagagg cctctgtatt agagttttct aagggttttg aagcatatct
    31201 caaccgagaa tggtctttgg cccaggaatt atttgaaagt tcgcagatta cgagaggtgt
    31261 taaggacaag gcggcaatcc ttttgactga acgttgtgaa gaatataaac gaaatcctcc
    31321 ggaaaaaaat tgggacggag tttatactag aactcataaa tgaaaaatca gatcgatttc
    31381 taaaaaaaga ttcaaaaaat agaatatttt ttaagtttta aaaaagaaca ccaaatgccg
    31441 tccaaaaaaa ggaaaaacat tttgtttgag tgaatgaatg ttgaatccag aactcccaat
    31501 tggttgaaga ttcaattaaa atcgatttcg caaaaaaatt gtgagataaa aatcaccccc
    31561 atacacagac gcttacgtaa tcgaaactat ttcttagcaa atctgattct tttgattttt
    31621 cgattatacg tgcacctcct aagatcaaga tgaaagaaaa tagaaacgta taatacgcgg
    31681 ttaacaaaaa tcccaataaa ccgtaaggaa tagaaccaaa acgatttgca ccggctaaaa
    31741 aaaccgacga acgttaatat tgttcccggt gtattttcac caaaggcaat cgagtcatca
    31801 tttcattgga atggatccaa tgtgtttgat tggttgcgaa atcggtagca ctaggtaaga
    31861 tcgagtatgc tccgctaaac ggtggctaag atgatcttag aaaaaaataa aatgaaggaa
    31921 tcaatctggg agtctcccga ttttaaaaaa aagaggccat tctactattt ttgtctgagt
    31981 cggaccccaa gaatttcgaa tgtattcttc gactaaaagc accggatcgg attcattttt
    32041 ttgaatgtat ttttgaacgc tggaccaggt tctgaggtag cccaataatt gatccacgtt
    32101 ccattcttct ttcatgctaa aatgaggagg aacaatttct tcaaagggaa aaggaatggt
    32161 tttatatttt tcctctacgt attttctttc cgaaggccaa tacggaccca caatttctcc
    32221 gtagagttta tcaacaagtc catcgatttc agaagaaatt gaatgtagcc cgtagcccca
    32281 gatggcaaga attccttttt tctttccgac tcgaatcact tctttataaa atgggttaaa
    32341 atcaaaccaa tgaaacgcct gcgcgaccgt aatcaaatct acttcatggt ttcctaatgt
    32401 agagttttcg gctttacaaa ctctatactc gacgttttgg tgaggttctg cgtttacgat
    32461 ttgattttcg ctaggatcac tcgctattac tttttcgaaa agttctccta gaggaaccgc
    32521 ggcttggccg gttccagtac cacaatccca gactgtttta ccgtgagggg acagattttt
    32581 gagataataa aataaatcct taggataacc gggtctaaat tcagaataaa aagaagaatg
    32641 agaagaaaaa tgatctctga aactcatatc cataaatatt cagagatcat aatataaaac
    32701 tcaagtccga atttaaaaag tatcgtcagg atgtttttta aattcttttt gattaataaa
    32761 aagatactgg tattgaattt gttttccttc ttttgtttta gcttgtatca tcataggaag
    32821 aaacgtggac tttctggaaa agtcaggaat tttaacggtg aaatccggaa attgggcttc
    32881 tgaaatcacg tttttacttt tgatttgaat acttaccgat tccggttgaa ctccttcaag
    32941 atgaatttta aattcctgac ctgcttttac ccaggagccg tcttggatag aaatagaaat
    33001 tttaggagga ggggccatcg tcaaaatgga attaaatgcg gactgagatt gtccccaagg
    33061 aactaaagat ctatggatat tataaacggg tgttccagga agattttttc caggatttac
    33121 cgtaaacgcc attctataac cgattgcttt tgcttcttcg attactctag gatcaaaaag
    33181 gccgaaagga taagcgagat cgattacttt tctaccggtt ttagtttcta aaatttgttt
    33241 ggattctaaa agttgttttc gaattaaagt gcgactcatc gttggaagtt taggatggta
    33301 taacgtatga gagcctagat ctaaaacacc actgtccaaa gcgttattca attgatccca
    33361 ggtcatgtag tattttttac cggaagaaat gatcgatgga taaataaata cagaagcggt
    33421 gaaaccgtat ttttttagta atggaactaa aatttcccag tgtgttttag aaccgtcgtc
    33481 aaaagtcaaa aggatgggtt tatctggaaa gtcggaaggt ttcttgccgt tgatataaga
    33541 ataaaattga tctaaacgaa ccgtttgata accagcggct ttcaaaaatt taaactgttc
    33601 ttctaaaaga tttggatgca gattataacc gcccataggg ccgccttgag gcgcgagatg
    33661 atgataacaa agaactggaa ccccgccacc ggaaacggat tcggaagcag attgaatcgt
    33721 ataactcgga gtagctggag tgtcatcttt gactgtaggg attgcgtctt cgtatttttt
    33781 ctttttggat ttagaaatat ctttagagat ttgttctgac tgatttgtaa ttttagaatt
    33841 ttgatccgat attttggaaa ttgttggtaa gtctaagtgt tttttttcct gaggattttt
    33901 tttaggaatc gtatcttgag aagaagttgt agtttttctt tttttttcgg ggttaagaaa
    33961 atcttctacg ggagaaggaa aaataataga aggaactaaa atacaaagaa ttatgtaatt
    34021 gaacaaatga tttcgcataa cgcggaaagt aaattgtgat actttatagt ttcgatttcg
    34081 agtaatataa aggaaaatca aaattttaaa attaaagcga attttggaag ttgttatttg
    34141 cattcagaga tccaagacaa gaatattcgg ttagtgtttt atctcaccct tctacggcaa
    34201 gcgattcccg gagtagaatt cctgttgttt aaaaaacaaa gtggaaaata atttccgaat
    34261 aagtttggat gaacaaaaga agatagcccc gatcttaaga ccggggacta aaagagtttc
    34321 cgaaagaaga gaattttatt tcccttcttt ttcccggatc aatctcttta agaccgattc
    34381 actatgggtg caaagtttta agatgccacc ctttgccggt ttttgtttgt cgagtcttag
    34441 aagttcggaa gcaaagcgga acttcctgcg tatatgattc actgccggga tagaagttct
    34501 aaagtttttt gccaattcat gatcggttaa acctttagag ttgagatcaa aaaacttcgc
    34561 taacttggtt ttatcccaga cgatcttttg atcggatctg tagtaattgt gttgttctaa
    34621 acgtttgcta ttacgttcgt aagaaccttg atttctcttc tttctccaga agggatgtcg
    34681 gtttcttgcg tacttaatat cgtcgatcgt ataccccgta gacgtaagcc attcggatgt
    34741 gatactagat tttttaggac cggtcagttt cgatttgatg gataactcga tgtactgctc
    34801 cggtgtcgat gctgaaagta gtttccgttt ttctttttcg tagatttcca tattttttta
    34861 cgctcattaa attagccgaa gaatataaac tcttcaaact taagaacaat acttatcata
    34921 atatggttaa cttgaaaaca tttttccgaa tttgaaaaga atttctcgaa tgtatttctt
    34981 gtttttaaaa atacactgaa gtaattcgac acttactaac gaaaacacat ttcttatata
    35041 aattcaaatt tgtattttag aatatcgatg aaatcgtata acagttgttg acagaagatg
    35101 gattgttttt tgaaagggaa gttgactgat ttgtcgccta acagtcgtct gttcttggct
    35161 tgtcaaaatg caattttagt agacgtaagt atttatactg aaaaaaaata gggcgtttct
    35221 tttacagttg tgctccttgt ctttctcaag ttttgagaaa acaaaataga tttgaaggcc
    35281 gttatctgta atgttgaaag ttgtaatttt gatttgttaa tattgaaatt tctaattttt
    35341 agctttaaag gtaaaaaaga atgaattttt tcatctaaat tttaaagaac taaaaaacaa
    35401 tataaggttg tatacttttt agaagttcac caaatttgat ataacttgtt tagaaattta
    35461 aaataaaaaa gtgaggttta attttaatat taaaaagcgg agtttcattt gagtatacga
    35521 tttagaaaaa tagaatacaa tatagtaaaa aaatttaaaa tagagaattc caaaaatcaa
    35581 aaaatacgtt agaatagtat atcatgatgg gagaaaatat ctttccccaa aaagaaacaa
    35641 atgcagaaat ccaaaacgta ttattggatt tagacggagt attgtatacc ggcaatactg
    35701 ctcttccagg tgcgtctgaa gcgatttctt atttaaaaaa gaatcatata ccttatctgt
    35761 ttttgacgaa tacaactaca aaatcgagaa aagaactttc agaattctta aatgatttag
    35821 ggattccagc agaagaagaa aaaattttga attcacctcg agctgctgga gaatacattc
    35881 gagaaacagg aaatccaaaa acttttttcg ttatcaaaaa agaaattcaa gatgatttaa
    35941 aagaaatcaa cttagaatcg aatacccccg aagcggtgtt agtcggagat atagggaaag
    36001 aatggaatta tcaaatttta aatgagattt ttcaaaaagt aaaaaatgga gcaagattga
    36061 ttgctcttca taaaggtaag ttttggcaga caaaagaagg actgatgtta gacatagggg
    36121 cttttgtatc tggaattgaa tacgcgacgg gaattaaagc cgaaattata ggtaaacctt
    36181 cgggggcatt ttttaatgca gctttaaaaa tgatttctgc ggaagcttct cacacgatta
    36241 tgataggaga cgatttggat tccgacgtag gaggtgcaca agcctgtggt attcggggag
    36301 ttctcgtaaa aaccgggaaa tatagagatg gaatattaaa aaattcaaat atacatcctt
    36361 atgccgtatg gaacaatata agttctataa tttctttttt tcaagcaatc taaaagcttt
    36421 taaaccggtt tttctaaacc aattgcttct aaaaatttag cgggtcgttt tgaatttagg
    36481 tttagaatta cccaatctgt actcgcgtta cacgaaacca tttgattgct ctgacaaatg
    36541 attttttgtt gaaataccgc acgagtagca gtttttaaaa atagatcgga ttcgatcaag
    36601 atcgtttctg gataattgat ttctctttta aaatctagct gaattgaaag aatcaccggc
    36661 ccaaaacttt gagtttttag tttttccata gaaaaacccc aatctcgcat ggctctcata
    36721 cgagcctcgt ctagataacc ttgaaaattt ttattattca catggctgtt tgggtccaat
    36781 tcatcccatc gaattgcaat ttgtgtcgaa tgtccttttc taatttcagt taattcttct
    36841 gttttcattc tgatttccta atatttaata tattttatgt aattgagttt tattttttta
    36901 gtaaacttgt gctttaaaat tttttaaatc atttttgaga taactttgaa acggccaagt
    36961 aaaattatat cgcaaaatca ctgttttatg actattatgg aatgaagttg ttgtaaaatg
    37021 aatactccgt ctgtttcatg aaaacggtcg gtggaagcag ttttgttaat ctctaccatg
    37081 aaatttttca acaattccaa tataaaaatc atattacaga aactctttga tagattttct
    37141 atgaacagat aagaagtttt caagataaga tggatcacct gtagcttttg cgataagcat
    37201 tgcacctctc caagaagatt ctaaaacttg aatatgaatt gaaatttctt tagaataatt
    37261 ttgtggattt aataaaagag aatttaaaat tccttttgag atagaattca aagagagttt
    37321 tagtttgttc ctcagttttt gttgttttgg agaagagtat tgagaaagta cattgattag
    37381 acaggaaata ccatcttgca aaaatttctt ttctaagatt actttttgtt cgtatagata
    37441 gaataatttt tgttttcctt ttttcagagt ttgatcgttc caaaggattg cgttttgtgt
    37501 atattcttct aaagcctcga ttaaaaattg atctttagaa gaaaaataat tataaaaaga
    37561 tcctttgggg atttttgcct tgtctgcgat ttcttgtatt ccaacggtgg gaccgttttg
    37621 tcgaatgaga tggattccta tttgaagtat agattttctt atagttgcgg cttgagttgc
    37681 agaaattttc atgtttttga gttagagcat tatttgaggg tttcgaaatt ttttatactg
    37741 gaataaagtt tacaattcta gagttttgaa aatctttctt tttgctgata attttataag
    37801 agaataactt aatatttgca ctcaagcaag tttgtgtgat caagatttgc gatattcctt
    37861 atggagttct aagtaaaaaa ctaaatacga ctggtcatat taaatttcaa gtaaaattta
    37921 tgaaatcact ttaaaaaata atttaggagt ttaatggtga attacgtaat ttaacgcgta
    37981 aaagatcgat acgaggggag ctctttcaag ctcagcgtct caatccctgg actcagtgtc
    38041 tcacttctat ggtctcactc gacagatcgc gttctagatt aaaactaaag aagattgtta
    38101 tattatgtgt tctgtatgca attgattaat cagagttgag gcccggtccg ctttgccacg
    38161 gcaagctggg atttgcccag attttcttat gtcgaactca ggttaattta taaaatagga
    38221 cgtgttctat tttactcaaa actagtgaac agagtatcta aatatatgta ttttgttgga
    38281 gtgggttttt aagttaaaaa tttaaaatac tcaattttat aagaaacact aagccaaatg
    38341 taatcaatga aaatctgtag gaactactcc aaatcttgat tttacagaaa aatccttaaa
    38401 attgtaggaa ctcacataaa tttagaagta aaagcgttcg aaagcacgtt cattttctgg
    38461 gtaaaagtgc tcgaatctgt aaaaaaatct tgcggatatc aagatatctt gatatcctgt
    38521 ccttggtgga acagctctta gaagccaaaa ttcattccgg aaatggtccc aaacagattc
    38581 tttccgcact caaagcgctt tcggatgaaa ctagaattcg aattctacac attttatctc
    38641 tgtctccttt gaatgtacag gaaattacag aagttctgag aatgggacaa tctagagtat
    38701 cccgacatct caaaattttg accgacgcag gttttttaat tccggaaaga gaaggttctt
    38761 gggtatatta ccggattccg gaagaaaaaa aagaacccga tttcgtttcg gaaatcaccg
    38821 aacttcttct ttcgtataag gacgatcttc cgtttcgaac tccggatcaa cttcagattt
    38881 cggaaattct ttccagaaga gatcagagaa acacattcta ttttaataat gtagctcagg
    38941 attgggaatc gatccaaaag gatgtattag atcctgccat ctatcgtaaa aaaattcttt
    39001 cctatctgcc ggattcatct tcggtgattt acgatctcgg ctgcgggccg ggaggtttga
    39061 ttccttatct tcttaccaaa tctgatcagg tcatcggagt ggattcttct cctaagatgg
    39121 tggaagaagc gcaggtcgcg tttgccggaa attctcacgt ttctctgatc cattctcaac
    39181 tggagaacgt ggcttcttcc gctacctggt ccgcggacgc ggtggtagct tcgatggtac
    39241 tgcatcacct ttccaatcca ccggcggtaa ttcgcgaaat ttataaaatt ctaaagcccg
    39301 gcggagtgtt ctgtcttgtg gacttaaaaa aacacaatca ggaattcatg cgcgataatt
    39361 tctccgatct ctggctgggc ttcgactatt ctcttcttca ggattggctg gaactttcgg
    39421 gtttcaccat tacggcgcac gaagaattcg atacggataa cgttttcaaa attttgatca
    39481 ttcaagcaac gaaaaaggag gactaaaatg tccgtaacaa cacaggaaaa agatttaagc
    39541 tataaagtaa aagatctctc gcaagcagaa tggggaagac aagagatcat tctggctgaa
    39601 aaagaaatgc cgggtcttat ggctctgaga caggaataca aaggaaaaaa acctttggct
    39661 ggtgcaagga tcgccggatc tcttcacatg actattcaaa ctgcggttct aatcgaaacc
    39721 ctgacggaat tgggagctga agtgagatgg tcttcttgca atatcttttc gactcaagat
    39781 cacgcagctg ccgcaattgc taaggctggg attccggtct tcgcttggaa aggtgaaacc
    39841 gaagaagagt attggtggtg tattgaacaa accatctttt ttggagacaa gggaccaaac
    39901 atgattctcg atgacggagg ggatctcact gcttatatcc atgaaaagta tcctaaattg
    39961 ttaagcgaaa tccgaggtat ctccgaagag accactacgg gcgttaagag tctttacaaa
    40021 cttctcaaaa aaggagaatt aaaagttcct gcttttaacg taaacgattc cgttactaaa
    40081 tccaaatttg acaatttata cggatgtcgt gaatctctcg cagacggaat caaaagagcg
    40141 acagacgtta tgctcgctgg taaagtagct ttggtctgtg gttttggaga cgtaggtaaa
    40201 ggttctgcag cttctcttcg taactttggt gcgagagtga ttgtaactga aatcgatcca
    40261 atctgtgctc ttcaagcttc tatggaagga tatcaggttc ttcgtgtaga agacattatc
    40321 gaacaagtag acatcgtagt aacggcaacg ggtaatgatg acattattac tttagaacat
    40381 atgaaagcga tgaaagacgg agcgattctc tgcaacattg gacacttcga cacagagatt
    40441 caaatgtcca gattgaacaa cgaaaaaggt gtaactaaaa aagagatcaa acctcaagta
    40501 gacaaataca ctttcccaga cggtaaatct atcattgtcc ttgcagaagg tcgtcttgta
    40561 aatttaggtt gtgctaccgg ccatccttct tttgtaatgt cttgttcgtt taccaatcag
    40621 gtattggctc agatcgaact ttacaacaac aaatacgagt taggcgttta cactcttccg
    40681 aaacatttgg acgagaaggt ggcggctctt cacctcgaac agttgggagt tcgtttaaca
    40741 aaactgaatc aaaaacaagc ggactatttg ggggttccta tcaacggacc ttttaaacca
    40801 gatcattata gatattgatc ttaaactttt ccgaatgacg ggctctgggt tttatgactc
    40861 tttgtccgtc tcggaaagcc tcggaaaaca atggcttatg ttgttacaga accttgcaga
    40921 aattgtaaat atacgtattg cgccgcggtt tgtcccgtag aggcttttcg agaaggaacc
    40981 gattgtttat atatcgaacc ttccgtctgc attgattgta ataaatgtag accggaatgt
    41041 ccggtagagg cgatttatcc ggattatgaa gtcccttttg tctggcggga ttggatcgag
    41101 gtaaacgctc aaaaagcgaa atgttatcct acgattttag acgtaaaaat tcctcttaaa
    41161 aaagagggat gtataaatcc cgaatattag aatataaagt tatattattt ttttaaatta
    41221 tcaaagaagt ttatccatgg tttataaagt tcaaaattat acaaatcctt cctctaagga
    41281 actgctttct cttttagaaa aacaaatttt agtcatagat ggtgcaatgg gcactatgat
    41341 tcaaagattt tccctgcaag aagaggattt tagaggagag attcttaaaa atcaccttca
    41401 tcctctaaaa ggaaataacg aacttctttg tttaactaga ccagacgtaa tcgaatcgat
    41461 ccatttaaaa tttttagaag caggagctaa tatcgtagaa acgaacacgt tcagctccaa
    41521 ccaaatttct cagggcgatt ataagaccga atttctagtc gcggatttaa acaaagccgc
    41581 agtcgtttgc gcgcgtaatg cgatcacgaa gtttcaaaaa accaatcctg atcatccttg
    41641 tttgattgcg ggagcgatcg gtccgactac taaaacggcg actctttctc cggatgtaaa
    41701 taatcccgcg tttcgtgcgg tgacatttga cgatttagtt gctacgtttt atgaacaagc
    41761 acgtgcactt gtagaatcag gtgtggatct acttcttccg gagacaaaca ttgatacttt
    41821 gaacttaaaa gcggcgatct ttgcgatcga acaagtattc gaagatttgc aagttagaat
    41881 tccggtttgt ctttccgtaa cgattacgga tgcctctgga agaactcttt ccggtcaaac
    41941 cgtggaagcg ttttataatt ccattgcaca ttgtaatcct ctttccgtgg gaattaattg
    42001 tgctcttggg gctgatgaaa tgcgtcctta tattgaggaa ctggcgagag tttcaccctg
    42061 ttatatcagt tgttatccga atgcaggact gccaaacgca tttggaggat acgatcaaac
    42121 tccagaagaa tttggaaaat atattcaaga atttgcaagt tcaggttggt tgaatattgc
    42181 cgggggttgt tgtggaacta ctccggaaca tatagaagcg gctgccaagg cggttcgagg
    42241 gaaaaaacct agaatccttc ctaaaataga agaggtgact agactttcag ggttagaacc
    42301 tttaaacatc actcccgata aaggattttt attagtaggc gaaagaacta acgttactgg
    42361 atctcctaaa ttcaaaaaac taatcatcga aggaaacttc gaagaagccg tttccgtcgc
    42421 cttacaacaa gtagaagctg gggctaacat aatcgacatt aatttcgacg aagccttgtt
    42481 agacggggaa gcgtctatga gacatttctt aaatctgatc gcaggtgaac cggatattgc
    42541 taaggttccg tttatgatcg attcttctaa gtggagcgtt ttagaagagg gtttgaaatg
    42601 tatccaagga aagccaatct taaattccat ctctttaaaa gaaggagaag ataagttttt
    42661 agaatatgct aaaaaaatcc agagatacgg agcttctgcg atcgtaatgg catttgacga
    42721 acaaggacag gccgcaacca aagaagataa ggttcgaatt tgcaaaaggg catatgacct
    42781 tctggtgaca aaggcgaact ttagtccgac tgatattata tttgatccga atattctcac
    42841 tgtcgcaact gggatcgaag aacataataa ttacgcagtg gattttatag aagcggtccg
    42901 agaaatcaaa aaactctgcc cgggtgcaaa ggtatcgggc ggtttatcta acgtttcttt
    42961 ttcttttcgc ggaaacaatc ctgttagaga ggcgatgcac tctgtctttt tgtattacgc
    43021 aatccaagcg ggaatggata tggcgatcgt gaatgcggga atgcttgcgg tatacgaaga
    43081 gattcccaaa gatctattag aatatgttga agatgtaata ttaaatagaa gaccggacgc
    43141 aactgaacgt cttgtagaat ttgcggaaag tgtgaaatct accggagaca aaactgaaaa
    43201 aaaagaagaa gcttggagag aaggtacttc tgttgaggaa aggctttctc atgctctagt
    43261 caaaggaatt gtagaatata ttgatcaaga tacggaagaa gctaggctta aatatggacg
    43321 tccgttaacc gtcatcgaag gtcctcttat ggacgggatg aagattgtcg gagaattgtt
    43381 tggagccgga aagatgtttc ttcctcaggt ggtaaaaagt gcaagggtta tgaaaaaatc
    43441 cgtggcttat ctattgccgt ttatggaaga agaaaaaaac cagattgaaa attcgactgc
    43501 tcgtcctaag tttttaattg ctactgtaaa aggagacgtt cacgacatcg gaaaaaatat
    43561 cgtaggtgta gtacttgcgt gtaacaacta tgaggtgatt gatctaggtg taatggtgcc
    43621 tcccgataaa attttagaag aggcaaaaaa acataacgta agtataatcg gtctttccgg
    43681 tttaattact ccttctttgg atgaaatggt tcacgtagcg tctgaaatga aacgaattgg
    43741 tttggaaatt cctttgttaa tcggaggagc gactacaagt tccgctcata ccgcggttaa
    43801 gattgcgccc gtttatgatc atccagtcgt acacgtagta gatgcttctc gggttgtaaa
    43861 tgtagtgaac cagttgttac atccggattt acacgaggcg tattctcaaa aggtaaaaga
    43921 agatcaaaaa attgctcggg aaaattattt caatacaaga gcggagcgta aattgatctc
    43981 tttggaacag gctagagaaa atcgtgatcc aattgattgg tctacgaccg tcatagataa
    44041 accctctttt attggaatca aggtttttga tgaggaaata tctttagaaa cgttagttcc
    44101 gtttattgat tggactcctt tttttactgc ttgggaactc aaaggaaggt atcctgcgat
    44161 cttagaaagt gaaacgactg gaaaacaagc tagggaactt tttgcagacg cacaaaagtt
    44221 gatgaagacg atcataaccg ggaaactttt taggacaaag ggtgttattg gaatttttcc
    44281 cgcaaattca gtaagagatg atatattcgt ttatgaagat gagaattgtt ccaagttgtt
    44341 gactgtattt catacgcttc gtcagcagat tcaaaaacaa gatgaaacag aacctaatta
    44401 ttgtttggcg gattacgtag ccccgaaaga atccggaaga gtcgattata taggtgggtt
    44461 tgctgtcact gctggacatg gagtggagga atttgcaaaa gagtttgaaa ataatcaaga
    44521 tgattataat tctatcatgg cgaaagcgtt aggcgatcgt tttgcagaag cgtttgcgga
    44581 atacatgcac tataaggttc gaaaagaata ttggggatat gataagaatg aaaatctttc
    44641 tccggaagat ttgatccgtg aaaaatacag gggaattcgt cctgcggcgg ggtatccggc
    44701 ttctcccgat catactgaaa aaagagctct attcgatttg ttacaagtgg aaaaaaatac
    44761 cgggatcact ctaacggaac actttgcgat gtggcctgca agttcggtca gtgggcttta
    44821 ttttgcgcat cctaagtcaa aatattttgc agtggcaaag atcaacaggg atcaagtcga
    44881 ggattatgca aagcgaaaag aaatgagtgt agaagtagta gaacgttggt tggccccaaa
    44941 tctatcctat gatcctcttg cggtttctgc ggtgcgttaa aaaatataag gatctgttcg
    45001 cggcggttat cttttttgat aaagtaaaat taagttgcga atatcttttg aaaatttgga
    45061 tgtaattttt agtctaatta aaaaagtatg agtccaacgt tttctaattc ttcttcggtg
    45121 cacgatcacg gtcccgtata ttcggagatt cgcaaagcta ccgaggaatt ttcgtttcat
    45181 ccaatgttaa tgtcctggct tagggcgtct ctggaactcc aaggaaacga aaccttaaaa
    45241 attaccgaaa ttggttgtac agatcgttcc tgtcctgtaa tagaaacttg tttagaaatt
    45301 tatcatataa atcaaagcac agaaccaaaa cgtatgatga ttcgttttgg acgggcaaaa
    45361 catctgatca gtaagatgga tcttgtattt tctttgaaaa aacaaggtat tgtatcaata
    45421 aattagaaat catttatatt ctccgtaggt cgatgtaaaa gatttgtttt ataaaaccta
    45481 gattttttcg taaaaaataa aatgtgggaa ctctcacaaa tttaaatttt acggtgaaac
    45541 cttgaaatgt ggtagttccc acagattaag attttacggc gtaatttttg aaagttcaaa
    45601 attctcttgg actggttcgt aaaaatatag gaactcctgc tctaagaaaa aaaaatttct
    45661 attacaaatg aacccgaatt atattacaac atggtcaagt tttatctatg tacatcggat
    45721 tgaacgatat gccaataacg aaagaaatct caaaatgttt tttacttaga agaagtttcc
    45781 gaaaaactat atttgattcc aagaattcct tgaacgtctt gcatccattg atgttgttct
    45841 cctccaagtt gggctgcaat tggaactgga actcgaatca taccttctaa acttaaattt
    45901 ctggatgaaa aagaaatacc tggatttaga tagtattcgt aggatttcat accgcgaaaa
    45961 ttatttccag gttctccata acttaagccc ttatcctgga atcgtttgat actggaaaat
    46021 tgaagaaaga aattcatttt agaactttct ccgatttctg gaaacaccga gtagttgaat
    46081 gcgatggtgg atcttgctga ttctaaaaat gcaaggcctg cttgattgcc gatcattctt
    46141 gcattaaaat ccatttctaa tccggcgtgg cgtttcatat aaagaaacat aactccagaa
    46201 ctatttccat tttgaaaaga gtttggattc caacttgtta aaccgaaacc aggaatttga
    46261 tttctagaat ctgtaatacg atccatcgtt cttttttcgg agaaggctcc agaaaccagt
    46321 ttgccgtttc gagacggaac atcgtttgca aaaatagttt cggaaactgg taaaaattga
    46381 atcttttcac ttggaactac ggaaaataaa aaaggttgaa acattccgga aaaagaaagc
    46441 ccaggaattt gtataaaatt agtttctatt aggtttttac cggaaataga attgttttct
    46501 ggtcctagtt tgagttccat cgggtcttta tagggaattg caattacttg gagatatttt
    46561 tggcgattga gatcaaaatt gcgggaaaga tgataaggtt caaacgaact gaacgaagga
    46621 ttttctacag aaaaaataga aactccaaat agaatcaaaa ataaagacag tatgaagaat
    46681 ctttttttgt tcataaaacg ttctatctgt aagactatga aaataaaaca gtactgtcag
    46741 tataaaattg taaaataaaa agatttttac cagaattctc gaagataatc tataaggaaa
    46801 cgatcatgga aacaaaaatt caaaattttg gagaatgttc gatccctagt ccggcggact
    46861 atgaatatta tacaagtgat acttctagat tgatattcag aacggtattt caatctaaag
    46921 aggattggaa ttcttatgtc caagaaggtc ctgatttttt cgaacaggct ggtcctagag
    46981 aaaagattta ttttaatcct caagaagtaa ctgcagggat tgttacatgt ggggggcttt
    47041 gccctggaat caacgacgtg attcgtggaa tcgtaatgga actttactat cgttacggag
    47101 tttccagaat tttaggtttt ccttatgggt atcaaggtct tgtaaagaga tactctcatc
    47161 agccaattga actcactcca gaaaaagtag cgcatatcgt agatgaaggc ggatctatgt
    47221 tatcttcttc gagaggaaat caatctcccg aagaaatggt ggatagtctt agtttttatg
    47281 gagtgaaaat acttttttgt attggaggag atggaactct cagaggggct agaacaatcg
    47341 tggatgaaat tgcaaaaagg aaagaaaaaa tttccgtagt aggaattcca aaaacgattg
    47401 ataacgatat caactacgta caaaaaacat tcggtttttc tactgcgttt tctaaagcaa
    47461 tggaagcggt agagtgcgct catgtggaag caaagggagc gccgaatgga attgggcttg
    47521 taaagttgat ggggcgtcat tccggattta ttgcggtcaa cgcggctttg gcttctagaa
    47581 atgtaaatta ttgtctaatt ccagaagtgg actttgatct atttggaaac gaggcctttt
    47641 tagacgatct caaaaaaaga atccaaaaaa aaggacacgc tgttatcatt gtagcagaag
    47701 gagcgggtca aaaatttttt gattctacgg aagaaagaga ttcttccgga aatttaaaac
    47761 tcaaagacat tggacttttt ctaaaagata cgatgactga gttttttaaa aaggaaaata
    47821 ttccggtaaa catcaaatat atcgatccta gttatattat tcgatcaatt ccggctaacg
    47881 cagaagattc tgtattttgt ggttttctgg ctcaaaatgc tgtacacgcc ggtatggcgg
    47941 gaaaaacgga tatggtggtg ggaatgtgga ataacgtgtt tacacatctt ccgatttcag
    48001 ttgcaattca ggaaagaaaa gttctacagc cagatcgaag cactctttgg agatcacttt
    48061 tggcttctac ggggcagccg gctcacatgt tggcgaaata gtttttgaat gagttccctt
    48121 aagcttccaa tcgcttgcgc attgaattat accgaactta tctgaaacga tactttggga
    48181 taaaaattaa cggtactcaa ttttatagaa attagttata ccgaatttaa gttaaaaaaa
    48241 cggatcacaa ttgttttcaa tcagtttata aaaatagaat atgttatatc acgtctagct
    48301 tatggaagtc gaatcatgaa aagtgtataa tcgtcgtgag gtgctgcatc tcctcgaaac
    48361 gcgtctgtag tatctatgat gagttctttt aaagagccga gagccatttc tccgttttgt
    48421 tcgatgagtt tgatcaaatt ttcgaggcca tacatctcat tggattcgtt catcgcttcg
    48481 ctgactccat ccgtataaag aaccaatagg tctccggagg aataatcaat ttcatgttcg
    48541 tcgatttcgg attctttgat cccgagaggc attcctttac cggaaagact aattaccttt
    48601 ttttctttgg ttttataaag aatttgctcg ttgtgtcctg cgcttgaata acgaattttt
    48661 cgttttgcca tattgattct tacaagcatt acggtgacaa acataaagta tccggatttt
    48721 tcctgaatga ttcgattggc gctcatcaaa ctgatgctag tcgaagaatt tctggcaact
    48781 tctcccgcta tgatcgtctt ggaaaattcc ataaaaagtg cagcagcaat tccttttcca
    48841 gaaacgtctg caataagaac acttacttcg tccggattat ggtaaatcag atcgtaaaaa
    48901 tccccaccga tttctctaga agctgtataa ctagtttcta attctaatcc ttggattttt
    48961 ttaggaatat tcggtaaaga attcaattga atttgagaag cgatctgcat atctctataa
    49021 atcaaattta gtttttcctt ttgttctttc gaaagtaggg aattataggc ttctgcaatt
    49081 tgattagaga ttgtgcttaa aacgttttga tctgcattgt caaaactgtt tccagatttt
    49141 ttatcggccg catttaaaat tccaatgatt tttccatcca aacgaatcgg aactgaaata
    49201 aaggattttg ttttgtatct ttcggggcga aaccaatctt ctaccgtgga gatattttga
    49261 actaaaatcg gatttccagt ttcgatgatt ctttggatta ctccctcctt ttcattgata
    49321 aagtgttctt gatcttctaa actaaagccg atactttttt tgagttcgta ttttccagtt
    49381 ttcgaattga aaaaaactaa agaaacccgt tccgcattca ttacttcaga aattgaattt
    49441 acgattagat tcaaaaattg atccatttca gaaatatttg aaatcgcctg actgagttgg
    49501 aataaacaat ctagctcgtt ggctctactt tttaaatctc gaattagtct tctatttctg
    49561 atcgcgattg cggcaagatc agaaagatat tgaagaatct taatatctct tttcgtgaat
    49621 tcatttcttt cgagagaatt gacggcttcc aaaactcctt ggatttctcc ttgggtactc
    49681 atcgggacac agataagatt gttggttaca aaacctaccg tctcgtcaat gtttctatag
    49741 attctaggat cgtttgcagc gtcgtttacg attacgggtt ccagggtttc tagaaccatt
    49801 cctgcaattc ctttacctct tggaactttt agttccgtta aagaatctcc tttggttcct
    49861 ttcgcaacgt tgaatactag acagtcttcg ttttgatcat ataaaagaag agaacaacct
    49921 tccgtattaa gaacgtcttt tgtggtttct atgataatgc cgagtagctc atccagatca
    49981 tcggtcgaat tgattctcgc cgttatatcg gaaattaaag ataaggatag ctgcctttca
    50041 ctcatatttg tggtgtgttg atagatgatt ctttaaaaga attcgatcat tggacacaag
    50101 aaagttttat ctgtcaagga gtttcaacgc tatggtgcgg ttgaaaactt aggaagaaaa
    50161 taaaatctac aaagggcctt actcaatgaa tatgaatttt ttttgaaaat aagaaaaaca
    50221 aattacgatt cgatcaaaga gccgattcct tgatccgtaa aaatttcaat caaaatagaa
    50281 tgagagaccc ttccgtctat gatatgagtt ctacgtactc cttgatcaat tgctgttaga
    50341 caacattcta ctttgggaat catacctcct gagatttctc ccttacgaat ataatctttt
    50401 actttatttc gattgagtcc ggttactaat tgattatcga ttagaattcc ttgagtatct
    50461 gtaagtaaaa tcaatttctc tgcttttaga gcaccagcga tttcacctgc aaacgtatct
    50521 gcgttgatgt ttagactttc tccttctgag ttttcagcaa ctggagaaat gaccggaatg
    50581 aaacctgcct tttgaagatt atgaaggatt tcaggattta cggattcaat ttttcctacg
    50641 agtccgacgt caaaaagttg tttttctttt ccttccaatt cgatttcgat tggggcctta
    50701 gttgcctttg cgaggttgcc atctttaccg gaaattccta ccgcttttcc gccttgagaa
    50761 ttgatcaaag aaacgatttg tttgtttacc ttaccggtca aaaccatttc cacaatttcc
    50821 atagtttgat tatctgtaac tctatgaccg tgaacaaatt cggttgggat tttcaaattg
    50881 tccaagagtc tgttgatttc aggaccacct ccgtggacga tcactggatg aatgcctacg
    50941 tattttagaa gaacaatatc ttttgcaaaa gattctttga gatcggcttt tgccattgcc
    51001 gccccgccgt atttgatcac aaccgttttg cccgaatact gagtgatata aggaagagct
    51061 tcgaggatgt aattgactct ttccaaaagt ttttccatga gaaacaaaag aatccttgtg
    51121 tcttttctgt catctagaaa tacgaatgta agttcgaggt tgactttgaa aaatcaggaa
    51181 acaactaaaa aagaaaatat tattctgact ggaggaagtg gaggtttagg aagagccatc
    51241 gtaaagtcac ttttatcgga aggttattcc gtaacgaatt tagatattca atctccaaaa
    51301 gaaatttttt caggagaatt ttttttaaat gtggatctga caaacgaaca agatcttaca
    51361 tatacacttt ctagatggga gaatttgatt tcttctcaaa gtcaaagtcc gtatggtttt
    51421 gttcattgtg cgggatacgg cggaccttat cataaaatta ccgatgtcag tttagaagag
    51481 tgggatagaa ttttttcggt aaatataaga tctgcgtttc agattgtgaa attgattctt
    51541 cctaaattca aaaaattgca actaggtaga ttagtattta ttgcttcatc tttatctatt
    51601 gtaggttctg caaactctgt agcatattcc gcttcgaaac attctttgat tggttttgtg
    51661 aaatctcttt ctgatgaatg gggtcctttt ggaattacct cgaacgccgt aagtcctggt
    51721 tatatagaaa cttctatggg gattcaagaa gatcaagttc cagaccatag aaataaaatc
    51781 attcaaatga cacctatgcg taagattgca tctacttacg aaatcgcaag ggtagtttct
    51841 tttttgttga acaaggaatc ttcttatatc aacggtgcca attggactgt tgatggaggt
    51901 attactgcaa tttaaatcaa agattgttgt tactacttaa cgtgagttcg acgtaaaaaa
    51961 ccggaccggg ctctcagcta tggttaataa attgtatata gaaaacataa tacaacaatt
    52021 gtttttgttt caatttagaa cgcgatttgt agagggccat aaccaacccc cacaagttga
    52081 ataggatttt agaatcaaaa tgaactcaac agaacgggct ttctatggat cgctgttctg
    52141 ggctcaaaaa ggcacatttt tcaagtgttc caacaagaat gagtcttctt cttgcaaaaa
    52201 gtatgttttt ctgatagaga aaaattttcc gtcccaccca aaaataggga aaactcaaca
    52261 caatgctttc tatgggtcgc gttgtggggt tggttatggt aaagggcgtt ctgctgagtt
    52321 ctctcgcatc gatccctttc gctttatacc gaattcatgt ttctaaaaaa attaaaatct
    52381 aaacttgtgg atcgaattct aaaatgtagg aactaccaca aatattgatt ttatagattt
    52441 acactgaaaa tgtaggaact catacttaga atttgttctg aaatttcgaa agttataaac
    52501 gaatgattct ttagaaattt ttaatcaaat gcagtagttc ctacaaatta agtcccattt
    52561 aacggtttgc aaactttcaa gtagttctaa tgtcgttaaa tttttatagt agttcacaca
    52621 tttttgtgaa actcaatctc acttcctatg ggtcgttctg caggtcgttc gaagtaactc
    52681 agcaaacacc tctctaaagt aggtgtttag gtttttgggc aggctctaaa tagaattata
    52741 gaaatcgttt tatatgaaca taagtttatg gaatagaata aaaaagtagt agttcctaca
    52801 ttttgaaaca actatagaat ttaaaacaat gtaatcagtt ttgaaatcga cttaggattt
    52861 agaactacta gatttatcca atccgaaaaa aagatttcgt aatttagttt gttcttcaga
    52921 aagatgatct tccaatttca attggctcgt ttggaatcgt ttggaaagtt tcattttacg
    52981 tttgagaatt ttaccccttc tcgaaattaa aagttctatc ttttctcccg ctttgcactg
    53041 ttttagaaga tcctttctgt ttccggaatg aatcctaatc ccattcaaag cgatccattc
    53101 gtctcctaaa ctcagatcta cggaagtgtc taaaaacttc caatcgattt tattgataaa
    53161 aagataacct ctttcatctc tagttccaaa accaagttct attccaggat tggaatctaa
    53221 tcgtttaaca ccaattttgt gaagatattt ttcgatcgga attgaaaccg gtttatccag
    53281 ataatctcca aattctaatt ttagatcaat tccagtgcgt ttttttgcgg cttcaaaaaa
    53341 ttcaattttt gtaaaacctc tatttttgcc tatgtgaaag gattgataga cttcgttcat
    53401 cacgtctaaa agagaatgtt ttccgaaggt ttctgataaa agatgaagat tcatagcgag
    53461 ggctaagatc ccacctttga cataataaga aattcctgtg ttattggcgt taggatcatt
    53521 cggacggttg taaaatttag tccaagcggt aaaagaagaa tcttcaaggc tcatccaaga
    53581 ctctccttcc gatttttcta aactttgtaa gtcttccata acttttacaa gataggattc
    53641 cggattgaga tgtttggttt taactaaaaa atacgcgtca taaaaggaag taatgccttc
    53701 cgcgatccat aactcttttg tcaaactagg tttttgataa tcaaaaggcc ccaaagcaat
    53761 tgggcgaatt cgtttaacgt tccataggtg aaagtattcg tgggataaaa gttctagaag
    53821 ttttaagtat ccatctttcg aaacggcttt caaaggatca tacatattta cggaagaatt
    53881 tagatgttct aaacctccgt aggccccttc tgaaagaatt aaaataaaca aataacgagt
    53941 gtttggtgaa actcccatac aacgaatttg ttccgctgtg attttctgga gatctgaaat
    54001 taaagttttt tgaatggact taggtaattc tccctcgaat acaatctcat gatcacatcc
    54061 tcctgattga aaagagatct cttctcgatt ggacaataaa ataggcgtgt ctaaaaattc
    54121 gtctaaattt ttagaaaaac gttttttacc tttgccgttt aaaccagaat gacaaaagtc
    54181 aaatggaaga tcatttgaaa tttctaatgt aatttccgaa actacttggt cttttggata
    54241 taaaaataaa gcaggtggat gtaatataca aaactctgtt gtaaaataat tagaacgaac
    54301 cgaataatcg tagccgtaaa ccacataacg caaatgaaag gattttcctt cattttgaat
    54361 tttccaagag tccaagccga tttgtgaaat ttctaaattc tttccatttt tcccaaaagt
    54421 agaggcttct aatttatgaa tatgtctgga ataatctcga accatataag atccgggaga
    54481 ccaaacgggt agacaaaaaa cggtttcgtt ttgagaggac tctacctcca attcgacttg
    54541 aagatagtgt cccgtaagtt gatattcttg aattacaaaa tggagtttat acaatggatt
    54601 tggaaatctc ttggagagta tcttgtaccg tagttgttgg gtcaactttt ctccaaactt
    54661 tttggatttt cccatctgga gaaactaaaa aggaatctct agaaagtcct ttgaaaactt
    54721 ttcctttcca ttcttgatcg ccataaactc ccaacgcttc actgagttta tgatctggat
    54781 ccgataaaag agggaagttt aatgaatact tttggataaa ttgtccatga gaatctagag
    54841 catctagact gattccataa acttttgccc ctatcttttt aaattctccc atattgtctc
    54901 gatagttgca ggcttgtttg gtgcagcctg gagtgtcatc tttgggataa aaataaagaa
    54961 gggtccaaga gccttgaata tcttccggaa gttttactct tttgccttct gtactttcta
    55021 aactgatctc gggaaggttg gttcctaata atggatctga catttcaatt tcctccaaag
    55081 tgagaatgta gaatacaatt gattttccga aatagtggaa agatcatatc aaagttttga
    55141 ataaaaatgt tgaaaattag acaacctcga cttctaattt atatactttt ctattaaaaa
    55201 tcacattttc tcaaacggaa aacatttact ttgaaaacga ttctattctt tttttgtgta
    55261 accatacctt tttggatcct tgctgaaagt caagattctt ggaaaccgat tgatttgaga
    55321 aaaggaaact ggattgcagt tgagggtttt caaagagaat atctaaacgg aatcgattct
    55381 actttttcga aatctaaaaa aatttctcac tttccagttg ttttaaacga aattttcgaa
    55441 acctcagttg aaaccggttt gaaagaatat actctgcaaa ccagatttca catccaagaa
    55501 gattttcaaa aaacaaaagt ttataaaccg atttttttgt atttagaatc catcggagaa
    55561 aattgggaaa tatttttaaa cgatcattct ttagctcaag aaattcattt agatatttct
    55621 cacaaagaaa tgattttaag aagaacgatt cgtagttttc gtcttcccgt agattctagt
    55681 cttttaagat ccggggaaaa ccttctaacg tttcgtttga ttggagacgc tcccgcttcg
    55741 tttttatcta aaaacgtgga tttaggtttt tatatagatg gagactattc tcttaccacc
    55801 gaacagaaac tttcgggcga aatttccact ttaatcaatc tttgtctgaa tacgatatat
    55861 gtcttttttg gtttttatca tcttttgatc tatgtaaaaa gaagagaaga tttatataat
    55921 ctctatttcg gaatctttag cgtttttatg gcgttatatt ctctttcaag atctaatatt
    55981 gcgtttgaag tgatctacga tactacttgg attacaagaa ttgaatattc ttcggtttct
    56041 cttctggctc ctttgtttct tttgtttatg caggattatt tttatggaag ggcaaagttt
    56101 tcaaaagtac tatttgcaat tttaatatta aacgtagtga ttgctttgac tacattacta
    56161 gagccgtttc gttatactat gacaagtctg agactttggc agatttcaat acttcctact
    56221 cttgtttatc tactttattt tatgagtaag gcggtttatc ttcgtaaaaa agacgccatt
    56281 cttcttgcga ctagcatgtt caccgtagtt tttatcgcag tctacgacgt gatcgattct
    56341 atattttttc aatctggaat tcgttttact cagtttgctt attttctttt tgtagtcgcg
    56401 ttgactacca ttttagctaa cagattcata tctttgtatc gtcaatccga agacttaaac
    56461 atagaactca gtcagcagaa gttagaatta gcacgacaaa aaaacgcatt ttttcgtttt
    56521 gttccagttc aatttttaaa cgttcttgga aaaaattccg cagtggaagt gaatctagga
    56581 gattcagttc tgaaagagat gagcgtttta tttacagaca ttcgttcttt tactacaatt
    56641 tcggaacaga tgactccgga agaaaacttt cgttttatca acgactattt ggcgagtatg
    56701 gaacctgtcg ttcaaaggca cgaaggtttt gtagataagt ttatggggga cgggattctt
    56761 gctttgtttt ctggagatgg ggaaattaca cgttctcatc aaacgtctgc ggataaggca
    56821 atcctcgccg caatcgaaat gaaaaaaaaa gttcaaacaa tcaatgcaca agcgaaggat
    56881 tctcacttta gaggattaaa aataggcatt ggaatcaata ctggaaatct aatgcttgga
    56941 accgtgggga gtcgatctag attggatacg accgttatcg gagatacggt gaacgtggcc
    57001 tctcgtttag aaagtttaac gaatctctat cgcgcagaca tactaattac taagagtaca
    57061 ctttctgcaa tgaccatcgc agataatctt gcgattcgtg aaattgattc tgtcgtagta
    57121 aaaggaaaaa ctgacccgat tatcatttat gagatttatg aagcagatga acctcttata
    57181 cgaaaactga aagacgcgac tttatcttta attacgagag gaatcatttt gtataaagta
    57241 gccgactttc aagaagctct aattaacttc gaacaagcac ttaagatttt tccggaagac
    57301 atcgttccaa ttctttatcg taaacgatgt caggaatata tcacctcccc tccgattggt
    57361 aattgggttg gcgtacaaca tcttttagaa aaataaaaga ttcatttaat ggtgaagagg
    57421 cacagcaatc gaaatttgcg atctaacatc tgaatcgtat gggtaaagat ttaataaggt
    57481 ggaatttata cctgtgcttt ctatagaagc tcctttggat aattggtaac tctatgaggt
    57541 ccatttttga aacagaaaat gagttaatac cattgaaaca ataattgaaa accaaagagt
    57601 tttgagttag caaagcgttt tttactgttg cagaattcaa gttattttct gttatccgaa
    57661 aaaaacattt caaagttttt atcttttaaa ataaaatttg tagtatctac attttgtgcg
    57721 aaaatgtctc caatgcctgt ttctaaaata attaataata ttatattttt taatgtatat
    57781 ttcaatgttt taaaaaagta aatttataat taaaatataa tataagtaga tcattttttc
    57841 gagaatttgt atgccgtatt gacaaatatt cgttttagtt cattataaac ctaaccgagt
    57901 ttaaatgatt tactattcat aaagtaccta atattttgca tgggctagcg ttttgtgata
    57961 aaattaactg tattcaattt tatagagatc agtaattcga agtataaaaa tggtactaaa
    58021 aacgaactga taattttacc aaagacgtgg aagtgctcaa aaaattaagc cagcctagta
    58081 attgactttt gcattctaac ttttaaaata agttcgcact accgttttca ttcatctgac
    58141 tagtagttag gtaaagttat gcgtcttttc gaaaaaaatg attagaaata agataatttg
    58201 agaaaccttt tttatttctt aagttataga aaatagactt tattaattta aatatgagca
    58261 ctttataacg ttgcagtttt ttagaatcga tagttctgta aaaagataat cagacaaatc
    58321 gccgaaaatt atagggatct caagatattt caatttagaa ttctttgaat tttttatgtg
    58381 tttgaagaaa gtttatattt ttcataaaca atcgttgcca aagtcagttc tttcgtaaag
    58441 attggtgatg cgacattact taggagatgt ccaagtccta tgttttttcg gaaaatacaa
    58501 tcatgggttt tgaattttct gggacggtat caatttagaa tgaggaaaaa ctagtctatg
    58561 atttcttaca caatctataa aatgattcac atttttggaa tctttttgct gtttatggcg
    58621 ctcgggggag tgaccctaca cgtgttaaac ggtggtacga aagaattcgc caatcgtaaa
    58681 atgatagcga ttacacatgg aattggtctt tttttaattt tgttaggtgg atttggaatg
    58741 ctcgcaaggc ttggaatcat atggccttgg cccggttgga tagttgcaaa atttataatc
    58801 tggttggctt acggtggact tttgactttg gtttataaaa aacctacttt gggaaaaacg
    58861 ttttggtttg gttttcctct gttagggctt cttgtggctt atatcgtaag ctataaaccg
    58921 ttttaatttt taaataagtt taataacaag atctataagg agtaaaaaat aaatggcaaa
    58981 agcatctaaa gctaagacca cttctaagat aaaaaaagat acttcaatca aatccatttc
    59041 ggatttttta ggttcaagag atttgccaca tccggtggat cgtctggaag acgttcgtaa
    59101 aagggcccgc aaatttagag aaaagatgct ttccggcccc caagtggtat tctacagatc
    59161 ctatgattta gtcagggttc cttatccaac acgttatgca cttttgaacg cttatagtct
    59221 tccaactccg tatatgcaca ttctgaatcg attgtttatc gttcagtaca aaacttcaga
    59281 cggaattaaa actcttttat tttctccttc cgatatagat gcaaatgcag agactccttt
    59341 ttttaaaagg ctcgctggaa gttttggacc gtttcaatcc ataggtaaaa agatcatcgc
    59401 tccgatttta aacactgtag aagaatgttt acaagacgcc gggatttctc ctgaaaaagt
    59461 tgattatatt tcctatgatc atctacatac tcaagacatt cgtaaatggt taggggcaaa
    59521 tggagaaagg ggatattttc caaatgcaaa acttttaatc atgaaaaaag aatgggattc
    59581 tgttcaaggg cttcttcctc ctcagtctga ttggtattgt cccaatggaa ctggaggagt
    59641 tgcaagtgac cgtattttgg tgttagacgg agacgtagag cttggtcaag gaatagcttt
    59701 gatcaacaca ccagggcaca ctgcgggtaa tcattctctt gtcgctcata ctcctgaggg
    59761 aatttttgtt tcgagtgaaa acggagttag cgcggacagt tattctccgt taaagtctag
    59821 gatcccaggt gtaaaaagat ttgcaaaagc aactggtatg gaagtcatat taaacggaaa
    59881 tactctcgaa attggattgg aacagtatat ttctatggtt caagaaaagg aaatggctgg
    59941 tgtatcttct agaaatcctg atttttataa cgttatgcca tcttcggaga tgacaagtta
    60001 ttggttgttt ccgggaaccg ctcccacatt tagttttgga agattatctt ttggttcccc
    60061 cataacctaa attaggaaaa aagaatatga ttttatttat cactggatgt gcaggcgggc
    60121 ttggaaaaaa aatagcagag gaagcatttg cagctggaca ttcgattttg attactgaca
    60181 tcaacgagaa ggaacttaaa aagtttgcgg ctccttggaa aaatgaaaaa gatagagtga
    60241 ttgtttccaa actagacgta acttctccca gcgattggaa aaaagtaatg gatcttgcga
    60301 ttaaaaaatg ggggaagatc gatgtacttt tgaacgttgc tggttatctt ttaccgggtt
    60361 atatttatga gatccctgta aatcatattg atcgtcatat agacatcaac gcaaagggtg
    60421 ttatgtatgg aactagagaa gctgccacca gaatggtagc ggccagatcg ggacatatag
    60481 taaatattgc ttccttggcg ggagtggctc ctatttccgg aatttcctta tactctactt
    60541 caaaatttgc agtgaggggc tttagtcttg cgatcgctca agaattaaaa gaaaagaacg
    60601 ttcacataac cgttgtttgt ccggatgcaa ttaaaactcc aatgttagat ttacaaaaag
    60661 attatgaaca agcttctatg actttttcgg gaaatacatt tttaactgcg gaagaggttt
    60721 ctaaaatcat tctgggtaag gttttaagta aaaaacctct tgaagttttg attccaagta
    60781 gccgggggat tcttgcaaag atcggaaatt tttttccagc aacagcgttt attttaggtc
    60841 cgatattgcg aaaaaaaggt ttaaaaaaac aatcctctta tacgaaagat aatggttaga
    60901 aagcggaaaa ttaagaagaa aactcactta aatctatatc tattttttca acgtgtttta
    60961 aatttcttac gaatattttt aagagcgtct tgtcttgatt tttctctgac ggcggccctt
    61021 aggtttttct ttactggtaa ataagattcg gtacttgcca gagttttatg acctagaaag
    61081 tccttcactt gatttaaaga agaaccatct gcgataagat gtaaagctct actgtgtcta
    61141 agagtaaaaa ctgttactgg acttgaaata cctgaatttt taccgatttc agaaataatt
    61201 ctttctacat ttctggaagt agtatgagat cctaaacttt ttcctggaaa cagatatgtg
    61261 ttggaagaag agttgacaat ttctctttca tactttttga ccaaggctcc taactcgact
    61321 ggaatttcca cggttctaga ttgagaaaga attggagatt taatttgaat cgattttctt
    61381 tttgtgtcta tgtatgccca ccgaagggag attaattccc ctacacgaag gcctccgaaa
    61441 taaaccagac cacacatcaa ttcgtgtttt gcattagaag aggcagtctt taatatattc
    61501 tgcatttcct tataagtgat cgcattcggg ttgttgtatt ctcgaacggg tctttgaaaa
    61561 tcctgaaata aattcatctt catgacgtct tcgaaaaaca ttttcaagga acttacgttg
    61621 atctgaatcg tagaagagga tactttcctt ttctttaaat gatccatata acggttcagg
    61681 tcttttactg tgattttttc cgcgggttta tccgcaaagt gaagaaaatc caagttatat
    61741 ttcatataag tataagccgt agctttttta taatttcgct gacggattat cttgatcagt
    61801 ctttcgatag aatgtttgtt cttttttggc acttccaatt ctgacatctt aattccctgt
    61861 tcattattgt attaaggccg ttagttgcct ttgtacgatt ttgatattct ttttctaaaa
    61921 gctttgaaaa aagggaacca aatatatcca aagtgtgtca attcaatatt caattttctg
    61981 tagaattcta gaacaaatct cttccacctt cagatcgtct atttctaaat aataatccga
    62041 aatactttga tagtaaggta atcgactttc taatatagta cgataagact gaattgtact
    62101 caatggagga cgggtaggat cgttttgaat cttttccact aaaatttccg tgggtctgga
    62161 aagaccaaaa accactgcaa tggattttaa aagggtagtc ttacggtcac ttaggatttc
    62221 ttttcctttg gtatccaaat caaacaaaat tccacctcca caatctaaga tgattccttg
    62281 agaggttttg agtttggtaa gaatttcaaa ttctaaattc ctaaatggtc tccaatctcc
    62341 ttcattcttt tgaatgaatt caggaattga cattccacca atctcataga ctgcgatcat
    62401 atcagtggat actacgggca ttcctgtaat tttagaaagt ttacgagaaa ttttagattt
    62461 tccgactcct ctggggccga tcagagcgaa gttttttttc aagcctgaat taactcacgg
    62521 atatgttttt gtatttccgg aagtgccgta taatacactt gcaagtcaga atccgaaatc
    62581 tctaaaatct gcaaagcttt attagaaatt ggaatactta aacctgcgat gtcgattccc
    62641 acgccagccg ctactgcaat ggaatgagaa acatgaatca ccgagactaa ttctggaaat
    62701 tctttttcat tttcaggttg gctataattt cgtgtaacgt ggatcaattc ttttggaaaa
    62761 ttccattttt ctaatagttt ctgtcctact tcttcgtgag aatatccgaa atgttttttt
    62821 tccaattctc caaaggatac ggaatgagtt tttaactctt ctctgagaga tagaattact
    62881 gcaggaaaga aatctgcaag gatcaccttt cctatattgt gtaaaagccc tccggtaaac
    62941 gccagatccg agcctacttt tagttttttt tgctcacaga ttcttttgga aagttcggct
    63001 accgtaagcg aatggatcca gttatcttcc gcatccactt gataaccttt gagatctttt
    63061 ttaagaattc ctctggttgc ggttaataat attatatctt ttaccgtttt gattcctaag
    63121 gtcattaaag attcttgtac ggttttgatt ggttttgcgg ctcgataata agcagaattg
    63181 gaaagtttaa ttacatctgc ggtcaaacca ggatcgtttg aaatttcttt ggctaggtct
    63241 ggaattgcaa cgtcttgttt ttgaaccatc tgcattactt tcgtaactac agacgaaatt
    63301 ctaggaagtt gagcgtcgtt taaaaagagt tggtctattt tttctttcat cttttttacc
    63361 tgaccttata aagatacttt tcaaacccgc ctttttttag aagaaccctt ccgtcgtcta
    63421 aatataggct gatcgttcta ccgtcgtttc ctccgacgtc ttctaagatc aaaggaattt
    63481 tactttgttc taaaatagct ctagcggtaa gaatattttg ttctcctatg ttttgtaaga
    63541 aactggattg aactccttta aacatggagg ctcctccgaa gagtcttacc gagtattctc
    63601 ctggattaca tcccatttcg ttcatctttt tgattaaaag tggaattgcg gtttcggcgt
    63661 atttgaaagg attcttttga gaatcttttc cgcttggatc tttagaaagc ataaagtgcg
    63721 ccattgcccc tattttttta tcaggagcat aaaatactac gccgatgcag gaacctaagg
    63781 tggttctcaa aatttcaggg gactgtgctc cctgcatgtc tgcgattcct acattaacta
    63841 ctttagatcc ttttgtaagc atttgaatcc cggtattcgt tttcgtgtta aaagagcaac
    63901 aaaacactat acgaaggtat ttaattcttc aatacttttt tatagatagt aaatattaga
    63961 aagacgaatt tgaattcaaa aatgatagaa tttcatttta ctctcggatc ccaattttaa
    64021 actctgtttt gggatggcaa aagtaatact taaagataaa acgaaaccag aacgtaaaaa
    64081 agtttcaaaa tcgcaagaac cgtttgaaac cttcaaatta ggcaaaacga atgtaacgat
    64141 tcttggcaca gcgcatatca gccagaaaag tatagatgaa gttcaaagaa tcattcgaaa
    64201 agaaaaaccg gatacggttt gtgtcgaact ttgtaattct agaatacgtt ctctaaaaga
    64261 cagcgaacac tggaagaaac tggatatatt caaagttttt aaagaaagaa agatgtatct
    64321 tctcctttcc agtcttatcc tttcggcatt tcaaaagaaa ctggggaagg gttccattcg
    64381 cccaggagat gaaatgagaa tggcgattta tgagggcgaa aagataggcg ctaaaattgt
    64441 tccgattgat cgggaagttt ctacaacttt aaaaagagcc tggtggaata taggaatttt
    64501 caatcgattg tttcttttat ccgcgctttt gacttctctt tttgtaaaag aagacatatc
    64561 ggaagaaaaa attgaagaga tgaaatccga agacgttctc aaggatcttt tttctcaact
    64621 tccaaaacgt tatgagtcta ttaaaaacgt aatcatagac gaaagggatt cttatcttgc
    64681 tcaaaaaatc agaaattctg caaaagaagg aaaaaagttt ttgcagtcgt gggagcaggt
    64741 cacttgcaag gaattctaaa tcatgtccaa gaagaaaggg acatttccaa attagatgaa
    64801 cttccaaaaa aaacggtctt agaccgttgg aaaggtctat tgattccggg aatttttttg
    64861 ggtttgattt tgaccgtttt ttattttgga ggaagacaac agggacagga atttgttctg
    64921 cgttggattt tggtcaaagg ttgtcttgcc gcattaggcg caattatttc attggcacat
    64981 cctttatctg taatccttgc ctttcttgcg gctccaatag gtaattttaa tccaattatc
    65041 aaaccgggtt ggatcgctgc gttatgcgaa tcttggttac gtaaaccttt ggtagaagat
    65101 tttgaaagga ttgcacagga ttcagaacac tggaaaggtt attggaaaaa taacgtaatc
    65161 cggatttttc tagtatttat gcttcctcag ataggaagta gtattggtac ttttatagta
    65221 actgcggatc tatttagggt tcttagggga ctgatatgat ttataaattc ccgaattcta
    65281 cggttatttt cttcccagat agaaactagg ttataaaatt acgagtgaag aaagtttaat
    65341 tacgctaatc attagaaaca tattagaatt gttgaaaaat taattctcta tttatttcta
    65401 tttcttggga accgtcgatt gaaaaggttt tgtcaatctg aactatggaa ttttcaacaa
    65461 ttctattttt cagacaaaac aaatccttag tatctggtaa aattgttttt gtgcattccg
    65521 ttttctacgt agttgaaatg taattcgacg gagtactgag tcaccttggt aagatatttt
    65581 aaatgaaata ttctattttt attatattct ttttattatc gttcttaatt gagtgtgcaa
    65641 gtgggcatcg ttttgaaaaa aaacaaactc taaaatcttt agacgtggta ttacaagaag
    65701 tttcagattt attgaaaaaa caaatcgaag ttaatggtaa aactttttcc cctgaaaaga
    65761 aaaatacatt taagttagcc gttctccctt tgtttaatga gagtggtgca attacaattt
    65821 taggaacgac gatttcctca cgacttctat ctaaaatgta cgatcccgga aaaattgtac
    65881 tagtagaaaa atctcaatta gggcggttga ttgacgaaca aagttttcaa aaatcgggat
    65941 tgatactttc taatcaaaat ttagaaatcg gaagattatc cggggcggat ttgatacttt
    66001 tggggacggt acaatttgat gatcaatcgt ttttacttca attgagggtt gtatccttac
    66061 agtcgggaga aattcttgca gttgcagaat ccgtttttga ttcagacgat tctctataca
    66121 atcaatatcg ctctgtaaag ccataacaac attcaatctt atttaagtaa aaaacttaaa
    66181 tacaattcaa tcgtatattt tgaaatacta atttaacgtg aaaaaatgga tgtaggaact
    66241 cttacaaaac cttgaattgc cgtaaaaaat aaaatttggg aactacacat gtctatgttt
    66301 tacgattaga ttttgaaaat gtgggaactc tcacaaatcg tggatttatc agttaaactt
    66361 tgaaaattgt aggaactact ataaaataca aactccaatc agattttgta caaaatcgct
    66421 gttttacggc catcattaaa atttaaatcc cagtttaatg tgggttcgac tgagaaaaaa
    66481 tttttaaaaa gtagtagttc ctacatcatt ttacagacaa acctaagttt tgtaatagtt
    66541 ctcacacttg aaatacgaca ggttcaattg ttataacttc tattttataa attgtggtag
    66601 tttccacatt taaggaatcg atctataaag ttcagatttg taatagttcc tacattctgt
    66661 tttttatata aagattgact ttcataaaga tggcttttca tgccaaactc acgttaagtc
    66721 gtcttgactt actttactgg gacgtatgaa ataatactat tctgggcctg tttcaaactt
    66781 gaaatgtggg aactcttaca aaaaagccaa taatttcaag tgagatagtt ttttgagaat
    66841 ttctgcgtct ttgtaaaatc gctcaggtac tattttcata tgttctaata gtaaaaaaat
    66901 gaaaagagat acaaaagaag caagattcat tttctgcatt gtgagcacga tcggattttt
    66961 gaaagtactg gaaactacaa agctctgtat taaaaaaaga tttaaaaatc ggaaaaaacg
    67021 taatctgtgg ggaactatta caaatttaga atttactaaa atattctgaa aaacatctta
    67081 acgattaata gtctctatat ccaatggaat gccgtaaatt tttactaaag cgcaaaacac
    67141 tatttctgtt ttagtgggaa atcctagtat tctttaaata aagtgaattc gacgtaagaa
    67201 aattggggcg aataaaaaac ttaggtgctg ctctctgtgg atcgcagcat aataatcgct
    67261 ttcgcatttg ttatgccgaa ctcacgttaa atagcattga ataacgatta gaaaattatt
    67321 ttcattatca aaatagggtt ttaattatcg gaattaatta gttttctaaa ttctcttgga
    67381 gatttaccgg taaattttac gcaagctctg tgaaatgaag aagccgaatt aaaaccacat
    67441 tctaacgcaa tttgaagtaa attcatgtga gacttattgc gaagatttcg tttaacgtct
    67501 tcaattcgat tcatatttaa aaagtcggca aatttcatcg acatatgttt attgagatag
    67561 tatgaggctt gatgggtaga aagacctaaa taagaagcaa aatcaggcaa tctgagttct
    67621 tcatccgcat aacctcttac ttgtaaaaaa gaattaattc tctcttcgat tttttctaac
    67681 tctacgcctt ccaaaatatt tctagtggat tcagattgaa tttcttcttc tgactcaagt
    67741 aaatcatcat ctgaaaaatc agtaagttct tgatccatca acactttatt ggattctcca
    67801 taagctttgc tgaaaagtat ggggaaaaaa cgttcaatta aagtagtata agcaatcata
    67861 aaccctggaa taagttcaga aaacataagc atctttgtag attgaattac agttccggtt
    67921 aaatccaaaa tcaaagaaga agtaattgcg agtgttataa aggggaagtt gaaaaaaacg
    67981 ttcgactttt gagaagaacg tattttgtaa atggaccagc cagatgtgta aagtgtaatt
    68041 aaaatagcaa ctgaatcaca aaaacagata taaattgtac caggtaaaaa aaatgcagcg
    68101 gtcaatgcaa gtggaatgat tgcagtcaat cgtttacagt aataccaagg attttgaaga
    68161 cgatctagaa taaacatcat acaaactaag accgccgcag aagcatataa aactaaacca
    68221 aagtaaattc ctaaaaacaa ggaatctttc agtagccttg gatctgtttg ttgtggaaaa
    68281 atgactctat tgtttgccat caaaaagata ctaacactta aaagaatcgt tccgtaagct
    68341 ttactaaatt catcttttct cccagtgtag agctttgtga tcgccatcac gattccagtt
    68401 ccaactcccg ctgcatgggc atagaataga ttcatttctg aaaatagaga ggatataacg
    68461 tcgtataagt tattggcact gaacattaga atgaattccc tcgagaaagt ttttgaaaac
    68521 cccaaatcgg ggttttatgg aatttttgcg gcattggcgt ttcattaagg cgatttattt
    68581 ccactgattt cattatagcg ctcgattttg aatctggtca tcggtaaata taatttagaa
    68641 ataggaaaat tataaatatc agatatgcta ttttaggatg tcctattaat ttggaatttt
    68701 ttgagaaaag cggaggacaa aatggcctta gaaaactccg ccttagattg aatttaatca
    68761 tagacaaaat ttaatttcta aattgaatat ccgcagagga agactggaag tggattacct
    68821 ttgtttgggt ttctctaaat tgttttggag acattccggt ctcttttaga aaggctttat
    68881 aaaaagaaga atttgaatta aagccaactg caattccaac agaaactaca gatcgagaag
    68941 gatcgttgat aagcattgat ttagcttctt ctaccctaaa tcgattgata taattgttga
    69001 aattcatacc tagatggtta ttcaaaaaga aagaaagttg atgtacagaa attccaagtt
    69061 cttccgaaac atccggaagg cgaatatctt cgtctaaata aattctttct tctttgatga
    69121 tatgaatcag ttttttttcg agagcgctta tatctacatc gtgtaaaagt gaacgtttga
    69181 caaagctttt tccagattct gaagagatta tatctaacaa attagggcgg attaaggtta
    69241 gaaaataata gaaaatgaca gtaaatgtgg tgtgtacact ggaaagtaaa atgagagatt
    69301 tgttttcaaa aacgattccg agaatttcca gaggaataca aagggaaatt aaaataacca
    69361 aactaagaat tgttttaaaa ctcatcgcag aagattcgta ctttttgtcg atgaaaatgt
    69421 ttgcaactgc gattacgaaa tatacgaata catataaatc tgctgcaaat aggaaaaatt
    69481 cgagttcttt gcttccttgt tgttcgtaaa aagtagcaat tggaaggcta aggatcaacg
    69541 ggccaatcag attccaataa taaattaaag gaagtttcga atatctttta aaactcatag
    69601 tggaaattaa gaagataagg gttccactcg ctgctaaagc gacaatatcg attaaaaaga
    69661 ggagtttacg aagccaggtt tggggaatcg tatttaagac ggattcatct ataaattgaa
    69721 agattgcggt gaagattaaa actgacgata ctagataatc gatttgtttt cttgcccgaa
    69781 tccaatttcc aattcctaaa actaaagcga agcccgcgcc gaatcttatt aagctcaata
    69841 agatctcttg atttaatatc gaatctaaaa tattcatcat aatccattgt tcgctttttg
    69901 ttttcttaca tttatttctt cgagaaaatc aaaatgcatc tctaaattaa aagtttaaaa
    69961 gtaaactcac ttaagattca tttttaaatt gaagtcgatt tcaatttaaa ggaatcattt
    70021 tatatacgaa tgtgaaaatg acatttaaat tgtaaaagaa atttttaata ttcgtggata
    70081 cttttatttt gattattaac tttatagatc aagatcattc cggtagatga aaagtttctt
    70141 ttttatgtaa aaaaattgaa cacttatcat tgaattaact ttaaattttt ctatttataa
    70201 tataaaggta ttcaatttta aataaaaaca tttcattttt taattagtct tcaaaatcta
    70261 tcaacttcgg tttaagcatt ttgaaaattg ctttagagct ttcgaaagtg ataagccaaa
    70321 ttgggtaaag cttcaattgt atctaacgtt ctattgattc ataaaactaa aaagaatcat
    70381 ttctgtttat ttaaggcgat tcgtagtcaa ataaataaaa tcatgtcgaa ttcaaggata
    70441 cttattttga attttattta tttgcaagtc aatttatcgt acttcctaga tttgaaagta
    70501 ataaattttg agtgaattct cattccaaca aaaaatatcc gaagctactt taaaatagaa
    70561 atgatctctt cgctttatat gttttgcaga ttaaaaatct tttgtcggcc gattggctta
    70621 acagtttgag aaataaaagt ttaattttat cgttttatta cgatttgttt ttagatcttt
    70681 tacagatttc tagctgttta agctagttgt gattttgata aaaattggcc cttggtataa
    70741 aattaacgat actgttatat aacatcgata atagaatcat taaagaaatc tataatttca
    70801 aaactgaaaa ttctctcaat taattttatg aaatgtgaag tttctatagg tagtagaata
    70861 aacgaagtca tccagtttaa acaagtcgct taaagcgtag gcgtgttttt gtttttgaat
    70921 cgaaataaaa tttagtcttt taagaatata tttttaaaga aatcaattca aaagatttgt
    70981 cattttgcaa tctttgtctt caactataaa cctaaggatt ttgatagaat cttattgtgg
    71041 attattgaga ttggatactt tcttttgaac tttagattat aagatgaaaa gaaaggagta
    71101 aattttacta tataatgagt ctatgatttc tgagtacaac gatctttacg ttgaaaataa
    71161 agctctttca tcggatatat atagttattc actgtatagt cttgagggaa agcaacttta
    71221 ttcagaaccg aattataatt ctttattgaa tttggatcca aaacttaaaa aagcggtcga
    71281 aagatttatc gattatggca attctaatgt ttctacgttt cgaagattca aaaatgatag
    71341 gagtattcaa cttatggttc ggtccgaaaa tgatcgaatt tacaaagtta gttttgaaat
    71401 caatacaaaa ggaagttatg tactcgctca tatagaatct actacacgca atttatccag
    71461 cacagagaaa aatagaattc aacgatttcg atctttaaaa catgatttag tccgcacttt
    71521 aaaattagaa aaaacgtact tttatctcat taatattgaa atttataatc atccatttct
    71581 tcataaatat gaaactcaaa tatatgaggc agttttttta gatttacata ctgaattctt
    71641 gaccattact aatagtcaaa acgtaggtct tagaatttct acgaatcaga ttttctttgc
    71701 atatcaaatc aataaaccag atgtagacat caactggatt ccttctagtt tgatctctta
    71761 catgaaaaat acaattcaaa tagacaatca tgaatttcat ttaaaacttt ccataggagg
    71821 atttcatact tccgaagcga atacgagccc tctcaatata ctcaaaggtt taaaggcaaa
    71881 tcttagaaag gtgatcgatt ctccttttag taggtatgca actcaaaatc aaaatgattc
    71941 ttccaatttg atcgcaacat atttatctct tagaaactca gtacataaaa aagaactttt
    72001 attgtattat caaccaatcg taaattcaga aaacaaaagc ctacattctc tagaagctct
    72061 ttctcgttgg aatcattctg ctaaagggat gatcagtccg gacattttta ttcctttggc
    72121 agaggagtcg ggtctaatca gttctattgg tacttgggta attcaaaatg ctcttttgga
    72181 tttgtctcag atccgaaaaa ataattcctt ctcttctgac cctatagtct cgattaatat
    72241 atcaccgttt caattgaaaa atcctgaatt tgcagacaat ttaatttctt acttttcaca
    72301 gttaaattta catcctagct cagttgttct tgaaataaca gagagtcgtt atgaagagac
    72361 tgttctcatc attgagcaaa tggcgatttt aaaacgtttt ggttttcaga ttgcgattga
    72421 tgactttggg attgggaatt ctaacttttc tagaattgaa aaaattgaat gtgattatgt
    72481 aaaactggat aaaagtttaa ttatcggagt agatacaaat caaagtaaga gaagcgtttt
    72541 aaaggcgatt tctcaggttc ttttttccct tggaaagaaa atggtttttg aaggaatcga
    72601 aaatgcagaa ttggagagta ttgcgatcga ttacggggca aattttttac aaggatttta
    72661 ttatggtaag cctacacaaa ttacagactt gtcctctttt caatttcaag atcatttttt
    72721 aaaataagtt tctaatttag aaattagtaa actgacttaa atctttaaac tgctatatag
    72781 gtatataaca gagtacctaa tatcttactt gtgataggtt tttttataat aaaaacttaa
    72841 attcctaatt ttataaggat caatcataaa atttttcgtt atttgattat ctttttttga
    72901 atatctataa attctaaaat tggaacactt ctttcgttga tgataaaaag ataattaatt
    72961 ttttacacca gtataaatat tttatgaaat tatcaaaata aagtattcga attctaatta
    73021 tgagtccgaa ttgataagtt agaaaaacat aaaatcctaa atgaagcgtg gattttgtaa
    73081 acataaaaag gcgaatcgta aaaaagtggt ccttttatag aatgctgtga atgagttcgt
    73141 tgaattttat aaactataat tatgtcaaat gttttagaag atgtattaaa gtttggaaag
    73201 tgtttcaata tggtaaattt gaaaatttgt agcaaagaat tcttaataaa tactttgttt
    73261 tttgaaatca ttttagctgt ttcgccttag atattaattt ttttgtgaat tgggtttagt
    73321 cttaaatgtg ttagtcgaga acaagcctaa attatttcga gaagagcgtt aaaataataa
    73381 agttcggtgc tagatacgct cggttcaaat ttgattattc aaaaaattaa atattctata
    73441 tatttaattt cctaatgctc gaattaagtt tgaagcaaag taggggaccg actttgtatt
    73501 aaatccgttg tcagtgattt gttagatatt cttatgcgta agagtataaa atttaaaaca
    73561 tgaggaacac taatgcaagt tagtaatgag ttcgttacat tcaatgtgca tggagcgtct
    73621 gtcaaagtaa tgttgattaa gttgtcagga gttgtagata atcgttctat tttgaatgtt
    73681 cgagatatta ttttatctat tttagaagag tttattggat tatatatttt gaacttgaat
    73741 ggaatcgaaa atgaagagtt tatcaatctt accaatttta gaaagatgct ttctgattca
    73801 atacgtataa atcataaatg tattatatac tctgaatcta aaaagttgga attatggatt
    73861 gaaaattatt ctgtttttaa tggagtatat cttgttaaaa atgatactga attaactcaa
    73921 gttttaaacg aaaaaattat acacgatgat tttgttgaaa gttcaaatga tgaatctgat
    73981 attcgattgc atttggatta tttaatcaaa gacggatatt gattacttac gattcaatta
    74041 aaaagaagat ttatttttaa aactgatttt aaaaataaaa acctctactc tataaaaatc
    74101 taaagaccaa caatttccaa aagccaaatt ctttatattt taagttgtat tcgaaaacga
    74161 tataacaaag acataatatt ttttctggaa aagattttgt aaaaatgagt ttttattgaa
    74221 tgacaatctt taaagggcgg ttttatgaaa aaaatggata tttgaaaatg ccattttgaa
    74281 ttttataaaa cttctttaaa acattcagtc tataggatca attaaaatta gatttgttga
    74341 aaaattaatt ctccatcgat ttccatttta tggaaatagt cagttgaaac agttttatta
    74401 attttctact atggaatttt ttaataaatt tattgtttaa catgagttcg aagtaaggat
    74461 taaaaaaatt ggaatctgaa ctttacagat cgattcttta aatgtgggaa ctaccataat
    74521 ttataaaata gaagtttata acacttgaat ctgttgtatt tcaaagtagg gaactaccat
    74581 aaaatttagg tttgtctata aatgatgtgg gaactcctgc aaatcacgat tttacaaaca
    74641 aattttaaaa ttgtaggaac tactcatact tttagaaaat tttttcttac gccgaattca
    74701 cgttatttaa tttttacttc aaaaataaac gatttgaaag ttcaagtttg cttaatatct
    74761 ctacaagcaa aaaatatgag ttaaagctta ttttatagat agagacgtct taagggatta
    74821 tttcaaagac actttagagt ttgtaagatt ttttgaaaat aaatgaaaaa tttttgatat
    74881 tgtattcaat ttagatattt cttctgaacc cgaaataaaa atcaacttcg agttcagaaa
    74941 aaaagatagg cgatgatcaa aatgtcatcg ccttatctaa ggcttcgtct aaatcgatcg
    75001 acatcgtaat cagtttatcc agtcgagtta attcaaaaat tttattaatc gggctaggaa
    75061 ttgcgtatac aattaaagcg ccttttagtt gtttcattag tttggcttgt gtgctgataa
    75121 gaactgcaag tcctgatgag tctatatgtg ttgtagccga taagtccaat aaaagtactc
    75181 tcgccccttc atcaattttt gaattgaata aatctttgag tttctttgaa gaaaaaatat
    75241 ttacttcccc actcgttttt acaattgtca tatggggttt tagtaaatga ttcacgtgag
    75301 aattggatat aatctcgacg gataactcat cttttgaatt gtttgttgtt tccatttttg
    75361 ttttcctaaa agttaatgtt aattttcatt tcgattttct gatccttttc taccgaatgt
    75421 aaatttggat ttgccggcat ttcttgaaag aaaaaagaga atgtagccgg aaaagtgact
    75481 agtgcggtat tgaatatata agtgcagatt aaagatatta gaaaaagttg atttaagttt
    75541 ttgtgtttat taaattctcc atttggttgt tctatccaaa gaatagagcc gtctccctga
    75601 ggaacaaata aaggattttt tccttctgaa ttttttgctt ctataaattc ataaatgctt
    75661 cctatggcaa aaaatgcagc agctcccatc aaggtatatc cactttttgt atatccttga
    75721 tttttaatat agtaaccagg aattaaataa tccaaaattg taattggttg aatttctttt
    75781 tctttcggag gaggttctgc ttttttttcg ttggctctat aaaacactga agcaatttct
    75841 tcttttggaa ttagaaccgg atttggatct gattcgtttt gaaccgaaat gccaccttca
    75901 tttacacttt gaataaggga taaaacttcc tttttatctt tagaaatgat ccgtatttga
    75961 aaacctgttt tagaaagttg ttctaaaatt ttggtagaag gtgtttctat actgatcgat
    76021 tccaaatctt taaaagaggc tctgagatac cggttatttt cgtccacata atagacagta
    76081 ttcgtattga gtttaataag tttttggctg catttaggtt caggttgttc tttaaaatga
    76141 atacaaagaa gatttccttc ctcttcgaaa aatatttcgg ctatgtcttt tttaaaaatt
    76201 tttatatctt caccttcggt tgtaatgata atataatccg atgttccttc ggtttctttt
    76261 aaatctcctg aaagctgttc tcccgatttt aaaattaccc tatgagcata tagatgactt
    76321 gttagaaaag taaaaagtaa aatataaatt agagtttttc tcatttagac aactcgattt
    76381 gaatcggaga acttagactg attttctttt tagaattctt ttcgattaag gtaatggatt
    76441 ggtcgtcttc aaaaatagct tttaagaacg gagtcttttc tttgttttga acaaatagaa
    76501 gtttatgaga acttttgata gaatttttca taagacctat cgaatcgatt gtataagttg
    76561 cgattgtaat tgggaaatga gccgagaaaa gtttggtttc gtctccgttt atgataatct
    76621 tatctccgta aactggaaca gaatcagtga cttgaatagc gatgtaattt ttgctttcag
    76681 ccttggtttc ttcttccgct ttttttaaga aagcttctga tttggcgacc actgcttgta
    76741 gttctgaact taagagactt ttcttttctt catcagcgcg tccagtttta ttaggattga
    76801 ataaactttc ctcggcgcta gagtgtttta gtttttcgga agatgctttg atttctgcgg
    76861 cttcgcttgc gtctccgagc ctttcagcat ttttatccga aatttttgca atatcgtttc
    76921 ctgcgttgta atagtgaccc aacatcatca atctacgatt tgccttgatt gcaatttctt
    76981 tgttggtatt ggaaaatgca agttttgcat attctgtgat ggcagcgttt tgattaccgg
    77041 tcttttctaa agaatatcct tgaatgtatt tcatctccgc agaagccata tcggattttg
    77101 caaattcttc taaaacttta gagtagtttc cttttgcgaa ataggctctt gccctggatt
    77161 caggactatc aaagttttct tcaatttctt tagcgctttg tttggacctt tgtatgattg
    77221 cgattaaaat ttctgcatcg tttgcaaata cggttccggg attattttct aaaacagatt
    77281 ctaaatcttt gagagcgtga tcgaattctc cctggacagc gagacaaaaa ccttggtgta
    77341 aaagaataaa tccgctttcg tctgttcctt tggcaaatgc ttctgttgat tctccataag
    77401 cttgataagc ttctttgtat gcttggtttc tttccaaagc aaaggcgtgt tctaaaaggc
    77461 ggattttagt tgagctgatt tcgaaatcga ttggaggttt accagtgaca aaacgaactg
    77521 cattgatcaa aacagaacca aaactctgta gaactccaac actgaatgtt tctaattgat
    77581 tactttcaat taaagaactt tgtaaattat tcagattcat ctccgctcga atattgtctc
    77641 tattggacaa aatactttcg aacttagatc ttagaatttc actcgagaaa gaaaaattga
    77701 atagttttct tttttccaga gtgactttta attcatagag ttttgtatcc agtacgatta
    77761 atccaaaaaa aacgatcaat aggaatccta caattgcgat gaaaaaactc tttttcattt
    77821 ttaagtgatc tctaaaatcc cgaaagtaac atcgtctgga aaaacgtttg cataagaatg
    77881 gatttcttct cgaagttttt cagtaagttc cgttgttggt agagtagcgt atttctgaaa
    77941 agcactcaaa agccgatcgt ctccaaatgg ttcggtggtc ttctcattgg ctgcatccaa
    78001 aaccccgtct gtataaacta gaattttatc tccgggagaa gttttaattt ttaaaacgct
    78061 atattcatct ggaataccga ttcctaaaac aaacccggtc gattctaata cgacgatttt
    78121 gttttgttct tttcgataat aatagattgg attgtgtccg gcgctgcaaa aataggcgta
    78181 tcctccttct ttttcaaaaa gaataaaaat tccagtggca aaaaaagttc cttgtaaggt
    78241 ttcaaaaaga ttgtcgctaa gtcgattgaa aatgtgagcc ggatttacgg tttctttcat
    78301 gatattttct acattgtaat gaatgataga agtgatgaga gctgcagaaa ctccgtgtcc
    78361 agtagcgtct gctaaaaaga atgcggttct tgtatcgcta atctcgatga tgtcataaat
    78421 atctccactt acttcacgca tcggctggta aataatttct acgttaatca gattgaatgt
    78481 ttttcttttt tcaggaagaa aacattcctg aacattttta ccaatttcta actctgtttg
    78541 aatctgagcg tttttgagtt taagagtatc aaattgggaa gaaatttgtt ctgccattcc
    78601 attgaatgta tttcctaata catctaattc gtcgtgagct gaagcgttcc aggaaatcct
    78661 tgcatttaaa tttccggtag ccattgtttc gctgacttct tttaaaagaa aaagtcgaac
    78721 gaagatcttt cgataaagga aaattccaaa aagaatgtga aaggcaaatc cccagatcag
    78781 taacaaccca agttgtatat aaagggattt aagtcgatct accatttcct tcattttaat
    78841 ttgggaaatg agaaatgttt ttggattgag ataaaagatg agattgacta tgaagtggtc
    78901 tgtgtcaagt tcaatatcgt aagatgtgtt tagagccgct tttgcgttac tcatgtttgt
    78961 aagttttgtt ttcagatcgg atatagtcgc cgtagctccg ttggaaagta gggtgcgcgt
    79021 tttttccaaa gaattgtctt ctgccgcaat gactgaaaag tttgtgagcc ctatgcttaa
    79081 tagtttagtt tgaaattcgt cggtttgaga ggagttttca aagttgatat tcccgtaaga
    79141 ttctattttt ttaagaattt cccgagcgac acgatccgat tctaaagtaa aattggaaat
    79201 gagaagatcc gtttgatttt cgaaaatcat gaccgctaca aaagtaagat ttacaacggt
    79261 taaaatcgta taaatgacga taatctgtag tcgaagtgat ttcttcatgg tcaagataga
    79321 ttatcgttct tgaatgagtc aaaatcattg catactataa agtgaatcgt tttgtttctg
    79381 ggagcctaat ggtacacttg agtcacaatc gtttcaaaag aagtcaaaaa gtttttgacg
    79441 ctttggatac gacatagatc cgcaatattc tgtagcagta aaaattaaaa agaatttctt
    79501 ttttgtaaat cgagatagac ctaacgtatt atttcgtatt ctttcccatt tcaatttaaa
    79561 attttgaaat caacaactca aaaatgattc tatacatttt taatgcatat ttccaaaatt
    79621 ataataagct tttcagaaaa taaaatcttt catataaaaa tttttaagtt tctccttacg
    79681 aaatccgagt actcaaaata aatttttaca aattagtttt ggtcatttca aagaggaatt
    79741 gatttcaata caataatcga ttttttacta tttactttcc aattcgaaat tcgttttaag
    79801 aatgtaaaac atcattcaaa atcaataaaa aagtaatatt gaactcaata aaaataagta
    79861 ttataaattt attatataag ttttatttga ttcaaattca ttttatagaa gtagtaaatt
    79921 atctctataa ataaagttat taaaaaatga aattctccat ctgtttctat tgtatgaaaa
    79981 cggtcggttg aagcaatttt gttcgccagt atggaatttt ttaacaactc taatgtttaa
    80041 attgtttatg tgagaatcga acctcgaatg taaataaaag tgcctaactt tttagtttct
    80101 aaagattaaa agtggtggag ttcctacatt ttgttttacc gacccaaaaa actttttcct
    80161 ttggaagaat atttgacttt cactctgaaa cttgagtttg tatgagttcc cacaaattaa
    80221 gtcacattac gaatttttaa atggtcattc ttcgtaattg aaatttgtat gagatcttac
    80281 attttttaaa tttatctgta agatatagat ttgtggtagt tcctacaaag ttaaagctct
    80341 tactattcgg gtatatgaaa gtaacactaa aaattaacga tcaattttgc aaagaggtag
    80401 gagtagtttt aaaaattgtt tctagttcgg aatcgttctt ttttaaaaaa tcttacattt
    80461 ttgaacaaac tagcttatca tagtattatt ttcatatgtc caagtaataa aataaattct
    80521 tcgttaacaa acgtatgatg atattttgca tatttttaaa atctaactgt aaaacttgaa
    80581 tttgtatgag ttcccacatt ttgttttacg gaaaatcata tttgataaaa cgaatttatt
    80641 acgtcgaatt tacattgaat ttaacaaaat ggaattcttg tgtattcgat tcattgaaaa
    80701 attaattttc ttctgttttt ttcattaaag tgaataggaa aaattgtttg tagatatgga
    80761 tttttttcaa caattctaat acacaaaatt aagattatta tgtagaaatc gagtgagaca
    80821 aatagataaa atcattctgt aaaaagtaga taagtttttc aaaaactaac atcatttgaa
    80881 atgatttata ttttctaggg ttatttcttt tttacgtaaa atttaaatta agatttagga
    80941 aagttttcta aaagttcttt atttttcaat ttttgttctt taagcatctg atagttttca
    81001 cttttaatcg ccttaaagtt ttgaatgatt ttcatttttt ccttcataaa ttctttgaga
    81061 ggttctgcca ataattcctt accattccaa gatgcttgtt ctcctgcttg aagatttaaa
    81121 tcgtttcctg aagaaggatg aactgtgact tctccttcgt ttacaaaaac tccttcagga
    81181 atatccgaat cctcattttt aggagctttt gttttttctt cgctgattac aaattgagtt
    81241 ccgcgaactc cagcagtgta agaggctgaa cttatttcta gttcttcctt tttattagat
    81301 ttttggacgt ttgtaaatag tttaccggaa actaaagtaa gttttgcagt gtttttagaa
    81361 ttatctgaaa aaagttctgc aatttcaatt ttcgtaaatg gggctatcct gattacggca
    81421 tttgcaccta attgtaaatc agcttttcct tctccagttt ctacttttgc gttttttgtt
    81481 aatataacgt ttttcttaag tgtttctatt ttccctgctt gagaatactg aacttttcca
    81541 gttacaaaaa gtacaattgc gatttcctca tctgcaaaaa gaatttgagg taagaatagg
    81601 taaaaagcaa caaggaataa aacgttatga atcatatcgg aaaaatttac acggatttct
    81661 taaaaaatct acaattaatt ttcaaatatt aaaaactgtt tttgtaatct gagattcatt
    81721 cctaaaaaca attgttttga ttatatttag ggttgctgaa aattaattct ccatcttatt
    81781 tctgtttcat gaaatgatca attgaatcag ttttgtgaat cgccgttatg aaatttttta
    81841 acaactctaa tgaaagaaag ttttcttcac ctttagtgag aaaaaattta gttttttcta
    81901 ttgttgattc tggtttcaat gacctgattg agaagatctg caagttcttg aaattcatct
    81961 ccttttcgaa tcttgatctt ccgagccggt tcttctcctg ctgctaattt tctaagttga
    82021 tttttgatat tgtaaatagg tccggccatt ttgtgagaat agattatagt aaagattgtg
    82081 gtcattccca agaacaaaca ggataaaaag agtattcctt ttacttgaat tgtaaacata
    82141 tctagtttat gatcgtagtc cggaagaaaa atttcccttt ccacaaattt ttccctttcc
    82201 actccgttgt gatcttcgaa acctttttga tatactttaa tagggtcatt tctcaaacga
    82261 aaaacaactc ctttgtcgaa cttagtatag tttaaccagt atagaaaacc taacgtcaag
    82321 ataaggccaa aaacaatgag taaggaataa tttaataaaa acttaaattg gaaatcttga
    82381 tctacaatgt agttactaaa aattcttttc ttgccggcgt cttcttttgc cattgccatg
    82441 taatggttcc tcgtgaacta aatatcccga tttaccgacc gactgtcaaa gagaatttat
    82501 tttcagtaga gttgaattac ttcagagacg gattctctct gaataacaat ttctttttca
    82561 agagtttgaa tgtacatcgc tttttcatcc atgtctacga ttacaccttc gatctctttt
    82621 ccattgatca aaataatttt ttctaatctt tggaagtccg ttagtaactc ttgtctgttt
    82681 gaataggttc ggtttttatc tcgaggaatg ttttcaattg gcagtttttc gaattcggtt
    82741 tctaaacgat ttttttcgaa atcgtttaaa tgactgcgaa caaaaccctt ttgatttaca
    82801 aaaattccct gatttggctc tataacttgt tcaccttcgg gagctgattt ttgagattct
    82861 acgtgagtgc taactgctac tcgaccttct aaaacttcta ctttggttcc ttgtccagga
    82921 atattctgaa aactaaaact tgtacctctt acttccgcgc ttaaattttc ggaacgaact
    82981 ataaattctt cttttttaag atttttatga atatgagcta ataattctcc cttttctaaa
    83041 tcgattccaa ttttgtaatg ggtggaaaga tcaattaatc gaaaggagac ttctgaatca
    83101 gaaagtactc ttactacaat tccatcggac acttttaagt tcaaaatggc tttagaacca
    83161 gtgactactc tctggccttc ttggattcgt acccctggtt ttaaaagaat tttgtctttt
    83221 ggatcggagg aggtgaggta ggcttctcct tctacttgtg aaatttctac cccccctttt
    83281 tcaactccga gagagggctt atccttaaga atagaataat atcctaatgt aactgcaaaa
    83341 agaaatatcg ctgccgctga aattccccaa atgagtttat tttttgtaaa atcggaaaag
    83401 gaaagtattt tagaagaatt tttactggcc tgggcataaa gagattcgaa gtctgatttt
    83461 tggggtgaat attctaccca agaattgctc aaacctttag ccagccattc tattgaagga
    83521 ctaagatcgt tttgttttcc ttcgaaaaga atttcttgaa tcttttgttc ccttttcatt
    83581 cccggttctt ccatttttat ctatgattct acgatcaggg tttcaaattc tttttttctg
    83641 cgatttcggt tactttcgcc gtcgctttga cgatgagacg agaagcagtc gataccgata
    83701 tattcataat ttccgctata gtagtcagat tgtagtcctc cataaatcga agaatcaagg
    83761 catatttttc gtcttcttca agttcgtcca aacagactaa tagacgttct tctaaatctt
    83821 ttagttctgc ctttctaacg aaagaaagtt tttgttcctg gaactcctgc atttcggaat
    83881 ttccactttc ctttaccgtg gaaaatttcc gggaatagtt gatggagcgg ttccgagcaa
    83941 tcgtataaag taaacggatc gcctgttcct ggtctatatc tgtatcggaa tatttcctga
    84001 aaaaattcag aaatgtatcc tgcatcaaat ccatcgcaat ttcaggattc ccggaactat
    84061 atttatagag aaaatcaaag atttttccgc tgtactctcg atagagagca tccataaaat
    84121 ccttccgggt ggccattgga actaagttga aattgcgaaa cccgatttca agtaaattcc
    84181 tttgtcctta cttctatttc taagctaaca ggatgagtgt tcattttttg caaaatatag
    84241 ttttttttta aaagaaacag tatgattttt tgtctctatt attttgtcgc ttttcccagc
    84301 ttaaaagaga atttgagatt gtcgttttag catttggaaa tcttcaagct tcctattaca
    84361 gaaaatcgat tcaataaaaa aggcaacgtt ttcgcaaaac tatagttagt ctgcagatat
    84421 aaccgactcg tttcgtgatt gcagatcgtt gtgatattcg tgcctttggg tcgctgttta
    84481 aaagtctacg atgtatgttt gttgctattt cctagataga cactaagagc acttttcaat
    84541 aatttccgat tgttttattt gagccttaat acaaagtcat ttgaatttta attatgctac
    84601 ttacaaaatt gcaatgttag tagatcaaga atattttgta tcatcaacag tttgggctta
    84661 tgacttaatt taacgttgag gttggcgtaa gaaataactt ttgtacgaaa aatggcgtgt
    84721 catattgaat cgatttttta acaaaaagag attaaatata gatctgacat tgatattttg
    84781 tgtaatcggt tgaacaggtt ggatttgaag aagtctcaga gcgtttgtgt aagatctatt
    84841 ttacgaacgc agttctggat atgttagatt tattacagga aaagtattgc aatataagaa
    84901 tcctccgcca atttattgaa cacggattac atatttacgt ttcgttttga aaagcatgta
    84961 ttgagcacga tgtgtaaagt atgagtagat acgctcaaag gtatgggctt acattatggg
    85021 acataaatat gattatggga agttacttat ttcctcattt aaaaatatac ttgaaacact
    85081 gaacgtttcc tcacctaaaa acctacatga aactgttttt gagaattatc tatcggtctc
    85141 tttgaattgc attacctaca actctatttt ctaagctttt ggaattgata gaataacgcg
    85201 tctttatgat attcgtatat tttgttattt ttatgtatct atgtaatgct tgcaaaagga
    85261 caatcaaata aaaatgaaac actattttga aatatcattt ttgatttcaa tctttcttgt
    85321 ctcttttcac ttgagtagcg agcccattga taagattaaa gaaggtgatt tgatatttca
    85381 ggaaactttt tctgaacaag gcaaggctat taaaattgct acgagatcac gatatacgca
    85441 tgtcggaata atttttaaat ataaagaaaa acttaaagtt ttggaagccg ttgaaccggt
    85501 gaaaattacg gaaattgata cttttatttc gaagggaaaa aataagcatt tcgtaattaa
    85561 aagactggca aattcggata tgcttctaac cgaagagaaa ataagattaa tgaaatctat
    85621 tgggaatcaa tatatcggaa agcattacga tatttatttt aattggtctg atgaaaagat
    85681 ttattgtact gaattggctt ggaaaatatt taaacaagca ttgaatattg aactcactga
    85741 agagaaaaga ctaaaggatt tcgatttgag taacccagcg gtaaaatatc taatgaagaa
    85801 aagatacgga aagaatatcc cgttcaatga ttttgtcgtt tctccagcgg atatgttttc
    85861 atcgaaaaaa ttaaaaacaa ttatggaact gaactaaacg aactgcagtt gtgcccgctc
    85921 taaaacctcg gactcgatga tgtcgggaag cgtatatatc gttcgttatg cgtcagttta
    85981 cataaaattg cttttttttg aaacttctag aaataaatga aacatttata tttaattagc
    86041 ggccttggtg cagatgaaag agtattcaaa aatcttgatt ttggtgaaaa tgatttaaaa
    86101 tatatttttt gggtagatcc tcgagctaac gaagaaattt ttagttattg caaaagattg
    86161 tctaaacaaa ttagtaaatc agaagaaatc attctcattg gagtttcttt tggaggaatt
    86221 gttgcaattg agttatctaa gataatatcc gtaaaaaaaa taataataat ttctagtatc
    86281 aaaaacaaaa tggaaatgcc gaaaatctat cgatttattt cggctttggg tattataaaa
    86341 atggttcctg catttgttta taaaatctat aatccaattc tttcgtattt atttgggata
    86401 aattctgatg aagataaaaa actattgaag gactttatca aattaacgaa tgcaaaattc
    86461 ataaagtggg cactaagcac gatattaaaa tggtataatc agtatactcc aaatgaaatt
    86521 gttcatattc atggagataa agataaactt tttccagtta gatcaataaa aaatgcattc
    86581 attataaaga atgggggaca tttcatgatt ttaaataaat cagatgagat ttcttctaaa
    86641 ctaaaagaaa tattagaaaa ttgaatcata aatagagaga cattcgctga gttttttggg
    86701 tcgttcgacg gattgcgttc tataataaaa ttgtaactca agacaaaata tcgtattatg
    86761 tttcttttat gcaatttatt gactgaagct aaaagcgcga tctcccaggt ttttttacgt
    86821 taaatttacg ggattgaggc attaattgac gtgagcttga cgtaagtgag aattcatgat
    86881 tctgaaaaga gttagaatct gaactttaca gatcgattat tcaaatgtgg gaactactac
    86941 aaaccacgat tttacggata aattctaaaa ttgtagaaac tcaacacttt gagaattttt
    87001 ttaaaccgaa cttaggttaa ttagtatttt attgtgtagt tctaagtaga ttcttggtct
    87061 acccaaaaat aattatttaa aaatttataa tatatcttaa tttgtgggga ttccacaaat
    87121 taagatttta cagtaaaagt ttgaaaagtt caaatctcaa aaacaatcct aattaagaat
    87181 tacctccgtt tcttgtttta acaataaact ctgcgagtac ctttaaaatc tcacccattt
    87241 taaaccaaga cattaaaata attcccgagg tgataaagag accgtagata ctgattcctc
    87301 caaacccttc tgatattttt gcatctggaa atgcctttaa agtatagagg cctaagataa
    87361 ggaagataag acctacaaaa aaagcttggt tcgtaatacg gaaaaaattt ttttctacta
    87421 caataaagtt atctagtttt ttctctagtt cttttgcttt tgaagaatct ggatgtatct
    87481 ccaaaagatc ttttgctcta agttcttgtt tcatgtggtt tacctaagaa agattttttt
    87541 ggtaatgttt tgatctccgc ttttattttt acaaaaatca gtgatttact aaatctgatt
    87601 tttatattat tataataacc gatttaaatt gaacagtatc ttttttaatt tatcaaaaat
    87661 gaaatcatta ctctagtctc atttttgtag gtatgatgtt gttatagaaa atagttaata
    87721 gatttttaaa ttgtattgtt atttctgatt agacttatat cttaagttac caaatatttg
    87781 tgtaaaaaat ttaatcttat cctcattatt ttatggaaat ctctttatgt ttttgagatg
    87841 acctgtaaaa agttaaactt cttttgttac tcagaattat ataataagtg cccaacattt
    87901 tacaccgaaa caggttttga aatagagatt acgatactca attttataaa ggttggtaag
    87961 tttgcagaaa ttagcattct tcattcttat gagaatcgtg aaacagcaat tttatgcaaa
    88021 aatttgattg aaagataaat tttagatttt ataaaagttt tttattttaa gtctctttta
    88081 aagaagaatg aatcatggca gttttaattt cttggaaatt aaattgaata cattctacat
    88141 tttgaatatt cgatatattt tttattttag atttataagt ctttagcatt cttttcataa
    88201 caaagccatg tgtacataac gctatgattt gattggaaaa taagtttatc atgtgtatca
    88261 gggaaagatg taccctaata tctgtttctt gttttgattc cccatttgga aatcgaagtg
    88321 tgtcatagag ggggtcatga ttattccatt ttttccaaaa gttttttcca aaataaaaat
    88381 ctacttcgtt tattaatttt ccttgcccgt ctcccagaaa tacctctcgg aagccgggat
    88441 taaaaatcgg atttaaattc agttcgtcag atataatttg acttgtttct tgagctcttt
    88501 ttaaatcact actcaataaa acttcgattc ctaatcgttt taaaatcaac gctaaagatt
    88561 ttgactgaag ttttccttgt ttgttgattg aaatttctag atgtccttga agtcttcctt
    88621 ctcgattcca atcagtttcc ccatgtctga atacgtatat aacatttgat tttttgaata
    88681 tttctttcaa ttctttaact tcgttcttac aaaaaataag ctgctcctga ataaattaaa
    88741 atgtaaaata taaaagttaa aatcgaagat agtaaaatta gtttgttggt ttgaagaatt
    88801 tgttcgattt gaaattcttt ttttggatcg ccgagttttg gttttatatt ttgaacccca
    88861 ctataaagat taactccacc taactgtatt tctaaagctc ctgctacagc cgcttctgta
    88921 agacctgaat ttggacttgg atgttttttc ccgtctcttt gtagaatata taatgaattt
    88981 ttaaaattat aacctagaaa caaagatgaa agtacaagta tataagatgt aattcttgcc
    89041 ggtaaataat ttgctaaatc gtctattctt gccggaaaac ttccgaatct tagatacttt
    89101 ttgtttttgt atccgaaaag agagtctaac gtattaatgg atcgatataa cattgcccat
    89161 gcaggcccac caaaaactgc ataaaaaagt ggagttgtaa ttccatctac taagttttca
    89221 gcagtgcttt ctacacaggc tcgaatgatt tcagactcgc tcaagttttc tgtatctcgc
    89281 gctacgattt tagatacttt tttacgagct aatggaagat tagtttgtac taacgcatca
    89341 taaacttctt tactatgatc aatcatatct cgaattgcga tcgtagtata aataatcatt
    89401 atagataaga gttcacctaa aatccaatga agttgatttg caaattgtac cgataaaaat
    89461 ggtataataa aagaaattaa atatacgaga caagaggtta aaattccggc tatttcttcc
    89521 gaagaacaat tgtttctaaa aaacttttct aaagctctgg ctaactttcc gatagctctt
    89581 actggatgag ggaggtcttt aggatcccct agaatcaaat cgacaagaat agatatggct
    89641 atgccccaag gcatttttta gccgagccct aatttacgat agatgagatt tatatttaaa
    89701 gattgtctaa cgtatcttgc taatctgtct aaagactttt ctaaattata agacacttga
    89761 actttaacta aaggagattt tccttttcgg attctgattt gatctagata ttttctacga
    89821 aactcgtcct tgtcaaaaat tccgtgaatg tatgttcccc aaattctccc cgtcggatcg
    89881 ctgtgtccta gttcttcagc tttttcgttt aaaagtatta cgcgcgtatt cccgatagat
    89941 tttgttttac cgtgatgaat ttcgtatcct tctacttctg tttttgttgg aatatgggtt
    90001 gcgaaaactc ttttgagaga tttatttttt tctaatatag tttcaatttg taaaagtgaa
    90061 atcccttgga tagaaccctg atcactttcg atacgatacg gatcaaaaat gttttttccc
    90121 agcatttgat aacctccaca aatccctact atgtccgttt tttgatttcg tgataaggca
    90181 aaaattttat ttactaagcc aacatcatat aaatgattca aatctgagat tacgtttttg
    90241 cttccaggaa gaattaaaac gtctggttct cctaaatctt cgacagttct tacgattcta
    90301 actctaacat ctggttcagc tctaagtgcg tctatatccg tatgattaga aatcctagga
    90361 atatcaatta atacaacgtc taatctttct tctaattttg atgtatcgtc taacgctcca
    90421 gatttaaatt ccaaggaatc ttcttccggc aatttaaggt ttttaatgta tggaacaatt
    90481 cctaggatgg gtttatttgt atattcctct atatagttta cgccggtttt taaaagttct
    90541 tttgctcccc gaaagcgatt gataataaaa ccaaaaacta gttttcgttc ccattcggtt
    90601 agagtttcca tcgttcctaa aagggatcca aatagtcctc catgatctat atttcctact
    90661 aacaatacat ctgcttttgc gtattctgcc attttcatat tcactatatc gttttttttc
    90721 aaatttactt cagaagcact acctgcacct tctattataa ttacattata ttctgatgca
    90781 agagaatcgt aagatttttt tacttcttca aacgcgatag gtttgtattg atcgtagtct
    90841 ttaaaattca tcgagtttag tggttttccg ttgatgatta cttgggaatc tttttcattc
    90901 gaaggtttga gtagaattgg attcattcgt atatcgggaa gaattttggc tgcttgtgct
    90961 tgtagcgcct gtgccctacc tatttcttct ccatttaaag taacaaatga gttgagagcc
    91021 atattttgag atttaaaagg agctactttt ataccatctt gtgagagaat tctacacaaa
    91081 gcagcggtta gaatactttt tccaacgtta gacgcggttc cttgaaacat aatagaagga
    91141 gttttctttc gagattttag tctttgtcga gtcccataaa atatatttga aaacgcatct
    91201 ataatttttt tattctcttc aggggttcgt actgcaattc ggataaagtt tttagataat
    91261 ccagaaaagt tttcgcaatt tcttactgca atcttatatt ttataagtaa ttcttgagtt
    91321 aaatcgaata tatttttatt atccaagatt ttaattaaaa taaaattagc ttcgcttgaa
    91381 aataaattca aaaattctaa attagaaaga tcatatatca atttttcttt ccaaattttt
    91441 atattttgtt ttgaattttc tatatagtct tcgtcggaaa ttgccttttc atacactgaa
    91501 gcggcaatgc tgtttacatt ccatgtgggg agtcttttag aaatattgga gcaaatcaaa
    91561 ggggaagcat aacaaattcc aattcttaaa ccaggaagag cgagaatttt agtcatagat
    91621 tggattagaa tcatattctc ggttttatct ttgagaaagg aagattcgtt cgtacaaaaa
    91681 tgaataaagg attcgtcgat cacaaaaaca gaattttgaa attcttgtgc tatttttaga
    91741 acttctattt tatcaagtgt tactcccgtg ggattgtttg gatgtcctaa aaaaaccaag
    91801 gctttttgat ctggcttaga tttaagtatg tctctaagtt cgtttatatc taaacgaaat
    91861 tgtttttctt ctttaagggt gacttcgata caaggaatct ttagaagtga aattgcctct
    91921 ttgtacccgc tataacaagg aactgcgatt aatgcataat ctgcttggac tacaaatggt
    91981 atttgaagta taagttcgga agctccgttt cctagaacaa tttgttctgt gcatattcca
    92041 tattttgaat gtattttctt ttttaaagaa gtgtaatttg gatctggata agaaatgagg
    92101 tcttctattt tggaatgtaa aaagggcctt aaccattccg gaaagcctaa tgggtttata
    92161 ttggctgaaa aatctaaaat ttctttcgga ttacacccgg ccttttttga aagtttgatt
    92221 aaattccctc cgtgttcagg taagttcatt aaattttaac cttttgattt tgtttaattt
    92281 gtccttttat cttaatggga attccactgg acataaaata aacataatct gcgttatgcg
    92341 ctattgtctg attgcatatt ccaagtaagt ctctatagat tctaccggct ttactcccgg
    92401 gaacaagtcc aagtccaact tcgctactca caaatataac gtgttttacc ttggtgtttc
    92461 gaatatgttg caaaagcttt gtacaacttt ttttaatcgt aacttcttcg atttttcttt
    92521 tttctatttt agatttatat aataaattat tgatccagag gctaaggcaa tcgattacta
    92581 taattgactt ctcaagaaaa tattcggatt taaataaatt caaaaaattg aattcttctt
    92641 ctatggtttc ccatataaaa tggtttcttt cttttttatg ttttagaatt ctttgattca
    92701 tttcttcgtc aaaggtggga caagttgcaa taaagtattt ttttcctttt atatcgtttg
    92761 caagttcgag tgcaaatctg cttttaccac ttctgcaacc tcctgtaatc aaagtgatag
    92821 tgggtatttg catctttttg tttttacttt gaatttgctt tttttccaat ttgaaattcc
    92881 ttgacttact gattgataaa ctgcctttcc aataagatgt ccagaaagtg tgtgttttcc
    92941 agtataacgt tttgttgaaa tacaagaagg agatgcaaac gcgatacaat cagttccggt
    93001 gccggttgca agtccagttt tacaccgtat ctttgcttcc aatacggcga gagttcttgc
    93061 ttcggtaatg agggaaactg cttctaaaga agtattcaag tcaaatggga tggaacattg
    93121 tactagtata ttaatcgttc catacgaatt tgattggaac ggtggatctc caattctaac
    93181 cgagtttcct aatcctacag tgacaacaga tcgaattttt aaattttgtt tttctaatat
    93241 tacttccgaa taattttcaa gagaaacact ggtaagaaaa ccaactccat tcctagattc
    93301 ttttttatat aataaacttt tatagaagta gtcgatcgga tccacttcca gagttagatc
    93361 ttcatctttc acacgatgcc atagaacaca gtctacttgt tctttccagc ctcctccgat
    93421 taaagcccaa ctcagaacgt tatgtggttc ttcaaagttt acttcgagcc aagaatcctt
    93481 aatataaatc atttccgtaa acaggattga acaaatcctt ctgccaagtt tgggttggaa
    93541 gcccaatgag cgtgtatgta ggaagcaaga atcgaatttt tggaataacc ttcctcgcta
    93601 acttgatcac tttttctttt tctaagattg taaacaagtt cgatcggatt ggattcatct
    93661 agttctaagt ccgaatagcg aaattgatgg cctctgaatc ttagtcctac ttctccgaag
    93721 attgtttctt tttttgtagt tacttctaca taacccaagg cttttaattt tttttccata
    93781 atagaagttg cagaaattaa gccgagcatc ggaaaaaatt ctccttcgac tagtttgatt
    93841 cctttagaaa gatacataag tcctccacat tccgcgtaaa ttggaatatt tttgtatgat
    93901 agatctcgaa tataattaag taatgatttg tttttagata gagttggcgc aaaaacttct
    93961 ggataccctc ctccaaaata aagcccatct acatcagtaa gtctggaatc agaaagagga
    94021 gaaaaaaaca ctaattctgc tccggcttgt ctgagtcgca ttaaattttc ttcataataa
    94081 aagtggaacg cagaatccat agcgattccg attttacaac gttttaaagt agtatttata
[truncated: 9,120,928 more chars]
