# Supplementary material for: Horizontal transfer of the rfb cluster in Leptospira is a genetic determinant of serovar identity
Source: Life Sci Alliance. 2022 Dec 9;6(2):e202201480. doi: 10.26508/lsa.202201480 (PMC9736851; doi:10.26508/lsa.202201480)
Supplement: Supplementary file 9 [file LSA-2022-01480_Supplemental_Data_3.zip › Supp_Data_2-rfb_sequences/sequences_used_Fig_5C/Lai_576783.gbk]

LOCUS       DCFLDGKI_1             94018 bp    DNA     linear       08-DEC-2021
DEFINITION  Genus species strain strain.
ACCESSION   
VERSION
KEYWORDS    .
SOURCE      Genus species
  ORGANISM  Genus species
            Unclassified.
COMMENT     Annotated using prokka 1.14.6 from
            https://github.com/tseemann/prokka.
FEATURES             Location/Qualifiers
     source          1..94018
                     /organism="Genus species"
                     /mol_type="genomic DNA"
                     /strain="strain"
     gene            1429..2550
                     /gene="dnaN"
                     /locus_tag="DCFLDGKI_00001"
     CDS             1429..2550
                     /gene="dnaN"
                     /locus_tag="DCFLDGKI_00001"
                     /inference="ab initio prediction:Prodigal:002006"
                     /inference="similar to AA sequence:UniProtKB:Q9I7C4"
                     /codon_start=1
                     /transl_table=11
                     /product="Beta sliding clamp"
                     /protein_id="X:DCFLDGKI_00001"
                     /db_xref="COG:COG0592"
                     /translation="MKIKVNTSEFLKAIHAVEGVITTREIKSILSNLKIEAEGKETFL
                     SATDLEISIKTSVPADVTQEGNVSLPAKQLSSFFKTIHFEDTNLSLEESDSNSSIVYI
                     TDASGKNDYKSKISGMDADEIKTISKIDSSQVSSFPSTLINDMIRKTSYAIAHEDQRF
                     IFNGLYMIPNGDKLIFVGTDGRRLCKIERTLPSPLQFKDSIIVPAKAIREISKMIATS
                     EVGNIGLIDGQIYVSANNIELLCKLIEGNFPNYEQVIPKNTKFSTSISKEEFQVSLRQ
                     VLTAAEEPSRQVRLTFSKNNLNLFAQTLGASEASINKPIEYSGDEVTIAFKGEYLMDI
                     FRSIDDNEVKIEFSDANSPVIFKDPSDPEFISVIMPMKL"
     gene            3213..4310
                     /gene="recF"
                     /locus_tag="DCFLDGKI_00002"
     CDS             3213..4310
                     /gene="recF"
                     /locus_tag="DCFLDGKI_00002"
                     /inference="ab initio prediction:Prodigal:002006"
                     /inference="similar to AA sequence:UniProtKB:Q8RDL3"
                     /codon_start=1
                     /transl_table=11
                     /product="DNA replication and repair protein RecF"
                     /protein_id="X:DCFLDGKI_00002"
                     /db_xref="COG:COG1195"
                     /translation="MFLKHLTIQNFRNHEELSLDFDSRLIFFVGDNGEGKTNLLEAIC
                     ILSWLKSFRESEDSNLIRWGSENYFLRGKIKDNLKESVLEIGFTSKPSVKRKLKFNQE
                     EIKKRTDLIGKFITVLLTPMDLKIIEGGPAERRKFIDAFISSFDPFYLESLLEYNKIL
                     KHRNALLKSGNPDISHLSIWDKKIVEKGIFILNKRREVVLELNSFYKVNLDKLSGGKD
                     GLELIYKPNVKDQDEFLEKLNRNLSRDLRLGYTSVGIHRDDLFIGTDQRDITEFGSQG
                     QKRSTVIALKAATFNYYKNILNTIPVLLIDDVIRELDVKRREYFVDLVVTAGQAFFTT
                     TDLEGIQDYVGKLKDQKQIFLIRQGKVEPIK"
     gene            4307..4771
                     /locus_tag="DCFLDGKI_00003"
     CDS             4307..4771
                     /locus_tag="DCFLDGKI_00003"
                     /inference="ab initio prediction:Prodigal:002006"
                     /codon_start=1
                     /transl_table=11
                     /product="hypothetical protein"
                     /protein_id="X:DCFLDGKI_00003"
                     /translation="MKDDLISSKKIETSEFRSILNQMGITEENLQEKISIHTLKNRWK
                     EIVGPVFASNSEVNSIQFGKLRILVSHNAYKQELLFLQNRIIRESARFLGKGIVRSIE
                     ISIGKLTASYSITNTETKEKKGLEGKDDLIAILEKETDPEIKKRYLEILQYL"
     gene            4837..6756
                     /gene="gyrB"
                     /locus_tag="DCFLDGKI_00004"
     CDS             4837..6756
                     /gene="gyrB"
                     /locus_tag="DCFLDGKI_00004"
                     /EC_number="5.6.2.2"
                     /inference="ab initio prediction:Prodigal:002006"
                     /inference="similar to AA sequence:UniProtKB:O08399"
                     /codon_start=1
                     /transl_table=11
                     /product="DNA gyrase subunit B"
                     /protein_id="X:DCFLDGKI_00004"
                     /db_xref="COG:COG0187"
                     /translation="MSQEETSYSAGQIKILEGLEAVRKRPGMYIGTQDETGLHKMVYE
                     VVDNSVDEAMAGHCTEIKISILPDNIVEVKDNGRGIPVDIHPDKKISTIEVVMTILHA
                     GGKFENDAYKVSGGLHGVGVSVVNALSEYLEVEVHQKGKVYTQKYERGIPVSSVQIQG
                     DSSERGTIVRFKPDATIFTTVDFQFDVLSARFRELAFLNKGLVLVVEDHRRGKENILR
                     NEFQFSGGIVSFVEHINENKHPMHKVIHFERNKDDVLAEISIQYSETYTENIFCFTNN
                     INNNLGGTHLEGFRAALTRTLNDFLKKDSTLSKKHPTGLSGEDVKEGLTAVISIKIPQ
                     PQFNSQTKEKLVNAEIKGIMQTLSSEGLTLFFEENPNITKKILEKCILSAKAREAARK
                     ARDLTRRKTVLEGGGLPGKLADCSEKDPAHSELYLVEGDSAGGSAKQGRDRNTQAILP
                     LKGKILNVEKARLDKILSSEEIRVLVSALGTGIGEDEFNIDKIRYHKIMIMTDADIDG
                     SHIRTLLLTFFFRYMRPVIERGYLYVAQPPLYLIKHGKNSTYVYSDKEKEELLKNIGA
                     EKVVIQRYKGLGEMNPEQLWETTMDPSNRVVLKVKLDDFVEAEETFNILMGDEVQPRK
                     QFIEVNAAKVANLDL"
     gene            6775..9279
                     /gene="gyrA_1"
                     /locus_tag="DCFLDGKI_00005"
     CDS             6775..9279
                     /gene="gyrA_1"
                     /locus_tag="DCFLDGKI_00005"
                     /EC_number="5.6.2.2"
                     /inference="ab initio prediction:Prodigal:002006"
                     /inference="similar to AA sequence:UniProtKB:P05653"
                     /codon_start=1
                     /transl_table=11
                     /product="DNA gyrase subunit A"
                     /protein_id="X:DCFLDGKI_00005"
                     /db_xref="COG:COG0188"
                     /translation="MSQEMENETKVLSYNIAGKPDIADALKNGVRVIPVEIEDQMKEA
                     YLGYAMSVIVGRALPDVRDGLKPVHRRILHAMNERAWRSDRPYVKCAKIVGEVIGNYH
                     PHGDASVYEALVRMVQEFSLRVPLIDGQGNFGSIDGDNPAAYRYTEARLEKVAEELLR
                     DIEKETVSFSPNYDDTKEQPDVLPANFPNLLVNGSSGIAVGMATNIPPHNLRETIDAV
                     IAVIRNPEITIPEILKIIPGPDFPTSGIIIGGEGLISAYSTGKGSIRIRSKVEIEEKK
                     NGREVIVVTEIPYQVNKKVLLEKIGDLVNEKQIEGISEILDLSDRKGIRVEIHIKKDA
                     NAQVILNQLYKMTQLQVSYGITMLAILDNKPKIFNIKEILTAYAAHRREVIVRRTQFD
                     LDKAEKRAHILEGLKIALENIEDVIKVIRASKNPPEAKQQLMIRFSLSEVQSDAILEM
                     RLQRLTSLEVQKIIDELEEVRKLIIDLKDILAKPSRVNEIVCTELQEVGDKYGNKRKT
                     EISIETIESSSFNAEDLIADEEIVIQITYDQFIKRLPIDTFKRQKRGGKGIQGLSQKR
                     DDVIKIMKAAMTHDNIMFFSNIGKVYVMKAYELPIASKEARGKSLKAIINLREDEYIS
                     SVFTFRGEDMDKDLLLVTRKGFIKRIQLKEFGNVKKSGIIAIGLREGDELIKVESMTD
                     KDEVMIFSKKGLALRIEGNIIRAQGRTASGVTGMRLAEDDAIVGLSKYKEGEDIFVVS
                     EEGYGKRLGFEEFAAKGRGGKGMAYLKITEKNGFSVGTGSVGSEDEIILITQQGMTIR
                     INAFDISKLGRTAVGVRIVDLKDNDKVQDFTVLGEN"
     gene            9284..10273
                     /gene="dusB"
                     /locus_tag="DCFLDGKI_00006"
     CDS             9284..10273
                     /gene="dusB"
                     /locus_tag="DCFLDGKI_00006"
                     /EC_number="1.3.1.-"
                     /inference="ab initio prediction:Prodigal:002006"
                     /inference="similar to AA sequence:UniProtKB:P0ABT5"
                     /codon_start=1
                     /transl_table=11
                     /product="tRNA-dihydrouridine synthase B"
                     /protein_id="X:DCFLDGKI_00006"
                     /db_xref="COG:COG0042"
                     /translation="MIRIGNVTIPGKISLSPMAGISDSPTRRICRKFGAAFSYTEFVN
                     TDELVHRAPKALKMFRYKLEERPITFQIFGNRLEIIAEAAEIIQELKPDIIDLNMGCS
                     TRKVSLRGAGAGLLRRPLLAGKIIEAIKKRVNIPVTAKIRIGWDSTSRNYLEVSKILE
                     ESGVDALTVHGRTKEMAYTGFADWDAIGEIKVNRKIPIFGNGDIKSFQEANFKIDKYL
                     LDGVLIGRNAIGNPWIFSGVKKEELSWSEVLAVILQHLRWMIEDYGEEFGLVLFRKHL
                     VKYLNGLEFDLAWKTELLEIKEWNRFEDILLSDKKRIEFTVPTFGTTKRFAFP"
     gene            10280..10624
                     /locus_tag="DCFLDGKI_00007"
     CDS             10280..10624
                     /locus_tag="DCFLDGKI_00007"
                     /inference="ab initio prediction:Prodigal:002006"
                     /codon_start=1
                     /transl_table=11
                     /product="hypothetical protein"
                     /protein_id="X:DCFLDGKI_00007"
                     /translation="MTNDHYDLSHEDYLQRVRDRLLICLDNFLEKRLSVIEASRLIWR
                     LGNELSDDDPLFRTFLGIDSETDHLPVGDERNLWNPKALIEKDKEIREMEINFESEAR
                     IAAEALRSRLGH"
     gene            10624..10719
                     /locus_tag="DCFLDGKI_00008"
     CDS             10624..10719
                     /locus_tag="DCFLDGKI_00008"
                     /inference="ab initio prediction:Prodigal:002006"
                     /codon_start=1
                     /transl_table=11
                     /product="hypothetical protein"
                     /protein_id="X:DCFLDGKI_00008"
                     /translation="MTCNTNAPNRGNGTKNSSGYICYLKTLYDIL"
     gene            10866..11603
                     /locus_tag="DCFLDGKI_00009"
     CDS             10866..11603
                     /locus_tag="DCFLDGKI_00009"
                     /inference="ab initio prediction:Prodigal:002006"
                     /codon_start=1
                     /transl_table=11
                     /product="hypothetical protein"
                     /protein_id="X:DCFLDGKI_00009"
                     /translation="MKQIKLLLILSFLLLIMIGCKKEEKKQEAQILGNRYANFDQWIY
                     KVPGSDKKEDQVSLVYGMEEVTGLENVEAEVTTKKGTSTVTYIKVKTVENKEGFAPAK
                     NFSENVYFVLNDADDAFVKPTITANTKGKLKRGMYCLEQEVIQEFSKVTCYDSILTED
                     KLNNYYDVWIKTISTSLSKDPLLGETVKLLKKSSQELAKYNSVSDEEKNKILQVATES
                     LKKAVAKQDEFNTDINTLAGKFGIILQ"
     gene            complement(11955..12932)
                     /locus_tag="DCFLDGKI_00010"
     CDS             complement(11955..12932)
                     /locus_tag="DCFLDGKI_00010"
                     /inference="ab initio prediction:Prodigal:002006"
                     /codon_start=1
                     /transl_table=11
                     /product="hypothetical protein"
                     /protein_id="X:DCFLDGKI_00010"
                     /translation="MTVFKFVLLVSSFFLLSSLSQCTTILLRDYQESVKIYGFYYYFY
                     EGFKDTSGKPGATIIESPDDWFDSNKIFQYCANNPLSSLEANLDKDYSYEIQRRKKDE
                     ICKKLGNSTESNLIIEANGNLLLFDLGTKIAVTSGHHQHSRISPLDLVIYRGPPLRKS
                     IQNIKAAWISKDSICLEDSSKKIVSLDCSHTEGNGDFERRVCFQTSADCSNKTLAPLH
                     LSSIPRSAPTYFLKERCYGKVNECNNVSIAVWFPGQHASNKSQIIEIEIGKFSEQMIM
                     SKTIPYVMSYGLYPVTIVWDVITFPFQIAAFIIFFNDFSLGGYVPPGKK"
     gene            complement(13365..13925)
                     /locus_tag="DCFLDGKI_00011"
     CDS             complement(13365..13925)
                     /locus_tag="DCFLDGKI_00011"
                     /inference="ab initio prediction:Prodigal:002006"
                     /codon_start=1
                     /transl_table=11
                     /product="hypothetical protein"
                     /protein_id="X:DCFLDGKI_00011"
                     /translation="MINRLIALSLATMIFAACSSTDTGQKDATTVGDGGWTFEGWGGP
                     PEQRNDGKTPRDTNPKDWYYIKFSSRASGKAVAKKSQAMMQSTCREASRLQGASDVVK
                     KMVGETVESASGVSDGEATASVIVSQSQGVVKGVGVYECKATGSGSDPKDVSKDNWEE
                     CQCVIYAKFPGGKDALVAKAQEVSKQ"
     gene            14004..15611
                     /locus_tag="DCFLDGKI_00012"
     CDS             14004..15611
                     /locus_tag="DCFLDGKI_00012"
                     /inference="ab initio prediction:Prodigal:002006"
                     /codon_start=1
                     /transl_table=11
                     /product="hypothetical protein"
                     /protein_id="X:DCFLDGKI_00012"
                     /translation="MNPRFPILKLRIHLDHTKFYMLRNLFFFFCLVTHPIFSTSITFL
                     PGKMDGRLPVTLERIDDRSQEISKFGAFYANLLLRARVDTTEKVRDKEIFNKFKNSHF
                     AKEDFLKICSELSTDFLVRDELGFQNNITLDRTLYDCSQRRLEEFHLSEKSDLFILMR
                     SMTERSFPWIPSKKRQTIASVSNQSSRELIFVIDLSPSFQREREEWVRFVKNTSWDSL
                     TGIRIVTFSEGKISILPKASSLAELRIQIGSLKSFGKSNLDDLSEALLNIKRSLVGSV
                     SKSQEVVILTNAKGKIPNPALASSIQNLQTSGYRVLLFTASYFSASQTRYYKGIFPKG
                     NLFDITYFRKISTTKDSKTLIFRGRQIYFTYSNVSPNQAIDESSLNKVSYSGKYMESE
                     SINPLNFIEIYSELTGDKIFASDTLQTNLTFLLSGVLLKDEFREGNETEVLVKSGEKA
                     YWIFLPQGMKIPQVDEQVQYQTRYVPSANSVDGVVNVANLTENYKISPSQILECTPIQ
                     VRNYFQNTNKSSFECIIRGRVLQVKGL"
     gene            15633..16526
                     /gene="zraR"
                     /locus_tag="DCFLDGKI_00013"
     CDS             15633..16526
                     /gene="zraR"
                     /locus_tag="DCFLDGKI_00013"
                     /inference="ab initio prediction:Prodigal:002006"
                     /inference="similar to AA sequence:UniProtKB:P25852"
                     /codon_start=1
                     /transl_table=11
                     /product="Transcriptional regulatory protein ZraR"
                     /protein_id="X:DCFLDGKI_00013"
                     /db_xref="COG:COG2204"
                     /translation="MNSEEHIFIGNASNSIKIFNRLKSLSQSNLPLFVTGGPGSGKTF
                     VSNLIASLSGTNPQIFIIDSDHHENQRSLESALSVKDNVYFLFKDFPNFPKENQAYLL
                     KRIRENQNNSRFVFISGKEWKQKLEAGQILESLYFEISNFRLDLPDLRERKEDIPLLI
                     KHFLEILSDKYKRKEIRLSEKLYHILLNYDFPGNIRQLRNLLESMISLFAVRILDVKH
                     LPPQMFETSYVYSEFIEVKTGIPLRDYEREIIKKNLILVNGNREKAAKILGISERTIY
                     RKIIEFGLSDEVEGKNLPSDV"
     gene            complement(16468..17577)
                     /locus_tag="DCFLDGKI_00014"
     CDS             complement(16468..17577)
                     /locus_tag="DCFLDGKI_00014"
                     /inference="ab initio prediction:Prodigal:002006"
                     /codon_start=1
                     /transl_table=11
                     /product="hypothetical protein"
                     /protein_id="X:DCFLDGKI_00014"
                     /translation="MLLRKNRMATKTKEYKNSIEFLNDWNQKLPQIVFVAAKESYEFE
                     ILAEKYKDSIRKTGESYEIVIFVSEPGDFERFQSEAFNLDIFSNRKLFIIKSGLEFFK
                     PISTGKGKNNESLQKQFSNFPDSIQLLIHYNHWEVPNKVLQIFGGKANLIKTKNFYPN
                     ETRGGLLQACKEIGVQLDEDAIDEFLHKIPPSMGAYLQSLSKLKLYLSKKIFTKQDIE
                     DVLLFSGEFNSSGLVDFFMESDRIRFFKELKKFQSGKDSLLLFFSILKEKIDQLRKYK
                     IISKKYETSLSDEELHEFLGTQSYSPARKNFVRNRLKKEATFFSDKTIGELYDFLIDM
                     NIRIKTNSEKEESLFYFKRRMEDFFLQLRRKDRIL"
     gene            18128..18343
                     /locus_tag="DCFLDGKI_00015"
     CDS             18128..18343
                     /locus_tag="DCFLDGKI_00015"
                     /inference="ab initio prediction:Prodigal:002006"
                     /codon_start=1
                     /transl_table=11
                     /product="hypothetical protein"
                     /protein_id="X:DCFLDGKI_00015"
                     /translation="MNISSGVQRISFPNEALTYVSPARMGGKVYAVEPIRREDFNSDT
                     NTRGTNFSTPSKETLPTTRGSLIDFYA"
     gene            complement(18334..18897)
                     /gene="maf"
                     /locus_tag="DCFLDGKI_00016"
     CDS             complement(18334..18897)
                     /gene="maf"
                     /locus_tag="DCFLDGKI_00016"
                     /EC_number="3.6.1.9"
                     /inference="ab initio prediction:Prodigal:002006"
                     /inference="similar to AA sequence:UniProtKB:Q02169"
                     /codon_start=1
                     /transl_table=11
                     /product="dTTP/UTP pyrophosphatase"
                     /protein_id="X:DCFLDGKI_00016"
                     /db_xref="COG:COG0424"
                     /translation="MIVLRSKSPRRKQILESLDLDFRIESEDIDESSLKDEHPLEYLK
                     RISLSKLGTRSKDELLISCDTIVVQENSILQKPENFSQAIEMLERLSGKTHIVYSGLG
                     IYYNKLEQFAFDSSKVHFHTWNKEQIKKYIERYSPFDKAGSYGVQDIEGPVQSFEGSY
                     TNILGFPIRMFFQYHELWKKYLKGNQA"
     gene            18958..19854
                     /locus_tag="DCFLDGKI_00017"
     CDS             18958..19854
                     /locus_tag="DCFLDGKI_00017"
                     /inference="ab initio prediction:Prodigal:002006"
                     /codon_start=1
                     /transl_table=11
                     /product="hypothetical protein"
                     /protein_id="X:DCFLDGKI_00017"
                     /translation="MKENPLTQRDQIGYIFCVLVLIWNVSIFSQAVSNESKDPKEKQK
                     TQSDRELIETGKLESVRKKAYLGLKGIRVSLLNFGKKQELDKLANDYGQAETLYIKAE
                     YGNATIAFENIFKSIISFEESIRKDYESKTTQLSQELAPLIVTIRLDEKNKNRSILPV
                     LEKYYIRFGETSKASAQELEKGDKTSALYYQRQALLSLYQTKILLGKNEDSALSLSDK
                     VSKNKILDSDYLKPEELLYWDDAEGRLNTEAETNRKKEKTKTLKSYEWRLGISAEKNQ
                     SKNEIKNQDSTQNNSSENKIKP"
     gene            19999..20502
                     /locus_tag="DCFLDGKI_00018"
     CDS             19999..20502
                     /locus_tag="DCFLDGKI_00018"
                     /inference="ab initio prediction:Prodigal:002006"
                     /codon_start=1
                     /transl_table=11
                     /product="hypothetical protein"
                     /protein_id="X:DCFLDGKI_00018"
                     /translation="MNHFLNIKIFYKKLWICFLILLIFPSCRRGSFDRIKESSFQYFC
                     KEYLLFCEYVVAKIDMFDCDPLHNTYEKDGTHYIDREVLADDLTIEKEEKDTEVFDPY
                     SEKKSKKEKSKDTNADFGKNIRIDPRKLIRVFDTERGKKPSIANGSESIEDIRPCYPV
                     KQQYNRE"
     gene            20507..21250
                     /gene="fabG_1"
                     /locus_tag="DCFLDGKI_00019"
     CDS             20507..21250
                     /gene="fabG_1"
                     /locus_tag="DCFLDGKI_00019"
                     /EC_number="1.1.1.100"
                     /inference="ab initio prediction:Prodigal:002006"
                     /inference="similar to AA sequence:UniProtKB:Q9KQH7"
                     /codon_start=1
                     /transl_table=11
                     /product="3-oxoacyl-[acyl-carrier-protein] reductase FabG"
                     /protein_id="X:DCFLDGKI_00019"
                     /translation="MNDLFNVKNKTVLVTGSTRGIGRYFAEGFKNAGAIVYGTGSSQE
                     SIKKFDGSGIKGFAADIRQPDVMTPIIESIVKEHGRLDVLVNNAGIASNKPAAFLKED
                     EIESIIQTNFTGVFRACTAYYKIHKKKGGNIINIASILGMRGTKLASVYSGTKGAVIN
                     MTRALAVEWIGSGYRVNAICPGFIDTDMTEMIKEKPDVLEQMTNAIPMGRLGKPEDLV
                     GAAIFFASDASSYVTGQTIVVDGGITAGL"
     gene            21266..21874
                     /gene="yciO"
                     /locus_tag="DCFLDGKI_00020"
     CDS             21266..21874
                     /gene="yciO"
                     /locus_tag="DCFLDGKI_00020"
                     /inference="ab initio prediction:Prodigal:002006"
                     /inference="similar to AA sequence:UniProtKB:P0AFR4"
                     /codon_start=1
                     /transl_table=11
                     /product="putative protein YciO"
                     /protein_id="X:DCFLDGKI_00020"
                     /db_xref="COG:COG0009"
                     /translation="MILSLHSINPEKRKLQQISDQLSQGKIYIFPTDTVYALLADSQS
                     KLGVEKLYELKNISKNQPLSLICPSISIASNYIEHLSNDAFRLMKKITPGPFTFITSA
                     NKHLPRVSFSNQKEKQIGIRIPDAIYLQELMKIHPNPLTSTSVFANDEFIIEVDSLEK
                     IYGSRVEGIVDGGILKVELSTILDLTGDEITIIREGKGFELL"
     gene            22365..24047
                     /locus_tag="DCFLDGKI_00021"
     CDS             22365..24047
                     /locus_tag="DCFLDGKI_00021"
                     /inference="ab initio prediction:Prodigal:002006"
                     /codon_start=1
                     /transl_table=11
                     /product="hypothetical protein"
                     /protein_id="X:DCFLDGKI_00021"
                     /translation="MKQFLFLLCVFLLFQNCSVKPTENPCDTSTSLFYKSLFLNFILT
                     SGKTSICGMHTSVQLPPPTILNIKSKSTLNTGFLIGEMDESASGVQISLDSGPFMDAQ
                     TSGNQWKFQLPAAGVSTTIPSSGIWRDWSLHTISVRSTSKESNSIPITITVQKGSNKD
                     INGDGYPDALIGSQTANRVRAYLSLGKAKGLDLVPVTLLNGAGGFGYSVKLGDIDGDG
                     YADAVVGSATNTFAIYLGSIGGLSTTAINYIPIGVGGLLNVDVGDINGDGFSDVLIGV
                     PYDVGNIGRVYSYFSNGVMGQGVTFGQQLNNPGNAGSAAFYGYAITLGDINGDGKSDA
                     IIGAVGSGQVGASFVYLAQAAGAFAAYSQTITGSAANEWYANSAIATDINRDGFADLF
                     VGAYQESGGVGRVHLYLSNLGILVNTANGPISGLAGSQTGTSVATGDVNGDGFLDLLT
                     GGYSYTSTFPNQGYAITHLTTGDTMGLTVNPLNLLTVPVNLGDMGNSIASVDINGDGL
                     SDVLVGAPSSVGGTNVGNVYLYISNGLDGYTSAPQIFVEPDVNGTFGTSVDL"
     gene            complement(24605..24862)
                     /locus_tag="DCFLDGKI_00022"
     CDS             complement(24605..24862)
                     /locus_tag="DCFLDGKI_00022"
                     /inference="ab initio prediction:Prodigal:002006"
                     /codon_start=1
                     /transl_table=11
                     /product="hypothetical protein"
                     /protein_id="X:DCFLDGKI_00022"
                     /translation="MRIIVVPPIIYFAIIQIKRILFILPISILLLSCVSRLRRPELSG
                     TIMDYDKNPIEGCAVGKTSTDRNGKFSLSELEYEFLELNRK"
     gene            complement(24859..25221)
                     /gene="yfgD"
                     /locus_tag="DCFLDGKI_00023"
     CDS             complement(24859..25221)
                     /gene="yfgD"
                     /locus_tag="DCFLDGKI_00023"
                     /inference="ab initio prediction:Prodigal:002006"
                     /inference="similar to AA sequence:UniProtKB:P76569"
                     /codon_start=1
                     /transl_table=11
                     /product="putative protein YfgD"
                     /protein_id="X:DCFLDGKI_00023"
                     /db_xref="COG:COG1393"
                     /translation="MILKLKVYEYKNCSTCRNALKFLSGKKVKLEILPIRETPPKKSE
                     LKTMLQYLGNESKKLFNTSGNDYKELGLKDKLSSLSLEEQLDLLSKNGNLVKRPFVLG
                     EGFGFVGFKEEEWKKWIS"
     gene            26318..27331
                     /gene="fliG_1"
                     /locus_tag="DCFLDGKI_00024"
     CDS             26318..27331
                     /gene="fliG_1"
                     /locus_tag="DCFLDGKI_00024"
                     /inference="ab initio prediction:Prodigal:002006"
                     /inference="similar to AA sequence:UniProtKB:Q9WY63"
                     /codon_start=1
                     /transl_table=11
                     /product="Flagellar motor switch protein FliG"
                     /protein_id="X:DCFLDGKI_00024"
                     /db_xref="COG:COG1536"
                     /translation="MLNKKTNLTGRQKAAVFLIAVGSEVSSEIFKHLREDEIEQITFE
                     IARLDKITPEDKEKVLVEFNELMMAQEFISNGGIDFARGLLEKALGNQKAIDIINRLT
                     SSLQVRPFDFIRRTDPQHLLNFIQNEHPQTIALILSYLDPQKASNILSNLPHTIQAEV
                     AKRIATMDRVSPDVLREVERVLERKLSTLASEDYTSAGGIDSVVEILNLVDRGTEKTI
                     IEALEEEDPELAEEIKKRMFVFEDIVLLDDRAIQKVMREVDNSDLAKALKSVDTEVQE
                     KIFKNMSKRAANLLREDMDFMGPIRIKDVEDAQQKIVNIIRKLEDAGEIVVARAGEDE
                     LVM"
     gene            27396..29672
                     /locus_tag="DCFLDGKI_00025"
     CDS             27396..29672
                     /locus_tag="DCFLDGKI_00025"
                     /inference="ab initio prediction:Prodigal:002006"
                     /codon_start=1
                     /transl_table=11
                     /product="hypothetical protein"
                     /protein_id="X:DCFLDGKI_00025"
                     /translation="MIRLVRTFAYILVFWILCSCVSDSDRFQNLDLITQAEWTASLGN
                     HLKDRLEKSNVQKSFLKNKKEKLNIETNSREKESKDFKNWKLITRFPVNFNFLFSIPK
                     QSGFHDVTVKVEFSIHSDSIFLTFLKQPTAIYFPDLGENWELYLNGIPIRKEKFLKQT
                     DTGDLIPSVRRSLKSVILPIPSGVLKEGKNTILIYMIGESDFTHYIPNEHFGFYHSRG
                     YKILSLEQIYESTFEYWDLLLYGIYTIFGIYHIYFYFIRRKDLYYLYFGLFSFFSSVY
                     FFSSSNLIFQKFVNPNPELDSSLFFRMQYSSLTLIFPSFYYFLKDYFSPKEKGSMIAS
                     FFVIFLIGLFFAFLTVPFSWVHIAFKICQILAICFSVYILFFSIQTVRKKKQDARKIL
                     VGICVCIVFSTWELYGSVFENAKYHSTFFKLVYLFFIISIASTLVLRYVQLYKDAQLL
                     NKYLIDQKEAFYRFVPVDFIRIIDRESPISISVGDSKEKSMTVLTSCIRNFASLSKTV
                     PLNQTITFLNSYLSEMEELVYKTTGFVDKYIGNEILALFGDYDERAAKENFNSADNAV
                     ESAIKMVNAIRSGKLVKNFLIPSFWNLEIGIGINTGSVILGTVGSERRIDTTVIGDAV
                     DLSSGLRSLTALYKSKILISHHTYLRLHRMSEIGIRMIDSVILKERDQAVDIYEVIES
                     DPESIKEFKLKTLELLSQGILEYKSKRFDEAAKIFRQLYREEPKDFISMIYLKRCKLY
                     SSKPPDENWDGVFRFQTK"
     gene            30196..30816
                     /locus_tag="DCFLDGKI_00026"
     CDS             30196..30816
                     /locus_tag="DCFLDGKI_00026"
                     /inference="ab initio prediction:Prodigal:002006"
                     /codon_start=1
                     /transl_table=11
                     /product="hypothetical protein"
                     /protein_id="X:DCFLDGKI_00026"
                     /translation="MKKILYSNFLNNSVILFIFIVMRFFIIKIKLRFNFFIRFQVLLF
                     KNVLFTICLLFAVSIFSSDLPDFQLKDQRNKVLNSKNLKGKIVFLLGCSYMDIVLCRK
                     HGRKIYWRMQNLIDESEDFVEFIAFVDLRNAPNAIQVYIDENKSKNYESILLDTKGVL
                     SSGIRPNVSWLRIFSRSKKQIFESYYKEVDDQTVDFLYEIVRKQKK"
     gene            30788..31990
                     /locus_tag="DCFLDGKI_00027"
     CDS             30788..31990
                     /locus_tag="DCFLDGKI_00027"
                     /inference="ab initio prediction:Prodigal:002006"
                     /codon_start=1
                     /transl_table=11
                     /product="hypothetical protein"
                     /protein_id="X:DCFLDGKI_00027"
                     /translation="MKLYVNKKSKIGICVFILFFNCVEKKPQQAAYWREYLSYQKSIL
                     KEYPNGGIRNALFGNLTSKDEFLLQEKDNILSIDFYLQKTSQGFKNILTTEKIPENVP
                     YQIHVEYFPTSFRDQNTFQMKRKTVTILPFYSYLDFFHHIDRFQNFLRSDFDHSSKLT
                     TISNTHRYLCSVSHCNSGRGENFSWLLYELDESTKAVYPQFYKRFDKLLNQVSYKITI
                     FKTGEFLSGIELYNEGTKTFLKIPDTFAGYWSKPEILHIRISLFIQVYGLKIDIRNLG
                     YTLRFYSSKNYEKVTGEFSKLPEKKISGRFLKIFPPGMVDWFIPGNMEEYFDQYFTLL
                     VKGSEGKGGNKFESESFRNGKNMKVILKSQAEIFRDRFSPFRSSDEKDDQPSFWDILQ
                     ETLIEDLY"
     gene            32216..32920
                     /locus_tag="DCFLDGKI_00028"
     CDS             32216..32920
                     /locus_tag="DCFLDGKI_00028"
                     /inference="ab initio prediction:Prodigal:002006"
                     /codon_start=1
                     /transl_table=11
                     /product="hypothetical protein"
                     /protein_id="X:DCFLDGKI_00028"
                     /translation="MDGIALFTSQGLYFIFKWIHFLAGVAWIGLLWYINFVQGSFFAE
                     TDADTKKKATQQLVPRVLWWFRWGAMFTFLSGWCMIIHQIINGATLSSGQWLAIILGG
                     GLLGSLMWFNVWFVIWPAQKVVIASAKGETTENPAPRAARGLLASRTNTLLSIPMLFL
                     MGAARNLSISFDVTSAEAHTFLGVILGILAIVEINALTATPESASFKPIKTVKGVITS
                     GFILCLIIYVLLEALL"
     gene            32924..33283
                     /locus_tag="DCFLDGKI_00029"
     CDS             32924..33283
                     /locus_tag="DCFLDGKI_00029"
                     /inference="ab initio prediction:Prodigal:002006"
                     /codon_start=1
                     /transl_table=11
                     /product="hypothetical protein"
                     /protein_id="X:DCFLDGKI_00029"
                     /translation="MKISKNRGGFSRLLTVCIFSILILANCKEDENLSPEQKMISQGK
                     GLYITNCSSCHNQNPALDGAVGPAIRGSNFELLKARIVEGTYPPGYIPKRTSKVMNRL
                     PLNDEQIRSIETFLNTP"
     gene            complement(33280..34128)
                     /gene="cysQ_1"
                     /locus_tag="DCFLDGKI_00030"
     CDS             complement(33280..34128)
                     /gene="cysQ_1"
                     /locus_tag="DCFLDGKI_00030"
                     /EC_number="3.1.3.7"
                     /inference="ab initio prediction:Prodigal:002006"
                     /inference="protein motif:HAMAP:MF_02095"
                     /codon_start=1
                     /transl_table=11
                     /product="3'(2'),5'-bisphosphate nucleotidase CysQ"
                     /protein_id="X:DCFLDGKI_00030"
                     /translation="MEHPLAPPIDFPLEEVKRRIKSVQSVSGIFIESALKLQKDLKTF
                     SFSTEIEERDQIHKADEMMGKFIVEYLRQNFPSDSILSEDHYKHEGNNSFRWVLDPID
                     GSMNFVRGIPLYCVSIGLEHRESPVAGVVFAPGLSTKYSAILSQGAFKNGLRIDVSNT
                     ESLARAMLVPSFPTNRKEILNEVISDITAFISCGRSMRRTGSFVLDTCWVAEGLLDGI
                     WEKGVKLWDTAASSVILMEAGGKLTDFNGKHFLSGNSEVVVSNGKIHSQIVDIMRNVR
                     DSIGRN"
     gene            complement(34148..35059)
                     /locus_tag="DCFLDGKI_00031"
     CDS             complement(34148..35059)
                     /locus_tag="DCFLDGKI_00031"
                     /inference="ab initio prediction:Prodigal:002006"
                     /codon_start=1
                     /transl_table=11
                     /product="hypothetical protein"
                     /protein_id="X:DCFLDGKI_00031"
                     /translation="MELIQIEELNKILSSISGQNRPHEIFVDNLHTAFLEFEENFILP
                     STSVYEIDFSAAKEFLLQAEQLIPELIQGCNVLPIPKPKKNSNQLFLVKEIHFSEENQ
                     NKKFIFVVSFILTYLGGAPNSMIVKQPVQGKTAAVRTRRIYFLARILPLESLEFQNDV
                     LVDFLTRRYKETEFMIDVDSVSSYNKSQHTYSELFDDVDYSKQISMIHSILNINKEIW
                     KPGKVFEPIDVELHTISSRFLESSQERIFNQFETFRHLIDLLLSPESMTINLMNQEPL
                     HEWLRSFETERGITPSGNMLWKILKRK"
     gene            complement(35671..37647)
                     /gene="bgaA"
                     /locus_tag="DCFLDGKI_00032"
     CDS             complement(35671..37647)
                     /gene="bgaA"
                     /locus_tag="DCFLDGKI_00032"
                     /EC_number="3.2.1.23"
                     /inference="ab initio prediction:Prodigal:002006"
                     /inference="similar to AA sequence:UniProtKB:D9SM34"
                     /codon_start=1
                     /transl_table=11
                     /product="Beta-galactosidase BgaA"
                     /protein_id="X:DCFLDGKI_00032"
                     /db_xref="COG:COG1874"
                     /translation="MIFGADYYPEQWTRKDWKEDISIMKEMGLSSVRLAEFAWAMMEP
                     KEGKYDFSFFDHILNLIQKNEMTAILGTPTATFPPWLAKKFPDIIQERDGIQRTIGTR
                     RQACFSSPNYRKAVIKIVTAMAKHFGNHPVVIGWQIDNEIGHEGSDIDHSQTSLKAFR
                     IWLKNKYKTIQNLNETWGNVFWGMIFNSFEEIPIPGRHVASNFHPSLIQDFYRFHSDT
                     IIDFVKLQAQILRKFSVGRPLTTNLYPSPFLPIIDMAELATYLDYISWDNYPTWGEQE
                     APFPHPFISAMQQYNRGLKNLPFTVMEQISGFQGHDLLGYLPAPGQTKLWMKHSIAHG
                     SNAIYFFRYRTARFGQEQLCYGILDHDKKKTERYYELQKGIQEIEKYTEDFTEELFPA
                     EVALVHDIENARNWKHQPISTGLKFSPVPWSQVGYDIEMATWFSGMNVLNVNTHFRPA
                     SKIDFKDYKIIILPMYTMVNETVFKRLEEFVREGGTLVLGFRTGAKDLNGWMYDSQIP
                     GPFAEMAGIKIRKFESVGNQKVKFRFRFFPGTCSKICEILEPTTAEVWARYTDGKKFY
                     KGSPVITANNYHKGRVIYVGSSLEPLSFVLLYRRILKEAKIPFIFYGPNVEKIFRSGR
                     KQNYEIFINHSGKKSLAGLKILDPYEVRILSKKK"
     gene            37833..38690
                     /gene="hslO"
                     /locus_tag="DCFLDGKI_00033"
     CDS             37833..38690
                     /gene="hslO"
                     /locus_tag="DCFLDGKI_00033"
                     /inference="ab initio prediction:Prodigal:002006"
                     /inference="similar to AA sequence:UniProtKB:P99082"
                     /codon_start=1
                     /transl_table=11
                     /product="33 kDa chaperonin"
                     /protein_id="X:DCFLDGKI_00033"
                     /translation="MHNQDSLIYGILPDVHFRYSVAEISYSVTAASNLHNLDDSNTEL
                     LARTMIGAFFLADQIKEDTKVSLQIQFNEDSSIHSVLAYSDRQGRMKGVLRERPEEDV
                     EPAKAMEDYSGVMKVFRWKDGACIYQSVVPYLNQSFEENFRNYLNSSEQIICFVTLYI
                     RKNGFHWDVRGILLQSLPEAKEEHIQKVASLSEKIDKNINDFLGKDVYSCLNKIGEST
                     RSAVQILEEGQPEFRCDCSENKIRELIQTLGKKEAMQIVDEIGMIEVTCEFCTSVYRF
                     EREKVSELF"
     gene            38698..39270
                     /locus_tag="DCFLDGKI_00034"
     CDS             38698..39270
                     /locus_tag="DCFLDGKI_00034"
                     /inference="ab initio prediction:Prodigal:002006"
                     /codon_start=1
                     /transl_table=11
                     /product="hypothetical protein"
                     /protein_id="X:DCFLDGKI_00034"
                     /translation="MELEFKNLKLDELDKPAEFLALLILSFLKEGLHPIFLFTGVMGA
                     GKTTFASKLVKKIFPNTNVNSPTYTLINEYSISKKTDLSLNFQNILAKNFIPKEKFGQ
                     EKIQIYHFDLHRLKSPDELEDLGFEEIWGKMGVSIIEWWQIAKEDLNLLPLKIEVEFK
                     TISEYERTIIIKSTDIENFVSLKNLWEHSI"
     gene            39267..39947
                     /locus_tag="DCFLDGKI_00035"
     CDS             39267..39947
                     /locus_tag="DCFLDGKI_00035"
                     /inference="ab initio prediction:Prodigal:002006"
                     /codon_start=1
                     /transl_table=11
                     /product="hypothetical protein"
                     /protein_id="X:DCFLDGKI_00035"
                     /translation="MKKILFFDATNQWILVESFCLNPDKELETIASYSGIHPRESSKL
                     LIQELKSVLQKSNWKTPDLIISALGPGSFTGLRIAVATARNLSQLWKIPAIGFDSLNV
                     YTSFYYQEVGDPVIVGIEAKQKKIYFGMEDNRGFFGSIDVRPEDIINKIPEDRLQTFL
                     TSQKYSDHTDFFSGNSILENLPSASALLNQNINLIQEALDFPDRFPYWKLIPNYVRGT
                     YVDDKSTI"
     gene            39953..42208
                     /gene="rnr"
                     /locus_tag="DCFLDGKI_00036"
     CDS             39953..42208
                     /gene="rnr"
                     /locus_tag="DCFLDGKI_00036"
                     /EC_number="3.1.13.1"
                     /inference="ab initio prediction:Prodigal:002006"
                     /inference="similar to AA sequence:UniProtKB:O32231"
                     /codon_start=1
                     /transl_table=11
                     /product="Ribonuclease R"
                     /protein_id="X:DCFLDGKI_00036"
                     /db_xref="COG:COG0557"
                     /translation="MNIKKKQTTENKSVKSNRKKKTFDKSNKTKKERTDGFRENEIGK
                     KILKYIQFRAGSVIQFKDLNAKILREENQNSYGKKREKWEFQEKEREILETLKILETE
                     GLIELEKKNIIINSNQKLQGTISISKKGDGFVKLSSGVEIFVPNQYTQSAIQGDLVEV
                     RPYGVGKKRRLEGEVTEILRRGRDLYRMIVTEKEPKFIFGKLLDIDGEEKEGYLLRKT
                     ILTDLQEEIQSGDVLIVKLKEETEHEKNLYEVQFLRFESDTKEDLDLMRMLMKYNYNI
                     LYPENIILDLPEEVDESTVDDWNERVDLRNLKCITIDGEYSKDFDDAISFVEEKNRIR
                     FYVHIADVSYYVRPGNDLDEEAYNRATSVYLGSRVVPMLPPELSESLCSLIAGKNRLA
                     FTVEMEADWKGKITHAKYYKSIIYVKERYTYNKAESEILSGDSDNWIFRMNEFAKILR
                     TKRIEDGRVDLNLKENKVVTDSEHNVIEIAVQDRLQSHILIEEFMLSANIKVAEYIRK
                     KKHPTLYRVHEAMNEEKIESLNAFLQLNATKILLKDSSYESIRSVLKELEAKPAERLF
                     NMFLLRTFMQAYYSGEHLGHWGLGFEDYCHFTSPIRRYPDLVCHRVLQNILLGKKPIY
                     TPEEIVTFGLHCSHQERKASDAERDYYKLKACRYLEKTGIKEFSATITGCKPHLVFVD
                     LENPAVDACLFSSEFTDEGEIRLETDFSFYSKKYSKIYTLGDKIEVELDRIDYEEIKI
                     FVKMKKFQKKV"
     gene            42380..42880
                     /locus_tag="DCFLDGKI_00037"
     CDS             42380..42880
                     /locus_tag="DCFLDGKI_00037"
                     /inference="ab initio prediction:Prodigal:002006"
                     /codon_start=1
                     /transl_table=11
                     /product="hypothetical protein"
                     /protein_id="X:DCFLDGKI_00037"
                     /translation="MESFLQEPISRNRFLKLVLKLSAFLMLPGLGACSNGSIPKLRGL
                     KETQYLGFKSIGEVFLKGNPILDFDLGIAADDYIYGHPTPIDTEDILLLLGRIPSSTL
                     AAFIFDFSLQSMSSLNIEEREKRLLSWKTSSLGIKRGIYSILRQTSFFLVSKDQRIQK
                     LAGYEG"
     gene            42884..44497
                     /locus_tag="DCFLDGKI_00038"
     CDS             42884..44497
                     /locus_tag="DCFLDGKI_00038"
                     /EC_number="1.1.-.-"
                     /inference="ab initio prediction:Prodigal:002006"
                     /inference="similar to AA sequence:UniProtKB:P9WMV7"
                     /codon_start=1
                     /transl_table=11
                     /product="putative GMC-type oxidoreductase"
                     /protein_id="X:DCFLDGKI_00038"
                     /db_xref="COG:COG2303"
                     /translation="MGGIPAANDKIITPKKHKEIIKKESIKNGIWELNSDVVVIGSGA
                     GGAVAAATLAKNGWNVILIEEGSYFTPAQFNGNEFISSARLYRDAGFIVTEEQTLSIL
                     QGRTIGGSTTVNWQTSLYPPDYVTEEWDRRFGLKGYSRKDMDFYISSVHERLGVHPVP
                     QNLINANNNILMKGGKSLGLDPEVLNNNNRGCIGLGRCGLGCPINAKQSMFLTYIPDA
                     IESGATVIANMKAQVIHDGPTKTVIADFTPDPYEKTPDVVIQKLKISTKVVVVSAGAI
                     EGPALLQRSGIGNDWVGRNLKVHPTSTIFAVFNEKINMYSGPPQSAVIKNGHNQDNTG
                     YGFWLEVAPFRPTLVASLIPFYGSKQFEQIEKYSNMSAGIVLVRDGSDGEANASVKWS
                     LGRRKVYFELTSGDGKNMLRGLKMLAEVQAAAGAKELIFPFTDMETPVLVDRNTKFDW
                     VLEKKFNPGSLVVGSAHPHGSIQAANSPEKGAIDLNMELYGHKNIYVMDASVYPTGLS
                     VNPQITTMSLVLRASQTLALKKSEKLSQF"
     gene            44639..46147
                     /gene="bepA_1"
                     /locus_tag="DCFLDGKI_00039"
     CDS             44639..46147
                     /gene="bepA_1"
                     /locus_tag="DCFLDGKI_00039"
                     /EC_number="3.4.-.-"
                     /inference="ab initio prediction:Prodigal:002006"
                     /inference="protein motif:HAMAP:MF_00997"
                     /codon_start=1
                     /transl_table=11
                     /product="Beta-barrel assembly-enhancing protease"
                     /protein_id="X:DCFLDGKI_00039"
                     /translation="MAFRILFFSIFLYSFSVSLYADLKEGKKAYARKDFSKAMDEFQK
                     FNDANPTSGEAWMYMGYIYEYRRDYPKSIQSFKKAVSLSLPKKDLINCYQKIILYFNY
                     QRDYHEVISYSNRLLKISPDLSHIQKIRSTAEERLSSGHHVVHHHSKKHSEETETAGP
                     SNEEEYLKILKKEPNDASARWNLSLIYANHKKFQQAETLLEGLVKDFPEKHDYLYKYG
                     VILIRLEKYSEALRILDKLENKIGNDNAKMLYYANLNQAVAYHKMKHYEEAAKYYRKS
                     YTAHNTVQPLIGLTKLKYEVKDCENAIKTAEKALEFGERTHEIRMYLALCKIQNKEET
                     EGYTILKEIASKLEKENPEFKNLPDVYNDGILKLARYYTNRGEYEKALRYFHSVQSSE
                     EEEREYRFYLGKAYYYTGKIDQSILLLEKVNNSSGAYYLLAKCYANKDNLEKTMEYIR
                     KAAEIKPAIWSTAAEEKEFDRFKEKSSFKSFLETKGSDKETNQNNNQALDKT"
     gene            complement(46746..47450)
                     /gene="aroD"
                     /locus_tag="DCFLDGKI_00040"
     CDS             complement(46746..47450)
                     /gene="aroD"
                     /locus_tag="DCFLDGKI_00040"
                     /EC_number="4.2.1.10"
                     /inference="ab initio prediction:Prodigal:002006"
                     /inference="similar to AA sequence:UniProtKB:O66440"
                     /codon_start=1
                     /transl_table=11
                     /product="3-dehydroquinate dehydratase"
                     /protein_id="X:DCFLDGKI_00040"
                     /db_xref="COG:COG0710"
                     /translation="MNQREFKIVLTINEDEFFSLKKHPFCDRIEIRLDLFSPKNIGQN
                     LVDKIEELNAKCIFTYRQPEDTDQVAFAKKEELDFYKIISKIDPKVHYLDLELNRPND
                     LFESNLNKGFGLVRSVHKFDGILSEQEIRDWIDKDFYLKSEKYKSTLPLIYKFAVFPN
                     SIHELTKFLSSFRIVSNEFRKLNILLTGICMGSLGIVSRVFPDSFGSIFTYCCLNNPK
                     APGQLDLESLIQLRNL"
     gene            complement(47454..48422)
                     /gene="kdsD"
                     /locus_tag="DCFLDGKI_00041"
     CDS             complement(47454..48422)
                     /gene="kdsD"
                     /locus_tag="DCFLDGKI_00041"
                     /EC_number="5.3.1.13"
                     /inference="ab initio prediction:Prodigal:002006"
                     /inference="similar to AA sequence:UniProtKB:Q9HVW0"
                     /codon_start=1
                     /transl_table=11
                     /product="Arabinose 5-phosphate isomerase KdsD"
                     /protein_id="X:DCFLDGKI_00041"
                     /db_xref="COG:COG0517"
                     /translation="MDPIFEKIEKAIDTEIESILYFRKNLDPSIKQAIELILECKGKL
                     IVTGVGKSGDVGKKISSTLSSTGTPSVFLHPADAAHGDAGIISCEDIIIAIGKSGESE
                     ELLNLIPTIKNIGAKLVSMTANVDSKLAKESDVVLITPVLKEACPLELAPTSSTTIAL
                     ILGDAIAMCLMELKNFKRENFALYHPAGRLGKRLSLKIDDVMRKDKDLAKVLPDTKLE
                     NILTEITVKRQGATGVIDLNGTLLGIITDFDIRKKLKEGKLDSSISAEQLMNPSPTMF
                     LSGSNAYDVLKQMESRPNPISVAPIVDNSKRLIGIVSIHDLLQKGL"
     gene            complement(48406..48945)
                     /gene="rfaH"
                     /locus_tag="DCFLDGKI_00042"
     CDS             complement(48406..48945)
                     /gene="rfaH"
                     /locus_tag="DCFLDGKI_00042"
                     /inference="ab initio prediction:Prodigal:002006"
                     /inference="protein motif:HAMAP:MF_00951"
                     /codon_start=1
                     /transl_table=11
                     /product="Transcription antitermination protein RfaH"
                     /protein_id="X:DCFLDGKI_00042"
                     /translation="MIENSDVNEWYVLYTNPRSEKKLKRLFQERKIECFLPLISKKKK
                     WSDRWKVIEEPMYPSYIFVKISFFKDRVRILQLPGAHHFVFYLGKPYIIPEEDLDLVR
                     TFLETYPDKIQVEIQEKLLPGKKVLIQEGPFAGFKAEIIQRKNEEQIVVKFPGMNLVT
                     SVTLDIKTLKLEETLGSNF"
     gene            complement(48929..49408)
                     /locus_tag="DCFLDGKI_00043"
     CDS             complement(48929..49408)
                     /locus_tag="DCFLDGKI_00043"
                     /inference="ab initio prediction:Prodigal:002006"
                     /codon_start=1
                     /transl_table=11
                     /product="hypothetical protein"
                     /protein_id="X:DCFLDGKI_00043"
                     /translation="MSVKLSFLISGLIHTLLFLFYSITFLKFSKIENLKIHLKKGTTP
                     TVTLSFLQDGSNKNSKSFMSENLSNEGTLRKEIEKFKNEIHFPQGALDQRLESDCSWE
                     VRIKSDGKGEILRTLQPCKYSIFEVEFNRALRTWKFDLKEGTNLIIPVSFKIYDREF"
     gene            50498..52195
                     /gene="aer"
                     /locus_tag="DCFLDGKI_00044"
     CDS             50498..52195
                     /gene="aer"
                     /locus_tag="DCFLDGKI_00044"
                     /inference="ab initio prediction:Prodigal:002006"
                     /inference="similar to AA sequence:UniProtKB:P50466"
                     /codon_start=1
                     /transl_table=11
                     /product="Aerotaxis receptor"
                     /protein_id="X:DCFLDGKI_00044"
                     /db_xref="COG:COG0840"
                     /translation="MRKNLPITSQEITIPINSVLISRTDMKGRISYVSQDFANISGFS
                     EEEMLGEPHNLIRHPDVPSEIFREMWEMIQDGNPWSGIIKNRAKSGDYYWVDATVTPV
                     MNEGVISGYMSVRKKATEDQIRRAEILFSQLKNTKSFLWKLKEGIQILFKKLGLSGKI
                     IVYALLVFVPLLFANFEWIRNGMIVLPMLGVSCGSVGILFLINTILNYRKEIREIISI
                     QKEIVSGNFLMEIPEKKGNSEIFEIRSSLRVFVISIWGLLVQIKENFEKNQELYQYLS
                     QSSEQFQSKTQNQAASVEQTASASHELSSTLDEIVKSIHLQSTGLTAINDGIGKVNES
                     IQNVSKSMDNLSSQTSSVKEKASQSEKTFEKAILAMNEIKEYSNGISNIIGIITSISE
                     KTNLLSLNASIESARAGEAGKGFSVVAEEISKLASQTRESIKDIVNLIDNTTKAVNLG
                     AEKFQESLSIVKQLTDYIGEVNSSATIVRASLFAQAEKLGEIRKNTDQVNQLGETVSE
                     SSGFQKTASDEISLSMQNIAESSELIARTSGEIKQLVDESIRKAAKLYEILKHFKTS"
     gene            52800..53678
                     /locus_tag="DCFLDGKI_00045"
     CDS             52800..53678
                     /locus_tag="DCFLDGKI_00045"
                     /inference="ab initio prediction:Prodigal:002006"
                     /codon_start=1
                     /transl_table=11
                     /product="hypothetical protein"
                     /protein_id="X:DCFLDGKI_00045"
                     /translation="MGNRFLRLTIFISIALTLFSFWDHHLVGYLKDFIVFIHEIGHAI
                     AALLTGGSVHTIELHGNESGETIASSGSGFFIFVVSAGYLGSCLMGGFLLNRGFSGKM
                     IRPTLISFGTILLLMTISYSKPGNLAQYTGIFWGLGFVLLGLFNLRINRFVLVFIGTS
                     ISLYSLYDLLDFTGNIAYTDAGIMAAWITGANSSQVVPKSVIVLGYLIALLWSFFSLS
                     IIFVSVKKVFQSEEIVVPEQEFQQNDFFQSSENENKETPFPGEVTPEVMEWFFSKGLD
                     LNGKPLPAEFLEKEEL"
     gene            53675..54613
                     /locus_tag="DCFLDGKI_00046"
     CDS             53675..54613
                     /locus_tag="DCFLDGKI_00046"
                     /EC_number="5.1.3.2"
                     /inference="ab initio prediction:Prodigal:002006"
                     /inference="similar to AA sequence:UniProtKB:A0R5C5"
                     /codon_start=1
                     /transl_table=11
                     /product="UDP-glucose 4-epimerase"
                     /protein_id="X:DCFLDGKI_00046"
                     /db_xref="COG:COG1088"
                     /translation="MKKQRILITGGAGFIGSHLCERLLKEGNEVICLDNLHTGRKKNI
                     QKLLNDSKFEFIRHDITDPIKLEVDQIYNMACPASPVHYQSNAIKTIKTNVLGMMNML
                     GLAKRVGARILQASTSEVYGNPLEHPQKETYWGNVNPIGIRSCYDEGKRVAETLCFDY
                     QRNHKVDIRVIRIFNTYGPRMLPDDGRVVSNFIVQALKKENITLYGDGDQTRSFCYVD
                     DLVEGIVRMMNTENFNGPVNLGNDGEFTVRELAELVLKETGSSSKIVHKPLPQDDPAR
                     RKPDLTLAKQQLGFEPKVSLVEGIRKTIEYFKNNLD"
     gene            54687..55856
                     /gene="pntA_1"
                     /locus_tag="DCFLDGKI_00047"
     CDS             54687..55856
                     /gene="pntA_1"
                     /locus_tag="DCFLDGKI_00047"
                     /EC_number="7.1.1.1"
                     /inference="ab initio prediction:Prodigal:002006"
                     /inference="similar to AA sequence:UniProtKB:P07001"
                     /codon_start=1
                     /transl_table=11
                     /product="NAD(P) transhydrogenase subunit alpha"
                     /protein_id="X:DCFLDGKI_00047"
                     /db_xref="COG:COG3288"
                     /translation="MNIGILKESKEETRVSVTPDIVDALKKIGATVLVEKGAGEQSYY
                     HDEDYKKAGASLVSRQDVINKSNLIVSIHFADPTTLGKMKPGTIYLGMFQPAMNAQTV
                     QKLASKKVEVLSLDAIARITRAQSMDVLSSQATVAGYKAVLLAASHLARFFPMLTTAA
                     GTITPASVLIIGAGVAGLQAIASSRRLGAVVDVFDTRPEVKEQVHSLGAKFVEVEGAS
                     HSAAAGGYAVEQTEEYKKRQQEAIDKYAQKADVIITTALIPGKKAPLLITKKIVDNMK
                     SGSVVVDLASSMGGNCEYTKHGQNVVTPKGVTVIGHKNLAGSIPADASKMFSKNVLNF
                     LKLLIKDKKINLDLNDEILSSTTITYQGEVRHKLTLDALGSKSGAAKPKKSASKK"
     gene            complement(55815..56351)
                     /locus_tag="DCFLDGKI_00048"
     CDS             complement(55815..56351)
                     /locus_tag="DCFLDGKI_00048"
                     /inference="ab initio prediction:Prodigal:002006"
                     /codon_start=1
                     /transl_table=11
                     /product="hypothetical protein"
                     /protein_id="X:DCFLDGKI_00048"
                     /translation="MIDIVDQIDFSLSTWIRTNLHNPRLNRILSKINRGEVFLLILLP
                     FLYLKNDLPIVWYWVLLFTGLITYANDRFVLFLKKLIARKRPLITIAGKVDSNPDMKH
                     SFPSAHAANSMTAVLILILLFKFSPALILISFLAGVGRLLSLHHFVSDVIGGWMIGTI
                     FGFFGLFLGSALLRFCCS"
     gene            complement(56348..57667)
                     /gene="hisS"
                     /locus_tag="DCFLDGKI_00049"
     CDS             complement(56348..57667)
                     /gene="hisS"
                     /locus_tag="DCFLDGKI_00049"
                     /EC_number="6.1.1.21"
                     /inference="ab initio prediction:Prodigal:002006"
                     /inference="similar to AA sequence:UniProtKB:P60911"
                     /codon_start=1
                     /transl_table=11
                     /product="Histidine--tRNA ligase"
                     /protein_id="X:DCFLDGKI_00049"
                     /db_xref="COG:COG0124"
                     /translation="MENQKNFLTTAPYKGTRDFYPEDMRLRNWMFSVMRETVLSFGYE
                     EYDGPILESFDLYKAKSGEEIVERQLYDFIDKGERRVAIRPEMTPTLARMVAGNLRNL
                     PKPVRWFSIPNLWRYEQPGKGRLREHWQLNVDLFGVDSHRAELEILLIADSILKKFGA
                     PIGSYQIKVSHRKLLDSFLKNSLKLNDDQVHGVSKLLDKKSKISPEAFETEIKPFLNN
                     FKEQFSLIETYLNSNLETVSKIPGIDTNSVSFIQNLFQELGELGIDKQLLFDPSIIRG
                     FDYYTGCIFEVFDTNPENRRSLYGGGRYDNLIGLFSKEQLSGIGFGLGDVTLKNFLEG
                     HNLIPDLSREKTIFLPIMDESLFVDTFKLSKELRENEILTETMLDSAKIGKQIQIAEK
                     KGYRYVLFLGESEIRTETVQIKDLISGEQKSLPRKGLSDTLKKDFQL"
     gene            complement(57674..58822)
                     /locus_tag="DCFLDGKI_00050"
     CDS             complement(57674..58822)
                     /locus_tag="DCFLDGKI_00050"
                     /inference="ab initio prediction:Prodigal:002006"
                     /codon_start=1
                     /transl_table=11
                     /product="hypothetical protein"
                     /protein_id="X:DCFLDGKI_00050"
                     /translation="MSVQFQTHMQAQRSWETIQDVNKIKYILKEYIHFQGLLVKESPF
                     HQELKPMEIREDGTFIFPIDSTLTNINDELVLYRTLSKHIEISFDVIEKTDTQIICKP
                     LFARIAKAKRMSPRIEGLMGKVIAHKFLIPRKELDIAKVLGTSGQIILNDLNRKVKQI
                     YPSSKLVFNSSKELSPEEELVKKYKKPIYIRDTSTLDSNPEGEFANLDLLPIKETLQE
                     ELILEERLRFFKSSKTRSLLIYPILFKSGGETQIFAMGVIESSEGPISDQVVPLYKEM
                     EEIFNSRMGDSNTKSLDKRQNILNISEGGILLEVTDPELIQSFLHKPVFTADITFKMQ
                     APLRFAFHIRHISQVGEIYHVGAEIVGSNDAKANMTLLKKNMNFIKTQ"
     gene            complement(58832..60895)
                     /gene="pal_1"
                     /locus_tag="DCFLDGKI_00051"
     CDS             complement(58832..60895)
                     /gene="pal_1"
                     /locus_tag="DCFLDGKI_00051"
                     /inference="ab initio prediction:Prodigal:002006"
                     /inference="protein motif:HAMAP:MF_02204"
                     /codon_start=1
                     /transl_table=11
                     /product="Peptidoglycan-associated lipoprotein"
                     /protein_id="X:DCFLDGKI_00051"
                     /translation="MRPFSKLIFILAFCIFLPVFSQPLPDLPEKQFGQPLNTQNDEYN
                     PIVSPDGRYIVFQSNRPGGEGGMDIWISENIRFLDKEIPAEWTKPVNMNQNIWEELKR
                     PPAAGVRKPNLFNSNAFEGGISILFDSNNAPSEIYFTSTINLAVGRSGFEGLNIYRTI
                     KDKKTGRWTDPEHLSEINSNFNDKMPAISPDGNFLIFSSDRPGGYGDFDLWISVRNPK
                     NGSWSQPKNLGSPLNSSESEILPFIHQDGEQLYFSSNREDERKKFKIFRIFLKYKSAL
                     DNMLEDEEETEETPTTKPTEILIPKIDQSSLLLLPKPFNTDKWEGFDNEGISFDKDGI
                     WAYISSNRSGGEGQFDIFRFQVPESIRNSYTLNFKGLVLDGSEKTMIGLDSTLKIYDG
                     TKPANVITSKRIGGDLTKGKPSNFATTLQTGKVYKIEISSPGFHPQEDILDLRGNISK
                     NRKVYRTYVLLPIQVGEGKTEETKIEQPIENQKPNSAALKVIVADASTKQIIPDAKVT
                     LFTPMNRKGESLVQDADKKSFLIKKLPDNDFELFATASKYISESINIIQKNISKNGTV
                     TIYLKAESDVDPVYNLRVYFEFNKTKITEENKKLLDPLVGYLLKNASDKIEIGGHTDN
                     VASKEYNTRLSAKRARNVYEYLLSKGIPEKRMRIRAYWYSQPDADNETETGRAKNRRV
                     GFRKL"
     gene            60989..61831
                     /gene="folP"
                     /locus_tag="DCFLDGKI_00052"
     CDS             60989..61831
                     /gene="folP"
                     /locus_tag="DCFLDGKI_00052"
                     /EC_number="2.5.1.15"
                     /inference="ab initio prediction:Prodigal:002006"
                     /inference="similar to AA sequence:UniProtKB:P0AC13"
                     /codon_start=1
                     /transl_table=11
                     /product="Dihydropteroate synthase"
                     /protein_id="X:DCFLDGKI_00052"
                     /db_xref="COG:COG0294"
                     /translation="MESKQDSNSSSYSTKIFGILNITEDSFSDGGKYLTFKSSSEKAN
                     SLLNQGADVIDIGAQSSNIQASLIGPEIEWIRMKELISNLVAKGVRISVDSFQPQVIA
                     SSLSAGVEFINHIRGFVDEESIREISKYARTNRKFILMYSHNHSNRAETKSHLTPNNV
                     ILEIVRFFRERKKILLNAGIAQEQLIFDPGMGFFLSSDFQVSFEVLKKIKTLQEEFSP
                     MMVSVTKKSFLGNALGGLKVEEREIPTVIAELYLCIQNVEYIRTHEPKNLKQALKIWN
                     LMNK"
     gene            complement(62644..63882)
                     /locus_tag="DCFLDGKI_00053"
     CDS             complement(62644..63882)
                     /locus_tag="DCFLDGKI_00053"
                     /inference="ab initio prediction:Prodigal:002006"
                     /codon_start=1
                     /transl_table=11
                     /product="hypothetical protein"
                     /protein_id="X:DCFLDGKI_00053"
                     /translation="MIFYSKTKLYKSFHILQYLRNNYTKLKKRFFLSFVRVRLFSLKI
                     CCKIQKMWELIREFTIEKIIQNCKTSFMRRNLWELPRFSFRILRRTLPFFIISLFHFC
                     IYPIREAEVLETDVSFLYLNSTEFPQNELEKMNSIWKVRKLRDKGTTAEDKNNLGILF
                     AKNSLLDDAESFWKECMKISESNPVCFSNLIRMYYLIDEYEISKKEISIYLKTAKKEQ
                     IQQVKKLLTNQNRKEETILLLDVQSKIPGMEVVSWDELSTYFLEKQDYEKAYFYLEKI
                     LEINPYHKNARASMVLLAHDLEKWDDLLMFAMNLNSTDDKIPDLNYYIAKAYYEKRNY
                     SEALEWIRKSPESERETFSFIELWKKILLSVNPNSDLHPILTYIKKMQAKGIQIKEED
                     VLPTLNPSGKKTIEDIKVGR"
     gene            complement(63952..64854)
                     /gene="bepA_2"
                     /locus_tag="DCFLDGKI_00054"
     CDS             complement(63952..64854)
                     /gene="bepA_2"
                     /locus_tag="DCFLDGKI_00054"
                     /EC_number="3.4.-.-"
                     /inference="ab initio prediction:Prodigal:002006"
                     /inference="protein motif:HAMAP:MF_00997"
                     /codon_start=1
                     /transl_table=11
                     /product="Beta-barrel assembly-enhancing protease"
                     /protein_id="X:DCFLDGKI_00054"
                     /translation="MTGADIGKRFNQALNLEKEGKYPEAILLYEGLIQSQPKYQKSYL
                     NLGALYSKQGNSKKAIEIYQKALQVGKSPELYYNIGIELYRSGETETAIRSLKKSLEI
                     EKRFLKSHILLAYCYRQLEKDDKTELYLTNAIRLDPKNRMALTALATLYFEKERWKEC
                     LEAANKVSKLFPNDSRMQVLLSEVHTRLGNFKQSFEILKQATSQSKGFTRFSDTIEEF
                     KKNPEEAAFFDSLEKLTKNKLNEFRSKFEMSQENPEDFSPPNPQDALDLSLMYLFHGD
                     KERALKYMLYAQKQLEESNSQNDV"
     gene            64961..65869
                     /gene="rlpA"
                     /locus_tag="DCFLDGKI_00055"
     CDS             64961..65869
                     /gene="rlpA"
                     /locus_tag="DCFLDGKI_00055"
                     /EC_number="4.2.2.-"
                     /inference="ab initio prediction:Prodigal:002006"
                     /inference="protein motif:HAMAP:MF_02071"
                     /codon_start=1
                     /transl_table=11
                     /product="Endolytic peptidoglycan transglycosylase RlpA"
                     /protein_id="X:DCFLDGKI_00055"
                     /translation="MKQIAILTALIIFTSCASVESKRSVSASGDPSEIFFEKEIIPMD
                     SNSNFVSQKPARRSFEEELSVEKYAKAQPPEKTNSSGDFDEVGMSSWYGAKFHGKPTA
                     SGEKFDKTKLTAAHPTLPLGSIIRVQNLENQKEVIVRVNDRGPFVKDRIIDLSEKAAD
                     TLDFKDVGIAKVGIKVVKRGGAANEESEDLENSDDEEALLEDGKPEKLNPQKSDYQNK
                     PIAGGKYIKGAPKGYTVQVGVFREQSRAESYKSNLGQEYGEKTFLFTRDGLFVIQLGD
                     FASRTEAESLKSKLKNDGIDCFIPKK"
     gene            complement(66762..67469)
                     /gene="cysE"
                     /locus_tag="DCFLDGKI_00056"
     CDS             complement(66762..67469)
                     /gene="cysE"
                     /locus_tag="DCFLDGKI_00056"
                     /EC_number="2.3.1.30"
                     /inference="ab initio prediction:Prodigal:002006"
                     /inference="similar to AA sequence:UniProtKB:Q06750"
                     /codon_start=1
                     /transl_table=11
                     /product="Serine acetyltransferase"
                     /protein_id="X:DCFLDGKI_00056"
                     /db_xref="COG:COG1045"
                     /translation="MFENIKFIRKYDPAAKSYLEIVLCYPGLHALWFHKLAHFLYRMK
                     LPLIPRMINTFSRFITGIDIHPGAKIANGIMIDHGHGVVIGETATIAKGCLIYQGVTL
                     GGTGKESGKRHPSLLENVVVGAGAKILGNITIGKNVRVGAGSVVMRDVPHDSTVVGIP
                     AKVVRSKMPIGEEGEHMLDHNEIPDPVAKVFSILLERIETLQKEVHSINKSGIHSVKS
                     NDNLEEILDEFIHGGGI"
     gene            67670..68596
                     /locus_tag="DCFLDGKI_00057"
     CDS             67670..68596
                     /locus_tag="DCFLDGKI_00057"
                     /inference="ab initio prediction:Prodigal:002006"
                     /codon_start=1
                     /transl_table=11
                     /product="hypothetical protein"
                     /protein_id="X:DCFLDGKI_00057"
                     /translation="MKQYKFSTHIILFVLTFLTLTFQSEFFKIPFLSAESLKELFFLR
                     LPYSLSLIIILFAHEMGHFLAARYYGIQVTWPYFIPIPLAPIGTMGAVIRILEPIRNK
                     KQLFDIGIWGPLMSLILSVPCYVVGIYMSSLVPMESVKGNPGIISFGESIFTIFVNQW
                     ILGPFNPAIQDVWIHPLAQAGWVGLLVTAINLLPFGQLDGGHVIYSVFGEKYRNWIYY
                     LFICFLFLCLWNFSWLLWGFLIYFIIKIEHPFVPDSAVPLDRVRKIGGLLILFTLIFI
                     FVPSPIQFGTDINRPGLAEEIWTSLKSVYSDL"
     gene            68560..69975
                     /locus_tag="DCFLDGKI_00058"
     CDS             68560..69975
                     /locus_tag="DCFLDGKI_00058"
                     /inference="ab initio prediction:Prodigal:002006"
                     /codon_start=1
                     /transl_table=11
                     /product="hypothetical protein"
                     /protein_id="X:DCFLDGKI_00058"
                     /translation="MDFSQIGLFRSLILVLVVISTPVFDQDQEIKLTENAYGFTYDGT
                     NFWYLDSTHRSLYRVDPNGKQESFSLNVPFLTGINFDSREGRIFVAGRKLILKVEPNT
                     GGVTERIPVPIEKIAGVASINSLLYILDQENGKISILDKATGKLIGGFLTDRAQPRDL
                     VFARDSIWVSDSSDGNIYRYNPDNGAITGSIKTPSKEIRGIVFLGSKIFVIDRAGKEV
                     RKVSFVETDRFIASGETIRLMKVRLTFSLNEISIAGGSLGIFQPPTTEHQRIRNLKMA
                     QTGFKQDFIGSEKAFVKVLGVDDSKGKQTLEYSFEVRTQNIRYYVTDEFLEKKEKVGD
                     DLKLFLKDGPIETQKNSYYVDKIFDARLFRNTIPFLKKSLLDSGVPVRSQYTAFITSS
                     NSVSFKDTMDVYIPGFGWAPIQNVKPSSDESSRVFKKVEESIDLFRADSWNDIQSPVF
                     YKSRGSEEWKNLPAEIQVILE"
     gene            70093..70548
                     /locus_tag="DCFLDGKI_00059"
     CDS             70093..70548
                     /locus_tag="DCFLDGKI_00059"
                     /inference="ab initio prediction:Prodigal:002006"
                     /codon_start=1
                     /transl_table=11
                     /product="hypothetical protein"
                     /protein_id="X:DCFLDGKI_00059"
                     /translation="MKGFFTRVSIRRSIVTVFKRKVIVLQNINLQWNKLMRGAPHSTL
                     RNRLDKSYQLPERMFHYNKNIGIPYHDVRILQTKDGFKTILNECRYLESQSENCKIGC
                     TEIIKEDSKYNLYFLYSKNCGNPIRYGKTFGFLHEKAFDIFSNEFGRIL"
     gene            70499..70690
                     /locus_tag="DCFLDGKI_00060"
     CDS             70499..70690
                     /locus_tag="DCFLDGKI_00060"
                     /inference="ab initio prediction:Prodigal:002006"
                     /codon_start=1
                     /transl_table=11
                     /product="hypothetical protein"
                     /protein_id="X:DCFLDGKI_00060"
                     /translation="MKKLLIFFLMNSEESYNGRHTDSDTGEWFYSLNILNVCDTEEKN
                     YNLFLREPDKIYKQLKMLY"
     gene            complement(71140..72522)
                     /gene="dinF"
                     /locus_tag="DCFLDGKI_00061"
     CDS             complement(71140..72522)
                     /gene="dinF"
                     /locus_tag="DCFLDGKI_00061"
                     /inference="ab initio prediction:Prodigal:002006"
                     /inference="similar to AA sequence:UniProtKB:P28303"
                     /codon_start=1
                     /transl_table=11
                     /product="DNA damage-inducible protein F"
                     /protein_id="X:DCFLDGKI_00061"
                     /db_xref="COG:COG0534"
                     /translation="MSRKELNTLLPKDLSISIETRHKFYKLTFYNILANITVPLTGIV
                     DTSILGNLNTYVFMAGAALSGILFDFMFWMFGFLRMGTTGLTAQAVGEKNEKESIFIL
                     VRSISLACFFGAMILIFSPWIREIGFQILEGSSEVKMAGISYFDARIPGSIAVLCNYV
                     FTGWFLGRGKSSVVLIATVVGNGINVILDVWFIFKLGWEAYGAGLATSISQFGMLLIF
                     IFLFFIELKIQNISKFLFLNNKNLFSVQGFSSLLHLNKDIFLRTFFLIITFSIFRNFS
                     SEAGTEILATNSILLQLILVSAYLVDGAAFATESLAGNIYGKKNWKLLKELLYLAFYN
                     SIFFTSIFLGSVFLFPNFIFGMITKSDKVLSLLMNYRFWLFPVLEVGAIAFILDGFFI
                     GLTKGKILRNSMLISTAFFFFPIVYLGKIQKDNHLLWLSLVLFMVGRALTLSFQAKKI
                     FENSKLQNVN"
     gene            complement(72539..73822)
                     /gene="gltP"
                     /locus_tag="DCFLDGKI_00062"
     CDS             complement(72539..73822)
                     /gene="gltP"
                     /locus_tag="DCFLDGKI_00062"
                     /inference="ab initio prediction:Prodigal:002006"
                     /inference="similar to AA sequence:UniProtKB:P21345"
                     /codon_start=1
                     /transl_table=11
                     /product="Proton/glutamate-aspartate symporter"
                     /protein_id="X:DCFLDGKI_00062"
                     /db_xref="COG:COG1301"
                     /translation="MRVFEKLTSLNIKILSSLKEKLWLKIFVGMLAGILTGVLLGSDL
                     SLVDRNTAQLTTSWLIIPGLIFINLLQMIMIPLIFSSIILGICSAENLENIKKLGIRT
                     LIYFVFTTFIAVTIGITLALWLKPGKSAVQIQTTFSSKVPAPAEIPSLDKYPELLMSF
                     FPKNPFLSITQGEMLNVIVFSILLGIAILSVSKDLSKPILTILNSVFQISMKIVHWAM
                     VLTPFAVFGLMTKAISSIGIELLVTLGVYMSVVLLGLLLIIGVYSIILIFLARRSPID
                     FFTKIAGLQLLAFSTSSSAAVMPVSIQTATENLGIRKNIAEFIIPVGATINMDGTALY
                     QSVATIFLAQYFGIELAPAQLVFILFATVGASIGTPSTPGIGIVILATILSGLGIPTE
                     GIGIILGVDRFLDMCRTTINVTGDITASCVMDKMT"
     gene            73962..77147
                     /locus_tag="DCFLDGKI_00063"
     CDS             73962..77147
                     /locus_tag="DCFLDGKI_00063"
                     /inference="ab initio prediction:Prodigal:002006"
                     /codon_start=1
                     /transl_table=11
                     /product="hypothetical protein"
                     /protein_id="X:DCFLDGKI_00063"
                     /translation="MGLDFLRSDLILFNYYSFGSLLVTITTFFLAAFFLSLKRKTVAT
                     FHLGVAFFTFGLFEIGYFMAAFYYHPIAAYHRWLTGCLILPTITHFTQFFIRYPSNNN
                     RKFGFWMMVFQHILGFIVACFFIYLTAISEKIYHFTAHHWDFNALIASKYLAFIIAFY
                     SVIAFIIIPSWRIITDKEKKKFAIFLFSIGFMIAAFYPNISNVLSRDGYMERSTYMTS
                     NVIFFIAAFSVVVIAFINNSTERTTFMVKIVGITLFTICLIMQALVFISNQDKESEYD
                     SLNIVNAERVLESGRGNGEVQYTLRYDERTGELITDDYDPKYGLDLSLVKVDLQNTLI
                     YEEIASLKEDRFRENLKIILDESPEYFAGHKDTIYNFVKENSSLNTKDLKKELLKYAE
                     KLNKDAFVNTNKLQGINSDSFCEQGKSYLEKNKDLESYRNGILKNLEGCNWKGKELSG
                     KELKAEFLKYFSYFKPAETRHYRRSIDGLGHHVAFMKYLPSKKQVVELGFSYKRYREF
                     VHPTSVKQTIILFAVIFVVLVLFPLFFKSSLVNPLNNLLSGVEKVNKGDLDVQVPVKV
                     RDEIGFLADSFNSMVSSIKQARRELQDYAENLEEKVKERTQEVQEKMEEVQRLKVQQD
                     GDYFLTSLLAKPLFYNANKSKLVHSEFMLKQKKQFEFRGKHSDLGGDICITGNLRLGK
                     PDHYKRYTMVMNGDAMGKSMQGAGGALVMGVVMNSIMARSAANNRILDKTPSEWLEDV
                     YNEIHAVFKSFNGSMVISATIFLIEEESGKCFYFNAEHPFTVLYRDGKASFLEEGLQL
                     RKLGLDSEFDFQVRTFELKKGDVLILGSDGRDDIDLTPEETVRTINEDENLFLVNVEK
                     GKGNLEDIESEIRKHGELTDDLSLLKVEFQMERKSDEPEEETFTGGDRIEVALNPDII
                     YEDAKQLYKNGKVDQALELLKTGYTHDTANQKINKLLGLLSFKGKDYTTAIEVLNNYL
                     KTDPGLHEYWFYLSIANKKVGKYEQALQASLKLNDIQPENLSNLVNLSDIYRLMDQFD
                     LAEEVAKKLIHLDPGNQNGERLLKLIERDRA"
     gene            77140..78030
                     /locus_tag="DCFLDGKI_00064"
     CDS             77140..78030
                     /locus_tag="DCFLDGKI_00064"
                     /inference="ab initio prediction:Prodigal:002006"
                     /codon_start=1
                     /transl_table=11
                     /product="hypothetical protein"
                     /protein_id="X:DCFLDGKI_00064"
                     /translation="MHKFLFGILFLISFSLYSDKRAWIRKIPLSRGELVLEIQNHSQD
                     KNWNEFAYHKTSDLFKALESYSGISFHEASASVFEGQKASEKYKVLLIVQDRILLNGT
                     RVGGYNNISGDLGSVRGIFMEPNLSPVGYPALLFHELGHFYFSDLPWLSEGLVSFLPF
                     VLYKERKINLTKEELISIAEEWNTEEGLQGEKDFPLDPDFREKNPSSTSTFYNKALKI
                     QYILYKELGPAGYRDFVKKLVFENSPKTTKEVILKLKSIRDKNWTSLLKGWVIPGPYE
                     VYTWKTFQKESILGTFVQLP"
     gene            78901..82107
                     /gene="bepA_3"
                     /locus_tag="DCFLDGKI_00065"
     CDS             78901..82107
                     /gene="bepA_3"
                     /locus_tag="DCFLDGKI_00065"
                     /EC_number="3.4.-.-"
                     /inference="ab initio prediction:Prodigal:002006"
                     /inference="protein motif:HAMAP:MF_00997"
                     /codon_start=1
                     /transl_table=11
                     /product="Beta-barrel assembly-enhancing protease"
                     /protein_id="X:DCFLDGKI_00065"
                     /translation="MSETESIWSNILLNYYSFGSLLSFVTAILIAGVFLFIDKKVSST
                     KHLAFGALLLGIFQFGYVFAAVLYHPFAAYHRWITVGLILPAILHIGQFVARYPENDF
                     PKFNRITMIVLWIVAVFSVGYFCYSTWDASVKYHFTAHHWDFNAENVSRTIAIIIFSY
                     VFINFLAIPIWRIIYLKGKTRWIIFAFLMSFLVGGTVPVVANLLSRDGYIERSIYLTS
                     IVLLFMAAFFIILILYLNFSVEKTSFMLKIVGITFVTVLTIMQVLVYISNQDKESEYD
                     ILSQIYMEKVLEGGTVKGGIAYILKWNREDNSFDQEKFDSKLHPNLEQIEIDFKNTLL
                     YDEIFNLSEKDFRESLTKLMEESHRNFGGYKYSIINFLKEHPDLKDKTLKLELNKELS
                     RLGLHVFVTSNKLDNIFEEDFCTKGKSYLENAQEVRMFRVALESRWNDCKWDGKEIAL
                     SKLKEEVLNYFRPFVPSFTRYYRKKDVGNHSLHYIGFIKYNHKKNNVSEVGFSYRTYR
                     EFMHPTALKQILVLGVVIVVIIFLFPLFFRGSLVAPLNDLLSGVEKVNEGDLEVEVPI
                     RVKDEIGFLADSFNDMVSSIRDARKELQDYAEHLATKVRLRTEELSEKIEEFQRLKIQ
                     QDGDYFLTSLLAKPLNYNANKSTRISTQFLLRQKKQFEFRGKRADLGGDVCITGNLRL
                     GIPSDYKRYVFAMNGDAMGKSMQGAGGALVMGVVVNSILARSAANDRILDISPEQWLT
                     ETYEEINSVFKSFNGSMVISASFFLIEESSGKTYYFNAEHPFTVFYQDGKATFLDSSL
                     MLRKIGLESEYPFQVFTTTLKEGDVLIVGSDGKDDLDLTPDQDTRTINEDETLFLKTV
                     EIGKGNIEQIEQLIYKEGEITDDLSLLRIEYGIRSVDPEESSLNTDKTRNDFLKEETS
                     DWSASYSHARQLYKDGNVKEAIDELAELYSKTPEDIKVIKLLALLSFKDKDYIKAVEV
                     LGKYLEVDPELSEYWYYLSIANKKLGKFSEAIYASEKVLAKQPDNTNNLVNLSDLYRL
                     QNEYTRAKEIAAQVLDLDPQNENAKKILRKIENGISKT"
     gene            complement(82820..83290)
                     /locus_tag="DCFLDGKI_00066"
     CDS             complement(82820..83290)
                     /locus_tag="DCFLDGKI_00066"
                     /inference="ab initio prediction:Prodigal:002006"
                     /codon_start=1
                     /transl_table=11
                     /product="hypothetical protein"
                     /protein_id="X:DCFLDGKI_00066"
                     /translation="MNKSKLIAIFFAFVLISTPAFAGEEDAILGKWWNKEKDAQVDVH
                     KCGAKICGKIVWLKEPTYPADSKEGTPGSPKVDVHNKDESLRTRPILGLVFLTGFSYE
                     GEQIWAGGRVYDPKGGKTYDGRLTLRNADTLDLKGGYKVGFMMIGKESTWTRVK"
     gene            complement(83366..83887)
                     /gene="dcd"
                     /locus_tag="DCFLDGKI_00067"
     CDS             complement(83366..83887)
                     /gene="dcd"
                     /locus_tag="DCFLDGKI_00067"
                     /EC_number="3.5.4.30"
                     /inference="ab initio prediction:Prodigal:002006"
                     /inference="similar to AA sequence:UniProtKB:Q9KFV3"
                     /codon_start=1
                     /transl_table=11
                     /product="dCTP deaminase, dUMP-forming"
                     /protein_id="X:DCFLDGKI_00067"
                     /db_xref="COG:COG0717"
                     /translation="MILTGKEIQKRIGNDIVITPYSEKQLNPNSYNLRLHEELLVYTE
                     LPLDMKKPNPAEKLVIPESGLLLKPGILYLGRTLESTETHNLVPMLEGRSSIGRLGML
                     VHVTAGFGDVGFKGFWTLEISVIQPLIVYPGVEVCQIFYHTLEGQITEYTSGKYQANR
                     GIQTSMLYKDFEK"
     gene            complement(83888..84670)
                     /gene="crt_1"
                     /locus_tag="DCFLDGKI_00068"
     CDS             complement(83888..84670)
                     /gene="crt_1"
                     /locus_tag="DCFLDGKI_00068"
                     /EC_number="4.2.1.150"
                     /inference="ab initio prediction:Prodigal:002006"
                     /inference="similar to AA sequence:UniProtKB:P52046"
                     /codon_start=1
                     /transl_table=11
                     /product="Short-chain-enoyl-CoA hydratase"
                     /protein_id="X:DCFLDGKI_00068"
                     /db_xref="COG:COG1024"
                     /translation="MNEFSTVLYSTEKEIAVLLLNRPEKRNAISKELLSTLHKNILKA
                     KKEKSIRSLVLSGVGPSFCAGADLKERVTMSPKEVKRFLEDLKNCFLELENFPYPTVA
                     ALDGDAFGGGLELALCCDLILLKNDIRIGLTETRLGIIPGGGGTQRLSRRIGISKAKE
                     MIFTGKTIDAQTALDFGIANSIWHDSSLPAAKMLAEEIASQCAPIALQLAKKAITEGY
                     GQDIRKALITESKYYNNTLNTEDRLEALKAFQEKRKPIFKGK"
     gene            84859..85497
                     /locus_tag="DCFLDGKI_00069"
     CDS             84859..85497
                     /locus_tag="DCFLDGKI_00069"
                     /inference="ab initio prediction:Prodigal:002006"
                     /codon_start=1
                     /transl_table=11
                     /product="hypothetical protein"
                     /protein_id="X:DCFLDGKI_00069"
                     /translation="MAAIGFGNPVITLIDPPSGSPPQSDGVSYTGTQITIQGRNFTPN
                     STETTVKFNGIMGTIFSITTTEIITTVPTGATAGFLTVSKADGACDTVYGTDGYNCSA
                     RRFYVDCYKAYNNIYGDETAINYPDSQTIEFKENFSTKAFRSNLREAGGTILAFECDN
                     LISVKYFSPSCKTTDVGTFDAPVFNPTINFTDNYAVQYFITTGKGSCKINFQ"
     gene            86401..86610
                     /locus_tag="DCFLDGKI_00070"
     CDS             86401..86610
                     /locus_tag="DCFLDGKI_00070"
                     /inference="ab initio prediction:Prodigal:002006"
                     /codon_start=1
                     /transl_table=11
                     /product="hypothetical protein"
                     /protein_id="X:DCFLDGKI_00070"
                     /translation="MKVVSSVQLGLPEKGVKDTRKIPKEEGMIHVEPYENKQANVSDK
                     RAFAIEAGQDGDFYKVKGTFVDKVG"
     gene            complement(86698..87066)
                     /locus_tag="DCFLDGKI_00071"
     CDS             complement(86698..87066)
                     /locus_tag="DCFLDGKI_00071"
                     /inference="ab initio prediction:Prodigal:002006"
                     /codon_start=1
                     /transl_table=11
                     /product="hypothetical protein"
                     /protein_id="X:DCFLDGKI_00071"
                     /translation="MIIVEGIDYFLIPAENPEASAKFYSDIFDFESLDEKSGEYVIMG
                     LDSINIKLQKISGFKNSLGENKIPVLSFVLDVDDFTEAIAELEENKISIVRGPETNQS
                     GEFLHFLDPSGNVLEISYKD"
     gene            complement(87176..88264)
                     /locus_tag="DCFLDGKI_00072"
     CDS             complement(87176..88264)
                     /locus_tag="DCFLDGKI_00072"
                     /inference="ab initio prediction:Prodigal:002006"
                     /codon_start=1
                     /transl_table=11
                     /product="hypothetical protein"
                     /protein_id="X:DCFLDGKI_00072"
                     /translation="MKPQGWIFKPSLDLTFIIFPGIVSVVFLFILKKYNILPSEINPW
                     TWFCTVLLIDVAHVYSTLFRSYFNMEEWREKKNLLITLPIVCFLFSIFLYSFGTIWFW
                     RIMAYVAVFHFIRQQFGFLALYRKKTTSVQVPFLFDKITIYLMGGVPILYWHLTDQKR
                     EFSWFMEGDFLIYPFPALANSILWLQQIWLCCYILIHIYHFTKYRSIPLGKILLVLNT
                     WIVWFFGIVYFNSDFSFTITNVINHGVPYIFLLFYYTIQNQSEIKIEMFQTGSWIKIL
                     SCFLGILFVFAFIEEWIWDSFIWKDHSFIFKNSNFYSFELPEFVSALLVSVLFLPQFT
                     HYILDAYLWKVEKSNPRLFHFFEISEKN"
     gene            complement(88261..89901)
                     /locus_tag="DCFLDGKI_00073"
     CDS             complement(88261..89901)
                     /locus_tag="DCFLDGKI_00073"
                     /inference="ab initio prediction:Prodigal:002006"
                     /codon_start=1
                     /transl_table=11
                     /product="hypothetical protein"
                     /protein_id="X:DCFLDGKI_00073"
                     /translation="MNYNSKNISRKSFLAILGFCFSALVSGIWFLKFRKKISGKIIGP
                     NMEIGHRIRNSKFNQIAHNVNFSNSEKVKVLILGAGISGLSAGYYLYKSGFDEFKILE
                     LENGPGGNSKSGKNSIGSFPWGAHYLPQPNEEAVLVRKFLEENKIIIGKDKNGKPIYE
                     EKYLCFDPEERIFYQGRWNEGLFPGGTPGSVSANEEQKFKNFIRIWRSKIGRDGKKAF
                     SIPIDLSSRDPEFLKLDRINFFEYIKEQGFRTKELFWFLDYSVRDDFGGSMNTVSAWI
                     GLHYFCSRPVDENGEDLTLLTWPEGNGFLVEKLRSPIQSKIQTETLIEKVKPSASKKA
                     RLEVQVYQPFTKEQKHLLCDSIVYALPTFTRKYILDETSNVTEGLVYSPWLVANLNVD
                     KVPTGKGIPPCWDNVIYQSPSLGYIVSTHQDLRANREKSILTYYQAFGEKDTISTRKR
                     MMKTSWEDWKESIFFDLKKAHPDIEKRTQNIDVMTYAHAMIRPIPGLIWGGQREKLSV
                     SYPNLHFAHSDLSGISIFEEALTRGYNAANKILGEQKI"
     gene            89995..90744
                     /locus_tag="DCFLDGKI_00074"
     CDS             89995..90744
                     /locus_tag="DCFLDGKI_00074"
                     /inference="ab initio prediction:Prodigal:002006"
                     /codon_start=1
                     /transl_table=11
                     /product="hypothetical protein"
                     /protein_id="X:DCFLDGKI_00074"
                     /translation="MALFLDFDNTFLDSVGIYETTILQLCKNAKEYGFLSVKEFSRFY
                     EVARKETKFELSDSPSNRLRLIYFKKMCLSKWGTLDPKWILKLENDYFKYFQEGIKVR
                     KQKYKREYKEVFMLLKIISEKHKLLFCTNENLRTQLIKMNLVFPKSFLYSILSSEEVG
                     KEKPSKEFFSRASGLVNNETVISMIGDSLKDDVEGALRNGIQAIHLTSIFSKKNEPLK
                     ERKIELEVNSIKKEYSYLETNDLRTALESFL"
     gene            complement(90733..91584)
                     /gene="COQ3_1"
                     /locus_tag="DCFLDGKI_00075"
     CDS             complement(90733..91584)
                     /gene="COQ3_1"
                     /locus_tag="DCFLDGKI_00075"
                     /EC_number="2.1.1.222"
                     /inference="ab initio prediction:Prodigal:002006"
                     /inference="protein motif:HAMAP:MF_00472"
                     /codon_start=1
                     /transl_table=11
                     /product="Ubiquinone biosynthesis O-methyltransferase,
                     mitochondrial"
                     /protein_id="X:DCFLDGKI_00075"
                     /translation="MNRTCYLCSSAQNSVVFVENGIDIVQCSNCSHVFSTYEQEEHYE
                     GYWDDDSSYDLGWWDNAHREIYQDFINKFLIAPSGKILDVGCGLGFFVKRIIDQKPNW
                     EAIGYEISEKAVQFAKDKNGLKNVFSGIVQNSGIKKGSLDIITLWDVIEHIPKPHSLL
                     EYLHSLLKPGGILFLQTPNFPIQLFKAKLKVMLKGMRTDGHYLEAKDHINDYTEKTMK
                     MLAKQTGFQNCKFTILKPIASVSGSQGGSFGSFFKKVYYYVTKIIWLFSFKTMNLNNT
                     LFAVLKK"
     gene            91723..92568
                     /gene="dapF"
                     /locus_tag="DCFLDGKI_00076"
     CDS             91723..92568
                     /gene="dapF"
                     /locus_tag="DCFLDGKI_00076"
                     /EC_number="5.1.1.7"
                     /inference="ab initio prediction:Prodigal:002006"
                     /inference="similar to AA sequence:UniProtKB:Q81XR2"
                     /codon_start=1
                     /transl_table=11
                     /product="Diaminopimelate epimerase"
                     /protein_id="X:DCFLDGKI_00076"
                     /db_xref="COG:COG0253"
                     /translation="MASLKFTKMEGIGNDYVYIDSTRNDIRLTPEQIQKISDRNFGIG
                     SDGVIFIRNSKQGDFMMDMYNSDGSSSEMCGNGIRCVAKYIYDHGLTSSKNPKIETGA
                     GILEVDLKIGSGNKVDLVSVDMGKPVLVPSQIPVVWKNEETIIDQPLEIGDKNLKFTA
                     VSMGNPHCVIFVDDSDEFPVRGIGPLIERHSIFPKRVNVEFVTIRGKDHLYQRTWERG
                     AGETLACGTGACAVMVAGNLTGRSGKDVQIDLRGGTLRIQWQESGNILMTGPAREIFS
                     GEIEI"
     gene            complement(92575..93279)
                     /locus_tag="DCFLDGKI_00077"
     CDS             complement(92575..93279)
                     /locus_tag="DCFLDGKI_00077"
                     /inference="ab initio prediction:Prodigal:002006"
                     /codon_start=1
                     /transl_table=11
                     /product="hypothetical protein"
                     /protein_id="X:DCFLDGKI_00077"
                     /translation="MEKEVQTYLRLKQFVAPFLGFAVNINAYGTEHIAHEGKLILVSN
                     HRSDMDPFIISYTFPRYISWIAADYTFRIPIFKDLAKLAGGIPMAIDGKISMASIKMV
                     QQVFKREGVLGIFPEGHDYMVQNNFSAPMVPFHEGFAAFSIRNKVDILPSVIVPIEES
                     YSDIPIPSLVRSFMGMPKEVCDIKRRSIYKKVRVLYGPKIDHRPYLEGKLENNLKKLS
                     NEVRVRMENLQKTEVV"
     gene            complement(93318..93602)
                     /locus_tag="DCFLDGKI_00078"
     CDS             complement(93318..93602)
                     /locus_tag="DCFLDGKI_00078"
                     /inference="ab initio prediction:Prodigal:002006"
                     /codon_start=1
                     /transl_table=11
                     /product="hypothetical protein"
                     /protein_id="X:DCFLDGKI_00078"
                     /translation="MPEFDSIDLMNYAVYGNELDPEWADIRNYIKSSASAQKELEELR
                     RSVPHPQNARKRRDPSQPQELGRDKSYSSDPRNANSTEEKKKWWSIFSGE"
ORIGIN      
        1 tttttacttg caaaaagtat gtttttctga taaagaaaac ctttcccccc acccaaaaat
       61 agggaaaact catcacaatg ctctttatga atcgcgttgt ggggcgggaa ctaagtttta
      121 cagaagattt tgtcgtaatt ccgacgatag atcttgagat ccaattattt atggggttgg
      181 ttatgctaca aattaggtcg catttagcaa tttacgaacc tttcgagcag ttctaatctc
      241 gttaaatttt tgcggtagtt ccacatttaa agaatcgatc tgtaaagttt agattccaat
      301 ttttttttca gaatcatggg tttgacctgg taacataaaa gtggaaattt ttttcgccaa
      361 aaattgaggt aaaaggtaaa ggtgagaatg aaaagaagta actatcaata cgtctgtttc
      421 aaaacttata atataacatt tcttttacaa aggccaacaa ttttgaatta ggtgcaattt
      481 gtaaggtctt gatgaattgt tttatttaaa attacgaacc gaattttcaa aatttaggat
      541 ttgttttaaa atttatgatg ctctattaca caaggatcaa taaaattcct aaacttaaat
      601 ttgactttta taatcatttt caataataga gttgttgaaa aatcgcataa tgtagatcag
      661 caaaattgct ttaattgtct atttcaattt aacggaaaca gatggagaat taatttttca
      721 acaactttaa ttctaaaaac tcgaagtact tttaaataaa tcacctttta tatagcagta
      781 tttaatttta tcagcactta gaatttctaa acctgagttc acttatcaaa caccataatt
      841 catcaattta atgtagtact tacaaaacac ttactaaggt gttatgttga ttttataaaa
      901 tagagttgtt gaaaaattcc atagcggtga ttaacaaaac ttgcttcaat tgatagcttc
      961 catgaaatag aaacaaatga ggaattaatt tttgaacaat tctaattaag tattataaat
     1021 tttgcgtatt ctattacgtg gtttaggtaa aatttatctc aatatttatc gttttaatta
     1081 tttttagaat ttaaaatcta aaaatgtggg aacttatata aaactgaaaa tttgaaagta
     1141 atacaaattt tcccaaagaa tgtatataac ctgttaataa catattgatt tagtgtttaa
     1201 aaaataaaat aaatctgtaa ataagacata atgtaagatt attgtcactt agaaatgaaa
     1261 aatcgactta gaattatgtc ggaaaagaaa attctctttt caaaaaaaat gagacatatt
     1321 tcagtattct ttaggaatac aattttatgt acatatttac aggtactact cctacaactg
     1381 tacaataata agaacttatt taattaaaaa gtaactagga gaaaaaaatt gaaaattaaa
     1441 gttaatacat ctgaattctt aaaagcaatt cacgccgtag aaggtgtaat tactacaaga
     1501 gagattaaat ctatattatc aaatcttaaa atagaagccg aaggaaaaga aacctttctc
     1561 tctgctaccg atctcgaaat ttcaatcaaa acatctgtac ctgctgacgt aactcaagaa
     1621 gggaatgttt ctctacctgc aaaacaactt tctagttttt ttaaaacaat ccattttgaa
     1681 gatacaaatt tgtctttaga agaatcggat agtaattctt ctatcgttta cattaccgat
     1741 gcttctggta aaaacgatta taaatccaaa atcagtggaa tggatgctga tgaaattaaa
     1801 acaatttcaa aaattgattc ttcgcaagta tcttctttcc ctagtacttt gataaatgac
     1861 atgattcgta agacttccta tgcaatcgca catgaagatc agagatttat atttaacggt
     1921 ctttatatga ttcctaacgg agataaactg atttttgttg gaacggatgg aagaagactt
     1981 tgcaaaattg aaagaaccct tccttcccca ttacagttta aagattctat tatagttcct
     2041 gcaaaagcga tccgggaaat ttctaaaatg atcgcaactt ctgaagttgg aaatataggt
     2101 ttaattgacg gccaaattta tgtttctgca aacaacattg aactattatg taaattgatt
     2161 gaaggaaatt ttccaaacta cgaacaagtc attcctaaaa atactaaatt ttctacgagc
     2221 atttctaaag aagaatttca agtttcctta cgacaagttt tgaccgctgc agaagaacct
     2281 tccagacaag taagacttac attcagtaaa aataatttaa atttatttgc tcaaactctt
     2341 ggtgcttctg aggcaagtat taacaaacca atcgaatatt ctggggatga agtcacaatt
     2401 gcattcaaag gtgaatatct catggatatt tttagatcga ttgacgacaa cgaagttaaa
     2461 atagaattct cagatgcaaa ctctccggtt atttttaaag atccttctga tcctgaattt
     2521 atttctgtga ttatgcctat gaaattgtaa tagtattata attttattat ataatattaa
     2581 ttgcaaaaat gaaattttta taactaagtt tgattttaag gtttgtatct tttaatttaa
     2641 agctcagcca aaaatctaat tgtattttat taaaaagacc aacctacaaa aatcggtcct
     2701 agttttggta ctggtttatt ataaagtttc gttttactga gttctataaa gttaggtacc
     2761 atgagtttta ttgtaaaaaa ttgtttaaat acagaatatt aaacactgtt atataattct
     2821 gagtagaaaa agctgacgta tcattttaaa aaaatgaaat tgagaaaaat agaaatccac
     2881 atcgttttag taatgaagtt tattaaaaag tttataaact aaaaaagaca tgttttgcaa
     2941 aagttacttt attatattaa tgcgaaagta atcgatgtga gcgaactcgg catcccgctt
     3001 ctatgggcga tcaatagatc gcgttctata ttaaaactaa agaagattat tgtatcatgt
     3061 tttttgcata caattttacg accagaactg agagtccggt ttgttataga caagtcggat
     3121 ttgcccgatt ttattgtgct aaactcattt tatattaaga tttttaaata tttcttttaa
     3181 aacgtcaaat agtcttttgg ttatatatta taatgttttt aaaacatctt actattcaaa
     3241 actttagaaa ccacgaagaa ctgagtctgg attttgattc caggcttatt ttttttgttg
     3301 gagataatgg agaaggtaaa actaatcttt tagaagcgat ttgtatatta tcttggttaa
     3361 aaagttttcg cgaatctgaa gattcaaacc ttattcgatg gggttctgaa aattattttc
     3421 tcagaggaaa aattaaagat aacctaaaag aatccgtttt agaaattgga tttacttcta
     3481 aaccatctgt taaaagaaaa ttaaaattta atcaagaaga aataaaaaaa agaacagatc
     3541 taatcggcaa gtttatcact gtattattaa ctccgatgga tttaaaaatt atagaaggtg
     3601 gtccggcgga aagaagaaag tttatagacg cttttatttc ttcctttgat cctttttatc
     3661 ttgaatcttt attggaatat aataaaattc taaaacatag aaatgcgctt ttaaaaagtg
     3721 gaaatccaga tatttctcat ctttctattt gggataaaaa aatcgtagaa aaagggatct
     3781 ttatactcaa caaaagaaga gaagttgttt tggaattaaa ttctttttat aaggttaatt
     3841 tagataaact gagcggagga aaagacggac tcgaattaat ctataaacct aatgtaaaag
     3901 accaagacga atttttagaa aaacttaacc gtaatttaag tagagattta aggcttggtt
     3961 atacttcagt aggaattcac agagacgatc tttttattgg gaccgatcaa agagatatta
     4021 ccgaatttgg ttcccaaggt caaaaaagaa gcaccgtgat cgctttaaag gcagcaactt
     4081 ttaactatta caaaaatatt ttgaacacca ttcccgtttt attaattgat gatgtcattc
     4141 gagagctgga cgtaaaaaga agagaatact ttgtagatct tgtagttact gcggggcagg
     4201 ctttttttac tacgacggat ttagaaggaa ttcaagatta tgtcggtaaa cttaaggatc
     4261 aaaagcaaat tttcctaatt cgacaaggaa aagtcgagcc tataaaatga aagacgattt
     4321 aatttcatct aaaaagatcg aaacctccga atttcgttct attttaaatc aaatgggaat
     4381 tacggaagaa aatctccaag aaaaaatttc tattcatact cttaaaaacc gttggaaaga
     4441 aattgttggc ccagtgttcg cttctaattc cgaagtcaat tcgattcaat tcggtaaact
     4501 tagaattctt gtatcccata acgcgtataa acaagagtta ctttttttac aaaatcgtat
     4561 catcagagaa tccgctcgat ttttaggaaa aggaatcgtt cgttctattg agatttccat
     4621 cggtaaatta acagcttctt attctattac gaataccgag accaaagaaa aaaaaggttt
     4681 agaaggcaag gacgatttaa ttgcaattct cgaaaaagaa actgatcctg aaattaaaaa
     4741 acgttaccta gagattcttc aatatcttta aggattcgat gaatttcctt gcctccctat
     4801 ggttttcagg aaaactattc ctgaggtccg aaaaatatga gccaagaaga aacaagctac
     4861 agtgccggtc agattaaaat tttagaaggt ctagaagctg ttagaaaacg tccgggaatg
     4921 tatatcggaa ctcaggacga aaccgggctt cataaaatgg tttacgaggt cgtggataac
     4981 tcggttgacg aggccatggc tggtcattgt acagaaatta aaatcagtat tttaccggat
     5041 aacatcgttg aggtgaaaga caatggccga ggaattccag tcgatattca ccccgacaaa
     5101 aaaatttcca caatcgaagt tgttatgaca atccttcacg caggcggtaa atttgaaaat
     5161 gatgcctaca aagtttctgg gggtttacat ggggttgggg tttcggtagt gaatgcactt
     5221 tccgaatatc tggaagttga agttcatcaa aaagggaaag tctacactca aaaatacgaa
     5281 aggggtattc ctgtttcttc ggttcaaatt caaggagatt cttcggaaag agggaccatt
     5341 gttcgtttta aaccggacgc taccattttt accacagtag attttcaatt tgacgttctt
     5401 tctgcacgtt ttagagaatt agcttttttg aataaaggtt tggttttagt tgtcgaagac
     5461 catagacgcg gaaaggaaaa tattttacga aacgaatttc aattttccgg tggaatcgtt
     5521 tctttcgtgg aacatattaa cgaaaacaaa catcccatgc acaaagtgat tcactttgaa
     5581 cgaaataaag acgacgtttt ggctgaaatt tcgatccaat attcggaaac atatacggaa
     5641 aacatattct gttttacaaa caatataaat aacaatttag gtggaacaca tttagaaggt
     5701 tttcgtgcgg ctcttacaag aacattaaac gactttttaa aaaaggattc taccctttct
     5761 aaaaaacatc caacaggtct ttccggagaa gatgtaaaag aaggattaac agctgttata
     5821 tcgattaaaa ttcctcaacc tcaattcaat tcccagacaa aagaaaaatt agtgaacgcg
     5881 gaaatcaaag ggattatgca aaccttaagt tcagaaggtt tgactttatt ttttgaagag
     5941 aatccgaata ttacaaaaaa gatattagaa aaatgtattc tttccgctaa agcaagggaa
     6001 gccgctcgta aagctaggga tcttactcga agaaaaacgg ttttagaagg tggtggtctt
     6061 ccagggaaac ttgcggattg ttccgaaaaa gatccggcac attctgaact ttatcttgtc
     6121 gagggcgatt ctgcgggcgg ttccgcaaaa caaggaagag atagaaatac gcaggcgatt
     6181 cttcctttga aaggtaaaat tctaaacgtt gaaaaagcaa gactagataa aatcctttcc
     6241 agtgaagaaa tacgagtttt agtttcagct ttaggaaccg gaatcggaga agatgaattt
     6301 aatatagata aaattcgata tcataaaatt atgattatga ctgatgcgga tatagacggt
     6361 tctcatattc gtactttgct tcttacattc ttttttcgtt atatgcgtcc cgtaattgaa
     6421 agaggttatc tttatgttgc acaacctcct ttgtatttaa ttaaacacgg caaaaattct
     6481 acttacgttt attcggataa ggaaaaggaa gaattattaa aaaacatagg tgcggaaaaa
     6541 gtggtaattc aaagatacaa aggtttagga gaaatgaatc cggagcaact ttgggaaact
     6601 acgatggatc cttccaacag agttgtgcta aaagttaagt tagacgattt cgtggaagca
     6661 gaagagacat ttaatattct tatgggtgac gaagttcaac ctcgaaaaca attcatagaa
     6721 gtaaatgcgg ctaaggtagc aaacttagat ctttgatcga aaggggattt tgaaatgagt
     6781 caagaaatgg aaaatgaaac caaagtccta agctataata ttgctggaaa accagatatt
     6841 gcagacgctc ttaaaaacgg cgtaagagtt attcctgtag aaatcgaaga tcagatgaaa
     6901 gaagcgtatt taggatacgc tatgtctgtg atcgttgggc gcgcccttcc agatgtaaga
     6961 gacggattaa aaccggttca tagaagaatc cttcatgcta tgaacgaacg tgcatggaga
     7021 agtgatcgtc cttatgttaa atgcgctaaa attgttgggg aagtaatcgg taattatcat
     7081 cctcacggag acgcatctgt ttacgaagcg cttgtgagaa tggttcagga attttcctta
     7141 agagttcctt taattgatgg acaaggaaat ttcggttcta tcgacggaga taacccggcg
     7201 gcttatcgat atacggaagc aaggcttgaa aaagtcgccg aagaattatt acgcgacatc
     7261 gaaaaagaaa cggttagttt ttcacctaac tatgatgata cgaaagaaca accggatgtt
     7321 ttacctgcaa attttccaaa cttacttgta aacggttctt ctgggatcgc ggtaggaatg
     7381 gctacaaaca ttcctcctca taaccttagg gaaactattg atgcagtaat cgcggtcatt
     7441 cgaaatccgg aaattacaat tccagaaatt ctaaaaatta tacctggtcc agattttcct
     7501 acttccggaa ttattatcgg aggggagggg ctgatctctg cttattctac cggaaaaggt
     7561 tcaattcgaa ttcgttctaa agtagaaata gaagaaaaga aaaatggaag agaagtaatc
     7621 gtagtcacag aaattccata tcaagtaaat aaaaaagtcc ttctggaaaa aattggagat
     7681 ctagttaacg aaaaacaaat cgaaggaatt tcagaaattc tagatctttc cgatcgaaaa
     7741 ggaattcgtg tagaaattca tattaaaaaa gatgcaaatg ctcaagtcat tctaaaccaa
     7801 ctctacaaga tgactcaact tcaggtaagt tacggaatca caatgcttgc gattttagat
     7861 aacaaaccta aaatttttaa tattaaagaa atattaactg cttacgcggc ccatagaagg
     7921 gaagttatcg ttaggagaac gcagtttgat ttagataagg cggaaaaaag agctcatatt
     7981 ttagaaggtt tgaaaatcgc tttagaaaat atagaagatg tgattaaagt gattcgtgct
     8041 tctaaaaatc ctccagaagc aaaacaacaa ttgatgattc gatttagttt atctgaagtt
     8101 caatcggatg cgattctgga gatgagatta caaagactca cttctcttga ggttcagaag
     8161 atcatagatg aattggaaga agtgagaaag cttatcatcg atctaaagga tattctcgca
     8221 aaaccttctc gtgtaaatga aattgtttgt acagaacttc aagaagttgg agataaatac
     8281 gggaataaaa gaaaaacaga aatttctatt gaaactatag agagttcttc atttaacgca
     8341 gaggatttaa tcgcggatga agaaattgta attcaaatta cttatgatca atttatcaag
     8401 cgtcttccta tagatacttt taaaagacaa aaacgaggtg gtaaaggaat tcagggtctt
     8461 tctcaaaaac gagatgatgt aattaagatc atgaaagctg caatgactca tgataatatt
     8521 atgtttttct ctaatatagg gaaagtttat gtaatgaaag cctacgaatt accaattgct
     8581 tctaaagaag caagaggaaa atctctcaaa gcaatcatca acttgagaga agacgaatat
     8641 atctcttccg tttttacgtt tagaggagaa gatatggata aagatcttct tttggtaaca
     8701 aggaaaggat ttattaagcg aattcaatta aaagagttcg gaaatgttaa aaagtctggg
     8761 attattgcaa tcggacttag agaaggagac gagttaatca aagtagaatc gatgaccgat
     8821 aaagatgagg ttatgatctt ttctaaaaaa gggttagctc ttcgaattga aggtaacatc
     8881 attagagccc aaggaagaac cgctagtggt gttactggga tgagacttgc agaagacgat
     8941 gcgattgtag gacttagcaa atataaagaa ggggaagata tatttgtagt ttcggaagaa
     9001 ggttatggaa aacgtcttgg ctttgaagaa tttgccgcaa aaggtagagg cggcaaagga
     9061 atggcctatt taaagataac cgaaaagaac ggattttccg tgggaacagg ttctgttgga
     9121 agcgaagatg aaattattct aatcactcaa caagggatga caatccgaat taatgcattc
     9181 gatatttcta aattaggtag aactgctgta ggtgttcgta ttgtggattt aaaagacaac
     9241 gataaggttc aggattttac agttctagga gaaaattgat tttatgatcc ggatcggaaa
     9301 cgtaacgatt ccggggaaaa tttctctttc tccgatggcg ggaatttcag attcacctac
     9361 tcgtagaatt tgtagaaaat ttggagctgc tttttcttat accgagtttg taaatacaga
     9421 cgaactcgtt catcgagcgc ctaaggctct gaaaatgttt cgctacaaat tggaagaacg
     9481 tccgatcaca tttcaaattt ttggaaacag gttggaaatt atcgcagaag ctgcggagat
     9541 cattcaggaa ttaaaacccg acatcatcga tttaaacatg ggttgttcca ctcgtaaggt
     9601 ttccttacga ggagcaggcg ctggactttt gcgtagacct ttgttagctg gcaaaattat
     9661 agaagctata aaaaaacgag tgaacattcc cgttacagca aagatacgga ttggatggga
     9721 ttcaacttct cgaaactatc ttgaagtttc taaaatcttg gaagaatccg gtgtagatgc
     9781 tcttacggtt cacggtcgta caaaagaaat ggcttataca ggatttgcgg attgggatgc
     9841 aatcggagaa ataaaagtga atcggaaaat tccaattttt ggcaacggag atattaaaag
     9901 ttttcaggag gcgaatttta agatcgataa atatttgtta gacggagttt tgatcggtag
     9961 aaacgcgatt ggaaatcctt ggattttttc cggagttaaa aaagaagaat tatcttggtc
    10021 tgaagtttta gctgtaattt tacaacattt acgttggatg attgaagatt atggagaaga
    10081 attcggtttg gttttattta gaaaacatct cgtaaaatat ttaaatggtc ttgaatttga
    10141 tctcgcttgg aaaacggaat tattggaaat taaagagtgg aatcgttttg aagatatttt
    10201 gctctcggat aaaaaaagaa tcgaattcac tgtacccact tttggaacta ctaaacgttt
    10261 tgcttttcca taacgatcca tgacaaacga ccattacgat ctatcacatg aagattactt
    10321 gcaacgtgtg agggatcgtt tgcttatttg tctggataat tttctagaaa aaaggttatc
    10381 ggtcattgaa gcgtcacgcc tcatatggcg gcttggtaat gagttgagcg acgacgatcc
    10441 tttattccga actttcttag gtatcgattc cgaaaccgac catcttccgg taggagatga
    10501 acgcaatctt tggaatccta aagccctgat cgaaaaggat aaggagattc gtgaaatgga
    10561 aattaacttt gaatcggaag caagaattgc ggccgaagct ctccgctcca gattgggcca
    10621 ttaatgactt gtaatacaaa tgcacctaac agaggaaacg gtactaaaaa cagttctggg
    10681 tatatctgtt atcttaaaac attatacgac attttataaa catcattttg ttttgcgcac
    10741 ttcagaacca cgaacaccga gaagtctcgg ttgaatcgtg ttagcacctt tcttaactgt
    10801 cttcattaat tcttgactaa attctctgca ggcttaaaaa ctttgagaaa tggagaagcc
    10861 actgcatgaa acaaattaag ttacttttaa ttctttcttt tcttttgttg attatgattg
    10921 gatgtaaaaa ggaagaaaaa aaacaagaag cgcaaatctt aggaaacagg tatgcgaact
    10981 ttgaccaatg gatttataaa gttccgggtt ccgataaaaa ggaagaccaa gtcagccttg
    11041 tttatggaat ggaagaagta acaggtttag aaaacgttga agcggaagta actacaaaaa
    11101 aaggaacttc cactgtaacc tatatcaaag taaaaactgt tgaaaacaaa gaaggttttg
    11161 cacctgcaaa gaatttttct gaaaacgtat atttcgtgtt aaacgatgcg gatgatgcat
    11221 ttgtaaaacc gacgattact gctaacacaa aaggtaagtt aaaaagagga atgtattgtt
    11281 tagaacagga agtgatccaa gaattctcta aagtcacttg ttatgattcg attttgacgg
    11341 aagacaagtt gaacaattat tacgacgttt ggatcaaaac aatatcgact tctttaagca
    11401 aggatcctct tcttggagaa accgtaaaac tattgaaaaa atcaagtcaa gaacttgcaa
    11461 agtataactc cgtttccgac gaggaaaaaa ataaaatcct tcaagtcgcg acagaatctt
    11521 tgaaaaaggc ggtggctaaa caggatgagt tcaatacgga tataaacaca cttgcgggaa
    11581 aattcggaat tattcttcaa taaaattcta aattttaatt tctaaaaaac gtttcgaaaa
    11641 cttaatttcc ttttttcgaa acgtttttga aaatcttctt ttttaacgcg agttcgatgt
    11701 tatgaaccca tgacttctga aaaaagttgg aatctgaact ttacagattg attctttcca
    11761 tgtggaagct accacaattt ataaaataga agtttataat aattgaatct ataatattca
    11821 aatgtggaaa ctcacacaaa atttagattt gtctgtaaaa tgtaggaact acttgcaaat
    11881 cgcggtttta cgaacaaatc ctgaaattgt agaaacttat acttttgaaa attctttctt
    11941 gcgccgaatt cacgttattt ctttcccgga ggaacataac ccccaagact gaaatcattg
    12001 aaaaaaataa taaaagccgc aatttgaaaa ggaaaagtga ttacgtccca gacaattgtg
    12061 accgggtata aaccgtaact cataacgtat gggatcgtct tggacatgat catttgttct
    12121 gaaaatttac ctatttcaat ttctatgatt tgcgatttgt tagaagcgtg ttgtcccgga
    12181 aaccataccg caatcgagac attattacat tcatttactt ttccgtaaca tctttctttt
    12241 aaaaagtaag taggagcaga acggggaatc gaagatagat ggagtggtgc gagtgtttta
    12301 ttggaacaat ccgcagacgt ttgaaaacac actctgcgtt caaagtctcc gttaccttct
    12361 gtatgagaac aatctaatga tacaattttt ttcgatgaat cttcaagaca aatcgaatct
    12421 ttggaaatcc atgcggcttt tatgttttgg atcgattttc gaagtggagg acctctgtat
    12481 atgacaaggt caagtggaga tatacgagaa tgttgatgat gtccggaggt aacagctatt
    12541 tttgttccta aatcaaagag caataaattt ccgttagctt cgattattag attactttcg
    12601 gtagaattgc cgagtttttt acagatttcg tcttttttac gacgttgtat ttcatacgaa
    12661 taatctttat caagattcgc ttccaaagat gacagtggat tgtttgcaca gtattgaaag
    12721 attttatttg aatcaaacca atcatcagga ctttctatga ttgttgcgcc gggtttgcct
    12781 gaggtatctt taaatccttc ataaaagtag taataaaaac cgtatatctt gacactttct
    12841 tgataatctc taagcaatat tgttgtacac tgagataaag aactcagcaa aaaaaatgag
    12901 gaaacaagta aaacgaattt gaacacagtc atatttttat caaaattata agacaaaatt
    12961 tttacttcgt aatttttaaa tttagaaact gattctgatc aattttatag tgtttcaatt
    13021 ttgtatgtaa acggattttt gtgagattga taattaacgt agagaaaatt ttggcgaatg
    13081 aaaaaactca atgcaacaac tctttaaact caacgtctct atggttgtga tgcagactca
    13141 acatagaatg actttcgtat ttgttatact gaacttactt taattcaaag aatatttttt
    13201 tgatttaaaa aacgtataaa actacttttt ataaaatatt aaaatagata ataaaataaa
    13261 aattttgaat ataaaaaaat agattttaaa ccacaaactt caaataaaaa accccgcata
    13321 aaagcggggt ttgtaaatat atcgtagctc ttcaataaaa cgaattattg tttggaaacc
    13381 tcttgagctt ttgctacgag agcatcctta ccacctggaa attttgcgta aattacacac
    13441 tgacattctt cccagttgtc tttagaaacg tctttcggat cggatccgga accggttgct
    13501 ttacattcgt aaacaccaac tccttttaca acaccttgag attgagaaac gattacagat
    13561 gcagtagctt caccatcaga aactccagat gcagattcta ctgtttcccc aaccattttt
    13621 ttcactacat cagatgcgcc ttgaagtctg gaagcttcgc gacatgtgga ttgcatcatc
    13681 gcttgacttt tcttagcaac tgcttttcca gatgctctgg aagaaaattt aatatagtac
    13741 cagtcttttg gatttgtatc tcttggtgtt tttccgtcgt ttctttgctc tggaggtcca
    13801 ccccatcctt caaaagtcca tccaccgtca cctacagtag ttgcgtcttt ttgtcctgtg
    13861 tcagtactgg aacaagctgc aaaaatcatt gttgctaaag atagagctat aagtctattg
    13921 atcattattt tctccttgat ctactaaatg aaaaaagcta atactttacc gagtttgtgc
    13981 aacacatttt ttaatgagtt gctttgaatc caagatttcc catattaaaa ctaagaattc
    14041 atttggatca tactaagttc tacatgctga gaaatttatt ttttttcttc tgtttggtga
    14101 ctcacccgat attttctacg agtataactt ttcttcctgg aaaaatggat ggaaggttgc
    14161 ctgtaacttt agaaagaatc gacgacagat cccaagagat ttctaaattt ggggcttttt
    14221 atgcaaactt gttactaagg gcgagagtag ataccactga aaaagttaga gataaagaaa
    14281 tttttaataa gttcaaaaac tctcactttg caaaagaaga ttttctcaaa atttgttccg
    14341 aattatcaac agatttttta gttcgggatg aacttggctt tcaaaacaat attacccttg
    14401 atcgaacttt atacgattgt tctcaaagac gattggaaga atttcacctt tcggaaaaat
    14461 ccgatctttt cattttaatg cgttctatga cggaacgttc tttcccctgg attccttcta
    14521 aaaaaagaca aactatcgct tcagtatcaa atcagagttc aagagaattg attttcgtaa
    14581 tcgatttatc tccttctttt caaagagaaa gggaagaatg ggttcgattt gttaaaaata
    14641 cttcttggga ttctttaact gggattagaa tcgtaacttt ttccgaagga aaaatttcta
    14701 tccttccaaa agcgagttct ttagcggaat tgagaattca aattggaagt ttaaagtcgt
    14761 tcggtaaatc taacctggac gatttatcag aggcgttgct taacataaaa cgatcgttag
    14821 ttggttctgt ttctaagtct caagaagtgg ttattcttac aaacgcaaaa ggaaaaatcc
    14881 ctaatcctgc tttagcttct tcgattcaga atctgcaaac ttccggttat cgggttttat
    14941 tatttacagc gtcgtacttt tctgcgtctc aaacaagata ttataaagga atttttccca
    15001 aaggaaattt atttgatata acatatttta gaaaaattag tacaactaaa gattcaaaaa
    15061 ctttaatatt taggggaaga caaatttatt ttacatattc caacgtgtct cctaatcaag
    15121 ctatagatga atcctcgctt aacaaagtat cctactcggg gaagtatatg gaatcggaat
    15181 caatcaatcc cttgaatttt atagaaatat attctgaatt aacgggtgat aaaatttttg
    15241 cttctgacac tttacaaaca aatcttacct ttttactttc cggggtttta ttaaaggatg
    15301 agtttagaga aggaaatgaa acggaagttt tagtaaaatc aggtgaaaaa gcttattgga
    15361 tttttcttcc gcaaggaatg aaaattccac aagtggacga gcaagttcag tatcaaacaa
    15421 ggtatgttcc gtctgcaaat tcagtagacg gtgttgtgaa tgttgcaaat ctaacggaaa
    15481 actataaaat ttctccatct cagattttag aatgtactcc tatccaagta agaaattact
    15541 ttcagaatac aaataaaagt tcctttgaat gtataatccg aggtagagtt ttacaggtca
    15601 aaggattata atctttacaa aggactcttc aattgaattc tgaagaacat atttttattg
    15661 gcaacgcttc gaattcgatt aagatattca atcgactgaa atctttgtcc cagagtaatc
    15721 tgccgttatt tgttacagga ggtccaggta gcggtaaaac ttttgtttcc aatttaattg
    15781 caagtttgtc tggtacaaat ccacaaatat ttattataga ttctgatcat cacgaaaatc
    15841 agagaagttt agaatcggca ctttcggtca aagataatgt atattttctt tttaaggact
    15901 ttccaaattt tccaaaagaa aaccaagctt atctattaaa aagaatccgc gaaaatcaaa
    15961 acaattctcg ttttgttttt atttctggta aagagtggaa acaaaaatta gaagccggtc
    16021 agattttaga atctctctat tttgaaattt ctaattttag attagacctt ccggatctta
    16081 gagaaagaaa ggaagatatt cctcttctga ttaaacattt tttagaaatt ctttcggata
    16141 aatataaacg aaaagaaatt cggctgagtg agaaattata tcatatttta ctaaattatg
    16201 attttcctgg gaacattaga caactgagaa atttattgga aagtatgatt tccttgtttg
    16261 cggttcgtat tttggacgta aaacatcttc cacctcagat gttcgaaact tcgtacgtgt
    16321 attctgaatt tatcgaagtg aaaaccggaa ttcctttgag agattatgaa agggagatta
    16381 tcaaaaagaa tttaattctt gtaaacggaa atcgggaaaa agccgctaaa atactcggga
    16441 tttcggaaag aacgatttat agaaagatta tagaattcgg tctttccgac gaagttgaag
    16501 gaaaaaatct tccatccgac gtttaaaata aaatagagat tcttcttttt ccgaattggt
    16561 tttgattcga atattcatat ctattagaaa atcataaagt tctccaattg ttttatccga
    16621 aaaaaaagtc gcttcttttt taagacggtt acgaacaaaa ttttttctcg caggactata
    16681 ggactgagtt cctagaaatt catggagttc ttcgtcagaa agagaagttt cgtatttttt
    16741 ggaaataatt ttgtattttc gaagttgatc gattttttct tttaaaattg aaaaaaacaa
    16801 aagcaaagaa tcctttccac tttgaaattt tttcaattcc ttaaaaaaac gaatccgatc
    16861 tgattccatg aaaaaatcta ctaaaccgga agaattgaat tctccactga acagtaaaac
    16921 atcttctata tcttgtttgg taaaaatttt ttttgaaaga taaagtttca gtttagaaag
    16981 agattgaaga tatgcaccca tagacggagg aattttgtga aggaattcat ctattgcatc
    17041 ttcgtcgagt tgaactccga tttctttgca agcttgtaaa agtccgccac gggtttcgtt
    17101 tggataaaaa tttttagttt tgatgaggtt tgcttttcca ccaaaaattt gaagtacttt
    17161 atttggaact tcccagtgat tgtaatgaat caaaagttgg atcgaatccg gaaagtttga
    17221 aaattgtttt tgtaaggatt cgttattctt tccttttccg gtggatattg gtttaaaaaa
    17281 ttcgagtccc gatttgatga taaataattt tctattagag aaaatatcca agttaaaggc
    17341 ttcggattga aatctttcaa agtctcctgg ttctgataca aagattacaa tttcgtagga
    17401 ttcccctgtt tttcggattg agtctttgta tttctctgct agaatttcga attcgtaaga
    17461 ttctttggct gctacaaaaa caatttgagg taatttttga ttccaatcat ttaagaattc
    17521 tatggaattt ttatattctt tagttttagt tgccattcta ttttttctta aaagcataaa
    17581 gatcgtttta gaaagtttct attaaattca aaaaaataat tttgaatttc tacaggaaac
    17641 cgttgttttg cgatcattgc ttagttaaaa atttaattta taagttcttt agagttttga
    17701 aaaatttcgt agtggaaaat tagcaaaatt acctcaattg tccatttcaa tgtaatagaa
    17761 acggatggag aattcatttt ttaacaactc tgttttagaa ttttatcaat tttttatcgg
    17821 atctaaattt ttctcgaaaa tagaaactca tataaatcct atcttaacgt gagttcgata
    17881 taagaaaatt gggcaaatcc ggcttgccat tggcagccgg accgggctct cagctctggt
    17941 caataaattg tatacaggga acgtaataca atatttcgcc ttaagtttca atttattaac
    18001 ctcgcatcga tcccttttgc attataccga gctcgcgtta tcttaaaatt tgcctaaata
    18061 aaattcatag gctctttttt taaaacaagt ccttaagata taaaataaag tctccgaaga
    18121 ttagattatg aatatcagtt ccggagtcca gaggatttct tttccaaacg aagctttgac
    18181 gtatgtaagt cctgctcgta tgggaggaaa agtgtatgct gtggaaccca ttcgtcgtga
    18241 agattttaat tcagacacaa atactcgtgg aacaaatttt tctactccat caaaagaaac
    18301 tttgcctact acacgtggaa gcctaatcga tttctacgct tgatttcctt ttaaatattt
    18361 tttccaaagt tcgtggtact gaaaaaacat tcgaatcgga aaacctaata tatttgtata
    18421 agatccttcg aaagattgaa ccggaccttc tatatcttga actccataac ttcctgcttt
    18481 atcaaaggga gaatatcttt cgatgtattt tttaatttgt tccttgttcc aagtatggaa
    18541 atgaacttta gaagaatcga atgcaaattg ttccaatttg ttataataaa ttcctaatcc
    18601 agaataaaca atgtgagttt ttcctgataa tctctcaagc atttctattg cttgcgaaaa
    18661 attctctggt ttttgtagga ttgaattttc ttggaccaca atcgtatcac aagatattaa
    18721 aagttcatct ttggatcttg tgcctaactt agataaggag atccttttta aatattccaa
    18781 aggatgctcg tctttcaaag aactttcgtc tatatcttct gattcgattc taaaatcaag
    18841 atccaaggat tctaaaattt gctttctacg tggagatttg gatctaagta caatcataaa
    18901 tccatagtct aagaaaagcc ttgccttgca ttcgttttcc tgccgatatt gatagagatg
    18961 aaagagaatc cactaactca gcgagatcaa atcggatata tattttgtgt tttggtactg
    19021 atttggaatg tatctatttt ttcacaagcc gtttcaaatg aatctaaaga tcctaaagaa
    19081 aaacaaaaaa cacaatccga tcgggaattg atagaaacag gtaaattaga atcggttcga
    19141 aaaaaagcgt atcttggatt aaaaggaatc cgagtttctc ttctcaattt tggtaaaaaa
    19201 caagaactag ataaacttgc aaacgattat ggacaagctg aaaccttgta catcaaagca
    19261 gaatacggaa acgctacaat cgcgtttgaa aatattttta aatctattat ttcgtttgaa
    19321 gaatcaattc gaaaagacta cgaaagtaaa acgactcaat tgagtcagga attagcacct
    19381 ttgatcgtaa ccattcggtt agacgaaaaa aataaaaatc gttctatttt acctgtatta
    19441 gaaaaatatt atattcgttt cggtgaaacg tccaaggctt ctgctcaaga gttagaaaaa
    19501 ggagataaaa cctcggcttt atattatcaa agacaggcgc ttctttcgct ttatcaaact
    19561 aaaattttac tcggaaaaaa tgaggattcc gctctttctc tttcggataa agtttccaaa
    19621 aataaaattc tggattcgga ttatctaaaa cctgaagaat tgttatattg ggacgacgcg
    19681 gaaggtcgct taaatacgga agcggaaacg aatcgaaaaa aagaaaaaac caaaacttta
    19741 aaatcttacg aatggagatt gggaatttct gctgaaaaaa accaatctaa aaatgaaatc
    19801 aaaaatcaag attcaacaca aaataatagc agtgaaaata agataaaacc ttaatattat
    19861 ggttgttgaa aatttcatat ctaacattag taaaacggta ttatctgttc acttttaatg
    19921 aataagaaac aaaagaaagt taatttttca ataactctaa tatattaaaa gaataaaaaa
    19981 caaaaggttt agatttctat gaatcatttt ttgaatatta agatattcta caaaaaactt
    20041 tggatttgtt ttttaatttt attgattttt ccttcttgta gaagaggtag ttttgatcgt
    20101 attaaagaat ctagttttca atatttttgt aaagaatatc ttcttttttg tgaatacgtt
    20161 gttgctaaaa tcgatatgtt tgattgtgat ccactgcata atacttatga aaaggatgga
    20221 actcattata tcgatcggga agttcttgcg gatgatctaa cgattgaaaa agaagaaaaa
    20281 gatacggaag ttttcgatcc gtattccgaa aaaaaatcca aaaaagaaaa atcaaaagat
    20341 acaaatgcag acttcggaaa aaatattcga attgatccac gtaaactaat tcgtgttttc
    20401 gatacggaac gaggaaaaaa accctctatc gcaaatggat cggaatctat cgaagatatt
    20461 cgtccttgtt atccagtaaa acaacaatac aaccgggagt gatccattga acgatttatt
    20521 taacgtaaag aataaaacgg ttttagtaac cggttctact cgaggaattg gaagatattt
    20581 tgcagaaggt tttaaaaacg caggagccat tgtttatgga accggttctt ctcaagaatc
    20641 aattaagaag tttgacggtt ccggaattaa aggttttgcc gcggatattc gtcaaccgga
    20701 tgtaatgact ccaattattg aatctattgt caaagaacat ggaaggttag acgtccttgt
    20761 aaataacgcc ggaattgctt ctaataaacc cgcggctttt ttaaaagaag atgaaattga
    20821 atctatcatc caaacgaatt ttacgggagt atttagagct tgtactgctt attacaagat
    20881 tcataaaaag aaaggcggga atattatcaa tattgcatct attttaggaa tgagaggaac
    20941 aaaattagct tccgtttatt ctgggaccaa aggtgccgtg atcaatatga ctcgtgctct
    21001 tgcagtcgaa tggattggtt ccggttatag agtgaatgca atttgtcctg gctttatcga
    21061 tacggatatg acggagatga ttaaggaaaa gccggatgtt ttagaacaaa tgactaatgc
    21121 gattccgatg ggaaggcttg gaaaaccaga agatttagta ggagcagcga ttttttttgc
    21181 cagcgacgca tcttcttatg taacaggaca aacgattgta gtagacggag gaatcaccgc
    21241 aggactttaa acagtctaac ttttaatgat tctttctctt cattccatca atcctgaaaa
    21301 aagaaagtta caacagattt cggatcagtt gtctcaaggt aaaatttata tatttccgac
    21361 ggatacggtt tatgctttgt tggcagattc tcaatctaaa ctgggtgttg aaaaattata
    21421 tgaactgaaa aatatttcta aaaatcaacc tctctctttg atttgtccaa gtatttcgat
    21481 tgcttccaat tatatagaac atctttcgaa tgatgcattt cgattgatga aaaaaatcac
    21541 accgggtcct tttactttta ttacgagcgc taataaacat cttccaaggg tttctttttc
    21601 caatcagaaa gaaaaacaaa tcggaattcg aattccggat gcaatttatt tacaagagtt
    21661 aatgaaaatt catcctaatc cgttgacttc tacttccgtt tttgctaatg atgaatttat
    21721 catcgaggtt gattctttag aaaaaatata cggatctcgt gtagaaggga ttgtagacgg
    21781 aggaatttta aaagtggaac tttctacaat cttagatcta actggagatg aaattacaat
    21841 tataagagaa ggtaagggat ttgaactttt ataattgatg tcggattaaa atttttataa
    21901 tcgttttact gataactata taatagaatt gttgagaaat tacttctcca tctgtttcta
    21961 ttttatggaa accggcaatt gaagcagttt tgttaatcgg tcactatgga atttttcaac
    22021 aaccttgatg aaaacgaaac acaatttgtg ggaattaaca catctgaatg agtttgcaaa
    22081 atgttttttt aaattttgaa ctcactaata aattttctaa atactgttta gagaataggg
    22141 ccttgcattt acacaatcat aaaaagctac gatgtatttc tatgattgaa atttagagaa
    22201 atgtttgttg aatttaacga aagtatcatt aatttctatc aagcacattg taaaaaaata
    22261 aatttctaaa aatcattgtt caaaactgat taaaatgaaa tacggcttcg tctcttctat
    22321 ctaaggcttt tgtttttaga tgtgaaaaag tatccggaag agtcatgaaa caatttttat
    22381 ttttactgtg tgtatttcta ctctttcaaa attgttctgt caagccgacg gaaaatccgt
    22441 gcgatacgag tacttctctt ttttataaat ctttgttctt aaattttatt ttaacttccg
    22501 gcaaaacgag tatttgcggt atgcacacgt cggttcagtt gcctccccct acgattctca
    22561 acataaaatc aaaaagtact ttgaatacag gatttttaat tggtgaaatg gatgagtccg
    22621 cttccggagt tcaaatttct ttggattcgg gtccatttat ggacgctcaa acttctggca
    22681 atcagtggaa atttcaactt cctgccgcag gtgtttctac tacaattcct tcaagtggaa
    22741 tttggagaga ctggagttta catacaattt cggttcgatc cacttctaag gaatcaaatt
    22801 ctattccgat tacaatcact gttcaaaaag gttcaaacaa ggatattaac ggcgacggtt
    22861 atccagatgc gttgattggt tctcaaactg caaatcgagt tagggcttat ctttctcttg
    22921 ggaaagcaaa gggtttagat ttggttccgg tcactttgct aaatggggca ggtggatttg
    22981 gttattccgt caagttaggc gacatcgatg gagatggata cgccgatgca gttgtaggaa
    23041 gtgcaacaaa tacattcgcg atttatttag gatcaatcgg tgggctttcg acaacggcga
    23101 ttaattatat ccctattggt gttggtggtt tattgaatgt ggatgtagga gatataaacg
    23161 gagacggatt ttcagacgtt ttgattggtg taccttatga cgtaggaaat attgggcgtg
    23221 tttattctta tttttcaaat ggagttatgg ggcaaggtgt tacgtttggt caacaattga
    23281 acaatcctgg aaatgcaggt agtgctgcat tttatggata tgccattacg ttaggtgata
    23341 ttaatggaga tggtaaatcg gatgcgatta taggagcggt cggttctgga caggtcggcg
    23401 cttcttttgt ttatcttgcg caagcagcag gggcttttgc tgcttattct caaacaatca
    23461 cgggatcggc tgcaaatgaa tggtatgcaa attcagcaat tgctaccgat ataaaccggg
    23521 atggatttgc ggatttattt gtgggggctt atcaagaatc gggcggcgtt ggaagagtac
    23581 atttatattt atctaattta ggaattcttg tgaataccgc caacggtcca atttcaggat
    23641 tggctgggtc acaaactgga acttctgtag caactggaga tgtaaacggt gatggatttt
    23701 tagaccttct tactggaggt tattcttaca cttctacgtt tccaaaccaa ggttatgcga
    23761 ttactcattt aactacgggt gatacaatgg gtttaactgt gaacccttta aatcttctaa
    23821 cggttccagt gaatttagga gatatgggaa attcaattgc ttcggtagat attaacggtg
    23881 acggtttaag tgacgttctt gtgggagctc ctagttccgt aggtggaaca aatgttggaa
    23941 acgtttacct ttatatatca aacggattgg acggatatac ttcggcccca caaattttcg
    24001 tcgaaccaga tgtaaacgga acatttggga cttccgtgga tttatgattt gaatcttgtt
    24061 ttatttagaa ttaattacat gagttcggca taaggaactc atgattctga aaaattagaa
    24121 tccgaattct acagatcgat tcttcaaatg tgggaactac tgcaatttat aaaatagaag
    24181 tttatgacaa ttgaatctat cgtatttaag tgcgggggac taccacaaaa cttaggtttg
    24241 tcggtaaaat gatgtgggaa ctctcacaaa tcacgatttt acgaagaaat tttaaaattg
    24301 taggaactca tacttttaga aaattttttc tcaaccgaac tcatgttaaa atgagattta
    24361 aattttgatg acagccgcaa aacagaggtt ttgttcaaaa atctgattct ttttgtatct
    24421 catagtagtt cccagaattt ttaaagttta actggtaaat ccacaatttg tgagagttcc
    24481 cacatttgtt ttttaggaaa gaattgacct aagataaaac ggatttctcc acgaactcac
    24541 gttcattata tcataaaatt ctaaaataga gccatgaaat agttagtagt aaatagatga
    24601 aaaattattt tctatttaac tctaaaaatt catattctaa ctcacttaag ctaaatttcc
    24661 catttctatc ggtagatgtt tttcctactg cacatccctc aattggattt ttatcataat
    24721 ccatgattgt tccggataat tcaggtctcc tgagtctaga aacgcaggat aataacaaaa
    24781 tgctaatagg taatataaat aagattcttt tgatttgaat aattgcaaag tagattatgg
    24841 gtggtactac tattattctc atgaaatcca ctttttccat tcctcttctt taaaacctac
    24901 aaatccgaaa ccttctccta aaacaaaagg ccgtttgact aagtttccgt ttttggatag
    24961 tagatccaat tgttcttcga gagataagga acttagttta tccttaagac ctaattcttt
    25021 ataatcatta ccagaagtgt tgaataattt tttagattca ttacctaaat attgaagcat
    25081 tgttttgagt tctgactttt taggaggagt ttcgcgaatt ggtaaaattt ccaatttcac
    25141 tttttttccg gaaaggaatt taagtgcgtt tctgcaagta gaacaatttt tatattcgta
    25201 aactttcaat ttcaagatca ttctccaatt ctgatagttt tttcgttttt attttgggtc
    25261 aagtttctct tcattcaaat ttactaaatt tattaggatt atgctttttt aaataataaa
    25321 ttatattcaa aaatattttc gttgttgtat atctattttt caaaagttgg tgagagtttt
    25381 tagaactggt ttaattttca aaatactttt caagacagac aattttgatt attggcgtaa
    25441 tttacaatag agtttttgaa aaattctata gtggagatta gcaaaactac ttcaattgcc
    25501 catttcaata taatggaaac agatggagaa ttaatttttc aataactcta gttattcaat
    25561 aaaagatgga aaaagttaaa ttatacttta gaacagtata ttatactaaa ctaatttaat
    25621 taagagaaat tcaaaaacaa ttaatctaaa aatctcttaa ataatatgaa ttagatacaa
    25681 gaaattcata ttataaaacc taacttttcc gtaaaaaata agatgtggga actaccacaa
    25741 attcagattt tacagttggt ttttgaaaat gtagaaacta ctatcagaaa tttatagtaa
    25801 cagaaaatct gtttaaagac ctattgagaa ttgtgtaata gattatcaaa aatttagctt
    25861 ctaaacggta attcatttat aaattcaagt taatctatta tgcaggcatc agtaaatttg
    25921 tgggatttcc ctattcggat ctatgtttta cagataaatg gttaaaatgt gggaactcat
    25981 acaaaaacta caatgttaaa gggccgtaag tcacacaatg ttgacggttt ttgtaggaac
    26041 tcatactttt tgttggggac tcaaagataa ttaattataa aactttgaga cagttttcga
    26101 atgaattaag cgatagaagc cataaaatta taaacatgtt attactctta tcaagtattg
    26161 aaaaagaaaa ttttgagatt caatcgattc caacttctcg acaaaaccgg tcagaaaaga
    26221 acgcttaaaa gaagagaatt ttctttctca ggcctaaaaa tcttttcgtt gaaatgaatg
    26281 attttaaccg ataggattct tacgggaagc ttcgggcgtg ttgaataaga aaacaaacct
    26341 aaccggaaga caaaaagccg cagtttttct aattgcggtc ggaagtgaag tgtcttccga
    26401 gattttcaaa cacctacgtg aggatgagat cgaacaaatt acgttcgaaa tcgcacgact
    26461 cgataagatt actcccgaag acaaagaaaa agttttagta gaattcaatg agctaatgat
    26521 ggctcaagaa ttcatctcta acggagggat tgattttgct cgcggccttt tggaaaaagc
    26581 gctcggaaat caaaaggcga ttgatattat caatagactt acttcttctt tgcaagtcag
    26641 accgtttgac tttatccgaa gaactgaccc gcaacattta ttaaacttta tccaaaatga
    26701 gcaccctcag acgatcgcgt tgattctttc ttatttggat cctcaaaagg cttccaatat
    26761 tctttctaac ttacctcata cgattcaggc agaagttgca aaacgaattg caacgatgga
    26821 ccgagtcagt ccggacgtac ttcgggaagt ggaaagagtt ttggaaagaa aactttctac
    26881 tctggcttct gaagattata cttctgcggg tggtattgat tccgtagttg agattctaaa
    26941 cttagtcgat cggggaacgg aaaagactat tattgaagct ctggaagaag aagatcccga
    27001 acttgcggaa gaaatcaaaa aaagaatgtt cgtatttgaa gatatagttc ttttggacga
    27061 cagagcgatc caaaaggtaa tgcgagaagt ggataattcg gatcttgcaa aagccttgaa
    27121 gtcagttgat acagaagttc aagagaagat ttttaaaaac atgtctaaac gagctgcgaa
    27181 cttacttcgt gaagacatgg attttatggg tccgattcga attaaagacg tggaagacgc
    27241 tcagcagaaa attgttaata ttatacgtaa actcgaagat gcaggtgaaa tcgtcgtggc
    27301 tcgtgccggt gaagacgaac tcgttatgtg attttatcga ttcgtttttg aaaaaccatt
    27361 tttcacttca aattttttga atggaacccg attgaatgat tcggcttgtt agaacttttg
    27421 catacatatt agtcttttgg attttatgtt cttgtgtatc tgattccgat cgttttcaaa
    27481 atttagatct aataacacaa gcggaatgga ctgctagttt aggaaatcat ttaaaagata
    27541 gattagaaaa gtcaaatgtt cagaaatctt ttctaaaaaa caaaaaagaa aaactgaata
    27601 ttgaaacgaa ttctagggaa aaagaatcaa aagattttaa aaattggaaa ttaattacac
    27661 gctttcccgt taacttcaat tttctttttt ccataccgaa acaatctgga tttcacgatg
    27721 taaccgtaaa agtagaattt tcgattcatt cggattcaat atttctaaca tttttaaaac
    27781 aaccgactgc aatttatttc ccagatctgg gagaaaactg ggaactttat ctcaacggaa
    27841 taccaattcg aaaagaaaaa tttctaaaac aaaccgatac cggagattta attccttcgg
    27901 ttcgaagatc cttaaaatcc gtaattttac caattccatc tggggtttta aaagaaggga
    27961 aaaatacaat tttaatatat atgatcggag aatccgattt tacacattat attccaaatg
    28021 aacatttcgg attttatcat tcaagaggat ataaaatttt atctttagaa caaatttatg
    28081 aatctacctt tgaatattgg gatttgttgt tatatggaat ttatactata ttcggaattt
    28141 atcatattta tttttacttt attcgaagaa aagatttata ttatctctat ttcggattgt
    28201 tctcgttttt ttcttcggtt tatttttttt cttcttccaa tttgatcttt caaaaattcg
    28261 taaatccaaa tccggaacta gacagttctc ttttttttag gatgcagtat tcttctttga
    28321 ctttgatttt tccttctttc tattattttt taaaggatta tttctctcca aaagaaaaag
    28381 ggagtatgat tgcttctttt tttgtaattt ttttgatcgg gctatttttt gcgtttttaa
    28441 ctgttccatt ttcttgggtg catatcgcct ttaaaatttg tcaaattttg gcgatttgtt
    28501 tttcggttta tattttattt ttttcgattc aaaccgtaag aaaaaagaaa caagatgcac
    28561 gtaaaatatt ggtggggatt tgtgtatgta ttgttttttc tacttgggaa ttatacggct
    28621 cggtttttga aaatgcaaag tatcattcta ctttttttaa gcttgtttat ttatttttta
    28681 tcatatcaat cgccagcaca ttagttctaa gatacgttca actttacaaa gacgctcagc
    28741 ttttaaataa atatcttatc gatcagaaag aagcttttta tcgatttgtt cctgtggatt
    28801 ttattagaat tatagataga gaatctccca tatcgatttc ggtcggcgat agtaaagaaa
    28861 aatcaatgac tgttttgact tcttgtattc gaaattttgc aagtctttct aaaacagttc
    28921 cattaaatca aacaattacg tttttaaatt cttatttaag cgaaatggaa gaattggttt
    28981 ataaaaccac tggttttgta gataaatata taggaaatga gatacttgca ctttttggag
    29041 actacgacga aagagcagca aaagaaaatt tcaattctgc agacaacgcg gtggaatcag
    29101 caatcaaaat ggtaaatgcg atccgatctg gaaaattagt aaaaaatttt ttgataccat
    29161 ctttttggaa cttagagatc ggcattggga tcaataccgg ttctgtgatt ttaggaaccg
    29221 taggaagtga aagaagaatc gatacaactg taattgggga tgcagttgat ctttcatctg
    29281 gacttcgatc tcttacggca ctttacaaaa gtaaaatatt aatttcccat catacgtatc
    29341 ttagacttca tagaatgagt gaaataggaa tacgtatgat cgattcggtt attctaaaag
    29401 aaagagatca agccgtggat atttatgagg taatcgaatc cgatcccgaa tcaatcaagg
    29461 aatttaaact gaaaacttta gagttattgt ctcaaggaat tttagaatat aaatccaaga
    29521 ggtttgacga agccgctaaa atttttagac aactctatcg agaagaacca aaagatttta
    29581 tttctatgat ttatttaaaa cgttgtaaac tatattcttc caaaccccca gatgagaatt
    29641 gggatggagt ttttaggttt cagacaaagt aggaaaggtt tgttttatta gaaattatca
    29701 gagatacata aaaatctttt caataacaca gaaagtttga attaaaaccc ttataagatt
    29761 ctaaacgaaa taaaatttta aaaagcaaat aatttaaaac aatctcaaat gtttttaaaa
    29821 tggttatgaa ggaagattat tgatcttata aaattcaata aaggtgatta acacaaactg
    29881 cttcaatcga ctattccata aaacagaaac aagatggaga attagttttt caatagctct
    29941 aatgtaaatt ttatagtaaa gtcttgttta agtatgaaat actcgttata gttttgagca
    30001 agatcgtttt ttggatttta tagaagtttt tataaataat ttagtattgg cagtttacta
    30061 aaaaacataa tagttttaga atatactttg agtttttata ttactataaa gatgtataaa
    30121 aaataaaaat agggttttta taaaaatata aaacttctca cagacagtga acttattcca
    30181 gaatctatag cttttatgaa aaaaatatta tattctaatt ttttaaataa ttctgtaata
    30241 ttatttatat tcatagtaat gagatttttt ataataaaaa taaaacttcg atttaatttt
    30301 tttattcgtt ttcaagtttt actgtttaag aacgtccttt ttacaatttg tcttttattt
    30361 gcggtttcga ttttttcctc agatcttccc gattttcaac ttaaggatca aagaaacaag
    30421 gttttaaatt caaaaaactt aaaaggaaaa atagtttttc ttttaggatg ttcttacatg
    30481 gatatagttc tatgtagaaa gcacggaaga aaaatttatt ggagaatgca gaacctgatc
    30541 gacgagtccg aagactttgt ggaatttatc gcgtttgtag atcttagaaa cgctccaaat
    30601 gcgattcaag tttatatcga tgaaaataaa tcgaagaatt atgaatcgat tttattggat
    30661 acaaaaggag ttttgtcttc tgggattcgg cctaacgttt cctggttgag aattttttcc
    30721 cgaagtaaaa aacaaatatt cgaatcttat tataaagaag tggatgatca aaccgtggac
    30781 tttttgtatg aaattgtacg taaacaaaaa aagtaaaatt ggaatctgtg tttttattct
    30841 tttttttaat tgtgtggaaa agaaaccgca acaagcggct tattggagag aatatctttc
    30901 atatcagaaa agtattctta aggaatatcc aaatggagga attcgaaatg ccttatttgg
    30961 aaatttgact tccaaggatg aatttcttct acaagaaaaa gataatattc tttcgattga
    31021 tttttatctt caaaaaacaa gccaaggatt taaaaacatt ctgacaactg aaaaaattcc
    31081 ggaaaatgtt ccgtatcaaa ttcatgtgga atattttccg acgtcgttcc gagatcaaaa
    31141 tacgtttcaa atgaaacgta aaacggttac gattcttcct ttttacagtt atttagattt
    31201 tttccatcat atagatcggt ttcaaaattt tcttcgttcg gattttgatc attcctcaaa
    31261 actgactacg atttcaaata cacatcgtta tctttgttct gtttctcatt gtaattccgg
    31321 aagaggagaa aatttttctt ggcttcttta tgagttagat gaatctacca aagctgttta
    31381 tcctcagttt tacaaacggt ttgataaact tctcaatcaa gtttcttata aaattacaat
    31441 ctttaaaaca ggagaatttt taagtggaat agaactttat aacgaaggaa caaaaacttt
    31501 tttaaaaatt ccagatactt ttgctggtta ttggagtaag ccagaaattc ttcatattcg
    31561 tatttcatta ttcattcaag tttatggact caaaatagat attagaaatt taggatatac
    31621 gcttcgtttt tattcctcta aaaattatga aaaagttact ggggaatttt ctaaattacc
    31681 ggaaaagaaa atcagcggac ggtttttgaa aatttttcca cccggaatgg tagattggtt
    31741 tattcctgga aatatggaag aatactttga tcaatatttt actcttcttg taaaaggaag
    31801 tgaaggtaaa ggaggtaata aatttgaatc cgaatcgttt cgaaatggaa aaaatatgaa
    31861 agtaattttg aaatcacaag ctgaaatttt tagagaccgt ttttcgccgt ttcgttcttc
    31921 tgatgaaaaa gacgatcaac cttctttttg ggatatatta caggaaactt taattgaaga
    31981 tttatattga aatccatttt gagaagtagg ttttgttttt acttaaaaaa atctatttca
    32041 gaaattattg attccgcttt acggttttct tttttaacaa gaagaggatt ttgatcatag
    32101 attgtagaat ctttctaaag tgcttgactg agagtctaag ttccgggact tattttagtg
    32161 ttctcttatt ttctagaaca caaaatcata attcaatcga tgaattggag gtactatgga
    32221 cggaatcgct ctttttacaa gtcaaggctt gtattttatt tttaaatgga tccattttct
    32281 tgcaggtgtt gcatggatcg ggttactttg gtacattaac tttgtacaag gttctttctt
    32341 tgcagaaacc gacgcagata caaagaaaaa agccactcaa caattggttc caagagttct
    32401 ttggtggttt cgttggggtg cgatgttcac tttccttagc ggctggtgta tgatcattca
    32461 tcaaattata aacggagcta ctctttccag tggtcaatgg cttgcgataa ttctcggcgg
    32521 aggattgctc ggttctttga tgtggtttaa cgtttggttt gtgatttggc ctgcgcaaaa
    32581 agtagtgatt gcatctgcaa agggagaaac tacggaaaat ccggctcctc gtgctgcaag
    32641 aggtctttta gcttctagga caaatacttt actttctatc cctatgttat ttttgatggg
    32701 agctgcaaga aatctttcta tttcttttga tgtaactagc gcggaagctc atacgttttt
    32761 gggagtgatt ttaggaattc ttgcaatcgt agaaatcaac gcgttaaccg caacaccgga
    32821 aagcgctagt tttaaaccga tcaaaaccgt taagggtgta attacttccg gatttattct
    32881 ttgtttaatt atctacgttt tacttgaggc tcttctttaa ttcatgaaaa tcagtaaaaa
    32941 tcggggcggg ttttcccgcc ttttgactgt ttgtattttt tcgattctta ttttagcaaa
    33001 ttgtaaagaa gacgaaaatc tttctccaga acaaaaaatg atttctcaag ggaaaggatt
    33061 atatattaca aattgttcct cttgccacaa tcaaaatccc gctttagatg gtgcggttgg
    33121 gccggcgatt agaggatcaa attttgaatt attaaaagcg aggattgtag aaggaacgta
    33181 tcctcccggt tatattccta aacgtacgag caaagttatg aatagacttc ctctaaacga
    33241 cgaacagatt cgtagtatag aaacgttttt gaatacgcct taatttctcc ctatggagtc
    33301 ccgaacattt ctcataatat ctacaatctg agaatgaatc tttccgttgg atacgactac
    33361 ctcggaatta ccggaaagaa aatgttttcc attaaaatcg gttaatttgc caccggcttc
    33421 catcaaaatg acggagctgg ctgcggtgtc ccaaagtttg actccttttt cccagatacc
    33481 gtctaacagt ccttctgcga cccaacaagt atctaaaacg aaagaaccgg ttcttctcat
    33541 tgatctaccg caactgataa acgcggttat atcggagatg acttcgttta atatttcttt
    33601 tctatttgtt ggaaaacttg gaactaacat tgcacgagca agggattcgg tgttagagac
    33661 gtcgattcta agtccgtttt taaatgcacc ttgagatagg attgcggaat attttgtact
    33721 gagtcccgga gcgaatacaa ctccggcaac tggggattct ctgtgttcga gtccaatgga
    33781 aacacaatag agtggaattc ctcttacaaa attcattgat ccatcgatcg ggtctaaaac
    33841 ccaacgaaag gaattatttc cttcgtgttt gtagtggtct tcggaaagaa tagaatcgga
    33901 aggaaaattt tgtcttaaat attctacgat aaactttccc atcatttcat ccgctttatg
    33961 aatctgatct ctttcttcga tttcagtcga gaaagagaaa gtttttagat ctttctgaag
    34021 tttcagagct gattcaataa aaataccgga tacggattga acggatttga tcctacgttt
    34081 gacttcctct aacggaaaat caatgggagg ggcaagcgga tgttccatag gtttctcttc
    34141 aaaaagatta ctttcgtttt aggattttcc aaagcatatt tccggaagga gttatacctc
    34201 tttccgtttc gaaggaacga agccattcgt gcaaaggttc ctggttcatc aaatttatgg
    34261 tcatgctttc cggcgacaat aaaagatcaa tcaaatgccg gaaggtttca aattgattaa
    34321 aaattctttc ttgagaactt tctaaaaacc tggaactgat cgtatgaagt tctacatcga
    34381 tcggttcaaa aaccttacct ggtttccaaa tttctttgtt gatgtttaaa attgaatgaa
    34441 tcatagaaat ttgtttagag taatctacgt cgtcaaaaag ttcagaataa gtatgttgtg
    34501 atttgttata agaagaaacg gaatcaacat ctatcatgaa ttctgtctct ttatatcttc
    34561 tggttaaaaa atctaccaag acgtcattct gaaattcgag agattctaaa ggaagaattc
    34621 ttgccaaaaa gtaaattctc cgagttctaa ctgccgccgt tttgccctgt acaggttgtt
    34681 tgacgatcat cgaatttgga gcgccaccta aatacgtaag tataaagctt actacaaaga
    34741 tgaatttttt attttggttt tcttcggaaa aatggatctc ttttaccaaa aaaagttgat
    34801 tcgagttttt tttgggctta ggaattggaa gtacattaca tccttggatt aattctggaa
    34861 tgagttgttc tgcttgtaaa agaaattctt ttgcagctga aaagtcgatt tcgtaaaccg
    34921 aagtagatgg aagaataaaa ttttcttcaa attctaaaaa tgcagtatgt aaattatcta
    34981 caaaaatttc atgaggacga ttttgtccag atatggatga gagaatttta tttaattctt
    35041 caatttgaat cagttccaat ggatttacac ctgtttcatt ttgttaaacg acatgataaa
    35101 ttctcataag tttttttgat ctaaaaaaat ttttatcata aaatagaatg tatgttaaaa
    35161 cacattataa atttatagaa tccaaaaaag agtcatcctt taattcagtt tttgcgtaaa
    35221 attactgttt tagggatctt cgcaaaaatt aaaaattcat tttataattt tcctattgta
    35281 atgtaagttc tgtgtaagaa aatctggacc aggcctcaac tctggtcaat aaattgtatg
    35341 aaaaaaacat gatacaatat atcgtctttg gttacaattt attagagttg ttgaaaaatt
    35401 aattctccat ctacttccgt tacattgaaa cgaacattaa agcagttttg ttaatttcca
    35461 ctatgaattt ttcaataact ctaatataga acgcgatgta ttgagcgacc cacaaaactc
    35521 agcgaatgtc tttcttagga taggcattca ggaagcgaaa cgctgagttt gaaagtgctc
    35581 tgttgagttc tcctgcatcg actgtttcac gttaattcaa gttatatgaa tataaatgga
    35641 cgcggagttc ctacaatttc cgcttaaatt tcatttcttt ttagaaagaa ttctaacttc
    35701 ataaggatct aaaattttta aacctgcaag gcttttcttt ccggaatgat taataaagat
    35761 ttcataattt tgttttcttc ccgatctaaa aattttctca acattgggtc cgtagaagat
    35821 gaatggaatt tttgcttctt ttaaaatacg tctataaaga agaacaaaac ttaagggttc
    35881 taaagaagat cctacgtaaa tgactcttcc tttatgataa ttatttgcag tgattacggg
    35941 acttcctttg tagaattttt ttccatctgt ataacgagcc caaacttccg ctgtggtagg
    36001 ttctaaaatt tcacaaattt tagaacaagt tcccggaaaa aaacgaaaac gaaacttgac
    36061 cttttgattg cctaccgatt caaactttcg aattttaatc ccagccattt ctgcaaatgg
    36121 tcccggaatt tgagaatcat acatccatcc gtttaaatct ttagctccag ttctaaaacc
    36181 taaaactaaa gttccacctt ctcttacaaa ttcttccaaa cgtttaaaaa ctgtttcgtt
    36241 aaccattgta tacatcggaa gtattataat tttataatct ttaaaatcga ttttagaagc
    36301 gggacggaaa tgagtgttaa cgtttaacac gttcatgcca gaaaaccaag tagccatttc
    36361 aatatcataa ccaacttgag accaaggaac aggtgagaat tttaatccgg tggaaatagg
    36421 ctggtgtttc caatttctag cattttctat gtcgtgtacg agagcaacct cagccggaaa
    36481 taattcttct gtaaaatcct ccgtgtattt ttcaatttct tggattcctt tttgaagttc
    36541 gtaataacgt tctgtctttt ttttatcgtg atctaaaatc ccgtaacaaa gttgttcttg
    36601 accgaaacgc gcggttctat atctgaaaaa ataaatcgca tttgaaccgt gtgcaataga
    36661 atgtttcatc caaagtttgg tttgtccggg agccggaaga taaccaagta ggtcgtgtcc
    36721 ttgaaaacca gaaatttgtt ccataacagt aaatggaaga ttttttaaac ctcggttgta
    36781 ttgttgcatc gcagagatga acggatgagg aaacggagct tcttgttctc cccaagtagg
    36841 ataattgtcc caagaaatat aatctaaata ggtggccaac tctgccatgt caataatcgg
    36901 taaaaatgga gaaggataga ggttagtagt gagaggtctt ccgactgaaa attttctaag
    36961 aatttgtgcc tgaagtttta cgaaatcgat gattgtatct gaatgaaatc gataaaagtc
    37021 ttggatcaaa gaaggatgaa aattgctcgc aacgtgtcga ccaggaatcg gaatttcttc
    37081 aaaagaatta aaaatcattc cccaaaaaac atttccccaa gtttcattta agttttgaat
    37141 cgttttatat ttatttttta accaaattcg aaaagctttt agagatgttt gagaatgatc
    37201 tatatcagaa ccttcatgcc cgatttcgtt gtcgatttgc caaccaatta ccacaggatg
    37261 atttccaaaa tgtttagcca ttgcggtcac aatttttatc accgcctttc tatagttagg
    37321 tgaagaaaaa caagcctgtc ttctggtgcc aattgtcctt tgaattccat ctctttcctg
    37381 gattatgtct ggaaattttt tagcaagcca aggaggaaag gttgccgtgg gggttcctaa
    37441 aatcgcggtc atttcgtttt tttggattaa atttagaata tgatcaaaaa aagaaaaatc
    37501 gtatttccct tctttaggtt ccatcatcgc ccaagcaaac tccgcaagac gaaccgaact
    37561 caaacccatt tctttcatga tagagatgtc ttctttccaa tcttttcgag tccattgttc
    37621 cggatagtaa tcggctccga atatcatttc gttctccttt ctttcgaaag aaatttaatt
    37681 aaagggcgaa tctgaaaaca aagaaaaccg ttcttctggg ttgtttaaaa taaaaaatac
    37741 tgtcttttct agaaaagtct gagaggatac aaatgacgcg aattacaata cgtctataac
    37801 ctcaattctc atttcttgcc aaaaaggatt ccatgcacaa tcaggattca ttgatatacg
    37861 gaattttacc cgatgttcac ttccgatatt cagtcgccga aatttcttat tctgttacag
    37921 cggcttccaa cttacacaac ttagatgatt caaatacgga acttcttgca agaactatga
    37981 tcggcgcttt ttttttggcc gaccagatca aagaagacac aaaagtaagt ttgcaaattc
    38041 aatttaacga ggattcttcc atacattctg tacttgctta tagcgataga caaggaagaa
    38101 tgaaaggggt tctcagagaa agaccggaag aagacgtaga accagccaag gcaatggaag
    38161 attattcggg agtgatgaaa gtgtttcgtt ggaaagacgg ggcttgtatc tatcaatctg
    38221 tagttcccta tcttaatcaa agttttgaag agaattttag aaattattta aatagttcag
    38281 aacaaattat ctgttttgtg actttataca ttcgaaaaaa cggatttcac tgggacgtaa
    38341 gagggattct tttacaatca ttacctgaag cgaaggaaga acacattcaa aaagttgcaa
    38401 gtctttcaga aaaaatagat aaaaatataa acgacttttt aggaaaggat gtttatagct
    38461 gtctcaataa aatcggtgaa tcaactcgtt ctgcggttca aattttagaa gaaggtcaac
    38521 ctgagtttcg ttgtgattgt tctgaaaata aaatcagaga attaattcaa acattaggga
    38581 agaaagaagc aatgcagatc gtggacgaaa tcggaatgat cgaagtaact tgcgaattct
    38641 gtacttctgt ttatcgtttt gaaagagaaa aggtaagcga attgttttga ggatgaattg
    38701 gaactcgaat ttaaaaatct aaaactagat gaacttgaca aacccgccga atttcttgct
    38761 ttactgattc tttctttttt aaaggaagga cttcatccta tttttttatt tacgggcgtt
    38821 atgggagccg gtaaaactac gtttgcttct aaacttgtaa aaaaaatttt tccgaataca
    38881 aacgtcaatt cccccactta tactttaata aatgaatatt caatctctaa aaaaacggat
    38941 ctaagtttga actttcaaaa tattttagca aaaaatttta tacctaaaga aaaatttggt
    39001 caggaaaaaa ttcaaattta tcactttgat cttcacagat taaaatctcc ggatgaattg
    39061 gaagatttag gtttcgaaga aatttgggga aaaatggggg tttctataat agaatggtgg
    39121 caaattgcaa aagaagattt gaatcttttg cctttaaaaa ttgaagtgga gtttaaaact
    39181 atttctgaat atgaaagaac tattataatc aaaagtactg atatagagaa ctttgtttct
    39241 ttgaaaaatt tgtgggaaca ttcgatatga aaaagattct gttctttgac gcaactaatc
    39301 aatggatttt agtggaatct ttttgtttaa atccggataa agaattagaa acaattgctt
    39361 cctattctgg aattcatccc agagaatctt ccaaacttct cattcaggaa ttaaaaagtg
    39421 ttcttcaaaa atcgaattgg aaaaccccag atttaattat aagtgctttg ggtccaggtt
    39481 cttttaccgg acttagaatt gcggttgcaa ccgctagaaa tttgtctcag ctttggaaaa
    39541 ttcccgcaat cggatttgat agtttgaacg tttatacttc gttttattat caagaagttg
    39601 gggatcctgt gattgtagga atagaagcaa aacagaaaaa aatttatttt ggaatggaag
    39661 ataacagagg cttttttggt tcgattgatg ttagaccgga agatattatc aataaaattc
    39721 cagaagaccg tttgcaaact tttttaacat ctcaaaaata ttcggatcat acggattttt
    39781 tttctggaaa ttctatatta gaaaatttac cttccgcatc agctttattg aatcaaaata
    39841 taaatttgat tcaggaagct ctggattttc cggatcgatt tccctattgg aaacttatac
    39901 ctaactacgt gcgcggaacc tatgttgatg ataaatcaac gatttagaaa ttatgaatat
    39961 aaagaaaaaa caaacaacag aaaataaatc tgtaaaatct aacagaaaaa agaaaacatt
    40021 tgataaatcc aataaaacta aaaaagaaag aaccgacggt tttcgtgaga atgaaatagg
    40081 aaaaaaaatc ttaaagtata ttcaattcag agcgggttct gtaattcaat ttaaggattt
    40141 gaacgcgaaa attctaagag aagaaaatca aaactcttac ggtaaaaaaa gagaaaaatg
    40201 ggagtttcaa gaaaaagaaa gggagatatt ggaaacatta aaaattcttg aaacagaagg
    40261 attaatcgaa ttagaaaaaa agaatattat tatcaattca aaccagaaac ttcaaggaac
    40321 aatttctatt agtaaaaaag gagacggttt tgtaaaactt tcttcgggag tcgagatttt
    40381 cgttccaaat caatatacac aatctgccat tcaaggtgat ttagtagaag ttcgtcctta
    40441 cggagttggt aaaaagagaa ggttagaagg agaagtcacg gagattctca gaagagggcg
    40501 cgatctttat agaatgatcg tcaccgaaaa agagcctaag tttattttcg gaaaactttt
    40561 ggatatagac ggagaggaaa aggaaggtta tcttcttcgt aaaacaattc ttacggatct
    40621 tcaagaggaa attcaatccg gagacgtttt gatagttaaa ttaaaagaag aaacggaaca
    40681 cgaaaagaat ctttatgagg tccagttttt acgttttgag tcagatacca aagaagattt
    40741 agatctgatg agaatgttga tgaaatacaa ttataatatt ctttatcctg aaaatataat
    40801 attagatctt cctgaagaag tggacgaaag cactgtggac gattggaatg aacgtgtaga
    40861 tcttaggaat ctgaaatgta ttacaataga cggagagtat tccaaagatt ttgacgacgc
    40921 gattagtttt gtagaggaaa aaaatcgaat tcgattttac gtacatatcg cggatgtttc
    40981 ttattatgta agaccgggaa acgatttaga cgaagaagca tataatcgtg ctacttctgt
    41041 atatttagga agtcgggttg ttcctatgtt acctcccgag ttatccgaaa gtctttgttc
    41101 cttgattgcc ggaaaaaatc gtttggcttt taccgtggaa atggaagctg attggaaagg
    41161 aaaaattact cacgcaaaat attataaaag cataatatat gtaaaagaaa gatatactta
    41221 taacaaagcc gagtccgaaa tcttatctgg ggattctgat aattggatct ttagaatgaa
    41281 tgaattcgcc aaaattcttc gaacaaaaag aatcgaagat ggaagagtgg atttaaattt
    41341 gaaagaaaat aaagtggtca ctgattccga acacaacgtg attgaaatag cggttcaaga
    41401 taggctccaa tcgcatattc tcatagaaga atttatgctt tctgcaaata ttaaagttgc
    41461 tgaatatatt cgtaagaaaa aacacccgac tttatataga gttcatgaag ccatgaatga
    41521 agaaaaaata gaatccttaa acgcatttct tcaattaaat gccactaaaa ttttactcaa
    41581 agattctagt tacgaatcta ttcgttcggt tctaaaagaa ttagaagcaa aacctgcaga
    41641 aagattgttt aatatgtttt tattgagaac atttatgcag gcttattatt ctggagaaca
    41701 tttaggacat tggggtttgg gatttgaaga ctactgtcat tttacgtctc cgattcgaag
    41761 gtatcctgat ctggtttgcc atagggtttt acaaaatatt cttttaggta aaaagcctat
    41821 ttatactccg gaagaaatag tgactttcgg tttgcattgt tcacatcagg aacgtaaagc
    41881 aagtgatgca gaaagggatt attataaact taaggcatgt cgctatttgg aaaaaactgg
    41941 aattaaagaa ttttcagcaa cgattactgg ttgtaaacca catttagttt ttgtagatct
    42001 ggaaaatcct gctgtagatg cttgtttatt ttcttctgag tttacggatg aaggtgaaat
    42061 tcgtttagag acggactttt cattttactc taaaaagtat tctaaaattt atactcttgg
    42121 agataaaatt gaagtagaat tggatcgaat cgactacgaa gaaattaaaa tctttgtaaa
    42181 aatgaaaaaa ttccaaaaga aagtatagac aaataaattc ttttctaata tttctgcgga
    42241 acggtttttc ttagtttcgt aagtcatgca aagtattttt gaacgttgat acaaaaacat
    42301 ttcgaaagta tttaaaaagt ttataatggc ttatattaaa aatcgaaatt actcggacca
    42361 tccataattg gaggtaaact tggaatcgtt tttgcaggaa ccaatttctc gaaatcgttt
    42421 tttaaaactc gttctaaaac tttcagcctt tttaatgctt cctgggttag gtgcttgttc
    42481 taacggttcc attcccaaac tgagaggact gaaagaaact caatatctag gttttaaatc
    42541 cataggtgaa gtttttctaa aaggaaaccc aattttagat tttgatcttg gtattgcagc
    42601 tgacgattat atatacggac atccaactcc aattgacacc gaagatattc ttttgcttct
    42661 cggaagaatt ccttcttcca cattagcggc ttttattttc gatttttctt tacagtctat
    42721 gagttcttta aacatagaag aaagagagaa acgtttatta tcttggaaaa cttcttcact
    42781 tggtataaaa cgaggaattt attctatttt aagacagact tccttctttc tagtttctaa
    42841 agatcaaaga attcaaaaat tagcaggata cgaggggtaa tatatgggcg gcataccagc
    42901 agcgaatgat aagattatca ctccaaaaaa acataaggaa attataaaaa aagaaagtat
    42961 taaaaacgga atctgggaat tgaattcaga tgtagtcgta attggttcag gcgcaggtgg
    43021 tgcagttgcg gctgcaacgc ttgcaaagaa cggttggaat gtgattttaa tcgaagaagg
    43081 ttcttatttt actccggctc agtttaatgg aaatgaattt atctcctctg ctagattata
    43141 tcgtgatgcc ggttttatag taactgagga acagactctt agtattcttc aaggtagaac
    43201 aataggcggt tccactactg tcaactggca gacttctctt tatcctccgg attatgttac
    43261 ggaagaatgg gatcgaagat tcggattgaa aggttattct agaaaggata tggattttta
    43321 tatttcttcc gttcacgaaa gattgggagt tcacccagtt cctcagaatc ttatcaatgc
    43381 aaataataat attctaatga aaggaggaaa atctttgggt cttgatcccg aagttttaaa
    43441 taacaataat agaggatgta ttggtttagg aagatgtgga ttaggatgtc cgattaacgc
    43501 aaaacaatcc atgttcttga cgtatatccc agacgcaatc gaatctggtg cgaccgtaat
    43561 cgcaaatatg aaagcacagg taattcatga tggacctaca aaaacggtaa ttgctgactt
    43621 cacccctgat ccttatgaaa aaacaccgga tgtggtcatt caaaaactta aaatttctac
    43681 aaaggtagta gtagttagtg cgggtgcaat cgaaggacca gcacttttgc aaaggtcagg
    43741 tataggtaat gattgggtag gaagaaatct aaaagtacat cctacgagta caatttttgc
    43801 cgttttcaac gagaaaatca atatgtattc aggccctcca caatctgcgg ttatcaagaa
    43861 tgggcataat caggataata ctggttatgg tttttggttg gaagtggcac ctttccgtcc
    43921 tacgttagtc gcttctttga ttccttttta cggatcgaaa caatttgaac agatcgaaaa
    43981 atattccaat atgagcgccg gaatcgtatt ggttcgagac ggatctgatg gagaagcaaa
    44041 tgcttctgta aaatggtctt taggaagaag gaaagtttat tttgagctta cttccggaga
    44101 cggtaaaaat atgcttcgcg gtttgaaaat gttagcggaa gtacaggctg cagctggagc
    44161 caaagaactt atcttcccgt ttacagatat ggaaactcct gttcttgtgg atcgtaatac
    44221 taaatttgat tgggttttgg aaaaaaagtt caatcctgga agtttagtgg tgggttctgc
    44281 gcatcctcat ggatcgattc aagccgcgaa ttctcctgaa aaaggagcca tagatttgaa
    44341 tatggagttg tacggtcata aaaatattta tgtgatggac gcttccgtat atccgacggg
    44401 tctttctgtc aatccacaaa ttactacaat gagtttggtg cttagagctt ctcaaactct
    44461 tgctttaaaa aaatctgaaa agttgagtca attctaaagt aatcaataac gtatgaaact
    44521 cgttaaaaca cgaagaaagg atttttagga tatattttag gaaatttatt ataaaccgat
    44581 tcaaaaagag atcacaaatt cacttttaaa aaagatttcc tttctaatat ttggttctat
    44641 ggcttttcga attttgtttt tttcgatttt tttgtattct ttctctgtct cgttgtatgc
    44701 ggatttgaaa gaaggtaaaa aggcttatgc aagaaaggac ttttccaagg ccatggacga
    44761 gttccagaag tttaacgatg ctaatcccac ttctggcgaa gcttggatgt atatgggtta
    44821 tatctacgaa tatagaagag attatccaaa atccattcaa agttttaaaa aggcggtgag
    44881 tcttagttta cctaaaaaag atctaatcaa ttgttatcaa aaaattattc tctattttaa
    44941 ttatcaaagg gattatcacg aagtaatttc ttattccaat cgacttttaa aaattagtcc
    45001 tgatctatcg catattcaaa aaattagatc tacggcggaa gaaaggcttt cttcaggtca
    45061 tcacgtagta catcaccatt ctaaaaaaca ttcagaagaa acggaaaccg ctggaccaag
    45121 taacgaagaa gaatatctta aaattctaaa aaaggaaccg aacgacgcat ctgctcgttg
    45181 gaatttgtct ctcatttatg cgaatcataa aaaatttcaa caggcagaaa ctttactaga
    45241 aggacttgta aaagactttc ctgagaaaca tgattatctt tacaaatacg gagtaatttt
    45301 gattcgattg gaaaaatatt cagaagctct tcgtattttg gataaactcg aaaataaaat
    45361 cggaaacgat aatgcaaaaa tgttatatta tgcaaattta aatcaagcag ttgcatatca
    45421 taagatgaaa cattatgaag aagcggctaa atattataga aaatcttata cagctcataa
    45481 tacggttcaa cctttgatcg gattaactaa actcaaatac gaagttaagg attgcgaaaa
    45541 cgcaatcaaa actgcggaga aggcgctgga atttggtgaa agaactcatg aaattcggat
    45601 gtacttagct ctttgtaaaa ttcaaaataa ggaagaaacg gaaggttata cgattttaaa
    45661 ggaaatcgct tctaagttgg aaaaggaaaa tccggaattt aaaaatcttc cagatgttta
    45721 taacgatgga attttaaaat tagcccgtta ttatacaaat cgtggagaat atgaaaaggc
    45781 tcttcgttac tttcattccg ttcagtcttc tgaggaagag gaaagggaat atcgttttta
    45841 tctaggaaaa gcttattatt atactggaaa gatagatcaa tcgattttgc ttttggaaaa
    45901 agtaaataat tcttcggggg cttactattt attagcaaaa tgttatgcga ataaagacaa
    45961 tcttgaaaaa accatggaat acatacgcaa agcagcagaa ataaaaccag caatttggtc
    46021 cactgcagca gaagaaaaag agtttgatcg gtttaaagaa aaatcttctt ttaagtcttt
    46081 tttggaaact aaaggttctg ataaagaaac aaatcaaaat aataatcaag ctttagataa
    46141 gacctagatt ttatattaga gttgttgaaa aactttcata gtggaattgg caaaattgtt
    46201 tcaattttcc atttcaatgc aaagaaaaca gatggagaat taattcttca acaattctat
    46261 tgtagaattt ttaggaatta aaaataggat tttgtattct aaattccaag tttaagaaat
    46321 tgtatattca aaaaataata tatagtaaat tttaaaaaaa tttatacttt atataattca
    46381 ttataaccaa tgtaaaaaga ttatggtaga aattcctaag aaattgaaaa cgattcatag
    46441 agcggaattg agtagagttt ttgaaaaatt ccctagttcc gattaacaaa actgcttcaa
    46501 ttgccatttc cataaaatag aaacaaatag agaattaatt ttccaacaat tctagttttt
    46561 attcgtcgaa atcttctaaa agtatgagct cctacaattt tagaatttgt ttataaaatc
    46621 acaatttata gtggtttcca cattttagga atcgatcttt aaattcagac ttcaactttt
    46681 ttcagaaaaa tgaatttcct taagttgaac tcgcgtaatt ttacacaaaa attttggaga
    46741 taaacttata aatttcgtaa ttggattaaa gattctaaat ccaattggcc gggagctttg
    46801 gggttgttca aacaacaata agtaaaaata gaaccaaaag aatccggaaa tactcgtgaa
    46861 actattccta acgatcccat acaaattcct gttaaaagta tattcaattt tctgaattca
    46921 tttgatacaa ttctaaagga ggaaagaaat ttagttaatt cgtgaataga gtttgggaat
    46981 acagcaaatt tataaattaa aggtagagtc gatttatatt tttctgattt taaataaaaa
    47041 tctttatcaa tccaatctct aatttcctgt tccgataaga ttccgtcgaa tttatgaaca
    47101 gatcgaacca gaccaaaacc tttatttagg ttcgattcaa aaagatcgtt agggcgattt
    47161 aattccaaat ccagataatg aactttagga tcaattttgg aaattatttt ataaaaatct
    47221 aattcttctt tttttgcaaa tgctacttga tcggtgtctt ccggttgtct gtaagtgaaa
    47281 atacatttcg cgttcagttc ttcgatttta tctactaagt tttgtccgat atttttagga
    47341 gaaaataagt cgaggcgaat ttcaattcga tcacaaaagg gatgtttttt aagagaaaag
    47401 aattcgtctt cgttaatcgt aagaacgatt ttaaattctc gctgattcat aaatcaaaga
    47461 cctttttgta aaaggtcgtg gatggaaacg attccaatca gtcttttgga attatctaca
    47521 atcggagcga ctgaaattgg attaggccta gattccattt gttttaaaac gtcataagca
    47581 tttgatccag atagaaacat agtaggactt gggttcatca attgttctgc cgaaatcgag
    47641 gaatccaatt ttccttcttt tagtttttta cgaatatcaa agtctgtaat gattcctaaa
    47701 agtgttccgt ttaaatctat aactcccgtg gccccttgtc tttttactgt aatttccgtg
    47761 agtatatttt ctaactttgt atccggtaat accttggcta aatctttatc tttcctcatt
    47821 acatcatcta ttttcaaact caaacgtttt ccaagtctgc ccgctggatg ataaagcgca
    47881 aaattttctc ttttaaaatt tttcaattcc atcaaacaca tagcaatggc gtctcctaaa
    47941 atcaaagcaa tcgtggtact agatgtagga gctagctcaa gaggacaggc ttcttttaaa
    48001 actggcgtga tcaaaacaac gtctgattct tttgcaagtt tagaatctac gttagccgtc
    48061 atcgaaacta attttgcacc tatattttta attgttggga ttagatttag taattcctca
    48121 ctttcacctg atttgccgat ggctatgata atgtcttcac acgaaatgat tccggcgtct
    48181 ccgtgggctg cgtctgcggg atgtaaaaaa acagaaggtg ttcctgtgga agataaagta
    48241 gaagaaattt tttttcctac gtctcctgat ttgcctacgc cagtaacgat taattttcct
    48301 ttgcattcta aaatcaattc gattgcttgt ttaatagatg gatctaaatt ttttctaaag
    48361 taaagaatgg attctatttc ggtatcgatt gctttttcta tcttttcaaa aattggatcc
    48421 aagagtttcc tccagtttta acgtttttat atccagagtt accgatgtca ccaaattcat
    48481 tccggggaat ttaacgacga tttgttcttc attttttctt tgtataattt cggctttaaa
    48541 tccggcgaat ggcccttctt gaatgagaac ctttttaccc ggcaaaagtt tttcttggat
    48601 ttcaacttgg attttatctg gatacgtttc taaaaaagtt cgtactaaat caagatcttc
    48661 ttccgggatg atgtatggtt tacctaagta aaatacaaaa tgatgtgctc caggtaactg
    48721 taaaattcta actcgatctt taaagaatga aatttttaca aagatataag aaggatacat
    48781 cggttcttcg ataaccttcc aacgatcgga ccattttttc tttttagaaa tgagaggaag
    48841 aaaacattcg atcttccttt cttggaataa tcgttttaat tttttctcgg acctaggatt
    48901 ggtataaaga acataccatt cgttaacgtc agaattctct atcatatatt ttaaaggaaa
    48961 ccggaatgat caggtttgtt ccctctttaa gatcgaattt ccaagttctt aaggccctat
    49021 taaattcgac ttcaaagatc gaatatttac agggttggag ggttcttaaa atttcccctt
    49081 ttccgtcaga ctttattctt acttcccaag aacaatccga ttccagtctt tgatccagag
    49141 cgccttgtgg aaagtgaatt tcgtttttaa atttttcaat ttcctttctt aaagttcctt
    49201 cgttactcaa attttcagac ataaaagact ttgaattttt atttgaacca tcttgtaaaa
    49261 agctgagggt tactgttgga gtggttcctt ttttaagatg aatttttaaa ttttctatct
    49321 ttgaaaattt tagaaaagtt atagaataaa aaagaaataa taaagtgtga attaaacccg
    49381 aaatcaaaaa cgaaagttta acgctcataa acccatcctt tttctgtcga ttggtacggc
    49441 aagattccta gggaagtttt atttagattt tcatatagaa tgactgggaa tctttataaa
    49501 atagatttat tgtgatgaat ataaaatatg tagttttata taaaaattgg aatttgtttt
    49561 aaaactttat atttttaaaa acggttcttt ttcgtaaaat ttaaagcgac taaaatcgtt
    49621 acagtacaga gagctatata acagagtacc aatattttgt gctcaaacaa gttttataat
    49681 aaagatcgtg ataatttgtg tataactcta ggtagaaaaa ttcttatatt ttatttgttt
    49741 ttgaaatgat cgtttaatct acgaaaaagt aaagtattac taattttatg atgattatat
    49801 aaagagattg tcccaaaacc tcaaaaaatt ttatgcaatc attctttaga aatttttaat
    49861 aaaatatagt agttcctaca aattaagtcg catttagaaa tttgtgagct ttcgagcgat
    49921 ctaaactcat taaactttcg tagtaagtag ttctcacatt ggacggtttt tgggataaac
    49981 tcaaaataga tttctataag ttatatgata gaattgctga aaaattccat aactgcattt
    50041 aataaagctg cttcaattga ccatttcatg aaatagaagc aagatggaga attaattttt
    50101 taacaactct aataacgtac ctagcgtttt acgttgaaat aaagttcgta ataaaaattt
    50161 acggtactca attttatagg aattagtaat atcacttaaa gtttaaattc tagagctaaa
    50221 cggaaacatt aagattttat aaaatatgtc cttaagtgat ggaatgaatt tttgagataa
    50281 aatttaacca gagacaaaaa tttgtcttaa aaacttaaat gcaataaaaa cgataaattt
    50341 ttgaggtgat ttctaataaa attatattca atttttattg atcgttttct atatattttc
    50401 gatttgacgc gacggtcatc ttatattttt ttcttttgaa acattatttg aatttcttgt
    50461 tttaaatact cgaggttcat ttttaatgta acggatcatg agaaaaaatc tcccgattac
    50521 aagtcaagaa ataacaatac ctatcaattc agttctaatc tcacgtacgg atatgaaagg
    50581 aagaatatcg tatgtaagtc aggattttgc taatatcagc gggttttccg aagaggaaat
    50641 gttaggcgag cctcataatc taattcgtca tccggatgtt ccttccgaaa tttttcgaga
    50701 gatgtgggaa atgatacaag atggaaatcc ttggagtgga atcataaaaa accgtgctaa
    50761 gtcaggtgat tattattggg tagatgctac ggttactccg gtaatgaacg aaggtgtgat
    50821 ttccggttat atgtccgttc gtaaaaaagc gactgaagat cagatcagaa gggcggaaat
    50881 tttattctct caactaaaaa atacaaaatc atttctttgg aaattaaaag aaggtattca
    50941 gatattattc aaaaaactgg ggctttccgg aaagatcata gtatatgcct tacttgtttt
    51001 cgttccccta ttgttcgcaa atttcgaatg gattcgaaat ggtatgatcg tattacctat
    51061 gttaggagtt tcttgcggaa gtgtaggaat tctttttttg atcaatacaa ttctaaatta
    51121 tcgaaaagag attcgagaaa ttatttcaat tcaaaaagaa attgtatctg gtaatttcct
    51181 catggaaatt ccagaaaaaa aagggaattc cgaaatattt gaaattcgtt ctagtcttag
    51241 agtttttgta atcagtattt ggggattgtt ggttcaaatt aaagaaaact ttgaaaagaa
    51301 tcaggaactt tatcaatatc tttctcagtc gagtgaacaa tttcaatcta aaacacaaaa
    51361 tcaggccgct tccgtggaac aaacagcgtc tgcttctcac gaactatctt caacgttaga
    51421 tgaaattgta aaatcaattc atttacaatc tacaggtctg accgcaatta acgacggaat
    51481 cggaaaagta aacgagtcga ttcaaaacgt atctaaatct atggataatc tttcttctca
    51541 aacgtcttcc gtaaaagaaa aggcttctca aagtgaaaaa acttttgaaa aagcaattct
    51601 agcaatgaac gaaatcaaag aatattcgaa cggaatttca aatattatag gaattattac
    51661 ttcgatctcc gaaaaaacaa atctactatc gttaaacgct tccatcgagt ctgcgagagc
    51721 gggagaagct gggaaaggtt ttagtgtggt ggctgaagaa atttcaaaat tagcttctca
    51781 gactagagaa tctatcaaag acatagtcaa tctaatagat aacactacaa aggcggttaa
    51841 tttaggcgcg gagaaatttc aagaatcctt atccatcgtt aaacaactta cggattatat
    51901 aggcgaagta aattcttccg ctacgattgt gagagcatct ttatttgctc aggcggaaaa
    51961 gttgggagaa atcagaaaga atacggatca agtcaatcaa ctcggtgaaa ccgtaagcga
    52021 atcttccggg tttcaaaaaa cggcttccga tgaaatttct ttatccatgc aaaacatcgc
    52081 ggaaagttcg gaattgatcg caagaacatc cggagaaatc aaacaactcg tagacgaatc
    52141 cattcgtaaa gcggctaagt tgtacgaaat cttaaaacat tttaagactt cttaaaggcc
    52201 gtcccaaaac ttaaacactt acccatagaa ggtgtttgct gagtttcaca ataaatgtgg
    52261 gaactaccac aaatctataa tttacggtag aactttgaaa tgtggaactc tcgccgaatt
    52321 ttaactataa aaaatgaatg tttaacgtgg atttggcgca agaaaaaatt ttctaagagt
    52381 agttcctaga attttagaat ttgttcgtaa aatcgtgatt tgtaagagtt cctacatcat
    52441 tttacagaca aacctaagtt ttgtgttagt ttctacgttt taaagttgtt ttggataatc
    52501 catatgattt ctcaaactca ggcaggcggt aattgtataa attctaaatg gaaatgagtg
    52561 gtagttccca cattaaaaga attgatctgt aaagttcaga ttccaacttt tttcagaatc
    52621 gtgagttctt tatgccaaat tcacattagc aaaagaatgt taaaaagcta taagtcattc
    52681 aaatacgacg gtttttgtgg gaactaccac attgttgaaa ttcaaagacg attgattcta
    52741 aggtttggga aaactctaaa ttcttttgga aataaaagaa actgccgata actaaatcga
    52801 tgggaaatcg atttctcaga ctgacgattt ttatatctat agctctcacg cttttttctt
    52861 tttgggatca tcatcttgta ggttatctaa aagattttat cgtgtttatc catgaaatcg
    52921 gtcacgcgat cgctgcttta ttaaccggtg gttctgttca tacgatcgaa cttcacggaa
    52981 acgaatccgg agaaactatt gcaagttcag gaagtggatt ttttattttt gtagtatccg
    53041 ctggatattt aggatcttgt ttgatggggg gttttttatt aaaccgaggt ttttctggaa
    53101 agatgatacg tcccactttg atttcttttg gaacgattct tttactgatg acaatctctt
    53161 attccaaacc tggaaacctc gcacaatata ctggaatttt ttggggtttg ggatttgtat
    53221 tgcttgggct ttttaatctt agaatcaatc gatttgtcct cgtttttata ggaacaagta
    53281 tttcccttta tagtttatac gaccttttag attttaccgg aaacatagca tacacagacg
    53341 cagggattat ggcggcctgg ataacaggag caaattcttc tcaggtagtt ccaaaatcgg
    53401 taatcgtttt gggatatttg attgctctcc tttggtcttt ttttagctta tccatcatat
    53461 tcgtatcggt taaaaaagtt ttccaatcag aagaaatcgt agttccggaa caagaattcc
    53521 aacaaaacga ttttttccaa tcttccgaaa acgaaaataa ggaaactcca tttcctggag
    53581 aagtaactcc cgaagttatg gaatggtttt tcagtaaagg gttggatcta aacggaaaac
    53641 cgctaccagc ggagttttta gaaaaagaag aactatgaaa aaacaaagaa tattgatcac
    53701 agggggggct gggtttatcg gttctcatct gtgtgaaagg cttttgaaag aaggcaacga
    53761 agttatctgt ttagacaact tgcatactgg aagaaagaag aacattcaaa aactcttaaa
    53821 tgattctaag ttcgaattta tcagacacga tataactgat cccatcaaac ttgaagtaga
    53881 tcagatttat aatatggctt gtcctgcaag tccggtgcat tatcaatcaa acgcgatcaa
    53941 aacgatcaaa acaaacgttt taggaatgat gaatatgctc ggtcttgcaa aaagagtagg
    54001 ggcgagaatt cttcaagctt ctaccagcga agtttacgga aatccactag aacatcctca
    54061 aaaagaaacg tattggggaa acgtaaaccc gatcggaatc agaagttgtt atgatgaagg
    54121 taaaagggta gctgaaactc tttgtttcga ttatcagaga aatcataagg ttgatattcg
    54181 agtgattcgt atatttaaca catacggtcc tagaatgtta ccggacgatg gaagagtggt
    54241 tagtaatttc atcgttcagg ctttaaaaaa agaaaacata acattgtacg gagatggaga
    54301 tcaaacacgt tctttttgtt atgtggatga tttagtagaa gggatcgttc ggatgatgaa
    54361 caccgaaaat ttcaatgggc cagtaaatct aggaaacgac ggagaattta cagttcgtga
    54421 attagcggag ttggttttaa aagaaactgg ttcttcttct aaaatcgttc ataagccgct
    54481 acctcaagat gatccagcgc gtagaaaacc agatttgact cttgccaaac aacaacttgg
    54541 atttgaaccg aaagtttctc ttgtggaagg aattcggaaa accatcgaat actttaaaaa
    54601 taacttggat taaatttaca caaagaaatt ctggacgtac tttaccgacc agtccggaag
    54661 cactatttga tcaccgggaa taaattatga acattggaat tctaaaagaa tctaaagaag
    54721 aaacgagagt atccgttaca ccagacattg tagatgcgct taaaaaaatc ggggcgactg
    54781 tactcgtaga aaaaggcgct ggagaacaat cttattatca tgatgaagat tataaaaaag
    54841 ctggagcaag tcttgtatct cgtcaagatg ttattaataa gtccaatctc attgtaagca
    54901 ttcattttgc cgatcctaca acattaggaa aaatgaaacc aggaaccatt tatttaggaa
    54961 tgttccaacc tgcgatgaat gcacaaacag ttcaaaaact tgcttctaaa aaggtagaag
    55021 ttttaagttt agatgcaatc gcaaggatta cgagagccca gtctatggac gtactttctt
    55081 ctcaggcaac ggttgccggt tacaaagcgg tattgctcgc ggcttctcat ttagccagat
    55141 tttttccaat gcttactacg gcggctggaa ccatcacacc tgcttccgtg ttgattatcg
    55201 gagccggagt tgctggatta caagcgatcg cttccagtag aagattgggc gcggtagtag
    55261 acgtattcga tacaagacca gaagtaaaag agcaggttca ttctcttgga gcgaagtttg
    55321 tagaagtaga aggcgcttcc cattctgctg ctgctggcgg ttatgcggtt gaacaaaccg
    55381 aagaatataa aaaacgtcaa caagaagcga tcgataaata cgctcaaaag gcggatgtaa
    55441 tcataacaac tgcgctcatt cctggaaaaa aagccccatt attgatcact aaaaagatcg
    55501 tagataatat gaaatcaggt tctgtagttg tggatcttgc ttcttctatg ggcggaaact
    55561 gcgaatatac aaaacatgga caaaatgtag ttactccaaa aggagttacc gtgatcggtc
    55621 ataaaaatct tgctggttcg attcctgcag acgcatctaa aatgttcagc aagaacgttt
    55681 taaattttct taaactgttg attaaggata aaaaaatcaa tttagatcta aatgatgaaa
    55741 ttctttcttc gactacaatt acttaccagg gtgaagttcg tcataaactt acgttagacg
    55801 ctttgggatc taagtcagga gcagcaaaac ctaagaagag cgcttccaag aaataagcca
    55861 aaaaaaccga aaatcgtccc gatcatccag cctccgatca cgtcgcttac aaagtgatga
    55921 agagaaagta accttcctac tccggctaaa aaactgatta aaatcagggc cggagaaaat
    55981 ttaaacaaca gtataagaat caaaacagct gtcatcgaat tagcggcgtg agcggaagga
    56041 aacgagtgtt tcatatccgg gttagaatca acttttccag cgatcgtgat aagaggcctt
    56101 tttcttgcga tgagcttttt tagaaaaagc acaaaacgat catttgcata ggtgattaaa
    56161 ccggtaaaaa gtaaaaccca ataccaaacg attggaaggt catttttcaa ataaagaaaa
    56221 ggaaggagta tcaatagaaa tacttctcca cgattgattt tggaaagaat acgattcaat
    56281 ctaggattgt ggagatttgt ccgaatccaa gtagagagtg aaaaatcgat ttgatctaca
    56341 atgtctatca aagttgaaaa tcttttttaa gagtatccga aagccctttt cttggaaggc
    56401 ttttttgttc tccggaaatt aagtctttaa tttggaccgt ttccgtgcgg atttccgatt
    56461 ctccaaggaa caatacgtag cgataacctt ttttttctgc gatttgaatt tgttttccga
    56521 tttttgcgga atctaacatt gtttcggtga gaatttcatt ttcacggagt tctttagaaa
    56581 gtttgaaagt atctacaaaa agagattcat ccataattgg aagaaaaatg gttttttctc
    56641 tacttagatc tggaattaga ttatggcctt ctaaaaaatt tttcagtgtt acgtcgccta
    56701 atccaaagcc gattccggat aattgttcct tggaaaacaa accgataaga ttatcgtatc
    56761 ttcctccacc gtataaggat cttctatttt ctggattggt atcgaaaact tcgaagatac
    56821 aaccagtgta ataatcaaat cctcggatga tagaaggatc gaataacaac tgtttatcga
    56881 ttccaagttc gcctaactct tgaaataaat tttggataaa agaaacagaa tttgtatcga
    56941 ttcctggaat cttagaaact gtttctaaat tagaattgag atacgtttca atcagggaga
    57001 attgttcttt aaaattattt aaaaaaggtt taatttctgt ttcgaaagct tcaggagaaa
    57061 ttttagattt tttatctaaa agtttagaaa ccccgtgaac ttgatcatca ttgagtttga
    57121 gggaattttt taaaaaacta tctaaaagtt ttctatgaga aactttgatt tgataacttc
    57181 caatcggtgc tccgaacttt tttaaaatcg aatccgcaat caaaagaatt tcaagttcgg
    57241 cgcgatgaga atccactcca aaaagatcca cattcaattg ccagtgctct ctgagtctac
    57301 ccttgccagg ttgttcgtag cgccataaat taggaataga aaaccaacgt acaggtttag
    57361 gaagattgcg taaatttcct gctaccatcc ttgcgagcgt aggagtcatc tcaggacgga
    57421 ttgcaactct tctttctcct ttatctataa aatcgtataa ctgccgttca acgatttctt
    57481 ctccgctttt agctttgtag agatcgaagg attctaaaat aggaccgtcg tattcctcgt
    57541 agccgaaaga gagaacggtt tcccgcataa cggaaaacat ccagttccga agtctcatat
    57601 cctccggata aaaatctctg gtccccttgt aaggagctgt ggttaaaaag tttttctgat
    57661 tttccaaggc aaattactga gtcttaatga agttcatatt tttcttcaat agagtcatat
    57721 ttgccttagc atcgttggag ccaactattt ctgcgcctac gtgatagatt tctccgactt
    57781 gggaaatatg tcggatgtga aatgcaaacc gcagaggggc ttgcatctta aaagtaatgt
    57841 ccgcagtaaa aactggtttg tgcaaaaaag attgaatcaa ttctggatcg gttacttcga
    57901 gtaggattcc gccttctgat atattcagaa tgttttgtct cttatccaga gattttgtat
    57961 ttgaatcccc cattcttgaa ttaaaaattt cttccatctc tttgtaaaga ggaacgactt
    58021 ggtccgaaat cgggccttca ctcgattcga ttactcccat cgcaaatatt tgagtttcgc
    58081 ccccactttt aaaaaggata ggatagataa gaagagaacg agttttactg cttttgaaaa
    58141 aacgaagtct ttcttctaaa atcaattcct cttggagagt ttctttgatt gggagtaaat
    58201 ctaagtttgc aaattcccct tctggatttg aatccaaagt ggacgtatca cggatataaa
    58261 tcggtttttt atattttttt actaattctt cttctggaga aagttcttta gaagaattga
    58321 atactagctt agaagaagga taaatctgtt ttacttttcg atttaaatcg ttaagtataa
    58381 tttgtccgga agtccctaga actttagcaa tatctaattc ttttctagga attaaaaatt
    58441 tatgagctat cactttcccc atcaaacctt cgatacgagg agacattctt tttgcttttg
    58501 cgatccttgc aaagagaggt ttgcatataa tctgagtgtc ggttttttcg attacgtcaa
    58561 agctgatctc tatgtgtttg gagagggttc tataaagtac aagttcgtcg ttgatgtttg
    58621 ttaaagtgga atcaattgga aaaatgaaag taccgtcttc tctaatttcc atcggtttta
    58681 attcctgatg aaaaggagat tctttaacga gtagaccttg aaaatgaata tattccttga
    58741 gaatatactt tatcttattc acatcttgga tcgtttccca agatctttga gcttgcatgt
    58801 gggtttgaaa ttgtacgctc atgaaaactc ctcagagctt tctaaaacca actcttctat
    58861 tttttgctct tccggtttct gtctcattgt ctgcatccgg ttgtgaatac caataagccc
    58921 tgattctcat tcttttctcc ggaattcctt ttgaaagaag atactcgtaa acgttacggg
    58981 ctcttttggc actcaatctt gtgttatatt ccttagaggc tacgttgtcg gtatgtcccc
    59041 caatttcaat tttatcggac gcatttttca aaagatagcc tacaagagga tctagcaact
    59101 ttttattctc ttctgtgatt tttgttttat taaattcgaa ataaactcgt agattataaa
    59161 ccggatctac gtcgctttct gctttcagat aaattgttac agttccattt ttggaaatat
    59221 ttttttgaat aatattgata ctttcagaaa tatatttcga agctgttgca aataattcaa
    59281 aatcgttatc tggtaatttt ttaataagaa aagatttttt atccgcatct tggacaagag
    59341 attctccttt gcggttcata ggtgtaaaaa gagtaacttt agcgtctggt atgatttgtt
    59401 ttgtagatgc gtctgctacg atgactttca acgcggcaga atttggtttt tgattctcta
    59461 tgggttgttc tatttttgtt tcttccgttt taccttctcc aacttgaatt ggtaaaagaa
    59521 cgtaggttct ataaactttt cgatttttac ttatgtttcc tcttaaatcc aaaatatcct
    59581 cttgaggatg aaagccagga gaactaattt ctattttata aacctttccg gtttgaagag
    59641 ttgttgcaaa attagaaggt tttcctttgg taagatctcc tccgattctt ttcgaagtga
    59701 ttacgttagc cggtttagtt ccatcataaa tttttaaagt agaatctaat ccaatcattg
    59761 tcttttcgga accatccaaa actagacctt tgaagtttaa agtataggag ttgcgaatag
    59821 attccggaac ttgaaagcgg aaaatgtcaa attgaccttc tccaccagaa cgattggaag
    59881 aaatataagc ccagataccg tctttgtcaa aactgattcc ttcgttatca aaaccttccc
    59941 acttatcagt gttaaacggt ttgggaagaa gtaataaaga agattgatca attttaggaa
    60001 ttaaaatttc agtcggtttg gttgtaggag tttcttcggt ttcttcttcg tcttctaaca
    60061 tgttgtctag agcagattta tattttaaga atattctaaa aatcttaaat ttttttcttt
    60121 cgtcttctcg attagaactg aaataaagtt gttctccgtc ttgatgaatg aaaggaagaa
    60181 tttcactttc ggaagagttg aggggagaac ctaaattttt aggttgggac caacttccgt
    60241 tttttggatt acgaaccgag atccaaagat cgaaatcacc gtaacccccc ggacggtccg
    60301 aagagaagat caaaaaattt ccatcgggag aaattgcggg catcttatca ttgaagttgg
    60361 aattaatttc actgagatgt tctgggtctg tccatcttcc tgttttttta tctttaattg
    60421 ttctataaat attcaaacct tcaaaaccgg aacgcccaac agcaaggtta attgtagaag
    60481 taaaataaat ttccgaaggc gcgttgttag aatcgaaaag aattgaaatt ccaccttcaa
    60541 acgcgttaga gttgaataga tttggtttac gaactccagc agctggtgga cgttttaatt
    60601 cttcccaaat attttgattc atgtttacgg gtttagtcca ttctgctggt atctccttat
    60661 ctaaaaagcg aatgttctcg gaaatccaaa tgtccattcc tccttctccg cctggacggt
    60721 tggactggaa tacgatgtat cttccatctg ggcttactat aggattgtat tcgtcgtttt
    60781 gtgtattaag aggttgacca aattgttttt ccggaaggtc cggtagaggt tgagagaaaa
    60841 cgggcaaaaa aatacaaaag gccagaataa aaattaattt agaaaaagga cgcatgaacc
    60901 cgctccgaaa agaatataaa gattattgtt tttagtttaa attcaggatc ttacttagag
    60961 tatcggtctt atatctaagt ttttaaagat ggaaagtaaa caagattcga attcttcaag
    61021 ttattctaca aagatctttg ggatattgaa tattaccgaa gattcatttt ccgatggagg
    61081 aaagtatctt acttttaaat cttcctctga aaaagcaaat tctctgttaa accaaggcgc
    61141 agatgtaatt gatataggcg ctcagtcttc taatattcaa gcaagtttga tcggtcccga
    61201 aatcgaatgg ataagaatga aggagttaat ttccaatttg gttgcaaaag gagttcgtat
    61261 ttccgtagat tcttttcaac ctcaagtaat tgctagttct ttatctgcgg gtgtggaatt
    61321 tattaatcat atccgaggtt ttgtagatga agaatctatt cgagagattt ccaaatatgc
    61381 cagaaccaat cgaaagttta ttttgatgta ttctcataat cattccaatc gtgcggaaac
    61441 aaaatcacat ctaacaccaa ataatgtaat tttagaaatt gtacggtttt ttcgtgaaag
    61501 aaaaaaaatt ttattaaacg cgggaattgc acaagagcaa ttgatctttg atcctggaat
    61561 gggttttttt ctcagttctg attttcaggt gagttttgaa gtattaaaaa aaattaaaac
    61621 tctccaggaa gagttttctc cgatgatggt ttcggttaca aaaaaatcat ttttaggaaa
    61681 tgcgctcgga ggtttgaaag tagaagaaag agaaattcct accgtaattg ccgaacttta
    61741 tttatgtatt caaaatgtag aatatattcg aactcatgaa cctaaaaatt taaaacaagc
    61801 tttgaaaatt tggaatttaa tgaataagta attgttatgg caggatcaaa atccgttcgg
    61861 cttcaatgag gaagcgagac gtttaggtta tccagtttac tacccgacgt ataaaaacag
    61921 catcgaaaat taacaatcga ttttaccaag gatgtggaag ttttcaaaaa atggcattta
    61981 atccggattt gttgattttt ggaagaagat ctcacatcag cataagtatt atttttatgc
    62041 gctgagtagt aagtttttcg ataaagtaaa attaaagtga attcgatcta agaaatccgt
    62101 tttatcttag tcagtttttt cgtaaaaaag atagatgtgg gaactctcac aaatcatgga
    62161 tttacagtta aactttgtaa attgtgggaa ctactatgaa atataaaaga atcattaatc
    62221 agatttttgc acaaaatcgc tgttttgcgg tcatcgtcaa aatttaaatc ctattttaac
    62281 gtgagctcgg tgtaaaaaaa ttttctaaaa gtaaaagtat gagttcctac aattttagaa
    62341 tttgctccta aaaatcgtaa tttgcagtag tttgtttcca cgtcatttta cagacaaacc
    62401 taggttttgc ggtagttccc acacttgagt ttgaatacga cagattcaag tgttataaac
    62461 ttctatttta taaattgcgg tagttcctgc atttaaagga ttaatctgta gagttcagat
    62521 tccagctttt ttcagaattg tagatttttt gccaaactca cgttgggaca tgcagtaaat
    62581 ttctattaca aaatactgtt tcagcgcaga atactgggtg ctttatttta tagttctaag
    62641 tatttatctt cctactttaa tatcttcgat cgtttttttt ccggaaggat tgagagttgg
    62701 cagaacgtct tcttctttaa tttgtatacc cttggcttgc atttttttaa tataagtaag
    62761 aatcggatgt aagtccgagt tcggatttac cgaaagtaaa atttttttcc agagttctat
    62821 aaacgaaaaa gtttctcttt cggattcggg ggattttcga atccattcca gagcttcgga
    62881 gtaatttcgt ttttcataat atgcttttgc aatataataa tttaaatccg gaatcttatc
    62941 atccgtagaa ttaagattca ttgcgaacat taaaagatcg tcccattttt ccagatcatg
    63001 agctaaaaga accatagaag cacgagcgtt tttatgatat ggattgattt ctaaaatttt
    63061 ttccaaataa aaatacgctt tttcgtaatc ttgtttttcg agaaaatatg tactcaattc
    63121 gtcccaagat actacttcca tacctgggat tttagattga acgtctaaaa gtaaaatggt
    63181 ttcttctttc cgattctgat ttgtgagtaa ttttttgacc tgctgaattt gttctttctt
    63241 tgcagttttt agataaatag aaatttcttt ttttgagatt tcgtattcat cgattaaata
    63301 atacattcga atcaaatttg aaaaacatac tgggtttgat tctgaaattt tcatacactc
    63361 tttccaaaac gattctgcat catccaaaag cgaatttttt gcaaataaaa ttcccaaatt
    63421 atttttatct tccgctgtag ttcctttgtc tctaagcttt cttactttcc aaatcgaatt
    63481 cattttttct aattcgtttt gtggaaattc agtagagttc aaatataaaa atgaaacatc
    63541 cgtttctaag acttccgcct ctcgaattgg ataaatacaa aaatgaaaaa gggaaatgat
    63601 aaaaaatggt aaggtgcgtc ttaaaattcg aaaagaaaaa cgtggtagtt cccacagatt
    63661 acgtctcata aaactcgttt tacaattttg aattattttt tcgatagtaa attcccgtat
    63721 gagttcccac attttctgaa ttttgcaaca gatctttaat gaaaaaagtc ttacccgaac
    63781 gaatgataaa aaaaatcgtt ttttaagttt agtgtagttg tttcttaaat attgtaaaat
    63841 atgaaaactc ttatacaact ttgtcttact ataaaatatc atcttatcat tcaaaaatgt
    63901 agggactaat acttaacgtt tttctaaaat tcgtttttga atagatcaaa atcagacatc
    63961 gttttgtgaa tttgattctt ccaattgttt ttgtgcatag agcatgtact ttagagctcg
    64021 ctctttgtca ccatggaata aatacatcaa agaaagatca agtgcatcct gagggtttgg
    64081 gggagagaag tcttctggat tttcctgact catttcaaat tttgatcgaa attcgttcaa
    64141 tttatttttt gtaagctttt ctaatgaatc aaagaaagct gcttcttctg gatttttttt
    64201 gaattcttcg attgtgtctg aaaaacgagt aaatcctttc gattgtgaag tcgcttgttt
    64261 aagaatttca aaagactgtt taaaatttcc tagacgagta tgaacttcag aaagaagcac
    64321 ctgcattcta gaatcgttcg gaaaaagttt gcttactttg ttggccgctt caagacattc
    64381 tttccaacgt tctttttcaa aatatagagt tgcaagagct gtaagcgcca ttcgattttt
    64441 aggatctaac cgaatcgcat tggtaagata aagttctgtt ttatcatcct tctcaagttg
    64501 tctataacaa tacgcaagta gaatatgtga ctttaaaaat ctcttttcaa tttctaaaga
    64561 ttttttaaga gatcgaattg cagtttctgt ttcaccactt ctataaagtt cgattccaat
    64621 gttatagtaa agttcaggtg attttccaac ctgtagggct ttttgataga tctcaatcgc
    64681 ctttttggag ttaccttgtt tagaataaag cgctcctaaa tttaaataag acttttggta
    64741 ttttggttgg gattgaatta aaccttcata aagtaaaatc gcttctggat atttgccttc
    64801 tttttctaag ttcaaagcct ggttgaatct tttgcctata tccgctcctg tcatagtata
    64861 actatcggaa tcatttctat cccggacgac tcaaaaagtt gtaatggttt tttccagatc
    64921 aaccgatttg tttaaaggaa tcaataggac cgaggaaact atgaaacaaa tagcaatctt
    64981 aaccgccctg atcattttta cgtcttgtgc gtcggtagag tctaaacgaa gcgtcagcgc
    65041 ttctggagat ccgtcggaga ttttttttga aaaagaaatt attccgatgg attctaattc
    65101 aaatttcgtt tctcaaaaac ctgcacgtag atctttcgaa gaagaattga gtgttgaaaa
    65161 gtatgcaaaa gctcaaccac ctgaaaaaac caattcttct ggagattttg acgaagttgg
    65221 aatgtcttct tggtatggcg caaagtttca cggtaaacca acggcaagcg gagaaaaatt
    65281 tgataaaaca aaactaactg ctgcgcatcc aacacttcct ttaggttcca tcattagagt
    65341 tcaaaattta gaaaaccaaa aagaagttat agttcgtgtc aacgatagag gaccttttgt
    65401 aaaggataga atcattgatc tttccgaaaa agctgcagat actttagatt ttaaagatgt
    65461 aggtattgct aaagtaggta ttaaagtagt aaaacgtgga ggagctgcaa acgaagaatc
    65521 cgaagatctc gaaaattctg acgatgaaga agctctttta gaagatggaa aacctgaaaa
    65581 actaaatcct caaaaatcgg attatcaaaa caaaccgatt gccggtggaa agtatatcaa
    65641 aggtgctcct aaaggatata cggttcaagt aggtgttttt cgggaacaat ctagagctga
    65701 atcttataaa tctaatcttg gacaagaata cggtgaaaaa actttcctat ttacaagaga
    65761 tggtttattt gtaattcagt taggggattt cgcaagtaga actgaggcgg agtcgttgaa
    65821 atcgaaatta aaaaacgatg gaattgactg tttcattccg aaaaaataac cacctttaaa
    65881 ttttaaaaaa attgtttcct cgttagtaaa ccccgtaact ttttgcgggg tttctcttag
    65941 attgtaagag tttatatttt aaagttctta cagattgtga ttgtttcgca attattactt
    66001 ggacgtataa atagaatact tgggttcaat tgtttcaaaa atttgaatgt tttggcctgt
    66061 tctaaaatgt cgtaaatccc gaatttgcgg tatttttaag tatcgttatt tttttcgcaa
    66121 attcggtcgt taataacttg gtattatttt catatgtcct aggagtaatc acttttttga
    66181 gaaaatctgc tattaaggca gttcttttta atctcaaaca cgattacaaa atgattcgaa
    66241 ttttctcaaa gacaaagaag aggatcgtat caatattacc tttcttcacg atttgatcct
    66301 ttactctttt tcagattcgg ctacataata aatatataat gtgaatttta aaatgaatct
    66361 gcgcttattg atctaaataa cgtgaattca gcctaagaaa tgagaaagag ttttctaaaa
    66421 agaagcacct acaatttcag agtttgttcg taaaatcttg atttgcggga gttcccacat
    66481 tttaggaatc gagatcacat ttttttttcg aaaaatgaac catggattcc ttacgtcgaa
    66541 ctcatattaa ataacatgaa ttcggcataa tgcgaaaggg attgatgcga ggttaagtta
    66601 ttagtatttt ataaaaattt aatctagttc tggagtttta caataacttg accagagctg
    66661 agagcccggt ccggctgcca tagacagccg gattcgccca gattttttta cgtcaaactc
    66721 acgttaaata atttagaatc gtaaattttc aaaatagatc tttaaattcc tccgccgtgt
    66781 ataaattcat ctaaaatttc ttccagattg tcgtttgact taacggaatg aatcccgctc
    66841 ttatttatag aatgtacttc tttttgaaga gtttctattc tttcaagtaa gatagaaaat
    66901 actttagcga ccgggtccgg aatttcgtta tgatccaaca tgtgttcgcc ttcttcgccg
    66961 attggcattt tagagcgaac tactttggca ggaattccga ctaccgtact atcgtgtgga
    67021 acgtctctca taactacgga tccagcacct acacgtacgt tttttccgat cgtaatattt
    67081 ccaagaattt tagcgcctgc gcctaccact acgttttcga gcaaagacgg atgacgtttt
    67141 ccagattctt ttccagtacc cccaagagta acaccttggt aaattaaaca cccttttgcg
    67201 attgtggcgg tttcgccgat tacaactccg tgtccatgat cgatcataat cccgtttgca
    67261 atttttgctc cgggatgaat gtcgattcca gtaataaatc tggaaaaagt attgatcatc
    67321 cttgggatta aagggagttt catcctataa agaaaatgag ccagtttatg aaaccagagg
    67381 gcatgtaaac cgggataaca gagtacaatt tctaagtaag acttagcagc aggatcatat
    67441 ttccttataa atttaatatt ttcaaacaaa tgttaatctc cattttccca aaactacaat
    67501 taacctttct gaaacaattc gacattcttt ttcaaaaact tgggaagata aattttaaaa
    67561 attatcatac cataaagtat ttggtttgaa caagaactgt taaggaaaag gttcaaaatt
    67621 cgtgatatga tgtaaagagg attctttcta agaagaatag aatataaatt tgaaacaata
    67681 taaattttca acacacataa ttttgtttgt attaaccttt ttgactctca catttcagag
    67741 tgaatttttc aagatccctt tcttatcggc tgaatcttta aaggaattat tttttcttag
    67801 acttccttat tctctttctt tgattataat tcttttcgct cacgagatgg ggcatttttt
    67861 agcagcccgt tattacggta ttcaagtaac ctggccgtat tttataccga ttccattagc
    67921 ccctattgga actatgggtg cggtcattcg aattctggaa ccaatccgga ataaaaaaca
    67981 actctttgac atagggatct ggggtcctct tatgagtttg attctttccg taccttgtta
    68041 tgtggtagga atttatatgt cttctttggt tcctatggaa agtgtaaaag gaaatccagg
    68101 aatcatttct tttggggaat ctatttttac gattttcgta aatcaatgga ttttaggacc
    68161 ttttaatcct gccattcaag acgtctggat tcatcctttg gctcaggcgg gttgggttgg
    68221 acttcttgta acggcgatca atttacttcc gtttggtcaa ttagatggtg gtcacgtgat
    68281 ttattccgtt tttggtgaaa aatatagaaa ttggatttat tatcttttta tttgtttttt
    68341 gtttctatgt ctgtggaatt tttcctggtt actgtggggt ttcctgattt atttcatcat
    68401 aaaaatagaa catccttttg ttcctgactc ggcggttcca ttggatcgag ttcgaaagat
    68461 tggtggtctg ttgattttat ttacgttgat cttcatcttt gtaccttctc ctatccaatt
    68521 tggaacggat ataaatcggc ctggtcttgc tgaggaaata tggacttctc tcaaatcggt
    68581 ttattcagat ctttaatcct tgttctggtc gtaatttcga ctccggtttt tgaccaagat
    68641 caagaaatca aacttacgga aaacgcatac ggtttcacat acgacggtac aaatttttgg
    68701 tatttagact ctacacatag atctttatat cgagttgatc caaatggaaa acaagaatcg
    68761 ttttcattga acgttccttt tcttacagga attaattttg attctcgtga aggaaggatt
    68821 tttgtggccg gacgaaaact tattttaaag gtagaaccca atacaggcgg tgttacagaa
    68881 agaattccgg ttccgatcga aaaaattgcc ggggttgcaa gtattaattc cctactctat
    68941 attttagatc aagagaacgg aaaaatttcc attttggaca aagcaaccgg aaaattaatc
    69001 ggaggttttt taacggatcg ggctcaacct agggatttag tttttgcaag ggattctatc
    69061 tgggtttcag attcttccga tggaaatatc tatcgataca atccggataa tggagcgatt
    69121 actggttcca tcaaaacacc ttctaaagaa attagaggaa ttgttttttt aggaagtaaa
    69181 atttttgtaa tcgatcgagc tggaaaagaa gttcgaaagg tttcttttgt agagacagat
    69241 cgttttattg cttccggaga aactattcgt ctaatgaaag ttaggttaac tttttcgtta
    69301 aatgaaatat cgatcgcggg aggttctctt ggaatttttc aaccacccac gacggaacac
    69361 cagagaattc gaaatttaaa aatggctcaa actggattta aacaggattt tatcggaagt
    69421 gaaaaagcgt ttgtaaaagt ccttggtgtg gatgattcca aaggtaaaca aacattagaa
    69481 tattcttttg aagttcggac tcaaaatatc cgttattacg tgacggatga atttttggaa
    69541 aaaaaagaga aagtaggaga tgatttaaaa ctttttttaa aagacggacc aattgaaact
    69601 cagaaaaatt cttattacgt agataaaatt tttgatgcta ggttgtttag aaataccata
    69661 cctttcttaa aaaaaagtct tttggattcg ggtgttcctg ttcgttctca atatactgct
    69721 tttattacaa gttcaaattc tgtttctttc aaagacacga tggatgttta tattcctggt
    69781 tttggatggg ctcctattca aaatgtgaaa ccttcttcgg acgaatcttc tcgtgtattt
    69841 aaaaaggtag aagaaagtat cgatctattt cgagctgata gttggaacga tattcaatcc
    69901 cctgtttttt acaaaagcag aggttctgaa gaatggaaaa atcttccggc tgaaattcag
    69961 gtaattttag agtgattccg taacttttga ataagttata aataatgtaa tataaactgt
    70021 gttcagtgta aaacgataaa aaattctaaa agtaaagttt ctgcatttag aaagataatt
    70081 tatgtctatt ttatgaaagg tttctttact cgtgtttcta taagaagatc catcgttacg
    70141 gtgtttaaaa ggaaagtgat cgttttacaa aacataaatc ttcagtggaa taaacttatg
    70201 agaggagcgc ctcactcgac gctccgaaat cgattggata aatcgtatca acttcccgaa
    70261 agaatgtttc attataataa aaatattgga attccatatc acgacgttcg catactacaa
    70321 acaaaagacg gttttaagac gattcttaac gaatgtagat atctagaaag ccaaagtgag
    70381 aattgtaaaa taggatgtac tgaaatcatc aaagaagatt ctaaatacaa tttatacttt
    70441 ttatattcta aaaattgcgg aaatccgata cgctacggaa agacgtttgg atttttacat
    70501 gaaaaagctt ttgatatttt ttctaatgaa ttcggaagaa tcctataacg gcaggcatac
    70561 ggattcggac acaggtgaat ggttttacag tttgaatatc ttaaatgtat gtgatacgga
    70621 ggaaaaaaat tataatttat tcttaagaga gccagataag atatataaac agttgaaaat
    70681 gttatattag aatttttgta tttataatat tattttttat attaatgctg ggaggaaaat
    70741 tctaagaatg cagtagttcc aacgagagtt tagtaataga gttgttgaaa aattccatag
    70801 cggcgattaa caaaactgct tcaatcgact atttcatgaa acagaaacaa aatgaagaat
    70861 tcatttttta acttctctaa tttttattgt aaagctctgt tgggtatgct cgatgagtaa
    70921 tcatgtatta tcaatatagg agtcgctttc taattttcta aaagtatttt agtggataga
    70981 ggtcagattt cgaggagaaa gagaaagctt tctgtggtag ttcctatatt ttagaaaaaa
    71041 atttgcaggt tcagattcta atttttttca gaaccataga tctctccacg aattcacgtt
    71101 aattataaga tcttttttcc attttacgcc aaattcttgt tagtttacgt tttgtagctt
    71161 agaattttca aaaatttttt ttgcttgaaa ggataaagtt aaagctcttc caaccatgaa
    71221 taaaactaga gaaagccaaa gaaggtgatt gtccttctga atttttccaa gataaacaat
    71281 tggaaaaaag aaaaaagcgg tacttatcaa catagaatta cggagaattt ttccttttgt
    71341 aagtcctata aaaaaaccgt ctaaaataaa tgctatcgct ccgacttcta atacaggaaa
    71401 caaccagaat ctatagttca ttaatagaga taacacttta tcactttttg taatcattcc
    71461 gaaaataaaa ttgggaaaca aaaaaacaga accaagaaaa atggaagtaa aaaaaataga
    71521 attataaaaa gctaaataaa gaagttcttt aagtagtttc caattttttt taccgtatat
    71581 atttccagct aaactttccg tagcaaacgc tgcaccgtct actaaataag cgctgacaag
    71641 tatcagttga agcaaaattg aatttgtcgc taaaatctct gtacccgctt ccgaactaaa
    71701 atttcgaaat atactaaatg taataatcag aaaaaaggtt cttaaaaaga tgtccttatt
    71761 gagatggaga agagaagaaa aaccttggac tgaaaataaa tttttattat ttaagaataa
    71821 gaattttgaa atattctgaa tttttaattc tataaaaaat aaaaatataa aaattagcaa
    71881 cattccaaat tgactgatgc ttgtggctaa acctgctcca taagcttccc aacctaattt
    71941 gaaaataaac caaacatcta aaataacatt gattccgttt ccaactacgg ttgcaatcaa
    72001 tacgaccgag ctctttcctc ttcctaaaaa ccagcccgta aaaacgtaat tacaaagaac
    72061 cgcaatcgaa cccggaattc tagcgtcaaa gtatgaaatt cccgccattt taacttcgga
    72121 acttccttcc aaaatttgaa atccaatttc tcgaatccaa ggagaaaaaa ttagaatcat
    72181 cgctccgaaa aaacaagcta aagaaattga tcgaaccaaa atgaaaatag attctttttc
    72241 atttttttct cctactgcct gtgcagttaa acctgtggtt cccattctta aaaaaccgaa
    72301 catccaaaac ataaaatcaa aaagaattcc ggataaagca gctcccgcca tgaaaacata
    72361 tgtattaaga tttcctaata tagatgtatc tactataccg gtaagaggaa ccgtgatatt
    72421 tgcaagaatg ttgtagaatg taagtttgta aaacttatga cgtgtttcaa tacttatcga
    72481 gagatcttta ggtaacaaag tgttaagttc ttttcgggac aaatttttga tatcccaatc
    72541 aagtcatctt atccattaca caggatgccg taatgtcccc cgtaacgtta atagtcgttc
    72601 tacacatgtc taaaaaacga tctactccta aaatgattcc aattccttct gtcggaatgc
    72661 ctagtcctga aaggattgta gctaaaatta caattccaat acctggggta cttggggttc
    72721 caattgatgc tccaacagtg gcaaaaagaa taaataccaa ttgagccggg gctaattcaa
    72781 ttccgaagta ctgtgctaaa aatattgtag ctactgactg ataaagtgcg gtcccatcca
    72841 tgttgattgt tgctccgacc gggatgataa actctgctat gttttttctt attcctaaat
    72901 tttcagttgc ggtttgaatt gaaacgggca ttacagctgc tgaacttgag gtcgaaaatg
    72961 ctagtaattg taaacctgca attttagtga aaaagtcaat cgggcttctt cgcgctaaaa
    73021 aaataaggat aatcgaataa actccaataa ttaaaagaag tcccaataaa acgacgctca
    73081 tataaacgcc taaggtaact agcaattcta tgccaataga agaaatcgct tttgtcatta
    73141 aaccgaaaac ggcgaaaggg gttagaacca tcgcccaatg tacaattttc atactaatct
    73201 gaaaaactga attcaatatt gtcaaaattg gttttgataa atcttttgaa acagaaagga
    73261 ttgcaattcc aagtaaaatt gaaaatacga ttacgtttaa catttctccc tgagtgatcg
    73321 atagaaacgg atttttcgga aagaatgaca tcaataactc tggatattta tctaaagatg
    73381 ggatttcagc cggagctgga actttggaac tgaaagtggt ttgaatttgg accgctgact
    73441 ttccgggttt taaccaaagt gctaacgtaa tcccaattgt aactgcgatg aaggttgtaa
    73501 aaacgaaata aattaaggtt ctgattccta gtttcttaat attctctaaa ttttcggcgg
    73561 aacaaattcc gagaataata gaagaaaaaa ttaagggtat cataatcatc tgcaaaaggt
    73621 tgataaatat aagtccgggt ataatgagcc aagaagtggt aagttgtgcg gtgtttctat
    73681 ctaccaaaga taaatcggaa ccaagtaaaa ccccagtaag aattccagct aacattccaa
    73741 cgaagatttt taaccaaagt ttttctttca aactacttag gatcttgata ttaagggaag
    73801 ttagtttctc gaaaactcgc atattggaaa actcttttga ttccttattt tttctattga
    73861 tttttagttt tggtgtgaat tattaaagcc gttttcgaga ttttaatgaa gccctatttt
    73921 ttcgaaacaa ataaagaatt agaaaaacgg acttatagat tatgggatta gattttctga
    73981 gatcagattt gattctcttc aattattatt cttttggaag tcttttagta acgattacaa
    74041 ctttttttct cgccgctttt tttcttagtt taaaaagaaa aacggtcgct acgtttcatc
    74101 tcggagttgc tttttttaca tttggtcttt ttgaaatcgg atatttcatg gctgcgtttt
    74161 attatcatcc gatcgcggct tatcatagat ggttgactgg ttgtttaatt ttacctacaa
    74221 tcacgcactt tactcaattt tttatccgtt acccgagcaa taacaatcga aagtttgggt
    74281 tttggatgat ggtattccaa cacatcctcg gatttattgt tgcttgtttt tttatttatc
    74341 ttactgctat ttccgaaaag atatatcatt ttactgctca tcattgggat tttaacgcgt
    74401 tgattgcaag caagtatctt gcgtttatca tcgcctttta ttccgttatc gcttttatta
    74461 tcattccttc ttggagaatc attacagata aagaaaagaa aaaatttgcg attttcttat
    74521 tttctatcgg gtttatgatc gctgcgtttt atccgaatat ttcaaacgtt ttaagtcgag
    74581 acggttatat ggaaagatcc acatacatga cttccaacgt tatctttttt attgcggctt
    74641 tttcggttgt ggttatcgct tttatcaata atagcaccga aagaactact tttatggtta
    74701 agatcgtggg tatcacgtta tttaccattt gtttgattat gcaggctctt gtatttatct
    74761 ctaaccagga taaagaatca gaatacgata gtttgaatat tgtaaacgcc gaaagggttt
    74821 tagagagcgg tcgtggtaac ggtgaggtac aatatacgct tcgatacgat gaaagaaccg
    74881 gcgagttgat cacagatgat tacgacccga aatacggatt ggatttatcc cttgttaaag
    74941 ttgacttaca aaatacgttg atttacgaag aaattgcgtc tttaaaagaa gatcgtttcc
    75001 gtgaaaattt gaaaattatc ttagatgaat cgccggaata ttttgcgggc cacaaagaca
    75061 ccatttataa tttcgtaaaa gaaaattctt ctttaaatac aaaagatcta aaaaaagaac
    75121 ttttgaaata tgcagaaaaa ctaaataaag acgctttcgt aaatactaat aaacttcagg
    75181 gaattaattc cgattctttt tgtgaacaag gaaagtctta tttagaaaag aataaggact
    75241 tggaatcgta tagaaacggg attttgaaaa atctagaagg atgtaactgg aaaggaaagg
    75301 aactttcagg taaagagttg aaagcagaat ttttaaaata tttcagttat tttaaacctg
    75361 cagaaaccag acactataga agaagtatag acgggcttgg acatcacgtt gcgtttatga
    75421 aatatcttcc ttctaaaaaa caagtagtag aattaggttt ttcttataaa aggtatagag
    75481 agtttgtaca tcctacttct gtaaaacaaa cgatcatttt atttgcggtg atttttgtgg
    75541 ttcttgtatt atttccattg ttcttcaaaa gtagtcttgt taatccattg aataacttat
    75601 tgtccggtgt ggaaaaggta aataaaggag atcttgacgt tcaagtcccc gtaaaagtga
    75661 gagatgaaat tgggtttttg gcggattctt ttaactcgat ggtttcttct atcaaacaag
    75721 ccagaagaga acttcaagat tacgcggaga acttagagga aaaagtaaaa gagaggactc
    75781 aggaagttca agagaaaatg gaggaagtcc aaaggctaaa agttcaacag gacggagatt
    75841 actttcttac ttctctttta gctaaaccac ttttttataa tgcaaacaaa tcgaaactcg
    75901 tacattcaga atttatgtta aaacaaaaaa aacaattcga gttccgtgga aaacattccg
    75961 atttaggtgg agatatttgt atcaccggaa atttacgttt aggaaaacca gatcactata
    76021 aacgttatac gatggtcatg aacggggacg caatgggcaa gtccatgcag ggtgcgggtg
    76081 gtgccttggt gatgggcgtt gtaatgaatt ccattatggc tcgttcagcg gctaacaatc
    76141 gaattttaga taaaactcct tccgaatggt tagaagacgt atataacgag atccatgcgg
    76201 tgtttaagtc gtttaatgga agtatggtga tttccgcgac gatctttttg atcgaagaag
    76261 aatctggaaa atgtttttat ttcaatgcag aacatccgtt tacggtttta tatcgagatg
    76321 gaaaagccag ttttttggaa gaaggattac aacttcgtaa attaggactg gattctgaat
    76381 ttgattttca agtacgaact ttcgaattga aaaaaggaga cgttttaata ttaggatcgg
    76441 acggtaggga cgatatagac cttacccccg aagaaactgt aagaacaatc aacgaagacg
    76501 aaaatttatt tctcgtaaac gtagaaaaag gtaaaggaaa cttagaagat attgaaagtg
    76561 aaattcgcaa acatggagaa ttaacggatg acctttctct tttaaaagta gaattccaga
    76621 tggaaagaaa atcggatgaa ccggaagaag agacgtttac cggtggagat agaattgaag
    76681 tcgccttaaa tcctgatata atctatgaag atgcaaaaca actttataaa aatggaaaag
    76741 tagatcaagc tcttgaactt ctcaaaacgg gatatacaca cgatacggca aatcaaaaga
    76801 tcaataaact tttaggtctt ttaagtttta aagggaaaga ctatacaact gcaattgaag
    76861 ttttgaacaa ctatctcaaa accgatccgg gattacacga atattggttt tatctttcga
    76921 ttgcaaataa aaaagtagga aaatatgaac aagctcttca ggcgagttta aaactaaatg
    76981 atattcaacc ggaaaattta tccaatttag tcaacctttc cgatatttat cgtttgatgg
    77041 atcaatttga tttggccgaa gaagttgcaa aaaaattaat acacttggat ccaggaaatc
    77101 aaaacggaga aagacttttg aaactcatcg aaagagaccg tgcataaatt tttatttgga
    77161 attttattcc taatttcttt tagtctctat tctgataaac gcgcgtggat tcgaaaaatt
    77221 cctctaagta gaggggaact cgtccttgaa attcaaaatc attcccaaga taaaaattgg
    77281 aatgaattcg cttatcataa aacttctgac ctttttaagg ctttggaatc ttattccggg
    77341 atttccttcc acgaagcgag cgcttccgtg tttgagggtc aaaaggcttc cgagaaatat
    77401 aaggttcttt taatagtcca agatagaatt cttttaaatg gaacaagggt aggtggatac
    77461 aataatattt caggagattt aggatcggtg cgtggaattt ttatggaacc gaatctttct
    77521 cctgtaggtt atcctgcgtt attgtttcat gaactcggac atttttactt ttcggatttg
    77581 ccttggttga gtgaaggttt ggtttctttt ttaccttttg ttttgtataa ggagaggaaa
    77641 ataaatctta caaaagaaga attgatttcg atcgcagaag aatggaatac agaggaaggt
    77701 cttcaaggag aaaaagattt cccgttagat cctgatttta gggaaaaaaa tccttcttct
    77761 acttctacct tttataataa agcattaaaa attcaatata ttctttataa ggaattaggt
    77821 cctgcgggtt atcgagattt cgtcaagaaa ttggtttttg agaattctcc taagaccaca
    77881 aaagaagtga tcttaaaatt aaaatcgatt cgagataaga actggacgag tttattgaaa
    77941 ggttgggtta ttccggggcc ttacgaagtt tatacttgga aaactttcca aaaagaatct
    78001 attttaggaa cgtttgtaca gctgccttaa taaagcttta aaaaattgtt ttttttaaaa
    78061 ttgaacttac aacgtgttct aaaacttgat tttgttttat cacaaaaata actataagag
    78121 tctgttcaca aattcttata ctgatctcta taaaattgag taccattaat tttatcgcaa
    78181 aacgctggtt ccatgcaaaa tattaggtac tttattatat agttatgaat aatgtgagtt
    78241 tggcttaaga aaataagaaa gaatttttta aaagtatgag ttcctacaaa tttagaattt
    78301 gttcttaaag ccgtgatttg cggtagcttc cacattttag gtatacaaaa ctcagattca
    78361 aatttttttc agagaaatga attagatcga actcacgtta tattaactta attccatact
    78421 ctaattttta attagaaaat cttcgtagaa cagcagtttt atgcaaaaat tagatcctat
    78481 tcaagtactg aatggtagaa cgtttgcaat tttgtattta aatagtgagc ttgtctcaaa
    78541 gtttatgata ttctattttg taaatattgg tttactgttt aaaagaaata gaatattgaa
    78601 aaaattgcat ttatttttgt tatttaggtg aagattttga aatcttccaa aaatttcagt
    78661 ttttcaaatt atacggatat ctataaaatt aagtatcgtg aatttattac aaagtatcgt
    78721 ttgaatgcaa aatattggca ttctatagtt ctgggtaatc ggtcttatag acgttcgtta
    78781 attcgaaatc attttgattt tatcattgaa agtaagactc ccgtagttaa agtaatgcct
    78841 gttttgaaag aataaaatag atcggaaaaa attttttgaa aaaaaggtct tattaaaatt
    78901 atgagtgaaa ctgaatccat ttggagcaac atacttctca attactattc ttttgggagt
    78961 ttattgtcgt ttgtaacggc tatactcata gctggcgttt tcctttttat agataaaaaa
    79021 gtatcaagca caaaacactt agcatttggg gctttactcc ttggcatatt ccaatttgga
    79081 tacgtttttg ctgctgttct ttatcatcct tttgctgcat atcatcgttg gattacagta
    79141 ggtttgattt tacctgcgat cctacatata ggacagtttg ttgctcgtta tccagagaat
    79201 gattttccga agttcaatcg gataactatg atcgtgttat ggatagttgc cgttttttcc
    79261 gtaggttatt tttgttattc tacgtgggat gcttctgtaa aatatcactt cactgcacat
    79321 cactgggact ttaacgcaga aaacgtaagt agaacgattg cgattattat ttttagttat
    79381 gtgttcatta actttcttgc gattcctatt tggagaataa tttatcttaa aggaaaaacg
    79441 agatggatca ttttcgcatt tttaatgtct tttttggtag gaggaacggt acctgtagtc
    79501 gccaatcttt taagtagaga cggttatatt gaaagatcga tttatcttac ttcgatagtg
    79561 ctcttattca tggccgcgtt ttttatcatt ctcatcttgt atttaaattt ctctgtcgaa
    79621 aaaacttctt ttatgcttaa gatcgtagga attacatttg taactgtatt aacaattatg
    79681 caagtgttgg tctatatttc caatcaagac aaagaatccg aatacgatat attaagccaa
    79741 atttatatgg aaaaggtgtt agaaggtgga accgtaaagg gtggaattgc ttatatactc
    79801 aaatggaata gagaagataa ttcttttgat caagagaaat ttgattctaa acttcatcct
    79861 aatctagaac agatagaaat cgattttaaa aacactttat tatatgatga aatattcaat
    79921 ctttctgaaa aagattttag agaatcactt acaaagctta tggaggagtc tcatagaaac
    79981 tttgggggat ataaatattc gatcattaat tttttgaaag aacatcctga cttaaaagat
    80041 aaaactctta aactcgaatt aaataaagaa ttatcaagat taggacttca tgtattcgta
    80101 acttctaata aactggataa catattcgaa gaagattttt gtacaaaagg aaaaagttat
    80161 ttagaaaatg ctcaagaagt gagaatgttt cgtgtcgcat tagagtctcg ttggaacgat
    80221 tgtaaatggg atggtaagga gatagcttta tcaaaactaa aagaagaagt tttgaattat
    80281 tttagaccgt ttgtaccttc ctttactagg tattatcgca agaaagacgt agggaatcat
    80341 agccttcatt atataggatt tataaaatat aatcataaaa agaataacgt aagcgaagtc
    80401 gggttttctt acagaactta ccgagagttt atgcatccta ccgcgttaaa acagatttta
    80461 gttttaggag ttgtaatcgt agtaatcatt tttttatttc cacttttttt tcgaggaagt
    80521 cttgtcgctc cgttgaatga tttgttgagt ggagtagaaa aagtaaatga gggagatcta
    80581 gaagttgaag ttccaattag agttaaagat gaaattgggt ttttggcgga ttcgtttaat
    80641 gacatggttt cttccattcg ggacgcaaga aaagaacttc aagattatgc agaacacctt
    80701 gctacaaagg tccgattaag aacggaagaa ttgtctgaaa aaatcgaaga atttcaaaga
    80761 cttaagatcc aacaagatgg ggattatttt ttaacttctc tacttgcaaa acctctaaat
    80821 tataacgcaa ataaatcaac tcgtatttcg actcagtttt tactcagaca aaaaaagcaa
    80881 tttgaattta gaggaaaacg agccgattta ggtggagatg tttgcataac tgggaattta
    80941 cgtttaggaa taccatcgga ttataagaga tatgtttttg cgatgaacgg agacgcgatg
    81001 ggtaaatcga tgcaaggtgc aggtggtgct ttggttatgg gggttgtagt gaattccatc
    81061 ttggctcgat ctgcggcaaa cgatcggatt ttggatattt ctcctgaaca atggcttacg
    81121 gaaacttatg aggaaataaa ctccgtgttt aaatcgttta acggtagtat ggtgatttca
    81181 gcttctttct ttttaattga agaaagttca ggtaaaactt attattttaa cgcagaacat
    81241 ccttttaccg ttttttatca agatggcaaa gccacttttt tagattcttc cttaatgctt
    81301 cgaaagatag gtttagaatc agaatatcct ttccaagttt ttacaactac tctcaaagaa
    81361 ggagacgttt tgattgttgg ttctgatggt aaagatgatt tagatcttac acccgatcaa
    81421 gatacaagaa cgattaacga agacgaaacg ctttttttaa aaacagtaga aattggaaaa
    81481 gggaatatag aacagattga acaacttatt tacaaagaag gagaaattac ggacgatcta
    81541 tctttgttga gaatagaata cgggattagg tcggttgatc cagaggaaag ttctttaaat
    81601 actgataaaa cccgaaatga ttttttaaaa gaagaaactt cagattggag tgcgtcttac
    81661 tcacacgcta gacaattgta taaagatgga aatgtaaaag aagccattga tgaacttgca
    81721 gaactttatt caaaaactcc tgaagacata aaagtaatta agttactcgc acttttaagt
    81781 tttaaggata aggactatat aaaggctgtg gaagttttag gtaagtattt agaagtcgat
    81841 cctgaactaa gcgaatattg gtattatctt tctattgcga ataaaaaatt aggaaaattt
    81901 tctgaagcaa tctatgcttc tgaaaaggtt ttagcaaaac agcctgacaa tacaaacaat
    81961 ctagtaaatc tatctgattt gtatcgactc caaaatgaat atactcgagc taaggagatt
    82021 gcagctcagg tattagattt agatcctcag aatgaaaacg caaaaaaaat tcttaggaaa
    82081 attgaaaatg gtatatctaa aacctaaaac taaatttcaa aatgcaattt atgttaacgt
    82141 gggttcggtg taaggattca ttttataaaa acctgatttt tccataagaa ataaatgtgg
    82201 gaactccgac ttaaatcaca aaaaatgaat gtttaaaaat ttattatgcg acttaatctg
    82261 tcggaactct cgcaaatcta tatcttaatt taagttctgg ctgagaaaag attttctaaa
    82321 attatgaatt tattcttaaa ttgtgatttg tggtagtttc cacattttag gaacgatttg
    82381 taaaattcgg agtcaacttt ttcagaaaat aaattatgga ttctttacgt cgaacttacg
    82441 ttacaataaa ttgtctcaaa ttttatctct aaactaaaat ttatcttaaa aacttacaac
    82501 attcgattac actagaatca gtagtgaatg atgatcagtg cgaaaacaat tattcttttt
    82561 gaactttata gaagtttgtt ctcataaatc cgaaaaaaca atggtttaat caaaatgcaa
    82621 aacaactttt gcatttactc attactcaga attatataat ggagtatcac aaatttttac
    82681 cgtaaagccc atttgaatac aaagtattga gtagtttatt atatagtgat tatcaaaaga
    82741 aaatttttta gattaaaaga ccctcctatg ggagggtctt ttgaagtttg caacaaagga
    82801 aaaccggagt ttagaaattt tatttaactc tagtccaagt agattctttc ccgatcatca
    82861 taaagccgac tttataacca ccttttaaat caagagtatc agcatttctt aaagtaagtc
    82921 taccatcgta agttttacca cctttcggat cgtaaactct tcctccggcc cagatttgtt
    82981 ctccttcgta agaaaaaccg gtaagaaaaa ccaatcctaa aataggacga gtacgaagac
    83041 tttcgtcttt attgtgtacg tctacttttg gagaacccgg agtaccttcc ttactatccg
    83101 ctggataagt aggttctttt aaccagacga tttttccaca aatcttagct ccgcatttat
    83161 gtacgtctac ttgcgcgtct ttttccttat tccaccattt tccaagaatt gcatcttctt
    83221 cgcctgcaaa cgccggcgtt gaaatcaata cgaacgcaaa aaaaattgcg atcaacttag
    83281 acttattcat tccattctcc aagagtgttt tgcggacaaa attctcaaaa gaatacgaag
    83341 aaagtcaaca aaaaagaaag gatccctatt tttcaaaatc cttatataac atagaagttt
    83401 gaattcctcg attggcttgg tattttccgg aagtatattc cgttatctgt ccttctagtg
    83461 tatgataaaa aatctgacaa acttccacac ctggataaac gatgaggggt tggataaccg
    83521 aaatttctaa agtccaaaat cccttaaaac ctacgtcacc aaatcctgca gttacatgaa
    83581 cgagcattcc taatcttcca atagaagatc gtccttcaag cataggtact aaattgtgag
    83641 tttcagtgga ttctaaggtt ctacctaaat acaatatacc tggttttaat aaaagacctg
    83701 attcaggaat taccaacttt tcggccggat ttggtttttt catatccaga ggaagttcgg
    83761 tgtataccag aagttcctca tgaagtctta gattgtaaga atttggattg agttgttttt
    83821 ctgaataagg agtaattaca atatcattac cgattcgttt ttgaatttct tttccagtaa
    83881 gaatcattta ttttccttta aaaatcggtt ttcgtttctc ctgaaacgct ttgagcgcct
    83941 ccaaccgatc ttccgtattt aaagtgttat tatagtattt actctcggtt atgagagctt
    84001 ttcgtatgtc ctgaccataa ccttctgtaa ttgctttctt tgcaagctga agtgcgattg
    84061 gtgcgcattg agatgcgatt tcttcagcta acatttttgc tgcgggaagg gaggaatcgt
    84121 gccaaatgga atttgcgatt ccaaaatcta aagcggtttg tgcgtcaatt gttttgcccg
    84181 taaaaatcat ttctttcgct ttcgagattc cgattctacg tgaaagtctt tgagttcctc
    84241 ctccaccagg aataattcct aaacgagttt ctgtaagtcc aattctaata tcgtttttaa
    84301 gaagaatcaa atcacaacaa agtgcaagtt ccaatcctcc tccaaatgcg tctccgtcta
    84361 aggcggcaac cgtaggatat ggaaagtttt ccaattccaa aaaacaattt ttgagatctt
    84421 ctaaaaaacg tttcacttct ttaggagaca tggttactct ttcttttaag tctgctcctg
    84481 cacaaaagga aggtccaacg ccgcttagaa caagactacg gattgatttt tccttttttg
    84541 ctttgagaat atttttatga agtgtagaaa gaagttcttt actgattgcg tttctttttt
    84601 ccggtctatt tagaagtaga accgcgattt ctttttccgt ggaatacaat actgtagaaa
    84661 attcgttcat ttcagtacac cattttttca gcagaataat tcttgccgaa acctttttac
    84721 ttttataaac tagaggcccg tattagattt tttagatcaa ataaagttat gttgcataaa
    84781 ttgataaaga ttcttttctt atttccattc atattcttct tcattcaatg tgataaaaaa
    84841 aattcggata acggcttatt ggccgcaatt ggttttggaa atccggtaat tactttgatt
    84901 gatccaccgt caggatcacc tcctcaaagt gacggagttt cttatactgg gactcagata
    84961 accattcaag ggaggaattt cacccccaat tcaaccgaaa cgactgtaaa gtttaatgga
    85021 attatgggca caattttttc tataaccacg actgaaatta ttacgacggt tcctacggga
    85081 gcgactgcag gatttttaac ggtatcaaaa gcggatggtg cttgtgatac tgtttacggg
    85141 acagacggtt ataattgttc cgcgagaagg ttctacgtgg attgttataa ggcttacaat
    85201 aatatttatg gagatgaaac cgcaattaat tatccggatt ctcagacaat agaatttaag
    85261 gaaaattttt ccacaaaagc ttttcgttct aatcttagag aagctggagg aacgatactc
    85321 gcgttcgaat gtgataacct aatctccgta aaatattttt ctccaagttg taaaaccaca
    85381 gatgtaggta cttttgatgc tccagttttt aatccaacta tcaattttac ggataattat
    85441 gcggttcaat attttataac tactggaaag ggaagttgta aaatcaactt tcaataaatt
    85501 atcgatcatt ctcaaagata aaaacaagtt ctaaattaat atgagttcga cgtaagaaaa
    85561 tctggacgaa tctaagctta caggcaagtt ggaccgggct ctcagctctg gtcaataaat
    85621 tgtatatagg aaacattata taacatatcg tctttagttt caatttatta tagaacgcga
    85681 tccatcaaac gactcatgaa gaccgagcga gacgctgggt ttgaaagagt gttctgcttc
    85741 gttccttttg cgatcccttt cgtattatac cgaattcaca ttaaattaaa aaactgatag
    85801 tttgtacatt attgaagcgt ctttgaattc tgactatagg cgatgcacca agctagactt
    85861 caatgttttt acatcaatta aagctgaact tgtgttttaa tttcgtgcag taaattctag
    85921 atcttgaaaa tttcgttgta agactggatt tatagtggtt cttacatttt aatattttat
    85981 tgtaaagtct agatttgtaa aagtccccat ttgtttttta gtaaaaattc agttctataa
    86041 aacttagttt tcgtgaatgt acctgagagt attataaaac actcaaatgt taagatttta
    86101 aactttatag gcgtagctca gaactataaa actgagtgtc caaaatccgt ttataaatta
    86161 gaattcacgg cattctatca tatataactt agtaaaaagc ttaaatcaga tacaaaaaaa
    86221 atgttcaata tagcataaga ttttttaaac gaataaaaat tttctgagat cattcaacag
    86281 aactttaaga atagatttcg agaaaaactt gctagaaatt ataatttcct agaatcgttc
    86341 tttataaaaa atgtttggat ttttctataa atctgttaga gttcgattag gagttgtctc
    86401 atgaaggtag tttcctcggt tcagctaggg cttccagaaa aaggagtcaa ggatacaaga
    86461 aaaatcccaa aagaagaagg gatgattcac gtcgagcctt atgaaaataa gcaggctaac
    86521 gtttcagata aaagagcctt tgcaattgaa gccggccaag acggggattt ctataaggtt
    86581 aagggaactt ttgttgataa ggtaggttga accgggagaa aattggttta aatccttaga
    86641 aaataaaaag cctctccttt gagaggcttt tttattgggt agaagaatgc tttaaaatta
    86701 atctttatag ctgatttcta aaacgtttcc ggaaggatct aaaaaatgta agaattctcc
    86761 gctttgattg gtttcaggac cacgaacgat ggagatttta ttttcttcta attctgcaat
    86821 tgcttctgta aaatcatcta catcaagaac aaaactaaga acaggaattt tgttttctcc
    86881 taaagaattt ttaaatcctg aaattttttg aagtttgatg ttaatggaat cgagccccat
    86941 tataacatat tctcctgatt tctcatctaa cgattcaaaa tcgaatatat cagaataaaa
    87001 cttcgcagag gcttccggat tctccgcagg tattaagaaa tagtcgattc cttcaacgat
    87061 aatcatggat ccagtcctgt ttaacttttt cgtcattgtg gtaggaaaac ctggattgtc
    87121 tatttaaaaa cgaaaactga ttcctaatgt gatagaaatt caagaaaata gatttttaat
    87181 tcttttcaga gatttcaaaa aaatgaaaca gtctcggatt ggatttctct accttccaaa
    87241 gataagcatc taaaatataa tgtgtaaatt gagggagaaa aagaacagaa actaaaagtg
    87301 cggatacaaa ctcgggaagt tcgaaagaat agaaatttga gtttttaaaa ataaaagaat
    87361 gatctttcca aataaaactg tcccaaatcc attcttcaat aaaagcaaat acaaatagaa
    87421 tacctaagaa acaactcaga atttttatcc aagatccagt ttggaacatt tctattttaa
    87481 tttccgactg gttttgaatt gtataataaa aaagtaaaaa gatataagga actccatggt
    87541 tgattacgtt tgtaattgtg aaagaaaaat cagaattaaa ataaacgatt ccaaaaaacc
    87601 aaacgatcca agtattcaat acaagcaaaa tcttacccaa aggtattgaa cggtattttg
    87661 taaaatgata tatatgaatt aaaatataac aacagagcca aatttgttgt aaccaaagta
    87721 ttgagtttgc taatgcagga aacggatata ttaaaaagtc cccttccata aaccaggaga
    87781 attccctttt ttgatccgta agatgccaat ataaaatagg aacacctccc atcagataaa
    87841 tcgtgatttt atcaaataga aacggaactt gaacggaagt tgttttcttt cggtaaagcg
    87901 ctaaaaatcc gaattgttgt ctgatgaaat gaaacacagc gacgtatgcc atgattctcc
    87961 aaaaccaaat cgttccaaaa gaatataaaa atatcgaaaa taaaaaacaa acaatcggca
    88021 gtgtaatgag aagatttttt ttctccctcc attcttccat attaaagtaa gatcgaaaga
    88081 gagtagaata cacgtgggcg acgtctatta acaagactgt acaaaaccag gtccagggat
    88141 taatttcgga aggtaaaata ttatacttct ttaatataaa taaaaaaact acagaaacaa
    88201 tcccaggaaa aatgataaag gttaaatcca gagaaggttt aaagatccaa ccttggggct
    88261 tcatattttt tgttctccta ggatcttatt agctgcgtta taccctcttg taagtgcttc
    88321 ttcaaaaata gaaattccgc ttaaatcaga atgtgcgaaa tggagatttg gataagatac
    88381 agaaagtttt tccctttgac cgccccagat cagtcctgga attgggcgga tcatagcgtg
    88441 tgcataagtc attacgtcta tattttgtgt tcttttttct atgtctggat gagctttttt
    88501 caaatcgaaa aaaatagatt ctttccaatc ttcccaagaa gttttcatca ttcttttgcg
    88561 tgtggaaata gtgtcttttt cgccaaaggc ttggtaatat gttagaatcg atttttctct
    88621 gttggcgcgt aaatcttggt gtgtggatac gatataacct aaagacggac tttggtaaat
    88681 tacgttgtcc caacaaggag gaattccttt tcctgttgga actttgtcta catttagatt
    88741 tgctacgagc caaggagaat aaaccaatcc ttccgttacg tttgaagttt catccagaat
    88801 atattttcga gtaaaagtag gaagagcgta aacgatagaa tcacaaagaa gatgtttttg
    88861 ttctttggtg aaaggttgat aaacttgaac ttcaagccta gcttttttag aagcggaagg
    88921 tttaactttt tctatgagtg tttccgtttg aattttagat tgaattgggg atctaagttt
    88981 ttctactaaa aatccattac cttctggcca agtaagaagt gttaagtctt ccccattctc
    89041 atctacgggg cgagaacaaa aataatgtaa accaatccac gcggagactg tattcataga
    89101 accgccgaaa tcgtctcgaa ccgaatagtc caagaaccaa aaaagttctt tggttcgaaa
    89161 accttgttcc ttaatatatt caaaaaaatt aattctatct aatttcaaaa attcaggatc
    89221 tctggaggaa agatcaatcg ggattgaaaa tgctttttta ccgtctcttc cgattttaga
    89281 tctccaaatc cgaatgaaat tcttaaattt ttgttcttca tttgcagata ctgaacctgg
    89341 agttccacca ggaaataaac cttcgttcca tcttccttgg taaaaaattc tttcttcggg
    89401 atcaaaacaa agatactttt cttcgtagat tggttttccg tttttatctt taccgatgat
    89461 gattttattt tcttctagaa attttcgaac gagcacggct tcttcgtttg gttgtggtaa
    89521 gtagtgtgct ccccaaggaa aggaaccaat tgaatttttt ccggattttg aatttccacc
    89581 aggaccgttt tccagttcta aaattttaaa ttcgtcaaaa ccagatttgt aaagataata
    89641 accagcgctt agtcctgaaa tcccagcgcc taaaattaga acttttactt tttcagaatt
    89701 agaaaaattg acgttatgcg ctatttgatt gaattttgaa ttacgaattc tatgtccgat
    89761 ttccatgttc ggacctatga tttttcctga aatttttttc ctaaatttta aaaaccaaat
    89821 tccacttaca agcgccgaaa aacaaaaacc caaaatggca agaaaggatt ttctggagat
    89881 gttttttgaa ttgtaattca tacttgttgg gaagattcaa tggaatctct ggtagtgcaa
    89941 ggaaaaatgg agtaaaagaa ttgcgtttga aattgaaaag attcttttgc aaaaatggct
    90001 ctatttttgg attttgataa cacgtttttg gactcagtag gaatttacga gactacgatt
    90061 ttgcagctat gtaaaaatgc aaaagaatac gggtttttat ctgttaaaga attttcacga
    90121 ttctatgaag tagcaagaaa agagaccaag ttcgaattat cggattctcc ctctaaccga
    90181 ctccgtctca tctattttaa aaagatgtgt ttatctaagt gggggacctt agatcctaaa
    90241 tggattttaa aattagagaa cgattatttt aaatatttcc aagagggaat aaaggttcgt
    90301 aaacaaaagt acaaaagaga atataaagaa gtttttatgc ttttaaaaat aatttcagaa
    90361 aaacataaac ttcttttttg tacaaatgaa aatttaagaa ctcaactaat taaaatgaat
    90421 cttgtatttc caaaatcttt cttgtattca attttaagtt cggaagaggt aggaaaagaa
    90481 aaaccatcga aagaattttt ttcccgtgca agcggattag ttaacaatga aacagtaata
    90541 tcgatgatcg gagattctct caaagacgac gtagaagggg ctcttcgtaa tggaattcag
    90601 gcgattcatc tcacttctat cttttcaaag aaaaacgagc ctttaaaaga acggaaaata
    90661 gaattggagg tcaattccat taaaaaagaa tattcttatt tagaaacgaa cgatcttaga
    90721 acggctttgg aatcatttct ttaaaacagc gaataacgtg ttatttagat tcatcgtttt
    90781 aaaactgaac aaccaaataa ttttagtcac ataatagtaa acttttttaa aaaaagaacc
    90841 aaaacttcca ccttggcttc ccgaaacaga agcgattggt tttaaaatcg taaatttaca
    90901 attttgaaat ccggtttgtt ttgcgagcat cttcatcgtt ttttcagtgt agtcgttaat
    90961 atgatctttc gcttctaaat aatgaccgtc tgtcctcata cctttgagca ttacctttaa
    91021 tttcgcttta aaaagttgga tcggaaagtt aggtgtttgt aaaaaaagga ttccacccgg
    91081 ttttaaaaga gaatgcaaat attctaatag actatgaggt ttaggaatgt gttcgattac
    91141 gtcccaaaga gtgattatat ctaaagaacc ctttttgatt cccgaatttt gaacgattcc
    91201 tgaaaaaaca ttttttaatc cgtttttatc ttttgcaaat tgaaccgcct tttcggatat
    91261 ttcgtaacca atcgcttccc aatttggttt ttgatctata atgcgcttaa caaaaaagcc
    91321 gagtccacaa cccacgtcta aaattttacc agaaggagca attaaaaatt tattgataaa
    91381 gtcttgataa atttctctgt gagcgttgtc ccaccaacct agatcatacg aagaatcatc
    91441 atcccaataa ccttcgtaat gttcttcttg ttcgtatgta gaaaagacgt ggctgcaatt
    91501 ggagcattga acgatgtcaa ttccattttc cacgaaaacg acggagtttt gtgcgcttga
    91561 gcaaagataa caggttcgat tcaaaaaagg ttcctcgtat attcaatttt taaggttaaa
    91621 cccggaaaag ccagaaaaaa ctataaaacg ttttctcgtt tttgaatttc ctcggatcac
    91681 agtctaagaa aatatagaaa tcaatttatt ttaggagttt ttgtggcttc gcttaagttc
    91741 accaaaatgg aaggaatcgg taacgactac gtttatatcg attctactcg gaatgatatt
    91801 cgtctaacac cagaacagat tcaaaaaata tccgatcgta atttcggaat tggaagcgac
    91861 ggagtcattt ttattcgaaa ttcaaaacaa ggcgatttta tgatggatat gtacaattcg
    91921 gatggaagtt cttccgaaat gtgcggaaac ggaattcgtt gtgttgccaa atacatatat
    91981 gatcacggtt taacgagttc taaaaatcct aagatcgaaa ctggcgcggg aattttggaa
    92041 gtagatttaa aaattggatc cggtaacaag gttgatcttg taagcgtaga tatgggaaag
    92101 ccggttctag ttccatctca aattccggtc gtttggaaaa atgaagaaac aatcattgat
    92161 caaccacttg agatcggaga taaaaattta aaatttactg cggttagtat gggaaatcca
    92221 cactgtgtaa tctttgtgga tgatagcgat gaatttccag taagaggaat tggaccgtta
    92281 atcgaacgtc attctatctt tccgaaaaga gtgaatgtgg aatttgttac tattcgtgga
    92341 aaagaccatc tttatcaaag aacttgggaa agaggagcgg gagaaaccct cgcttgtggg
    92401 acaggagctt gtgccgtgat ggtggctggg aatttaacgg gaagatctgg aaaagacgtt
    92461 caaatcgatt tgagaggtgg cactcttaga attcagtggc aagaatctgg aaacatttta
    92521 atgactggcc cagcccgcga gatattttca ggagaaatag aaatttagta tattctaaac
    92581 tacttccgtc ttttgtaagt tttccattct cactcgaact tcgttggaaa gttttttgag
    92641 attgttttct agttttcctt ctagataagg tctgtgatcg attttaggtc catagagaac
    92701 gcgaactttt ttataaatgg atcttcgttt gatgtcacag acttcttttg gcattcccat
    92761 aaaagaacga actaatgaag gaattggaat atcggaataa ctttcttcga tcggaacaat
    92821 tacagaaggg agaatatcta ctttatttcg gatcgaaaat gcagcaaaac cttcgtgaaa
    92881 tggtaccata ggcgcggaaa aattattttg aaccatataa tcatggcctt ctggaaaaat
    92941 tcccaaaaca ccttctcttt taaaaacttg ttgtaccatt ttgatacttg ccatggaaat
    93001 ttttccgtcg atagccatcg gaattcctcc ggctaattta gctaagtctt taaaaatagg
    93061 aattcgaaaa gtataatcgg ccgcgatcca agatatgtaa cgtggaaaag tgtaggaaat
    93121 aatgaaagga tccatatcag atctatggtt gctgactaga attaattttc cttcatgggc
    93181 aatatgttcc gtaccatatg catttatgtt aacggcaaaa cctaaaaaag gggccacgaa
    93241 ttgtttcaat ctgagataag tttgaacttc cttttccatg ggcatttcct cgaatcgtta
    93301 cgatgagggg agctatttta ttcacccgaa aaaatagacc accatttctt tttttcctct
    93361 gtagaatttg cgtttcttgg gtcggaactg taggacttat ctcggcccaa ttcttggggt
    93421 tgagaagggt ctctcctttt tctggcgttc tgtggatgcg gaacggaacg tcttaattct
    93481 tctaattctt tttgtgcgga agcactggac ttaatataat ttcttatatc ggcccattcg
    93541 ggatctaatt cgttcccgta gacagcataa ttcatcagat caatcgaatc aaactcaggc
    93601 atagagcttc ttttccaggt ttatttatat aggtgggtaa aattcccaca atctcatata
    93661 gtcttcttgg ggagcggtct tgcaagagtt ttcatatagt aaactctaaa aaatgcattt
    93721 gaaaactata taagtttgag ataacaaatc taacgatttg tagaagatgt tggttaatga
    93781 ggtttgttgg tcctttaata gattaataaa atttatccaa attcttatct ccaataagta
    93841 tttggaatat gaaaactttg tgaagagcta ttcaatagga tttttgagtt gagaagttat
    93901 ggtaaagatt gattttctta aagcataaga agcatcttct agttttttaa tagattaacg
    93961 tgacttgaca taatcataac caaccccaca agtatttgat ctcaatataa atctgtcg
//
LOCUS       DCFLDGKI_2             43992 bp    DNA     linear       08-DEC-2021
DEFINITION  Genus species strain strain.
ACCESSION   
VERSION
KEYWORDS    .
SOURCE      Genus species
  ORGANISM  Genus species
            Unclassified.
COMMENT     Annotated using prokka 1.14.6 from
            https://github.com/tseemann/prokka.
FEATURES             Location/Qualifiers
     source          1..43992
                     /organism="Genus species"
                     /mol_type="genomic DNA"
                     /strain="strain"
     gene            794..1141
                     /locus_tag="DCFLDGKI_00079"
     CDS             794..1141
                     /locus_tag="DCFLDGKI_00079"
                     /inference="ab initio prediction:Prodigal:002006"
                     /codon_start=1
                     /transl_table=11
                     /product="hypothetical protein"
                     /protein_id="X:DCFLDGKI_00079"
                     /translation="MEISKEDYSVETEKNRGRIKISGTLRLLNVDEYDPIISAIETVL
                     DNSGRGKAVIDIKNLDFLNSAGIASLSRFVAVYDKKNFRNVEIKGNKNRYWQIAFLEN
                     VKKLRSEIQTSLE"
     gene            complement(1145..1720)
                     /locus_tag="DCFLDGKI_00080"
     CDS             complement(1145..1720)
                     /locus_tag="DCFLDGKI_00080"
                     /inference="ab initio prediction:Prodigal:002006"
                     /codon_start=1
                     /transl_table=11
                     /product="hypothetical protein"
                     /protein_id="X:DCFLDGKI_00080"
                     /translation="MNYPVKYGHYNLIPDSLPCESEFTLKLRPMDLRVQWRRCSLTAD
                     YISNYCSYQEKLDSDASNTISIIINELIENAAKFSKDRKGEIFLDLKYYSEILKIEIK
                     NLTDEISKNKLEKSISALVDRNSDEIYINKLKKGEKNDSGIGLLLLSKDFPVRLGFLI
                     NEVSSATYEVIVRAYLDLNEVIKTKFKTLNF"
     gene            complement(1912..2445)
                     /locus_tag="DCFLDGKI_00081"
     CDS             complement(1912..2445)
                     /locus_tag="DCFLDGKI_00081"
                     /inference="ab initio prediction:Prodigal:002006"
                     /codon_start=1
                     /transl_table=11
                     /product="hypothetical protein"
                     /protein_id="X:DCFLDGKI_00081"
                     /translation="MREILAQPANHILLTTVNLDSKPHRQLLTDSLFLEVLQKANASP
                     RKRANHNFHELSEVYQRFLNVLTRDTYVQAHRHKFPPKPETFLALKGDLGFILFNDDG
                     SIQETHYLSSQGPVYGIDIVPGVFHTLVCLSENAICFEGKSGPYEPTTDKDFASWAPA
                     ETDPNRNEYLDKLRKLF"
     gene            complement(2816..3637)
                     /locus_tag="DCFLDGKI_00082"
     CDS             complement(2816..3637)
                     /locus_tag="DCFLDGKI_00082"
                     /inference="ab initio prediction:Prodigal:002006"
                     /codon_start=1
                     /transl_table=11
                     /product="hypothetical protein"
                     /protein_id="X:DCFLDGKI_00082"
                     /translation="MKKIFVNSNILKKKIFIFFIFALGIGISIWIIIQNFTNYQITVF
                     SNISNETQKSIVQTSQNQNSEKIIEGCKILPLNEKFKNSTSEHLRGGAICNFTIHRNL
                     PIYKFHLVGGINIYNVFDRIEISKGSENVFVQTLKIERIDSPQEDEEFFIAEDMNFDG
                     YKDIRLILYQGETGNKGYTFWLFDPSKNFFIENKELNELVRPVFDLKTKTIQTHYHIS
                     ACEYINQTYKIAKNGKLIQISEETQEWIEKNKSFRQKIGKLRNGTWVYHTRLKEC"
     gene            complement(4271..4347)
                     /locus_tag="DCFLDGKI_00083"
     tRNA            complement(4271..4347)
                     /locus_tag="DCFLDGKI_00083"
                     /product="tRNA-Arg"
                     /inference="COORDINATES:profile:Aragorn:001002"
                     /note="tRNA-Arg(acg)"
     gene            complement(4353..4763)
                     /locus_tag="DCFLDGKI_00084"
     CDS             complement(4353..4763)
                     /locus_tag="DCFLDGKI_00084"
                     /inference="ab initio prediction:Prodigal:002006"
                     /codon_start=1
                     /transl_table=11
                     /product="hypothetical protein"
                     /protein_id="X:DCFLDGKI_00084"
                     /translation="MNFKKYLKKYEPVLRNFPEIANRFFRSERFLVYLVSLPFFGTWL
                     IGFTFYWENQTVRKYSGISFLNFLYFLGFLLVSVLVSWIPIAGPWLGNIIHLMGILIY
                     LGISGLLLYNYTSAKKIGLTIPERHLSHLESYIH"
     gene            complement(4717..5163)
                     /locus_tag="DCFLDGKI_00085"
     CDS             complement(4717..5163)
                     /locus_tag="DCFLDGKI_00085"
                     /inference="ab initio prediction:Prodigal:002006"
                     /codon_start=1
                     /transl_table=11
                     /product="hypothetical protein"
                     /protein_id="X:DCFLDGKI_00085"
                     /translation="MSSERFKTQELIQETLRILKSEELPGLIAALSYVPFFGWLFIWI
                     FRKNQKFAYFHILQSLKLNCAFIVIYSIVWFLREFPVISWILSLIRMNPIVTDFISYV
                     SWIAFLSYSLLGAWNAYQEKESTLPFFPEMENELQKIFKKIRTGSP"
     gene            complement(5205..5293)
                     /locus_tag="DCFLDGKI_00086"
     tRNA            complement(5205..5293)
                     /locus_tag="DCFLDGKI_00086"
                     /product="tRNA-Ser"
                     /inference="COORDINATES:profile:Aragorn:001002"
                     /note="tRNA-Ser(gct)"
     gene            complement(5306..5389)
                     /locus_tag="DCFLDGKI_00087"
     tRNA            complement(5306..5389)
                     /locus_tag="DCFLDGKI_00087"
                     /product="tRNA-Ser"
                     /inference="COORDINATES:profile:Aragorn:001002"
                     /note="tRNA-Ser(tga)"
     gene            5492..6739
                     /gene="rlmCD_1"
                     /locus_tag="DCFLDGKI_00088"
     CDS             5492..6739
                     /gene="rlmCD_1"
                     /locus_tag="DCFLDGKI_00088"
                     /EC_number="2.1.1.189"
                     /inference="ab initio prediction:Prodigal:002006"
                     /inference="similar to AA sequence:UniProtKB:O31503"
                     /codon_start=1
                     /transl_table=11
                     /product="23S rRNA (uracil-C(5))-methyltransferase RlmCD"
                     /protein_id="X:DCFLDGKI_00088"
                     /db_xref="COG:COG2265"
                     /translation="MKSDSEGHKSSSKIQIHKGKILLKPRSWVNLGYSIANSEKETFF
                     LKNAIPGETVDAVLLKRSGSLFWGVASEIQEVSSERISSDCSIFPRCGGCSYRHVSYQ
                     KELEIKKFLLQETLEHFLSKKHIQIPEIEVLSGDPNGYRNTAQIQLGFAGNKRLAGFY
                     EEFSHSIVNLPEEGCKNLPQEMNFAFAEFLKQEVKGSKQILKSKTLSFRLEGTKVISY
                     KKKSVNFSENIRIPELKKIVWEIPAGGFSQVNRYLIAPWLEKIFELVPNNQNRILELY
                     CGSGLIAIALKSKATSWLGYEISSDCVQQAKRNVLLNGISSCDFKTLNLETDWIDSEG
                     VLNSSFWIMNPPRAGLSKKVLQTLIKTSPNGFLYSSCNHSTLVRDLSLFLNKDYKLSN
                     VTLVDFFPRTKHFEVIVKVEKKD"
     gene            7017..7670
                     /locus_tag="DCFLDGKI_00089"
     CDS             7017..7670
                     /locus_tag="DCFLDGKI_00089"
                     /inference="ab initio prediction:Prodigal:002006"
                     /codon_start=1
                     /transl_table=11
                     /product="hypothetical protein"
                     /protein_id="X:DCFLDGKI_00089"
                     /translation="MFKSYQFKLTMYNFIKNNVMYRYLYFVLKIFILIFLLLQCKQDQ
                     EDSKDPFKDLSDEEIMSLVQFYNIVTPRCGADVAIARKIASFSFDDIEVVYSYSEDKP
                     ITICGMDKGFAEITIQKSGRYKVGSMKSGYYKIKCGTSTLSNEKHLAVYLNNSNLNPV
                     NGSDETGSFIIFNASAGDKFKINLIVSSSGVYCGNSYGGVAGTQIEDSAATGILQKL"
     gene            8499..9773
                     /locus_tag="DCFLDGKI_00090"
     CDS             8499..9773
                     /locus_tag="DCFLDGKI_00090"
                     /inference="ab initio prediction:Prodigal:002006"
                     /codon_start=1
                     /transl_table=11
                     /product="hypothetical protein"
                     /protein_id="X:DCFLDGKI_00090"
                     /translation="MFRKIKWFMIFLLSFVFEVANLAAQSQAELFAKPGVIGDSLSQG
                     FFGATVEKKTQRWAYPVLVSEQAGSSVSYNVLKGPWIDFESFLQGNCGLFCIVSSLIG
                     GNVSTVDLPTNAGITGAEYSSVLRTSGKCKDVTAMKWKKEWSWWNWFWPTYRWVKVQD
                     CQTPDKFHRFGLRDSGTQIEIMEKVKPTFIFGTAAGNHVLCTVLTTSTSCLDEARYKK
                     DIREVMKRLAAIGSIKGGVLFTIPNVTTLFFLDRYRDPKGRGNLTGLKAFYRSFVTHE
                     GQVLDSREVNQITNYLSMLNDEIKAQGAAMGFAVADLKVVFDDLKENGRRIESPSGWS
                     PGNARASWPLPGQPGVFSLDGVHPNMYGHAVFANELIKAINSHYGFSIPQVSEYAAWY
                     YDSLNRDPIDLKKYLKEYTFGIFISWILRTFT"
     gene            9993..10709
                     /locus_tag="DCFLDGKI_00091"
     CDS             9993..10709
                     /locus_tag="DCFLDGKI_00091"
                     /inference="ab initio prediction:Prodigal:002006"
                     /codon_start=1
                     /transl_table=11
                     /product="hypothetical protein"
                     /protein_id="X:DCFLDGKI_00091"
                     /translation="MVGDVQLFRDLFMKFKKEYIFILAVFLILFLVFWPENSKKRVVS
                     IAEENKVVLKTKYYSEMDPYYPDAPHPFNEDPDLEVQAKKLWPEAFRPKKTPEEKEQI
                     RKEWADFIARYPKNLYIPSEFRPPLTETEEKKARERLDTFTDIETKNAIIYSLAKYAE
                     PGKAPEEPSSQPNVDPKEQRTYFQYRIEELESRIQLIEYTIQEGRLDPDQAETAYQDL
                     GDWKKELSELKQVQNQIPDL"
     gene            10747..12294
                     /locus_tag="DCFLDGKI_00092"
     CDS             10747..12294
                     /locus_tag="DCFLDGKI_00092"
                     /inference="ab initio prediction:Prodigal:002006"
                     /codon_start=1
                     /transl_table=11
                     /product="hypothetical protein"
                     /protein_id="X:DCFLDGKI_00092"
                     /translation="MRLFSICIFILWSCEGPPRPEMLPVPEEKKEIPLEQVQEELNSE
                     NPQVRAQAILEISNRLYKPSLGKIRNLLKNDVNPAVKGTAAIALGTWKDKTSIPEIIK
                     LFSKDSGVTPEILLEALARMGDPSCANTILPFLQSQDHTLRLIAVDTLVRIGADSAGK
                     AILNLARKNQDPKIAKTYAMALGKLKVRSAESYLMELAKMAEPSPTLAATYLALGRIS
                     SKKSIPILIRGLAGDFDKGSENSMIALIEIKSPAAITPTIPILKHKNRDVRYRAVNVL
                     SEIPSSKTGPKVLKILEENEPNSVGPAALVLGRIGFKPARLTIEKSFINSQLPDREMI
                     GRSLGYLGDKKSIPVLLNVLKESEGEGRYGAVWSLGVLQATEVLDDLIAASKSKDSKL
                     SLLAIEALGFLGSPKALSTLTALAEKNPDSSSIIVSAIASIPGEESRKVLEDFAQKKN
                     VSLQQVAISELGERKERASIPVLMKILHENEEVSFKLLMLSLSSITGKNFHSRNEWLN
                     WYKLNFK"
     gene            12303..13346
                     /locus_tag="DCFLDGKI_00093"
     CDS             12303..13346
                     /locus_tag="DCFLDGKI_00093"
                     /inference="ab initio prediction:Prodigal:002006"
                     /codon_start=1
                     /transl_table=11
                     /product="hypothetical protein"
                     /protein_id="X:DCFLDGKI_00093"
                     /translation="MFHFKTILFVLTGFIFFVSACKTPPPKDPWIVPSLKEKEKLFLA
                     PLKVDGFVSKDLGGRHYPASNELRIDLFKPYIENLEGGYLGAGTDQNFTFIVWAKSKY
                     VWLMDFDYTICLINRIHLLFFRIAVDPESYRELWARKNKHTSFEIIKKEWEKDPEWPL
                     IREAWEVAHRGKSDVPQRWNELDRTSQRFGLKTFIHSKEEYNYIRNMVLQGRIQILKG
                     DINAEKSMRSVAERAARLNVPIRVVYLSNIEDYFSYSDSFRDNLLSLPTDEKGVVLRT
                     MQNGTKEEYGSPDGEKIPVDYPLHYNVQPLENLQDWMLLSGYLHKGILMQFRTPIQKG
                     FSIIKSGPVEVLK"
     gene            13343..14200
                     /locus_tag="DCFLDGKI_00094"
     CDS             13343..14200
                     /locus_tag="DCFLDGKI_00094"
                     /inference="ab initio prediction:Prodigal:002006"
                     /codon_start=1
                     /transl_table=11
                     /product="hypothetical protein"
                     /protein_id="X:DCFLDGKI_00094"
                     /translation="MRYFIFGFLVFVFLILNCISKNHNTTYLKITERGNCKSGFGLYV
                     FTYGRSLYPDRFLNVEEDKESREIVYLFYLIRIPGKNILIDSGFLNESYKKKFGFSSF
                     ENPDRLIKKCGIDPKEITDIVLTHFHFDHAGGIFLFPSAILHIQNHDLDLLKKQSYFP
                     NQSMYLNSLIKANQIHSFDGTYSLLPGLQILFTGGHTPGSQALEWISPSGMQILFTGD
                     ECYFIEECKNGIGLPKEAAFSLKRNRDFIEYIRILNGKGTKILTLHDPSILQEGEEIT
                     PGVRVLDFF"
     gene            complement(14671..15252)
                     /locus_tag="DCFLDGKI_00095"
     CDS             complement(14671..15252)
                     /locus_tag="DCFLDGKI_00095"
                     /inference="ab initio prediction:Prodigal:002006"
                     /codon_start=1
                     /transl_table=11
                     /product="hypothetical protein"
                     /protein_id="X:DCFLDGKI_00095"
                     /translation="MVLEITKKIGYQVAVLYDITTDKVIWTYNVSILKIQVLVLMVIS
                     TFLLIIGQFLSMEIITDIIRDIKATRAKEYAYPEKNVRGTLSIIWENLLRKNKSLPIE
                     KEKEVSLYYKSLTVKLNSIFTVLLFIGVIIPAFFHDLRLGIPIGYGIFSFSLLGIMIK
                     EFFNPNRSLQTCYGLFLFWIMLSTIILAITVWI"
     gene            complement(15709..17760)
                     /gene="menE_1"
                     /locus_tag="DCFLDGKI_00096"
     CDS             complement(15709..17760)
                     /gene="menE_1"
                     /locus_tag="DCFLDGKI_00096"
                     /EC_number="6.2.1.26"
                     /inference="ab initio prediction:Prodigal:002006"
                     /inference="protein motif:HAMAP:MF_00731"
                     /codon_start=1
                     /transl_table=11
                     /product="2-succinylbenzoate--CoA ligase"
                     /protein_id="X:DCFLDGKI_00096"
                     /translation="MYKNLADMLIQSTEKYGDRPVFWSKGEDKEFHPTSYNQLYDMGI
                     ALAEALIQLGLKAREHVGVLADNRLEWILTDYAVQFSGAANVPRGTDVTESELEYILN
                     HSEAKIVFIENDKMLEKYNKVKSKVPKVETIIIMDKSSSAKGKNIHKIYDLVEEGRSL
                     RAKGSKKAEKRIEEIKPEDLFTLIYTSGTTGMPKGVMLMHSNMIHQMVYVVPMLLTEI
                     KPTDSMLSILPIWHIFERINEYGAISSGIQTYYTKVADLRNDLAKAKPSFMASAPRVW
                     ENVYANIYNKVNDPKQTPPIRRVLFKLAYFFSKHYNASRRFLNGLEVDYENRNIMKSL
                     VIGIRSLIVLLLTGPFTLSAISILAYLTLPVYGIHLPNWLFFSLVGLGLVFNAKTLDT
                     IVLSKIRAATGGRLKASLSGGGALQSHVDNFFNDIGMLVLEGYGMTETSPVISVRPFV
                     KPIIGSVGFLVPKSELIIKDENGNVLTHINDQYEVLAGKLGQKGIVFVKGPQVMKGYY
                     KNPEVTKKTIVDGWMNTGDIGFINFKKTLTLTGRAKDTVVLLGGENVEPVPIENKMDE
                     SPFIKQSMVIGQDQKVLGAIIVPDMEHLGVWCKENGIDSSKIDEIIKNPKVIDFYKKE
                     VRSYNSTKTGFKSFEQVQHVILAKKPFEVGDELTNLLKMKRHVITEKYSKEIKKIYEK
                     D"
     gene            complement(17939..18220)
                     /locus_tag="DCFLDGKI_00097"
     CDS             complement(17939..18220)
                     /locus_tag="DCFLDGKI_00097"
                     /inference="ab initio prediction:Prodigal:002006"
                     /codon_start=1
                     /transl_table=11
                     /product="hypothetical protein"
                     /protein_id="X:DCFLDGKI_00097"
                     /translation="MTLFKKILIQLLIAAMALTGFSALVAEETSETPSEQTESPKETK
                     SEKKGKKSKKSKKSKKSKKSKKSKKEKAESKKEEAAPASESSTPAGEEQ"
     gene            complement(18295..18954)
                     /gene="aat"
                     /locus_tag="DCFLDGKI_00098"
     CDS             complement(18295..18954)
                     /gene="aat"
                     /locus_tag="DCFLDGKI_00098"
                     /EC_number="2.3.2.6"
                     /inference="ab initio prediction:Prodigal:002006"
                     /inference="similar to AA sequence:UniProtKB:P0A8P1"
                     /codon_start=1
                     /transl_table=11
                     /product="Leucyl/phenylalanyl-tRNA--protein transferase"
                     /protein_id="X:DCFLDGKI_00098"
                     /db_xref="COG:COG2360"
                     /translation="MKDFSEFFRNPHIWDREIVAVGGDLSPERLLYAYKNGIFPWSDQ
                     PILWYCLDPRSIFDLNKLHISKRLKRKINQKRYTITFNRAFEQVMRCCAYRPGEDTWI
                     TDLFIKSYTEFHKLGYAHSLEVWDENGKLGGGVYGIAIGNFFAGESMFSFIPDFGKIG
                     LFHLFETLKKDHFTLFDTQQLNLVTLSLGAYQIPKKEYLKRLESAVASGKKWNPSHFV
                     L"
     gene            complement(19004..19552)
                     /gene="thpR"
                     /locus_tag="DCFLDGKI_00099"
     CDS             complement(19004..19552)
                     /gene="thpR"
                     /locus_tag="DCFLDGKI_00099"
                     /EC_number="3.1.4.58"
                     /inference="ab initio prediction:Prodigal:002006"
                     /inference="protein motif:HAMAP:MF_01940"
                     /codon_start=1
                     /transl_table=11
                     /product="RNA 2',3'-cyclic phosphodiesterase"
                     /protein_id="X:DCFLDGKI_00099"
                     /translation="MRTFLGISIPEEIKEQLTSICYGLPDIRWVPKENFHITLVFLGE
                     QSSERLDILSDFCSEISFTEFDLSLKSVGTFGKQKSPSILFAAVKPSIELSQLHKTLN
                     SGIRKLGFSIDRQNYQPHLTIGRFKNSNETRVIMYLEEFANFVSSNFKVSEFHIYSSK
                     TFSNGPVYSIEESFSLLPSYKI"
     gene            complement(19600..21375)
                     /gene="menF"
                     /locus_tag="DCFLDGKI_00100"
     CDS             complement(19600..21375)
                     /gene="menF"
                     /locus_tag="DCFLDGKI_00100"
                     /EC_number="5.4.4.2"
                     /inference="ab initio prediction:Prodigal:002006"
                     /inference="protein motif:HAMAP:MF_01935"
                     /codon_start=1
                     /transl_table=11
                     /product="Isochorismate synthase MenF"
                     /protein_id="X:DCFLDGKI_00100"
                     /translation="MRIEELLFSDQPFMIFDEGFHPFGKIIFRNPIKTIEVYHLDTLL
                     TSLNEINVYIKQGYYVAGFISYEAGYFFSDMNWKKIDTVLPFLYFAVFQNPEKFPEIE
                     TGPSQNYGFYISSIPNRKTYFENLDMIRTKLYQGEIYQINYTDKIFFDFEGDILSFYK
                     TLSERQPVPYGSWIRTYDWDILSFSPELFFEKKEKTLITKPMKGTYPRGKSPKEDKKN
                     AEALINSDKEKAENLMITDLMRNDLGKISKEGSVHVQNLFSVEKYKTIFQMTSTIQSE
                     LLDSIEWKDIFKELFPGGSITGAPKLRAMQLIRELEKPRGVYTGAIGVIQPNQNAVFS
                     IGIRTLELKKGKGNIGIGSGITWDSDPEKEWLEILEKAKFFTEASNKFSLFETILYKN
                     GIFYFQKEHLKRIKNSAKTFGFPFSEQEWISCLKKVSTNCISSNTYRVKISLNYLGKF
                     KLEFQTLENFPKKGTLKICNTLMNSSSEFRKHKTNLREIYDREGKRSREAGHLDILFL
                     NEKKEITEGSISNIFVKIGNSYFTPPMSSGLLPGIFRNRLLKRKGFYEKTLSLDDLFR
                     SNSVFLCNSLRGILRVKEVYNFIKE"
     gene            21407..23551
                     /locus_tag="DCFLDGKI_00101"
     CDS             21407..23551
                     /locus_tag="DCFLDGKI_00101"
                     /inference="ab initio prediction:Prodigal:002006"
                     /codon_start=1
                     /transl_table=11
                     /product="hypothetical protein"
                     /protein_id="X:DCFLDGKI_00101"
                     /translation="MSLRFKEIVKICGIIFISGMIYYVLALIGRKTAIYPSYAAAIWP
                     ASGAALGFTLLFGNYAVLGVFLASVLFNFGTDVLSGDNLYLNFLIGFFSAFQSYVGKI
                     VLTRKIPGYKISDRTQFVFLFIFLEAIVCVINATGSVASMYFLGEIDLSSIRQSWLTW
                     WVGEVLGVYVGAPFILFWFRGPYKLFRWKEFFESAILLFLIVFFSLTSFDLTTSVFFF
                     NYSLGYVLVPLILWSAFRLGERASSLAVIFSSIIAIFGSISTRFNAESIGESSILLQF
                     FIAVLSITSLLVVSMVNERKEVEDQLRISHQSLEEKVEERTHELLRSNEILREEIQEK
                     NEARAALEKSQTRYMGLFEHLPVAIIEADYSELKRVLDCLPSDIQGDIFSDYIETRPD
                     FVRHCFNSIQVVGVNQETVNLLRVGSIDEVYKGWRFFFSQDNFKVFKRVLRKIREKSY
                     FYEVEVGFRVKDNTRLDIKIRWSVPPGFESSLSSVIVTLLDFTEIKSAERKLQLSLNE
                     KEVMLKEIHHRVKNNLQVISSLLSMQSDYVQDKQSLSVFIESQNRLRTMSMIHEELYQ
                     SENLGKIQYSVYIEKLLNQLFQVYGKSDSVVLVTLLEPLDITVNRAIPIGLIINELVS
                     NSLKYAFPEGRSIPNKPELRVSFSKSGENLEMRVEDNGIGMPFGFDLKDSNSLGLKLV
                     NILVRQLGGKIDFSSDSKKGTQFKIHIPLSIG"
     gene            complement(24815..26317)
                     /gene="besB"
                     /locus_tag="DCFLDGKI_00102"
     CDS             complement(24815..26317)
                     /gene="besB"
                     /locus_tag="DCFLDGKI_00102"
                     /EC_number="4.5.1.-"
                     /inference="ab initio prediction:Prodigal:002006"
                     /inference="similar to AA sequence:UniProtKB:G8XHD7"
                     /codon_start=1
                     /transl_table=11
                     /product="L-2-amino-4-chloropent-4-enoate
                     dechlorinase/desaturase"
                     /protein_id="X:DCFLDGKI_00102"
                     /translation="MLKEINEPHRTLCGERIPFENIHAVSVSLPQLSDVIGYEEKRTE
                     TLSRLKSGYPRFVAHSYIARILDYNRDTKKINTPQFIISSKKAANRIVQKFSIQNFEI
                     IEDEGITTLVIPDLKDLEKEILSFIQHTGCLASSRMAEDFLLKKGILQEIFREKVEKE
                     NPVDKILSTLSSFYGDLNPEILLSASGMNGVYSAFESLSLIQQKKGKTIWVRLGWLYV
                     DNIRILEKYTESSYVIHNATDLEELEIFLKQNSEQVAGIITECPTNPLLLVPDYEKLK
                     SIVDHYKIPLIVDISVAGSAIINILPYVDVIVESLTKFACGNGDLMMGAVILNKNSNW
                     FSEILPLCKEWIEKPYFRDCERLAYEIKDYEKRVFKISENVKKLAEFFSKQPGIRKVF
                     WTGAIDSFQNFQKVTRLPNIHSGVLSIELSTSLEKFYDRLTLLKGPSFGTEFTLNMLY
                     VYLAHYDLVIQDEGRKFLKENGLDPNLIRISVGTEDPELLIEEYKKALEV"
     gene            complement(26377..27441)
                     /gene="prfA"
                     /locus_tag="DCFLDGKI_00103"
     CDS             complement(26377..27441)
                     /gene="prfA"
                     /locus_tag="DCFLDGKI_00103"
                     /inference="ab initio prediction:Prodigal:002006"
                     /inference="similar to AA sequence:UniProtKB:P0A7I0"
                     /codon_start=1
                     /transl_table=11
                     /product="Peptide chain release factor RF1"
                     /protein_id="X:DCFLDGKI_00103"
                     /db_xref="COG:COG0216"
                     /translation="MIDRLEKIQEKYLRISEELNQAKDPSSLKNLYKERSRLTPLYLK
                     VEEYLKIYKDRKDAEELIQSEKDEEMHSMLKEEIREANLKLETLEREFEILLLPPDPN
                     SGKNILVEIRAGTGGEEAGLFVADLFRMYSKFADKQKIKTEIIDSSPTGIGGLKEIIF
                     ALEDDRAYDFFKFEGGTHRVQRIPSTESGGRIHTSAVTVAVLPEADEEEVQINESDLR
                     IDVYRSSGAGGQHVNTTDSAVRITHIPTGVVVACQDEKSQHKNKAKALRILSARILEK
                     QAEDKKQASDAIKKQMIGSGDRSERVRTYNFPQGRCTDHRIGFTSHNLSAIMEGDLDE
                     LIGALTEEDRVRKISETQTH"
     gene            27482..28087
                     /locus_tag="DCFLDGKI_00104"
     CDS             27482..28087
                     /locus_tag="DCFLDGKI_00104"
                     /inference="ab initio prediction:Prodigal:002006"
                     /codon_start=1
                     /transl_table=11
                     /product="hypothetical protein"
                     /protein_id="X:DCFLDGKI_00104"
                     /translation="MENHISFAEVFSEKFLSLLTDLRGYRSPFGKTVGNPSELIQECI
                     QKASIRAGAIGLGLSISKRHFGYLTLLPEMILFYRIQGHLVKDIAALYGKESQVSPEI
                     MSYCIFPDKNHALIRSIVRDVGTRVLVRPATLEIFRSIGFHLGWKLFQRNGNFSSRFS
                     WLPYIGSVLNGGISFLDTKTTGRRARDLFQKELEFTGRFEQ"
     gene            28188..29429
                     /locus_tag="DCFLDGKI_00105"
     CDS             28188..29429
                     /locus_tag="DCFLDGKI_00105"
                     /inference="ab initio prediction:Prodigal:002006"
                     /codon_start=1
                     /transl_table=11
                     /product="hypothetical protein"
                     /protein_id="X:DCFLDGKI_00105"
                     /translation="MKFKTILKNKIKPYCFAIFLGIYLFSHEKIISSKISFFLKQIFI
                     KRNMILVLFGISFFNFCKSSHETFIEEIQELVEQEKYEKASEKLKEKLQFPKDRDELL
                     SAEAPESTRIIEFSNDRLKLVWTEDQKIFFQDLAAGENNSRSLDQIPSNLSLSQNANY
                     ALVEYTMQASSGCRYVAISLKDSSLSYEAGAQVSCKSRGSILPDGSKIYYFVDDNLYE
                     EKTVEPRKPVLVLQKEKIVSPFPNLKTRFLMYPSGNSFLIFSGNAGAYNLYWFHPFQK
                     TAEKIDKDILSPILYYGNGESAYYIGGEIGKLHLRRINFSSKAKPVITKLFTVSRKEI
                     NPWKLSKKNEFLSGYSGKVHLWGPAKKSQNLPILCERVFLTGDDRIVCEAEPGQLFLS
                     KLDFQTEDWSIWKLYEEVRSK"
     gene            complement(29778..30800)
                     /locus_tag="DCFLDGKI_00106"
     CDS             complement(29778..30800)
                     /locus_tag="DCFLDGKI_00106"
                     /inference="ab initio prediction:Prodigal:002006"
                     /codon_start=1
                     /transl_table=11
                     /product="hypothetical protein"
                     /protein_id="X:DCFLDGKI_00106"
                     /translation="MILFWKNVAASFILIPIFLGIAYIFSGKQISSEQYNTLTRKEYQ
                     ILTNGYDRNAGNVVVIQPEWRLENFSSEERFLKFVEAPLKQAKQNGLLKKNTLVVFPP
                     HTGSFLYFLNSRQEVFKKANLEEAFHFIKLEILFKSIFGLNTEQKPNPSSTYLRIFSN
                     LSRTYGVYILPGSILTPIENSNPDLKIWQEVVYIFDPNKQISFKENILARTPTATWKK
                     NLTAFQKTEIQSNEIENNSLTTYQFPFARFGIFYLDEFKNPEFQEKVKKTFVSRVIVL
                     GENPSETDLKEWATKSNLESTIRVIPSGSFLDKTYGGGSYIKTRYGSSTPGVNSREPL
                     ILNLFL"
     gene            complement(30812..31246)
                     /locus_tag="DCFLDGKI_00107"
     CDS             complement(30812..31246)
                     /locus_tag="DCFLDGKI_00107"
                     /inference="ab initio prediction:Prodigal:002006"
                     /codon_start=1
                     /transl_table=11
                     /product="hypothetical protein"
                     /protein_id="X:DCFLDGKI_00107"
                     /translation="MSKHGFFQITQKLFLRKGDELLILRDRKSGLGDLPGGRMNENEF
                     FEDWSLSMQREIEEELGSQVQIRVSTKPLFIHKHKVNEGNFPCIIIAYHADYLGGDII
                     LSDEHDYISWEKVQTYEPSPLFTEYMLDAVNLYLKEYAPLVH"
     gene            complement(31715..32383)
                     /locus_tag="DCFLDGKI_00108"
     CDS             complement(31715..32383)
                     /locus_tag="DCFLDGKI_00108"
                     /inference="ab initio prediction:Prodigal:002006"
                     /codon_start=1
                     /transl_table=11
                     /product="hypothetical protein"
                     /protein_id="X:DCFLDGKI_00108"
                     /translation="MIRTLLFEFPLTTFFVFLMVATFFIVNVFLPEHLIRQYFLNHPG
                     QIQPLSWIGAVFYHGNLIHLFGNMFYLFFLGRAVEYKAGKGRWLLFFFMAALISSLLD
                     SFIRGVILHDPTPVVGASGAISGIAAVAALLSPFSLRFNQRNIPFPVFLVAWIMVYSD
                     ITNVFTEDGVARWAHLGGFISVIFAAYFLKPTERKQLHSGFILNLIFIILTLILAFFY
                     SNRS"
     gene            complement(32361..32582)
                     /locus_tag="DCFLDGKI_00109"
     CDS             complement(32361..32582)
                     /locus_tag="DCFLDGKI_00109"
                     /inference="ab initio prediction:Prodigal:002006"
                     /codon_start=1
                     /transl_table=11
                     /product="hypothetical protein"
                     /protein_id="X:DCFLDGKI_00109"
                     /translation="MILSQFNVDPAENKIIFRIIVEITTRCYIAGFGNQRDQKFSNRM
                     IIKLKIILNSYLIYYFLRGQKHFDSNSSF"
     gene            complement(33905..33988)
                     /locus_tag="DCFLDGKI_00110"
     tRNA            complement(33905..33988)
                     /locus_tag="DCFLDGKI_00110"
                     /product="tRNA-Leu"
                     /inference="COORDINATES:profile:Aragorn:001002"
                     /note="tRNA-Leu(cag)"
     gene            34062..34682
                     /gene="hisB"
                     /locus_tag="DCFLDGKI_00111"
     CDS             34062..34682
                     /gene="hisB"
                     /locus_tag="DCFLDGKI_00111"
                     /EC_number="4.2.1.19"
                     /inference="ab initio prediction:Prodigal:002006"
                     /inference="similar to AA sequence:UniProtKB:A0QX83"
                     /codon_start=1
                     /transl_table=11
                     /product="Imidazoleglycerol-phosphate dehydratase"
                     /protein_id="X:DCFLDGKI_00111"
                     /db_xref="COG:COG0131"
                     /translation="MTDKLIGFYDPVRMKAERKTSETEIKLEMNLRGTGQYQFDTEIP
                     FFEHMLSHISKHGLIDLNLWLRGDIEIDCHHSVEDTAILMGATIHKQLGDKAGIFRYG
                     HFTLTMDEVLTTVAVDLGGRYFFKYTGPELTGKFGIYDAELSLEFLQKLALNAKMNLH
                     VVVHYGDNKHHVHESIFKALGKALRMAIAQDSAAAGAIPSTKGVLE"
     gene            34679..35311
                     /gene="hisH"
                     /locus_tag="DCFLDGKI_00112"
     CDS             34679..35311
                     /gene="hisH"
                     /locus_tag="DCFLDGKI_00112"
                     /EC_number="4.3.2.10"
                     /inference="ab initio prediction:Prodigal:002006"
                     /inference="similar to AA sequence:UniProtKB:P61779"
                     /codon_start=1
                     /transl_table=11
                     /product="Imidazole glycerol phosphate synthase subunit
                     HisH"
                     /protein_id="X:DCFLDGKI_00112"
                     /db_xref="COG:COG0118"
                     /translation="MIAILDYGMGNIHSCLKAVSLYTKDFVFTKDHSTIENSKALILP
                     GDGHFDKAMENLNSTGLRKTIDKHVTSGKPLFGICIGFQILFESSEEIAQGSKKEQIE
                     GLGYIKGKIKKFHGKDFKVPHIGWNRLQIRRKDKSVLLKGIGDQSFFYFIHSYRPTDA
                     EGNAITGLCDYYQEKFPAVVEKNNIFGTQFHPEKSHTHGLKLLENFIRFI"
     gene            35308..36033
                     /gene="hisA"
                     /locus_tag="DCFLDGKI_00113"
     CDS             35308..36033
                     /gene="hisA"
                     /locus_tag="DCFLDGKI_00113"
                     /EC_number="5.3.1.16"
                     /inference="ab initio prediction:Prodigal:002006"
                     /inference="similar to AA sequence:UniProtKB:P10372"
                     /codon_start=1
                     /transl_table=11
                     /product="1-(5-phosphoribosyl)-5-[(5-
                     phosphoribosylamino)methylideneamino]
                     imidazole-4-carboxamide isomerase"
                     /protein_id="X:DCFLDGKI_00113"
                     /db_xref="COG:COG0106"
                     /translation="MIVIPAIDLFDNCAVRLFKGNYEEKKIYSSEPWKLAESFAKNGA
                     TLLHLVDLNGARNQLGVNEDSILKIRETTSLKVQLGGGIRDKEKLAYYDKIGINRFIL
                     GTAAVTNPDLLKYALDNYGKERVVVAVDARDGIVKIAGWEKDSGIHYRDLLERLVKAG
                     IEHIVFTDIAQDGTLAGPNLEAYREILNSYPFQVIASGGIASLKDLMDLSSLKTKISL
                     YGVITGKALYEGKLDLAKAISSI"
     gene            36124..37338
                     /locus_tag="DCFLDGKI_00114"
     CDS             36124..37338
                     /locus_tag="DCFLDGKI_00114"
                     /inference="ab initio prediction:Prodigal:002006"
                     /codon_start=1
                     /transl_table=11
                     /product="hypothetical protein"
                     /protein_id="X:DCFLDGKI_00114"
                     /translation="MNQFSKNKISIILSVLGLIFSFLLIQKYYGDPSSVGETICNALS
                     ESGSCDKVSESAYSAIRNVPGLGDLPIALFGFLFYGFVGFLFVFSEIKKESAEANLRL
                     AFYVLVLGLVADLGLFLLSVGVIKALCGLCAATYVVTIALLIVNFPTFKSLSDKSIGT
                     VLNSLNGNVFNFIIVILSFFVLGLYGGKISTGGARLVSGAANGEKSISEQLKEFGTTP
                     TVSIDLKDVPVVGDPNAPITIVKYADFNCGHCMHTSKILKSFLSEYNGIIKVAYKNFP
                     LDGNCNRLVGRKSPEASSCVAASAALCANEQKKFYPVYTGLYDDNEAGVMHTAVTVTR
                     LAEKNGLNMNQFRSCMSSTKIRDQINREVDEAEKLKINSTPTLFINSKPLPKSGTPNV
                     DFLHQLIRQLIN"
     gene            37362..37886
                     /locus_tag="DCFLDGKI_00115"
     CDS             37362..37886
                     /locus_tag="DCFLDGKI_00115"
                     /inference="ab initio prediction:Prodigal:002006"
                     /codon_start=1
                     /transl_table=11
                     /product="hypothetical protein"
                     /protein_id="X:DCFLDGKI_00115"
                     /translation="MENEKRFCRNCGTHILAESIQCLFCGSFQSLNSISFFRYIAESK
                     FLRTKIFYPILPVLGLFLIVIHVLTRFEKVPLLVSILFFVWAFVFSVSGWIGELILDL
                     KFRGDVKDFKEGFIEWQKRLYDRSPYFSYFGMILFVAVPLIQWQNSLWFSLSSAGIWT
                     LLISFIFLVILPLL"
     gene            complement(37878..38075)
                     /locus_tag="DCFLDGKI_00116"
     CDS             complement(37878..38075)
                     /locus_tag="DCFLDGKI_00116"
                     /inference="ab initio prediction:Prodigal:002006"
                     /codon_start=1
                     /transl_table=11
                     /product="hypothetical protein"
                     /protein_id="X:DCFLDGKI_00116"
                     /translation="MRSQVIEIKKIECITRVYNNLTGAESPVPPISFNLSFTDYWRDS
                     PRFSYIELTLFITLEINNFLK"
     gene            38285..40108
                     /locus_tag="DCFLDGKI_00117"
     CDS             38285..40108
                     /locus_tag="DCFLDGKI_00117"
                     /inference="ab initio prediction:Prodigal:002006"
                     /codon_start=1
                     /transl_table=11
                     /product="hypothetical protein"
                     /protein_id="X:DCFLDGKI_00117"
                     /translation="MSKFSIFKKILFGILILLSLAFTLILHTIFFKPITLGLFYEKIF
                     WESILEDPEYLTSLGILNRFGIGGYQKKLTDISIEKQEQDLKKAKKDLEILLSYGKEN
                     LSGQELLSFEILEWSLRLKISGERFLFHDYPANQLFGVQSQLPTFLATQHPVTSSQDV
                     EDYIARLEAIPKKIDQLIEGILFRDKNGILPPDFILDRLISEVKGFVAVPAKKNLLYT
                     TFEKKIKKIDSVSVDFQNRSLERVKQSIESKVYPAYSKLLILFLKQKEHADSRAGVWK
                     LPDGDLYYIHELKKHTTTELTPEEIHNIGLSEVSRIQNEMKIILKKVGKNMPIPIAMS
                     ELRKDPKFLFPDTEEGKLHALEEYKKILKDSEEKTKSLFFRMPKSKVEVERIPVFKEK
                     TAPGAYYDEPALDGSRPGIFYANLRDTKEIPKFGMKTLTYHETIPGHHLQIAIMQELE
                     KLPRFRNTATFTAYVEGWALYAERLAKDYDFFQDPYSDLGRLQAELFRAVRLVVDTGL
                     HYKRWNREQAISYMIQNTGMAPKDVTAEIERYVVYPGQACSYKLGMLKILELREKVKA
                     RKKETFDIREFHSVVLNNGSLPLNILEKLIQDELLNDQEKK"
     gene            complement(41111..41932)
                     /gene="thiD"
                     /locus_tag="DCFLDGKI_00118"
     CDS             complement(41111..41932)
                     /gene="thiD"
                     /locus_tag="DCFLDGKI_00118"
                     /EC_number="2.7.1.49"
                     /inference="ab initio prediction:Prodigal:002006"
                     /inference="similar to AA sequence:UniProtKB:P55882"
                     /codon_start=1
                     /transl_table=11
                     /product="Hydroxymethylpyrimidine/phosphomethylpyrimidine
                     kinase"
                     /protein_id="X:DCFLDGKI_00118"
                     /db_xref="COG:COG0351"
                     /translation="MYNENIKPVTLTIAGSDSGGGAGIQADLKTFTALGTFGTSAITC
                     LTSQNPSSVTGILEVNANFLEKQILAVLDYFPVKAIKTGMLFSTSIIETTSSILSKRK
                     KEENHFFLVIDPVMVATSGAKLLQDSAIDVLLTKLIPIGNLITPNLDEAEILSGKKIN
                     TSAEMPDLAKEIFEKFKVPTLLKGGHLQNEKVAIDVLYDGKKISKFEKPFVNGFYPHG
                     TGCTYSSAIASYLALGKNLIEAIDYAKEYLHAAIEQSYIAGKDKTLNHTPLFHKT"
     gene            complement(42948..43361)
                     /gene="ogt"
                     /locus_tag="DCFLDGKI_00119"
     CDS             complement(42948..43361)
                     /gene="ogt"
                     /locus_tag="DCFLDGKI_00119"
                     /EC_number="2.1.1.63"
                     /inference="ab initio prediction:Prodigal:002006"
                     /inference="protein motif:HAMAP:MF_00772"
                     /codon_start=1
                     /transl_table=11
                     /product="Methylated-DNA--protein-cysteine
                     methyltransferase"
                     /protein_id="X:DCFLDGKI_00119"
                     /translation="MKHKKVNSEISFFKEVYVLVKKIPKGKVTSYGRIAALLGKPRAA
                     RAVGYALNALSKDQEQKVPWQRVINSQGKISFRGDTGRSILQRKILEDEGVKFDFADK
                     IDWKVFGWPDMIPSKSLLKKRKLTSISVVKQKKRK"
ORIGIN      
        1 ccatagaaag cccgttctgt tgagttcatt ttgattctaa aatccaattc aacttgtggg
       61 gttggttatg gacataatag aggagctggg aaaatttttc taaaagtaag agtttctaca
      121 tttatggaaa tgattgatcc tggtttttta gtttctaaag actaaaaatg atgaaattct
      181 cacaattcaa agttttaccg taaaatatag atttgtgaga gttcctatag attttgtcgt
      241 tttacgagtt tttaaatgcc tattttttca tgatttaatt cgtataaaat cctacgtttt
      301 cagaatttca ttataaaacc cagacctgtg gtagttccca cattttattt tttacaaaaa
      361 aattagattt cataaagcaa aatctcttac accaaactta ttagctagaa gacctaaaat
      421 aattttagtg taggattctt ttttgaaggc tatccctgaa gattagctat ctcaaatccg
      481 aaagtagtat ttatggagaa gatagaaggc gagttcgtaa aacgacataa tttaaaaatt
      541 gaggaagtca gacaaattga aattataaaa cagaaagaag gaagtaaaat tttagaattt
      601 cctaaaagaa gtatctggaa cacagaaaaa atacggaaac tttgtgagaa attatttttt
      661 cagtgaaatt ttaaatttgg aaacattatg aaaaagattg atcttttttt aaaaaaatac
      721 aagaaatgcc ttcttatttt ttaatagtta gatatgatct ttaacagaga ttaaactttg
      781 gctttagtgc aaaatggaaa tttcaaaaga agattattct gtggaaacgg aaaaaaatcg
      841 cggaagaatt aaaatctccg gaacccttcg tctattgaat gtggatgaat atgatccgat
      901 catctcagct attgaaactg ttctggataa ttctggacgt ggaaaagctg tcattgatat
      961 taaaaatttg gattttttaa atagcgcagg aatcgccagt ctctctagat ttgtagcggt
     1021 ttatgataag aaaaactttc gtaacgtaga aatcaaaggt aataaaaata gatattggca
     1081 aatcgcgttt ttggagaatg ttaaaaaact cagatcagaa attcaaacaa gtcttgaatg
     1141 aaagttaaaa attcaaagtt ttaaattttg ttttaataac ttcgtttaaa tctaagtaag
     1201 cccttacaat tacttcgtaa gtagctgaag aaacttcgtt gattaaaaat cctaatcgaa
     1261 cagggaagtc ttttgaaagt agtaaaaggc cgattcccga atcgtttttt tctccttttt
     1321 taagcttgtt gatatagatc tcgtctgagt ttcgatctac cagagccgag atagattttt
     1381 ctagtttatt ctttgaaatt tcgtcggtta agtttttaat ttctatcttt agtatttcgg
     1441 aataatattt taaatctaaa aagatttctc cttttctatc tttggaaaat tttgcggcat
     1501 tttctatcag ttcattgatt atgatcgaaa ttgtattaga agcatcggaa tccagttttt
     1561 cctgataaga gcaataattt gagatgtaat ctgcggtgag agaacaacgt ctccattgaa
     1621 ccctaagatc cataggtctt agctttaatg taaattcgct ttcacaagga agagaatccg
     1681 gtataagatt ataatggccg tatttgacgg ggtagttcat aatatttttc gaattcttta
     1741 tgatcgatga tttacagaat gctctaaaaa ctaattcaac tttatcagaa agatcaagtt
     1801 gataatttgg agttacactt tcgttacaag gttttgtttt ataaccttat attttaaaaa
     1861 taggaacttg aatttagaat aagaaaagta aaaaacaaat ttgaattcaa attaaaaaag
     1921 ttttcttaac ttatccaaat attcgttccg atttgggtcg gtctcagccg gagcccagga
     1981 agcaaaatct ttatccgttg tgggctcata gggccctgac tttccttcaa aacaaatcgc
     2041 gttttcagaa aggcaaacga gagtatgaaa tactccaggg acaatatcga ttccatatac
     2101 tggaccttgg gaacttaggt aatgagtttc ttggattgag ccatcatcat taaaaaggat
     2161 aaatcctaga tctcctttta acgccaaaaa ggtttccggt tttggtggga atttatgtct
     2221 gtgcgcttgt acgtaagtat cacgtgtgag cacgtttaaa aatctttgat atacttcgga
     2281 aagttcgtga aagttgtggt ttgctctttt acgaggggag gcattcgctt tttgcaatac
     2341 ttccaaaaaa agagaatccg taagtagttg tctgtggggt ttggagtcta gattcacagt
     2401 agtcaataag atatgatttg caggctgtgc aagtatttcc cgcatttacc ctttctataa
     2461 tttcttgata ttctacacct tcgtatctcg cggtttcaac tatagtttcg aaagcgactt
     2521 gtgcacagtg acatttatcc atttttgatc taactacttt tgggacggtt cccttaacaa
     2581 tgtaaatgag actcagtctt agtgtcaaat cgtacattga ttttttaaga attttttaaa
     2641 aatctaaaaa tttataaatt ttaaaagaga cataattttg aaaaagattt caaggaaggt
     2701 ttctgatttt agaggttttg gaatataagg tactctataa tttaaatcga tcccaaacta
     2761 tcaaagtttg tgttagattt caaaatgtag gaactacttc gtttcaaatt aaaaattagc
     2821 attctttcaa tcgagtgtga tatacccaag ttccatttct taattttccg attttttgcc
     2881 gaaacgactt atttttttcg atccattctt gtgtttcttc gctaatctga attaactttc
     2941 cgtttttagc gattttatag gtttgattta tatattcaca agcagagatg tgataatgag
     3001 tctgaatcgt ttttgttttt aaatcgaata caggacgtac taattcattt aattccttat
     3061 tctcaataaa aaaattttta gaaggatcaa ataaccaaaa ggtataacct ttgtttccag
     3121 tttccccttg atagagtatc aatctaatat ctttataacc atcgaaattc atatcttctg
     3181 ctataaaaaa ttcttcatct tcttgtggag aatcaattct ttcaatcttc agtgtctgga
     3241 cgaaaacgtt ttcacttcct tttgaaatct caatacgatc aaatacgtta tatatattga
     3301 ttccacctac aagatgaaat ttataaatag gtaaattcct atgaattgta aaattacata
     3361 ttgctccgcc acgtagatgt tctgatgtag aatttttaaa tttttcattg agaggaagaa
     3421 ttttacaacc ttctatgatt ttttcagagt tttgattttg actggtttga acgattgatt
     3481 tttgagtttc atttgaaata ttagaaaaaa ctgttatttg ataatttgta aaattttgaa
     3541 ttataatcca aatacttatt ccaattccca atgcaaaaat gaaaaagata aaaattttct
     3601 tctttaatat attagaattt acaaatattt ttttcattgg acttgcctta aaaccttagg
     3661 atgaatcatt agagttgttg aaaaattaat tttcttccgt tttttcataa gcctgaatgg
     3721 gtaaaaatcg tttgttgata tggatttttt caacaactct atttttaaat cttcaataaa
     3781 aagtattttg attcctataa aattgagtat cgtaaatttt tattacaaga gactatttcc
     3841 aaaatactga gtactttttt gttaacgtga attcgatata taatgaattc atttttctga
     3901 aaaaagtttg gatttgaact ttacaaattg atttttaaag tgtggaaatt attggtatga
     3961 aaaatctgtt ttaaacttca atacgacgta atctgtagga acactgcaaa cttaaatttt
     4021 gtagtaaatt ttcaaaatgt aggaactcat acttttagaa aatcttttct cgttttctta
     4081 tgtcgaattc acgttaacta atcttttgaa cttaatccca tactcatttt atttttttac
     4141 tgtaaaacaa acctttaaaa aacaaattct ttatacaccg aacttatatt attcgatgat
     4201 gatcgtaaaa ctgtcatttc atgcagatat ttgattttaa aaatgaaatt gtttagagtc
     4261 ttgaaaaaat tggcgcgccc agaaggagtc gaacctccga ccttctgatc cgtagtcaga
     4321 cgctctatcc agctgagcta tgggcgcgtg ggtcaatgga tgtaggattc caaatgagaa
     4381 aggtgtcttt caggaatcgt aagtccaatt ttttttgcac ttgtgtaatt gtatagcagt
     4441 aatccggaaa tccctagata aatcaaaata cccataagat ggattatatt tcctagccaa
     4501 gggcctgcta ttgggatcca agaaactaaa acactcacta aaagaaatcc tagaaaataa
     4561 agaaaattta ggaaagaaat tccggaatac tttcgaaccg tttggttctc ccaataaaaa
     4621 gtgaatccaa ttaaccaagt tccaaagaag ggtaacgaaa ctaagtagac caaaaatctt
     4681 tccgatctga aaaatcggtt tgcgatttcg ggaaaattac ggagaaccgg ttcgtatttt
     4741 tttaaatatt ttttgaagtt cattttccat ctccggaaaa aaaggtagag tagattcttt
     4801 ttcttgatac gcgttccatg cccctagtag gctataactt aaaaatgcga tccaagaaac
     4861 gtaactgata aaatctgtaa cgatcggatt cattctaatt aaagataaaa tccaactaat
     4921 cactggaaat tctctgagaa accagactat agaataaata acaataaagg cacagttaag
     4981 ttttaacgac tgcagaatat gaaaatacgc gaatttttgg tttttgcgga aaatccaaat
     5041 aaacaaccaa ccgaaaaaag gaacgtagga tagggctgcg atcaaacctg gaagttcttc
     5101 acttttgaga attctcaagg tttcttgaat caattcctgg gttttgaatc gttctgagga
     5161 cataagtgag aattcaagtg attcagttaa aatgaaagca aaatccggag acgcagggat
     5221 tcgaaccctg ggtacagtta cccgtacgac agtttagcaa actgctcctt tcggccactc
     5281 aggcacgtct ccaaaggttt gcagtcggag aaggtaggat tcgaacccac ggtgggatta
     5341 ccacgacggt tttcaagacc gctgctttag accactcagc cacttctcct gacgacggaa
     5401 ttactttacc gtgagaaaac ccctctgtgt caagggaatt gttctttgcg ttcttggatc
     5461 tttgtatttc ctggaatcac tatagataga aatgaaaagt gattctgagg gacataaaag
     5521 tagttctaaa atacaaattc ataaaggtaa aattttactt aaacctcgtt cttgggtgaa
     5581 tttaggttat tcgattgcaa attcagaaaa agaaactttc ttcttaaaaa atgcgattcc
     5641 gggtgaaacg gttgatgcgg ttcttcttaa aagatctggt tctttatttt ggggagttgc
     5701 ttccgaaatt caagaggttt catcggagag aatttcttcc gattgtagca tatttcctcg
     5761 ttgtggtggt tgttcttatc gtcacgtttc ttatcaaaaa gaattagaga tcaagaagtt
     5821 tctgcttcaa gaaacgttgg aacatttttt atccaaaaaa catattcaaa ttcctgaaat
     5881 tgaagttctc agcggtgatc cgaacggtta tagaaacacg gctcagatcc aattaggatt
     5941 tgctgggaat aaaagactcg caggttttta cgaggaattt tcccattcta ttgtaaatct
     6001 tcccgaagaa gggtgtaaaa atttgcctca agaaatgaat tttgcttttg ctgagttttt
     6061 aaaacaggaa gttaaggggt caaaacagat tttaaagtca aaaacacttt cctttcgatt
     6121 agaagggaca aaagttattt cctacaaaaa aaaatcggta aattttagtg aaaatattag
     6181 aattccagaa ttaaagaaga tcgtttggga aattccggca ggaggattct cccaagtaaa
     6241 tcgttatctc attgctcctt ggttggaaaa aatttttgaa ttagttccaa ataatcaaaa
     6301 tagaatatta gaattatatt gtggatcagg tttgatcgca attgctctta agtctaaggc
     6361 tacaagttgg ttgggttatg agatttcttc ggattgtgtt caacaagcaa agagaaacgt
     6421 tttactaaat ggtatttcat cttgtgattt taaaacgttg aatctggaaa cagattggat
     6481 tgattccgaa ggagttttga attcttcttt ttggattatg aatcctccta gagcgggact
     6541 ttctaaaaaa gttttacaaa ctctaataaa aacaagtcca aatggtttct tatattctag
     6601 ttgtaatcat tctacccttg taagagatct ttctctgttt ttaaataaag attataaact
     6661 ttctaatgta acgttagtcg acttttttcc aagaacgaaa cactttgaag ttatcgtaaa
     6721 agtcgaaaag aaagattaaa attttattat tactcagagt ttctatattt aaagtttttg
     6781 aaaaattaac tctccatttg ttttatggaa acggtttatt gaagcagttt tgttaatcgc
     6841 tactatggaa tttttcaaca actctattat ttttaactca aatatggctt tgtgataaaa
     6901 tttgttttgc taataaacgt aaattctgtg taaaaagatt ggaaataatt ttttaagtat
     6961 ataaaattct atttttacta aaacgaaaca ttgtctaaat attctaattt ctaaaaatgt
     7021 ttaaatctta tcaatttaaa ttgactatgt acaatttcat aaaaaataac gttatgtatc
     7081 gatatttgta tttcgtttta aaaatattca ttttaatttt tttgttactg caatgtaaac
     7141 aagaccaaga agattcaaaa gatccattta aagatttatc tgatgaagaa atcatgagtc
     7201 ttgttcagtt ttataatatt gttactccaa gatgtggtgc agacgtagcg atcgcaagaa
     7261 aaattgcatc cttttctttc gatgatattg aggttgttta ttcatattca gaagataagc
     7321 caattacgat ttgtggtatg gacaaaggat ttgcagaaat tacgattcag aagagtggca
     7381 gatacaaagt aggttctatg aaaagtggtt attataaaat taaatgtgga acttcaactc
     7441 tttctaatga aaagcatctt gcagtttatt taaataattc taatttaaat ccggtaaatg
     7501 gaagtgatga gacggggtct tttattattt tcaatgcaag tgcaggagat aaatttaaaa
     7561 ttaaccttat tgttagttcc agtggagttt attgtggaaa ttcatatggt ggggttgcgg
     7621 ggacacagat tgaagattcg gcagcgactg gaattttaca aaaactttaa tttcaattta
     7681 tatagaaata aactcgtggt atggaaataa gaaaagtata ggttaaaata aaaatttttc
     7741 gatttatctc attacaaaac cggagatttc ttccggtttt tttattcctt tttgaaacac
     7801 gtcgcgtttc aaattttact gataatcata ttattgtgtt ccaatatttt atacttacta
     7861 ctcggacacg tgaaaatgtt catcaaaaat taacaggtaa tttttttaaa gatatagaag
     7921 tccttacaaa attgcgccaa acctagaatt gttcgctttt tgaaacaggt gcaacataat
     7981 attcttttta tgctatttta tataactcta agtgaattcg tacgtaaatt ttattcaaga
     8041 ttttctcgaa attttttatt gtttagcaag attctataaa acgattttta atttttgcat
     8101 agtagctcaa gcggctaatt ttatgcggaa tacaatctaa aaatctataa tcttttcaaa
     8161 gaaaacgatc aattttttta tataagttta atttatgcaa gtttcttaaa ttaacaaaaa
     8221 tgttacttat tcttaagtaa tgtgtttctt tagtataatt tttatttatt aatttaatat
     8281 tatattctta agtacttatt actcaatgga tttttatttg ttacttttgt agcaaatatg
     8341 aaaaaaatta tttttttcat aacatgtttt ataaatccta ttgacgaatc ttttttatta
     8401 ttagtgttat tataaaaaaa caaggttatg gatgatcaaa gaataagttt tttatagtaa
     8461 caaacaggtt gtccgagctc taataaggag aaatgcaaat gtttagaaag ataaaatggt
     8521 ttatgatttt tctgttgtcg tttgtttttg aagtcgcaaa tttagcggct caatcacaag
     8581 ccgaactttt tgcaaagcct ggagttatcg gcgattcttt gagccaaggt ttttttggtg
     8641 ctaccgtgga aaaaaaaact caacgctggg cttatcctgt attagtcagt gagcaggcag
     8701 gctcttctgt ttcgtataac gttcttaaag gaccttggat agattttgag agttttctgc
     8761 aaggaaattg tgggctcttt tgtattgtaa gttctttgat aggaggaaac gtttctaccg
     8821 tagatcttcc tacaaatgcc ggaattacag gggccgaata tagttccgtt ttgagaactt
     8881 cgggaaagtg taaagatgtt accgcgatga aatggaagaa agaatggagt tggtggaatt
     8941 ggttttggcc tacttatcgt tgggtaaaag tccaagattg tcaaactcct gataaatttc
     9001 atcgatttgg tcttcgcgat tctggtactc aaatagaaat tatggagaag gtaaaaccca
     9061 cctttatttt tggaaccgca gcaggcaatc acgtgctttg tactgtactt acaacttcta
     9121 cctcttgttt ggatgaagcg cgatataaaa aagatattcg tgaagtaatg aaacgtttgg
     9181 cagctattgg gagtatcaaa ggtggagtgt tatttacgat tccgaatgta actacacttt
     9241 tctttttgga tcgatatagg gatccaaaag gaagaggaaa tttaacagga ttaaaagcgt
     9301 tttaccgtag tttcgtaact catgaaggtc aagttttaga ttcgagagaa gttaatcaga
     9361 ttacaaatta tttaagtatg ttgaacgatg aaatcaaagc tcaaggtgca gcgatgggat
     9421 ttgcggttgc ggatctaaaa gtagtctttg acgatttgaa agaaaatgga cgtcgtattg
     9481 aaagtcctag tggttggagt ccgggtaatg ctcgtgcaag ctggccttta ccaggacaac
     9541 ctggggtttt tagcttggac ggtgtacatc ctaacatgta tggacatgcc gtttttgcaa
     9601 atgagctaat taaagccata aattctcatt acggttttag tattcctcaa gttagcgaat
     9661 atgcagcttg gtattacgat agtttaaata gagatccaat tgatctaaaa aaatatctaa
     9721 aggaatatac ttttggaata tttatttctt ggattcttcg gacttttact taagcgaatt
     9781 tctatgaaat ttaaaaatat ataggtttta ctcagaacta tataacagag ctctaatatt
     9841 ttgtaataaa aatttatggc gcttcgtttt atatagctta gtaaaattag gctttttcat
     9901 taaattgata ttatgcgaat attatcaaaa atgaaaaatt catttatgca ggttacctaa
     9961 aataacagga gagtgtaatt gaaggtcgcc taatggtagg cgatgttcaa ttatttaggg
    10021 atttatttat gaaattcaaa aaagaatata tttttatact tgcagtattt ttaatattgt
    10081 tccttgtttt ttggcctgaa aattcaaaaa aacgagtcgt ttcaattgca gaagaaaaca
    10141 aagttgtctt aaaaacaaaa tattattctg aaatggatcc ttactatccg gatgctcctc
    10201 atccttttaa tgaagatcca gatctggaag ttcaagcgaa aaaactttgg ccggaagcat
    10261 tccgtcctaa aaaaactccc gaagaaaaag aacagattcg caaagaatgg gcggacttta
    10321 tagcaaggta tcccaaaaat ttatacattc cttcggagtt ccgacctcct ttgacggaaa
    10381 cagaagaaaa aaaagcgaga gaaagattag atacttttac ggatatagaa accaaaaacg
    10441 cgattatata ttctttagcg aaatatgcag aaccaggaaa agcgcctgaa gaaccttctt
    10501 ctcaaccaaa tgtagatcca aaggaacaac gtacttattt ccaatatcgg atcgaagaat
    10561 tagaatcaag aattcaatta attgaatata cgattcaaga aggaaggtta gatccagacc
    10621 aagctgaaac ggcatatcag gatttaggag attggaaaaa agaactttcg gaattaaaac
    10681 aggttcaaaa ccaaattcca gatttgtaat tttttctatt cactaaaata tttaagagag
    10741 agttctatgc gattattttc aatttgtata ttcattctat ggagttgtga gggaccgccg
    10801 agacctgaaa tgttaccggt tccagaagaa aaaaaagaaa ttccgttaga acaagtccaa
    10861 gaggaattaa attccgaaaa tccacaggtt agagcgcaag ctattttaga aatttctaat
    10921 agactgtata aaccttcttt gggtaaaatt cgaaatttac tcaaaaacga tgtcaatcct
    10981 gcggttaaag gaacggctgc cattgcgctc gggacctgga aagataagac ttctattccg
    11041 gaaatcataa aattattttc taaagattct ggagtgactc cggaaatttt actggaagct
    11101 cttgcaagaa tgggggatcc ttcttgtgct aatactatcc ttcctttttt acaatctcag
    11161 gatcacactt tgagattgat tgccgttgat accctggttc gtataggggc cgattctgcc
    11221 ggaaaagcga ttcttaattt agctcgcaaa aatcaagatc ctaaaattgc aaaaacgtat
    11281 gcaatggctt taggaaaact taaggttcgt tctgcggaat cttatctgat ggaacttgca
    11341 aaaatggcgg aaccatctcc tacgttagcc gctacttatc ttgctctggg aaggatttcc
    11401 agtaaaaaat cgattcctat tttaattcga ggactagcgg gagattttga taaaggaagt
    11461 gaaaattcca tgatcgcatt gattgagatt aaaagtccgg ctgcgattac gcctacaatt
    11521 ccaattttaa aacataaaaa tcgagatgtt cgttatcgtg cggtaaatgt tctttcagaa
    11581 attccttcct ctaaaaccgg gcctaaggtt ttaaaaattc ttgaggagaa tgagccgaac
    11641 tcggttgggc cggcagcttt ggttttaggc agaattggtt ttaaaccggc gcgtctaaca
    11701 attgaaaaaa gttttataaa ttctcagtta cccgatcgcg aaatgatcgg aagatcctta
    11761 ggttatttag gagataaaaa aagtattcca gttttattga atgttcttaa agaatcggaa
    11821 ggagagggca gatacggagc ggtttggtct ttgggagttt tacaggcaac agaagtttta
    11881 gacgatttaa ttgcagcatc aaaatctaag gattcaaaac tttctttgtt ggctatcgaa
    11941 gcacttgggt ttttaggatc tccaaaagcg ctttcaactt tgacagcgct cgcggaaaaa
    12001 aatccagatt cgtcctccat tatagtttcc gcaattgctt cgattccagg agaagaatca
    12061 cgcaaagttt tagaagattt tgcacaaaag aaaaacgttt ctttgcaaca ggttgcgatt
    12121 tccgaactcg gagaaagaaa ggaacgtgct agtattcccg ttttgatgaa aattttgcat
    12181 gaaaacgaag aagtaagttt taaactttta atgctttctc tctcatcgat tacaggaaag
    12241 aacttccatt ctcggaacga atggctgaat tggtataaac tcaactttaa gtaatcaggt
    12301 ttatgtttca ttttaaaacg atcctgtttg ttttaactgg atttattttt ttcgtttcgg
    12361 cttgtaaaac gcctcctcct aaagatccgt ggatcgttcc ttctcttaaa gagaaggaaa
    12421 aactattttt agctccttta aaagttgatg ggtttgtttc taaagattta ggaggaaggc
    12481 attatcctgc atcgaacgaa ctcagaatcg atcttttcaa accgtatatt gaaaatttag
    12541 aaggtggtta tttaggtgct ggaacggatc agaactttac atttatcgtt tgggcaaaga
    12601 gtaaatatgt atggttaatg gattttgatt atacgatttg tctaattaat cgaattcatc
    12661 ttttgttttt tagaattgcc gtagatcctg aatcgtatcg ggagctttgg gctcgaaaaa
    12721 ataagcatac ttcttttgaa atcataaaga aagaatggga gaaagatcca gaatggccac
    12781 tcattcgaga agcttgggaa gtggctcata gaggcaaatc agacgttcca caaagatgga
    12841 atgagcttga tcgaacgtct caaagatttg gccttaagac gtttattcat tctaaagaag
    12901 aatacaatta cattcgaaac atggttcttc aaggaagaat acaaatatta aaaggggaca
    12961 ttaatgctga aaaaagcatg agatctgtgg cggagagagc cgcaagattg aacgttccaa
    13021 ttcgagttgt ttatctttct aatatagaag actatttttc ttacagtgat agttttcgag
    13081 acaacctact gagtttaccc acggatgaaa agggagttgt tttgagaaca atgcaaaatg
    13141 gaaccaagga agaatatgga tcacctgacg gagaaaaaat tccggtggat tatcctttac
    13201 attataatgt tcaacctctg gaaaatttgc aggattggat gttattatct ggttatcttc
    13261 ataagggaat cctaatgcaa tttagaactc ctattcaaaa aggtttttct ataatcaaaa
    13321 gtgggcccgt agaagttttg aaatgagata ttttattttc ggatttttag tttttgtttt
    13381 tttgatctta aattgtattt caaaaaatca taatacaact tatttgaaaa ttacggaacg
    13441 tggaaattgt aaatctggtt ttggtcttta tgtgtttact tatggaagaa gtttatatcc
    13501 cgaccgtttc ttaaatgtag aagaagataa agaaagtcgt gaaattgttt atctatttta
    13561 tctaattcga attcctggaa aaaatatttt aattgattca ggctttttaa acgaatctta
    13621 caaaaaaaaa tttggttttt caagttttga aaatccagat cgcctaataa aaaaatgtgg
    13681 aattgatcca aaagaaatta cagatatagt acttacacat tttcattttg atcatgcagg
    13741 aggaattttt ctttttcctt cagcaatttt acacatacaa aatcacgatt tggatcttct
    13801 taaaaaacaa tcttactttc caaatcaatc tatgtattta aattctttaa taaaagcaaa
    13861 tcaaatccat tcgtttgatg gaacttattc acttctaccg ggattacaaa ttttatttac
    13921 gggtgggcat actcctggat ctcaagcttt ggaatggatt tctccttctg gaatgcaaat
    13981 tttatttact ggcgatgaat gttattttat tgaagaatgt aaaaatggaa ttggtcttcc
    14041 taaagaagcc gctttttctt taaaacgaaa tcgtgatttt atagaatata ttcggatctt
    14101 aaacggtaaa ggaacaaaga tacttacgtt acatgatcct tccattttgc aggaaggaga
    14161 agaaattacc cccggagttc gtgttcttga ttttttttaa aaatgggtgt tgttctatat
    14221 ttatttctga cttgtgttca actcaatttt cgctgtaaaa agaatccaag taatttgcta
    14281 tatctgttag atttatttca tttcgatctt aatccgttta atagtcgttt tagaagttta
    14341 tatcaattat aaaatttaca taaaaaaatt tgaaatatta cttttatcta acttggtttt
    14401 actactagaa cacataaaaa caatattatg atgagttttt tcaaaaatta gaatagtaaa
    14461 tccttttcag taactaacgt aagttcggtg taaccaatgt gaagccgatt gttaagttac
    14521 gatttataaa aacaacattg agttttttac tcaccaaatt cgtattaatt agagctcact
    14581 tctgtcttat tatattcaaa cttacttttc ttgaacattg ctgaattcgt tcaaatttga
    14641 ttgtatcgaa ttcactttac taaagtttta ttaaatccag actgtaattg ctaagattat
    14701 agttgataac atgatccaaa ataagaataa accgtaacac gtttgtaaag atctattcgg
    14761 attaaaaaac tcttttatca taatacctaa tagactgaaa gagaaaattc catatcctat
    14821 cggaataccc aaacgaagat catgaaaaaa ggccggtatt ataacaccta tgaacaaaag
    14881 aactgtaaat atagaattga gtttaacggt taaactttta taatataagg aaacttcctt
    14941 ctctttttcg attggcaagc ttttattttt tcgtaaaaga ttttcccaga tgatggacaa
    15001 agttcctcga acgttctttt cgggataggc atactcttta gctcgagtcg cttttatatc
    15061 tcttatgata tctgtgatga tttccatact aagaaattgt ccgataatca acaagaaggt
    15121 tgagattacc attaagacga gaacttggat ttttagaatt gaaacgttgt aagtccaaat
    15181 aactttgtca gtggtaatat cgtataagac tgcgacttga tagccgattt tcttcgtaat
    15241 ctctaggacc accgtgaaaa acggtagttt tatttttatt agtaacaaac tgtattactg
    15301 gttcagacga taattctgaa aacgtgctcg atatttttcc attgtattta atgtcgacca
    15361 ctttgcctag atataaatcg gaacctggtg tgataagatt tttgtatttt tgaaaaagtt
    15421 ggatcgtaaa aaaaatccga ttagagctgg gatgaacgtt ccgataacga accctgtttc
    15481 gaatcgggtt aaaattccta tcaagattcc caaagctggc cacttaataa aatgaaagcc
    15541 caaaatatta aaaacggagt ttctgcttca ccaggaaaga ttatattcat cgtattttaa
    15601 agtttagtta agttgtaaca agtcaattct ttgctaagac aaagaaataa aaaagctcga
    15661 agtaaaaact ccgagctttt atttttaata cgaaaataga ttttacgttt aatctttttc
    15721 gtagattttt ttaatttctt tactgtattt ttcagtgatc acatgacgtt tcattttaag
    15781 aagattggtc aactcgtctc caacttcaaa aggtttttta gctagaatta cgtgttgaac
    15841 ttgttcaaaa gacttaaacc cagttttagt actattgtag ctacgaactt ccttcttata
    15901 aaagtcgatc actttaggat ttttgattat ttcatcaatt ttagaagaat cgattccatt
    15961 ttctttacac caaacgccta aatgttccat atcaggaaca atgatcgcac ctaaaacttt
    16021 ttgatcctga ccgattacca tggattgttt gataaatgga gattcatcca ttttattttc
    16081 aattggaacc ggttctacgt tttctccacc taacaatact acggtgtctt tggctctacc
    16141 ggtcagtgta agagtttttt tgaaattaat aaaccctata tctccagtat tcatccaacc
    16201 gtctacgatg gtttttttag tgacttctgg atttttataa taacccttca ttacttgtgg
    16261 gccttttaca aaaacgattc ctttttgtcc taatttgcca gccaaaactt catattgatc
    16321 gttgatgtga gttagcacat taccgttttc gtctttgata atcagttcag atttaggaac
    16381 caaaaaacct acggaaccaa tgattggttt tacaaaaggt cttactgaaa ttacgggact
    16441 tgtttcggtc atgccgtacc cttctaaaac gagcatacct atatcgttaa agaagttatc
    16501 tacgtgtgat tgtagtgctc caccacccga taaagatgcc tttaatcttc ctccagtagc
    16561 ggcgcggatt ttagaaagaa cgatcgtatc taaagttttt gcgttgaaaa caagccctaa
    16621 acccactaaa gagaagaaaa gccaatttgg aagatggatc ccatagaccg gaagagtcag
    16681 gtaagccaga atcgaaattg cgcttaacgt aaaaggcccc gttagtaaaa ggacaatcag
    16741 ggatctgatt ccgattacaa gagatttcat tatatttctg ttttcgtaat caacttctag
    16801 tccatttaaa aatcttctag aagcattata gtgtttcgaa aagaaatacg cgagtttgaa
    16861 caaaacccta cgaattggag gggtttgttt tgggtcgttt actttattgt aaatatttgc
    16921 ataaacattt tcccaaacgc gaggggcaga agccataaag gaaggttttg ctttcgcgag
    16981 gtcgtttctg agatcggcta cttttgtata gtacgtttgg ataccgctcg aaatagctcc
    17041 gtattcgttt attctttcaa atatatgcca aattggtaat atagaaagca tactatccgt
    17101 aggcttgatt tcggtcaaaa gcataggaac tacgtagacc atttgatgaa tcatgttaga
    17161 atgcatcagc attacaccct taggcattcc agtggttcca gaagtataaa tgagagtaaa
    17221 aagatcttct ggtttaattt cttcgatcct tttttctgct tttttactac ctttggctct
    17281 aagggatctt ccttcttcaa ccaaatcata gattttatga atgttttttc cttttgcaga
    17341 ggaagactta tccataatga tgattgtttc tactttagga acttttgatt taaccttatt
    17401 gtatttttcc agcatcttat cattttcgat aaaaacgatt tttgcttccg agtgattgag
    17461 aatatattcc aattcagact cggtgacgtc cgttcctctt ggcacattgg ccgctccgga
    17521 aaattgaacc gcgtaatcgg ttaatatcca ttctagtctg ttgtctgcca aaactccgac
    17581 gtgttctctc gcttttaatc ctaactgaat gagcgcttcg gcaagcgcta tacccatgtc
    17641 ataaagttgg ttataagaag ttggatggaa ttctttatct tctcctttac tccaaaatac
    17701 aggtcgatct ccatatttct cggtggattg tatcaacata tccgcgaggt ttttatacat
    17761 tttcaattcc tcttaagtga gttttaccga actgatttcg gtaggttaaa ggctgattaa
    17821 actaaaagaa aaattaaaag agtcaatcaa attttagaaa gagaattcgg aaggtgcgct
    17881 gcaaaaagat aaaaggaaag tccgtctatc ttttgaaaga tagacggaga agaagatatt
    17941 attgttcttc acctgcagga gtagaagatt ccgaagcggg agcggcttct tcttttttac
    18001 tttctgcttt ttcttttttg gatttttttg atttcttaga tttctttgac ttttttgatt
    18061 tcttagattt ctttcctttt ttctcggact tagtttcttt tgggctttcc gtttgctcac
    18121 ttggggtctc tgaagtttct tctgcgacga gtgctgagaa tccggttaag gccatagcgg
    18181 cgatcaaaag ttggataaga attttcttaa aaagggtcat ttgtaaattt cctattgaat
    18241 agaatgattg attggagaag tccaacatcc tcaggaaaaa tgtaaatacg ttttttaaag
    18301 aacgaaatgg gaaggattcc attttttccc ggaagctacg gcagattcta atcgtttgag
    18361 atattctttt tttggaatct gataagctcc aagacttaga gtaactagat ttaattgttg
    18421 agtatcgaac agagtaaaat gatctttttt taaagtttca aataaatgaa agagtcctat
    18481 ttttccaaag tctggaatga aagaaaacat agattcaccg gcaaaaaaat ttccgattgc
    18541 aattccgtaa actcctccac ctaactttcc gttttcgtcc caaacttcta aagaatgagc
    18601 ataaccaagt ttatgaaatt cagtgtaact tttgataaaa agatctgtga tccaagtatc
    18661 ttcacctgga cgataagcac aacatcgcat cacttgttca aatgcacggt tgaatgtaat
    18721 cgtataacgt ttttgattga tttttctttt taatcgttta gaaatatgta gtttgttaag
    18781 atcaaaaata cttctcgggt ctaaacaata ccaaaggatc ggttgatccg accagggaaa
    18841 aataccgttt ttatacgcat ataaaagtcg ctcgggagaa agatcacctc cgaccgctac
    18901 aatttctcga tcccaaatgt gagggtttcg aaaaaactcg gagaagtctt tcaaggtttg
    18961 tttcctattt tagaattttc taaaacttta taatttagga ttttcatatt ttgtaagacg
    19021 gtaaaagtga aaaagattct tcgatggaat agaccggtcc atttgagaat gttttagaag
    19081 agtagatatg aaattcggaa accttaaaat tggaagaaac aaaatttgca aattcttcca
    19141 agtacataat tactcttgtt tcgttcgaat ttttaaaacg gccgattgta agatgaggct
    19201 gataattctg tcgatctata gaaaaaccaa gtttgcgaat tccggaattt aaagttttgt
    19261 gaagttgtga aagttcgatg gaaggtttta cagctgcaaa aaggatagaa ggagattttt
    19321 gtttcccgaa agttcccact gattttaaac tcagatcaaa ttcggtaaaa gatatttccg
    19381 agcaaaagtc ggatagaatg tccagacgtt cagaggattg ttcgcctaag aatactaagg
    19441 tgatgtgaaa gttttctttt ggaacccatc gaatgtctgg aagaccgtaa caaatcgaag
    19501 ttaattgttc ttttatttct tctggaatag agattccgag aaaagttctc atacttaaag
    19561 tttagaatcc ctttgggttt acgcaactag attcctacgt tattctttta tgaaattata
    19621 aacttctttt actcttaaaa ttcctctaag agaattgcat agaaataccg aatttgatcg
    19681 aaacaaatcg tccaaagaaa gagttttctc gtaaaatcct tttcgtttta aaaggcggtt
    19741 tctaaaaata ccgggaagta aacctgaaga catcgggggg gtaaagtaag aatttccaat
    19801 ttttacgaaa atattactga tacttccttc ggtgatttct tttttttcat tcaaaaataa
    19861 aatatcaaga tgacccgctt ctctagaacg ttttccttcc cggtcgtata tttctcttag
    19921 atttgttttg tgttttctga attcggaaga cgaattcatc aaagtattac atatttttaa
    19981 tgttcctttt ttggggaagt tttcgagtgt ttgaaactca agtttaaatt ttccgagata
    20041 atttaaactg atctttactc gataagtatt agagcttatg caatttgtgg aaactttttt
    20101 caaacaagaa atccattctt gttcggaaaa aggaaatccg aatgtttttg ctgaattttt
    20161 gatccttttt aaatgttctt tttgaaaata aaatattcca tttttataaa gtatggtttc
    20221 aaaaagagag aatttgttgg aagcttcagt aaaaaatttt gctttttcta aaatttcaag
    20281 ccattctttt tcaggatcag aatcccaagt aatccccgaa ccgattccaa tatttccttt
    20341 tccttttttt aattctaaag ttcggattcc gatcgaaaaa actgcgtttt ggtttggttg
    20401 aattactccg attgctccgg tataaactcc tctgggtttt tctaattctc gaatcagttg
    20461 catcgctcta agttttggtg ctcctgtgat cgatccacct ggaaaaagtt ctttaaaaat
    20521 atctttccat tcgattgaat ctaatagttc tgattggatc gtactcgtca tttgaaagat
    20581 cgttttatac ttttctaccg agaacaaatt ttgaacatga acacttcctt ctttgctaat
    20641 ttttccgagg tcatttcgca ttaaatctgt gatcattaga ttttctgctt tttccttgtc
    20701 ggaattgata agagcctcgg cgtttttttt atcctctttg ggagatttgc ctcttggata
    20761 ggttcctttc attggttttg taatcagagt tttttctttt ttttcaaaaa aaagttccgg
    20821 tgaaaaagaa agtatatccc aatcgtaggt tctaatccaa gatccgtagg gaacaggttg
    20881 tctttcggac agtgttttat aaaaagataa tatatctcct tcaaaatcaa aaaaaatttt
    20941 atcagtatag ttaatctgat aaatttctcc ctgataaagt ttggttcgaa tcatatctag
    21001 attttcaaaa taagttttac ggtttggaat cgaggaaatg taaaagccat aattttgaga
    21061 gggtcctgtt tcaatttcgg gaaatttttc ggggttttga aaaaccgcaa aatacaaaaa
    21121 cggcaaaacg gtatcgattt ttttccagtt catgtcggaa aaaaaataac ctgcctcata
    21181 ggaaataaaa ccggctacat aataaccttg ttttatataa acgtttattt cgttaagaga
    21241 agttaacagt gtatctaaat gataaacttc aatcgtttta attggattgc ggaagataat
    21301 tttcccgaaa ggatggaatc cttcgtcaaa aatcataaaa ggctggtcag agaatagtag
    21361 ttcttcgatt ctcattatag aacaaattta atttggattg atcattttgt ctcttcgttt
    21421 caaagaaatc gtaaagatct gcggaatcat ttttatttct ggaatgatct attatgtcct
    21481 cgcgctgatt ggaaggaaga ctgcgattta tccaagttat gctgccgcga tttggcctgc
    21541 ttctggagca gcacttggtt tcactttact ttttggaaat tatgcggttt taggagtttt
    21601 tttagcttct gttcttttca actttggaac ggatgtatta tctggagata atttatatct
    21661 taacttttta atcggttttt tttctgcatt tcaaagctat gttggaaaga tcgttcttac
    21721 ccgtaagatt cccggatata aaatttccga tcgtactcag tttgtatttc tttttatttt
    21781 tctagaagcg attgtatgtg taatcaacgc gaccggttct gttgcttcga tgtacttttt
    21841 gggagagatc gacttatcct caattcgtca gagttggttg acttggtggg tgggggaagt
    21901 acttggagtt tatgtaggag caccgtttat tctgttttgg tttagagggc catacaagct
    21961 atttcgatgg aaagaatttt ttgaatctgc gatattactt tttttaatcg tatttttttc
    22021 tcttacttca ttcgatttaa ctacttcagt ttttttcttc aattattcct taggttatgt
    22081 tttggttccc ctgattcttt ggtcggcatt tcgattgggg gaacgggcca gcagtttggc
    22141 agttatcttt tcttctatca tagcgatttt tggatcaatt tctacaaggt tcaatgcgga
    22201 atctattggg gagtctagta ttttacttca gttctttatc gcagttttat ccatcacgag
    22261 tttacttgtt gtgagtatgg tgaatgaaag aaaagaagtg gaagatcagc ttagaatttc
    22321 tcatcaaagt ttagaagaga aagtggaaga aagaactcat gaacttcttc gttctaatga
    22381 aattcttcga gaagaaattc aagaaaagaa tgaagcaagg gccgctcttg aaaaaagcca
    22441 gactcgatat atgggattgt ttgaacacct tcccgttgca attatcgagg cagactattc
    22501 tgaactcaaa cgagttttag attgtcttcc ttctgatatt caaggggaca ttttttccga
    22561 ttatatcgaa acacgtcccg attttgttcg gcattgtttt aattcgatcc aagtagttgg
    22621 agtaaatcaa gaaactgtaa atttgttgag ggtcgggtct atagatgagg tttataaagg
    22681 ctggagattt tttttcagtc aggataattt taaagttttt aaaagagttt taagaaagat
    22741 tcgcgaaaaa tcttattttt acgaagttga agttggtttt agggttaagg ataatacaag
    22801 acttgacatc aaaattcgct ggtcagttcc gcctggtttt gaatcttctc tttctagtgt
    22861 gattgtgact cttcttgatt ttacagaaat caaatccgca gaaagaaaat tgcaactctc
    22921 tctgaacgaa aaagaggtta tgttgaagga aattcatcat agagtaaaaa ataatcttca
    22981 agtgatttct tctttattat ccatgcaatc cgattacgtt caggataaac aaagcctttc
    23041 tgtttttata gaaagccaga atcgactcag gacgatgtcc atgattcatg aggaacttta
    23101 tcaatccgag aatttgggta aaattcaata ttctgtttat atcgaaaaac ttttaaatca
    23161 acttttccag gtttatggaa aatcagattc ggttgtatta gtaactttat tagagccttt
    23221 ggatattaca gttaaccgtg caattccgat cggattgatt atcaacgaat tagtttcaaa
    23281 ttctttaaag tatgcttttc cggaaggtag atcaattcct aacaaaccgg agttaagagt
    23341 ctcgttttct aaatcaggtg aaaatttaga aatgcgtgtt gaagacaatg gaattggtat
    23401 gccttttggt tttgatctga aggactctaa ttcgctcgga ttaaaacttg tgaatatact
    23461 tgtgagacaa ctaggtggta agatcgactt ttcatctgac tctaaaaaag gaactcagtt
    23521 taaaattcat attcctcttt cgattggttg atttagaact tgtcccaaat cctgtcgagc
    23581 gccaatagaa gcgagacgct gagtttcacc gatccttaga ggtgtttgct gaatttttcg
    23641 aatgacccgt gagattgagt ttcacaaaaa tgtgggaatt actacgaaaa ttgaacgaca
    23701 ttagaactac ttgaaagttt ccaaacgcga cttaatttgt aggaactacc gcatttgatt
    23761 aaaaatttct aaaaaatgat tacatagtcg ttcctgaaaa aatggaaaaa ctcaaatttt
    23821 gaggctaaaa gaagaatcta aaggatttca aaaaatttag ctttttctag tttaattttc
    23881 accacgtttt atataatttt ttaatgcttt ccggtgattt tatttcttac tatttgttct
    23941 tggatggcgt tttatttatg ttatacgaca tttgaggcct tttttaggga cgactacgta
    24001 aaatttttga gattttttaa gcctagggtc gccattttgc ccatcttaaa acatttttct
    24061 atgaaagttt attttcccgt aaagtgggaa ctcttacaaa aattataata acagaaaaat
    24121 agagttgtta aaaaattcat aacagagatt aacaaaattg cttcgatcga cggcttctca
    24181 tgcaacagaa ggagaattaa tttttcaata actataatat taaaaaactc taaatcatac
    24241 aatacaacag tttctgcggg gactctcaca ttttgttgaa gatttaaaaa tgattatttt
    24301 aaagttttgg agtaggctct taattttgaa agatgtagga actcatacga gttaaattac
    24361 gaaagatgta tttagacttt tgtaaagaaa caaaatcagt aggaactcct ataaattgaa
    24421 cgtgagttcg gcgtaagaaa atgagaaaaa attttttaaa agtatgagtt cccacatttc
    24481 aaagttttac cgtgaaatct aaatttgtga gagttcccac agattaagtc acataatgaa
    24541 tttttaaaca ttcattttta tggaaaaatc aggtttttag aaaaataaac tatggacttc
    24601 cgaattcacc tcaaatttag atttcacggt aaaacttttt ttgcattaaa tttacactga
    24661 gggaattttt atataaaata gtttttccat ttttataatg tccataaaac gacgatttta
    24721 tacaaaagtt taattaagac tatggttctt ttttggattt tatctagatt tctataaata
    24781 aattttatac attaaattag tatattaaaa ttaattaaac ttctagagcc tttttatatt
    24841 cctcaattaa aagttccgga tcttcagtac caacggaaat tcggatcaag tttggatcga
    24901 gtccgttttc ttttaaaaat tttcttcctt catcttgaat cactaagtcg taatgagcca
    24961 gatagacata aagcatattg agagtaaact cggtgccaaa acttggtcct tttaataaag
    25021 taagtcgatc ataaaacttt tctaatgaag ttgaaagttc aatcgataga actccagaat
    25081 gtatatttgg aagtctggta actttttgga agttttgaaa agaatctatt gcccctgtcc
    25141 aaaaaacttt tctaataccg ggttgttttg aaaaaaattc tgcgagtttt ttgacgttct
    25201 cgctgatttt aaaaactctt ttttcataat ctttgatttc ataagctagt ctttcacaat
    25261 ctctaaaata tggtttttca atccattctt tacatagcgg aagaatttcg gagaaccaat
    25321 ttgaattttt atttaatatt acagcaccca tcataaggtc accgtttcca caggcgaatt
    25381 tggttaaact ttccacgatt acatctacgt aggggagaat gttgattatc gctgatcctg
    25441 ccacggaaat atctacaatc aaaggaattt tgtaatggtc tacaatggat ttaagttttt
    25501 cgtaatccgg aaccaaaaga agtggattag tagggcattc cgtgataatt ccagcgactt
    25561 gctccgaatt ttgttttaaa aatatttcca gttcttctag gtcagtagcg ttgtgaatta
    25621 cgtaagaact ttctgtatat ttttctaata ttctaatatt atcaacatat agccaaccca
    25681 aacgaaccca aatagttttt cctttctttt gttgaattaa gcttaaggat tcaaaagcag
    25741 aatagacacc gttcattcca gaagcggaaa gaagtatttc aggatttaga tctccataga
    25801 aagaagatag agtagaaaga attttatcga ccggattttc tttttcaact ttctccctaa
    25861 aaatttcttg taggattcct ttttttaaaa ggaagtcctc tgccattcta gaagaagcaa
    25921 gacatccggt gtgttgaatg aaagaaagaa tttctttttc taaatctttt aaatctggaa
    25981 tgactaaggt tgtaattcct tcgtcttcga taatttcaaa attttgaatg gagaattttt
    26041 gtacgatccg gtttgcagct tttttggaag aaatgataaa ttggggcgtg ttgatttttt
    26101 ttgtatccct gttgtagtct aaaattctgg ctatataaga atgtgcgaca aatctgggat
    26161 aaccagactt caatctagaa agagtttccg ttcttttttc ttcgtaacca atcacatctg
    26221 acagttgtgg aagacttaca gaaaccgcgt ggatgttctc aaatggaatt ctttctccgc
    26281 aaagtgttcg gtgtggttcg ttgatttctt ttaacatttt atggattcca gtggttgttc
    26341 attgggaatt ttttaatatg taaatttatt aaaattctaa tgtgtttgag tttcggaaat
    26401 ttttcgaacc ctatcctctt ctgttaaggc tccgatcaat tcgtccaagt ctccttccat
    26461 aattgcagaa agattatggc tcgtaaaacc gattctatga tctgtacatc taccttgagg
    26521 aaaattataa gttcttactc tttcagaacg atctccactt ccaatcattt gttttttgat
    26581 cgcatccgaa gcttgctttt tatcttcggc ttgtttttct aaaattcgag cgcttaaaat
    26641 tctcaaagcc tttgccttat ttttatgctg agatttttcg tcctgacacg caactacaac
    26701 tccggtagga atatgggtaa tccgaaccgc agagtctgta gtatttacgt gctgacctcc
    26761 cgcaccggaa gaacgatata catcaattct aaggtcgctt tcattaattt ggacttcttc
    26821 ttcgtctgct tcgggaagaa ctgcaactgt cacagcgctc gtatgaattc ttcctcctga
    26881 ttcagtgctt ggaattcttt gaacccgatg tgtcccgccc tcgaacttaa aaaaatcgta
    26941 agcacgatca tcttctaaag cgaaaataat ttcttttaga ccaccgattc cagttggaga
    27001 agaatctata atttcggttt taattttttg tttgtccgca aatttagaat acattctaaa
    27061 taaatccgca acgaataacc ctgcttcttc tccgccggtt ccggccctga tttccacgag
    27121 aatatttttt cccgaattag gatctggagg taaaagtaga atttcgaatt ctctttcgag
    27181 agtttctagt tttagattcg cttctcgaat ttcttcctta agcatagaat gcatttcttc
    27241 gtctttttcg gactgaatca attcttctgc gtcttttcta tccttataga ttttgagata
    27301 ctcttctact ttgagataca gaggagtgag tctcgatctt tccttataaa gatttttcag
    27361 cgaagaagga tcttttgcct gatttaactc ttcactgatt cgaaggtatt tttcttgtat
    27421 tttttcaagt ctatctatca ttgaatgaac tcgacctttc ctttataaat caacgcactc
    27481 tatggaaaac catatttcct tcgcagaagt tttttctgaa aaatttctat ccttattgac
    27541 cgatcttaga ggatatcgaa gcccatttgg caaaaccgta ggaaatcctt ctgaactcat
    27601 tcaagaatgt attcaaaagg cctcgattag agccggtgca attggacttg ggctttctat
    27661 ttctaaaaga catttcggtt atttgacttt gttaccggaa atgatcttat tttatagaat
    27721 tcaaggtcat ctcgtaaaag atattgccgc tctttatgga aaagaatctc aagtatctcc
    27781 cgagattatg agttattgta tttttccgga taaaaatcac gccttgattc gttctatcgt
    27841 tagagacgtt ggtaccagag tactcgttag accggctact ttggaaatct ttcgttcaat
    27901 cgggtttcat ttgggatgga aattgtttca aaggaatgga aatttttctt caagattttc
    27961 ctggttgccg tatatcggct ccgttttaaa cggagggatt tcttttctag atacaaaaac
    28021 tactggtaga agggctaggg acctttttca aaaggaattg gaatttacag gccgatttga
    28081 acaatagact tggaaaaagt tttttattat cctgggaatt tttataataa cgttacggct
    28141 ttattataaa aaataaaaaa gtttctgagt tggactatca gtatattatg aaatttaaaa
    28201 ctattttgaa aaataaaatc aaaccctatt gttttgcaat ttttctagga atctatttgt
    28261 tctctcatga aaaaataata agcagtaaga tttcgttttt tcttaaacag atttttataa
    28321 aaaggaacat gatcctagtc ttatttggga tttctttttt taatttctgc aaaagtagtc
    28381 acgaaacttt tatcgaagaa attcaagaac tcgtcgaaca agaaaaatac gaaaaagctt
    28441 cggagaaatt gaaggaaaaa cttcaatttc ctaaagatag agacgaactt ctttctgcag
    28501 aagctccgga atctactcgg atcatagaat tttcaaacga tcgtttaaaa cttgtttgga
    28561 ccgaagatca aaagattttt tttcaggatc tcgcagcagg agaaaataat tccaggagtt
    28621 tggatcagat tccttccaat ctttctctct ctcaaaatgc gaattatgct ttggttgaat
    28681 acacgatgca agcttccagc ggttgtagat atgtagctat ttctttaaaa gattctagtc
    28741 tttcttatga agcaggtgct caggtttcct gtaaaagtcg aggatcgatt ttaccggatg
    28801 gatcaaaaat ttactatttc gttgatgata atctttacga agaaaaaacg gtcgagccta
    28861 gaaaaccagt tcttgtttta caaaaggaaa aaatcgtatc accttttcct aatttaaaaa
    28921 cacgtttttt aatgtatcct tcgggaaatt cttttttaat tttttcagga aacgctggtg
    28981 cctataattt atattggttt catccttttc aaaaaacagc agaaaagata gataaggata
    29041 ttctcagtcc aattttatat tatggaaatg gagaaagtgc ttattatatt ggtggagaaa
    29101 ttggtaaact acatcttaga agaattaatt tttcttctaa ggctaaaccg gtaatcacga
    29161 aactttttac tgttagtcga aaagaaatta atccctggaa gttatctaaa aaaaatgagt
    29221 ttttgtccgg ttactctggg aaggtgcatc tttggggtcc cgcaaaaaaa agtcaaaatc
    29281 ttccgatttt atgtgagcgc gtttttttga caggggacga tcgaattgtt tgtgaagcgg
    29341 agccaggcca attgtttctt agtaaattgg attttcaaac tgaggactgg agtatttgga
    29401 aactctatga agaagtaaga agtaaataag gtgagtttag aatttatctc gatcaccaat
    29461 agaagagaga cactttagct ttcaagaatg caggaactta ggttgaacgt ttacgaattt
    29521 tacagtagtt atccatcatc aaattttcgt aatttctagg ttttgtaata agttcaaaaa
    29581 tgaatagagt ttttgaaaaa tgaattctcc atctgtttct atttcatgga gatagtcgat
    29641 tgagccagtt ctgttaattt gaactgtaaa attttcagta actctaatgt gaagatttgt
    29701 tttatttaaa attttagtgg attatcaata ttatatatta gtaaatttct aatttttcat
    29761 atacaaattt ctttaggtta taagaataaa tttaaaatta gaggttctct actatttact
    29821 cccggagttg aggaaccata tctagtttta atataacttc ctcccccata agttttatcc
    29881 aaaaaagaac ctgaaggaat gactcgaatc gtcgattcta aattggattt tgtagcccat
    29941 tcttttagat ccgtttcgga aggattctca cctaacacga tcactcttga aacgaatgtt
    30001 tttttcactt tttcctgaaa ttcagggttt ttaaattcat ccagatagaa aattccaaat
    30061 cttgcaaaag gaaattgata agttgttagt gaattatttt cgatttcgtt agactgtatt
    30121 tccgtttttt ggaaagcggt taaatttttt ttccaggtcg ccgtaggagt tctagccaat
    30181 atgttttctt taaaagagat ttgtttattc ggatcaaaaa tataaactac ttcttgccaa
    30241 attttgagat caggatttga attttcaatc ggtgttaaaa ttgaacctgg tagaatataa
    30301 acaccgtagg ttctggataa attggaaaaa attcttaaat atgtagagct agggttcggt
    30361 ttttgttccg tattcaatcc aaatatagat ttaaaaagaa tctctaattt aataaaatgg
    30421 aatgcttctt caagatttgc ttttttaaaa acttcttggc gggaatttaa aaaatacaaa
    30481 aaacttccag tatgaggcgg aaaaaccact aaagtattct tttttaaaag cccgttttgt
    30541 ttggcttgtt tgagaggtgc ctccacaaat ttaagaaatc tttcttcgga agaaaaattt
    30601 tctaatctcc actctggctg aattacgact acgtttcctg catttctatc gtagccattt
    30661 gttaaaattt gatattcctt acgggtgagg gtgttgtatt gttccgatga aatttgtttt
    30721 cctgaaaaga tatacgcaat tcctaaaaaa ataggaatta agatgaatga agcggctacg
    30781 tttttccaaa atagaatcat attctttttt tttaatgtac taaaggggca tattccttga
    30841 gatataggtt taccgcgtcg agcatatatt cggtaaataa gggactaggt tcataagttt
    30901 gaactttttc ccatgagata taatcgtgct catcggagag aataatgtct cctcctagat
    30961 aatccgcgtg ataagcaata atgatacaag gaaaatttcc ttcgttaact ttgtgtttgt
    31021 gaatgaacaa tggctttgta gaaactctaa tttgtacttg cgaacctaat tcttcctcaa
    31081 tctcgcgttg catgctgagg ctccaatctt caaagaattc attttcgttc atcctcccgc
    31141 cgggcaaatc tcctaaacca gatttgcgat ctctgagaat tagaagttcg tctccttttc
    31201 ttaaaaaaag tttttgggta atctgaaaaa agccgtgttt gctcattcat tctccggatt
    31261 tcctacaggg gctgagattt tttccttatt gacaatcatt tttatattgg tttgtcattg
    31321 taggaatttg attatgaaac acaatcgaat cgtattactc agaattataa atagagtttt
    31381 caatactttg tgctaaaaca gggctttgca ataataattt atggtattta attttataag
    31441 attagtagta aatctgagag ttattacttt aagaaagtta tttctccaca aacttacttt
    31501 aatattagag ttgttgaaaa attaattctt gatctgtttc cgttgtattg aaacggacaa
    31561 ttgaagcaat tttataaatc ttcactatgg aatttttcaa caaccttatt aagtttattt
    31621 ctgtttttac ttggatctat aaaatcaagt attgataaag ttgtttgatc attgatttga
    31681 aaatgtttct tttatcaaac cagcgagtta aattctaaga tcgatttgaa taaaaaaatg
    31741 cgagaatcaa agttaaaata atgaatatta aattaagtat aaaaccagaa tgaagttgtt
    31801 ttctttccgt cggttttaga aaataagccg caaaaattac agaaataaaa ccgcctagat
    31861 gtgcccaacg tgctaccccg tcttccgtaa agacattggt aatgtccgag taaaccataa
    31921 tccaagcgac taaaaaaacc ggaaatggaa tgtttctttg attaaaacga agtgaaaaag
    31981 gggaaagtag tgcagctact gcggcgattc cggagatcgc gccggatgca cctacaactg
    32041 gagtgggatc atgcaagatc actcctcgga tgaaagaatc caacaaagaa gagatcaaag
    32101 ctgccataaa aaaaaacaaa agccatcttc cttttccggc tttatattct actgctcttc
    32161 caaggaaaaa aagataaaac atatttccaa atagatgtat taaatttccg tgatagaaca
    32221 cggctccaat ccaagagaga ggttgaattt gccccggatg atttaaaaaa tattgtcgaa
    32281 ttaaatgttc aggaagaaaa acgttcacga taaaaaaagt cgctaccatt aaaaaaacga
    32341 aaaaggtagt taaaggaaat tcaaaaagaa gagttcgaat caaagtgttt ttgtcctctc
    32401 aggaaataat aaattagata agaatttaaa atgattttta acttgataat cattctattt
    32461 gaaaattttt gatccctttg gttcccaaat ccagcgatgt aacatcgcgt tgtaatttcc
    32521 acaattattc taaagataat tttattttcg gccggatcca cattaaattg agaaagaatc
    32581 atgaaaatgt tttttgatat ttttaaatta ttttcaatgg attacgatta acttggaatc
    32641 ttgtttcatt aaaaaccgaa acctggctta aaaatttgca aaagaatcaa attctactaa
    32701 gcttttttag aaaaatcgga ttaaaaaatt ttggaaacaa tacaattgat tctttctaaa
    32761 tgtctttggc tagctacgtc taaaatggca cttttattta gagaaagtat tgaagaatcc
    32821 gattgaaatt ctcggatcat atttgtagtg attgtctcgg ttccttttct ttttaaaaac
    32881 ttggtgatcg cgtctcggat ttttttgaat ttgatcaatg aactttctct aagaaaattc
    32941 tttctttgga ttaaaagtaa gatcttttta ctgatttaag attgttattt ttttgaaacc
    33001 aattcaaatt ttcaccaagg aatctctata gaatttgaaa agagtcatcg tgtctaatca
    33061 aacttctgta tgaaattttt gtttttacga ctatcaaaaa ttcatttgat ataagttctt
    33121 tggtaaattc aagaaaggta atttatccaa ctaccaatct ctatgaaatt gaataccgta
    33181 aatttttatt acaaagtcat atttctattt cgatacaaaa tactagaatc ttatattata
    33241 agtttgtccc acaacctcaa agacttttac acaatcattc tttaggaatt tttaataaaa
    33301 tgtagtagtt tctacaaatt aggttgcatt tggcaatttg cgagcagttc taaatgtcgt
    33361 tatcagtaaa agttaaaatc taactcaaaa aaattataaa tttcagaata ggtggagtca
    33421 cattaaagtg ggcagtcttt taagcaatat ttctctcaaa ttcttcaggg ctcatataac
    33481 ctaatgttga atgagacctg aatctattgt aatacacatt cgtggcaaaa gtttagaaaa
    33541 aggttctaag acttcaactc tattaaataa gccttttagt ccataataaa atatgaatat
    33601 ttcaatggat tcttttctca attcttgaga aaagaaagat ttataaaatt tttttactaa
    33661 atcttgaact atttaagatc cgtttcttcc atttcaagaa ctgtaactaa cagagaaaaa
    33721 tcgcttgaat ttcaattaaa taaagaagta aattatgctg ctggacttaa tccataaaat
    33781 tccgaatcaa atggaagaga tattgggtcc tgaaggaagg atcaattttt cgctttttag
    33841 gaaagctcaa aacgcttttc aagttctcgc ttcgagcccc tgttatgttt gttaatttta
    33901 tttctgccga agaagggact cgaaccccca caaccttgcg gtcgctggca cctgaagcca
    33961 gtgcgtctac caattccgcc acttcggcga tttatagtga gaaattgctc ctacaatttc
    34021 gataggttta gcttttccgt catccattat tttggaattc attgacagac aagttgatcg
    34081 gattctatga tccagttaga atgaaagcag aaagaaaaac ttccgaaacc gagatcaaat
    34141 tggaaatgaa tcttcgagga accggtcaat atcagtttga tacagagatt ccttttttcg
    34201 aacatatgct ttcacatatt tctaaacatg gattgatcga tttaaatctt tggttaagag
    34261 gagatattga aatcgattgt catcattccg tggaagatac tgcaatttta atgggagcta
    34321 caattcataa acaattaggt gataaggccg gaatttttag atatggacat tttactctta
    34381 ctatggatga agttcttact accgttgccg tggatttagg tggtagatac ttttttaaat
    34441 acactgggcc tgagctaacg ggcaagtttg gaatttatga tgcagaactt tctttggaat
    34501 ttttacaaaa gcttgctctc aatgcaaaga tgaatctaca cgtagttgtt cattacggag
    34561 ataacaaaca tcatgttcac gaatctattt ttaaagcttt aggtaaagca ctcagaatgg
    34621 cgattgcaca ggactctgca gccgcaggtg caattccttc cactaaagga gtcttagaat
    34681 gatcgccatt cttgattatg gaatgggaaa tattcattct tgtttaaaag ccgtatctct
    34741 ttatactaag gattttgttt ttacaaaaga tcattcaacg attgaaaatt caaaagctct
    34801 aatattacca ggtgacggac attttgataa agcgatggag aacttgaatt caactggact
    34861 tcggaaaacg attgataaac acgtaacttc cggaaaacct cttttcggaa tttgtatcgg
    34921 ctttcaaatt ctttttgaat cttcagaaga gatcgctcaa ggttcaaaaa aagagcagat
    34981 cgaaggttta ggatatatca aaggtaaaat caaaaaattt cacggaaagg attttaaagt
    35041 tccgcatatt ggttggaatc gccttcaaat tcgtagaaaa gataaaagtg ttcttttaaa
    35101 aggaattgga gatcaatctt ttttttactt tattcattct tatagaccta ctgatgctga
    35161 aggaaatgcg atcaccggac tttgtgatta ctaccaggaa aaatttccag ccgttgtaga
    35221 gaaaaataat attttcggaa cgcagttcca tcctgaaaaa tcacataccc acggacttaa
    35281 acttttggag aattttattc gttttatatg attgtaattc ctgctataga tctattcgat
    35341 aattgtgcag ttcgtttatt taagggaaac tatgaagaaa agaaaatcta ttcttccgaa
    35401 ccttggaaac ttgcggaaag ttttgctaag aatggggcga ctttgcttca tctagtagat
    35461 ttaaacggag ctagaaatca actcggtgtc aatgaagatt ctattttgaa aatccgagag
    35521 actacttccc tcaaagtgca gttaggtggt ggaattcgtg ataaagaaaa attggcttat
    35581 tacgataaga ttggaatcaa tcgttttatt cttggaaccg ctgctgttac aaatccggat
    35641 cttttgaaat atgcactcga taattacgga aaagaaagag tcgtggtagc ggtcgatgca
    35701 agagatggga ttgtaaaaat tgcaggttgg gaaaaagatt caggtattca ttacagagac
    35761 ttattagagc ggcttgtaaa agcgggaatt gaacatattg tttttacaga tattgctcaa
    35821 gatggaacac tcgcaggtcc gaatctggaa gcatatagag aaatattaaa ttcttatccg
    35881 tttcaagtaa ttgcttccgg tggaattgca tctctcaagg atttgatgga tctttcttct
    35941 cttaaaacta aaatttctct ctacggagtg attactggaa aagctttgta cgaaggaaag
    36001 ctggatcttg caaaagcaat ttcttccatt taaggaaaca gaaaatagaa ttagattttt
    36061 ctttccatct gaaaaggaac cacacataaa ggtaaatcta tcttacaaga ttttgggata
    36121 ttcatgaatc aattttctaa aaataaaata tcaattatac tttccgtgtt ggggctgatt
    36181 ttttcttttt tactcatcca aaaatattac ggtgatccta gttcggtggg agaaaccatt
    36241 tgtaatgcac tgagtgaatc cggttcttgt gataaggttt ctgaaagcgc ttattctgca
    36301 attcgaaacg ttcctggttt aggagatctt ccgatcgctt tgttcggttt cctgttttat
    36361 ggttttgtag gttttctttt tgttttttca gaaattaaaa aagaatccgc agaagcaaat
    36421 cttagattag cgttttatgt tttagttctt ggacttgttg ccgacttagg attattttta
    36481 ctctctgttg gagtaattaa agcgttatgc ggtctttgtg ctgcaacgta tgtagtaacg
    36541 attgcacttc ttatcgtgaa ttttcccaca tttaaatctc tttcggataa atcgattgga
    36601 accgttttaa attctttaaa cggaaatgtt ttcaatttta ttatcgttat actttccttt
    36661 tttgttctag gactttacgg gggaaaaatt tctacgggtg gagcaagact tgtatccggg
    36721 gctgccaatg gggaaaagtc tatttcggaa caattgaaag aatttggaac aactccaacg
    36781 gtttccattg atttaaaaga tgtacctgtt gtaggcgatc caaatgcacc gattacgatt
    36841 gtaaaatatg cagattttaa ttgtggtcat tgtatgcata caagtaagat tctaaaatct
    36901 ttcttaagcg agtataacgg aattattaaa gtcgcttata aaaattttcc tttggatgga
    36961 aattgtaatc gtcttgtcgg aagaaaatct cccgaagcga gctcttgtgt ggctgcaagt
    37021 gcggcgcttt gtgctaatga gcagaaaaag ttttatccgg tttatactgg tctttatgat
    37081 gataatgagg caggggtgat gcacactgca gtaaccgtta ctcgtcttgc tgaaaagaac
    37141 ggtctgaaca tgaaccagtt tagatcttgt atgagttcta caaaaattag agatcagatc
    37201 aatcgtgaag tggatgaggc cgaaaaactg aaaatcaatt cgactcctac cttgttcatt
    37261 aacagcaaac ctcttccaaa aagtggaact cctaacgttg atttcttaca ccaattgatt
    37321 cggcagctta tcaattaggg tagatctttt attttagaaa tatggagaac gaaaaacgat
    37381 tctgcagaaa ttgcggtacg catattttag cggaatctat ccaatgttta ttctgcggat
    37441 cttttcaatc tctaaactca atatcttttt ttcgttacat tgccgaaagt aaatttttga
    37501 gaactaaaat tttctatccg attttaccag ttttgggttt gtttcttatt gtgattcatg
    37561 ttttgactcg ttttgaaaaa gttccgcttt tggtatcgat tttgtttttt gtgtgggctt
    37621 ttgtcttttc tgtctccggt tggatcggcg agttgatctt agatttaaaa ttccgaggag
    37681 atgtaaaaga ttttaaggaa ggatttatag aatggcaaaa gcgtctctat gatcgttctc
    37741 cttatttttc ttatttcgga atgattttgt tcgttgccgt tcctttaatc caatggcaaa
    37801 attctctttg gttttccctg tcttccgcag ggatctggac tttattgatt tcttttattt
    37861 ttttggtcat ccttccctta ctttagaaaa ttatttattt ctaaagtaat gaataaagtg
    37921 agttcgatgt aagaaaatct gggcgaatcc cgccaatagt ccgtaaaaga aagattaaat
    37981 gaaataggcg ggaccgggct ctcagctcca gtcaagttat tgtatactct agttatacat
    38041 tcaatttttt taatttcaat aacttgactc cgcattgatc cctttcgcgt tgattcacgt
    38101 taaataatga tccgtctcaa aaaataattt agaattattg tttgagagta atttgctttc
    38161 atttgtaaaa cgaaaaaatt tcagtttggt atttttcgag cggaaaagag acgcctaagt
    38221 ttttcaattc tttctataaa aatagaactt tcatattttg ggaccttgtg aattgtgttt
    38281 tactatgtca aaattttcta ttttcaaaaa aattctcttt ggaattttaa tcttactttc
    38341 tttagcattt actctgattt tacatacgat tttttttaaa cctattacac ttggattatt
    38401 ttatgaaaaa attttctggg aatcaatttt agaagatcca gaatatctaa cttctcttgg
    38461 tattttgaat cgctttggaa ttggaggtta tcaaaaaaaa cttacggata tatcgattga
    38521 aaaacaagaa caagacttaa aaaaagcaaa aaaggatcta gagattcttt tatcttacgg
    38581 aaaagaaaat ttatcaggac aagaattact ttcttttgaa attctagaat ggtctcttcg
    38641 attaaaaatt tctggtgaaa gatttttatt tcacgattat cctgcaaatc aactatttgg
    38701 agttcaaagt cagcttccta cttttttagc tacacaacat cctgtcacat cttctcaaga
    38761 tgtagaagat tacattgcaa gattggaagc tattcctaaa aaaatagatc aactcataga
    38821 aggaattttg tttagggata aaaacggtat tctaccgcca gattttattt tggatcgatt
    38881 gatttcggaa gtcaaagggt ttgtagcggt tccggcaaag aaaaatcttc tttatacgac
    38941 attcgaaaag aaaattaaaa aaatcgattc ggtttccgtg gattttcaaa atcgttcttt
    39001 agaacgagtg aaacaatcga ttgaatcaaa agtatatcct gcatattcaa aattactaat
    39061 tcttttttta aaacagaaag aacacgcgga ttcaagggca ggggtttgga aacttccaga
    39121 tggagatctt tattatattc atgaattaaa aaaacatact acgaccgaat tgactccaga
    39181 agaaattcat aatataggat tatccgaagt ttctagaatt caaaacgaaa tgaaaataat
    39241 tttgaaaaag gtcggaaaga atatgcctat tccgattgct atgtcggaac ttagaaaaga
    39301 tcctaagttc ttatttccag acaccgaaga aggcaaactt catgctttag aagaatataa
    39361 gaaaattcta aaagattctg aagaaaaaac taaatcctta ttttttagaa tgccgaaaag
    39421 taaggttgaa gtagaaagaa ttccagtctt taaagaaaag actgcaccgg gagcgtatta
    39481 cgacgaacct gcgttagacg gttctcgacc tggtattttt tatgcgaatc ttcgagatac
    39541 aaaagaaatt cctaaatttg gtatgaaaac tttgacgtat cacgaaacaa tccctgggca
    39601 tcacttacag attgcaatca tgcaagaatt agaaaaactt cctcgtttta gaaacacggc
    39661 tacatttacg gcttatgtag aaggttgggc cttatatgcg gaacgtcttg caaaggacta
    39721 tgattttttt caagatccat actcggattt aggaaggctt caagcggaat tgttccgtgc
    39781 ggttcggctc gttgtcgata cagggttgca ctataaaagg tggaatagag aacaagcgat
    39841 ctcttatatg atacaaaata ctggaatggc tccgaaagac gtgactgcgg aaatagaaag
    39901 atatgtagtt tatcctggcc aggcttgttc ttataaactc ggaatgttga aaattttaga
    39961 actcagagaa aaagtaaagg ctcgtaaaaa ggaaactttt gatattcgag agtttcattc
    40021 agtggttttg aataatggtt ctttgccgct gaacatctta gaaaaactta tacaagatga
    40081 attgttaaac gaccaggaaa aaaaataaat tggaacttct atatgatgat ttattgattg
    40141 gatgataatt gctaaacaat gattttatct gatagtccta atcagagaat ttttagattt
    40201 tatggagttc ttactactcg gacgcataaa aataatatgc gctacacttg tttcaaaact
    40261 tagaatatga gatcctttta aaaaagctaa ccattctagg cttggcacaa tttcaagagg
    40321 acttctatat ttttaaaaaa attacctatt catttttgat tctattttca tgtatgcaaa
    40381 tagtaagata caaacgttag attttgacaa gttatacttt attacaacag tttattaatt
    40441 ttgaatgtct tttcatgatt aatgaattat atgttccatg tttttaaata agagcttgtc
    40501 caaagacctc aaaaaatttt acacgataat tctttagaaa tttttaataa aatgcagtag
    40561 ttcctacaaa ttaagtcgta tttggtaatt tatgaacttt tgagtagttc tataatgtca
    40621 ttaaattttc gtagtgttcc cacattggac ggttttgcaa taagcgctaa atacattcga
    40681 ttcgatttag aacttgttca aaatatatat aaaatcctag aaaatagctt tagggtaatt
    40741 acttacttat aactgattta taaaaattga atactgttaa ttttattaca ggattctatt
    40801 tcaatacaaa atactgcata atccaacgtg agtttgacgt aaagaaccca tgattctgaa
    40861 aaaagctgga atctaaactt tacagattaa tttaaatgtg ggaactacca cgaatctaga
    40921 ttttcacaat taaacttata aaaattcaga tattctctga gcaaaaatgg ttttgatcca
    40981 taaaaataaa aatgaatgta ggaattctta caaaacctat ctcaattttt ttattttaac
    41041 aagagctaat tattagtttt tattgggttc tgtagatggt ttcagtatca gcaacatttt
    41101 gaaattgatt ttaagtttta tgaaataacg gagtgtgatt aagagtttta tcttttcccg
    41161 cgatatagga ttgttcaatg gctgcgtgta aatattcttt tgcataatca attgcttcga
    41221 tcaaattttt tcctagagct agataagaag caattgcgga agaatacgta catcctgttc
    41281 catgtggata aaacccattt acaaacggtt tttcaaattt agaaattttt ttaccatcat
    41341 acaaaacgtc gatcgcaact ttctcgtttt gtaaatgacc tccttttaaa agagttggga
    41401 ctttaaactt ttcgaatatt tcttttgcaa gatcaggcat ttccgcactt gtatttattt
    41461 tttttccgga aagaatttct gcttcatcta ggttaggtgt aattaagttt ccaatcggga
    41521 ttaattttgt taacaaaaca tcgatcgcag aatcttgtaa aagttttgcg ccgcttgtcg
    41581 ctaccattac tggatcgatt actaaaaaaa aatggttttc ctctttcttt ctttttgaaa
    41641 gaatagaact cgttgtttca ataatagatg tagaaaataa cattccggtt ttaattgctt
    41701 tcactggaaa ataatccaga actgccaaga tttgtttttc taaaaaattt gcattcactt
    41761 ctaaaattcc agtaacactc gaaggatttt gagaagttag acaagtaatt gcggaagttc
    41821 cgaaagtacc cagagctgta aatgttttta aatctgcttg aattccggct cctcctccag
    41881 aatccgaacc cgcaatcgtc agtgtgactg gtttgatgtt ttcattatac attcaatttc
    41941 tctaatgtag ttttaagatg aatcttttat ttatcgaata ctattcataa ctatataata
    42001 aagtgcctaa tattttgtat ggaaccagcg ttttgtgata aaattaacgg tattcaattt
    42061 tatagagatc agtaatataa aacttaaaaa aatgtcttaa aattttaaga caacaatctt
    42121 attaaatctt agataaaatg ttctgaattt taaggcaaat ctttgatttc aaacctaaaa
    42181 ttttacaatg ttttgcgcgt tatccttttt cacgactgtg ctcgctaatt cgggaggttc
    42241 tttgttttac gaccatcatc cataaaaatt cattttataa aagtttcttt aaacattttc
    42301 ctaaaatgga atagaaatca accaattcgt ccaaaatcat tttgtaaatt tttaacaaaa
    42361 atagttatgc agtagttccc acagatttgt ctctttttat gagttcatag ttttttaacc
    42421 attttttcat aagattgttt ttgtggagtt cctcattttt gaaagttact gatccttaaa
    42481 attgagtgtc taaattctta ttacgtgagt tcgacgtaag aaatctgggc gaatcccgcc
    42541 aatagtccgt aaaaaaagat ttaatggaac agtcgggacc gggctctcag ctccagtcaa
    42601 gttattgtgt actatagtta tacattcaat ttctttaatt tcaataactt gactccgcat
    42661 cgatcccttt cgcgttaaat tcttattgca aaatcatgtt tcagcgcaaa ataccgggta
    42721 atttatttta tagttctgag tagcgttata gttttatata agtttccacg tttttgtaaa
    42781 attaaaacgt ttcacttcta ttggtgttcg atagattttg gaaagttcta catagctttg
    42841 aataaaataa caattcttaa atttaagaat aagtttttat caaaaaaatc aaataaataa
    42901 tttaaattca tacttctaca attttaaagt ttatttttgg ctttgatcta ttttcgcttt
    42961 ttttgtttaa caacacttat agatgttagt tttctttttt taagaagtga tttagatgga
    43021 atcatatctg gccaaccaaa cactttccaa tctatcttgt ctgcaaaatc aaatttgact
    43081 ccttcatctt caagaatttt cctctgtaaa attgaacgac ccgtgtctcc tctgaaggaa
    43141 atttttccct gactattgat aactctttgc caagggactt tttgttcttg atccttagaa
    43201 agagcgttta acgcgtaccc gacggcacga gctgctctag gttttcctaa aagtgccgct
    43261 attcttccgt aagaagttac ttttcctttg ggaatttttt ttaccaaaac gtaaacttcc
    43321 ttaaaaaatg aaatttctga atttactttt ttatgtttca cgttatttac cttaaaattg
    43381 atttttcagt caaagtgttt ttctaaaatt tgaaaatgag tatattcatt ttttagaata
    43441 ttttttaaaa aattagaata aagtttttga aaaattaact cttcatttgt ttccgttgtg
    43501 ttgaagcaga cgattgaatt gattttgcta aactccataa tggaattttc aataaatata
    43561 atatataaat gttcgtcaat aacatgtagg tttgctaatt aatctatttt taatattttt
    43621 tatagaacat tttggatgtg ctttcaattt ttaaatttcc aaaaaagttt ttcttattac
    43681 gagtgattcg ctaaaattac tcataactat ataataaagt gcctaatatt ttgcatggaa
    43741 tcagtgtttt gtgataaaat taatgttact taattttata gagatcagta attcacatta
    43801 gtttagagct tgttccaaaa tctcaaaaaa tttacgcgat cattctttag aaatttttaa
    43861 tattatgcaa tagttcctac atttttgtga aactcaatgc atcgcttcta tggttgttct
    43921 gtgaaactca gcgtctcact ccccatcata accttaccca caagtatttg gatctcaata
    43981 taaatctgtc gg
//
LOCUS       DCFLDGKI_3             39973 bp    DNA     linear       08-DEC-2021
DEFINITION  Genus species strain strain.
ACCESSION   
VERSION
KEYWORDS    .
SOURCE      Genus species
  ORGANISM  Genus species
            Unclassified.
COMMENT     Annotated using prokka 1.14.6 from
            https://github.com/tseemann/prokka.
FEATURES             Location/Qualifiers
     source          1..39973
                     /organism="Genus species"
                     /mol_type="genomic DNA"
                     /strain="strain"
     gene            complement(219..2048)
                     /gene="sasA_1"
                     /locus_tag="DCFLDGKI_00120"
     CDS             complement(219..2048)
                     /gene="sasA_1"
                     /locus_tag="DCFLDGKI_00120"
                     /EC_number="2.7.-.-"
                     /inference="ab initio prediction:Prodigal:002006"
                     /inference="protein motif:HAMAP:MF_01837"
                     /codon_start=1
                     /transl_table=11
                     /product="Adaptive-response sensory-kinase SasA"
                     /protein_id="X:DCFLDGKI_00120"
                     /translation="MTIRRLIALGPIVYLILLIVCFQLIFALIIRSFHFFSLESYGFI
                     FTLLVGAILGFITYIVSVRVLKLTSSKFLRRIFPFLQFSNSEIVKYLSILDQFKNDLI
                     ATNLTGLVCEKILKFIQTIIPTKKVIVFFWKEEMGKFAPFPDSGEIQFFIFDPFLLWI
                     TENDRIYNFKEFATDPSLSKIRNSAENFFTKTEAELVVPLILNKSLLGIIVLGERQNR
                     KNYTLSEINKLNEIRSVSVMALSNAIFYERLIELTETLEEKVKIRTQELEETQSQLIM
                     SEKMASLGIMVAGIAHEINTPAGVINGAADNLDQNMNYLVQNVFDVVLFARYRKLRKN
                     FELALLHLLRDKKKSELDSKEKFRLKNQLKEEMKSMNFSPTLTSELSNFIIENQIGKE
                     RKYIYNIILKDDDRGYFMLKNAAYINRNIKNIRYAIRNIVRIVKALKSYSHLDQSKTF
                     SSSNIIEGMETTLIILNNQIKYGIDVIKNFQEIPLVICNPDELNQVWTNLIQNSIQAL
                     KGKGKIEISVFPWNGYVVVEIEDNGPGIPAKIQDRIWDPFFTTKDQGEGTGLGLGIVK
                     GIVEKHKGKITLNSNPGKTVFRVELPINPENNIVKVETRNKKL"
     gene            2066..3022
                     /gene="rsgA_1"
                     /locus_tag="DCFLDGKI_00121"
     CDS             2066..3022
                     /gene="rsgA_1"
                     /locus_tag="DCFLDGKI_00121"
                     /EC_number="3.6.1.-"
                     /inference="ab initio prediction:Prodigal:002006"
                     /inference="similar to AA sequence:UniProtKB:Q8ZKB0"
                     /codon_start=1
                     /transl_table=11
                     /product="Small ribosomal subunit biogenesis GTPase RsgA"
                     /protein_id="X:DCFLDGKI_00121"
                     /db_xref="COG:COG1162"
                     /translation="MLESDSSVKEFFTISRVYGAYYEIYSSKRGIVRAFLRGRLRTVA
                     AQERHPFVVGDKILAEFSTGKDWVICERLERSSFLTRKSREGDTQVLCANVDQTAVLA
                     SLKSPETKDGFLDRCLAAVFTSGTQPLILFTKLDLVSEVEAENRMKVYRNLGYKVLGI
                     SCTTGQGIPELQKYLHGKMTFLVGNSGVGKSTLINLLTQTQVQKTSGISISKDKGKHT
                     TTNSLLLILEDGTALIDSPGIKEWGILHLKKEEILESFPELSSQKKHCEEPNCCKLSS
                     DCAMLSALEKEALTSERKKSLESMLTSLDNPHRVTRRDRISK"
     gene            3019..4320
                     /locus_tag="DCFLDGKI_00122"
     CDS             3019..4320
                     /locus_tag="DCFLDGKI_00122"
                     /inference="ab initio prediction:Prodigal:002006"
                     /codon_start=1
                     /transl_table=11
                     /product="hypothetical protein"
                     /protein_id="X:DCFLDGKI_00122"
                     /translation="MKVTHSCLEFDSIEGLIDFAREFETGSMIRFLSPIEDNSGNVLV
                     KEEVQVKESTLARLKDIKGQYTPKFEVKLNKELLEQIQNILAIKIVNQLKVTDMKFLK
                     FMYENTNYNFKGIIRNSLLSKKTILTLLKVYNQNLNFFKYISELGLLSLGIVMIPDTM
                     RFRLLRRYAFTAGILMDVPRIGVDKFTKLPSDDNEKVRVAHKCSDILQKLDLIEFTYG
                     SISNHMPLGMIEDSTSSDKAAPGENIDETFLDDIISNDGESDSKVDDSREDAIPEKSY
                     DIFQALLTDALKLARYIANVSHNAADKDYVMEELVYYIAYNTSKKYFDELLANPLVAT
                     FKEFEVNVKRLRKIAEVEMKCVYPPSAWAYPKPKSSQVLCKNKVWDCPNIVMGWDIHV
                     ITAQEAFGWVGISLPVDNYPKCRLEEELDAIMVEPEKPKKK"
     gene            4454..5383
                     /locus_tag="DCFLDGKI_00123"
     CDS             4454..5383
                     /locus_tag="DCFLDGKI_00123"
                     /inference="ab initio prediction:Prodigal:002006"
                     /codon_start=1
                     /transl_table=11
                     /product="hypothetical protein"
                     /protein_id="X:DCFLDGKI_00123"
                     /translation="MKRYLSIVVLCTFAMLLLVCSTNKSSGSDQVKTESNATSARIVW
                     LLGDVKILSDSGEKKAELGASLSSTDRVVTGPNGGAEIMVADSGIIKMSKNSDIEISS
                     LMNPNGSDTNVQVNYGKIVTMVKKGQKTTEFTVSTPTALAGVRGTSFLTSVESPEGSK
                     INCAKANCTVRFAVIEGTIAVSKKGESSEVILSKNRELRIEKNQKLTDKLIRSLQNDS
                     LSEMKELIVLHKNETFEYGKLVEELKSSSEELKILSQSGSVEEVKAAFQKREADRNNA
                     DEITKTAKAVNETKYVQQDVQKEKLKLNPKETF"
     gene            5494..7155
                     /locus_tag="DCFLDGKI_00124"
     CDS             5494..7155
                     /locus_tag="DCFLDGKI_00124"
                     /inference="ab initio prediction:Prodigal:002006"
                     /codon_start=1
                     /transl_table=11
                     /product="hypothetical protein"
                     /protein_id="X:DCFLDGKI_00124"
                     /translation="MDFSFNLVDNNGTVMRSTFSLIRFFTFSFSFLWILIDCSSVQKI
                     ENFNSVLQEPTFKSLKEEEAILGGSSDSDYKIRKTGNTIPVFVLSPIQTPEGMDSKLA
                     AFLSDEVRLIWAKVKGKQVRIQEMSWKNPSQLSQELKRLNVDAVIKTDIREVSGKWVV
                     NQKITDPVKEIVYGSVDGSFQSPKIEDELQANQAYYLKHGSGALALDAKSSLVPIWEK
                     SLSSGEIDSILKKSIQGYLSFSASSADTEVLFQGEKIGIASFRNYPLPEGLQQIQITR
                     PGQKDISKSLQIRSGQTISIYQEWKEDRTLGGVRILSFPEALQVALDGLKMGETPFYR
                     SNLTPGAMQLELVRETENGPLVYYEGQLIVDADKITEIALPYKTDNLISEPEFWKLSG
                     EKGFQAFSGKTLDFQNVSSLPPGWYGVFSAPFVPENMELEGIIPITAESDSGIVAISF
                     HTSKKTISLEYEKERLSVYSFPSNGNNVGTYKFKKEDKEDGRPFRIITDVKEGTIRLY
                     LGYSKVLEDRLDVSGVWRISILTRGENFSKRSPLRNLKIEYKGYK"
     gene            7152..10745
                     /gene="lapB"
                     /locus_tag="DCFLDGKI_00125"
     CDS             7152..10745
                     /gene="lapB"
                     /locus_tag="DCFLDGKI_00125"
                     /inference="ab initio prediction:Prodigal:002006"
                     /inference="protein motif:HAMAP:MF_00994"
                     /codon_start=1
                     /transl_table=11
                     /product="Lipopolysaccharide assembly protein B"
                     /protein_id="X:DCFLDGKI_00125"
                     /translation="MKGLNSMRNKVISISVFVLICGQFTIHCLSKDFRKSQTQDAILE
                     KDSATREKLKKVSRILNEGNSYFQKGNFEKSLEKANIAINTYPTAPGYYLAGVSEYKL
                     GKNREALISLKKGTDIDSENEQILLTLGIIYTAEGKNEDAIEVYGKLESLQVKDRYNY
                     SFKKAVILKNLGKFEQSYETLKKIPVKEFAFPAQLNMQLGDAAVQLKKYEEAEVYFEE
                     ARKNDPELLSAKKSASVTRVASALENGNQAMRKKNYKEAASHFQTAIQNDPKNPTPYI
                     FLGNARILSGEYEAALKAFENSLTLKSDYQEAISGIAAVYYKTGNYRKSVAVLEKATS
                     QFPNNAVYQNQMGLNMKALGEPAKALVYFTRAKELDPTFVEPVTNLVFLLISENRYKT
                     ARKEAESLKSESEKKQIISFIDVSEQIYEGDRHLRKGDTKIAKTFYEKAKKASEQEPS
                     VYNAFGRLHFISGELKASEENFKKALSIDKQNIPALQGLIRLYSSQKNQTLANQYTKE
                     LENLTGNDPSAAIVLGRTYEDKKEYEKAENVYKNLQKKFPNNEAINFRLAMLYYKISL
                     EENEKSNHDSALNWISKAEKLSKDIPEIAETRKTIQENQKFGTVIPTIQKANKLFDTR
                     QYEKAIPLYQEAFQKTGKLTLYIKIAECHLALGSEEKGISMLENPPPGTRNLQTREAI
                     NAFLLRKGEIDKAEVGFKEILTKKPDSYYSHYQMGIIHLQRKKYEASIDAFDKSLLLN
                     KDFVAARIGKGISLYHSGNKKLSKEEFEAATQQDAANELAPYNIGIILFNDNLYNEAI
                     GIFKEIIQKNPEFSDAHYQISYIYYKRGDLEQAEKEIRKALDLERNEGNLFALIRILS
                     EQRNKMANPAIKKEVLDLGRELAEKFPSSPHAAQAERLVIADEDNPVILQSYQSRGKL
                     IGVPVIINNSVILNYGTSVESLDKDRGIRHWRIQTATPYKFLLADKRLVGVSEKKIEV
                     MDLKTGITLRETMLPSGEVKKVNLSGENVLVEIVSGKKSKIYSYSDQLELNGSVAFEG
                     SFWSGIKSGVLFSIAQKDGIQAQVYDSSLKDLNAKKISHKGTGDLRYLGSYETGIFFL
                     SGKKIVSLDNEKSASMDLPNDSASQFVVRSPYLWFHVGKTVYRIESSSLKLNSFNVEA
                     SDIEGILPGKKDDGIVLFKSGKAIRYSIDGKPIWSYSLKDEEGKVYSLVYR"
     gene            complement(11455..12108)
                     /gene="trmB"
                     /locus_tag="DCFLDGKI_00126"
     CDS             complement(11455..12108)
                     /gene="trmB"
                     /locus_tag="DCFLDGKI_00126"
                     /EC_number="2.1.1.33"
                     /inference="ab initio prediction:Prodigal:002006"
                     /inference="protein motif:HAMAP:MF_01057"
                     /codon_start=1
                     /transl_table=11
                     /product="tRNA (guanine-N(7)-)-methyltransferase"
                     /protein_id="X:DCFLDGKI_00126"
                     /translation="MVQDLEQKLWSIASGIPFSSDYFLQASPIRKLKKENLFSKVFET
                     YFLELGSGWGEVAISMALQRPNTGFILMEKKFDRIRHTIREIEKHSLDNVKILCVNFN
                     WFLEEVFEENLFSEILLNFPDPWPKKRHHKKRTVNSKFLESLKILLPEKGKFYFATDY
                     GPYARKVIRLFRDSKAFGPEKVELKSERNEIPVSHFERKKREEGKRIYYIDRVLVQK"
     gene            12158..13096
                     /gene="rbn_1"
                     /locus_tag="DCFLDGKI_00127"
     CDS             12158..13096
                     /gene="rbn_1"
                     /locus_tag="DCFLDGKI_00127"
                     /EC_number="3.1.26.11"
                     /inference="ab initio prediction:Prodigal:002006"
                     /inference="protein motif:HAMAP:MF_01818"
                     /codon_start=1
                     /transl_table=11
                     /product="Ribonuclease BN"
                     /protein_id="X:DCFLDGKI_00127"
                     /translation="MKIKLYGVRGSLPTPLSESEYREKILKILKAAHSEIKRNDKTFL
                     EEEFLNSLDPSLSRTIGGNTTCVFIQAQSGERYIIDCGSGIRQLGNDLLAEGLKPGDT
                     VHILITHTHWDHIQGWMFFKPAYFPGVNIHFYSTIPNLQERFERQQNEEHFPVPLSSM
                     MSNKTFHLLEKNESIEIGSVKVTPFLLRHPGNCTGFRFEEQDKSFLFCTDVEVQEPDL
                     EEFFELKKTFGKTDMLIIDAQYSSEEAEKKVGWGHTSGRVAVRCGEILEVKRLVLTHH
                     EPDHKDEDIFKIFYQESKVSSKMKIVLGRENDSFSL"
     gene            13224..13571
                     /locus_tag="DCFLDGKI_00128"
     CDS             13224..13571
                     /locus_tag="DCFLDGKI_00128"
                     /inference="ab initio prediction:Prodigal:002006"
                     /codon_start=1
                     /transl_table=11
                     /product="hypothetical protein"
                     /protein_id="X:DCFLDGKI_00128"
                     /translation="MRTEIGQKKTTGDIFADKRFYKRFRKNNLVKMVLGKNEILGNLE
                     DMSMIGASISSREEILLGERVKFMSPMLSTAIEADVIRKDLIEEKYKYGLVFHNLSDA
                     AIAEILNKIASAD"
     gene            13687..14355
                     /locus_tag="DCFLDGKI_00129"
     CDS             13687..14355
                     /locus_tag="DCFLDGKI_00129"
                     /inference="ab initio prediction:Prodigal:002006"
                     /codon_start=1
                     /transl_table=11
                     /product="hypothetical protein"
                     /protein_id="X:DCFLDGKI_00129"
                     /translation="MKIGGEHKVQLGIPRDESLYYIGHGQLESAPASTSVLHVISHEL
                     GHVAEFKSEALRDRAEIRSLNMKIHYEFRNGKLVAVAGETEVVTAKKSEETLRKDIET
                     SQQESLKEKDFPKKEETSKTKSEDREKQILSEIRRIESELKIFETKRDVEEKGFDSIR
                     KTELEEKKRKLEMVLSQEKLKAVLKDTMDTFKELMDKQTRMSLKIFNTNVSDKLGNFL
                     DARI"
     gene            complement(14578..15231)
                     /gene="engB"
                     /locus_tag="DCFLDGKI_00130"
     CDS             complement(14578..15231)
                     /gene="engB"
                     /locus_tag="DCFLDGKI_00130"
                     /inference="ab initio prediction:Prodigal:002006"
                     /inference="similar to AA sequence:UniProtKB:P38424"
                     /codon_start=1
                     /transl_table=11
                     /product="putative GTP-binding protein EngB"
                     /protein_id="X:DCFLDGKI_00130"
                     /db_xref="COG:COG0218"
                     /translation="MNEDPQKKDEPFFKDVEFKASYGKADQIPSQGTPQIAFAGRSNA
                     GKSSLLNAILERKSLAKVSSTPGKTKLLNFFFVNHSIYLVDLPGFGYSANSHKDHEAM
                     MGLLMDYLNLAKDLKCLFLVCDSQRELPEEELELIGTCFERNIKPVLVRTKIDKLNQS
                     DLSKLRKKMKNIHELYPMLETVLVSNKSGKGLPELRKIVYSLIETVKNRLERIEEIS"
     gene            complement(15228..16529)
                     /gene="tilS"
                     /locus_tag="DCFLDGKI_00131"
     CDS             complement(15228..16529)
                     /gene="tilS"
                     /locus_tag="DCFLDGKI_00131"
                     /EC_number="6.3.4.19"
                     /inference="ab initio prediction:Prodigal:002006"
                     /inference="protein motif:HAMAP:MF_01161"
                     /codon_start=1
                     /transl_table=11
                     /product="tRNA(Ile)-lysidine synthase"
                     /protein_id="X:DCFLDGKI_00131"
                     /translation="MRDKISESTQKIFHAAWERIAPFHEMIQSRPAVLSYSGGKDSSI
                     LLHFYFWLWIEKKIPAPCIYHLDHSIRFNLEQEKKIFEYADSTFPFSKIFKKKNIPAL
                     SRRLGKTLEETGRAFRYKDLKKISDQYEGYIVTGHHSSDYLETILLNLIRGGGWNSLR
                     TLGWYEKNRFRPLFVFSQEEIETILQSEFWKIFEDESNNSDEYLRNRIRSYIIPLLLR
                     EGANPDRIYKNFHRIEKPVSKIFSKKNSDHKIPSFLKIDIWVLNDLSQRERKFFIDRY
                     LRSLNLYPTTRNFFRDLTNLLQKENSFSLENKETWFWKSTSSDLYLIPKNSPCLREFR
                     FEPKEMVLKWNGNQKKIPPDLIPDLCPAGAKIRKNGMSIEISEILRQKEIPVPVRKML
                     PILRGERKVDVICLSLWDPKIGDIVADREVEILPDFQEPGV"
     gene            17319..19418
                     /gene="norR"
                     /locus_tag="DCFLDGKI_00132"
     CDS             17319..19418
                     /gene="norR"
                     /locus_tag="DCFLDGKI_00132"
                     /inference="ab initio prediction:Prodigal:002006"
                     /inference="protein motif:HAMAP:MF_01314"
                     /codon_start=1
                     /transl_table=11
                     /product="Anaerobic nitric oxide reductase transcription
                     regulator NorR"
                     /protein_id="X:DCFLDGKI_00132"
                     /translation="MSGYVKPSPLRSIQEVATAMNSTLDPDKLLDLILERCIQICEVG
                     SGSLMLINEKENVLDIVTFRGMNPSVRTKVKLKVGEGITGIVAASGEGMIVSDVTANP
                     HYISIKDDIMSELAVPMIVEDVVIGVISLDSSRKGAFNEEHLEIISTLANQAAQIFKN
                     LQIFRQLEQKNKIQQVLIDISRTVTSTLVLQEIFEDIMDRLEKSLNLERGSIVLFEPE
                     KAILKLEAASGLTAEEMEKGVYLPGEGVTGKVFETGEPIIIESIANDENFINRVGNAA
                     HFKNNPENVSFLAAPIKSDTDVLGVVSVYFVHKKYIDLKTYLDFLQVVASVIYQAIRI
                     QKLIDEEKREISRENVLLKRELKNKYKFGSLIGKSKPMEKLFEMIHLVSDSRASVLIT
                     GESGTGKEMIASAIHYNSSRADKPFIKINCAAIPENLLESELFGHKKGSFTGAVSDKK
                     GKFEMADTGTIFLDEIGEMDLNLQSKLLRVLQEKEIEAVGSVKPKKIDVRVIAATNAD
                     LEKLISEKRFRPDLFYRLNVVNMVTPPLRERSDDIPLLINHFIAKYAEENGKKITGVT
                     REAHKLLMNYSWPGNVRELENVIERAVVLSQLEMLDIQDFSEINGRLLYGDEDFDPET
                     GDSESSVEIANSRFSSSNLDALDGRAIEVVVGEVEARLIKYAMKKFKYTKTRVAKFLG
                     INRNTLDKKIKDLKIDY"
     gene            complement(19677..19802)
                     /locus_tag="DCFLDGKI_00133"
     CDS             complement(19677..19802)
                     /locus_tag="DCFLDGKI_00133"
                     /inference="ab initio prediction:Prodigal:002006"
                     /codon_start=1
                     /transl_table=11
                     /product="hypothetical protein"
                     /protein_id="X:DCFLDGKI_00133"
                     /translation="MSRTPYIQFYLLNLLKNSIVVINKTTLINRFYETDGELTFQ"
     gene            20093..21319
                     /locus_tag="DCFLDGKI_00134"
     CDS             20093..21319
                     /locus_tag="DCFLDGKI_00134"
                     /inference="ab initio prediction:Prodigal:002006"
                     /codon_start=1
                     /transl_table=11
                     /product="hypothetical protein"
                     /protein_id="X:DCFLDGKI_00134"
                     /translation="MIQTIDQKTTLNTQNFYKYLPSLSSFTDIIEPSNYFTVPDDWNL
                     IITDVVNSTDAIRSGHYKDVNIAGCITAMAVSNLMGDMDYPFLFGGDGMTLLLPDSAL
                     PGVRDILFSIRELVKSNFGLKLRAGIVNVGELKKTGKELKLCKLKISDFYNQAILTGN
                     ALDVAESFIKNDDSSNPYIIPLTHKIKIKPDFTGFTCRWQDIPSHRGETVSFIVKMNS
                     PSTSSDQELLKIVLDQVSVLLGNDVEIHPLKEEKIKVDLSGRYPSKEATVHSGSRTGI
                     FYFLRRIKIKIEGLAVNLAIKTQWRFGPKINGKELRELRKSQVIASDFRKYDGTLKMV
                     IACDSDSRESFLKFLDDLYRQGKLFYGYHVSDRALMTCALHEGSIREVHFVDSADGGY
                     ALAAAQLKEQIKASRG"
     gene            complement(21308..21706)
                     /locus_tag="DCFLDGKI_00135"
     CDS             complement(21308..21706)
                     /locus_tag="DCFLDGKI_00135"
                     /inference="ab initio prediction:Prodigal:002006"
                     /codon_start=1
                     /transl_table=11
                     /product="hypothetical protein"
                     /protein_id="X:DCFLDGKI_00135"
                     /translation="MLLVPTYIADSPIGGFGLFAGRDIQKGELIWKYHPKTVWVLTDS
                     ELNLLPHSVQEMFRTYSYQTEGKWFYCSDNSKFMNHSDDPNTKEDFTSDQTNPIGQDS
                     ATRLILKGEELTCNYKLFDDNWKMKLGLTS"
     gene            complement(21760..23580)
                     /locus_tag="DCFLDGKI_00136"
     CDS             complement(21760..23580)
                     /locus_tag="DCFLDGKI_00136"
                     /EC_number="3.6.3.-"
                     /inference="ab initio prediction:Prodigal:002006"
                     /inference="similar to AA sequence:UniProtKB:Q99T13"
                     /codon_start=1
                     /transl_table=11
                     /product="Putative multidrug export ATP-binding/permease
                     protein"
                     /protein_id="X:DCFLDGKI_00136"
                     /db_xref="COG:COG1132"
                     /translation="MKRPLEYNPELIQKSEPLPEKGSSKKWKVPNPKKEKAGSETEGA
                     PSLLIFGLFRFAKKYKGRIFLIIGLLCFEIGFYASIPFSFKYLIDEALINRNQNALYW
                     IGAYLAIGTIAFAILGTLRDYLYNWASARIIQDLRLQMYEHLDQLSLDFFSNNKLGDI
                     LSRFFNDLTALEHALLAFIPWGLGPLLEAVFGTILLFLLDWKLALIALLIWPISFLGP
                     GFLSRKSTEISYTRKLEEAQVLSLVEESISAQNLIRAYDLSDYFFARFKNNCEKLFQV
                     SLRLGLTNSYLERSAGSGILLLQGVLLLVGTIFAYHNTLSIGTLAAFLPPFLNLSYSL
                     LYLSQYLPALNHASGSAKRILELLRTPVFESNPEESSIPELKEAIHFENVHFRYKGRS
                     KNLSDITLTISKGSYTAIVGGSGVGKSTFIKLLLGMVQPNEGRILFDGMDINLLSRSS
                     VRSLVGVVFQETFLFNTTIFENIRIGKPSATLEEVIEAAKRAEIHETILSLPMGYETN
                     AGDRGTKLSGGERQRIAIARAFLRNPQILLLDEATSSLDPVTEARIMKTLSLLREGRT
                     VISVTHRLSTIREADQVFQMRNGKLERFSVPEPEQQAMVL"
     gene            23753..24367
                     /gene="glnD_1"
                     /locus_tag="DCFLDGKI_00137"
     CDS             23753..24367
                     /gene="glnD_1"
                     /locus_tag="DCFLDGKI_00137"
                     /EC_number="2.7.7.59"
                     /inference="ab initio prediction:Prodigal:002006"
                     /inference="protein motif:HAMAP:MF_00277"
                     /codon_start=1
                     /transl_table=11
                     /product="Bifunctional
                     uridylyltransferase/uridylyl-removing enzyme"
                     /protein_id="X:DCFLDGKI_00137"
                     /translation="MIQFHYKENGGFYTVTLKTSETAPGTLHKMVKAMFFMGWEIVSG
                     DIETIEEDGQFYSYDIFTLKSEETDSKIKASKLGVLMSSVFTDDFVLEEIIHHSSEID
                     LRNTFHLSADSRLEFEDVEFATRTKFSLEAPDRKGLLYFVTGVLKENGINIHSAKIRT
                     DQTGNRAQDTFILSDTKGVGFAGTSLEDRVSRNILEISLNSSWK"
     gene            24534..26003
                     /locus_tag="DCFLDGKI_00138"
     CDS             24534..26003
                     /locus_tag="DCFLDGKI_00138"
                     /inference="ab initio prediction:Prodigal:002006"
                     /codon_start=1
                     /transl_table=11
                     /product="hypothetical protein"
                     /protein_id="X:DCFLDGKI_00138"
                     /translation="MDAQKDLQKFDFTEEIIQHFKINSVIPVDFYNRNGQILIHKKEN
                     ADGDDITKLLRFESQGIYFLKSEFEKISGGKQGDGPNNVNGRDVSFAKLVNAELTVDL
                     AKNASNFLSELKKFPLHGNQLRHLNKSIDGILEDFKSTPDMETGLVNIIEVMSSAGVP
                     MDSEILTKRTVISMAMKVRAGKAFTKVDMEQKKLDQMNLMMSSYLADVGYTQMKIPME
                     RDLKAEEFEYIKNHPIISYLMIANLPDLDDNIKTLVLNHHRPHKGEGMNNNYPQPKVL
                     IHKLNVYKEKYKDDPKKTVLVADIQKQIRNILTNNLPMEDIGVISIAGEFASLTTRQA
                     WREAFDPLVAMKLILNNSFFAYNEKTLRDFYDHIGLSLCNNQPFIREGDFVIVVTQDS
                     NQKVFFEVCIIREMYKTQIRPMLERIGTIKPNFSNMGKLRISGFDIASLKLDRRKAVY
                     NLEKNQDPRRIVYVLDSNMDARLYEELTKQTGEIPKESA"
     gene            complement(26468..27328)
                     /locus_tag="DCFLDGKI_00139"
     CDS             complement(26468..27328)
                     /locus_tag="DCFLDGKI_00139"
                     /inference="ab initio prediction:Prodigal:002006"
                     /codon_start=1
                     /transl_table=11
                     /product="hypothetical protein"
                     /protein_id="X:DCFLDGKI_00139"
                     /translation="MHYENQFIHNNQNLIARALNVFLNNILFIKIKRIIFYPFTKIHL
                     KSDIKNVVFMNWMVPIKKVEHVKIRIYDDQVLFTIIIYEHGNFRPVIFNKIKCIFGSP
                     LQSNWRLYIKNHELFETSESGVYFIKNIMSSFTYTISSRVFSNILQTHLPERFEHYYN
                     TNQITTKILSGKSSAPDLKIILESTLKWQLPPNMQPFFLDSKNLIDIICNQEFAISNQ
                     PDKNKYAVAQINLQFDHIDIQPLEVKIFESKWLKEIISDSSCFAFVIKNLTFLTLGEK
                     IITIQTNEHN"
     gene            28602..30098
                     /locus_tag="DCFLDGKI_00140"
     CDS             28602..30098
                     /locus_tag="DCFLDGKI_00140"
                     /inference="ab initio prediction:Prodigal:002006"
                     /codon_start=1
                     /transl_table=11
                     /product="hypothetical protein"
                     /protein_id="X:DCFLDGKI_00140"
                     /translation="MNSNASHHSQSVNRELLEKFEFNSDVIKSFISQSEIPVDFYNKN
                     GQILIHKKSDASEEDVTRLQKFESQGIYFLISEKDKVTKPKDNPDMVHGREVSFTKLV
                     NPNLTVALAKEASELLEELKHFPLTNNHIRLVQKGIDDILADFKGSTDMELGLVNVIE
                     VMRQAGIKADSEMMTKRTVISMAMKLRGLKALSKTDNEIQKTKQLNIMLASFMVDIGK
                     SRMKLPNHTDLRPEEFDYIKNHPIISYLMIGNLSGVNSEVKSAVLNSHRTFRGEGLNN
                     NYPTTNIIIRRLTEYLQKYKDDKAKKILIEDIQKQIHYALNNTYTDEDPGIISISGEF
                     ASLSSDQEWRNSYDALTSMKLILNNSFFSYNEKIVRDFFDFMALSLCENQSVLNPGDY
                     VIVVSTDSQRKIHFETCVIKEIFRHQTRPLLERIGTIRPVIINKGKIKIQGYDPHSFR
                     QDKRKAVFDLNNSMDPRRVIYVIDPELEPSLYEKVDQSFRGTVPRSAA"
     gene            30160..31302
                     /gene="aroC"
                     /locus_tag="DCFLDGKI_00141"
     CDS             30160..31302
                     /gene="aroC"
                     /locus_tag="DCFLDGKI_00141"
                     /EC_number="4.2.3.5"
                     /inference="ab initio prediction:Prodigal:002006"
                     /inference="similar to AA sequence:UniProtKB:P12008"
                     /codon_start=1
                     /transl_table=11
                     /product="Chorismate synthase"
                     /protein_id="X:DCFLDGKI_00141"
                     /db_xref="COG:COG0082"
                     /translation="MPSSWGKIFKVSTFGESHGTSVGVVVEGVPAGIPIRLEEIQKDL
                     NRRRPGQSNLTTPRDETDTVRVVSGVFEGKTIGSPIALIVDNQNTISKDYENLRTTFR
                     PSHADYTYQMKYGFRAHVGGGRSSVRETIGRVAAAAIARMILKDDLGIETIAWVDSIG
                     TVQSNIGDKYPKSREEVDQNEVRCPDVGSADQMRSLILKMKEAGDSVGGTIQCVSYNL
                     PPGLGDPVYDKLDGDLAKAILSIPACKGFEVGSGFSGTLLTGSSHNDEFYVEEGTGRV
                     RTRTNHSGGLQGGISNGEELVIRAAFKPTSTIFKKQNTINLKGEETILEAKGRHDPCV
                     LPRAVPIIEAVVNLVLIDAYLYQRAINPQWFQKWARIPDYYKDLEL"
     gene            32106..33554
                     /locus_tag="DCFLDGKI_00142"
     CDS             32106..33554
                     /locus_tag="DCFLDGKI_00142"
                     /inference="ab initio prediction:Prodigal:002006"
                     /codon_start=1
                     /transl_table=11
                     /product="hypothetical protein"
                     /protein_id="X:DCFLDGKI_00142"
                     /translation="MVKIKIDGIEYEVDEKKNLISAAKDVGVDIPFFCYHPKLSIVGM
                     CRMCLIEIEGVPRLQAACNTKVTEGLSIFTKNDRIKEAREGTMEFLLANHPLDCPVCD
                     KAGECQLQDNAFKEGKGNSRFTLEKRNVPQEEVGSNLIINHNRCIVCYRCVRFEEEIV
                     GESNLGLFERGYHSIIGLAKNEPIQHNFQGALADLCPTGALLNNKTLFKSRVWWYKNG
                     ESICHGCSTGCNVTTNVRDNKMYRYMPRIDEEKDMYFLCDHGRFDIDWLNENRLFAYY
                     QNGNVSESTVVLPAIAEKVRQSKRIAILGGAKESNENLKTILQSVESFEKSVIVEARV
                     EEIQYKAPEQKDFLMTTDFRPNTRGAVDSGFISSQEINAICKSIELGEIDLVFVIHEN
                     IKKFLHSIPSNVTLVLLNTNLTQEISEATYGIPIQTFAEQAGSFTNKNGLNQSFQKVM
                     EPPKGLLNSGSVFRRIAELVKTSPKEAEVGNR"
     gene            33541..34068
                     /gene="nqo9"
                     /locus_tag="DCFLDGKI_00143"
     CDS             33541..34068
                     /gene="nqo9"
                     /locus_tag="DCFLDGKI_00143"
                     /EC_number="7.1.1.-"
                     /inference="ab initio prediction:Prodigal:002006"
                     /inference="similar to AA sequence:UniProtKB:Q56224"
                     /codon_start=1
                     /transl_table=11
                     /product="NADH-quinone oxidoreductase subunit 9"
                     /protein_id="X:DCFLDGKI_00143"
                     /db_xref="COG:COG1143"
                     /translation="MGTVNVVRVASRHKLSWYEKFYFYSIGKGLWITLKHFIKAAILR
                     KAVTIEFPEKKRKYSTRFRGMHTMKRDEQGRERCTSCFCCMWICPADAIYIEAAEVTP
                     EIQHLHPEDKYAKKFEIDLLRCIFCGMCEEACPKGAIYLDGPGEMATDNREDLILTKE
                     RMMQLVGGPIIGERQ"
     gene            complement(34492..34740)
                     /locus_tag="DCFLDGKI_00144"
     CDS             complement(34492..34740)
                     /locus_tag="DCFLDGKI_00144"
                     /inference="ab initio prediction:Prodigal:002006"
                     /codon_start=1
                     /transl_table=11
                     /product="hypothetical protein"
                     /protein_id="X:DCFLDGKI_00144"
                     /translation="MNKNEFTSIEVIPGYLGGKPFIKGTGVRVSEILDLLLAGISRKG
                     ILREYPGICNHDIDSAVSFLEAKLEMARQSQYTHEKVS"
     gene            35085..35609
                     /gene="sigM"
                     /locus_tag="DCFLDGKI_00145"
     CDS             35085..35609
                     /gene="sigM"
                     /locus_tag="DCFLDGKI_00145"
                     /inference="ab initio prediction:Prodigal:002006"
                     /inference="similar to AA sequence:UniProtKB:O07582"
                     /codon_start=1
                     /transl_table=11
                     /product="ECF RNA polymerase sigma factor SigM"
                     /protein_id="X:DCFLDGKI_00145"
                     /db_xref="COG:COG1595"
                     /translation="MVQSDSVDFSVLYEDNYRTVYHFLLKICGDPEVAEDLTQEAFLK
                     AFTFFHKFDSKIASFSTWTCSIAKNLYFKHYNKQKKEFGNIRLSDLVGDIEIDPEIPE
                     NLEKVFLEKAIKDTIESLPEPEKSIILYKELKKKTLKETAQVLGISERTVSRRLISAI
                     SLLRTKLEQQGFQF"
     gene            35619..36992
                     /locus_tag="DCFLDGKI_00146"
     CDS             35619..36992
                     /locus_tag="DCFLDGKI_00146"
                     /inference="ab initio prediction:Prodigal:002006"
                     /codon_start=1
                     /transl_table=11
                     /product="hypothetical protein"
                     /protein_id="X:DCFLDGKI_00146"
                     /translation="MKTELDDIERFEDLLGRYLYGELNAEDKRELLQFVLKNERARSM
                     YQSSTRTNSILSRTFSDIKQTPHLKSSIQKKILEFPNTILKSRSLVLGLTAAMLFLVV
                     GVSFWFKYQFELDSKLDQVFINSYGDCKIDGVASQPGESLLNRKLVSGNFSICEFQVE
                     GAQSVAVRMLPDSEVSVTGDKKYSSLNVARGSVLVDSIQNESTGEGLLAILSPDVRAF
                     LAGTKVIYSRNVGESYSKLDIDVLDGKVEVETGPLIAFEKTASTLTKEEKEFLKMNFP
                     ILFQSRKVQVNRGQSLSWKGIPESSLNKIRSLEKSIEEAKSQGLKLEEDFVFALNSDV
                     RRLGNENTIGMFSMEEDLNKKIKNILPNQEKELEEKFKSMVRFAPSDLKQVEKLKSLV
                     AKLDNTALIQILKDKNQPDHERVIHFKDGSQVKGFIYQHESFYILLKNDGNLLFPIDA
                     VDSIHFE"
     gene            37269..37615
                     /gene="ssrA"
                     /locus_tag="DCFLDGKI_00147"
     tmRNA           37269..37615
                     /gene="ssrA"
                     /locus_tag="DCFLDGKI_00147"
                     /product="transfer-messenger RNA, SsrA"
                     /inference="COORDINATES:profile:Aragorn:001002"
     gene            38379..39029
                     /locus_tag="DCFLDGKI_00148"
     CDS             38379..39029
                     /locus_tag="DCFLDGKI_00148"
                     /inference="ab initio prediction:Prodigal:002006"
                     /codon_start=1
                     /transl_table=11
                     /product="hypothetical protein"
                     /protein_id="X:DCFLDGKI_00148"
                     /translation="METKIAIYSDVVCPWCYIGKKRLEDAISIRKKSYPDDKIEIEWR
                     AFQLNPDLAPEGEDRILHMTRKFGSMDRVKMMVQRVADIANSENLPFLLEQEGHQPNT
                     FLLHALIRKAKEYGKDSILSEIFFRKFFAEGKNLSDTNIILESLREAGIQEDDFYSIK
                     ENTILLQEVREEEQKGRELGVSGVPFFVFNEKYAVSGAQESNLFLQVFDRLESEIS"
ORIGIN      
        1 tagaaagccc gttctgttga gttcattttg attctaaaat cctattaact tgtgggtaag
       61 gttatgactc cccatgggtc gttcgacagg tcgcatttgg cagtttgcga actttcaagt
      121 agttctaatg tagttaaatt ttcgtagtta cttggaaaaa attcttttat gattggttta
      181 ctgaatattt ggatctaaaa aataacctct ctgagttatt ataatttttt atttctcgtt
      241 tccactttga ctatattatt ttccggattg attggtaatt ccactctaaa aacggttttt
      301 ccaggattcg agtttaaagt aattttacct ttatgttttt ccacgattcc cttaacgatt
      361 cctaaaccaa gtcccgtccc ttctccttga tccttggttg taaaaaaagg atcccaaatt
      421 cgatcttgaa ttttggcggg aattccagga ccgttatctt caatttcaac aactacataa
      481 ccattccaag gaaaaactga aatttcgatt ttaccttttc cttttaacgc ctgaatcgaa
      541 ttttgaatta gatttgtcca aacttgattc aattcatccg gattacaaat tacaagtggg
      601 atttcctgaa aatttttaat tacatcgatt ccgtatttta tttgattatt aaggataatt
      661 aatgtagttt ccataccttc tataatgttc gaagaagaaa atgttttgga ttggtccaaa
      721 tgggaataag atttcaacgc ttttacaatt cgaactatgt ttcgaatcgc atatcttatg
      781 tttttgatat ttcggttgat ataagccgcg ttttttagca taaaatatcc acgatcatcg
      841 tcttttaaaa tgatgttata aatatatttc cgttctttgc cgatctggtt ttctataata
      901 aaatttgaga gttcggaagt aagagtagga ctgaagttca tacttttcat ttcttcttta
      961 agttgatttt ttaaacgaaa tttttctttc gaatccagtt ctgatttttt tttatcccga
     1021 agtaaatgaa gtaaggcgag ttcgaaattt tttctgagtt ttctatatct cgcaaaaaga
     1081 acgacgtcaa aaacgttttg aaccagataa ttcatgtttt gatctaaatt atcggcggct
     1141 ccgttgatta cacctgcagg cgtattgatt tcgtgggcga ttccagccac catgataccg
     1201 agagaagcca ttttctctga catgatcagt tgagactgtg tttcttctaa ctcttgagtt
     1261 ctaatcttga ctttttcttc taaggtttca gttaattcaa ttagacgttc gtagaaaatt
     1321 gcatttgaaa gcgccatcac cgaaacagaa cgtatttcat tcagtttatt gatttcggaa
     1381 agagtataat ttttccgatt ttgtctttca cctaaaacga ttattcctaa aagactttta
     1441 ttgagaatta aaggtactac caactcggct tcggtttttg taaaaaagtt ttcagcagaa
     1501 ttgcgaattt tacttagact gggatcggtt gcaaattctt taaaattata gatcctatcg
     1561 ttttcggtaa tccaaagaag aaacggatca aaaatgaaaa attgaatttc tcctgaatct
     1621 ggaaagggcg cgaacttacc catttcttcc ttccagaaaa agacgataac tttttttgtt
     1681 ggaattatgg tttggatgaa tttcagaatt ttttcacaaa cgagtcctgt tagatttgta
     1741 gcaatcagat cgtttttaaa ttgatctaaa atcgaaaggt atttaacgat ttcactatta
     1801 gaaaattgaa ggaatggaaa aattcttctt aaaaatttac tggaagttag ttttaaaact
     1861 ctaaccgaaa cgatataggt tataaaccct aaaattgctc caactaaaag tgtgaaaata
     1921 aatccgtagg attccaagga aaagaaatgg aatgaccgta taattaatgc aaagataagc
     1981 tgaaaacaga ctatcagaag aattaaatat acaatgggcc ctaaggcgat gagtcttcgg
     2041 atcgtcatta cagtgcatag agatcatgtt agagtcagat tcctcagtca aagaattttt
     2101 taccatctcc cgagtttacg gagcgtacta tgaaatttat tcttcaaaac gaggaatcgt
     2161 aagagctttt ctacgtggaa ggttaagaac tgttgccgct caagaaagac atccttttgt
     2221 tgtaggggat aaaattctag ctgagttttc aacgggaaaa gactgggtaa tttgtgaaag
     2281 actggaaaga agttctttcc taacgcgtaa aagcagagaa ggggatacgc aggttttatg
     2341 tgccaatgtg gatcaaacgg cggttcttgc ttctttaaag tctcccgaaa caaaagacgg
     2401 tttcttggat agatgtttgg cggcggtttt tacatctggg acacaacctt tgattttatt
     2461 tacaaaattg gatctcgttt ccgaagttga agctgaaaac cgtatgaaag tctatcgaaa
     2521 cttggggtat aaggtgttag gcatttcctg tacaactggt cagggaattc ctgaattaca
     2581 aaaatatctg cacggaaaaa tgacgtttct agtcggaaat tcaggagttg gcaagtctac
     2641 tttaatcaat ctattgactc aaacgcaggt tcagaaaact tccgggatta gtatttcgaa
     2701 agataaagga aaacatacca ctacaaattc tcttttgctt attttagaag atggaacggc
     2761 gttaatcgat tctccaggaa ttaaagaatg ggggattctc catttaaaaa aagaggaaat
     2821 tctggaaagt tttcccgaac tttccagtca aaaaaaacat tgtgaagaac caaattgttg
     2881 taaattatct tccgactgcg cgatgttatc cgctttagaa aaagaagcgt taacgtctga
     2941 aagaaagaag agcttagaat cgatgcttac gagccttgat aacccgcata gagtcacacg
     3001 gagagatagg atttcaaaat gaaagtgaca cattcttgtt tggagtttga ttcgattgaa
     3061 ggtctgattg attttgctag agaatttgaa actggatcca tgattcggtt tctttctcct
     3121 attgaagaca attctggaaa tgtactcgtt aaagaagaag tacaggttaa ggaatctacc
     3181 cttgctcgtt taaaggatat taaaggacaa tatactccca aattcgaagt taaattgaat
     3241 aaggaacttt tagaacagat tcagaatata ctcgcaataa aaattgtaaa tcaactcaaa
     3301 gttacggaca tgaaatttct gaagtttatg tacgaaaaca caaattataa ttttaaggga
     3361 atcattcgaa attcgttact ttctaaaaag acgatattga ctcttttaaa agtatataat
     3421 caaaatctaa acttttttaa atacataagc gaattgggtc ttttgagtct cggaattgta
     3481 atgattccgg atacgatgag atttagactt cttagaagat acgcatttac cgcaggaatc
     3541 cttatggatg ttcctcgaat cggagtggat aaatttacta aattaccttc cgatgacaac
     3601 gaaaaagtta gagttgcaca taagtgctct gatatattac aaaaacttga tcttatagaa
     3661 tttacgtacg gatctatttc taatcatatg cctctgggta tgatagagga ttcgacttcg
     3721 agcgataaag ccgcgcctgg cgaaaatata gacgaaactt ttttggacga tattatttca
     3781 aatgacggtg aaagtgatag taaagtggat gattctaggg aagatgcgat tcctgaaaaa
     3841 tcctatgata tattccaagc cttattgacc gacgccctaa aactggctcg ttacattgca
     3901 aatgtaagtc acaatgccgc tgacaaggat tacgtaatgg aggaattagt ttattatatc
     3961 gcttacaata cttctaaaaa atatttcgat gaacttttag cgaacccttt agtagccact
     4021 ttcaaagaat ttgaagtaaa cgttaaaaga ctcagaaaga ttgcggaagt agaaatgaaa
     4081 tgtgtttatc ctccttctgc ttgggcatat cctaaaccga agtctagtca ggttctttgt
     4141 aaaaacaaag tgtgggattg tccaaatatc gttatgggtt gggatattca cgtaattacg
     4201 gctcaagagg cttttggttg ggtaggaatc agtttacccg tcgataatta tccaaaatgt
     4261 aggttggaag aagaattaga cgcaattatg gtcgaaccag aaaaaccgaa aaaaaaatga
     4321 atctctctat aaacgttagt ttttttctat aaaatactta cattcttatg atattattaa
     4381 ttctaagttc ttgcaatttt ctctcctaca atttgttatt ttaaatgtca tctttttaga
     4441 gtttgggggt tttatgaaac gttatttgag tattgtggtt ctctgtacgt ttgcgatgtt
     4501 attgctcgtt tgtagcacga acaaatcatc cggcagcgat caggtaaaaa ccgagtctaa
     4561 tgctaccagc gcaagaatcg tttggcttct tggagacgta aaaattcttt ccgattctgg
     4621 agaaaaaaaa gcagagttag gtgcttctct ttcttctacg gaccgtgttg taacaggacc
     4681 gaacggcgga gctgagatta tggtcgcaga cagtggaatt attaagatgt ctaaaaattc
     4741 cgatatagaa atttctagcc ttatgaatcc aaacggttcc gatacaaatg ttcaagtgaa
     4801 ctacggaaag atcgtgacga tggtaaaaaa aggtcagaaa actacagagt ttaccgtttc
     4861 tactccgact gcacttgcag gtgttagggg aacttccttc ctaacttctg tagaaagtcc
     4921 agaaggatct aagatcaatt gtgccaaagc caattgtacc gttcgttttg cagtgatcga
     4981 agggaccatt gcagtttcta aaaagggaga atcttccgaa gtaattctga gtaaaaaccg
     5041 cgagctcaga attgaaaaga atcaaaaact caccgacaaa ctgattcgtt cacttcaaaa
     5101 cgattctctt tccgaaatga aagaactcat cgttcttcat aaaaacgaaa ctttcgaata
     5161 cggaaaatta gtagaagaac ttaaatcttc cagcgaagaa ctcaaaattt tgagccaatc
     5221 tggttctgtg gaagaagtaa aggctgcgtt tcaaaaaaga gaagcggatc gtaataacgc
     5281 ggacgagatt acaaaaaccg ctaaggcagt aaacgaaacc aaatatgtac aacaagatgt
     5341 acaaaaggaa aaactgaaat tgaatccaaa agaaacattt tagggttttt aataaaccct
     5401 tgaactggat caaccgggga aatttccccg gtttttttat ttttaatcga atcatcgaaa
     5461 attacggatg atcgttcttc caatcttttt ataatggatt tctcattcaa cctggtggac
     5521 aataatggaa ctgttatgag atcaactttt agcctgatac gattctttac attttctttt
     5581 tctttcttat ggattcttat cgattgttct tccgttcaaa aaatcgaaaa ctttaattcc
     5641 gttttacagg aacctacgtt taaatctctt aaagaagaag aggcgatttt aggaggaagt
     5701 tctgattcgg attataaaat tcgaaaaacc ggaaatacga ttccagtatt cgttctatct
     5761 ccgattcaaa ctccggaggg aatggattct aagttagctg ctttcttgag cgatgaagta
     5821 cgtttgattt gggcaaaagt aaaaggaaaa caagttcgta tccaagaaat gtcttggaag
     5881 aatccttctc aactttctca agaactcaaa aggttgaacg tagacgccgt catcaaaacc
     5941 gatattcgtg aagtttccgg gaaatgggtc gtaaatcaaa aaatcacgga ccctgtaaaa
     6001 gaaatcgtat atggaagcgt ggatggatcg tttcaatctc ctaaaatcga agacgaattg
     6061 caggccaacc aagcttatta tttaaaacat ggttccggag ctttagctct ggatgcgaaa
     6121 tcttctttgg ttccgatttg ggaaaaatct ttgagttctg gagaaattga ttcgatttta
     6181 aaaaaatcaa ttcaaggtta tctttcattt agtgcttctt ctgcggacac ggaagtttta
     6241 tttcaaggag aaaagatcgg aattgcttct tttagaaatt atccattgcc ggaaggttta
     6301 caacaaattc agattactcg tccaggacaa aaagacatta gcaaatcttt acaaattcgt
     6361 tcaggacaaa caatttccat ttatcaagaa tggaaagaag atagaacttt aggtggtgta
     6421 agaatattaa gttttccaga agctcttcaa gttgcgttag acggtttaaa gatgggagaa
     6481 actccttttt atagaagtaa cctcacaccg ggagcgatgc aattagaatt agttcgagaa
     6541 accgaaaacg gacctcttgt ctattacgaa ggacaattga ttgtagatgc tgataaaatt
     6601 acagagatcg ctttacctta taaaacagat aatttgattt cagagccgga gttctggaaa
     6661 ctttccggtg aaaaaggatt tcaagctttt tccggaaaaa cattagactt tcagaatgtt
     6721 tcttctttgc caccgggatg gtatggagtt ttttctgctc cgtttgtgcc agaaaatatg
     6781 gaactggaag gaatcattcc aattactgct gaatcggatt ccggaatcgt tgctatttct
     6841 tttcatactt caaaaaagac gatcagttta gaatatgaaa aagaaagact tagcgtatat
     6901 tcctttcctt ccaatggaaa caatgtcggg acgtataaat ttaaaaaaga agataaagaa
     6961 gacggacgtc cttttcgaat cataacagat gtaaaagaag gaacgattcg attgtattta
     7021 ggatattcta aagttttaga agataggctc gatgtttcgg gtgtttggcg aatttccatt
     7081 cttacgagag gagaaaattt ttcaaaacgt tctccgttaa gaaatctcaa gatcgaatat
     7141 aagggatata aatgaaaggt ttgaattcca tgagaaataa ggtcatatcg attagtgtat
     7201 tcgttttaat ttgcggacaa tttacgattc attgtttaag taaggatttt agaaaatccc
     7261 aaactcaaga cgcaattttg gaaaaagatt ctgcgaccag agaaaagctc aaaaaagtat
     7321 caaggatttt gaatgaaggt aattcttatt ttcaaaaagg gaattttgaa aaatcattag
     7381 aaaaagcgaa tattgcgatc aatacatacc caaccgcccc cggttattat cttgccggag
     7441 tctctgaata taaactcggt aaaaatcgag aggctttgat ttcccttaaa aaagggaccg
     7501 atattgattc tgagaatgag cagattttac tcacgttagg catcatttac acagctgagg
     7561 gtaaaaatga ggacgcgatt gaagtttacg gcaaattaga atctttgcaa gttaaagaca
     7621 gatataatta ttctttcaaa aaagcggtga tcttaaaaaa tcttggaaag tttgaacaat
     7681 cgtatgaaac tctcaaaaaa attcccgtaa aagaatttgc atttccagct caattgaata
     7741 tgcaacttgg agacgctgcg gtacagctta aaaagtatga agaagccgaa gtgtattttg
     7801 aagaagcaag aaaaaatgat ccagaactat tatctgcaaa aaaatccgct tccgtaacca
     7861 gagttgcttc cgctttggaa aacggaaacc aggcgatgag aaagaagaat tataaggaag
     7921 cggcttctca ttttcaaact gcaattcaaa acgatcccaa aaatccaacg ccttatatct
     7981 ttttaggcaa cgcccgaatc ttatcgggag aatacgaagc cgccttaaaa gcgttcgaaa
     8041 attctctcac acttaaatcc gattatcaag aagcaatttc tggaattgca gcagtatatt
     8101 ataaaactgg aaactataga aaatctgtag cggttctgga aaaggcgact tctcagtttc
     8161 caaataatgc ggtttatcaa aaccaaatgg gtttgaatat gaaggcgtta ggtgaaccgg
     8221 caaaggctct cgtatatttt acaagggcga aagaactgga tcctacgttt gtagaaccag
     8281 tgaccaactt agtgttttta ctgatttcgg aaaatcgtta taaaaccgca agaaaagaag
     8341 ctgaatcctt aaagtctgaa tctgaaaaga aacaaattat ttcgtttatt gatgtttcgg
     8401 aacaaattta tgaaggagat aggcatctca gaaagggaga tacaaaaata gcaaagacct
     8461 tttatgaaaa ggctaaaaaa gcttctgagc aagaaccttc tgtttataac gcttttggaa
     8521 gactgcattt catttccgga gaattaaaag cgtctgaaga aaattttaaa aaggcactat
     8581 ctatcgataa acaaaatatc ccggcgcttc aaggattgat tcgactttat tcttctcaaa
     8641 aaaatcaaac acttgctaat caatatacaa aagaattaga aaatttaacc ggaaatgatc
     8701 cttctgctgc aatcgttttg ggaagaactt acgaagataa aaaggaatac gaaaaggcgg
     8761 aaaacgttta taaaaatctt caaaagaaat ttccaaataa cgaagcaatc aactttcgtt
     8821 tggcgatgtt gtattataaa atttctctcg aagaaaatga aaagagcaat cacgattccg
     8881 ctttaaattg gatttctaaa gcagaaaaat tatccaaaga tattcctgaa attgcggaaa
     8941 ctagaaaaac gattcaggaa aatcaaaaat ttgggaccgt aattccgacc attcagaaag
     9001 cgaacaaact tttcgataca cgccaatacg aaaaagctat accgctttat caggaagcct
     9061 ttcaaaaaac cggaaagctt actttatata ttaaaattgc tgaatgtcat ttggctttag
     9121 gaagtgagga aaaaggaatt tctatgttgg aaaatcctcc tcccggaacg cgtaatcttc
     9181 agactcgaga agcaatcaac gcgtttttac ttagaaaggg agaaatagac aaggcagagg
     9241 ttggctttaa agaaattctc actaaaaaac cggattcgta ttacagccat tatcaaatgg
     9301 gaatcataca tcttcaaaga aaaaagtatg aagcttccat tgatgctttt gataagtcgc
     9361 ttttactcaa taaagatttt gtagcggcga gaattggtaa gggaatttcc ttatatcatt
     9421 ctggaaacaa aaagctctcc aaggaagaat ttgaggctgc aacacaacag gatgcagcaa
     9481 acgaacttgc tccttacaat atagggatta tactttttaa cgataacctt tataatgaag
     9541 ccatcggaat ttttaaggag atcattcaaa agaatccaga attttctgac gctcattatc
     9601 agatttctta tatctactac aaacgagggg atttagaaca ggccgaaaag gaaattcgta
     9661 aagcgctcga tttggaaaga aacgagggaa atcttttcgc tttgattcgg attctttccg
     9721 aacaaagaaa taaaatggcg aatcctgcca ttaaaaaaga agttttagat ttaggaagag
     9781 aactggctga aaaatttcca tcatcacctc acgctgctca ggcggaaaga ttagtaattg
     9841 ccgacgaaga taatccggta attcttcagt cttatcaaag ccgaggaaag ttaatcggtg
     9901 ttccagttat aattaacaat tctgtaatat taaactatgg aaccagcgtg gaatctttag
     9961 ataaagatcg tggaattcgt cattggagaa ttcaaactgc gacaccttac aagtttttgt
    10021 tagcggataa acgtttggtc ggagtttccg aaaaaaaaat cgaagttatg gatctaaaaa
    10081 ctggaatcac attaagagaa acgatgcttc cttccggcga agttaaaaag gtaaatcttt
    10141 ctggagaaaa tgttttggtt gaaattgtct ccggaaaaaa atctaaaatt tacagttatt
    10201 cggatcaact tgaattgaat ggttctgtcg cttttgaagg ttctttctgg tctggtatta
    10261 aatctggcgt tttattttcg attgctcaga aagatggaat tcaagcgcaa gtatatgatt
    10321 cttctttaaa ggacttgaat gccaaaaaaa tctctcacaa gggaaccgga gatcttaggt
    10381 atttaggatc ttatgaaact ggaattttct ttttgtccgg aaagaagatc gtttcgctcg
    10441 ataacgaaaa gtctgcttct atggatcttc cgaacgattc ggcttctcag tttgtggttc
    10501 gttctcctta tctttggttt cacgtgggaa aaactgtcta tcgtatcgaa tccagttctc
    10561 ttaaattgaa ttcgtttaac gtagaagctt cagacatcga aggaattctg ccgggtaaaa
    10621 aagatgacgg aattgttctt tttaaatctg gaaaagcgat tcgatatagt atcgatggta
    10681 aaccgatttg gtcttattct ttaaaggatg aggaaggaaa agtttattct ttagtttatc
    10741 gatgaaattt attcactttg taaattttgg gatctaatga taaaccttgt aaaagttttc
    10801 tacagttttt tgtaagatcc gtcatcgatt tcatcattta taatagagtt gttgaaaaat
    10861 cccatagtgg ccgattaaca aaactgcttc aatcggccgt tttcataaaa cagaagtaga
    10921 attaattttt caataactct gaatagaaaa ttcgttttta cgttaaaaac gtttataaaa
    10981 tttaaagaac ttttcttaag acataacaat tataagaatt taatgataga aaatactaga
    11041 aagtttgtaa acattcacac tttgggattt taggaattta ttaaaaattt ctaaagcgtt
    11101 atgtaagatt ttgagacaga ctcaaaaatt gtgtctaact cggagttgtt ggctttttga
    11161 aggagatact acattctaaa tttttaaata aactcagcat agtattattt tcatacattc
    11221 aagtagtaaa attaaattcc tgtataagat taatgttttg taaccattac aaaaactaaa
    11281 aattcattag agttgttgaa aaatgaattc ttcatttact cccgttgtat tgaaacggac
    11341 aattgaaaca gttttgctaa tcccattata gaattcttca acaattttat tttataaaag
    11401 ttttataagt ctatcgtcaa gtttagaagt tactctcttt gagtttagta attcttattt
    11461 ttgaacaaga acccggtcga tataataaat tctttttcct tcttcccgtt tttttctttc
    11521 aaagtgagaa actggaattt cgtttctttc tgatttaagt tctacttttt ccggaccgaa
    11581 agctttcgaa tctctgaaaa gacgaattac ctttcttgcg tagggaccgt aatccgttgc
    11641 aaaatagaat ttaccttttt cagggagtag aatttttaga gattccagaa atttagaatt
    11701 cacagttctt tttttatggt gtcttttttt aggccaaggg tctggaaagt tcagtaggat
    11761 ttcggaaaat aaattttctt caaatacttc ctctaggaac caattaaaat taacgcagag
    11821 aatttttaca ttatcgaggg aatgtttttc gatttcgcgt atcgtatgac ggattcgatc
    11881 aaatttcttt tccattaata taaaaccggt gttaggtctt tgaagagcca tagagattgc
    11941 cacttccccc caaccggaac ctaactctaa aaaatatgtc tcaaacactt ttgagaataa
    12001 attttctttt ttcagtttcc ttatagggct agcttgcaaa aaataatcag aagagaaggg
    12061 aataccactt gcaatcgacc agagtttttg ttcgagatct tggaccatgg tttctcgtca
    12121 gggaatttta cacattttgt ttgtctaata taatacagtg aaaataaaac tatacggcgt
    12181 aagaggttcg ctccccacac cactaagtga atctgaatac agggaaaaaa ttcttaagat
    12241 tctgaaagca gcacattccg aaatcaaacg gaatgataaa acctttttag aagaagaatt
    12301 tttgaattct ttagatccat ctttatcccg aaccataggt ggaaatacaa cctgtgtttt
    12361 tatacaagct cagtctggag aacgttatat tatagattgt ggatctggaa ttcgacaact
    12421 aggaaacgat ttactagcag agggtctaaa accgggagat acggttcaca ttttgattac
    12481 acatacacac tgggatcata tacaaggttg gatgtttttt aaaccagctt actttcctgg
    12541 agtaaatatt catttctatt ctacgattcc taatcttcaa gagagatttg aaagacaaca
    12601 aaatgaggaa cattttccgg ttcccttatc aagtatgatg tctaacaaga cgtttcatct
    12661 tttggaaaaa aatgaaagta ttgaaatcgg ttctgtaaag gtaactcctt ttcttctcag
    12721 acatccaggg aattgtactg ggtttcggtt tgaagaacaa gataagagtt tcttattttg
    12781 taccgatgta gaagttcaag aacctgatct cgaagaattt tttgagctca aaaaaacttt
    12841 cggaaaaact gatatgttga ttatagatgc tcaatatagt tctgaagaag ccgaaaaaaa
    12901 agtgggttgg ggacacactt caggtagagt tgcagtacgt tgtggagaaa ttttggaagt
    12961 taaacgattg gtgcttactc atcatgaacc agatcataag gacgaagata tttttaaaat
    13021 tttttatcag gaatcaaaag tttcttctaa gatgaaaatt gtcttaggac gagagaatga
    13081 ctcgttttct ctctaaaaaa tgattttttt gaatcgatct gtatttaaaa ttcttctaaa
    13141 aaagaatcaa aagatttatt attctttgct ttcttgaaaa ttttctttta tttcatctga
    13201 tttgagttat tctggatggc gcaatgagaa ctgagatagg gcaaaaaaaa actacgggcg
    13261 atatttttgc agataaacgt ttttataaac gtttccggaa gaataatcta gtaaaaatgg
    13321 ttctaggtaa aaatgagata ttaggaaatc tcgaagacat gagtatgatc ggcgcctcga
    13381 ttagttcgag agaagagatt cttttaggtg aacgtgttaa gtttatgtct cccatgcttt
    13441 ctactgcaat tgaggctgat gttatacgaa aagatttaat cgaggaaaag tataagtacg
    13501 ggcttgtatt tcataattta tcggatgccg caattgctga aattttaaat aagattgctt
    13561 ctgccgacta aaatccgtat ttataatttc ctatttttct ttttatcaaa gaattttttc
    13621 taattttaga aatattttat atactaccct taacttggaa ctatataagc cgaaactaat
    13681 attaggatga aaatcggcgg agaacataag gttcaacttg gaattccaag ggatgagtct
    13741 ctgtattata taggacatgg tcagttggaa agcgccccag cttccacgtc agttttacat
    13801 gtaatctctc acgaacttgg acacgttgcc gaattcaagt cggaagcgct tagagatcgg
    13861 gccgaaattc gttctctaaa tatgaaaatc cattatgagt ttcgaaatgg aaaactagtg
    13921 gcggttgcag gtgagactga ggttgtcact gcaaaaaagt cagaagaaac tttgcgtaaa
    13981 gatattgaaa cttctcagca agaatctttg aaagaaaaag attttcctaa aaaagaagaa
    14041 acttctaaaa ccaaatctga ggatagggaa aagcaaattc tatccgaaat tcgtagaatt
    14101 gaatctgaac ttaaaatttt cgaaacgaaa agagatgtgg aagaaaaagg attcgattcc
    14161 atccgaaaaa ctgaattaga agagaaaaaa agaaaacttg aaatggttct cagtcaggaa
    14221 aaactaaaag cggttttgaa agatacgatg gatactttta aggaacttat ggataaacaa
    14281 actagaatga gtttaaaaat attcaatacg aacgtttctg ataaactcgg taatttttta
    14341 gacgctagaa tttaatggct gattcatatc aaattgagta tctgtaaatt tttattacaa
    14401 agccttgttc tacgtaaagt actggatact ttattttagc gtgagtttgg tgtaaaaatc
    14461 catggttcat gattctaaaa aaattgtgat cttgattcct aaaatgtggg aactcccaca
    14521 aatcacgatt ttatgaacaa attctttctt atttttttac gacaagctta cgttaaatta
    14581 agaaatttct tcgattcttt ccaggcgatt tttgacggtt tcaatcaatg aatatacaat
    14641 ttttctaagt tcgggtaatc ctttaccgga tttattggaa acaagtacag tttcaagcat
    14701 aggatataat tcgtgaatgt tcttcatttt ttttctaagt ttagaaagat cactttgatt
    14761 gagtttgtcg atttttgttc ttactaaaac tggttttata tttctttcaa aacaagttcc
    14821 gatcaattct agttcttctt ccggtaattc tctctgagaa tcgcagacta aaaataaaca
    14881 tttgaggtct ttcgctagat ttaaataatc catcaaaaga cccatcatcg cttcgtgatc
    14941 tttatgagaa tttgcggaat agccgaaacc aggtaaatcc acgagataaa tggaatgatt
    15001 tacaaaaaag aaattgagta gttttgtttt tccgggtgtg gaagatactt ttgcgagaga
    15061 ttttctttct aaaattgcat tgagtaagga agacttaccg gcgttggaac ggcctgcaaa
    15121 tgctatctga ggtgttcctt gagaagggat ttgatctgct tttccgtaag atgctttgaa
    15181 ctcaacgtct ttaaagaatg gttcgtcctt tttttgagga tcctcgttca tactccgggc
    15241 tcctgaaagt caggtaaaat ttcaacctct ctgtccgcta cgatgtcgcc tattttagga
    15301 tcccaaagac tcagacagat cacatcaact ttcctttccc cgcgaagtat gggtagcatt
    15361 tttctaaccg gaactggaat ctctttttgt cgtaggattt cggaaatttc tatactcatc
    15421 ccgtttttgc ggattttggc tcctgcaggg cataaatccg gaattaaatc tggagggatt
    15481 tttttttgat ttccgttcca tttgagaacc atctctttcg gttcaaatct aaattctctt
    15541 aaacaaggag aatttttagg aatcagataa aggtcggaag aagtcgactt ccaaaaccat
    15601 gtctctttgt tttcaaggct gaacgaattt tctttttgta aaagattcgt aagatctctg
    15661 aaaaaatttc gtgttgtagg atataagttt aaggaacgga gataacgatc tataaagaat
    15721 tttctttctc tttgagaaag gtcgttcaaa acccaaatat ctatttttaa aaaagaagga
    15781 attttatgat ctgagttttt tttggaaaaa attttagaga ctggtttttc tatcctatgg
    15841 aagtttttat agattcgatc tgggttggcc ccttctctta ataataaagg tataatatag
    15901 cttcgaattc gatttctaag atattcatcg ctattgttag attcatcttc aaaaattttc
    15961 caaaattcgg attgtaaaat tgtttcaatt tcctcttggg agaatacaaa tagaggtcta
    16021 aagcggtttt tttcatacca tcctaaggtt cgtaaagaat tccaacctcc tcctcgaatt
    16081 aagttaagaa gaatcgtttc cagataatca ctcgagtgat gaccagtgac tatataacct
    16141 tcgtattgat ccgaaatttt ttttaaatcc ttatatcgaa acgcccttcc tgtctcttca
    16201 agcgttttgc ctaaccttct tgacaaagca ggaatattct tttttttgaa tattttagaa
    16261 aatggaaatg tactgtctgc atattcaaag attttttttt cctgttctaa attgaatcgg
    16321 atcgaatggt ctagatgata aatacaaggc gcaggtattt ttttttctat ccacagccag
    16381 aaataaaaat gcaacaaaat agatgaatct tttccgccgg agtaagaaag aaccgcagga
    16441 cgagactgga tcatctcgtg aaagggagca attctttccc atgctgcatg gaaaatcttt
    16501 tgtgtggatt cggagatttt atctctcatc gtactgactt aacggttctt cggattgccc
    16561 aaaagtcgta tcgtttctat tcattgattt ttggattatt ccgtttaaaa caattttata
    16621 gaaactcaat tttactgttt cggcaaatca gatcgaatgt ctagtttaac gtaagttcgt
    16681 tgtaagtaca ttagaaaact ttctaaaaat aatagagatt ctacattcta tgttttaagg
    16741 agtgtttttt gattatggat tcctcttgtc tgtgatttat ggtgttatgt cccaagtatc
    16801 tgcaagcgaa tatgatctga gattaaaaag tagagttgtt gaaaaatccc atggtggcat
    16861 taacgaaatt acttcaatcg tctatttcat gaagcagaac aaggtggaga attaattttt
    16921 caactctact atatataagt acttaagttt gctaaaactt agattttctg aaaacagaat
    16981 tcaaatagag tttgtttcaa aactttcata ggtttagtga tcatttttta gaaattttta
    17041 ataaaatgca gtagttccta caaaaaccgt cgtatttggc aatgtgtgaa cttttgagta
    17101 gttctaatct ttttaaattt gcgtactagt tctcacattt ttgtgaaact taaatttcac
    17161 tcctaaggtc gttaagataa cttttgagac agtttcttgg gtaaaacaaa cgaaattata
    17221 aatatttatt agcattattt aaaaaaatcg ctctataaat aagcgaaaaa taaaatttga
    17281 attgacttca aaattatcaa atcgcaagaa ttttaagcat gtcaggatat gtgaagccta
    17341 gccccttaag atctatacaa gaagttgcta cggcaatgaa ttctacctta gatccggata
    17401 aacttctgga tttgatttta gaacgttgca ttcagatttg cgaagtaggc tccggctctt
    17461 tgatgttgat taatgagaaa gaaaacgttt tagatatagt gacttttcgt gggatgaatc
    17521 cttccgttcg aactaaggta aaactgaaag tcggagaagg aatcaccgga attgtagccg
    17581 cgtcgggcga aggtatgatc gtaagtgatg ttaccgctaa tccacattac atttccataa
    17641 aggatgatat tatgtcggaa cttgcggttc cgatgattgt tgaagacgta gtgatcggag
    17701 taatttcttt ggactccagt cgtaaaggag ctttcaacga agaacattta gaaattattt
    17761 ctactcttgc taatcaagct gcccagattt ttaagaactt acaaattttt agacaactcg
    17821 aacaaaaaaa taaaattcaa caagtgctaa ttgatatttc cagaactgtt acttccactt
    17881 tggttctaca ggaaattttt gaagatatta tggatcgttt ggaaaaatcc ctaaatttag
    17941 aacgcggaag tattgttctt tttgaacctg aaaaagcgat tttgaaattg gaagcagctt
    18001 ccggtttaac tgcggaagaa atggaaaaag gggtttatct tccaggagaa ggtgttactg
    18061 gaaaggtttt tgaaacaggg gaaccaatta tcatcgaatc tattgcaaat gacgaaaatt
    18121 ttataaaccg agttggaaat gcggctcatt ttaaaaacaa tccggaaaac gttagttttc
    18181 ttgcggctcc tatcaaatcg gatacggatg tcttgggagt ggtaagcgtt tatttcgttc
    18241 ataaaaaata catcgattta aaaacttatt tagatttttt gcaagtagtt gcatccgtaa
    18301 tttatcaagc gattcggatt caaaaactga tcgacgagga aaaaagggag atttcgagag
    18361 agaacgttct tctcaaaaga gaattaaaga ataaatataa atttggttct ttgatcggta
    18421 aatccaaacc gatggaaaaa cttttcgaga tgattcatct tgtttccgat tctagagctt
    18481 ctgttttgat tactggagaa tctggtaccg gtaaagaaat gattgcctct gcaattcatt
    18541 ataattcttc tcgtgctgat aagcctttta tcaagatcaa ttgcgctgca attcctgaaa
    18601 acttacttga gagcgaactc tttggccata agaaaggttc ttttacggga gctgtttcgg
    18661 ataaaaaagg taagttcgaa atggcagata ccggaacaat tttcttggat gaaatcggag
    18721 agatggatct taatttacaa tctaaacttt tgagagttct gcaagagaaa gagattgaag
    18781 ccgtcggttc tgttaaacct aaaaaaattg acgtaagggt aatagcggcg actaacgcgg
    18841 atttggaaaa attaatttct gaaaaaagat tcaggccgga ccttttttac agactaaacg
    18901 tcgtaaatat ggtaactcct cctcttcgtg aaagatcgga tgacattcca cttttgatca
    18961 atcactttat tgcaaagtat gccgaagaaa acggtaaaaa aattacggga gtcacaagag
    19021 aggctcataa acttttgatg aattacagtt ggcctggaaa tgttcgagaa cttgaaaatg
    19081 taatagaacg tgcggttgta ctttctcaac tagagatgtt ggatattcaa gatttttctg
    19141 agatcaatgg acgtcttctt tacggagatg aggattttga tccggaaact ggggattctg
    19201 aatcttctgt agaaattgcc aattctagat tctcctcctc aaatttggat gcgcttgatg
    19261 gaagggctat cgaagttgta gttggagaag tagaagcccg tttgattaaa tacgcgatga
    19321 agaagttcaa atatacaaaa acaagagtcg ctaaattttt aggaatcaat cgaaatactt
    19381 tggataaaaa aatcaaagat ctcaaaatcg attattgata tttaggtcgt ttagagtttg
    19441 ggttaatttc gggacttgta attattttcg tttactactt tcacaattga caaaacgttt
    19501 tatccaaaac catagtggga atgagtagaa agaagacgct taaaaagcca taaatcacac
    19561 aatgtgactt aatttatggt ttcgttagag agaaggagaa gattgtgtga actacttatt
    19621 taattccaat ttaatagtaa gatcggtttt ataaaagttc attttataca aataggttat
    19681 tgaaaagtta attctccatc tgtttcataa aaacggttga ttaaagtagt cttgttaatc
    19741 accactatgg aatttttcaa caaatttaat aaataaaatt gaatataagg agttcgcgac
    19801 attgtttcct atggtcgcgg tgtttttaga tacttgaatt tactttaaaa aatacatgta
    19861 aaaattttaa aaatttctaa atgtagtaca ttaatacatt ttgaaacttt cgaatcagga
    19921 tagaatttga aattagttta aaaccggttc caaaatcata aatttgtgat gaattgtttt
    19981 ggtataaatt ccaaattctt tttaaatgat ctcttctgat ggaaagaagt ttatgaatat
    20041 gaaaaagttt aaaattttct aataaaatac aattataatt aggtgaaaaa gaatgattca
    20101 gaccattgat caaaaaacca cgttaaatac tcagaatttt tataaatatt taccttcgct
    20161 ttcttctttt acggatatta tagaaccttc caattatttt accgttccgg acgattggaa
    20221 tttaatcatt acggacgtcg taaattctac agatgctatt cgaagtggac attacaaaga
    20281 cgtaaacatt gcgggttgta tcactgcaat ggcggtttcc aatcttatgg gggatatgga
    20341 ttatccgttt ttattcggtg gagatggaat gactttgtta cttccggata gcgctctccc
    20401 tggtgtgaga gacattttat tttcgatccg agaattggta aaaagtaact tcggattaaa
    20461 gctcagggca ggaatcgtaa acgtaggaga gttaaaaaaa accggaaaag aattaaaact
    20521 ttgtaaatta aaaatttccg atttttataa ccaagcgatt ttaaccggca atgctttgga
    20581 tgtagcagaa agttttatta aaaacgacga ttcctctaat ccttatatca ttcctttgac
    20641 acataaaatt aaaatcaaac ctgactttac tggatttact tgtcgttggc aggatattcc
    20701 gagtcatcga ggagaaacgg tttcgtttat cgttaagatg aattctccaa gtacctcttc
    20761 tgatcaagaa ttattaaaaa tagttttaga tcaagtcagc gttcttttag gaaatgacgt
    20821 ggaaattcat cctctcaagg aagaaaaaat taaagtagat ttgtctggaa ggtatccaag
    20881 taaagaggcc acggttcatt ccggaagtag aaccggaatt ttttattttt tgagaaggat
    20941 taaaattaaa atcgaagggc tcgcagtcaa tcttgccatc aaaacacaat ggagatttgg
    21001 tccaaaaata aatgggaaag aacttagaga attaagaaag tctcaagtaa ttgcttctga
    21061 ttttagaaaa tatgatggaa ccttaaagat ggttatagcc tgtgattcgg attctaggga
    21121 atcgtttctc aagtttttgg atgatctcta tcgacaagga aaactatttt atggttatca
    21181 tgtttctgat agggctttaa tgacttgtgc tttgcatgag ggttctataa gggaagttca
    21241 ttttgtggac tccgcagatg gaggttatgc tctcgcagcg gctcaactta aggaacagat
    21301 taaagcttca agaggttaaa ccaagtttca ttttccaatt atcgtcaaag agcttatagt
    21361 tacaagtaag ctcttctcct tttagaatta gtctagtcgc gctatcctgt cctataggat
    21421 tggtttgatc actcgtaaaa tcttcttttg tatttggatc atcactgtgg ttcataaatt
    21481 tggaattgtc cgaacagtaa aaccatttcc cttctgtttg ataagagtac gtgcgaaaca
    21541 tttcttgaac ggaatgtgga agtaaattta attcggaatc ggttaaaacc caaaccgttt
    21601 taggatgata tttccaaatc agttctcctt tttgaatatc tcgacctgca aagaggccaa
    21661 agccgccgat cggagaatct gcgatgtaag tgggaactaa gagcattgga aagaatgtaa
    21721 attagcccgg aaaaaaattg caagtaagaa aacagttctt tataggacca ttgcttgttg
    21781 ttccggttca ggaaccgaaa atctttctag tttaccgttc cgcatttgaa aaacttggtc
    21841 agcctctcga attgtagaaa gtctgtgagt gacagaaatt acggttcttc cttctcttaa
    21901 caaagaaagc gttttcataa ttctcgcttc cgttactgga tccaaagaag aagttgcttc
    21961 atccaaaaga aggatctgag gatttcttaa aaaggctctt gcaattgcaa tcctttgtct
    22021 ttcacccccg gaaagtttag ttcctctatc tccagcgttc gtttcgtaac ccatgggtaa
    22081 agaaaggatt gtttcgtgaa tttctgctct tttagcggct tcgatcactt cttctaaagt
    22141 tgcacttggt ttgccgatgc ggatgttttc aaaaattgta gtattaaaaa ggaatgtttc
    22201 ctgaaataca actcctacta aagatcgaac agaacttcta gacaatagat taatatccat
    22261 accatcgaaa agaattcttc cttcgtttgg ttgaaccatt cctaatagaa gtttgatgaa
    22321 agtactttta ccgactcctg agccacctac gattgcagta taacttccct tggaaatggt
    22381 caaagtaatg tcgcttaaat ttttagacct tcccttatat ctaaaatgaa cgttttcgaa
    22441 atgaattgct tctttgagtt ctgggattga agattcttct ggattcgatt cgaaaacggg
    22501 agtccgtagt aattctaaaa ttcgttttgc ggagccgctc gcgtgattca gggctggtaa
    22561 atattgagaa agatataata aggaataact caagtttaaa aacggaggta aaaaagcggc
    22621 taacgttcca atgctaagag tattatgata tgcgaatata gttcctacaa gtaataaaac
    22681 tccttgcaga agtaaaatcc ccgaaccagc agaacgttct aaatatgaat ttgttaatcc
    22741 caatctgaga gaaacttgaa ataatttttc gcagttattt ttgaatctgg caaagaaata
    22801 gtcgcttaga tcataggcac ggattaagtt ttgggctgaa atggattctt caacaaggct
    22861 caatacttga gcttcttcta attttcttgt ataactaatt tcagttgatt ttctagataa
    22921 aaaacccgga cctaagaagc tgatcggcca aatcaaaagt gcgattaaag ctaatttcca
    22981 atctaataga aaaagtaaaa tggttccaaa aactgcttct aataacggac ctaaacccca
    23041 gggaatgaat gctaaaagtg catgttccaa tgctgtaaga tcattgaaaa atctggagag
    23101 aatatctcct aatttattgt tggaaaaaaa atctaaactc aattgatcca gatgttcgta
    23161 catctgtagt cttaagtctt ggatgattct tgcggatgcc cagttataaa ggtaatctct
    23221 taaagttcca aggattgcaa aagcgattgt cccaatggca agataagcac cgatccaata
    23281 aagagcgttt tgatttcgat tgatcaatgc ttcgtcgatt aagtatttaa agctaaatgg
    23341 gatactagcg taaaatccga tttcaaaaca aagaagtcct atgattaaga aaattcttcc
    23401 tttatatttt ttagcaaatc ggaataaacc gaaaatcaat aaactaggag caccttccgt
    23461 ttccgagccc gctttttctt ttttcggatt tgggaccttc cattttttag aagaaccctt
    23521 ttcgggtaga ggttccgact tttggatcaa ttccggatta tattcgagag gtcttttcat
    23581 gggaaataag tccttttatt ttcggcgaat atcttctatt tccactctac tttgactgtt
    23641 ttcccccaaa atcttgaagc aagaattttt cgtccggtaa gagacagaat acggtcggaa
    23701 aagagtcgtt ttttttgaaa agggcaatta tctttgtaac caggtctata gaatgattca
    23761 atttcactat aaggaaaacg gtgggttcta tacggttacg ttaaaaacgt ccgaaactgc
    23821 tccaggaact cttcataaaa tggtgaaagc aatgtttttt atgggttggg aaattgtttc
    23881 gggagacatc gagacaatag aggaagacgg tcaattttat agttacgata tttttacttt
    23941 aaagtcggag gaaaccgatt ctaaaattaa ggcttctaaa ttgggagttt tgatgtcttc
    24001 tgtatttaca gacgattttg ttttagaaga aattattcat cactcgagtg aaatcgatct
    24061 tagaaataca tttcatctaa gcgcagattc tagattagaa tttgaagatg ttgaatttgc
    24121 aaccagaacg aaattttcac tcgaagctcc agatagaaag gggcttctct attttgttac
    24181 tggggttttg aaagaaaacg gtattaacat tcattccgcg aaaattcgta cagatcaaac
    24241 cggaaaccgt gcccaggata cgtttattct atccgataca aaaggagtag gttttgctgg
    24301 gacttcttta gaagatcgcg tcagtcgaaa tatactcgaa attagtttga attcttcatg
    24361 gaagtgagtg gtaaaatatt tttttttcgt cttttattca aaatattcgg tgcaaacgtt
    24421 ttattcccac cttttcatgg attaaaaatg aaattcttaa gcgattattt taatctacgt
    24481 taattagcgt agctatattc aaaaagtaaa attcactatt taagattatt cttatggacg
    24541 cgcagaaaga cttacaaaaa ttcgatttta cagaagaaat catccagcat tttaaaatta
    24601 acagcgtaat tcccgttgat ttttataata gaaacggaca gattttaatt cataaaaagg
    24661 aaaatgcaga cggagatgac attacaaaat tattaagatt tgagagccaa ggaatttact
    24721 ttttaaaatc cgaattcgaa aagatttccg gcggaaaaca aggtgatggg ccaaataatg
    24781 taaatggtcg agacgttagt tttgccaaat tagtcaatgc cgagttaacc gtagatcttg
    24841 ctaagaacgc ttccaatttt ttatccgaat taaaaaaatt tcctcttcat ggaaatcagt
    24901 taagacatct aaataaatcc atagacggaa tattagaaga ttttaaatca actccagaca
    24961 tggaaaccgg attggttaac atcatagaag ttatgagtag cgcaggggtt cctatggatt
    25021 ccgaaatact tacaaaacgc actgtgattt caatggctat gaaagtgaga gccggaaaag
    25081 cttttactaa ggtggacatg gagcagaaaa aattagatca aatgaatcta atgatgtctt
    25141 cttatcttgc ggatgtgggt tacactcaga tgaaaattcc gatggagaga gatctgaaag
    25201 cggaagaatt tgaatatatt aaaaaccatc caattattag ttatcttatg atagcaaatc
    25261 ttccggactt ggacgataat atcaaaactt tggttctcaa tcatcaccgt cctcataaag
    25321 gggaaggaat gaataataac tatcctcaac caaaagttct tattcataag ctcaacgttt
    25381 ataaggaaaa atataaggac gatcctaaaa aaaccgtttt ggttgcagat attcaaaaac
    25441 aaattcggaa tattcttacc aacaatcttc ctatggaaga tattggggtt atttccattg
    25501 cgggagaatt tgcatccttg acgacaagac aagcatggag agaagctttt gatcctttgg
    25561 ttgcaatgaa attaattttg aataacagtt tttttgcata taatgaaaag accttgagag
    25621 acttttacga tcatattggt ctttccttgt gtaataatca gccttttatt cgggaaggtg
    25681 actttgtgat tgtggtcaca caagattcta atcaaaaagt tttttttgaa gtttgtatta
    25741 ttcgagaaat gtataaaacc caaattcgtc ctatgttaga aagaatagga accattaaac
    25801 ctaactttag taatatgggt aaacttagaa tttcaggatt tgatattgct tctttaaagt
    25861 tggatcgtag aaaagcggtt tacaatctcg aaaaaaacca agacccgaga aggatcgttt
    25921 acgttttgga ttctaatatg gacgctcgtc tttatgagga attaactaaa caaactggcg
    25981 aaattcctaa agaaagtgct taaaaaccga gttacggaat tgaggaatct gcgaacttta
    26041 gttaatttaa atatagtaat gtttaaatta aattttcaca taaaacctct attttgagac
    26101 cattgtcgaa tttaaaattc attttatgaa agttctttaa aaaatccggt attgctcgga
    26161 tctttaagat aatatcatgt atttctcgta aataaatata tgatttaact taattatttt
    26221 tattatataa ttttaatatt cttttctaaa gaacaagata tagaattaaa aaagccaatt
    26281 tccgatgaag ataccatttt ggaaaatgtt cgaaatgtca tagttaaaat gatacaataa
    26341 caaattgtat aattccatat attatatttc ttagtgggct aaagccgaat gggtctagga
    26401 attttgcgtt cgtaatgcca aaaataaaat gagacattga gttattagaa aaacaccaat
    26461 tataaattca attgtgttca tttgtttgga ttgtaattat tttttcccct aaagttaaaa
    26521 atgtaagatt tttaataaca aaagcaaaac aagaagaatc agaaattatc tcttttagcc
    26581 atttactttc aaagatttta acttctaaag gttgaatatc aatatgatca aattgtagat
    26641 taatttgggc tacggcatac ttattcttgt ctggttgatt agaaatggca aattcctgat
    26701 tacaaattat atcgattaaa tttttagaat ctaagaagaa tggttgcatg ttcggaggta
    26761 attgccattt cagtgttgac tctaaaatta ttttcaaatc aggagcgcta cttttaccgg
    26821 aaagtatttt agttgtgatc tgatttgtat tatagtaatg ttcaaatctt tcaggaagat
    26881 gagtttgaag gatattacta aaaactctac tgcttatcgt gtaagtaaaa ctactcatta
    26941 tattttttat aaaatatacg ccagattcgc tcgtttcaaa aagttcatga ttcttaatat
    27001 ataatctcca attactctgt aaaggagaac cgaaaatgca tttgatttta ttaaatatga
    27061 caggtctaaa atttccatgt tcgtatataa taatagtgaa taatacttgg tcatcatata
    27121 ttctaatttt tacatgttct acttttttta taggaaccat ccagttcata aaaacaacgt
    27181 tttttatatc actctttaag tgaatttttg taaatggata aaaaatgatt ctttttatct
    27241 tgataaataa aatattattt aaaaatacat tcaaagctct tgcaataagg ttttgattgt
    27301 tgtgaataaa ttgattttca taatgcatta gaataacata aagtaattga taaatttttg
    27361 cttttttaaa tcacaattat ttcagcggat atatattaga gttattgaaa aattccatag
    27421 catcagttaa taaaactcct ttaatcgact attgagtgaa acagaaacaa gatggagaat
    27481 aaatttttca acaactttat tttttgagtt tgttctacta ataattacta caaggtttaa
    27541 tattttgtat tcaagtgagt ttttgagata aaaatttgtg gttccattgt gtaactctat
    27601 gtaaaatttc aaataaataa agacaggtga atttatgtat gagatatttc taaaattttg
    27661 agttttttcc ttatagaaat tcttaaactt tatagacctg taatgttgat ttctctgaaa
    27721 ttgtatattt taaattctta tcgcaaaata aatatttcag tacaaaatat taggtacttt
    27781 attatagctc taggtaataa ttcctttttt gggtagaatt cggttatatg gctaaaattc
    27841 ttttgtgtta aacttattgt aaaaaaccaa aacatcaatt cgtttagata aattctacag
    27901 aagatcatga ctaaaattct tttatgatat aatgattatt taagacaaaa tatggatttt
    27961 caaaacacag gtcggaattt gtctaaacta ctttaaaata tgtgaaacta ctgcaaatct
    28021 agaacttgcg gcgaaacttt gaaatgtggg aactactgca aatttaagat tttacggcaa
    28081 aatttaaaaa atgtgggaac cacacatcga ttcgttgaat aagtaagttt caaaaaagat
    28141 aaacggtcaa aatgagaagg cttctgtggg aattacaacc ttttgttaaa aaattcagca
    28201 attgaacttt tttctggttt taaatgcggc tctcactaat tcttacagaa agaaatacca
    28261 tgaattttaa tacgaatttc tctttagaac aaaaaattct aaatactcag atttaatacc
    28321 tctaaaagcg atgaacattt tcaggtcatt tcaataactc ctttaagagt aaaaaactgg
    28381 ttttaaaacg aagaaacgag tctatctctg cagctcgttt tataaaaatc tctatgattt
    28441 tcataaataa ttttttgaat tcttgtgact tttggttaaa atgtacgttt cataaataat
    28501 ttttttccag tcggattgtg tatcattctc taagaaaggg ttgtcaaaaa ttttttctaa
    28561 tacaactcct ttccaaaata taactaatgg aatttgataa aatgaattct aatgcaagtc
    28621 atcactcgca atcggttaat agagaacttt tagaaaagtt cgagttcaat tccgacgtta
    28681 tcaagagttt tattagtcaa agcgaaatac cggttgattt ttataataaa aacggacaga
    28741 tcttaattca taaaaagtcg gacgcatctg aagaggacgt cactagactt caaaagtttg
    28801 agagccaagg aatttacttt cttatctcag aaaaagataa agttactaaa ccaaaagata
    28861 atccggatat ggttcacgga agggaagttt cctttaccaa actcgtcaat ccaaatctta
    28921 cagtggcact tgctaaagag gcttctgaac ttttagagga acttaaacat tttccattaa
    28981 ccaacaatca cattcgtttg gttcaaaaag gtatcgatga tattctcgcg gactttaagg
    29041 gaagtacaga tatggaactc ggacttgtga atgtgatcga agttatgaga caagcgggaa
    29101 ttaaagccga ctccgaaatg atgaccaaac gtacagtgat ctctatggcg atgaaactaa
    29161 gaggattgaa agcactgagt aaaaccgata acgaaattca aaagacaaaa caactcaata
    29221 ttatgctcgc ttcctttatg gtagatatag gaaaatctag aatgaaactt ccaaatcata
    29281 ccgatcttcg tccggaagaa tttgattata ttaaaaacca tcctatcatt agttatctta
    29341 tgattggaaa tttaagtggg gtaaattcag aagttaaatc cgcagttctg aatagtcata
    29401 gaactttccg aggagagggt ttaaataaca attatcctac tacaaatata attattcgga
    29461 ggctaaccga atatcttcaa aagtataagg atgataaagc aaaaaaaatt ctaatcgaag
    29521 acattcaaaa acaaattcac tatgcactta acaatactta tacggacgaa gatccaggaa
    29581 tcatttcgat ttctggagag tttgcttctc tcagttctga tcaagaatgg cgtaactctt
    29641 atgatgctct tacttcaatg aagttgatct taaacaatag tttcttttct tataatgaaa
    29701 agatcgtccg agattttttt gattttatgg cgcttagtct ttgcgaaaac caaagcgttt
    29761 tgaatccggg tgactacgtt atagtcgttt ctacggattc tcaaagaaag attcattttg
    29821 aaacttgtgt gattaaagaa atttttagac atcagaccag accactcttg gaaaggatcg
    29881 gaacgattcg ccctgtgatc atcaacaaag gtaaaattaa aattcaaggt tatgatcctc
    29941 attctttccg tcaggataaa agaaaggcag tattcgattt aaataacagt atggatccaa
    30001 gaagagttat ttacgttatt gatcccgaat tagagccaag tttatacgag aaggtagatc
    30061 aaagttttag aggaactgtt cctcgttctg cggcttaaaa ccaaaggatt cttttagaaa
    30121 ccgctttatt cctgagcttt cccttgtttt tttggtaata tgccttctag ctggggaaaa
    30181 atttttaaag ttagtacttt cggagaatct catggaactt ctgtgggagt tgtggttgaa
    30241 ggagttcccg caggaattcc cattcgttta gaagaaattc aaaaagactt aaaccggaga
    30301 agaccaggac aaagtaacct caccacacct agagatgaaa ctgacacggt tcgtgtagtt
    30361 tctggagtat ttgaaggaaa aacgatcgga tctccgattg ctttgatcgt agataaccaa
    30421 aatacgattt ctaaagacta cgaaaattta agaaccacgt ttagaccttc tcacgcggat
    30481 tatacctatc aaatgaaata cggttttcgt gcgcatgtag gcggcggacg ttcttccgtt
    30541 cgagaaacga ttggtcgtgt agctgcagcc gccattgcga gaatgatcct caaggatgat
    30601 cttggaattg aaactattgc gtgggtggat tcgatcggaa ccgttcaatc taacataggt
    30661 gataaatatc ctaagtctag ggaagaagtc gatcaaaatg aagttcgttg tccagacgtt
    30721 ggtagcgctg accaaatgcg ttctttgatt ttaaaaatga aagaagccgg agatagcgta
    30781 ggtggaacga tccaatgtgt ttcttataat cttcctccag gtttaggaga tcccgtatat
    30841 gacaagttag acggagattt ggcaaaggcg atactttcta ttcctgcttg taaaggattc
    30901 gaagtgggtt ccggattttc tggaacgtta ttaaccggaa gttcgcataa cgatgaattt
    30961 tacgtggaag aaggaactgg aagagtcagg accagaacga atcattctgg aggactccag
    31021 ggtggaattt ccaatggaga agaattagta attcgtgccg cttttaaacc aacctctaca
    31081 atttttaaaa aacagaatac tataaatctc aaaggagaag aaaccatttt agaagcaaaa
    31141 ggtcgtcatg atccttgtgt tctccctaga gccgttccaa ttatcgaggc agttgtaaat
    31201 ttagttctca tagacgcata tttatatcaa agggcgatca atcctcaatg gttccaaaag
    31261 tgggctagaa ttccagatta ttacaaagat ttagaacttt aagaatcagt cccaaaaggt
    31321 gattgttcca actttcgagt gtaaggttca aatcttttgg agaccactct aaaattaatt
    31381 ttattcgtcc ccgttacgct acgttctggt gttttttata gatttttgaa aaatttttta
    31441 accgttgaga attgtaatag ttcctatatt ttaaggtttt gcagtgattt ctaagtagaa
    31501 agtgcacaaa tctatagaaa attgatggtt tggttttaga atcatcgaaa attgttaaat
    31561 gcgtaggtag ttcccacatt ttcagaaaaa ccgatcattt tacattcgga atcgatcttt
    31621 ataaaatcgg tatctaaata tctgtcataa atgccgaatg ccgtttcagt aagttcgata
    31681 gatccaatgt ggaagcgatt atcgtggaaa ttttgaaggg aattagaacc aaagcgaggt
    31741 cggctgagcc tttttagata taaaattcag ctactaacta cgactaaaac gcggtccata
    31801 gaaagcgttt tgttgagttt agggagtcgt tgcattgagt tttttattcg cccagatttt
    31861 ttccctaaat tcacatgatt aagtgttaac tattaagtag gtactttatt atgtagtttg
    31921 agtacaatca tcaaaaatca attttttgac attgtatgag ttcccacagt atgatttcta
    31981 cggtagagca cataatataa aaatagatac acgatcccgt tttagaaacg ggttgccaga
    32041 atgagaatgg tacgtttcta tagaactgtt tcccgaaatt cgggaagaat caaaaggatg
    32101 attccatggt aaaaattaag atcgacggaa tcgaatatga ggtggatgaa aaaaagaacc
    32161 tcatatcagc ggcaaaagat gtcggagtcg atattccttt cttctgttat caccccaaac
    32221 tttccattgt gggaatgtgt agaatgtgcc ttatcgaaat tgaaggagtt cctagacttc
    32281 aagcagcttg caatacgaag gtaacggaag gtctttccat tttcaccaaa aacgatcgaa
    32341 ttaaagaagc aagagaagga acgatggagt ttcttcttgc gaatcacccc ttagattgcc
    32401 ccgtttgcga caaagctggc gaatgccagc ttcaggacaa tgctttcaaa gaaggaaagg
    32461 gtaactccag atttacatta gaaaagcgga atgttcctca agaagaagtc ggttctaatc
    32521 taatcattaa tcataaccgt tgtattgtct gttatcgttg tgttcgattt gaagaagaaa
    32581 tcgtaggaga atccaattta ggactttttg aaagaggtta tcactctatc ataggacttg
    32641 caaagaacga accaattcag cataactttc aaggggctct tgcggatctt tgtcctacgg
    32701 gagcacttct caataataaa accttattca aatctagagt atggtggtat aaaaatgggg
    32761 aatcgatctg ccatggatgt agtactggtt gcaatgttac gactaacgta agagataaca
    32821 aaatgtatcg atatatgcct cgaatcgacg aagaaaagga catgtatttt ctttgtgatc
    32881 acgggcgttt tgacatcgat tggttgaacg aaaatcggtt attcgcgtat tatcaaaatg
    32941 gaaacgtatc ggaaagtacc gtagtgctgc ctgccattgc ggaaaaagtt cgtcaatcaa
    33001 aacggattgc gattttaggt ggtgcaaaag aatcgaacga aaatttaaaa accattcttc
    33061 aaagtgtgga atcttttgaa aaatcggtta tcgtagaagc aagggtagaa gaaattcaat
    33121 acaaggcgcc cgagcaaaaa gattttttga tgactactga ttttagacca aatacaagag
    33181 gagcggtaga ttccggattt atatcttcgc aagaaatcaa tgcgatttgt aaatcgatcg
    33241 agttaggaga gattgatctg gtttttgtga ttcatgagaa tattaagaaa tttttacatt
    33301 ctattccttc gaacgttact cttgttttat taaatacaaa tttaactcaa gaaatatctg
    33361 aagcaactta cggaattccg attcaaacgt ttgcagaaca agccggttct tttacaaata
    33421 aaaatggatt gaatcagtct tttcaaaagg taatggagcc gcctaaaggt ctattaaatt
    33481 ctggttctgt tttccggaga atagcagaat tggtcaaaac ttctcccaag gaggctgagg
    33541 ttgggaaccg ttaacgtagt aagagtagca agtcgtcata aactttcttg gtatgaaaag
    33601 ttttattttt attctattgg aaaaggactt tggatcactc tcaaacattt tattaaggcc
    33661 gcgattttaa gaaaagcggt aacgatagaa ttccctgaaa agaaaagaaa gtattccact
    33721 cgttttcgtg ggatgcatac gatgaaacgt gatgaacagg gtagagaaag atgtacaagc
    33781 tgtttctgtt gtatgtggat ttgtcctgca gatgcaattt atatagaagc agcagaagta
    33841 actccggaaa ttcaacatct tcatccagaa gataaatacg ctaaaaagtt cgagatcgac
    33901 ttactacgtt gtattttttg tggaatgtgt gaggaagctt gtccaaaagg ggcgatttat
    33961 ctggatggtc cgggcgagat ggcgaccgat aaccgagaag atctaatctt aaccaaagaa
    34021 agaatgatgc aacttgtggg tggaccaatc atcggagaaa gacaataaaa ttttaaagtt
    34081 ggttgaatag atttctagtt taaaagttta tttcaaaatt tttttaagag cctacaaatc
    34141 gaaaatggta ctttacgaaa gttgaaagtt tttcttttta agaaaactca aatctacaaa
    34201 actttacgag tttaaccttt accataaatt ttttggaaat cgaaaaccaa atgtaatcta
    34261 taataagatt tgttgaaaag taagttttct tccgttttca ttaaaacgaa ttgataaaac
    34321 cgttttataa atatggattt ttccaacagc tataatctgt aatagttaga agttgatctt
    34381 atactcttaa agttaatgag gagaaaaaat aacaatagct taaaagtgat ttaagttgtg
    34441 ttgaatctta aatctttaaa atactttacc gtcaattttt agtatgttat tttagctcac
    34501 tttttcgtgg gtatattggc tttgtcttgc catttccaat tttgcttcta aaaaggatac
    34561 cgccgaatca atatcgtggt tacagatccc tggatattct cttaaaattc cctttctaga
    34621 aattcctgcc aaaagcaaat ctaaaatttc tgaaactcga actccagttc ctttaataaa
    34681 gggttttcct cccagataac ccggaatgac ttctatcgaa gtaaattcat ttttgttcat
    34741 atatccttaa caatagtagc aagcaaaatt agaacgaatt ttttccgatc ttgaattttg
    34801 ttttctctgg ctccaaattt gtttgtgaaa ttaagttctt ctaacattca atctttctat
    34861 aatttatgag tcccactaga acaggttgtt ttactgcaaa agccaaataa tactttgcag
    34921 agaagaagat atattttctc gagatagaaa atagagacga ataggacata gttttccaaa
    34981 caaagttttc aaaaaaagat cgagttttaa tttctttttt gtgcttttag aatcgtaatt
    35041 tattaaaaaa actgcaaaag accgagtaat cggtatttat ttcaatggtt caatctgatt
    35101 ctgtagattt ttcagtttta tacgaggata actaccgaac cgtatatcat tttcttttga
    35161 aaatttgcgg tgatccggaa gttgccgagg atttgactca agaggctttc ttaaaggcat
    35221 ttactttttt tcataaattc gattctaaga ttgcttcttt cagcacctgg acttgttcga
    35281 ttgcaaaaaa tctatacttc aaacattaca ataaacagaa aaaagaattc ggaaatatac
    35341 gactcagtga tttagtcggt gatattgaga tagacccgga aattccggaa aatttagaga
    35401 aggttttttt ggaaaaagca ataaaagata cgattgaaag tcttcctgaa ccggaaaaga
    35461 gtataatatt gtataaagaa ttaaaaaaga aaactttaaa agaaacagct caagtattgg
    35521 gaatttcgga aagaacggta agtaggagat taatttctgc tatttcttta ctgagaacaa
    35581 aattagaaca gcaaggattt caattctaaa cttctattat gaaaacggaa ttagacgata
    35641 tagaacgttt tgaagacctt ttaggaaggt acttatacgg tgaattgaat gccgaagata
    35701 agcgtgaact tcttcaattc gtgcttaaaa atgaaagagc tcgttctatg taccaaagtt
    35761 ctactcgaac taattctatt ctatctcgta ctttttctga tattaaacaa acccctcatt
    35821 taaaatcgag tattcagaaa aagattttag aatttccgaa tacgatttta aaatctcgtt
    35881 ctttggtttt aggacttacg gcggccatgt tatttttagt cgtaggtgtt tctttttggt
    35941 ttaaatatca atttgagttg gattctaaat tagatcaggt ttttatcaat tcttacggag
    36001 attgtaaaat cgacggtgta gcgtctcaac ctggagagag tctgctcaat cgtaaattag
    36061 tttctggtaa tttttctatt tgtgaatttc aagtagaggg ggctcaaagt gttgcggttc
    36121 gaatgttgcc agattctgaa gtttccgtta ctggagataa aaagtattct tctttgaatg
    36181 tggctcgagg gtcggttctg gtagattcaa ttcagaacga atctaccggg gaaggtctac
    36241 ttgcgattct ttcaccggat gtgagagcct ttttagcagg aacgaaagtg atttattcca
    36301 gaaatgtggg agaatcctat tctaaactgg atatagacgt tttggatgga aaagtagaag
    36361 ttgaaacagg acctttgatt gcttttgaaa aaaccgccag cactttaaca aaagaggaaa
    36421 aagaattttt aaaaatgaat tttccgattc tttttcaaag cagaaaagtt caggtaaatc
    36481 ggggacaatc tttgtcttgg aaaggaatcc cggaatctag tttaaataaa attcgttctt
    36541 tagaaaaaag tattgaagaa gcaaaatccc aaggtttgaa attagaagag gattttgtct
    36601 tcgcattaaa ttcggacgtt cgtaggctcg ggaacgagaa tacaatcggg atgttttcta
    36661 tggaagagga tctaaataaa aaaattaaga atattcttcc aaatcaagaa aaagaattag
    36721 aagagaaatt caaatctatg gttcgttttg ctccgagcga tttgaaacaa gtcgaaaagt
    36781 tgaagtcttt agttgcaaaa ttggataata cggccttaat tcaaatttta aaagataaaa
    36841 atcagcctga tcatgaaaga gtaattcatt ttaaagatgg ttctcaagta aaaggtttta
    36901 tatatcaaca cgaaagtttt tatattcttc taaagaatga tggaaatctt ttatttccta
    36961 ttgatgcagt tgattcaatc catttcgaat aacactgatt tatcgatttt attcccgatc
    37021 aaaaacggat aaacttcttg gatttgttca ttttaacttc tttttttggt tatctaaaag
    37081 aatgtagttg gtataaaaaa tagagagatg ttttctatat gattcgatct atttcttaaa
    37141 tcttttaagt ttgatgtttg aattcactat aaatttcaat caaagcattt taccgtttct
    37201 taattttata aaaaacttgc gataaaattc cgctttttta tttttgacag tctaatctaa
    37261 gaacagcagg ggacgaaatt ggtttcgact gttgttgcca ggggttatgt ggcgtgtaga
    37321 ggttgtaggc tcctctaaaa accttcaaac aataaccgct aataacgaat tagctttagc
    37381 agcttaatct ctgctacgga actttagttt tttctctcga attctaaatg ttctgacact
    37441 gatcgggagg cgattctttt ggtttttggt tcctaaaaga gtttgtattt gagccgaata
    37501 ggaaggagag tcctgtctga gggtgaacct ctttccgaaa ttttatacac agactacaca
    37561 cgtagaggct gatctggggc gcaataggac gcgggttcga accccgccgt ctccaaagtt
    37621 catcacttat ataatccaat aatcaatttt aaatttgtaa gattgattat aaattttgaa
    37681 atctattttc tcaaactgat tattttaaca caaatttgat gtgggaaaaa gtttcattgt
    37741 aaaaatataa aagtcagatt tatagtgttc tcacaagatt acgtatttat gattctcgaa
    37801 cagatccttt tctcaataaa cttctggtgg tagtttccaa atttatgtgg aagtttgact
    37861 tttaggtttt tgtctttgga tatttgcaaa atatgggaac tcttaccgat tatatctatt
    37921 ccggaatcta tatttttgag agaaaaatct acactcggac tttaagcatt ttatttttgt
    37981 attcttttcg aagtaaaaat attagaattt taagttgttt tagcaagagt tcggcgtaaa
    38041 taattcatga ttctgaaaaa attagaatct gaactctaca gattgattta aatgtaggaa
    38101 ccaccacaaa acttgggttt gtctgtaaaa tgatgtaaga acctaccacc aatcacgatt
    38161 ttacgaataa attctaaaaa tgtgggaatt catactttta gaaaattcct tctcatattc
    38221 ttgcattaaa ctcgttttgg tttaataaaa atatatatta taatattata aacaaactga
    38281 ttttaaaaaa ataggaattc tttatatttt tttgactttt aagaaaaatc ttttacgata
    38341 aaaactgttt tttcttttga aaatctagga aggtgactgt ggaaactaaa attgcgattt
    38401 attcggacgt tgtttgccct tggtgttata ttggaaaaaa aagattagaa gatgcaatat
    38461 caattcggaa aaagtcatac ccggatgata aaatcgaaat agaatggaga gcctttcaac
    38521 tcaatccgga tttagctcca gaaggagaag acagaatact tcatatgact cgaaaatttg
    38581 gatctatgga tcgtgttaaa atgatggtgc aaagagtcgc tgatattgct aattcagaaa
    38641 accttccttt tctgttggaa caagagggac atcaaccaaa caccttttta ttacacgcat
    38701 tgattcgaaa agcgaaagaa tatggaaaag attcgattct ttcagaaatc ttttttagaa
    38761 aattttttgc cgaaggtaaa aatctttcag acacaaatat aattttggaa agtttacgag
    38821 aggctggaat acaagaggat gatttttatt ccataaaaga gaacacgatt ttgctccaag
    38881 aagttcgcga agaagaacaa aaaggcagag aattgggggt ttctggagtt ccattttttg
    38941 tgtttaacga gaaatacgcc gtttcaggcg cccaagaatc gaatcttttt ttgcaagtat
    39001 ttgatcgatt ggaaagtgaa atttcttaat tttatgtatt ctaatttttg aatattataa
    39061 ataaaataag agctgtatgt ttttattgat gcaaataaat ttcttgcgat gaatttttgt
    39121 ttatcatttt ttttgcaatt atcttattct aaattttttt caccctatta aagtttctgc
    39181 atttttacgg atcggttcaa ttgagtaccg taaattttat tctaaaatcc tatttcagcg
    39241 caaaagactg gatacttaaa aataaacagg aaattttata aaaatgtaga aatccttata
    39301 aatgcgtcat tccgaaatta gatgcttttt ttaaaggaga ttttatattc tagattttga
    39361 aataaaatta tagtatcatt ttcatacatc tttatagtgg attttctatt cttttctacg
    39421 aactaaattt taaaaatttc taatattttt gttaaacgaa ttattgatta ttacggattt
    39481 ttataaaata gaatattaga gttattgaaa attacttctc catctgtttt tgttgctttg
    39541 aaatggataa ttgaatcagt tttgtgaatc tccactatgg aatttttcag ctctaatata
    39601 aatttaaaga taaacctcgt ttaacacaaa attacaaaca ctcaataaaa tatgttagtt
    39661 tcacagaaac cattgtgtaa tttgtagctt ttactgagaa ttatataaca aaatactcaa
    39721 tcctctaatt tatactttag agcgtgaatt cagagaaaga aaatttaggc gagtcgtttg
    39781 caaatttcat agatagaggg cgagcggatt acgcttaaac cagcgtctcg tttttatgat
    39841 tgttttttgg aaacttagca aacacctcct tggtgtttag gagttaagac aaactataaa
    39901 taaaatgaaa tttatatcga aaaccataga ttgaagtagt cacataaaag tggacagcca
    39961 tttaagcaat att
//
LOCUS       DCFLDGKI_4            100443 bp    DNA     linear       08-DEC-2021
DEFINITION  Genus species strain strain.
ACCESSION   
VERSION
KEYWORDS    .
SOURCE      Genus species
  ORGANISM  Genus species
            Unclassified.
COMMENT     Annotated using prokka 1.14.6 from
            https://github.com/tseemann/prokka.
FEATURES             Location/Qualifiers
     source          1..100443
                     /organism="Genus species"
                     /mol_type="genomic DNA"
                     /strain="strain"
     gene            complement(1089..1733)
                     /gene="qoxC"
                     /locus_tag="DCFLDGKI_00149"
     CDS             complement(1089..1733)
                     /gene="qoxC"
                     /locus_tag="DCFLDGKI_00149"
                     /EC_number="1.10.3.-"
                     /inference="ab initio prediction:Prodigal:002006"
                     /inference="similar to AA sequence:UniProtKB:E0TW65"
                     /codon_start=1
                     /transl_table=11
                     /product="Quinol oxidase subunit 3"
                     /protein_id="X:DCFLDGKI_00149"
                     /translation="MSTAKHFHHAHHFESAEHQYDASKQGIWLFLVTEILMFGALFVG
                     YTIYHSLYPEIFHAGSHHLSVPMGAFNTVVLLFSSFTMALGIHYVQVDKKKEAIIALA
                     VTVLCALTFMVVKYFEYTSKIHHGLLPGKFFTNTEMADIKNAAMFFGFYFVMTGIHGS
                     HVLIGAGLIIWVMIKVIKGEVNSSYYTPVEGVGLFWHVVDLIWIYLFPLLYLVG"
     gene            complement(1720..3324)
                     /gene="ctaD"
                     /locus_tag="DCFLDGKI_00150"
     CDS             complement(1720..3324)
                     /gene="ctaD"
                     /locus_tag="DCFLDGKI_00150"
                     /EC_number="1.9.3.1"
                     /inference="ab initio prediction:Prodigal:002006"
                     /inference="similar to AA sequence:UniProtKB:P31833"
                     /codon_start=1
                     /transl_table=11
                     /product="Cytochrome c oxidase subunit 1"
                     /protein_id="X:DCFLDGKI_00150"
                     /db_xref="COG:COG0843"
                     /translation="MSTATASHTDNYLNHEKGIWSWLTTIDHKRIGIMYFFAIMSFFL
                     LGGIFALLVRLELFTPGQTLGFVTPDIYNRMMTYHGAIMVFMVIVPGIPAIFGNFILP
                     IQLGAKDVAFPRLNLASWYIFMTGAGIAAFSLFTQKVDTGWTFYTPYSISNSVSNGVI
                     MLVMGAFVMGFSSILTGLNFIVTTHKLRAPGMTMNRIPLMVWALYATSIIQVLATPVL
                     AITLLLLVAERTLGVGIFDPTLGGDPVLFQHFFWFYSHPAVYIMILPAMGIISELVAT
                     FSKKVIFGYTAIAYSSLAIAAVSFLVWGHHMFVSGQSEFAGVLFSFITMLVGVPTAIK
                     LFNWISTMYKGSVRLDAPMLFAIGFMFLFTIGGLTGVFLASTGMDVHFHDTYFVVAHF
                     HYVMVGGTLMAVMGALIYWFPKVTGKMTSDLLGRISWVFIFTGFNVTFFPQFILGSMG
                     MPRRYYDYLPEFTGLNQISTIGSWLIGTGFLVGLIAVIHGLIAGKTAGDNPWGGKTLE
                     WTIPSPPTHENFEKTPVITGGPYEYR"
     gene            complement(3335..4336)
                     /gene="ctaC"
                     /locus_tag="DCFLDGKI_00151"
     CDS             complement(3335..4336)
                     /gene="ctaC"
                     /locus_tag="DCFLDGKI_00151"
                     /EC_number="1.9.3.1"
                     /inference="ab initio prediction:Prodigal:002006"
                     /inference="similar to AA sequence:UniProtKB:Q04441"
                     /codon_start=1
                     /transl_table=11
                     /product="Cytochrome c oxidase subunit 2"
                     /protein_id="X:DCFLDGKI_00151"
                     /db_xref="COG:COG1622"
                     /translation="MTWLNLITATSFMPVQASEVAKNVDHLYLFLLVSSLISFVILIG
                     GMTWFIFKYRRKTDSDKTAYITHNTLAEFLWSFIPLVIMIVIFWWGWRIFADLRSVHE
                     KGDIEIHVTARQWQWTFKYPNGVTIVSPNATEKLNTLFQPNGIYVPVGKTVRLVMTSQ
                     DVLHSFYVPAFRNKMDAIPGRYTTLTFTPTEKGDFVVYCTEFCGTSHSNMLSAIRVVD
                     NETFDKWYAEAGNVDLSKIPPTELGKKLYAEKACAGCHSTDGSRLVGPSYKGLFGSTR
                     EFESGPGVIADENYIRKSILQPTTQVVKGYPPAMPSYQGQLSDDEINALIEYIKTLK"
     gene            complement(4347..5186)
                     /locus_tag="DCFLDGKI_00152"
     CDS             complement(4347..5186)
                     /locus_tag="DCFLDGKI_00152"
                     /inference="ab initio prediction:Prodigal:002006"
                     /codon_start=1
                     /transl_table=11
                     /product="hypothetical protein"
                     /protein_id="X:DCFLDGKI_00152"
                     /translation="MAFRKSLISGIAFCLFTVSIYSYDPAARFDKNEKPKELEGVGVQ
                     EKLGNQLDLSLSFRDETGKSILLSSFFKRDKPVLLSLVYYKCPTLCNFHLNGVTDVLK
                     KLSWEVGNEFEYVAVSFDPKETFDLASAKKNAYLKEYARGNGQGWHFLTGDQKEITAL
                     AESVGFSYKWNSENEQWIHSSVAYIITPSGKISRYLHGITFDERTLKLSLLEASDGKI
                     GDFTDQFALFCFQFDPGKNTYTLYAYNIMKLGGFFTLLIMAAFLIPFWIRHNRNSELI
                     RKE"
     gene            complement(5212..5364)
                     /locus_tag="DCFLDGKI_00153"
     CDS             complement(5212..5364)
                     /locus_tag="DCFLDGKI_00153"
                     /inference="ab initio prediction:Prodigal:002006"
                     /codon_start=1
                     /transl_table=11
                     /product="hypothetical protein"
                     /protein_id="X:DCFLDGKI_00153"
                     /translation="MTQQSGYNRPGFWTFIIVLLGNLAFFAYLSFLHPGVKEHSLNLP
                     ANIQAK"
     gene            5614..6561
                     /gene="ctaA"
                     /locus_tag="DCFLDGKI_00154"
     CDS             5614..6561
                     /gene="ctaA"
                     /locus_tag="DCFLDGKI_00154"
                     /EC_number="1.3.-.-"
                     /inference="ab initio prediction:Prodigal:002006"
                     /inference="protein motif:HAMAP:MF_01664"
                     /codon_start=1
                     /transl_table=11
                     /product="Heme A synthase"
                     /protein_id="X:DCFLDGKI_00154"
                     /translation="MNSNSDISSKFSLFYKVSLFLSVLIFLNLLYGPLVRATGSGLAC
                     PDWPFCFGKIFPTFDFQIFMEVSHRYYSAFLGLILLCLTIWTFADKILRKEFGIYLGI
                     AILLLISQINLGRLTVTLKLDPTSVNLHLLNAIAFFLVILTVSINSREKVLHQSEHFI
                     ETTHLFRKDNILYFILLIGIVIQIILGGRVSSHYAGLACPDFPTCWGQWIPDNPLEIV
                     KIQVFHRFGAYAVVLLLVAALSFAIWKNFPTTSRRFLQISMYLVVAQVILGILNIFFG
                     LPKLITALHTGFAVLLLTSTYLSLISRVVVLTNERRAEK"
     gene            6613..7446
                     /gene="ctaB"
                     /locus_tag="DCFLDGKI_00155"
     CDS             6613..7446
                     /gene="ctaB"
                     /locus_tag="DCFLDGKI_00155"
                     /EC_number="2.5.1.141"
                     /inference="ab initio prediction:Prodigal:002006"
                     /inference="similar to AA sequence:UniProtKB:Q3J5F9"
                     /codon_start=1
                     /transl_table=11
                     /product="Protoheme IX farnesyltransferase"
                     /protein_id="X:DCFLDGKI_00155"
                     /db_xref="COG:COG0109"
                     /translation="MLKPRVTSLVLATIIPGLYLASEQSPSGFLIAITLFGTFLMSSA
                     SFIFNQVIEKDRDAKMKRTSNRPIPSGRISVVQATLVGIAMMGSSFYVLAVYVNLLTA
                     LCAFAALISYVFLYTIFLKPRTTQNIVIGGVAGCVGPLIGYAAIGNSLPVQAWSLFMM
                     IFLWTPAHFWALAIFLKEEYSDADFPMLPVVKGIHQTTKSIFFYTILYSIACVSFYFL
                     ESSMGFLYLIVSLIVCIWMGILSYQLIQNPEPQFARKFFFFSILHLFIINITIVVDHL
                     I"
     gene            complement(8313..9278)
                     /gene="rmd"
                     /locus_tag="DCFLDGKI_00156"
     CDS             complement(8313..9278)
                     /gene="rmd"
                     /locus_tag="DCFLDGKI_00156"
                     /EC_number="1.1.1.281"
                     /inference="ab initio prediction:Prodigal:002006"
                     /inference="similar to AA sequence:UniProtKB:Q9HTB6"
                     /codon_start=1
                     /transl_table=11
                     /product="GDP-6-deoxy-D-mannose reductase"
                     /protein_id="X:DCFLDGKI_00156"
                     /db_xref="COG:COG1089"
                     /translation="MKCLITGAGGFVGSYLLKELKRSYTDFLGIGIQSGPNITEDLEL
                     PKSYRSVVCDIRNLNQVCSIIHEFSPDVIFHLAAQPFVPKAVEDPGETLEINIHGTLN
                     LLESLRSLKKKVRFVYISSSDVYGNVPESYLPVTESVVPAPLNPYSSSKYCAEIYCLQ
                     YHKWIQDLEIVIARPFNHTGPKQGLNFVIPNFCSQVLKALKRPESERKILVGDLSSSR
                     DFLDVRDVVCAYRILAERGKPGEIYNICSGKEVIIRDVLDGIISTSGQKIPVEVDSTR
                     FRPAEMKRLFGDNQKLRQLGWEPRFELSNTIQDIYNSIEHSSLIY"
     gene            9364..10368
                     /locus_tag="DCFLDGKI_00157"
     CDS             9364..10368
                     /locus_tag="DCFLDGKI_00157"
                     /inference="ab initio prediction:Prodigal:002006"
                     /codon_start=1
                     /transl_table=11
                     /product="hypothetical protein"
                     /protein_id="X:DCFLDGKI_00157"
                     /translation="MEDKFQELFEIRDSRINVREIMEEIESKLKKNPSTKEDIEKLTH
                     WKFSPPSPEGYRDFDPSEIAHLFEKGISPPKFTNPKLRFVKGPLKWLLIRFAEFYSFL
                     DKKLSENRTRAFYSVLHELILIRSENQNLKRKMESFYSEFLEWNQAIGKEVRPEFLWA
                     NENLYSEDSTQESENFLLESVDPSEKVLVLSPGWGKMLKQLLKLGAKFDSISWNKSCA
                     EFIKNSITTNIQLEEPGEIPKSCSEYSKIIISENLSIHPHWLIEKALKTLSLKVSPGT
                     EIRFRFSNENSNYPSPFLPLRLTRVQEPLIRDYLKQLGFRNIIEKKSEDGFTVLSFRK
                     "
     gene            10365..11423
                     /locus_tag="DCFLDGKI_00158"
     CDS             10365..11423
                     /locus_tag="DCFLDGKI_00158"
                     /inference="ab initio prediction:Prodigal:002006"
                     /codon_start=1
                     /transl_table=11
                     /product="hypothetical protein"
                     /protein_id="X:DCFLDGKI_00158"
                     /translation="MKVYQHVTEFKDGDGIGNDIKGIRNVFEKIGVSSSIICLKNFSK
                     EPFPIEVHPTTLRFSPNDIHILNYGGCGYPLDWFRNLPGKKIVRYQSFTPAIYFKNFL
                     SPEIYNTLQLEEKRSLLELYSLKNETDLFLPSSEFNVNFLRSLQITNTFVLPIVKKYP
                     IREKIIKDKKEFTIGFIGRISPNKKIEDLLTLLESILKIRQNVQLLICGNVSSIFKEY
                     YNFLKKNILFKRLMENVQIRLGSSDTEINSFLNSMDLYVCMSEHEGFNIPVLDAFGAG
                     IPVISYCAGATPETMKTGGIIFKDKSSSSINLLAFLIDNLLEKKSLRQQISDKEQEIA
                     QEYNFFPFESFFREKILA"
     gene            11420..12469
                     /locus_tag="DCFLDGKI_00159"
     CDS             11420..12469
                     /locus_tag="DCFLDGKI_00159"
                     /inference="ab initio prediction:Prodigal:002006"
                     /codon_start=1
                     /transl_table=11
                     /product="hypothetical protein"
                     /protein_id="X:DCFLDGKI_00159"
                     /translation="MKEIHQFSAGFNPGDAISNQMLEIRNHLKDFEYKGDIFSENIGA
                     SKLTFVKKYKTYNKSSKDILFYHHSIHSNVLDFLRSFRSPRVLIYHNVTPHHFFESYD
                     LKMSYLLKKGREELKKMNEKFDFVFAVSKFNQMELEELGFQNVEILPITYQLSERFPK
                     IEKSKSKIKKIIFVGRITPNKKQDDLIRLAFAYKSIISDQFQFYLAGFSSKELYLYRE
                     ELERMLDFYDLRKNVLITGFLSDLELNSLYQEADAFVSMSEHEGFCVPLIEAMIYRIP
                     ILAFSGGAVSETLNGAGVLFKEKNFPNLAILLNKILTDVSFQNQILTGQDLRLNEFKK
                     TDYKSVLRKALEIIS"
     gene            12453..13787
                     /locus_tag="DCFLDGKI_00160"
     CDS             12453..13787
                     /locus_tag="DCFLDGKI_00160"
                     /inference="ab initio prediction:Prodigal:002006"
                     /codon_start=1
                     /transl_table=11
                     /product="hypothetical protein"
                     /protein_id="X:DCFLDGKI_00160"
                     /translation="MKSSLKKIAVVCPIFSDKVSGGSEKLIFQFVELLASDFEITVLT
                     TRSLDYISWKNSIPIQSKDLFQDGSNPSKQIHFEKRSSSLGGSYKILQFTVEKQRNID
                     RFNRISKKILEKPSLQNKENVNYWLQEQGPYVPELIQFIEFRKSEYDIFFFVSYLYYP
                     LVFGLPLVEEKSIVIPTFHDEAPAYLPIYKEVLTDRSSYSFNTPEELEVFRNILGFKP
                     TIYSITGMNLNFDRWSNFKENSNFLENSETVHSSIKSKSPNSSENSPFLLYVGRVDQG
                     KGFLEMVEWFLEWKTKSYFLHTLKIAGKIVSKIPKKILENPNVEFLGFVEENTKLNLI
                     ENCSCLINSSPLESFSIVLMEVWLKEKPVLVNARSDVLKGHCLRSNGGLFYSDRKSFF
                     AALNFILDHPIESIEMGKNGKKYVEQNFNPKIVKDKLLRLIEKTIQKKYSGS"
     gene            complement(14095..14910)
                     /gene="suhB_1"
                     /locus_tag="DCFLDGKI_00161"
     CDS             complement(14095..14910)
                     /gene="suhB_1"
                     /locus_tag="DCFLDGKI_00161"
                     /EC_number="3.1.3.11"
                     /inference="ab initio prediction:Prodigal:002006"
                     /inference="similar to AA sequence:UniProtKB:O67791"
                     /codon_start=1
                     /transl_table=11
                     /product="Fructose-1,
                     6-bisphosphatase/inositol-1-monophosphatase"
                     /protein_id="X:DCFLDGKI_00161"
                     /db_xref="COG:COG0483"
                     /translation="MSLDNEIKIRYEHFLNFVPEVMKFLAATQEENDLGIVYKGEIDL
                     VTKADKGSEERIINEIERAFPSDSILGEEGTNKKGSSIFKWIIDPLDGTINYSHRLPL
                     YCTCIGLENQENQEVVMGIIPLPAMNEIYHARKGQGAFKNQKQISVSKTKELKQSLLC
                     TGFPYDREKRIDRLMFYYKNFLLKTRGVRRTGAAGLDLCWVAEGRFDAFWEEDLKPWD
                     MAAGAIILAEAGGEMSTYDGNTFTPYIPNVIASNKLLHQKMIERMGDYLHDVT"
     gene            complement(14907..15221)
                     /locus_tag="DCFLDGKI_00162"
     CDS             complement(14907..15221)
                     /locus_tag="DCFLDGKI_00162"
                     /inference="ab initio prediction:Prodigal:002006"
                     /codon_start=1
                     /transl_table=11
                     /product="hypothetical protein"
                     /protein_id="X:DCFLDGKI_00162"
                     /translation="MNLIEKVKEEFWPKLKTVVSKIPFTEDLIALYYSMMDPETPFRT
                     KLIIAGALIYFISPLDAIPDFIPGAGFLDDAGVIAAVLASVQSAIREEHRIKAREFLE
                     KK"
     gene            15298..16173
                     /locus_tag="DCFLDGKI_00163"
     CDS             15298..16173
                     /locus_tag="DCFLDGKI_00163"
                     /inference="ab initio prediction:Prodigal:002006"
                     /codon_start=1
                     /transl_table=11
                     /product="hypothetical protein"
                     /protein_id="X:DCFLDGKI_00163"
                     /translation="MIFISVALFAEAKPLIENLGLNILRNKTVFPIYQNENHALVISG
                     TGKIYSAMSVVFLLNEFKDQISDSSWILNFGVCGARKDISEIGKSFLIHKITDEGSFK
                     NVYPDILFHSPIPESALRTFDKPIFDDVVSELPNTLVDMEAFGFFTASRKFFSSDKIR
                     VVKIVSDNLNKLEYSKIKNIPEMISFRIQNSLSDILSILSIPVFQKNNIQLLAEETST
                     LLQICEVLRLSETERIQLKDWMIGYKMRTGNSPDLGLSILKNSNRFLKPGQTKVEIRE
                     LGKKGLYALKQFYQS"
     gene            16145..17182
                     /locus_tag="DCFLDGKI_00164"
     CDS             16145..17182
                     /locus_tag="DCFLDGKI_00164"
                     /inference="ab initio prediction:Prodigal:002006"
                     /codon_start=1
                     /transl_table=11
                     /product="hypothetical protein"
                     /protein_id="X:DCFLDGKI_00164"
                     /translation="MRSSNFISPKRFSHIYVEESAKDHPKTLEILSKFPKSYTIPINS
                     YKEVFNPSAQNFQAQKRSPKLILAKRKEQFLYSGSGVAPDFGYHFFYYNALVLNCLYN
                     CSYCYLQGMYPSANIVIFVNNEDFILETKEQLTFSKPLYLCISYDTDLLALENTLGYC
                     KEWILFASSYPDLIIEIRTKSANFKSIADLKPVSNVILAWTLSPDSVIQEHEPLTPRL
                     SSRLKNIKEALNSGWQVRLCIDPILNVPDWKSVYLEFIHKIFEEIPGEKLREISLGVF
                     RMNLDYFKNSKKRRPDSYLFYLPMNTDSGMKSYPEDLEKEMFVVVEKELELFVSKEKI
                     HRLFANEIGSK"
     gene            17179..17931
                     /gene="fabG_2"
                     /locus_tag="DCFLDGKI_00165"
     CDS             17179..17931
                     /gene="fabG_2"
                     /locus_tag="DCFLDGKI_00165"
                     /EC_number="1.1.1.100"
                     /inference="ab initio prediction:Prodigal:002006"
                     /inference="similar to AA sequence:UniProtKB:Q9KQH7"
                     /codon_start=1
                     /transl_table=11
                     /product="3-oxoacyl-[acyl-carrier-protein] reductase FabG"
                     /protein_id="X:DCFLDGKI_00165"
                     /translation="MKAPNGNLAIVTGSSKGIGKAISEFLVSEGYRVIGISRTEPNSY
                     LLKDSSLYRHIYLDLSNTKEIEFKLSNILKEERTLKILVNNAGMGNFSPHEEISFDTL
                     EKMLLVNFVSPILITKLFLRDLKKNEGWIFQIHSIAALKESIRGAAYAGSKAGLRHFG
                     LNLFEEIRKSGVKLVNINPDITETEFYDHLDFEMDSDPTSYLNVSEILNVFKFSLSNP
                     ENVGFTEITIRPKLHRISKKPFVRKNENDLKD"
     gene            18014..18856
                     /gene="yafV"
                     /locus_tag="DCFLDGKI_00166"
     CDS             18014..18856
                     /gene="yafV"
                     /locus_tag="DCFLDGKI_00166"
                     /EC_number="3.5.1.3"
                     /inference="ab initio prediction:Prodigal:002006"
                     /inference="similar to AA sequence:UniProtKB:A0A140NDS5"
                     /codon_start=1
                     /transl_table=11
                     /product="Omega-amidase YafV"
                     /protein_id="X:DCFLDGKI_00166"
                     /translation="MNPNELNVALIQCDLSWENQKANYEHVRNLIYSTLEKNSNKKPD
                     LILLPETFATGFTMRSERIAEADEGPTETFLQEIANFTRATICAGWIRKNQDGKPFNT
                     VSVVNPNGIIILRYSKIYPFTFGGENRHYSAGSEILSYNLNGFRITPFICYDIRFPEI
                     FRKVAGETDIFTIHANWPVPRIHHWELILKTRAIENQAYVFGVNRIGVAGYNQSISHN
                     GHSLAVAPNGDFVDAGEGNETILFYKAHKNSISDYRKDFPVLLDRKDPNLIGIKVTEH
                     SSQI"
     gene            complement(18825..19763)
                     /gene="rluD"
                     /locus_tag="DCFLDGKI_00167"
     CDS             complement(18825..19763)
                     /gene="rluD"
                     /locus_tag="DCFLDGKI_00167"
                     /EC_number="5.4.99.23"
                     /inference="ab initio prediction:Prodigal:002006"
                     /inference="similar to AA sequence:UniProtKB:P33643"
                     /codon_start=1
                     /transl_table=11
                     /product="Ribosomal large subunit pseudouridine synthase
                     D"
                     /protein_id="X:DCFLDGKI_00167"
                     /db_xref="COG:COG0564"
                     /translation="MNLELKADVSEEFSGNRLDRFLKYSLGDEISRATIQKWIEAGYV
                     QGQDGKILDKSSWKVKTGEKYLLSIPPKPPLNLEPIPMELPVILERENFLIIHKPSGI
                     ASHSGPGDRSPSLVNGLIYHFKELSKMGGEARPGIVHRLDKPTEGLILIAKNDRAHGK
                     LSELFRKREIEKKYYAWVQGHPPEESGTIDLPIARHPVERLKMTVSPKGRRSITHYKV
                     LKYINSRSGRKFSFIEVGLETGRTHQIRVHFQNQRCPVVGDLLYSRAGSQFESYGLQL
                     LSYFLKFKDPFTNEKIEAILPLSERFLRFEKNAPLL"
     gene            19899..20486
                     /gene="pal_2"
                     /locus_tag="DCFLDGKI_00168"
     CDS             19899..20486
                     /gene="pal_2"
                     /locus_tag="DCFLDGKI_00168"
                     /inference="ab initio prediction:Prodigal:002006"
                     /inference="protein motif:HAMAP:MF_02204"
                     /codon_start=1
                     /transl_table=11
                     /product="Peptidoglycan-associated lipoprotein"
                     /protein_id="X:DCFLDGKI_00168"
                     /translation="MVKKILNLILLGAIAFSFTLCSSTEKKEESAAPEPSTQEQSAAA
                     NRNVDVNSPEAIADSLNEKLKDFRYPDGLTRPGFSYKKADVTPGDFSEWSKTNAPVIK
                     EGLGKLPDSYALEITGHTDAIGPEQAEGAKKGNIFYSELRANAVKQALIKQGIPANRI
                     VTKGAGSSEPVSGLDAKDAKNRRVTFRFATSAPQQ"
     gene            complement(20822..22501)
                     /locus_tag="DCFLDGKI_00169"
     CDS             complement(20822..22501)
                     /locus_tag="DCFLDGKI_00169"
                     /inference="ab initio prediction:Prodigal:002006"
                     /codon_start=1
                     /transl_table=11
                     /product="hypothetical protein"
                     /protein_id="X:DCFLDGKI_00169"
                     /translation="MLAILISAILSLYIFISFGILAEKILKVKFQFTDRVLVGLSVTN
                     TLVSLVSLFLPITILVLFIFLLFCFVFLYFERKNLKLLTFGLIHKNIIVIITFPFLLS
                     ALVFSLNPPFAYDSGLYHIQSIKWIQEYSVVPGLANLHGRFGFNPNIFTIFALTSLKE
                     IFKQEIFSVNFVIYSILVLHSINRIYKILKQEGFTNSFLLHSIVLFLILEQFMSLSSP
                     TPDLISIVLPLYILTNLPKNENGIHSKLNLENYFSSIILSVYTISVKLATIPLCILIL
                     LLIIRYKFDGKKLLIVISIIFLILLPWLIRNVILSGYLIYPFSAIDIFNFDWKVPLNA
                     VVSEKLSITGWARNPGEGYKEAAQMKFWEWFPIWWNTISKLNRLFIVISFLSPIFIFI
                     YSLFKKIKIDFQTFAILFTSWIGVIFWILLAPDIRFGKAFLGVSAISPLLYFNFKINF
                     FPIKISKTSKQIILVFIFIIVSVFLINRRTYNRCKNFIRENSAFFVRPKKIEIPQNLE
                     FKKIQMNDLEVFIPAEGDRCYDYEIPCMPYKNYSLILRGKTLQSGFKYIQN"
     gene            complement(22798..24318)
                     /locus_tag="DCFLDGKI_00170"
     CDS             complement(22798..24318)
                     /locus_tag="DCFLDGKI_00170"
                     /inference="ab initio prediction:Prodigal:002006"
                     /codon_start=1
                     /transl_table=11
                     /product="hypothetical protein"
                     /protein_id="X:DCFLDGKI_00170"
                     /translation="MDKLAGITFPTVGKRVFPEDWIHEQESKSDAIIKRDMDAFGAGI
                     DSGGTIVVGSGANHVDLTDTLIAYDEFGKRVCVPATANIVVPNNVTFTLVVRHKFQET
                     QYDSPSNMPSDGPIIWRDDSYEFICRQGSVVTGDILLRLITTNGSGAVTLGSDLRVWR
                     GLKGNRIKDSEITESKLSTSVKTGLITDLHPDIVTGINPDTNNPLKFVKGINQVYLFF
                     KNFLDVTFKQEKKFVGEMFWMDDIRTPSTDFPAFCLASPDQLINSSGAGAMPDLVSYW
                     LNKPFRYDPLGTNITDFDAISYTISSNVLTVTFANTTACQKMIDALVEDNLVHGSFTN
                     WMTGTLQQAIGAAPASATLSISALSSGSRTISFTCAAANSSGSLSGVKVRFYKHRLPD
                     ITAGTTITNQVRHFAMQGRGFVAVMDSDSDWIGGLRRRDRFQPHGHNFTYNNVYGMIG
                     GGGSNWLGGGTTNAGNVNLQILEPITYGSYGTPRTGKTTDARGLSAFPYVFVKRIL"
     gene            complement(24311..25033)
                     /locus_tag="DCFLDGKI_00171"
     CDS             complement(24311..25033)
                     /locus_tag="DCFLDGKI_00171"
                     /inference="ab initio prediction:Prodigal:002006"
                     /codon_start=1
                     /transl_table=11
                     /product="hypothetical protein"
                     /protein_id="X:DCFLDGKI_00171"
                     /translation="MEKVFVYSIDSIKEFSVERLDSINLEVELFNREKSEDKQKRIHR
                     GTIFPPEGFKFEGGILKEFSLSEKADRGLFNVPPDQKIENDQLVPKTTLELLKSGLLT
                     ISNYKTQKIAFINSKFDDALETVLSRYPKHEPISWPVLREQANVWLIASTEAKTTFKA
                     QFKALVSEAKSDSNEDISELAETVSTKAAKYESFSGTCKRIKKDLISQIENNTKTNVS
                     VLYDEIEAIQIVFPSYDEVTNG"
     gene            complement(25089..25754)
                     /locus_tag="DCFLDGKI_00172"
     CDS             complement(25089..25754)
                     /locus_tag="DCFLDGKI_00172"
                     /inference="ab initio prediction:Prodigal:002006"
                     /codon_start=1
                     /transl_table=11
                     /product="hypothetical protein"
                     /protein_id="X:DCFLDGKI_00172"
                     /translation="MSDRFSFDFDFYVWKNLRSLIKKQGTSSLWYRGLKSILSILDDR
                     ASRLNWLYRQFWLETSDTLGLSLWGVRYGIDKRPGESDESYRTRLLLAKLFKLSVPTV
                     ATKRQVIQYATGLPVDEISYVKLYTSEEGKTGFKMGSEVDRKMIPRKYILHRYRFLFP
                     KLSDSFDRNGLSKAVDAVNVGGNVPELWEDQGEFEPFVMGGTLTGKFQSRRSDKICEF
                     AIY"
     gene            complement(25747..26877)
                     /locus_tag="DCFLDGKI_00173"
     CDS             complement(25747..26877)
                     /locus_tag="DCFLDGKI_00173"
                     /inference="ab initio prediction:Prodigal:002006"
                     /codon_start=1
                     /transl_table=11
                     /product="hypothetical protein"
                     /protein_id="X:DCFLDGKI_00173"
                     /translation="MNLNVTKDQVLSDHIQTIKSSGVFKNHAFSPLSKTFSLVRAVAN
                     AVFLFIDSDLVSIQKAIHPHTAEEQDLHEHLIRRGMQWKPSLPAIIKVRIGSSTQPMI
                     DRDIPQTLILTTLGNEAQRVRFFIKDAVKLPAGIVADSQGKFTVEAFAQCTVDGPIGN
                     VVPGSIANIESPPEGINYVINLESDPVQQGQFRETITSVRARLKTAEGVSSKWTPAWY
                     LSEAESFAFVKRAIFKSAKLLGTDGEVKILLQGSVGTLSSSQLNQIKAHFDAEENDPG
                     GVAHVLVDNINETVINKIVTVKFSSADKIPSQNILDQIKDEFFLSLTEGQDFIDTQLK
                     SLYQALPNCIDVDINLPGNVDVPAGSLASAGPSFQVLGTVYV"
     gene            complement(26874..27182)
                     /locus_tag="DCFLDGKI_00174"
     CDS             complement(26874..27182)
                     /locus_tag="DCFLDGKI_00174"
                     /inference="ab initio prediction:Prodigal:002006"
                     /codon_start=1
                     /transl_table=11
                     /product="hypothetical protein"
                     /protein_id="X:DCFLDGKI_00174"
                     /translation="MYKILILLLIPNFAYSESAVSDCMFKGKKLFGRIQFVSSMPDIR
                     VRSVSSASDLRVQTVTHVPSQCGEWQIVKSFPDFRVQIDANATDFTIQFVDSFPGVGP
                     "
     gene            complement(27186..27548)
                     /locus_tag="DCFLDGKI_00175"
     CDS             complement(27186..27548)
                     /locus_tag="DCFLDGKI_00175"
                     /inference="ab initio prediction:Prodigal:002006"
                     /codon_start=1
                     /transl_table=11
                     /product="hypothetical protein"
                     /protein_id="X:DCFLDGKI_00175"
                     /translation="MFDFRNDPDHFGDLVLDPANDDFQIDSDSIRIVLSEIREMFEMQ
                     VADDIDFPEIFSKQRVVMNSSEYADQAARLRDAERILCLHPFIETSSLNVDLNSENNL
                     VVSFRLTTGESVNRLLMR"
     gene            complement(27550..28125)
                     /locus_tag="DCFLDGKI_00176"
     CDS             complement(27550..28125)
                     /locus_tag="DCFLDGKI_00176"
                     /inference="ab initio prediction:Prodigal:002006"
                     /codon_start=1
                     /transl_table=11
                     /product="hypothetical protein"
                     /protein_id="X:DCFLDGKI_00176"
                     /translation="MTEDKTIISAIVRAWKIGFPMFFPKSGTVESVNKTMKTLKVKIK
                     DDFISDVTWTEPVVPMVGSKCLLIARENMSERYTAFAFEKIDSIKTKVADQVEIEFSE
                     FKAFVNYKNLIKVTIDETGLTLDLGVNKLKIKGDIDQEGNFKTSGKIDAKQEITAFAQ
                     TPASVGLSTHLTDYTDTPVGPSVTFKPKAGT"
     gene            complement(28122..29210)
                     /locus_tag="DCFLDGKI_00177"
     CDS             complement(28122..29210)
                     /locus_tag="DCFLDGKI_00177"
                     /inference="ab initio prediction:Prodigal:002006"
                     /codon_start=1
                     /transl_table=11
                     /product="hypothetical protein"
                     /protein_id="X:DCFLDGKI_00177"
                     /translation="MFVLDQELNIGGIKFPVTEVILESSREIPTDILTIKLPKYKNLK
                     KETIRKYSKVTWKAGYTQYGLISEFNGYVLEVSPTVPLELKCVDPFFFCQRKKMAKNY
                     HNESLLSFLNDCIHPQIKSDITILVRDPDIKNIVSINCANKSARYALSELKKICGVDV
                     FFHDWKLIIQKAFVHPNLFSKSKDKKVVKSQKQSGSGSTNPSGSFPIFRFGQNIIQEE
                     LTPREKKEIKVIVRGEDPKTGTTYQGSYGNGESLYFEVDGLDSGGATKRAQELFLEHC
                     GSGFNGKFLTFGYPSVTHSQVIDIQDPEDSSRSAKTFVNRVIKTFNINGYKQEIYPGF
                     FYEPPKNGSAKPAKNESKFRNDYIGPQP"
     gene            complement(29210..29578)
                     /locus_tag="DCFLDGKI_00178"
     CDS             complement(29210..29578)
                     /locus_tag="DCFLDGKI_00178"
                     /inference="ab initio prediction:Prodigal:002006"
                     /codon_start=1
[truncated: 9,884,120 more chars]
