# Supplementary material for: Horizontal transfer of the rfb cluster in Leptospira is a genetic determinant of serovar identity
Source: Life Sci Alliance. 2022 Dec 9;6(2):e202201480. doi: 10.26508/lsa.202201480 (PMC9736851; doi:10.26508/lsa.202201480)
Supplement: Supplementary file 9 [file LSA-2022-01480_Supplemental_Data_3.zip › Supp_Data_2-rfb_sequences/sequences_used_Fig_5C/Pyrogenes_10499263.gbk]

LOCUS       MGPDEMIB_1              2490 bp    DNA     linear       08-DEC-2021
DEFINITION  Genus species strain strain.
ACCESSION   
VERSION
KEYWORDS    .
SOURCE      Genus species
  ORGANISM  Genus species
            Unclassified.
COMMENT     Annotated using prokka 1.14.6 from
            https://github.com/tseemann/prokka.
FEATURES             Location/Qualifiers
     source          1..2490
                     /organism="Genus species"
                     /mol_type="genomic DNA"
                     /strain="strain"
     gene            complement(84..989)
                     /locus_tag="MGPDEMIB_00001"
     CDS             complement(84..989)
                     /locus_tag="MGPDEMIB_00001"
                     /inference="ab initio prediction:Prodigal:002006"
                     /codon_start=1
                     /transl_table=11
                     /product="hypothetical protein"
                     /protein_id="X:MGPDEMIB_00001"
                     /translation="MIETGIGLFVFSLGCYVWIFASNKPVRNSFFLLTISLAAWLLCL
                     GLRVHAPTEFRSFLVNWTLIPVIFTPYFLHSLVSYLFTPHKKPNEMSWKSIVNIALLV
                     YLVISILNCNVVHLTKPETFAYTPTWVYHLLIGYCSFYILFSSIQVLILIFQKRGDDR
                     VRSFLFFSGIIISLFVSLIFVYILPLHGYFLASNSAFGIMISSLLWAIAILHYDAFEI
                     REHIIEGDSHLPLLNRISSIPILKLFQILDPEEYYNKIVLSKTNVILNVTLIFDDLKN
                     REEAKKLNTKQRAEILARIFNRRLR"
     gene            complement(1020..1628)
                     /locus_tag="MGPDEMIB_00002"
     CDS             complement(1020..1628)
                     /locus_tag="MGPDEMIB_00002"
                     /inference="ab initio prediction:Prodigal:002006"
                     /codon_start=1
                     /transl_table=11
                     /product="hypothetical protein"
                     /protein_id="X:MGPDEMIB_00002"
                     /translation="MSYLLEQIVVKKLIGLNNEEELSKIKSFVSKIYEDAGYSNSPWK
                     NIDHYDLWSTWFYVEENGQIFSAMRITEKKPYNFIPLEVALFKDEQFPPKRYAVIEEN
                     VADWNSVAFIQNIRGAKAAKANFIAVADHCVKKGYDTIYGMYNPKLSGIERIYLREGA
                     VLSIKYPGPMYFPGLYLKGEIPWFEVIEIGKESLQKVASKKE"
     gene            complement(1706..2089)
                     /locus_tag="MGPDEMIB_00003"
     CDS             complement(1706..2089)
                     /locus_tag="MGPDEMIB_00003"
                     /inference="ab initio prediction:Prodigal:002006"
                     /codon_start=1
                     /transl_table=11
                     /product="hypothetical protein"
                     /protein_id="X:MGPDEMIB_00003"
                     /translation="MSKTEIQNRINIALKFLKETRGFNQNQIAKKLAVTPGTITRLGN
                     GENALTESMALLFEYIFGISSKWLIYGEGEMLFFPANIGDKEDIDFLHRIYNRKGMKI
                     LIESLLCLSDRDLAVIQVTVEKLNS"
ORIGIN      
        1 tttttttcat tttattaaaa gtttgaaaaa atggaaggga ctatttcatc cgggttttaa
       61 agaaatcaat tgaaaatcga ttattatcga agacgtcgat taaaaattct agctaatatt
      121 tccgctcgtt gtttagtatt caatttttta gcttcttctc tgtttttaag atcatcaaaa
      181 atcaaagtta catttaaaat cacgttagtt ttacttaata caatcttatt ataatactct
      241 tctggatcta aaatttgaaa caatttaagt atagggatag aagatattcg attcagtaaa
      301 gggagatgac tatcaccctc aataatatgt tctctaattt caaatgcgtc atagtgtaaa
      361 attgctatgg cccaaagcaa agaagaaatc atgataccga aagcagaatt agaagctaaa
      421 aaatatccgt gtaatggaag aatataaaca aatattaaag aaacaaaaag tgaaataata
      481 atgccggaaa aaaatagaaa tgatcttaca cgatcatctc cacgcttctg aaaaattaaa
      541 attaaaacct gaattgaaga aaacaatata taaaaactac aatatccgat caaaagatga
      601 taaacccaag ttggagtata agcaaatgtt tctggttttg taagatgaac aacattacag
      661 tttaaaatag aaatcacaag gtaaacgaga agagctatat taacaatcga tttccaactc
      721 atttcattcg gtttcttatg tggagtaaac aaataggata caagtgaatg tagaaaatat
      781 ggcgtaaaga taaccggtat taacgtccaa ttaactaaaa aggatcggaa ttcggtagga
      841 gcgtgaactc tcagtcctaa gcaaagaagc caggcagcaa gtgaaattgt aagtaagaaa
      901 aaagaatttc gaaccggttt attagaagca aaaatccaaa cataacagcc gagagaaaaa
      961 acaaataatc caattcccgt ttcgatcaag ttgacaaatc ctcaacaaaa atgtgttcgt
     1021 tattcttttt ttgaggcaac tttctgtaaa gactcttttc cgatttctat tacttcgaac
     1081 caaggtattt caccttttaa atataaacca ggaaagtaca taggaccagg gtatttgatt
     1141 gatagtactg caccttctct taaataaatt ctttcaatac ccgacaactt cggattgtac
     1201 attccataaa ttgtatcgta tccttttttt acacaatgat cagcaaccgc gataaaatta
     1261 gcttttgccg cctttgctcc tcttatattt tgaataaaag ccacactgtt ccaatctgcc
     1321 acattttctt caatgaccgc atatcgtttt ggtggaaact gttcatcttt aaataaagca
     1381 acttctaaag gaataaaatt atacggtttc ttttcagtaa ttctcattgc tgaaaaaatc
     1441 tgtccgttct cttccacata aaaccaagtc gaccagagat cataatgatc tatatttttc
     1501 caaggtgaat tggaataacc cgcatcttca tatattttag aaacaaaaga ttttattttg
     1561 ctcagttctt cttcattatt tagcccaatg agttttttaa ctacaatttg ctctaataaa
     1621 tatgacataa cataaattat gtctcattat ttaaaaactc aataattatt ctagaattta
     1681 tataaaaccg aaataaaaaa catttttaag aattcaattt ctcaaccgtt acttgaatga
     1741 ctgctaaatc tcgatcagat aaacaaagaa ggctttcgat tagaattttc ataccttttc
     1801 gattgtaaat tctatgaaga aaatcaatgt cctccttatc tccaatgttt gctggaaaaa
     1861 ataacatttc cccttcccca taaatcagcc attttgaaga aattccaaaa atatactcaa
     1921 aaagcaaagc cattgattct gtaagagcat tttcgccatt ccccaagcga gtaatagttc
     1981 caggtgtaac agctaatttt ttagctatct gattttgatt gaaacctctc gtttctttca
     2041 gaaattttaa agcaatattg attcgatttt ggatttctgt tttactcatt tattgtatta
     2101 atcaattttt ttatttgaca aattgtatta ttcaacacac attcccacta atccaactca
     2161 ttataaacaa aggacatagt gatgttatat tcgtatattc tggtgactat atttagaatt
     2221 aattctgaat ataatagaaa gaagattatt ttttgtaatc aaacattcag ttttttaaat
     2281 tccctaaaaa aaaatttcca aagccgattt tcaaaatctt tatctactaa ctctttcaaa
     2341 ttttttgaac aattacatta cgattcctca actctgagtt ttgaactcat tacaattttc
     2401 aaatagctaa ctctaattac gtcttactca aataaaaaaa ttttaattaa taactatata
     2461 agtaataatc atggtaatca attattttaa
//
LOCUS       MGPDEMIB_2               205 bp    DNA     linear       08-DEC-2021
DEFINITION  Genus species strain strain.
ACCESSION   
VERSION
KEYWORDS    .
SOURCE      Genus species
  ORGANISM  Genus species
            Unclassified.
COMMENT     Annotated using prokka 1.14.6 from
            https://github.com/tseemann/prokka.
FEATURES             Location/Qualifiers
     source          1..205
                     /organism="Genus species"
                     /mol_type="genomic DNA"
                     /strain="strain"
ORIGIN      
        1 gagttcccac aattttagaa tttatctgta aaagtcttaa cttgtaagag ttcccacaat
       61 tttagaattt atctagatcg gaagagcaca cgtctgaact ccagtcacat cacgatatcg
      121 tatgccgtct tctgcttgga attttaaaag actaagttcg tccaccacca actccgttaa
      181 ctttttaatc ccaaaaactt cttgc
//
LOCUS       MGPDEMIB_3             29314 bp    DNA     linear       08-DEC-2021
DEFINITION  Genus species strain strain.
ACCESSION   
VERSION
KEYWORDS    .
SOURCE      Genus species
  ORGANISM  Genus species
            Unclassified.
COMMENT     Annotated using prokka 1.14.6 from
            https://github.com/tseemann/prokka.
FEATURES             Location/Qualifiers
     source          1..29314
                     /organism="Genus species"
                     /mol_type="genomic DNA"
                     /strain="strain"
     gene            1328..6184
                     /locus_tag="MGPDEMIB_00004"
     CDS             1328..6184
                     /locus_tag="MGPDEMIB_00004"
                     /inference="ab initio prediction:Prodigal:002006"
                     /codon_start=1
                     /transl_table=11
                     /product="hypothetical protein"
                     /protein_id="X:MGPDEMIB_00004"
                     /translation="MKHYLTFSEGTSNKFWQIETEGNSFTVTYGKIGTSGQIQTKTFD
                     SEEKCLKEAQKLLSEKLKKGYQNSGEETTTTSPKPTQTQSVSKAKTPSTNENDIVATS
                     KTSSENETTAQSSSKTIQSENHAATTHSKNSINKIETKKLKEPVQKTLGFPNEDLKIL
                     SNVVPVHPKEEPKPFDLKNRIEQLSSLKKGSNWWTVDWTNQNIPLFMSKPEAHFWFLA
                     LTCMEVIDGYEEKKTKQTIQKLQNFLNSQTIDGNLTLEKAINLLERQEGTWEEKRITP
                     PSYIVLPFYHLFGLEKVIHFLATYNHPQAMKQQDSTNGSYYEGFARLLPILDESERKL
                     CKELIKPHLKQKELEYQDIISPFLIALDLGMKEELLPIVESWKSRESSIRYSYSEYRK
                     NIIFLFQDPEIVKRQMRKIGHLFNSVEELKCWITITQYSDLEWVALSVKAVFNDYNNE
                     KHKEMLKLFLGIKAPEVARPLLYLYALPKLAAETKNWFIECPYFAIEGLVPAVLDEDK
                     KISELAIEILQSLFARGYGEIILQEKAKYSAEIQEKIKNEILENSTFTAEPFDDSTTP
                     TWLSDAIKTVSKGKAISWVVPEELPPILIQKKKLSPSQVAAVLTELKEKGLEESSILL
                     KSLKEHSETTSLDNFVWKLFELWISLGASSKDKWAFTALGKLGGDRIALKLTPMIKVW
                     PGESQHQRAVLGLEILKTIGSDTALMQLNGIAQKVKFKGLKDMANTFMESIAKKKGLR
                     KSELEDRVVPDCGLDEDGKREFNFGPRKFHFVFGPDMKPMIKDEDGKIKDDLPKPNSK
                     DDSDLANTSVEEWKLMKKQIREIGKIHIHRMEQAMVTGRRWKVEEWEMLIAKHPLMTH
                     IAKTLLWWVYFPDQNQSINVFRLTEEKDYADIHDNSLNLQGGAYIGIVHPLLLSQEEK
                     KSWGQLFSDYEIISPFSQISRPVYVLSAEDKNKQEIPGFTNQKVKAEQLVFGLEKMGW
                     SRGSAGDGGGIDEHSIQFLGDDVTAVIRYDGDDLSYGNIGGQDLDLEEAYFVKGLREP
                     SFSVGKETKLTLEEINPVAFSETLHSLLQVSGFSYPASNENSLKEARETLLKNLQTQE
                     KKEEVFDEVDYTEIYNGFSTAWKKFLSNDHQITRSKNHKSISKITKMYIRSSDKITSI
                     QELKFFTKLEELTLNGPVTDSSLLSELKNLKKIELQNWNLKDLNVLNSCTNLEKVELV
                     DIQGFETDFDCSGLLNESKATIHLNLSGTKFERFPISVTRFQNLTSLSLRDCKLSEVP
                     ESIGNLKRLINLYLDKNQLTTLPASLGTLEQLTQLHIDSNPFTTIPDAVLSLKNLKTL
                     LARWNQISTLPNEIGNLTSLEDLNLHDNQLSSLPTTIQNLSSLTKIGLSKNKFSEFPE
                     PILYLKNLKHLDVGENKIRQLPETIGNLSNLKSLDIKETWIESLPQSIQNLTQLETIY
                     LPKAKFRDLPDFLANMESLKKIKFESEEYNQLTKWCEFEYSKYIKLLHGGKYPEARDK
                     ITNLFTTKGEDFLKLNQWEVKLKISESYYRKAEAFATVVYALATILKDEEIYSIASQM
                     TGDQYIHPALPFNKACYFAVTGQKEPMLQSIRKSVKLGTKADEFTKEKDFASYLKDPD
                     FLEAIRKN"
     gene            6591..7703
                     /gene="yehL"
                     /locus_tag="MGPDEMIB_00005"
     CDS             6591..7703
                     /gene="yehL"
                     /locus_tag="MGPDEMIB_00005"
                     /inference="ab initio prediction:Prodigal:002006"
                     /inference="similar to AA sequence:UniProtKB:P33348"
                     /codon_start=1
                     /transl_table=11
                     /product="putative protein YehL"
                     /protein_id="X:MGPDEMIB_00005"
                     /db_xref="COG:COG0714"
                     /translation="MREKQNTLLDIQKPPAEKLYSEELERLKKRDETKPKPPGWNLSP
                     QAVIDFVLGDVNSGISPKFVGERNFIECCIVALATNRGLMLIGEPGTAKSYLSELLAA
                     AISGDSALTIQGSAGTTEDQIRYSWNYALMLSEGPSEKSLVPAPIYEGMKLGKIVRFE
                     ELSRCPGEIQDTLLSILSDRVLHIPELNGEENVLFAKQGFNIIATSNTRDRGTNEMSS
                     ALKRRFNFETVTPISSISEEQALVEREMERLLKQANVPAKLPQDLTEVLVTCFHELRN
                     SKTISGKALEPLSSTLSTAEAVSVGFSAVLHAYYYDEGKVNAGHIVSNMLGSGVKDSI
                     EDLKKIRHYFDQVAAYRNEHAWPEFYQSRKLLDRNS"
     gene            7901..10198
                     /locus_tag="MGPDEMIB_00006"
     CDS             7901..10198
                     /locus_tag="MGPDEMIB_00006"
                     /inference="ab initio prediction:Prodigal:002006"
                     /codon_start=1
                     /transl_table=11
                     /product="hypothetical protein"
                     /protein_id="X:MGPDEMIB_00006"
                     /translation="MNSIFFFPIRHHSVSASLALQKYINDLRPSIILIEGPYDFNPKL
                     EELFLPHTLPIAIYSVIRDEQGISKGAYYPFCNYSPEWIALQTAKSLKIPARFIDLPW
                     ADLCSIKSVSEKPNAKTLQLYNDEPFWNNNFILALCKKMGVSNFHDLWDELFEINRLT
                     QIDEYKEQVTLFCNYARKENNHSEEIVQAREAFMTHQIRLAQTQFTSPILVVTGGYHS
                     YTLQEKISKPPQTDELFWVNQKEKFYDREISLTPYSNSRLNATNGYTSGIPSPGFYDF
                     VWESFQKQESFNHRPLVQKILSVFRKKGYRIASADRIACETMSRALADLRGHKNIWKK
                     DLIDGFRATIIKDEIARDIRHILLDCISEVMEGDRIGRLAEGTSLPPIFFDIETTLKK
                     LNLLAKRETRILELNLTDLEQREQSKVLHRLYLLEIAGYTFLEGTDMISRKDLEKIRE
                     KWNISMKTEFHSSCIEASRYGATLSEAAAGVLNQRIRSEIDPELAAACLVDAALAGLG
                     KHLTFLLKQFSDIIPIAGDFLKMCSALKHISYLYKYDEVIILENRESLEGIFRESYLR
                     CLNLLDRLGATSSDGLKLAQGVQTIVQTYQHFAEPLKLSLEEIRGVFSRLGIDLKIDP
                     FVRGAVCGGLNLIDEQPILDQLNSFYDPIELGDFLSGFFLIARETAQRDKTLLTALNI
                     RISELSHSEFLEALPALRMAFTFFTPIEKYKIGQNLFEIIQPPLGKLSDYENQETILR
                     AIEFERILFETASKYGIRTTYYEDI"
     gene            10229..10354
                     /locus_tag="MGPDEMIB_00007"
     CDS             10229..10354
                     /locus_tag="MGPDEMIB_00007"
                     /inference="ab initio prediction:Prodigal:002006"
                     /codon_start=1
                     /transl_table=11
                     /product="hypothetical protein"
                     /protein_id="X:MGPDEMIB_00007"
                     /translation="MIHQKQRKNQDTFFMLRFMDITQIKKLFNYKNTIIFNIYYI"
     gene            10351..11475
                     /locus_tag="MGPDEMIB_00008"
     CDS             10351..11475
                     /locus_tag="MGPDEMIB_00008"
                     /inference="ab initio prediction:Prodigal:002006"
                     /codon_start=1
                     /transl_table=11
                     /product="hypothetical protein"
                     /protein_id="X:MGPDEMIB_00008"
                     /translation="MKNDLSTFIRWKLILGNGSEQSFGNETFSEEQQRMNIAMEYLYD
                     REYREDRNIRTGGLSESNLTVPLWINEIHELFPKKTIERIEKDALERYQIMEMVTNPE
                     LLKRASPNTTLLKAVLHTQHLMNPQVLSLARELVRKVIDELMKKLETTILTSFQGIKN
                     RNLRSSFKIYKNFDIKNTIRSNLKHYDLKSQKLVLQKPLFHSRTHRSMAERWHLIILV
                     DQSGSMLDSVIHSAVTASIFWGIKSIKTSLILFDTEIVDVTDHCSDPVETLMKVQLGG
                     GTNIGSALLYAEGKVENPRRTIIILISDFCEGAPPFKLISNTHHLVESGVKVLGLAAL
                     DETANPSYDKEMAEKLVKVGAEIAAMTPGELANWVSEKIK"
     gene            11483..13417
                     /locus_tag="MGPDEMIB_00009"
     CDS             11483..13417
                     /locus_tag="MGPDEMIB_00009"
                     /inference="ab initio prediction:Prodigal:002006"
                     /codon_start=1
                     /transl_table=11
                     /product="hypothetical protein"
                     /protein_id="X:MGPDEMIB_00009"
                     /translation="MRQDILSLSLQELEVLTSKGTVNRALKDIESGAKGKWKETEDGN
                     VEVVWEDSVICVLPGSVPIQESSCTCSSTGVCRHIIRTIVAYQKRNISDKPNLSWNPG
                     SISDESLRSFISASSFTKAKSIFNSGIAVELDRTDVPVAKIHGLGTVHFPVPNDIRYA
                     RADCKGSLGEQIIAIAVWSFRLTHLKKEFVSTNIRETKISSHITDRANTILKEIIQYG
                     FQGVSEHLKDRLFQLKRSCLEEGLLWPSEILSGLQEEYSKYLLHDSLFDPDQVVYLLG
                     EWIIRMDALKENKGAIPSLVISGDTKTYSSELIVRSLIGLGSGIKVLQKGFVVLSYFA
                     DPKSDKILLYECSFEKHTEEPFHSIGNFTVFKGIPLHNFGKSSIVSSSIKKTTSGKLQ
                     FSNKLTLNPQTFFFESLSESILSNNFNETIKILLEKPPRPLGPRWAAGNFFVFKVERF
                     TQPHFDNILQQINIELEDQNGNIAYVQLPYYTRASDGIENLKHALGDSHLRYVCGVAN
                     VASGRLYIKPVSFVIEQGGNRTMLQPYLDSKSHSDKSNFQMQNQVRSETDSLNNYITE
                     LRTTISEVCLIGLKQYGKINHWKKLVQQSENLGLKKISTLLESIIASIQSSKDPNVSP
                     ILILTALLCLSKEMELLSQK"
     gene            complement(13485..14207)
                     /locus_tag="MGPDEMIB_00010"
     CDS             complement(13485..14207)
                     /locus_tag="MGPDEMIB_00010"
                     /inference="ab initio prediction:Prodigal:002006"
                     /codon_start=1
                     /transl_table=11
                     /product="hypothetical protein"
                     /protein_id="X:MGPDEMIB_00010"
                     /translation="MNLKQGNKILKTIFLTLLIGSVVCALYSCGDKKEEDNSELLLFL
                     LNSLGSSNNTSTPVVTSCKDASFCRTFIATNNGAGYNGNLGGISGADAKCAAAKSSSL
                     TGAYKALIVDGPTGRQVISALDGSVDKKDWVLYPNKQYRRSDGTTITFTTNANSIVID
                     NLQNGIDLGVQKFFWNGLGNNVGFLWEPLSNCNNWNSADGLITGQAGNTTELQADITP
                     EGAFTVDNHACNTNLNLLCVEQ"
     gene            complement(15561..17333)
                     /locus_tag="MGPDEMIB_00011"
     CDS             complement(15561..17333)
                     /locus_tag="MGPDEMIB_00011"
                     /inference="ab initio prediction:Prodigal:002006"
                     /codon_start=1
                     /transl_table=11
                     /product="hypothetical protein"
                     /protein_id="X:MGPDEMIB_00011"
                     /translation="MYLFFAFTAGILLSPKAGKSLVSYFVADRKLPWWWLGTSMVATT
                     FAADTPLVITGFIAADGISANWFWWSWAIGYMAMTVFFAGKWRRMEVLTDVEFVELRY
                     GGKPAIILRMVKAFYLSILVNSIVLGWVFKAMSKITGPFLDWKDLLGADRFSIIQNVW
                     PSFLIFDSLNNTITVLILFLVVVVYSSMGGIQGVILTDLVQFALGMGGAILFAVYAVS
                     SQGGISGLLSKMEELYPDKHKSILSFWPDFQEASLPINVFLIFISVQWWAQYYSDGSG
                     YLAQRIHTAKNPKEAEKGSLWFNIANFMVRTWPWILTALVTLVVFPLHDPTKYFSEGW
                     IVGGDREMGYPILMKLILPNGILGIVFASLMAAFMSTADTHINWGASYLVNDFYLRFV
                     HPKADDKTLVKASRIAVVTMSIIAILVATQIQSIANAWKFLLAFASGMGLPQILRWIW
                     WRTNAWTELSGMITALILSMILYPSYPNVRSEYLLFWVAIGSVAVSILITFLTPPVPQ
                     NTLDDFIKRVDPIGFWKGEDNKKRLEDFYKKIFLWLLGTVALFFGMFSLGYFFLLQFW
                     QGFFCLFGFVFLGILYWKKEFGRN"
     gene            17547..18764
                     /gene="lysC"
                     /locus_tag="MGPDEMIB_00012"
     CDS             17547..18764
                     /gene="lysC"
                     /locus_tag="MGPDEMIB_00012"
                     /EC_number="2.7.2.4"
                     /inference="ab initio prediction:Prodigal:002006"
                     /inference="similar to AA sequence:UniProtKB:A4VJB4"
                     /codon_start=1
                     /transl_table=11
                     /product="Aspartate kinase Ask_LysC"
                     /protein_id="X:MGPDEMIB_00012"
                     /db_xref="COG:COG0527"
                     /translation="MTNIIVQKYGGTSVGTPERIQNVAKRIKSYHDKGQQVAVIVSAM
                     GHTTDELVDLAAKISSNPPKREMDMLLSTGEQISTALLAMALWEIGVPATSFTGSQIK
                     LLTDGNFSNAKIKMIDRSRIDSALNEGKVVIIAGFQGIDAEENITTLGRGGSDTSAVA
                     VAAILGAKECEIYTDVDGVYTADPRVVPSAKKHKQITYEEMLELASLGAGVLHSRSVE
                     LGMNYDVVIHVRSSFNDNIGTLVVSEDKIMEKLKVSGVTAKNDQARITIAGVPDKPGL
                     AAGLFGELSSKHILVDMIVQSSPHNGINTISFTIPKKDVHEAKPILEGFSKSHNAKEP
                     EINENIAIVSAVGVGMKSHVGVAAGMFKALADNGINIEMISTSEIKISCVIAESQAKI
                     AVNKIHDVFGLSS"
     gene            21264..22397
                     /locus_tag="MGPDEMIB_00013"
     CDS             21264..22397
                     /locus_tag="MGPDEMIB_00013"
                     /inference="ab initio prediction:Prodigal:002006"
                     /codon_start=1
                     /transl_table=11
                     /product="hypothetical protein"
                     /protein_id="X:MGPDEMIB_00013"
                     /translation="MKRNKQSIFIGHILRKDDGNFVEHLLDDHLYSVAELTEKFCEKF
                     GAGTFGYLIGLWHDLGKFKLEFQERIRIRSGHIGEEAHLEGKTAKSVKHSVSGAIHCF
                     NKFKQSDIIKKLICLPMLCHHSGLKNFGIDVDIQLNEEREILALSETTPHIPQEILDG
                     IDLKQLGKSFKDHSLLIRMLFSALIDADRLDTERFMDPAKFKERYSKTIILQDLNIKL
                     DKHLKNIQKQADTTKVNSIRKRILEEVQSKTNLKPGFYTLTVPTGGGKTLTSLSFALK
                     HCITNKMDRVIYGVPYLSIIEQTTDVFKKILGEDSVLEHHSGIDISKEKENSINRLLT
                     ENWDHTLIVTTNVQLFESLFSSKTTKVRKLHNIINSVIILDEA"
     gene            22398..23501
                     /locus_tag="MGPDEMIB_00014"
     CDS             22398..23501
                     /locus_tag="MGPDEMIB_00014"
                     /inference="ab initio prediction:Prodigal:002006"
                     /codon_start=1
                     /transl_table=11
                     /product="hypothetical protein"
                     /protein_id="X:MGPDEMIB_00014"
                     /translation="MIPPQFLQPIVKTLKEIVEFYNVTIILCTATQPTLSSIKSIDLN
                     FDGINKAIELAPEPEKLFQELKRVIIHKPEERKLSFIEIATKISNYDQVLTIVNRKSD
                     SSGIFNQVTGNKYYLTTNLCAEHRRDILKKVKSHLSNGESVYLVSTQLIEAGVDIDFP
                     IVFRAVAGLDSIAQTVGRCNREGKLVDENGQEKLGEVFLFHPQQDPPSGHLLQTKQAS
                     EDCIKNFEELIHPDTLKQYFNTLFWLKQDKGLDKEEIEKDKRSFQFETINKNFKLIDK
                     DSRPVIVPYKEGKDLIVQLQNSVVQNNFVDYKLIRKSQRYTVNLKTNLYNKLLSEGII
                     SEIEGIIGILNFNSYYHNDLGILEYPNDQDLII"
     gene            23516..24205
                     /gene="cas5d"
                     /locus_tag="MGPDEMIB_00015"
     CDS             23516..24205
                     /gene="cas5d"
                     /locus_tag="MGPDEMIB_00015"
                     /EC_number="3.1.-.-"
                     /inference="ab initio prediction:Prodigal:002006"
                     /inference="similar to AA sequence:UniProtKB:Q65TW5"
                     /codon_start=1
                     /transl_table=11
                     /product="CRISPR pre-crRNA endoribonuclease Cas5d"
                     /protein_id="X:MGPDEMIB_00015"
                     /translation="MKESQIFQLKVSGENACFTRPEMKAERVSYDVITPSAARAIFDA
                     ILWKPAILWIIHKIDILKPILWESIRRNELGSKIAPQNIMQTMEAGTGNLALYIEEER
                     QQRAGLFLKDVSYILHASFKLTKRARDGDSITKFEEMFKRRAEKGQCHHQPYFGSREF
                     AAYFSLNDQSEKPIKIEQQDLGWMLYDLDFEDYNFDTKSYKDANPKFFRAVIQNGSIV
                     IPDLNTNGARL"
     gene            24202..25917
                     /locus_tag="MGPDEMIB_00016"
     CDS             24202..25917
                     /locus_tag="MGPDEMIB_00016"
                     /inference="ab initio prediction:Prodigal:002006"
                     /codon_start=1
                     /transl_table=11
                     /product="hypothetical protein"
                     /protein_id="X:MGPDEMIB_00016"
                     /translation="MILQELVKYYERKLEEREIAREGFETKEIPYLIEIDEEGNFIRF
                     ISTWQDEKKKRASSYTIPKAVIRSRGIEANLLWDNFEYIFGLEKKEKQKDFIRKIQDL
                     ESKSEESSSLTSILNFFSKLKMPELKKDPLWAEIEEDKHYLTFKLQGQNEIICSDKTI
                     VQTISQNASDDEVEKGICLVSGKTNPIERLHSKISLTGANTSGANLVSFNLDAFESYG
                     KKQGSNAPTSKYANFAYGTSISSLTSKDSRQKILIGNTTMMFWSETKNELEDEFLSLL
                     KPSDEDQKKDSKREQEARSNQTIKEHFVSPFTGKLQHLLNDGTKFFILGLAPNAARIS
                     VRFWYPSTVGEISKNINQHFTDLKLEIYNIESGFISLNRILSSTAIQGKMENVSPLLS
                     GKLVTSIISGSEYPRTLLSSILIRLKAEKEISFVRVSVLKAILNRKGRFEKFKNYKEL
                     TTSMDEENINVAYRLGRLFAVMERLQERANPGINATIRDRYFSSASSRPATVFPVLFN
                     LSMHHASKSGSVWFEKLKGEILAPLSGRIPNTFSLEEQGLFAVGYYHQRNELFKKKEE
                     LSQGE"
     gene            25920..26840
                     /locus_tag="MGPDEMIB_00017"
     CDS             25920..26840
                     /locus_tag="MGPDEMIB_00017"
                     /inference="ab initio prediction:Prodigal:002006"
                     /codon_start=1
                     /transl_table=11
                     /product="hypothetical protein"
                     /protein_id="X:MGPDEMIB_00017"
                     /translation="MSNPIQNRYEFVYLFDVKDGNPNGDPDAGNQPRVDPETGNGLIT
                     DVSLKRKIRNYVTIVKSATPPNDIYIKEKAVLIETHEKAYVAVGAKLETSKKEEKEKR
                     TGGDQVGKAREWMCKNFYDVRTFGAVMALKVNAGVVKGPIQFTFARSIDPVINLEHSI
                     TRMAVATKKEAEDQDGDNRTMGRKHTISYGLYRAHGFISAHFANDTGFSEEDLELFWS
                     SLQNMFDHDRSAARGEMNCRGLYVFKHVGDGKDTNQAKLGVAPAHKLFNLISVSKKDN
                     STPARDFSDYSVKIQESDLPAGVELIKKVS"
     gene            27140..27412
                     /locus_tag="MGPDEMIB_00018"
     CDS             27140..27412
                     /locus_tag="MGPDEMIB_00018"
                     /inference="ab initio prediction:Prodigal:002006"
                     /codon_start=1
                     /transl_table=11
                     /product="hypothetical protein"
                     /protein_id="X:MGPDEMIB_00018"
                     /translation="MLDVKIQFGAIYHIQSKKRHDVEFSDSLRTLTIQTIEEIRKILR
                     DKILPPPVSNRSLCKNCSLFDTCMPSSYSDLNFKEYLFRIKDSGGY"
     gene            27666..28430
                     /gene="cas1"
                     /locus_tag="MGPDEMIB_00019"
     CDS             27666..28430
                     /gene="cas1"
                     /locus_tag="MGPDEMIB_00019"
                     /EC_number="3.1.-.-"
                     /inference="ab initio prediction:Prodigal:002006"
                     /inference="similar to AA sequence:UniProtKB:Q9X2B7"
                     /codon_start=1
                     /transl_table=11
                     /product="CRISPR-associated endonuclease Cas1"
                     /protein_id="X:MGPDEMIB_00019"
                     /db_xref="COG:COG1518"
                     /translation="MIRKAQFKKSEIEEFRLEIARSIVAGKLQNCRSVLSRTARKSKN
                     ELEKQDIKEAIGKIEKNISLLEKAESIESIRGYEGASAKTYFSVFDYCIIQQKEDFQF
                     HKRTRRPPRSRTNALLSFLYSLLTNDCITACQAVGLDPYIGFLHDEKPGRPSLALDMM
                     EEFRPFIDRLVFTLINRKQIQVSDFLEKPGSVFFINDDSRKELIKSYQERKKEEIFHP
                     WLNIKSTVGELPYLQARIFARTLRGDLKYYIPFIWK"
     gene            28434..28706
                     /locus_tag="MGPDEMIB_00020"
     CDS             28434..28706
                     /locus_tag="MGPDEMIB_00020"
                     /EC_number="3.1.-.-"
                     /inference="ab initio prediction:Prodigal:002006"
                     /inference="similar to AA sequence:UniProtKB:Q82W51"
                     /codon_start=1
                     /transl_table=11
                     /product="CRISPR-associated endoribonuclease Cas2 3"
                     /protein_id="X:MGPDEMIB_00020"
                     /db_xref="COG:COG1343"
                     /translation="MFIIVRYHVETITQEGRARLRKVAKTCESHGPRVQKSVFECQLE
                     PAHYLQFEAKLSKIINSKTDNLRIYSLDAISVSKIKQFGVSNILDF"
ORIGIN      
        1 gcgattgtaa attttgaagt aatagaattt ctttgggaag cgtcttgagt tggtccccac
       61 tcaaacgcaa ccattttagg ctctgttgct gcctaatttc tttcggaaaa attgtaaatc
      121 gattatgatc taaattcaat gcttctaact tttgaagttg tcctatttct ttcggaagaa
      181 acgtaaattg attaccagct aaatccaatc tttctaaatt ttgaagttgt cctatttctt
      241 ttggaagaga cgtaaattga ttaccagcca agtttaatac acgtaacttt tgaagttgtc
      301 caatctcttt cggaagagac gtaaattgat taccatctaa atccaatctt tctaaatttt
      361 gaagttgtcc tatttctttt ggaagggacg taaattgatt accagccaag tttaatacac
      421 gtaaattttg aagttgtcca atttctttcg gaagagacgt aagttgatta ccatctaaat
      481 tcaatttttc taaattttga aataacccaa ttacccttgg aagagattca agttcatgca
      541 aacccatact tatacgcgta ttcatactca tctcaagaat taaaacgtcc aaagggttat
      601 caagagcatc ctgcaaatta tgatacgttt ttgtcatttt cagactacag tacaaagaca
      661 agatcaatcc aatgctaaca aatataaagt ggcacttcat aaaaatttct ccgcttttct
      721 ttccaaccac aatcaaaatt gtgaaagcga agtatattca tattcccaat ttttggagtt
      781 gtttaaaaac agttttaaaa aatgtaaaag cttcaaacgg ttttttaatt tgtgtttaca
      841 aaacttatgt aagagaaaag acaattatca ttttatagga tgaaataaaa agaaaggcgg
      901 agttatagag atagatgaat ataaattaaa agctgataca taagcaagat tcaaattctc
      961 atagaatggt gagttgtata aaatctaaat tgcaaaccat aaaaatttaa atctcgcgcc
     1021 aatcggacta aaaaaaataa gaataacaat gaatttacac atcaattaca agagaaataa
     1081 gaaaataaat cttgcacatt ttaatccttc tgtttttttc attcgaaatt tattgagcat
     1141 cccggatact cctagaaagc ctttagtgtt ccgataaatt tcaaaagcga aatgtcagct
     1201 ttttacaaaa tagaaatgaa cgatctaaat acatttcgtt gaactttaat cataaaagta
     1261 gaaaaaaaca ttctttataa tacaaaatga aatcaatatc tttatcaatc caaataggca
     1321 caacaccatg aaacactatc tcactttcag cgaaggaact tccaataaat tctggcaaat
     1381 agaaacagaa gggaattcat ttacagtcac ttacggcaaa atcggaacta gcgggcaaat
     1441 acaaactaaa acctttgaca gcgaggaaaa atgtctgaaa gaagcacaga agcttctgag
     1501 cgaaaagtta aagaaagggt atcaaaattc tggagaagaa acaactacaa cttctcccaa
     1561 accaactcag actcaatcag tttcaaaagc caaaactcca agcacaaatg aaaatgatat
     1621 cgtagccacg tctaaaacat cttcggaaaa cgagacaacg gcccaatcat ccagcaaaac
     1681 aatacaatca gaaaaccacg cagcaaccac acattcaaaa aacagcataa ataaaattga
     1741 aacaaaaaaa ctaaaagaac cggttcaaaa aacattagga tttcctaatg aagaccttaa
     1801 aatcctttct aacgtcgttc cggttcatcc caaagaagaa ccaaaaccat tcgatctcaa
     1861 aaacagaata gaacaacttt cctctttaaa aaaaggaagc aattggtgga ccgtagattg
     1921 gacaaaccaa aacattcctt tatttatgag taaaccagaa gcccatttct ggtttttagc
     1981 cctgacttgt atggaagtta tagatgggta tgaagaaaag aaaacaaaac aaactatcca
     2041 aaaacttcaa aatttcctaa attctcaaac gatagacgga aacctcactc ttgaaaaagc
     2101 aatcaatctt ttagaacgac aagaaggcac ttgggaggaa aaaagaatca ctcctccttc
     2161 ttatatcgta cttccttttt atcatttgtt cggattggaa aaagtaattc atttcttggc
     2221 gacatacaat caccctcaag caatgaaaca acaggattct accaacggaa gttactacga
     2281 aggatttgcc cgtctattac cgatcttaga cgaatcagaa agaaaacttt gtaaagaact
     2341 gatcaaacct catttaaaac aaaaagaatt agaataccaa gatataatct ctcctttttt
     2401 aatcgccttg gatttaggaa tgaaggaaga attattgccg atcgtagaat cctggaaatc
     2461 aagagaatct tcaataagat atagttattc tgaatataga aaaaatatta tattcttatt
     2521 tcaagatcct gaaatagtaa aacggcagat gcgtaaaatc ggacatttgt tcaattctgt
     2581 tgaggagtta aaatgttgga ttacaattac ccaatattcc gatttagaat gggtggctct
     2641 atccgtcaaa gcggtgttca acgactataa taacgaaaaa cataaagaaa tgctaaagtt
     2701 gtttttagga atcaaggcac ccgaggtagc aagaccactt ttatatcttt acgcacttcc
     2761 taaattggcg gccgaaacca aaaattggtt tatagaatgt ccttattttg caatcgaagg
     2821 actcgttccc gcagtattag acgaagacaa aaaaatctcc gaactggcga tcgaaattct
     2881 acaatccttg ttcgcgagag gatacggaga gataatccta caagaaaaag caaaatattc
     2941 agcagaaatc caggaaaaaa tcaaaaatga aatcttagaa aattctactt ttactgcgga
     3001 gccttttgac gactccacca ctcctacatg gctttcggat gcgatcaaaa ccgtatccaa
     3061 aggaaaagca atctcttggg tcgttcccga agaacttcct ccgattctaa ttcaaaagaa
     3121 aaaattatct ccttctcaag tagccgcagt actaaccgag ttaaaagaaa aaggactcga
     3181 agaaagttct attctattaa aaagtttaaa agaacactca gaaaccacaa gcctagataa
     3241 tttcgtctgg aaactttttg aactctggat ttctttaggc gcatccagta aagacaaatg
     3301 ggcgtttacc gccttaggta agttaggtgg agatagaatc gctctcaaac tcactcctat
     3361 gatcaaagta tggccgggag aatcccaaca ccaacgtgcg gtcttaggtt tagaaatttt
     3421 aaaaacgatc ggttcggata cggcccttat gcagttaaac ggaatcgctc aaaaagtgaa
     3481 attcaaaggc ctgaaagata tggccaacac gtttatggaa tctatcgcca agaaaaaggg
     3541 gcttagaaaa tccgaattag aagatcgtgt agttccagat tgtggtttgg acgaagacgg
     3601 taaaagggaa tttaatttcg gtccacgaaa attccatttt gtatttggtc cggatatgaa
     3661 gcctatgatc aaagacgaag acggaaaaat caaagacgat cttcccaaac caaattcaaa
     3721 agacgactca gacctggcaa acacttccgt agaagaatgg aagttaatga aaaaacaaat
     3781 ccgagaaatc ggcaaaatcc atatacatag aatggaacag gcaatggtca ccggaagaag
     3841 atggaaagta gaagaatggg aaatgctcat cgccaaacac ccattaatga cacatattgc
     3901 caaaacccta ctttggtggg tttattttcc agatcaaaat caatcgatca atgtatttcg
     3961 actaacggaa gaaaaagact acgcggatat acatgataat tctttaaacc ttcaaggagg
     4021 agcctatatc ggaatcgttc atccattgct gctttcccaa gaggaaaaaa aatcctgggg
     4081 acaattgttc agcgattatg aaatcatttc tccgttttct caaatttcaa gaccggtata
     4141 cgtcctttct gcggaagata aaaacaaaca agaaataccc ggatttacaa accaaaaagt
     4201 aaaagcggaa cagctagtat ttggactcga aaaaatgggc tggtccagag gatcggcagg
     4261 agacggagga ggaatcgacg aacactccat acaatttctt ggtgatgatg taacagcggt
     4321 tatacgatac gacggagacg atctttccta cggaaatata ggtggtcagg atctagattt
     4381 agaagaagct tattttgtaa agggcctccg agaaccttct ttttccgtag gaaaggaaac
     4441 aaaactaact ttggaagaaa tcaatccggt agcttttagc gaaactctac atagtctatt
     4501 acaagtttcc ggattttctt acccagcatc taacgaaaat agtttgaaag aagccagaga
     4561 aaccttactc aaaaatctac aaacacagga aaagaaagaa gaagtattcg atgaagtcga
     4621 ctacaccgaa atttacaacg gattttcaac ggcttggaaa aaatttcttt ccaatgatca
     4681 ccaaatcaca agatccaaaa atcacaaaag catctctaaa attacaaaaa tgtatattag
     4741 aagttccgat aaaattactt ctatccaaga acttaagttt tttactaaat tagaagaact
     4801 aacacttaac gggccggtaa cagattcttc tttattatcg gaattaaaaa atctgaaaaa
     4861 aatcgagctc caaaattgga acctaaaaga tctaaacgtt ctaaactcct gcacaaactt
     4921 agaaaaagta gaacttgtgg atattcaagg ttttgaaact gatttcgact gtagtggatt
     4981 gttaaacgaa tccaaagcga cgattcattt aaatctatcc ggaaccaaat tcgaacgttt
     5041 tccaatttca gtgaccaggt ttcaaaacct aacctccctt tctttaagag actgtaaact
     5101 ttcggaagtt ccagaaagta taggcaatct aaaacgactc atcaatttgt acttggataa
     5161 aaatcaactg accacattgc ctgcaagttt aggaacctta gaacaactaa cccaactcca
     5221 tatagactca aatccattta ctacgatccc agatgcggtg ttgtctctca aaaatctcaa
     5281 aactctttta gcacgatgga atcagatttc tactttacca aatgaaatcg gaaatcttac
     5341 ctctctggaa gatctaaatt tacatgacaa ccaactttcc agtcttccaa caacgattca
     5401 aaatctaagt tctttaacta agatcggttt atcaaaaaat aagttttcag aatttccgga
     5461 gccaattcta tatttaaaaa atttaaaaca tctagacgta ggcgaaaata aaattcgtca
     5521 gttaccggaa acgatcggaa atttaagtaa tttaaaatct ctagatataa aagagacttg
     5581 gatagaatct ttgccgcaga gtatccaaaa tctgactcaa ctagaaacta tctacttgcc
     5641 aaaagccaaa ttcagagacc ttccggattt tttggcaaat atggaatctc ttaaaaagat
     5701 taaatttgaa agcgaggaat acaatcaact cacaaaatgg tgtgaatttg aatattcaaa
     5761 atatataaag cttctacacg gaggaaaata tccggaggca agagataaaa tcacaaattt
     5821 gtttaccaca aagggagagg attttttaaa actcaaccaa tgggaagtaa aactaaaaat
     5881 ctccgaaagt tactaccgta aggccgaagc ctttgcaacc gtcgtatacg cattagccac
     5941 aattctaaag gacgaggaaa tctattccat tgcgtcccaa atgacggggg accaatacat
     6001 ccacccagct cttccgttca ataaagcctg ttactttgcg gtgaccggtc aaaaggaacc
     6061 tatgctccaa tcgattcgaa aatccgtcaa attaggaaca aaagcggatg aatttacgaa
     6121 ggaaaaggat tttgcttctt atttaaaaga tcctgacttt ttggaggcaa tccgtaaaaa
     6181 ttaaaacttt gtagagtcgg atcagtgcgt gcctctgcgg gtattacttt gtaatcaagc
     6241 gcagagtcgc gctctcagct ctggtcaaaa aattgtattc attttttata aaattcatat
     6301 atcgaaaaac aattttttga ccccgcttcg atcgctcacg cttataaaaa cgtataaacg
     6361 ttcgttaaaa ccgagtgttc cgtaaataca tttaaatttt agtatatact aaaattatta
     6421 tttgtttgtt tacaaaagag tttttgaaaa attaattccg tctgtttccg tcatattaaa
     6481 atggacaatt gaaacaatta tgcaaatctc tactatgaaa tttttcaaca actctaaagt
     6541 ataaaatcga tcttttgcaa aagaaagtaa ccagtttgag aatataaaaa atgagagaaa
     6601 aacaaaatac acttttagac atacaaaaac cacccgcaga aaaactgtac tccgaagagt
     6661 tagaaagatt aaaaaaaagg gacgaaacaa aacctaaacc acctggttgg aatctttcac
     6721 ctcaagcagt cattgacttt gtgttaggcg atgtaaattc gggaatttct ccaaaattcg
     6781 taggagaacg aaattttata gaatgttgta ttgtagccct cgccaccaat cgagggctga
     6841 tgttaatcgg ggaacctgga acagctaaaa gttatcttag cgaacttttg gccgctgcaa
     6901 tttctggaga ttctgcactt acaattcaag gaagcgctgg aacgacagaa gatcaaattc
     6961 gttattcttg gaattacgca ttgatgcttt cagaaggacc atccgaaaaa tctctggttc
     7021 ccgccccgat ttatgaaggt atgaagttag gaaaaatagt tcgttttgaa gaactttccc
     7081 gttgtcctgg agaaattcaa gacacattac tctccatctt aagcgataga gttttacaca
     7141 taccagagtt aaacggagaa gaaaacgtgc tctttgccaa acaaggattc aatatcatag
     7201 caacctcgaa tacacgagat agaggaacca atgagatgag ttccgcatta aaacgaagat
     7261 ttaattttga aaccgtaaca cctatctcta gtatttccga agaacaagca ttagtcgaaa
     7321 gagaaatgga acgtttacta aaacaagcaa acgtacccgc aaaacttcct caggatttaa
     7381 cagaagtact cgtaacctgt tttcatgaat taagaaattc taaaacaatt tccggaaagg
     7441 cattggaacc acttagttcc acgttaagca ctgcagaagc ggtcagtgta ggattttcgg
     7501 ctgttttaca cgcgtattac tacgacgaag gaaaagtaaa cgcaggacat atcgtttcta
     7561 acatgttagg ttcaggtgta aaagattcga tcgaagactt aaaaaaaata agacactatt
     7621 ttgatcaagt ggccgcatat cgaaacgaac acgcctggcc agagttttat cagtctagaa
     7681 aacttttgga caggaattct tgataaatca taaaagtagg atttttagag tagttctcac
     7741 aaattacgtc ccattgtagg caaattcttt atgattagtt tctccgattt tatagataac
     7801 ttaagttttt tataccaaat tatgggtaca aatagttatt atgatttctg atataacttc
     7861 ctatttttcg aatattctaa aaattgaaat ataatttaaa atgaattcta tttttttctt
     7921 cccgatacga catcacagcg tttctgcttc tctcgctctt caaaaatata taaatgattt
     7981 acgtccttct ataattttaa tcgaaggccc ttacgatttt aatccaaagt tagaagaatt
     8041 atttttacct cataccctac cgatcgcaat ctacagcgtt atcagagacg aacaagggat
     8101 ttctaaaggt gcatattatc ctttttgcaa ttactctcca gaatggattg ctctacaaac
     8161 agccaaatcc ctaaaaattc ctgctcgttt tatagatctt ccttgggctg atttatgttc
     8221 tatcaaaagt gtttcagaaa aaccaaacgc taaaacgtta caactgtata acgacgaacc
     8281 tttttggaat aataatttca ttttggcact ttgtaaaaaa atgggagttt ctaattttca
     8341 tgatctatgg gacgaacttt tcgaaattaa tcgcctaaca caaatagacg aatacaaaga
     8401 acaagtgacc cttttttgta attacgctcg aaaagaaaat aatcattccg aagaaatcgt
     8461 tcaagcaaga gaagcattta tgacacatca gattcgactt gcacaaacac aatttacgag
     8521 tccgatttta gtagttaccg gaggttatca ttcttataca ctccaagaaa aaatttccaa
     8581 accgccccaa acagacgaat tattttgggt caatcaaaaa gaaaaatttt atgaccgaga
     8641 aatttcccta actccttatt ccaactctag attaaacgcg actaatggtt atacttccgg
     8701 aataccaagt ccaggttttt atgattttgt ctgggaaagt tttcaaaaac aagaatcgtt
     8761 taatcatcgc ccactggttc aaaaaatcct aagtgtattt cgtaaaaaag gatatagaat
     8821 tgcttccgca gataggatcg cttgcgaaac catgagtaga gccctggccg atttacgagg
     8881 tcacaaaaat atttggaaaa aagatctgat cgacggcttt cgtgcgacta tcatcaaaga
     8941 tgagattgca agagacatta gacacatctt acttgattgt atttcagaag tgatggaagg
     9001 ggatcgcatc ggccgtttag cagaaggaac atctctaccc ccaatctttt ttgacataga
     9061 aactacatta aaaaaattga atcttttagc aaaacgagaa actagaattt tagaattgaa
     9121 tttgacggat ttagaacaaa gggaacaaag caaagtttta catcgtttat atcttttaga
     9181 aatagccggt tacacctttt tagaaggtac ggatatgatc tctcgaaaag atttagaaaa
     9241 aataagagaa aaatggaaca tctccatgaa aacggagttt cattcttctt gtatagaagc
     9301 atcccgttac ggagctacac tttcagaagc agcagcagga gtattaaacc aacgtatccg
     9361 ttcagaaatt gatcccgaac tggcagcagc ctgtctcgtt gatgcagcgt tagccggttt
     9421 aggtaaacat ttaacttttt tactaaaaca attttcagat ataattccga ttgcaggcga
     9481 ttttctgaaa atgtgttccg cgttaaagca tatttcttat ttatataaat atgatgaagt
     9541 tataatatta gaaaatagag aaagtttaga gggaattttt agagaaagtt atttacgatg
     9601 tctcaatctt ttggatcgat taggagccac atcctctgac ggcctaaaat tagcccaagg
     9661 agttcaaaca atcgtacaga cttatcaaca ttttgccgaa cctttaaagt tatccttgga
     9721 agagatacga ggtgtgttct cacgcttggg aatagattta aaaatagatc cttttgtacg
     9781 cggagctgtt tgtggggggc taaatttaat cgacgaacaa ccaatcttag atcaactcaa
     9841 ttcattttat gatcccatcg aacttggaga ttttttatcc ggattttttt taattgctcg
     9901 agaaacggcc caaagagata aaacactttt aactgcacta aacattagaa tatcagaatt
     9961 atctcattct gaatttttag aggccttacc cgcccttcgt atggctttta ctttttttac
    10021 tcctatagaa aagtataaaa tcggccaaaa tttatttgaa atcatacaac ctcccctagg
    10081 taaactatcc gattacgaga atcaagaaac tatccttaga gcgatcgaat ttgaaagaat
    10141 cctatttgaa accgcatcca aatacggaat taggactact tattacgaag acatatgaaa
    10201 atggaaaaat acaaatcgga attattaaat gatccaccaa aaacaaagaa aaaatcaaga
    10261 cacatttttt atgcttcgtt ttatggatat aactcaaatt aaaaaacttt ttaattataa
    10321 aaatactata atatttaata tttattatat atgaaaaacg atcttagcac attcatccga
    10381 tggaaactca tccttggtaa cggttccgaa caatcttttg gaaacgagac gttttccgaa
    10441 gaacaacaaa gaatgaacat cgcgatggaa tatctatacg atagagaata cagagaagac
    10501 cgtaacatac gaaccggagg tttaagtgaa tctaatctga ccgtaccttt atggatcaac
    10561 gaaatacatg aactgtttcc taaaaaaacg atagaacgaa tcgaaaaaga tgcattagaa
    10621 cgttatcaaa taatggaaat ggtaaccaac ccagaacttt tgaaacgggc ttctcctaat
    10681 acaactcttt taaaagcggt gttacacacc caacatctta tgaatccgca agtattaagt
    10741 ttggctcgag aactcgttcg aaaagtgatc gatgaattga tgaaaaaatt agaaactaca
    10801 atattaactt cttttcaagg aattaaaaat agaaacctac gttcttcttt taagatttat
    10861 aaaaacttcg acatcaaaaa tacaatccgc tccaacttaa aacactacga tcttaaatct
    10921 caaaagttgg ttcttcaaaa gccattgttt cattccagaa ctcatcgttc tatggcagaa
    10981 cgttggcatt tgatcatttt agtggatcaa tccggaagta tgttagacag tgtcatccat
    11041 tctgcggtta cagcttctat cttttgggga attaaatcga ttaaaaccag tttgatttta
    11101 tttgataccg aaatcgtgga cgttaccgac cattgttctg atccagtaga aactctcatg
    11161 aaagtgcagt taggtggtgg tacaaatatt ggctcggcgc tattatacgc agaaggaaaa
    11221 gttgaaaatc cgcgcagaac cataattata ttgattagcg atttttgcga aggggctcct
    11281 cccttcaaac tcatttccaa tactcatcac ttggtagaaa gcggagtaaa agtgctagga
    11341 ttagcagcgt tagacgaaac tgcaaatcct agctatgaca aggaaatggc agagaaactc
    11401 gttaaagtgg gagcagaaat agccgcgatg actcctgggg aactcgccaa ttgggtgagc
    11461 gaaaaaatca agtaagaata caatgcgtca agacattctc tccttatccc tacaagaatt
    11521 agaagttcta acgagcaaag gaacggtcaa ccgagcctta aaggatatag aatccggagc
    11581 caaaggtaaa tggaaagaaa ccgaagacgg caacgttgaa gtcgtttggg aagattcagt
    11641 tatatgtgtt ttacccggtt ccgttccaat tcaagagtca agttgcactt gttcttctac
    11701 gggagtttgt agacatataa tacgaacgat tgtcgcttat caaaaacgaa atatttcaga
    11761 caaaccaaac ctctcttgga atccaggaag tattagcgat gaaagtttgc gttcttttat
    11821 ttctgcttct tcgtttacaa aagccaaatc catttttaat tccggcattg ccgttgaact
    11881 ggatagaaca gatgttccgg ttgcaaaaat tcacggactt ggaaccgttc actttcctgt
    11941 cccaaacgat attcgatatg ctcgtgcaga ttgcaaagga tcacttggtg aacaaataat
    12001 cgctatcgca gtatggtcat ttcgtctaac gcatttaaaa aaagaatttg tttccaccaa
    12061 tattcgagaa acaaaaattt catcacatat aacggataga gccaatacaa ttttgaaaga
    12121 aattatacaa tacggatttc aaggagtttc cgaacattta aaagatagat tgtttcaatt
    12181 gaaacgttcc tgtttagaag aaggactctt atggccctcg gaaattttat ctggattaca
    12241 agaagaatat tcaaaatatc ttttacatga ttctttgttc gatccggatc aagttgtata
    12301 tcttttagga gaatggatca tacgaatgga cgcgttaaaa gaaaataaag gcgccattcc
    12361 ttctttagtc ataagcggag atacaaaaac gtattcttcc gaattgattg ttagaagttt
    12421 gataggattg ggttctggaa tcaaagtttt acaaaaaggt tttgtagtcc tttcttattt
    12481 tgccgatcct aagtccgata aaatactgtt atacgaatgt tctttcgaaa agcatacgga
    12541 ggaaccgttc cactcaatcg gcaattttac cgtattcaag ggaattccac ttcacaattt
    12601 cgggaaaagt tcaattgtca gctcttcgat caaaaaaact acatccggta aattacaatt
    12661 cagtaataaa ttaactttaa atcctcaaac attttttttt gaatctctaa gtgaaagcat
    12721 tctttctaac aattttaacg aaacgataaa aatactttta gaaaaacctc ctcgtccttt
    12781 aggccctcgt tgggcggctg gtaatttttt cgtatttaaa gtagaacgtt ttactcaacc
    12841 tcattttgat aacattttac aacaaataaa tatagaattg gaagatcaaa atggaaacat
    12901 cgcatacgtt cagttaccat attataccag agcatcagac ggtatagaaa atctaaaaca
    12961 cgcgttaggc gattctcatt tacgttacgt atgcggagtt gcaaacgtag cttctggtag
    13021 actttacata aaaccggtgt catttgtaat cgaacaagga ggtaatcgta caatgttaca
    13081 accttactta gattcaaaat cccattccga caaatctaat tttcaaatgc aaaatcaagt
    13141 tcgttcggaa acagattctc taaacaacta tattacagaa ttaagaacta ctatctccga
    13201 agtatgccta ataggtctaa aacaatatgg aaaaatcaac cattggaaaa aactagttca
    13261 acaatccgaa aatctaggat taaaaaaaat ttcaactctt ttagaatcca taattgcatc
    13321 aatacaatct tccaaagatc ctaacgtttc tcccattttg attttgaccg ctctactttg
    13381 tctttctaaa gaaatggaac ttttatctca aaagtaagtt ctgcaattta tataagcttt
    13441 agaaatcaaa catcgccctt tcaagggcga tgtttttgaa aaacttactg ttctacacag
    13501 agaagattta gattggtatt acaagcatgg ttatcaacgg taaaagctcc ttctggagtt
    13561 atatctgctt gaagttcggt tgtatttcca gcctgtcccg taataagtcc gtccgcagaa
    13621 ttccaattat tacagtttga taatggctcc caaagaaatc caacgttgtt tcctaaaccg
    13681 ttccaaaaga atttttgaac tcctaaatca attccatttt gaagattatc tataacaata
    13741 gaatttgcgt ttgtagtaaa ggtaattgta gtgccgtcgc ttctacggta ttgtttgttt
    13801 ggataaagga cccaatcttt tttatctact gatccatcta aagcagaaat aacttgtctt
    13861 cccgttggac cgtcgacaat caaagcctta taagctcccg ttaaactaga agattttgca
    13921 gcggcacact ttgcgtctgc tccagaaatt ccacctaagt ttccattata acccgccccg
    13981 ttattggtag cgataaaagt tctacaaaaa gaagcatcct tacaagaagt aacgacggga
    14041 gtagaagtat tattggaaga acctaatgaa ttgagaagga aaagaagtag ttctgaatta
    14101 tcttcttctt ttttatcccc acacgaataa agagcgcata caacggatcc gataagcaat
    14161 gttagaaata ttgttttcaa aattttattt ccttgtttta aattcattcg tttgcattta
    14221 tcctttcgag tttagattta aaaactttta acctaaaaag aaaatcaaac gaacttagaa
    14281 ctaaataaca gatccaggtg agtatttctc accttttgga aataaattta tgatctattg
    14341 gaaaaaactt ttttaagttc tatcagtaaa gtttacaaca aagacattat attatatctt
    14401 gaacagattt gttttataag atgcagacta catctggaaa taaaactttt tttgacttat
    14461 caaagtaaaa ccttgtttta taaaaagttt cccatttaca gcgcgtccaa aaatccgcag
    14521 agcagtgcca ttgagttacc tttgaaatag gttcttatga attttaaaaa cgatacgtta
    14581 ttgatttata aacaaacttc attaaatcat ttattagaaa tttatatata atgaatttat
    14641 aattttcctt tggttgttaa aatgactgtt ttatatagac atttgtttct taagttgggt
    14701 tttataggaa ttctctgcaa gtctccatcc aaaaagcttt aaaagaaatc aactttaaat
    14761 ctctctataa acccaatatg gtagttccca cagattactt actcggacat atcagaacaa
    14821 cactatcgtg aacttgtttt aaaagttaga atgtgggatc taccacaaaa aagcttaaaa
    14881 tctgggttag gcctagtttt tgagaacctt tgtattcttg ctggaattat gcgttaattt
    14941 tagtgttatc ttcatgcacc cgagtagtaa gtctctttac gcagtttctg actttttaaa
    15001 agcttttcac tcttaaaaat tgcaagagtt tccacatttt caaagactat ttaacgtgaa
    15061 ttcgacataa aaaacccatg atgctgaaaa aagttggaat cagaacttca tagattgatt
    15121 ttttaaatgt gggaactatt acaaatcacg attttacgaa caaattctaa aattatagga
    15181 atttatactt ttagaaaaat tttttctcag ccgaactcat gttaaactgg gatttaaatt
    15241 ttaaagatgg ctgcaaaaat cggattggac gatgattctt ttggtattca tagtagctcc
    15301 cacatttttc aaagtttaac tggtaaatcc acgatttgtg agagttccca catctatttt
    15361 tttacgaaaa aattgaccta ggattttctt acgttaatat aagttcgcta aaactctatt
    15421 accgactaat gctacaaaag tctttgattc gaaaaataat ttattcaaga acaaaatgta
    15481 tacctaggca ccgtttatac acattttacg ataaatattg attattagtt tattataata
    15541 ttttatttta ctataattta tcaatttcta ccaaattctt ttttccaata caagatccct
    15601 aaaaacacaa aaccaaacaa acaaaagaac ccttgccaaa actgtaataa gaaaaaatac
    15661 cctaaagaaa acattccaaa aaataaagcg accgttccta aaagccaaag aaagattttt
    15721 ttataaaaat cctcgagtct ttttttatta tcttctcctt tccaaaatcc gataggatca
    15781 actcttttta taaaatcgtc taacgtgttt tgtggaaccg gcggggttaa aaacgtaatt
    15841 aggatcgaaa ccgcaacaga acctatcgca acccaaaata aaagatattc cgatcgaaca
    15901 tttggataag aaggatacaa aatcatagaa aggatcaacg cggtgatcat tccggaaagt
    15961 tcagtccaag cgttagtcct ccaccaaatc catcttagta tttgaggtaa tcccattccg
    16021 gaagcaaatg ccaacaaaaa tttccaagcg ttcgcgatag attgaatctg agtggctacc
    16081 aaaatggcga tgatagacat agtgactact gcaattctac tcgctttcac caaagtttta
    16141 tcgtccgctt ttggatgtac aaatctcaaa taaaaatcgt ttacaagata actcgcaccc
    16201 caattgatat gagtgtcagc cgtagacata aaagcggcca tcaaactcgc aaatacaatt
    16261 cccaaaattc cattgggtaa tatcaatttc attaaaatcg gatatcccat ttcacgatcg
    16321 ccgcctacga tccatccttc tgaaaaatat tttgtcggat cgtgcaaagg aaaaacaact
    16381 aacgttacaa gtgcagttaa tatccaaggc caggtgcgaa ccataaaatt ggctatgtta
    16441 aaccaaagag atcccttttc tgcttctttt ggattttttg cggtgtgtat tctttgagcc
    16501 aaataccccg aaccatcaga ataatactga gcccaccatt gtacacttat gaatattaaa
    16561 aaaacattaa ttggtaatga agcttcttga aagtccggcc aaaaactcaa aatcgatttg
    16621 tgtttgtcag gatataattc ttccattttt gaaagtaatc cggaaattcc tccctgactc
    16681 gaaaccgcat ataccgcaaa caaaattgct ccacccattc ccaaagcaaa ttgaacaaga
    16741 tctgtcagga tcacaccttg gatccctccc atgctgctat aaacgaccac cactaaaaat
    16801 aaaatcaaaa cagtaatcgt attattcaaa gaatcaaata ttaaaaaaga aggccacacg
    16861 ttttgtataa tcgaaaaccg atcggcaccg agtaaatctt tccaatctaa gaaaggtcca
    16921 gtaattttgg acatcgcctt aaacacccat cctagtacaa tcgaatttac taatatactt
    16981 aaatagaatg ctttgaccat tctaagtata attgccggtt tgcctccgta acgtaactct
    17041 acaaactcta cgtctgtgag aacttccatc cttctccact tacccgcaaa aaaaacggtc
    17101 atggccatat aaccgatcgc ccaactccac caaaaccagt tagccgagat tccgtcagcc
    17161 gcgataaaac cggtaattac aagaggggta tccgcggcga acgtggtcgc aaccatcgaa
    17221 gttccgagcc accaccaagg tagtttacga tcagctacaa aataggaaac gagactttta
    17281 cccgcttttg gagaaagtaa tattcccgct gtaaacgcaa agaatagata cataaatata
    17341 aaaaaccaat ctataaaact gaacatactt ttttcttaaa ggtagaatca agactcgttt
    17401 aaatacgaaa tcctatatgc tgataaaact ttcgtcagtt ttaatacctt tcttgaaaac
    17461 gaaaccttct ttccaaaata tgatgaatca aaatcgaatt ctcttgatcc tctactagtt
    17521 atgaaaatca tgactgccat aaggttatga caaatataat cgttcaaaaa tacggcggaa
    17581 cttccgtggg tactccagaa agaatccaga acgttgcaaa aagaatcaaa tcctatcatg
    17641 ataaaggtca acaagtggcg gttatagttt ccgcaatggg acataccaca gacgaactcg
    17701 ttgacctcgc agcgaaaatt tcttctaatc cgcctaaacg tgaaatggac atgttacttt
    17761 ctacgggcga acagatttcc actgcactcc tcgctatggc tctttgggaa atcggagttc
    17821 cggccacttc ttttacaggt tctcagatca aacttcttac ggacggaaat ttctccaatg
    17881 caaagatcaa aatgatcgat cgatccagaa tcgattctgc gttgaacgaa ggtaaggtgg
    17941 ttatcattgc tggttttcag ggaatagacg cggaagaaaa tatcacaact ttaggaagag
    18001 gtggttccga cacttctgct gtcgcagtcg ctgccatttt aggtgcaaaa gaatgtgaga
    18061 tttatacgga cgtagatgga gtttacaccg ccgatccaag agttgttccc agcgccaaaa
    18121 aacataaaca aattacttac gaagaaatgc tcgaactggc aagtttagga gcgggtgttc
    18181 tccattccag aagtgtggaa cttgggatga attacgacgt ggtcattcat gttcgttcta
    18241 gtttcaacga taatatagga acgcttgtag tgagcgagga taagattatg gaaaaattaa
    18301 aagtgagcgg cgttactgct aaaaacgatc aagcaagaat tacaatcgca ggagttccag
    18361 ataaacctgg tttagccgcg ggactttttg gcgaactaag ctctaaacat attcttgtag
    18421 atatgatcgt ccaatcttct ccgcataacg gcattaatac gatttccttt acaattccta
    18481 aaaaagatgt tcacgaagca aaaccgattc ttgaaggatt ttcaaagtcg cataacgcaa
    18541 aggaaccaga gatcaacgaa aatatcgcga tcgtttctgc ggtcggagta ggtatgaaat
    18601 cgcacgtagg tgttgcagcg ggaatgttca aagcacttgc cgacaacgga atcaacatag
    18661 aaatgatttc tacttcagaa atcaaaatct cttgtgtaat tgcagaaagt caggctaaaa
    18721 tcgcagttaa taaaattcac gacgtatttg gtctctcttc ttaaagtctg tttcaaaatc
    18781 ttcaaacgtc actttacaaa tttactacgt aaatggtggt tcctatatag atcctgattt
    18841 gtttaggaat tttttaaact ttgtttttgc tcactacctt ataaaaattc gagtagttaa
    18901 taaatttttg acgaccttta ttccttttct tttttaaacc gatttcaatt ttttcaaaaa
    18961 atgcattcaa aaagttttat aaacgattat gatttttttg aaaggcgaat agtaccgtca
    19021 caaactatcc ttacttacct ctataaaatt aaatacctaa atatttatta caaagtacct
    19081 tagaattgtt gaaaaattaa ttctctatgg gttttcgttg tatggaaacg gtcgattgaa
    19141 gcgtttctta attgttgcta tggaattttt caacaactct cttgtagttc aatagaatcc
    19201 aatacaaaag tcattgaagg gtaactcagc gtctcgcttc tatgggcgct cgacagatca
    19261 tgttctaaat tgtaactcaa aatgatatat tgcataatgt ttcttttata caattgattg
    19321 actggatcta aaagtgcagc ctggcaacgc cggattctcc catgttttct tacactgaac
    19381 tcgtatgatt gatgcgcaaa ctattgggta ttttattatg cagtccttaa gtagaaactt
    19441 ttataaaatc gatttcacct cttatctttt atgtgaaaat ttaaaacaga ctttaaaacg
    19501 tttgttttaa attaaaaaat aataatttta aaacattaag atttaataat aaacttaatt
    19561 tccaatttga taaaatacga aacgtggtag ttcccacaga ttacgtctct ttagatagtc
    19621 ataaaattcc taatttactc ttttcttaat ctatattatg gatttgaaaa ggccgattat
    19681 ttatgatgaa aacgctttct gcgaacctgt ttctcccgat aaatcacgga cctttcgcgc
    19741 tcttgtattg actcgctgtt tggtgattga accgatttgc ttagcgtttg tttagtatgg
    19801 cacaaataga tccgcaatta ctatgcctaa aaagcccgat aatgcttttt atatacataa
    19861 tttttcaacc tattaagccg ctgctctttc ctttctttga aaggaaagtg aattgaaacg
    19921 ttttttggtc gggaatctac gtttatcgta attgttcttt cctttctttg aaaggagaga
    19981 gtggattgaa accagaatcg tttcacaaag acgttttaga tttacgagtt cttttctttc
    20041 cttgaaacga aggtaaatta aacctgagtt tgaaaaacgt aagtttagca agaagtgatt
    20101 ttctgaaagt atgagttttc tacaatttta gaatttgttt gtaaaaccgt gatttgtggt
    20161 agttcccaca ttttaggaat taatctataa aattcagatt tcaacttttt tcagaaagtg
    20221 agtcatgacc aaattcgcat tcatataaaa tctaaaagag gcaatcttac tacgaatccg
    20281 atccaggata ttataaattt tgaagtaaat cattttactt tgcgaccatt aataaaaatt
    20341 aaatgtagga ttttccttaa aaacatagac tacggaatag acataattta taagagtttt
    20401 tgcactttcg taataattca ccgttcgttt tcggtgctat tttcatagca atttaagatg
    20461 aattttggcg taggagattt gttttacaaa aatctgattt tccataaaaa ataaatgtgg
    20521 gaactcccag acttaaatca caaaaaatga atgtctaaaa atctgtaatg tgacttaatt
    20581 tgtgggaact ctcacaaatt tgcattttac ggtaaaattt tgaaatgtag gaaccccact
    20641 gtttttacac tttaaaaact aggatcaatc atttccataa atgaatgcag gaactcatac
    20701 ttttaaaaaa attttcttag tttctcgggt tctaaaatca ctctaaaata tttccaaaat
    20761 gatgtttccg aattgaaatt tcattttaga ataatcattt tctgagtttt gcaaagctac
    20821 tgggaagcaa aaacaaatca attgataatt tgataaaata atttccttaa aaaggaatat
    20881 tagagtattt ttttatattt caatattatt tatttttaat aaagagataa attgttcttt
    20941 caaacaaatt ttaacttaca tccgtcctac ttctaatttg ttaataaaat ccttaaagaa
    21001 tcactctcca aacaaatttt cacataaaat taccacttac agacattata aaaattcatt
    21061 tcagaaacga cttaaaatct aaaattccta cttcatcaat aatttataaa ttcatacttt
    21121 ccgaatatac aaaatttata aaaatataaa tcccctttta ttttttaaaa tttttatttt
    21181 aaaaaaatca ttttatttaa aaaaaatttc aacttctttc cgaaattcta tataacattt
    21241 ttaaccattc tccaaaacta ggaatgaaaa gaaataaaca atccattttt ataggacaca
    21301 ttcttcgtaa agatgacggt aatttcgttg aacatctcct agacgatcac ctctattcgg
    21361 tagcagagct tacagaaaaa ttctgtgaaa aatttggagc aggaactttt ggttatctaa
    21421 taggtctttg gcatgattta ggaaaattta aattagaatt tcaagaaaga attcgaatcc
    21481 gttcgggaca cattggagaa gaagcccatc tagaaggaaa aactgcaaag tcagtaaaac
    21541 actcagtcag cggagcaatt cactgtttca acaaatttaa acaaagcgat attattaaaa
    21601 aattaatatg tttgccaatg ctttgtcatc actccggtct aaaaaatttt gggatcgacg
    21661 tagatattca gctaaacgaa gaaagagaaa ttttggcgtt atccgaaacc actccacaca
    21721 tcccccaaga aatattagac ggaatcgatt taaaacaact cggtaaaagt tttaaagatc
    21781 attccctatt gattcgaatg ttattctccg ccttaatcga cgcggacaga ctagacacag
    21841 aaagatttat ggatccagcc aaattcaagg aaagatattc aaaaactata atcctacaag
    21901 atttaaatat caaattagac aaacacctga aaaacataca aaaacaagca gatactacaa
    21961 aagtaaattc aatcagaaaa agaatcttag aagaagttca atcaaaaaca aatctaaaac
    22021 ccggatttta tactttaacc gttcctaccg gaggaggcaa aacgttaact tctttatcgt
    22081 ttgctttaaa acattgtatt acaaacaaaa tggatcgagt gatctacggc gttccttatt
    22141 taagtatcat agaacaaact acagacgtat ttaaaaaaat attgggggaa gattccgttt
    22201 tagaacatca ttcgggtata gacatttcca aggaaaaaga aaattctata aatagacttt
    22261 taaccgaaaa ctgggatcat actttaatcg taaccacaaa tgttcagtta tttgaaagtt
    22321 tattttcttc taaaactaca aaagtcagaa aacttcataa tattataaat agcgtaatca
    22381 tattggatga agcttagatg attcctcccc aatttttaca accaatcgta aaaaccctga
    22441 aagaaatagt agaattttat aatgtaacaa taatcttatg tactgccacc caacccacat
    22501 tgtcttctat aaaatccatt gacctcaatt ttgatggaat taacaaagcc atagaattgg
    22561 caccggaacc ggaaaaactt tttcaagaac taaaacgagt aatcattcat aaaccggaag
    22621 agagaaagtt aagttttata gaaattgcga caaaaatttc aaattatgat caggttttaa
    22681 cgatcgtaaa tcgtaaaagt gactctagtg ggattttcaa tcaagtgacc ggaaataaat
    22741 attatctaac tacaaacctt tgtgcagaac atcgcagaga tattcttaaa aaagtaaaaa
    22801 gtcatcttag caatggagaa tcggtttatt tagtcagcac tcaattgata gaagcgggag
    22861 ttgatattga ttttccgatc gtttttagag ccgttgccgg actcgatagt attgcccaaa
    22921 ccgtcggaag atgtaaccgt gagggtaaat tagttgatga aaacggacaa gaaaaactag
    22981 gagaagtatt tttatttcat ccacaacaag atcctccttc cggacatctt ttacaaacca
    23041 aacaagcaag tgaagattgt ataaaaaact ttgaagaatt aatccatcca gatactttaa
    23101 aacaatactt taacacttta ttttggttaa aacaagataa aggattagat aaagaagaaa
    23161 tagaaaaaga taaaagaagc tttcaattcg aaacgattaa taaaaatttc aaactaatcg
    23221 acaaagactc tagaccagtc attgtgcctt acaaagaagg taaagatcta atcgttcaat
    23281 tacaaaactc agtcgtacaa aataactttg tagactataa gctaattcga aaatcacaac
    23341 gttataccgt aaatctcaaa acaaatctat acaacaaact tctatccgag ggaatcatct
    23401 ccgaaatcga aggaattata ggaattttaa atttcaactc ttattatcat aatgatttag
    23461 gaatattaga atatccgaat gatcaagatt taatcattta atggaaacaa aaagtatgaa
    23521 ggaatcacaa atatttcaat taaaagtctc tggagaaaat gcgtgtttta ctagacccga
    23581 aatgaaggca gaaagagtct cctacgacgt gatcactcct tccgccgcta gagccatttt
    23641 tgacgcaatc ctttggaaac ccgcaattct ttggatcatc cataaaattg atattctaaa
    23701 accgatcctc tgggagtcca ttcgtagaaa cgaattaggt tctaaaattg ctcctcaaaa
    23761 tatcatgcaa acgatggaag ctggaactgg taatttagct ctttatatcg aagaagaaag
    23821 acaacaaaga gcgggactgt ttcttaaaga cgtatcttat atcttacacg ctagttttaa
    23881 actcaccaaa agagcgagag atggagacag tattacaaaa tttgaagaga tgtttaaacg
    23941 aagagccgaa aaaggacaat gtcatcatca accttatttt ggtagtcgag aatttgccgc
    24001 ctacttctcg ttaaacgatc aaagcgaaaa accgatcaag atagaacaac aagatttagg
    24061 ttggatgtta tacgatcttg attttgaaga ctataatttt gatacaaaaa gttataagga
    24121 cgccaatcca aaattttttc gagcagtaat ccaaaatggt agtattgtaa ttccagattt
    24181 gaataccaat ggagcgagac tatgatccta caagaattag taaaatatta tgaacgaaaa
    24241 ttagaagaaa gggaaatagc gagagaagga tttgaaacaa aagaaattcc ttatttgatc
    24301 gaaattgatg aagaaggaaa tttcattcga tttatatcaa cttggcaaga cgaaaaaaag
    24361 aaacgggctt cctcatatac aattccaaaa gcagtcataa gatccagagg catcgaagca
    24421 aacttactct gggataattt cgaatatatt ttcggtttag aaaaaaaaga aaaacaaaaa
    24481 gattttatcc gcaaaattca agatttagaa agtaaatccg aagagtcctc gtctttaaca
    24541 tccattctaa atttcttttc taaattgaaa atgcccgaac ttaaaaaaga tcctctctgg
    24601 gctgaaatcg aagaggacaa acactatctc acttttaaac tacaaggaca aaatgaaatc
    24661 atctgttccg ataaaacaat cgttcaaacg atttcccaaa acgcatccga tgatgaagta
    24721 gaaaaaggaa tctgtttagt tagcggaaaa acgaatccca tagaaagact ccattctaaa
    24781 attagtttaa ccggagctaa tacttccggc gccaatttag tttcgttcaa tctggacgcc
    24841 tttgaatctt atggaaaaaa acaaggttcc aatgctccta caagcaaata cgcaaacttt
    24901 gcatacggaa cttcgatcag ttcattaacc tcaaaagata gccgccaaaa aatactcata
    24961 ggaaatacta ccatgatgtt ttggtcggaa actaaaaatg aattagaaga cgaattccta
    25021 tctttattaa aaccatcaga tgaagaccaa aaaaaagact caaaacgaga acaagaagca
    25081 cgcagtaatc aaacgatcaa agaacatttc gtttctcctt ttaccggaaa gttgcaacat
    25141 ctattaaacg acggaaccaa attttttatc ttaggtcttg cacctaacgc ggccaggatt
    25201 tccgttcgtt tttggtatcc ttccacagtc ggagaaattt ctaaaaatat aaatcaacat
    25261 tttacggatc ttaaattaga aatttataat attgagtccg gttttatcag tttaaatcga
    25321 atcctaagtt ccactgccat tcaaggtaaa atggaaaatg tcagtccatt attaagtggt
    25381 aaattagtta cttctattat tagcggaagt gaatatccaa gaaccttact ttcttctatt
    25441 ttgatccgac ttaaggcaga gaaagaaatt tcttttgtaa gagtttccgt actaaaagca
    25501 atactcaatc gtaaaggaag atttgaaaaa tttaaaaact ataaggagtt aacgacatcc
    25561 atggatgaag aaaatataaa cgtagcctat cgactaggaa gacttttcgc cgtaatggaa
    25621 agattacagg aaagagcaaa tccgggaatc aatgctacta tcagagacag atacttttcc
    25681 tctgcatctt caagacctgc tactgtattt ccggtattat tcaacctaag tatgcatcac
    25741 gcttctaaat ccggaagtgt ttggttcgaa aaattaaaag gcgaaatttt agctccttta
    25801 tcgggaagaa tccccaacac attcagtctc gaagaacaag ggttatttgc agtcggctat
    25861 tatcaccaaa gaaacgaatt atttaagaaa aaagaagaac tatcacaagg agaataaaaa
    25921 tgagcaatcc aattcaaaat cggtacgaat ttgtctattt atttgacgtg aaagacggaa
    25981 atccaaacgg agatcctgac gctgggaatc aacccagagt agatccggaa accggaaacg
    26041 gcctgatcac agacgtttct ttaaaacgaa aaataagaaa ctacgtgact atcgtaaaaa
    26101 gtgcaactcc acctaacgac atttatatta aggaaaaagc agtcttaatt gaaactcacg
    26161 aaaaagcata tgtagcagtc ggcgccaaat tagaaacttc caaaaaagaa gaaaaagaaa
    26221 aaagaaccgg aggagaccaa gttggcaaag cgagagaatg gatgtgtaaa aacttttacg
    26281 acgtgcgtac ttttggagct gtaatggcgc tgaaagtaaa tgccggcgta gtcaaaggac
    26341 ccattcagtt tacattcgct cgtagtatcg atcctgttat caatttagaa catagtatca
    26401 ctagaatggc ggttgcaacc aaaaaagaag ctgaagacca agacggagat aacagaacga
    26461 tgggccgtaa acatacaatt tcttacgggc tttatcgcgc tcacggtttt atctctgctc
    26521 attttgcaaa cgacactggt ttttccgaag aagatttaga attattttgg tcttccttac
    26581 aaaatatgtt cgatcatgat cgatccgctg caagaggaga aatgaattgt agaggtttat
    26641 acgtattcaa acacgtagga gacggaaaag acaccaatca agcaaagtta ggagttgcac
    26701 cggcacataa acttttcaac ttaatttccg tatctaaaaa agacaattca acgcctgcaa
    26761 gagatttttc cgattattcg gtcaaaatcc aggaatcgga tttaccagcc ggagtggaat
    26821 taatcaaaaa agtttcctaa aaacaggagc tcgcaaaaac tatattaatt tagtttattt
    26881 ttatatttaa atatatcaat aaactaaatt aatctttatt ttaaatcaga aaataaaaca
    26941 ttaacccaaa cgcaaaattg tttcaaaatt tataactgaa tgtttagtaa atcaataaac
    27001 aaaactgttt ttatacatta gagttgttga attcccaaaa gaaaaacctc ccttccctat
    27061 agattataaa aacggtcgca tatcaaaatg gacaaatcaa gaagcccaac tctgtgccgt
    27121 tgcaatttgt ctcgaagaaa tgctcgacgt aaaaattcaa tttggggcga tctatcacat
    27181 acaatctaaa aagagacacg atgtagaatt ttccgactca cttagaacac ttaccattca
    27241 aacaattgag gaaattagaa aaatattaag agataaaatt cttcctcctc ctgtttcgaa
    27301 tcgttcactt tgtaaaaatt gcagcttgtt tgatacatgt atgcccagct catattcaga
    27361 tttaaatttt aaagaatact tatttaggat aaaagactct ggcggatatt aaacaaaaca
    27421 ttctatatat cactcaagaa ggtttatatc ttcatcatga gctggatgtt cttaaagtca
    27481 aaaagggaga tgatactatt ttcaaaattc cttttcatca tcttgaagga attactatat
    27541 ttggcatctg cggaattagt ccttctctat tacaaaagtg tttagaaaaa ggaattttta
    27601 tttcttatct gaccgcacgt ggaaaatttc aaggacgact ggaaggttcc aactccggta
    27661 acgttttgat cagaaaagct caattcaaaa aatctgaaat agaagaattt agattggaaa
    27721 ttgcaagatc gatagttgct ggaaaacttc aaaattgcag aagtgtttta tctagaaccg
    27781 ctagaaaatc caaaaatgaa ttagaaaaac aagatattaa ggaagcgatt ggaaaaatcg
    27841 aaaaaaatat ttctctatta gaaaaagctg aatccattga aagtatacga gggtatgaag
    27901 gtgcttccgc taaaacttat ttttccgttt ttgattattg tattatccaa caaaaagaag
    27961 attttcaatt tcacaaaaga acaagaagac cacctcgaag tagaacaaat gctcttttgt
    28021 cttttttata ttccttactt acaaacgatt gtatcacagc ttgtcaagcg gtaggattgg
    28081 acccttatat tggttttctt cacgatgaaa aaccaggaag accttcgtta gctttggata
    28141 tgatggaaga attccgcccc ttcatagatc gattggtttt tactttgatc aaccgtaaac
    28201 aaattcaagt ctctgatttt ttagaaaaac caggatctgt ctttttcata aatgacgatt
    28261 ctcgtaaaga attaatcaag tcctatcaag aaaggaaaaa agaagaaata ttccatcctt
    28321 ggctcaatat caaatccacc gttggagaac taccttattt acaagctaga atttttgcca
    28381 gaaccttacg gggtgattta aaatattata ttccttttat atggaaataa agcatgttta
    28441 tcattgtacg ttaccacgta gagacgatta cccaagaagg tcgtgcaaga cttagaaaag
    28501 tcgcaaaaac ctgcgaaagc catggcccaa gagttcaaaa atccgttttt gaatgccaac
    28561 tggaaccagc ccattattta caattcgaag caaaactttc taaaattata aattcaaaaa
    28621 cagataatct tagaatctat tctctcgacg ccatttccgt ttctaaaatc aaacaattcg
    28681 gagtttctaa cattcttgat ttttaagaac tcatcatttt ataacaaaat tcctttgtat
    28741 ttctgcttct accaataaac tgcggggctt ttgcacttaa acgtatattc gccgtttggc
    28801 gatagccaac gttcgttaag cacaattccc attggtttgt aatcttatat actaagaaaa
    28861 ctaaatattt tacttttata atataaagct acgaactttt ttattcgcgg cttttttcta
    28921 tttaaagagt aggtagattg aaacgttttg ccgatcattt caccgacctc attagagttt
    28981 cttcttctct ttggagaaga agtggattga aacaaatcaa ggaagtaaaa agaaatttcc
    29041 ttaaaatagt tcttcgaaaa ggagaactat ttattttttt ttacaaaatt tttgtgattc
    29101 gtaaaacttt tcatactaca gagcaactca acccaatggt ttagcacttc aatctgtaaa
    29161 ttcagtaaaa gaaaatggga cgaatccagt gttgccagac cacgatttca gctccagtca
    29221 ataaattgca tgaaagaaac gtaatacgat atttcgtttt tagtttcaat taagaacacg
    29281 atccataaaa aggttataac caacccacaa gttg
//
LOCUS       MGPDEMIB_4             20944 bp    DNA     linear       08-DEC-2021
DEFINITION  Genus species strain strain.
ACCESSION   
VERSION
KEYWORDS    .
SOURCE      Genus species
  ORGANISM  Genus species
            Unclassified.
COMMENT     Annotated using prokka 1.14.6 from
            https://github.com/tseemann/prokka.
FEATURES             Location/Qualifiers
     source          1..20944
                     /organism="Genus species"
                     /mol_type="genomic DNA"
                     /strain="strain"
     gene            1833..3251
                     /locus_tag="MGPDEMIB_00021"
     CDS             1833..3251
                     /locus_tag="MGPDEMIB_00021"
                     /inference="ab initio prediction:Prodigal:002006"
                     /codon_start=1
                     /transl_table=11
                     /product="hypothetical protein"
                     /protein_id="X:MGPDEMIB_00021"
                     /translation="MYNQTALNKNSILNLKQEFISSLLKKVPFYLILIFSYTFLKCNS
                     ENSNLPFVTDSTKNEILNLLNPNTHSSSALLEEFGTLFVAPGFHNGGFSSYGINKADE
                     YCNANIPAGSFAAAGAPYKALLANNLGTNLYKRVATVTPNVGDGQEDWIFKPNTEYRR
                     TDGVTKVMTTNSVGLFDFTNENLTNPFTSTFVNIWTGLNPDWTTRGVYVRTDQGNCIG
                     WTLSVGEYANIVYGGTFGVANMINSHAIFDNFATCDSTAGVTSQGPAAPLSFLCVGQK
                     VQRNYKFLFVTPTAHNGDWGGVSGADAYCQANIPTSIAGTGPYKAMLVAPTRRQATTN
                     PNVGDGQIDWVFKPNTEYRRADGITKVMTTNSKGLFDFSKGNLTNSFEGSFDAYIWTG
                     LYSDWRTVATYGEMCHDVPRFGLTTDTSGWEGNGNSGRLGNAKSITSRSISHTTDACW
                     HNVHTFTSTTVTINFGILCVEQ"
     gene            complement(3334..3531)
                     /locus_tag="MGPDEMIB_00022"
     CDS             complement(3334..3531)
                     /locus_tag="MGPDEMIB_00022"
                     /inference="ab initio prediction:Prodigal:002006"
                     /codon_start=1
                     /transl_table=11
                     /product="hypothetical protein"
                     /protein_id="X:MGPDEMIB_00022"
                     /translation="MYSRANEDNPENKPDKISRKPDSSRDKKIGRLLETLADSILENE
                     STNIVFLNEIQNNRSESSIQK"
     gene            complement(3592..4650)
                     /gene="lpxD_1"
                     /locus_tag="MGPDEMIB_00023"
     CDS             complement(3592..4650)
                     /gene="lpxD_1"
                     /locus_tag="MGPDEMIB_00023"
                     /EC_number="2.3.1.-"
                     /inference="ab initio prediction:Prodigal:002006"
                     /inference="similar to AA sequence:UniProtKB:B0VMV2"
                     /codon_start=1
                     /transl_table=11
                     /product="UDP-3-O-acylglucosamine N-acyltransferase"
                     /protein_id="X:MGPDEMIB_00023"
                     /translation="MPQIKLSELAKKINESKIVNTQIPDEVVVNKIATLSPGEKNSLS
                     FLSHKKMLSEAKKTLSSVILTTEEFAKELSIPCIVVSNPELSLAEVLNLLYPPYVPAG
                     KISSSAIIHPTAKLGVGVTIGEFVVVGENSVIGSNTYLEDGVKISRNVIIGEDSHIGP
                     NSSIQHGVIIGKRFICSGNCSIGGDGFKFVTEKGKHHKIPQVGGVRIGDDVEIGSLCT
                     IDRGGLEDTIIGDGCKFDNMVHVAHNCILGKNIIIAGQSGVAGSTTVEDDVIIGGACA
                     VSDHLHVPAGTILAGGSSLRNSPKKKEIFVGWDYGLTFAEFQKVRVNIHNLVNFQKWA
                     KRIKELEKHAGIKIEEKD"
     gene            4866..5798
                     /gene="petH"
                     /locus_tag="MGPDEMIB_00024"
     CDS             4866..5798
                     /gene="petH"
                     /locus_tag="MGPDEMIB_00024"
                     /EC_number="1.18.1.2"
                     /inference="ab initio prediction:Prodigal:002006"
                     /inference="similar to AA sequence:UniProtKB:Q55318"
                     /codon_start=1
                     /transl_table=11
                     /product="Ferredoxin--NADP reductase"
                     /protein_id="X:MGPDEMIB_00024"
                     /translation="MKPTREPQINLFKKSNPYKAKVISNVLLTPETGTGKRPKKEGEA
                     LVHRIVLAIDHSAYPYVIGQSGGVIPPGEDPEKKAKGLADVGYTVRLYSIASPSYSFG
                     MKEDNIEFIIKRDNIYDENGNIQFKGVCSNYMCDLKPGDEVTMTGPSGKKFLLPNTDF
                     SGDIMFLATGTGIAPFIGMSEELLEHKLIKFTGNITLVYGAPYSDELVMMDYLKGLES
                     KHKNFKLVTAISREEKNSFDGGRMYISHRVREQAEAVKKILNGGGRFYICGGPKGMEK
                     GVIEEIQKISGNTGTYEEFKHHLEGAHQLFVETY"
     gene            6417..6632
                     /locus_tag="MGPDEMIB_00025"
     CDS             6417..6632
                     /locus_tag="MGPDEMIB_00025"
                     /inference="ab initio prediction:Prodigal:002006"
                     /codon_start=1
                     /transl_table=11
                     /product="hypothetical protein"
                     /protein_id="X:MGPDEMIB_00025"
                     /translation="MGVIRDVDKGRGEVIRVEVSEYKGTKYLNLRVWYTDKDGEKKPT
                     QKGIAIPPELYDEIKEAVIEAENEVKS"
     gene            7069..7674
                     /gene="tadA"
                     /locus_tag="MGPDEMIB_00026"
     CDS             7069..7674
                     /gene="tadA"
                     /locus_tag="MGPDEMIB_00026"
                     /EC_number="3.5.4.33"
                     /inference="ab initio prediction:Prodigal:002006"
                     /inference="protein motif:HAMAP:MF_00972"
                     /codon_start=1
                     /transl_table=11
                     /product="tRNA-specific adenosine deaminase"
                     /protein_id="X:MGPDEMIB_00026"
                     /translation="MSKSPSDQNLSGKKSDSDQKKVKTEFLISKNIESDSITFQLSTK
                     EDSVIRTDNKILSDFLNKLENLVTRYREEIPSFTRIYHKEKLISETFNEVEKKSDSSF
                     HSEILCIRNAKEKLKTRYLADCMLITSLEPCLMCAGTILLSRIPKVVYLLPAKQGEGI
                     SSLSIEMIYSRNFFPELFCIPTEISKNAFKSFFKVRRKKFN"
     gene            7710..7793
                     /locus_tag="MGPDEMIB_00027"
     tRNA            7710..7793
                     /locus_tag="MGPDEMIB_00027"
                     /product="tRNA-Ser"
                     /inference="COORDINATES:profile:Aragorn:001002"
                     /note="tRNA-Ser(gga)"
     gene            7804..9243
                     /locus_tag="MGPDEMIB_00028"
     CDS             7804..9243
                     /locus_tag="MGPDEMIB_00028"
                     /inference="ab initio prediction:Prodigal:002006"
                     /codon_start=1
                     /transl_table=11
                     /product="hypothetical protein"
                     /protein_id="X:MGPDEMIB_00028"
                     /translation="MAGTHEVLSRKYRPQKFRDVIHQDLAIGALQNALKSGKIGHAYI
                     FFGPRGVGKTTIARILAKRLNCQNPIDNEPCNECNSCSEITRGISSDVLEIDAASNRG
                     IENIRELRDNVKFAPMGGKYKVYIIDEVHMLTDQSFNALLKTLEEPPAHIVFVLATTE
                     FHKIPETILSRCQDFIFKKVPLSVLQDYSEKLCKIENVQYDQEGLFWVAKKGDGSVRD
                     MLSFMEQAIVFTDSKLLGAAIRKMIGYHGIEFLTSFIKSLVDPDNHSKSLEIIESLYQ
                     EGQDIYKFLWDSIEFTHTLNLIRDSLADPESVNFPKEDLVKMKSDFENVDSSKLNFLS
                     GKLFEIYERIKTIRLRNSFEIKVFTEIQIKKLVEELTYPSLAGLIDKINHLILMVQGS
                     KNVLSDVNQNTAFALKDTLQPETSKKKDKLSSDVILESQFESNQQDSNLENTKPAELS
                     SRKFDTSTEIKKKFLGTEVDPNQTPKLDS"
     gene            9248..9595
                     /gene="ybaB_1"
                     /locus_tag="MGPDEMIB_00029"
     CDS             9248..9595
                     /gene="ybaB_1"
                     /locus_tag="MGPDEMIB_00029"
                     /inference="ab initio prediction:Prodigal:002006"
                     /inference="protein motif:HAMAP:MF_00274"
                     /codon_start=1
                     /transl_table=11
                     /product="Nucleoid-associated protein YbaB"
                     /protein_id="X:MGPDEMIB_00029"
                     /translation="MFDKIKNFSEILSNMGSFREKMEEVKKRIASIRVVGDAGAGMVT
                     VTASGEGQITNVFINKQLFDADDNKMLEDLVMAATNDALKKAKEATAYEFQSASGGLD
                     FSEISKMFGGKFG"
     gene            9543..10181
                     /gene="recR"
                     /locus_tag="MGPDEMIB_00030"
     CDS             9543..10181
                     /gene="recR"
                     /locus_tag="MGPDEMIB_00030"
                     /inference="ab initio prediction:Prodigal:002006"
                     /inference="similar to AA sequence:UniProtKB:Q8RDI4"
                     /codon_start=1
                     /transl_table=11
                     /product="Recombination protein RecR"
                     /protein_id="X:MGPDEMIB_00030"
                     /db_xref="COG:COG0353"
                     /translation="MVWISQKFPKCLAENLANHLLDEMIEALSSLPGIGRKSAFRISF
                     HLLRLEQGLFNQFIHQLTDTKNKIKFCKRCGSYAETEICEICVSEKRDSHTFCVVEQP
                     EDIFFIENTREFQGKYHVLNGVISPLEGIGPRDLRIKELLERIEPEQVKEVLIATNPT
                     LEGDATADYLANQLKPISVNVTRIAYGITVGGSIELADQYTLGRAIRSRLQL"
     gene            complement(10571..12145)
                     /locus_tag="MGPDEMIB_00031"
     CDS             complement(10571..12145)
                     /locus_tag="MGPDEMIB_00031"
                     /inference="ab initio prediction:Prodigal:002006"
                     /codon_start=1
                     /transl_table=11
                     /product="hypothetical protein"
                     /protein_id="X:MGPDEMIB_00031"
                     /translation="MSDNLLKKAYLFYFLVLILFPSLLFSQEIEEKTKLDFQGNYRVR
                     GFNLGRDIYTSRQTAATPYDKNTFKTEEEQRNQAAVDTEIAERLKGNPSTLSPRKEDI
                     SYFDTRMTVNMNFNTSKYFEALWGVQVGDITFGGKGFGQNSTTGPGQGGEAGFTSPVN
                     IQTTFLYLNFKLPEDAFSLRVGQQLFSSPRGRVVFTPGTGVTVNKDFRLWNTTIEAGW
                     FVARQNAQLDLDKNTYADKNYVGTNIYFYEIKTSFLNNIKHELYSYFLDDTIKSIDKT
                     TNARGAVIALDSEVGQLFWHGLMNEINLSNFGFVIHGIYNHGTVQTLDPYRDGIGNIL
                     YNRYNKHTISGGMVDLQFSYRYSENLTFNLVGVGSTGRPGFDKDGNRANLKGGGYKTL
                     MPGYSISNIANDFTGGYALFSGKDSSGLYEYGINGDFVVYGPLLLTLGYYRLYGTKSP
                     FIENNRYFNYENGYKTSAFFGHEVNVNLRWNAFRDMQILMRSGYFVAGDGLKAYLDTT
                     QGKILREFFVTAEHRF"
     gene            complement(12149..12997)
                     /gene="mltF_1"
                     /locus_tag="MGPDEMIB_00032"
     CDS             complement(12149..12997)
                     /gene="mltF_1"
                     /locus_tag="MGPDEMIB_00032"
                     /EC_number="4.2.2.-"
                     /inference="ab initio prediction:Prodigal:002006"
                     /inference="protein motif:HAMAP:MF_02016"
                     /codon_start=1
                     /transl_table=11
                     /product="Membrane-bound lytic murein transglycosylase F"
                     /protein_id="X:MGPDEMIB_00032"
                     /translation="MFEKNFFYLLLIFVFSSGLFSQSEYSGSRLEKILSKKELIVGVN
                     KQYEPFYIENPKDGYPGIDAELAKLYADYLGVSLKLIPMKTFRQFSEDIRVGKIDLAL
                     AGISTDLNRGKQVTFSDPYLVTTPAGLVSKKILPPEPEGNIVTSRRFISLNDLFTLSG
                     LVSFSVRSNTTNHIYLQKKFSKLPIYSYLSDSIAVDNLISNNVTCFVADSFFILTLLQ
                     KNPSLRANYLPLLGTVQEENISAALPQNDLIFADNLNFFIKELKRTGVLDDLRNRYFN
                     QNNWVK"
     gene            complement(13061..14347)
                     /gene="pal_1"
                     /locus_tag="MGPDEMIB_00033"
     CDS             complement(13061..14347)
                     /gene="pal_1"
                     /locus_tag="MGPDEMIB_00033"
                     /inference="ab initio prediction:Prodigal:002006"
                     /inference="protein motif:HAMAP:MF_02204"
                     /codon_start=1
                     /transl_table=11
                     /product="Peptidoglycan-associated lipoprotein"
                     /protein_id="X:MGPDEMIB_00033"
                     /translation="MSLKNKNYVLSKKTILILFLVYFVFIISFFSIYPQDLSINQNPK
                     PEKLKGSINTSLNEFGISLTDDGNILYFYSKRQNSNYTDIYKSTRTKDEWTQGEEIEV
                     LNSNFDDQSPFILNREEGILFSSNRDGATEFQFANGKIGVSRDIYFSKKINSSWTEPV
                     LLPRAVNTEEIEENPFLFNNRLYFTRYPFGQVSEADIFVSVYKNNTWEKAMSLPDPIN
                     TVYSEIAATISKDGKTIYFSSNRPGGFGGYDLYKSTLLENGNYSEPINLGPEINTTGD
                     EAFFLETNDRKTFYFCRRKERDYDIYSIVSNPFQELEKGKSISLDSIHFSLGSYEILE
                     NSFSILDNLNSYLKENLNIKIKITGHTDLNGDSQDNLILSRNRANAVKDYLVKRGIDS
                     QRIITDGKGSSEPIVPMKNPETDYKNRRTEFQIISR"
     gene            complement(15449..16702)
                     /gene="serS"
                     /locus_tag="MGPDEMIB_00034"
     CDS             complement(15449..16702)
                     /gene="serS"
                     /locus_tag="MGPDEMIB_00034"
                     /EC_number="6.1.1.11"
                     /inference="ab initio prediction:Prodigal:002006"
                     /inference="similar to AA sequence:UniProtKB:O66647"
                     /codon_start=1
                     /transl_table=11
                     /product="Serine--tRNA ligase"
                     /protein_id="X:MGPDEMIB_00034"
                     /db_xref="COG:COG0172"
                     /translation="MLDLRYITENTEDLKKVLELRGFKEIGIIDELKSIIQRKREFQK
                     EADILREERNKASKEVGKIKQSGGDITKISASVKLVGEKIKEIESKLEQEENALLNIN
                     LGLPNILDPKVPPGKSEHDNIVQYEVGKIPTFQFVPKTHFEIGEALHWIDFEKGVKLS
                     GARAYTYWKDGARLERALMNFMLDVHTKEHDYTEVWVPSMVNDESMMATGQYPKFKDE
                     FYRIDKDELNLIPTAEVPLTNLYRDEIIPEDQLPISVTAHTSCFRREAGSYGKDTRGL
                     VRVHQFQKVELVKFCKPEDSEEEHKKMLSHAENILKKLELPYRVIILCSGDISANSSI
                     TYDIEVWMPGLNRYMEISSVSNFRDFQARRGKIRYKSKDGKNQLVHTINGSGLALGRT
                     YAAILENFQNEDGTLRIPEVLKSYF"
     gene            complement(16695..17504)
                     /gene="ycfH"
                     /locus_tag="MGPDEMIB_00035"
     CDS             complement(16695..17504)
                     /gene="ycfH"
                     /locus_tag="MGPDEMIB_00035"
                     /EC_number="3.1.-.-"
                     /inference="ab initio prediction:Prodigal:002006"
                     /inference="similar to AA sequence:UniProtKB:P0AFQ7"
                     /codon_start=1
                     /transl_table=11
                     /product="putative metal-dependent hydrolase YcfH"
                     /protein_id="X:MGPDEMIB_00035"
                     /db_xref="COG:COG0084"
                     /translation="MVSIVDTHCHLDIIQSQGLEIADSLKNAAESGVKKIVQIGIDLE
                     SSIRARSIANEYSNDSLEIRYSIGCHPTETHEFPNKEEILKFVYENLGDPKLSAIGEI
                     GLDYYHTADTKKQQKDILESFLECSFKSGLPVVIHSRDAKEDTISILKNFRDQAFGVI
                     HCFTYDYLTAKTLVDIGYYISFSGIVAFKNATEIQEAAQKLPLECILIETDAPFLAPP
                     PFRGKRNEPSYMKFILDKMFSLRKESNSDVENKLFENSIKFMNRKAYHYNA"
     gene            17625..18644
                     /locus_tag="MGPDEMIB_00036"
     CDS             17625..18644
                     /locus_tag="MGPDEMIB_00036"
                     /inference="ab initio prediction:Prodigal:002006"
                     /codon_start=1
                     /transl_table=11
                     /product="hypothetical protein"
                     /protein_id="X:MGPDEMIB_00036"
                     /translation="MDIKATSALIYYRLRYKYQEYKLKLDLKLSELNRKGKERLTVMV
                     IPHSEQKTINFHISYRAISIFIGTIFILLIISSINVLSHSGSVHQLTELNLSNKDFIR
                     QSAKMKEEINSLHEYVEYYYGRLARLYIRLGGDPAKVSKGIGGAEQLSTQPPSIIEPK
                     SITPQTNDLPEGAAVFRLKEDVHNLKISNELTQDIISILKKRKNILKQTPSIWPVKGY
                     VLYPYGAYLNPISGRREYNNGVDIGSFAGSEVFATAPGTVYEIGYTRNTGYFVKVSHK
                     YGWKTIYSNMDRLKVKQGQQVSKTEVIGFVGKTEASPNYMLHYEIHVGTRAINPFAFL
                     NQIQD"
     gene            18644..18991
                     /locus_tag="MGPDEMIB_00037"
     CDS             18644..18991
                     /locus_tag="MGPDEMIB_00037"
                     /inference="ab initio prediction:Prodigal:002006"
                     /codon_start=1
                     /transl_table=11
                     /product="hypothetical protein"
                     /protein_id="X:MGPDEMIB_00037"
                     /translation="MATTEEHLIVNSIIGEGAEFSGEFKLTGLLRIDGIFRGSIKTEG
                     KVLIGKSGIVDTDIRARIVVAGGEINGNIYASERVTLLASCRMKGDIVSPRIVMEEGV
                     QFEGNCKINPVAH"
     gene            18988..19485
                     /locus_tag="MGPDEMIB_00038"
     CDS             18988..19485
                     /locus_tag="MGPDEMIB_00038"
                     /inference="ab initio prediction:Prodigal:002006"
                     /codon_start=1
                     /transl_table=11
                     /product="hypothetical protein"
                     /protein_id="X:MGPDEMIB_00038"
                     /translation="MKVLTYQPPRKETETKSASKNKKAGTSSLNSLSQPEAIENVSSS
                     FLDILEEIVPSKSETTKDLNSLWRELPDIEKRFLDFASIENLEIYQKHIQAITKAVID
                     QNMRVETLSRKMKGEAKKIYHVVKIIDEKIQILAELIMNEGNSAFKLLKSLTDIRGLL
                     LDIQE"
     gene            19710..19979
                     /locus_tag="MGPDEMIB_00039"
     CDS             19710..19979
                     /locus_tag="MGPDEMIB_00039"
                     /inference="ab initio prediction:Prodigal:002006"
                     /codon_start=1
                     /transl_table=11
                     /product="hypothetical protein"
                     /protein_id="X:MGPDEMIB_00039"
                     /translation="MNIGIDDELNSLLRIIIKESNDHNYWADRESCDLFQTARYCGGY
                     DSIENAFTFSYYDIKNIEWWFQITLDEIDKILSGEIQQIKIRQPD"
     gene            complement(20474..20845)
                     /locus_tag="MGPDEMIB_00040"
     CDS             complement(20474..20845)
                     /locus_tag="MGPDEMIB_00040"
                     /inference="ab initio prediction:Prodigal:002006"
                     /codon_start=1
                     /transl_table=11
                     /product="hypothetical protein"
                     /protein_id="X:MGPDEMIB_00040"
                     /translation="MLTSLIVIIVLLLYFKSPLKKGETEKHFSFLYHWFDLLILILIP
                     LLLYIKLLAEKYNKDDEEGSLILGFVLSLIFIFYIELTQRFTKVRLFYFFILACSCAT
                     LISFLYIPLKLIIFYRIDYAF"
ORIGIN      
        1 taataaaacc ttaaaattac tatttaccac ccgaacgcga gttcggcgta agaaaacgag
       61 aaaaaatttt ctaaaagtat gagttcttat aattttagaa ttgttcgtaa gattatgatc
      121 tgcgggagtt tccacattca aggaatcgag atcacaattt ttttagaaaa ataagccata
      181 aattccttac gtcaactcac cttaaataag aaagaactac ttagacaaaa tggcgcccct
      241 tattcatccc tataaaatta attatctaaa tatttatcac aaaataccat ctcacataaa
      301 ttcgatgtga ttcaatgcga aagcaattga agcgtagggg aaactgagta gaatgttctt
      361 tcaaactcag cgtctcgctt cctgaatgcc gattcttaaa gaagtgttcg ttgagtttcc
      421 gtatactcaa ctcagcagaa cggctttcta tggatcgtgt tctaagttga aactaaagac
      481 gaaatatcgt ataacgtttc ttacatacaa tttatcgact gaaattgaaa gcgtggtcca
      541 acaagaccgg attcacccag attttcttac acagaattcg tattatcgaa gtataaacta
      601 ttgtgtactt tatttattat gcagtcctga gtaagaaaca aaactctaaa ttcacaaaat
      661 tgtaagaatt gtttaagaac aatcaagact gtttaaaagt ccataaatcg ccattatgac
      721 atcatctgta caaactctta cattttataa tagagttgtt gaaaaatttc atagaaacaa
      781 ctaacaaaat gcttcaatcg accgtttcca tacaacgaaa accgatagag aattaatttt
      841 tcaacaattc taatgaagtt attaaaatga ttgaatcgat ttcttttaag tttttaagat
      901 aaattcaaaa cttaaactga ttttttaaaa ttcatcccaa aatgaaaact tattactcgg
      961 acgcatgaat agaatacttg tgttagattg tttcaaaaat ttgaatattt tggtctttct
     1021 ttaaaatgcc gtaaatcccg aatttgcagc attttttaag tatcactatt ttttcgtaaa
     1081 ttaggccgtt aataacttgg tactattttc atgcgtccga gtaataatag ctctcacttt
     1141 agaagattta aacttccttt tattacatga taaattttaa atatagtttt tttgaatcat
     1201 ttttataaga aaagtacaat aactttatca ttcatcttct ttctaaacaa accaaacata
     1261 caaaggttaa attaagtatt ttatcctctc caatttactt cacaaattta tggcaagtgt
     1321 cgctcacttt tatattaaaa ggtaataaat atataaccta acaactgtta aataaaatat
     1381 ttaattcaaa aaattcatat gacattctta atttaatgat tgttgattta tacacaaaaa
     1441 ataagttcgt cgcaaggttg taaaaataaa gtcatttttt gtaaaaaata aaacatttat
     1501 agttaaatgc gatgattttg atataataat atttagacat tcttaaatac gatctatgta
     1561 tttttatatt agaattcgtt ttataataac taatagtgca atctctacgc tgataaatat
     1621 caatttcagc aatggttttt tttattactt aaaactatac aataaagagt acagaagtct
     1681 atcttcagaa tgaggatttg ttttaaaatt catggtacca tttatataga acttagcaaa
     1741 ataaacccag agatctaagt tttacaaaag ttatgtaata cttttttata tcctaacaaa
     1801 tattaaaatt tcgctaaaca ggagttagaa tcatgtacaa tcaaaccgct ctaaataaaa
     1861 attcaattct gaatttgaaa caagagttta tatctagttt actaaaaaaa gttccatttt
     1921 atcttatttt aattttttct tatacatttt taaaatgtaa ctcagaaaat tcgaatctgc
     1981 cttttgtgac ggattcaact aaaaacgaaa ttctgaactt attaaatcct aatactcaca
     2041 gttcttctgc gcttttagaa gaatttggaa ccttatttgt agcgcctggt tttcataatg
     2101 gtgggttttc ttcttatgga atcaataaag cagatgaata ttgtaatgcg aatattccag
     2161 caggttcttt tgcagcggca ggtgcccctt ataaagcctt gttagcaaat aacttaggaa
     2221 cgaatttata taaaagagta gctaccgtta ctccaaatgt cggagacgga caagaggatt
     2281 ggatttttaa accgaataca gaatatagaa gaactgacgg agttacaaaa gtaatgacta
     2341 ccaattcggt tggtttattc gattttacga acgaaaattt aacaaaccca tttacttcca
     2401 cctttgtcaa tatttggaca ggactcaatc cggactggac tactcgtggt gtttacgtta
     2461 gaactgacca gggaaattgt atcggatgga cactgagtgt tggcgaatac gctaatattg
     2521 tttatggagg tacattcgga gttgcgaata tgataaactc acatgcgatc ttcgataatt
     2581 ttgccacctg tgatagtacc gcaggagtta ctagtcaagg acctgcagct cctttaagct
     2641 tcctatgcgt aggacaaaaa gtgcaaagaa actataaatt cctattcgtt actccaacag
     2701 cgcataacgg agactggggt ggagttagcg gtgcagacgc atactgtcag gcaaatattc
     2761 caacatccat tgcagggact ggaccttaca aagcgatgtt agtagctcct actagaagac
     2821 aagctacaac taatccgaat gtaggagatg gtcaaatcga ttgggtcttt aaaccaaaca
     2881 cggaatatag aagagccgat gggattacaa aagtaatgac taccaattcc aaaggtttat
     2941 tcgatttttc aaaaggaaat ctaaccaatt catttgaagg atcattcgac gcatacattt
     3001 ggacagggtt atatagtgat tggagaactg tagctactta tggtgaaatg tgtcatgatg
     3061 ttcccagatt tggcttaaca acggatacat ccggttggga aggtaatggt aattctggaa
     3121 gacttggaaa tgcaaagagt attacaagcc gctctatttc ccatacaact gatgcctgtt
     3181 ggcataatgt ccatacattt acttctacta ctgtaacaat aaactttgga attctatgcg
     3241 ttgaacaata agttccaatt catcaaactt taagagatag aaaaaatcgg ttctttaaaa
     3301 cagaaccgat tttagatgga tttgaatcgg actttatttt tgaatcgaac tttccgatcg
     3361 attattttga atctcattta agaaaacaat attggtagac tcgttttcta aaatgctatc
     3421 ggcgagagtt tccaacaacc ttcctatttt cttatctcgg gaagagtccg gcttacggga
     3481 gattttatcc ggtttatttt ccgggttatc ttcgtttgct cgggaataca agggaatcct
     3541 ccaaaagtgt gtgaagaaaa gaatgtctat cgaattaaag caatgtcaag ctcaatcctt
     3601 ttcttcaatt ttaattccag catgtttttc caattctttg attcttttgg cccacttttg
     3661 aaagttcact aaattatgaa tattgacacg aaccttttga aattcagcaa atgttaaacc
     3721 gtaatcccaa cctacaaaaa tttctttttt cttaggagaa tttcttaagg aacttcctcc
     3781 ggcaagaatt gttcccgcag gaacatgaag atggtccgaa accgcacatg caccgcctat
     3841 gatcacatcg tcttctacgg tagtactacc tgcaacacca ctttgacctg caataattat
     3901 attttttccg agtatgcagt tgtgtgcaac gtgaaccata ttatcaaatt tgcaaccgtc
     3961 tccaatgatc gtatcttcca aaccaccacg atcaattgta cataaggagc cgatttccac
     4021 atcgtctcca attcttactc cacctacttg aggaatctta tgatgtttac ctttttcggt
     4081 aacaaattta aaaccgtctc cgccaatcga acaatttccg gaacagataa acctttttcc
     4141 aatgataact ccgtgttgaa tcgaagagtt tggaccaata tgagaatctt ctccgatgat
     4201 tacgtttcta gaaattttaa cgccgtcttc caaataagta tttgaaccaa ttacagaatt
     4261 ttctccaact actacaaatt ctccaatggt tactccgacg cccaactttg cagtaggatg
     4321 aatgatagct gaggaagata tttttcccgc aggaacatag ggtggataaa gaagatttaa
     4381 aacttctgca aggctgagct ccggattgga aactactata caagggatgg ataattcttt
     4441 tgcaaattct tcggtggtta gtatcacact ggaaagagtt tttttggctt cgcttaacat
     4501 tttcttatga gaaagaaaac ttagagaatt cttctctccc ggagacagag tggcaatttt
     4561 atttactacc acctcgtccg gaatttgagt atttacaatt ttagattcat taattttttt
     4621 tgctagctct gataatttaa tttggggcat atttccctcg tttaattttt gtggatacac
     4681 ggagaaacaa acaagttgga tcgtcattca aaaaaagata atgatctctt tgaaaagtta
     4741 tcaagttata agaactacaa ctttaccgta aatacactct aaatatcccg tttgacgaaa
     4801 tgctctcttc gaaaactatg taggaaattt ggaaaatttt tcatttttag gaattgcatt
     4861 cgctcatgaa accgactaga gaacctcaaa tcaatttatt caaaaaatcc aacccttaca
     4921 aagcaaaagt aatcagcaat gttctattga ctccggaaac cggaaccgga aaaagaccca
     4981 aaaaagaagg agaagcgctc gttcatagaa ttgtacttgc aattgatcac tctgcttatc
     5041 catacgtaat cggacaaagt ggaggagtta tacctcccgg agaagatccc gaaaaaaaag
     5101 caaaaggttt agcagatgtt ggatataccg taagacttta ttccattgct tctccaagtt
     5161 attctttcgg aatgaaagag gacaatatag aattcattat taaaagagac aacatatatg
     5221 atgaaaatgg aaacattcaa ttcaaaggtg tttgttccaa ttatatgtgc gacctgaaac
     5281 caggtgatga agtaaccatg actgggcctt ctggaaaaaa atttcttctt cctaatacag
     5341 atttcagtgg agatattatg tttcttgcaa ctggaactgg gatcgctcct tttatcggaa
     5401 tgagtgaaga acttttagaa cacaaactca tcaaatttac tgggaacatc actctcgttt
     5461 atggagcacc ttattctgat gaactagtaa tgatggacta tctgaaaggt ttagaatcta
     5521 aacataaaaa tttcaaatta gtaaccgcaa tctcgagaga agaaaaaaat tctttcgatg
     5581 gcggaagaat gtacatttct cacagagtcc gtgaacaagc cgaagcagta aaaaagattt
     5641 taaatggagg cggacggttt tatatctgtg gtggacctaa gggaatggag aaaggtgtaa
     5701 ttgaagaaat tcaaaaaatt tcaggaaaca cgggaactta tgaagaattc aaacatcatt
     5761 tagaaggagc ccatcaatta tttgtggaaa catattgaaa tttattaatt tccttataca
     5821 ccaaaaaccg aaggagactt ataaccttcg gttttttatt ttaatgtgaa tacggaaaaa
     5881 ttgattcctc tacgaactta ttctaaagca acatgagctt tgaaataaaa tctaaattta
     5941 tatatagaag ttcagaagtt ctattataaa ttgtttactt gaaactataa gaatagctta
     6001 aaacgctgaa cttaaaacca gagatttata ttaaaattaa cgatatgtaa ttttctagag
     6061 gtcaaaaata aagtttcaaa agaacatcat aaaaagcgaa tagatgaaaa ttatattctt
     6121 taattatatt tttagtagag ttgttaaaag tggcgattaa taaaactgct tcaatcgacc
     6181 gttttcataa aatagaaaga gatggagaat tcatttttca acaacctatt attaattctt
     6241 acaaataaag tgttttaaat ttttactgta aaactattta aatataaaat ttaaatgtcc
     6301 tattaaatag ttctaagtaa aattgtctta acgtctaaat ttttaaattg tgccgtttgt
     6361 tctcagtgaa aaatttaaac tctgagacgg tttaaaccta aataggagaa acataaatgg
     6421 gtgtgattcg cgatgtagat aaaggcagag gcgaagtaat ccgcgtagaa gtatctgagt
     6481 ataagggaac taaatatctt aatcttagag tttggtacac ggataaagat ggagaaaaaa
     6541 aacctactca aaaaggaatt gcaattccac cagaacttta tgatgaaatt aaagaagcag
     6601 tcatcgaagc cgagaacgaa gttaaaagct aatctctata cttaatattt ttataaaata
     6661 ctaaaattat atctttaaag gagtaaacta agttgcaatc aagtaggatt tggaactttt
     6721 tagacccaaa gttcctacaa aaaccgtcgc atttggtaat ttgcgaactt tcaagtaatt
     6781 ctaatattat taaatttttg tgtaattccg acagatttat attgagatca aatacttgtg
     6841 ggtaagttta tggcgctcaa tagatcgcgt tctaaattga aatatcaaaa gaactttgtt
     6901 tttagttcta ttcgttataa aagctgaaag cttaggccag cagattttat tacgctgaac
     6961 ttacgttatt taaaaatctg tctcgaaata ttaaaagaaa tcattttaaa ttttttaata
     7021 gaatacaata gttactataa attacacata taacaaaatt agaattacat gagcaaatct
     7081 ccaagcgatc agaatttatc tggaaaaaaa tcagattcgg atcaaaaaaa agtcaaaact
     7141 gaattcttga ttagtaaaaa catagaatca gattctataa ctttccaact ttccacaaaa
     7201 gaagattcag tcattagaac tgataataag attttatccg atttcttaaa taagttggaa
     7261 aatttagtaa cacgatacag agaagaaatt ccaagtttta ctagaatcta tcataaagaa
     7321 aaattaattt cagagacctt taacgaagta gaaaaaaaat cagactcatc ttttcatagc
     7381 gagattcttt gtattcgaaa cgcaaaagaa aaattaaaaa ctcgttatct tgcggattgt
     7441 atgcttatta catctttgga accatgtttg atgtgtgcag gtactattct tctttccaga
     7501 attccaaaag tggtttatct tttaccagca aaacaaggag aagggatttc ttctctgagt
     7561 atcgaaatga tttattcccg aaattttttt ccggaactat tttgtattcc aactgaaatt
     7621 tctaaaaatg ctttcaaatc gtttttcaaa gtcagaagaa agaaattcaa ttgacgtaaa
     7681 acatttcgac ggaattcctg aaagctacag gagaagtgtc agagtggtct attgtgcatg
     7741 cttggaaagc atgtgtgcca aaagcacccc gggttcgaat cccggcttct ccgatttcat
     7801 attatggcag gaactcacga agtcctttcc cgaaaatatc gtcctcaaaa atttcgggac
     7861 gtaattcatc aagaccttgc tataggtgct cttcaaaacg ctcttaaatc tggaaagatt
     7921 ggtcatgcgt atatattctt cggccctcgt ggagttggta aaaccacaat cgcaagaatt
     7981 ctcgcaaaac gtttaaactg tcaaaatcct atcgacaacg agccatgtaa cgaatgcaat
     8041 tcttgcagcg aaattactcg aggaatttcc agcgacgttt tagaaataga cgcagcaagt
     8101 aaccgaggaa ttgaaaacat ccgcgaactt agagacaatg tgaagttcgc tccgatgggc
     8161 gggaaatata aggtttatat catagatgaa gtccacatgc ttacagacca atcatttaac
     8221 gcacttttaa aaacattaga agaacctcct gctcatattg ttttcgtttt agctactaca
     8281 gagtttcata aaattccaga gacaattctt tctagatgtc aggactttat ttttaaaaaa
     8341 gtccctttgt ccgttttaca agattattcc gaaaaacttt gtaaaatcga aaatgttcaa
     8401 tacgatcagg aaggtctttt ctgggtcgcc aaaaaaggag acggttccgt aagagacatg
     8461 ctttcattta tggaacaggc catcgtattt accgactcaa aactgttagg cgctgcaatt
     8521 cgtaaaatga taggttatca tggaatcgaa tttttgactt cgtttatcaa aagtttagtc
     8581 gatccagaca atcattctaa atccctggaa atcatcgaat ctctttatca agaaggccaa
     8641 gacatctata aatttttatg ggattccata gaatttactc acactctcaa tttaattcga
     8701 gattctcttg cagatcccga atccgttaat tttccaaaag aagatctcgt aaaaatgaaa
     8761 tcggatttcg agaatgtaga ttcttccaaa ttgaattttc tttccggaaa actttttgag
     8821 atctatgaaa gaattaaaac gattcgtttg agaaactctt ttgaaattaa agtttttact
     8881 gaaattcaaa tcaaaaaact cgtagaagaa cttacttatc caagtttggc gggtttaatc
     8941 gataaaatca accacctgat tcttatggtt caaggttcta aaaatgtttt atcagatgtg
     9001 aatcaaaata ccgcttttgc acttaaagat acgttgcaac cggaaacttc taaaaaaaaa
     9061 gataaacttt cttcagacgt tattttagaa tctcagtttg agtctaatca acaggattct
     9121 aatttagaaa acacaaaacc tgccgaacta agttctcgga agtttgacac aagcactgag
     9181 attaaaaaaa agtttttagg tacagaagta gacccaaacc aaactcctaa attggattct
     9241 taatgttatg tttgataaga taaaaaattt ttcagaaatt ctatccaaca tgggctcttt
     9301 ccgtgaaaaa atggaagaag taaaaaaacg aatcgcttcg attcgagttg ttggagacgc
     9361 aggcgctgga atggtaacgg ttacggcaag cggagaaggc caaatcacaa atgtatttat
     9421 caacaaacag ctctttgacg ctgatgataa taaaatgttg gaagatttag tcatggctgc
     9481 aacaaacgac gctctcaaaa aagcaaaaga agctaccgca tacgaatttc aatcagcatc
     9541 tggtggtttg gatttctcag aaatttccaa aatgtttggc ggaaaatttg gctaatcatc
     9601 ttcttgatga aatgatagaa gctctttctt ctcttccagg aattggaaga aaaagcgctt
     9661 ttagaattag ttttcatctt ttaagattag aacaaggtct ttttaaccaa ttcattcatc
     9721 aacttacaga tacaaaaaat aaaatcaaat tttgcaaacg ttgcggctct tatgcagaaa
     9781 ctgaaatttg cgagatctgt gtttccgaaa aaagagattc tcatactttt tgcgtagtag
     9841 agcaaccgga agacattttt tttattgaaa acacaagaga atttcagggc aaataccacg
     9901 tgttaaacgg agtcatttct cccttagaag ggatcggtcc cagagatctt agaatcaaag
     9961 aacttttgga aagaatagaa ccagaacaag taaaagaagt tttgatcgct actaacccga
    10021 ccttagaagg agacgcaaca gccgattatt tagcaaatca attaaaacct atttcggtta
    10081 atgtaactag aatcgcttat gggattacgg tcggtggttc gatcgagctt gctgatcaat
    10141 atactttagg aagagcaatt cgttctcgtc ttcaacttta gaatggattt gaaagtttaa
    10201 tttctcattc attttaaaaa tgtaggagct tttacttttg aaaactttta catctttggt
    10261 aaaaaccggc cgttaatttt tgatgctatt tttatacgga cgagtaataa agattcaatt
    10321 taaataaatt agaaacattt atttaacgtg agttcgatgt aaggaattca caattttgaa
    10381 agttagaatc tgaactctac agatcaatta tttaaatatg ggattctcac aaatcacgat
    10441 tttaggaaaa aattataaaa ttgtagggac ttatattttt agaatttttt cttacgccga
    10501 actcacgtta tttaataaaa aatattctaa atttattata tactaaaaac tttaaaacaa
    10561 acaattaaat ttaaaatctg tgttcggcgg ttacaaaaaa ttctctgaga atttttccct
    10621 gagttgtatc taaataagcc tttaaaccgt ctccggcaac aaagtaaccg gacctcatta
    10681 aaatttgcat atctcgaaat gcattccatc ttaagtttac attaacttcg tgcccgaaaa
    10741 aagcgctcgt tttatatcca ttctcataat tgaagtaacg attgttttca ataaaagggg
    10801 acttagttcc atacaaccga taataaccca aagtcaaaag taacggacca taaactacaa
    10861 aatcaccgtt gattccatac tcatataaac cgcttgaatc ttttccagaa aaaagcgcgt
    10921 aaccacctgt aaagtcgttt gctatgtttg atatagaata accgggcatt aaagttttat
    10981 aaccgccacc ttttaggttc gctctgtttc cgtctttatc aaaaccggga cgacctgtac
    11041 tacctacacc caccaagtta aaggtaagat tttcactata acgataagaa aactgaagat
    11101 cgaccattcc accggatata gtatgtttgt tgtatcgatt gtataaaata tttccgatac
    11161 catctcgata cggatccaaa gtctgcacgg ttccatgatt gtaaatcccg tgaattacaa
    11221 atccaaaatt agaaagatta atttcgttca taagtccatg ccaaaacaat tgaccaactt
    11281 cgctatccaa agcaatcaca gccccccttg cgttagtcgt cttgtctata gatttgatcg
    11341 tatcatctaa aaaataagaa tagagttcgt gttttatatt gtttaaaaaa cttgttttga
    11401 tttcgtaaaa ataaatatta gtgccgacat aatttttatc tgcgtatgtg ttcttatcta
    11461 aatcaagttg agcgttctgt ctcgctacaa accaacccgc ttcaattgta gtattccata
    11521 aacgaaagtc cttattgact gtaacacccg ttccaggagt aaaaacaacc cttcctctcg
    11581 gagaagaaaa aagttgctga ccaaccctca aactgaaagc gtcttccgga agtttaaaat
    11641 tcaaatataa aaatgtagtt tgtatattta caggagaagt gaaacctgct tcacctcctt
    11701 gtcccggacc agttgtagag ttttgaccaa aaccttttcc tccgaaagta atatcaccaa
    11761 cttgaacacc ccaaagagct tcaaaatatt ttgaagtatt aaagttcatg ttgaccgtca
    11821 ttcttgtatc gaaatatgaa atgtcttcct tgcgaggaga taaagtactt ggatttcctt
    11881 ttaatctttc cgcaatctca gtatcgacgg cagcttggtt tctttgttct tcttcggttt
    11941 taaaagtgtt tttatcataa ggagtcgccg cagtttgacg agatgtataa atatctcttc
    12001 caagattaaa tcctctcact ctgtaatttc cttgaaaatc gagttttgtt ttttcctcaa
    12061 tttcttgaga aaaaagcaaa gatggaaata aaatcaacac aaggaaatag aatagataag
    12121 ccttttttaa aaggttgtca gacacggatc attttaccca gttgttctga ttaaaatatc
    12181 ggtttcttaa atcgtctaaa acaccggttc gtttcaattc tttaataaag aaatttaaat
    12241 tatccgcaaa aatcaaatcg ttctgtggaa gagcagcgct gatattttcc tcttgaacag
    12301 ttcctaaaag aggaagataa tttgctctca aagacggatt tttttgaagt aaagtaagaa
    12361 taaaaaaact atccgcaaca aaacaagtta cattgttact gataagatta tcaaccgcaa
    12421 tcgaatccga aagataactg taaattggaa gtttagaaaa tttcttttga agataaatgt
    12481 gattcgtagt attagatctt acagaaaaac tcaccaatcc acttagagta aaaagatcat
    12541 ttaaactaat aaatcttctg gaagtaacaa tatttccttc tggctctgga ggaagaattt
    12601 ttttactcac gagtcccgcc ggagttgtaa caagataagg atccgaaaaa gtaacttgtt
    12661 tacctcgatt taaatccgtg gaaatcccgg ccaaagcaag atcaatcttg cctactcgaa
    12721 tatcttccga aaattgccta aacgttttca tcggaattag ctttaaagaa acaccgagat
    12781 aatccgcata gagttttgct aactccgcat cgatacctgg ataaccatct tttggatttt
    12841 cgatataaaa cggttcgtat tgtttattaa ctcctactat aagttctttt ttagaaagaa
    12901 tcttttccag tctggagccg gagtattccg actgagaaaa taaaccgctc gaaaaaacaa
    12961 aaattaaaag tagataaaaa aaattcttct cgaacatgaa acaaagaata ggtcgatcct
    13021 tgtttttttc cagagcattt taaattagaa tcataaattt ctaacgactg ataatctgaa
    13081 attcggttct tctattttta taatccgtct ctggattttt cataggaaca attggctccg
    13141 aactaccttt cccatccgtg ataattcttt gagaatcgat tcccctttta actaaataat
    13201 cctttactgc atttgcacga ttacggctga gaataaggtt gtcctgggaa tctccattaa
    13261 gatcggtatg gccggtgatt ttgattttta tatttaaatt ttccttaaga taagaattca
    13321 aattatctaa aattgaaaaa gaattttcga gaatttcata agagcccaaa gaaaaatgga
    13381 tactatccaa agaaatagat tttccttttt ctagttcttg aaacggatta gaaacgatag
    13441 aataaatatc ataatcgcgt tctttccttc tacaaaaata gaatgtcttt ctatcgtttg
    13501 tttccagaaa aaaagcctca tctccggtag tgttaatttc gggtccaaga ttaatcggtt
    13561 cggaataatt tccgttttca agtaaagtag acttatacaa atcataaccg ccaaaacccc
    13621 ccggacggtt agaagaaaaa taaatcgtct ttccatcttt actaattgta gccgcaattt
    13681 ccgaataaac ggtgttaatc ggatcaggga ggctcattgc tttttcccaa gtattatttt
    13741 tataaacaga aacgaaaatg tccgcttctg aaacttgccc aaaagggtaa cgggtaaaat
    13801 acaatctatt attaaataga aacggatttt cttcgatttc ttccgtattc acggctctag
    13861 gaagaagaac cggttctgtc caagaagaat ttattttttt agaaaaataa atatctctag
    13921 aaactccgat ttttccattt gcaaattgga attcggtcgc accatctcta ttagatgaaa
    13981 aaagaattcc ttcttctcgg tttaaaatga aaggactttg gtcgtcaaag tttgaattta
    14041 gaacttcaat ttcctctcct tgtgtccatt catctttcgt tcgagttgac ttataaatgt
    14101 ctgtataatt tgaattttgt cttttagaat agaaatataa aatatttccg tcatcagtaa
    14161 gactgattcc aaactcattg agactcgtat tgatagaacc ttttaacttt tctggtttag
    14221 gattttgatt tatacttaaa tcctgagggt aaatagaaaa aaaagaaatt ataaaaacaa
    14281 aatatactaa aaatagaatc aatatggttt tttttgataa aacataattt ttatttttta
    14341 ggctcataat aatactttcg gaaaatttta ttataaagtt agactataat ctatttatat
    14401 tctttaattt cttaccgttc cattctttta tcagaagaat atatttaaaa cttgtttcaa
    14461 aattttaatt ttttcttaaa acaaatcgac ataaaaacta ctactttaaa aagaactttt
    14521 tatctttcac aagttcgtat caaaaaaatt gaaatgtctt agagcaaact ctcttagtca
    14581 ttatccgctt ttttgaaaaa aacctaagtc tgaaaagtaa gaaaaattaa aatgtaggaa
    14641 ctcatacgaa aatttaatct acaacgaagg tttacaaaac aattataaat attttctttt
    14701 tagattttta aacaattttg gtttaaaatt taagatctct tccaaaacct atcaacgaac
    14761 tttagaaagt aaaattgagt ttcacaaaat tgtgagaact catacaaaaa ttataataac
    14821 aaacaaattt ctaaaaatta tacaataact tctgtagaaa ctgttacatt ggattgacga
    14881 ttcaaaaaga attcgctcta aaattttagg acagattttt atattttaac gcgaatttat
    14941 gcagaaaatt tttgggaata aaaaactcaa ttctgttttt aaacgcaaca aaatggtttt
    15001 ctaagatcac cttttgggct gttcgatgaa acacaagata ataatctcat gaccaaactc
    15061 acgttatttt aaatttgtta atatcttact cagaactgta aataaagtac ctgatgtttt
    15121 tgaactaaaa caggtatgta ataaaaattt atggtactct atttgataag tgtcattaca
    15181 aaaaaatttt ctcaaagtaa gaattcctat attttttgaa gtttaattgt aaaatttaga
    15241 tttgtggtag tttttacatt ttattttttt gcaaaaaatt taacttatat aaaaaacaaa
    15301 ctggtttaaa atacataaaa atattattat tttctaaatc ttagagtcaa ataaaattgt
    15361 ttaaaaatta atttctccgc ctttctcatt aaaacgaatg tataaaatcg tttagtaagt
    15421 acagattttt tcagaaatcc gaatcaaatt aaaaataaga ttttaaaact tctggaatac
    15481 gaagtgttcc atcttcattt tgaaaatttt ccaaaatcgc agcgtacgtt cttcccagtg
    15541 caagaccaga accattgatc gtatgtacga gttgattctt accatctttg gatttataac
    15601 gaatttttcc ccttctcgcc tgaaaatcac gaaaattgga tacagacgaa atttccatat
    15661 atcgattcaa accgggcatc cagacttcaa tatcataagt gatcgaagaa tttgcggaaa
    15721 tatctcccga acaaagaata ataacccggt atggaagttc taattttttc agaatattct
    15781 ccgcatgaga aagcattttt ttatgttctt cttctgaatc ctcaggttta caaaacttta
    15841 cgagttcaac tttctgaaac tgatgaaccc gaaccagtcc tcgcgtatct ttaccgtaag
    15901 atcccgcttc tcttctaaaa caagacgtat gtgccgttac ggaaatcgga agttgatctt
    15961 ccgggatgat ctcgtctcta tacaaatttg taaggggaac ttctgcggta ggaattaaat
    16021 tgagttcatc cttatcgatt ctataaaatt catccttaaa tttaggatac tgtccggtcg
    16081 ccatcataga ttcgtcgtta accatcgaag gcacccaaac ttccgtataa tcatgttcct
    16141 tagtatgaac gtctaacata aaattcatca aagctctttc tagtctcgcg ccgtctttcc
    16201 aataagtata agcccttgct ccggaaagtt ttaccccttt ttcaaaatcg atccagtgta
    16261 atgcctctcc gatttcaaaa tgagtttttg gaacaaactg aaaagtagga atttttccta
    16321 cttcgtactg aacaatatta tcatgttctg attttcccgg cgggaccttt ggatccagaa
    16381 tattaggaag ccctaaatta atatttaaaa gagcgttttc ttcttgttca agtttggatt
    16441 ctatttcttt tattttttcg ccaacgagtt tcacagaagc agaaattttc gtaatatctc
    16501 cgccagactg tttaattttc ccgacttctt tactagcttt gttacgttcc tctctaagaa
    16561 tatctgcttc tttttgaaat tcacgttttc tttgaataat cgatttgagt tcgtcaatga
    16621 ttccaatttc tttaaaacct ctgagttcta aaactttttt gagatcttct gtattttcag
    16681 tgatataacg caaatcaagc attgtagtgg tacgccttac gattcataaa tttaatactg
    16741 ttttcaaaaa gtttattttc cacatctgag ttagattctt ttctaagaga aaacatttta
    16801 tctaaaataa atttcatata agaaggttcg tttcttttcc ctcgaaaagg aggtggggcc
    16861 aaaaaaggag catccgtttc aattaagata cattctaaag gaagcttttg agctgcttct
    16921 tgaatttctg tcgcattttt aaaagccaca attccagaaa aagaaatata ataacctata
    16981 tcaactaacg tttttgcagt gagatagtcg taagtaaaac aatggatcac accaaaagct
    17041 tgatcacgaa aatttttcaa aatggaaatt gtatcttctt ttgcatccct cgaatgaatt
    17101 acaacaggca atccactttt aaaagaacat tctaaaaatg attcgagaat atccttttgt
    17161 tgttttttag tatccgcggt atgataataa tctaaaccaa tttctccgat tgcagaaagt
    17221 ttaggatcac ctaagttctc gtagacgaat tttaagattt cttccttatt aggaaattca
    17281 tgtgtttccg tcggatgaca accaatagaa taccgaattt ctaaagaatc atttgaatat
    17341 tcattcgcaa tggatcgagc tcttatggaa ctctcaagat caattccaat ctgaacaatt
    17401 ttttttactc cagattccgc agcatttttt agagaatctg caatttctaa accctgagat
    17461 tgtataatat caaggtgaca atgtgtatca actatagaaa ccattagaaa tccggtttta
    17521 gtgagtcact ttttgtgaat tcgattgact gaaaagagat tttttaagat ctcttcagac
    17581 aggtaaaacg actcggctga aaaccaagtt tcgggacata aaccgtggat attaaagcaa
    17641 cttctgcact catctattat agacttcgtt ataagtacca agaatataag ctcaaattag
    17701 atctaaaact ttcagagcta aatagaaagg gaaaagaaag acttactgta atggtaattc
    17761 cccattcaga acaaaaaacg atcaactttc acatttctta tagagcgatt tcaattttta
    17821 ttggaacgat ttttattctt ctaattatca gttcgatcaa tgtcttaagt catagtggtt
    17881 ccgttcatca acttacagaa ctcaatcttt ccaacaaaga cttcattcgg caatctgcta
    17941 agatgaagga agaaatcaat tctcttcatg aatatgttga atactattat ggaagattag
    18001 ctcgacttta tataagactc ggcggagatc cagcaaaagt ttctaaagga attggaggtg
    18061 cggaacaact ttctacacaa cctccttcta ttatagaacc aaagtcgata actcctcaaa
    18121 caaacgatct tccggaaggt gctgcagttt ttagattgaa agaagacgtt cataatttaa
    18181 aaatcagtaa tgaacttacg caagatatta tttctattct taaaaaaaga aaaaatattc
    18241 ttaaacaaac tccttccatc tggcctgtga aaggttacgt cctttatcca tatggcgctt
    18301 acttaaatcc gatttcaggt agaagagaat acaataacgg tgttgatatt ggttcatttg
    18361 caggttctga agtttttgca accgctcccg gaactgtata tgaaatcggt tatacaagaa
    18421 acacaggtta tttcgtaaaa gtttctcaca aatacggatg gaaaacaatc tattcgaata
    18481 tggaccgact gaaagtaaaa caaggacaac aagtttccaa aactgaagta atcggatttg
    18541 taggtaaaac cgaagcgtct ccgaattata tgcttcatta tgaaattcat gttggaacaa
    18601 gagcgatcaa tccgtttgct ttcctcaatc agattcagga ctaatggcaa ccacagaaga
    18661 acatctaatc gtaaacagta tcataggtga gggtgcagaa ttcagcggag aatttaaact
    18721 caccgggctt ttaagaatcg acggaatttt tcgaggctct ataaaaacag aaggaaaagt
    18781 cctaatcggc aaatctggaa tcgtcgatac agatatcaga gcccgaattg tagtcgctgg
    18841 cggtgaaatc aatgggaata tttacgcgag cgaacgagtg actttacttg cttcctgcag
    18901 aatgaaagga gacattgtat ctcctagaat cgtaatggaa gaaggagtac aattcgaagg
    18961 caattgtaag atcaacccag ttgcacattg aaagtactca cttatcaacc ccctcgaaaa
    19021 gaaacagaaa ccaaaagcgc ttctaaaaat aagaaagcag gaacttcttc cttaaattct
    19081 cttagccaac ccgaagcaat tgaaaacgtt tcctcttctt ttttagatat tttagaagaa
    19141 attgttcctt caaaatcgga aaccacaaaa gatctaaatt ctctttggag agaacttcca
    19201 gacatagaaa aaagattttt agattttgct tcgatcgaaa atttagaaat ctaccaaaaa
    19261 cacatccaag caattacaaa ggctgttatc gatcagaata tgagagtaga aacactttct
    19321 agaaaaatga aaggggaagc taaaaaaatc tatcacgttg ttaaaatcat tgatgaaaaa
    19381 attcagatct tagcggaact gattatgaat gaaggaaact ccgcatttaa acttttaaag
    19441 tccctgacgg atatcagagg gcttcttcta gatattcaag aatagagttt tgtttagaag
    19501 tttatctcaa aatctcaata aaattcaata gtgaaaatta acaaaactac ttcaatcgaa
    19561 cagaaacaaa cagagaattt atttttcaat aattctaata attaaaaacc tatctctatt
    19621 ttcgaaaaaa ttccacattt taacttttaa aacaaactca ttatagtatc attttcacgg
    19681 tccaaatcat aattgtaagt tggtaaaaaa tgaatattgg aattgatgat gaattaaatt
    19741 cattattaag aataattatt aaagaaagta acgaccataa ttattgggca gatcgtgaaa
    19801 gttgtgattt atttcaaacg gctcgttatt gcggtggtta tgattcaata gaaaatgctt
    19861 ttacttttag ttattatgac attaaaaata ttgaatggtg gtttcaaata acattagatg
    19921 aaatagataa gatactaagc ggggaaattc aacaaattaa aatcagacaa ccagattgat
    19981 tctaatgatt cggtaattaa aaactactgt aatttgtaat gagtctatcc caaaacctcg
    20041 aagaatttac gtgatagttc tttagaaatt cttaataaaa cacaatagtt tctacaaaaa
    20101 ccgtcacatc acatttggta atttgcgaac tttcaagtaa ttctaatatt gttaaatttt
    20161 tgtgtgaact cccacatttt gaagttttgg gataaattca atattgattc ccataaaata
    20221 agtactgcaa attttttcta caaaacctta tttcaagata aaacgccgag tgttatcaat
    20281 caagatgaac cacaactttt gtgagttggg acaaattccc aaaaaatttt ttaaaaacct
    20341 acacagaatc tacgataaat aaaaaaaatt cgttccaaac taagaataaa ataaaaattt
    20401 aatatttact ctattaggaa acaaaaacta attaaaattg cataagcaat gataaaaaaa
    20461 taaccgaacc tttttaaaac gcgtaatcaa ttctataaaa aataatcaat ttcaatggta
    20521 tataaagaaa actgatcaac gttgcacaac tacaagcaag aataaaaaaa taaaacaacc
    20581 gaacttttgt aaaacgttga gttaattcta tgtaaaaaat aaatatcaaa ctcaaaacaa
    20641 aaccgagtat taaggatccc tcttcatcat ctttgttata tttctccgct aataatttaa
    20701 tgtacaatag caaaggaatc aaaattaata tcaatagatc aaaccaatga tataaaaagc
    20761 tgaagtgttt ttcagtttcc ccttttttta gcggcgattt aaaatataaa agtaaaacaa
    20821 taatcactat caaagaagtg agcataaagc tcaaaatcgg ctccgaattt ttaataaaac
    20881 taataataaa accaaaataa ctaataaaac tgatcaacgt tgcgcaacta caagcaagaa
    20941 taaa
//
LOCUS       MGPDEMIB_5             28466 bp    DNA     linear       08-DEC-2021
DEFINITION  Genus species strain strain.
ACCESSION   
VERSION
KEYWORDS    .
SOURCE      Genus species
  ORGANISM  Genus species
            Unclassified.
COMMENT     Annotated using prokka 1.14.6 from
            https://github.com/tseemann/prokka.
FEATURES             Location/Qualifiers
     source          1..28466
                     /organism="Genus species"
                     /mol_type="genomic DNA"
                     /strain="strain"
     gene            complement(880..1644)
                     /gene="exoA"
                     /locus_tag="MGPDEMIB_00041"
     CDS             complement(880..1644)
                     /gene="exoA"
                     /locus_tag="MGPDEMIB_00041"
                     /EC_number="3.1.11.2"
                     /inference="ab initio prediction:Prodigal:002006"
                     /inference="similar to AA sequence:UniProtKB:P37454"
                     /codon_start=1
                     /transl_table=11
                     /product="Exodeoxyribonuclease"
                     /protein_id="X:MGPDEMIB_00041"
                     /db_xref="COG:COG0708"
                     /translation="MKFISLNCNGIRSSLEKGLADYIRNTKPDFICFQETKANQDQVP
                     PSLWEEGGYTPVFHSAEKKGYSGVAVLYKKPPEKIIIGIGDPFFDKEGRSIYLEYPNF
                     ALWNLYFPSGTTGDIRQAAKMKFLDLFQKESSKRRKKQPNIIVCGDVNIAHTPQDIHD
                     PKGNAKSSGFLPEEREWLSEFLNKGWVDTFRYLYPDKQEYSWWTFRAGARAKNKGWRI
                     DYFFVTEELKKNVKSHSIFRDKPFSDHAPLEFEIKL"
     gene            1744..3027
                     /gene="hisD"
                     /locus_tag="MGPDEMIB_00042"
     CDS             1744..3027
                     /gene="hisD"
                     /locus_tag="MGPDEMIB_00042"
                     /EC_number="1.1.1.23"
                     /inference="ab initio prediction:Prodigal:002006"
                     /inference="similar to AA sequence:UniProtKB:P06988"
                     /codon_start=1
                     /transl_table=11
                     /product="Histidinol dehydrogenase"
                     /protein_id="X:MGPDEMIB_00042"
                     /db_xref="COG:COG0141"
                     /translation="MAIQIFKVGLKDHSVLDPVLKRAREDLSSTLALVKPIVEDVKNR
                     GDSALREYTQKFDEVIPPKSFVLEISKLNPKIDPKLKTALVKAAKNIRNFHKIQIPEN
                     KEIIIHGNKLGILHTPIESVSVYAPGGKALYPSTILMGVIPAKLAGVKNIQIVTPPRK
                     GTLPDGLIAAAKIAGADRIVMAGGAQGIAAVSYGTESIPSSEFVVGPGNKFVTAAKVY
                     LSGQGVIGIDSPAGPSEVLIIADDSADPMWVAADLLSQAEHGEDSVAILCTNSLSLAQ
                     KVKEEVEKALIERPKRGEMKRKSIEDHGKIFVFSNLEECFVFSNLFAPEHLEIQTKNF
                     KKDLKKVKHAGSVFLGNYSPVAMGDYISGTNHILPTAGAARIYSSLGVSTFLKRVTWQ
                     EVSKKSIQNLYPHVKVLSEFEGLDEEHGNSVRIRR"
     gene            3058..3915
                     /gene="panC"
                     /locus_tag="MGPDEMIB_00043"
     CDS             3058..3915
                     /gene="panC"
                     /locus_tag="MGPDEMIB_00043"
                     /EC_number="6.3.2.1"
                     /inference="ab initio prediction:Prodigal:002006"
                     /inference="similar to AA sequence:UniProtKB:Q9X0G6"
                     /codon_start=1
                     /transl_table=11
                     /product="Pantothenate synthetase"
                     /protein_id="X:MGPDEMIB_00043"
                     /db_xref="COG:COG0414"
                     /translation="MIVCKTPEEVLDQVRLWKAQGKRIGFVPTMGYLHEGHASLFEEC
                     ISKADKTVVSIFVNPAQFNDPEDYAKYPVNTEGDLKLCESKKVDLVFLPDKETIYPDG
                     IPDIVLKIPNLMKSLCAVSRPGHFEGVLLVISRLFHFVQPDFAFFGKKDYQQYLLIRE
                     FCNTLAFPIEVIGCETVRSSQGLALSSRNSRLSETEKEESLLIYRSLKLGENQIFSGI
                     KNPLLVKEIMKDVLDSSSKIRLDYLEILNADTLDPLEVLEGEILLAIAAFIGPVRLID
                     NLTLSVPTS"
     gene            3912..7472
                     /gene="mfd"
                     /locus_tag="MGPDEMIB_00044"
     CDS             3912..7472
                     /gene="mfd"
                     /locus_tag="MGPDEMIB_00044"
                     /EC_number="3.6.4.-"
                     /inference="ab initio prediction:Prodigal:002006"
                     /inference="similar to AA sequence:UniProtKB:Q7A7B2"
                     /codon_start=1
                     /transl_table=11
                     /product="Transcription-repair-coupling factor"
                     /protein_id="X:MGPDEMIB_00044"
                     /translation="MKDLLNMIGDGVFSRFESSLKKKNSTSKIKSSFADSSNLKTQSN
                     LTLKTQSASASEKKISVNTEVVGSVYSVTTGSHSILASSLFQKLNQTILVVSENNTSA
                     EFLFREALSFLPSNDLIYLPGQEVLPYEYMRYPSEMKRERIKAIAKILSGEPVLIFTS
                     VSGFLKTLPPIQTMQGRAIVLKKGKEIDLESLLIQLIDLGYKRVQVCETFGEFSLKGG
                     ILDIFSSYSTEPVRIDLFGEEIESIRTFDPDSQRSMTDLDQAVLLPADEYILSEEQKK
                     EYQNFLKSSDSSLHLPEIPEGNYGIYYEELIPLVRENHGILSYFSEPPILIFPSANSV
                     KERLFHLEKEYLSLFEKRSREVLCAPPEKLLSFGEEFKVLSESIGLSFVGLPPRNEND
                     LVSLLKEAPSFKGKIREVREKISELRAKGGWKIVLTSSFEAQTKRLQGLFEKEGVILL
                     NEDSTEPLPFHLGNHKSDTFLVLSELRNGFILENQKILILSENDIFGREYKRKTRFKK
                     QNSKALQSFIDLKEGDYVVHIHHGVGKFLKIERTSAGGKERDFLKLEYSGGDSLFVPL
                     DQISLVQRYIGGTESPRLDSLGKSTWKKTKDRVQKAVEALAEDLVQMYSNRLKLQGYA
                     FPPDTIYQEEFEAEFEYEETPDQIEAIEAVKKDLESSRPMDRLVCGDVGYGKTEVAIR
                     AAFKVAMAGRQIMMLAPTTILALQHYNTFKNRFENYPVRVELVSRFKTPAEIRDILAD
                     FSAGKVDMVVGTHAILSSKLKPKNLGLLIIDEEQRFGVNHKETIKKFKNLVDVLTLTA
                     TPIPRTLHMALTGIRELSIIATPPKNRQSVETYVLEEDDDLISDAIRNEIQRGGQVFY
                     LYNRVETIEEETNYLSKLVPEVSIGILHGQMTEDEIEETLLDFYNRKYDILVTTTIIE
                     SGIDMPNVNTLFVKRADLFGLSQLYQIRGRVGRSDRKAFAYMLLPKDRVVTEQAEKRL
                     NTIFEYQELGSGFKVAMRDLEIRGAGNLLGKEQSGDIMEVGFDLYVRMLEDAIARIKG
                     EEIVVEVRTSVTLNTNFFIPETYISDTRQKIEFYKKLEGARDLDEIEEIYSEMLDRFG
                     EPPEDAKTFILLEKIRTLASNLGFEFVTEMKDEIKMKSGSYFRGDHTKIIQLISARTG
                     LTLNPKEPNVLIFQTEKKLEKEKLDTLIFLLSEMLPSKKV"
     gene            7519..8244
                     /locus_tag="MGPDEMIB_00045"
     CDS             7519..8244
                     /locus_tag="MGPDEMIB_00045"
                     /inference="ab initio prediction:Prodigal:002006"
                     /codon_start=1
                     /transl_table=11
                     /product="hypothetical protein"
                     /protein_id="X:MGPDEMIB_00045"
                     /translation="MKKNSILIFVSILTAFFASCGDNSEVIETLDGNKITVNSFEDTY
                     NVAIDAMSRVQNIEKENLLEFISKDISEVPEQMRALNYQFQKKNFYDQYRDMMITTIA
                     AEKDGFTKRDDIKKILKFQEMQIVSQLYVMHLVESKIKISEEEAMEECQKLRSKEPQI
                     SSLPIDRCILFARAKLKKDKSQEILPKVLERIKEQVAIKHNDKFDLDAFLKKKIGGEA
                     DKKESSSATGTAPKTETPKTTGQ"
     gene            8251..9084
                     /gene="uppP"
                     /locus_tag="MGPDEMIB_00046"
     CDS             8251..9084
                     /gene="uppP"
                     /locus_tag="MGPDEMIB_00046"
                     /EC_number="3.6.1.27"
                     /inference="ab initio prediction:Prodigal:002006"
                     /inference="similar to AA sequence:UniProtKB:Q5WNX2"
                     /codon_start=1
                     /transl_table=11
                     /product="Undecaprenyl-diphosphatase"
                     /protein_id="X:MGPDEMIB_00046"
                     /translation="MNPYLNAFLRSIIEAITEFLPVSSTGHLFLFSSFFPFYGENVEF
                     DDLFDIFIQSGAILSVLFLYREKFKSQIVSSFRYILKQNSDSEGFHFLIQICIGAFPI
                     LIAGFIAKKFLDTIKARPDLLEILSGAWIFGGVLILVAEWYFHQRPEEKKSIGFKDSI
                     LIGIFQCMALIPGMSRSAATIITARFLGKDTKSSAEFSFFLAVPVLLAAGIYKLIKYR
                     SILNGNTIPVLMFGFLVSFLLCTLVIRWFLRYIQKHSFSVFGVYRILLGVGVLVLTKL
                     I"
     gene            9108..12083
                     /gene="lptD"
                     /locus_tag="MGPDEMIB_00047"
     CDS             9108..12083
                     /gene="lptD"
                     /locus_tag="MGPDEMIB_00047"
                     /inference="ab initio prediction:Prodigal:002006"
                     /inference="protein motif:HAMAP:MF_01411"
                     /codon_start=1
                     /transl_table=11
                     /product="LPS-assembly protein LptD"
                     /protein_id="X:MGPDEMIB_00047"
                     /translation="MPLRLVLILSLLLIKIPIYAQSTDEQTLRLLTGGAGSDSSSDDK
                     KLAILRAKNRLLGKSIDTLPDREIDDLLLSLGLTRDGSLFTRRKRLRAALEEPLPTVV
                     DPMVQLPQTKKALPISIENASEGELLQVDKNKSGVLVLRGRVRLKLRSGSLEAETITV
                     DSERQEIYAEGGIVYKDGRAIVEGDKFIYDFRLEKGVVYKTKGTFSPAHFIGEKLKKL
                     DDKRYALEMGYFTICNAEKPHYSFKVNKLYIYEDKTVMATNVRYQVGGTTVLWLPFLY
                     NSNLGNGWIAQAGKNNTQGLFLQTSYQWSTIPTFPLAPMGYKFRADFYEKTGQAFHME
                     MWNQSPALNYLIDIAYANHKRYQTTTAYEDRFHNFGVGTTAVTNQVDLGALYSADPNA
                     PLRNIGPDVEPWWKGRILLNSKTNNTEKDVTRNISLQYENYTDRLFDYEYGNRYEPAN
                     TLQSLYTARNVRMGFIRNTLEWKLDYTENRGDLSINIGMKRNLLYYILNPADKSGYFP
                     TVDTIPTTTIRNSSEIGRIPYFNSAVYWDVFLNNTILRYYGAPIRENLKIPTLDGSFQ
                     DPWGDYKENVFRTQYFTQGESGLRTTLNFGSYLAFTPNAFFGAKKQSANVRNNTAVTG
                     VTDNAFTSLERYLARESYEYLRTSSNLRFGIPLLFFNTTYRKTEIYKPELQDPILGKT
                     RQHELELSLESYALENFEISIRTIRDLRSFSDEYKPQPTDAERWYFTVARFSGYFDFL
                     DGLRPKRVSLLERKRSFYSGLFLNNDYVHHNPKAKPLYNSLTASYKMGGFTLPFVRLI
                     RELELGGTWYHVYNSPILDGYRVFVKANVDFTRYLGIEAELDSRVSQPWRYTNQVGNT
                     YDTFYYGNDPTMSVATINLDRTSLQKDLLDGTGVNGNGSRQNTALNINRFMGTIKYNL
                     HTANFRLGYSMDLRSVPGGRTDGLVSFYDQSVFFSISITDFTLGQQDSSELTRVRLFR
                     FRKRPFQAGDSTGISSENP"
     gene            12086..13501
                     /gene="wcaJ"
                     /locus_tag="MGPDEMIB_00048"
     CDS             12086..13501
                     /gene="wcaJ"
                     /locus_tag="MGPDEMIB_00048"
                     /EC_number="2.7.8.31"
                     /inference="ab initio prediction:Prodigal:002006"
                     /inference="similar to AA sequence:UniProtKB:P71241"
                     /codon_start=1
                     /transl_table=11
                     /product="UDP-glucose:undecaprenyl-phosphate
                     glucose-1-phosphate transferase"
                     /protein_id="X:MGPDEMIB_00048"
                     /db_xref="COG:COG2148"
                     /translation="MLKERSQTFKLIFTILDFSNALFSGILAFVFRFYFLDENGTDRR
                     YVDIESYIFLFFLLAFFQVIVFIAIDLYHPRRGLSFIDEFLTIISGVFLNLVLVLAVL
                     FFFRGDLGSERFSRYVVLAFAMINILTSSILHYIARIVLRILRKKGYNLRSVLVVGVS
                     ETSKRFNDAVIKHGIYGYKILGFVQTKSAKPVSKEMKVVGKIEKISHVLEKERPDLVV
                     YTLEPSEGDYLKEVLDACDHEGIDLKIVPGFQEFIKARGRVEEMEGLPVISIRNIPIR
                     LGYNKFVKRIFDLTFSILFILFFSPFYLLMALLVKLTSPGPVFYYQERVGLDNKKFKM
                     IKFRTMVVQAKTQSETTWTVQNDPRVTSVGRILRKLSLDETPQFFNVLFGDMSVVGPR
                     PERPHFVEKFKNDHKHYMRRHAVKAGITGLAQVKGLRGDTSIEDRIAADIYYIENWSI
                     WLDLKIILLTPFKGIMDKNAY"
     gene            13528..13818
                     /gene="gatC"
                     /locus_tag="MGPDEMIB_00049"
     CDS             13528..13818
                     /gene="gatC"
                     /locus_tag="MGPDEMIB_00049"
                     /EC_number="6.3.5.-"
                     /inference="ab initio prediction:Prodigal:002006"
                     /inference="similar to AA sequence:UniProtKB:Q9HVT9"
                     /codon_start=1
                     /transl_table=11
                     /product="Glutamyl-tRNA(Gln) amidotransferase subunit C"
                     /protein_id="X:MGPDEMIB_00049"
                     /db_xref="COG:COG0721"
                     /translation="MNINEDSLQKIAELSRLKIRSEEKEATLQDFNKILEYVDQIKGL
                     DVSSIKDDEIYLHHENAIRPDLAGKHLSREEIESFAPSFQNGYFVVPKVIET"
     gene            13815..15278
                     /gene="gatA"
                     /locus_tag="MGPDEMIB_00050"
     CDS             13815..15278
                     /gene="gatA"
                     /locus_tag="MGPDEMIB_00050"
                     /EC_number="6.3.5.7"
                     /inference="ab initio prediction:Prodigal:002006"
                     /inference="similar to AA sequence:UniProtKB:O66610"
                     /codon_start=1
                     /transl_table=11
                     /product="Glutamyl-tRNA(Gln) amidotransferase subunit A"
                     /protein_id="X:MGPDEMIB_00050"
                     /db_xref="COG:COG0154"
                     /translation="MNEILKKSYVELKDSLNSGKISSTELVSACINRIREVDGAVKAF
                     LYLDEKKVLNSAEESDKRRKEGKPLSEFDGMPVAIKDNICIRDTITSCSSKILENYKS
                     PFHATVVEKLLEKGFILFPRTNMDEFAMGSSTENSAFQTTRNPFDLERIPGGSSGGSA
                     AAVAASMVPLALGSDTGGSVRQPASLCGLYGLKPTYGTVSRYGLVAYASSLDQIGPFS
                     RELQGCIDLYSVISGKDVRDSTSIHRPKFSASDVQTQDFKGLKVGVIKMTPEIQSEVV
                     KSYDKVLNQLKEKGATLVDLDFSKFGFAIPIYYIIATAECSSNLSRFDGIRFGSRKDK
                     TGKLEDLFVDSRTEGFGPEVKRRILLGTFSLSAGYYDAYYGTAQKARALIRKEYESFF
                     SKVDCILQPTSPTTAFKIGEKTKDPIQMYKADIWTTSVNLAGLPAMSVPMGADQKGLP
                     IGLQITTPHFQEGKLFGIALALSTLEGMNIQFPESIK"
     gene            15275..16045
                     /gene="hisF"
                     /locus_tag="MGPDEMIB_00051"
     CDS             15275..16045
                     /gene="hisF"
                     /locus_tag="MGPDEMIB_00051"
                     /EC_number="4.3.2.10"
                     /inference="ab initio prediction:Prodigal:002006"
                     /inference="similar to AA sequence:UniProtKB:Q7SIB9"
                     /codon_start=1
                     /transl_table=11
                     /product="Imidazole glycerol phosphate synthase subunit
                     HisF"
                     /protein_id="X:MGPDEMIB_00051"
                     /db_xref="COG:COG0107"
                     /translation="MSNLTARVIPCLDIKDGRVVKGVNFVNLVDAGDPVESAAIYEEN
                     LADELCFLDITASSDRREILLHLVERIAEKIFIPFTVGGGIRTVDDVKAVLEKGADKV
                     SINTAAFQNPKLLTYSSEIYGSQCIVCAIDVKHEKERDRYEVFLHGGRTATGREALDW
                     AQEAAEKGAGEILLTSMDRDGTRNGFDIHLLKNFSSSLGIPIIASGGAGNPEHMVEAI
                     LRGKADAVLAASIFHFGEYSIRETKKAMEEMGISVRLD"
     gene            complement(16497..17606)
                     /locus_tag="MGPDEMIB_00052"
     CDS             complement(16497..17606)
                     /locus_tag="MGPDEMIB_00052"
                     /inference="ab initio prediction:Prodigal:002006"
                     /codon_start=1
                     /transl_table=11
                     /product="hypothetical protein"
                     /protein_id="X:MGPDEMIB_00052"
                     /translation="MRLLQIIFKILIFFLCILQFFYCKPKAENTNTVEDILKSVGFSF
                     WDEFNHELYKFIPISSIVSKNDFIIDQFTIANPDLKVNKPKVILIHGWDFEERNFELP
                     TTKAKKVANIRKIWGDALEMYSQNLFETQTTYEFYTFTYRTSDYVEHNGRRLIDKLNS
                     VFTPDDKVILLAHSMGGLVARSALYHPNNTNDVIDFIVSLGTPYLGSPFASPSYRKHL
                     GALGELIGFVTGTAGGKDLAYTNALGTSYQVPESEIIPDASNAYLERLLSESSKDSKV
                     TAFYGEMSQCKGHPGSGTAFIIGCDILKDEVPSFAGKNDGIVTSTSGKMSSKLPPERQ
                     FVKDLDHYQLSFSSHASVDSRNTYFGEVIAIIDSL"
     gene            18311..18484
                     /locus_tag="MGPDEMIB_00053"
     CDS             18311..18484
                     /locus_tag="MGPDEMIB_00053"
                     /inference="ab initio prediction:Prodigal:002006"
                     /codon_start=1
                     /transl_table=11
                     /product="hypothetical protein"
                     /protein_id="X:MGPDEMIB_00053"
                     /translation="MILKKLESVVFKWELTQNLGLFRKIMWELLQITILRTSSKIVGT
                     XTFRKFLLMSNLR"
     gene            complement(18886..19779)
                     /gene="menH_1"
                     /locus_tag="MGPDEMIB_00054"
     CDS             complement(18886..19779)
                     /gene="menH_1"
                     /locus_tag="MGPDEMIB_00054"
                     /EC_number="4.2.99.20"
                     /inference="ab initio prediction:Prodigal:002006"
                     /inference="protein motif:HAMAP:MF_01660"
                     /codon_start=1
                     /transl_table=11
                     /product="2-succinyl-6-hydroxy-2,
                     4-cyclohexadiene-1-carboxylate synthase"
                     /protein_id="X:MGPDEMIB_00054"
                     /translation="MIYFKQFKALKKNKIHPPLLFIHGAWHGSWCWEENFVPYFQKAG
                     YDVYTMDLRGHGKSPNQNGKFRWNSIRNYVQDVEEVIKKLPQFPILIGHSMGGLIVQK
                     ILEKNHVSKAVLLASVPPHGVFRITLELLIRHPIRFLKVLLTLSLFPIVEDTKLGSEL
                     FFSESLDKQKAIQFASKTQDESFLAFLDMLIFSLPKSDQIQTPLLVLGGEKDRFFVPW
                     EVKRTANTYQSEMDIFQGMGHNLMLDEGWEKVAERIHTYLNGSKIDLEKKKNETFVSK
                     KKNSTKQKSVKLKNKSKKQKN"
     gene            complement(21422..22924)
                     /locus_tag="MGPDEMIB_00055"
     CDS             complement(21422..22924)
                     /locus_tag="MGPDEMIB_00055"
                     /inference="ab initio prediction:Prodigal:002006"
                     /codon_start=1
                     /transl_table=11
                     /product="hypothetical protein"
                     /protein_id="X:MGPDEMIB_00055"
                     /translation="MNLNFSFFSSIYIFLKYRVGKFSVALFFIFLSLLNCTSKKKFCS
                     SNDCKFAISLIAILSLSDNDDWGYEVGEEFQGGIKMTSFEFGESAFRQFSKSASLSSI
                     SEYTVGQTVFEVPWTPGFSAAIPDRDGLGPLFHTDSCLNCHSGNGRALEEEGENLTFS
                     LVRLNVGDHSHHSEPRYGGQFQPNSVRGVPKEGDVRLNYQEITGKFEDGTKYTLRSPI
                     LEFSNLGYGPFANDTRTSVRIPPQVIGLGLLEAIPESTILSFADPSDKDENGISGRAN
                     YVSNLNGIGQTLGRFGWKANNTDLSRQSSAAFLGDLGITTPMFRTENCTNFQAECVAS
                     RNGGSPEISQNRITAITNYLKLIAVPARRKADNTSVLLGKKIFFKAGCKYCHIPKIQT
                     GSNESFPELSNQIIRPYTDLLLHDMGEGLADNRPDEEANGREWKTPPLWGIGLFEEVN
                     GHTRYLHDGRARNLMEAILWHGGEAESSKDFILKLDVRDRAHLLNFLKSL"
     gene            complement(22940..24460)
                     /locus_tag="MGPDEMIB_00056"
     CDS             complement(22940..24460)
                     /locus_tag="MGPDEMIB_00056"
                     /inference="ab initio prediction:Prodigal:002006"
                     /codon_start=1
                     /transl_table=11
                     /product="hypothetical protein"
                     /protein_id="X:MGPDEMIB_00056"
                     /translation="MKQKIAFILYTIWFISCSPQSRIDIAPLLLATLSQTTGSQNEIS
                     FQVLSPREGSILTVYQLETIVQANSDGEFEIFHEGNKLFSFQSTPSSPQTSPTFKPKN
                     GHNTIQIRFKKSNGFVLSQEIHFYFGTKLSAGGAHSGFLINGELYTVGRNNFGQLGTG
                     ISTGDGINDRIVKVDPIRDIFSIHFNQNNSMAISQNGRVYTWGANSKGQLGIGNNNTD
                     PARASDPGNRQPPTEIPGINDAVMGAYGFNHALVLKSDGTVVAFGQNNVGQLGNGENN
                     LNRNSFSSNPVNVVQLRNVIQVIAGSEHSAALTENGEVYIWGKNQYGNLGNGIISPAN
                     TVQSVPVKVEGLSKIKQIANGRDHILALTSDGKIYSWGLNASGQLGIGGNGNPPPTPI
                     PTQILNIQDVASIWAGGTQSFAILKNGEVKGWGANGNMASLALGESNTQKVYEPNKAV
                     VGIDNVVHFGCGATHNFALLGNGEIYGWGWNFKGSLGRTDLQNNWGAPNPVYIKFP"
     gene            24632..26086
                     /locus_tag="MGPDEMIB_00057"
     CDS             24632..26086
                     /locus_tag="MGPDEMIB_00057"
                     /inference="ab initio prediction:Prodigal:002006"
                     /codon_start=1
                     /transl_table=11
                     /product="hypothetical protein"
                     /protein_id="X:MGPDEMIB_00057"
                     /translation="MSHKIRFLFLISFLTLIFQDCKKELNVSMATSTSLSDKLAFVVL
                     NGENWKPEDGAEFVKIHIYPDEGFQLKKVEIDSCKSEFNDAVTVYINFDEISAAADFS
                     AKKATVNFEKAVFARSVTINFRKNKELCIGEVRFYDEKDKQISLKLPNIVEGSVIASE
                     TASPVQSYDVMNLFDSRYEYAWASDKKGKGITLDFKFKETQKFNKIKIWNGYQRSDQH
                     CYSNGRLKSATLTGEDGYIQKIQLQDILGPQEILLEKTYKGNSLRLTVNDIYEGKMYK
                     GLVLSEIRFGKDKDWFLIDPIKRSQGIAQSNHLQFTSSNLNEILNRGLRGIEISDYPA
                     EMQSTEMISSSENSDEQGNVRTDSTWSLRMRSDGSFFMEGDTSDQSEEFRKTSKFYAI
                     GNYEVKKSSVDSLELRVFGYMRKYSSTFMEKYSDMDCNGCGRDCNMGNQDPDKKEIIF
                     QDFITIKKWNGNVYIQNTSSSRKLDFQILEMALE"
     gene            26137..26730
                     /locus_tag="MGPDEMIB_00058"
     CDS             26137..26730
                     /locus_tag="MGPDEMIB_00058"
                     /inference="ab initio prediction:Prodigal:002006"
                     /codon_start=1
                     /transl_table=11
                     /product="hypothetical protein"
                     /protein_id="X:MGPDEMIB_00058"
                     /translation="MKKLIYKILILILFLDLLGCKKEISNSENLEPISFDPNRQIQVQ
                     ILWEKKNFPLEMELYEGAAQRPVDLWATGSVKDLSEAPVSSKIEGSEFYLKPGSKKKF
                     VLIVRNTTKEDFYFFAAPHSMLPAEGSLGFKFKCLCVNHAFYIPSNEIWYRVIELRIG
                     TEALSKGLKISHTLVGMDEDRVRLYQKGIGSGAAVED"
ORIGIN      
        1 gaactattac aaactccaat tacaaaaaag aacgtttaaa aaatttataa tgtgactaaa
       61 tctgtaggaa ctcatacttt tagagaattc tttctcggtt gaatttctat tgaaatggga
      121 tttaagtttt gatggtagtt atagaacaac gattttgtgt aaaaatctaa ttagacaatg
      181 attctttttg tattttatag tgttctcaaa cttttcaaat ttgggcgcag ttccgaccca
      241 atacgtaccg ttaaatccat gatttgtgag agctcccaaa tctatttttt ttacgaaaag
      301 attaacctaa gataaaacga atttttaata ttgaattcac gttaaactta ctgatggctc
      361 atctctataa aatagaatat ctaaatattt atcccagcta ccgttttacg taagttcgat
      421 agaatccaat gcgaaagaga ttgaagcgta ggagagctta gcagaacact tttatggagc
      481 aggttctatg ataaattgaa accaaagacg aaatattgta taacgtttct ttgatgcaat
      541 ttatagactg gggctgaaag cggggccggt gacgctaaat ttgcccagat tttcttgctt
      601 tgaatttaca gagttgatgt aaacttattg aattagtact ttgttatgta atctttgagg
      661 agtgtaagta ttggaaaact caatttaata gttttgaatt gtactgcctc tggaattaca
      721 tcgaaatatt aaaattattg aatgtaatat taaaaaaacg aaattacccg ctcactttaa
      781 taaataagaa atagaagaaa actaattttt caaagactct attctaggtt ttgctttata
      841 aactttcttc aaaaaataaa aagagttcat tataaatttc taaagtttaa tttcaaactc
      901 aagaggggcg tggtcagaaa aaggtttgtc tctgaagatg gaatggctct ttacgttttt
      961 cttaagttct tctgttacaa aaaaatagtc aattctccag cccttatttt tggctctggc
     1021 tccggcgcga aacgtccacc aggaatattc ctgtttgtct ggatagagat atcgaaatgt
     1081 atctacccaa cccttgttta aaaattcgga taaccattct ctttcttcgg gtaaaaatcc
     1141 gctgctcttt gcgtttcctt ttggatcgtg aatatcttga ggggtatgag caatgtttac
     1201 gtccccacat actatgatat tcggttgttt ttttctcctt ttagaagatt ctttttgaaa
     1261 taagtctaga aacttcatct tcgccgcttg acgtatgtct cctgtggttc cggaaggaaa
     1321 gtataaattc caaagcgcga agttcggata ttctaaatag atacttcttc cttctttgtc
     1381 aaaaaacgga tctccgattc cgattatgat tttttccggg ggttttttat aaagaacggc
     1441 aactccgctg tatccttttt tttcggcgct gtggaaaacc ggagtataac ctccttcttc
     1501 ccagagagaa gggggaacct ggtcttggtt tgcctttgtt tcttgaaaac agataaaatc
     1561 cggttttgta tttcgaatat aatcggccag tcctttttct agggaagaac gaattccgtt
     1621 acagttgaga gagataaatt tcataagcag agtgtaaatt gaaggaattc cttttataag
     1681 caattgtttt ttgaataaat ttcagatgca agattcgttc ttttggaaaa tctggtttct
     1741 tagatggcga tacaaatttt taaagttggt ttaaaggatc attctgtttt agatcccgtt
     1801 ttaaaacgcg ctagagaaga cttaagttcc acactggctc tcgtaaagcc gatcgtagaa
     1861 gacgtaaaaa atagaggaga ctctgcactt cgagaataca ctcaaaaatt tgacgaggtt
     1921 atccctccta aatcctttgt tttggaaatt tctaaactga atcctaaaat cgatcctaaa
     1981 ctcaaaacgg ctctggtaaa agccgcaaaa aatatacgta actttcataa aattcaaatt
     2041 ccagaaaata aagaaattat aatacatgga aataaacttg ggatcctcca tactccgatt
     2101 gaatctgttt ccgtttatgc tcctggtgga aaagcattgt acccatctac aattttaatg
     2161 ggagtgattc cagcaaaact cgccggagta aaaaatatac aaattgtaac tcccccaaga
     2221 aaaggaactc tgccagacgg tctgattgca gccgccaaaa ttgccggagc tgatagaatc
     2281 gttatggcgg gaggcgcaca gggaattgca gcggtttctt atggaacgga aagtattcct
     2341 tcttccgaat ttgtggttgg tcccggaaat aagtttgtga ccgccgcaaa agtatattta
     2401 agcggtcaag gtgtaatcgg aatcgatagc ccagcaggtc cgagcgaggt tttgatcata
     2461 gccgacgatt ctgcagatcc tatgtgggtt gcggcagatc ttttgtctca agcagaacac
     2521 ggagaagatt ctgttgcaat tctttgtacg aattctttat ctcttgccca aaaagtaaag
     2581 gaagaagtgg aaaaggctct tatagaaaga cctaaaaggg gagagatgaa acgtaaatcc
     2641 atcgaagatc atggaaaaat attcgttttt tctaatttag aagaatgttt tgtattttca
     2701 aatctgtttg ctcccgaaca tctagagatc caaaccaaaa attttaaaaa ggatctaaaa
     2761 aaagtaaaac acgcaggttc cgtcttttta gggaattatt ctccggttgc catgggagat
     2821 tatattagtg gaactaatca tatacttcca accgcaggag ccgctaggat ttactcttcc
     2881 ttaggagttt ctacgttctt aaaacgggtt acttggcaag aggtttctaa gaagtccatc
     2941 caaaatttgt atccacacgt taaagttctt tccgaattcg agggtcttga cgaggaacac
     3001 ggaaattcgg ttagaatcag acggtaaaag attagaactt aagtatattt aaatattatg
     3061 attgtatgta aaacccctga agaagttttg gaccaagttc gtctatggaa agcccaaggc
     3121 aaaaggatcg gttttgttcc taccatgggt tatcttcacg aaggacacgc ctctttgttt
     3181 gaagaatgta tatccaaagc ggataaaacc gtggtttcta tttttgtaaa ccccgctcag
     3241 tttaatgatc cggaggatta cgccaaatat ccggtcaata cggaagggga tttgaaactt
     3301 tgtgaatcta aaaaagtgga tcttgttttt ttaccggaca aagaaactat atatcccgat
     3361 ggaattccag atattgtatt aaaaattcct aatttaatga aaagcttatg tgcggtttct
     3421 aggccagggc attttgaagg tgtacttctg gtaatttcta gactctttca ttttgtacag
     3481 ccggattttg ctttttttgg caaaaaagat tatcagcaat atctactcat ccgggagttt
     3541 tgtaatactt tggcctttcc gatagaagtc atcggttgtg aaacggtacg ttcttcccaa
     3601 ggtttagctc ttagttctag aaattctcgt ctaagtgaaa cagaaaaaga agaatcactt
     3661 ttgatttata gatctctcaa actaggagaa aatcaaattt tttccggaat aaaaaatccg
     3721 cttttggtta aagagatcat gaaggacgtt ttagattctt cttctaaaat tcgtctggat
     3781 tatttagaaa ttttgaatgc agatactctt gatcctttgg aagttttaga aggagaaatt
     3841 ttacttgcga ttgccgcttt tataggccca gtgcgtttga tagataacct tactttgagt
     3901 gttcctactt catgaaagat cttttgaaca tgataggcga tggggttttt tcaagatttg
     3961 aatcttctct taaaaaaaag aattctactt caaaaataaa atcttcattt gcggattctt
     4021 cgaatttaaa aactcaatcg aatttaactc taaagacaca atctgcttcg gcttcagaaa
     4081 aaaaaatttc cgtaaacacc gaagttgtag gttcggtata ttcggttact acgggaagcc
     4141 attctatatt agcttcttct ttatttcaaa aattgaatca aacgatttta gtcgtttccg
     4201 aaaataatac ctcggctgaa tttttattta gagaggcgct cagttttctt ccctctaatg
     4261 atctgattta tttgccgggg caggaagttc ttccctacga atacatgcgt tatccttccg
     4321 agatgaaacg agaaagaatt aaggccatcg caaagatact gagtggagaa cctgttttga
     4381 tatttacttc cgtttccggt tttctaaaaa ctcttcctcc gatacaaacg atgcaaggaa
     4441 gagcgatcgt tttaaaaaag ggaaaagaaa tcgatttaga atcccttctg attcaattga
     4501 tcgatttagg ttataaaaga gtacaggttt gcgaaacttt cggagagttt agtctaaaag
     4561 gtggaattct agatattttt tcttcgtatt ccacagagcc tgtgagaatc gatctttttg
     4621 gagaagaaat agaatcgatt cgtacttttg atccggatag ccagagatct atgactgatt
     4681 tagatcaggc ggttcttctt cctgcggatg aatatattct ttctgaagaa caaaaaaaag
     4741 aatatcagaa ttttctaaag tcttcggact cttctttaca tcttcctgaa attccggaag
     4801 gtaattatgg aatttattac gaggagctta ttccgttggt cagagaaaat cacggaatcc
     4861 tttcttactt ttcggaacca ccaattctta tttttccttc tgcaaactct gtcaaagaaa
     4921 gattgtttca tttggaaaaa gaataccttt ctctttttga aaaacgttct cgagaagttc
     4981 tatgtgctcc tcctgaaaaa cttttgtctt ttggagaaga atttaaggtt ctttccgaat
     5041 cgattggtct ttcttttgtg ggacttcctc ccagaaacga aaacgatctg gtttctttgt
     5101 taaaagaagc tccttcgttt aaaggtaaaa ttagagaggt aagagaaaaa atttcagaat
     5161 tgagggcaaa aggaggttgg aagatcgttt tgacttcttc ttttgaagct cagacaaaaa
     5221 ggttacaagg tctttttgaa aaagaaggtg tgattttatt aaatgaagat tctacagaac
     5281 ctcttccgtt tcatttggga aatcataaat cggatacgtt tttagttttg tccgaattga
     5341 gaaacggatt tatattagaa aatcagaaaa ttctaattct ttctgaaaac gacatttttg
     5401 gaagagaata taaacgtaag acacgtttta aaaaacaaaa tagcaaagcg cttcagagtt
     5461 ttatagatct aaaagaagga gactacgtag ttcatatcca tcacggtgta ggtaagtttt
     5521 taaaaataga aagaaccagc gctggtggta aagaaaggga ctttcttaaa ttagaatatt
     5581 cgggtggaga tagtttgttt gttccgttgg accagatttc tttggttcaa agatatattg
     5641 gtggaactga gtctcctcgt ttggatagtt tggggaaaag cacttggaaa aaaacgaaag
     5701 accgtgttca aaaagcggtc gaagccttgg cggaagattt agttcagatg tattccaata
     5761 gactcaagtt acaaggttat gcgtttcctc cagatacgat ttaccaagag gaatttgaag
     5821 ccgagtttga atacgaagaa actccggatc agatagaagc gattgaagct gtaaaaaaag
     5881 atctggaatc ttctaggccc atggatcgtc ttgtgtgtgg agatgttggt tatggaaaaa
     5941 cggaagtggc gattcgtgct gcgtttaagg tagcgatggc tggtagacag atcatgatgc
     6001 ttgctcctac tacgatttta gcattacaac attataatac atttaagaat cgttttgaaa
     6061 attatccagt tcgagtagaa ctcgtgtccc gctttaaaac tcctgcagaa attagagata
     6121 tattggccga tttttccgca ggtaaggtag atatggtggt tggaactcac gccattcttt
     6181 cttctaaatt aaaacctaaa aatttaggac ttttgattat agacgaagaa caaaggtttg
     6241 gtgttaatca taaggaaacc attaagaagt ttaagaattt agtggacgtt ctgactttga
     6301 ctgcgactcc gattcctaga accttacaca tggctttgac tggaatcaga gaactttcta
     6361 ttatcgccac tccacctaag aaccgtcagt cggtcgaaac ctatgtttta gaagaagacg
     6421 atgatctcat ttcggatgcg atcagaaacg agattcaaag gggcggtcag gttttttatc
     6481 tttataatcg cgtggagacg atcgaagagg aaactaatta tctgagcaaa ctcgttccag
     6541 aagtttccat tggaatttta cacggtcaaa tgacggaaga cgaaatagaa gaaactctgt
     6601 tggattttta caatcgtaaa tacgatattt tagttactac cacgattata gaatccggaa
     6661 ttgatatgcc taatgtaaat acactttttg taaaacgagc agatcttttt ggtctttctc
     6721 aattgtatca gattcgaggt agagttggta gaagtgatcg gaaagcattt gcttatatgt
     6781 tacttcctaa agatagagtt gtgacggaac aggcggaaaa aagactcaat acgatcttcg
     6841 aatatcagga attaggttct ggttttaagg tggcaatgcg tgatttagaa atcagaggag
     6901 ctggtaatct actcggaaag gaacaatccg gggacattat ggaagtagga tttgatcttt
     6961 atgtccgtat gttagaagac gcgatcgcta gaattaaggg agaagaaatc gtagtagagg
     7021 ttagaacttc tgttactttg aatacaaact tcttcattcc ggaaacatat atttctgata
     7081 caagacagaa gatagaattt tacaaaaagt tagaaggtgc aagagactta gatgagattg
     7141 aggaaattta ttctgaaatg ttggatcgtt ttggagaacc tccggaggat gcaaagacat
     7201 ttatactttt agaaaagatc agaactcttg catctaattt aggttttgaa ttcgtaacag
     7261 aaatgaaaga tgaaattaaa atgaaatccg gttcttattt tagaggagat catactaaaa
     7321 tcattcaact aatctctgct agaacaggac tcaccctcaa tcctaaggaa ccaaatgtat
     7381 tgatttttca aaccgaaaaa aagttggaaa aagaaaagct agacacttta atctttcttc
     7441 tttcggaaat gctaccttct aaaaaagtat agacgatcca ggcgcgaatc ctatctttgc
     7501 aacaggaact ttagtccgat gaaaaaaaac agtattctca tttttgtttc tattttgacc
     7561 gctttttttg cgagttgtgg agataattcc gaagtgattg aaaccttgga tggtaacaag
     7621 atcactgtga acagttttga agatacttat aatgtagcta tcgatgcgat gagccgagtt
     7681 caaaatatag aaaaagaaaa tcttctcgaa tttatttcta aagacatatc ggaagttccg
     7741 gaacaaatga gagctttgaa ttatcagttt caaaagaaaa atttttacga tcaatacaga
     7801 gacatgatga tcactacgat cgcagctgaa aaagacggtt ttacaaaacg ggacgacatt
     7861 aaaaagattt taaagtttca ggaaatgcag atcgtttctc aactttatgt aatgcatctt
     7921 gtagaaagta agattaaaat ttccgaagaa gaagcgatgg aagaatgtca aaaacttcgt
     7981 tctaaggaac ctcaaatcag ttctcttcct atcgatcgtt gtattctttt tgcaagagcg
     8041 aaattgaaaa aggataagtc tcaggaaatt cttccaaaag ttttagaaag aattaaagaa
     8101 caggttgcta tcaaacacaa tgataagttt gacttagatg ctttcttaaa gaaaaaaata
     8161 ggcggtgagg cggataaaaa agaatcctcg tctgcaacag gaactgctcc taaaacggaa
     8221 actcctaaaa ctaccgggca gtaatttcaa ttgaatccgt atctgaacgc ctttctgaga
     8281 agtatcattg aggcgatcac agaattttta ccagtgtctt ccacaggaca tcttttttta
     8341 ttcagttctt tttttccctt ttacggagag aatgtagaat ttgatgacct ttttgatata
     8401 ttcattcaga gtggtgcgat tctttctgtt ttatttttat atagagagaa attcaagtcg
     8461 cagattgttt cttctttccg atatatttta aaacaaaatt cagattcaga aggttttcat
     8521 tttttaattc aaatttgtat tggcgctttt ccgattttaa tcgccggttt tatcgcgaag
     8581 aagtttttag atacgatcaa agcaagaccg gatcttttag agattctttc gggagcttgg
     8641 atttttggag gagttctcat tctagttgca gaatggtatt ttcatcaaag accggaagaa
     8701 aaaaaatcaa ttggttttaa ggattctatt ctgattggaa tttttcaatg tatggctttg
     8761 attccaggaa tgtctagatc agctgctacg atcattacag ctcgtttttt aggaaaggat
     8821 actaaaagta gtgctgagtt ttcttttttt cttgccgttc cggttcttct tgcagcagga
     8881 atttataaat taattaaata tcgatctatt ctaaatggga atacgatacc agtattgatg
     8941 tttggttttt tagtttcatt tcttctttgt actttggtga ttcgttggtt tttacgttat
     9001 atacaaaaac attcttttag cgttttcgga gtttatagaa tcttgttggg ggtcggagtt
     9061 ctcgttctca ctaagttgat ttgatgagga gaataatctg acacggtatg cctctccgtc
     9121 tggttctgat tttatctttg ctactgatca agattcctat ctatgctcag tctacggatg
     9181 aacagactct tcgtttactt acgggtgggg ctggatccga ttcttctagt gatgataaaa
     9241 agttagctat actcagagcc aaaaatcgtc tactcggtaa atctatagac acacttccag
     9301 acagagaaat agacgatctt ttactttctc tcggactaac tcgggatggt tctcttttta
     9361 ctcgaagaaa acgtctacgt gcagctttgg aagaacccct tccgactgtt gtagatccaa
     9421 tggttcaact tccacaaact aaaaaagcgc ttcctatttc tattgaaaac gcttctgaag
     9481 gagaacttct ccaagtagat aaaaataagt ctggggtttt agttcttcgt ggtagggttc
     9541 gtttaaaact acgttcagga tctttagaag cagaaacaat cacagttgat agtgaaagac
     9601 aggaaattta tgcagaaggt gggatcgtct ataaggatgg tagggcgatt gtagaaggtg
     9661 ataagtttat ctatgatttt cgtttagaaa aaggagtggt ctataaaaca aaaggcactt
     9721 tttctcccgc tcattttatt ggagaaaaac tcaaaaaact agatgataaa cgttatgcgt
     9781 tagagatggg ttattttaca atttgtaatg ctgaaaagcc tcattattct tttaaggtaa
     9841 ataaactcta tatctacgaa gataaaactg taatggcgac taatgttcgt tatcaggttg
     9901 gaggtacgac cgttctttgg ttgccatttt tatacaatag caatttagga aatgggtgga
     9961 tcgctcaagc gggtaagaac aatacacagg gattattttt acaaacttcg tatcaatggt
    10021 ctacaattcc tacttttcca ttggctccta tgggttataa atttagagcg gatttttacg
    10081 aaaaaacggg ccaggcgttt catatggaga tgtggaatca aagccctgct ttgaattatc
    10141 taattgatat agcctacgcc aatcataaaa ggtatcaaac tactaccgcc tacgaagatc
    10201 gttttcataa tttcggagta ggtacaaccg cagttacaaa tcaagtggat ctgggggctc
    10261 tttattcggc ggacccgaac gcccctctta gaaatatcgg accggacgta gaaccttggt
    10321 ggaagggtag aatactttta aattctaaaa cgaacaatac ggaaaaagac gttacccgaa
    10381 acatcagttt acagtacgaa aattatacgg acaggctttt tgattacgaa tacggaaatc
    10441 gatatgaacc tgcaaataca ttacaatctc tttatactgc tagaaacgtt cgtatgggtt
    10501 ttattcgtaa taccttagaa tggaaattgg attatacgga aaacagaggg gacctttcta
    10561 tcaatatagg aatgaaacga aatcttctct attatatatt aaatcctgca gataagtctg
    10621 gatattttcc tacggtcgac acgataccta ctactacaat tcgaaattct tccgaaattg
    10681 gaaggattcc ttattttaat tcagcggttt attgggacgt ttttctaaat aacacaattc
    10741 taagatacta cggggctccg attcgggaaa atttaaaaat tcccactctg gacggttctt
    10801 ttcaagatcc ttggggagat tataaagaga acgtatttag gacacagtat tttactcagg
    10861 gtgaatctgg acttagaacc actcttaatt ttggaagtta tttggctttt actccaaacg
    10921 ctttttttgg agctaaaaaa caatctgcaa acgttagaaa taatacggcg gtgacaggtg
    10981 ttacggataa cgcgtttact tctttagaaa ggtatcttgc aagagaatct tacgaatatc
    11041 taagaacttc ttctaactta aggtttggaa ttccactttt attttttaat actacctatc
    11101 gaaaaactga aatttataaa cccgaactac aagatccgat tttaggtaaa accagacaac
    11161 acgaactgga actttctttg gaaagttacg ctttagaaaa ttttgaaata tccatcagaa
    11221 ccataagaga cttaagaagt ttttctgacg aatacaaacc ccagcctacg gatgcagaaa
    11281 gatggtattt tacagttgct cggttttctg gatattttga ctttttggat gggttacgac
    11341 ctaaacgagt ttccttattg gaaagaaaga gaagttttta ttccgggtta tttttaaata
    11401 acgattatgt acatcacaat ccaaaagcaa aaccacttta taatagtttg acggcttctt
    11461 acaagatggg aggttttaca cttccttttg tacgtttgat tcgtgaactg gaattaggtg
    11521 gaacttggta tcatgtttat aatagcccaa ttttagatgg ttatagagta ttcgtcaaag
    11581 cgaatgtaga ttttactcgg tatttaggaa ttgaggcgga attggattct agagttagtc
    11641 agccttggag atatacaaat caggttggta atacatacga tactttttac tacggaaacg
    11701 atcctaccat gtctgttgcc acgatcaatt tagatcgaac ctctcttcaa aaagatttgt
    11761 tagacggaac cggagtcaat ggaaacggtt caagacaaaa cacggctcta aatatcaatc
    11821 gatttatggg aacgattaaa tacaatcttc atactgcgaa ttttaggttg gggtatagta
    11881 tggatcttcg ttcggttcct ggaggaagaa cggacggact tgtttccttt tacgatcaat
    11941 ccgtattttt ctcgatttcg atcacggatt ttactttggg acaacaagat tcttcggaac
    12001 tgaccagagt tcgtttgttt agattccgaa aacgtccttt ccaagcgggg gacagcactg
    12061 gaatttcttc ggagaaccct tgattatgct aaaggaaaga agtcaaacat tcaaactgat
    12121 atttacaata ttagattttt caaatgcttt atttagcggt attttggcat tcgtttttag
    12181 attttatttt ttagacgaaa acggaacgga tcggcgttac gtagatattg aaagctatat
    12241 attccttttc tttttattag ctttttttca agtgattgtg tttattgcga tcgatcttta
    12301 tcatcctaga agaggtcttt cttttataga cgaatttttg acgattataa gcggggtatt
    12361 tctcaatctt gtattagtgc ttgccgtttt attctttttt agaggggact taggaagcga
    12421 acgattttcc agatatgtag tacttgcctt tgcgatgatc aacattttga cctcaagtat
    12481 tcttcattat attgccagaa tcgttttgcg tattcttcgt aaaaaaggat ataatttaag
    12541 aagtgtattg gttgtaggtg tttctgaaac ttcaaaacgt tttaacgacg cggtcatcaa
    12601 acatggaata tacggctata agatcttagg atttgttcaa acaaaaagtg caaaaccggt
    12661 tagcaaagaa atgaaagtgg ttggtaagat cgaaaagatc tcgcacgttt tagaaaaaga
    12721 aagacccgat ttagtggttt atactttgga accttcggaa ggagattatc ttaaagaagt
    12781 tttggacgcg tgcgatcacg aaggaattga ccttaagatc gttcctggtt tccaggaatt
    12841 catcaaagct cgtggaagag tagaagaaat ggaaggtctt ccagtaattt cgatccggaa
    12901 cattccgatt cgattaggat ataataaatt cgtaaaacga attttcgatc taaccttttc
    12961 gattcttttt attttatttt tttccccatt ttatttattg atggccttgc tcgtaaaact
    13021 aacttcgccc ggtccggtgt tttactatca ggaaagagta gggttggata ataagaagtt
    13081 taagatgatt aagtttagaa cgatggtcgt tcaagctaaa acccaatccg aaacgacttg
    13141 gacggttcag aatgatccca gggttacgag tgtgggaaga attctacgta aactttcttt
    13201 agatgaaact cctcagtttt ttaacgtttt atttggggat atgtcagttg ttgggcccag
    13261 accggaacgc cctcattttg tagaaaagtt taaaaatgat cataaacatt atatgagaag
    13321 acacgcggtt aaggcgggga ttacaggact cgcacaggtt aaaggtttga gaggagatac
    13381 ttcgattgaa gatagaattg ccgcggatat ttattatatt gaaaattggt ctatttggct
    13441 ggatttgaaa attattctac tgactccttt taaaggaatc atggacaaaa acgcatacta
    13501 aaacactctt gccgcaaggg gagaatcatg aacatcaacg aagattcttt gcaaaagatc
    13561 gccgaactct ctcgtttaaa aattcgttcc gaagagaaag aggccactct tcaagacttt
    13621 aacaaaattt tagaatatgt agatcagata aaaggtttgg acgtgagttc aatcaaggac
    13681 gacgaaattt acctacatca tgaaaatgca attcgtcctg atttggctgg taaacatttg
    13741 tcacgagaag agatagagtc atttgcacct tcttttcaaa atggatattt cgtggttcct
    13801 aaggtgatag aaacatgaac gaaatattaa aaaaatctta tgtggaattg aaagattctc
    13861 tgaattccgg aaaaatatct tccacagaac ttgtaagcgc ttgtatcaat cggattcgag
    13921 aagtagacgg tgctgtaaaa gcgtttctat acttagatga aaaaaaagta ttaaactccg
    13981 cagaagaaag cgacaaacgt agaaaagaag gaaagccact ttcggaattc gacggaatgc
    14041 cggttgcaat caaagataat atatgtattc gggatacgat cacttcttgt tcttctaaaa
    14101 tattagaaaa ttataaatct ccatttcacg caactgttgt agaaaaactt ttagaaaaag
    14161 gttttatatt atttccaaga actaatatgg acgagtttgc gatgggaagc tccacggaaa
    14221 attccgcctt tcagacaact cgaaatcctt ttgacctgga aagaattccg ggtggttcca
    14281 gcggaggttc tgcagcggca gttgccgctt ctatggttcc actggcactt ggatcggata
    14341 cgggaggatc ggttcgtcaa cctgcttctc tttgtgggct ctacggactc aaacctactt
    14401 atggaaccgt ttcccgttat gggcttgtag cttatgcttc tagtttagat cagatcggac
    14461 cattttctag agaactacaa ggttgtatag atttgtattc tgtaatttcc ggaaaagacg
    14521 taagggattc tacttctatc catcgtccca aattttcggc ttcggatgtt cagacccagg
    14581 attttaaagg attgaaagta ggggtcatta aaatgactcc agaaattcaa tctgaagtag
    14641 taaaatcgta tgataaagtt ctaaatcagt taaaagaaaa aggcgctacg ttagttgatc
    14701 ttgatttttc gaaattcggt tttgcaattc caatctatta tatcatagcg actgcggaat
    14761 gttcttccaa cctttcccgg tttgacggga ttcgttttgg atctagaaaa gataaaactg
    14821 gaaaactaga agatcttttt gtagattcta gaacggaagg atttggaccg gaagtaaaga
    14881 gaagaattct tttgggaact ttttctttgt ctgcaggtta ttatgacgct tattatggaa
    14941 ccgcacaaaa ggcaagggct ttgattcgta aggaatatga atctttcttt tcaaaagtag
    15001 attgtatatt acaacctact tctcctacga ctgcgtttaa gattggtgaa aaaacaaaag
    15061 atccaattca gatgtataaa gctgatattt ggactactag cgtaaatctc gccggacttc
    15121 ctgcaatgag tgttcctatg ggagcggatc aaaaagggct tccaatcgga ttacaaatta
    15181 ctactcctca ttttcaagaa ggaaaacttt tcggaattgc attagcactt tctacattag
    15241 aaggaatgaa tattcagttt ccggaaagta ttaaatgagt aatcttactg ccagagtaat
    15301 tccctgtctg gacatcaaag acgggcgtgt agttaaggga gtaaattttg taaatctagt
    15361 ggacgctgga gatccagtgg aatcggctgc gatctacgaa gagaatttag ccgatgaact
    15421 ttgtttttta gatataaccg cttcttcgga tagaagagag atattacttc atcttgtaga
    15481 gaggatagcc gaaaagattt tcattccttt tacagtagga ggaggaatta gaaccgtaga
    15541 cgacgtaaaa gccgttttag aaaaaggagc ggacaaggta tcaatcaata ctgcagcttt
    15601 tcaaaacccc aaattgttaa catattcttc cgaaatttat ggatctcaat gtatcgtttg
    15661 tgcaattgat gttaagcatg aaaaagaaag agatcgatac gaagtttttt tacacggagg
    15721 aagaacagca accggaaggg aggctttgga ttgggctcaa gaggccgccg aaaaaggtgc
    15781 tggagaaatt ttacttacgt ctatggatcg agatggaact agaaatggat ttgatattca
    15841 tcttctaaag aatttttcct cgtctctggg aattccaatt atagcatctg gaggggccgg
    15901 aaatccggag catatggtgg aagccatttt acgcgggaaa gcagatgcag tacttgctgc
    15961 ttctattttt cattttggag aatattctat ccgtgagact aaaaaagcta tggaagagat
    16021 gggtatttcg gttcgtttag attaaaatga tatttgtcta tagatgctga aaatggtttt
    16081 ctatttttgg aatgtgatag tttttgttag gcaatattat tttaacttga gtttgacgta
    16141 agaaaatcag ggcggaatcg gcttgctacg ggctttcagc tctggtcaat aaattgtatg
    16201 caggaaacat aatacaccat gccattttta gttttaatat agaacgcgat ctatagagag
    16261 cgttctgctg agttcaaacg cgatctgtcg agcgctcata gaagtgagac gctttcgttt
    16321 agagaacgat gcgtgaactc cctcacgtcg atttctttcg cgttatatcc aaatcacttt
    16381 attttataaa gcataagtaa aatataattt actcatgttt aaaattcagt gggatgtact
    16441 tcataagcca gtgttcattt acgagatatg attcgcgttt tttttaaatt tatttactac
    16501 aatgagtcaa tgatagctat aacttctcca aaatatgtgt ttctagaatc aacactggcg
    16561 tggctgctaa atgataactg gtagtgatct aaatctttta cgaattgtct ttcgggtgga
    16621 agtttagaag acattttgcc actggtggaa gtaactattc catcgttctt accggcaaag
    16681 ctaggtactt catcttttaa aatatcacaa ccgatgataa aagcagtccc ggaacctggg
    16741 tgacccttac actgagacat ttcaccataa aacgcagtaa cttttgagtc tttagacgat
    16801 tcacttaaaa gtctttctaa gtaggcatta gaagcgtctg gaataatttc actttcagga
    16861 acctgatacg atgtgcctaa cgcgtttgta taagcaaggt cttttccgcc cgccgttccg
    16921 gtcacaaatc cgattagttc acctaacgct cctaaatgtt ttctatagct aggagaagca
    16981 aaaggagaac ctaagtaagg agttccaaga cttacaataa aatcaataac gtcgtttgtg
    17041 ttgttagggt gataaagagc ggatctagca acaagaccac ccatagaatg agctaacaaa
    17101 attaccttat cgtcgggagt aaaaactgaa ttcagtttat cgatcagtct tctaccgtta
    17161 tgttccacgt agtccgaagt tcgatacgta aaagtataaa attcataagt tgtctgagtt
    17221 tcgaaaagat tttgagaata catttccaga gcatcgcccc agatttttct aatatttgca
    17281 acttttttag ctttggtagt aggaagttcg aaatttcttt cttcaaagtc ccagccgtga
    17341 atcaaaataa ctttcggttt attaaccttt aaatcaggat tggcaattgt gaattgatct
    17401 attataaaat cgtttttgga aacaatagaa gaaatgggaa tgaatttata aagttcgtgg
    17461 ttgaattcgt cccaaaaaga aaatccaaca ctttttaaaa tgtcttctac tgtatttgta
    17521 ttttctgctt ttggtttaca gtagaaaaat tgtaaaatac aaagaaagaa tattaaaatt
    17581 ttaaaaataa tttgaagtaa tctcatattt ttgataaacg aatatgagca gatatgcgca
    17641 agtgaaaatt taaaaactca aagtttattt aagaataatt ctatacttaa gtatattatt
    17701 taaattttat atattacttt ggttatgtta tcgttctaag taatcttagg tttattttta
    17761 tatagaaatg atgtcaaatg cgtctatttt tgtggatttg cagtttttag atattactca
    17821 gaactataaa taatgtactg atattttgca ctactgcatg aaacgggact tacaacataa
    17881 aataagaatt attttaacct gaactctata attagaaaat gtattctaac gtttacaatt
    17941 ccttccgcaa taaatcgaaa gcggctttgc cgcttattgt ctttagaatt tcctttgtgt
    18001 gggagaatcc tggaatattc aaaattttac tggtaaagcc tagatttgaa ttcctacgga
    18061 aaccattgta ttgcatgatt tataattttt taatattctt ttgttattat aattagagtt
    18121 gttaaaaaat taattctctg ttgtatggaa atggtcgatc gaagcagttt tgttaatttc
    18181 cattatgaaa ttttaaaaca actctatttt tgtatgagcc cccacatttt tgtgaaacta
    18241 gtgattattt ttcatatata gaatttatat gattgaagta taaacaacat gagtccggcg
    18301 taaggattcc atgattctaa aaaagttgga atctgtcgta ttcaagtggg aactaacaca
    18361 aaacttaggt ttgttccgta aaataatgtg ggaactctta caaatcacga ttttacgaac
    18421 aagttctaaa attgtaggaa ctcntacttt tagaaaattt ttactcatgt cgaacttacg
    18481 ttaaaatgga atttaaattt tgatgatggc cgcaaaacag agattttgtg caaaaatttg
    18541 attggataat gattcttttt gtattttata gtagttccca taatttacaa agtttaattg
    18601 taaatccacg atttgtaaga gttcctacat ttattttttt acgaaaaaaa ttgacctaag
    18661 ataaaacgga tttctctacg aattcacgtt aaactattga attggaaata ttatatatag
    18721 ttctgagtaa aacttcttgc ttttggaatt caacaaaaca ctgccgatcc tgagagaggc
    18781 attcgctgaa gttttctggg tgttcgacag atcgagtttt gggtcgagat gcagagttat
    18841 tacgattagg attaaaaata gacaaaaaaa ctaaatctct tcgaattagt ttttttgttt
    18901 tttagattta ttttttaatt ttactgactt ttgttttgta ctattctttt ttttggaaac
    18961 gaatgtttcg tttttctttt tttctaaatc aattttcgaa ccgttaagat aagtatggat
    19021 tctttctgct actttttccc aaccttcatc taacataaga ttgtgaccca ttccttgaaa
    19081 aatatccatt tccgactgat acgtgttagc cgttcttttg acttcccaag gaacaaaaaa
    19141 tctgtctttt tctccaccga gtacaagaag tggagtttgt atctgatctg attttggaag
    19201 agaaaaaatt aacatgtcta gaaatgcgag aaaagattcg tcttgggttt tagaggcgaa
    19261 ttgaatcgct ttttgtttgt cgagagattc tgaaaaaaat aattcactgc ctagtttagt
    19321 atcttctacg attggaaata aggaaagtgt aagtagaact ttcaaaaaac ggatcggatg
    19381 acggatcaat aattcaagtg taattctaaa aactccgtgc ggaggtacac ttgcaagaag
    19441 aactgctttg gaaacatgat ttttttctaa tatcttttga acgatcaatc cacccataga
    19501 atgcccgatt aaaataggaa attgaggcaa cttttttata acttcttcta cgtcttgaac
    19561 ataattacgg atcgaattcc atctaaactt tccgttttga tttgggcttt tgccatgccc
    19621 tcttaagtcc atcgtataaa catcgtaacc ggccttttga aagtagggga cgaaattttc
    19681 ttcccaacac caagaaccgt gccaagcccc atgaataaaa agaagaggag gatgtatttt
    19741 atttttttta agtgctttga attgtttgaa gtatatcatc tgaaacggaa tttttataaa
    19801 gttgctgttt tttttcgaga aattttcttt ttctagaata atttattcag atttcttaga
    19861 aaagtatgtg agctttttat gatttataaa aagaccgatt atagatggtt tcgtttttta
    19921 aagcaattcc taaatatttg agttttttta gaactataga atagtgttta aagttctttc
    19981 tgaaagggag cttcatttca aaagttataa tactttattt ataactatat aataaagtac
    20041 ctaatatttt gtatggaaac agctttttgt gataaaatta acggtactca atnttataga
    20101 gatcagtaat atatagatat gggtagtagt ttctacgttt tagtgatcaa ctgctaataa
    20161 caatcatttc taagtttttg tgttagttcc cacattttag gaaattggaa tattttgtat
    20221 atcaaactag tgtaggaact accacagact ttgtattttt ttaaatgtag gaactactat
    20281 tggtttctat ttagcatgag ttcgagataa gaaaaattag gaaaatcttt ttttactact
    20341 cggacgtatg aaaatagtac caatattaac ggcctaattt acgaaaaaat agtggtactt
    20401 aaaaaatgcc gcaaattcgg gatttacagt attttaaagc aagaccaaaa tattcaaatt
    20461 tttgaaataa tctaacacaa gtattttatt catgcttctg agtagtaaaa gtaatagttc
    20521 ctacaatttt agaatttatt tgtaaaatcg taatttgtgg tagttcccac agactaagtc
    20581 tcttagtgaa atttataaat ttgtaaatat ttttttaatt caatttatac atgagtttct
    20641 cgaatcaaaa agttttactg gattctataa aattaattac tataagtctt tattacaaaa
    20701 ccgctgtttg aatgtagaat attaggcact ctgatgtata gatttgagta gaaattttaa
    20761 ccataataga gcttttcaaa aatgaattct ccagctgttt ctgttttatg gaaacggtcg
    20821 attgaagcat ttttgttcat tgccactatg gaacttttca acaactctaa ttgaaaaaat
    20881 atttaaagac ctatatttac tgatttctac aaaactagat aaccgaaata ttgtgactaa
    20941 gttttggtta cgcgtcttcg ctataatcca atgcgaaagc gattgaagcg aaaattccga
    21001 aggaattgca gcggaaagcg cggtccggca gcgccggatt cgcccagatt ttctttcgtt
    21061 aaatttacgt tattgaagtg taaaaggttg aatattgaat tatatagttt tgaagtatta
    21121 gtttgtaaga atgaatttta taaaagtatt cgtttttgag tatttagaat ttatttctaa
    21181 aatttaaaat tacaattcta gcatatgaaa atcataccat ttcgaaactg tttcaagact
    21241 taaaatatag aatcccacac aaaaaaaaca acgatttcaa gttagatata attttttaag
    21301 aatttcttcg tttttgtaaa attgctgatt cattttctat tattattttc atgcatccga
    21361 atcgtaattc agctctaaat tttaacttac cgaaacatta aatttttatt ttaaactttc
    21421 actaaagtga ctttaaaaaa ttaagaagat gtgctctatc cctaacatct aatttcaaaa
    21481 taaaatcctt gctagattct gcttctccac cgtgccaaag tatggcttcc atcagatttc
    21541 tcgcccttcc atcgtgaagg tatctcgtat gaccgttcac ttcctcgaat aaaccgatac
    21601 cccaaagagg aggagttttc cattctcttc catttgcttc ttcgtccggt ctgttatctg
    21661 caagaccttc tcccatgtcg tgtaataaaa gatccgtata aggtcggatg atttgattgg
    21721 aaagttctgg aaaactttca ttcgatccgg tttgaatttt gggaatatga caatatttac
    21781 atcccgcttt aaaaaaaatt ttctttccta atagaacact tgtattatcc gcttttcgtc
    21841 ttgcgggaac tgctattaat tttagataat ttgtaattgc tgtgattcta ttttgagata
    21901 tttcagggga accgccgttt ctggaagcca cgcactcggc ttgaaagttt gtacaatttt
    21961 ccgttcgaaa catgggagtg gtaattccaa gatcacctaa gaaagcggca gaactttgtc
    22021 tcgacaaatc agtgttattt gctttccaac caaatcgtcc aagtgtttga ccaattccat
    22081 ttaagtttga gacgtagttt gctctacctg aaattccgtt ttcatcctta tcagatggat
    22141 ctgcaaagga aagaattgta ctttcgggaa tggcttctaa aagtcccagc cctataacct
    22201 gtggaggaat tctaacggaa gttcttgtat cgtttgcaaa aggaccatat cctaaatttg
    22261 aaaattctaa tataggagaa cgtaatgtat attttgtacc gtcttcaaat ttgccggtga
    22321 tttcctgata attcaatctt acgtctcctt ctttgggaac gccacgaacg gaattaggtt
    22381 gaaattgccc tccgtatctt ggttcggagt gatgagaatg atctcctaca ttgagccgaa
    22441 cgagactaaa ggttaaattt tcgccttctt cttcgagcgc acgaccattc ccagagtgac
    22501 agttcagaca agagtcggta tgaaagagag ggcctagtcc gtctctgtcc ggaatagcgg
    22561 cggaaaaacc aggagtccaa ggaacttcaa agaccgtttg tcccaccgta tattcggaaa
    22621 tagaacttaa ggaagcgctc ttagaaaatt gtcgaaatgc agattctcca aattcgaaac
    22681 tggtcatttt gatacctcct tgaaattctt ctcctacttc atatccccag tcgtcgttat
    22741 cggataggga aaggattgca atcaacgaaa ttgcgaattt acaatcgtta gaggaacaaa
    22801 atttcttttt tgaagtacag tttaacaaag acaaaaaaat aaaaaacaga gcgaccgaaa
    22861 acttgcccac tctgtatttt aaaaagatat aaattgatga aaaaaaactg aaattcaaat
    22921 tcattttaaa tttataatat tatggaaatt ttatgtatac tggatttggt gccccccagt
    22981 tgttttgtag atcggttctc cctaaagaac ctttaaaatt ccaaccccaa ccatagattt
    23041 ctccgtttcc aagaagtgcg aagttatggg tagcgccgca accgaaatga actacgttat
    23101 caatacctac tactgcttta ttcggctcgt aaactttttg agtatttgat tctccaagag
    23161 caaggcttgc catatttccg tttgctcccc aaccttttac ttctccattt tttaagattg
    23221 caaaactttg agttccgcca gcccaaatag acgcaacatc ttgaatattc aaaatttgtg
    23281 ttgggattgg agtgggtgga ggatttccat ttcctccgat tcctaattgg ccgcttgcat
    23341 ttaaacccca ggaataaatt tttccatcag acgttaacgc cagaatatga tctctaccgt
    23401 ttgcgatttg tttaattttg gaaaggcctt ctacttttac tggaacggat tgaaccgtgt
    23461 tagccggaga gataataccg ttgcctaaat ttccgtattg atttttaccc caaatataaa
    23521 cctctccgtt ttccgtaagg gcggcggaat gttccgagcc tgcaattact tggattacat
    23581 ttctaagttg tacaacatta actgggttag aagaaaagga attgcggttt aaattgtttt
    23641 ctccatttcc cagctgacct acattatttt ggccgaatgc aactacggtt ccgtctgatt
    23701 ttaaaaccaa cgcatgatta aaaccataag ctcccatcac ggcgtcgttg attccgggaa
    23761 tctcggtagg aggttgtctg tttccggggt cgcttgctct ggccgggtcc gtgttattat
    23821 ttccgattcc tagttgacct ttcgagttag ctccccaggt ataaactctt ccgttttgag
    23881 agattgccat cgaattattt tgattgaagt gaatgctgaa aatatctcgg attggatcta
    23941 ctttcacaat tctatcgttg ataccatctc ctgtagaaat acctgttccg agttgaccaa
    24001 agttatttct gccaactgta taaagttctc cgtttattag aaaaccagaa tgtgctccgc
    24061 ctgcgctcag tttggttccg aagtagaaat ggatttcttg agatagaacg aaaccatttg
    24121 attttttgaa acgaatttgg atcgtattgt gcccgttttt aggtttaaag gtaggggatg
    24181 tttggggaga agatggggtg gattgaaatg aaaataattt atttccttca tgaaagattt
    24241 cgaattctcc gtccgagttt gcttgaacta ttgtttctaa ttgatagacc gtaaggattg
    24301 atccttctcg aggggaaaga acttggaaag aaatttcgtt ttgggacccg gttgtctgag
    24361 agagtgtggc caaaagcaaa ggggcaatat cgattcgaga ttgaggacta caagagatga
    24421 accaaatggt atataaaatg aatgcaattt tttgtttcac gatttctcct aatatatgat
    24481 aatgagatta agaattattc tcatttaata atcaaaaaaa aataagggca ttgtgaacgt
    24541 caaggattcc tgaagttcta ttacctttgg atttgacaga gagtgtttta acaaaaaaat
    24601 cgtaacaatt cttttattgg agtcctctca aatgagtcat aagattcgct ttttgttcct
    24661 aatttctttt ttaactttga tttttcaaga ttgtaaaaaa gaacttaacg tttctatggc
    24721 tacgtccact tccttaagcg ataaactcgc gtttgttgtt cttaatggag aaaattggaa
    24781 accggaagat ggggccgaat ttgtaaaaat tcacatttat ccggatgaag gttttcagtt
    24841 aaaaaaagtg gaaatagatt cttgtaagtc tgaatttaac gacgcagtaa cggtttatat
    24901 caatttcgat gaaattagcg ccgcagctga tttttctgca aaaaaagcca ctgtaaattt
    24961 tgaaaaggcg gtgtttgcga gatccgtaac gattaatttt agaaagaaca aagaactttg
    25021 tattggagag gttcgttttt acgacgaaaa agataaacaa atctctttaa aacttcctaa
    25081 tatagtggaa ggttcggtta tcgcctcaga aactgcaagt ccggttcaat cttatgacgt
    25141 gatgaatctt tttgattctc gttatgaata tgcttgggct tcggataaaa aaggtaaagg
    25201 aattactctt gattttaaat ttaaagaaac tcaaaaattc aataaaatca aaatttggaa
    25261 tgggtatcaa agatcggatc aacactgtta ttcgaacggt agattaaaat ctgctacgtt
    25321 aaccggagaa gacggttata ttcaaaaaat tcaacttcag gacattcttg gtccccagga
    25381 aatcctatta gaaaaaacgt ataaaggaaa ttctttacgt ttaaccgtga acgatattta
    25441 cgaaggaaag atgtacaaag ggttagtact cagtgaaatt cgttttggaa aagataagga
    25501 ttggtttttg atcgatccaa tcaaaaggtc tcaaggtatc gctcagtcca atcatcttca
    25561 atttacctct tctaatttga atgagatttt aaatcgagga ttaagaggta ttgaaatttc
    25621 agattatcca gcggaaatgc agagtacgga aatgatctct tcttcggaga attcggatga
    25681 acagggaaat gtcaggacgg attcaacttg gtctttgaga atgagatctg acggttcttt
    25741 ttttatggaa ggggatacga gtgatcaaag tgaggaattt cgtaaaacga gtaagtttta
    25801 tgcaattgga aactatgaag tcaaaaagtc ttccgtggat tctctggaat tgagagtatt
    25861 tgggtatatg cgaaaatact catctacttt tatggagaag tatagtgata tggattgtaa
    25921 tggttgtggt agagattgta atatgggaaa tcaagatcct gataaaaagg aaattatttt
    25981 tcaagacttc attacgatta aaaaatggaa cggaaacgtt tatatccaaa atacaagttc
    26041 gagtcgtaag ctggattttc agatcttaga gatggctctt gagtaaattt cttttttagg
    26101 gaaattttat attctaaaat tttaggttat tttcaattga agaagttaat ttataaaatt
    26161 ctaattttga ttcttttttt agatttgctt ggttgtaaaa aagaaatttc taattctgaa
    26221 aatttggaac caatttcttt cgatccaaat cgacaaattc aggttcagat tctttgggag
    26281 aaaaaaaatt ttcctttaga aatggaactc tacgaggggg ctgctcagag acctgtggat
    26341 ctatgggcca caggaagtgt taaggatttg tcagaggccc ctgtttcttc taaaatagaa
    26401 ggatctgagt tttatctcaa acctggttct aaaaaaaaat ttgtattgat tgttagaaac
    26461 acaaccaaag aagattttta tttttttgcg gctcctcatt ctatgctgcc ggcggaaggt
    26521 tctttgggtt ttaagtttaa atgtctttgt gtcaatcacg ctttttatat tccttctaac
    26581 gaaatttggt atagagtaat tgaattgaga atcggaacag aggctttaag caaaggatta
    26641 aaaatttctc atacacttgt gggtatggac gaagatagag ttcgtcttta tcaaaaagga
    26701 atagggagcg gggctgcagt agaggattga tccattaatt ttagagtgaa tcttgaaaca
    26761 ttctaaaaat ggatttttga aaatattatt tggatccaaa atatattatt agaaacagat
    26821 actattatgt agatttaata ttcaataatt acttgcaatt tttagaatag aattgttaaa
    26881 aactccatag tttagattaa caaaactgct tcaattaacc gtttccatac aataaaaaca
    26941 gactgaaaat tcatttttca ataactctaa tgtaaaagta gcaattttta cagatttgat
    27001 cttggattat caatatagcc aatttaataa tgatatatat aacttctacg tatagttttg
    27061 aatccttttt tagtatatta tgtttctgat ccaattagaa tcttatcatt taggagaccg
    27121 gcttctttca atttgaatgt aaattttaat gcaatcgtaa ctaagagttt gtcccaaaac
    27181 ctgtcgagcg cctatagtga gaagctgagt tttccgctga aaatagagag gtgtttgctg
    27241 agttttttgc acgaacctta ggaaatgaga ttgagtttta taaaaatgta ggaactatta
    27301 ctacgaaaac ttaatgagat tagaactgct cgaaagttct taaattgtct aatgcgactt
    27361 aatttgtagg aactattaca ttttattaaa aatttctaaa gaattatcgt gtaaaattcg
    27421 ttgagacttt gggacaagct ttaagtttaa tgattgttcc gagccccgtt cattcgcaaa
    27481 actaaaatta acttggattc gatataacgc gaaaaaaatc ttttgccact ggttgcaaaa
    27541 actagaaaat tttacaaccg gactttgaat ttgtaaaaac tctagaattt ctaaattttg
    27601 aagttgaact tcactttaaa aaatcgtttt ttacgggtcc tataaagtta agtgccatga
    27661 attttaatcg taaactctgt ttcaatataa aatactggga actctatcct aacataagtt
    27721 cagcgtagga aactcatgat tctgaaaaaa aattgaaatc tgaattttac agatcgattc
    27781 tttaaatgta ggaactacta caaaacttag gtttgtctgt aaaatcatgt ggtgaactac
    27841 atcattttat aaaatagaat tttatgataa ttgaatctgt tatattccag tgtgggaact
    27901 attacaaatc gcgattttac gaactaattc taaaattgta ggaactcata ctcttagaaa
    27961 atttttactc acatcgaact cacgttcaaa tgggatttaa atttttatga tggctataaa
    28021 atagtggttt tgtacaaaaa tctgattaaa cgatattttt tgtattttat agtagttccc
    28081 gcaattttca aagtttaatt gtaaatcccg gatttgtgag agttcccaca gattaagtcg
    28141 cattacaaat ttttaaacat ttatttttta tggaaaaatc agtttttata aaacgaatct
    28201 attattccca actcacgtta ttctataatt ctgattaaac tgcgtttagg ttttaaaatt
    28261 ttttagatgt aaaaaacaaa aaagtaagcc tcgtaaaatc taagttaacg tcaattcggc
    28321 atagtaagaa agggatcgct tagcagaatg ctctcaaact aaagcatcta acttctatga
    28381 gtgttcgaag taactcagcg tctccatgga tcgttcgacg gatcgtgttt aaaactcagt
    28441 agaacgctct ctcctcctat gtttct
//
LOCUS       MGPDEMIB_6              1102 bp    DNA     linear       08-DEC-2021
DEFINITION  Genus species strain strain.
ACCESSION   
VERSION
KEYWORDS    .
SOURCE      Genus species
  ORGANISM  Genus species
            Unclassified.
COMMENT     Annotated using prokka 1.14.6 from
            https://github.com/tseemann/prokka.
FEATURES             Location/Qualifiers
     source          1..1102
                     /organism="Genus species"
                     /mol_type="genomic DNA"
                     /strain="strain"
ORIGIN      
        1 tcgttcccag tccttttaac ttaaagttgt aacctaaatt tgatatatca aatccagagg
       61 ttacgattaa atactgcatt ccgtagctca cttctacggg aattccttta acacttacgc
      121 ttccttttag ttctctactt ccagcaaata cagtatcatc aatgttcact ccgtcataca
      181 tcgatttacc gatctttttt gtgtctccgc tcagaccgtt aaaacttccc tggccaaagt
      241 tgtatttaga gccttgttcg tggtaatttt tcagccctcc catctcccct tcaaacatac
      301 ccttaaactc ttccggtaaa gcttggaacg ctgctaagta attctcctta ctcgcttcat
      361 acaatttctt ttgataactt tctatttcct tgttttgtac gtattcttct ttgatctcat
      421 tggttttgtt gctaaactgt gcaaacatac tttctacatt cttctgtaga ttgtcgatat
      481 agttttttaa gtcagcaacc ttgtttgcat caaagtttga attcggatcc attatatcca
      541 cgctcaagtt gcccggatta aacttcgtct ctattcggat atattgatat tctaaatcag
      601 gagaataact cgtgctcttc atcgcacttc cgtcaattgc tatttccccg ctatagatct
      661 ctctgtaggc ggtgatccct tctccatcca ctctaaatcc gtagcccgcg tctcttagat
      721 atttgtagtc gtctccgttc gtcagggatt ctaaaagtgt cttctgaaga ttagaacttc
      781 tttcttcgtt atctttttgt aatttctttg cgtaatcatc taagtattta gataccgcac
      841 tgttcgccgc tatgttcaga gcctggctac ttccttgtaa caaagcttgt aacgtggaaa
      901 gatcattgtt attcgttaca agtgaattca tgtgagaaag taactcgttt gccttctctt
      961 gtttctctgc taactctttc tcttgcgctt ggatgtattg gctcactcca ttagcactca
     1021 cttcttgggg taatgaactc tggatactcg caatcatctc ttgtagtccg tcgagtagcc
     1081 cctcccctat attcttctcc gc
//
LOCUS       MGPDEMIB_7             37680 bp    DNA     linear       08-DEC-2021
DEFINITION  Genus species strain strain.
ACCESSION   
VERSION
KEYWORDS    .
SOURCE      Genus species
  ORGANISM  Genus species
            Unclassified.
COMMENT     Annotated using prokka 1.14.6 from
            https://github.com/tseemann/prokka.
FEATURES             Location/Qualifiers
     source          1..37680
                     /organism="Genus species"
                     /mol_type="genomic DNA"
                     /strain="strain"
     gene            complement(622..1452)
                     /locus_tag="MGPDEMIB_00059"
     CDS             complement(622..1452)
                     /locus_tag="MGPDEMIB_00059"
                     /inference="ab initio prediction:Prodigal:002006"
                     /codon_start=1
                     /transl_table=11
                     /product="hypothetical protein"
                     /protein_id="X:MGPDEMIB_00059"
                     /translation="MIFALVKIGDRPFPPEPSPQNLTWQLLLIGFGLVNGMALVFIPL
                     GMYGSVFFTIIWLLFLFLPLLFLVIRLSTKFGNLLYIALFLSLLSAGVSSLYISHTIG
                     FFLGIPVGKNMDLSQGGEFGKNRILVFREVKILSDYISSRSAISKSKAEPQLTKTIYF
                     HVAPLVSSTWKKGDPVHVWVACEKMELPTCNWGSSVFFWGENLKHHSLYPYYKLSVQD
                     AGRIYKLTVSEYPTIFRPIADPEKKLVRAGMYGLSGLFFLNYSWFICIFLGQFFEKRK
                     "
     gene            complement(1456..2634)
                     /locus_tag="MGPDEMIB_00060"
     CDS             complement(1456..2634)
                     /locus_tag="MGPDEMIB_00060"
                     /inference="ab initio prediction:Prodigal:002006"
                     /codon_start=1
                     /transl_table=11
                     /product="hypothetical protein"
                     /protein_id="X:MGPDEMIB_00060"
                     /translation="MYQKIRIFSFLSILTLLLFFLPILAQMQTETYFNQLLAQTQTIV
                     SDPLLRDNWYEDQEKEEAIIYNKVMKYFRSNAHFVWKTDLYGRNYKFYKDGRVEFLVD
                     RDFREVFPDVSELDVHISEAKVMAERGEPYSAIRLLKGVGLCYRFQFGKLVPEGYKTA
                     TEELSRLIKHMAHKKMDVDSLTDPYGCVKKNILKIESDQFRFSLETTNNWKHFFPELQ
                     TPEGGTEGDHVWKVRRFYQSIGDDELAENKTQTSAKTKKIENKSEEEWEKIYRSQAEK
                     FLNYRPDRILFTIGLSYHPVAAIYTSKNYFQLWDLKRGINPRTIRETNFRRKKEDDSY
                     TTRFEIFHRDGRKVPMIILEKYYLRENRGLLFSVSGPEAQTDQIRQIWLQLNQKLIVE
                     "
     gene            4134..5201
                     /locus_tag="MGPDEMIB_00061"
     CDS             4134..5201
                     /locus_tag="MGPDEMIB_00061"
                     /inference="ab initio prediction:Prodigal:002006"
                     /codon_start=1
                     /transl_table=11
                     /product="hypothetical protein"
                     /protein_id="X:MGPDEMIB_00061"
                     /translation="MKQILSITLFMFLVGCVTENQESEKSSSVLSGVFNQQLLKLTLD
                     HEKNSSSITVYNVSYFVDSVGGMDSYPGTSNQPFKTITKALSLVKAGDSIFVAPGTYD
                     AASGERFPLIVPDEVQLIGDELGKGMVGGEQSTGYHGSGSFPRVGPTLISGFPTSTND
                     VRFNTITGKSLTIIAGFQIKNTYSNPMEGPLKGVAVFLQDAGTTIRNNTISALGINLN
                     IHNLVQGGGGHIITGNKITSAIRGIDGPGSVEGVPSRIENNIISQNLIGVLTNADGLD
                     FGGGSAGSVGNNILSCNSNCDLHIGSNQPGKTLYAMNNKWDHSPPTVSDLQPNVDIIN
                     SNYSVTILRTNGYTIATGACQ"
     gene            complement(5574..6908)
                     /locus_tag="MGPDEMIB_00062"
     CDS             complement(5574..6908)
                     /locus_tag="MGPDEMIB_00062"
                     /inference="ab initio prediction:Prodigal:002006"
                     /codon_start=1
                     /transl_table=11
                     /product="hypothetical protein"
                     /protein_id="X:MGPDEMIB_00062"
                     /translation="MAGPEKKETSDSKSVSKSPLKTFKIIIDPGHGGLDLKPREDHGD
                     KYDPISDKYLELYKAGASFKGTKEKTIVLELSKELKEILDLTKTEEGFKVFRSYMKSF
                     TNEDLPWIQIDSVMTRNENAEEKDYSLNEDPNAPYRLFDYPDKKNKQIQLGRISFINR
                     EKPNLVVSLHLNPSYKEHPGGMAAVLTPSYRTFYVLKGISEGKYAKEKFENSPWKDWM
                     VFKEGWSKLENAIADAWIYFHGYWPNQSGKKADLSAFEGYRQNMVSWKYKDLPGWEEL
                     AKVGGRGQYSKTHKHFVAEGKFWEREKAAPELWRREDGREGFGGDNHYASAELMRFVQ
                     YGLRKRKTEEKFPEPGPINKPYLSTYALPTFINAISAYLEIGYIDKENDMILMTKRKK
                     DVAISLAAGIYSLVHGMRIKKQNYPYVPVGKKINWKRYENRKEGNYFQIVSE"
     gene            complement(6983..7762)
                     /locus_tag="MGPDEMIB_00063"
     CDS             complement(6983..7762)
                     /locus_tag="MGPDEMIB_00063"
                     /inference="ab initio prediction:Prodigal:002006"
                     /codon_start=1
                     /transl_table=11
                     /product="hypothetical protein"
                     /protein_id="X:MGPDEMIB_00063"
                     /translation="MSSKYFRFFISVSVSALFFLTFSISAQTNASKEEAKGNELASAI
                     NDPKYQGDYLEEFHYARTLDSMKEKVKNDIHALATVTKNFGSNVQGSNEDLNSIWKQY
                     NDALHYYYRRQYVVAGRKMRETTESMDKLYTKFSDHYNKRTDQLLGECADTIVSVEQT
                     QNSSTQSASARSREISANHHKLQIAYYQMIQADRMRRDSRYKDSLMHFRIAKEYGISI
                     LSNLKPEEESKNIREKYKIDLSDNRNMVYSEVSDNKDAQKK"
     gene            complement(7988..8665)
                     /locus_tag="MGPDEMIB_00064"
     CDS             complement(7988..8665)
                     /locus_tag="MGPDEMIB_00064"
                     /EC_number="2.1.1.-"
                     /inference="ab initio prediction:Prodigal:002006"
                     /inference="similar to AA sequence:UniProtKB:P9WJZ7"
                     /codon_start=1
                     /transl_table=11
                     /product="Putative O-methyltransferase"
                     /protein_id="X:MGPDEMIB_00064"
                     /db_xref="COG:COG4122"
                     /translation="MSKGSPPGKYGTSIFLNGLEEKIDSDLIPRPIEILFQMEKEAAE
                     LGVPVLTPASGAVLRFFVENEQPKEILELGTGYGVSLFWMASGLKVSSKIVSLEREIN
                     YITKVRSYLEKHPFENLDIHLLKVHCLHYLKEICGNPNVSWTAKFVFVDCDKVLYPEI
                     FRILKRLQPDTAVFDNVLWHGRIFDPSRQAPSDKAVREFWNEVQNSNLAYTLFPVGDG
                     LLKIRFK"
     gene            complement(8662..9489)
                     /gene="rbn_1"
                     /locus_tag="MGPDEMIB_00065"
     CDS             complement(8662..9489)
                     /gene="rbn_1"
                     /locus_tag="MGPDEMIB_00065"
                     /EC_number="3.1.26.11"
                     /inference="ab initio prediction:Prodigal:002006"
                     /inference="protein motif:HAMAP:MF_01818"
                     /codon_start=1
                     /transl_table=11
                     /product="Ribonuclease BN"
                     /protein_id="X:MGPDEMIB_00065"
                     /translation="MYCKFQHKQYQFEGISEGGIRTSLYLPSLSLMFDIGAQNPNRIH
                     LDNLLLTHSHLDHSCGLPYYISQRSLRKLKSPKIFVPAPLKEPMQKILDLYSEIENFT
                     YAYELNAVSPGDKIDLDSNHFFSPHQTFHRVPSQGYTLYQKRKKLKKEFQSISQNELN
                     QALKEKIEVSELSEIPVISFSGDTKIEYVLEHEDVANSSILFIECTYIDNERNVAQAR
                     EWGHTHLDEILNNLSSFKNEKIVLIHFSKRYSVSYIREVLDKRIPKEERHRFHPFLP"
     gene            complement(9489..11162)
                     /locus_tag="MGPDEMIB_00066"
     CDS             complement(9489..11162)
                     /locus_tag="MGPDEMIB_00066"
                     /inference="ab initio prediction:Prodigal:002006"
                     /codon_start=1
                     /transl_table=11
                     /product="hypothetical protein"
                     /protein_id="X:MGPDEMIB_00066"
                     /translation="MKCLKDVMVYQTYNLELLEKYNFVFSRFLSYKDRFLNLYSRFYF
                     LPNRLFNFFRKRFLFKRKSFNLRMGSDLKRIGLKIKNYYSGIFYYSILLFIFTTSFLE
                     AAPGDFVKDVKIPSLTFEFPEVKVFGVGKGTEVYFLPGEEFPLRNLEIHIYAGVLYNP
                     NLPPEVPELFVQAWKHGGVPSAPGSKFIETLEGYGAKIDTDVNSEKIIFTISYLSRFE
                     KEVVPLIREFITSPLLNEEGFAVAKLNLEESIKRRNDKISDIAYRKTAELVYKGTVLG
                     KSVELDSLAKISSKDIKEYFDKTVSTSKRIVLLTGDLQKEEAEPLIASILPLRENFRK
                     ETSVKIDTQILKKNLDSLSFQVLGVDKEATQSVVMMTGILPAHRDPDFYAIQLANYII
                     GGGGFSSYLMQKIRSDRGLAYSSGSSTHFEKDYGVVYFTTQTKTSTTKEVYDLMREIL
                     SEETISKITEKELESAKQSIVNRFIFQFVDKMGILHNFLRFQEHGMPNDYLKTYRDKI
                     QAVTLGDLKRVGKKYFVSSSVKTILTGPKNITKGLNESVKHITPEERIP"
     gene            complement(11164..12792)
                     /locus_tag="MGPDEMIB_00067"
     CDS             complement(11164..12792)
                     /locus_tag="MGPDEMIB_00067"
                     /inference="ab initio prediction:Prodigal:002006"
                     /codon_start=1
                     /transl_table=11
                     /product="hypothetical protein"
                     /protein_id="X:MGPDEMIB_00067"
                     /translation="MCFILGILKLFIVCFKVQIFHHKKSSKVLIILGIYLCISNVSVY
                     ADTAIFSGLKKSLEEKTRTFQMENGLNVLMMKREDSPTIAVYTKFLVGSADETPEIAG
                     TAHLLEHMLFKGTKNIGTTNYEKEKPYLEQIAVWGKRLDTLRLKELEMKEKGEEPSDE
                     FKNQIETLKKRFYSLLELHRKFVISNEDNYIYSKNGGVGFNAYTSNDVTNYQILLPAN
                     RLEIWAKLESDRLKNPILREYYTERDVVLEERRMRVENRGLGILREKYLDAAFPEGHP
                     YRMPVIGYEKNLGFLDLEKTKTFFKNYYDPQRMVIAVVGSLDFDKTEKILRNYFGDLK
                     KGSLQPLKKTTQAGFNGSKFVSVVHPSTPSKIIGFHKPAFPHPDDAVFSIIDTLLAEG
                     ESGRLYKKLILEKQVAQGVYCWNGDPGDRFSNLFSIYITNNQNADQKKVENLVQEELD
                     KLKTELITSEELFRIKNQILGGYLRALDDNGKLADVLSLYQLLYGDWRELLRGYEELD
                     TVTPEDVQRVAKKYFVPENRTIAELNPPAKGAGN"
     gene            12884..13603
                     /locus_tag="MGPDEMIB_00068"
     CDS             12884..13603
                     /locus_tag="MGPDEMIB_00068"
                     /inference="ab initio prediction:Prodigal:002006"
                     /codon_start=1
                     /transl_table=11
                     /product="hypothetical protein"
                     /protein_id="X:MGPDEMIB_00068"
                     /translation="MRRIYFLFLSISVLTFHSVCVPADPEYRQKVLENIKDTGFISRE
                     FFQILVKVPLPTKDMGIKELRNQCRKIAETKRDEMAVSILLKEIRGNELIFSGPLPPD
                     LTSSLPPALPGQITTTTAASSAVPGSIAVSGSTGANPTTNPNQSTNQTTTATNTATST
                     PDPKAAEKNKEKEKQLAQDVLVYRGAFAWFLNSMFLFREDYTDATNCTFIYRNIQKDL
                     YANVIRKGLKPISKEEVSEAP"
     gene            13600..14034
                     /locus_tag="MGPDEMIB_00069"
     CDS             13600..14034
                     /locus_tag="MGPDEMIB_00069"
                     /inference="ab initio prediction:Prodigal:002006"
                     /codon_start=1
                     /transl_table=11
                     /product="hypothetical protein"
                     /protein_id="X:MGPDEMIB_00069"
                     /translation="MKSIQLFSIVTTLLLSIYHCSSSPSTEIENERPKKTTTVMEESN
                     ESSGDEFIKATEGFLNADTFQVVVSSLEGNADGAQDLARKRALNLLIAEKGDKFRPSD
                     KSVLKELVESKGQIIKSSGPIQGKIYFLFQISSPGLKTSLKR"
     gene            complement(14997..15437)
                     /locus_tag="MGPDEMIB_00070"
     CDS             complement(14997..15437)
                     /locus_tag="MGPDEMIB_00070"
                     /inference="ab initio prediction:Prodigal:002006"
                     /codon_start=1
                     /transl_table=11
                     /product="hypothetical protein"
                     /protein_id="X:MGPDEMIB_00070"
                     /translation="MKNSFHKQNRKESCQNSMKKLLLVCVLVCFVGVFAEEESPVRFK
                     LEKSFGNAYILKIIHPANFGVQKDAPHKIILNPRNGVKVEKADLKVKGKISEKKKEYF
                     ASVDPISLVVTGKGELEIQGKIYYCNFDKNICIPGKIQQVEIIQ"
     gene            complement(15677..16168)
                     /locus_tag="MGPDEMIB_00071"
     CDS             complement(15677..16168)
                     /locus_tag="MGPDEMIB_00071"
                     /inference="ab initio prediction:Prodigal:002006"
                     /inference="similar to AA sequence:UniProtKB:Q4UQD0"
                     /note="UPF0234 protein XC_3703"
                     /codon_start=1
                     /transl_table=11
                     /product="hypothetical protein"
                     /protein_id="X:MGPDEMIB_00071"
                     /translation="MSDPSFDVVSEISRPELTNAVTQALGEIKNRFDFKGSKSDIQLE
                     DEQLVLTSDNEAKLESVIDVLVSKMAKRGLGLKNFDFKSKIEPATGGTVRMKVKIRKG
                     MEKEQTKEVTRIVKESKLKVNATIMGECVRITGKKKDDLQEVIHLLKNSDLPFDVQFT
                     NYK"
     gene            complement(16165..19098)
                     /gene="alaS"
                     /locus_tag="MGPDEMIB_00072"
     CDS             complement(16165..19098)
                     /gene="alaS"
                     /locus_tag="MGPDEMIB_00072"
                     /EC_number="6.1.1.7"
                     /inference="ab initio prediction:Prodigal:002006"
                     /inference="similar to AA sequence:UniProtKB:O67323"
                     /codon_start=1
                     /transl_table=11
                     /product="Alanine--tRNA ligase"
                     /protein_id="X:MGPDEMIB_00072"
                     /db_xref="COG:COG0013"
                     /translation="MKPKSVSEIREIFLNYFKDKSHNVVPSSSLLPAGDPTLLFTTAG
                     MVQFKPLFTGAVELPYTRATSCQKCLRTTDLEVVGKTERHCTFFEMLGNFSFGDYFKE
                     EAIEYALDCSVNHFGFDKNKIWVTVYTDDDEAEKIWLSKGIPKERITRLGKKDNFWGP
                     AGDSGACGPCSELYLDRGIEKGGPNCATSGTCKPGCDCDRFLEFWNIVFNQFNQDTEG
                     NLHPLKQTGIDTGSGLERVALLLQEVDSVYDTNELRKIISFYEELSGISYEDKTLPEI
                     SEKKNNNQQISSQVRNETKSIQDSRKTAFRVVTDHIRSVLFSIGDGIYPDRTGRGYVI
                     RRLIRRATLFGRKLNFKEPFLYKLVDKVIEIYKARYPELQRNAAAITKTILAEEELFL
                     KTLELGLEKIESLVQKTKAEGKTIFSGADAFLLYGTYGFPAEMTEEIVAEQGLDFDKK
                     GFQEELEKDRQFSRESWKVNKVSLMTGLNVDKTEFLGYSSVSGKGNITHLFYNSPKSS
                     NSLSQVDSKLQSSTPAGTGSYDSKQVSSLKEGQAGAIVLNKTPFYPEGGGQVGDIGFL
                     RQGKNVFKVFDTQKENDSIIHFGEVLSGEFTVSQELEAEVEITRRERLKFHHSGTHLL
                     NGALRTLLGDHVLQKGSIVSPEYLRFDFSHPSSLTSEEIRQIESWVNESIRKNFPVET
                     KELSIEDAKKTGAVATFGEKYGERVRVVQMGDASIEFCGGTHVSRTGEIGYFFIKKES
                     SPGAGNRRIEGVCGPAVIETFQNRFSELTESVQNLNLKIKSELGEEGTKILILSFIPG
                     PDEIREKLEKEGASAVSFFRDLSENIATKIEENTSSFLKIKKNLAERDFENNTSVIEN
                     VLASSVDTGIGKIVSAIFEDKDPNSLKGLSDNLKVREKNLLVILGSRNSENASIVITC
                     SSELTLKGIHCGNLIKTACELLGGKGGGRPDMAQGGGKEKQNLESAIAGVINEAKQIL
                     TGERV"
     gene            complement(19182..19580)
                     /gene="rpsI"
                     /locus_tag="MGPDEMIB_00073"
     CDS             complement(19182..19580)
                     /gene="rpsI"
                     /locus_tag="MGPDEMIB_00073"
                     /inference="ab initio prediction:Prodigal:002006"
                     /inference="similar to AA sequence:UniProtKB:P21470"
                     /codon_start=1
                     /transl_table=11
                     /product="30S ribosomal protein S9"
                     /protein_id="X:MGPDEMIB_00073"
                     /db_xref="COG:COG0103"
                     /translation="MAPAKEIWAVGRRKTSVARAKIKEGSGKITVNHKDIKDYLQNRK
                     AIIEEAIRPLSLLNVQDKYDLNLNVTGGGTTGQVGAIRHALARAICRIKPEFRPAVKK
                     EGFLTRDPRMVERKKYGLHKARRGTQFSKR"
     gene            complement(19591..20040)
                     /gene="rplM"
                     /locus_tag="MGPDEMIB_00074"
     CDS             complement(19591..20040)
                     /gene="rplM"
                     /locus_tag="MGPDEMIB_00074"
                     /inference="ab initio prediction:Prodigal:002006"
                     /inference="similar to AA sequence:UniProtKB:P0AA10"
                     /codon_start=1
                     /transl_table=11
                     /product="50S ribosomal protein L13"
                     /protein_id="X:MGPDEMIB_00074"
                     /db_xref="COG:COG0102"
                     /translation="MSVLSKVHKTPSLTKENAVKGWFVVDAEGKTLGRLASGIAARLR
                     GKHKATFTPNQDCGDNIIVINASKVKVTGNKETQKKYYHHSRYPGGMTETVFKDLIAK
                     QPEKVIYEAVKGMLPKSKLGDKMLTHCKIFSGAEHNLQAQKPVKLDI"
     gene            complement(21028..21657)
                     /locus_tag="MGPDEMIB_00075"
     CDS             complement(21028..21657)
                     /locus_tag="MGPDEMIB_00075"
                     /inference="ab initio prediction:Prodigal:002006"
                     /codon_start=1
                     /transl_table=11
                     /product="hypothetical protein"
                     /protein_id="X:MGPDEMIB_00075"
                     /translation="MKRIILFYCLTLLPFVAGFSQETDKNKTCVYSYDHGNTKFGWKA
                     FKFTEKTGVGGSFDKIEVVGTTTGNSFENTFKGMKFTIDPNTVNSGNNDRDAKIKSAF
                     FYPMKKNGKIEGKVISVELSSDKTSGKGIIGLTLNGVTKKIDLNFTLQNGIQLDAKTN
                     LNLGDFKALSALDSLNKVCMDLHKGKDGTSKLWPEVELTISTKLKLDCK"
     gene            21717..22622
                     /gene="thiL"
                     /locus_tag="MGPDEMIB_00076"
     CDS             21717..22622
                     /gene="thiL"
                     /locus_tag="MGPDEMIB_00076"
                     /EC_number="2.7.4.16"
                     /inference="ab initio prediction:Prodigal:002006"
                     /inference="similar to AA sequence:UniProtKB:P55881"
                     /codon_start=1
                     /transl_table=11
                     /product="Thiamine-monophosphate kinase"
                     /protein_id="X:MGPDEMIB_00076"
                     /db_xref="COG:COG0611"
                     /translation="MKESEVIRILYPPGIVQTDDCYLDEEGRIYTTDTICEGTHFRIE
                     WSGPKEIAQKLVEVNVSDIAAGGGIPTKAFLNLGLSTQCSKEEWILPFSISLQESLSS
                     YNIELCGGDTYRSSSLNLTLTLIGVTTKPWKRSGGKDGDFLYLTGSVGLSLLGYKILK
                     EGLDIPEPLRSLALERHLTPKARLKVSKELSKNSPVSCCMDLTDGLLLDLPKLASSSN
                     LGLKIDLEKIPILSNILTYLSLGEVLSSGEELELIFLSPVELPKTLCETSLTKIGNTT
                     SDWKGVKFFQGNSEKTFEHLGFEHF"
     gene            23287..23541
                     /locus_tag="MGPDEMIB_00077"
     CDS             23287..23541
                     /locus_tag="MGPDEMIB_00077"
                     /inference="ab initio prediction:Prodigal:002006"
                     /codon_start=1
                     /transl_table=11
                     /product="hypothetical protein"
                     /protein_id="X:MGPDEMIB_00077"
                     /translation="MKPYTKNGLRKISILSTVILSIFILIHCKKDSDNNTNLLLATML
                     IDRNKAEFKLSSVSALWPLHESQTQDNLGFNPLGPVFWSI"
     gene            23639..23821
                     /locus_tag="MGPDEMIB_00078"
     CDS             23639..23821
                     /locus_tag="MGPDEMIB_00078"
                     /inference="ab initio prediction:Prodigal:002006"
                     /codon_start=1
                     /transl_table=11
                     /product="hypothetical protein"
                     /protein_id="X:MGPDEMIB_00078"
                     /translation="MVAYKSVANGGPAVGTETLENANWHLLHGGGEYGPCSTMMPVGL
                     TGGEGAFTNLDLHNPI"
     gene            23929..24378
                     /locus_tag="MGPDEMIB_00079"
     CDS             23929..24378
                     /locus_tag="MGPDEMIB_00079"
                     /inference="ab initio prediction:Prodigal:002006"
                     /codon_start=1
                     /transl_table=11
                     /product="hypothetical protein"
                     /protein_id="X:MGPDEMIB_00079"
                     /translation="MIHNGIRVGNVRRGDVGFSKGCPESWLTSPTYIYISMFNMSEMA
                     FSPNCSMQEALIDSTTGFFMTGFDDYITKPDQFYNPPPVPVPLWMAIHSHSNCPRSRI
                     DLLRRMHMFWSYHSIRPKARAECYSKSRSITSYSGMQTTETTYILRS"
     gene            complement(24603..25076)
                     /gene="rpsG"
                     /locus_tag="MGPDEMIB_00080"
     CDS             complement(24603..25076)
                     /gene="rpsG"
                     /locus_tag="MGPDEMIB_00080"
                     /inference="ab initio prediction:Prodigal:002006"
                     /inference="similar to AA sequence:UniProtKB:P22744"
                     /codon_start=1
                     /transl_table=11
                     /product="30S ribosomal protein S7"
                     /protein_id="X:MGPDEMIB_00080"
                     /translation="MSRRRGKVEPRKITPDPVYNDVQVAKFINCLMLSGKKSVAEQLF
                     YDALEIIQKKTGNDPYTTFREALENAKPQVEVKSRRVGGVTYQVPVEVRPERRLALGI
                     RWLIRYSRDRNEKGMAAKLAAEFIEAQKGTGSAIKKKEDIRKMAEANKAFSHYRW"
     gene            complement(25095..25469)
                     /gene="rpsL"
                     /locus_tag="MGPDEMIB_00081"
     CDS             complement(25095..25469)
                     /gene="rpsL"
                     /locus_tag="MGPDEMIB_00081"
                     /inference="ab initio prediction:Prodigal:002006"
                     /inference="similar to AA sequence:UniProtKB:P0A4A5"
                     /codon_start=1
                     /transl_table=11
                     /product="30S ribosomal protein S12"
                     /protein_id="X:MGPDEMIB_00081"
                     /translation="MPTISQLIRHGRQKQKKRTKSPALKSSPQRRGVCTRVMTFTPKK
                     PNSALRKVARVRLTTGIEVTAYIPGEGHNLQEHNVVLIRGGRVKDLPGVRYHIIRGTL
                     DTLGVDKRRNGRSKYGAKRPKA"
     gene            complement(25867..30081)
                     /gene="rpoC"
                     /locus_tag="MGPDEMIB_00082"
     CDS             complement(25867..30081)
                     /gene="rpoC"
                     /locus_tag="MGPDEMIB_00082"
                     /EC_number="2.7.7.6"
                     /inference="ab initio prediction:Prodigal:002006"
                     /inference="similar to AA sequence:UniProtKB:Q727C6"
                     /codon_start=1
                     /transl_table=11
                     /product="DNA-directed RNA polymerase subunit beta'"
                     /protein_id="X:MGPDEMIB_00082"
                     /db_xref="COG:COG0086"
                     /translation="MRSHNDFESITIRLASPERIKEWSYGEVKKPETINYRTLKPEKD
                     GLFCEKIFGTTKDWECYCGKFKSIRYKGVVCDKCGVEVTHSKVRRERMGHIELAAPVS
                     HIWYYRSVPSRMGLLLDMTVNQLKSVLYFEKYVIIDPADSGRNRGELIDEEEYHGYLD
                     EYGDKFVAGIGADAIKELLARIDVDAEARMIRQKIQDKDKISDKRILKRLEVLEAFRD
                     SGNRPEWMVLDIVPVIPPELRPMVQLEGGRFATSDLNDLYRRVINRNNRLKRLLALKA
                     PEIIVRNEKRMLQEAVDALFDNSRRKRAVKGKGNRPLKSISDMLKGKQGRFRQNLLGK
                     RVDYSGRSVIVVGPELKYHEMGLPKKMALELFKPFIMKRLVDLDLAPNIKSAKKKVEA
                     EDKEVFDVLEYVVKEHPVMLNRAPTLHRLGIQAFLPVLVEGKAIKLHPLVCHAFNADF
                     DGDQMAIHVPLTPKAQLETWMLMLSPHNILNPANGHPICGPTQDIVLGIYYLTSELPS
                     EPGVPLKSFSNLEEVHYAIDRGVVEFRTKISVYHQGKILETTPGRLIFNTILPEGYAY
                     VNRPLSDKETNRIIADVYDKYGPAKTVLMLDDIKKLGYRYATLFAPTISIEDIRVSPG
                     KVGLVGDANKEVEKADSEYRKGIITNEERRKKVIEIWTKTNDLITESMFKELEKDKGG
                     FNPVFIMAASGARGSKQQIRQLAGMRGLMAKPSGEIIELAIRSNFREGLSVLEFFIST
                     HGARKGLADTALKTADAGYLTRRLVDISQDVIISEDDCGTEESISLGVVKEGENVIVS
                     LNDRVFGRYTAEDVIDPVTDQVVYPRNTLITREVGQKVENLGYDKIRVRSPLTCESKQ
                     GVCIRCYGMDMARLIPAEIGEAVGTIAAQSIGQPGTQLTMRTFHIGGAASAKVQEKEH
                     KVSYTGIVNNINGRLITNEKSQSVFSRRGSIVIQRLIQQYKTEELSNLRVENGQKVDK
                     GELVATSPAGENITSEMPGTIHIENGLFRILGEEAVIPVKTGTIVNVKVNDITQPNQP
                     LAEFDPYNEVGISEIDGTVQWMDLEIGKNVRRDEDLRTSNILLKVIEQRREKLNPRIA
                     VISGGSREEYSVPVDAIISVQDGDKVKAGDILFKIPTVAEKTRDITGGLPRVDELFEA
                     RRPKDATTLAETDGKIEISGEIVKEKRVLYIHPDNPDLEKVKVTIPIGKQIRVRNGDF
                     VKRGDQIDDGNLDPHDILRVKGVTALQVYLVQEVQEVYRLQGVHINDKHIEVVVRQML
                     RKVLITDSGDTSFVNQQQIDRLVFNEENKRVIAEGGSPAESVPILLGLTKASLNTESF
                     FSAASFQETTKVLTDAAIKGKTDNLMGLKENVIIGHMIPAGTGTKKYKDIAVFKSAYG
                     DLDRPLEEEEEEEIPQAIAEESDAEE"
     gene            complement(30085..33765)
                     /gene="rpoB"
                     /locus_tag="MGPDEMIB_00083"
     CDS             complement(30085..33765)
                     /gene="rpoB"
                     /locus_tag="MGPDEMIB_00083"
                     /EC_number="2.7.7.6"
                     /inference="ab initio prediction:Prodigal:002006"
                     /inference="similar to AA sequence:UniProtKB:P37870"
                     /codon_start=1
                     /transl_table=11
                     /product="DNA-directed RNA polymerase subunit beta"
                     /protein_id="X:MGPDEMIB_00083"
                     /db_xref="COG:COG0085"
                     /translation="MYGQVERKRVNFGKITNLDYLPNLIQIQKRSFDWFLQADVKDET
                     KRRHQGLEAVFRETFPIESPNNDMIMEYSHYILGEPKRSPQECKDTDATFAMPLKAVI
                     RLIIKETGEIREQTVYMGDLPVMTEQGTFIINGAERVVVSQLHRSPGIFFSYDMERDV
                     FSARVIPYRGSWLEFEMDNKGILIAKIDRKKKFPATLLVKSLGHGTNEEVLRLFYSSK
                     KEKIAGATSKDLKKILGRRTINDIINMETGEVMLEAGSKINEDNISILKEMKVKEVEL
                     IEFPKGKDNPILINALEKDGVNDYEDAILKFHSLMRQGEPSTIENATTELTRLFFSPK
                     TFDLGEVGRYKINSKFEFNNPKEFSGEKSRVLRPADIIETVRYILNLFSETENYYPDD
                     IDHLGNRRIRSVGELISNQLKTGFSRVERVIKERMTVQEIETQTPQLLISIKPITAVI
                     NEFFGSSQLSQFMDQTNPLAELTHKRRLNALGPGGLSRDRAGMEVRDVHYSHYGRMCP
                     IETPEGPNIGLILSMSSYARVNDYGFLETPYRTVKNGKVTGQIEHLTADKEEYHYIAQ
                     ASGVIDEKGELKNKLISTRHRGDFPFRNPSEIQYMDLAPLQVVSVSTALIPFLEHDDA
                     NRALMGSNMQRQAVPLLREEAPFVGTGMETRAAYDSRICIVNKHDGVVTSVDAENIVV
                     ERKGGKESDTYQLTKFKKTNQGTCFNQKPIVGVVHSEINGKVSKVSKEKIEVTGENGE
                     LKEYVLQIGSKQYSPIVSAGEEVKRGSTLAGQVVVGEKLDEMGNILVKGTVLADGPAV
                     DNGVLALGRNVLAAFMPWEGYNFEDAILISERIVRDDVFSSIHIEEFEIQARETKLGP
                     EQITRDIPNLSDKAFRDLDETGVIRIGAEVKPGDILVGMVTPKGETDLTPEYKLLHSI
                     FGEKAKDVRDSSLRMPNGFEGTVIDIKRFSRENQDELPAGVEEMVKVFVARKRKLLVG
                     DKMAGRHGNKGVVARVMAEEDMPYMEDGTPLDIVLNPLGVPSRMNLGQIFETQLGFAA
                     SKLGISFETPVFDGAEESDVDNFCKEANLPLNSKFKLYDGRTGLPFMNEVFCGYIYIL
                     KLAHLVEDKIHARSTGPYSLVTQQPLGGKAQFGGQRLGEMEVWALEAYGASHTLQELL
                     TIKSDDMLGRARIYEAIVKGIHSIKPGIPESFNVLVQELRGLALDIIITDSEGNTVDI
                     SDYEDEYSKSKKKIKFETIENA"
     gene            complement(33988..34371)
                     /gene="rplL"
                     /locus_tag="MGPDEMIB_00084"
     CDS             complement(33988..34371)
                     /gene="rplL"
                     /locus_tag="MGPDEMIB_00084"
                     /inference="ab initio prediction:Prodigal:002006"
                     /inference="similar to AA sequence:UniProtKB:P55834"
                     /codon_start=1
                     /transl_table=11
                     /product="50S ribosomal protein L7/L12"
                     /protein_id="X:MGPDEMIB_00084"
                     /db_xref="COG:COG0222"
                     /translation="MSTEALLEQIGKLTLVEAADLVKKMEDKFGISAAAPVAVAAVGA
                     APAGAGAAEEASTFNVILKGFDSAKKIEVIKLVREITGLGLADAKGLVEAGGKAVKEG
                     VAKAEADDLKKKFEGAGAQIELKAS"
     gene            complement(34421..34954)
                     /gene="rplJ"
                     /locus_tag="MGPDEMIB_00085"
     CDS             complement(34421..34954)
                     /gene="rplJ"
                     /locus_tag="MGPDEMIB_00085"
                     /inference="ab initio prediction:Prodigal:002006"
                     /inference="similar to AA sequence:UniProtKB:Q6N4R7"
                     /codon_start=1
                     /transl_table=11
                     /product="50S ribosomal protein L10"
                     /protein_id="X:MGPDEMIB_00085"
                     /db_xref="COG:COG0244"
                     /translation="MANQEKIEAVALLKGKLETRNNFILACYSGLTVEEITGLRAQLR
                     KEGSEMKVLKNNLFLRALKESGAHKDKNITFGSEYQGPLAAIFAKDNLPAIAKVCKDF
                     AKNNKNLIVKAGYMDGSVLDANGVDAIAGLPSREQLLAQIAGGINGPARTIASGINQI
                     IASLARAIQATAEKNNA"
     gene            complement(34982..35674)
                     /gene="rplA"
                     /locus_tag="MGPDEMIB_00086"
     CDS             complement(34982..35674)
                     /gene="rplA"
                     /locus_tag="MGPDEMIB_00086"
                     /inference="ab initio prediction:Prodigal:002006"
                     /inference="similar to AA sequence:UniProtKB:Q99W68"
                     /codon_start=1
                     /transl_table=11
                     /product="50S ribosomal protein L1"
                     /protein_id="X:MGPDEMIB_00086"
                     /translation="MQRGKKYRTHKEKVDSTKFFSIDKAVELAKSTSYTKFDGTLEIA
                     TKVNYKSLQNIRGTISLPHGTGKKIRVLVFCKGDKQNDAKAAGADFVGDTDLIEKVAG
                     GWTDFDACVATPDMMKDVGKLGPILGRKGLMPKPKAGTVTTDVAKAVNELKAGRIEYR
                     PDKGGVVHLGVGKVSFDNTKLIENIRTVVQTLMRDKPSDAKGEYLKTFSISPTMGVGV
                     KVDVKELVNTSI"
     gene            complement(35681..36109)
                     /gene="rplK"
                     /locus_tag="MGPDEMIB_00087"
     CDS             complement(35681..36109)
                     /gene="rplK"
                     /locus_tag="MGPDEMIB_00087"
                     /inference="ab initio prediction:Prodigal:002006"
                     /inference="similar to AA sequence:UniProtKB:P29395"
                     /codon_start=1
                     /transl_table=11
                     /product="50S ribosomal protein L11"
                     /protein_id="X:MGPDEMIB_00087"
                     /db_xref="COG:COG0080"
                     /translation="MAAKKVVKQIKLQVEAGKANPAPPVGPALGQAGLNIMEFCKQFN
                     ERSKAQIGLKLPVVITVFSDRSFTFITKSPPAALLVKKAIGLETGSATPHTHKVGKIT
                     RKQLEEIAKTKMEDLNANDIDAAVNIIAGTCRSMGVTVEA"
     gene            complement(36136..36681)
                     /gene="nusG"
                     /locus_tag="MGPDEMIB_00088"
     CDS             complement(36136..36681)
                     /gene="nusG"
                     /locus_tag="MGPDEMIB_00088"
                     /inference="ab initio prediction:Prodigal:002006"
                     /inference="similar to AA sequence:UniProtKB:P35872"
                     /codon_start=1
                     /transl_table=11
                     /product="Transcription termination/antitermination
                     protein NusG"
                     /protein_id="X:MGPDEMIB_00088"
                     /db_xref="COG:COG0250"
                     /translation="MGTKKWYALQTYSGHENKVQKNIEKLIQQKKLEEKIFQVKIPTM
                     DVAEMKNGKKKVTKRKLMPGYVLIEMEMDDDTRFLIQSLPSVSTFVGSKDGGPEPLSL
                     EEVKNLFSESGDVASEEPVAPKILFKVGDSLKIIDGPFANFTGLVDEIFPDKGRLRVK
                     VEIFGRSTPVELDYLQVKTEN"
     gene            complement(36947..37019)
                     /locus_tag="MGPDEMIB_00089"
     tRNA            complement(36947..37019)
                     /locus_tag="MGPDEMIB_00089"
                     /product="tRNA-Trp"
                     /inference="COORDINATES:profile:Aragorn:001002"
                     /note="tRNA-Trp(cca)"
     gene            complement(37030..37101)
                     /locus_tag="MGPDEMIB_00090"
     tRNA            complement(37030..37101)
                     /locus_tag="MGPDEMIB_00090"
                     /product="tRNA-Thr"
                     /inference="COORDINATES:profile:Aragorn:001002"
                     /note="tRNA-Thr(ggt)"
     gene            37420..37644
                     /locus_tag="MGPDEMIB_00091"
     CDS             37420..37644
                     /locus_tag="MGPDEMIB_00091"
                     /inference="ab initio prediction:Prodigal:002006"
                     /codon_start=1
                     /transl_table=11
                     /product="hypothetical protein"
                     /protein_id="X:MGPDEMIB_00091"
                     /translation="MKTPVLGAKAESKKFHGVCNETPSSGAGGFHLNQGCLRENLVQG
                     KSCFLKLRFCIFIKTFQTKTLSLLNNTSSI"
ORIGIN      
        1 ctgtcgagcg cccatggaag cgagacactg aatttttcga actgccctta ggaaataaaa
       61 gattgagttt cacaaaaatg tgggaactac tacaaaaatt taacgaaatt agaactactc
      121 gaaagttcgc aaattgctaa atgagactta atttgtagga actactgtac tttattaaaa
      181 atttctaaag aatgatcgca taaaattctt tgaggttttg ggataaactc ttattataat
      241 ttctaaaaaa caataccgca aatttttact acaaaatctg ttattgtaac tttttatttc
      301 taatagagtt taaaaaaaca tagtggagat taacaaaact gtttcgatca accgtttcta
      361 tacaacggaa accgatggag aattgatttt ttaacaactc tcatgatttt ttggattcgc
      421 agaacctttc tataaaacct aaaaataaag gtttcaccca aaacaataaa cacttttact
      481 caaacagaac gttgggataa aaatttattt aataagggtt tattcttttg ctacaaaaat
      541 gtataaaaaa taatacttta aatttttgaa aaaaagactt ttacaaaaaa atataatatt
      601 caaaaaatat aaattaaaaa ctcattttct tttttcaaaa aactgaccta aaaagataca
      661 aatgaaccaa gaataattaa gaaaaaaaag tccagacagt ccatacattc cggctcgaac
      721 gagtttcttt tctggatctg cgatcggcct aaaaattgta ggatattccg aaactgtaag
      781 tttatagatt cttcccgcgt cctgaacaga aagtttgtaa taaggatata aagaatgatg
      841 ttttaaattt tcaccccaaa aaaagacaga acttccccaa ttacaagtcg gaagttccat
      901 tttttcacaa gcgacccaaa catgaactgg atcacccttt ttccaagttg acgaaactaa
      961 tggagcaaca tgaaagtaaa tcgtcttagt aagctgtggc tccgcctttg acttgctaat
     1021 ggcagatcta gaagagatat agtctgaaag aatttttacc tctctaaaca ccaaaattcg
     1081 attttttcca aactcaccgc cttgtgaaag atccatgttt tttcctacag gaattcctaa
     1141 aaaaaatcct atagtatgac tgatataaag agaagaaacc cccgccgaca gaagacttaa
     1201 aaataatgca atgtagagaa ggttaccaaa ttttgtgctg agacggatga ctaaaaaaag
     1261 caaaggaaga aataaaaata aaagccaaat aatcgtaaaa aaaacagaac catacattcc
     1321 aagaggtatg aatacaagcg ccattccatt tacaagacca aacccaatca acaataactg
     1381 ccaggttaaa ttttgcggag atggttccgg tggaaaagga cgatctccaa tttttacgag
     1441 agcaaaaatc atgattcatt cgacgataag tttttgattc aattgcaacc agatttgacg
     1501 aatttgatcc gtctgcgctt ccggccctga gacggaaaac aaaagtccac gattttctct
     1561 taaataatat ttttctaaaa taatcatagg aacctttctt ccatctctgt gaaaaatttc
     1621 aaaacgagtc gtataagaat catcttcctt ttttcttcta aaatttgtct ctcgaattgt
     1681 tctaggattg attccacgtt tgagatccca aagttgaaaa taatttttag aagtataaat
     1741 cgccgcaacc ggatgataag aaagtcctat cgtaaatagg attcgatctg gtctgtagtt
     1801 aagaaatttt tcggcttggg aacgatatat tttttcccat tcttcttcac ttttattttc
     1861 tatttttttc gttttggcag aagtctgagt tttgttttct gccaattcat catctccaat
     1921 cgattgataa aatcttcgaa ccttccaaac atgatcccct tcggttccac cctctggagt
     1981 ttgcaattcg gggaaaaaat gtttccaatt gtttgtagtt tctaaagaaa atcgaaactg
     2041 gtcgctttca atttttagaa tattcttttt tacgcaacca tacggatccg taagactatc
     2101 cacgtccatt tttttgtgag ccatgtgttt gattagccga ctcaattctt ccgtcgcggt
     2161 cttgtatccc tctggcacaa gttttccaaa ttgaaatcga taacaaagtc cgactccttt
     2221 taataaacga atggcagaat acggttcacc gcgttctgcc attacttttg cctcgcttat
     2281 atgaacgtct aattcggaaa catctggaaa cacttcccta aaatcccgat ccaccaaaaa
     2341 ctctactctt ccgtccttgt aaaacttata gtttcttccg tataaatcag ttttccaaac
     2401 aaagtgggca ttagatcgaa agtatttcat tactttgtta tagattatag cttcttcttt
     2461 ttcttgatct tcataccaat tatctcgaag taaaggatca gaaactatag tttgtgtttg
     2521 ggccaaaagt tgattgaaat aggtttccgt ttgcatttgt gccaatatcg gcagaaaaaa
     2581 aagcaaaaga gttaatatgc ttaaaaaact gaatattcta attttttgat acaactgtat
     2641 ccaccatcta tatttgaatc taaaaattta tattatgaaa aaagaatcac attctccaga
     2701 aaaagtccat tcactataaa aatcctagaa ttaaatccaa tttattagtt atgaaacctg
     2761 cccttagtag tccgagtata atattttacg ctgacataca gtttttatag gttgtaaaat
     2821 acaaaaagcg atttttttcg attacacttt ttcattttag gagtatttaa aagtatacta
     2881 tcatttttaa atcgtttgaa catgatacat taaaattttg ccacttaaaa ctatataata
     2941 gagcacccaa tatctcacat tcaaacagtt ctttatgatg aacattttca acattcaatt
     3001 ttatagggat taataatatt agagttgttg aaaaatttta tagtggagtt taacaaaact
     3061 acttcaatcg acagtttcca tacaacggaa atcgatggcg aattaatttt tcaaaaactc
     3121 tattttaaaa gaaccaacct ctattcaatg aatttttaat ccaattgatg tccgtaaaac
     3181 agtagtttca tacctaaatt tgattggaca tcattctttt tagattgaat agagatctct
     3241 attttataaa atgaatttcc tacttccttt aagaactcaa gttaaaatat gcacaaacaa
     3301 atagttacat caaaatatag ctatatacta tttagagtaa attaacgaca agataatatc
     3361 tagattgatg gaaagatata accttcaata tcttatctat cctacaagca agcaaatcaa
     3421 ttattttaat gaatataaaa gataaataaa gaggtgatct gattcatttg agacaataaa
     3481 cttttaaaat aaatttagat aatctgaaat tatgaaaaaa ttgatcacag tcaaaatgaa
     3541 tagagttgtt gaaaaatttc atagtggcga ttaacaaaac tgcttcaatt gccgatttac
     3601 ataaaataga aacagataga gaattaattt agaacttgtc cccaaaccgt ccactactac
     3661 gaaaatttaa cgacattaaa acagctcgaa agtttgcaaa ttgctaaatg cacctaattt
     3721 gtaagaacta ctacattcta ttaaagattt ctaaagagtt atcgcataaa attctttgag
     3781 gttttgagac aaactctttg taaagctaat cgtttttatt atattctatt ttttgcatgc
     3841 attttttatt cgttctattt tttcattcct ctattttttt agtttttacg aagttcaagt
     3901 atcactcact tactctctac attttaaagc cctttctaca ttctttatct tcatgaaatc
     3961 gttgttttgc gattgtaatt caaaaaaaat tattttataa aagttctcta cacccaaata
     4021 gttaaaacat atttttttaa tatatagcgt atatttcaca tttttaacac gtttattgtt
     4081 ttaattgttg aattatgact tatattatca aaatttcgaa ttcaggaaaa aaaatgaaac
     4141 aaattctttc aattacacta ttcatgttct tggtcgggtg tgtcacagaa aaccaagaat
     4201 ccgaaaaatc ttcttcagtt ctttcaggag tttttaatca acaactatta aaacttacgc
     4261 ttgatcatga aaaaaattca tcctctatca ccgtatataa cgttagttac tttgtcgatt
     4321 cagtgggagg aatggattct tatccgggga cgtcaaacca acccttcaaa acaatcacca
     4381 aagcgttatc attagttaaa gctggagatt ccatctttgt ggcacccgga acctatgatg
     4441 ctgcttccgg agaacgtttt ccacttattg tacctgacga agtccaactc attggagacg
     4501 aattaggtaa aggtatggtt ggcggcgaac aatctacggg gtatcacggt tcgggatctt
     4561 ttcctagagt aggacctact ttgatctctg gattccccac atccactaat gatgttcgtt
     4621 ttaatacgat aacaggtaaa agcctaacaa tcattgcagg gttccaaatt aagaatacat
     4681 attccaatcc tatggaaggt ccccttaagg gtgtggcagt atttttacaa gatgctggaa
     4741 caacgattcg gaacaataca atttctgccc tcggaattaa cttaaacatc cataatctcg
     4801 ttcaaggcgg aggaggtcat atcattactg gaaataaaat tacttctgcc ataagaggaa
     4861 tcgatggtcc tggatccgtg gaaggagtac ctagcagaat agagaacaac atcatttctc
     4921 aaaacctaat tggagtgttg actaacgcag atggattgga ttttggagga ggaagtgccg
     4981 gaagcgtggg aaacaatatt ctttcctgca attcaaattg cgatttacat attggaagta
     5041 atcaaccagg gaaaacctta tatgctatga ataacaaatg ggatcactcc cctcccacgg
     5101 tatcggattt acaaccaaat gtggatatta taaacagcaa ctatagtgtt accattcttc
     5161 gtacaaatgg atatacaatt gcaacgggag cgtgtcagta aaaaaatttc cccttttttg
     5221 tttttcaaaa agggggattt tcaaaaaagt tttttatatc ttcgtttcat aaaacacgag
     5281 tttaacgata acagttaatt gataaagaag tgaaatcgtt gattgcacaa aaaaagaaaa
     5341 ttcattttaa agtagaattt tccgataaaa atgaaattca taaagaaaga aaaaattcga
     5401 attcactttc taaagtttaa aactgccaac ctaaatgtta aacgacttgt ctataaaatc
     5461 gtaatcctat cacgaagaat caggaaacta ctacattcta taaacctaat tttaatctga
     5521 ttcctaaagt tagtctattc attggcaagt ttatggaatg taaaaaagta tcttcactca
     5581 cttacaattt gaaagtaatt cccttctttt ctgttttcgt aacgtttcca attgattttt
     5641 ttaccaaccg gaacataggg ataattttgt tttttaattc tcattccgtg aaccaaagaa
     5701 taaattccag ctgcaagcga aatcgcaacg tcttttttac gttttgtcat caaaatcata
     5761 tcattttctt tatctatata accgatttct aaataagctg aaatagcatt gataaaagta
     5821 ggtaacgcgt atgtagaaag ataaggtttg ttgattgggc ccggttctgg aaatttttcc
     5881 tcggtttttc tttttcgaag tccatattga acaaatctca tcaactccgc agaagcataa
     5941 tgattatccc ctccaaaacc ttccctacca tcttctcttc tccaaagttc aggggcagcc
     6001 ttttctcttt cccaaaattt tccttccgcc acaaagtgtt tatgagtttt agaatattgt
     6061 cctcttcccc caacctttgc taattcttcc caaccgggaa gatccttgta tttccaacta
     6121 accatatttt ggcgataacc ttcaaatgca gataagtcgg cttttttacc actttgatta
     6181 ggccaatatc cgtgaaaata aatccaagcg tccgcgatcg cattttctaa tttggaccaa
     6241 ccttctttaa aaaccatcca atctttccaa ggagaatttt caaacttctc ctttgcgtat
     6301 ttgccttcgc tgattccctt taacacataa aaagttcgat aagaaggtgt aagcacagcc
     6361 gccattccac cagggtgctc tttataactc ggattgagat gaagagaaac tactaagttc
     6421 ggtttttcac gattgataaa cgaaatcctt ccaagttgaa tctgtttgtt ttttttatct
     6481 ggataatcaa aaagacgata cggagcattc ggatcctcgt ttaaagagta atctttttct
     6541 tccgcgtttt cgtttcgggt cattacagaa tcgatttgaa tccaaggtaa atcttcattg
     6601 gtaaacgatt tcatataaga acgaaaaact ttaaatcctt cctcggtttt cgtaagatct
     6661 agaatctcct ttagttcttt agaaagttct aatacgattg ttttttcttt agttccctta
     6721 aaagaagctc cggccttata aagttccaaa tatttatccg aaattggatc gtatttgtct
     6781 ccgtggtctt ccctaggttt gagatccaaa cctccatgtc caggatcgat tattatttta
     6841 aaagttttaa gcggagattt agaaactgat ttagaatccg aagtttcttt tttttcagga
     6901 ccggccaaca gtaccaatcc tgaaaacagg aagattaaaa agatagaatt atgaaccgaa
     6961 aaaaagtttt gaaaacgcct cactattttt tctgagcgtc cttattatcc gaaacttcgg
     7021 aatagaccat atttcgatta tcgcttaaat ctattttata tttttcacga atgtttttac
     7081 tttcctcttc gggtttgaga ttgctcaaaa ttgaaatccc atattctttt gcaattcgaa
     7141 agtgcattaa agaatcctta tatcttgaat ccctacgcat cctgtctgcc tggatcattt
     7201 gatagtaagc gatctgaagt ttatgatgat ttgcagaaat ttctctgctc cgagccgaag
     7261 cagactgggt agaactattc tgagtttgct ccacgctcac gatcgtatct gcacattctc
     7321 ccaaaagctg atctgttctt ttattataat gatccgaaaa cttagtatag agtttatcca
     7381 tactttcagt ggtttcacgc atttttcttc cggccaccac atattgtctt ctataataat
     7441 aatgaagcgc atcgttatat tgtttccaga tcgagtttaa atcttcattt gaaccttgaa
     7501 cgttggaacc aaaatttttt gttacagttg cgagagcgtg aatatcattt ttcacttttt
     7561 ccttcataga atccagagtt ctcgcataat ggaattcttc cagataatcc ccttgatatt
     7621 taggatcgtt aatcgcactt gcaagctcgt tacctttagc ctcttctttg gatgcgtttg
     7681 tttgagccga aatggaaaac gtcaagaaga ataaagctga aactgaaact gaaataaaaa
     7741 atcgaaaata tttagatgac atgcgaatct cctgcacgga agtataacac agtgttttaa
     7801 aacgcaacta gtattttgta ttcagaggat tgaatagaga cgaacttcac tttactcacg
     7861 ggagaaaaag gattgaattg taaattcata tctcacggaa tataatacaa tcttaatgta
     7921 cctcagtata tctcgatcct tctattacct ccggaaagaa aaacgtgagc gattttacct
     7981 tgttctgtca cttaaatcga atcttaagta gaccgtctcc gactggaaaa agtgtatacg
     8041 ctaaattcga attttgaacc tcattccaaa attctctcac cgccttgtcc gaaggagctt
     8101 gtctggaagg gtcaaaaatt ctaccgtgcc aaagaacgtt atcgaacaca gcagtatccg
     8161 gttgtaaacg tttcagaatc cgaaaaattt caggatacaa aaccttatca caatcgacaa
     8221 acacaaattt ggcggtccaa ctaacattgg gatttccaca aatttccttg agataatgaa
     8281 gacaatgaac ctttaaaaga tgaatatcta aattttcaaa aggatgtttt tccaaataag
     8341 aacgaacttt agtaatataa ttgatctctc tttctaaaga gacaatctta gaacttactt
     8401 ttaaaccgga agccatccaa aaaagagaaa caccgtatcc tgttcctaat tctaagatct
     8461 cttttggttg ttcattttcc acgaaaaaac gaagaaccgc tccagaagca ggagttaaaa
     8521 ccggaacgcc tagttcggcg gcctcttttt ccatctgaaa taaaatttca atcggacgtg
     8581 gaatcaaatc ggaatctatt ttctcttcca gaccgttcag aaaaatcgag gtcccgtatt
     8641 tgccgggagg acttccttta ctcacggcaa aaacggatga aatctatgtc gttcttcttt
     8701 cggaattctt ttatctaaaa cttctcggat ataagaaacc gaataacgtt ttgaaaaatg
     8761 aatgagtaca attttttcgt ttttaaacga agaaagatta tttaagatct catccagatg
     8821 agtatgtccc cattcccttg cctgagccac gtttcgttcg ttatctatat aagtacattc
     8881 aataaataga atactagagt ttgcaacgtc ttcgtgttcc aaaacgtatt ctatctttgt
     8941 gtcccccgaa aaactgatca ccggaatttc actcaactca gagacttcta ttttttcctt
     9001 taaggcttgg ttgagttcgt tctgagaaat agattgaaat tcctttttca atttttttct
     9061 cttctgatac aaagtatatc cttgagaagg aaccctatga aaagtttgat gaggagaaaa
     9121 aaaatgattt gaatctaaat cgattttatc tcccgggctt accgcattga gttcatatgc
     9181 gtaagtaaaa ttttcgatct cagaataaag atccaaaatc ttttgcatcg gttcttttaa
     9241 aggagctgga acaaaaattt taggtgattt tagttttctc aaagaccttt gagatatata
     9301 ataaggtaat ccgcaggaat gatccaaatg agaatgagtc aacaacaaat tatccagatg
     9361 aatccgatta ggattctgag ccccaatgtc aaacatcaaa cttaaggaag gaagatacaa
     9421 ggaagtacga atacctccct ccgaaatccc ttcgaattga tactgtttat gttgaaattt
     9481 acaatacact aaggaatcct ttcttctggc gtaatgtgtt ttacggattc atttaaacct
     9541 tttgtaatgt tttttggacc ggtcaaaatc gttttaacag aagagcttac aaaatatttt
     9601 tttcctactc ttttaagatc gcctaacgta actgcttgaa ttttatctcg atacgttttt
     9661 aaataatcgt ttggcatacc atgttcttga aaccgaagaa agttatgaag aattcccatc
     9721 ttatctacaa attgaaagat aaaccgattg acgatagatt gttttgcaga ttccagttcc
     9781 ttttctgtaa ttttagaaat cgtttcttca cttagaatct cacgcatcag atcgtagact
     9841 tctttagtcg tagaagtttt tgtctgagta gtaaaataga ccactccata atccttctca
     9901 aaatgagtag aactacctga agaataagca agtcctcgat cagaacgaat cttttgcatc
     9961 aaataagaac taaaacctcc acctccgatg atataattcg ccaactgaat tgcataaaaa
    10021 tcaggatctc tatgtgcagg aagaattccg gtcatcatca ctacactttg agtcgcttct
    10081 ttatccacac ctaaaacttg aaaggaaaga gaatccaaat ttttctttaa aatttgtgta
    10141 tcgattttta ctgaagtttc cttacgaaaa ttttctctca aaggtaaaat agaagcgatc
    10201 aaaggttctg cttcttcttt ttgtaaatct cccgtaagta gaacgattct tttagaagta
    10261 gaaacggttt tatcaaagta ttctttaata tccttagagc tgatttttgc aagagaatcc
    10321 aactcaacac ttttacctaa aacggttcct ttatagacaa gttctgcggt tttacgataa
    10381 gcaatatcgg aaatcttatc gtttcttctt ttgatcgatt cctctaagtt gagttttgca
    10441 accgcaaaac cttcttcgtt taataacgga gaggtaataa attcacgaat cagaggaact
    10501 acttcttttt cgaatctaga aagataagaa atcgtgaata taattttttc ggaatttacg
    10561 tctgtatcaa ttttggctcc gtaaccttct aaagtttcta taaacttact tcctggcgct
    10621 gaaggaactc ctccgtgttt ccaagcttga acaaaaagtt ccggaacttc gggaggaaga
    10681 ttcgggttgt acaaaactcc tgcataaata tgaatttcta aatttctgag agggaattct
    10741 tctcccggta aaaaataaac ctccgttcct tttccaacac caaaaacttt cacttctgga
    10801 aattcaaaag tgagggaagg aatttttacg tcttttacaa aatctccggg agcagcttct
    10861 aaaaaagaag tcgtaaaaat aaaaagtaaa atagaataat agaatattcc actatagtaa
    10921 ttttttattt ttaaaccgat tcttttcaga tcggacccca tccgcagatt gaaagacttc
    10981 cttttaaaca aaaatctttt tcgaaaaaaa ttaaacaatc tatttggtaa aaaataaaac
    11041 ctagaataca aattcaaaaa tcgatcctta taacttaaaa atctagaaaa aacaaaatta
    11101 tatttttcta atagttctaa attatacgtt tgataaacca tgacgtcttt taagcatttc
    11161 atcttagtta cctgctcctt ttgcgggagg attcagttcc gcgattgttc tattttcggg
    11221 tacaaaatat ttttttgcga ctctttgtac gtcctctgga gtgactgtat ctaattcctc
    11281 ataacctctt agaagttccc tccagtctcc gtataacagt tgatagagcg aaaggacgtc
    11341 tgcaagtttt ccgttgtcgt ccaaggcacg caagtatcca cctaagattt gatttttgat
    11401 tctaaataat tcttccgaag taatcagttc cgtttttaac ttatccaatt cttcttggac
    11461 tagattttcc acttttttct gatccgcgtt ttgattgttt gtaatgtaga tagaaaacag
    11521 attagaaaat ctatctccag gatctccgtt ccaacaatac actccttgtg cgacttgttt
    11581 ttctaatatt agttttttat aaagtcttcc agattctcct tcggcgagca aagtatcgat
    11641 tatgctaaaa acggcgtcgt caggatgagg aaacgcgggt ttatgaaaac caatgatttt
    11701 agaaggagta ctcggatgaa ccacggaaac aaatttagat ccgttaaatc ccgcctgagt
    11761 tgtttttttc aagggttgaa gacttccttt ttttaaatct ccaaaatagt tacgtagtat
    11821 tttttccgtt ttatcaaaat ccaaagaacc aactaccgcg atcaccattc tttgcgggtc
    11881 atagtagttt ttaaaaaacg ttttcgtttt ttccaaatct aaaaaaccta aattcttttc
    11941 atagccgatt acgggcatac gatacggatg tccttctgga aacgctgcat ctaaatattt
    12001 ttcccttaaa atcccaagac ctctgttttc gacacgcatc cttctttctt ccaggaccac
    12061 atccctttct gtataatatt ctcttaatat aggatttttc aatcgatccg attccaactt
    12121 ggcccaaatt tctaaacgat ttgcaggaag aagaatctga tagttcgtaa cgtcgttcga
    12181 agtatatgcg ttaaatccta ctcctccgtt tttagaataa atataattgt cttcattaga
    12241 aattacgaat ttacgatgta gttccaaaag agaataaaac ctttttttca aagtttcaat
    12301 ttgattctta aattcgtccg aaggttcttc tcctttttct ttcatttcca gttctttcag
    12361 ccttagggta tccaaccttt ttccccaaac ggcaatctgt tctaagtaag gtttttcctt
    12421 ttcatagttt gtggttccta tgtttttagt tcccttaaaa agcatatgct ctaaaagatg
    12481 agccgtaccg gctatctctg gagtttcgtc ggcagaacca actaaaaatt tagtatagac
    12541 ggcgatggtg ggagaatctt cccgtttcat catcaaaaca ttcagtccgt tttccatttg
    12601 aaaggttctg gtcttttctt ctaaagattt tttcaaaccg gaaaagatcg cagtgtccgc
    12661 ataaacagaa acatttgaaa tacaaaggta gattcctaaa attataagaa ccttgctgct
    12721 ttttttgtga tggaaaattt gaactttaaa acaaactata aagagtttaa gaatccctag
    12781 tataaaacac atagctacag tctttcctct ttaaggcctg gtgtccagaa agttcccgga
    12841 aaatcctgct tccttttccg atggattcaa atacgtttgt cttatgcggc gaatttattt
    12901 tttatttttg tcgatttcag ttttaacttt tcattctgtt tgtgttcccg cagacccaga
    12961 atatagacaa aaggttcttg aaaatataaa agatacaggt tttatctcca gggaattttt
    13021 tcaaatccta gtcaaggttc ctcttcctac caaggacatg ggaatcaaag agctaagaaa
    13081 tcaatgtaga aaaattgcag agacaaaacg ggatgaaatg gcggtttcaa ttctactcaa
    13141 agaaattcgt gggaacgaac tcatttttag tgggccatta cctcccgatt taacgagcag
    13201 tttacccccc gctcttccgg gtcaaattac aactactaca gccgcttctt ctgccgttcc
    13261 tggaagtatc gccgtatccg gtagtacggg agccaatccg accacaaacc caaatcaaag
    13321 taccaatcaa accaccacgg ctacaaatac tgcaacttct actccagatc caaaagcagc
    13381 tgaaaaaaac aaagaaaaag aaaaacaatt agcccaagac gttctggtat atagaggtgc
    13441 gttcgcttgg tttttaaact ctatgtttct ttttagagaa gactatacag acgccacgaa
    13501 ttgtactttc atttatagaa atattcagaa agatttgtat gcaaacgtta tacgaaaggg
    13561 attaaaacct atttccaaag aagaagtatc ggaggcgcca tgaaatcgat tcaactattt
    13621 tcaatcgtaa caacgttgtt actatccatc tatcactgtt cgtcctctcc ttctactgaa
    13681 atagaaaacg aacgtcctaa aaaaactact acagtaatgg aagaatccaa cgaaagttca
    13741 ggtgatgaat ttatcaaagc taccgagggt tttttaaacg cggatacgtt ccaagtagta
    13801 gtttcttctt tagaaggaaa cgcggatgga gcccaagatc tggctcgtaa aagggctctt
    13861 aatcttctca ttgcagaaaa aggagacaag tttcgtcctt ctgataaatc ggttctcaaa
    13921 gagttagtag aatctaaagg gcaaatcata aaatcttccg gtccgatcca aggaaaaatt
    13981 tactttttat ttcagatttc gtctcctggt ttaaaaacaa gtttgaaacg ttagtctcca
    14041 ttttatttta aataaagttt ttaaaaaatc taaatctatt tttactactc gaacgcataa
    14101 aaatggtccc caaaactaac cgtcaatttt acagaaatat gcaagccctt aaaaattgag
    14161 tctaatccga aatttttggc cgtttaaaaa aattgtatat tctaattttt gaaacaagct
    14221 taggataatt attttcatac atccgagtag taacaaaacg gttttataca tttgatttaa
    14281 tcaaagaagc ggaagcaaat tttttcaaca actctatgca ttatcctaga actatataat
    14341 agagcgccta atctaatcgt tacgtatcaa taatgtaaat tctgtgtaag aaaattggga
    14401 cgaattcggc gtcgtcggac cacgctttcg ctccgattaa caaatttaga gttgcttgaa
    14461 aacaaaatct tttcttgaat tcaatttatt ataaaacgcg acctatctcg caacccgtcg
    14521 ggagcgagat ttgagttcaa gaagcgagac ggctttagtt tgagagaacg ttctgctgag
    14581 tttttctacg tttcaatcat tttgtattgg attctatcga gctcacataa aacggcgctc
    14641 gttgtgaaca tttaagactc gatttgatag gaatgagtag tttcacaaaa atgttggaac
    14701 tcatactttt agaatttatt cgtaaaatcg taatttgcag gagttcccac attttaggaa
    14761 tcaaaacaca acttttttag aaaaatgaac catggttcct tacgtcgaac ttacgttatt
    14821 tacattgaaa ccatcatcaa aaagatatga gtctatctca aaatatagaa tttgtctgca
    14881 aaattagatt aaactagtaa attaaaaaaa tataaaatac ttatagacaa actcgaattt
    14941 taaaaaaaac atctccaatt caaaaatctt ttgaagttag aaacgatttc cgaaaattat
    15001 tgaatgatct ctacttgctg aatcttacct ggaatgcaga tatttttatc aaagttacag
    15061 tagtaaatct ttccttgaat ctccaattct cctttaccag tcacaacaag agaaatcgga
    15121 tccaccgagg caaaatattc ttttttcttt tctgaaattt ttccttttac tttcagatcc
    15181 gctttttcaa cctttactcc gttcctagga tttaaaatta ttttatgagg agcgtccttt
    15241 tgaacaccga agttagccgg atgaataatt tttaaaatat acgcattacc aaaacttttt
    15301 tccagtttga accttacggg actttcttct tcggcaaaaa ccccaacaaa acatactaaa
    15361 acacaaacga gtaataactt tttcatacta ttttgacagg attccttgcg gttttgttta
    15421 tgaaaagaat tcttcatttt aggaattagt agtaaatgta agtttataac aaaaagatca
    15481 atctaagaat ttccggcatt cttaaacgta tttgtaaaaa atgtcaacga ttcgaatcta
    15541 taaccttcgt aaagatagaa tcaatctcta ctgaaaatcc atctaacaga gctgatacga
    15601 ttttaccaga gctaacagaa gataacaatg taaatccaga ttctccatta cgataaactt
    15661 ctaccgaacg ttcccattat ttgtagtttg taaattgaac gtcaaaagga agatccgaat
    15721 ttttcaaaag atgaattact tcttgaaggt cgtccttttt tttaccagta attcgaacac
    15781 attcacccat aatcgtagcg tttactttca gtttggattc tttaacgata cgagtgactt
    15841 ctttagtctg ttctttttcc attcctttac ggattttaac tttcatacga acggttccac
    15901 cggtagcagg ttcaatttta gatttaaaat cgaaattttt cagacctaaa ccacgttttg
    15961 ccatcttaga aacaagaacg tcaatcacac tttccagttt cgcttcgtta tccgaggtca
    16021 agacgagctg ttcgtcttca agttgaatgt ccgacttaga acctttaaaa tcaaaacgat
    16081 ttttaatttc cccaagagcc tgagtcaccg cgttggtcaa ctcaggtcta ctgatctcgg
    16141 atacaacgtc aaaggaagga tcactcatac tctttctccg gttagaattt gttttgcttc
    16201 gttgattaca cctgcaatcg cggattcgag attttgtttt tctttaccac cgccttgcgc
    16261 catatccggt cgacctccgc cctttccacc taacaattca caggcggttt tgataagatt
    16321 accacagtga atacccttca aagtcagttc agaggaacaa gtaatcacaa tacttgcatt
    16381 ctccgagttt ctacttccta aaataacaag aagatttttt tctctgactt ttaaattatc
    16441 ggaaagacct tttaaagaat tcggatcctt atcttcaaag attgctgaga caatttttcc
    16501 aatccctgta tccacggagg aagccaaaac attttcaatt acagaagtat tgttttcgaa
    16561 atctctttcg gctaaattct tttttatttt taaaaaggaa gaagtgtttt cttctatttt
    16621 tgtagcaatg ttctcggaaa gatctcgaaa aaacgaaaca gcagaagcac cttccttctc
    16681 gagcttttcc cggatttcat cgggtccggg tatgaaagaa aggattagaa ttttggttcc
    16741 ttcttcgcct aactccgatt tgatttttaa atttaagttc tgtacggatt cggtgagttc
    16801 agaaaaacgg ttttggaacg tttcaattac agcaggacca cacacacctt caatacggcg
    16861 attcccagct ccgggagaag attctttttt aataaaaaaa tatccgatct ctccagtgcg
    16921 actaacatgt gttccaccac aaaattctat agatgcgtcc cccatctgaa caactcttac
    16981 tcgttcaccg tatttttctc caaaggttgc aacggcccca gtttttttag cgtcttcgat
    17041 ggaaagttct ttggtttcaa cgggaaagtt tttacgaatc gactcgttca cccaagattc
    17101 gatttgacga atttcttccg aagtcaaaga ggaaggatga gaaaaatcaa aacgaagata
    17161 ttcgggagaa acgatcgaac ctttttgtaa aacgtgatcg cctaaaaggg ttcgaagagc
    17221 cccatttaaa aggtgagttc ctgaatgatg aaatttaagt ctttctctcc gggttatttc
    17281 cacttccgct tcgagttctt gagaaacggt aaattctcca cttaagactt ctccaaaatg
    17341 aatgatacta tcattctctt tttgagtatc aaaaactttg aatacgtttt ttccctggcg
    17401 aagaaaacca atatcaccta cctgacctcc tccttctgga taaaaaggag ttttattcaa
    17461 aacgatagca cctgcttgac cttcttttaa agaagagact tgtttactat cataagaacc
    17521 cgttcctgcc ggggtggaac tttgcaactt tgaatccact tgtgacaaag agttcgaact
    17581 ttttggagaa ttataaaata aatgtgtaat attccctttt cctgatacag aagaatatcc
    17641 taaaaattcg gttttatcca cattcaaacc ggtcattagg gaaactttat taaccttcca
    17701 ggactcacgg gaaaattgtc tgtccttttc aagttcttcc tgaaaacctt ttttatcgaa
    17761 gtccagtcct tgttcggcca caatctcttc ggtcatctcg gcgggaaaac cgtaagttcc
    17821 ataaagtaaa aatgcatccg ccccggagaa aatcgtttta ccctcggctt tcgttttttg
    17881 cacgagagac tctatctttt cgagaccgag ttccaaagtt tttaagaaaa gttcttcttc
    17941 ggctagaatc gtctttgtga tcgctgcggc atttctctgc aattccggat aacgcgcctt
    18001 atagatttcg atcactttat ctacaagttt gtaaagaaac ggctctttaa aatttaattt
    18061 cctaccgaaa agagttgcac ggcgaatcaa acgacgaata acgtaacctc ttccggttct
    18121 gtctggatat attccatctc cgatcgaaaa caaaaccgaa cgaatatgat cggtcaccac
    18181 tctaaacgcg gttttcctgc tatcttgaat tgattttgtt tcgtttcgaa cttgtgatga
    18241 aatttgctga ttgttatttt ttttctctga tatttcgggt aacgtcttgt cttcgtagga
    18301 aataccagac aattcttcgt aaaaggaaat gattttacga agttcattcg tatcgtaaac
    18361 ggaatccacc tcttgcagca gaagagcgac tctttccaaa ccggaaccag tgtcaattcc
    18421 ggtttgtttc agaggatgaa gatttccttc cgtatcctgg ttgaattgat taaaaactat
    18481 attccaaaat tctaaaaaac gatcgcagtc acaacccggt ttacaggttc cgctagtcgc
    18541 acaattggga ccaccttttt caattccacg atctaaataa agttccgaac aaggtccaca
    18601 agcgccacta tccccggcgg gcccccagaa gttatctttt tttccaagac gcgttatgcg
    18661 ctcctttgga attcctttag acaaccaaat tttttcggct tcgtcatcgt ctgtgtaaac
    18721 agtgacccaa atcttattct tatcaaaacc aaaatgattg acggaacaat ccagagcata
    18781 ctcaatcgct tcttctttga aataatctcc aaaactaaag ttcccgagca tttcgaaaaa
    18841 ggtgcaatga cgttccgttt ttccgaccac ttctaagtca gtagttcgta aacatttctg
    18901 acaggaagtc gccctcgtat acggaagttc tactgcacct gtaaaaagag gtttaaactg
    18961 aaccattccc gccgtggtaa aaagcaaggt cggatctcca gcaggcagaa gagacgagga
    19021 cggaacaacg ttatgcgatt tgtctttaaa ataatttaaa aagatttctc ggatttccga
    19081 tacggatttt ggtttcatag tgcctctaaa atcaaaaaat gcctgaaact ctcggacgaa
    19141 agagattcag gcattttata aaaacgaaat gaaaaagaaa cttaacgttt ggaaaactga
    19201 gttcctcttc tcgctttgtg tagaccgtat ttctttcttt cgaccattct tggatctctg
    19261 gttaaaaatc cttctttttt caccgcaggc cggaattccg gtttaattct gcagatcgct
    19321 cttgcaagag catgacgaat tgctccgact tgtcccgtag ttcctcctcc ggttacgttc
    19381 aggttgaggt catatttatc ttgaacattt aaaagagaaa gtgggcggat cgcctcttca
    19441 ataattgctt ttcgattttg aagataatct ttaatatctt tgtggtttac ggtaatctta
    19501 ccggaacctt ctttaatttt tgcgcgtgca acagaagttt ttcttcttcc tactgcccag
    19561 atttcttttg caggtgccat atctgatctc ctaaatgtca agtttcacag gtttttgagc
    19621 ctgcagattg tgttcagcac ccgaaaatat tttacaatgg gtgagcattt tatctccgag
    19681 tttactctta ggaagcattc cttttacggc ctcgtagatc accttttcag gttgttttgc
    19741 aattaagtcc ttgaaaactg tttccgtcat cccgcccgga taacgagagt ggtgataata
    19801 tttcttttga gtttctttat taccagttac ttttactttg gaagcattga taacgatgat
    19861 attgtcccca caatcttggt tgggagtaaa agttgctttg tgttttccgc gaagtcttgc
    19921 ggcaattccg gaagcgagtc ttcctagagt ttttccttcc gcatctacta caaaccaacc
    19981 ttttacggcg ttttcttttg taagagaagg agttttatgt acttttgata atactgacat
    20041 gaaaaatcgt cctgtagagg ccagaatttc gttttaatcc ccaaagtcaa gaaaaaagaa
    20101 ccagagcatc tggaagaata gattttacac attgtatttg gttctaattt cgaaggtcgt
    20161 ttaattcaat gcgagctcga cataagtaaa tttgaaaaac ttatcttaaa aagaacaaac
    20221 taaaatcttt gtgcctcgaa ttgatttgta gataaaaccg aaagtgtgag ttactacaca
    20281 atatttcaca gagaaatgca tttcaaaatc gcacagtgct tcatctgtgg gaactaacac
    20341 agattataag atcagagtgg ctttctgtcg tcgaactcat gttatttaag aaaataaatt
    20401 cgtgaatcca aaattgaaaa cgtggtagtt cccacattta atttttacgg aaaaatcagg
    20461 ttttataaaa tgaatcgggt ttacgttata ttaacaatgt aacataaact gtgggaacta
    20521 acacaaaaat ttaactacat tagaactact cgaaaggttc acaaattgcc aaatgcaact
    20581 taatttgtag gaactaactg tattttatta aaaatttcta aagaatgatc gtgtaaaatt
    20641 aattttttga ggttttgaga cacgccctaa atctataaca atagaattac ttcgaatgta
    20701 attagaaatt ttagaaaaga ttttaaacat ctcgtttttg ttttagccgc agaacttgga
    20761 accttcattt attttttgtt aaacgttttc attagagttg ttgaaaaact aattctccat
    20821 ctgtttccgt tgtattaaaa tggacaattg aagcagtttt gctaattttc gtttacggaa
    20881 ttttcaacaa ctctaataaa gtatcataaa ttctaagaca aatcttcgtt tatcagtaga
    20941 aatttagaca ctccattata tagttttgag tagaataaac tctttaataa agattccaac
    21001 aaacacaaat tctttgcaaa agacttatca tttacaatct aatttgagct ttgtagaaat
    21061 ggtaagctca acttctggcc aaagtttgga agtcccatct tttcctttat gcagatccat
    21121 acaaactttg ttcagagaat ctagagcaga aagagcttta aaatctccca aatttaaatt
    21181 tgttttcgcg tctaattgaa ttccattttg tagagtgaaa tttaagtcga ttttttttgt
    21241 aacaccgttc aacgtaagtc ctataattcc tttcccggaa gttttgtcgg aacttaactc
    21301 tacagaaatt acctttcctt ctatttttcc gttctttttc attggataga aaaatgcaga
    21361 cttgatcttt gcatctcgat cattattccc tgaattgaca gtatttggat caatagtaaa
    21421 tttcattcct ttgaaggtat tttcaaaaga atttccggtc gtagttccta ctacttcgat
    21481 tttatcgaaa gaaccaccaa ccccggtttt ttctgtaaac ttaaacgcct tccaaccaaa
    21541 ctttgtattt ccgtgatcat aagagtagac gcaggttttg tttttgtcag tctcttgaga
    21601 aaatccagcg acaaaaggaa gtaaggtcaa acaatagaat agaatgattc gtttcatagt
    21661 ctctcagact gacttgaaaa cgaagaaagt caagattttt gaaggaaaat ttaattttga
    21721 aagaatcgga agtcattcgt atcctttatc cacctggaat cgttcagact gacgactgtt
    21781 atctggacga agaaggtcgg atctacacaa ccgatacgat ctgcgaaggg acacatttta
    21841 gaatcgagtg gagtggtcct aaagaaatcg ctcaaaaact cgtggaagta aacgtctccg
    21901 atatagctgc aggaggtgga attcctacca aagctttttt aaacctcggt cttagtacac
    21961 agtgttctaa agaagaatgg atccttcctt tctctatttc attacaagaa tctttatctt
    22021 cctataacat agaactttgt ggtggagaca cgtatcgttc ttcttctctc aatctaactc
    22081 ttaccttgat cggcgtaact accaaacctt ggaaacgttc cggtggaaaa gatggagact
    22141 ttctttatct cacaggttca gttggtcttt ctttgcttgg atataaaata ttgaaggagg
    22201 gtctagatat tccggaacca cttcgaagtc tggctttgga aaggcacctc acacctaaag
    22261 cacgattgaa agtttcaaaa gaactttcaa aaaattctcc cgtttcctgt tgtatggatc
    22321 taaccgacgg acttttattg gatcttccaa agttagcatc ttcttcaaat cttggactaa
    22381 aaatcgatct ggaaaaaatt ccaatccttt ctaatattct cacctactta agtttaggcg
    22441 aagtcctatc ttccggcgaa gagctagaac ttatcttttt aagtccggtt gaactaccaa
    22501 aaacattatg cgaaacatcc ttgaccaaaa tcggaaatac aacatcggat tggaaaggtg
    22561 tgaagttttt ccaaggaaac tcagaaaaaa cctttgagca tctagggttt gaacattttt
    22621 gagtttttaa aataacatga gcttgggcta aagagagggt aaaagttgaa aattgtcttt
    22681 ggatctcaaa tgcaaagaag gtttttttgg aaaaaaggaa aatacaacta aacccttaat
    22741 agatcaacga cccaattgaa aactccgatt gaatgtaggc tcagtgtaat aatttttatt
    22801 ttctgaaagt tattttttcg taagagaaac ttggcagcac tgggtggaaa ctcatacatt
    22861 aggaaacttt tttaatgttc tcacgcagaa cttacgttgc gaaaaccatt ccttttactc
    22921 tacttctatc taaaacgtag gaactcctaa aaattttaga ctttttgaat ccacaacttg
    22981 ttcactgcta ccatttgaat gggaagtcca aacttttacc gattatcaaa aatttgttta
    23041 taaaatcaat tgtgggaact accacaaacc tgagatttta cagataaatt ctaaaattgt
    23101 aggaactcac acgaatctaa gattttagga taaaatcctg aaccgtttta attttaaaat
    23161 atctatcgct tgttttattt acaaactctc aatttttaaa agaatcttaa cattttttcc
    23221 cttaatcctt tctcagtcca tttttttcaa acccatatta atttcgagat ttcattggag
    23281 gttacgatga aaccatatac aaaaaacgga ctgagaaaga tttcgattct ttccaccgtc
    23341 atactttcga tttttattct gattcattgc aaaaaagata gcgacaataa tacgaacctt
    23401 ttacttgcta cgatgcttat agacagaaac aaggcagaat tcaaactttc cagcgtctcg
    23461 gctctttggc cgctgcacga atcgcaaact caagacaatc taggattcaa ccctctgggg
    23521 ccggtctttt ggtcgattta gcgggtgaaa accctctcaa ttacggagac gacggggctg
    23581 aagacggctt acggatcatt ttatcactcc tgctgcaacg ggtatagaag tatgtcaaat
    23641 ggtggcttat aaatccgtag ccaatggcgg ccccgctgta ggaacggaaa cacttgaaaa
    23701 tgcaaactgg catctgcttc atggtggagg agaatacgga ccttgtagta cgatgatgcc
    23761 ggtgggactc acaggaggag agggtgcgtt tacaaatcta gacctgcata atccgattta
    23821 aaaaattacg atcgaatcgg aatcatcgca cattctctct tatattactt aagccccgat
    23881 caaacacctg acaattctca tcgatatacc agtttgttct taaacaatat gatccataac
    23941 ggaattcgag tgggaaacgt acgcagaggc gatgtaggct tttccaaagg atgcccagaa
    24001 tcctggttaa cgtctcctac ttacatctat atcagtatgt tcaatatgtc ggaaatggcg
    24061 tttagcccaa actgtagtat gcaggaagcc ctgatcgatt ccactaccgg gttttttatg
    24121 actggttttg atgattatat caccaagccg gatcaattct acaatccacc gccggtgccg
    24181 gtgcctttgt ggatggcaat ccactcacat tccaattgcc cgcgatcgcg aatagacttg
    24241 ctgagacgga tgcatatgtt ttggtcgtac cattcgattc gtccaaaggc gcgggcagaa
    24301 tgttattcga agtctcgatc gataacgtcc tattctggga tgcaaacgac ggaaacgaca
    24361 tatattctcc gcagttgagt ccaggcgaca gaccgaacgc aacgagtggg gacgataact
    24421 taacgaattc caccagaaaa aatctgattt tccacgtgcc tacgattgtc ggttctttaa
    24481 aataaatttc cgagtagaaa caacgaatat acatttaatc tgttaaaata aaaaaggaga
    24541 ggaaaacctc tcctttatga tctgaaatca acttcgattg ccgaagccta taaaactctt
    24601 ttttaccaac gatagtggct aaacgctttg ttcgcttccg ccattttccg aatatcttct
    24661 ttcttcttaa tagccgaacc agtacccttt tgcgcttcga taaattcggc ggctaatttt
    24721 gcagccattc ctttttcgtt tctgtctcta gaatagcgga tcaaccaacg aattccaaga
    24781 gcaagtcttc tttcaggacg aacttcgaca ggaacttgat aagtaacccc acccactctt
    24841 ctagatttta cttccacttg tggtttagca ttttctaatg cttcacgaaa agtagtataa
    24901 gggtcgttac ctgttttttt ctggatgatt tctaacgcat catagaataa ttgctcagct
    24961 acggattttt tgccacttaa cattaggcaa ttgataaact tcgcaacttg cacgtcgttg
    25021 taaactggat ccggagtaat tttccggggt tcaacttttc ctcttcttct agacatcgat
    25081 ttaaattctc ccgattatgc ctttggacgt ttcgcaccgt atttggagcg accgtttctt
    25141 ctcttatcca cacccaaggt gtcgagagtt ccacgaatga tatgataacg aacccccgga
    25201 aggtctttta cccttccacc acgaatcaga accacgttgt gttcctgaag gttatgtcct
    25261 tcccccggaa tgtatgccgt aacttcaatt cctgtagtca aacgaactct tgctactttt
    25321 ctcaaagcag agttcggttt tttaggagta aatgtcatta ctcttgtaca aactcctctt
    25381 ctctgaggag agctttttaa cgcaggagat tttgttcttt tcttctgctt ttgcctgccg
    25441 tggcgaatca attgactgat tgttggcatg aattatcctt ctctaaaaaa atttcagatc
    25501 gtttttacca aatcttcaag cattttcaat ttgtaaagtg aatgacgatc attctttcac
    25561 agacagagcc aatctctact gttttattat tctaaatcga acctttcaac tctactttct
    25621 taagaaagtt tactcaaaaa atggtctttc tttctaattc tctatttcaa ttggttttga
    25681 aatagaaaat tcttattcaa aagtcatctc aaaaatgaat taagggttcg tcttcatatt
    25741 tgaagacaga gcagaacatt tttgaaacga cttcatattc acaaaaagtt tcgcgggaac
    25801 gaaacacatt ttaaacatac aatttatgtt ttctaatacg tacgcctttt taagaagcaa
    25861 acataactat tcttccgcgt ctgattcctc agcaatcgct tgaggaattt cctcttcctc
    25921 ttcttcctcc aaaggacgat ccaaatctcc ataagcagat ttgaatacag caatatcctt
    25981 atacttcttc gttccagttc cagcaggaat catatgaccg atgatgacgt tctctttgag
    26041 acccatcaag ttatcagtct tacctttgat cgccgcatcc gtaagaacct tggtggtttc
    26101 ctggaaggaa gccgccgaga agaaggattc cgtgttcaaa gaagcctttg tcaatccaag
    26161 aagaatcgga accgattccg caggagaacc accttccgcg attactctct tattctcttc
    26221 attgaacacg agtctatcaa tttgctgttg gtttacgaaa ctagtatctc ccgaatcagt
    26281 aatcagaact tttctaagca tctgacgaac cacaacttcg atgtgtttat cgttgatatg
    26341 aaccccttgc aacctataaa cctcttggac ttcctgaacg agatacactt gaagtgcggt
    26401 aacacctttt actctgagaa tgtcgtgagg atcaagatta ccgtcgtcga tctggtctcc
    26461 tctcttgaca aagtctccgt tacgaacccg aatctgttta ccaatcggaa ttgtaacttt
    26521 cactttttcc agatccggat tgtctggatg gatataaaga actcgttttt ctttaacgat
    26581 ctcaccgctg atttcaatct taccgtcagt ttcggcgaga gtggtcgcgt ctttcggtct
    26641 tcttgcttca aaaagttcat caactcttgg aagaccacca gtaatatccc gagttttttc
    26701 agcgaccgta ggaatcttaa agagaatgtc tccagctttc accttgtctc cgtcttgaac
    26761 ggaaatgatt gcgtccactg gaactgaata ttcttctctg gaaccaccag atataacagc
    26821 gatcctcgga ttgagttttt cccttctttg ttcgatcact ttcagaagaa tattagaagt
    26881 ccttaaatct tcatctcttc tgacgttctt accgatctcg agatccatcc actgaacggt
    26941 tccgtcgatt tcggaaatac ccacttcgtt ataagggtca aactcggcga gaggctggtt
    27001 cggctgtgta atgtcgttta cttttacgtt tacgatcgtt ccggttttta ctggaattac
    27061 agcctcttct cccaagatgc ggaagagacc attctcgata tgaatagttc ccggcatttc
    27121 agaagtgatg ttttcccccg ccggagaagt cgccaccaac tctcccttgt ccactttctg
    27181 tccgttttca acgcgtaagt tggaaagttc ttcggttttg tattgctgaa tcaatctttg
    27241 aattacaatc gaaccacgac gagagaacac actctgtgat ttttcatttg taatcaaacg
    27301 tccattgata ttgtttacga tacccgtgta agaaaccttg tgttcttttt cttgaacttt
    27361 tgcggacgcc gcaccaccga tgtggaacgt tctcatcgtc aactgagttc caggttggcc
    27421 aatggactga gccgcaatcg ttccgaccgc ttccccgatt tccgcaggga tcagtctcgc
    27481 catgtccata ccataacaac ggatacaaac accttgttta gattcacaag tcagaggaga
    27541 acgaactcgg atcttatcat aacctaggtt ttctactttt tgcccgactt ctctcgtgat
    27601 caaagtgttt ctcggatata cgacttggtc ggtcactgga tcgatcacgt cttccgcggt
    27661 ataacgtccg aacacacggt cgttcaagga aacgattacg ttctcccctt cttttacgac
    27721 gccaagagaa atagattctt ccgttccgca atcgtcttcg gagataatca cgtcctgaga
    27781 aatatccaca agacgacgag ttaagtaacc tgcatccgca gtttttaacg cagtatccgc
    27841 gagacctttt ctcgcaccgt gagtagagat aaagaattca agaaccgaaa gtccttcgcg
    27901 gaagttcgaa cgaattgcaa gctcaatgat ttcaccggaa ggtttcgcca tcagaccgcg
    27961 cattcccgcg agctggcgaa tttgttgttt cgatcctctc gcaccggaag ccgccataat
    28021 aaacacgggg ttgaatccgc ctttgtcttt ttcgagttcc ttgaacatag actcggtgat
    28081 gagatcgttc gtttttgtcc agatctcgat taccttttta cgacgttctt cgtttgtaat
    28141 gatcccttta cgatactcgg agtctgcttt ttcgacttcc ttatttgcgt cgcctacaag
    28201 acccacttta cctggagaca ctcgaatgtc ttcgatggag atggtaggag cgaacaaagt
    28261 cgcataacga tatcctaatt ttttaatgtc gtcgagcatc aatacagtct tagcgggacc
    28321 gtatttgtcg taaacgtccg cgatgatacg gttggtttcc ttatcggaaa gtggtctgtt
    28381 tacgtatgca tatccttcgg gaagaatggt attgaagatc aatctccccg gagtcgtttc
    28441 gagaatcttt ccttggtgat aaacgctgat cttggttctg aattcaacca cacctctgtc
    28501 gatcgcatag tgaacttctt ccaagtttga gaaagatttg agagggactc ccggctcgga
    28561 tggaagctcg gaagttagat aataaattcc gagtacgata tcctgagtcg gtccgcagat
    28621 cggatgtccg ttcgcggggt tcaaaatatt gtgaggagaa agcatgagca tccatgtttc
    28681 caactgagct ttcggagtca gtggaacgtg gatcgccatc tgatccccgt caaagtcggc
    28741 gttgaacgca tgacaaacga gaggatgaag tttgatcgcc tttccttcca caagaaccgg
    28801 caagaacgcc tggattccga gacggtgcaa ggtcggcgca cgattcaaca tgacgggatg
    28861 ttctttgact acgtattcca atacgtcgaa aacttccttg tcttcagctt ctactttctt
    28921 tttagcggac ttgatgttcg gagctaaatc caaatccaca agtctcttca tgatgaaagg
    28981 tttgaaaagt tccaaagcca ttttctttgg aagtcccatc tcgtggtatt tgagttcggg
    29041 accgactacg atcacggaac gaccggagta atctaccctc ttaccgagaa ggttttgacg
    29101 gaaacgacct tgtttccctt tgagcatgtc ggagatcgat tttaaaggac ggtttccttt
    29161 tccttttacc gcgcgttttc ttctcgaatt gtcgaagaga gcgtctaccg cttcctgcaa
    29221 cattctcttt tcgttacgaa cgatgatctc tggagctttt aacgcgagaa gtctcttaag
    29281 acggttgtta cgattgataa ctcggcgata caaatcgttc aagtcagaag tagcaaatct
    29341 tccaccttcg agttgaacca tcgggcgcag ttcgggagga atgactggaa cgatatcaag
    29401 caccatccat tctggacggt ttccggagtc acggaacgct tcgagaactt cgagacgttt
    29461 cagaattctt ttatcggaaa tcttatcctt gtcttggatc ttttgacgga tcattctcgc
    29521 ttccgcgtcg acgtcaatgc gcgctagaag ttctttgatc gcgtccgcgc cgattccagc
    29581 tacaaactta tctccgtact catcgaggta accgtggtat tcttcttcgt cgataagttc
    29641 accgcggttt ctacccgaat ccgcaggatc gatgatgacg tatttttcaa aatagagaac
    29701 actcttgagt tggttcacag tcatatcgag taaaagtccc attctggaag gaacggaacg
    29761 gtaataccag atatgagaaa caggagccgc gagctctatg tgacccattc tttcgcgacg
    29821 aaccttagag tgagttactt ctactccgca cttatcgcag accacgcctt tataacggat
    29881 ggacttgaac ttaccgcagt aacattccca atcctttgtg gttccaaaaa ttttctcaca
    29941 gaaaaggcca tctttttcgg gctttaacgt acgatagttg atggtttctg gttttttaac
    30001 ttctccatag gaccattctt tgatcctttc gggagatgct aagcggattg taatcgattc
    30061 aaagtcgtta tgggatctca taggttacgc gttctctata gtctcgaatt taattttctt
    30121 cttactctta gaatactcat cctcgtagtc ggaaatatca accgtgttgc cttccgagtc
    30181 ggtaataata atatccagag caagtcctct aagctcttga accaatacgt tgaaggattc
    30241 ggggatacca ggttttatag aatggatccc ttttacgatc gcctcgtaga ttctcgcacg
    30301 tccgagcata tcgtcggact tgatggtcaa caactcttgc agagtgtggg aagcaccata
    30361 ggcttcgaga gcccagacct ccatctctcc aagacgctga cccccgaact gagcctttcc
    30421 tccgagaggt tgttgagtaa ccagagagta aggtccggtc gatcttgcgt ggatcttgtc
    30481 ttccaccaag tgagcgagtt ttaagatgta gatataaccg cagaaaactt cgttcataaa
    30541 aggaagtccg gttctaccgt catacaattt gaatttagaa ttcaacggaa gatttgcctc
    30601 tttacagaag ttgtccacgt cggattcttc cgcaccgtcg aacaccggag tttcaaaaga
    30661 aattccgagt ttgctcgccg cgaaaccgag ttgtgtttcg aaaatctgac cgaggttcat
    30721 ccgtgaagga acgcctaacg ggtttaagac gatgtccaaa ggagttccgt cttccatgta
    30781 aggcatgtct tcttccgcca taacgcgggc gactacccct ttgtttccgt gacgtccggc
    30841 cattttatct ccgaccagaa gttttctctt tctggcaacg aaaactttca ccatttcttc
    30901 gacgcccgca ggaagttcgt cttggttttc acgggagaat cttttgatat cgatgacggt
    30961 tccttcgaaa ccgttcggca ttcttaagga agaatcacga acgtctttcg ctttctcacc
    31021 gaagatcgaa tgaagaagtt tgtattccgg tgtaagatct gtttcgcctt ttggagtcac
    31081 cattcccacg agaatgtctc ccggttttac ttccgcaccg atgcggatta ctccggtttc
    31141 atccaaatca cggaacgctt tgtccgaaag attcggaata tcgcgcgtga tttgctctgg
    31201 tccaagcttg gtttctcttg cttggatttc gaactcttca atgtgaatgg aagagaatac
    31261 gtcgtcacgg acgattcttt cggaaattaa aatcgcatcc tcgaagttgt aaccttccca
    31321 aggcatgaac gccgcgagaa cgtttcttcc cagagcgaga actccattgt caacggcagg
    31381 accgtcggca agaaccgtac ccttaacgag gatatttccc atctcgtcca acttctcacc
    31441 tacaacaact tgtcctgcga gagtcgatcc tctttttact tcttcgcctg ccgagacgat
    31501 tggagaatat tgtttgcttc cgatttgaag aacatattct ttcagttcac cgttttcacc
    31561 agtgacttcg attttttctt tggaaacctt ggaaaccttt ccattgatct cggagtgaac
    31621 cactcctaca atcggcttct gattaaagca ggttccttgg tttgtctttt tgaatttcgt
    31681 aagttgatac gtatcggatt cttttccgcc ctttctttct acaacgatgt tttccgcatc
    31741 gacggaagtt acgacaccgt cgtgtttgtt tacgatacaa attctggaat cgtaagcggc
    31801 tctggtttcc ataccagttc ctacaaaagg agcttcttcg cggagaagag gaaccgcctg
    31861 acgttgcatg ttggaaccca tgagggcgcg gttcgcatcg tcgtgttcaa ggaacggaat
    31921 cagcgccgtg gaaaccgaaa cgacttgtag aggagccaag tccatatact gaatctcgct
    31981 cgggttacgg aaagggaaat cccctctgtg acgcgtggaa atcaatttgt ttttgagctc
    32041 gcctttttca tcgatcacgc cggaagcttg agcgatgtaa tgatattctt ctttgtctgc
    32101 ggtaaggtgc tcgatctgac cggtaacttt accgttcttc acggttctgt aaggagtttc
    32161 caagaatccg tagtcattca cacgagcgta agaagacatg gaaagaatca gaccgatgtt
    32221 cggaccttcc ggagtttcaa tcggacacat tctaccgtag tgagaatagt gaacgtcgcg
    32281 cacttccata cccgctctgt ctctggaaag accaccggga ccgagagcgt ttaatcttcg
    32341 tttatgggtc aactccgcga gagggtttgt ctgatccata aactgagaaa gctgagaaga
    32401 accgaaaaat tcattgatca ctgcagtgat cggtttgatc gaaatgagaa gttgaggagt
    32461 ttgtgtttcg atctcctgaa ccgtcattct ttctttgatt accctttcca ctctggaaaa
    32521 tccggtcttg agttggttgg aaatcaattc tccaacggaa cggatccttc tgtttccaag
    32581 atgatcaata tcgtccggat aataattttc tgtttctgag aaaagattca gaatgtaacg
    32641 aacggtttca atgatgtcag caggtcttaa aacacgggac ttttcaccgg agaattcttt
    32701 cgggttgttg aactcgaact tggaattgat tttataacga cccacttctc cgagatcgaa
    32761 cgtttttgga gaaaagaaaa gacgggtcaa ttcagtcgtc gcgttttcga tcgtggaagg
    32821 ctcaccttga cgcatgagag aatggaactt gaggatcgca tcctcatagt cgttgacccc
    32881 atctttttca agagcattga tcaaaatcgg attgtctttt ccttttggga attcgatcaa
    32941 ctctacttct tttaccttca tctcttttaa gatggagata ttgtcttcat tgatcttgga
    33001 accggcttcg agcattacct ctccggtttc catgttgatg atgtcgttga tagttcttct
    33061 tccgagaatt ttcttcagat ctttggaagt ggcgcccgca attttttctt ttttagaact
    33121 gtaaaacagt cgaagaacct cttcgttcgt tccatgtcct agggatttaa cgagaagggt
    33181 ggcaggaaat tttttctttc tatcgatctt tgcgatcaaa attcccttgt tatccatctc
    33241 aaattccaac caagaacctc tgtaaggaat cactctggcg gagaagacgt ccctttccat
    33301 atcataagaa aagaatatac caggagaacg atgaagctga gaaacgacta cacgttccgc
    33361 tccattgatg ataaaagtac cttgttcggt catcacggga agatctccca tgtaaaccgt
    33421 ttgctctcgg atttctccgg tttctttgat gatcaatcgg atcaccgctt ttaacggcat
    33481 cgcaaaagtt gcgtccgtgt ccttacattc ttgaggagaa cgtttcggtt ctcctagaat
    33541 ataatgacta tattccatga tcatgtcgtt attcggactt tcaatgggaa aggtttcccg
    33601 aaatacggct tctaaccctt gatgtcttct tttagtttcg tctttgacat ctgcttgaag
    33661 aaaccagtca aaagaacgtt tttgaatttg aatcaagtta ggaaggtaat ccagattcgt
    33721 aatttttccg aaatttaccc gttttctctc tacttgaccg tacattctgt gctccctatc
    33781 gataaatgaa aaacaatgac ctgtattaaa ccggttaacg ttcgattttg tcgaacttta
    33841 aaaccgacac tcccagcctt tggaaatgat accaaatttt tgaaaggctg taaatacaac
    33901 agagcaaggg gaccattaac tgagtctcct tgctttgagt gaaaggattt tttgaaagct
    33961 agcgctaaca gagttctaac gaaacaatta actcgctttg agttcgatct gtgcgccggc
    34021 gccctcgaat ttctttttga ggtcgtccgc ttctgcttta gcaacgcctt ctttaacagc
    34081 ctttccacca gcttcaacaa ggccttttgc atccgccaat cccaaacctg taatttctct
    34141 tacaagttta atcacttcga tctttttagc actgtcaaat cccttcagaa tgacattaaa
    34201 agtagaagct tcttcagcag ctccagcacc agcaggtgct gctccaacgg ctgctactgc
    34261 aaccggagct gcagcagaaa taccgaattt gtcttccatt tttttcacga ggtctgcagc
    34321 ctcaaccagt gtaagctttc caatttgctc taatagcgct tcagtagaca tttatatgct
    34381 cctttgattc cgtttagtct tttactatat taaaaatacg ttatgcgttg ttcttttctg
    34441 cggttgcttg aatcgctctt gcaagagacg cgatgatttg gttgattcca gatgcgatcg
    34501 ttcttgcagg accgttgatt ccacccgcaa tttgagcgag aagttgttcc ctacttggaa
    34561 ggccagcgat tgcatccact ccatttgcat cgagaacgga accgtccata taacccgctt
    34621 ttacgatcag gtttttgtta ttcttcgcaa agtctttgca gacttttgcg atcgccggaa
    34681 gattatcctt tgcaaaaata gcagcgagag gtccttgata ctccgaaccg aaagtaatat
    34741 ttttatcttt gtgagcgcca gattccttca aagctcttaa gaaaagattg ttcttgagaa
    34801 ctttcatctc agaaccttct tttctcaact gagctcgaag accagtgatt tcttccacgg
    34861 ttaaacccga gtaacaagcg agaataaagt tgttcctcgt ttccagttta cctttgagta
    34921 aagcgactgc ttctattttt tcctgattcg ccattttcta atactccaaa tcttatctag
    34981 gtcaaatgga agtgttgacc agttctttta cgtctacttt cacaccaacc cccatcgtag
    35041 gagaaataga gaaagttttt aggtattcac cctttgcgtc ggaaggttta tcccgcatca
    35101 gagtttgaac tacggtgcgg atgttttcta taagtttagt attgtcaaaa gaaacctttc
    35161 caactccaag atgaaccact ccgcctttgt caggacgata ttcaattcgc cctgctttga
    35221 gttcgttcac agcctttgca acgtctgtgg ttacggttcc tgccttcggc tttggcataa
    35281 ggccttttct accaaggatc ggaccaagtt tccccacgtc tttcatcatg tctggagttg
    35341 ccacacaagc atcaaaatca gtccaaccac ccgccacctt ttcgatgaga tccgtatctc
    35401 ctacaaaatc agctccggca gctttcgcat cgttttgttt gtctcccttg cagaaaacaa
    35461 gaacacgaat ctttttacca gttccgtgtg gaagtgaaat cgtcccacgg atgttctgaa
    35521 gagatttgta atttactttc gtagcgattt caagagttcc atcgaactta gtgtaagaag
    35581 tggactttgc caattccaca gccttatcga tagaaaagaa tttagtacta tctactttct
    35641 ctttgtgagt tctgtatttt tttccacgtt gcatctgatt ctaagcctct acagtgacgc
    35701 ccatggagcg gcaagttccc gcaataatat tcacagcagc gtctatgtcg tttgcattga
    35761 gatcttccat tttagtttta gcgatctctt ccaattgttt acgagtgatc tttccaacct
    35821 tgtgtgtgtg aggcgtcgca gatccggttt ccaaaccgat cgccttttta accagaaggg
    35881 cggccggagg tgatttagta atgaatgtaa aactacgatc tgaaaaaaca gtgatcacaa
    35941 ccggaagttt gagtccaatt tgtgctttgg atctttcatt gaattgtttg cagaattcca
    36001 tgatgttcaa accggcctga ccaagagccg gaccaacggg aggtgcagga ttcgcttttc
    36061 ctgcttccac ctgaagtttg atctgcttta ctactttttt tgctgccatg aatagaacgt
    36121 cctttgttct ttctcttaat tttcagtttt tacctgaaga taatccagtt caacgggagt
    36181 ggatctcccg aagatttcta cttttacacg aagtcttcct ttatccggaa agatttcgtc
    36241 cacgagccca gtgaagttcg caaaaggccc atcgatgatt tttaaagaat cccccacttt
    36301 aaagagaatc ttaggtgcaa ctggttcctc agatgcgaca tcacccgatt cggaaaataa
    36361 attttttact tcttccaaag acaaaggctc ggggcctccg tctttagagc ctacaaatgt
    36421 agaaacagaa ggaagtgatt gaatcaaaaa tcgagtatca tcatccattt ccatttcaat
    36481 tagaacgtaa cctggcatta attttcgttt agttactttc tttttgccgt ttttcatttc
    36541 ggcaacgtcc atggtaggta tctttacttg aaaaattttc tcttccaact tcttttgttg
    36601 aatgagcttt tctatattct tctgaacctt attctcgtgt cctgaatagg tctgaagagc
    36661 gtaccatttt tttgttccca tggagataac tttaagattc cttttgatct aaccagccag
    36721 ttcccaaaac caggtcagca gtcttacaaa tgccgaatcc gcaaaaaaca ggaaaataga
    36781 aaagaaaaat acggtaacta acactaccac tgttgaataa acaacttctt cgcgggtagg
    36841 ccattggacc ttttccaatt ctgccttaca ttcctgtata aaagtagtta ctttcacgat
    36901 ttcctgccag atattttgta agccaacgca gagagagaag tatctttcag gcccggagag
    36961 aatcgaactc ccaccaagga ctttggagat cctagttcta ccactaaact acaggcctgt
    37021 tcatttgtta gccctctacc aggcttgaac tggtgacccc ttccttacca tggaagtgct
    37081 ctaccgctga gctaagaggg caatattcct tccggctctc tgctaaagat gcctaggaat
    37141 tcacagtatt tttaaggtag gctagacgtc aatcaaatcc ggcacggaaa ttgctaaata
    37201 cctttttccg atctggctta gaataaaaac ttagatcgta tttcaatcat tctgagtatt
    37261 caaatttttc aaaagccgtg ccgcttaaat tgaaagtttt tttgtgaatt ttctttctga
    37321 aagtcaattt ttccgtagaa aataaaatgt aggaactcac accatttttg ctaaattgag
    37381 aactctcgcc aaactttttt ctgtaaggaa ctactctatt tgaaaacccc ggttctggga
    37441 gcgaaagcag agagcaaaaa atttcacgga gtttgcaacg aaacccccag ctccggggcc
    37501 ggtggctttc acctaaacca aggatgtctg agagaaaatt tagtacaagg aaaatcttgt
    37561 tttttaaaac ttagattttg tatttttata aaaacttttc aaaccaaaac cctcagtctt
    37621 ttaaataaca cgagttcaat ataagaaacg cttaattccc gtcgagcgac cgtagaagcg
//
LOCUS       MGPDEMIB_8             34009 bp    DNA     linear       08-DEC-2021
DEFINITION  Genus species strain strain.
ACCESSION   
VERSION
KEYWORDS    .
SOURCE      Genus species
  ORGANISM  Genus species
            Unclassified.
COMMENT     Annotated using prokka 1.14.6 from
            https://github.com/tseemann/prokka.
FEATURES             Location/Qualifiers
     source          1..34009
                     /organism="Genus species"
                     /mol_type="genomic DNA"
                     /strain="strain"
     gene            complement(329..805)
                     /locus_tag="MGPDEMIB_00092"
     CDS             complement(329..805)
                     /locus_tag="MGPDEMIB_00092"
                     /inference="ab initio prediction:Prodigal:002006"
                     /codon_start=1
                     /transl_table=11
                     /product="hypothetical protein"
                     /protein_id="X:MGPDEMIB_00092"
                     /translation="MELDNYTSSDFLEAAKYFYKKGDSDRAEYLFKLSLENEESHEAY
                     FFLGLMENQKGNPEKGLMHFFRSVEVNPNYGNPCNEIGIILLRAGKEIEAVYWLKKSL
                     RCELNDAPHISLYNLATLYKIWNRPERSLQYLHRAISIKPDFEEAKKLKEELNSAI"
     gene            complement(839..2743)
                     /gene="dxs"
                     /locus_tag="MGPDEMIB_00093"
     CDS             complement(839..2743)
                     /gene="dxs"
                     /locus_tag="MGPDEMIB_00093"
                     /EC_number="2.2.1.7"
                     /inference="ab initio prediction:Prodigal:002006"
                     /inference="similar to AA sequence:UniProtKB:P77488"
                     /codon_start=1
                     /transl_table=11
                     /product="1-deoxy-D-xylulose-5-phosphate synthase"
                     /protein_id="X:MGPDEMIB_00093"
                     /db_xref="COG:COG1154"
                     /translation="MQQELTLLDRINYPAELRNIPLEKLPQICKEVRNYIIDTLSGIG
                     GHFASNLGVVELTVALHYVFDTPKDRLVWDVGHQTYPHKILTGRKDKLNTVRKFNGLS
                     GFPKREESPYDLYNTGHAGTSISQALGEAAARDLVKENYNVVAIIGDASIATGMALEA
                     MNHAGHLKKDMIVILNDNYMSISKNVGSISNYLNNIITSHFYNHWKRVFYTFLKWLPI
                     IGHATERFFKKVEKGFKDVLTPGGLFEDLGFGYIGPEDGHDVIRLVKMLEKVKKMKGP
                     ILLHIITQKGKGYDPAERDPIKYHGVTPFRKEDGAMDSGDTSKIAYSKIVGKMLAILT
                     ETNPKIAAITPAMIEGSGLKEYAEKYPEHLFDVGIAEQHSVAFAGAMTNGNIIPYMCI
                     YSTFLTRAMDQLVQDVSLMNLPVRFVIDRAGCVGPDGETHQGLFDLGYLLGLPNMDVF
                     VPSNGQDLIDALRWMEKYDKSPVAIRFPKSSVDLKTLDFYKETELQPGTFRVFKRGTD
                     VALISIGSMIDEAKKASERLENEGLSVTLIDLVWLRPLGAEALNEELVNVRCFVILDE
                     SYIDSGVTGYLLNRMTRENLSKYIKTFGFPPEPIHHGERKEVFQKYRLDGESIAEQVA
                     AVLKKNLIKP"
     gene            complement(2776..5088)
                     /locus_tag="MGPDEMIB_00094"
     CDS             complement(2776..5088)
                     /locus_tag="MGPDEMIB_00094"
                     /inference="ab initio prediction:Prodigal:002006"
                     /codon_start=1
                     /transl_table=11
                     /product="hypothetical protein"
                     /protein_id="X:MGPDEMIB_00094"
                     /translation="MSEKKTKITPLHILSLLLGITGILFISFTAFLPNFSLNTEFLLG
                     GFTLLLISSYPIYKFLEVNTSDKQKSGSIWLAVVVSLVMFFLYQVFTPLAELEESSVS
                     WRFTLLRAGVNKSEKESEEGTIEYTRYNPPPGARQDIQIIGITTTSLEKLQGKWPLPW
                     KYYANIIDIFKNTSNQLMFDIFFVDYKPGQTEEMAQALAKNPQVMFDYPMETSLESKS
                     SILNLEKRIEILRKFKLENVEDPGDAGRTWLKFPQPPIEPVAEKASGLGFANIKKDES
                     GLNRRMPLVAKLMNAGPLRETEYYPSIDLIIACNYLGVDVKRDVEVVMGKYVKIKNIP
                     QKTLTHFDRKTLKMETKDIMNRPNEKREVVIPIDADGQMQINFPGGLYSFRAHEIFEA
                     ATEWNEETASQFQNTIFLVAMYYATGAGAAKDTHLSPFGDMSGIEHHAAAINTILNQD
                     FLFELPLWGEFLIIILVGMLAGVVQPRLKTWLAFLFFLAIAFIYSVGTLINFSEFNLV
                     HLYPTVILEQLFIFIGLIGFRILTEEENVKYIRSTFSKFVSKDVVDELLKNPDNLNLG
                     GSKRDITIFFSDIRGFTTMSEKMGPEELVQFLNQYLSEMTEIIIEFKGTIDKYMGDAI
                     MAFWGAPVPLEDHAYYGCAAGLAQMRRLATLKEEWKSLDLPQMDIGIGLNSGPAVVGN
                     MGSSHRMDYTCMGDTINLGSRLEGTNKEYGTHIIISEYTYEKVKDRVIARELDLIKVK
                     GKTQPVRIYELLDLVNEEDLKLLRKPLQVN"
     gene            5241..5717
                     /locus_tag="MGPDEMIB_00095"
     CDS             5241..5717
                     /locus_tag="MGPDEMIB_00095"
                     /inference="ab initio prediction:Prodigal:002006"
                     /codon_start=1
                     /transl_table=11
                     /product="hypothetical protein"
                     /protein_id="X:MGPDEMIB_00095"
                     /translation="MKNSSLKSGFALCSIRKSGNLCSFLIPEDLVRTYSLHPKRLRKI
                     LHFLLSNWDETLIRKRFLGKRLVYARYQEKNLNLQKMNFRPFEEDWCKLGILAWGLGI
                     SRCLLFSFLLEWTEKEGISSKTKSNGVPTYLVITRKLLFPRKRLQSQIQLVRAHPS"
     gene            complement(5752..6546)
                     /gene="trpA"
                     /locus_tag="MGPDEMIB_00096"
     CDS             complement(5752..6546)
                     /gene="trpA"
                     /locus_tag="MGPDEMIB_00096"
                     /EC_number="4.2.1.20"
                     /inference="ab initio prediction:Prodigal:002006"
                     /inference="similar to AA sequence:UniProtKB:O67502"
                     /codon_start=1
                     /transl_table=11
                     /product="Tryptophan synthase alpha chain"
                     /protein_id="X:MGPDEMIB_00096"
                     /db_xref="COG:COG0159"
                     /translation="MNSISSVFSSEQSVFIPYISLGDPDYDSCVTWADALIRGGAGIL
                     ELGIPFTDPVADGPVIQKAFKRSLAHPFSMDKILEVTSEIHKLHPQIPLVYLTYFNPL
                     FSMGLESFTERAKNSGIQGLIIPDLPFDTPEAEEFFSQLERKRIDFIHLVTPATTEDR
                     IRSMKSLASGFIYYVTSYGVTGERGSIASGLEDRIRMVRKIVGLPVCAGFGISTSDQS
                     KVISTYADGVIIGSAVQRIIEENGSDRNNCADKLLAYASEIRASMR"
     gene            complement(6543..7736)
                     /gene="trpB"
                     /locus_tag="MGPDEMIB_00097"
     CDS             complement(6543..7736)
                     /gene="trpB"
                     /locus_tag="MGPDEMIB_00097"
                     /EC_number="4.2.1.20"
                     /inference="ab initio prediction:Prodigal:002006"
                     /inference="similar to AA sequence:UniProtKB:Q81TL8"
                     /codon_start=1
                     /transl_table=11
                     /product="Tryptophan synthase beta chain"
                     /protein_id="X:MGPDEMIB_00097"
                     /db_xref="COG:COG0133"
                     /translation="MGKENQQGYFGEFGGRYSPEILHDALVELETTYKKLKKNKHFKK
                     ELEYYRKNYIGRPSPLTYAERLSKVWGGAKIWLKREDLNHTGAHKINNTIGQVLIAKA
                     MGKTRIIAETGAGQHGVATATVGAMFQMETVVYMGEEDLRRQELNAIRMRMLGAKVVG
                     VSSGTATLKDATSEAMRDWALNVSNTHYIVGSSIGPHPFPTIVRDFQSVIGIESRKQF
                     KKVNDKLPNAVIACVGGGSNAIGMFYGFIQDKKVKLFGVEAGGYSSDPGSHSATIQFG
                     RTGFLHGTKTLVIQDDAGQIVPAHSVSAGLDYPGVGPEHAYFHKSGRVSYVNVDDEGA
                     LDAFIEVCRIEGIIPALETAHALRYAKDLARTMSKKENILICLSGRGDKDVAEVSRLR
                     KGEFI"
     gene            complement(7739..9469)
                     /gene="proS"
                     /locus_tag="MGPDEMIB_00098"
     CDS             complement(7739..9469)
                     /gene="proS"
                     /locus_tag="MGPDEMIB_00098"
                     /EC_number="6.1.1.15"
                     /inference="ab initio prediction:Prodigal:002006"
                     /inference="similar to AA sequence:UniProtKB:Q9I502"
                     /codon_start=1
                     /transl_table=11
                     /product="Proline--tRNA ligase"
                     /protein_id="X:MGPDEMIB_00098"
                     /db_xref="COG:COG0442"
                     /translation="MKASKYILPTEKENPADAVVASHRLMIRAGLVRKSSAGLYFYLP
                     LGLKVLKKIEQIVREEMNSTGALEFDLPILTPSDFWEQSGRWSAMGKEMFRIQDRHDL
                     SYALGPTHEESFSFLLKPLLKSYKDLPVNVYQIQTKFRDEIRPRFGVIRSREFIMKDA
                     YSFHIDDSSLDDTYQAMRVAYRKIFDRCGLKTIPVQADSGSMGGSASEEFMVVSPIGE
                     ETLLLCNSCGYSSNSEKTPLILKKENSSAKFSEKKEISTPGKKTISEVSTLLGVSESE
                     TVKAVALKSEKKKILVFLRGDLELNLHKLHSLLKIADSEPMTDLEIRELGLIPGFISP
                     IAPNDKIKVLYDRSLQKDFPYVVGSSKEDFHTQGFILEKEISGLPEFADVALAREGDL
                     CPNCSSPLKAEKGIEVGHIFKLGDKYTKAFGIQVLDQNGKSKTLTMGCYGIGVNRTMA
                     TVIEQCNDEKGIFWPISIAPFEVSLVSIVKGEDQYFKIEEFYNVLMNEGIEVFWDDRD
                     LGPGFKLKDSELIGFPIRITIGKKFFESGEISIYNRKKDQEDSFVFSGFDDLVARVES
                     MRQELFTELR"
     gene            complement(9475..11202)
                     /locus_tag="MGPDEMIB_00099"
     CDS             complement(9475..11202)
                     /locus_tag="MGPDEMIB_00099"
                     /inference="ab initio prediction:Prodigal:002006"
                     /codon_start=1
                     /transl_table=11
                     /product="hypothetical protein"
                     /protein_id="X:MGPDEMIB_00099"
                     /translation="MLIMVLGAVFMLAISIFIHELGHLLCGMLVGVKARIFSIGYGRG
                     IWKKKVGETTYQITAIPVGGYVLFKGDDYGGDVKGEPGELLSTPPLKRMIPVLGGPLF
                     NLFLGFGILLILNFLGHNPPGNRVFIDPADQEFSAAYQSGLRTGDRILSIDGNKTEKF
                     EDIVTNVGLSSGNSLKILGEREGKPMEWNVTPRIIYNPKRSSGIPTIGVEPFGERRVV
                     ATFSYPEQFQHWLSSRLDKSHEAENYYQERLKKAVEGRDIPAEVLLEKEKEEKENLLR
                     SRALSYLNDGDVIQTVNGKTISTVGELQKILGEYQNRKVNIVVDRKTYPLVNPWSTEM
                     VSVEVPVLGANILEFKNIRDRKYPELNLESYQFASYDPELGQKLLNLAVDGQTFPSFE
                     ELLAYVKTKNGNIVTIDMGNLKLEAEPKVRPIGLLGFRPNMKFNPEPMQRDLGFLESF
                     AVAGKDVYENVETTLKGIGMLFSGILSVKDSLSGPVGIVSYAGISLEIGWETYLEFVA
                     RISIALMIMNLLPIPMADGGHIVLYAYEAITGRPLPGKVIESIFRIGFLFLLGLGLYV
                     TFNDVMRIF"
     gene            complement(11196..12365)
                     /gene="dxr"
                     /locus_tag="MGPDEMIB_00100"
     CDS             complement(11196..12365)
                     /gene="dxr"
                     /locus_tag="MGPDEMIB_00100"
                     /EC_number="1.1.1.267"
                     /inference="ab initio prediction:Prodigal:002006"
                     /inference="similar to AA sequence:UniProtKB:Q9RCT1"
                     /codon_start=1
                     /transl_table=11
                     /product="1-deoxy-D-xylulose 5-phosphate reductoisomerase"
                     /protein_id="X:MGPDEMIB_00100"
                     /db_xref="COG:COG0743"
                     /translation="MTTSVCLLGASGSVGESTLKVLRAYPEKFRLHSFSVHSNLEKAK
                     EIQKEFSPDFICVSSDFADVGVLGNKLGRTQILYGESSLCELVREPEVEIVITAIVGS
                     VGLRPTIAAITAGKRLGIANKETLVTSGPLIQSLIAKHNTKVVPVDSEHNALFQLLES
                     LNPNSVEKIILTASGGAFRDLPVEQLFSVTKEQALHHPTWNMGPKITIDSNGMINKGL
                     EVIEAHFLFNVPYDKIGVVIHPQSIAHGIVELKDGASFLYASYPDMIFPIAHSLFHPE
                     PVPKVLRSYPAKDWGKLEFREPDFKRYPGLGLAFEAGKVGGTAPCIFNAANEAAVELF
                     LKDEIRFIEIPDYIRKTLDEIKIEFPLSLEEYEEADRIARETVRNLKARKVVSAC"
     gene            complement(12372..13280)
                     /locus_tag="MGPDEMIB_00101"
     CDS             complement(12372..13280)
                     /locus_tag="MGPDEMIB_00101"
                     /inference="ab initio prediction:Prodigal:002006"
                     /codon_start=1
                     /transl_table=11
                     /product="hypothetical protein"
                     /protein_id="X:MGPDEMIB_00101"
                     /translation="MGETSKRLASAAVLILFYLFMIFYPGFYYLQTYLILLLGGAIGI
                     KEFYNLSDRGEDGRPFRGTGVFFMLLVISFYYFRFLGSQNQFEAPLFFLQNIKYFIPP
                     FDPVPVAFLLLFIVTFTLQITKRPLDGAIFSVSSTFLGVFYVAVPLGHFLLLLGMAQG
                     IYYIVFVSVVTFLTDAGAYFGGRWFGRHPAGLAISPKKTWEGYVTGIFTAIGSVFIFN
                     IIWEYSTGTLAAVRGLEVFLISAILSFVSVIGDLLESAMKRDAKIKDSGSLIPGHGGI
                     LDLADALLITIPVLYYYLQIKGNLGV"
     gene            complement(13273..13953)
                     /gene="uppS"
                     /locus_tag="MGPDEMIB_00102"
     CDS             complement(13273..13953)
                     /gene="uppS"
                     /locus_tag="MGPDEMIB_00102"
                     /EC_number="2.5.1.86"
                     /inference="ab initio prediction:Prodigal:002006"
                     /inference="similar to AA sequence:UniProtKB:A0R0S4"
                     /codon_start=1
                     /transl_table=11
                     /product="Decaprenyl diphosphate synthase"
                     /protein_id="X:MGPDEMIB_00102"
                     /db_xref="COG:COG0020"
                     /translation="MDGNGRWATSRGKSRSEGHREGAQAIDRLMDASLELGLKNISLY
                     AFSTENWKRPVTEIRSIFSLLIEFIETRLDTIHKRGIRILHSGSRKKLTRGVLDKIDF
                     AVDKTQKNKNLTVNFCLNYGSRDELLRAAQELFLERKRSKVALEKPLKEKEFEKFLYT
                     SILPPVDLLIRTAGEQRLSNFLLWQSAYAELYFTDTLWPEFDKNSLVDSLKWYETRTR
                     KFGGLTNG"
     gene            complement(14000..14554)
                     /gene="frr"
                     /locus_tag="MGPDEMIB_00103"
     CDS             complement(14000..14554)
                     /gene="frr"
                     /locus_tag="MGPDEMIB_00103"
                     /inference="ab initio prediction:Prodigal:002006"
                     /inference="similar to AA sequence:UniProtKB:P81101"
                     /codon_start=1
                     /transl_table=11
                     /product="Ribosome-recycling factor"
                     /protein_id="X:MGPDEMIB_00103"
                     /db_xref="COG:COG0233"
                     /translation="MASDAIISGMKTKMDKTIDLVKKDFGTIRTGRANPSLVEDIRVD
                     YYGNQTPINQLGNISVPEPRMLVISPYDKGIMKDIEKAIQTSGLGLQPTNDGVVIRIV
                     IPELTGERRKELAKVVKSKSEEKKVAIRNIRRDAMEDLKKHTEGMSQDEIKSVQDQIQ
                     KITDSYIDKISALTAEKEKEITTI"
     gene            complement(14544..15290)
                     /gene="pyrH"
                     /locus_tag="MGPDEMIB_00104"
     CDS             complement(14544..15290)
                     /gene="pyrH"
                     /locus_tag="MGPDEMIB_00104"
                     /EC_number="2.7.4.22"
                     /inference="ab initio prediction:Prodigal:002006"
                     /inference="similar to AA sequence:UniProtKB:Q831V1"
                     /codon_start=1
                     /transl_table=11
                     /product="Uridylate kinase"
                     /protein_id="X:MGPDEMIB_00104"
                     /db_xref="COG:COG0528"
                     /translation="MATEAKYNRILIKLSGEALAGEGEFGIDTNKAHSLAEEIKEVHD
                     LGVEIALVVGGGNIIRGTNLAKAGIDRATADYMGMLATIQNALALQDACEKKGLYTRV
                     QSAIEINSIAESYIRRRAVRHLEKRRIVIFAGGTGNPYFTTDTTASLRAVEVGCDVIL
                     KATKVDGVYTADPKKDNGAKRYSQISFMESINRRLKVMDSTALSLCMENNMSIIVFDI
                     FKRGNLKDLVTGKNIGTLISNSEDIQIDGK"
     gene            complement(15294..15893)
                     /gene="tsf"
                     /locus_tag="MGPDEMIB_00105"
     CDS             complement(15294..15893)
                     /gene="tsf"
                     /locus_tag="MGPDEMIB_00105"
                     /inference="ab initio prediction:Prodigal:002006"
                     /inference="similar to AA sequence:UniProtKB:P43895"
                     /codon_start=1
                     /transl_table=11
                     /product="Elongation factor Ts"
                     /protein_id="X:MGPDEMIB_00105"
                     /db_xref="COG:COG0264"
                     /translation="MAAVTTDLIRELRERTSAGMMDCKKALEENNADIEKAITWLREK
                     GIAKAAKKAGRETKEGRVVSYIHGNGKIGVLVELNSETDFVSKNEDFEALGKEICMQI
                     AAMNPLYLNEESIPAADLEKEKTIMRSQLEAEGKKADQIEKILPGKIKKYISEVCLVN
                     QAFFKDDSKTIDDLVKEAIAKFGENITIARFIRFQVGGL"
     gene            complement(15905..16789)
                     /locus_tag="MGPDEMIB_00106"
     CDS             complement(15905..16789)
                     /locus_tag="MGPDEMIB_00106"
                     /inference="ab initio prediction:Prodigal:002006"
                     /codon_start=1
                     /transl_table=11
                     /product="hypothetical protein"
                     /protein_id="X:MGPDEMIB_00106"
                     /translation="MSVISMKNLLETGVHFGHQTRKWNPKMAPYVFTARNGIHIIDLQ
                     KTVQKAKEAYDALKKLTSEGKKVLFVGTKKQARGAIEREAIRSNMFFINNRWPGGLLT
                     NWNTVKRSIARLKKLEGMEADNSFEKEVKTKKEVLTLRRELEKLRKTLGGIKDMATIP
                     EIMFVIDPKKEEIAVKEARKLGLKIFAVVDTNCDPELIDYPIPGNDDAIRAISLFLET
                     MSNAVIEGTGGVVEQPRFSEDLDSEALALEYQGEYDESGKFIMDEDPDSKKTKTAEEP
                     SATIEPSTTTTVEVDQNE"
     gene            complement(17076..17453)
                     /locus_tag="MGPDEMIB_00107"
     CDS             complement(17076..17453)
                     /locus_tag="MGPDEMIB_00107"
                     /inference="ab initio prediction:Prodigal:002006"
                     /codon_start=1
                     /transl_table=11
                     /product="hypothetical protein"
                     /protein_id="X:MGPDEMIB_00107"
                     /translation="MSKKTATRTSRPITEYGAISTVLGRETSFSGILNFQRPLEISGE
                     FQGEIESEGFLLISEGAKIRANIKAGTVIVGGEITGNVIATEKLEMLSTGKVNGNIKT
                     SKLQIADGVIFDGNCEMIQPNKD"
     gene            complement(17462..17683)
                     /locus_tag="MGPDEMIB_00108"
     CDS             complement(17462..17683)
                     /locus_tag="MGPDEMIB_00108"
                     /inference="ab initio prediction:Prodigal:002006"
                     /codon_start=1
                     /transl_table=11
                     /product="hypothetical protein"
                     /protein_id="X:MGPDEMIB_00108"
                     /translation="MISEAMKQTIQFYNEGLNLYKTRKFTEALEKFKKAIELTPDDGP
                     SKKYIGRCQAFITNPPPADWDGVFEMKTK"
     gene            complement(17687..18067)
                     /gene="acpS"
                     /locus_tag="MGPDEMIB_00109"
     CDS             complement(17687..18067)
                     /gene="acpS"
                     /locus_tag="MGPDEMIB_00109"
                     /EC_number="2.7.8.7"
                     /inference="ab initio prediction:Prodigal:002006"
                     /inference="similar to AA sequence:UniProtKB:P24224"
                     /codon_start=1
                     /transl_table=11
                     /product="Holo-[acyl-carrier-protein] synthase"
                     /protein_id="X:MGPDEMIB_00109"
                     /db_xref="COG:COG0736"
                     /translation="MKISVGNDIVENSRIRDLLEKHGDRFLKRVFSESEREYCSNRKD
                     PIPHLSGRFCVKEAFIKAIEPGDHVILDMREIELFGKEFGKKELVLHGKSKELFLAKG
                     YSGCSVSISHAENYSTAVVVLYKE"
     gene            complement(18064..19119)
                     /locus_tag="MGPDEMIB_00110"
     CDS             complement(18064..19119)
                     /locus_tag="MGPDEMIB_00110"
                     /inference="ab initio prediction:Prodigal:002006"
                     /codon_start=1
                     /transl_table=11
                     /product="hypothetical protein"
                     /protein_id="X:MGPDEMIB_00110"
                     /translation="MKLIFNNWQAKLGSLILAIVFYINLQNSKILVKEIQIPIEYPKL
                     GGSLIVSKTSDKTVPIKVEGVREYVNYYSQFLKAHINSSELKAGENLVSVYKISGAPA
                     GLRITRLRDKIKVNVESNSGKILPIEVKFTGDLPPNYVKTNHFVSPSVVHVSGPPGVL
                     ENLGKISIPPISLKDKTESFSYKHKLPDFPSAVKVRDNVKEVTVRVNIFASASNAGET
                     LLLGIPIKCQNLDKNLEAEFSEPEVSVKLQSKTPLKSIQVIKGLSASVVCSHKYDPKT
                     KKILPDNKPVFAKIKLNKSTSLKSVEVLGVFPDRVSILFKIKQDQNQSNGGKEPDGEG
                     EENTIEPDTNPELLEEE"
     gene            complement(19122..19943)
                     /gene="dacA"
                     /locus_tag="MGPDEMIB_00111"
     CDS             complement(19122..19943)
                     /gene="dacA"
                     /locus_tag="MGPDEMIB_00111"
                     /EC_number="2.7.7.85"
                     /inference="ab initio prediction:Prodigal:002006"
                     /inference="similar to AA sequence:UniProtKB:Q8Y5E4"
                     /codon_start=1
                     /transl_table=11
                     /product="Diadenylate cyclase"
                     /protein_id="X:MGPDEMIB_00111"
                     /db_xref="COG:COG1624"
                     /translation="MFFFKNISLFPLGKNPFIIIIDILIVSFFIYQFYSTIRRTRGIQ
                     LLLGVAVIWFLGIFASTFELELLDWIIESIRPALVFAIIVLLQPELRKITADLSKMKI
                     FQPFLLKQMTDLEEIIEAVKIMAKNKTGSLIAIVRENNLKEIIDQSVQLDAIISASLL
                     LTIFKKNSALHDGAVIIEQNRIACAGAFLPMTQNLDDSRMGARHRAALGISEESDSIV
                     IVTSEETGEISVCYDGEMTHPVKPIELKNLVNTILKKRDNVSEKYNPVVEEKTER"
     gene            complement(19956..20768)
                     /gene="dapB"
                     /locus_tag="MGPDEMIB_00112"
     CDS             complement(19956..20768)
                     /gene="dapB"
                     /locus_tag="MGPDEMIB_00112"
                     /EC_number="1.17.1.8"
                     /inference="ab initio prediction:Prodigal:002006"
                     /inference="similar to AA sequence:UniProtKB:Q2SZ94"
                     /codon_start=1
                     /transl_table=11
                     /product="4-hydroxy-tetrahydrodipicolinate reductase"
                     /protein_id="X:MGPDEMIB_00112"
                     /translation="MSQPSKTQIALIGASGRMGRAIVSVLSTSVKSTLSSSVVSQSSV
                     FLGMDSGLHSGIKQNGVNFSSDLEAAVRSADCVIDFSTHQNLDFTLKACIQYQKPVVI
                     GITGLTELQKDALQVASKEIGIVYSPNMSIGVNLLFKLTEIAAKVMGEISDIEIQDIH
                     HRHKKDAPSGTAEKLKSILLETLGRTSKNVVHGRHGILKERDSKEIGIHTFRAGEVIG
                     DHTVYFFTPEERIEITHKAQDRKTFAVGSVHAAEFLVGSKPGLYDMFAVLGL"
     gene            complement(20772..21656)
                     /gene="dapA"
                     /locus_tag="MGPDEMIB_00113"
     CDS             complement(20772..21656)
                     /gene="dapA"
                     /locus_tag="MGPDEMIB_00113"
                     /EC_number="4.3.3.7"
                     /inference="ab initio prediction:Prodigal:002006"
                     /inference="similar to AA sequence:UniProtKB:O67216"
                     /codon_start=1
                     /transl_table=11
                     /product="4-hydroxy-tetrahydrodipicolinate synthase"
                     /protein_id="X:MGPDEMIB_00113"
                     /db_xref="COG:COG0329"
                     /translation="MFQGVYTAIITPFKNDKIDYDSYFKLLEKQIKAGVSGVVPCGTT
                     GESPTLSHSEHAELIRETVKAVQGKIQVVAGTGSNSTKEAIELTEAACKDGVDGILSV
                     NPYYNKPTQEGLFQHFKSIAEHSTVPVMLYNIPGRTSVNLLPETVLRLSEVKQIRSMK
                     EATGDLGQMGKLISLVGNKMTVLSGDDNLTLPLLAIGGVGVVSVISNLFPKALVQLVE
                     SFQQGKISEAKKIHYDFIEVFALAFMETNPIPIKAAMCWFGHCGPEIRLPLTPLSQNE
                     TSSKFKKVLEGLKEKGYE"
     gene            21751..22797
                     /gene="wecA_1"
                     /locus_tag="MGPDEMIB_00114"
     CDS             21751..22797
                     /gene="wecA_1"
                     /locus_tag="MGPDEMIB_00114"
                     /EC_number="2.7.8.33"
                     /inference="ab initio prediction:Prodigal:002006"
                     /inference="protein motif:HAMAP:MF_02030"
                     /codon_start=1
                     /transl_table=11
                     /product="Undecaprenyl-phosphate
                     alpha-N-acetylglucosaminyl 1-phosphate transferase"
                     /protein_id="X:MGPDEMIB_00114"
                     /translation="MKQISFFWNPVFTCALIFFATSFFSWIYLHSKRFTISDVSNERS
                     MHVGTTKKSGGIWILLPIFCLAIVWFSVFEIPDRKIFLFFTGLFFFFLIGLADDLLSL
                     SAGIRLVLEIFFLIVFFYLEPVRFSFLSLSIENIPGLSTLILIVYVLFVVNVCNFMDG
                     LDAYLSSHFLLAILAFPFLFHSHLPLFYSWICAGVFGFLGFNLPKAKLFLGDSGSLPL
                     GYTISVLPLFFIDGKLWGSFEISSAFFLLPVFFVDGVVTIFLRLKDGENIFQAHRRHL
                     YQLIAVSSKNKGLVSFLFTIANLPAMILFSFHRNLKIPGSIIFWICLVFYVGVYFLLF
                     RKFRTPSPNPVERQ"
     gene            complement(24692..25117)
                     /locus_tag="MGPDEMIB_00115"
     CDS             complement(24692..25117)
                     /locus_tag="MGPDEMIB_00115"
                     /inference="ab initio prediction:Prodigal:002006"
                     /codon_start=1
                     /transl_table=11
                     /product="hypothetical protein"
                     /protein_id="X:MGPDEMIB_00115"
                     /translation="MEDPKDKAEKSTSPIDTTPKVTGIGGIFFFSDNPQETKEWYAKN
                     LGLETNEWGSTFESRDVNKPDEINYLQWSLFKKGSEYFSPSKKDFMINYRVQNIEGLV
                     DKLKQNGVTILDSITSYDYGKFVHIMDAEGNKIELWEPC"
     gene            complement(26357..27259)
                     /locus_tag="MGPDEMIB_00116"
     CDS             complement(26357..27259)
                     /locus_tag="MGPDEMIB_00116"
                     /inference="ab initio prediction:Prodigal:002006"
                     /inference="similar to AA sequence:UniProtKB:Q7A6Q5"
                     /codon_start=1
                     /transl_table=11
                     /product="Epimerase family protein"
                     /protein_id="X:MGPDEMIB_00116"
                     /translation="MNKIVLAGGSGFLGKSAAFYFRNLGYQVVVLSRSESKIINEIEY
                     INWDAKSLGPWVSSLENSTAIINFTGKSVNCIYTETNKREIIDSRINSVKVIDQAVLN
                     LKSPPKVIIQAASLAIFGDTKSDSTEESPLGKGFSVDVCKIWEDEFFKISIPDSRKVI
                     LRIGFVLGKNGGAIEPLTKLAKWFLGGSIGDGTQFISWIHIEDMNRMFEFCINQDVTG
                     IFNATGPDPVENKFFMKALRKAVHRPWSPPAPKFIVKLGAFFIMKADSSLALTGRKCF
                     PKRFIDLGFQFKHTDLLKTLEELV"
     gene            complement(27413..28159)
                     /locus_tag="MGPDEMIB_00117"
     CDS             complement(27413..28159)
                     /locus_tag="MGPDEMIB_00117"
                     /inference="ab initio prediction:Prodigal:002006"
                     /codon_start=1
                     /transl_table=11
                     /product="hypothetical protein"
                     /protein_id="X:MGPDEMIB_00117"
                     /translation="MIQYELNSNNQPIGIKIQNWSIPKFPAKSVMDGKFCKLEPLDSE
                     IHSKELYKANSLDKNGECWTYLTYGPFKTFIEYQNWIREMQNLVDPTFYAIIDKNTSK
                     PVGVVSYLRIDQEKGSIEVGHLNFSNLLKRTKAATEAMYLMMNYAFELGFRRYEWKCN
                     SLNIPSRKAAQRYGFSYEGTFRQYAINKGRNRDTAWYSIINSEWNLIQEAFEKWLDSK
                     NFDENGQQKISLSSLTEPLLAQKDHFILIK"
     gene            complement(28277..29164)
                     /locus_tag="MGPDEMIB_00118"
     CDS             complement(28277..29164)
                     /locus_tag="MGPDEMIB_00118"
                     /inference="ab initio prediction:Prodigal:002006"
                     /codon_start=1
                     /transl_table=11
                     /product="hypothetical protein"
                     /protein_id="X:MGPDEMIB_00118"
                     /translation="MNQEWTQDNEKIIEYFRGLLLDTSSSLDLFQKIFSKVKGIEYVD
                     ENIKVKLVNDVSIELTGPADKKEIEQWPESVKRIFSEHAAMGIWKGENVFGGQIAFDN
                     RINVKNLEETQWKDEDYDLNSIQSPISGGDGSFVFHPAFKDMNGEVLCQVIDGKINGP
                     LALGPGSIFLWMIAGYMEIDRDISLPLISKDKLISIAPKSTKSGVIKLIMEKSGLSKE
                     RIDDLIKKLENLYDLQKSFKKANDKNQFIKLELKYLDDIEAYKNALPESLQFDFTMIH
                     GYNISCYKNELDELLKRYK"
     gene            complement(29236..29829)
                     /gene="yyaP_1"
                     /locus_tag="MGPDEMIB_00119"
     CDS             complement(29236..29829)
                     /gene="yyaP_1"
                     /locus_tag="MGPDEMIB_00119"
                     /inference="ab initio prediction:Prodigal:002006"
                     /inference="similar to AA sequence:UniProtKB:P37508"
                     /codon_start=1
                     /transl_table=11
                     /product="putative protein YyaP"
                     /protein_id="X:MGPDEMIB_00119"
                     /db_xref="COG:COG0262"
                     /translation="MRKITVLSFITLDGVMQAPGGPEEDTSGGFKYGGWTAPYEDEVS
                     GKIMEKQMKPADYLLGRKTFEIFASYWPEHADFWPGINEGTKYVMSKTVKKSDWKNSV
                     FLESLADIKKLKNSEGSDIQVWGSGELIQLLFKNDLVDELWLKIFPVTLNTGKRLFGD
                     GTIPAAFTLIESSVTPSGVIIANYKRAGEVKTGTVGA"
     gene            complement(30513..31025)
                     /locus_tag="MGPDEMIB_00120"
     CDS             complement(30513..31025)
                     /locus_tag="MGPDEMIB_00120"
                     /inference="ab initio prediction:Prodigal:002006"
                     /codon_start=1
                     /transl_table=11
                     /product="hypothetical protein"
                     /protein_id="X:MGPDEMIB_00120"
                     /translation="MAQSKKKSSPRKQKTGGTKVKFVGAPSHSITPFLMFNANPEEAA
                     NFYVSIFKKSKILRANSMQADFILNGQKFFSYNGGPNFQFNWGVSFMISVETQKEVDY
                     YWNALLAGGGKESMCGWIQDKYGMWWQVTPKILLQLVSHKDRAKAERVTQAMLKMQKI
                     DIAALKAAAG"
     gene            31652..32788
                     /gene="inlA"
                     /locus_tag="MGPDEMIB_00121"
     CDS             31652..32788
                     /gene="inlA"
                     /locus_tag="MGPDEMIB_00121"
                     /inference="ab initio prediction:Prodigal:002006"
                     /inference="similar to AA sequence:UniProtKB:P0DJM0"
                     /codon_start=1
                     /transl_table=11
                     /product="Internalin A"
                     /protein_id="X:MGPDEMIB_00121"
                     /db_xref="COG:COG4886"
                     /translation="MNFRITLIHLQKITIGLLFLIHLSCKIQACEEPGTYRDLTKALQ
                     NPLEVRVLDLSRQELKTLPIEIGQLKNLQRLYLHYNQLTVLPQEIEQLKNLQLLYLRS
                     NRLTTLPNEIEQLKNLQVLDLGSNQLTILPQEIEQLKNLQLLYLHSNRLTTLSKDIEQ
                     LQNLKSLDLSNNQLTTLPNEIEQLKNLKSLYLSENQFATFPKEIGQLQNLKVLFLNNN
                     QITILPNEIAKLKKLQYLYLSDNQLITLPKEIEQLKNLQTLDLSYNQLTILPKEVGQL
                     ENLQTLDLRNNQLKTLPKEIEQLKNLQTLFLSNNQLTILPQEIGKLKNLLWLSLVYNQ
                     LTTLPNEIEQLKNLQTLYLNNNQFSSQEKKRIRKLLPKCQIYFD"
     gene            complement(33504..33932)
                     /locus_tag="MGPDEMIB_00122"
     CDS             complement(33504..33932)
                     /locus_tag="MGPDEMIB_00122"
                     /inference="ab initio prediction:Prodigal:002006"
                     /codon_start=1
                     /transl_table=11
                     /product="hypothetical protein"
                     /protein_id="X:MGPDEMIB_00122"
                     /translation="MSWLEPKSKTCKFFNCPIPLGKVVSWLERKSNDFKFCSCSISLE
                     RVVSRLLRKFNVCKFFNCLISLGRIVSWLETKYKSCKFCRCPISCGRVVSRLVLKSND
                     CKFCSCPISCGRVVSWLLSKPNDCNFCSFSISFGIVLIWL"
ORIGIN      
        1 cataataatc gctttcgcat accgtcacgt tatcttacga agagattctt taacattcat
       61 aaaaaccaaa tagaagaata tgtgtcactg aacttaggag ataaaagatt agataaacga
      121 ctaaagaaaa tagtaagtgt gatgaccaag cgaggaggaa cgagtttgcc agatagattt
      181 ggcaattggt caggtgcata tcgttttttc aaatccgaaa gtatattatg ataaaataat
      241 ctctcctcat tgtcttagct cctaatcact ggttactaaa atgtttacga ttagttaatc
      301 ttctatacga acgtttcgtt ttaataagtt aaatcgccga atttaattct tctttgagtt
      361 ttttggcttc ctcaaaatca ggtttgatcg aaatcgctct atgtaaatac tgcaaagatc
      421 tttccgggcg attccaaatt ttataaagtg tagctaggtt atataatgag atatgaggtg
      481 catcgtttaa ctcacatcgt aaagattttt tcaaccaata gactgcttct atttccttac
      541 cggctcttaa aagtataatt ccgatttcgt tacacggatt tccataattt ggatttacct
      601 ccacagatct aaaaaaatgc attaacccct tttctggatt tcctttttga ttttccatta
      661 gtcccaaaaa gaaataggct tcgtgacttt cttcgttttc taatgagagt ttaaacaaat
      721 actccgctct atccgaatca ccttttttgt aaaagtattt tgccgcttct aaaaaatccg
      781 aagaagtata gttgtccaat tccattaccc gttttatttt attttcggtt tggattggtt
      841 aaggcttgat taagtttttt ttcaataccg cggcgacttg ttccgcaatc gattctccgt
      901 ctaatctata cttttggaaa acttccttcc tttctccgtg atggatcggc tccggtggaa
      961 atccaaatgt ttttatatat tttgataaat tctcccgtgt cattcggttg agtaaatatc
     1021 cagttactcc tgagtctata taactttcgt ctaatatcac aaaacaccta acgttcacca
     1081 attcttcgtt aagcgcttct gcaccaagtg gtcgcagcca taccaaatca attagagtta
     1141 cactcaaccc ttcgttctct aatctttcag aagctttttt agcttcgtca atcatggaac
     1201 cgatcgatat gagtgctaca tccgttcctc ttttaaatac tctaaacgtt ccaggttgta
     1261 actccgtctc tttataaaaa tctaaagtct ttaaatccac actcgatttt ggaaatcgaa
     1321 ttgcaaccgg cgacttatcg tatttttcca tccatcgtaa cgcatctatc aaatcctgtc
     1381 cattagacgg tacaaatacg tccatattag gaagtcctaa taaatatcct aaatcaaaaa
     1441 gtccttggtg agtttctcca tccggcccca cacatccagc tcgatctatc acaaaccgca
     1501 ccggtagatt catgagagat acgtcttgta caagttgatc catcgccctt gtcaaaaaag
     1561 tagaatagat acacatatat ggtatgatgt ttccattcgt cattgctcct gcaaatgcta
     1621 ccgaatgttg ttccgcaatt cccacatcaa ataaatgttc cggatatttt tctgcgtatt
     1681 ctttaagccc gcttccttct atcatcgcag gagtgattgc cgcaatttta ggatttgttt
     1741 ccgttaaaat ggccaacatc tttcctacaa ttttactata tgcaatttta gatgtatccc
     1801 cactatccat cgctccgtct tcttttcgaa acggtgttac tccgtgatac ttaattggat
     1861 ccctctccgc cggatcgtaa ccttttcctt tttgtgtaat aatatgcaat aagattggac
     1921 ccttcatctt tttgactttt tcaagcatct ttacgagccg tatcacgtca tgcccgtctt
     1981 caggccctat atacccaaat cccaaatcct caaataaccc acccggagtt aatacgtcct
     2041 taaatccttt ttctactttt ttaaaaaatc tttcggttgc atgtccaatg atcggtaacc
     2101 actttaagaa agtataaaat actctcttcc aatgattgta aaaatgagat gtaatgatgt
     2161 tgttaagata attagatata gatcctacat ttttggatat agacatgtaa ttatcattca
     2221 agattacgat catgtccttt ttcaaatgcc ccgcgtgatt catcgcttca agagccattc
     2281 ccgtagcaat cgacgcgtct cctatgatag cgactacatt ataattttct tttactagat
     2341 cccgagccgc ggcttccccc aatgcctggg atattgaagt tcccgcgtgt ccggtattat
     2401 ataaatcgta tggagattct tctcttttag gaaacccgga aagtccattg aactttcgca
     2461 cagtattgag tttgtccttt cttcccgtaa gtatcttatg cgggtaagtc tgatgcccta
     2521 cgtcccaaac caatcgatct tttggagtat cgaatacata gtgtaaggcg accgtgagtt
     2581 ctacgactcc cagattactt gcaaaatgtc caccaatccc cgaaagtgta tcgatgatgt
     2641 aatttctaac ctccttacaa atttgaggca gcttttccag tggtatattt cttagttcag
     2701 ctggatagtt gattctatcg agcagagtta gttcctgttg catgaaaact ttctaatata
     2761 attttattcc atccctcagt tcacctgcaa aggttttctc aatagtttta ggtcttcttc
     2821 gttcactaaa tccaataact catagattcg aacgggttga gtttttcctt tcactttaat
     2881 caagtccagt tctcttgcga taaccctgtc ctttaccttt tcataggtgt attctgagat
     2941 gattatatga gttccgtatt ctttattggt tccttctagc ctggagccaa gattgatagt
     3001 atctcccata catgtataat ccattctatg agaacttccc atatttccta ctaccgcagg
     3061 ccctgaattt aatccgattc ctatatccat ttgtggaaga tctaaactct tccactcttc
     3121 ttttaatgtc gcgagccttc tcatctgagc caacccagcc gcacatccat aataagcgtg
     3181 atcttctaac ggcactggag ctccccagaa tgccatgatc gcatcaccca tgtatttatc
     3241 aatcgttccc ttaaactcaa taatgatctc agtcatctcg gataagtatt gattcaaaaa
     3301 ttgaaccaac tcttccggcc ccattttttc cgacatggta gtaaatcctc gtatatcaga
     3361 aaagaatatg gtgatgtctc gtttagatcc ccctaaattc aagttatccg gatttttcag
     3421 taattcatct actacgtctt tggatacgaa cttagaaaat gtacttcgta tatactttac
     3481 gttttcttct tccgttaata tcctaaatcc tattaaacca atgaatataa ataactgctc
     3541 taatatcaca gtcggatata aatgcactaa attaaattcg gaaaaattaa tcaatgttcc
     3601 aaccgaatat ataaacgcaa tcgccaagaa aaataaaaac gctaaccatg tctttagcct
     3661 aggttgtaca acccccgcca acattcctac aaggattatg attaaaaatt ctccccataa
     3721 cggtaactca aatagaaaat cctgattgag tatggtattg atcgccgcgg cgtggtgttc
     3781 tatcccagac atatctccaa atggtgacaa gtgtgtatct tttgctgccc ccgctccagt
     3841 cgcataatac atagccacta aaaaaattgt gttttgaaac tgagatgccg tttcctcatt
     3901 ccattccgtc gccgcttcaa atatctcatg cgctctaaat gaatagagcc ctccaggaaa
     3961 attgatctgc atctgtccgt ctgcgtcgat cggtatcact acctccctct tttcattcgg
     4021 tcgattcata atatccttgg tttccatctt caaggttttt cgatcgaaat gagtcagtgt
     4081 tttttgtggt atatttttga ttttgacata ttttcccatt accacttcca catctctttt
     4141 tacatcgact cctagataat tacacgcgat gatcaaatca atggatggat aatattccgt
     4201 ttctcttaac ggccctgcat tcattaactt tgcaaccagc ggcattcttc ggttgagtcc
     4261 actttcatct tttttaatat tcgcaaatcc taatcctgaa gctttttctg ccactggttc
     4321 gatcggtggt tgcgggaatt tcaaccaagt tcgtcctgcg tcccccggat cttctacgtt
     4381 ttccagttta aattttctga gtatttcaat ccgtttttct aaatttaata tggaactctt
     4441 ggattctaaa ctcgtttcca tcggataatc gaacattacc tgtggatttt ttgccaaggc
     4501 ttgcgccatt tcctcggttt gccccggctt ataatctacg aaaaaaatat cgaacatcaa
     4561 ctggttagat gtattcttaa atatatctat tatatttgca taatatttcc aaggcaacgg
     4621 ccatttccct tgtaacttct ccaaggacgt tgttgtaatt cctattattt gtatgtcctg
     4681 tctcgctcct ggcggaggat tatatcgcgt gtattcgatc gttccttctt cggattcttt
     4741 ttcgctctta ttcacccccg ctctgagcaa tgtaaatctc caggacacgg aagattcttc
     4801 caattctgca agcggcgtaa acacttgata aagaaaaaac atcacaagcg atactactac
     4861 ggctaaccaa atactgcccg acttttgttt atccgatgta tttacttcta aaaatttata
     4921 aattggatac gaactgatca ataagagggt aaatccacct agcaagaatt cggtgttgag
     4981 cgaaaagtta ggtaaaaatg cggtaaatga tataaataga atccccgtta ttcccaacaa
     5041 caatgacagt atgtggagtg gagtgatttt agtttttttt tcgctcatac gttcctccta
     5101 tctggaccgg agatcagtat cctatttgtc agtgtttcgt caatattttc cagattttgc
     5161 tgacttccag ttcgcgttct gtttgttttt tttgtccctt tttcggttcc gatttgattc
     5221 ttgcaagaac cgtttcggtt atgaagaatt cttctttaaa atccggtttt gctctctgtt
     5281 ctatccgtaa atctggtaac ctttgctcgt ttttgattcc ggaagatttg gttcggactt
     5341 atagtctcca tcctaaaaga ctcagaaaaa ttctccattt tcttttatcc aactgggatg
     5401 aaactttgat tcgaaaacgc tttttgggaa agaggctggt ctatgctagg tatcaagaga
     5461 aaaatcttaa tctacaaaaa atgaattttc gtccttttga agaagattgg tgtaaattag
     5521 gaatccttgc ctggggatta ggaatatccc gttgtctttt attttctttt cttctagaat
     5581 ggactgaaaa ggagggaatc tccagtaaaa caaaatcgaa tggagttcca acttatttag
     5641 tgattacaag aaaattactg tttccacgga agcgtctaca aagccaaatt caactcgtaa
     5701 gggcacatcc aagctaaatc cacctcaact aacgacacag ccaaaagtca tctatctcat
     5761 cgaagcacga atctcagaag cgtaggccag aagtttatcc gcacagttat tacgatcaga
     5821 tccgttttct tcaatgattc tttgcacggc agaaccgatg atcactccat ctgcataagt
     5881 cgaaataacc ttagattgat ccgaagtgga aatcccaaaa ccagcacaaa ccggaagacc
     5941 gacaatctta cgcaccattc gaattctatc ttccaaacca gacgcaatcg aacctctttc
     6001 cccggtaacg ccgtaggaag tcacatagta gataaaaccg gacgcaagag atttcatcga
     6061 acgaattctg tcttccgtag tagcaggggt cacaagatgg ataaaatcga ttctctttct
     6121 ttcgagttga gaaaaaaatt cttccgcctc cggggtatca aacggaaggt ccggaatgat
     6181 caaaccttgg ataccagaat ttttagctct ttccgtaaaa gattccaaac ccatagagaa
     6241 caaaggatta aaataagtaa gatatacgag aggaatctga ggatgaagtt tatgaatttc
     6301 cgaagtaact tctaaaattt tatccatgga aaaaggatga gccaaagaac gtttaaaagc
     6361 tttttgaatc actggaccat cggcaaccgg atcagtaaaa ggaattccca attctaaaat
     6421 gccggcacca cctcgaatca aagcatccgc ccaagtaacg caggaatcat agtccggatc
     6481 acccaaagaa atataaggaa taaaaacact ttgctccgaa gaaaaaacgg aagaaatgga
     6541 gttcaaataa attctccttt tctaagtcta gaaacctctg ccacgtcctt gtcacctcta
     6601 ccggaaagac aaatcagaat attctctttt ttgctcatag ttcttgccag atctttcgca
     6661 taacggagcg catgcgcagt ttccaaagcg ggaataatac cttcaattct acaaacttca
     6721 ataaacgcgt ctaacgctcc ctcgtcgtct acgttaacgt atgacactct accacttttg
     6781 tgaaagtaag cgtgttccgg gccaacacca ggataatcca gacccgccga aacagaatga
     6841 gcgggaacga tctgacccgc atcatcctga atgacaaggg ttttagtacc gtgtaaaaaa
     6901 ccggttctac caaattgaat ggtagcagaa tgagaaccag gatcggaaga ataaccaccg
     6961 gcttctacac caaagagttt aactttttta tcctgaataa aaccgtaaaa cataccgatc
     7021 gcgttcgagc cgccgccgac acaagcaatc acggcgtttg gaagtttatc gtttactttt
     7081 ttaaactgtt ttctagattc aataccgatc acagattgga agtctctgac aatcgtagga
     7141 aacggatgtg gaccgataga agaacctaca atataatgag tattagaaac atttaatgcc
     7201 cagtctctca tcgcttcgct agtcgcgtct ttgagagtag cggtaccact ggaaacacct
     7261 acgactttag cgcccaacat tctcatccgg atcgcattga gttcctgacg tcttaagtct
     7321 tcttcaccca tataaactac ggtttccatc tggaacatag cgcctacggt tgcagttgca
     7381 acgccgtgtt gaccggcgcc ggtttccgca atgattctag ttttacccat agccttagca
     7441 atcaaaacct gaccgatcgt attattgatc ttatgcgctc cagtatgatt taaatcttcg
     7501 cgtttgagcc agattttagc gccgccccaa accttagaaa gacgttccgc ataagtaaga
     7561 ggagaaggac gaccgatata atttttacga tagtattcta gttctttttt aaagtgtttg
     7621 ttcttcttga gctttttata agtcgtttca agttctacga gagcatcgtg aagaatttca
     7681 ggagaataac gaccgccaaa ttctccaaag tagccttgtt gattttcctt tcccataact
     7741 acctcaattc cgtaaagagt tcttggcgca tagattctac tcttgcgacc aaatcatcaa
     7801 aaccggaaaa aacaaaggaa tcttcttgat ccttcttacg attgtagatc gaaatctcac
     7861 cactttcgaa gaatttttta ccaatggtaa ttcgaatcgg aaaaccaatc aattcagaat
     7921 ccttgagttt aaaaccagga ccaaggtctc gatcgtccca aaaaacttct attccctcat
     7981 tcattagaac attataaaat tcttctattt taaaatactg atcttctcct ttgacaatac
     8041 tcaccaggga gacttcaaac ggagcgatgc tgatcggcca aaaaatacct ttctcgtcgt
     8101 tacactgttc aatgacggta gccatcgtac gattgactcc gataccgtaa caacccatcg
     8161 taagagtttt agatttacca ttttggtcca aaacctggat accaaaagct tttgtatatt
     8221 tatctccaag tttgaaaata tgtcctactt cgatcccttt ttccgctttt aagggggaac
     8281 tacaattggg acaaagatct ccttctcttg ctaatgcgac atccgcaaat tcaggaagac
     8341 cagaaatttc cttttctaaa ataaaaccct gagtgtgaaa atcttctttg gacgaaccaa
     8401 ccacataagg aaaatctttt tgtaaggaac gatcgtataa caccttaatt ttatcgttag
     8461 gcgcaatcgg agaaataaac ccaggaatca aaccgagctc acgaatttcc aagtctgtca
     8521 tcggctccga atccgcaatc ttcaagagag aatgaagttt atgaagattg agttccaaat
     8581 ctcctcgaag aaaaacgaga atcttttttt tctccgattt aagagcaacc gccttgaccg
     8641 tctctgattc agaaacgcct aacagagtac taacttccga aatcgtcttc ttaccaggag
     8701 tggaaatttc tttcttttcg gaaaatttcg cggaactatt ttcttttttt aatataagag
     8761 gagttttttc gctgttggaa ctataaccgc aagaattaca taaaagtaat gtttcttctc
     8821 caattggaga aactaccata aactcttccg acgcagaacc tcccatacta ccggaatctg
     8881 cttgaaccgg aatggttttc agcccacaac gatcgaaaat ttttctgtaa gcgactctca
     8941 tcgcttgata cgtatcatct aaagaagagt catcgatatg aaaagaatat gcatctttca
     9001 taataaactc tctagaacga atcactccaa aacgaggacg gatctcgtct ctaaatttag
     9061 tttggatctg atatacgttc accggaagat ccttataaga tttcaaaaga ggctttaata
     9121 aaaaactaaa cgattcttcg tgtgtggggc caagagcata agaaagatcg tgtctatctt
     9181 ggatacgaaa catttctttt cccatcgcag accatctgcc actttgttcc caaaaatcag
     9241 aaggagttaa aatcggaaga tcaaattcca aagccccggt agaattcatt tcttcacgaa
     9301 cgatctgttc tatttttttc agaaccttaa gacctaaagg aagataaaaa taaagaccag
     9361 cggaagactt acgaaccaaa ccggcgcgaa tcatcaaacg atgggaggcg acaaccgcgt
     9421 ccgcaggatt ttctttttct gtgggaagaa tgtatttcga tgctttcatg cgttttagaa
     9481 aattcgcatt acatcgttga aggtgacgta gagcccaagt ccgagtagga ataaaaatcc
     9541 gattctaaaa atagactcga tcactttgcc gggaagaggt cttcctgtaa tcgcttcata
     9601 cgcatacaat acgatatgtc caccgtccgc catcggaatg ggaagtaaat tcataatcat
     9661 caaagcgatt gagatcctag cgacaaactc taaatacgtt tcccaaccaa tttctaaact
     9721 gattccagca tacgaaacga ttcccaccgg accggacaag ctatctttaa cggaaagaat
     9781 tccagagaac aacattccaa ttcctttaag agtggtctca acgttttcat aaacatcctt
     9841 accagcaacc gcaaaggact ctaaaaaacc cagatctctc tgcataggtt ccggattgaa
     9901 cttcatattc ggcctaaacc caagaagtcc gatcggacga accttaggtt cggcttctaa
     9961 cttaagattt cccatatcga tcgtaacgat atttccgttc ttcgttttaa catacgcgag
    10021 aagttcctcg aaactcggaa aggtctgccc gtccacggca aggttcaaaa gtttttgacc
    10081 aagctccgga tcataactag caaactgata ggattccaaa tttaattcag gatatttacg
    10141 atctcgaata ttcttaaact ctaatatatt ggcacctaaa acaggaactt ccacagagac
    10201 catttccgta gaccaaggat tgaccaatgg ataggtttta cgatcgacta ctatgtttac
    10261 ctttcgattt tgatattctc ccaaaatttt ttgaagttct ccaacggtag aaatcgtttt
    10321 cccgttcacc gtttggatca cgtctccgtc attcaaataa ctcagggctc gggaacgcag
    10381 aagattttct ttttcttctt tctctttttc caaaagaacc tcggcgggaa tgtccctacc
    10441 ttccaccgct tttttcagac gttcttggta atagttttcg gcttcgtgag atttatctaa
    10501 acgagaagac agccagtgtt gaaactgttc tggataacta aaggtggcga ccactcttct
    10561 ttctccaaaa ggttccactc ctatggtagg aattccggaa gaacgtttcg ggttatagat
    10621 aattctagga gttacgttcc attccatcgg ttttccttct ctttctccta aaattttaag
    10681 agaattaccc gaagacaaac caacgttagt cactatgtcc tcgaactttt cggttttatt
    10741 cccgtctata gaaaggattc tatcccccgt tcgaagtcca gattgatacg ccgctgaaaa
    10801 ttcctgatcg gctggatcga taaaaactct gtttccggga ggattgtgac ctagaaaatt
    10861 caaaatcaat aatattccaa aaccaagaaa tagattaaaa agaggaccgc ccaaaacggg
    10921 gatcattctt ttgagaggag gtgtagaaag aagttcgccg ggttcccctt ttacgtcccc
    10981 gccgtagtca tctcctttaa atagaacata tcctccgaca ggaattgcgg tgatctggta
    11041 agtggtttca ccaacttttt ttttccaaat tccccttccg taaccaatcg aaaaaattct
    11101 agccttaacg cctacgagca ttccacaaag aagatgacct aactcgtgta taaaaataga
    11161 aatcgccaac ataaaaacag cgcctaatac catgatcaac atgcggatac taccttcctt
    11221 gctttcagat ttcggacggt ttcgcgggca atccgatccg cttcctcgta ttcttctaga
    11281 gacaacggga actcaatttt aatttcgtct aacgttttcc gaatgtaatc gggaatttct
    11341 ataaaacgga tttcatcttt taaaaacaat tctacagcgg cttcattagc cgcgttaaaa
    11401 atacaaggtg ccgttcctcc taccttaccc gcctcaaacg caagacctaa accaggataa
    11461 cgtttgaaat caggttctcg gaactctaat tttccccaat ccttagcagg ataagaccgt
    11521 aaaactttag gaaccggttc cggatgaaag agagaatgtg caatcgggaa aatcatatcc
    11581 ggataagaag cgtataaaaa agaagccccg tcctttaatt ctacgattcc gtgagcgata
    11641 ctctgaggat gaatcacaac cccaatttta tcatacggaa cattgaacaa aaaatgagct
    11701 tcgatcactt caagtccttt attaatcata ccattagaat cgatcgtaat cttaggcccc
    11761 atgttccaag taggatgatg taatgcttgt tcttttgtaa cggagaagag ttgttctacg
    11821 ggtaaatccc gaaaagcacc tccagacgcg gtaagaataa ttttttccac agagttaggg
    11881 tttaaagatt ctaaaagttg aaagagtgca ttgtgttctg aatccaccgg gactactttt
    11941 gtattgtgtt ttgcgatcag agattgaatc agagggcctg atgtgactaa cgtttcttta
    12001 ttagcaattc ctaatctttt tcccgctgtg atcgccgcaa tcgtaggacg taaaccaaca
    12061 gaacccacaa tagcagtgat tacgatctcc acctcgggtt cgcgtactag ttcgcaaagc
    12121 gaggattcac cgtaaagaat ttgtgttcta cccaatttat ttccaagaac tccgacatcc
    12181 gcaaaatcgg aactcacaca gataaaatcg ggagaaaatt ctttttggat ctcttttgct
    12241 ttttcaagat tagaatgaac gctgaaagaa tgaagtctaa atttttccgg ataagcgcga
    12301 agcaccttta gagtagattc tccaacggaa ccggaagcgc ctaaaagaca gacggaggtt
    12361 gtcatatcca attagactcc aagattcccc ttgatctgaa gatagtaata caagacgggg
    12421 atggtaatca aaagagcatc cgcaagatct aaaattccac cgtgacccgg aatcaaagaa
    12481 ccggagtctt tgatctttgc atctcgtttc attgcggatt ctaaaagatc cccaatcaca
    12541 ctgacaaaag ataaaatcgc ggaaatcaaa aaaacttcca atcctctgac ggctgcgaga
    12601 gttccagtag aatattccca aattatgttg aagataaaaa cggaaccgat cgccgtgaaa
    12661 atcccggtca cgtaaccttc ccaggttttt ttaggagaaa tggcaagacc agccggatgt
    12721 cttccgaacc atctcccacc aaaataagcg ccggcgtccg tcagaaaagt gaccaccgaa
    12781 acaaaaacaa tataatagat tccctgagcc attccgagca aaagtaaaaa gtgacccaac
    12841 ggaaccgcaa cgtagaacac acctaaaaaa gtggatgaaa cagaaaagat agcaccgtct
    12901 aacgggcgtt tggttatttg caaagtaaac gtaacgataa acagtaaaag aaacgcaacg
    12961 ggaaccggat caaaaggagg aataaaatat tttatatttt gcagaaagaa caaaggcgct
    13021 tcaaattgat tttgagaacc caaaaatcga aagtaataaa acgaaatgac caacaacata
    13081 aagaaaacgc cggttcctct aaacggtctt ccgtcctcac ctcgatcgga aagattataa
    13141 aattctttga taccaatagc cccgcctaaa agaagaatca aataggtttg cagataataa
    13201 aaaccaggat agaatatcat aaaaagataa aatagtatga gcacagccgc ggaagcgagt
    13261 ctcttggaag tttcacccat tcgtaagtcc tccgaatttt cgggttctgg tttcgtacca
    13321 ctttagggaa tccaccagag aatttttatc gaactcgggc cagagagtat ccgtaaaata
    13381 caactccgca tacgcggatt gccaaagtag aaaattggaa agtctttgtt ccccggcggt
    13441 tctgatcagt aaatctacgg gaggaaggat ggacgtatat aaaaattttt cgaactcttt
    13501 ttctttcaaa ggcttttcta aagcaacttt agaacgtttt ctttctaaaa aaagctcttg
    13561 tgccgccctg agaagttcat ctctggaacc gtagttcaaa cagaagttta cagtaagatt
    13621 tttgtttttt tgagtcttat ctaccgcaaa gtctatcttg tctaaaactc ctcgggtaag
    13681 tttttttcgg cttccggaat gaagaattcg aattcctctt ttgtgaatcg tatctaatcg
    13741 agtttctata aattcaatta aaaggctaaa gatagaacgg atttcagtaa caggacgttt
    13801 ccaattctcg gtagaaaaag cgtaaaggga aatatttttt aaacctagct ccagactcgc
    13861 atccataagt ctatctatgg cctgggcacc ttctctatgg ccttccgatc tggatttacc
    13921 tcgggatgtt gcccaacgac cgttaccatc cataataacg gcaatatgtt tcgggagatt
    13981 ggactcgaac aagcccacgt tagatcgtag tgatttcctt ttccttctct gcggtaagag
    14041 cggaaatttt atcgatatag gaatctgtga ttttttgaat ctgatcttga accgatttga
    14101 tctcgtcttg agacatccct tcggtatgtt ttttaagatc ttccatcgcg tctctacgga
    14161 tgtttcggat ggcgaccttt ttttcctcgg atttagactt tacaactttt gcaagttcct
    14221 ttcgcctttc tcctgttagt tccggaatta cgattcgaat cactaccccg tcattggtag
    14281 gttgaagacc taaaccggaa gtttggatcg ccttttcgat gtctttcata attcccttat
    14341 cataaggaga aatgaccagc attctaggtt ccggaacgga aatatttcca agctgattga
    14401 tcggagtttg attcccgtaa taatccactc gaatatcttc tacaagagag ggattagcgc
    14461 gtccagtacg aatggttccg aaatcctttt ttacaagatc gatggtttta tccatcttag
    14521 ttttcattcc agaaatgatt gcatcacttg ccatcgattt gaatgtcctc cgaattagag
    14581 atcaatgtgc cgatgttttt accggtaacc aggtctttga gatttccacg tttgaagatg
    14641 tcgaacacta taatcgacat attattttcc atacacaaac ttagggcggt agaatccata
    14701 accttaagcc tacgattgat agattccata aaagaaatct gagaataacg tttggcacca
    14761 ttgtcttttt taggatccgc ggtataaacc ccatccactt tggtagcttt gagaatcaca
    14821 tcacaaccca cttctacggc tctgagactt gcagttgtat ccgtggtaaa ataaggatta
    14881 cccgttccac cggcaaaaat cacgattctt cttttttcga gatgtctaac ggcccgacga
    14941 cggatataac tttctgcaat agaattgatt tcgatcgcgg attgaaccct tgtataaagg
    15001 cctttttttt cgcaagcgtc ttggagggcc aaagcgtttt gaatcgtggc gagcattccc
    15061 atataatccg cggtggcgcg gtcgattccc gccttggcaa ggtttgtgcc tcggatgatg
    15121 ttaccaccgc caaccacaag agcgatttcc actcctaaat cgtgaacttc tttgatttct
    15181 tccgcgagag agtgggcctt atttgtatcg atcccaaatt caccctctcc ggcgagagcc
    15241 tcgccggaaa gcttaattag aattctatta tacttcgctt ccgtagccaa aacttagagt
    15301 ccacccacct gaaagcggat aaaacgggcg atagtaatgt tctcgccaaa tttcgcgatc
    15361 gcttccttta ctaagtcgtc tatggtttta gaatcgtctt taaaaaatgc ctggtttaca
    15421 agacaaactt ccgaaatgta ttttttgatt tttccaggaa ggatcttttc aatctgatcg
    15481 gcttttttac cttccgcttc caattgagat ctcatgatcg ttttttcttt ttccagatcc
    15541 gcagcaggaa tggattcttc gttgagatac aaaggattca tcgccgcgat ctgcatacag
    15601 atttctttac cgagggcttc aaagtcttcg tttttagaaa cgaaatctgt ttcggaattc
    15661 aattctacaa gaactccgat ctttccgttg ccgtggatat aagaaaccac tctaccttct
    15721 ttggtttctc ttcccgcttt tttagccgcc tttgcgatcc ctttttcacg aagccaagtg
    15781 atcgcttttt caatatctgc gttgttttct tcaagagcct ttttgcagtc catcattcct
    15841 gcactggttc tttctctaag ttctctgatt aagtccgtag tcactgctgc catgaatgaa
    15901 atccttattc gttttgatcc acttcgaccg tagtggtagt agaaggttcg atcgtagcag
    15961 aaggttcttc cgcggtttta gtttttttag aatccgggtc ttcgtccatg atgaacttgc
    16021 cgctttcatc atattcacct tggtattcca gagccagagc ttcggaatcc aagtcttcgc
    16081 tgaatctagg ttgttctaca acaccaccgg ttccttcaat caccgcattg gacatagttt
    16141 ccagaaaaag agaaatggct cggatcgcgt catcgtttcc tggaatcgga taatcaatca
    16201 actcaggatc acagttcgta tcaacaaccg cgaaaatttt aagacccagt tttctggctt
    16261 ctttaacagc gatttcttct tttttaggat cgattacaaa catgatttcg ggaatggtag
    16321 ccatatcctt gatcccgccg agagtcttgc gaagtttttc taactctctt cttaaagtca
    16381 gaacttcttt tttagtttta acttcttttt caaaactgtt atccgcttcc attccttcga
    16441 gttttttaag acgcgcgata cttctcttta ccgtattcca gttggtcaaa agaccgcccg
    16501 gccagcgatt attgataaag aacatattag agcggatcgc ttctctttcg atcgcgcctc
    16561 tcgcttgttt tttagttcct acaaaaagaa ctttcttacc ttcggaagtt aattttttaa
    16621 gagcgtcgta tgcctctttg gctttttgaa cggtcttttg aaggtctatg atatggattc
    16681 cgtttctggc cgtaaaaaca tacggagcca ttttaggatt ccatttacga gtctggtgtc
    16741 cgaagtgtac tccggtttcc agaagatttt tcattgagat cactgacatg atttacccct
    16801 tttttagtac aaaatacaac gtcgctacga gtcctatcag actagcaggg gtaaattgta
    16861 tttcgacttt gattacgtag agttcaaatt tgattgcttc tcggagcagg taggaagaga
    16921 aaaaaggaac gcctgttagg cgatcgagaa taactcccgt cacggccccg gcgaaaaaac
    16981 cgaggagaag aatgagggct atcttgccaa tctcagccct atccttaggc tttttcgggt
    17041 tagcaggtac cactttttac gggtgaaagc gcgggtcaat ctttattggg ctggatcatt
    17101 tcacagttcc catcaaagat cactccatct gcaatttgta atttggatgt tttgatattt
    17161 ccatttactt tcccagtcga aagcatttct aacttttcag tagcgattac gtttccggta
    17221 atttcaccac ctacgattac ggtacctgct ttgatattag cacgtatctt tgcgccttca
    17281 ctgatgagta aaaatccttc ggattcaatt tcaccttgga actcacctga aatttcaaga
    17341 ggtctttgaa agtttaaaat tccggaaaag gaagtttctc ttccgagaac cgtggagatg
    17401 gcgccgtatt ctgtaatggg gcgagaagtt ctagttgcag tttttttaga catggattct
    17461 cttatttcgt tttcatttca aaaaccccat cccagtctgc aggaggagga tttgtgataa
    17521 atgcctgaca acgaccaata tattttttag aaggaccgtc gtccggagtc aactcgatcg
    17581 cctttttaaa tttttcaagc gcttcggtaa actttctggt tttatacaag ttaagacctt
    17641 cgttgtagaa ctgaatagtt tgtttcatcg cttccgaaat catagatcac tccttgtaaa
    17701 gcaccacgac ggcggtggaa taattttcag cgtgactgat cgaaaccgaa caaccgctgt
    17761 atcctttggc aagaaacaat tctttggatt ttccatgcag taccaattct ttttttccaa
    17821 attcctttcc gaaaagttcg atttccctca tatctaaaat cacatgatct cctggctcaa
    17881 tcgctttgat aaaagcttct ttgacgcaga accttccact taagtgtgga atcggatctt
    17941 tacgattgga acaatattct ctttcggatt ccgaaaagac ccgtttcaaa aaacgatctc
    18001 cgtgtttttc taaaagatca cgaatccgag aattttcaac gatatcatta ccgacggaaa
    18061 ttttcattct tcttctaaaa gttccggatt agtatctggt tcgatcgtat tttcctctcc
    18121 ctctccgtct ggttctttcc cgccgttact ttgattttga tcctgtttga tcttaaaaag
    18181 aatagatact cgatccggaa atactcctaa aacttctacg gattttaagg aagtagattt
    18241 gttcagttta atctttgcaa atactggttt attatccgga agaatctttt tggtcttagg
    18301 atcgtattta tgagaacata ccacactcgc agaaagtcct ttgattacct ggatactttt
    18361 gagaggtgtt ttagattgaa gttttacaga aacttccggt tctgaaaatt cagcttccaa
    18421 atttttatct aagttttgac atttaatcgg aatcccgagt aaaagcgttt ctcctgcgtt
    18481 agacgcgctt gcaaatatat tcactcgaac cgtaacttct tttacgttat ctcttacctt
    18541 tacggcggag gggaaatcgg gaagtttatg tttgtaggaa aaagattccg ttttatcctt
    18601 gagagatata ggaggaatcg aaatttttcc caaattttcc aaaactcccg gaggaccact
    18661 gacgtgaacc accgagggag aaacaaaatg attcgtcttt acatagttag gcggaagatc
    18721 tccagtaaat ttcacttcga taggaagtat tttacctgaa ttggattcca cgtttacctt
    18781 aattttatct ctaagtcttg taattctaag acccgcaggt gctcccgaaa ttttataaac
    18841 ggaaacaaga ttttctccgg ccttaagttc agaagaattg atatgagcct ttaaaaactg
    18901 agaataataa tttacgtatt cccgaacccc ctctaccttt ataggaaccg ttttatcaga
    18961 agttttagaa acaatcaaag aaccacctaa cttaggatat tcgatcggaa tctggatttc
    19021 ttttacgagt attttagaat tttgtaaatt tatatagaat acgatcgcca gaatcaaaga
    19081 ccctagtttg gcttgccagt tattgaagat caatttcaac ttcagcgctc cgtcttttct
    19141 tctacaactg gattgtattt ttcagaaaca ttatcccttt ttttcaggat cgtatttact
    19201 agatttttaa gttcgatcgg tttgacagga tgagtcattt ctccgtcgta acatacagaa
    19261 atttctccag tttcttccga cgtaacaatc acaatagaat ccgattcttc tgaaattcca
    19321 agtgcggctc tgtgtctggc tcccattctt gagtcgtcta aattctgagt cattgggaga
    19381 aaagccccgg cacaggcgat tctattttgt tctataatta cggccccgtc gtgaagtgct
    19441 gaattttttt taaaaatagt aagaagcaaa ctcgcagaga tgatcgcgtc taactgcaca
    19501 gattgatcta taatttcctt caaattattc tctcgtacaa tcgcaatcag agatcctgtt
    19561 ttatttttag ccataatctt tacggcctct atgatctcct ctaaatctgt catttgtttt
    19621 aaaagaaacg gttgaaagat tttcatttta gaaagatctg ctgtgatctt tctaagttcc
    19681 ggctgaagta aaacgataat cgcaaatacg agtgcaggac gaatactttc tataatccaa
    19741 tctaatagtt ctagttcaaa cgtactcgca aaaattccaa ggaaccaaat gacagcaact
    19801 ccgagtaata gctggattcc tctggttctt cgaatggtag aataaaattg ataaatgaaa
    19861 aaacttacga tgagtatatc aatgatgata atgaacggat ttttacccag tgggaacagg
    19921 gatatgttct tgaaaaaaaa caatcctaac ttcctctata atcctaaaac cgcaaacata
    19981 tcgtaaagtc ccggcttgct gcctactaaa aattctgccg cgtgtacact tcctactgca
    20041 aaggtttttc gatcctgagc cttatgtgtt atttctatcc tttcttcagg agtaaaaaaa
    20101 tatacggtat gatctccaat cacttctccc gctcgaaacg tgtggattcc tatttctttg
    20161 gaatctcttt cttttaaaat cccgtgtctt ccgtggacta cgtttttaga cgttctgcct
    20221 aacgtttcta aaagtatgct ctttaatttt tcagcggttc ccgaaggtgc atccttttta
    20281 tgacgatgat gaatgtcctg gatttctatg tccgaaattt cccccattac cttggccgca
    20341 atttcggtta acttgaacaa taagtttact ccaatagaca tattaggtga atacacgatt
    20401 ccgatttctt tagaagccac ttgcaacgca tctttttgaa gctctgtgag tcctgtaatt
    20461 ccaattacaa ccggtttttg atattgaata caagccttaa gtgtaaaatc taaattttga
    20521 tgtgtgctga aatcaattac acaatccgcg ctccgtaccg cggcttctaa atcggaggaa
    20581 aaattcactc cgttttgttt gatcccagaa tgtagtccag aatccattcc taaaaataca
    20641 gaactttgac taactaccga tgaagataac gtggatttaa cagaagtaga aagtacggag
    20701 acaatggcgc gccccattct tccggacgct ccgatcaaag cgatttgagt ttttgaaggt
    20761 tgactcattc tctattcgta tcctttttct ttcagacctt cgagcacctt tttaaattta
    20821 gaacttgtct cgttttgaga aagtggagtc aacggaagtc gtatttccgg accacaatga
    20881 ccaaaccagc acatcgccgc cttgattggt atcgggttgg tttccataaa agcaagtgca
    20941 aagacttcaa taaaatcata atgtattttt ttggcctcgg agatttttcc ctgttgaaac
    21001 gattctacaa gttgtactaa agcttttgga aataaattgg aaatcacgga cacaacccct
    21061 actcctccga ttgcaagtaa gggaagggtc aagttatcgt ccccggaaag tacagtcatt
    21121 ttatttccca ctaaggaaat taatttcccc atttgtccca gatctcccgt ggcctctttc
    21181 atagatcgaa tctgtttgac ctcactaagc ctgagtacgg tttccggtaa taaatttacg
    21241 gaagttcttc caggaatatt gtagagcatc actggtacgg tagaatgttc tgcaattgat
    21301 ttaaaatgtt gaaagagtcc ttcttgtgtt ggtttattat aataaggatt tacggaaaga
    21361 attccatcca ctccgtcttt acaagccgcc tctgtcaatt cgatcgcttc ttttgtagaa
    21421 ttggacccag ttccagccac tacttgaatt tttccttgta ctgctttgac agtttctcga
    21481 atcagttccg cgtgttcact atgagaaaga gtcggagatt ctccagtcgt tccacaagga
    21541 acaactccac tgactccggc tttgatttgt ttttccagta gtttgaaata actgtcgtaa
    21601 tcgattttat cgtttttgaa tggtgtgatg atcgccgtat aaacgccctg gaacataggg
    21661 ttagattctt gatttgagcc ggatttggca atcaaaaacg tttcgatttc tgattgcagt
    21721 gagacttctt acttctagtc tggattgcta gtgaaacaga tttctttttt ctggaatcca
    21781 gtatttacgt gtgctctcat tttttttgcc acgtcatttt tctcttggat ttatcttcat
    21841 tccaaaaggt tcacaatctc ggacgtttca aacgaaagaa gtatgcacgt aggtacgacc
    21901 aaaaaatcag gaggaatttg gattttactt cctatttttt gtttggcaat cgtttggttc
    21961 agtgtttttg aaattcccga tcgtaaaatt tttctatttt ttacgggttt gtttttcttt
    22021 tttttgatcg gtcttgcgga cgatcttctc tcattgagtg ctggaattcg tctcgttttg
    22081 gaaatttttt tcctaatcgt tttcttttat ctggaaccgg ttcgattttc atttctaagt
    22141 ttaagtatag aaaacatccc aggcctttcc actttgattt tgatcgtcta cgttttgttt
    22201 gttgttaacg tttgtaattt tatggacggt ctagacgcgt atctttcttc tcatttcctc
    22261 cttgccattt tagcgtttcc atttttattt cattctcatc ttcctttatt ttattcttgg
    22321 atctgcgcag gtgttttcgg ttttttaggt tttaacttac ctaaggcaaa acttttttta
    22381 ggtgattccg gttcgcttcc tctcggttat acaatttctg ttcttccttt gttttttata
    22441 gatggtaaac tttggggttc atttgaaatc tcttccgcat tctttttgtt gccagtgttt
    22501 tttgtggatg gtgtagttac gatttttttg cggctgaaag acggagaaaa tattttccaa
    22561 gctcatcgta gacatcttta tcagctaatc gctgttagct ctaaaaataa aggtttagtt
    22621 tcgtttcttt ttacgatcgc caatcttccg gctatgatcc tattttcgtt tcatcgtaac
    22681 ctcaaaattc ccggcagtat tattttttgg atctgcttgg tattttatgt aggcgtgtat
    22741 tttttattgt ttcgtaaatt tagaacgcct agcccaaatc ccgtcgagcg ccaatagaag
    22801 cgagacgctg agtttcttcg agcgccaata gaagcgagac gctgagtttc ttcgagcgcc
    22861 aatagaaacg agacgctttt atttcacaaa aatgtggaaa ctcatataga agttatacaa
    22921 tcttagaagt tgatcctatc ctctttagaa ttaaagcgag ttcgtggaga aattcgtttt
    22981 tatcctaagt caattttttc gtaaaacaat agatgtggga actctcacaa atcgtggatt
    23041 tacagttaaa ctttaaaaat tgtgggaact actataaaat ataaaaagaa tcatcgttta
    23101 atctgatttc tatgcaaaac cgctgtttta tggccatcat caaaatttaa attccattta
    23161 acgtgagttt ggcgtgagta aaaatttttt aaaagtatga gttcctacaa atttagaatt
    23221 ttttcgtaaa attgtgattt gcggtagttc ccacatcatt ttacagacaa acctaaattt
    23281 tgtgagagct cctacagaaa ccatcgtttg gaaaccgttt atcattttgt aattattttt
    23341 tttagaattt gattttgtaa tagttcccac acttgaatac gacagattca atctttataa
    23401 acttcgattc tttaaattgt gagagttccc acatttaaag aatcgatctg taaagttcgg
    23461 atttcaactt ttttcagaat catgaattcc ttacatcgaa ctgacgtttt taagatcttc
    23521 ctttggttgg attattttgt gtaatactgg atttttattc tcggaaagag gtaggttggg
    23581 ttaatttcaa attctaatga ttctaagtta gaacttgtcc caaaagctca aaaaatttta
    23641 cacgataatt cttcagaaat ctttaataaa atgtagtagt tcctacaaat caagtcgcat
    23701 ttggcaattt gtgaactttc gagtagttct aatgtcgtta aatttttgta gtagttccca
    23761 cattggacgg ttttagaaca agttcttagt gtgaatttgg tataaccaat gcgaaaggga
    23821 tcgatgcgag gtcaagttat tggtatttta taataattta atatggttct aaaattccac
    23881 aataacttga ccagagctga gagcccagtc cagcctttgc aaacaaaggc tggattcgcc
    23941 ccaatttcat tacgtcaaac acgcgttaaa tgaacagtgc aactgctctt tccaaatcga
    24001 ttgattatag ggattctcca agggcttatt tttcatttgg acagagggtc caattattgc
    24061 tcgaatgaaa ctcgaaaata tttgctcagc aacaaaattc aaaggagtaa tagcagaaaa
    24121 ggaaattatt aggacaatgt aatcaccaaa tccttctttg gtcttttgaa aaggaaaatg
    24181 gaatataatt acttttataa attttaaaaa gcggaagaaa tactttttga tcatatattt
    24241 gtctatcaga atagacaaat atctcattag tctttttgag ttctgcccac gatcaacaga
    24301 gaacatcaat aataaaaaat tatataaaga tttaacaaag aaaaagtatt cagacaactt
    24361 acaattttct taatgaaatt tcaaagaaca tcggttctca ttttggctat tacaaataaa
    24421 tttccaagga ttgtaaaatc aagttctaac tattacactt tgcttttata attctgggta
    24481 agataagcga tagtaatcag aatactttct cctcgatttt gttttttgtt tttagaatta
    24541 aaatatcttt taaactatta cgtttaacaa aagaaacttc tcttcgaacg aaagttgcgt
    24601 aaacaattta gagactctac gtcagaaccg acagttatgc gagtaagtta ttacttgatt
    24661 attcctgccg tccatttgag ttaaaacact gtcaacatgg ttcccatagc tcaatcttgt
    24721 tgccttcagc atccatgata tggacaaatt ttccatagtc gtaacttgta atactgtcaa
    24781 gtatggttac tccgttttgt ttgagtttgt ccacaagccc ttcaatattc tggactcggt
    24841 agttaatcat aaaatctttt ttggatggag aaaaatattc agatcccttt ttaaaaagac
    24901 tccattgaag atagtttatt tcatctggtt tgttaacgtc tctcgattcg aaagtcgaac
    24961 cccattcatt ggtttcaagt cctaaatttt tggcatacca ttcttttgtt tcttgcggat
    25021 tgtcagaaaa aaagaaaata ccgccaattc ctgtcacctt tggtgttgtg tcaataggtg
    25081 aagttgattt ctctgcttta tcttttgggt cttccatatt gcctaccttt tagttgtcga
    25141 ataacaatct gcaagaagtt attacaagcg aaattatttt caattatcat gaattggttc
    25201 acaaatgacg tgagtcgtag cgtaacaaat cctgtcctag agataaaaaa atgccgaact
    25261 gccaggcgat ctcaaatccg ctcaaagagc cgaaaaattc tacttcatta tcaaactgat
    25321 cattgtattc tcattcaaaa tctatttaat tgaattctta tatatttcta tagatttata
    25381 atattttttt aagattctaa ttaaaataat tacactgcac tgaacaaaac tctactcgac
    25441 ctttatttag aaatttacaa gttttattat gtaaaaatat tttaatataa taatataatt
    25501 tatataatat ctaattcatc ttacacaaaa caaacctaaa acaaatttac ctggagatct
    25561 tagattatta aagttttttg cgtggacaat acattcattt cattcttcgt gctgaatcaa
    25621 atattttata ttagagttgt tgaaaaattc catagcgatg gttaacaaaa ctgcttcaat
    25681 cgactatttc ataaaataga aacaagatgg agaattaatt tttcaacaat tctattgtaa
    25741 ttcttcaaat ttagaatcca taattttaca gaagagacac ttgtatattt cccctttgat
    25801 aaaaacagag aaaatattaa aagcaattat ccccaaaaat cctcgtaaga acattaagat
    25861 tatgtaaatg aagttcatat tctaacgcca aaagtaagcc ctaattttat tgttttttta
    25921 ataatgaaat ttttagcaat ataacgtaag tttggcgtaa aaaacgagaa ggacttttct
    25981 aaaagtatga gttcctacaa ctttagaatt tgttcgtaaa ttcgtagttt gctgtagttc
    26041 ccacatttaa agaatcgatc tgtaaagttc aaattccaac ttttttcaga atcatgagtt
    26101 ccttatggcg aactcatgtt aacataaact aatgaatccg ttttacatcc ttcgactttt
    26161 tatttgggcg aaatagcttt ttcttcataa gattattaga ttcagtatcg tataacgttt
    26221 atagataacc aaagctgcga agtacttgca ccataacggt tcgcccttta tttttcatgt
    26281 cgtctaatgt aaatacctcc tcgaggttac atccatgaac gccaatacgc agaaacaacg
    26341 ttaggcgcag ttgagtttaa actaactctt ctaaagtttt tagaagatct gtgtgtttaa
    26401 attgaaagcc taagtcaata aatctctttg gaaaacattt tctccctgtt aacgcaaggc
    26461 tagaatcagc tttcatgata aaaaatgctc caagtttaac tataaattta ggtgcaggag
    26521 gagaccaggg tctgtgaact gcttttctaa gtgctttcat aaagaattta ttttctacag
    26581 gatctggtcc agtcgcattg aaaataccag ttacatcctg attgatacag aactcaaaca
    26641 ttctattcat gtcttcgata tgaatccaac tgataaattg agtaccatct ccaatgcttc
    26701 ctccaagaaa ccattttgct aatttagtaa gtggttcaat agccccgcca tttttaccta
    26761 aaacaaaacc tattcgaagt atcactttgc gagaatcagg aatcgaaatt ttgaaaaatt
    26821 catcttccca tattttacat acatcgacag agaatccttt tccgagagga gactcttcag
    26881 ttgaatctga tttagtatct ccaaaaatgg ctaaagaagc tgcttgtata ataactttag
    26941 gaggtgattt aagatttaaa acagcttggt caatcacttt gacagagtta attcttgaat
    27001 ctatgatttc gcgtttgttt gtctcggtgt agatacagtt tacacttttt cccgtaaaat
    27061 taataatcgc tgttgagttt tcaagagaac taacccaagg tcctaaggat ttagcatccc
    27121 aatttatgta ttcaatttcg ttaattatct tagattctga acgagataaa acaacaactt
    27181 gataacctaa atttctaaag taaaatgcag cagatttccc taaaaaacct gaacccccgg
    27241 caagaactat tttattcata ttggtcccat actatactac tcaattgcac ttaatgtata
    27301 ctagatagcc tacgtcacct aatagagaca aacttatttt gcaactttga atgttgtaag
    27361 agtgacgtaa caaagccaaa cacagcaatt atctcttgtt agacgaaggt ttctacttga
    27421 ttaaaataaa atggtctttt tgcgctaaaa gtggttctgt taaactagat aaactaattt
    27481 tttgctgtcc attttcatca aaatttttag aatcaagcca tttttcgaat gcttcctgaa
    27541 tcaaattcca ttctgaattt attattgaat accatgcagt atcgcgattt ctacctttgt
    27601 taattgcata ttgtctaaat gttccttcgt atgaaaaacc gtatctctgt gctgcttttc
    27661 gtgaaggaat gtttaaagaa ttacatttcc attcgtatct tctaaatcct aattcaaaag
    27721 cgtaattcat cattaaatac attgcttccg ttgcagcctt cgttctttta agtagatttg
    27781 aaaaatttaa atgaccgact tcaatagatc ctttttcttg atcgattcga agataggaaa
    27841 ctactccaac tggttttgaa gtatttttat ctataatagc ataaaaagta ggatcaacta
    27901 aattctgcat ttctctaatc caattttggt attctatgaa tgttttaaaa ggtccatagg
    27961 ttagataggt ccagcattct ccatttttat ccaaggaatt agctttgtat aattcttttg
    28021 aatgtatctc agaatctaaa ggctctaatt tacaaaattt tccatccatt accgatttcg
    28081 ctgggaactt aggtatgctc caattttgaa tttttattcc gataggttgg ttgtttgaat
    28141 ttagttcata ttggatcatt ttttaagttt ctttgattat aaaattgatg tctaccttaa
    28201 gtttgcagaa acgtccgctt aacttaacga ccacggtttt acaaaatcgc aaagtgggaa
    28261 accgaagtta tgtgtgttat ttatatcttt ttaataattc atctaattca tttttataac
    28321 aacttatgtt atatccgtga atcatagtaa aatcgaattg taggctttcg ggtaaagcat
    28381 tcttgtaagc ttcgatatca tccaaatact ttaattctaa ttttataaat tgatttttat
    28441 cattagcttt tttaaaactc ttctgtaaat cataaagatt ttcgagtttc ttaattaaat
    28501 catctattcg ttcttttgat aaaccggatt tttccataat taattttatt actcctgact
    28561 ttgttgattt tggagcaata ctgattaatt tatcctttga tattaatggt aatgatatgt
    28621 ctcgatctat ttccatataa cctgcgatca tccataaaaa tatggaacct ggcccaagcg
    28681 ctaaaggccc attaatttta ccatcaataa cctgacaaag aacctctcca ttcatatctt
    28741 taaaagcagg atgaaacaca aaacttccat caccgccact tataggtgac tggatactat
    28801 ttaaatcata atcttcatcc ttccattggg tttcctcaag atttttgacg ttaattctat
    28861 tatcaaaagc aatttgtccg ccgaatacat tttctccttt ccagataccc atagctgcat
    28921 gttcagagaa tattctttta actgattcag gccattgttc tatttctttt ttatccgccg
    28981 gtccagtaag ttcaattgaa acatcattaa caagctttac tttaatgttt tcatccacat
    29041 attcgatacc tttgacttta gaaaaaattt tctgaaataa atccaaacta gatgatgtat
    29101 ctaataaaag ccctctaaaa tattcaataa tcttttcatt atcctgggtc cattcttgat
    29161 tcattttatt tccttttata atattctaat ataaatctaa attaataaca caatattttt
    29221 ctcatttctt tctttttaag ctccaacagt acctgtcttg acttctcctg ctcgtttgta
    29281 attagcaata attactccac ttggtgtaac agaactctct attaatgtaa atgccgcagg
    29341 gatggtccca tcgccaaaca aacgtttgcc agtgttgagc gtaacgggaa atattttaag
    29401 ccacaactca tctactaaat cattcttaaa caacagttga atgagttcac cactccccca
    29461 aacttgaatg tcagaacctt ctgaattttt gagtttttta atatccgcca aactttctag
    29521 gaatactgag tttttccaat ctgatttctt cacggtcttg gacattacgt attttgtgcc
    29581 ctcattgata ccaggccaaa agtctgcatg ttcaggccaa taggaggcga agatctcaaa
    29641 tgtttttctg cccaaaagat aatctgcagg tttcatctgt ttttccatga tcttaccaga
    29701 aacttcgtcc tcatacggcg cagtccaacc gccgtattta aaaccgcccg atgtatcttc
    29761 ctcaggtcca ccaggtgctt gcataactcc atctaatgta ataaatgata aaacagttat
    29821 tttcctcata tgatttcaac tcctctaata taagttaatg taaatactgt ttaagtaaat
    29881 cgctcgcaaa tttcataacg aacgcactca tcacctgaaa cgctttcgta aaaagtattt
    29941 cattgagttc ttttaactta atcttttcga aatttttcaa actcaatact gcttctctac
    30001 ggatcgcagc ataataatcg ctttcacatt agttatacca gattcaggtt aatttataaa
    30061 aagaaaaaga taatacaggc attatttaaa acaaacaata ttagagttgt tgaaaaatta
    30121 attctccatc tgtttccgtt gtattgaaat ggaaaatcaa aacaattttg cgaatctctg
    30181 ttatggaatt ttttaatcac tctattatct cttaccaata gcatccctat aaaattgagt
    30241 accataaatt tctattacaa aaccttgttt cagcataaaa tattaaagac tttattctat
    30301 agttctgagt atcgtccggc atgaatttgc ccaacgtttc tatgtcctat aacgaaagaa
    30361 cggctctgaa acgtactcag acgcgaaaga attggcgcaa gactttgaac tctcgcaaac
    30421 caagataaag agaacattcg gagtcggaat tagaatcgca ttagcaattc tgaatggacc
    30481 gttttccttg gaagcaaaaa gtaaaagccg ttttaaccgg ctgcggcctt aagcgcggcg
    30541 atgtcaattt tctgcatctt aagcatcgct tgtgttacac gctcggcctt cgcacgatct
    30601 ttatgcgaca caagttgtaa aagaatctta ggagttacct gccaccacat accatattta
    30661 tcctgaatcc aaccacacat actttctttg ccgccgcctg cgagaagtgc attccaataa
    30721 taatcgacct ctttttgtgt ttctacgctg atcataaatg agacgcccca attgaattga
    30781 aaattaggtc caccattata ggaaaaaaat ttttgaccat ttagaatgaa atcggcctgc
    30841 atcgaattgg ctctaagaat tttggatttt ttgaaaatcg atacataaaa attcgccgct
    30901 tcttcagggt tcgcattgaa catgagaaaa ggtgttatac tatgcgaagg tgcacctacg
    30961 aatttaactt tcgttcctcc agttttctgt ttccgtggac tacttttttt ctttgattgg
    31021 gccatgtttt ctcctttttt ttagagcgat ttgatcgctt gtgttacaaa ttttatgaaa
    31081 atagccgttt cgaatatttc gtcagatagc atctcactgc acaaacattt aatggtttag
    31141 acttgttcag atagttgcat tgataaactt tacgaattga tttatcatta gaaaaataaa
    31201 ccttataggc tactttacat gattttccag tattagagtt gttgaaaaat tcatagcaac
    31261 aattaacaaa atgcttcaat cgaccatttt catacaacga aaaccgatag agaattaatt
    31321 tttcaacaat tctaattaga aagctttttc caaagtgcca aattaaattt gaataaaatt
    31381 tctcttctct tttgaacctt aagctaattt gaatagaatg aaaaattatt agatttgaaa
    31441 ccaaagatac aattgcattc ttaaagtgtt taagaaaaga attagaacta gactattagg
    31501 atttaaaatt caatcttatt aaaaaatccg gaatcaattt taacattaaa cgaatagaaa
    31561 ttttaaaaag aacgtttaaa ttaaatgacg ttttattttt atttagaaac ttgtctttca
    31621 atttaattca atcccaatcc ggataacctt tatgaacttc cgcataacgt taattcactt
    31681 acaaaaaatt acaattggtc ttttgtttct cattcatctt tcttgcaaga ttcaagcatg
    31741 cgaagaacca ggaacttata gagatttaac aaaagcgctc caaaatcctt tggaggttcg
    31801 agttttggat ttgagtcgtc aagaactcaa aacccttcct atagaaatcg gacaattgaa
    31861 gaatctgcaa aggttgtatt tacattataa ccaacttaca gttcttccac aagaaataga
    31921 acaactgaaa aatttacaat tgttgtattt gcgttctaac cgactcacta ctcttcctaa
    31981 cgaaatcgag caattgaaga acttgcaagt tttggatttg ggttctaacc aacttacaat
    32041 tcttccacaa gaaatagaac agctgaaaaa tttacaattg ttgtatttgc attctaaccg
    32101 actcactact ctttctaaag acattgaaca actacagaat ttgaaatcgt tggatttgag
    32161 taataaccaa cttacaactc ttcctaacga aatcgagcaa ttgaagaact tgaaatcgtt
    32221 gtatttgagt gagaaccaat tcgcaacttt tcctaaagaa attggacaac tacagaattt
    32281 aaaagtgttg tttttgaata ataaccaaat cacaatactt cccaacgaaa tcgcaaaact
    32341 aaaaaagcta caatacttat atttaagcga caatcaactc ataacccttc cgaaagaaat
    32401 agagcaattg aagaacttgc aaacgttgga tttgagttat aaccaactta caatacttcc
    32461 taaggaagtc ggacaattag aaaatttgca aacgttggat ttgcgtaata accaactcaa
    32521 aactcttccg aaagaaatag agcaattgaa gaacttacaa acgttgtttt tgagtaataa
    32581 ccaactcaca atacttccac aagaaatcgg aaaactgaag aatttgttat ggttgagttt
    32641 ggtttataac caactcacta ctcttcctaa cgaaatcgag caattgaaga acttacaaac
    32701 attgtattta aacaacaacc aattctcatc ccaagaaaaa aaaagaattc gaaaacttct
    32761 tccaaagtgc caaatttact ttgactaaga tttctttttt tcttttgaac aataagctaa
    32821 cttgaataga atgaaaaatt attagatttg aaaccaaaga taaagattta tgagatcttt
    32881 cttttaaaaa cacttagtaa cttaaaaaag aacgtttaaa ttgaatgacg ttttattttt
    32941 atttagaaac gtgtcttcct atttaaataa atcccaatcc ggataacctt tatgaacttc
    33001 cgcataacgt taattcactt acaaaaaata tccatttgtc tttttcttct aacctgtttt
    33061 atttacgaat tgcaagcaga agaatcagaa tcaggaactt acacagactt agcaaaagcg
    33121 cttcaaaatc ctttgaaggt tcgaaccttg gatttgagtg ctaaccgatt caaaactctt
    33181 cctaaggaaa tcggaaaatt gaaaaattta caagagttga atttgaataa gaaccaactc
    33241 acaattcttc ctaaggaaat tgggcaattg aagaacttgc gaaagttgaa tttgagtgct
    33301 aaccaaatca aaactattcc gaaagaaatt gaaaaactac aaaagttgca atcgttgtat
    33361 ttgcctaata accaacttac aactcttcca caagaaattg gacaattaca aaagttgcaa
    33421 tggttgtatt tgcctaagaa ccaactcaca actcttccac aagaaattgg acaattgaag
    33481 aatttgaaat cgttgaattt gagttataac caaatcaaaa ctattccgaa agaaattgaa
    33541 aaactacaaa agttgcaatc attgggtttg gataataacc aacttacaac tcttccacaa
    33601 gaaattggac aactacagaa cttgcaatcg ttggatttga gtactaaccg actcacaact
    33661 cttccacaag aaattggaca tctacagaat ttgcaagatt tgtatttggt ttctaaccaa
    33721 ctcacaattc ttcctaacga aatcagacaa ttaaagaact tgcaaacgtt gaatttgcgt
    33781 aataaccgac tcactactct ttctaaagaa attgagcaac tacagaattt gaaatcgttg
    33841 gatttgcgtt ctaaccaact tacaactttt cctaagggaa tcggacaatt gaagaacttg
    33901 caagttttgg atttgggttc taaccaactc actactcttc cagagggaat cggacaattg
    33961 aagaacttgc aaacattgga tttggattct aaccaactta caactcttc
//
LOCUS       MGPDEMIB_9              6720 bp    DNA     linear       08-DEC-2021
DEFINITION  Genus species strain strain.
ACCESSION   
VERSION
KEYWORDS    .
SOURCE      Genus species
  ORGANISM  Genus species
            Unclassified.
COMMENT     Annotated using prokka 1.14.6 from
            https://github.com/tseemann/prokka.
FEATURES             Location/Qualifiers
     source          1..6720
                     /organism="Genus species"
                     /mol_type="genomic DNA"
                     /strain="strain"
     gene            185..2143
                     /locus_tag="MGPDEMIB_00123"
     CDS             185..2143
                     /locus_tag="MGPDEMIB_00123"
                     /inference="ab initio prediction:Prodigal:002006"
                     /codon_start=1
                     /transl_table=11
                     /product="hypothetical protein"
                     /protein_id="X:MGPDEMIB_00123"
                     /translation="MGQRFTQAVRSEAQSRITGAVAEATGLPASLVGALVGGSSMKDA
                     VKAYVKDETTNAISKATGLPTWLISNQMEKMNKPKEQWYQSQEFQMVTTVAAVVAAPL
                     TGGASLMIAMAVNAGLGAATGAASGGLKGALVGAVGGAAGAAVRSFTGGAVTVGLSYS
                     AENGFGASVGVGYGPANVTVGISEKGGATVDLGFNKGGFNAGLSYNSKTGKASGSVGL
                     EISQGSSLGISYNEGDGFGASISKSLDNGINGSLSWSEKGGVGGNIGYEVPGDKNKSK
                     DSLANKMQGSGGSLNWSQRDGVSIAVNASGGVNAGNWSQSGGFQANTNFLNDQWKANF
                     ISGKAKEDADAQEASRAAQNKNNQETGKSVLDGAGISTQRREGEGGGISNGASSDPNN
                     PKKPDSPENNLDERISKLKRELEEGVSLASGNGAMDESGITPEKVAAKIISQKMDELK
                     HLESQRARLKPQSDRSAELRAPADKGNQEKANSNTPKTSGGLTEYPNGARTPIPFKEG
                     RDGVFSEPRTNQLHGAVDLMTPIGTPIVAVADGKVSLLHDKPDNFLRNSDPNKVNKND
                     KGGATISIEHTNANGEKVYTYYAHNSEILVKPGQIVKKGDPISLSGQSGNTPGGPHMH
                     FTIYKPTNGKLKETDPMLFDWNKFEGKN"
     gene            2149..2796
                     /locus_tag="MGPDEMIB_00124"
     CDS             2149..2796
                     /locus_tag="MGPDEMIB_00124"
                     /inference="ab initio prediction:Prodigal:002006"
                     /codon_start=1
                     /transl_table=11
                     /product="hypothetical protein"
                     /protein_id="X:MGPDEMIB_00124"
                     /translation="MKKIFFLLILVIACSKFASEKQQYSSNVKLPLYKEATSGSEVVY
                     SLVKGNEFEIKEKKIVKITDFLGAEEKEFEWSLVKVNNTQGWTLSSLVNSLQNDSTKD
                     VNKFELSGTWSELPFSYFPQDFSQFIFLEIQSNKVLLNPYGDFGRFEFDNISYIKNGN
                     LIKIISNNKEILIIKILSNNTIEIIDSEKYREGGLPEDAKDLIPALNKGNILIRM"
     gene            complement(3067..4443)
                     /locus_tag="MGPDEMIB_00125"
     CDS             complement(3067..4443)
                     /locus_tag="MGPDEMIB_00125"
                     /inference="ab initio prediction:Prodigal:002006"
                     /codon_start=1
                     /transl_table=11
                     /product="hypothetical protein"
                     /protein_id="X:MGPDEMIB_00125"
                     /translation="MVSFLKIRISHYFYIFFFFYFTKLPSKLFLCKIMKTKNSYHTAL
                     VLKAQLGMLSKSERSRIPNSTFSDWKKRNLSLVVGFTEDDPVHFKDDVYRKISESKAF
                     KKTLSALLLVFQFYFSLTENMRGKRRIWSEQKKNIVSIVSRISPLIGIKAACKLLKIS
                     SQRFYRWKNEVHCFTSTFNLCRKLHPKQLTSKEQTIIAKYLKKPELQHWPLRSVFYQM
                     LNDSQAFMNLSTFYKYVRVLRPDFKRFQKPKQKIGIRASSPLTLLHMDTTILRVQDGS
                     KAYIHFIMDNFSRTILGWKASLEWNAKNTVSNLKEVCEKFNLFHKPIRLLCDDGSENQ
                     GDVNGFLDQPNLFIEKLIAQVNISYSNSMIEAVNKKMKYEFLFPKNPASFEEVSNILK
                     DAVPEYNSRPSGVLFGFSPNQVLNGDIPDKHRFIEQIKEAAAKRPKINKQGFCDPCSD
                     QSTIPKKK"
     gene            4602..5177
                     /locus_tag="MGPDEMIB_00126"
     CDS             4602..5177
                     /locus_tag="MGPDEMIB_00126"
                     /inference="ab initio prediction:Prodigal:002006"
                     /codon_start=1
                     /transl_table=11
                     /product="hypothetical protein"
                     /protein_id="X:MGPDEMIB_00126"
                     /translation="MLESGGDGLAVWHLMYIQDKPERKYYPLIEASLRRKKIDQVIAG
                     AYLAVSWKLKEFAPLLLLWDGKGDAEKSVMQAIHTYLSDRKKTLAEIKEGSPEMFGTV
                     KIMHNIRNPDALDWEILLSSFDLLLEVEGSHNFLSDLVFASVRMLDSQTPSAEIKKEL
                     RKRFNRLDSDMPVDDPYLHEEFLKRFRAHLL"
     gene            5292..6269
                     /locus_tag="MGPDEMIB_00127"
     CDS             5292..6269
                     /locus_tag="MGPDEMIB_00127"
                     /inference="ab initio prediction:Prodigal:002006"
                     /codon_start=1
                     /transl_table=11
                     /product="hypothetical protein"
                     /protein_id="X:MGPDEMIB_00127"
                     /translation="MKREDTNSLAQEIAGIFESIRENTYKGGNRFLLTGHLEIGALLN
                     REFNSYILNEKSKQRMKTLTEKIGKVVKINFSKRTLYHALKFYQAYHGKKLDFRLSWS
                     HYRILSAISNITTRKKLEKEAGDKGWNRDLLERYARESGYYGGSKSLKWNRPSGENYC
                     YKIVKNEISSQKKLWIDLGFRCYRELDVQSFKEGEIVQLTFTKKTWRIQKVSLDSFLY
                     HYLGILERVVDGDTLVAQIDLGFGLTARQKIRLFGINAPELNAPGGKESFESLKKKLK
                     PGTNLLIRTHTQDKYGRYLGDILYLSKKSSYETLREKGIHLNEELLLEY"
ORIGIN      
        1 gttaaaagga ctgggaacga gttatgtaga caatcaactg agtggagcca accagaggta
       61 tgagatctac aaagaagaca tacaagacag gatagagaga caagcgaagt cgaatgacgc
      121 ggagaaggaa agtaagggct ttatattcac gattttgaat ggaatgaacg gcggctcagg
      181 aagtatggga cagagattta cgcaggccgt aagatcagaa gcgcaaagcc gtataactgg
      241 agcggtagca gaagcgactg gactaccagc aagtcttgta ggagcgcttg taggcggaag
      301 tagtatgaaa gacgcggtga aggcgtatgt gaaagacgag acaacaaacg caatttcgaa
      361 agcgaccggt ctaccgacgt ggctgatctc gaaccagatg gagaagatga acaaaccgaa
      421 ggaacaatgg tatcaaagcc aagagttcca gatggtaaca acggtagcgg ctgtagtggc
      481 agcgcctcta acgggtgggg cgagtttaat gattgcgatg gcggttaacg caggtcttgg
      541 agcggcaacg ggagccgcta gcggtgggtt aaaaggagca cttgtaggcg cagtaggagg
      601 agctgcggga gctgctgtaa gaagttttac tggaggagcg gtaacagttg gcctgagtta
      661 ttctgcagag aatggctttg gagcttccgt cggagtagga tacggtccag cgaatgtaac
      721 tgtagggatc tcggagaaag gtggagcaac agtagactta ggtttcaaca aaggtggttt
      781 taacgctggc cttagttaca acagtaaaac aggaaaggcg agtggcagcg ttggcttaga
      841 aatatcgcaa ggatcaagtc ttggaatcag ctacaacgaa ggagatggct ttggagctag
      901 tattagtaaa agcttagata acggtattaa tggaagttta agttggagtg agaaaggtgg
      961 ggtaggcgga aacatcggtt atgaagtgcc tggagacaaa aacaaatcta aggattcgct
     1021 tgcgaacaaa atgcaaggat ctggaggaag tttaaactgg agtcaaagag atggagtgtc
     1081 catagcggtt aacgcgtctg gtggtgtgaa tgcgggtaac tggagtcagt ctggtggttt
     1141 tcaagcgaac actaactttt tgaacgacca atggaaggcc aactttattt ccggcaaagc
     1201 taaagaagat gcagacgctc aagaagcttc tagagccgct caaaacaaga acaatcaaga
     1261 aaccggaaaa tcggtgttag acggtgcagg gatttcgaca cagagaagag agggagaagg
     1321 tggaggtata tcgaatgggg catcttctga tccgaataat cctaagaaac ctgattctcc
     1381 tgagaataac ttagatgaaa gaatttctaa gttgaaaaga gagcttgaag aaggagtttc
     1441 acttgcaagt ggtaacggag caatggatga atccggcatt accccagaga aggtggccgc
     1501 aaaaatcatt tcccaaaaaa tggatgaatt gaaacactta gaaagtcaaa gagctagatt
     1561 gaagccacag tctgacagat cagccgaact aagagctcca gccgacaagg gaaatcagga
     1621 aaaagcaaat tcaaatacac ctaaaacatc aggtggctta actgaatatc cgaatggagc
     1681 cagaacacca atcccattta aagaaggaag agatggcgtc ttctctgaac ctcgaacaaa
     1741 tcaattgcac ggtgcggttg atttgatgac tccgattgga actcctattg ttgccgtagc
     1801 ggatggtaaa gtttctttac ttcatgataa accggataat tttctaagaa atagcgatcc
     1861 taataaagtg aataaaaacg ataaaggcgg ggcaacaatt tcaattgagc acacgaatgc
     1921 gaatggagaa aaggtatata catattatgc tcataattca gagattcttg ttaagcccgg
     1981 tcaaatcgta aaaaaaggag atccaatttc actatccggt caatctggaa acactccagg
     2041 agggccacat atgcatttta cgatttacaa acctacgaat ggtaagctaa aagaaactga
     2101 tccaatgctt ttcgattgga ataaatttga gggtaaaaat tagaagttat gaaaaaaata
     2161 ttttttttgc ttatactagt tattgcatgt tcgaagtttg cttctgaaaa acagcaatat
     2221 tcatccaatg taaaattgcc tttatacaag gaggcaactt ccggaagcga ggttgtctat
     2281 tctttagtta aaggaaatga attcgagatc aaagaaaaaa aaatcgttaa gattactgac
     2341 tttcttggtg cagaggaaaa ggaatttgaa tggtctcttg taaaggtaaa taatactcaa
     2401 ggttggactt taagttcctt agtaaattca ttacaaaatg actctacgaa agatgtgaat
     2461 aaatttgaat tatccggaac ttggtccgaa ttgccattca gctatttccc tcaagatttt
     2521 tctcaattta tttttttaga aattcaatct aacaaagttt tgttgaatcc gtatggcgat
     2581 tttggccgtt tcgaattcga taacatttct tatattaaga atggcaattt aattaagatt
     2641 atttcgaata ataaagagat tttaataatt aagattctat ctaacaatac aattgaaata
     2701 attgattcag aaaaatacag agaaggcggc ttgcctgagg atgccaaaga tttaatacca
     2761 gctttgaata aaggcaacat tttaattcgg atgtgaaatt taaatacggt gatcttctgt
     2821 gcagaaatca caccaaaggt agaaagctgg ttccggaaaa tcgtaatgct gcttgaaaag
     2881 gtgaaatgat aagatgacac tttcagtgca gaaatcacac caaaggtaga aagctggttc
     2941 cggaaaatcg taatgctgct tgaaaaggtg aaatgataag atggcacttt cacggagatc
     3001 gaataaaaaa agaaatacca actaattgac gttaatcggt gtttgaatgt gaaaaattac
     3061 aatctgctat ttcttttttg gaatagtaga ttgatcagag caaggatcac agaaaccttg
     3121 tttgttgatc ttaggccgtt ttgcggctgc ctctttgatt tgctcgataa aacgatgttt
     3181 gtcgggaata tcaccgttta agacttgatt cggagagaaa ccgaacaaga cgccgcttgg
     3241 acgggagttg tattctggaa ccgcgtcttt gagaatattg ctcacttcct caaatgaggc
     3301 tggattttta ggaaatagaa attcatattt cattttcttg ttcacggctt cgatcatact
     3361 attagagtag gagatattaa cttgagcgat aagtttttcg ataaatagat tgggctggtc
     3421 taagaaaccg ttgacgtcac cttgattttc ggaaccgtca tcgcaaagca gacggatcgg
     3481 tttgtgaaag agattgaatt tttcgcaaac ctctttcaga tttgaaacgg tattctttgc
     3541 gttccattcg agtgaagctt tccatccgag aatagtacgg gaaaaattat ccatgatgaa
     3601 atggatgtaa gccttagaac catcttgcac tcgtaagatg gtagtatcca tatgaagaag
     3661 agttaaagga gaggaagcgc gaatgccaat tttttgttta ggtttttgga aacgtttgaa
     3721 atccggtctt aagacccgaa catacttgta aaaggtgctt aaattcataa aagcctgaga
     3781 gtcgtttaac atttgataga agacggatct aagaggccaa tgttgaagct ccggcttttt
     3841 caaatacttg gcgatgatcg tttgttcttt ggaagtaagt tgtttaggat gcaattttct
     3901 acaaaggtta aaagtagaag tgaaacaatg aacctcgttt ttccaacgat agaaacgttg
     3961 tgaagagatc ttcaaaagct tgcaggcggc cttgataccg atgagaggag agatccttga
     4021 aacaatggaa acgatatttt tcttttgttc gctccaaatt cttctttttc ctcgcatgtt
     4081 ttccgttaag gagaagtaga attgaaaaac taaaagaaga gcggaaagag ttttcttgaa
     4141 tgccttactt tccgaaatct ttctgtagac gtcgtcttta aaatgaacgg gatcgtcttc
     4201 ggtaaatcca acgactaaag agagattacg ttttttccaa tcggagaaag ttgagtttgg
     4261 aatacgggat ctttcacttt tagacaacat tcctaattgc gctttgagta ctaatgcggt
     4321 gtgatatgag tttttggttt tcataatttt gcaaagaaac aattttgaag gaagtttcgt
     4381 aaagtaaaaa aagaaaaata tataaaaata atgtgatatt ctaattttta aaaatgaaac
     4441 catcatttcc accgaggctt agtttctcta aaataaaaac cgtgcaccgt aggttctaag
     4501 aatagaatta tttatatata atatactaaa taaggcgata tatgatacga acgaatgaat
     4561 atgagagaat acgggagcag actctgaagg aactggacgc gatgcttgag tctggaggag
     4621 acggccttgc tgtgtggcat ctgatgtata tccaagacaa accggaacga aagtattacc
     4681 ccttgataga agcgagtttg cgaagaaaaa aaatcgacca agtaatagcg ggagcttact
     4741 tagcggtttc ttggaaactg aaagaatttg cgccgctttt gctactgtgg gacggaaagg
     4801 gagacgcgga aaaaagtgtg atgcaggcga tccatacgta tctatccgat cgtaagaaaa
     4861 cgcttgcaga aattaaagaa ggatcacctg agatgttcgg gacggtgaaa ataatgcaca
     4921 acatccgaaa tcccgacgca ttggattggg aaatattact ctcatctttc gatctgctat
     4981 tggaagtgga agggagtcat aacttcctgt cggatttagt ttttgcatcg gttcgaatgc
     5041 ttgattctca gactccgagt gcggaaataa aaaaagaatt acggaaacga tttaaccgat
     5101 tggattctga tatgcccgtc gatgatccgt atttacatga ggaattttta aaacgcttcc
     5161 gagcgcactt actttgatcg acttttattc tttgaacatc ttcaaaacaa actgtcgtat
     5221 aacagaaaag aggtttttta ttaaaaaaac agccgaaaat ataatcagct tgaaataggt
     5281 aagaccaaat cttgaaacgc gaagatacaa atagcttagc gcaagaaatt gcgggaatat
     5341 ttgaatccat tagggaaaat acatataaag gcgggaatcg atttttatta acaggacatt
     5401 tagaaattgg ggccttatta aatcgtgaat ttaattccta tatactgaat gagaaaagta
     5461 agcagagaat gaaaactctg actgaaaaaa taggtaaagt agtgaaaata aatttttcaa
     5521 aaagaacgct ttatcacgct cttaaatttt accaagccta tcatggaaag aagttagatt
     5581 ttcgtttgag ctggagtcat tatagaattt tatcagcaat ttctaatata acgacaagaa
     5641 agaaactaga aaaagaagcg ggcgacaagg gttggaatag agatctttta gaacggtatg
     5701 ctcgtgaaag cggttattac ggtggctcaa agtctttaaa gtggaatcgt ccgagtggag
     5761 agaattattg ttataaaatt gtaaagaatg agatcagttc acaaaaaaaa ctttggatcg
     5821 atttaggttt tcgttgttat cgtgaattgg atgttcaaag ttttaaggaa ggtgaaattg
     5881 ttcaactcac ttttacaaag aagacttgga ggattcaaaa agtaagctta gattcttttc
     5941 tttatcatta tcttggaata ttagaaaggg ttgtagacgg cgataccctt gtagctcaaa
     6001 tagatttggg ttttggttta acagccagac aaaagattcg tttgtttgga attaatgctc
     6061 cggaactaaa tgcacctggt gggaaagagt cttttgaatc tttaaagaag aaattaaaac
     6121 ctggtacaaa tcttttaatt agaacacata cacaagataa gtatggtcgt tatttgggag
     6181 atatattgta tttatcaaaa aaatccagct atgaaacttt acgcgaaaaa ggaatccatt
     6241 tgaatgaaga gcttttgctt gaatattaat tttagaattt tagtaaaaaa gatataagat
     6301 gatgtatttt ttttatcgtt tagcaaagaa gaaaatcaag agtatgttga ctctaatcca
     6361 tctcttatta gaatgaatat aagaagaata agttatttat gttagttgaa gaacctttat
     6421 cattgttatc ggttgaattt aacaaccaga cattgacaaa gtttttcaaa gtgcgaacca
     6481 gcggttcgca ctttcttttt aaggagacaa tattaactta caatagcgaa agcgatcgaa
     6541 gcggaaatcc tgcaatgcga catttgtcgt tctatgattg ttttagaata tacgaaaaaa
     6601 gtgaaatgtt gcgatgcaga ttggagcgaa gagcgcggtt tttcttcgcg gaagcgaaga
     6661 aaaattcgcc cttcagtcct ccgtcgtctg tcctctgaat gcggagaaga atatagggga
//
LOCUS       MGPDEMIB_10            16615 bp    DNA     linear       08-DEC-2021
DEFINITION  Genus species strain strain.
ACCESSION   
VERSION
KEYWORDS    .
SOURCE      Genus species
  ORGANISM  Genus species
            Unclassified.
COMMENT     Annotated using prokka 1.14.6 from
            https://github.com/tseemann/prokka.
FEATURES             Location/Qualifiers
     source          1..16615
                     /organism="Genus species"
                     /mol_type="genomic DNA"
                     /strain="strain"
     gene            282..1277
                     /gene="ftsH_1"
                     /locus_tag="MGPDEMIB_00128"
     CDS             282..1277
                     /gene="ftsH_1"
                     /locus_tag="MGPDEMIB_00128"
                     /EC_number="3.4.24.-"
                     /inference="ab initio prediction:Prodigal:002006"
                     /inference="protein motif:HAMAP:MF_01458"
                     /codon_start=1
                     /transl_table=11
                     /product="ATP-dependent zinc metalloprotease FtsH"
                     /protein_id="X:MGPDEMIB_00128"
                     /translation="MATSEQLRALIKSHYNGDSERFKTLALQMAATEAKKGRQKIAEE
                     IKALVENSKQSGLKVARRTISIHEPKGELSNLLSVKDPTVRLSNLILNVRQDDRIERI
                     LKEQKNITKIRTHGLRLRRKLLLVGPPGTGKTMTAAAIAGELGLPFFTVKLDGLITRY
                     LGETAAKLRLIFDAIQDFRGVYFFDEFDSIGSKRYDSNDVGEMRRVLNSFLQYIENDE
                     SNSLILAATNHSHMLDTALFRRFDDIIEYTHPNKDQIKELLKNTLSSFKFSAYTDAKI
                     LKEAAGLSHAEIVRSCEEAAKSMLLTGKKEISKTDLITSMKERNSIKVTNGDGSQ"
     gene            1258..3723
                     /locus_tag="MGPDEMIB_00129"
     CDS             1258..3723
                     /locus_tag="MGPDEMIB_00129"
                     /inference="ab initio prediction:Prodigal:002006"
                     /codon_start=1
                     /transl_table=11
                     /product="hypothetical protein"
                     /protein_id="X:MGPDEMIB_00129"
                     /translation="MGMDRNKSHLFLKTKPQNISYSYPGVVINKHIVPERIRQSHGKK
                     LRGEAVTIQNQADELALKREEIGLRKQRGITIEIESFPGYELKKLSLDNSIFQLLSLQ
                     TKRIDGQKVEIAIVFIPDGSLSKFVRKIEDYIKEKTRSGQPKNNELIANIENIRRAAL
                     ESLWTDSPSAFPKNNKPIWWEVWLADRPDLEEDVLTFFTRNATQFNLKIKPGKIRFPE
                     RYVILVYGTKLDLATSFEILNCISELRKPKGTPHFFTSLTPSEQAKWSDNLLNRVVMP
                     SEESPAICLLDTGVNNGHPLLAPFIDDTSILAVKEEWDGSDSTGHGSEMAGIAIFGDL
                     FEKLLDNEKIQIMHFLESVKIYEKSDDHEPNLYGDITSRAVSEIEIQKPERKRIFNLT
                     VTTEHGVDQGRPSSWSAALDAIASGYLDDEYRLFIISAGNLAEAEIIDYPTCNHDSEV
                     EDPGQSYNSLTIGGYTEKTQLDPDETKEFAPIAVSGDLSPYSRTSRKWDKAWPYKPDL
                     VMEAGNAAINRKNLVSKLDSLLLLTTSHQHTKNHFSITGMSSAATTLVSGVGAKIIAN
                     YSDIWPETVRGLLVHTAEYTERMKELLPETPIVEDKRKLLRTFGYGVPNEEKAIFSAS
                     NELHIIGEESIQPFYQNEEGRNVSNHLNLYELPWPIDTLLALGEEEVELRITLSYFIE
                     PNPARRGFTNRFQYNSHGLRFKLKRPYEVMNDFRARINKRDQEEDHETIDSDEGGKWF
                     FGDSMRTRGSLHHDRWVGTASELATRDAIAVVPVGGWWKDRKKEDRANRQARYSIIIS
                     IHTKDTDIYTEVEQLIKASISVK"
     gene            complement(3846..4241)
                     /locus_tag="MGPDEMIB_00130"
     CDS             complement(3846..4241)
                     /locus_tag="MGPDEMIB_00130"
                     /inference="ab initio prediction:Prodigal:002006"
                     /codon_start=1
                     /transl_table=11
                     /product="hypothetical protein"
                     /protein_id="X:MGPDEMIB_00130"
                     /translation="MRRIFKKLDDDAIVYLFPCEGSLTEATWVKYDIERRKIYPASDG
                     DSNILGVALRIFNSNVALILKSGTISDSSILRIKESGQYKVTDGGGLELTNSSFQGHP
                     SITVQNGSVIISTDSVKEIHVDPFLARER"
     gene            complement(4335..4637)
                     /locus_tag="MGPDEMIB_00131"
     CDS             complement(4335..4637)
                     /locus_tag="MGPDEMIB_00131"
                     /inference="ab initio prediction:Prodigal:002006"
                     /codon_start=1
                     /transl_table=11
                     /product="hypothetical protein"
                     /protein_id="X:MGPDEMIB_00131"
                     /translation="MDDKILPFLDRFKHPIFKNSSFLFFTINFDILYPLLIATFYPNK
                     YDPVWEVRKVVNIIHSECGIRIILPLFLGFVIAAILPVIDAIYRWFGAFVDRKREN"
     gene            4760..5422
                     /gene="xerC_1"
                     /locus_tag="MGPDEMIB_00132"
     CDS             4760..5422
                     /gene="xerC_1"
                     /locus_tag="MGPDEMIB_00132"
                     /inference="ab initio prediction:Prodigal:002006"
                     /inference="protein motif:HAMAP:MF_01808"
                     /codon_start=1
                     /transl_table=11
                     /product="Tyrosine recombinase XerC"
                     /protein_id="X:MGPDEMIB_00132"
                     /translation="MSAQTTKILKFEPRKNKLGKGSKNPPTDSTAFTKGLSKDTMQGL
                     TKRFANPTTEEEYRNRALFFFMSTTGLRAKEIVSSKFSNLLEAPSGEILLRYIKKGGK
                     FGYAVIHNDLLKTIRGYHSKFQIRSDYFFQTLTKRNQENRNPLSKRGLQFIISGWGVK
                     TCEGRNIHCHAFRHTVGIRLLAEAGSIAVQKVLGHSSPITSSKFYTAPYYDGSKYLRS
                     WD"
     gene            5463..5909
                     /locus_tag="MGPDEMIB_00133"
     CDS             5463..5909
                     /locus_tag="MGPDEMIB_00133"
                     /inference="ab initio prediction:Prodigal:002006"
                     /codon_start=1
                     /transl_table=11
                     /product="hypothetical protein"
                     /protein_id="X:MGPDEMIB_00133"
                     /translation="MALKLVYPNGKPKFNPEKIASEDENGSWRLFLCTSHEINHPFLF
                     IDLKIRNTHLLPDICIKDPKEFLRLPSSDSGESESEGDCIQFSDTFSISSWTVPLKLI
                     IPTEPILKICHLEPLNIEGTDYVEYMKEVHRLLTNINEAIKQHLIL"
     gene            complement(5948..8113)
                     /locus_tag="MGPDEMIB_00134"
     CDS             complement(5948..8113)
                     /locus_tag="MGPDEMIB_00134"
                     /inference="ab initio prediction:Prodigal:002006"
                     /codon_start=1
                     /transl_table=11
                     /product="hypothetical protein"
                     /protein_id="X:MGPDEMIB_00134"
                     /translation="MENLLNTDKLFPPEVLLIPSLKDFEGGEFRSGISYKDIIENDEL
                     NNEQKQAKLTYRFEFKFLISTDEYYNHDIYLNEHSNIVVIDFDNIEETKKKIKFLRGC
                     NSSFDHYWGKFETDYLAKTFKVKTGSGGEHYYFRRNKGNVRKTKVIKPTDYLTKDQLT
                     EFNKKFSSEILIETKKKDEENPVPMIDLDYISHGLVIGPGNVIKNLQKKGKLHKVRKY
                     VIEQDYPLIEIANNEDNELFEYLFRIDFENEKKNKKVRKLTEKAKGQSVDPIRYDFTH
                     LIQKIKFLENVTLDTDSLELKDISEILFNKKEEIRKIQEQLREEETKINSNSFIVNAL
                     KQQIEFETGNFEHVLIDEAIKREFRENYITEGIYNILQRYNLLKRYFGRESSLYPLNF
                     SKISSASVGERSEIEMAFILNLKMRNFHDSFIYFLIQRDFPANSKSLQNQDFIEQAII
                     VAEDLRRHPELINRKGIWNDILVSLCLVRKINFEAIFPGKNKMRGFVETLYDQASINN
                     SLTIKTSQKGLSLASMVNISNITIKAYISHLSQVGFLKDIKWAVNEVGHALYIESLEL
                     RNSAELKSLDWLKFIDADRLTPQDGNQNIAFARGINSRSMEIIGYLRDSGGQLPRHEL
                     YKKFSELKDYKSVIRKDMKRLEGLGIVSRGEIIILQEKILNEIYSQYVKDYNNGVEEL
                     SKSGIRKRKKREQPSEDREIRYKLERLYSKYPSQKSKAV"
     gene            complement(8473..8862)
                     /locus_tag="MGPDEMIB_00135"
     CDS             complement(8473..8862)
                     /locus_tag="MGPDEMIB_00135"
                     /inference="ab initio prediction:Prodigal:002006"
                     /codon_start=1
                     /transl_table=11
                     /product="hypothetical protein"
                     /protein_id="X:MGPDEMIB_00135"
                     /translation="MFDSTWKEVDNVGMIKFYQILKVLNCFYDLGVKNKRRELKNQLL
                     KSSNAKIYLRKLNKYSYLVFAEIINSDSIIQDNWIHIDEIQEARDRFKSIGNLYHQVF
                     SIPCLTEVYEEHSEVVDSIPEKFRCIN"
     gene            complement(8926..9096)
                     /locus_tag="MGPDEMIB_00136"
     CDS             complement(8926..9096)
                     /locus_tag="MGPDEMIB_00136"
                     /inference="ab initio prediction:Prodigal:002006"
                     /codon_start=1
                     /transl_table=11
                     /product="hypothetical protein"
                     /protein_id="X:MGPDEMIB_00136"
                     /translation="MKLLAIFLPCVYFFITGNIIRSIFALILMVTIGGWIFASIWAVS
                     FRTEKLIREARR"
     gene            complement(9109..10107)
                     /locus_tag="MGPDEMIB_00137"
     CDS             complement(9109..10107)
                     /locus_tag="MGPDEMIB_00137"
                     /inference="ab initio prediction:Prodigal:002006"
                     /codon_start=1
                     /transl_table=11
                     /product="hypothetical protein"
                     /protein_id="X:MGPDEMIB_00137"
                     /translation="MIRRKNITLPKVFLIIGLLLIFGCLPYSYKSQLTSEKTLSTVLD
                     REEPIFKVNYHLTGKSVIVTLSESRQLINKVKVEKTFTSRRHAEVDEPACPSLSTNYR
                     YWDCMLVAPIITFGLGYIITIPIMLYDWITYPIYTAFSTENIEIVEETKPSGSKEVIP
                     QNYKLILTNEKSNFNKTYTLKEGKIEIPFDALNLSYLWNSGDQEVGRQYQYYYSVVDG
                     KGKEVLPISPINGTLFHSDTNFAKLADLAYEKGKQIEFNRCSKKFELETIREGYKYIM
                     DNGWNLREDDWIVGEILKRACHQYKGTNSHDACLSDFRSCIRTVRYIDNQNTNYQK"
     gene            complement(10248..10892)
                     /locus_tag="MGPDEMIB_00138"
     CDS             complement(10248..10892)
                     /locus_tag="MGPDEMIB_00138"
                     /inference="ab initio prediction:Prodigal:002006"
                     /codon_start=1
                     /transl_table=11
                     /product="hypothetical protein"
                     /protein_id="X:MGPDEMIB_00138"
                     /translation="MGNSPEEHERITEEFLRRYIENKLSAEDRNLVEYSLRESKETFL
                     KYVSLKEALFLESKGQKIPKEVEDRLISSILPKKDSNYLRILVRFKDNQVVVTTSDQN
                     ALDFRSIIMNAEGSPSKQGEVSISRKILDRDLTLTILPSDHREEQLLSLSLTKSEGIM
                     AELFVDGEISDRIEDLSRRQLFLPNINSSNSVEIKLVENGKVIFTLGLYLQIET"
     gene            complement(10903..11502)
                     /locus_tag="MGPDEMIB_00139"
     CDS             complement(10903..11502)
                     /locus_tag="MGPDEMIB_00139"
                     /inference="ab initio prediction:Prodigal:002006"
                     /codon_start=1
                     /transl_table=11
                     /product="hypothetical protein"
                     /protein_id="X:MGPDEMIB_00139"
                     /translation="MTDRTNEEFRRIIDGCILSNESSWREFIQRYDRILTGTIVNQNG
                     KDDAEDIFQKVLIKLVENEFRLLRNFKGTTEAEFRSYIIQIVRNTLRNEYKSHSRRRE
                     SSFIENEELDRALIRKSWEVWEITETNRLYHEMISNFEDLILNLDLKSREVIYFRFRG
                     LKFREISEILGMNLNTIISLHNRALKKIKAFKEKSDSLQ"
     gene            complement(11981..12532)
                     /locus_tag="MGPDEMIB_00140"
     CDS             complement(11981..12532)
                     /locus_tag="MGPDEMIB_00140"
                     /inference="ab initio prediction:Prodigal:002006"
                     /codon_start=1
                     /transl_table=11
                     /product="hypothetical protein"
                     /protein_id="X:MGPDEMIB_00140"
                     /translation="MDAIGNNRGSDIELELEKMLYQTKDKTREKFLYILRNVTRNRRG
                     RYTTGIDREEILDNLEREGTTDEWTFVEYIFRNIDNADYEKALHWSDRLLKMNNKLWT
                     GYMLKGNILHLIGKNSEAIDSYLKAISLNKLDSNSYFLLADIYKATNERELAIKNYES
                     GIKYSKSLINQIIAAEKIKSLSN"
     gene            complement(12572..12895)
                     /locus_tag="MGPDEMIB_00141"
     CDS             complement(12572..12895)
                     /locus_tag="MGPDEMIB_00141"
                     /inference="ab initio prediction:Prodigal:002006"
                     /codon_start=1
                     /transl_table=11
                     /product="hypothetical protein"
                     /protein_id="X:MGPDEMIB_00141"
                     /translation="MRYNNSMAKVIFLIIFLLSNSLIAEDITVDDRSFNRLKFLIENP
                     KPHSRIPLTRKEAIISLGFFGDERHSEYLCNLLTKESYKEEIKEIFRALSMHNGKVSL
                     KCLIE"
     gene            complement(13073..14149)
                     /locus_tag="MGPDEMIB_00142"
     CDS             complement(13073..14149)
                     /locus_tag="MGPDEMIB_00142"
                     /inference="ab initio prediction:Prodigal:002006"
                     /codon_start=1
                     /transl_table=11
                     /product="hypothetical protein"
                     /protein_id="X:MGPDEMIB_00142"
                     /translation="MKIIKIIILLLIFSALACDRNNKEEKFSVKNLYVLPESGVKLRK
                     DPDLTGTVIEVIPKDTMVIIFGEAKEEIEIDKIKGRWFKARHYDREGWVFSGYLSNAP
                     SLEILKRYRIGDYSSFSRPLNIMSRPDHNSPIIFNKATHVKLLRVLPKALVIENIPGR
                     WAEVVQNVDKIEYKGWVFNPNLITDEEAYSLYSPEIRKLIESNVGRFVRPEIYFSSVD
                     NYIVISLNSTESYTCNVYGSSNCINLVFYKGNKIYTDYQKSSLGLFERIVGDYAFFYY
                     EQGDGDNCSYFHEKTISILNLKNTSIFRINKNLNAQCKNCDQMSDKGCSKDKWQTSES
                     IQYFDESGKELKKEEIPAEALQLI"
     gene            complement(14270..15277)
                     /locus_tag="MGPDEMIB_00143"
     CDS             complement(14270..15277)
                     /locus_tag="MGPDEMIB_00143"
                     /inference="ab initio prediction:Prodigal:002006"
                     /codon_start=1
                     /transl_table=11
                     /product="hypothetical protein"
                     /protein_id="X:MGPDEMIB_00143"
                     /translation="MIIGCSGKKFICSNNSQFPEPNLIETSNEFLSNKNRSLLNLRDE
                     KNIIAKIKNLTQIGKYEDAIQSVEEILKDRESQELYFEYGVALMKLGRFEEAIVSFHK
                     CAISLFNTTSAAESLFYISECYSRLGDQNRSLQFLQYAVDRGFDDKNRIIKSKDLEKL
                     HESAVWKENEKKILNSIIKLSEDNLVGIVSDAGPSSITLYYLCPKNRLVLYKEPDAYY
                     TEREIFYGNWKIEKDGVVLNINEKCFASGRGKESETIEGAKTFEKYEFSGCVSESSKK
                     SELYFDRAEIASFSRPYYGQQENEATGVGLEYKKFKEIPKQCELNFQPTSIEEITLET
                     K"
     gene            complement(15423..16343)
                     /locus_tag="MGPDEMIB_00144"
     CDS             complement(15423..16343)
                     /locus_tag="MGPDEMIB_00144"
                     /inference="ab initio prediction:Prodigal:002006"
                     /codon_start=1
                     /transl_table=11
                     /product="hypothetical protein"
                     /protein_id="X:MGPDEMIB_00144"
                     /translation="MIKKVKSKNQITIISILSLILVTLACNKSQVNKFLTDKYALAKS
                     SNKDNMSKAIEFEKGGISLYKDKQFTKAIIEYEKALELFANGSIYYNYGNSLWNSGNL
                     DSAIRSYEIAELLNFERKDLLYYNLACAHSLKEQYEKALIYLDKAVKNGYKNINYFFE
                     DTDLKHVLGTEGWQKRAYLISAGKQYFLSQISNLKKPISLRIGTDTFTLCPGGHFMHV
                     YAAGVGQDSWGTWEFHRNKITLNTLEKTCFDPNDNSRSELEGDFCKGEIKNCKDGTCY
                     EEVNEVNELPWERIIEEMGPPFFIDEKCNY"
ORIGIN      
        1 tttcagggac gactaaataa cctaatccac ccaccgctgg aattgaaaat tatacattga
       61 cgactagaaa aataacgata ttttagtatg atagagtggt ttttgtccaa tctttacttt
      121 agaatcttat ctatgcattt gcaagagatt cacttaaaac cgaactaatg cttaacataa
      181 gtaatcattg aattttttct aattaaatta aaaaccacta gcgcttgaaa atgattagaa
      241 tatatataac ttactaaggt caaaatagag ttacaagtaa tatggcaact tcagagcaac
      301 ttcgagccct aataaaaagt cactataatg gggattcaga gcgttttaaa actttggcac
      361 tccaaatggc tgccacagaa gctaaaaaag gacgtcaaaa aatagcagag gaaataaaag
      421 ctcttgtaga aaactctaaa caatctggtt taaaagtcgc gagaagaacg atatcgatac
      481 atgaaccaaa aggagaatta tcaaatcttc tttcggtaaa ggacccaacg gttcgtctaa
      541 gtaatctgat cttaaacgtt aggcaagatg ataggattga acgtattctt aaagagcaaa
      601 aaaatattac aaaaattcgt acccatggtc ttagattgcg tagaaaactt ttactggtag
      661 gccctccagg cacagggaag acaatgacgg cagccgcaat cgctggagaa ttaggtcttc
      721 ctttttttac agtaaaattg gatggactta ttacacgcta tcttggagaa acagcggcaa
      781 agctacgctt aatattcgat gcaattcaag attttcgagg ggtttatttc tttgatgaat
      841 ttgattctat cggtagtaag cgctacgaca gcaatgacgt aggtgaaatg cgtcgagtac
      901 tgaacagttt tttacaatat atcgaaaatg atgagagcaa tagcttaata ttagctgcaa
      961 ctaatcattc tcacatgctt gatactgctc tatttcgtag attcgatgac attattgaat
     1021 atactcatcc aaacaaagat caaatcaaag aacttctaaa aaatacttta tcatcattta
     1081 aattttccgc atataccgat gcaaaaatac tgaaagaagc cgcaggttta agccatgcgg
     1141 aaattgttcg gagttgcgaa gaagcagcta aaagtatgct tctaaccgga aagaaagaaa
     1201 tatcaaaaac agatttaatt actagcatga aggaaaggaa ttccatcaag gtaacgaatg
     1261 gggatggatc gcaataaatc tcatcttttt ttaaagacta aaccgcaaaa catttcctat
     1321 tcttatcctg gagtagtaat aaataaacat attgttcccg aaagaattcg tcagagccat
     1381 ggcaagaagc ttcgcggcga agcggtgact attcaaaatc aagccgatga gcttgcctta
     1441 aaaagagaag agattggtct tcgaaaacaa cgcgggataa caatagaaat tgaaagtttt
     1501 cctggatacg aattaaaaaa attaagttta gacaactcta tttttcaatt actttcactt
     1561 caaacaaaaa gaatcgacgg tcaaaaagtt gaaattgcga tcgtattcat ccccgatgga
     1621 tctctttcaa aattcgttag gaaaatagaa gattatatta aagaaaaaac gagatcaggc
     1681 caaccaaaaa ataatgaact aattgcaaac attgaaaaca tccgaagggc cgcattagag
     1741 tcattatgga cagattctcc atctgcattt ccaaaaaata acaagcctat ttggtgggaa
     1801 gtttggctcg cagataggcc tgatttagaa gaagatgtct taaccttctt cacacgaaat
     1861 gcaactcagt ttaatctgaa aattaagcca ggaaaaatcc gctttccaga gagatacgtc
     1921 attttagtct acggaacaaa attggatctt gcaacttctt ttgaaatact taattgtatt
     1981 tcggaattaa ggaaaccgaa aggaactcct cattttttta ctagcctaac tccttccgaa
     2041 caagcaaagt ggagcgataa ccttttaaat agagttgtaa tgccttcgga ggagtcgccc
     2101 gctatttgtc ttttggatac cggcgtcaat aatggtcacc ccttactagc cccattcatt
     2161 gatgatacat ccattttagc cgtaaaagaa gaatgggatg gttcagattc aactggccat
     2221 ggatcagaaa tggccggaat tgcaatattt ggagacttat ttgaaaaatt attagataat
     2281 gagaaaatcc aaattatgca ttttctagaa tcagtaaaga tttatgaaaa atcagatgat
     2341 catgaaccta atctatacgg tgatattact tcgcgagctg tttcagaaat tgagattcaa
     2401 aaaccagaaa gaaaaagaat ctttaatcta actgttacaa ccgagcacgg agttgatcag
     2461 ggtcgtcctt cttcttggtc agccgcatta gacgcaatag cgtctgggta tttggatgat
     2521 gagtatagac tcttcattat cagcgcgggc aatctcgcag aagcagaaat aatcgactac
     2581 cccacatgta atcacgattc cgaagtcgaa gatccggggc agagttataa ttcattaacg
     2641 atcggtggat ataccgaaaa gactcaactc gatccggatg agacaaaaga atttgctccc
     2701 attgcagtat caggagattt atcgccatat agccgaacct caagaaaatg ggacaaggct
     2761 tggccataca aacctgatct tgtaatggaa gcaggaaacg ctgcaataaa tagaaagaat
     2821 ttagttagta aattagattc tttattgcta ctgacaacta gccaccaaca tacaaaaaat
     2881 catttttcta ttacaggaat gagtagcgcc gctacaactc ttgtttctgg cgttggagca
     2941 aagattatag ctaattattc ggacatttgg ccagaaacag ttcgagggtt gcttgttcat
     3001 acagcagaat acacggaaag gatgaaagaa ttattaccgg aaacaccgat tgttgaagac
     3061 aagcgtaaac ttctcagaac tttcggatat ggcgttccca atgaagaaaa agcaattttt
     3121 agtgccagta atgaacttca tataattgga gaagagtcaa ttcaaccatt ctaccaaaac
     3181 gaagaaggta gaaatgtttc caatcactta aacttatatg agcttccttg gccaatcgat
     3241 accttgttag cattaggaga agaggaagtc gaattaagaa ttacgctttc ttactttatt
     3301 gaaccgaacc cagctcgaag gggctttaca aaccgttttc aatataactc tcatgggctg
     3361 agatttaaac taaaaagacc ctatgaagtt atgaacgatt ttagagcaag aattaataag
     3421 cgagatcaag aagaagatca cgaaactata gattctgatg aaggtggaaa atggtttttc
     3481 ggcgactcca tgagaactcg tggttctttg catcatgaca gatgggtggg gactgccagc
     3541 gaactagcaa cccgagacgc aattgctgtc gttcctgttg gaggctggtg gaaagatagg
     3601 aaaaaagaag atagagccaa tcgacaggcg cgatactcca ttatcatttc cattcataca
     3661 aaggatacag acatctacac tgaagtagaa caattgatta aagcgagtat ttcggttaaa
     3721 tagaactaac tcttaatcaa gcgaattaaa aaacatcttt aaatagtcat ctactgttat
     3781 cactcacatt cgtttcgatt ctgccgctta atattaaagt cgaaatagat tttcaaaaat
     3841 tagccttatc tttctcttgc taaaaatgga tcaacatgga tttctttaac ggaatcggta
     3901 gaaataatga cagatccgtt ttgaaccgtt atcgaaggat gtccttgaaa acttgaattc
     3961 gtaagttcta atccaccacc atcggttacc ttatattgac cactttcctt tattctcaga
     4021 attgatgaat cgcttattgt tcctgacttt aaaatcaatg cgacattgct attaaatatt
     4081 cttaaagcaa ctcccagtat attagaatct ccatcagacg ccggatatat ttttcttctc
     4141 tcaatatcat atttaaccca agtcgcttct gttaaagacc cttcgcaggg aaagagataa
     4201 acaatagcat catcatctaa tttcttaaat attctacgca atgttgcttg ttcaacaaaa
     4261 gctaatatcg attctatttt agtttcaagt agatctattt ttcttatata tactttcttt
     4321 acttcacttg aaactcaatt ctctcttttt ctatcaacga aagctccaaa ccatctatat
     4381 atggcatcaa ttacaggcaa gatagctgca ataacaaatc ctaaaaacaa aggtaatata
     4441 attcttattc cacattctga atgtattata tttactactt ttctcacctc ccatacaggg
     4501 tcgtatttat tgggataaaa tgtagctata agtagaggat aaagaatatc gaagttaatt
     4561 gtgaaaaata agaaagacga gttcttaaag atcggatgct taaatctatc taaaaacggt
     4621 aatattttat cgtccacaat atgctccaaa ttgcttcaat atattaaatt ttcatgttgt
     4681 ataattcaat gattttttga ttgacagatt gttggaaaca ttgaaatttt aattgtacat
     4741 tttaaacgta ttaacttaaa tgtcagctca aacaacaaaa atactcaaat tcgaaccgcg
     4801 aaagaataag ctgggtaaag gttctaaaaa tcctccaacc gactcgactg ctttcacaaa
     4861 gggactttct aaggacacaa tgcaaggtct tacgaaaaga ttcgcgaatc caactacgga
     4921 agaagagtat agaaacagag cattattttt cttcatgtct acaacaggcc ttcgtgctaa
     4981 agaaattgtt agttcgaagt ttagcaatct cctcgaagct ccgtcaggag aaatcttgct
     5041 tagatatatt aagaaaggtg gaaaatttgg atacgctgtt attcacaacg atcttttaaa
     5101 aacaataaga gggtatcatt cgaaatttca aatacgctct gattatttct ttcagacatt
     5161 aacaaagcgc aatcaggaaa atcgaaaccc actctcaaag cgcggcttgc aattcataat
     5221 atcaggatgg ggtgtaaaga catgtgaagg aagaaatatc cattgccatg cattcagaca
     5281 tacagtgggc atacgactct tagcagaagc cggttctatc gcagtacaga aggtattagg
     5341 acattcctct cctatcacta gcagcaaatt ctataccgct ccatattacg acggttcaaa
     5401 gtatcttcgc tcgtgggact gaattcagat tagtaagaat attgctttag gagaggttcc
     5461 tcatggctct aaaattagtt tacccaaatg gaaaaccaaa atttaaccct gaaaagatag
     5521 cctccgaaga cgagaatggt tcttggaggc tattcttatg cacgagccat gagatcaatc
     5581 accccttcct ttttatcgac cttaaaataa gaaatactca cctattacca gatatctgca
     5641 tcaaagatcc taaagaattt ctacgactgc catcttccga ttctggtgaa tctgaatcag
     5701 agggagattg cattcaattt tcagacacct tttcaatcag tagttggaca gtgccattga
     5761 agctaattat accaaccgaa cctatactca aaatatgcca tctcgaacca ttgaatatcg
     5821 aaggtacaga ctatgtagaa tatatgaaag aggtccatag gttactgacc aatatcaacg
     5881 aagcaattaa acagcatctt attttatgaa ttgttcttaa ttcatttcta aatgagaata
     5941 tttaaaatta gactgccttg cttttttgag aaggatattt ggaatataat cgctccagct
     6001 tatatctaat ttcccgatcc tcagatggtt gttctctttt ttttctcttt ctgattccgg
     6061 actttgacaa ttcttcaacc ccattattat agtctttaac atattgtgaa tatatttcat
     6121 ttaaaatctt ttcttgaaga attattattt ctcctcgact gactattcca agtccttcaa
     6181 gccttttcat atctttccta ataacgcttt tgtaatcttt caattcacta aatttcttat
     6241 aaagctcgtg tcgcggaagc tgacctcccg agtctcttaa atagccaatg atctccatac
     6301 tccgagaatt aataccccta gcaaaagcaa tattctgatt cccgtcctgc ggcgttaatc
     6361 gatctgcatc aataaatttt agccaatcca aggactttaa ttcagcagaa tttctcaatt
     6421 ctaaagactc tatatataga gcatgtccta cttcatttac agcccatttt atatccttca
     6481 ggaaaccaac ttgtgataga tgggaaatat aagcctttat agttatatta gaaatattaa
     6541 ccatacttgc caacgataga cccttttgag acgtttttat tgtaagacta ttatttatag
     6601 atgcttgatc gtataaggtt tctacgaacc cgcgcatctt attctttcct ggaaagatgg
     6661 cttcaaaatt aatctttcta actaagcaaa gagaaacgag tatatcattc catattcctt
     6721 ttctattaat caactctgga tgccttctta aatcctcagc aactattatt gcttgttcaa
     6781 taaaatcttg attttgaaga ctcttagaat tagcaggaaa atctctttga attaagaagt
     6841 aaataaagct atcatgaaag tttctcattt taagattgag aataaaagcc atttctattt
     6901 ctgacctttc tccaactgaa gcagaagata tcttagaaaa atttaaaggg tacaagctgc
     6961 tttcgcgccc aaaatatctt ttcaataaat tatatctttg aagtatatta tagatcccct
     7021 cagtaatata gttttcacga aattcccttt ttatagcttc atcaataaga acatgctcga
     7081 aattcccggt ttcaaattct atttgttgtt ttaatgcatt tactataaat gaattactat
     7141 ttatctttgt ttcttcttca cgcaactgtt cctggatctt tcggatttct tctttcttat
     7201 taaatagaat ctctgaaata tcctttaatt caagactatc ggtatcaagc gttacatttt
     7261 ctaaaaattt aatcttttgt ataagatgag taaaatcata tctgatggga tctacggatt
     7321 gaccttttgc tttttcagtc aactttctaa cttttttatt tttcttttcg ttctcgaaat
     7381 ctatcctgaa taaatattca aataattcat tatcttcgtt attcgcgatt tctatcaacg
     7441 ggtagtcttg ttcaataacg tattttctta ctttatgaag tttccctttt ttttgtaaat
     7501 ttttgattac gtttcccggt ccaatgacca agccatgaga aatataatca agatcaatca
     7561 tcggaacagg attttcttca tctttctttt tcgtctcaat taatatttca ctactaaatt
     7621 tcttattaaa ttcagttaat tgatccttag ttaaataatc agtaggttta attacttttg
     7681 tctttcttac attcccttta ttccttctaa aataataatg ctctcctccg gagcctgtct
     7741 ttaccttaaa agttttcgca agataatctg tttcaaattt tccccaataa tgatcaaatg
     7801 atgaattaca tcccctaaga aatttgattt ttttcttcgt ttcttcaata ttatcaaaat
     7861 caattacgac gatattactg tgttcattta aataaatatc atgattataa tattcatctg
     7921 tcgaaattag aaacttaaac tcaaacctat aagtcaattt agcttgcttc tgttcattat
     7981 taagctcatc gttttctatg atatctttgt aagaaattcc cgatctaaat tcacctccct
     8041 caaagtcttt taacgagggg ataaggagaa cttcaggagg gaataatttg tctgtattaa
     8101 gtaaattttc catttctatt agtaacaact ggtaggggta aatttttcac tctttagatt
     8161 attgtgtaaa atataccctg tgtggaaagg taaaagacta aaatctatgg attaaatttt
     8221 aggaaaaact gtaaaatcat tcaaaaatag tagaaaatga aaacttataa aaaataaaaa
     8281 ctcagtagta aaacctaagc taaccccacc attacaaaat aatcaaagcc aggaaaatta
     8341 tcccccttta tttcaaaact tcgaccatta acccaagatc attatacaga gtaatcgatt
     8401 acattaactg tctttttgat cgtagaaaaa ctcatctcta ttgttttcac acaatagtaa
     8461 gtcttattaa aattaattta tacaccgaaa tttctctgga atagaatcta caacttcgga
     8521 atgttcttcg taaacttcag ttaaacatgg aatactgaat acctgatggt ataggtttcc
     8581 aatggattta aatctatctc gtgcttcctg aatttcatcg atgtgaatcc aattatcctg
     8641 aatgattgag tcagaattaa taatttcggc gaatacaaga taggaatact tattcaattt
     8701 ccgaaggtaa attttcgcat ttgatgattt gagaagttga tttttgagtt ctcgtctttt
     8761 gtttttaacc cctaaatcat agaaacaatt caatacttta aggatctgat aaaatttgat
     8821 catccctacg ttatcaactt ctttccatgt ggaatcaaac ataagattaa tcctcaatta
     8881 gtaataggcg gtgagattct atccattcct tttaaacgtc tcttatcatc gtctcgcttc
     8941 tcgaattaac ttctccgttc taaagctgac tgcccagata gaagcgaaaa tccaacctcc
     9001 gattgtaacc attaatatca gtgcgaaaat agatcgaatg atgttcccgg taataaagaa
     9061 gtaaacacat ggaagaaata tagctaatag tttcatttga aattcctttt atttttgata
     9121 atttgtgttc tgattgtcaa tgtagcgaac agtgcgaata caacttcgaa aatcgcttaa
     9181 acaggcatca tgtgaattcg tccctttgta ttggtgacat gctcgtttca aaatctctcc
     9241 gacgatccaa tcatcctcac gtaagttcca cccgttatcc ataatatatt tatacccttc
     9301 gcggatcgtc tctaactcaa atttctttga acatcgattg aattcaattt gctttccctt
     9361 ctcgtaagcc aaatccgcaa gtttagcaaa gtttgtatcg ctatgaaata atgttccatt
     9421 aataggtgat atcggaagaa cctctttacc tttaccatcg acgactgaat aataatattg
     9481 atattgccta ccgacttctt gatctccgct attccataga taacttaaat ttaatgcgtc
     9541 gaatggaatt tcaatcttac cctcttttag agtgtatgtt ttattgaaat ttgatttctc
     9601 atttgttagt atgagtttat agttctgagg gataacctct ttagaacctg aaggttttgt
     9661 ttcttcaact atttcaatat tctcagttga aaaagcagta tagataggat atgtaatcca
     9721 atcgtagagc atgatcggaa ttgtaatgat ataccccaac ccgaaagtaa taattggcgc
     9781 aacgagcata cagtcccaat atctataatt ggttgataaa gatggacagg caggctcatc
     9841 tacttcggcg tgccttctcg atgtaaaagt tttctctact ttcaccttat taattagctg
     9901 acgagattca gatagtgtga ctattacgct tttgccggtt agatggtaat ttactttaaa
     9961 aattggctct tctctatcga gcaccgtaga aagtgtcttc tccgaggtta attgagactt
    10021 atacgagtaa ggtaagcatc caaagataag taaaagccca attattaaaa acacctttgg
    10081 aagagttata tttttccttc tgatcacaga gactcctttc gataaactgt taaagtttca
    10141 aaataagagt gtaggaaagt tggaatttta ttgtaaaaaa attgaaaagt tagcggaaat
    10201 agccattaca taatcaagat cagatattct tcggaagaat ttaaggctta agtttcaatc
    10261 tgtaaataca agcctaaggt aaaaattact ttcccattct caaccagttt gatttcaacc
    10321 gaattggaag aattaatatt cgggagaaaa agctgacgtc ttgataaatc ttcgatacga
    10381 tcggaaattt ccccgtctac gaataattca gccatgattc cttcgctttt tgttaaacta
    10441 agagaaagga gctgttcttc gcgatgatca ctaggtaaaa tcgtcaaggt caaatcccga
    10501 tccaggatct ttctgcttat gcttacttca ccctgcttac tcggactgcc ttcagcattc
    10561 atgattatac tcctgaaatc aagagcgttt tgatctgaag tagtgaccac aacctggtta
    10621 tctttaaatc tcaccaggat tcgcaaatag ttggaatctt ttttaggaag gatcgatgat
    10681 ataagcctat cttcgacttc ctttgggatt ttctgtcctt ttgattccaa aaataatgcc
    10741 tctttaagag atacgtattt caagaatgtt tctttcgatt cccttaacga atattctact
    10801 aagttgcggt cttcagcaga gagtttgttt tctatgtatc gtcgaagaaa ctcttctgta
    10861 attcgctcgt gttcttctgg agagttcccc attcgattta aattattgca gagaatccga
    10921 tttttctttg aaagctttaa tcttttttaa agctctatta tgtaatgata taatcgtatt
    10981 aagattcatt cctaagatct cggaaatttc tctgaatttt agtcctcgaa agcgaaaata
    11041 aataacctct cgggacttta aatctaaatt taaaatcaaa tcctcaaaat tggaaatcat
    11101 ttcatgatag aggcgattcg tttccgtaat ttcccatact tcccaggatt ttctaatcaa
    11161 agcacgatct aattcttcat tttcgataaa ggaagactct ctccttcgag aatggctttt
    11221 gtattcgttt ctaagggtat ttctgacgat ttgaatgata tagcttcgaa attcagcttc
    11281 cgttgtgcct ttaaaatttc taagaagccg gaattcattt tccactaact tgattaaaac
    11341 tttttggaaa atgtcttcag cgtcatcctt gccattttga tttacaatag ttccagtaag
    11401 tattcgatca tatctttgta taaactcacg ccatgaagat tcatttgata agatacagcc
    11461 atcgataatt ctacgaaatt cttcgttagt tctatccgtc aaaatctacc tcttagtttt
    11521 aaaattgtca gaagtggcaa aaaacggaat atatcagcta aatcgaaact gtcaagtctt
    11581 tattaagtta gaattttcta aagaaatata ttacaaagag ttttaaatct aaatttatgg
    11641 aatctcagat taagattgaa taacgtagag ttaataccta atcaaactat ctttcgaaaa
    11701 cgcgaggaag caaaattaat tcttccttcg tatttaattt cgctaattcc ttcgaatcga
    11761 aaacagaaat agacggtaaa agttcacaag catgtatctc tttgcaacta tgctcataac
    11821 attctccttc aaatactttt atttgaatct aattcgattt gttcattgca acttaattaa
    11881 atggaataga cttcttaaag tttgttgatt aacgaaaaag cctcttcaac atttacggag
    11941 ccggagcgag gagacgaatc tggtctccga aagaacgaaa tcaatttgac aaactcttaa
    12001 ttttttcagc tgcaattatt tgattaatta acgacttaga gtattttata ccactttcat
    12061 aattcttaat tgccaattct ctttcgtttg tagctttata aatatctgcc aaaagaaaat
    12121 aagaatttga atccaattta tttaagctga tagcttttaa ataagaatcg attgcctcag
    12181 aatttttccc tataaggtgc aaaatattac cttttaacat atagccagtc cataacttgt
    12241 tattcatctt taataacctg tctgaccaat gtaatgcctt ttcataatct gcattatcta
    12301 tattcctaaa aatatattct acaaatgtcc attcatctgt tgttccttct ctttcaagat
    12361 tatcgagtat ttcttcgcgg tcaatgccag tcgtatatct accccgtcta tttcgagtaa
    12421 catttcgtaa aatatataag aatttttccc tagttttatc ttttgtttga tacaacattt
    12481 tctctaactc aagctcgatg tcgctacctc tattatttcc aatcgcatcc atagcgtagt
    12541 aagactcaaa attatcagga ttaagtttaa tttattcgat taagcatttc agggagactt
    12601 tgccattatg catacttaaa gctctaaaaa tctctttgat ttcttctttg taagattctt
    12661 ttgttagtag attacataaa tattcagaat gtctctcatc cccaaagaaa ccaagtgaaa
    12721 ttattgcctc ttttctcgta agcggaattc gactatgtgg ttttggattt tcgatcaaaa
    12781 actttaatcg attgaaactt cgatcatcaa cggtgatgtc ttcggcaata agtgaattac
    12841 tgagaaggaa aataattaag aatataactt ttgccatact gttattgtat ctcatatcgc
    12901 ctaacgaaag agtctcctcg gcgtctgggc catgagtgat agttgcagta aaataatcct
    12961 aaacgtagag ggagtataaa gttcattttg attcctataa tagcaaacgg agttttataa
    13021 tgtgcccaaa agcatctttt aaagatttta taattacggt taggtgaaat agtcaaatta
    13081 actgtaatgc ctctgccgga atttcctctt ttttcaattc tttaccagat tcatcaaaat
    13141 actgtatgct ctctgatgtt tgccatttgt cttttgaaca tcccttatct gacatctgat
    13201 cacaattttt acactgtgcg tttaaatttt tattgatacg aaaaatcgat gtgtttttaa
    13261 gatttaatat agagatcgtt ttttcatgaa aataactgca attatcccca tcaccctgct
    13321 cataataaaa aaaggcgtaa tcacctacaa ttctttcaaa tagacctaaa gaagactttt
    13381 gataatcagt atagattttg tttcccttat aaaatactaa atttatgcaa tttgacgatc
    13441 cgtaaacatt gcaggtataa ctttctgtag aatttagtga aataactata tagttatcga
    13501 cagaggaaaa atatatttcg ggtctaacaa agcgtccaac attggattca attagctttc
    13561 ttatctcggg tgaataaaga ctatatgctt cttcatccgt aattagattc ggattaaaaa
    13621 cccaaccctt atattcgatc ttatctacat tttgaacaac ttcagcccaa cggcctggaa
    13681 tattttctat tacaagagct tttggcaaaa ctcttaaaag ttttacatgc gtcgctttat
    13741 taaatataat tgggctattg tgatctggac gagacattat atttaacggc ctcgaaaatg
    13801 aagaataatc tcctattcga taccttttca atatttctaa gctaggagca ttacttaaat
    13861 atcccgaaaa tacccagcct tctctatcat aatgacgagc cttaaaccat ctccctttaa
    13921 ttttatcaat ttctatttcc tctttcgctt ctccgaaaat aataaccatt gtatctttag
    13981 gtattacttc gattaccgtg ccagttaaat cgggatcttt cctcaattta actcctgatt
    14041 caggaagaac atataaattt ttaactgaaa acttttcttc tttattgttc cgatcgcacg
    14101 cgagcgccga aaatattaat aaaagtataa ttatttttat tattttcata ttatataata
    14161 ttgccaattt ttaggttctc atgcctatct aaattaaatt ctaatttaaa tctttaacta
    14221 ttttacccga agcatttttg attcgacctc gaattgtaat cgcccaatat tacttagttt
    14281 ctaaagtaat ctcttcgatt gaagtcggct ggaaattaag ttcgcactgt ttcggaattt
    14341 ctttaaattt tttatattcc aatccaacac ccgttgcttc gttttcttgc tgaccgtagt
    14401 aaggtctgct aaaacttgct atttcagctc tgtcaaaata aagttctgat tttttactag
    14461 attcagaaac gcaacctgaa aattcgtatt tctcaaacgt cttagcacct tcaattgttt
    14521 cactttcctt accacggcca ctcgcaaaac acttttcgtt aatattcaag acgactccat
    14581 ctttctcaat tttccaattc ccatagaata tctctctttc ggtataatat gcatccggct
    14641 ctttatataa taccaatcta ttctttgggc acaaataata caatgttata ctacttggtc
    14701 ctgcatcact gacgattcca accaaattat cctcggatag ttttattata gaattcagta
    14761 ttttcttctc attctctttc catactgctg attcatgaag cttttctaaa tctttacttt
    14821 taatgattct atttttatca tcaaatcctc gatcaactgc atactgtaag aattgcaaag
    14881 atcgattttg atctcctaat ctactataac attcactaat atagaataaa gattcagcag
    14941 cactcgtagt attaaacaag gaaatggcac atttatgaaa tgaaacgatt gcctcttcga
    15001 atcgtcccag cttcatcaaa gcgaccccat attcgaaata taattcttga gattcccgat
    15061 cctttaatat ttcctcaact gactgtattg catcttcata tttacctatt tgagttaaat
    15121 tttttatctt agcaataatg tttttttcat cgcgcaggtt caatagggaa cgatttttat
    15181 tagaaagaaa ttcatttgaa gtttctatta aatttggctc tggaaattga ctattattac
    15241 tgcagataaa cttttttccc gaacagccga taatcatgaa aaggacaaga gttgataata
    15301 ttcttttatt cattacaaat tgtttcaaag atccattttt tattattcat tcaccagcta
    15361 ttgttgcagt aaattataaa taccatgacg aagttatgtg gtcgttgaca tgcaaaatga
    15421 aattaatagt tacatttctc atcgataaag aagggaggcc ccatttcttc aatgattctt
    15481 tcccatggta attcattcac ttcattcact tcctcatagc atgtaccgtc tttgcaattt
    15541 ttaatttcac ctttgcaaaa atctccctct aactcgcttc ttgaattatc gtttgggtca
    15601 aaacaggttt tctcaagcgt atttaatgtt attttattcc gatgaaattc ccaggtgccc
    15661 caagaatctt gaccaacacc tgctgcataa acatgcataa agtgtccacc tggacacaga
    15721 gtaaatgtat cagtgccgat acgtaaggat ataggctttt ttagatttga aatctgactt
    15781 aagaaatatt gcttacccgc tgaaatgaga taggctctct tttgccaacc ctccgttcct
    15841 aaaacatgct tcaggtcggt atcttcaaaa aaataattta tatttttgta cccatttttt
    15901 actgctttat ctaaatatat aagggctttt tcatactgtt ccttaagaga atgcgcacaa
    15961 gctaaattgt aatataatag atcctttctt tcgaaattca aaagttcggc aatttcgtag
    16021 gatcgaattg ctgaatccaa attgccagaa ttccaaagac tatttccata attataatat
    16081 atgctaccgt ttgcaaatag ttctaaggct ttttcgtatt caattatagc ctttgtaaat
    16141 tgcttatcct tatataagga aattccaccc ttttcaaact cgatcgcttt agacatatta
    16201 tccttatttg aactttttgc taacgcgtat ttatctgtta gaaatttatt aacttggctc
    16261 ttgttacaag ccaacgtcac taaaattaat gataaaatgc taattatagt tatttgattt
    16321 ttacttttta ctttttttat cataacattt gtggcaatgc cgcctaatta aaactatcct
    16381 atattcgtat atttacagac atgaatcttt cctttcaact gtatctttct tactggtata
    16441 cattaacaat ggttccagtt agaattcgat cataaactcg catcatgaag attcatttga
    16501 taagatacag taatcgataa ttccgcaaaa tccttcgtta tatcacaaac cctaattcag
    16561 caattaagaa tctaagactt tccatagcga tagcagctaa ttagtcgtcc ctgaa
//
LOCUS       MGPDEMIB_11            26481 bp    DNA     linear       08-DEC-2021
DEFINITION  Genus species strain strain.
ACCESSION   
VERSION
KEYWORDS    .
SOURCE      Genus species
  ORGANISM  Genus species
            Unclassified.
COMMENT     Annotated using prokka 1.14.6 from
            https://github.com/tseemann/prokka.
FEATURES             Location/Qualifiers
     source          1..26481
                     /organism="Genus species"
                     /mol_type="genomic DNA"
                     /strain="strain"
     assembly_gap    75..88
                     /estimated_length=14
                     /gap_type="within scaffold"
                     /linkage_evidence="paired-ends"
     gene            complement(1052..2350)
                     /gene="cca"
                     /locus_tag="MGPDEMIB_00145"
     CDS             complement(1052..2350)
                     /gene="cca"
                     /locus_tag="MGPDEMIB_00145"
                     /EC_number="2.7.7.72"
                     /inference="ab initio prediction:Prodigal:002006"
                     /inference="protein motif:HAMAP:MF_01263"
                     /codon_start=1
                     /transl_table=11
                     /product="CCA-adding enzyme"
                     /protein_id="X:MGPDEMIB_00145"
                     /translation="MTNVDPVLLIQKIPKIFLEDILHITQIIRKEGGECYLVGGSVRD
                     LALSKIPKEFDLTTSLLPEKILSLFKRTIPTGIKHGTVTVLIQDRAYEITTFRKDADY
                     LDGRRPEIVEFGVSLSEDLKRRDFTMNALAFDLETKALIDEHSGLLDIQNKIIRTIGN
                     PIERFTEDGLRPIRAIRFVSSLGFHLEPNTAKAIILCKNVTAKVSRERVHDELNKILK
                     SKNPTPSLKLFKEFGILELFTKLKLYPVKNEIVENKIQEVPAFPLSLRLSFLQAWLFG
                     NFQNRNSAKQFMKDLRYSNQNTKESIFFSDTISVLLNHKNDSTLTDSEIRKILLHPVC
                     VYSGRENLKIVIEHILNLAYIYEPTLKSVFNFHKILDLLLQPQALLVTELALRGEDIL
                     EVCPNLPPKEIGSVLGKLLSFVLENPEANRKDSLIPLLPK"
     gene            complement(2343..2744)
                     /locus_tag="MGPDEMIB_00146"
     CDS             complement(2343..2744)
                     /locus_tag="MGPDEMIB_00146"
                     /inference="ab initio prediction:Prodigal:002006"
                     /codon_start=1
                     /transl_table=11
                     /product="hypothetical protein"
                     /protein_id="X:MGPDEMIB_00146"
                     /translation="MINFRFRTKNTFKQTFFLWARIWFCITLFYPIFHCGQSLKDKLL
                     ALQKEEKFEEMLLLCLSEKETQDTKKLCELATEKTAFEIDKILSEKIELPFSQITVDP
                     EWKKKIDTILENDQTLKNRYGNLWKKMIQND"
     gene            complement(3090..3479)
                     /locus_tag="MGPDEMIB_00147"
     CDS             complement(3090..3479)
                     /locus_tag="MGPDEMIB_00147"
                     /inference="ab initio prediction:Prodigal:002006"
                     /inference="similar to AA sequence:UniProtKB:P9WLH5"
                     /codon_start=1
                     /transl_table=11
                     /product="Bifunctional protein"
                     /protein_id="X:MGPDEMIB_00147"
                     /db_xref="COG:COG0328"
                     /translation="MITIYCDGASKGNPGPSSIGIVAYIHEKEEFRISERIGETTNNV
                     AEWSALKKGIEECISRKFDSIHAYMDSELVVKQVNGKYKVKHPNLLEYKKEVDKLISS
                     LHSFQITHVPREKNSVADKLANEAFRK"
     gene            complement(3476..3793)
                     /locus_tag="MGPDEMIB_00148"
     CDS             complement(3476..3793)
                     /locus_tag="MGPDEMIB_00148"
                     /inference="ab initio prediction:Prodigal:002006"
                     /codon_start=1
                     /transl_table=11
                     /product="hypothetical protein"
                     /protein_id="X:MGPDEMIB_00148"
                     /translation="MHKLLKNFEIKKRGLRISLFFTIVSLISFFTGNTILQFILLGLG
                     FVSFLFTLVQPEAFHFFTNLILEWILIFFSGISKVSLLILYIILWKPIQVVIDLFRGE
                     KNS"
     gene            4177..4950
                     /gene="bpt"
                     /locus_tag="MGPDEMIB_00149"
     CDS             4177..4950
                     /gene="bpt"
                     /locus_tag="MGPDEMIB_00149"
                     /EC_number="2.3.2.29"
                     /inference="ab initio prediction:Prodigal:002006"
                     /inference="similar to AA sequence:UniProtKB:Q8UG81"
                     /codon_start=1
                     /transl_table=11
                     /product="Aspartate/glutamate leucyltransferase"
                     /protein_id="X:MGPDEMIB_00149"
                     /db_xref="COG:COG2935"
                     /translation="MIQNKLQNFVDTLPISPEKSCSYYPERLSQIQYFPFPEEISKEV
                     LQFFFDSGFRRNGNILYRTSCCGCKDCLSYRIPLDQFVPSRNRKKLLKKNSDLKICFE
                     SPNLTLEKEILYLRYQRSRYQNFVIEESDQELLEGMRWNLFEYKENSLEMTLSLDGKI
                     LCFMILDFASDSLSAVYSVYDPDYPDRSLGSFAILSSILYAKELGMKYFHLGYFLPGH
                     PNMDYKKYWTPAQIREPVSNENRWIETDDFQKRYSDFSW"
     gene            5011..5751
                     /locus_tag="MGPDEMIB_00150"
     CDS             5011..5751
                     /locus_tag="MGPDEMIB_00150"
                     /inference="ab initio prediction:Prodigal:002006"
                     /codon_start=1
                     /transl_table=11
                     /product="hypothetical protein"
                     /protein_id="X:MGPDEMIB_00150"
                     /translation="MAKKIIVVGASSGIGKELATLLLEQGHTVTLVARRDKELKSILA
                     SFNSSGKMNAFVIKHDVTNFDQVETVFQKAIKSMKGLDEIYYASGVMHNIKPDEFDVE
                     KDISMLNTNLLGCVAWLNPAANLFQKQKSGKIIGISSIAGDRGRRGNPVYNTSKAGMN
                     TYLEALRNRLSVLGVQVLTVKPGFIDTAMTKGMKGLFWLISAKEAAEIILKAADSGKE
                     NIYVPARWGLVGLIIRCIPSFIFRRLSI"
     gene            5770..7272
                     /gene="dprE1"
                     /locus_tag="MGPDEMIB_00151"
     CDS             5770..7272
                     /gene="dprE1"
                     /locus_tag="MGPDEMIB_00151"
                     /EC_number="1.1.98.3"
                     /inference="ab initio prediction:Prodigal:002006"
                     /inference="similar to AA sequence:UniProtKB:A0R607"
                     /codon_start=1
                     /transl_table=11
                     /product="Decaprenylphosphoryl-beta-D-ribose oxidase"
                     /protein_id="X:MGPDEMIB_00151"
                     /db_xref="COG:COG0277"
                     /translation="MAISSKAKTSPKKKTSAKTLKVKNIKKVPIEIQLPEPTKVEAWG
                     MNHHSISPVLFPEKEEDFKNIFSYADQKGLKLTFRGGGCSYGDAATNTKGTVINISKY
                     NRILEFDSKNGIIKAESGVTIKQLWEFGIEKGYWPPVVSGTMFPTLGGALSMNIHGKN
                     NFAVGPIGDHVLEFTFMTPDGKVHICSRKKNQELFFAAISGFGMLGVFLTVTIQLKRI
                     YAGKMKVWPVVSTNLQDMFDYFEREYKNSDYLVGWVDAFASGNSLGRGLVHKAIHLKK
                     GEDPDFPENCKLEKQNLPSTFLGVVPKAWMWIFMLPFANNLGMRFVNFAKFISGYLTN
                     NKPYLQGHAEYAFLLDYVPNWKFMYKPGSMIQYQSFIPKENAVDAFSEILRICQKRGI
                     ITWLAVFKKHKPDSFLLTHALDGYSMAMDFPVTSINRKKLWELAGELDETVLKFGGKF
                     YFAKDSTLRPETVQRAFPKKNLETFHSLKKKLDPKGILETDLYRRIMGIW"
     gene            7273..8754
                     /locus_tag="MGPDEMIB_00152"
     CDS             7273..8754
                     /locus_tag="MGPDEMIB_00152"
                     /inference="ab initio prediction:Prodigal:002006"
                     /codon_start=1
                     /transl_table=11
                     /product="hypothetical protein"
                     /protein_id="X:MGPDEMIB_00152"
                     /translation="MVFGLSSFLTEIKKNKDLKIFLFVFTLGAFFRLFRLDLQSPWED
                     ELFSIRASSVTSLGDLWNWMKDDPHPPLYQTLLYFWFQLLQPTVFVGRLLSAISGLLV
                     PLAFYVFAPVELKGRIKVSVSALLSLSTGLIYYSQELRSYSLLVLFCTIQLAFVLKLV
                     YEKEKNPKLCFSLLGISLLASYTHFFGFIWSASIFLGMFIEKLIFERKFSKEFFFFGI
                     SFGLLFLPVLYLLFNSDKIGIASWIPEAGTTAFIVFFDLIFHSGILKKFIPGIVASVA
                     LFVGFVSIYFQKSSSETKMEVLDFAHKKSVILFGIVLTIFSIALCVLSSIQPLITARN
                     LLVTAPVLYFLIATLFSIFPIYKERRLEFVLILISFVSLYYFTRYYYKPYKEQWRESS
                     QYIISTVVGHPKDFTLLCSSHAYNMEYFLKTAKVTGIVPRLYTKEEVNLFIQDSSKKN
                     LVILETSWKYLNSEELESLFMRSNFDRKDQLFYGMRVVTIRKK"
     gene            8773..9906
                     /gene="arnC_1"
                     /locus_tag="MGPDEMIB_00153"
     CDS             8773..9906
                     /gene="arnC_1"
                     /locus_tag="MGPDEMIB_00153"
                     /EC_number="2.4.2.53"
                     /inference="ab initio prediction:Prodigal:002006"
                     /inference="protein motif:HAMAP:MF_01164"
                     /codon_start=1
                     /transl_table=11
                     /product="Undecaprenyl-phosphate
                     4-deoxy-4-formamido-L-arabinose transferase"
                     /protein_id="X:MGPDEMIB_00153"
                     /translation="MKKKNITYVIPCLNEEKTLPLVLEKLVRLKKELKQYNVEILVSD
                     NGSEDKSVSIAKKYGAKVVHCKERGYGAALNFGIINANGEIVLFADADDTYDFLESPA
                     LLAEMEKGAEFVIGSRLDGTIYKGAMPFLHRYLGTPVINWIINLLYSKRGNRVRDSNS
                     GFRCFLKKKYLEWEIESTGMEFASEMLVKALRSGVKLSHVPISLHPDVAGRIPHLRTW
                     RDGMRHLLQILIHSQQLFYYTGFTLFWIGWVVTILGYFTGIIAIGPFHIFGIHSLTVS
                     LLVATLGQTVWAIGLFLAARKIPELKLYSKLIHLSEDLLFWYSARMILVVILLFAFIV
                     FRWWRNSFQLLDLEKEILMISFLSVQILNAIGQTITAHLLKRT"
     gene            10525..10920
                     /locus_tag="MGPDEMIB_00154"
     CDS             10525..10920
                     /locus_tag="MGPDEMIB_00154"
                     /inference="ab initio prediction:Prodigal:002006"
                     /codon_start=1
                     /transl_table=11
                     /product="hypothetical protein"
                     /protein_id="X:MGPDEMIB_00154"
                     /translation="MEKHIYRVKFSSDIPKTVKCKCPVCNYETEEKLQWQKYYSATQG
                     IDPYFGLSLWLKFKIGNHQIWVYNESHINDLIDYVESDLRERIVYPTKWSMVARLPKW
                     IKEAKNRKVIVKALKELNKKLQKSISVFG"
     gene            complement(11761..13383)
                     /locus_tag="MGPDEMIB_00155"
     CDS             complement(11761..13383)
                     /locus_tag="MGPDEMIB_00155"
                     /inference="ab initio prediction:Prodigal:002006"
                     /codon_start=1
                     /transl_table=11
                     /product="hypothetical protein"
                     /protein_id="X:MGPDEMIB_00155"
                     /translation="MLNRLFHPYSRYCIYTLVILFLALNRSKLDNQIPFVSSDSEIKY
                     YQTVMFAEKGIRAIQESECHYPGKIYDPEFKYFPFDYPWAFLKENKNRKCLFQYPPLF
                     ALLNGLLAYLLGTKIITLLPLLCLFGCFLFFDKILFLFIDKAWIVLISTLIPFVLSFP
                     VLSSVEFSEVPLNNLLLLSFGYFLIRSLFSNKIKIEIKDSNFRIFSFVSGILATTSFF
                     LRTESVFPVFLFGLLSLFSETTRKKLKEYLIFSGIGAIVSFGLIGYLNFIYSGHPMGI
                     RFLISSGDAMNQFSFGKQILIFQGYLLGDETKSGFLKASPYTILVLGIFSNLIRKRTL
                     SGETIFGLVGIGTIFGISFLSPYTAGVHHFGLRYLESGFIFLSAGIFIFLYQRNIEFP
                     NAGKVLVLLALFSLYYNYKFTREGFKILFGAIKPYTEIQNEFQSRKIIVHKGQFTNYL
                     IGYSYLNSIHFAVVTEKDSIQLEETFKKNQIQSYSILEYDLEPPRDPNLPEKQFKEKI
                     AVRFPDPSYFYKQKDSKKILNFTLKTYQLSNH"
     gene            complement(13387..15372)
                     /locus_tag="MGPDEMIB_00156"
     CDS             complement(13387..15372)
                     /locus_tag="MGPDEMIB_00156"
                     /inference="ab initio prediction:Prodigal:002006"
                     /codon_start=1
                     /transl_table=11
                     /product="hypothetical protein"
                     /protein_id="X:MGPDEMIB_00156"
                     /translation="MSQYLNLKTVPLLILVFSLSLLFFFDPSNPSLSKDSVVFSFFIW
                     AVCLGISFRKKRRKVHPLFQLACILLIGLSTINGINGAPVVYFPQKLNLKLLYVASLC
                     FTIYLFLKNVHPIFLFIHTVAFSCSPPLFSSIKSVPLLLFVIASFFYLIPKRIRIHKL
                     HAIISFFFFVLLISSLLSYKSQSALLQLCLLFSGVLIFFLLSSYPSRLIKKGLLLILS
                     LNLLLNIVNLFSAVHLIWPFNFFVPPLFLTYAGFPVSAIAVISAFSALVVFYTAFQYR
                     IYSWFLIPVGIISIYLVFFNHSRASLLAFILAALYIILFFWNKKRISLRILIPISILF
                     PLLLIGSILFTPLETASRYFNAETLLIRFSLWNFHFQSVLQNFPLFGIGLDADSLLAH
                     LPGTNSERVGYEDFYRFLHSFRSYPQAHNLYVETFTSLGILGSLLFLWIGIYLLFITY
                     LMLTSKSKEVTNSGIFISGVLVFVAVHEFFDYNLGEQHFFIPVVLSLSLIRIKLSFPI
                     RKFKQNLSFKTVYMIVLILLGFLSFQLIWEQRLKNLILASTQDEIELDNFLIYKEKKP
                     SGNRKKFSHPFEEILKNQFWIRSEENIVLASLILRKSPDYQDLVESLLNRCVIKNPYS
                     SVCWKEKADVLSKKDQNVTRELEEGKKTDPFHIIFTE"
     gene            complement(15483..17234)
                     /locus_tag="MGPDEMIB_00157"
     CDS             complement(15483..17234)
                     /locus_tag="MGPDEMIB_00157"
                     /inference="ab initio prediction:Prodigal:002006"
                     /codon_start=1
                     /transl_table=11
                     /product="hypothetical protein"
                     /protein_id="X:MGPDEMIB_00157"
                     /translation="MKYKKTTLLPDIAYEKRNTILKRILYFAISVVLILFGLTTSYRM
                     RWISDDAFISLRYAKNFADGKGLVFNEGEFVEGYTNFFWTILLIPFHLSNQIDPVEAC
                     YFFGILSFFGTCIYLILFCKKLSPIPFALSCFVLLYHNRIFATGGLETSLHGFIFLSA
                     SYHLIYCRTTNFYKIIPGILLSSLSCLNRPDGILFHILAGIYIILKFLQESKSNHTNL
                     RFDFSLVILCITYLLPVFYYIWKLEYYGNILPNTFYAKSGGSPRLTQGLIYLWYFLKM
                     YYGMIPILGFVLVSFFWTIRKQWIHKNIEKDFRWILLVLFPILYAGYYTWIGGDFMFS
                     RFYLPILPLIFVWTEQEILYLIQSHSKHKKTAYLILYSIPILILLRWDIYKGLSLPVV
                     SGIADENQVYKRESMERIRNEILPWRKHFEKSKVRVAFAGSECFLIYYLNPILAIETE
                     TGLTDPIIARTEFKDLERVGHGKSIPLQYLKERNIHLILYSNGLPEKTEYNEFLTGNF
                     STPWRILTYSPSVMKELLKIPSFHAVDFESYLDTYRYEYRKLNVTQRKEKFSEFDSYY
                     FKNGEDKNRREWYQNNL"
     gene            17282..18556
                     /gene="ykuI_1"
                     /locus_tag="MGPDEMIB_00158"
     CDS             17282..18556
                     /gene="ykuI_1"
                     /locus_tag="MGPDEMIB_00158"
                     /inference="ab initio prediction:Prodigal:002006"
                     /inference="similar to AA sequence:UniProtKB:O35014"
                     /codon_start=1
                     /transl_table=11
                     /product="putative EAL-domain containing protein YkuI"
                     /protein_id="X:MGPDEMIB_00158"
                     /db_xref="COG:COG2200"
                     /translation="MIGISPKTKLEWDLWFQSGEIVPFFQPILSVERDSIFGYETLGR
                     FRDQSGKIHSLGPFFLNALSGVEDLQERREIYILKRDIDRSIRKKALLHLLKNQNRFP
                     EAKLFVNISPAYMRDHIEEEEVDPYTIRLVKEFGLDPSKIVIEIVEEHFDGSIESLRP
                     LISRYKEEGFLVAIDDLGSRSSNLDRIGIFHPDILKVDLQMLRHSVISRNFQEILFTI
                     SRLSESLGCSLLFEGIENETELFQSLTYSARFLQGFYFAEALPNMVGQEELKLRFSAV
                     HECFLNHKRNQLVKRIQLEKELEEKLDLSGIIVNAEEELCSIQIQNPNLLSNFVFRIY
                     ATNLIGSQVSPNYMKIGNSSIDIDSSFVGRNWSWRPYFLEQLYKSMKDTRAEWIISNP
                     YYDISYGILLVTYSKKISEQNVLFVDAQVLEY"
     gene            18768..19058
                     /locus_tag="MGPDEMIB_00159"
     CDS             18768..19058
                     /locus_tag="MGPDEMIB_00159"
                     /inference="ab initio prediction:Prodigal:002006"
                     /codon_start=1
                     /transl_table=11
                     /product="hypothetical protein"
                     /protein_id="X:MGPDEMIB_00159"
                     /translation="MWELSQIVNLPVKLYKLWELLGNTKRIILQSDFAQIAVLRPSSK
                     FKSHFTTRTHENSTKLLTAEFTKKIVVLKKYRTFGIYYILKQDQNIQIFETI"
     gene            complement(19768..20937)
                     /locus_tag="MGPDEMIB_00160"
     CDS             complement(19768..20937)
                     /locus_tag="MGPDEMIB_00160"
                     /inference="ab initio prediction:Prodigal:002006"
                     /codon_start=1
                     /transl_table=11
                     /product="hypothetical protein"
                     /protein_id="X:MGPDEMIB_00160"
                     /translation="METIQRKKREKETISDPTKKFHIISKFLVQTDIIAQTSNSLKQI
                     VKILQVSKDATKILVQTQTPNALPLNSHVTLAKLLAKYVELSCEVIDEKPNNQFILSV
                     SEISIASKERSLNRIVPPEGTVWITNIRTSKTTIDANLFNIPTSVKVNFADYETKLKS
                     KYDFLKVDVFGTIGDKFDLVKKTRKILYISNTQKEQSYAAYNQEDFIDYAAELGDEED
                     VHKRIIEYANQKIKSELIVPVIYLSHEEQAIPIGFVHAQNRSREIDILEVMEIKTLTF
                     EMVDRIRESNTILVKERFPIVNISTGGLKVKINHPDLNQDFIKRAGFTFDIFFKMQAP
                     LTAFGVIRSVTKDTEGNLYVGLSIEGNSYRPGERKKYIDNVNRLLVEANPIQSQF"
     gene            21008..22534
                     /gene="guaB"
                     /locus_tag="MGPDEMIB_00161"
     CDS             21008..22534
                     /gene="guaB"
                     /locus_tag="MGPDEMIB_00161"
                     /EC_number="1.1.1.205"
                     /inference="ab initio prediction:Prodigal:002006"
                     /inference="similar to AA sequence:UniProtKB:P21879"
                     /codon_start=1
                     /transl_table=11
                     /product="Inosine-5'-monophosphate dehydrogenase"
                     /protein_id="X:MGPDEMIB_00161"
                     /db_xref="COG:COG0516"
                     /translation="MSNQTYRDSEYLDGLSGEELFNLQIGLTYRDFLVLPGFIDFHPS
                     EVELETRLTRNIKLKRPFISSPMDTVTESQMAIAQALMGGIGIIHYNNTIEEQVALVE
                     KVKRFENGFITDPVILGPKNVIRDLDAIKERKGFTGIPVTEDGTRNSKLIGIVTNRDI
                     DFEKNREITLDKVMTTNLITGKEGITLQDANEIIKKSKIGKLPIVDSQGKLVSLVSRS
                     DLKKNKEFPDASKDERKRLRCGAAVSTLLESRDRVAALYEAGVDVIIIDSAQGNSNYQ
                     IEMIQFIKKEFKNLDIVAGNVVTRAQAENLIRAGADGLRIGMGPGSICITQDTMAVGR
                     AQATAIYQTAKHSAKYDVPVIADGGISNIGDIANSLAIGASTCMMGFMFAGTTEAPGE
                     YFYENGIRLKKYRGMASIEAMKAGGDKRYFNEGQKVKVAQGVSGSVVDRGSILNFIPY
                     LSQGLRLSFQDMGYKSIPEIHKALRDGKLRFERRSESAQAQGSVHGLYSFSAPTMRAE
                     "
     gene            22535..23317
                     /locus_tag="MGPDEMIB_00162"
     CDS             22535..23317
                     /locus_tag="MGPDEMIB_00162"
                     /inference="ab initio prediction:Prodigal:002006"
                     /codon_start=1
                     /transl_table=11
                     /product="hypothetical protein"
                     /protein_id="X:MGPDEMIB_00162"
                     /translation="MDRILAFTFGFFALVVLSKEINSQGSAIRVAQELVARLDQVLVK
                     SNQGLIKGNLILIRRNGETWNWDVSIFRKEDDTLYLFESSGKGLEYKILIKDEGEQIY
                     IFNALSKKIFRKVDEEKYESHLATGFSFMDLSGASYQANYNPIVQSDLKTADQSFKRV
                     SLKPIIPYFYSKLILLLSLDSLKPTRLDFHDRDGVLFKTMNIKYGPVKVKQNQKTTKE
                     EHANRLEMLDLNTGSVSVLEYIEIDKEVKPDPSLFDLANLNR"
     gene            23326..24018
                     /gene="rsmE"
                     /locus_tag="MGPDEMIB_00163"
     CDS             23326..24018
                     /gene="rsmE"
                     /locus_tag="MGPDEMIB_00163"
                     /EC_number="2.1.1.193"
                     /inference="ab initio prediction:Prodigal:002006"
                     /inference="similar to AA sequence:UniProtKB:P54461"
                     /codon_start=1
                     /transl_table=11
                     /product="Ribosomal RNA small subunit methyltransferase E"
                     /protein_id="X:MGPDEMIB_00163"
                     /db_xref="COG:COG1385"
                     /translation="MKEAILFRREWNEEYPFHLNKEEISHLKALRIFSEDKNLRVLNG
                     IGTEWIYEIPGNSVQGIFKKTITHLKSERVSAVATAIPKGNRLEWLLQKGTELGLTHF
                     YFLNFEQSDRKDFNLNRAQKIVEEASIQSKRIFLPEIVSPVSLKEFLISQKKQNLSIY
                     RLDPQGEWKLKPEFFQNAIWIIGPEGGFREKEILLLQERNIPGIKVGDTILKIETAVV
                     FTASLFRYSTIC"
     gene            complement(24008..24241)
                     /locus_tag="MGPDEMIB_00164"
     CDS             complement(24008..24241)
                     /locus_tag="MGPDEMIB_00164"
                     /inference="ab initio prediction:Prodigal:002006"
                     /codon_start=1
                     /transl_table=11
                     /product="hypothetical protein"
                     /protein_id="X:MGPDEMIB_00164"
                     /translation="MSNCNARKDTTKEKAIINYMLSCGPGGTIDSCNAACGATYGETV
                     TNANLQALNTCTSNCSNNCNVLNLLIQFNNLNK"
     gene            24702..24857
                     /locus_tag="MGPDEMIB_00165"
     CDS             24702..24857
                     /locus_tag="MGPDEMIB_00165"
                     /inference="ab initio prediction:Prodigal:002006"
                     /codon_start=1
                     /transl_table=11
                     /product="hypothetical protein"
                     /protein_id="X:MGPDEMIB_00165"
                     /translation="MIYLFLMKFGLLEYLKLKVVCDSFQVLEKQKGAFMNSMLRIKRW
                     DWIDFKS"
     gene            24868..25512
                     /gene="thiE"
                     /locus_tag="MGPDEMIB_00166"
     CDS             24868..25512
                     /gene="thiE"
                     /locus_tag="MGPDEMIB_00166"
                     /EC_number="2.5.1.3"
                     /inference="ab initio prediction:Prodigal:002006"
                     /inference="protein motif:HAMAP:MF_00097"
                     /codon_start=1
                     /transl_table=11
                     /product="Thiamine-phosphate synthase"
                     /protein_id="X:MGPDEMIB_00166"
                     /translation="MRANSFPWRVPGIYPILDLDFCKSRNLDYFSLPKFWIEYPDLIP
                     FIQIRAKSASINELEFIVKSLQDLYPDLFWIVNDFWKQAIEWNCFGAHVGKEDYEALN
                     LEEKNTLFKSKLYLGTSSHTLEEVSELDSSLWNYTGLGPIFPTENKEDAKSAIGTKTL
                     NKIKNGNYLPVTVIGGIKVENLDLILKEGSFLISSISMACLENEFRTAATKLRK"
     gene            25567..26394
                     /locus_tag="MGPDEMIB_00167"
     CDS             25567..26394
                     /locus_tag="MGPDEMIB_00167"
                     /EC_number="2.4.1.187"
                     /inference="ab initio prediction:Prodigal:002006"
                     /inference="protein motif:HAMAP:MF_02070"
                     /codon_start=1
                     /transl_table=11
                     /product="N-acetylglucosaminyldiphosphoundecaprenol
                     N-acetyl-beta-D-mannosaminyltransferase"
                     /protein_id="X:MGPDEMIB_00167"
                     /translation="MKKPGEIIHLSAKDDRDYLLDYQVIQTETLGKTDILGVQFDNVT
                     QDESVAKIYRLMEEKEKFHHILFLDPIKIMSVRKGKKLHRITEKATMILAEGAGLQWA
                     ATRLRRVLKERISPIALMMDLVRLCELRNYSIFMLGGKEDIIERVYFTLSRHFPGVRI
                     VGRHAGYMNPQRELMVKESIRKTSPNLIFLAMDFPEQEIWIENNTAFFGHSVIIGVGG
                     SLDILSGKVRKAPNFFKLKGLIWLWRILSKPWRLFRFFRMFQFFTLVFFKSLFQKKS"
ORIGIN      
        1 gtatgagttc ccacattgga tttgcgaaat aattttaacg tgagttcggt ggttgaaaaa
       61 attttctaaa agtannnnnn nnnnnnnntt tagaatttgt tcgtaaaatc gtgatttgca
      121 gtagttctta tatcattttg cagataaacc taagttttgt ggtagttcct tgcacttact
      181 acccggacgc atgaaaatag taccaagtta ttaacggctg aatttacgaa aaaaatagtg
      241 gtatttaaaa aataccgcaa attcgggatt tacggcattt taaagcagaa ccaaaatatt
      301 caaattttta aaataatcta atccaagtat tctattcatg tgtccgaata gtaagtatga
      361 cagattcaat tgttataaac ttctatttta taaattttgg taattcccac atttaaagaa
      421 tcaatttgta aaattcagac tctaactttt ttcagaatca tgagttcttt acgccgaact
      481 cacattaatt ttagaatcgt attgatactt attttactca ttcctataaa attgagtgct
      541 aagtctttat tctaaagtgt cgtttcatgt aaattcgata gaacccaatg cgaaaggatt
      601 ggaagcgtag gggaacttag cagaacgctc tctcaaactc agcgtaactc aatgcatcgc
      661 tttctaaatg ctggagactt cgttgagtgt tctgtaggtt aactcagcgt ctctcgcttc
      721 tatcgtcgct tgacagattg tgtttgaaac tcagtagaac tctctctcaa actcaggctt
      781 ctagggtcgc tcaacagatt gcgttctaaa ttgaaactaa aaacgaaata ttatcgtatt
      841 atgtttcttt tatacaattt attgactgaa attgaaagag aggtctggta atgccggatt
      901 tgcccagatg tttttatgtt gagtttatat tattaaagta taaaatttta ttggattagg
      961 ctctttataa tgcagtttcg agtaagaaca gattctaaaa ctgtaggaat ttcatacttt
     1021 tagaaaattc tttctaccga acttgcgtta tttactttgg aagtagagga atcaaagaat
     1081 cttttcgatt tgcttccgga ttttcgagca caaaagaaag gagttttcca agaacagaac
     1141 cgatttcttt gggagggaga tttggacaaa cttcaagaat atcctcgcct ctaagagcta
     1201 actcggtaac taaaagagct tgtggttgta ataatagatc taatatttta tgaaaattga
     1261 aaacagattt tagagttggt tcatagatat atgcaagatt cagaatgtgt tcaattacaa
     1321 ttttaagatt ttctctcccg gaataaacac aaacgggatg taataaaatt tttctgattt
     1381 ccgagtcggt tagtgtagaa tcgtttttat ggttcaacaa aacggaaata gtatccgaga
     1441 aaaagattga ttcttttgtg ttttgattgg aataacgtag atctttcata aattgttttg
     1501 cagaatttcg gttttgaaaa ttcccgaata accaagcttg taaaaaagaa agtctgagac
     1561 taagaggaaa cgctggaact tcttggattt tattttctac gatttcattt tttacaggat
     1621 agagtttgag tttggtgaac aattctaaaa ttccaaattc cttaaataat tttaaagaag
     1681 gagtaggatt tttacttttt agaattttat tcagttcgtc atgaactctt tctctggaaa
     1741 cctttgcggt tacgtttttg caaagaatga tcgcctttgc tgtgttcggt tctaaatgaa
     1801 aacccagact acttacaaaa cgaatcgctc gaattggtct aagtccgtct tccgtaaatc
     1861 tttcgattgg atttccgatt gtacggatga ttttattttg aatatccaag agaccggaat
     1921 gttcgtctat gagagctttc gtttctaaat caaaagcgag cgcattcata gtgaaatctc
     1981 ttcgttttaa atcttcactt aatgaaactc caaattctac aatctccggc cttcttccgt
     2041 ctaagtagtc tgcgtctttt cgaaaggttg taatttcgta agcgcgatct tgtatcagaa
     2101 cggttaccgt tccatgtttg attccagtgg gaatggttct tttaaataag gaaagaattt
     2161 tctcaggtaa aagagaagta gtaagatcaa attcttttgg aattttagaa agtgctaaat
     2221 ctcgtaccga acctcctact aaataacatt ctccgccttc tttgcgaatg atttgtgtaa
     2281 tatgaagtat atcttccaga aaaattttag gaattttttg aatcaataaa actggatcta
     2341 cgttagtcat tttgaatcat ttttttccag agatttccat atctattttt tagagtctgg
     2401 tcgttttcaa gaatggtatc gattttcttt ttccattctg gatctactgt aatttgactg
     2461 aaagggagtt caattttttc ggaaagaatt ttatcgattt caaaagcagt tttttccgtt
     2521 gcgagttcac aaagtttttt tgtatcttgt gtttcttttt cggaaagaca gagtaaaagc
     2581 atctcttcga atttttcttc tttttgtaga gcgagcagtt tatcctttag ggattgtcca
     2641 caatgaaaga tcggataaaa taaagttata caaaaccata ttcttgccca aagaaaaaac
     2701 gtctgtttaa atgtgttttt tgttctaaaa cgaaagttta tcaaaaattt ctcctaaaac
     2761 ttttttaatg taagagttcc cacaaattac gtctcttacg gtgaattata tttttttaaa
     2821 ccagtgattg gttattatat gcgtatgagt ccctacattt tttagttatt atgctcggat
     2881 gcatgaaata atacgattct taagcctgtt tcaaacttaa aatgtgggat ctcacacaaa
     2941 aaagccaacg attttgagtt agataatttt tggggaattt ctgcgtcttt gtaaaattgc
     3001 ccattcactt tctggtacta ttttcatgag tccgaatcgt aaggaccaga taaaaacgtc
     3061 aaactgtact tcaatttcaa agcagttttt tattttcgaa aggcttcgtt tgcgagttta
     3121 tccgcgactg aatttttttc gcgaggaaca tgagtgatct ggaaactatg taaggaagaa
     3181 atgagtttgt ccacttcctt tttgtattct aaaagattgg gatgtttcac tttgtatttt
     3241 ccgtttactt gtttgactac gagttcagaa tccatgtaag catgaatgga atcaaacttt
     3301 ctggaaatac attcttcgat cccctttttt agggcgctcc attccgctac gttattcgtg
     3361 gtttctccga tccgttccga gattctaaat tcttcctttt catggatata tgccacgatt
     3421 ccgatcgagg atggacctgg atttcctttg gaagctccat cacagtaaat ggtgatcaag
     3481 aatttttttc tcctcgaaat aaatcgatca caacttgaat cggtttccat agaattatat
     3541 aaaggatcaa taaactaacc tttgagattc cgctgaaaaa aattaagatc cattctaaaa
     3601 tcagattcgt aaaaaaatga aacgcctccg gttgaaccag agtaaatagg aaagaaacga
     3661 atccaagtcc taatagaata aattgtaaga ttgtatttcc ggtaaaaaaa gaaatcagac
     3721 ttacgatggt aaaaaataga gagatacgaa gacctctttt ttttatttcg aagttcttaa
     3781 gtagtttgtg cattctgaga gtttttttat tccttagatg taatttgtat tcaagatttt
[truncated: 9,527,333 more chars]
