# Supplementary material for: Horizontal transfer of the rfb cluster in Leptospira is a genetic determinant of serovar identity
Source: Life Sci Alliance. 2022 Dec 9;6(2):e202201480. doi: 10.26508/lsa.202201480 (PMC9736851; doi:10.26508/lsa.202201480)
Supplement: Supplementary file 9 [file LSA-2022-01480_Supplemental_Data_3.zip › Supp_Data_2-rfb_sequences/sequences_used_Fig_5C/Balcanica_5085353.gbk]

LOCUS       DFBJFCKD_1             15163 bp    DNA     linear       08-DEC-2021
DEFINITION  Genus species strain strain.
ACCESSION   
VERSION
KEYWORDS    .
SOURCE      Genus species
  ORGANISM  Genus species
            Unclassified.
COMMENT     Annotated using prokka 1.14.6 from
            https://github.com/tseemann/prokka.
FEATURES             Location/Qualifiers
     source          1..15163
                     /organism="Genus species"
                     /mol_type="genomic DNA"
                     /strain="strain"
     gene            272..697
                     /locus_tag="DFBJFCKD_00001"
     CDS             272..697
                     /locus_tag="DFBJFCKD_00001"
                     /inference="ab initio prediction:Prodigal:002006"
                     /codon_start=1
                     /transl_table=11
                     /product="hypothetical protein"
                     /protein_id="X:DFBJFCKD_00001"
                     /translation="MKNHIYMLRKKRGIKQYDMARALGVSPSYLSKIETGSQDPTEKF
                     KQSCVKYLKTTLERLFNEQPVEDVYPEFTEGLTNRLWAKRRELGIKQYDMAKKLKVST
                     PFLSKVELGLLEPPEDFKNMASKALKMKKEELFLQKVEY"
     gene            1531..2154
                     /locus_tag="DFBJFCKD_00002"
     CDS             1531..2154
                     /locus_tag="DFBJFCKD_00002"
                     /inference="ab initio prediction:Prodigal:002006"
                     /codon_start=1
                     /transl_table=11
                     /product="hypothetical protein"
                     /protein_id="X:DFBJFCKD_00002"
                     /translation="MKPKVVIQIFKNRLVLSKEDRGFQNRPVSIWPDHLQSKTAKIEN
                     RSIHYLGLDLSNNKSFSDSEFFVILDHHPSTKVPENSFYDDRDEVTFNYSKVTRFEFD
                     IFEFEKINPEEVNLYFNGKNIGFPKRHNFQIARLKPNLPIRVRINWKSDFSFSRGLER
                     RFYELDYIIEFKGIFEIFLNEHAKDRTFPKFLQVSNCREVDLRKILN"
     gene            complement(2485..3600)
                     /gene="rcsC_1"
                     /locus_tag="DFBJFCKD_00003"
     CDS             complement(2485..3600)
                     /gene="rcsC_1"
                     /locus_tag="DFBJFCKD_00003"
                     /EC_number="2.7.13.3"
                     /inference="ab initio prediction:Prodigal:002006"
                     /inference="protein motif:HAMAP:MF_00979"
                     /codon_start=1
                     /transl_table=11
                     /product="Sensor histidine kinase RcsC"
                     /protein_id="X:DFBJFCKD_00003"
                     /translation="MKLKPKILIVDDKPENLIALEVVLKNLDVELVKALSGNDALKAI
                     LHHEFALALLDIQMPEMDGYELAGIIREESKTAHLPFIFISAVYTDNLNVFKGYEKGA
                     FSFITKPFQPEILINKVQFFIDKYIQDITLRELNESLKQKNLELEYSNRELDAFCYSV
                     SHDLKAPLRGIRGYTKILKEDYKDKLDEEGERILGLVIENSLKMSTLIDSLLLLSKLG
                     KKDMRKNPINMNELVNRILEEFQEDLKKGKLELEVKNLLPIMGDAELLKQVLINLISN
                     AIKYSSKKENPKVEIGCSEEEKEITYYVKDNGAGFSMQYVNKLFGVFQRLHENSEFEG
                     IGIGLAIVQRIVLRHGGRVWAEGEVDQGATFYFALPR"
     gene            complement(3619..7251)
                     /gene="rcsC_2"
                     /locus_tag="DFBJFCKD_00004"
     CDS             complement(3619..7251)
                     /gene="rcsC_2"
                     /locus_tag="DFBJFCKD_00004"
                     /EC_number="2.7.13.3"
                     /inference="ab initio prediction:Prodigal:002006"
                     /inference="protein motif:HAMAP:MF_00979"
                     /codon_start=1
                     /transl_table=11
                     /product="Sensor histidine kinase RcsC"
                     /protein_id="X:DFBJFCKD_00004"
                     /translation="MTIRRKLIIGFSIILTILFISVLFVIEMLSDSNERLKRIVDLSA
                     KKVSLSHEILIYVLEASRHEKNIILERDYIKKLYYKDRLYKAIDSADQKMIELEMYAD
                     KGGSKALDDFKSLWATYKSDVAQIVFFALKNNENRAFEISIRKGLIIRDSIIKTLDYL
                     VKKSEKEIQSDKQENEKRYYFTLLFLVLLILTSFLIEIAISYWIIRTISLRIQFIAKK
                     AEKIANREFSDNQLADFANDELRAVYESLNKIRESFKEITDSANNVASGNYLIDFVPK
                     SEKDVLGNSLRTMTSSLRKKTQENEKHNWIMSGQNLLNERLRGDKAESVLSNDVIIFL
                     SNYLKANVGAIYLCDDQKYSLSIFGRYGFTSTDCSSEKFILNEGLIGQAAADQKQVLL
                     TNVEEESIRIISAVIDTKPKEILIVPFMFEGKTEGVIELGKLDSFSSSEIEFVSAAVQ
                     SIGISFNSSRVRRRVQELLEQTRIQSEELQTQQEELKQMNEELEEQTQILRQQQEELK
                     VSNEELEEQTRALEMRNKELELAKNDIEQKTEQLELSGKYKSEFLANMSHELRTPLNS
                     LLILSKDLADNKKKNLDEDQVESANIIYKSGHDLLVLINEVLDLSKIESGKMSVNLER
                     VVLRTFVKDLISGFKLQATKKKLDLDLIYYEDLPEKIRTDPQRLDQILKNLISNALKF
                     TERGRIQLEVKRQNSDKILFSVIDSGIGIPEEKYSAIFEAFQQVDGSTSRKYGGTGLG
                     LSISRELAGLLGGEIHLKSKVNKGSTFSLLLPIEGKRNETSIPKEETGVVANFETFVK
                     QDQNEFVNYPALKDDRNEIVEGDKILLIVEDDLKFASILLKQANEKGFRGISAATGED
                     GLVLARKHKPHAILLDLDLPGMDGHAVLNELKADQSVRHIPVHIISAKEYSLKLIRDG
                     AVEYIKKPVNKKQLDEAFNRIEHFISRKMKNLLIIEDDANSRSTTRKLIGNDDVKCFE
                     ASSGKEALSVYSENHFDCIVLDIGLPDMSGFDLIREMEKIKEKQIPPIIIYTGRELTK
                     EESKELQEYSESIIIKGIKSEERLLDETALVLHRMINNLPESKQNIINRLYDKDAVFF
                     QKRIMLVDDDMRNVFALSKILSEKGMEVLKAENGNNALELLSKSENVDMILMDVMMPE
                     MGGYEATRRIRSNLKYKDTVIIALTAKAMNDDRQKCIDAGANDYISKPVDVERLFSLM
                     RVWLSR"
     gene            complement(7275..7916)
                     /gene="cheB_1"
                     /locus_tag="DFBJFCKD_00005"
     CDS             complement(7275..7916)
                     /gene="cheB_1"
                     /locus_tag="DFBJFCKD_00005"
                     /EC_number="3.1.1.61"
                     /inference="ab initio prediction:Prodigal:002006"
                     /inference="similar to AA sequence:UniProtKB:Q9WYN9"
                     /codon_start=1
                     /transl_table=11
                     /product="Protein-glutamate
                     methylesterase/protein-glutamine glutaminase"
                     /protein_id="X:DFBJFCKD_00005"
                     /db_xref="COG:COG2201"
                     /translation="MGEIRYIRFETKDIQEKILDKLYYKICMKYEAIVIGVSAGGMNA
                     MKTILPSLPAGYGIPLILVQHIGPRSDGTWIRVLRDFSRIKIKEAEEKEKIEPGTVYV
                     APPNYHLLIEKDKTVSLSTSERVNFSRPSIDVLFESASDAYGDGLIGIVLTGANSDGA
                     KGLKKIKENGGLAIVQDPLYSEVSLMPESAIRAGPVDYILSLEKIAELLIRLD"
     gene            complement(7859..8689)
                     /gene="cheR_1"
                     /locus_tag="DFBJFCKD_00006"
     CDS             complement(7859..8689)
                     /gene="cheR_1"
                     /locus_tag="DFBJFCKD_00006"
                     /EC_number="2.1.1.80"
                     /inference="ab initio prediction:Prodigal:002006"
                     /inference="similar to AA sequence:UniProtKB:P31105"
                     /codon_start=1
                     /transl_table=11
                     /product="Chemotaxis protein methyltransferase"
                     /protein_id="X:DFBJFCKD_00006"
                     /translation="MFMTSKDTQDMEIDLLLEAIFQRYGYDFRQYSEAHIRRRLMSRL
                     VLSGFSNISEMRDQVLHDETFAARVLQDLSITVTEMFRDPDFYACLREKIIPILKTYP
                     FVKIWHAGCSTGEEAYSMAIVLQEEGLYERSVIYATDFNELALNTAREGIFRNAAMKE
                     YTINYQLSGGKGFFSDYYTSDQEMVIMNQMLKKNIVWANHNLVTDRVFAEVNLVLCRN
                     VLIYFKRDLQSKVHRLFFESLVNGGFLCLGSKEGISYGNLWEKYDTLDLKQKIYKKRY
                     "
     gene            complement(9022..9186)
                     /locus_tag="DFBJFCKD_00007"
     CDS             complement(9022..9186)
                     /locus_tag="DFBJFCKD_00007"
                     /inference="ab initio prediction:Prodigal:002006"
                     /codon_start=1
                     /transl_table=11
                     /product="hypothetical protein"
                     /protein_id="X:DFBJFCKD_00007"
                     /translation="MGCFDTGSDMAFGKGFAIKVWGDFHEKRGCTSYFLKLKFVNIIM
                     GMILNEKISI"
     gene            10404..11258
                     /locus_tag="DFBJFCKD_00008"
     CDS             10404..11258
                     /locus_tag="DFBJFCKD_00008"
                     /inference="ab initio prediction:Prodigal:002006"
                     /codon_start=1
                     /transl_table=11
                     /product="hypothetical protein"
                     /protein_id="X:DFBJFCKD_00008"
                     /translation="MRRKFPNSKKEFLFFVTCPFILTQIRCMNSQKTRVNKKQNRIAK
                     KQDVSGDVEPGIHPGSSLRARKILRWFGRIYGSLFYKTDVSGLENVPKEGTVLVLVKH
                     QRNDDIPVGLAKGLYKARWDIWAIMKDSMAAPMFFNFFLKCGGIPLNRLEPRKSKRDL
                     LFARKVLYNGNMLVIFPEQTTIPYKMGRGKPGAFRFIVGKPETPLPVLCLGLDYQPRG
                     FLRRTKLSIRIGELKYLNPNENPEEFLHERMHEIASLTNLTYPFEFKKSKLESFEEID
                     STKVESII"
     gene            11255..12199
                     /locus_tag="DFBJFCKD_00009"
     CDS             11255..12199
                     /locus_tag="DFBJFCKD_00009"
                     /inference="ab initio prediction:Prodigal:002006"
                     /codon_start=1
                     /transl_table=11
                     /product="hypothetical protein"
                     /protein_id="X:DFBJFCKD_00009"
                     /translation="MKIPIAKGSKRALLVEGGGMKGAFAGGALHALHTLVSPKHYDLV
                     VAVSSGACSAAYYVTMPKPEPEKSLKTLAIWYIELAGRKLISPFHPFQGKTFLDQEYL
                     VDDLFGHKYPLPAENFEKFGLPELRIAVSNLQTRTIEYVRATSSNIFDLLKAATSLPI
                     ATRGKHKVDGKLYSDAAILNPLPLGDLIEAGYKDITVVLNSPVERISPPFGMLTSLLS
                     FPKDWKMAKLMNRWHHHHFNLARAVAQKPPEGVLIHTISPENPLPVTLVTTNANKLKE
                     AVNLGISKGEEIGKLLSKLSTKDKAGQKKSISRRKKTK"
     gene            complement(12284..12655)
                     /locus_tag="DFBJFCKD_00010"
     CDS             complement(12284..12655)
                     /locus_tag="DFBJFCKD_00010"
                     /inference="ab initio prediction:Prodigal:002006"
                     /codon_start=1
                     /transl_table=11
                     /product="hypothetical protein"
                     /protein_id="X:DFBJFCKD_00010"
                     /translation="MNTQTQSIKKSVSKLNEMILAGDVIKAFEEFYHPNVVMQENTQN
                     PTVGFEANLAREKDFVSKAKWNHAEVLGTIVDEEKNRSVVEWVVDYVHKEWGHVKATQ
                     ASVQTWQDGKIIHERFYYTLG"
     gene            12778..13218
                     /locus_tag="DFBJFCKD_00011"
     CDS             12778..13218
                     /locus_tag="DFBJFCKD_00011"
                     /inference="ab initio prediction:Prodigal:002006"
                     /codon_start=1
                     /transl_table=11
                     /product="hypothetical protein"
                     /protein_id="X:DFBJFCKD_00011"
                     /translation="MKEKLSKQSIDTWAAGLKFYTSASSKIESDLTKMKAISLTWYDV
                     LYAVYTKPKKRSRMSDIAQEIILSKSALTRSVDKLVAEGFLKRERSEEDAREFIIEIT
                     SSGIQALRNSWPIYEEGIREIFVSKLTPKETSELLRIFRKLNKY"
     gene            complement(13275..15128)
                     /locus_tag="DFBJFCKD_00012"
     CDS             complement(13275..15128)
                     /locus_tag="DFBJFCKD_00012"
                     /inference="ab initio prediction:Prodigal:002006"
                     /codon_start=1
                     /transl_table=11
                     /product="hypothetical protein"
                     /protein_id="X:DFBJFCKD_00012"
                     /translation="MSIFDLNLILPIPFIVWGRDKKGEDGDRRFRFILGYYTSSFFQR
                     SVNATLRKSSWNFLLFTGGEKYIDDSYSSLGAQETTRFYLFPFYFGEEITEGGNWTYR
                     SHKIPILYSSQTTPSSYDITILLFSGFKSDPESGIKRTMILPFWYQSENIDKISGNDY
                     KNFKTFTPVFFQTETSENWANGENSSKISRFYTILPLPMFYTFESKIKRGPNASRDLV
                     VEDEWGFDWLLFINYKKENKTFFAVETQTVSENKTRITTETESVSLKTLFALYGYEKS
                     EKFSNRTTVLKRQISTYFFPLFFYKSTDLKDDSSTYRWMVPILVYRSFQGNQDGTVIS
                     HSNLLGILFDYQRDDVMKKNSVFFFPSIYYSNDQKNKDKTFFFLPFFYTRSYGNSESN
                     FFILGYYQRNSEWSNRYNFLYLFDLESYVSDQRKELSLFLGVFNAEFERNRTRWGVFG
                     GILLGYESTSQTTDWNFLWIRYLNSPQEKIQNFLPIYRYGETQEGYSFLAPPILTYHS
                     KDSEGSITLGGFGLIYYQNRSEMEKEESTKILGGLLYFSEKKALRGFQNYGVLGAPFI
                     GGLLWNYELEEETGFQKMSFLKFVFSRTTYKGKTWNSYFGISPSLWFDEND"
ORIGIN      
        1 aaaaacaaaa aatcgaaaag ataactttcg aacgtatatt caaaaaaatt aatttattat
       61 tctcaacttc ctccttttgg tactaactta aaaaaattta tttccaattc ctctttctgc
      121 tctcttattt tcatccttca ttctacttat ttataataac cctttcggct tactaaataa
      181 tgaaatcata atttcgtcca aagtgtgttg gaaatttttt cttgaattta cgtttaaccg
      241 aaataccctt gtcgatcgag aggggaattg aatgaaaaac cacatctaca tgctccgtaa
      301 aaaacgggga ataaaacaat acgatatggc gagagcgctc ggagtttctc caagttacct
      361 ttcaaaaatc gaaaccggaa gccaggatcc taccgaaaag ttcaagcaat cctgcgttaa
      421 atatttgaaa accactcttg aaagattgtt taacgagcag cccgttgagg atgtttatcc
      481 tgaatttacg gaagggctca ccaataggct ctgggcaaaa cgtagggaat tgggaatcaa
      541 acaatacgat atggctaaaa aactaaaggt ctccactcct tttctttcta aggtagaact
      601 cggactttta gaaccgccgg aagattttaa aaatatggcg tctaaagcct taaagatgaa
      661 aaaggaagaa ttatttcttc aaaaagttga atattaaaat aaactaaagt tttgcaaaaa
      721 agggaagcag acgcttccct tttttacgta cggtgatatt cgagattatg aagttgaatg
      781 tttttttgaa ccaagggccc aaaaaaactg aaaacttgtc ccaaaacctg agaaaagaaa
      841 tcggctccaa aaactcgtaa taaagcgaaa acgtaggagc tcccactgtt gagaactgtt
      901 atctttcgtg acaaacttca tccccaattg gaatgacctc tatctttagt ttcctttgta
      961 ggtcgccaaa catcgtttta cggtggccga tttagattca tctattggac tgtttgtata
     1021 agcacctaca gaacgcccac aagttaagaa ggatttttgg aatagcaaaa atctaaaaca
     1081 cacatttttt caagcgtttc gataaaagtg ggacttatta cttgcaaaaa gtatgatttt
     1141 ctgatagaga aaaaccaccg taatcttccc gccacttcgc tttgcgaccc gtagaaagca
     1201 atgcagcttt aattttctca ctcaagaatt caatgtgtta ctccctacgg gtcgctccac
     1261 agatgggccg agcttgtttc atggaggatt ctcggaagag atccaagcaa ttgtgaagga
     1321 taaagagcgt tatgcttgag ttttagaaaa cgatcaatcc atcgagcgac ccttagggag
     1381 cgagatgttt tagtttactt catcggcctt ctttgaactt cgtgaatcaa aaatatcaca
     1441 ctttaaacta tcctcgttta aaaattatac taatctattg acgtcggcaa attcttataa
     1501 aatttcttat aaaggcaaaa gaaaaataaa ttgaaaccta aagtagtaat ccaaatattt
     1561 aaaaatcggc tggtattatc caaagaggat cgcggctttc aaaatagacc cgtttcgata
     1621 tggccggatc accttcagtc taagactgct aagatagaaa accgaagtat acattatctc
     1681 ggtttggatc taagcaacaa taaatctttc tccgattccg agtttttcgt tattctagat
     1741 caccatccgt ccacgaaggt tcctgagaat agtttttacg acgataggga cgaagttaca
     1801 ttcaattatt cgaaagtaac tagattcgaa tttgatatct ttgaatttga gaaaataaat
     1861 ccagaggaag taaatttata ttttaacggg aaaaacatcg gctttcctaa aaggcacaac
     1921 ttccaaatag cccgcttaaa acccaatttg cctattagag taagaatcaa ctggaaaagc
     1981 gatttttcct tttctcgggg tcttgaaaga cgattttacg agctggacta tataatagaa
     2041 tttaaaggca tcttcgaaat tttcctgaat gaacatgcta aagatcggac cttcccgaaa
     2101 tttcttcaag tgtcaaattg cagagaagta gatcttagga aaatacttaa ttaaaatata
     2161 atattattta agtacccaaa tccaagacta aacatgaaat ttttcgcagt agtttgcaca
     2221 aggatccaaa cgagttacta ctttctatga tactccgatc caaaatgtta agttaacgtg
     2281 agttcgatat aacaaataca aaagcgatta ttatgctgta attcatagca agcagccctt
     2341 tagtttgaaa aattttggag aaattgaaac attccgtcgt aatcggcatc tgggcaacaa
     2401 cactcaattc aaggagttac acttcagttt ttattcgcct aaactttttc cacgaattca
     2461 cgttattcta aaaggaaaat gtcctcatct tggtaaggca aaataaaacg tggctccctg
     2521 atccacttct ccctccgccc aaactctacc tccgtgacgt aacacgattc tttgaacgat
     2581 tgcgagtcca attccgattc cttcgaattc actattttca tgtaatctct ggaatactcc
     2641 gaagagcttg ttcacatatt gcatgctaaa accggcgccg ttgtctttta cataatacgt
     2701 aatttccttt tcctcctccg aacacccaat ttcaactttt ggattttcct tcttagagga
     2761 atacttgatc gcattggata taagattgat caaaacttgc tttaacaatt ccgcgtcacc
     2821 cataatagga agaagatttt tcacttccaa ttccaacttt ccctttttta aatcctcctg
     2881 aaactcctcc aaaatcctat tcaccaattc attcatattg atcggatttt tcctcatatc
     2941 cttttttccc aacttggata aaagtagaag actatcaatt aaggtactca ttttcaggga
     3001 gttttcgatg actaatccga gtatcctttc tccctcttcg tctaatttat ctttataatc
     3061 ctcttttaat atctttgtgt agccccttat cccgcgcaga ggagccttta aatcgtggga
     3121 aaccgaataa caaaaagcat ctaactctcg gttcgaatat tctaattcta gatttttctg
     3181 tttgagactt tcgttcaact cgcgcaacgt aatatcctga atatatttat ctataaagaa
     3241 ttgaacctta ttgattaaaa tctcaggttg aaacggtttt gtgataaagc tgaacgcccc
     3301 tttttcataa cccttaaata cgttcaggtt atccgtataa accgcggaaa taaaaatgaa
     3361 cggtaaatgt gcagttttac tttcttctct tatgatacct gccagttcgt atccgtccat
     3421 ctccggcatt tgtatatcca acaaagccaa ggcgaactca tgatgtaaaa tcgccttcag
     3481 agcatcgttt ccgctaagag ctttaacgag ttctacgtcc aaattcttaa gtacaacttc
     3541 caaagcgatc aagttttcag gcttatcgtc tacaatcaat attttcggtt ttaatttcat
     3601 gatttttaac acaacccgct atctgcttaa ccagactctc atcaaggaaa acaatcgctc
     3661 cacatctacc ggcttagata tataatcatt tgcacctgca tcgatgcact tttgtcgatc
     3721 atcattcatt gctttcgccg taagagcgat aataacagta tctttatact ttaaatttga
     3781 gcggatcctc ctcgtcgcct cgtatccgcc catctccggc atcataacat ccataagaat
     3841 catatcaaca ttctcgcttt tggaaagaag ttccaaagca ttatttccgt tttcagcttt
     3901 taagacttcc atcccctttt cactcaatat tttcgataac gcaaaaacgt ttctcatatc
     3961 gtcgtcgacc agcataattc tcttttgaaa aaaaacagca tccttatcat ataacctgtt
     4021 gataatattc tgtttcgatt cgggaagatt gttgatcatt ctatgaagaa ctaaagcggt
     4081 ttcgtccaat agtctttcct cggatttgat tccttttatg atgatacttt ccgaatattc
     4141 ctggagttcc ttgctttcct cctttgtaag ctcccttccc gtataaatga tgatcggagg
     4201 aatctgtttt tctttgattt tttccatctc gcgtatcaaa tcgaaaccac tcatatcagg
     4261 gaggccaata tccaaaacga tacaatcgaa atgattctca ctataaaccg acaatgcttc
     4321 cttaccggaa ctggcttcga aacatttcac gtcatcgttt ccgatcaatt ttcgagtcgt
     4381 acttctcgaa tttgcgtcgt cctcgatgat caaaagattt ttcatctttc tgctaataaa
     4441 atgttcgata cgattgaagg cttcgtccaa ctgtttctta tttacaggtt tcttaatata
     4501 ctccaccgct ccatcccgaa tgagcttgag agaatattct tttgcggaaa ttatatgaac
     4561 gggaatatgt ctaaccgact gatccgcttt taattcgttc aatacagcat gcccatccat
     4621 tccgggtaga tccagatcca aaaggatcgc atgcggttta tgctttcggg ccagaactaa
     4681 tccatcttct ccggtcgctg cggaaattcc tctaaatcct ttttcattgg cttgtttaag
     4741 cagaatcgat gcaaatttta aatcgtcttc gacgatcaaa agaattttgt ctccttcaac
     4801 aatttcattt ctatcgtcct tcaaggccgg ataatttacg aattcgtttt gatcttgttt
     4861 tacaaaagtt tcaaagttgg caacaactcc tgtttcttct tttggaatcg aagtctcatt
     4921 ccttttgccc tcgatcggaa gcaataaaga gaatgtggag cctttgttca ccttactttt
     4981 gagatgaatt tcccctccta ataacccggc aagttctctg gagatcgata aaccgagccc
     5041 ggtccccccg tattttctac tcgtacttcc gtccacctgt tgaaatgctt caaagatcgc
     5101 cgagtatttt tcctccggga ttccgattcc ggaatcgatt acggaaaaaa gaattttatc
     5161 ggaattttgt cttttgactt ctaattgaat ccttcctcgt tccgtaaatt ttaacgcgtt
     5221 tgagattaaa tttttcaaaa tttgatccaa ccgttgggga tcagtacgga tcttttccgg
     5281 taaatcctcg taataaatca gatccagatc cagtttcttt ttcgttgcct ggagtttaaa
     5341 tccgcttata agatctttta caaacgtcct aagtacgact ctttccaggt taaccgacat
     5401 tttacccgat tctattttgg ataaatccag cacttcgttt atcaaaacta ggagatcatg
     5461 cccgctttta taaatgatgt tcgcactttc cacctgatcc tcgtccagat ttttcttttt
     5521 attgtccgca agatctttag aaagaatcaa tagactgttt aaaggagtcc gcaattcgtg
     5581 agacatgttc gccaaaaatt cggatttgta tttccccgaa agttccagct gttccgtttt
     5641 ttgctcaata tcattttttg ctaattccag ttccttattc ctcatttcta aagctcgagt
     5701 ctgttcttcc agttcttcgt tagaaacttt taactcctcc tgttgttgcc ttaaaatctg
     5761 cgtctgctct tccaattcct cgttcatctg ttttagctct tcctgttgcg tctgaagttc
     5821 ctcgctctga atccgggttt gctccagaag ttcttgaaca cgtcttctca ccctggaaga
     5881 attgaaactg attcctatac tctggacggc cgcactgacg aattcgattt cggaagatga
     5941 aaaggaatca agcttcccta gttcgatcac accttccgtt ttcccttcga acataaacgg
     6001 cacgatcagg atttctttcg gttttgtgtc tattacagcg gatatgatac gaatcgattc
     6061 ttcctctaca ttcgtcaaaa gaacctgttt ttggtcggct gccgcctgac cgatcaaacc
     6121 ttcatttaaa ataaactttt cggaagaaca atcggtagaa gtaaaaccat atctcccgaa
     6181 aatcgataag gaatatttct ggtcgtcgca aagatagatc gcgcctacgt tagccttcaa
     6241 ataattggat aaaaaaatga tgacatcgtt tgaaagaacc gattccgctt tgtcccctct
     6301 taatctttca ttgagaagat tttgaccgct cattatccaa ttgtgttttt cattttcttg
     6361 ggtcttcttt ctgagagagg aagtcatcgt acgtaaagaa tttcccaaaa cgtccttttc
     6421 cgatttgggt acaaagtcta tgagataatt tccggaagct acgttattcg cgctatctgt
     6481 tatctccttg aaactttcgc gaatcttatt taaggattcg tacacggctc ggagttcatc
     6541 atttgcaaag tccgccaatt gattatccga aaattcccgg ttggcgatct tttccgcttt
     6601 cttcgcaata aactgaatcc ttagactaat cgttcttata atccaataag aaattgcaat
     6661 ctcgatgaga aaactcgtca gaatcaacag aactaaaaaa agaagcgtaa aataatatct
     6721 tttctcgttt tcctgcttat ccgattggat ttctttctcg ctttttttta cgagataatc
     6781 caatgttttt ataatagagt ctcgtataat aagacctttt cgaatggaaa tttcaaatgc
     6841 ccgattttca ttatttttca aagcgaaaaa tacgatttga gccacatcgg acttataagt
     6901 ggcccacaaa gatttaaaat catccagcgc ctttgatccg cccttgtcgg cgtacatctc
     6961 caactcgatc atcttttgat cggccgaatc tatcgcctta taaagtcgat ccttataata
     7021 aagcttcttt atataatctc tttctaggat gatatttttt tcgtgacgag acgcttccaa
     7081 aacatagatt aaaatctcgt gagacaaact tacttttttt gcggatagat ccacgatgcg
     7141 tttcagtctc tcgtttgaat cagaaagcat ctcaataacg aataaaacgc tgataaacaa
     7201 tatcgttaga ataatagaaa atccgatgat cagttttctt cgaatggtca tgtatatcct
     7261 cgatttagat tattttaatc caatcttatc agtagctccg caatcttttc caaagaaagt
     7321 atataatcca ccggccccgc cctgatagcc gactccggca tcaaagaaac ctcggagtat
     7381 aatggatctt gaacgatcgc caaaccgccg ttttctttta tcttttttaa accctttgca
     7441 ccgtccgaat ttgcacccgt taaaacgatt ccgatcaacc cgtcaccata agcatccgaa
     7501 gcggattcaa ataaaacgtc tatagaaggc ctcgaaaaat tcactcgctc gctagttgaa
     7561 agggaaaccg ttttatcttt ttcaatcaat aaatgataat taggcggagc tacataaacc
     7621 gttcccggtt cgatcttttc cttttcctcc gcctctttga ttttgatcct agaaaaatcc
     7681 cggagaaccc gaatccacgt cccgtcggaa cggggaccga tatgctgaac gaggatcaac
     7741 ggaattccgt atcccgcggg taaagacggc aatatcgttt tcatcgcatt catcccccct
     7801 gcggaaactc ctatcacaat cgcctcgtat ttcatacaaa ttttataata taacttatct
     7861 aatatctttt cttgtatatc ttttgtttca aatctaatgt atcgtatttc tcccataaat
     7921 tcccataaga aattccttct ttagaaccca ggcaaagaaa tcctccgttt acgagacttt
     7981 caaaaaaaag gcgatgcact ttgctctgca gatctctctt aaaataaatc aaaacatttc
     8041 tacataacac aagattaact tccgcaaaaa cacgatctgt cactaaatta tgattagccc
     8101 atacgatatt ctttttcagc atttgattca taattaccat ctcctgatcg gaggtataat
     8161 aatccgaaaa gaatcctttt ccccccgaaa gttgataatt gatcgtgtat tccttcattg
     8221 ccgcatttct aaaaatgccc tcccttgccg tattcaaagc gagttcatta aaatcggtgg
     8281 cgtaaataac cgacctttca tacaaaccct cttcttgaag aacaatcgcc atagaatacg
     8341 cctcttctcc ggtagaacaa cccgcatgcc aaatttttac aaatggatac gtttttaaaa
     8401 taggaatgat cttttccctc aaacacgcgt aaaagtcagg atcacgaaac atctccgtaa
     8461 cggtgatcga taaatcctgc aacacccttg cagcaaaagt ttcgtcgtgt aatacctgat
     8521 ctcgcatttc ggaaatatta ctgaaacctg aaagcacaag ccgactcatc aaccgtcttc
     8581 gtatatgagc ttcggaatat tgcctgaaat cataaccata tctttgaaaa atcgcctcca
     8641 aaagaagatc gatttccata tcctgagtat ccttagacgt cataaacatt tctttcgatt
     8701 cagaagatct cgtgattttt aaaccgtaac agagtttcct cctcttttta aaacttgtcc
     8761 caaaactttg gtagaaatat catcgcgaat ttttcacaaa acgaagaaat ttccatagaa
     8821 accgtccctt ttagaagttc ctacattgta cggttttggg ataaactctt aataaaaaga
     8881 acccttccgg aataagatta acctcgtaaa aaattcgacc gactttattg aaccgtcaaa
     8941 atatattttg atcaacaatt tatttcaaac cggttcaatt tttaggaaat cccgttttaa
     9001 aaaatataaa ttccttatta tttatatact aattttctca tttaaaatca tacccataat
     9061 aatattcacg aattttaatt ttaggaaata tgaggtacaa ccacgttttt catgaaaatc
     9121 tccccaaacc tttatcgcaa atccttttcc gaaagccata tcagaaccgg tatcaaaaca
     9181 acccatcgaa aaaattaaaa acaacgattg aacttacgag ataactttct aatctttacg
     9241 cgacttcgat ataaaaaagt ttaggcgaat cgctctcaaa ttttataatt ggaaacgctt
     9301 tcgtaaaaag cgtttcagct gaattttcca aactaaagcg ccacctctct atggatcgca
     9361 gcttaataag cgctttcgca tttgttacgc cgaactcacg tttcttaacg aattaaaatt
     9421 attccgaatc cgttgtgtcg gttattactg atacctataa aaattgagta tcgtaaattt
     9481 tattccaaag tcctgtttca gcgcaaaata ttaggtattc ttttatgtag ttctcagtag
     9541 ctttttcgac aattctgatg tataaacttt cttaacgttg gtttttgaga tgggctatag
     9601 aattgaaagt ttcttttaca tggtgtcacc atgaacgttg gcccattgca cattgactta
     9661 catccaggaa tacgccgtct tatgcataat ttgacatgat ttcgtagaat ttttcccggc
     9721 caaacttcgt aagcgaccac caatacccca taacgttacc cacaaatatt tggatctcaa
     9781 tataaatctg tcggaattac gacaaatcca gcgtaaaact tacatctgca agtgatttat
     9841 agagagcgtt gcatgagttt tccctaattt tgggaggagg aaaggcttgg aggactttcc
     9901 actatcagaa aatcatactt cttgcaagta aaaagcctca ttcttgtcgg aacacttgaa
     9961 aaatgtgcgt ttttgatcct tctgatctaa aattcttttc aacttgtggg taaggtcatg
    10021 ccaataccca cagatcattt cacatattat aatattttaa aataaatcta caagaatctg
    10081 tcgagcgcca atagaagcga gacgctttag ttaccagctt gatctttctg ataaagtaga
    10141 aaactaaagt gccgctctct aagaatcgct tccgcaggtt ttgggacgcg ctgtaagtat
    10201 ttttaaaaac atctacacgt tcctattctt gaaatcttct gcgacagatt taaccggccc
    10261 catacttttg ggaattgcac cccactggca gtctgttttc attcaataga atgtagcatt
    10321 gctctttaag aaaccgatct tacgcgtttt ttgcgacgaa aaataaattc atcctcagaa
    10381 ttgcaaatta tttttgtaac aaaatgagac gtaaatttcc aaattcaaaa aaagaatttc
    10441 ttttttttgt aacctgtccg tttattctga ctcagataag atgtatgaat tctcaaaaga
    10501 ctcgtgtgaa taaaaaacaa aatagaatcg ctaaaaagca agatgtttcc ggcgacgtgg
    10561 agccgggcat acatccgggc agttcgcttc gagcacgaaa aattctccgc tggtttggaa
    10621 gaatttacgg aagccttttt tataaaaccg acgtcagcgg acttgaaaac gttccgaaag
    10681 aaggaaccgt tcttgtgctt gtaaaacacc aaagaaacga cgacattccg gtcggccttg
    10741 caaaaggttt gtacaaagcc cgttgggaca tctgggcgat tatgaaagat tctatggccg
    10801 ctccaatgtt ttttaatttc tttttaaaat gcggagggat tccactcaat cgactcgaac
    10861 cccgcaaaag taaaagagat cttctttttg caaggaaggt attatacaat ggtaatatgc
    10921 tggtcatctt tcccgaacaa accacgattc cttacaagat gggaaggggg aaaccaggag
    10981 catttcgttt tattgtagga aaacccgaaa cccctcttcc ggttttatgt ttaggtttag
    11041 actatcagcc tcgaggtttt ttacggagaa cgaaattatc gattcgaatc ggagaattaa
    11101 aatatttgaa tccgaacgag aatccggagg aatttctaca cgaacgtatg cacgaaatcg
    11161 caagtctcac caaccttact tatccattcg aattcaaaaa atctaaatta gaaagttttg
    11221 aagaaataga ttccacaaag gttgaatcaa tcatatgaaa atcccgatag caaaaggaag
    11281 caaacgcgcc cttctcgtag aaggcggcgg gatgaaaggg gcgtttgccg gcggcgcgtt
    11341 acatgctttg cataccctag tttccccgaa acattacgat ttggtcgtag cggtttcctc
    11401 aggtgcctgc tcggccgctt attacgtaac aatgcccaag ccagagcctg aaaaaagctt
    11461 aaaaactctt gcgatttggt acattgaact cgccggaaga aaacttatat ctccctttca
    11521 cccctttcag ggaaaaactt ttttagacca agaatatctc gtagatgatc tgttcggaca
    11581 caaatatccc ttaccggcgg agaattttga aaaattcggt ctacccgaat taagaatcgc
    11641 ggtcagcaat cttcagactc gaacaatcga atacgtgcgt gcaacttcct cgaatatatt
    11701 cgatctcttg aaagccgcaa cgtctcttcc gatcgcaacc agagggaaac ataaagtgga
    11761 cgggaaatta tattcagacg cggcaatact caaccctctt ccgctaggag atttgattga
    11821 ggcaggttat aaagatatta ccgttgtctt aaattctccc gtggaaagga tctctcctcc
    11881 gttcggaatg ctgaccagtc ttctatcttt tccaaaagac tggaaaatgg caaaactgat
    11941 gaatagatgg catcatcacc atttcaatct tgcacgagca gttgcacaaa aacctccgga
    12001 aggagttcta atccatacga tatctcccga aaatccttta ccggtaactc tcgttactac
    12061 aaatgcgaat aaactgaaag aggcggtaaa tttaggaatt tctaaaggag aagaaattgg
    12121 aaaactcctt tcgaaacttt ctacgaaaga taaagctgga caaaagaaat ccatatccag
    12181 aagaaaaaag acaaaataat tcccacctta tagacgaaat ataagcctga tcgcaatcag
    12241 gtaggaacgg gataagaaaa atagcttctt atcccagaca acatcaaccg agagtgtagt
    12301 agaacctttc gtgaatgatc tttccatctt gccaagtttg aacactcgct tgtgtcgctt
    12361 taacgtgccc ccattcctta tgaacataat cgactaccca ctcgacaaca cttctatttt
    12421 tttcttcgtc tacgattgta cctaaaactt ccgcgtgatt ccatttcgct ttggatacaa
    12481 agtccttttc tctcgcaaga ttcgcctcaa aaccgacagt aggattctgc gtattttcct
    12541 gcattactac gtttgggtga tagaactctt caaaggcttt gatcacgtcg cctgcgagaa
    12601 tcatttcgtt caatttagaa acgctttttt tgatactttg tgtttgtgtg ttcatcttct
    12661 tactcctttt agattctcac cgtgtaaaat tcggaaagaa cttagttgca atcgcaacta
    12721 ctccatttgt ccaaataatg attgcaaatg caactaaaaa attaaacttt gacttcaatg
    12781 aaagaaaaat tatcgaaaca gtcgatcgat acgtgggccg ccggattgaa attttatacg
    12841 tccgcttcct ccaaaatcga atccgatctt acgaaaatga aggcaatttc cctcacttgg
    12901 tacgacgtac tttatgcagt ttatacaaaa cctaaaaaac gatccagaat gtccgatata
    12961 gctcaagaaa ttattctcag taaaagcgcg ttgactcgtt ccgttgataa attggtcgcc
    13021 gaaggttttt taaaacgaga aagaagcgaa gaagacgcaa gagagttcat tatagaaatc
    13081 acttcttcag gaattcaagc cttaagaaac tcttggccga tttatgaaga aggtattcgg
    13141 gaaattttcg tgtccaaact gactcccaag gaaacaagcg aacttttaag aatttttaga
    13201 aaactgaata aatattaaaa aatataaact catactttta gaaaaaatct tttcaacttt
    13261 attttgcgga aactttaatc attttcatca aaccataaag aaggagaaat cccaaagtaa
    13321 ctgttccaag ttttaccctt ataagtagtt cgactaaaaa cgaattttaa aaaggacatt
    13381 ttttggaaac cggtctcttc ttctagttcg taattccaaa gtaatcctcc gataaaaggt
    13441 gcgcctaaaa ctccgtaatt ttgaaaacct ctaagcgcct ttttttcgga gaagtacaaa
    13501 agtcctccta aaattttggt ggattcttct ttctccattt cggaacgatt ctggtaataa
    13561 ataagaccaa aaccgcctaa cgtgatcgaa ccttccgaat cctttgagtg atacgtcaaa
    13621 atcggaggcg ctaaaaacga ataaccttct tgggtttcgc cgtatctata aataggtaga
    13681 aagttttgga ttttttcctg aggagaattt aaataccgaa tccataaaaa attccaatca
    13741 gtcgtctgag aagtagattc gtaacctaac agaatccctc cgaaaactcc ccatcgtgtt
    13801 ctgttccttt caaattccgc gttaaatact cccaaaaaaa gactaagttc ttttctttga
    13861 tcggacacgt acgattccaa atcgaataag tataaaaagt tataacgatt ggaccattca
    13921 ctattacgtt gataataacc taggataaaa aaattggatt ctgaatttcc atacgaccga
    13981 gtataaaaga aaggaagaaa gaaaaaagtt ttatctttgt ttttttgatc gttagaatag
    14041 taaatcgaag gaaagaaaaa gacactattc tttttcatta cgtcgtctct ttgatagtca
    14101 aataaaattc caagtaaatt ggaatgagaa atcacggtcc cgtcctgatt tccttgaaaa
    14161 cttctataaa ctaaaatcgg aaccatccac ctataagtag atgaatcatc tttcaaatcg
    14221 gtgcttttat aaaaaaacaa tggaaaaaag taagtactga tctgtcgttt taaaactgtg
    14281 gtacggtttg aaaatttttc actcttttca taaccataaa gagcaaataa cgtcttgagt
    14341 gaaactgatt ctgtttcagt tgtaattcga gttttatttt ctgaaaccgt ttgtgtttca
    14401 actgcaaaaa aagttttatt ctccttttta taattgataa aaagcaacca atcaaaaccc
    14461 cattcatctt ctacaactaa atcacgagaa gcattcggac cacgtttgat tttagattca
    14521 aacgtataaa acattggaag tggaagaatt gtatagaacc tagaaatttt ggaactattt
    14581 tctccgtttg cccaattttc agaagtttct gtttgaaaaa aaactggggt gaaagtttta
    14641 aaattcttat aatcatttcc agagatctta tctatattct cactctgata ccaaaaagga
    14701 agaatcattg tacgtttgat ccccgattcc ggatcagatt taaatccaga aaataataaa
    14761 attgtaatat cataagaact aggagttgtt tggctggaat ataaaatcgg aattttatga
    14821 gatcgatacg tccaatttcc accttccgtg atttcttctc caaaatagaa cggaaataaa
    14881 taaaaacggg tcgtttcctg cgctcctaaa gaagaataag aatcgtctat atatttttct
    14941 ccacccgtaa ataaaagaaa attccaagaa gattttcgta aagtagcgtt cactgatctc
    15001 tgaaaaaaag aagaggtata ataacctaag ataaaacgaa atcgtctgtc cccatcctct
    15061 ccttttttgt cccttcccca aacgatgaaa ggaatcggca aaatcaaatt taggtcgaaa
    15121 atagacaaaa catctgattc ttcatatgaa aaataataaa acg
//
LOCUS       DFBJFCKD_2              1747 bp    DNA     linear       08-DEC-2021
DEFINITION  Genus species strain strain.
ACCESSION   
VERSION
KEYWORDS    .
SOURCE      Genus species
  ORGANISM  Genus species
            Unclassified.
COMMENT     Annotated using prokka 1.14.6 from
            https://github.com/tseemann/prokka.
FEATURES             Location/Qualifiers
     source          1..1747
                     /organism="Genus species"
                     /mol_type="genomic DNA"
                     /strain="strain"
     gene            341..637
                     /locus_tag="DFBJFCKD_00013"
     CDS             341..637
                     /locus_tag="DFBJFCKD_00013"
                     /inference="ab initio prediction:Prodigal:002006"
                     /codon_start=1
                     /transl_table=11
                     /product="hypothetical protein"
                     /protein_id="X:DFBJFCKD_00013"
                     /translation="MHIGDRESDIYELFCLAKQLKTNFLVRSCVDRLAIDGDHTIRKV
                     MKNSRVKVTHQIKVGDEKGISKVSVEVKYHYIRILPPIGKKKKYPELNLTVIHA"
     gene            673..1155
                     /locus_tag="DFBJFCKD_00014"
     CDS             673..1155
                     /locus_tag="DFBJFCKD_00014"
                     /inference="ab initio prediction:Prodigal:002006"
                     /inference="similar to AA sequence:ISfinder:ISPye60"
                     /codon_start=1
                     /transl_table=11
                     /product="IS4 family transposase ISPye60"
                     /protein_id="X:DFBJFCKD_00014"
                     /db_xref="COG:COG3385"
                     /translation="MEKLITNLSVKTNSDAIQKIQWYALRWKIEVFHKILKSGCKAEE
                     SKLRTADRLVNLISIYCILSWRIFWMTMMNRSTNFVSPDIGLTATEIHLLDELIKNKN
                     CDNKQKKTLTNYITKIARLGGYLARSSDPPPGNMVIWRGFSRLTDITLGFKLAKNNCG
                     "
     gene            complement(1335..1724)
                     /gene="tdh_1"
                     /locus_tag="DFBJFCKD_00015"
     CDS             complement(1335..1724)
                     /gene="tdh_1"
                     /locus_tag="DFBJFCKD_00015"
                     /EC_number="1.1.1.103"
                     /inference="ab initio prediction:Prodigal:002006"
                     /inference="protein motif:HAMAP:MF_00627"
                     /codon_start=1
                     /transl_table=11
                     /product="L-threonine 3-dehydrogenase"
                     /protein_id="X:DFBJFCKD_00015"
                     /translation="MKEIRNPGKTLKEITKGVDLLADFSGYMSNIEESLRAMNPGGRI
                     VLVGIGRQPLKFQIPFILIERMISVLGSYGSDRRAIPELIELYLKGKINLSHSITSHH
                     TLEELNQCLEDLDERKGNPIRFIIQPG"
ORIGIN      
        1 aaaaatgtgc gtttggatcc ttctgattct aaagtcctct taatttgtgg gtaaggttat
       61 ggctctctaa ggatcgctcg ccatcccaat cttgaattgg catggtccat tttttagaca
      121 tattattcaa agctaaataa aggtttgatt gccgcctcgt cggtaggaaa tgatccccga
      181 tttttgataa tttttcttag acccatattc atagattcga tagcgtttgt tgtagatatc
      241 gccttacgaa tattaggcgg ataagcccaa aaaggaaagc tttcgttggt tagagaatct
      301 caaacaatct accgctctac tggaccgtcc tgaaaattgt gtgcatatag gagatcgaga
      361 aagcgacatt tatgagctat tttgcttagc gaagcaattg aaaacgaatt ttctcgtaag
      421 atcctgcgtg gatcgtctcg caatagacgg ggatcatacg atccgtaaag taatgaaaaa
      481 ttccagagtt aaagtaacac atcaaattaa agtcggagat gaaaaaggaa tatcgaaagt
      541 ttcggtcgaa gttaaatatc attatatacg catacttcct ccaattggta aaaagaaaaa
      601 atatcccgaa ttaaacctta ctgtcattca tgcgtaagaa aaagggaccc ctaaaaatcg
      661 caaaaggatt gattggaaaa actgataact aatttgtcgg ttaagactaa ttcggatgcg
      721 attcaaaaaa tacaatggta tgctttacgt tggaagattg aagtttttca taaaatttta
      781 aagtcgggct gcaaagcgga agaatcaaaa cttagaacag cggatagatt ggtaaacctg
      841 atttcaatct attgtatttt atcttggcga atcttctgga tgaccatgat gaatcgctca
      901 acaaactttg tttctccaga tattggattg actgcaacgg agattcattt attggacgag
      961 ctgataaaaa ataaaaattg cgataataaa caaaagaaaa ctcttaccaa ctatattact
     1021 aaaattgcaa gacttggcgg ctatctagct cgatcttctg atcctccccc gggtaatatg
     1081 gttatatgga gagggttttc tcgattaact gatattacat tgggatttaa acttgcgaaa
     1141 aataattgtg ggtaattgta aggttcgtta ggcgcttacg ggcgggttac accatgttta
     1201 tcttaattca gaggtcgctt aataatatgt catctttttt gcattttgtc aaattctaac
     1261 atactataca aacgacggtt tttggactaa cacacgggtt ctgatttcga tgcgggaata
     1321 aaaaattccg gatttcatcc aggttgaatg ataaaccgaa tcggatttcc ttttctttcg
     1381 tccaagtctt ccaggcattg attcaattcc tctaatgtat gatgggaagt gatcgaatga
     1441 gaaagattga ttttcccttt aaggtataat tcgatcagtt cgggaattgc cctacgatcg
     1501 gaaccgtacg aacccaagac tgaaatcatt ctctcgatta aaataaaagg aatctgaaac
     1561 ttcaaaggtt gtcttccgat tcccacgaga acgattctac ctccgggatt catagcgcgt
     1621 agagattctt caatgttgga catatatccc gaaaaatccg caagtagatc cactcccttt
     1681 gtaatttctt tgagagtttt tcccgggttt cgaatttctt tcaaattgat gatttcatcg
     1741 gctccgt
//
LOCUS       DFBJFCKD_3             17218 bp    DNA     linear       08-DEC-2021
DEFINITION  Genus species strain strain.
ACCESSION   
VERSION
KEYWORDS    .
SOURCE      Genus species
  ORGANISM  Genus species
            Unclassified.
COMMENT     Annotated using prokka 1.14.6 from
            https://github.com/tseemann/prokka.
FEATURES             Location/Qualifiers
     source          1..17218
                     /organism="Genus species"
                     /mol_type="genomic DNA"
                     /strain="strain"
     gene            complement(146..652)
                     /locus_tag="DFBJFCKD_00016"
     CDS             complement(146..652)
                     /locus_tag="DFBJFCKD_00016"
                     /inference="ab initio prediction:Prodigal:002006"
                     /codon_start=1
                     /transl_table=11
                     /product="hypothetical protein"
                     /protein_id="X:DFBJFCKD_00016"
                     /translation="MLRNLWRDIQWSFRSIPLLLKEWISFYLSFTERFTEFWKEKSVS
                     EKVLFIVVTLQLLFSLSTWIEYTIRLGGEETEGIRVSSNFYFIFLSAGVFFFGSFWRS
                     HWLGSFLLSVQFLLGLGALAGVFFPESFFVSFLREDDYVFSWKFYAFLGAWSFTTLLS
                     LKLFFEKE"
     gene            complement(642..1109)
                     /locus_tag="DFBJFCKD_00017"
     CDS             complement(642..1109)
                     /locus_tag="DFBJFCKD_00017"
                     /inference="ab initio prediction:Prodigal:002006"
                     /codon_start=1
                     /transl_table=11
                     /product="hypothetical protein"
                     /protein_id="X:DFBJFCKD_00017"
                     /translation="MSVQSKIESLGYKLPPAPQAIAAYIPANRSGNLVFTSGQLPLKD
                     GRLTLTGKLGEPLSVDDVKEATIQASLNAIAAASAVCGGLDKIVKIVKIGVFVACSPN
                     FSEHHLVANHGSNFFLSVFGEAGRHARFAVGVPSLPLNAPVEVEAIFQVADAP"
     gene            1228..2031
                     /gene="COQ3_1"
                     /locus_tag="DFBJFCKD_00018"
     CDS             1228..2031
                     /gene="COQ3_1"
                     /locus_tag="DFBJFCKD_00018"
                     /EC_number="2.1.1.222"
                     /inference="ab initio prediction:Prodigal:002006"
                     /inference="protein motif:HAMAP:MF_00472"
                     /codon_start=1
                     /transl_table=11
                     /product="Ubiquinone biosynthesis O-methyltransferase,
                     mitochondrial"
                     /protein_id="X:DFBJFCKD_00018"
                     /translation="MYPKFELVPHPQYPEQYQICKRTGVCFYKSAITREYKDSYFLEE
                     YKNQYRKTYYEDEISLRALAQKRLEILSKFHNRRNSTLFELGSAAGFFLDEARKSGYQ
                     VTGLEISPAEVEYSRKVLGLDVHCTSFLRENVLQGRSFDVVAAFFVVEHFLDADFVFE
                     KLTDLVKPEGFLFLGLPSLYGPTFQTNPEEWFRTHPSDHFWDYSPDSLKKMLKGYGFK
                     TEYKKPMSYHPSRDRGWRGKILSHRLFACLSDLTCYGDTFHLIAQKRQT"
     gene            2028..3677
                     /gene="rhlB"
                     /locus_tag="DFBJFCKD_00019"
     CDS             2028..3677
                     /gene="rhlB"
                     /locus_tag="DFBJFCKD_00019"
                     /EC_number="3.6.4.13"
                     /inference="ab initio prediction:Prodigal:002006"
                     /inference="protein motif:HAMAP:MF_00661"
                     /codon_start=1
                     /transl_table=11
                     /product="ATP-dependent RNA helicase RhlB"
                     /protein_id="X:DFBJFCKD_00019"
                     /translation="MKFEELSLHPKLLSAIQEIGYTELTPIQEKSIPHGLEGKDITGL
                     AQTGTGKTVAFLIPVVHTILTKNIQKVSALVLAPTRELTIQIADEAKKLLKHSDGIRA
                     VPIIGGTDYKSQNKDLEGLNGIIVATPGRLIDMVKSGSIDISNVEFFVLDEADRMLDM
                     GFIQDIRWLLHKCKNRKQTLLFSATLSVEVMRLAYRFLNEPVEIQINPEKIITERIDQ
                     KIVHLGREEKIPYMTNLIVNSKDEGQGIIFTNYKANIPKIVYTLRKYGIPITGISSEL
                     DQKKRLRLLRDFKSGKYRYMVATDVASRGIDVENIDIVYNYDLPQDTENYVHRIGRTA
                     RAGRMGKAIGFCSESDYVELEKIEKYLKQKIEILEVNEEYIQFPTGEFPPFIGGDSYD
                     REKEVHFKQNGRRPHDRGDRAPHKHDRDRRGDKRHTSHIHSHSPTRDSHKKKPAAAIQ
                     EAEFFLQKADSVLSAEPKGSKSENKNQHRFQGNKGKQRQQQGGGQQLHKQQNRNQNKQ
                     HVNQNYDKSKRNLFDINDTVREDTKKKKGSIWQKIKSIFGR"
     gene            3644..4735
                     /locus_tag="DFBJFCKD_00020"
     CDS             3644..4735
                     /locus_tag="DFBJFCKD_00020"
                     /inference="ab initio prediction:Prodigal:002006"
                     /codon_start=1
                     /transl_table=11
                     /product="hypothetical protein"
                     /protein_id="X:DFBJFCKD_00020"
                     /translation="MAKNQIYFWTLILFFPNAWELEAKISIPTQSSKRYVHFEDIQKE
                     FPSLKSSFNPATFVGAIQHPSGEVRFRVGSSFYTFNQTIEKTSVPVLYKKKDFLIPPE
                     IVEAIFVQLMSDDIRYEYKENVLELEILPSTEKLEIKTILIDAGHGGKDPGTASTDGT
                     NEKLLALQVAKILQKFFEKVYPTINVVLTRSDDTFIELERRSEIANRELKKSGSALFI
                     SLHCNSSINVDVNGFEIYYLSQTPSTESARETALLENRIFKPKGSPAIKKVQAGMMSS
                     LIQRRSRILARSLESEMKKKLQPQILSRGVKKADFSVLRGSLMPAVLVEMGYLSHEKE
                     SKLLQSKSLQVKIAKSIVEGIRGYELAKN"
     gene            4716..5501
                     /locus_tag="DFBJFCKD_00021"
     CDS             4716..5501
                     /locus_tag="DFBJFCKD_00021"
                     /inference="ab initio prediction:Prodigal:002006"
                     /codon_start=1
                     /transl_table=11
                     /product="hypothetical protein"
                     /protein_id="X:DFBJFCKD_00021"
                     /translation="MNWQKIKKPAIAIRDAIWKKMKVAGEKINQGYLWLFRIATEDGI
                     SRKTLFLTYAWIGIILFFTSFILAGNSPFITLIPFSLYDVGNRDHRTEITIYASDGER
                     RVFPIRRKVLLENEEFRHKTLTLIGEISESSYFDKTLTNDKGEHYKNLKRLPEIQYAV
                     KAIWKNGGILILDFRKSTLQEIISEMKFRIDYTYARQMNEDEKQKEIARKKMALLDST
                     FLALEKTIFENFQDIQGVEYRLDGLSESIPGMEYSLDLSHKRN"
     gene            5727..6077
                     /locus_tag="DFBJFCKD_00022"
     CDS             5727..6077
                     /locus_tag="DFBJFCKD_00022"
                     /inference="ab initio prediction:Prodigal:002006"
                     /codon_start=1
                     /transl_table=11
                     /product="hypothetical protein"
                     /protein_id="X:DFBJFCKD_00022"
                     /translation="MDKDGKTLIGTNPNRDSSEATLMIIYKGQLMLLKDGYDDPNQVR
                     EKEKEYLAKISNYVRLRELESEYYKLPESERTVSPSKISETSSASGTTSNSNTISAQD
                     STSQISSTNTNEAN"
     gene            6123..6884
                     /locus_tag="DFBJFCKD_00023"
     CDS             6123..6884
                     /locus_tag="DFBJFCKD_00023"
                     /inference="ab initio prediction:Prodigal:002006"
                     /codon_start=1
                     /transl_table=11
                     /product="hypothetical protein"
                     /protein_id="X:DFBJFCKD_00023"
                     /translation="MKYDEELLKNYSSERAVSGELERSERFYGKNSPKTNSIRFRAEE
                     LRKKVNERRNTLISFLKNPGASTNPYPGDRKDQMFYTNAVNGIPDFYLHSTTPRELDG
                     QMKGEEEVGKKYGELYKSARDKLIDSQIRKLYYYLWNREMTNTRVKADKVKKGKKAVV
                     VAGDSTVFTMIDKEGDGITESFFVDSPGIRFSWGRDLPNIISISNCTDETILSKIKNL
                     TEDVLSGRIPEKVDKIDLTVPEEQLIIELGPKIPQ"
     gene            complement(7126..7548)
                     /locus_tag="DFBJFCKD_00024"
     CDS             complement(7126..7548)
                     /locus_tag="DFBJFCKD_00024"
                     /inference="ab initio prediction:Prodigal:002006"
                     /codon_start=1
                     /transl_table=11
                     /product="hypothetical protein"
                     /protein_id="X:DFBJFCKD_00024"
                     /translation="MKLNLYTKPAVAYHPEIQSYRIQRYALILSQLGILPLFHVRPLS
                     SIQALRTLMNGVIKGRVFIFSFLLSVVLSSNLVAQEESQNVKEKMVCQKIELIINGQN
                     YDDGYKCTTPGAICYLVEGLSMSCFANPSPDTNQPKAN"
     gene            complement(7615..9012)
                     /locus_tag="DFBJFCKD_00025"
     CDS             complement(7615..9012)
                     /locus_tag="DFBJFCKD_00025"
                     /inference="ab initio prediction:Prodigal:002006"
                     /codon_start=1
                     /transl_table=11
                     /product="hypothetical protein"
                     /protein_id="X:DFBJFCKD_00025"
                     /translation="MRKITLLLLLCLPVLYYIGTVLSWEKKKRVPITGDEPHYLMISE
                     SIRKDGDFNLKNNYEEDRNTKKIIGPVDVENHTVSKDGKLYSIHSIGTSCLVLIGYSI
                     FGVTGARISLALLAGIIPFLFYQLGKIFHLSSEEATLIAVFYSVSLPFPMVAGQIFPD
                     LPTGILLIFVFTILLMSETKINFKSNHILYFACAAGCGCLAWLHTKNLPSVTLILFWV
                     LCKKEVDLKSKCIFLGTILVFVSFFLVCNFLWFGSILGPYGEKNSPPTFDLNFFHWIT
                     VFWGLFMDRNQGLFFQNPMIWIPGILGIFFLILNKDLKRTGILFLFVLILQLGLNAGH
                     PCSYGCLSLPGRFQWSSAVLFFLPFLAGWKMLSSISKKIAWEIFILCVVYQVWIGKYW
                     FDYTSSLYHVMEPDPQKRPGFFPEKILFYLPSWTDPNSSWKAVINWVWIGIFLLPILS
                     LGYLWIRNIRGDKKV"
     gene            9260..10204
                     /locus_tag="DFBJFCKD_00026"
     CDS             9260..10204
                     /locus_tag="DFBJFCKD_00026"
                     /inference="ab initio prediction:Prodigal:002006"
                     /codon_start=1
                     /transl_table=11
                     /product="hypothetical protein"
                     /protein_id="X:DFBJFCKD_00026"
                     /translation="MNPSTVRLNFKLNLIRHLRDGKRMTLEELASITGINNRKDLKEQ
                     LGELFFLGATPHIADLIQVDYDSETDTFGLILPFRFDSSLRLSIREWLTLRKILEEIT
                     ETSSDPQTNSTARKILQKIVSIVPVAGQEALSSYKADIQEAIRNEKSIDLEYQSRTGE
                     KPTRRKVDPWFLFHSLEDYLLGYCHERNAPRNFRLDNILFLKVGSDPISQPAGRKKSE
                     YIREFEEFRKNRENSSGIAEIWHTKEVFYNLNRKLGLERTDETKKSNHVVYHLSKAKI
                     REENWFLETLLPFGKNVVLKSPTHLVKRILGEIELILR"
     gene            10559..11452
                     /gene="ispE"
                     /locus_tag="DFBJFCKD_00027"
     CDS             10559..11452
                     /gene="ispE"
                     /locus_tag="DFBJFCKD_00027"
                     /EC_number="2.7.1.148"
                     /inference="ab initio prediction:Prodigal:002006"
                     /inference="similar to AA sequence:UniProtKB:P83700"
                     /codon_start=1
                     /transl_table=11
                     /product="4-diphosphocytidyl-2-C-methyl-D-erythritol
                     kinase"
                     /protein_id="X:DFBJFCKD_00027"
                     /db_xref="COG:COG1947"
                     /translation="MISPAKINLGLEIPFKRPDGFHEIRSIFLKISWGDDIEIEPADN
                     GVFELFSENEIILEKRKLYDQVSEIGDIKKNILYKTFIKARSLFPELPGVKIHLTKRI
                     SPAGGLGGGSTNAASLLNFLFSWRSFFTSDEMRVFATEIGSDVPFFLGEGHAFVTGKG
                     EISEEIEVHPGQGILALTPQVMNTAEMYTLLKKPLQESASQKNGNTLSESLISVLKSG
                     DWRSLQGRLLNDFEPVAFQLHPELGVLKDKFLEFGSSYCSLTGSGSSMYGLVQGLEIQ
                     EELLHRLRQEFSNLTFVRFNF"
     gene            11457..11532
                     /locus_tag="DFBJFCKD_00028"
     tRNA            11457..11532
                     /locus_tag="DFBJFCKD_00028"
                     /product="tRNA-Gln"
                     /inference="COORDINATES:profile:Aragorn:001002"
                     /note="tRNA-Gln(ttg)"
     gene            11554..12315
                     /gene="glmU"
                     /locus_tag="DFBJFCKD_00029"
     CDS             11554..12315
                     /gene="glmU"
                     /locus_tag="DFBJFCKD_00029"
                     /inference="ab initio prediction:Prodigal:002006"
                     /inference="similar to AA sequence:UniProtKB:Q8DQ18"
                     /codon_start=1
                     /transl_table=11
                     /product="Bifunctional protein GlmU"
                     /protein_id="X:DFBJFCKD_00029"
                     /db_xref="COG:COG1207"
                     /translation="MMKPTQDKVAVVLAAGKGTRMKTDQPKVAVELNGKPLLLHVLDH
                     LKGSGIERIVVVVGYKKELVQALCSEISGVSFVEQKEQLGTAHALLCAEPELKNFQGS
                     VIVACGDVPMITSKTFADIVKEHRENEFSATILSAVVEKPTGYGRIIRNASGDVTAIV
                     EEKDSSSEEKLINEINTGTYVFEGEDLFDSLKKIGNQNAQGEYYLPDLVKLYRNSGKK
                     LGAMKLKNHLESHGVNSPEDLHILSSMIKGEAVHP"
     gene            12312..13250
                     /gene="prs"
                     /locus_tag="DFBJFCKD_00030"
     CDS             12312..13250
                     /gene="prs"
                     /locus_tag="DFBJFCKD_00030"
                     /EC_number="2.7.6.1"
                     /inference="ab initio prediction:Prodigal:002006"
                     /inference="similar to AA sequence:UniProtKB:P14193"
                     /codon_start=1
                     /transl_table=11
                     /product="Ribose-phosphate pyrophosphokinase"
                     /protein_id="X:DFBJFCKD_00030"
                     /db_xref="COG:COG0462"
                     /translation="MNGDIAVFAGSSNKQIAEEICTHLNIQPGKINLKKFSDGEISVK
                     VEDNVRGREVFIVQSTSAPANDHLMELILIMDAFRRASVSSISVVIPYYGYGRQDRKV
                     EPRVPISARIVADLLEVVGLDRILTMDLHADQIQGFFRVPVDNLHFAPVLAEYVNTKN
                     INDLVIVSPDSGGAERARAFGKKVNGSLAIIDKRRPKANVSEVMNVIGEIEGKNCILL
                     DDMIDTAGTICKAADALLKHGAKSVYCAATHGVLSGESVDRINATNFTEVVLANTIAI
                     PESKKIHKLKSLSVAPLFANAIKRIHTNQSVSTLFD"
     gene            13266..13904
                     /locus_tag="DFBJFCKD_00031"
     CDS             13266..13904
                     /locus_tag="DFBJFCKD_00031"
                     /inference="ab initio prediction:Prodigal:002006"
                     /codon_start=1
                     /transl_table=11
                     /product="hypothetical protein"
                     /protein_id="X:DFBJFCKD_00031"
                     /translation="MSQSTIHKIAVKKRTETGKNENNRLRSSGMIPVNIIGAGVATSG
                     AVNEKELQKMVHSGIRQSTLIELDVEGQGQQKVFVKEIQRFPEIDRIRHVDFYKVVPG
                     QKIVTKIGIETTGVAKGSKTGGQFEHIIHEIRVKTIPEDLLENLTIDVTDLDVGDSIK
                     ISQLKVPASWEILINGDPIVTSVNKTKALLAAERAEAKGAAPDDAKAKKGKK"
     gene            13952..14515
                     /gene="pth_1"
                     /locus_tag="DFBJFCKD_00032"
     CDS             13952..14515
                     /gene="pth_1"
                     /locus_tag="DFBJFCKD_00032"
                     /EC_number="3.1.1.29"
                     /inference="ab initio prediction:Prodigal:002006"
                     /inference="similar to AA sequence:UniProtKB:P9WHN7"
                     /codon_start=1
                     /transl_table=11
                     /product="Peptidyl-tRNA hydrolase"
                     /protein_id="X:DFBJFCKD_00032"
                     /db_xref="COG:COG0193"
                     /translation="MKLIVGLGNPGDRYNNNRSNIGFKILDVIANNINVEIKTKKKKS
                     LIGRGDFEGEEVVLLKPQTFSDLSGESVLYIASFLKIQVGEILVIQEDWTLPLGRIVV
                     DKGTQETDHPGVKSIVQSLRSPNFIRIRIGIQNDEFNLKTRDSFLKEDFEPMENLSLI
                     QIINDAEAAIRSISLGDIDDVIEKYHL"
     gene            14671..16629
                     /gene="ftsH_1"
                     /locus_tag="DFBJFCKD_00033"
     CDS             14671..16629
                     /gene="ftsH_1"
                     /locus_tag="DFBJFCKD_00033"
                     /EC_number="3.4.24.-"
                     /inference="ab initio prediction:Prodigal:002006"
                     /inference="similar to AA sequence:UniProtKB:P0AAI3"
                     /codon_start=1
                     /transl_table=11
                     /product="ATP-dependent zinc metalloprotease FtsH"
                     /protein_id="X:DFBJFCKD_00033"
                     /db_xref="COG:COG0465"
                     /translation="MNKNLKNVFFVLIIMMVVLIIAYNYENNAGATKDISYSDFLNML
                     EPVEGKKPLGKLYKGNVDKYNKIQIEKDVIEGFYIPSEYLESKTAKPVKFRTTVAPLD
                     KDLIASLRKANVSFDARSAEEGKFWSVIGSNILLIVILIGLFWFIMMRQIQSTGNKAF
                     SFGKSKAKMTMDPKVKITFEDVAGCEEAKEELVEIIEFLKDPKKFHAIGARIPTGVLL
                     VGPPGTGKTLLARAVAGEAGVPFFSISGSDFVEMFVGVGASRVRDLFDQGKKNSPCII
                     FIDEIDAVGRLRGAGLGGGHDEREQTLNQMLVEMDGFEKNEGVIVMAATNRADVLDPA
                     LLRPGRFDRQVMVDLPDIKGREEILKVHSRKVPMTSDISLHSIARGTPGFTGADLANL
                     INEGALLAARKNKKRVTQEELEEARDKVMMGPERKSFFISEKEKEVIAYHEAGHAILG
                     TLLPYTEPVHKVTIIPRGRALGLTQSLPKEDKHILPKTYWLDQIIVAMGGFIAEEFKF
                     GVTSTGSSNDIQQASNIARKMVCEWGMSEKLGTVNYSGDQTNVFIGRDMGHSSKYYSE
                     EFAAMIDKEVREIIQTCLNKGRDLVRKNASKFEGLAKALLAKETISHEELMTIVHPAN
                     EEGAKKKPEKTVKSKKQNGIKANPAYNE"
     gene            16626..17096
                     /locus_tag="DFBJFCKD_00034"
     CDS             16626..17096
                     /locus_tag="DFBJFCKD_00034"
                     /inference="ab initio prediction:Prodigal:002006"
                     /codon_start=1
                     /transl_table=11
                     /product="hypothetical protein"
                     /protein_id="X:DFBJFCKD_00034"
                     /translation="MKHWLFKTEPDVFSIDDLYKAPSRIAPWEGVRNYQARNFLRDSI
                     QKGDLILFYHSRVNPLSIVGIAEVAKPGYPDHFAFDPSHKYFDPKSKPENPTWYMVDI
                     KFKKKFPEPVTTEEMKKHKQLKNMALLQKGSRLSIQPVSPTEFQFILRLADVKL"
ORIGIN      
        1 aaaacgattc ataaagagca aaaatgcttt cgtttccttc gcggtcaact ttgtgttgtc
       61 gccacacacg agtttttgtg gccgattcag attcatctat gaattgcgtt aactcaagtc
      121 gctcggcgag atttgaaaca aacacttatt ctttctcaaa aaacaatttc agagaaagca
      181 aagtagtaaa actccaagca cctaaaaacg catagaattt ccaactaaaa acgtaatcgt
      241 cctctctaag aaaacttacg aaaaaagatt ccggaaaaaa gactccggct aacgcgccta
      301 acccgagaag aaattgaaca ctcaaaagaa aagaacccag ccaatgagaa cgccagaaag
      361 aaccgaagaa aaaaacaccc gcggaaagaa aaataaaata gaagttagac gaaaccctga
      421 taccttcggt ttcttcccca cctaagcgaa tcgtatattc gatccaagtc gaaaggctga
      481 ataaaagctg aagagtaacc acaataaaaa gaactttttc agaaaccgac ttttctttcc
      541 agaactccgt aaacctttca gtaaaagaaa gataaaacga aatccattcc tttaaaagaa
      601 gcggaatcga acgaaagctc cattgaatat ctctccaaag gttacggagc atctgcaacc
      661 tgaaagatgg cttctacttc cacaggcgcg tttaaaggaa gagaaggaac cccgacagca
      721 aagcgcgcat gacgtcccgc ctccccgaac acggaaagga aaaagttact tccgtggttc
      781 gcaaccaaat ggtgctccga aaaattcgga ctgcaggcta caaaaactcc aatttttacg
      841 atttttacga ttttatccag accgccacaa accgcagaag cggccgcaat cgcattcaaa
      901 ctggcctgaa tggtagcctc ttttacgtca tccacggaaa ggggttcacc caattttccg
      961 gtgagcgtca gccgaccgtc tttcagtggg agttgaccgg aagtgaaaac gagatttccg
     1021 gatcgattgg cgggaatata agctgcaatc gcttgaggag caggcgggag tttgtaaccc
     1081 aaggattcga ttttactttg gacgctcatg ttgtctctta agaataatga aagatccttc
     1141 caaaaagatt gccgtcctcg atttttcaag cagtttcgaa aaaaggaatt ttctttcttt
     1201 tccccttcgt tttctctaga tccaggaatg tatccgaaat tcgagcttgt tccgcatccg
     1261 cagtatcctg aacagtatca gatctgtaaa agaaccgggg tttgttttta taaatccgct
     1321 ataacccgag aatacaaaga ttcttatttt ttagaggaat ataaaaacca ataccgaaag
     1381 acatactacg aagacgaaat ttctcttcgc gctttagctc aaaaaaggct agagatttta
     1441 agtaaattcc acaatcgccg gaattctact ttgttcgaac ttggttcggc ggcgggtttt
     1501 tttctggacg aggctcggaa atcgggttat caagtaaccg gtctggaaat ttctcccgcc
     1561 gaagtggaat attctcgaaa ggtcctagga ctcgacgttc attgcacttc tttcctaaga
     1621 gagaacgttt tacaaggtcg ctcctttgac gtagtcgccg ccttttttgt agtagagcat
     1681 tttttggacg cggattttgt ctttgaaaag ttaaccgatc ttgtcaaacc ggaaggattt
     1741 cttttcttag gcttgccttc tctttacggc ccgacttttc aaaccaatcc ggaagaatgg
     1801 ttccgtactc atccgtcgga tcatttttgg gattacagcc cagactccct gaaaaaaatg
     1861 ttgaaaggat acggttttaa gactgagtat aagaagccga tgtcctacca cccgtcccga
     1921 gataggggtt ggagaggaaa aatattgagc caccgccttt ttgcatgcct ctcagacctc
     1981 acctgttacg gtgatacatt ccacttaatc gctcagaagc ggcaaacatg aaatttgaag
     2041 aactatccct acatcctaaa ctactttcag ccattcaaga aatcggatat acggaactta
     2101 ctccgatcca ggaaaaatca attcctcacg gattagaagg caaggacatc acaggacttg
     2161 cacaaactgg aaccggaaag acggtggcct ttctaatccc ggtcgttcac acaattctta
     2221 ctaaaaatat ccaaaaagtt tccgcccttg tcttagcgcc cacaagagaa ttaacaattc
     2281 agatcgcgga cgaagcgaaa aagcttctaa aacattcgga cggaatccgt gcagttccta
     2341 ttataggagg aacggattat aaatcccaga acaaagattt ggaaggatta aacggaatta
     2401 tcgtcgccac cccgggaaga ttgatcgata tggtcaagtc cggttccatt gatatatcga
     2461 acgtggaatt cttcgtgctc gatgaagccg atcgaatgct cgatatgggc ttcattcaag
     2521 atatccgctg gcttcttcat aagtgtaaaa atcgcaaaca gacactattg ttctcggcaa
     2581 ctttgtccgt agaagtgatg agactcgcct atcgtttttt gaacgagccg gtagaaatcc
     2641 agatcaatcc cgaaaaaatc atcaccgaaa gaatcgacca aaagatcgtt catttaggaa
     2701 gagaggaaaa aattccttat atgaccaatc ttatcgtcaa ttcaaaggac gaaggtcagg
     2761 gaattatatt cacgaattat aaagcgaata ttccgaaaat tgtgtacact ctccgcaaat
     2821 acggaatccc tataaccgga atttcttcgg agttagacca gaaaaaaaga ctgagacttc
     2881 ttcgggattt taaatccggg aagtatcgtt atatggtcgc cacggacgta gcgtctcgcg
     2941 gaatcgatgt ggaaaatatc gatatcgttt acaactacga tcttccccag gatacggaaa
     3001 attacgttca tagaatcgga cgcaccgcaa gagcggggag aatgggaaag gcaatcggtt
     3061 tttgttccga atccgattac gtggaactcg aaaagatcga aaaatatctg aaacaaaaga
     3121 tcgaaatttt agaggtcaac gaagaataca ttcaatttcc tacaggcgaa ttcccacctt
     3181 tcatcggcgg tgattcctat gatcgcgaaa aagaagttca tttcaaacaa aacggaaggc
     3241 gtcctcacga cagaggggat cgagctcctc acaaacacga tcgggatcgc agaggggaca
     3301 aacgtcacac gagtcatata cattcccatt ctcctacaag agattcccac aagaaaaaac
     3361 ctgcggccgc gattcaagaa gcggaattct ttttacagaa agccgactcc gttttatccg
     3421 cggaaccgaa agggagcaag agcgaaaaca aaaaccagca caggttccaa ggtaacaaag
     3481 gcaaacaacg tcaacagcaa ggcggcggtc aacaactgca taagcagcaa aatcggaatc
     3541 agaacaaaca acacgtgaac caaaattacg acaagagtaa acgaaatctt ttcgatatca
     3601 acgataccgt aagagaagac accaaaaaga aaaagggttc gatttggcaa aaaatcaaat
     3661 ctatttttgg acgctgatct tattttttcc aaacgcgtgg gagttagaag ctaaaatttc
     3721 cattcccact caatcctcta aacgttatgt gcactttgag gacatacaaa aagaatttcc
     3781 ttctctcaaa tcctccttta atcccgctac cttcgtaggg gcgatccaac atccttccgg
     3841 ggaagttcgt tttagagtcg gctcctcctt ttacaccttt aatcaaacta tagaaaaaac
     3901 ttccgttccg gttttataca agaaaaagga ttttctgatc cctcccgaaa tcgtagaagc
     3961 gattttcgtc caactcatgt cggacgatat ccgctacgaa tataaggaaa acgtattgga
     4021 attggagatt ttaccgagta ctgaaaaact ggaaatcaaa acaattctca tcgatgcggg
     4081 acacggagga aaagatccgg gaacggcgtc aaccgacgga accaatgaaa agttattagc
     4141 tttacaagtc gccaaaattc ttcagaaatt tttcgagaaa gtatatccga caattaatgt
     4201 cgtattaacg agatcagacg atacgtttat cgaattagaa cgaagatccg aaatcgcaaa
     4261 ccgggaactg aaaaaaagcg gaagcgcgtt gttcatcagt ctacactgta attcttcgat
     4321 caacgtggac gtgaacggat tcgaaatcta ttatctttct caaactccat ccaccgagtc
     4381 ggctcgtgag accgctcttc tggaaaacag gatttttaaa ccgaaagggt ccccggccat
     4441 caaaaaggtc caggcaggga tgatgtcctc tctgattcaa agaagaagta gaatcttggc
     4501 caggtccttg gaatcggaga tgaaaaaaaa gcttcaacct caaatcctgt ccaggggagt
     4561 gaaaaaagcg gatttttcgg tcctcagagg aagcctcatg cctgcggttc ttgtggaaat
     4621 ggggtacctt tctcatgaaa aagaatccaa acttttgcag agtaaaagtt tacaagttaa
     4681 gatagcgaaa agcatcgtag aaggaattcg aggatatgaa ttggcaaaaa attaaaaaac
     4741 ctgcgatcgc aatcagagac gcaatttgga aaaagatgaa agtcgcggga gaaaaaatca
     4801 atcaaggata tctttggctt tttcgtatcg cgaccgagga cggaatttct cgaaaaacac
     4861 tgtttctcac ttatgcttgg ataggaatta ttttattttt tacttcgttc attctcgcag
     4921 gaaacagccc tttcatcacc cttattcctt tttctcttta cgacgtcggc aaccgagatc
     4981 acagaacaga aattacgatc tatgcttccg acggagaacg ccgagtgttt ccgatcagaa
     5041 gaaaagttct tttggaaaac gaggaatttc ggcacaaaac gttgactttg atcggagaga
     5101 tcagcgaatc ctcttatttc gataagacac taacaaacga caagggagaa cattataaaa
     5161 acctaaagcg ccttcctgaa atccaatacg ccgtaaaagc gatctggaaa aacggaggga
     5221 ttctgattct ggattttaga aagtccacac ttcaggaaat tatttccgaa atgaaattta
     5281 gaatcgatta tacgtacgcg cgtcagatga acgaagacga aaaacaaaaa gagatcgccc
     5341 gtaaaaaaat ggcccttttg gattccacct ttcttgctct ggaaaaaacc atttttgaga
     5401 actttcaaga cattcaaggg gtggaatatc ggctggacgg cttatccgaa agtatccctg
     5461 gaatggaata ttctctcgat ttatcccata aaaggaactg atcctctttt tccgatccct
     5521 tttggtcgat actagaaaca agatgaaatc ctactttccg gatcgttcgc ttccgatcgg
     5581 caaaaaaaag cttttgtcga tttatcttct cactttattt atcttcgagg gaagtcttag
     5641 ctcttcttcc gatctacaga tctcccccga tattcacaat atcaccgatt cgaacggatc
     5701 gcatcgcgtt tcatttcatt caattagtgg ataaggacgg caaaacccta atcggaacaa
     5761 atccgaatcg cgattcctcc gaagcgactt tgatgatcat ttataaagga caactaatgt
     5821 tgttgaaaga tggttacgac gatccaaacc aggtccggga aaaagaaaaa gaatacctcg
     5881 caaaaatttc caattacgta aggctcagag aattggaatc ggaatattat aaacttcccg
     5941 aatcggaaag aaccgtaagt ccgagtaaaa tctccgagac atcttccgcc tccggcacaa
     6001 cttcaaattc gaatacaata tccgcacagg attcaacttc tcaaatttcc tcaactaaca
     6061 cgaatgaggc gaactaaaca tccggcgaac ccttaaagaa aacgaaagaa ctggatcttc
     6121 ttttgaaata cgacgaggaa ctgttgaaga attattcctc cgaacgagct gtaagcgggg
     6181 agttagaaag gtccgaacgt ttctacggaa aaaattctcc caaaacgaat tcgatccgtt
     6241 ttagagcgga ggaactcaga aaaaaagtaa atgaaagaag aaacaccctg atttccttcc
     6301 taaaaaatcc tggagcctcc acaaatccat atccaggaga cagaaaggat caaatgtttt
     6361 atacgaatgc ggtcaacggc attcccgatt tttatcttca ctccactact cccagagaac
     6421 tggacggaca gatgaaagga gaggaagaag tcggaaaaaa atatggagaa ttgtataaat
     6481 ccgcgcgaga taaactgatc gattcacaaa ttcgaaaatt atactattat ctttggaacc
     6541 gggaaatgac caatactcgt gtaaaagcgg ataaggtgaa aaaaggaaaa aaggccgtgg
     6601 tagtcgcagg tgattcgacg gtctttacca tgatcgataa ggaaggagac ggaatcaccg
     6661 aatctttttt tgtggatagt cccggaattc gtttttcttg gggaagagat cttccaaata
     6721 tcatttccat atcgaactgt acggacgaaa ccattctttc taaaatcaaa aatctcaccg
     6781 aggacgtttt atccggaaga attcccgaaa aagtggataa gatcgatctt acggttccgg
     6841 aagaacaatt gataatcgaa ctcggaccaa aaattcctca atgaagtcga aagctttgta
     6901 tcgatcacaa agtgacccaa aatgaattct ccatccgttt ctgttttatg gaaacggtcg
     6961 attgaagcaa tttttgttaa tccgaacttt ctcaataact ccaatcctct tgaatgttat
     7021 gttcagaggc cgtctcaaaa tattttatct ttactcaaag tgccgatcaa tcgatcctcc
     7081 cagatgtttt tgggataaat ttctagtttt ttaaaaacgg attctttaat tcgctttcgg
     7141 ctgattcgtg tcgggactcg gatttgcaaa acaactcata gaaagtcctt ccaccaaata
     7201 acaaatcgct cccggagttg tacatttata tccgtcgtcg tagttttgtc cgtttataat
     7261 gagttcgatt ttctgacaga ccattttttc ctttacattt tggctttctt cttgagctac
     7321 caaatttgaa gaaagaacca cactcaataa aaaagaaaat ataaaaaccc gacccttaat
     7381 cactccgttc attaaagttc gcaaggcttg aatggaactt aacggacgaa cgtggaagag
     7441 cggcaaaata ccgagttgag aaagtataag agcataacgc tgaattctat aactttggat
     7501 ttctggatga taggcgactg caggttttgt atacaaattc agtttcatga taattctata
     7561 gtcctttatt ttaaaagatc ggctctcctc tcgttttttt gtcaactatt gaattcagac
     7621 ctttttatct ccacgaatat tccgaatcca cagatagccc aatgataata tcggcagtaa
     7681 aaaaattcca atccagaccc aatttatgac agccttccaa gatgaattag ggtccgtcca
     7741 agacggcaga taaaaaagaa ttttctccgg aaaaaaaccg ggtctttttt gaggatcagg
     7801 ttccattacg tggtataaag aactcgtata atcaaaccaa tattttccga tccaaacttg
     7861 ataaacgaca caaaggataa aaatttccca agctattttt tttgaaatag aactcaacat
     7921 tttccaacct gcgagaaaag gaagaaaaaa taaaaccgca gaactccatt gaaatctacc
     7981 tggaagagaa agacacccgt aggaacaagg atgtcccgca tttaacccaa gttgtaaaat
     8041 caatacgaat agaaaaagaa ttccggttcg ttttaaatcc ttatttagaa taagaaaaaa
     8101 aatccctaaa attccaggaa tccagatcat aggattctga aaaaagagtc cttgattccg
     8161 atccataaaa agaccccaaa agaccgtaat ccaatggaaa aaattcagat caaatgtcgg
     8221 aggagaattc ttttcgccat aaggaccgag aatcgatcca aaccacaaaa agttacaaac
     8281 caaaaaaaag gatacgaaca cgagaatggt tccgagaaaa atacatttgg atttcagatc
     8341 cacttccttt ttgcagagaa cccaaaaaag gatgagcgtt acggacggta gattttttgt
     8401 atgaagccaa gccaaacatc cgcatcctgc tgcacatgca aaatacagaa tatgattact
     8461 tttgaaattt attttcgttt ccgacatcaa taggatcgta aatacgaaaa tcagcagaat
     8521 tccggtcggc agatccggaa atatttgtcc cgcgaccatg ggaaacggaa gactaacgga
     8581 atagaaaacc gcgattagcg tagcttcttc cgacgaaaga tgaaaaattt tacccaattg
     8641 atagaataaa aaaggaataa tccccgccaa aagagcaaga ctaatacgag cgcccgtaac
     8701 tccgaaaatc gaatatccga tcaatacgag gcacgacgtc ccaatcgaat gaatgctgta
     8761 taattttccg tcttttgaaa ccgtatgatt ttccacatca acggggccaa taattttttt
     8821 cgtattccga tcttcctcgt agttattttt gagattaaaa tccccgtctt ttcgaatact
     8881 ttctgagatc attagataat ggggctcgtc tccagtgatt gggactctct tttttttctc
     8941 ccaacttaga acggttccga tgtaatacaa aaccggcaag cagagtaaaa ggagtaacgt
     9001 tatctttcgc atctctgaaa ggatttctcc ttgtttcaaa ttgtcaatca ggatgtattt
     9061 ccttgaactt aaggagattt ttctttagca gatatatccg gcaacgatac taacccgtaa
     9121 taaaatcagt cgccacttaa agttttatcc caattcaatc cgaacgttta gaaatggaat
     9181 tcatgataaa taagaaatac tacacatttc cggtttacag aatgtgcggc gtttttactt
     9241 ttgaggtcta ggttttttca tgaatccaag cacggtccga ctgaatttta aattgaatct
     9301 gattcgccat cttcgagacg gcaagagaat gactctcgaa gaacttgcta gcataaccgg
     9361 aatcaataat cgcaaagatt taaaagaaca attgggagaa cttttctttc ttggggcaac
     9421 tcctcacatt gccgacttga ttcaagtcga ttacgactca gagacggaca ccttcggttt
     9481 gattctaccg tttcgtttcg actccagttt gcgtctgagt attcgagaat ggttgactct
     9541 cagaaaaatt ttagaggaaa ttacggaaac cagttccgat ccacagacga attcaaccgc
     9601 tcgaaaaata ctacagaaaa tcgtttcgat tgttccggtt gccgggcagg aagcgctttc
     9661 tagttacaaa gccgatattc aagaagcgat tcgaaacgaa aaatccatcg atcttgaata
     9721 tcaatccaga acgggtgaaa aacccactcg gagaaaagta gatccttggt ttttattcca
     9781 ttctttagaa gattatttat taggatattg tcatgaacga aacgcgcccc gcaactttcg
     9841 tctggacaat attctttttt taaaagtagg ttcggacccg atctcacaac cggccggtcg
     9901 aaaaaaatcg gaatacatcc gtgaatttga ggagtttcga aaaaatcgcg agaattcatc
     9961 cggaatcgcg gaaatatggc atactaagga agtgttttat aacctaaacc gtaaacttgg
    10021 cttagaaaga accgatgaaa caaaaaagtc gaatcatgtc gtttatcatt tgtccaaggc
    10081 gaaaattcgg gaggaaaact ggtttttgga aacgctcctc ccatttggaa aaaacgtggt
    10141 cttgaaaagt cctacacatt tggtaaagcg aattctagga gaaatagaat tgattcttcg
    10201 ctaaaaacga tgataccgcc gtctccattt tttagaaata ttagaaaaat aataaataca
    10261 tgttttcaga acttgtcttg aagtttcgaa aagaataacg tgagtttggt ataacaaatg
    10321 cgaaagtgat tattatgctg cgatccatag aacaacactt tagtttgaaa actcaggtga
    10381 agcgcttttt acgaaagtgt ttcaggtcgc gagccatttt agctatgaaa tttgcgagca
    10441 aaattataga acctgtaaat cagctttctc taaagcaaac aacgttgaga ttccattttg
    10501 aattttcggt tggagcaaaa ggaagcgtag tgtttcatga acttataggg agtcgtcttt
    10561 gatttctccg gctaaaatca atctcggttt ggaaattccg tttaaacgtc cggacgggtt
    10621 tcatgaaatt cgaagtatat ttctaaaaat ctcttgggga gacgatatcg aaattgaacc
    10681 agcggataac ggagttttcg aacttttttc cgaaaacgaa atcatattag aaaaacgaaa
    10741 actatacgat caggtttcag agataggcga catcaaaaaa aatattcttt ataaaacttt
    10801 tataaaggca agatcccttt ttccggaact tccaggagta aaaatccatc ttacaaaaag
    10861 aatttctccg gctgggggcc tcggaggagg aagtacaaac gcggcttctt tattaaactt
    10921 tcttttttct tggcgttcct tttttacctc cgacgaaatg cgcgtatttg cgaccgaaat
    10981 cggttcggat gttccttttt tcctaggaga aggacatgca ttcgttaccg gaaagggaga
    11041 aatttcggaa gagatcgagg ttcatcccgg ccaaggaatc cttgctttaa ctccgcaagt
    11101 gatgaatacg gcggaaatgt ataccttgtt gaaaaaacct ttacaagaga gtgcttctca
    11161 gaaaaatgga aacactctgt cggaaagtct gatttctgtt ctaaaaagcg gagactggag
    11221 atctctacag ggtaggctct tgaatgattt tgagccggtt gccttccaac ttcatccgga
    11281 attgggagtt ctcaaggaca aattcctgga gtttggatcc agttattgtt ctttgaccgg
    11341 ttcaggttcg agtatgtacg ggctggttca gggccttgag atccaagaag aactgttgca
    11401 cagactgagg caggaattct caaatctcac attcgtacga tttaattttt agaaactggg
    11461 ctgtcgccaa gtggtaaggc agcggttttt ggtatcgcca tttcctaggt tcgaatccta
    11521 gcagcccagc cattgaatta ctgacattga ttaatgatga aacctactca ggataaggtc
    11581 gctgtggtat tggccgcagg gaagggcacc cgtatgaaaa cggatcagcc taaagttgcg
    11641 gtagagctga atggcaaacc gctacttctc catgtactcg atcatctgaa aggctccggc
    11701 atagaacgaa tcgtagtcgt agtaggttat aaaaaagaat tggtccaagc gctttgctct
    11761 gaaatatccg gagtctcctt cgttgaacaa aaagaacaac tgggaaccgc ccacgcacta
    11821 ctttgcgcgg aacccgaact caaaaacttt caaggttccg taatcgtcgc ctgtggcgac
    11881 gttcctatga tcacttccaa aacgtttgcc gatatcgtaa aagaacatag agagaatgaa
    11941 ttctccgcta cgattctttc cgcggtcgta gaaaaaccga caggttatgg aagaatcatt
    12001 cgcaacgcat cgggtgatgt taccgctatc gtcgaagaaa aggattcttc ttccgaagaa
    12061 aaattgatca acgaaatcaa taccggaacc tacgtcttcg aaggagaaga tcttttcgat
    12121 tctctgaaaa aaatcggaaa tcaaaacgct cagggagaat attatcttcc cgacttagtg
    12181 aaattatata gaaactccgg aaaaaaactc ggagctatga agttgaagaa tcacttggaa
    12241 agtcacggag tgaattcccc cgaagaccta catatacttt cctctatgat caagggagag
    12301 gctgtccatc catgaacgga gacatcgcgg tatttgcggg aagttccaat aaacagattg
    12361 cagaagaaat ctgtactcac ctaaacattc aaccgggtaa gattaaccta aaaaaattct
    12421 ccgacggaga aatttcagtt aaagtggaag acaacgttcg aggaagagaa gtgttcatcg
    12481 ttcaatccac ttccgctccg gctaacgatc atttgatgga attaatcctg atcatggacg
    12541 cattccgcag agcctccgta tccagcatca gcgtcgtgat tccttattac ggttacggac
    12601 gtcaagacag aaaggtggag cctcgtgttc ctatttccgc gagaattgta gcggatcttc
    12661 tggaagttgt gggtctcgac agaattctta cgatggattt acacgcggat cagattcaag
    12721 gattctttcg cgtccccgtc gataatcttc actttgctcc ggttttagcg gaatacgtca
    12781 atacgaaaaa catcaatgac cttgtaatcg tttcccccga ttcgggcgga gcggaaagag
    12841 cgagagcttt cgggaaaaaa gtaaacggtt cattagcgat tattgataaa cgaagaccga
    12901 aagcgaacgt ctccgaagtg atgaacgtga tcggagaaat cgaaggcaag aattgtattc
    12961 ttctcgacga catgatcgac acggccggaa ccatctgcaa ggccgcggat gctctgttaa
    13021 aacatggagc caagtccgtt tattgcgccg cgactcacgg agtactttcc ggcgaatcgg
    13081 tggatcggat caacgcgacg aacttcacgg aagttgttct tgcgaacaca atcgcgattc
    13141 cagaatccaa gaagattcac aaactgaaat cattgtccgt agctcctttg ttcgcgaacg
    13201 cgatcaaaag gattcataca aatcaatcag tcagcacttt attcgattaa ggttaggtaa
    13261 taagaatgag ccagagcaca attcacaaaa tcgcggttaa aaagagaacg gaaaccggta
    13321 aaaacgaaaa caaccgtctt cgttcttcgg gaatgattcc cgtaaatatc atcggagcgg
    13381 gtgttgcgac ttccggtgcg gtaaacgaga aggaactcca aaagatggtt cactccggaa
    13441 ttcgtcaatc cactttgatc gaactcgatg tggaaggtca aggccagcaa aaagtattcg
    13501 taaaagaaat ccaaagattt ccggaaatcg acagaatccg tcatgtggac ttttataaag
    13561 ttgtccccgg tcaaaagatc gttaccaaaa tcggtataga aaccaccgga gtagcgaaag
    13621 gttccaaaac cgggggtcag ttcgaacata ttattcacga gattcgtgtt aaaacgatcc
    13681 ccgaagatct tctggaaaat ctaacgatag atgttaccga tctcgacgtg ggagattcga
    13741 ttaagatcag tcagttaaaa gttcctgcaa gttgggaaat tttaatcaac ggagatccga
    13801 tcgtgacttc cgtaaataaa acgaaagctc tccttgccgc cgaaagagca gaagcaaaag
    13861 gcgccgcccc agacgacgca aaagctaaaa aaggtaagaa gtaatacgaa acttccatca
    13921 gatctaatct gataaaaaca gataggtatt catgaagctg atcgtcggac tcggaaatcc
    13981 aggggacaga tacaataaca accgctcaaa catcggtttc aaaattctag atgttatcgc
    14041 aaataacatc aatgttgaaa ttaagaccaa aaagaagaag tctctgattg gtcgcggtga
    14101 ttttgaggga gaagaggtcg tacttttaaa acctcagacg tttagcgatc tttcgggaga
    14161 atccgtttta tacatagcgt cgtttctaaa aatccaagtg ggagaaattc tagtcattca
    14221 agaagattgg actctgccac tcggaagaat cgtagtcgat aagggaactc aagagacgga
    14281 tcatcccgga gtaaaatcca tcgttcaatc ccttcgttct ccgaatttca ttcgaattcg
    14341 aatcggcatt caaaacgatg agtttaatct gaaaactcgg gattcttttt tgaaggaaga
    14401 tttcgagccg atggaaaact taagtctgat tcagatcatc aatgatgcgg aagcggcgat
    14461 tcgttcgatt tctctaggag acatcgacga cgtaatcgaa aaatatcatc tttaatatag
    14521 gaaatttctc gaattttcat tacttcgaat tccttttaac ggtttcgatc aattcttcct
    14581 tgccttttta gagaaacatg aaattctatc ggaaggaacc tcttgcctgt ttgtcgtttc
    14641 tcacaggtgt ctaagttata ggagaactcc atgaacaaaa atttaaaaaa tgtatttttc
    14701 gttttaatca ttatgatggt cgttttgatc atcgcttaca actatgaaaa taacgcaggc
    14761 gcaaccaagg atatctccta ttccgacttt ttgaatatgc tcgagcccgt agaagggaaa
    14821 aaacctctcg gcaaactata taaaggaaac gttgacaaat acaacaaaat ccaaatcgaa
    14881 aaagacgtaa tcgaaggttt ctacatccct tccgaatatt tggaatccaa aaccgcaaaa
    14941 ccggtaaaat tcagaacgac agtcgctcct ttagacaaag atctgatcgc ttctttaaga
    15001 aaagctaacg tatccttcga cgcacgctct gcggaagaag ggaaattctg gagtgtgatc
    15061 ggaagcaata ttcttctcat cgtgattttg atcggtctct tctggtttat catgatgaga
    15121 caaattcaat ccaccggaaa caaagcgttt tccttcggaa aatccaaagc gaagatgacg
    15181 atggatccga aggtaaaaat caccttcgaa gatgttgcag gctgcgagga agcaaaggag
    15241 gaattggtcg aaattatcga atttctcaaa gaccctaaaa aatttcacgc gatcggagcg
    15301 agaattccca ccggtgtttt gttagtcggt ccccctggta ccggtaaaac cctgctcgca
    15361 agagccgtcg cgggggaagc cggagttccg tttttttcga tttccggttc ggacttcgtg
    15421 gaaatgttcg tgggtgttgg agcttccaga gtgagagacc ttttcgatca aggtaagaag
    15481 aattctccct gtattatttt tatcgacgag atcgacgcag ttggtcgttt gagaggagcc
    15541 ggactcggcg gcggtcacga cgaaagagaa cagacgctca atcagatgct cgtagaaatg
    15601 gacggttttg aaaagaacga aggtgtgatc gtaatggcgg cgaccaaccg cgcggatgtt
    15661 ttggatcctg cgcttctccg tccgggtcgt tttgatcgtc aggtgatggt ggaccttccg
    15721 gacatcaaag gaagagagga aattttgaag gtacattccc gcaaagttcc gatgaccagc
    15781 gatatttccc ttcattcgat cgcgagagga actccgggtt ttacgggagc ggatcttgcc
    15841 aaccttatca acgaaggtgc gttactcgcc gctcgtaaga ataagaaaag agtcactcaa
    15901 gaagaattag aagaagcccg tgataaagtt atgatgggtc ccgaaagaaa gtccttcttc
    15961 atatccgaaa aggaaaaaga agtcatcgcc tatcacgaag cgggtcatgc gattttaggc
    16021 actcttcttc cttacacaga acctgttcac aaggttacga tcattccaag gggacgtgca
    16081 ctcggattaa ctcagtctct tccaaaagaa gacaaacaca ttcttcctaa aacatattgg
    16141 ctcgaccaga tcatagtggc gatgggagga tttatcgccg aagaattcaa gttcggcgtc
    16201 acttctacgg gatccagcaa cgacattcaa caagcttcga acatcgcacg caaaatggtc
    16261 tgcgaatggg ggatgtccga gaaactcgga accgtaaatt atagtggaga tcagaccaac
    16321 gtgtttatcg gaagagatat gggacacagt agtaaatatt attccgaaga atttgcggca
    16381 atgatcgaca aagaagttcg cgaaattatt caaacttgtc tcaacaaagg acgggattta
    16441 gtccgtaaaa atgcttccaa atttgaaggt ttagcgaaag cgcttcttgc caaagaaacg
    16501 atttctcacg aggagctgat gacgatcgta catccggcca acgaagaagg cgccaaaaaa
    16561 aaaccggaaa aaaccgtaaa atctaaaaag caaaatggta ttaaagccaa tccagcttac
    16621 aacgaatgaa acattggctg tttaaaacag aaccggatgt cttttcgata gacgatttat
    16681 ataaggcgcc ttctcgtatt gccccttggg aaggggttag aaattatcag gctcgtaatt
    16741 tcttacgtga tagtattcaa aaaggagatt taattctctt ctatcatagt agggtaaatc
    16801 ccctttccat cgtaggaatt gcggaggtag caaaacccgg ttatccggat catttcgctt
    16861 tcgacccttc ccacaaatat ttcgatccta aaagtaaacc cgaaaatccg acttggtata
    16921 tggtggatat taaattcaaa aaaaagtttc ccgaacctgt tacgacggaa gaaatgaaaa
    16981 agcacaaaca attgaagaat atggcgcttt tacaaaaagg gtctcgcctt tcgattcaac
    17041 ctgtttcccc aacggagttt cagttcattc taagacttgc agatgtgaaa ctttgactca
    17101 aagtttaaga caaaatggcg ccccttctgg gcttgaaaag cgtgggttag atgcgagcat
    17161 ttaccacaaa acaaaaaaac caacagaagg aacgcaatga aaagaaaagt atatgtag
//
LOCUS       DFBJFCKD_4             10401 bp    DNA     linear       08-DEC-2021
DEFINITION  Genus species strain strain.
ACCESSION   
VERSION
KEYWORDS    .
SOURCE      Genus species
  ORGANISM  Genus species
            Unclassified.
COMMENT     Annotated using prokka 1.14.6 from
            https://github.com/tseemann/prokka.
FEATURES             Location/Qualifiers
     source          1..10401
                     /organism="Genus species"
                     /mol_type="genomic DNA"
                     /strain="strain"
     gene            508..1011
                     /locus_tag="DFBJFCKD_00035"
     CDS             508..1011
                     /locus_tag="DFBJFCKD_00035"
                     /inference="ab initio prediction:Prodigal:002006"
                     /codon_start=1
                     /transl_table=11
                     /product="hypothetical protein"
                     /protein_id="X:DFBJFCKD_00035"
                     /translation="MFSEVYTLEAISALLLASTCNLCLGFYVLFVIRQRKRFFDFGTL
                     CILFGIWSALFAVPFFEKTETTFWTRTLTLPMIIAPLFLIRFIHSYVFDKEIPITGNL
                     LILIVYVIPIYAFSYSDFYITSAWIQDTKLHFTAGILYDYFVIGGVLSIISSIIVLAL
                     GFKKKED"
     gene            1080..1424
                     /locus_tag="DFBJFCKD_00036"
     CDS             1080..1424
                     /locus_tag="DFBJFCKD_00036"
                     /inference="ab initio prediction:Prodigal:002006"
                     /codon_start=1
                     /transl_table=11
                     /product="hypothetical protein"
                     /protein_id="X:DFBJFCKD_00036"
                     /translation="MLLRHLGLPEYNFVAPISCALATTILSIGIIKINLFEISEDAIL
                     EKRNSIVAHTNILILRKVDSQFYKKALISYRKNAIERIIQNFVDLQINSELTVEEIYS
                     YLATKEKAITPL"
     gene            complement(1411..1800)
                     /locus_tag="DFBJFCKD_00037"
     CDS             complement(1411..1800)
                     /locus_tag="DFBJFCKD_00037"
                     /inference="ab initio prediction:Prodigal:002006"
                     /codon_start=1
                     /transl_table=11
                     /product="hypothetical protein"
                     /protein_id="X:DFBJFCKD_00037"
                     /translation="MNFSIILKDLMSRKGWNQEDLAKAGEVKQPTVSRYLSGHTIPTL
                     TFVVNLYKNEKIDPIIFVRDFELDPIDLGLRKSREEKESLTKEVTVFLRFLKNSPDAL
                     EIFWKIYKMDQSGRKSMNALAERIIEE"
     gene            1916..2314
                     /locus_tag="DFBJFCKD_00038"
     CDS             1916..2314
                     /locus_tag="DFBJFCKD_00038"
                     /inference="ab initio prediction:Prodigal:002006"
                     /codon_start=1
                     /transl_table=11
                     /product="hypothetical protein"
                     /protein_id="X:DFBJFCKD_00038"
                     /translation="MQPKSKKIQGRFLIFTHVLIITNLIKIYMNFVQKYFIFNNQNIF
                     NFLAQLSVKLILTKKEQTMVFNYYQINPLEVSNSDLDEYEKYLGKSLNDEDREVILKF
                     TGFRRVLTIRKRLKLSSLENISSSDLLNNE"
     gene            2325..3533
                     /locus_tag="DFBJFCKD_00039"
     CDS             2325..3533
                     /locus_tag="DFBJFCKD_00039"
                     /inference="ab initio prediction:Prodigal:002006"
                     /codon_start=1
                     /transl_table=11
                     /product="hypothetical protein"
                     /protein_id="X:DFBJFCKD_00039"
                     /translation="MTEFHSIFNINTIGILDYESFLKLGMFYFHAFGVVIGFLLGFSK
                     FFSSDGFSKSYGSVLQSAAFFLILNNGILIDQGTLRNEYKITFGSYYGLVLYSSLAVF
                     VCSNFLLESLDNNPWIYCKRLLGIIPVTMLFSYFIPNLHFISFIDTLGFGISIFTFVW
                     SLRKVLKSNKSILYFNLPFLSLLISICFVFDFLGTMFDKKDFFFITEIIPGSAICYTI
                     LLERLFPSLFSKVTIPDINKDKEIELETIPEAKETKKYKYPSRDLLEGIDLEKVKTKL
                     NHFLDSKGFIDEELRLPDFATDVGLTTHQASYYLNRYLNMSFTDFLQFHRINEVKNMI
                     RINANYNLLNIALECGFNSASSFHRACIKFTGKSPRRLKKEIFLNESSSLTIPQKSKA
                     QSDSFKDVDS"
     gene            complement(3738..4496)
                     /locus_tag="DFBJFCKD_00040"
     CDS             complement(3738..4496)
                     /locus_tag="DFBJFCKD_00040"
                     /inference="ab initio prediction:Prodigal:002006"
                     /codon_start=1
                     /transl_table=11
                     /product="hypothetical protein"
                     /protein_id="X:DFBJFCKD_00040"
                     /translation="MKRIWKYFVRILGVVVLSLIFLVAGRLFYVRYFGFHCIEGNCRS
                     GIGVKEFNHTRYSGEFKNYRLNGKGKAEYYSGCFYEGNFVNGYYDGYGVYSCWNMKPL
                     EDRKKFIFEGYWIQGIANGRGTETTASGKQYSGIWEDGRLCLKGNCKNGFGTVKFREQ
                     DGILTGNWTDGYLNGFGVETDSEGNVVYKGEFKNTHYHGKGTLYKNGKVFQRGEWAEG
                     HFLDPEYRKWYEGNKKLMKEVEKRVIEEGIGVPP"
     gene            complement(4501..10392)
                     /locus_tag="DFBJFCKD_00041"
     CDS             complement(4501..10392)
                     /locus_tag="DFBJFCKD_00041"
                     /inference="ab initio prediction:Prodigal:002006"
                     /codon_start=1
                     /transl_table=11
                     /product="hypothetical protein"
                     /protein_id="X:DFBJFCKD_00041"
                     /translation="MEAKRLKIELTKANQNIRKEKYVNDYRNGLIHFDSYLSYLGVPT
                     DDIATDVTTNETLAIQGRLRELEINAEQKLGGLFNLLENHKSAVFDQTPLQDAVPGDT
                     IQTKADLNPGLRTAAKVMSSAYTLSDGVLPKDANGNYSFDGDFTNLKGRLDQALNVVS
                     AGSVDYDKYAGAITNQSGLISTLKNTIETAGQSYVLLKAQLASGVNPAAELTAATNAF
                     NAANANIEGPTGLKKQYEDAQALATQKQNEYIAKETQVSNAYNSMLDAQDTFNEKAAL
                     YDYATLLEYSKHNVYQAENDNSPEAENDLPAGYIDTPKKMAEARYKAAKEEYDAKAKE
                     VELLQKKMASQIGVGDLATYVQNERAETEKWALLAVKYNTAESLLRQKVADLKRQIGV
                     QQANLEGQLDRLYGIAPPNNKQSVGMMDTLEGSLDFGGSRYLKTEQWTRDRDRIAEGI
                     ISGRITTMDVMTAYQWDYGQGITPDMQPYNLANFLGKWGGTLGNDSFQSLPQRTNSHM
                     NSILFPAPETRGYRYGSGSSGATYEQAYGQALVNQTMVQVFFLNQLDLVCMGFCMLTM
                     AYVNEINTYNSNRSQVNDAVSAIGAQGAALKNLYGQLQELTDVDDTNQLLSILGRPEF
                     GLNSQDLEMIQKTNPGSNSLKDIVWKANPTTPNPLSFNDLVGSDGLRLAGQKAIHDQY
                     GNYVRNGEYTAGGTTATAEKTDQYGRQTALMVGADEFLDAMGVLAEAQYQVARDAYYT
                     KAANYTKQIGVGNEDKIAVKVDAKVVLQEREQFTSDLLKKITRTTNGETIAYNVETNI
                     YRTVLNDYMGESGVVSQIFNAELQQRAQEQKQQWNLKEQEFYDLKSDWIQNVSYLKQT
                     GTKRWENMVQEFQGKWKDWRADFKAQHEANQKIYLDRIENTLEKKEAWTTSFLQKSSE
                     QADELTMKEMYDSISGIVTSMQENLPSGVSMNVNVNEILSSILSKKPGSISTSLIDRA
                     SSIDTNFFLNEVKKYNFNDSGFKEQFKGLLNETNKLSQNLIILQTLESLRSLPEVFAK
                     TIQEQNQSVEDQLNQTMAYGGFARLGGAYVRTIKTASGGDEVQTLGTYQYYNYNPPTV
                     FPEVKDSNGKNWDLGKPELLIDRDNVPSANDLTVMVRLAKNKMGSEFKKVFNPEKRHN
                     YEAERGLFDPSEVEASFNDYLEGVRNGDSVSCMGKSAEQCAQSAMNSGFLVGEVADGS
                     FGEAQFSQFYVILKTKKEMDKRKGKMDAARHRKSGGMGRFYNQLGAIAEGSVELAKGI
                     GNTVISGVKAYMKAYSGDMKGANKDLKEAGKQSERAFQGALYAVSGAVDFVLFAAETV
                     TEPFVTLLTLGMGNETMNGTFAEGNYELAKFRDSNKAQRHVNELGMRTGAEMYANDAV
                     LDKVVTTTLAVTGIVGAILSFTPFAPIGVGLMAISAIGTTGWKSFRGAYEGGAAGMVS
                     GIANSALDYATEGVVGVNLSYSYANGFGAGVSIGTDNKTQLGGSIGLNYNPKSGSWGA
                     TAGLKVGLGGTDSQGNYSNWVDAGVHVNNIGRESQSQGVSANIRGQYNEKKGLNGSLG
                     LSYDTKAGYGATIGLTSSLGPVNVTPSWTVSEYGGLSSDVQYGFNKNLFNRTNNPDHS
                     AANRNLLSDIFDGLSGLVSGVGRGVKSAWDGMAGAVGGLNGENLSNGWNAIKNALFGG
                     GGSNNDPSESPFMTQGMKEKYAKHMIEQGMHILPTSDPDFVAELKPDGSYEIRQRTAS
                     DNLMNVHTIAPNDPNHERITLEAAKIAGVEASMDMIRGVRSNDLPEGLSKFLEVFAKH
                     SAGMSDDSLTFRSHFGDMQELHSMADGPEIAAATTKKEIMKTIVDLFTLSTAKDGNGN
                     FLLPKEVRAGLTGSALHIIQDSFAQGHVLRNEKGEVVMFQMYEGQGDKHAEMDHSSIN
                     DPVAYQKSVAASIGYLVMTNNGSTVQQMIRFLDESIFPLSKEVQRSGIAPGFEKPKKN
                     NWFEL"
ORIGIN      
        1 aaaactactt caataacaaa agctgcttgt tctgtaatct caagctcatc agattcaatc
       61 ctactcaaat gcgcttgaga aataaatatt gcggcgccaa actgcgcttg tgtcaacttc
      121 tcacctaatc cttcagttgg gatatatttt acactttgtc ccgggatttt taattccatt
      181 gaattatatt ataaaagaat tttttcttgc ttttaattct atgagtataa aatatatatt
      241 ctattagaat attcatattt attcatacat tttaatatta cagaacatcc gatcagagac
      301 tagatcttac gccaaattgc tgtccttttc gaaaaaaaac tttgagcaac tacgaggcaa
      361 tctgtaattt tattcattag agttgttgaa aaattgattc tctgtccgtt tctgcttcgt
      421 tgaaatggat gtttgaagcg gttttgttaa tccgaatcat ggaatttttc aacaactcta
      481 ttgtaaaaaa aagtcattcg tgacgttatg ttttcagagg tttatacttt ggaagcgatt
      541 tcagctctac tcttagcgtc aacatgcaat ctttgcctag gcttctacgt tttatttgtc
      601 atacggcaac ggaaacggtt ttttgatttc gggacccttt gcattctttt tggaatatgg
      661 agtgcacttt ttgccgtgcc ttttttcgaa aaaacagaaa caactttctg gacacggacg
      721 ctaacattac ccatgatcat tgctcctttg tttctaattc gattcattca ctcctacgtt
      781 tttgacaaag agattccaat aaccggtaat ctgctaatat taatagttta tgttattcct
      841 atttatgctt ttagctattc ggatttttac attacgagtg catggattca agatacaaaa
      901 ctgcatttta cagccggaat actctatgat tatttcgtaa ttggtggagt tctgagtata
      961 atttcttcaa taatagttct tgctttggga ttcaaaaaaa aagaggacta aaccgagttc
     1021 gattcgtcta tatcgcgacc ggaatattac tttggctatt gtcaatagga acgtttacat
     1081 tgcttcttcg acaccttggc ttaccggaat acaattttgt ggctcctatc agttgtgcat
     1141 tagcaactac aattttgtca attggaatca tcaaaatcaa tttgttcgaa atttctgaag
     1201 atgcaatctt agaaaagaga aattcgatcg tcgcccatac aaacattcta atactaagaa
     1261 aagttgactc gcaattttac aaaaaagcat tgataagtta tagaaagaac gcaatcgaaa
     1321 gaatcattca gaattttgta gaccttcaaa tcaattcgga acttactgtg gaagaaattt
     1381 attcctattt ggcaacaaag gaaaaggcta tcactcctct ataattcttt ctgccaaggc
     1441 gttcatggat ttcctacccg attgatccat tttataaatt ttccagaata tttccaaggc
     1501 gtctggagaa ttttttaaaa atcgtagaaa caccgttact tctttggtca agctttcctt
     1561 ctcttcccgt gattttctta atcctaaatc aatcggatct aattcgaaat cacgaacaaa
     1621 aattatagga tcaatttttt catttttata aagatttact acaaaagtta gcgtcggaat
     1681 cgtatgccca ctcaaataac gacttactgt tggttgttta acttcacctg ctttagcaag
     1741 gtcctcttga ttccaacctt tcctactcat taaatctttc agaattatgc taaaattcat
     1801 aaaatttcat atctgcatat ttttcgcttg aaatatacat ttatgtatat tatcattcta
     1861 ttaatcaatc gctccggttt caatttttga taattaaaat tggcaagtgg aaattatgca
     1921 accgaaaagt aaaaaaatcc aaggccggtt tctaatattc acacacgtgc ttatcatcac
     1981 gaacttaatt aaaatatata tgaatttcgt acagaaatat ttcattttca ataatcaaaa
     2041 tattttcaac ttcctagctc aattgagcgt aaaactaatc ttaaccaaaa aggaacaaac
     2101 catggtattt aattattatc aaataaatcc cttagaagtt tccaattccg atttagacga
     2161 gtatgagaaa tacctaggca aatcattaaa cgacgaggac agagaagtaa tattgaaatt
     2221 cacaggcttt cgtagggttt taacaatcag aaaaagatta aaactcagct cattagaaaa
     2281 catctcttca agcgatttat taaataacga ataaaatcaa tattatgacc gaattccatt
     2341 caatatttaa tataaatact atcggaattt tagattatga gagtttttta aaattgggaa
     2401 tgttctattt tcatgctttt ggggtagtga tcggattttt attaggattt tctaaatttt
     2461 tttcaagtga tggttttagt aaatcctacg gttccgtttt acaatccgct gcgttttttc
     2521 tgattttaaa taacggtatc ctgatcgatc aaggaacttt acgaaacgaa tataaaatca
     2581 cattcggttc ttattatggt ctagttcttt attccagctt ggctgtattc gtctgttcaa
     2641 actttttatt agaatcttta gataataacc cttggattta ttgcaaacga cttttaggga
     2701 tcattcccgt taccatgtta ttttcttatt ttattccaaa tcttcacttt atatctttta
     2761 tagacactct aggatttggg atttctattt ttacttttgt ctggtctttg agaaaggttt
     2821 taaaatccaa caaatctatt ttatatttca accttccctt tctatctctt cttatttcta
     2881 tttgttttgt ttttgatttc ttaggtacga tgtttgataa gaaagatttc ttttttatta
     2941 cagaaataat tcctggttcc gcaatttgct acacgattct tttagagcgt ttgtttcctt
     3001 ctttatttag caaggttact attcctgaca taaataaaga caaagaaatt gaattagaaa
     3061 caattccaga agctaaagaa acaaaaaaat ataaatatcc gtctagagat ttgttagaag
     3121 ggatcgattt agaaaaagtt aaaactaagc tgaatcattt tttagattct aaaggtttta
     3181 tagacgaaga acttcggctt cctgattttg ccactgatgt aggtctcact acgcatcagg
     3241 cttcctatta tttgaatcga tatttgaata tgagttttac ggattttctg caattccata
     3301 gaatcaacga agtgaaaaat atgattcgta taaacgcgaa ttataatctt ttaaatatcg
     3361 ctctcgaatg cggttttaat tccgcttctt cgtttcacag agcttgtatt aagtttactg
     3421 gtaaatctcc tcgacggctc aaaaaggaaa tttttttaaa cgaaagttca agtcttacga
     3481 ttccacaaaa gtcaaaggca caatcggatt ctttcaaaga cgtagattct taaaaatcag
     3541 gattacagct ttgtgttcgg atttctaatc ttttgcacgt tagctttctt atttcaaaac
     3601 ttacggtttt atacaaagag cttgtcccaa aaacctggtt tattttcatt ccgaggtcgc
     3661 ttaataacat gtcatctttt ttgcattttg tcaaattcta acatactata caaacgacgg
     3721 tttttggact agcacattca agggggcaca ccaatccctt cctctatcac ccgcttctca
     3781 acttccttca ttaatttctt attcccctca taccattttc tatattcagg atctaaaaag
     3841 tgaccttctg cccattctcc acgctgaaag actttgccat tcttgtacaa agtcccttta
     3901 ccatgataat gagtgttttt aaattcacct ttgtaaacga cattaccctc ggaatccgtc
     3961 tcaactccaa aaccgtttaa atatccatcc gtccaatttc ctgtaagaat tccatcttgc
     4021 tctctaaatt taacagttcc aaaaccattc ttacaattgc ctttcaaaca gagtctgcca
     4081 tcttcccaaa ttcctgagta ttgtttaccg gaagcagtag tttctgttcc ccgaccattt
     4141 gcaattccct gtatccagta tccttcgaat ataaattttt ttctatcttc caatggtttc
     4201 atattccaac aagaatacac tccatatccg tcgtagtaac cgtttacaaa atttccttcg
     4261 taaaagcagc cggaataata ttcagctttt cctttcccat tcaacctgta attcttaaac
     4321 tcaccagaat atcgagtatg attaaattcc ttaaccccta tcccactcct gcaattccct
     4381 tcgatacaat gaaagccaaa gtatctgaca tagaacaatc gtcccgctac taggaaaatg
     4441 agagaaagta caacaactcc aagaatccga acaaaatatt tccaaatacg tttcattgga
     4501 ttacaactcg aaccaattat tcttttttgg tttttcaaat cctggagcta taccggaccg
     4561 ttgcacttct ttggacaaag gaaaaataga ctcatccaga aaccgaatca tttgctgcac
     4621 agtgctgcca ttattagtca ttaccaaata cccaatacta gctgccacgg atttctggta
     4681 ggctacagga tcgttgatac tactgtgatc catttctgca tgtttgtctc cttgaccttc
     4741 atacatttgg aacatgacaa cttcaccttt ctcatttctc aatacatgcc cttgtgcaaa
     4801 cgaatcttga ataatatgaa gtgcagaacc ggtcagcccg gctcttactt ctttaggaag
     4861 tagaaagtta ccattgccat ccttagctgt gctcagtgta aatagatcca caatggtttt
     4921 cataatctct tttttggtcg tagcagcggc gatttctggt ccatccgcca ttgagtgcaa
     4981 ctcctgcata tcaccaaaat gagatctaaa tgtcaaagaa tcatctgaca ttccagcgct
     5041 atgtttcgca aatacttcaa gaaatttcga taaaccttcc ggcaaatcat tcgatctaac
     5101 ccctcgtatc atatccatcg aggcttcaac gcccgcaatc ttcgccgctt ctaatgtaat
     5161 acgttcatga tttggatcat taggtgcaat cgtatggaca ttcattaaat tgtctgatgc
     5221 cgttctttga cgtatttcat agctaccgtc gggcttaagt tccgctacaa aatcaggatc
     5281 actcgtcggt aagatatgca tcccttgctc tatcatatgt tttgcatatt tttctttcat
     5341 accttgcgtc ataaacgggc tttctgaagg atcattgttt gacccaccac cgccaaacaa
     5401 cgcattcttg atcgcattcc agccgttcga gaggttctca ccattgagac cacccacagc
     5461 gccggccata ccgtcccaag cagacttaac accacgaccg accccgctca ccaaaccgct
     5521 caaaccgtca aagatgtcgc ttaacaaatt ccgattcgcg gcggaatgat ccgggttatt
     5581 cgttctgttg aaaagatttt tgttaaagcc gtattgaaca tcgctgctta gaccaccgta
     5641 ttccgaaacc gtccaagaag gagttacatt cacaggaccc aacgaagacg taagaccaat
     5701 cgttgcaccg taaccggctt tcgtatcata actcaagccc aagctgccgt tcagaccttt
     5761 cttttcgttg tattgacccc ggatattcgc gctcactcct tgcgattgac tctctcgacc
     5821 tatgttattc acatggacac cagcatctac ccagttcgaa tagttacctt gactgtccgt
     5881 tccaccaagg cccactttta aaccggctgt cgctccccaa gatccgctct ttgggttgta
     5941 gtttaatccg atactaccgc ctaactgcgt cttgttgtcc gtaccgatac tcactcccgc
     6001 tccaaatccg ttcgcatagc tgtagctcag gttcactcct actactcctt cggtggcgta
     6061 gtctaacgcg gagttggcta ttccggatac catacccgct gctccgcctt catacgctcc
     6121 tcgaaacgat ttccaacccg tagttccaat tgcagagatt gccatcaggc caactccgat
     6181 cggagcaaac ggagtaaaag aaaggatcgc acccacgatt ccagttacgg ctaacgtcgt
     6241 agtcactact ttgtctagga cggcgtcgtt cgcatacatc tccgctccgg ttcgcattcc
     6301 taactcgttg acatgtcgtt gtgctttgtt cgaatctctg aactttgcta attcgtagtt
     6361 cccttccgca aacgtgccat tcatcgtttc gtttcccatg ccgagggtta gtagagttac
     6421 aaacggttca gtcacagtct cggctgcaaa cagtacaaag tccactgctc ccgatactgc
     6481 atacaacgct ccttggaacg ctctttcact ttgtttgccc gcttctttta aatctttatt
     6541 cgcgcccttc atatctccac tgtaggcttt catatacgct ttcaccccgg agatcactgt
     6601 attccctatt cctttcgcta actccacgga cccttctgca atcgctccca gctgattgta
     6661 aaatcttccc attcctccag actttctgtg ccgggctgca tccatcttac cctttctctt
     6721 gtccatttcc ttcttcgtct tgaggattac ataaaattgg gaaaactgcg cttctccaaa
     6781 acttccgtcc gctacttctc ctacaagaaa tccggaattc atcgctgact gcgcgcattg
     6841 ttccgctgac ttccccatac aagatacact atcgccgttc ctcactcctt ccaaatagtc
     6901 gttgaaagaa gcttctacct cgctcggatc aaacaatcct ctctccgctt cgtagttgtg
     6961 tcgtttctca ggattaaata ctttcttgaa ctccgatccc atcttgttct tcgcaagtcg
     7021 taccatcacc gttaggtcat tcgcactcgg aacattgtca cgatcgatca aaagctccgg
     7081 tttgccaaga tcccagttct ttccgttcga atctttgact tccggaaata cagtcggagg
     7141 gttgtaattg taatactgat atgtgcctaa cgtttggacc tcgtctcctc cgctcgccgt
     7201 tttgatcgtc cttacatacg ctcctcccaa tcttgcaaag cctccatacg ccatcgtttg
     7261 gttcagttga tcctctaccg attggttctg ttcttgaatc gtctttgcaa acacttccgg
     7321 taaactcctc agtgattcca gggtttgtaa tatgattaga ttttgactca gtttgttcgt
     7381 ttcgtttaac aatcctttga attgttcttt gaagccgctg tcattgaagt tgtatttctt
     7441 cacttcgttt aaaaagaaat tggtatcaat cgaagacgca cgatcgatga ggcttgttga
     7501 tatacttccc ggttttttac tcaggatact ggagagaatt tcgtttacat tcacgttcat
     7561 actcactccc gacggcagat tctcctgcat cgacgttaca attccagaaa tcgaatcata
     7621 catctctttc atcgtcaact catccgcttg ttcgctgctc ttttgtaaaa agctcgtcgt
     7681 ccaagcttct ttcttttcta atgtgttttc gattcgatcc aaatagatct tttggttcgc
     7741 ttcgtgttgg gctttaaagt cggctcgcca gtctttccat ttcccttgga actcctgcac
     7801 catgttttcc catctcttcg tacccgtttg tttcaaatag cttacgttct ggatccaatc
     7861 gctttttaaa tcgtagaatt cctgttcttt taaattccac tgttgttttt gttcttgggc
     7921 tctttgttgt agttccgcgt taaaaatttg cgagactact ccgctttctc ccatgtaatc
     7981 gttgaggacc gttcggtaga tgttcgtttc cacgttgtat gcgatcgtct ctccgtttgt
     8041 tgttcgagtg atttttttta gcaagtccga agtgaattgt tctctttctt gcagaaccac
     8101 tttcgcatcc actttcaccg cgatcttgtc ttcgtttcct actccgattt gtttggtata
     8161 gtttgcggcc ttggtgtaat acgcgtctct ggctacttgg tattgcgctt cggcaagtac
     8221 tcccatcgcg tctaaaaatt catccgctcc caccatcagc gccgtttgtc tgccgtattg
     8281 atccgttttt tccgcggtgg ccgttgtgcc tcccgccgta tattctccgt ttcttacata
     8341 gtttccgtac tggtcgtgga tcgctttttg cccggccagt cttagcccgt cgctacctac
     8401 caaatcgtta aacgacaatg gattgggagt tgtgggattc gccttccaaa cgatatcttt
     8461 taagctgtta cttcccgggt ttgttttctg gatcatttct aagtcttggg aatttaatcc
     8521 gaactcaggt cttcctagta tgcttaagag ttggttggta tcgtccacat ccgtaagttc
     8581 ttgcagttgg ccgtacaagt tcttcagcgc cgcaccttgg gctccgatgg cgcttaccgc
     8641 gtcgttgact tgactacgat tcgaattgta tgtgttgatt tcgttcacat acgccatcgt
     8701 gagcatacaa aatcccatac ataccaaatc caattggttt aggaaaaaca cctgtaccat
     8761 tgtttggttc acaagcgctt gtccgtacgc ctgttcatac gtggctcccg aacttccgga
     8821 cccgtaccgg tatcctcttg tctccggcgc cggaaacaaa attgaattca tatgagaatt
     8881 cgttctttgt ggaagagact gaaagctatc gttgcccagt gtgcctcccc atttgcctaa
     8941 aaagtttgcc aagttgtaag gctgcatatc gggagtgatt ccctgaccgt aatcccattg
     9001 atacgcagtc attacgtcca tcgtcgtaat tctgccgctg ataatccctt cggcaattct
     9061 gtctctgtcc ctcgtccatt gttcggtttt taaatatctg gaacccccga agtccaaaga
     9121 tccttcgaga gtgtccatca ttccaaccga ctgtttgttg ttaggcggag caattccgta
     9181 caacctgtcc agttgtcctt ctaagttggc ttgttgaacg ccgatttgtc tttttaaatc
     9241 cgccaccttt tgtctcagta aagattccgc agtattgtat ttgaccgcaa gcagcgccca
     9301 cttctcggtt tccgcccttt cgttctggac gtaggtagcc aaatcaccga ctccgatttg
     9361 agaggccatt tttttctgga gaagttccac ttccttggct ttggcgtcgt attcttcttt
     9421 ggccgctttg tatctcgctt ccgccatctt cttgggtgtg tcgatataac ccgcgggtag
     9481 atcgttctcc gcttcgggtg agttgtcgtt ttccgcctga tatacgttat gtttggaata
     9541 ttccaataac gttgcatagt cgtagagggc cgctttttcg ttaaacgtat cctgcgcatc
     9601 aagcatcgag ttgtaggcgt tgcttacctg ggtttccttg gcgatgtatt cgttttgttt
     9661 ttgtgtcgcc aaagcttgag cgtcttcgta ttgtttttta agtccggtcg gcccttctat
     9721 attcgcattg gctgcgttaa acgcgttcgt cgctgccgtc agctccgccg caggatttac
     9781 tccgctcgca agttgtgctt ttaaaagtac ataactctgt cccgcagtct ctatcgtatt
     9841 tttgagagtg gagataagcc cgctttggtt cgtaatcgct ccggcatatt tgtcgtagtc
     9901 caccgagccc gcactgacta cgttcaaggc ctggtctagt cttcctttca aattggtaaa
     9961 gtccccgtca aaagaataat taccgttcgc atcttttgga aggacgccgt cgcttaaagt
    10021 atatgcggaa ctcatcacct tcgccgcggt tctaaggccc ggattcaggt cggctttggt
    10081 ttgaatcgta tcccccggaa ctgcgtcttg caaaggagtc tggtcgaaca ccgcactttt
    10141 gtgattttcc agtaagttga acagaccgcc taatttctgt tctgcgttaa tctcaagctc
    10201 cctcaatctt ccctggatcg ccaaagtttc gtttgtggtt acgtccgtgg cgatatcgtc
    10261 cgtgggtact cctaaatacg aaagataact gtcaaaatgg atgagtccgt ttctgtaatc
    10321 gtttacgtat ttctcctttc ggatattttg gttcgctttt gttaattcga ttttcagtcg
    10381 tttcgcttcc aaattcaggg a
//
LOCUS       DFBJFCKD_5              9992 bp    DNA     linear       08-DEC-2021
DEFINITION  Genus species strain strain.
ACCESSION   
VERSION
KEYWORDS    .
SOURCE      Genus species
  ORGANISM  Genus species
            Unclassified.
COMMENT     Annotated using prokka 1.14.6 from
            https://github.com/tseemann/prokka.
FEATURES             Location/Qualifiers
     source          1..9992
                     /organism="Genus species"
                     /mol_type="genomic DNA"
                     /strain="strain"
     gene            complement(323..1792)
                     /gene="pcnB"
                     /locus_tag="DFBJFCKD_00042"
     CDS             complement(323..1792)
                     /gene="pcnB"
                     /locus_tag="DFBJFCKD_00042"
                     /EC_number="2.7.7.19"
                     /inference="ab initio prediction:Prodigal:002006"
                     /inference="protein motif:HAMAP:MF_00957"
                     /codon_start=1
                     /transl_table=11
                     /product="Poly(A) polymerase I"
                     /protein_id="X:DFBJFCKD_00042"
                     /translation="MKFLSNLFKKKIGSVEDILSHPDGKRYYRDAHLIRKNMIDEDAV
                     KIIHRLNKFGFKAYIVGGGVRDLLLGRKPKDFDVVTNATPNQIKKIFNNCRIIGRRFK
                     IVHILFRGKVIEVSTFRSLPDYRLGKAVEDQDYLIKRDNKFGTPQEDAARRDFTINSL
                     YYDVRNDSIIDYVGGFEDIRNKILRVIGDPDISFREDPVRMLRAVKFAEILGLDVEKT
                     TSKAIRKHKAELEKASSSRMLEEYNKIFRTWKTSLIFQGMAEHGLLEVLFKEAFDKER
                     KKNSSFGDKFLETNIGKRLAIADKLLTEREEMTPHIFYSLIFSDLASEALKKENMHLV
                     PAIRNSLEPIFNRLETPKKDKDRLIKIFASQQRFLSTEDEKSSQNNFFRMKDYFYDAF
                     MVFKIGAIAENDEKAIQSAFFWEISVRKRPIPVKRFNGGGSRSNKNRNKNFQKNRGEG
                     GQRDRPNRREENQNSSESQNQRNQNEGDGENFPNRGNEF"
     gene            1846..2862
                     /locus_tag="DFBJFCKD_00043"
     CDS             1846..2862
                     /locus_tag="DFBJFCKD_00043"
                     /inference="ab initio prediction:Prodigal:002006"
                     /codon_start=1
                     /transl_table=11
                     /product="hypothetical protein"
                     /protein_id="X:DFBJFCKD_00043"
                     /translation="MTSPAKYNLKLTHFERLQVKILKFKNLLRKFKKSGSKKISFLLV
                     PHSHENVIRIELNVFTVWFLGILSGLILVLAFVFLTYLNFFYRPDHDLFQKSDENVSQ
                     YLYYDMLLQDAKKEIHGLERKTEQLNLVAWDEVPWKRILTYETIPEFHLKKEIPDSET
                     NLELYKNTVEGFAIQNIELFRIRQAFENAFDYLEERESILYALPRGRPLKPGVGFVSS
                     TFGGRVDPFGLVVLGEHHSGVDFASAEGTPIYATAPGIVVESGQSSGGLGKNIRINHL
                     NGIFTVYGHCSQILVEKNQIVKRGNLIGLVGSTGKATGPHVHYEVHIGQDPPLDPAEF
                     INIE"
     gene            3426..4361
                     /gene="lgt"
                     /locus_tag="DFBJFCKD_00044"
     CDS             3426..4361
                     /gene="lgt"
                     /locus_tag="DFBJFCKD_00044"
                     /EC_number="2.5.1.145"
                     /inference="ab initio prediction:Prodigal:002006"
                     /inference="protein motif:HAMAP:MF_01147"
                     /codon_start=1
                     /transl_table=11
                     /product="Phosphatidylglycerol--prolipoprotein
                     diacylglyceryl transferase"
                     /protein_id="X:DFBJFCKD_00044"
                     /translation="MIDRIPVPFLKQFLNWDGPSTFSILMMLGFLAASYLLPKELKRR
                     NLEPEHSDWLLLLGILGTLVGAKIFFVFEIWDQIFVETPGFDGKYLYPLTHWYGFPGR
                     MALWDNLFSGSGLVFYGGFLFGILFVTLYMKYFKLDIPSYLDAAVPSMAIGYAIGRLG
                     CWVSGDGCYGFATEMRIPLLVFDYHGAHPSGVPVWNTPLIESIVSFVFFFYFQFWAKD
                     QNFKKFSIGAQYLILHGFARLMVEFLRVNKAVFPFIDPPAIVNIPNPEQNPTFLNQYY
                     WHGFSQSQWVSIAIILVGAFFLIKYKLWEKETTTT"
     gene            complement(4650..6023)
                     /gene="dsbD_1"
                     /locus_tag="DFBJFCKD_00045"
     CDS             complement(4650..6023)
                     /gene="dsbD_1"
                     /locus_tag="DFBJFCKD_00045"
                     /EC_number="1.8.1.8"
                     /inference="ab initio prediction:Prodigal:002006"
                     /inference="similar to AA sequence:UniProtKB:P58162"
                     /codon_start=1
                     /transl_table=11
                     /product="Thiol:disulfide interchange protein DsbD"
                     /protein_id="X:DFBJFCKD_00045"
                     /db_xref="COG:COG4232"
                     /translation="MLLKIHQYKNFLIRFAILSALFLGLPLSAETLSGSWFSGIRKSI
                     SEGISSGTFDWTSGFLLIAGGVLASLLPCVYPLYPITVGIVRARGEGSPRILHPAIYY
                     FGLITIYASFGLIAGLSGGAFNVILRYPIVNLALSVLIFLLALGSLDLIHLPFFQSKE
                     VKTVQGCGGTFFLGMGAGLLSSPCVGPVVVAILLRITVDSGAISVDSVLLAVFKMFLF
                     GVGLGFPFLMIGVFGLSLPKSGKWMRWIQWVLGIFVLYFSYAYFQKSLLGWEISDSLI
                     PLSAFGILFLLLCIYFFLPEEWDRYVRMKKTLFLGGVVLSAVGLVILFTQNLRGSNSV
                     SAMEIETRGNLSWFRSTSKAYEEAAITGKKMFVDFYADWCTNCNAFEELTQSDSALNE
                     ALQGVVLLKIKDQDPIFETYVKDSRFEELKIGLPFFVILDAEGNLLYKNTDYQDTETM
                     IQTLKQP"
     gene            6187..6423
                     /locus_tag="DFBJFCKD_00046"
     CDS             6187..6423
                     /locus_tag="DFBJFCKD_00046"
                     /inference="ab initio prediction:Prodigal:002006"
                     /codon_start=1
                     /transl_table=11
                     /product="hypothetical protein"
                     /protein_id="X:DFBJFCKD_00046"
                     /translation="MIHAIPINKTAFYSGYPKNTLSLFKTQIPIILRYPEITSNLYKS
                     STVNFITKPYFSAKYWYYTMEFLSKKKFSKTPVS"
     gene            6527..7252
                     /locus_tag="DFBJFCKD_00047"
     CDS             6527..7252
                     /locus_tag="DFBJFCKD_00047"
                     /inference="ab initio prediction:Prodigal:002006"
                     /codon_start=1
                     /transl_table=11
                     /product="hypothetical protein"
                     /protein_id="X:DFBJFCKD_00047"
                     /translation="MRVEIIRPLYCILLGIFFYVETTSISAEIDLDYNYEYEKNGPYT
                     KFSDWVPYKLHKWEPKFLEDYYQLYGLKLHYGENELRRNIYFLKIGLKKRFRHPKNAL
                     CPVKDEEEYYKYRNLLFMHINLQIMRSYMRIASQFDKRHLYFHNLDFAYDLNRSFEVA
                     DGFYKEAILYWKEAQRYADRSSEIDSDLDLGTMETERYEIITGKLDFGKIIEDHLFRL
                     EKKRNTVQEYLAKHPDANKPLLE"
     gene            7420..7668
                     /locus_tag="DFBJFCKD_00048"
     CDS             7420..7668
                     /locus_tag="DFBJFCKD_00048"
                     /inference="ab initio prediction:Prodigal:002006"
                     /codon_start=1
                     /transl_table=11
                     /product="hypothetical protein"
                     /protein_id="X:DFBJFCKD_00048"
                     /translation="MHRTLKAEAVYPIRSLMNQRQKPFGRFRTEYNFRTSSIYAFVQE
                     NSSRLAPSYMYLMSSPSAILSHKTIKFKLTKRRILAHS"
     gene            7746..8765
                     /gene="corA"
                     /locus_tag="DFBJFCKD_00049"
     CDS             7746..8765
                     /gene="corA"
                     /locus_tag="DFBJFCKD_00049"
                     /inference="ab initio prediction:Prodigal:002006"
                     /inference="similar to AA sequence:UniProtKB:Q9WZ31"
                     /codon_start=1
                     /transl_table=11
                     /product="Cobalt/magnesium transport protein CorA"
                     /protein_id="X:DFBJFCKD_00049"
                     /db_xref="COG:COG0598"
                     /translation="MKRILFTEFFPEENREKSVANPCQMLLETNDKPPELSELEWLCT
                     KGLVWIDLDSTEGEDMDFLARGCNFHPLAIEDCINKNQRPKLDEYESYLFIVLHRFQY
                     DTERRTLKNNEIHIFFNEKFVVTVHQKDEPSIEQLKERCMTQGNPLSRGTDQILYMLF
                     DQTVDSNFPILDKISEEIVRIESQILVNQDTQRTIAGILFLKRNLTRIRRILSPQREI
                     VNSLIRRDNRFLSPKIQIYFRDVYDHLSRIYETIDMDRDLLGNTMDAYFSVISQRTND
                     IVKRLTLINFIFMPLTFLTGFFGMNFTAIPYANAPLLYITIGLMSLIPISMIFWFRKK
                     HWFKD"
     gene            9229..9633
                     /locus_tag="DFBJFCKD_00050"
     CDS             9229..9633
                     /locus_tag="DFBJFCKD_00050"
                     /inference="ab initio prediction:Prodigal:002006"
                     /codon_start=1
                     /transl_table=11
                     /product="hypothetical protein"
                     /protein_id="X:DFBJFCKD_00050"
                     /translation="MIFLSKFWGRFKVRTFTHNTNFSANRGNSYEIPKNDLRRFAILK
                     YTINLKYTNSFMSQNMQTSLLRKYIAIKQNINIHYNCLKLRLTKLLQSTVKQMKNQLS
                     QNGIQTLKIHCKHLKNIPFSLEKSFNNVEIHF"
ORIGIN      
        1 aaaagaaatc aacacaatca ttttataagt tcgtaataga acgtggaaat tcccgcagat
       61 cggtgattta cggattttct aacgaattgt atcgttggaa cacttttgta ggagttccaa
      121 catccgaggt tttgaaacaa gttcttagca taaatccgcc ttttaggcaa ataatccctg
      181 acacccccgc gtagcttttc gtaaaaaacg cttcaagaac aaaatcaaga aaccgaagag
      241 caaacttcac attcaaaaaa tcaaatgttt ttcccagagc tttaaagctc gttttcaaaa
      301 aaccggaacg agtttttgat tcttaaaatt cgtttccccg attgggaaag ttctctccat
      361 caccttcatt ttgatttctc tgattttgac tttcggaaga attttgattt tcttcccttc
      421 tgttagggcg atctcgttga ccgccttctc ctcgattctt ctggaaattt ttgtttcgat
      481 ttttattaga acgagagccg ccgccattaa atcttttcac tggaatcggt ctttttctta
      541 cggaaatttc ccaaaagaat gcgctctgaa tcgctttttc atcgttttcc gcaatcgctc
      601 cgattttaaa aaccataaac gcgtcataaa aatagtcctt catacggaag aaattattct
      661 gagaggactt ctcgtcttcg gtgcttaaga acctttgctg acttgcgaaa attttgatca
      721 aacggtcctt atcttttttg ggagtttcga gccgattgaa aatcggttcc agactgtttc
      781 taatcgctgg aaccaaatgc atattctctt tttttaatgc ttccgaggca agatcggaaa
      841 aaatcaagga ataaaagata tgaggagtca tctcctccct ttcggtcaga agtttatcag
      901 cgatcgcgag acgtttgccg atgttggttt cgaggaattt atctccaaag gaagaattct
      961 tctttctttc cttgtcgaaa gcttccttaa aaagaacttc gagaagacca tgctccgcca
     1021 tcccttgaaa aatcagagaa gttttccaag tgcggaagat cttattgtat tcttccaaca
     1081 ttcttgaact ggaagccttt tccagttccg ctttatgttt gcgaatcgcc ttcgaggttg
     1141 ttttttctac gtccagccca agaatttccg caaacttcac tgcacgcaac atcctcaccg
     1201 gatcctcgcg aaaggaaata tccggatctc cgattacacg cagtatttta ttccgaatat
     1261 cctcaaaacc gccgacataa tcgatgatcg aatcgtttct tacatcataa tacaacgaat
     1321 tgattgtaaa gtctctgcga gcggcgtctt cctgaggtgt accgaacttg ttatctctct
     1381 tgatgaggta atcttgatct tccaccgctt ttccgagtct gtaatcaggc agggaacgaa
     1441 aggtgctgac ttcgatcact tttccgcgga aaagtatatg cacaattttg aatcttcttc
     1501 cgatgatccg acaattattg aagatttttt tgatctgatt cggagtcgcg ttagtgacta
     1561 cgtcgaagtc tttcggcttc ctcccgagaa gaaggtcgcg aacccctcct ccgacaatat
     1621 aagccttgaa gccgaattta ttcagtctgt ggatgatttt gaccgcgtcc tcatctatca
     1681 tatttttgcg aatcagatgg gcatcccggt agtaacgttt gccgtccggg tgagagagaa
     1741 tatcctcaac tgatcctatt tttttcttga acagattgga caggaatttc atatcaagaa
     1801 tgagtctata atcccgtcga tccccttacc tgcaagtaaa aatctatgac aagtccggca
     1861 aagtacaatc tcaaactaac ccatttcgaa cgtttgcagg tcaaaattct caaattcaaa
     1921 aatcttcttc ggaaattcaa aaaatccggt tcgaaaaaga tctccttttt actggttccg
     1981 cacagtcacg aaaacgtaat tcgaatcgaa ctcaacgtat tcacggtttg gtttcttgga
     2041 attctttcgg gacttatttt agtcctagca ttcgtttttc ttacttacct aaactttttc
     2101 taccgtcccg accacgacct gttccaaaaa agcgacgaaa acgtaagcca atatttatac
     2161 tacgatatgc ttcttcagga tgcaaaaaag gaaatccatg gtttagaaag aaaaaccgaa
     2221 caacttaacc tggtggcttg ggacgaagtt ccttggaaac gaattctgac ttatgaaacg
     2281 attccggaat ttcatctcaa aaaggaaatc cccgattccg agacaaactt ggaactttac
     2341 aaaaatacgg tcgagggttt tgcgattcaa aatatcgagc tttttcgaat tcgccaagcc
     2401 tttgaaaatg cgttcgatta cttagaagaa agggaatcga ttctttacgc acttccgagg
     2461 ggacgtcctc ttaagccggg tgtcggcttc gtttcttcca cgttcggagg tagggtcgat
     2521 cccttcggtc tcgtagtact aggagagcat cattcgggtg tggacttcgc ttccgcagaa
     2581 ggtactccga tttatgcaac tgctcccgga atcgtggtcg aatccggtca atcttcgggc
     2641 ggtttgggaa agaatatccg aatcaatcat ttaaacggaa tctttaccgt ctacggtcat
     2701 tgttctcaga ttctcgtaga aaaaaaccag atcgtcaaac gaggaaatct gatcggtctc
     2761 gtcggttcca ccggtaaggc cacaggacct cacgttcatt acgaagtgca tataggacaa
     2821 gatcctcctc tggatcccgc cgagttcatc aatatcgagt aaactgcaac cctgaactct
     2881 aaaaccgacc gtagattatc ataaccccac aagcgcttgg agccgaagat aaatctgtcg
     2941 gaattccgac aaatcctctg tgaaactaca cctgcaagtg atttatagag agcgttgcat
     3001 gagttttccc taattttggg aggaggaaag gcttggagga tttccactat cggaaaatca
     3061 tactttttgc aagtaaaagg ccccattctt gtcggaacac ttcaaaaatg tgcgtttgga
     3121 tccttctgat tctaaagtcc tcttcaactt gtgggtaagg ttatgctgat ttttgggtgg
     3181 agggggaaac tcagccgcat tctccctaag ggtccgcaaa gcgaggaggt tgggagggac
     3241 tcggaagatt tttctctatc agaaaatcat acttcttgca agtaaaaagc cccattcttg
     3301 tcggaacact tcaaaaatat cagtttttga tccttattat ccccaaaaac cttcttaatt
     3361 tctggggttg attctgctag attatgggtt gatccactgc cgcaatcgag agtattggtt
     3421 acattatgat cgatagaatt ccagtgccat ttctcaaaca atttctcaat tgggacggtc
     3481 cttccacatt cagtattttg atgatgctcg gttttttagc cgcatcgtat cttcttccga
     3541 aagaattaaa acgcagaaat cttgaaccgg aacattccga ttggctgctc cttttgggaa
     3601 tcttagggac cttggtaggg gccaagattt ttttcgtctt tgaaatatgg gatcagattt
     3661 tcgtggaaac tcccggcttt gacggaaaat atctttatcc tctcacacac tggtacggtt
     3721 ttccaggcag aatggccctc tgggacaacc tgttttccgg aagcggactt gtgttttatg
     3781 ggggattttt atttggaatt cttttcgtta cactttatat gaaatacttc aaactcgata
     3841 ttccttccta tctagacgct gcggttccga gtatggcaat cggttatgcg atcggaagat
     3901 tgggctgttg ggtttccggt gacgggtgtt acggatttgc aaccgaaatg agaattcctc
     3961 ttttagtttt cgattatcac ggtgcgcatc cttccggtgt tcccgtctgg aatactcctc
     4021 ttatcgaatc gatcgtttcc ttcgtattct ttttttactt tcaattttgg gcaaaagatc
     4081 agaacttcaa aaaattctcg attggagctc agtatttgat actgcatggt tttgccagat
     4141 tgatggtgga atttttaaga gtcaacaaag cggtatttcc gttcatcgat cctccagcaa
     4201 tagtcaatat tccaaacccg gaacaaaatc ccactttctt gaatcagtac tactggcacg
     4261 gcttttctca atcccagtgg gtttccattg caatcatctt agttggggca ttttttctga
     4321 ttaagtataa actttgggaa aaagaaacaa caacgacata atccataata taattataag
     4381 tcttgaatat cacgctactt atcgaagttt ttacaggtgg cttttggaat taccgttgcc
     4441 cggtgtctct ttatttgaat cctcaagaac gatttttcaa taggaactta aagccggttt
     4501 caaaactatt ttctgtaggc ggatccgcgt cgcactgtca tcagtcctct gaatgtggga
     4561 gtttcttaca tttgagacag actccgactt tcttacgccg aactcatatt gttttatcaa
     4621 gccgttctgt agcccaacga gcgaattttt cagggttgtt tgagcgtttg gatcatagtc
     4681 tccgtatctt gataatccgt attcttatac aaaagattcc cttctgcatc taaaattaca
     4741 aaaaacggaa gcccaatctt caattcctcg aaacgagaat cttttacata ggtttcaaaa
     4801 ataggatcct gatccttaat cttcaaaaga acaacacctt gtaaagcctc attcaaagca
     4861 gaatcacttt gtgtaagttc ttcgaacgcg ttgcaattcg tgcaccaatc cgcataaaaa
     4921 tcgacaaaca tttttttccc cgtgattgcg gcctcttcat aagccttaga agtagatcga
     4981 aaccaggaaa gatttcccct tgtttctatt tccatcgcag aaaccgaatt gcttcctctt
     5041 aagttctgtg taaaaagaat caccagtcca accgcagaca aaaccactcc tccgagaaag
     5101 agggtctttt tcattctcac gtaacggtcc cattcttccg gtagaaaaaa gtaaatgcaa
     5161 agaagcagga ataaaattcc aaacgcggac aaagggatca aagaatcgga gatttcccaa
     5221 cccaaaaggg atttctgaaa atacgcataa gaaaaatata atacaaaaat tcctaaaacc
     5281 cactggatcc aacgcatcca ttttccagac ttaggaagac tcaaaccgaa gaccccgatc
     5341 attagaaatg gaaatcccaa accaactccg aataaaaaca tcttaaacac ggcgagaagc
     5401 acggaatcaa ccgagatcgc accggaatca accgtgatcc gtaaaagaat cgcgaccacg
     5461 accggaccga cacagggaga agaaagaagt ccagcgccca ttcccaggaa aaaagttccg
     5521 ccacatcctt gtacggtttt tacttccttg gattgaaaaa aaggaagatg aatcaaatcc
     5581 aaggatccca aagccaatag aaaaataaga acggaaagcg caagattaac gatcgggtaa
     5641 cgtaagatta cgttaaacgc ccctcccgaa agtccagcga ttagcccgaa agaagcatag
     5701 attgtgatca aaccgaaata ataaatcgca ggatgtaaaa ttctaggaga accttccccc
     5761 ctagccctta cgattccgac cgtaatcgga tacaatggat atacgcaggg taaaagactt
     5821 gcaaggaccc cacctgcgat cagaagaaat ccggaagtcc agtcaaaagt tccactggaa
     5881 attccttccg aaatggactt tcgaatcccg gaaaaccaag agccggaaag agtttccgcg
     5941 gaaagaggta atcccaaaaa aagggcgctc aaaatcgcaa aacgaattag aaaattctta
     6001 tattgatgga ttttcagtag cacaaattaa aagaccaaaa aatgaaactt cgtcgcgaga
     6061 actatgcttc ttctaaaaaa tcaggagtca acccgtttcc aaatgaaata gcccctaaac
     6121 ttgtagttta gactcgatgc cgatttaaaa aattattttt tgtcgagaag aaacggcttt
     6181 ttaacgatga ttcacgcaat tccaatcaac aagacggcct tttactcagg ctatcccaaa
     6241 aatactttat ctttatttaa aacgcagatt ccgatcattc tcagatatcc tgagataact
     6301 tctaatcttt ataaatcgag taccgtaaat ttcattacaa aaccctactt cagcgcaaaa
     6361 tattggtact atactatgga gttcttgagt aaaaaaaaat tctccaaaac gccggtttct
     6421 taaacctgaa aaaaatatcc gattcgaaat ttcgaagaaa gcgccgcatt tttccggacg
     6481 ttttcgctct cacctaaata ttagaatctg ccgaaaatca ctttgaatgc gcgtggaaat
     6541 catcagaccg ctctactgta ttcttttagg gatctttttt tacgtggaga caacctcgat
     6601 ctccgcggaa atcgacctag attataacta cgaatatgaa aagaacggtc cttatacgaa
     6661 gttttccgat tgggtgccct acaaacttca caaatgggaa cctaaatttt tagaagatta
     6721 ttaccagctc tacggcctca aacttcacta cggagaaaac gaactcagaa ggaacattta
     6781 tttcctaaag atcggactaa agaaacgatt cagacatcca aaaaacgctc tttgtcccgt
     6841 aaaagacgag gaagaatatt ataaatatcg caatcttctt tttatgcaca tcaatcttca
     6901 aataatgcgc tcctatatga gaatcgcgtc ccaatttgat aaacgacatc tttatttcca
     6961 caacctggat ttcgcgtatg atctgaatcg ttccttcgaa gtcgcagacg gattttataa
     7021 ggaagcgatt ctctactgga aagaagccca aagatatgcg gatcgttctt ccgaaatcga
     7081 ttctgatctg gatttaggaa cgatggaaac cgaaagatac gaaatcatta cgggtaagtt
     7141 ggatttcggt aaaatcatcg aagatcatct ctttcgttta gaaaaaaaaa gaaacacggt
     7201 ccaagaatac ttggcaaaac atccggatgc aaacaaaccg cttctggaat aatagacggt
     7261 cgtcttttaa ccgcttttct aagattgtcg taattccgac aatcctacgt tgaaacttac
     7321 gacccctccc gaatcgggta agagtgatct gtagattcat atgatattct tgaatcgatg
     7381 gaattaagaa taccggtggt agtgcgaggc attcaaaaaa tgcaccgaac tttaaaagcg
     7441 gaagcggtgt atccgattcg ttccttgatg aatcaacggc agaaaccctt cggtcgtttc
     7501 cgaactgaat acaactttcg aacgtcctct atatacgcgt ttgtgcagga aaactcaagc
     7561 cgccttgctc cctcctatat gtaccttatg tcaagccctt ccgcaatttt atcacataag
     7621 acgataaagt ttaagcttac gaaacgaaga atcttggctc attcataaaa tagaatctac
     7681 agattggata attttcttgc cagacattct ttttgaaata gcttcaaccg ttggagactc
     7741 tttcattgaa acgaatctta ttcactgaat tttttccgga agaaaatcga gagaaatcgg
     7801 tagctaatcc atgtcaaatg cttttagaaa cgaacgataa acctccggaa ctctccgaac
     7861 tggaatggct ttgtaccaag ggtttagtct ggatcgatct ggattcaact gaaggagaag
     7921 atatggattt tctggcaagg ggatgtaatt tccatccgct tgcgatagag gattgtatca
     7981 ataaaaatca aagaccgaaa ttggatgaat acgaatcgta tctatttatt gttctccata
     8041 gattccaata cgatacggaa agaagaacct taaaaaataa tgagatccat atttttttta
     8101 acgaaaaatt cgtagtcacc gtccatcaaa aggacgaacc gtcaatagaa caactcaaag
     8161 aacgttgtat gacacaggga aatccgcttt ccagaggtac ggatcagatt ctttacatgc
     8221 ttttcgatca gacggtagat tccaatttcc cgatcttgga taagattagc gaagagatcg
     8281 ttcggatcga atcacagatc ctcgtaaatc aagacactca gcggaccatt gccggcattc
     8341 tctttctcaa acgaaatcta actcggattc gaagaattct ttctcctcaa agagaaatcg
     8401 taaacagcct gatccgaaga gataaccgtt tcttaagtcc aaaaattcag atttattttc
     8461 gagacgttta tgatcatttg agtcggatct atgaaacgat cgacatggat cgggatcttc
     8521 ttgggaacac catggatgcg tatttctcag taatttcaca aagaactaac gatattgtta
     8581 agcgacttac tctgattaac tttatcttta tgccgctcac tttcctaacc ggttttttcg
     8641 gaatgaactt taccgcaatt ccctacgcaa acgctccatt attgtatatt acgatcggac
     8701 taatgtctct catccctatc agtatgatct tttggtttcg aaaaaagcac tggttcaaag
     8761 attaaaaccc atctcaaaaa tactttacct ttacttacta ttcgaacgca tgaaaatggt
     8821 atcaaaattg acaagcgatt ttgcaaagat atagaagtcc tcataaaatt ccaccgaatc
     8881 cagaattacc ggttttttga agaagaattt caatttttga aacaaactca ttacggaatt
     8941 cttttcatat gtccaatagt aaaattccga ttccgatcat tctaagatat ttttgagata
     9001 gcttcttttc atcttcgaaa gttccatgtg caggaatgaa gtccgtaaaa atcaaggaac
     9061 atccaaaaaa tttgtttttt attcgtaaat ttatcctttt cgacaaagga tttgtcccaa
     9121 aatctcagag tgtaggaact ccaaccggag tttaacaaca atgaaaccta ttccaaagtt
     9181 aataaatgcc aatctgtaag aacctcctcg tttcgcgaaa aatttgggat gatatttcta
     9241 tctaagtttt ggggtaggtt taaagtacgg acgttcacac acaatacaaa tttttccgca
     9301 aaccgtggga attcatacga aatcccaaaa aatgacctgc gaagatttgc aattctgaaa
     9361 tatacaataa atttaaaata tactaattca tttatgagtc aaaatatgca aacatctctc
     9421 ctacgaaaat atatcgccat aaagcaaaac atcaatattc attataattg tttaaaatta
     9481 agattaacaa aattgcttca atcaactgtg aaacagatga agaatcaatt gtcacagaac
     9541 ggaattcaaa ccctcaagat ccattgcaag catctcaaaa acattccatt ctctttggaa
     9601 aaatcgttca ataacgttga aatccatttt tgatataaga gcgcctctat aaaatagatt
     9661 ttacgattat cgaatatttt aaagaagtgg tctctcataa taactcttta cagcgcgccc
     9721 caaaaaccgt cgagcgccat agaagcgaga cggcttgagt cccttagatt agcatgattc
     9781 ttggacataa gacagtcccg aatgtaatat tcttgattcc acggagtcaa gaaagccggt
     9841 gaaggaaacg aaagcatctt cgctcccggc ggaggcgctc taaacttgag gtataatgct
     9901 ctctatcccc acaattactt agatctcttc cgacaatcct ccgtgaaaca ggctcgaccc
     9961 tgcagagcga cccataggaa agctccgcgc tg
//
LOCUS       DFBJFCKD_6             34564 bp    DNA     linear       08-DEC-2021
DEFINITION  Genus species strain strain.
ACCESSION   
VERSION
KEYWORDS    .
SOURCE      Genus species
  ORGANISM  Genus species
            Unclassified.
COMMENT     Annotated using prokka 1.14.6 from
            https://github.com/tseemann/prokka.
FEATURES             Location/Qualifiers
     source          1..34564
                     /organism="Genus species"
                     /mol_type="genomic DNA"
                     /strain="strain"
     gene            365..697
                     /locus_tag="DFBJFCKD_00051"
     CDS             365..697
                     /locus_tag="DFBJFCKD_00051"
                     /inference="ab initio prediction:Prodigal:002006"
                     /codon_start=1
                     /transl_table=11
                     /product="hypothetical protein"
                     /protein_id="X:DFBJFCKD_00051"
                     /translation="MTAQNSLYILPRKRTRFRGMVGSILHHKNPEQSRILLQDIRLLI
                     SGKLVIQSQLFYLSRKFQTMDLQLGDQVEFDARIKPDRKGISSNSIRLNYPTKIFRYN
                     SETERLLF"
     gene            791..1435
                     /gene="dedA"
                     /locus_tag="DFBJFCKD_00052"
     CDS             791..1435
                     /gene="dedA"
                     /locus_tag="DFBJFCKD_00052"
                     /inference="ab initio prediction:Prodigal:002006"
                     /inference="similar to AA sequence:UniProtKB:P0ABP6"
                     /codon_start=1
                     /transl_table=11
                     /product="Protein DedA"
                     /protein_id="X:DFBJFCKD_00052"
                     /db_xref="COG:COG0586"
                     /translation="METLQFFLDLFLNLETHLDTIIQTYQNGTYVILFLIIFAETGLV
                     VTPFLPGDSLLFAVGAFIARGSLGLESTLILLIIAAILGDTVNYSVGNFIGEKILEKE
                     KIPMIKKEHLEKAHRFYETYGGKTIIIARFIPIIRTFAPFVAGIGTMTYVKFIAYNVI
                     GGILWILIFILGGYYFGNLEFVKRNFKIVIFAIIIISVMPAVIEYLKERKKSRV"
     gene            1478..2485
                     /locus_tag="DFBJFCKD_00053"
     CDS             1478..2485
                     /locus_tag="DFBJFCKD_00053"
                     /inference="ab initio prediction:Prodigal:002006"
                     /codon_start=1
                     /transl_table=11
                     /product="hypothetical protein"
                     /protein_id="X:DFBJFCKD_00053"
                     /translation="MNLRESFISKFAASFVKPRFEIWFAAVLIPENDQAFWVRYSTLN
                     PRNNRDLFPMGTLWVSLFDRKNPKNHRTTTQSFPYEEVLIKEHAIEFPEASVGPDHMS
                     GKIQTSMSEDLAWDLEFRHKLEPTGHLPRWLEKTPIPKTRSIVSSPFTEVAGWIRLGN
                     RKFTFQNANGHFNHIWGTNRVSELFWTFVPKFDDDPDDWSMEIVTVRPQPFTPTLTFV
                     TLLKRGIPIHQHSIFRSLRSSTKVEYPKLRFKTRLDDYEISVESEMDKDQIAGYIYRD
                     PDGSPRYIEQSDIGNVKCVIRHRRKETVLNAKQAAGVEFHGLRPWRKDHEYLDPYQTQ
                     F"
     gene            complement(2505..3644)
                     /locus_tag="DFBJFCKD_00054"
     CDS             complement(2505..3644)
                     /locus_tag="DFBJFCKD_00054"
                     /inference="ab initio prediction:Prodigal:002006"
                     /codon_start=1
                     /transl_table=11
                     /product="hypothetical protein"
                     /protein_id="X:DFBJFCKD_00054"
                     /translation="MEYLQKTEREMDIITSVEQKHHVIAKYLLEQELTFKIYPFDRKA
                     VIKKILEKGEKILIQFLNVENFQEGSSFTLYMILAKYIELECVFLQKLENSLFIVKVT
                     KLAIARKDRDNQRFAVKPEAMYVTNVVSSKTIIEANMFSIPTLVKVNFEDYKSRLNQK
                     TENIVDIDIFKPDLDRKFQIVKKTLKYLLIENTQDENSYKNGSPKRIDYEKEVDDDLS
                     SCIKKYKDQQIVSELIVPIIYLNLEQEQIPIGYFLIQSKEQEFTEKYVLEIQTLANEM
                     VDRIKESNTMKTAEHFPILNASKTGICVKIEHPHLIETLPKQDDFVFDIFFKMQAPFT
                     VHGLIRWLAKDENNRLILGIELAGKSDLPGERARYESNIESLSKE"
     gene            4301..4627
                     /locus_tag="DFBJFCKD_00055"
     CDS             4301..4627
                     /locus_tag="DFBJFCKD_00055"
                     /inference="ab initio prediction:Prodigal:002006"
                     /codon_start=1
                     /transl_table=11
                     /product="hypothetical protein"
                     /protein_id="X:DFBJFCKD_00055"
                     /translation="MKFLSCLDHKLFVFLHIALIFYCTTVWTKSSVFGKNVPPSTTVN
                     ESTPEEEKEETTELKLEDLVSQEDKFTFDYDLEMVHYGKPVQQILIQYFSEIENPPPE
                     NLYLSI"
     gene            4670..6895
                     /locus_tag="DFBJFCKD_00056"
     CDS             4670..6895
                     /locus_tag="DFBJFCKD_00056"
                     /inference="ab initio prediction:Prodigal:002006"
                     /codon_start=1
                     /transl_table=11
                     /product="hypothetical protein"
                     /protein_id="X:DFBJFCKD_00056"
                     /translation="MNILYFFPNVSWNDLRHDLSSSIVVFLVALPLCIGVAFASGTPI
                     VSGLISGIVGGIVISLISKSPLSVSGPAMGLTVIVFDSIQTLGSFNDFLFAFCLAGVL
                     QITLGFLKAGILSNFFPSSVIKGMLAAIGAVLILKQIPHAIGYDMDYEGDMVFFQQDQ
                     ENTFSEILTAFHRFTPGAIILSSVSLALILIWEKLKLHKKLIIHGSLVAILVSVLLNE
                     VFKTFELGIAVGSEHMIQPIQLNGITDFFRGNYFPSFSQWKNQAIYLTAIKICLVMSL
                     ETLLNLDAIEKLDPQRRIVSKNRELIAQGTGNLFSAIFGGLPITSVIIRSSTNLQAGA
                     KTRFSAFLHGLLILLSLILIPTWISKIPLASLAAVLLVVGYKLTDYKILQTQYRKGMD
                     QFIPFISTLIGIVFSDVLIGIGIGCLFSVFFIVRRNILNPYEFNKKEMTYGVEVRIDL
                     SEDVSFLNKSSMLYKLDKVPDNAHLIIDGSKSKYIDPDVLEIIEDFKIVAEFRNIKVE
                     IIDVTSTYQKVKNKPLDPIIQQDYQKLFENNRIWVEEKLLKDPNYFKNLALGQTPKYL
                     LISCSDSRISVNEMTGTNAGELFVHRNIANLVIDTDMNLMSVLQYSVEVLKVKHIVVC
                     GHYGCGGVKAAIDGKYHGLIDAWLRHIKQVYRMNRKELSGILDEDEKHKKLVELNVRE
                     QVYNLCMTTIVQNAWSQGNNLQLHGWVYNLKEGILLDLNIDINKDFRDYDIFRYKFET
                     N"
     gene            7683..9044
                     /locus_tag="DFBJFCKD_00057"
     CDS             7683..9044
                     /locus_tag="DFBJFCKD_00057"
                     /inference="ab initio prediction:Prodigal:002006"
                     /codon_start=1
                     /transl_table=11
                     /product="hypothetical protein"
                     /protein_id="X:DFBJFCKD_00057"
                     /translation="MQMQRSRTSENIFRFFKLVSDSIKNIFWVRCVLKRFIFLSVLFF
                     FPIRSEVRSELDIQTILDLAEKNSPLLLSLNADLESLFYQRKQQGKTQNPFLTLDYGR
                     RSAANESGAEYAFQFEQPVYFPGRKELRQLLVDNDSKIKEIQLAEANNSIRFNALRFA
                     YRYLVSMGKKNHVKERLKRLSILESYIRARPFVTPQAKTDLFIIQRKILALRKHFNDL
                     ELDSHKQYEAMNLYLMLESIPSFQIPFFSEGVKFNFNELQIKALSQNLILMAAKEEIE
                     KAKTELNLANLEKYPDYSIISQVGEDRSGVSNRFYDFGLKFRIPVWDQFQNKISAAEV
                     NVKSKQGIFHHQENLVKTAFKQAFLDYEQSKTNLKLFNLSKLDEIEKDLIYADVEFKK
                     GRILMLSYLELENQLHETHHAILDAQIAHLEALLNLLHITNEKEIIGTFQHAVQTFEY
                     QLK"
     gene            9010..12126
                     /gene="czcA_1"
                     /locus_tag="DFBJFCKD_00058"
     CDS             9010..12126
                     /gene="czcA_1"
                     /locus_tag="DFBJFCKD_00058"
                     /inference="ab initio prediction:Prodigal:002006"
                     /inference="similar to AA sequence:UniProtKB:P13511"
                     /codon_start=1
                     /transl_table=11
                     /product="Cobalt-zinc-cadmium resistance protein CzcA"
                     /protein_id="X:DFBJFCKD_00058"
                     /translation="MLSKLLNISLNNPILSVGTALFLFIYSFFTLNEVPIDAVPDITN
                     TQVIVTVKTGSLDPEQIEKVITFPLETELMGIPNLIDVRSISKFGLSNISLIFKEGTD
                     IYQARSTVLERITSAKEKLPKGIVPTIVPNTTGLGEILFYTVEAKPGSRLMSLPEKDR
                     LLYLRTVQDYTVRPQLKSLVPGIVEVDSNGGYEKEIHIDLNPSKMRTLGITIDQLIGE
                     LSTIGESFGGGFIEDEGKLSIVRAYGIKKNLNSLSEVTVRRTFTGSPIRVSDIAQVKE
                     HGKQRLGGASSEGKEIVLGTAMMLRGENSYQVNADLNRAALRLDLPEDVQVRILLERS
                     FLIHSTIRTVTKNLSEGAILVILTLCFILFNIKASLIVATIIPGSMLLTAIFMRVFGI
                     SANLMSLGAIDFGLLVDASIVITENVLIRFERNSIVNREEKIKTILNASLEVLKPVSF
                     GIVVIMLVYVPIITLYGISGKMFRPMAQTVLLALGFSLILAVFFLPPLLFFFITPTKN
                     ISNREVKKNKIVALYETLLSILLNKPKPIVIGSISFFLLTLFIYFRMGTVFLPKLMEG
                     DLMLVIVREGNISIEESLKEQKEVEKILMQMPEIQSVFSRIGTSSVANDPMGTFNADT
                     FIILKKESLEDLLKEKNWENFLNRIHKKVQENYPKSELTLSQPLEARFNELLEGSRAD
                     ISVRILGKDLNTLLDLQNSLKENLHKIPGAMEVELDPIMALRKSTVIDIVPDPSKLKY
                     YNVSLPLFNNVVEASMSGFELGGYYEEEVRFPIKIRLSEEFRNRESEISNIGVGTQDG
                     GMIPIKLLASIEKKEKIMTISRNKSRRFVAVSVNLRGRDLEGFYSEAKDKISNINIPQ
                     GYSVYWGGQIENLSKAKEKLSVILPTTFLMIFVVLYLGLKSVRQALLVFFCVPFALTG
                     GIWFLFLRGMDLSVSAFVGCIALCGISVLNGLVKLDTIHRIREEKNIPLKEAVLKGAT
                     SRIRPVIMTALVASFGFLPMAFGSGLGSEVQKPLATVVIGGIVSSTLLTLVILPVFYY
                     WLEKTSEN"
     gene            12492..12779
                     /gene="csoR"
                     /locus_tag="DFBJFCKD_00059"
     CDS             12492..12779
                     /gene="csoR"
                     /locus_tag="DFBJFCKD_00059"
                     /inference="ab initio prediction:Prodigal:002006"
                     /inference="similar to AA sequence:UniProtKB:O32222"
                     /codon_start=1
                     /transl_table=11
                     /product="Copper-sensing transcriptional repressor CsoR"
                     /protein_id="X:DFBJFCKD_00059"
                     /db_xref="COG:COG1937"
                     /translation="MKPKHKLSSDPKITNNLILRLRIIEGQIRGIQGMIEREEYCDDV
                     LNQLSPIKSAGDGMSKILIRNHIQTGVIKRFKENDSKILEEFMTTINHILK"
     gene            12798..13007
                     /locus_tag="DFBJFCKD_00060"
     CDS             12798..13007
                     /locus_tag="DFBJFCKD_00060"
                     /inference="ab initio prediction:Prodigal:002006"
                     /codon_start=1
                     /transl_table=11
                     /product="hypothetical protein"
                     /protein_id="X:DFBJFCKD_00060"
                     /translation="MKEIKLTLEGMTCTHCLKTVESALKRIGLTGKANLEKKEVVYQG
                     EGTPEELSKIKSILLEEGYIPGEIK"
     gene            13004..15232
                     /gene="copA_1"
                     /locus_tag="DFBJFCKD_00061"
     CDS             13004..15232
                     /gene="copA_1"
                     /locus_tag="DFBJFCKD_00061"
                     /EC_number="7.2.2.8"
                     /inference="ab initio prediction:Prodigal:002006"
                     /inference="similar to AA sequence:UniProtKB:O32220"
                     /codon_start=1
                     /transl_table=11
                     /product="Copper-exporting P-type ATPase"
                     /protein_id="X:DFBJFCKD_00061"
                     /db_xref="COG:COG2217"
                     /translation="MNVKNEIFPDEITLDVIGMTCSNCALRIEKGLKKVPGVKDARVN
                     FAMETATVEFESSVKKELLLDKIDSLGYRAFVQEDFEIHGEAEKAHAKEFKDLKVRVF
                     ISALLSFPMVSGMIGHIGNNQIFEYFSFIMNPWLQFALATPVQFWIGASFYKGDFRAI
                     RNKGANMDVLVVLGTSAAYFYSVYWTFLEFGTYAHGEIPLYYETSSILITLILFGKFL
                     EHIAKGKSSKAIQSLVGLQPKSARIIRNGEIQEIPLFAVRPGDLLLIKAGETIPVDGT
                     VEEGSSSVDESMLTGESIPVEKTISSPLYGGSLNQNGILKLRASKVGKDTLLSEIIRV
                     VREAQGSQAPIQRIADQISGIFVPVVVLISILTLFLWYFWIEPSHFSGALEKAIAVLV
                     IACPCALGLATPISILTGSGKAATLGILFRTAEALEIAHKVDTIVFDKTGTLTLGKHI
                     LKDLESLNSQEENFLLTLAASAEQGSEHPLSKAIVESAQKKGLLLSMPEDFETIPGGG
                     ISASVQGEKIVIGTDRLFCERGIELNPKLLDLKRIREKEGNTVVHLSLNGTHSAILSL
                     ADRIKESTPTAVEKLKSLGMKIYIITGDNERTARAIANVCGIKQVLAEIPPQEKAKEI
                     KKLMDAGKVVAMVGDGINDAPALVIADLGISMGTGTDVAMESSDVVIVNGDLVSIVNA
                     FSISKKTVYNIRQNLFWALFYNTLGIPIAAAGLLTPWIAGGAMALSSVSVVLNALRLQ
                     RK"
     gene            15306..15431
                     /locus_tag="DFBJFCKD_00062"
     CDS             15306..15431
                     /locus_tag="DFBJFCKD_00062"
                     /inference="ab initio prediction:Prodigal:002006"
                     /codon_start=1
                     /transl_table=11
                     /product="hypothetical protein"
                     /protein_id="X:DFBJFCKD_00062"
                     /translation="MFELTILQKIRLKNRDVNYLIMIKTYLKNTLSLFKLELLKN"
     gene            complement(15811..16437)
                     /locus_tag="DFBJFCKD_00063"
     CDS             complement(15811..16437)
                     /locus_tag="DFBJFCKD_00063"
                     /inference="ab initio prediction:Prodigal:002006"
                     /codon_start=1
                     /transl_table=11
                     /product="hypothetical protein"
                     /protein_id="X:DFBJFCKD_00063"
                     /translation="MIDLQLVIGDKKFSSWSMRPWILLKENNIPFTEISLTLNTPEFH
                     EKIGFYSDAGKVPVLVVGDVKIWDTYSIVEYLAETFPEKNLWPKNKVLRAVARSIVAE
                     MHSGFTDLRRNLSMNLVEKLHGKTFSEEVWKDIRRIESIWKKCLSSYQGPFLFGKEFT
                     IADAFYAPVVGRFITYGIKTGPETSEYISKISDLSSYKEWVNEALRES"
     gene            complement(16530..16985)
                     /locus_tag="DFBJFCKD_00064"
     CDS             complement(16530..16985)
                     /locus_tag="DFBJFCKD_00064"
                     /inference="ab initio prediction:Prodigal:002006"
                     /codon_start=1
                     /transl_table=11
                     /product="hypothetical protein"
                     /protein_id="X:DFBJFCKD_00064"
                     /translation="MKQSLMPRKNLIGIGTRTKNADEMDENGKIPALWGKFFSEVLPK
                     LKRTEDFIYAVYKDYESDENGEYFYFIGIPSDEKGFFETVQLPEGRYLELSSFKGKIP
                     EVVVELWQNVWSNLELKNRRAFKVDYEIYPMDFSTNPETQVLLFLSDKF"
     gene            17289..17960
                     /locus_tag="DFBJFCKD_00065"
     CDS             17289..17960
                     /locus_tag="DFBJFCKD_00065"
                     /inference="ab initio prediction:Prodigal:002006"
                     /codon_start=1
                     /transl_table=11
                     /product="hypothetical protein"
                     /protein_id="X:DFBJFCKD_00065"
                     /translation="MNLSSILISYFYQYPHAMFITNRCGMIEYINPVFETISGYNRNE
                     LIGKNPRLFQAGVHDPNFYEELWKTILSGKEYEGNFLNRNGSGETISWKERITPLRDE
                     MGNISNFLCKVDIPSKDEKVTNTSEENSISANGGLSEKARELLFSQLQKDYGLTCQEA
                     KICERLVAGQTRASLIQQLGVHSGTLKNHLKAIYRKTIEKDLAQPGQGRDKLQRLTMF
                     LIRLC"
     gene            18609..19865
                     /locus_tag="DFBJFCKD_00066"
     CDS             18609..19865
                     /locus_tag="DFBJFCKD_00066"
                     /inference="ab initio prediction:Prodigal:002006"
                     /codon_start=1
                     /transl_table=11
                     /product="hypothetical protein"
                     /protein_id="X:DFBJFCKD_00066"
                     /translation="MKIAILGTGIAGLSACWYLSKEHDVVLIERHSLPGMDAHGTDVE
                     LKDGTFRFDVPFRAFKQNYYPCLIEMYNEAGIAFRPVDYSFSLSERDGSTYFQFSTFG
                     FGGNFYPFISPVCFKNAESRKIFSDTIRFYGESANQWELLKGEQLTISGFLQRFGYSK
                     EFEDKYLIPMFATINTCTLKSAKNYPAEAVIRYHSNGLKFLRFLTASRGTRDITEKLS
                     IGAKELRLKSNPKRIEQNGKKVFVSFDDGKEEFDRIVVATPANQAIPLLPNEMTQEKK
                     LLSSFRYEESEILMHTDSSFMPNKKRHWAPLCFTLSPETDKPSATIRLNKVLPEIGKI
                     EIFQTWNPLEEPQQGTLISRSRFERPIIDLKNRNTIEELKALQEQPGRKIWFCGSYAR
                     YGIPLLEAGVSTSLDVRRWVENSIRS"
     gene            complement(19862..20695)
                     /gene="eryG"
                     /locus_tag="DFBJFCKD_00067"
     CDS             complement(19862..20695)
                     /gene="eryG"
                     /locus_tag="DFBJFCKD_00067"
                     /EC_number="2.1.1.254"
                     /inference="ab initio prediction:Prodigal:002006"
                     /inference="similar to AA sequence:UniProtKB:A4F7P5"
                     /codon_start=1
                     /transl_table=11
                     /product="Erythromycin 3''-O-methyltransferase"
                     /protein_id="X:DFBJFCKD_00067"
                     /translation="MRLFRKIKSEEAPDTLAHLYLNPENSSWGNFGYWKNTADYPTAC
                     KTLARLLGERADLKRGLKVLDLGFGCGDQFFVWREEFSVNFTDLIGVNGSSVQVRFAK
                     NLLESRSDTSPELICSPVETAIVSFPYQSFDRILCLDSASFFSDRKEFCRQVFRVLKP
                     GGRFVSAELVLKNSRLGILDSWLRDLVCTLSSIPKNNRVTPDSLSRLLRSSGFISDGF
                     DFLEADVFGGFSSFLKKKTKEPYIPQRIARKYSRFAEFLGGERMKRYFQFVLYAAVKP
                     G"
     gene            21620..22150
                     /locus_tag="DFBJFCKD_00068"
     CDS             21620..22150
                     /locus_tag="DFBJFCKD_00068"
                     /inference="ab initio prediction:Prodigal:002006"
                     /codon_start=1
                     /transl_table=11
                     /product="hypothetical protein"
                     /protein_id="X:DFBJFCKD_00068"
                     /translation="MIEKRINKFGENGTFATKTIPKGTLLFSYSEWIEDEEFGWKVLT
                     VDEAESLPEAEKDIFMKYGYDVDFGLVTGPTNDQYVINHSNFMNHSCDPNMWYDQDDN
                     IVAKREIQAGEELTIDYANFIVNFDQTFECGCGSSNCRKFIRKDDWKLLIHEYQMNFP
                     KFIQKEIKKLYAKIPV"
     gene            complement(22171..22761)
                     /locus_tag="DFBJFCKD_00069"
     CDS             complement(22171..22761)
                     /locus_tag="DFBJFCKD_00069"
                     /inference="ab initio prediction:Prodigal:002006"
                     /codon_start=1
                     /transl_table=11
                     /product="hypothetical protein"
                     /protein_id="X:DFBJFCKD_00069"
                     /translation="MELNPGNPIFDYCVLPCFIFLARVTDVSIGTIRVILLTREKKVI
                     AASLGFLEVLLWVIVITQVIKNLNNTLCYLAYAGGFAAGTFIGMILEEKLAIGFSLLR
                     IISPRNGDEIANKLSEAGYGVTTMNGQGSRGPVKIVFTVLKRKKIGQAMTIVKSVEPD
                     VFYSIENARSTNTAVSEDSPGLLRIGILEKILKVRK"
     gene            complement(22983..23531)
                     /gene="tmung"
                     /locus_tag="DFBJFCKD_00070"
     CDS             complement(22983..23531)
                     /gene="tmung"
                     /locus_tag="DFBJFCKD_00070"
                     /EC_number="3.2.2.27"
                     /inference="ab initio prediction:Prodigal:002006"
                     /inference="similar to AA sequence:UniProtKB:Q9WYY1"
                     /codon_start=1
                     /transl_table=11
                     /product="Type-4 uracil-DNA glycosylase"
                     /protein_id="X:DFBJFCKD_00070"
                     /db_xref="COG:COG1573"
                     /translation="MQGNPVHGCIPSSRIISLGQAPGIHEERFGKPFAYTAGKTLFGW
                     FKKIGIEEETFRSKVNMSAVCRCFPGKAKSGDRKPDLEEVKNCSEFLEFEVRFHKPEL
                     LIPIGKLAIDQLFEFGKYKLEDVIGKTFSREFYGVRLDWIPLPHPSGLNVWNHTETGK
                     KLIQEALDILKNHPVIREEFSL"
     gene            complement(23823..24965)
                     /gene="galK"
                     /locus_tag="DFBJFCKD_00071"
     CDS             complement(23823..24965)
                     /gene="galK"
                     /locus_tag="DFBJFCKD_00071"
                     /EC_number="2.7.1.6"
                     /inference="ab initio prediction:Prodigal:002006"
                     /inference="similar to AA sequence:UniProtKB:P0A6T3"
                     /codon_start=1
                     /transl_table=11
                     /product="Galactokinase"
                     /protein_id="X:DFBJFCKD_00071"
                     /db_xref="COG:COG0153"
                     /translation="MNQENLAKILKSEFPSNGGNIRFFLAPGRINIIGEHVDYVGGIV
                     LPAAIDFSVRIAIRKNKEQKFRIYSVSSGEKVETESIVFDPKRSWVNYVYGVINEFRK
                     LNFISDFFDLVVWGNIPQGAGLSSSAAFEVAVAFALCEIHDWKLSREEIALLGQRAEN
                     HFVGVDCGIMDQFVVSTAKEGFCISLDTESLRYNFHKMDLEGCEFYLIDSKVKHSLKD
                     SAYNLRRKEVESAFRKIKKHKPSIRTLYQAELEDLGKGLNEIEIKRAMHVIGERLRTS
                     KVIENLKSGNAKTMGELLFECHDSLSENYEVSCDETDFIVEELKVQGTLGARMIGGGF
                     GGCILILDKVGRKNTLFERIKTRYFGKFGTEPGLYSVRISDGVREF"
     gene            25315..26652
                     /gene="pgi"
                     /locus_tag="DFBJFCKD_00072"
     CDS             25315..26652
                     /gene="pgi"
                     /locus_tag="DFBJFCKD_00072"
                     /EC_number="5.3.1.9"
                     /inference="ab initio prediction:Prodigal:002006"
                     /inference="similar to AA sequence:UniProtKB:Q5HHC2"
                     /codon_start=1
                     /transl_table=11
                     /product="Glucose-6-phosphate isomerase"
                     /protein_id="X:DFBJFCKD_00072"
                     /db_xref="COG:COG0166"
                     /translation="MIRLETRFASSFVNSRKFESFLTEAESSRRTLHSFQGKGNEYLG
                     WLNLPKEIKESEIEKIIQVAQRLRDSSEVIVVIGIGGSYLGSRAVLEATLPFFRRSSK
                     GNPEIFFAGHHLESRYLSELMEYLKDRDFSVNVISKSGTTTEPAIAFRLFWELLRKKY
                     GASAASRVVATTDSSKGALKTFANVEGFETFTIPDNVGGRYSVLTPVGLFPLAAAGIP
                     IRKFILGSQNILKDLHAETDPVRNPATYYSAFRNYFLSEGRHIEILANFNPSLRYISE
                     WWKQLFGESEGKENKGIFPASMDFTTDLHSLGQYVQEGKRILFETVLSPSDVRSNLIL
                     KPTPDNLDSLNFLSGNTLGHVNEQARLGTLLAHADGGVPCLELIFPDISPESLGEVMY
                     FFEYSCAISGYSLGVNPFDQPGVDAYKKNMFALLNKVGFEKEGDFLRKRILGN"
     gene            26770..27102
                     /locus_tag="DFBJFCKD_00073"
     CDS             26770..27102
                     /locus_tag="DFBJFCKD_00073"
                     /inference="ab initio prediction:Prodigal:002006"
                     /codon_start=1
                     /transl_table=11
                     /product="hypothetical protein"
                     /protein_id="X:DFBJFCKD_00073"
                     /translation="MQRCRNKIRFSLTAFILAFSFLSIPILSSSNSPGKFHPHKKTIN
                     GVESEYKEPVQLEEEFEFLLGSLSLTHKNIPFVFKGKITSLQDRFQFHFCNIQTLNLS
                     NLPPPSLV"
     gene            28087..28971
                     /locus_tag="DFBJFCKD_00074"
     CDS             28087..28971
                     /locus_tag="DFBJFCKD_00074"
                     /inference="ab initio prediction:Prodigal:002006"
                     /codon_start=1
                     /transl_table=11
                     /product="hypothetical protein"
                     /protein_id="X:DFBJFCKD_00074"
                     /translation="MDQEFKRWPHLLKMIEAGARIELTGYIFNNTFRLHLEKFVKLCL
                     ENYDKNDLTPFVCSVIQEMLLRAGISNLREYFSREIDFSDQNSSDYNEEAFRKFLNTL
                     DLRSVRNSLKAQGLFLKVIIRHNRTKLIAEVLNNSKAIPFTEEFLKQYLAFSMEYKNL
                     MDYYEFYPEDKEGKDLGLAFSIRMLREIGLKPKLFRISTGDEIYTYRMEIPLEEEYVS
                     ISKQILNDEEIFPFPKSNHKQENEPPWQTNPCSHCGRTVDDRILFSKIPDDIPIKNIP
                     KSIRTKSKICAWCVASYL"
     gene            complement(28962..29651)
                     /gene="murU"
                     /locus_tag="DFBJFCKD_00075"
     CDS             complement(28962..29651)
                     /gene="murU"
                     /locus_tag="DFBJFCKD_00075"
                     /EC_number="2.7.7.99"
                     /inference="ab initio prediction:Prodigal:002006"
                     /inference="similar to AA sequence:UniProtKB:Q88QT2"
                     /codon_start=1
                     /transl_table=11
                     /product="N-acetylmuramate alpha-1-phosphate
                     uridylyltransferase"
                     /protein_id="X:DFBJFCKD_00075"
                     /db_xref="COG:COG1208"
                     /translation="MKELTKDIPKPLLPVNGIPLVYYSLFQVWKQNAEGAVINTHYMG
                     EKIRKELETFPLFPLVFSEEKKGILGTAGGIRTGLEKAGWMGETIGVVNPDFLYFPEN
                     LFQIPNSLSENDCLLYLLPRPESANYTGLELNNGKIIFGKGSLFYIGISVLNSGVLSG
                     IQPETFFDLSYIFKELAAKQRLAGRLFPGETLDLGEKEYYLSLKGKDFSGRFGSRWEE
                     FLELCRVPTQR"
     gene            complement(29701..30699)
                     /locus_tag="DFBJFCKD_00076"
     CDS             complement(29701..30699)
                     /locus_tag="DFBJFCKD_00076"
                     /inference="ab initio prediction:Prodigal:002006"
                     /codon_start=1
                     /transl_table=11
                     /product="hypothetical protein"
                     /protein_id="X:DFBJFCKD_00076"
                     /translation="MNTSVSLTDQELKFLDFSGKHPQKIYPITSEASDRKYFRVVYPD
                     RTLILCKDVRFQYDFVEIADFLGQEQFIVPEILKKDLIHFLILMTDVGEKDLTSVKDD
                     LEYREWLVKSIEILVRLQKTNPIPPVSSREFDLEKFEFESTFTYSNYLKLQKEFRLRT
                     QFRSEVKIFIEECSSFLAEYPVKVFCHRDFHGRNLLINSENQICMIDFQDARMGTPFY
                     DLSSILYDAYRPISFGMRQGLYQLFLKLSEQDFPRFKECYYIQCLQRSYKALGSYFYL
                     VADKKMDKYRMSVLNALDNLLEVVQAGLFPDQLYVFFYLLKEELLSNSLFMKGIKR"
     gene            complement(30701..32203)
                     /gene="rcsC_3"
                     /locus_tag="DFBJFCKD_00077"
     CDS             complement(30701..32203)
                     /gene="rcsC_3"
                     /locus_tag="DFBJFCKD_00077"
                     /EC_number="2.7.13.3"
                     /inference="ab initio prediction:Prodigal:002006"
                     /inference="protein motif:HAMAP:MF_00979"
                     /codon_start=1
                     /transl_table=11
                     /product="Sensor histidine kinase RcsC"
                     /protein_id="X:DFBJFCKD_00077"
                     /translation="MESKSTTVLVIDDEFEIRTVLERVISREGYRVLLAKDFDSALEI
                     IRSQKIDVVISDIVMNGKNGIEVTKEVRKINENIPVVLMTGNPDLATAEEAVRNRVFD
                     YISKPIRRTSILEVLKKATIEKEIRDQHTETLIRSETENTKLAQRAKDLYLQNYNILN
                     ATSDCVITLDRDLRFSGLNQSALDAFGYTEEEILGKHFNILIPPEKEKLYMEKVALLL
                     KRKNKRQIARISRSDLMSRDGEVRTYDISVCYYDIEGQTYYTGIARDITNQLLISEKL
                     IDAERRAFLSVLASSIGHEINNSLTAIQGHIEIAKLPDATEQIRQKTIQITWGQLIKL
                     KTLTNNLLQLGKPGESLSKSLESIHLNDSVESVIDVFQKTSRLKDCRIYFKPGPASVI
                     VKSDQDQLSLLLSNIVLNSADATGNRGNIQISVYIRNHHPVVSVLDDGVGMSKEVIQK
                     IYQPYFTTKGIGKGTGLGMFVAKEIADQRGIKIEIESEPNFVWFFRIRYK"
     gene            complement(32249..34552)
                     /gene="sasA_1"
                     /locus_tag="DFBJFCKD_00078"
     CDS             complement(32249..34552)
                     /gene="sasA_1"
                     /locus_tag="DFBJFCKD_00078"
                     /EC_number="2.7.-.-"
                     /inference="ab initio prediction:Prodigal:002006"
                     /inference="protein motif:HAMAP:MF_01837"
                     /codon_start=1
                     /transl_table=11
                     /product="Adaptive-response sensory-kinase SasA"
                     /protein_id="X:DFBJFCKD_00078"
                     /translation="MLHSFFHPIQEGILVLDMETESILYLNPALENILGYSSEELQGE
                     SRDFILFSSAYPRKTFTIKHDEPPLKTYWQLRHKSGEKKFVNCTINASTFAGQGILLF
                     YFTDRSEIQQTELRLYYMQSILRTLRLLRQNLRYLTSEVAIFQKLCDTLKENPHYFLV
                     WAFFYKDGELQVLGQSGLSSELKLKIHSFVSSNIPFPMRRLIDTKDNFIIHEFGNGKY
                     PEWESIFANYKFRRSLSIGIREKGQFLVGIEILSLEGMAFDSGENFLYEEIISDVHSS
                     LQNAKTERTRIENSKKLQFQGALLNSIEVPLISTDDEGYITYGNRSLERILGVYKEDF
                     IDLPLGKLLDLSSTILERLAKEELRTEIKMKIFPNVEAPMLLASSRIRDEYGNPIGTI
                     LLLLDITEQKKNEELIRSSEIKLRNLFSAMNNGIVILTPEGIVLEVAPILKFLLFQVL
                     NVTSGENFFSLFERDVEEELKAGIKNCLDSRRAVFLDLRIRYIEEEENFFSIKILPLK
                     KYREDGETVMLIFSDVTQTKLLDKQLYETARFASIGELAAGIAHEVNNPLQASLLYLE
                     ELIETEESGPAERLEIYKRIEAANVRIRDLIKSLLDLGRTVAREKESVSPYYILLRAC
                     ELIEVSCKKNGIELKRIANPDLPKIRVSWQEIEQVLINCLVNAVNAISEMEIKPSFPK
                     ISITVQKEFHLNRDSILFIISDNGPGMTKDILDKAFLPLFTTRRGKQGTGLGLAISQR
                     IISEHDGTISLESLPGNGTRVLIRLPV"
ORIGIN      
        1 aaaagaaatc agcacaatca ttttataagt tcgtaataga gtgtgaaatt cccgcagatt
       61 gttgatttat ggattttcta acggatttta tcgttggagc acttttgtag gagttccaac
      121 atccggggtt ttgggacaaa ctttaaatca atcagaaatc attcctatca aaatccgccc
      181 agccgcaggt tttggaacgc gcagtaagaa aacgttttaa gaaattcttg attttaaatc
      241 agagctgtcc ggaagttcat ttccttttcc attcgaagta aaaatcaaac cgctttcgaa
      301 agttttttcg ggactgaatt tttagacttg gcaaacacat aatatataaa aggttataag
      361 taaaatgacg gcgcaaaact cgctttacat tcttccccgc aaaagaactc gttttcgcgg
      421 aatggttggg tcgatcctac accataaaaa tccggaacaa tcccgaatcc tattgcagga
      481 tattcgtctt ttaatttccg gaaaattggt aatccaatct cagttatttt atttatcccg
      541 aaagtttcaa accatggacc ttcaattagg agaccaggtt gagttcgacg cgagaatcaa
      601 accggatcga aaaggtattt cctcaaattc gatccgattg aattatccga cgaaaatttt
      661 ccgttataac tcggaaacag aacgtttgct tttttagggt tttacacgtt tgacttaccc
      721 gctcccggat aaatcctatc ctaaattcaa ttcacaatag gacctcgttc tttcgaacaa
      781 gggaggcaat ttggaaactc ttcagttttt tctcgatctc tttttaaatt tggaaacaca
      841 tttggatacg atcattcaga cgtatcaaaa cgggacttac gttatcctat tcttgatcat
      901 tttcgccgaa accggtttgg tcgtaacacc ttttcttccc ggagattccc tactttttgc
      961 cgtcggagcg tttattgcga gaggttctct gggtttagaa agtacattaa ttcttctcat
     1021 aattgccgcg attttagggg ataccgtaaa ttattcggtc ggaaatttta tcggagaaaa
     1081 gatattagaa aaagaaaaaa tacccatgat caaaaaggaa catttggaaa aggcacatcg
     1141 gttttacgag acttacggag gaaaaacaat cattattgca agattcattc cgatcatacg
     1201 cactttcgct ccttttgtcg ccggaatcgg gacgatgaca tacgttaaat ttattgcata
     1261 taatgtcata ggcggaattc tatggatcct tattttcata ctgggcgggt attatttcgg
     1321 aaatttggaa ttcgtaaaaa gaaattttaa aattgtaata tttgcgatta ttattatctc
     1381 tgtcatgcct gcagtgatcg aatacctgaa ggaaagaaaa aaaagtcgag tttaaatttt
     1441 ttcgattcaa aaaagctcgc tgggatgttg tcaaaagatg aacttaagag aaagttttat
     1501 ttcaaaattc gcggcgagtt tcgtaaaacc aagattcgaa atctggtttg cggccgttct
     1561 cattcctgaa aatgaccagg ctttttgggt aagatactcc actcttaatc ctagaaacaa
     1621 tcgcgacctg tttccgatgg gaacactttg ggtgtcttta tttgatcgta aaaatccgaa
     1681 aaatcatcga actacgacgc agtcttttcc ctatgaggaa gtgttgatca aagaacatgc
     1741 gatcgaattt ccggaagcat ccgtaggacc cgaccacatg agcggcaaaa tccaaacctc
     1801 aatgtcggaa gatctggcct gggacttaga attcagacat aagctggaac ctaccggaca
     1861 tcttccgcgt tggttggaaa aaactccgat tcccaaaacg agaagtatcg tctcttcccc
     1921 ttttacggag gttgccggtt ggatccggct tgggaaccga aaattcacat tccaaaatgc
     1981 gaatggacat tttaatcata tctggggaac aaatcgagtt tccgaattat tctggacctt
     2041 tgttcctaag ttcgacgacg atccggacga ttggtcgatg gaaatcgtga cggttcgccc
     2101 acagcctttt accccgactt tgacctttgt cactcttctg aaacgaggaa ttccgatcca
     2161 tcagcattcc atatttcgct ctctgagaag ttcgacaaaa gtagaatatc cgaaacttcg
     2221 tttcaaaaca cgtctcgacg actatgagat atcggtggaa agcgaaatgg ataaggatca
     2281 aatcgccggt tatatctatc gagatccgga tggaagtcct agatacattg agcaaagcga
     2341 cataggtaac gtgaagtgcg ttatacgtca tcggagaaaa gaaaccgttc taaacgcaaa
     2401 acaagcggca ggagtggaat ttcacggact gcgtccctgg agaaaggatc acgagtattt
     2461 agatccgtat cagacccaat tttagaattt tccgattaac ccgattattc tttagataaa
     2521 gattcgatgt tcgattcgta acgggctctt tctcccggta agtccgactt tccagcgagt
     2581 tcaatcccta aaatgagacg gttattctcg tccttggcca accagcgaat caaaccgtga
     2641 accgtaaacg gagcctgcat cttaaaaaaa atgtcgaaca caaaatcgtc ttgttttggt
     2701 aaagtttcta tcagatgagg gtgttcgatc ttaacacaga tccccgtctt ggaagcgtta
     2761 aggatcggaa aatgttcggc tgttttcatc gtattcgact ctttgattct atccaccatt
     2821 tcgttagcga gagtttgaat ttctagaaca tatttttccg taaattcctg ttccttgctc
     2881 tgtattaaaa agtaaccgat tgggatttgc tcttgctcga ggttcaggta gatgatcgga
     2941 acaatcaatt cggaaacgat ttgttgatcc ttgtattttt taatgcaaga agatagatcg
     3001 tcgtccactt ccttttcata gtcgatcctt tttggagaac cgtttttata agaattttca
     3061 tcttgggtat tttctatgag aagatacttg agcgtttttt taacgatttg gaacttacga
     3121 tccaaatccg gtttaaaaat atcaatgtcc acgatatttt ccgttttttg attgagacga
     3181 ctcttataat cttcgaaatt tactttgacc aaggtcggaa tactgaacat attcgcttcg
     3241 attatggtct tggaagatac cacattagtc acatacatag cttccggttt gaccgcaaac
     3301 ctttgattat ccctatcttt cctagcgatt gcgagctttg tcaccttaac gataaaaagc
     3361 gaattttcca atttctgaag gaagacacat tccagttcga tgtattttgc aagaatcata
     3421 taaagagtaa aagaacttcc ttcctgaaaa ttttccacgt tcaaaaattg aatgagaatc
     3481 ttttcgccct tttccagaat tttcttaatc accgcctttc gatcaaaggg ataaatttta
     3541 aaagtgagtt cttgctctaa aagatacttt gcaatgacat gatgcttctg ttcaacggag
     3601 gtgatgatgt ccatttctct ttcggttttt tgcaaatatt ccatcggtaa ttcactttca
     3661 aatcgattta agatagagta tcttcttggg aaaaattcag taaacgaaaa aatttaaatt
     3721 ataaaaagat gaagtttatt ataatgttaa aaaatacttg aaatactcat ggaacgatct
     3781 actgaatata aaagttagga tccaggtgaa agccgtaacg gtttgaatcg aatttttttg
     3841 taaattcgat attgatttga atgtactgaa ttcgatttaa aacaaatatt aagaatttgt
     3901 cctaaaatct cggatgtaga aacttctacg gaagtttaac aacaatagtt agaaagttca
     3961 taaactacca aagggacgta atttgtaaaa actcctgcat ttttttacga atttatggaa
     4021 tgattgtaac tgatttttct taaggtttcc gggaacaaat tctgaatctt aggcttgagt
     4081 cggatttcaa acaaaagatt tcctgtttga gtcaagtacg tcgattctca ccaaaaacga
     4141 acgaacttca gcttgtaagg catctagaag aaaggaataa cacatatttt taatttgaat
     4201 cgcacctaaa gaaatacaat tcaaattaaa aacgatcgac ttgttttaaa atgcttttcc
     4261 attgaagaac aacttccaaa gtgttctcat taaaaagcct atgaaatttc taagctgcct
     4321 ggaccataaa ctttttgttt ttctccacat tgctctgatt ttctattgta cgactgtatg
     4381 gaccaaatcc agtgttttcg gtaaaaatgt cccgccatca acaaccgtaa acgaatcaac
     4441 cccagaagaa gaaaaggaag aaacgactga actcaaacta gaagatctcg tatctcaaga
     4501 agataagttt acattcgatt acgatttaga aatggtccat tacggtaagc cggtccaaca
     4561 aattcttatt caatactttt cggaaataga aaacccgcct ccggaaaacc tttatctctc
     4621 gatttaacaa tttcgaaatt ttggggcctg acccaaggag tctgtctata tgaatatttt
     4681 atactttttt cctaacgttt cttggaacga tttgaggcac gatctttctt ctagtatcgt
     4741 cgtctttttg gtcgctcttc ctctttgtat cggagttgca tttgcatcag gtacacctat
     4801 tgtttccggt ttgatcagtg gtatcgtggg gggtatcgta atttctctga tcagtaaatc
     4861 gcctctatcc gtaagcggtc ccgccatggg acttacggtg attgtcttcg attcgattca
     4921 aacattagga agttttaacg attttctttt cgctttttgt ttggccggag ttttacaaat
     4981 cacattaggt tttttgaaag cgggaattct aagtaatttt ttcccgtctt cggtgatcaa
     5041 ggggatgtta gcggcaatcg gagcggtttt aatcttaaaa cagattccac acgcaatcgg
     5101 ttacgatatg gattacgaag gagatatggt cttttttcaa caagatcagg agaatacttt
     5161 ttcggagatc ctgaccgcat ttcatcgttt tactcccgga gcaatcatac tatcttctgt
     5221 ttccttagct ttgattttga tatgggaaaa gctgaaacta cataaaaaac tcataattca
     5281 tggatcttta gtcgcgattc tagttagtgt tttgttaaac gaagttttta aaactttcga
     5341 attgggtatc gccgtaggct cggaacatat gatccagccg attcaactaa acgggattac
     5401 ggattttttt cgggggaatt atttcccgag tttttctcaa tggaagaatc aggcaattta
     5461 tctgaccgcg attaagattt gtctggtgat gagtcttgaa accctattga acctggatgc
     5521 gatcgaaaaa ttggatcctc aaagaagaat cgtctctaaa aaccgcgagc tgattgccca
     5581 aggaaccgga aatttattct ccgcgatttt tggcggacta cccatcacgt ccgtaatcat
     5641 tcgaagttcc acgaatttac aagccggagc gaagactaga ttctccgcat tcctacacgg
     5701 cttgttgatt cttttatctc tgattctgat cccgacttgg atctcaaaaa tccctttggc
     5761 ttctttggcg gccgtacttt tggtcgtagg ttacaaactt acggattata aaattctcca
     5821 aacacaatat cgaaaaggaa tggatcaatt tattccgttc atctccacat tgatcggaat
     5881 cgttttctcg gatgttctta taggaatcgg aatcggttgt ttattttccg tgttctttat
     5941 cgtaagaagg aatattctga atccttacga attcaacaaa aaggaaatga cttacggagt
     6001 cgaggtaagg atcgatcttt ccgaagacgt gtcttttttg aacaaatcga gcatgttgta
     6061 caaactagat aaggttccgg ataacgcgca cttgatcata gacggttcca agtccaaata
     6121 catcgatccg gacgttttgg aaatcatcga agactttaag atcgtagccg agttccgcaa
     6181 tatcaaagtg gagattatcg acgtgacttc tacttatcag aaagtcaaaa acaaaccctt
     6241 ggacccgatc atccaacagg attatcaaaa acttttcgag aacaatcgga tttgggtgga
     6301 agaaaaactt ttaaaagacc cgaattactt taagaatctc gctttaggcc agactccgaa
     6361 atatcttctc atatcgtgct ccgacagtag aatttcggtc aacgaaatga cgggtacaaa
     6421 cgcaggcgaa ctttttgttc atagaaacat cgcaaacctg gtaatcgaca cggatatgaa
     6481 tctgatgtcg gttcttcaat attccgtcga agttctaaaa gtcaaacata tcgtcgtttg
     6541 tggtcattac ggttgcggcg gggtcaaggc ggcaatagac ggtaaatacc acggattgat
     6601 cgacgcttgg cttagacata tcaaacaggt ttaccgaatg aaccgaaaag aactttccgg
     6661 aattttagac gaggatgaaa aacacaaaaa actcgtagag ttaaacgtga gagaacaggt
     6721 ttataacctt tgtatgacta cgatcgttca aaacgcgtgg agtcagggaa acaatcttca
     6781 gcttcacggc tgggtgtaca acctcaaaga aggtatcctc ctggatctca acatagatat
     6841 aaacaaggat tttcgcgact atgacatttt tcgctataaa ttcgaaacga attaatgttc
     6901 atatatgaaa aagaacgcga taagacattt accgtttaga aaagggagta aattcatatt
     6961 tttgaatatt ctaacaagaa atttatttcg aaggacgata aaaaacgact tcaaaatagg
     7021 ctcgacaacc gctcattcga attttcaaaa tgctcctttc gtttttaaaa cgaagtttcg
     7081 ggaaatgata aacagtgatt gaaaagcctt aagattgttt tttccgttga caagttctga
     7141 ggtatagtaa gctggagata tggtctcctc aatttttaaa atatggatcg gatgcacttt
     7201 gttatccgtt cttgtgttga ttttgaattg cgggccaatc tgcggattcg attctaaaat
     7261 aaatagaatt gtcgaaactc cgctatcttc agcttcttgc catcaagaat cgaattcgga
     7321 aaagacttcc ggttgtgaat gggattccag ttcaatcgtt ctcacggatt cccacctttt
     7381 caaactttta aggttcttta taccgctgcg tatttattcc gcaaatccgt ccttttcatt
     7441 ctttcctttc acggcacaga tagagttcga ttttgtcgaa aatggttcga atgaaattcg
     7501 atctctctct tccgtccgtc ttttaattta atctttaatc tctaaactct ttattttttc
     7561 gattttgaga tcggatgaaa cggatatacg ttctttcgtt tcaagttcga agtaaatgtc
     7621 ttttaccgct tgttctaaag tgtaaatttt tcaccctaag ggactcaaat gcgaggcaaa
     7681 ctatgcagat gcaacggagt cgaacttccg aaaacatatt ccgttttttt aaattagtat
     7741 cggattcgat aaaaaatatt ttttgggtca gatgcgtttt gaaacgtttc atatttcttt
     7801 ccgttctttt ctttttcccg attcgatccg aagttcgttc cgagctggac atccaaacta
     7861 ttcttgactt ggcggaaaaa aattctccgt tgcttctttc tctgaatgcg gatttggaat
     7921 cgctttttta tcagcgtaaa caacagggaa aaactcaaaa tccttttttg actctggatt
     7981 acggtcgaag aagtgcggcc aacgaaagcg gagcggaata tgcgtttcag ttcgaacaac
     8041 ccgtatattt tccgggccgc aaagaactac gtcaactttt ggtggataac gattccaaaa
     8101 ttaaggaaat tcaactcgcg gaagcaaaca attcgattcg gtttaacgcg cttaggttcg
     8161 cttatcgtta tttagtttcc atgggtaaaa aaaatcacgt taaggaacgt cttaaaagat
     8221 tatcgatctt ggaaagttat atccgtgcga gacctttcgt gaccccgcag gcgaaaacgg
     8281 atctatttat cattcaaagg aaaattctag ccctgcgaaa acatttcaat gatctcgaat
     8341 tggattcgca caaacaatac gaggctatga atttatatct tatgctcgaa tcgattcctt
     8401 cgtttcaaat cccttttttt tcggaaggag tgaagtttaa tttcaacgaa cttcaaatca
     8461 aagcgctttc acaaaacctg attttaatgg cagccaaaga agaaatcgaa aaggcaaaga
     8521 cggaactcaa tcttgctaac ttagaaaaat atccagacta ttccatcatc agtcaggtag
     8581 gagaagaccg atcgggagtc tccaaccgat tttacgactt cggtcttaaa tttaggattc
     8641 cggtatggga ccaatttcaa aataaaattt cggctgctga ggtcaacgta aaatccaagc
     8701 aggggatttt tcaccatcag gaaaacctcg taaagacggc ctttaaacaa gcctttttag
     8761 attacgaaca atccaagacc aatctcaaac tttttaattt atcaaagtta gacgaaatag
     8821 aaaaagatct gatttatgcg gatgtggaat ttaaaaaagg gagaatttta atgttgagtt
     8881 acctggaatt ggaaaaccaa cttcatgaaa ctcatcacgc catattggac gcacaaatcg
     8941 ctcacctcga agcgctactc aatctactac acattacgaa cgaaaaagaa atcataggaa
     9001 cgtttcaaca tgctgtccaa acttttgaat atcagcttaa ataatccgat cctctccgtt
     9061 ggaaccgcat tatttttatt tatatattct ttttttactt tgaacgaagt gccgatcgac
     9121 gcggttccgg acattacgaa cacgcaggta attgtaaccg ttaaaacggg ttccttggat
     9181 ccggagcaaa tcgaaaaagt gatcacattt ccgcttgaaa ccgaactgat gggaattccg
     9241 aatctgatcg acgttcgttc catatctaaa ttcggacttt ctaatatatc tttgatcttc
     9301 aaggagggaa cggatatcta ccaagccaga agtacggttt tagagagaat cacaagcgct
     9361 aaagaaaaac ttccgaaagg aatcgttccc acgatcgttc cgaatacgac cggactcgga
     9421 gaaattcttt tttataccgt ggaggcaaaa cctggaagcc gcctaatgtc tcttccggaa
     9481 aaggatcggc tactttactt gagaactgtg caagattata cggttcgtcc tcagttaaaa
     9541 tctcttgtgc ctggaatcgt agaagtggat tccaacggag ggtacgaaaa agaaattcat
     9601 atcgatctca atccttccaa aatgaggact ttgggaatca caatcgatca actgatcgga
     9661 gaattatcta caatcggaga aagtttcggg ggaggtttta tcgaagacga aggaaaactc
     9721 tccatcgtta gagcgtatgg aatcaagaaa aacctaaact ctttgtccga ggttacggtt
     9781 cgtcgtactt tcaccggttc accgatccga gtttccgata tagcgcaggt gaaggaacac
     9841 ggcaaacaaa gattaggcgg agcaagttcc gaaggaaagg aaatcgtttt aggaaccgct
     9901 atgatgttgc ggggagaaaa cagttatcaa gtcaatgcgg acctgaatcg agcggcgctc
     9961 cgtttagatc ttccggagga cgtacaagtc agaattcttc tagaaagatc gtttctgatc
    10021 cattccacaa ttcgaaccgt gactaaaaat ctttccgaag gcgcgattct agtaattttg
    10081 accttatgtt tcattctttt caacataaaa gcctcgctca ttgtcgcgac gatcattccg
    10141 ggatcgatgc ttttgaccgc gatttttatg agggttttcg gaatttccgc aaacctaatg
    10201 agtctaggag caatcgattt cggcctcctt gtggacgcct ccatcgtgat taccgaaaac
    10261 gttctgatac gatttgaaag gaattccatc gtcaatcgag aagagaagat caaaacaatc
    10321 ctgaacgcgt ctttggaagt tttaaaacca gtctctttcg gaatcgtagt cattatgctc
    10381 gtatatgttc cgattataac gttatacgga atatcaggaa agatgttccg tccgatggcc
    10441 caaaccgttc ttctggcact gggttttagt ttgattttgg cggtgttttt tcttcctcct
    10501 ttgttgttct tttttatcac cccgacaaaa aatatatcga accgagaggt aaaaaaaaat
    10561 aaaattgtag cgttgtatga aaccttactt tcgatcctat tgaataaacc gaaaccgatt
    10621 gtaatcggat ccatctcgtt tttcctgctt accctattta tctacttcag aatgggaacg
    10681 gtttttcttc cgaaattgat ggaaggagat ttgatgctcg taatcgtaag agaagggaat
    10741 attagtatag aagaaagttt gaaagagcaa aaggaagtgg aaaaaatcct aatgcaaatg
    10801 cccgagattc aaagtgtatt ctccagaatc ggaaccagtt ccgtggcaaa cgacccgatg
    10861 ggaaccttta acgccgacac gtttatcatt cttaaaaagg aatctttgga ggatctgtta
    10921 aaggaaaaaa attgggagaa ttttttaaac cgaatccata aaaaagtcca ggaaaactat
    10981 ccaaaatcag aactgactct tagccaacct ttggaagcga gattcaacga gcttctggaa
    11041 ggaagtagag cggatatcag cgtaagaatt ctcggaaaag atctaaatac gctcttagat
    11101 ttacagaatt ctttgaaaga aaatctacat aagattccgg gagcaatgga agtggaactc
    11161 gacccgatca tggctctccg aaaatccaca gtgatcgata tcgttcccga tccatctaaa
    11221 ttaaaatatt ataacgtatc acttccttta ttcaataacg tagtcgaggc ctctatgagc
    11281 ggattcgaat tgggaggata ctacgaggag gaagtccggt ttccgattaa aatccgactc
    11341 tccgaagaat tcagaaatcg tgaatccgaa atatcgaata taggagtggg cacacaggac
    11401 ggagggatga ttccgattaa acttcttgct tctatcgaaa aaaaagaaaa aatcatgacc
    11461 atttctagaa ataaatccag aagattcgta gcagtttcgg tgaatttacg tggaagagat
    11521 ttagagggat tttattccga agcgaaggat aaaatttcaa atataaatat ccctcagggt
    11581 tattccgtgt actggggcgg acagattgaa aatctttcga aggcgaaaga aaaattatcc
    11641 gtcatactcc ccactacatt tttgatgatt ttcgtggttc tctatctagg tctgaaatcg
    11701 gttcgtcaag ccttgctcgt attcttttgt gttccgttcg cattaaccgg agggatttgg
    11761 tttctctttt taagagggat ggatttaagc gtttccgctt ttgtgggatg tatcgcgtta
    11821 tgcggaatat ctgtgttaaa cggactcgtc aaattggata cgatccacag gattcgcgaa
    11881 gaaaaaaaca ttcccctaaa agaagcggtt ttaaaaggag ctacgagccg aattcgcccc
    11941 gtaatcatga cggcgctcgt agcgtctttc ggatttctac cgatggcgtt cggttcgggg
    12001 ctcggatcgg aagtgcaaaa acctctggca accgtagtga tcggaggaat cgtatcttcc
    12061 acattattaa ctctggtgat tctcccagtt ttttattatt ggttggaaaa aacttcggaa
    12121 aattaaacgg cttcgattgt acgtctttgc cgtgacattc aacgttctga gacggtcaat
    12181 cgcaaggaac ttcaaagttg tcggcacatt ccaaacaaaa agatcactta tttaaaggcg
    12241 cttctataaa atagaatcgt ttgtaaagga tatctgccca gtgaaaattg atcgaaacct
    12301 atacgtagct tttaagtaaa agtctacctt gaaataatag aaactatctc aaaaatactt
    12361 tatctttgct tagaatgccg atcattctcg gatatttttg agatagtttc taatttcgga
    12421 ttaaaacatt ttctcttaac aaagaatact taaatgtcca tatggtctat aacataggga
    12481 ggatatcata tatgaaacca aaacataaac tgagttcgga tcccaagatt acgaacaatc
    12541 taattttaag actgagaata attgagggac agatccgcgg aattcaagga atgatagaga
    12601 gggaagaata ttgcgacgac gtactcaatc agttatcccc tataaaatcg gccggggacg
    12661 gtatgtctaa aattctaatc agaaatcata tccaaaccgg tgtaatcaaa agatttaaag
    12721 aaaacgattc taaaatctta gaagagttta tgaccaccat aaatcacatt cttaaatgaa
    12781 aataaaagga aaatgaaatg aaagaaatca aactaacatt ggaagggatg acctgtaccc
    12841 attgtttaaa aaccgtagaa tcagctctaa aaagaatcgg attaactgga aaagcgaatc
    12901 tggagaaaaa ggaagtcgtt tatcaaggag aagggactcc ggaagaatta tctaaaatta
    12961 aatcgattct tctggaggaa ggatatattc cgggtgaaat aaaatgaacg ttaaaaacga
    13021 aatttttccc gacgagatca cattagacgt catcggaatg acttgttcaa attgcgctct
    13081 tagaatcgaa aaaggactca agaaagttcc gggagtaaaa gatgcgagag tcaacttcgc
    13141 gatggaaacc gcaacggtag aattcgaatc ttcggtaaag aaagaacttc tgttagacaa
    13201 gatcgattct ctcggttacc gagcctttgt ccaagaggac tttgaaattc acggagaagc
    13261 cgaaaaagcg cacgcaaaag aattcaaaga cctaaaagtc cgtgttttca tatccgccct
    13321 tttgtccttt cctatggttt ccggcatgat cggacatatc ggaaacaatc aaatttttga
    13381 atatttttct tttataatga acccttggct acagttcgcc ctcgccacac cggtccaatt
    13441 ttggatcggc gcatctttct acaaaggaga ttttcgggct attcgaaaca aaggggcaaa
    13501 tatggacgta ctcgtcgttt taggaacctc ggccgcatat ttttacagcg tctattggac
    13561 ctttcttgaa ttcggaacgt atgctcacgg ggaaattccg ctctattacg aaacctcttc
    13621 catactgatt actttgatac ttttcggaaa atttttggaa catatcgcaa aaggtaaatc
    13681 ctcgaaagcg attcaatccc tagtcggttt acaacctaaa agcgcaagaa tcattcgaaa
    13741 cggagaaatt caagagatcc cattgtttgc cgttcgtccc ggagatctac ttttgataaa
    13801 agcgggagaa acgattcctg tcgacggaac cgtagaggaa ggcagttcct ccgtcgatga
    13861 atcaatgtta accggagaaa gtattcccgt agaaaagacg atttccagcc ctctttacgg
    13921 aggttcttta aatcaaaacg gaattttaaa actcagagct tctaaagtag gaaaagatac
    13981 tttactttcc gagattatcc gagtggttcg ggaagcgcaa ggttcccaag ctccgatcca
    14041 aagaatcgcg gatcaaattt ccggaatttt tgttccagta gtcgttttaa tttcgattct
    14101 tacgttgttt ttgtggtatt tttggataga gccctctcat ttttccggag cactggaaaa
    14161 ggcgatagcg gttctcgtaa ttgcttgtcc ttgtgcccta ggcttagcaa ctccgatttc
    14221 catcctaaca ggctcgggaa aagcggccac tctaggaatt ttgtttcgaa cggcagaagc
    14281 attagaaatc gctcataaag tagacacaat cgtttttgat aagaccggga ccctaactct
    14341 aggaaagcac attcttaaag atttggaaag tttaaattct caggaggaaa atttcttact
    14401 cacgttagcc gcttctgcag aacaaggctc ggagcatcct ctatctaaag cgattgtaga
    14461 atccgcccaa aaaaaagggc ttttgctttc gatgccggaa gatttcgaaa caataccggg
    14521 aggaggaatt tccgcttcgg tgcaggggga aaagatcgtg atcggcacag atcgattgtt
    14581 ttgcgaaagg ggaatcgaat tgaatcctaa acttctagat ctgaaacgaa tcagggaaaa
    14641 agaaggaaac acagtcgttc acctaagtct gaacggaact cactcggcga ttctttcttt
    14701 ggcggataga atcaaagaat cgactccaac cgcagtcgaa aaactaaaat ctctcggtat
    14761 gaaaatttac ataatcacgg gagataacga aaggacggcc cgagcgatcg cgaacgtctg
    14821 cggcattaaa caagtgttag ccgaaatccc tccccaagag aaggcaaagg aaataaagaa
    14881 attaatggat gccggaaaag tagtggcaat ggtgggagac ggaatcaacg acgcccccgc
    14941 tctggttatt gcggatcttg gaataagtat gggaaccgga acggatgtag cgatggaatc
    15001 ttcagacgtg gtaattgtaa acggggatct agtttcgatc gtaaacgcgt tttccataag
    15061 caagaaaacc gtttacaata ttcgacaaaa tctattctgg gccttgttct acaatacact
    15121 tggaattccg atcgccgccg caggactgct aactccttgg atcgcaggcg gagcgatggc
    15181 tctcagttcg gtttccgtag tcctgaacgc actccgttta caaaggaaat gagtccaatt
    15241 cgtcagacaa cgggacgaca aagatagtcc cggctttctt tgtactatac ggaaaataca
    15301 ttagaatgtt tgaattaact attttacaga aaattagatt aaaaaaccgg gacgtaaact
    15361 atttgattat gattaaaacc tatctcaaaa atactttatc tttatttaaa ttagagttgt
    15421 tgaaaaatta attttccatc tgttgccgtt tcatgaaaac ggtcgattaa agcagttttg
    15481 ttaatctgaa ttatggaatt tttcaacagc tctaatgaat tcgatataag gttctgtccc
    15541 aaaaatggga cagaaccttg cagcttgatc tttctgacaa agtaaaccgg ggttttggaa
    15601 cgcgttgtaa gaaagttcgg gcgagtcgct cgcaaatttc atagctaaaa tagctcgtga
    15661 cctgaaacgc tttcgtaaaa agcgtttcac ctgagttttt gtgccgctct acgaatcgca
    15721 acgtaataat cgctttcaca tttgttacgt tgaactcacg ttatttaaaa cgtcggttcc
    15781 gatcattctc ggatattttt aagacagttt ctagctttcc ctcaaagcct cgttgaccca
    15841 ttccttgtaa gaagaaagat cgctgatctt agaaatatat tcactcgttt ccggaccggt
    15901 tttgattcca taagtgataa accttcccac gacaggcgca taaaacgcat ccgcgatcgt
    15961 aaattctttt ccgaacaaaa aagggccttg ataagaactc aaacattttt tccagataga
    16021 ttcaattctt ctaatatcct tccaaacctc ttcggaaaac gttttcccat gcagtttttc
    16081 gaccaagttc atcgataaat tccttctgag atcggtaaaa ccagaatgca tctctgcaac
    16141 aatcgaccgg gcaacggctc gtaaaacttt gtttttcggc caaagatttt tttcgggaaa
    16201 ggtctcagcc aaatattcca caatgctgta agtgtcccag attttgacat caccgaccac
    16261 aaggaccgga actttgcccg cgtcggaata aaatccgatt ttttcgtgaa actcgggagt
    16321 attcaaagta agtgaaattt ccgtgaaagg tatattattt tcttttaata gaatccaagg
    16381 acgcatggac caagaagaga attttttatc tccgataacg agttgaagat ctatcatacg
    16441 gccaaattca tcggcggaac cgaagttgtc atcaaggaac ccgactcctt gtaaaatctt
    16501 atcccctgaa ttctcaaccg agttagcatc taaaacttat ccgaaagaaa caataacacc
    16561 tgtgtttcgg gattggttga aaagtccatc ggatagattt cgtaatccac tttaaaagct
    16621 cttctatttt ttaattccag gttagaccaa acgttctgcc agagttcaac gacgacctcc
    16681 ggaattttcc ctttgaaaga agacagttct aaatatcgtc cttccggaag ttgaacggtt
    16741 tcgaaaaaac ctttttcatc ggaaggaatt ccgatgaagt aaaaatactc tccgttttca
    16801 tcgctctcat aatccttata aaccgcatag ataaagtcct ccgttctttt aagtttcggt
    16861 aaaacttcgg aaaaaaattt tccccagagt gccggaattt ttccattctc atccatttcg
    16921 tccgcatttt ttgtgcgggt tccgattccg atcaggttct ttctcggcat taaactttgt
    16981 ttcataaatt tattttcgtt cgtccaatat catacaagaa aaagtatatg aattcttctt
    17041 tataaaatca caatattaat ttgatgaata ttttcgtttg aactcgggtg tccatcactt
    17101 aactcattca attttccgat tttatcgaca tttcgaagga ttttcaaaga cctcttagtt
    17161 gacgaatcga acgaaatact taggtatgtt tatagcggtt caatataaag aagaatcgtt
    17221 tattccttaa gagataggga ggaatctatg tctaccatga aaatcaaaat tgaggaggta
    17281 aaaaaaatat gaatctttcc tcgattttaa tttcttattt ttatcaatat cctcacgcga
    17341 tgttcatcac gaaccggtgc ggtatgattg agtacatcaa ccccgttttt gaaactattt
    17401 ccggctataa ccgaaacgag ttgatcggga agaatccaag attatttcaa gcgggtgttc
    17461 atgacccgaa tttttatgaa gaattatgga aaactattct ttccggaaaa gaatacgaag
    17521 gaaatttttt aaaccgaaat ggatcagggg aaacaatttc ctggaaagaa agaatcacac
    17581 ctcttcggga cgaaatggga aacatttcga atttcctgtg taaagtggac attccttcga
    17641 aagatgagaa agtaacgaac acatccgaag agaattctat ttctgcaaat ggtggcctga
    17701 gcgaaaaagc cagagaacta cttttttctc aacttcaaaa agattacggt ctaacatgcc
    17761 aagaagcgaa gatctgcgag cgtttagtcg caggtcaaac aagggcctct ctgattcaac
    17821 aactcggagt acattcagga actctaaaga atcatctcaa ggcgatttac agaaagacga
    17881 ttgaaaaaga tttagcccag ccgggccaag gaagagataa attacaaaga ctcactatgt
    17941 ttttgattcg tctttgctga tatagaaatt aagaacgcaa aggatcgcac aaaggatttt
    18001 gatcctttgc gtttcaatgt tttcccaaaa tcttttccaa agaaaacctg cctttcttcc
    18061 caaccttttc gatacggttc acaattctcc agattcgttt tacaaacatt ttaatgataa
    18121 tcttccgcgg gacaaacgaa ggatttcgat tacgatactt ctcggacttt tcaattgatc
    18181 gttcggattc ttccgtcgct ttttttgaaa tttattgtga taaaaaattc cgggtttata
    18241 ctggtttcct cgatccgcaa attgttctcc gtcggatcga tttgcttcta aaacattttt
    18301 actactcgga cacatgaaaa gaataccata atatgtttgt ttcaaaagtt agaatgttgg
    18361 tcttcttcaa aaaagccaaa ttcggcacaa ttttacgagg acttctaacc tttacaaaaa
    18421 tcgcctgtta attttcagta tcattttcat gcggccgagt agtcagtaac gaatcttaga
    18481 aggatcgaat tcgatccgtg aatcttcgtg ctttcaaatt tcatgtcttc cttttcgata
    18541 tgattttcat ttcgaaagaa aaaaatttct atgttttctt ttaacaaatc taattttaag
    18601 aacggaatat gaaaatcgca atcttgggaa ccggaatcgc ggggcttagc gcatgttggt
    18661 atttaagcaa ggaacacgat gtcgttctga tcgagcgtca ttcacttccg ggaatggacg
    18721 cacatggaac ggacgtagaa ttaaaagacg gaacttttcg tttcgacgtt cctttccgag
    18781 cgttcaaaca gaattattac ccttgtctga tcgaaatgta taacgaagct ggaatcgcat
    18841 tcagacctgt ggattattcc ttctctttga gcgaaagaga cggatccaca tattttcagt
    18901 tcagcacctt tgggtttggc gggaacttct atccgttcat ttctcctgtt tgtttcaaga
    18961 acgcggaatc tagaaaaatt ttttccgaca cgattcgttt ctacggcgaa tccgcaaatc
    19021 aatgggaact tctcaaagga gaacaactta cgatctccgg attcctacaa agattcggat
    19081 attcgaaaga attcgaagat aagtatctga ttcccatgtt tgccacaatc aatacatgca
    19141 cgctcaaaag cgctaagaat tatccggcgg aagcggtgat tcgataccac tcaaatggat
    19201 tgaagtttct gcgattttta accgccagcc ggggaactag ggacatcacg gaaaaacttt
    19261 caatcggagc gaaggaactt agactgaagt ctaatcccaa aagaatcgaa cagaacggta
    19321 aaaaagtttt cgtttctttc gatgatggaa aggaggaatt cgatcggatc gtggtcgcca
    19381 ctccggcaaa tcaggcgatt ccgcttcttc cgaatgagat gactcaggag aagaaacttc
    19441 tttcctcatt tcgatacgaa gaatcggaaa ttttgatgca caccgattcc tcttttatgc
    19501 ccaataaaaa aagacattgg gcccctcttt gtttcactct ttccccggaa acggataaac
    19561 cttcggctac gattcgtttg aacaaggtac ttcctgaaat cggaaagatc gaaatctttc
    19621 aaacctggaa tccgttggaa gaacctcaac aaggaacgct gatttcccgt tccagatttg
    19681 agagaccgat tatagatctg aaaaatcgaa atactatcga agagttgaaa gccctccagg
    19741 aacaaccggg aagaaaaatc tggttctgcg gttcttacgc aaggtacgga attcctcttt
    19801 tagaagcggg agtttccact tccctggacg taagacgttg ggtcgagaat tcaatacgtt
    19861 cttaaccggg tttcacggcc gcgtaaagaa cgaactgaaa atatcttttc attctttccc
    19921 cgccgagaaa ttccgcaaaa cgggaatact tacgagcgat cctttgcgga atgtaaggct
    19981 ctttcgtttt ctttttgaga aaactcgaga atcctccgaa gacatccgct tctaaaaaat
    20041 cgaaaccatc cgatatgaat ccggaagacc ttaaaagtcg ggaaagagaa tcgggtgtga
    20101 ctcggttatt tttaggaata gaactcaatg tacaaactag atctcttagc caagagtcta
    20161 gaattcccaa tctagaattt tttaagacca actccgcgga aacaaacctg cctccgggtt
    20221 ttaatacgcg aaaaacttgc ctgcaaaatt cttttcgatc ggaaaaaaaa gaagcgctgt
    20281 ccaaacaaag gattcgatcg aaggactgat atggaaagga aacgattgcc gtttctacgg
    20341 gagaacaaat caattcgggc gaagtatcgg atcgagattc taacagattt tttgcaaacc
    20401 tcacttgaac agaggaaccg ttcactccga tgagatcggt aaagtttacg gaaaattctt
    20461 ccctccagac aaagaactga tccccacatc caaaacctaa gtccaatacc ttgagccctc
    20521 gtttgagatc cgctctttcg cctaagagtc gagccaacgt tttacaagcg gtcggataat
    20581 ccgccgtatt tttccaataa ccaaaatttc cccaggaaga attttccgga ttgagataaa
    20641 gatgtgctag agtatccgga gcttcttccg attttatttt tctaaaaagt ctcatattca
    20701 aaaaaacttc cctaagaact cgttcctaaa cctcggatgt aggaattcca cgggagtgtt
    20761 ccaacaatca gtctattcga aagcagataa atagccagtc tgtgggagcc tcttcgtttt
    20821 gtgaaaaatt tgcgataata tttctatcga agttttggga aaaactctta gagaaacgat
    20881 cgaaattttg catccaatcg acgatttgaa tgattctacg aagttgttag tcttatcttg
    20941 gaaagatttt ctttcgtaaa atttcaatgt aagttctcat gtcgcattaa caaacggcta
    21001 tacatatatt tagcccgatc gatatcttca agtctatccc cgaagcccgc tggaaaaaaa
    21061 ccgaattcga tcctcttcat cacactttta aatccgattt aactcggaaa aaaattcaag
    21121 cggcaaaaaa gtttatccga ttttccaagg ttcgactatc cggaaaaact tcctatgtcg
    21181 gaaaaaaatt ttcgatcttt ggttctcttt tcaaagagag aacttcgaag gaccagtgaa
    21241 acttctctaa gaaaaaatca aagatcgatt ttcggcgatt cgttttttag agaaattaga
    21301 aagatccaac aattggaatt gggtcccttc gcaagttctt cttgatcaag agaaataatt
    21361 ttaagatttt acgaatagat tcgtctcaaa cacaagaagg agagactttc ttgaaacccg
    21421 cggcccggga agtccgttcg aaagttgatc ttggaaaatt tatttatgtt tttagaatga
    21481 gttttccttt tatgaaataa gtcagcgaga acttgcatta aatattactc ggattaagta
    21541 ttttaattga agtttttttt ataccattct tgatagataa aaattttgcc attggcaata
    21601 aacgcaggga tctttctgca tgatcgaaaa acgaatcaac aaattcgggg aaaacggaac
    21661 tttcgcaacg aagaccatcc ccaagggaac cttgctgttc agttacagcg agtggatcga
    21721 ggacgaagaa tttggatgga aagttctaac ggtcgacgaa gctgaatcgc ttcccgaagc
    21781 cgaaaaggac attttcatga aatacggata cgatgtggac ttcgggttag tgaccggacc
    21841 taccaacgat cagtatgtca tcaatcattc caatttcatg aatcactcct gcgatccgaa
    21901 tatgtggtac gatcaggatg acaacatcgt agcaaaaagg gaaattcaag cgggagaaga
    21961 gcttaccatc gactacgcga acttcatcgt aaacttcgac caaacctttg agtgcggttg
    22021 tgggtcgtca aactgtagaa aatttattcg caaggacgat tggaaacttc tgattcatga
    22081 atatcagatg aattttccga aattcatcca aaaagaaatc aaaaagcttt atgccaaaat
    22141 tccggtctaa agaagttcaa aacgaaaata ttactttcta acctttagaa tcttttccag
    22201 gatgcctatt ctcagaagtc ctggcgaatc ttccgacact gcagtattgg tgcttcgggc
    22261 gttttctatt gaatagaata cgtccggttc cacgctcttg acgatcgtca ttgcctgacc
    22321 gatttttttt ctttttaaaa ccgtaaaaac gatttttacc ggacctcggc ttccctgccc
    22381 gttcatagtc gtaactccgt atccggcttc ggaaagttta tttgcgattt catctccgtt
    22441 tcggggagaa atgattctca aaagagaaaa accgatcgcc agtttttctt cgagaatcat
    22501 tccgataaaa gtgccggcgg caaatcctcc cgcatacgcc agataacaaa gggtattgtt
    22561 tagattttta atgacctgag tgatcacgat gacccaaaga agaacttcta aaaatccgag
    22621 ggaagccgca atgaccttct tctctctagt gagaagaatc actcgaatcg ttccgatcga
    22681 cacgtcggtg actcgggcaa gaaaaataaa acaaggaagg acacaataat cgaagatagg
    22741 attcccggga ttcagttcca tacgagcaag aatcgtcgaa agaacgattc tcgtcgatga
    22801 gaattgcacc gttccacttt tctatattag agttgttgaa aaattccata gttcagatta
    22861 acaaaactac tttaaccgat cgtttccatg aaacagacga agaattaatt tgaggtttag
    22921 atgcgagcat ttaccacaaa acaaaaaact aaaggaacaa caagtcgctc aaaaaacttc
    22981 gatcaaagag aaaattcctc ccgaatcacc ggatgatttt tgagtatatc caacgcctct
    23041 tgtatcaatt ttttaccggt ttccgtatgg ttccatacat tgagcccgga cgggtgtggc
    23101 aacggaatcc aatcgagtcg gactccataa aattcccgtg aaaaagtttt accgattacg
    23161 tcttccagtt tgtattttcc aaactcaaat aactggtcga tcgcgagttt gccgatagga
    23221 atcaaaagtt ccggtttatg aaaacgaact tcaaattcaa gaaactcgga acagtttttt
    23281 acttcttcca agtccggttt acgatccccg cttttcgcct taccgggaaa acatctgcaa
    23341 acagcggaca tgttcacttt acttcgaaaa gtttcctctt cgatccctat ttttttgaac
    23401 caaccgaaaa gggtttttcc agccgtatag gcaaaaggtt tgccgaatct ttcttcgtga
    23461 attccgggag cttgacctag actgataatt cttgaggaag gaatacagcc gtgaaccgga
    23521 ttgccctgca ttttgggaca tttcctacaa ctcaaaagac gatgaatatg attcgaatat
    23581 tctaattttc tacttttcat aggacggagg aactaaactg ataagaaccc ttcaagcgcc
    23641 aatagaagcg agacgcttta attaccagct tgatttttct aattaaacag aaaactaaag
    23701 tgtcgctctc tcctaaggat cgcgcgctgt aaatactccg agtatgcacg ttcaatccca
    23761 ttccacttgg attcaagaat ttaaaacctg ctcctattat atatcattcg gttttcggat
    23821 ttttaaaatt ccctgactcc atcggagatt cgaaccgaat ataatcccgg ctcggttccg
    23881 aactttccaa agtagcgggt ttttatcctt tcaaacaaag tatttttcct gcccactttg
    23941 tccagtatca aaatacaacc tccaaaacca cctccgatca tccttgcgcc taaagttcct
    24001 tggactttaa gttcttctac gatgaaatcc gtttcgtcac aagagacttc gtaattttcg
    24061 gaaagagaat cgtggcattc gaaaagaagc tcgcccatcg ttttcgcatt accgctcttt
    24121 aaattttcga ttactttcga agttcttaat ctttctccga tgacatgcat tgctctcttt
    24181 atttcgatct cattaagacc ttttcccaaa tcctccagct cggcttgata aagcgttcga
    24241 atggaaggtt tgtgtttttt gattttacga aacgccgatt ccacttcttt tctacgaaga
    24301 ttgtaggcac tgtctttcaa agaatgtttt actttcgagt cgatcagata aaactcgcaa
    24361 ccttccaaat ccatcttatg aaaattgtat cgtaaacttt ccgtatcgag agaaatacag
    24421 aacccttcct ttgcggtgga aactacgaac tgatccatta ttccacaatc aacacccacg
    24481 aaatgattct cagccctttg acctaataag gcaatttctt ctctggaaag tttccaatcg
    24541 tgaatttcac aaagagcaaa cgcaaccgca acttcaaatg cagcggaaga agaaagcccc
    24601 gcaccttgag gaatatttcc ccagacgacc aggtcgaaaa agtccgaaat aaaattgagc
    24661 tttctaaact cattgatcac tccatagacg taatttaccc aagaacgttt gggatcgaac
    24721 acgattgatt ccgtttcaac tttttctccg gaagaaacgg aataaattct aaatttttgt
    24781 tctttatttt tacgaatcgc aattcgaacc gaaaagtcga tcgccgcggg aaggacgatg
    24841 cctcccacgt agtccacatg ttcgccgatt atgttgattc ttccaggagc caagaaaaaa
    24901 cgaatgtttc ccccgttcga agggaattcg cttttaagaa tttttgctaa gttctcttga
    24961 ttcattctat tctttttaga aaccccgaaa atattctagg aaacttttgt tctggtcaat
    25021 ccttctccgc atttttgtaa tccgtcctaa atcgtaattt cccgacacaa aaaaccccaa
    25081 actttggaag ccattgatcc acagcgtgtc ccaaaacccg cggagcgaaa cgacttgagt
    25141 ttttcgcttt gtcggaaaga tcaagctggc aaccaaagcg tctcacttct acccagccgc
    25201 cagttttttc ttgcccgcca atttcgtttt tccaaactgt gcatcgttcc cctttaggga
    25261 gaatttagaa cgtttcgtcg ttggaaacgt gaaaagggaa tttcgtaata aattatgatt
    25321 cgattagaaa ccagattcgc ttcttccttt gtaaattccc ggaaattcga atctttttta
    25381 acggaagcgg aatcttctag acgcacactt cattctttcc agggaaaagg aaatgaatat
    25441 ttaggatggt tgaatcttcc caaagaaatc aaagaatcgg aaatcgaaaa aatcatccaa
    25501 gtcgctcaga gattaagaga ctcttccgaa gtaatcgttg taatcggaat cggaggttct
    25561 tatctcggtt cccgagccgt actagaagcg acccttccct ttttcagacg gtcctctaaa
    25621 ggaaatccgg aaatcttttt tgcgggacat catctcgaat ccagatattt gtccgaattg
    25681 atggagtatc tcaaagaccg agatttttca gtgaacgtca tctccaagtc gggaacgaca
    25741 accgaacctg caatcgcgtt ccgcctattt tgggaactac ttcgtaaaaa gtacggagcg
    25801 tccgccgctt cgagagttgt ggctactaca gattcttcga aaggtgccct aaaaacgttt
    25861 gcgaatgtgg aagggttcga gacatttaca atcccggata acgtaggtgg aagatattcc
    25921 gttttaaccc cggttgggtt atttccactg gcggcggcgg ggattccgat tcgaaaattc
    25981 atattaggat cccagaatat cttaaaagat cttcacgccg aaaccgatcc cgtccggaat
    26041 ccggccacct attattccgc cttcaggaat tattttttat ccgaaggaag acacatagaa
    26101 atattagcga actttaatcc ttcactacga tatatttcag agtggtggaa acaattgttc
    26161 ggggaaagcg aaggaaaaga gaacaaaggg atttttcccg cctctatgga ttttacgacc
    26221 gatctacatt ctttggggca gtacgttcaa gaaggcaaac gaattttatt cgaaacagtc
    26281 ctaagccctt ccgacgttcg ctcaaacctg attttgaaac cgactccgga caatttggat
    26341 tctctgaatt ttctttcggg aaatacgctc gggcacgtaa atgaacaagc cagactcgga
    26401 accttacttg cacatgcgga cggcggagtt ccctgtttgg aactcatttt tccggatata
    26461 tcacccgaat ccttgggaga agtgatgtat ttttttgaat attcctgcgc gatctccggt
    26521 tattctttag gtgtaaatcc tttcgatcaa cccggagtag acgcatataa aaaaaatatg
    26581 ttcgcccttt tgaataaggt cggttttgaa aaagagggag attttcttcg caaaagaatt
    26641 ctcggaaact aaaaatcaaa gttatccttc cataatgttc ggaagtaaag aggacctcgg
    26701 ttgaatttca ttttcaatga aacaactttc ttacttgaca tcttttaaaa ttaagaaatg
    26761 gatgaaagaa tgcagaggtg cagaaacaaa atccgttttt ctctaacggc ctttatttta
    26821 gcgttttcgt ttctgtctat tccaatcctc tcttccagca attctcctgg gaagttccat
    26881 cctcacaaaa agacaataaa cggggttgaa tccgaataca aagagccggt tcagttggag
    26941 gaagaattcg aattccttct tggttccctc tctttaaccc ataaaaacat cccattcgta
    27001 ttcaaaggca aaataacttc cctccaggat aggttccaat tccatttctg taacatccaa
    27061 actcttaatc tttcgaattt gcctcctcct tctctcgtat aactaaagtt ggggtaaatc
    27121 gctcgcaaat ttcataccta aaatggctct taacgtgaaa cgctttcgta aaaagcgctt
    27181 cacgttagag tagcttgcaa cgaagacccc atctcaaaac cctctgccgt cgtgacggct
    27241 taaatttctt cgagcgtcaa taaaagcgag acgacttgag tttaataaaa atgtagggac
    27301 tactataatt ttaaacgata aggaaaactg ccaatgcaac tctgtggagt tcccacattc
    27361 agaagacagt ttgagacgaa cctttttact tgcagaaagt atgattttct aatatagaaa
    27421 aatctcccga gttttcccgc ctcctcgctt tgcgaccctt agggaacaat gcggctttag
    27481 ttttccctcc acccaaaaaa actaaagtgg gcgctctgaa aaactcaatg cagaggtttc
    27541 acggaggatt tgtcggaatt ccgacggatt tcttcagagc caagtaattg tggggataga
    27601 gcattatgct tcaagttctt cagagatcca tcgagcgatt cataaagagc gagatgcttt
    27661 cgtctcctca acaggccttc ttgatttcat cgactcaaaa atatcataca aatctatgga
    27721 tcgtagcaaa attgttccaa cggaatttcc accaatcact ttcgcatttg ccaacccaca
    27781 ttacttaggt attctatccc acttttgtca cagttgattc cagatattgt ctttattatt
    27841 atttgcaatt tacggatctc ccaattttgt caattccggt tctttaagag cctactcgtt
    27901 tttctcgatc ggaattggca cacgttttcc cgtggagtcg agcataacga gatttcaacc
    27961 tgaaaaaaat cgatttccta aattctaaag ttagaatata ttctttttcc taaccgagct
    28021 aaaaataggt tttctttctc gaaaaacttg gatagttttt ttggggaatt ttcttcttaa
    28081 aaaaaaatgg accaagaatt taaaagatgg cctcatcttt taaagatgat cgaagccggt
    28141 gcacgaattg aacttacggg atatatattc aacaatacct tccgacttca tctggaaaaa
    28201 ttcgtaaaac tctgtcttga aaactacgac aaaaacgatc taaccccctt tgtttgttcc
    28261 gtgatccagg agatgctttt acgtgcagga atttccaacc tgagagaata cttttcccgg
    28321 gaaatcgatt tctcggatca aaattcgtcc gattacaacg aggaagcatt tagaaaattc
    28381 ctaaatactt tagacttacg ttcggtacga aattccctaa aggcacaagg tttattctta
    28441 aaagtaatca tccgtcacaa tcgcacgaag cttatcgccg aagtattaaa taactctaaa
    28501 gcgattcctt ttacggagga atttctgaaa caatatcttg cattctcgat ggaatataag
    28561 aatttaatgg attattatga attttatccc gaagacaagg aaggtaagga cttaggactc
    28621 gcattttcaa tccgaatgct ccgggaaatc ggattaaaac caaagttgtt tcgaatcagt
    28681 accggagacg aaatatatac ttatagaatg gagatccctc tcgaagagga atacgtaagt
    28741 attagtaaac aaatcttgaa cgacgaggaa atttttccct tcccgaagag caatcataaa
    28801 caagagaacg aacctccttg gcaaacgaac ccttgtagtc attgcggaag aaccgtggac
    28861 gatcggattt tattttctaa aattccggac gatattccga tcaaaaatat cccgaaatcc
    28921 atccgaacga aaagcaaaat ctgcgcttgg tgcgttgctt cttatctctg agtgggaaca
    28981 cgacaaagtt ccagaaattc ttcccagcga gaaccgaaac gtcccgaaaa atcttttccc
    29041 tttaaagaaa gataatattc tttttctccc aagtcgagcg tttctccggg aaataatctt
    29101 ccggctaatc tttgttttgc ggcaagctct ttaaaaatat aagaaagatc gaaaaaggtc
    29161 tccggttgaa ttccgcttag aaccccgctg ttcaacacgg aaattccgat ataaaataga
    29221 ctaccctttc caaagataat ctttccgtta ttgagttcta gtccggtata attcgcggat
    29281 tccggtcggg gcagaagata caaaaggcaa tcgttttccg atagggaatt tggaatttgg
    29341 aaaagatttt ccggaaaata aagaaagtcc gggtttacga ctccgatcgt ttctcccatc
    29401 caaccggctt tttccagccc ggttctaatt cctcctgcgg ttcctagaat tccttttttt
    29461 tcctccgaga ataccaaagg aaaaagagga aacgtttcga gttctttgcg gatcttttct
    29521 cccatgtaat gcgtgttgat gaccgcacct tccgcgtttt gtttccaaac ctggaacaaa
    29581 gaataataga cgagggggat tccgtttacg ggaagtaagg gcttcggaat gtcttttgtc
    29641 agctccttca ttcttgttcc gaagccggcc gcaggaataa aaaatttcaa aatgggacct
    29701 tcatcgtttt attcctttca taaataagga attggacaaa agttcttctt ttaacaaata
    29761 aaagaacaca taaagttgat ccggaaacaa accggcttga acgacttcca aaagattatc
    29821 gagcgcgttt aaaacgctca ttctatattt gtccatcttc ttatcggcca ccaaatagaa
    29881 gtaagagcca agcgctttgt aagaacgttg aagacactgg atataataac attccttgaa
    29941 tctcggaaag tcctgctcac taagctttaa aaaaagctga taaagtcctt gcctcattcc
    30001 aaacgaaatc ggtctgtatg catcgtaaag aatacttgaa aggtcgtaaa agggagtccc
    30061 catcctcgca tcctgaaaat caatcataca aatttgattc tcggaattga tcaaaagatt
    30121 tcttccgtgg aaatctctat gacaaaaaac cttcaccgga tattcggcga gaaaggagga
    30181 acattcctcg atgaaaattt tcacttcact tcgaaattga gttctaagac gaaattcttt
    30241 ctgaagcttt aaataattgg aatacgtaaa tgtgctttca aattcgaatt tttccaaatc
    30301 aaattccctc gagcttacgg gcgggatcgg attcgtcttt tgtaatctaa ctaggatttc
    30361 gatcgatttt acgagccact ccctgtattc caagtcgtcc ttgaccgaag tcagatcctt
    30421 ttctccaaca tcagtcatta ggatcaaaaa atgaatcaga tcttttttga gaatttcggg
    30481 aacaatgaat tgttcctgac ccagaaaatc cgctatctcg acgaagtcgt attgaaaacg
    30541 aacatcctta caaaggatga gagttctgtc cggataaacg acacgaaagt attttcgatc
    30601 cgaggcttcc gaggtgatcg gataaatttt ttgaggatgt tttccggaga aatccagaaa
    30661 cttcaattct tgatccgtta aagagacgga agtattcata tcatttatac cttatccgga
    30721 aaaaccaaac gaaattcggt tccgattcga tttcgatttt gattccacgc tgatccgcta
    30781 tctctttggc aacgaacatt ccaagtcctg ttccttttcc gattcctttt gtcgtaaaat
    30841 aaggttgata aattttttga atcacttctt tactcattcc aacaccgtcg tccaaaacgg
    30901 agacgaccgg gtgatgattt ctaatatata cggaaatttg aatatttcct cgattgccgg
    30961 tcgcgtccgc ggagtttaaa acgatgttgg aaagtaagag ggaaagctgg tcctgatccg
    31021 acttcacgat taccgaagcc ggtccgggtt taaaatagat cctacagtct ttaagtctgg
    31081 aagttttttg aaaaacgtcg atcacacttt ccacagaatc attcagatgg atcgattcca
    31141 aagatttact caaactttct ccgggttttc ccaattgtaa aaggttgttc gtgagggttt
    31201 tcaacttgat caattggccc caggtaattt ggatcgtctt ttggcggatc tgttccgtgg
    31261 cgtcgggaag tttcgcgatt tcaatatgtc cctgaatcgc agttaatgag ttgttgatct
    31321 cgtgtccgat gcttgaagcg agaacggaaa gaaacgcgcg ccgctccgcg tctatgagtt
    31381 tttccgaaat caaaagttga ttcgtgatat cccttgcaat tccggtataa tacgtctggc
    31441 cttcgatgtc gtaataacaa acggaaatat cgtaggttct cacctctccg tccctgctca
    31501 tcaagtcgga gcggctaatt ctggcgattt gtctcttatt ttttcttttt aaaagcagag
    31561 ccactttttc catatagagt ttttcttttt ccggggggat cagtatgttg aaatgttttc
    31621 cgagaatttc ctcttcggta tatccgaacg cgtccaaagc ggattggttt aaaccggaga
    31681 atctcaaatc ccgatccaac gtgatcacac aatcgctcgt tgcgtttaga atattataat
    31741 tttgtaaata taaatccttg gctctttgtg cgagtttggt attttcagtc tcggatctga
    31801 tcagggtttc cgtgtgttga tcccgaattt ccttttctat tgtagctttt tttaaaactt
    31861 ccaaaatact cgtgcgacgg atcggtttgg aaatataatc gaacacgcgg ttacggacgg
    31921 cttcttctgc ggtggcaaga tcaggatttc cggtcattaa gacgaccgga atgttctcgt
    31981 tgattttgcg aacttctttc gtgacttcga tgccgttttt accgttcata acgatatccg
    32041 aaattaccac gtcaattttt tgacttcgga taatttcaag agcagaatcg aaatccttcg
    32101 ccaataatac tcgataccct tctctggaaa taaccctttc taaaaccgta cgaatttcga
    32161 attcgtcgtc gataacgagc actgttgtag actttgattc catgactttt aagcctggga
    32221 aaaaccttat tttaccaaaa aaaacgtcct atacaggaag gcgaatcaaa accctcgttc
    32281 cgtttccggg caaagattcc aaagatatcg tcccatcgtg ctcggaaata attctttgag
    32341 aaattgcaag ccccaaaccg gttccctgtt ttcctcttcg agtcgtaaaa aggggaagaa
    32401 acgctttatc caaaatgtct ttcgtcatac cgggaccgtt atctgaaatt ataaaaagaa
    32461 tcgagtcccg gttcaaatga aattctttct gaactgtgat cgaaattttt ggaaaggaag
    32521 gtttgatttc catttcggag atcgcattga ccgcattcac caaacaattg atcagaactt
    32581 gttctatttc ctgccaagac actcgaattt tagggagatc cggattagcg attcgtttta
    32641 attcgatccc gttctttttg cacgaaactt caatcaactc gcaagccctg aggagaatat
    32701 aataaggaga gaccgactct ttttctcttg cgacggttct tcctagatcc aggagagatt
    32761 taatgagatc gcgaattcga acgttagccg cttcaattct tttataaatt tccaatcttt
    32821 ccgccggacc ggattcttcg gtttcgatga gttcctcaag atagagaaga ctcgcctgaa
    32881 gaggattgtt cacctcgtgt gcgattccgg cggcgagttc tccgatggaa gcgaacctgg
    32941 cggtctcgta gagttgtttg tccaaaagtt ttgtctgggt aacatccgaa aagatcaaca
    33001 ttacggtctc tccatcctct ctatattttt taagaggaag aattttgatc gagaagaagt
    33061 tttcctcttc ttcaatgtat cgaatcctaa gatccaaaaa gaccgccctt cgagaatcaa
    33121 gacaattttt gattccggcc ttaagttctt cctctacatc tctttcaaaa agagaaaaga
    33181 aattctctcc ggaagtcaca ttcaaaacct ggaataaaag aaatttaaga atcggagcta
    33241 cttccagaac aatcccctcc ggggtgagaa tcacaatccc gttgttcatc gcggaaaata
    33301 aatttctaag tttgatttca gaagaacgaa tgagttcctc gtttttcttt tgttcggtga
    33361 tgtcaagaag caaaagaatc gttccgatcg ggtttccgta ttcatccctg attctggacg
    33421 aagcaagaag cataggtgcc tcgacattcg gaaaaatttt cattttgatt tcggtcctta
    33481 attcctcttt ggcaagcctt tccaaaatcg tagaggataa atctagcaat tttcccagag
    33541 gaaggtcgat aaaatcctct ttataaactc ctaatattct ttcgaggctc cgattaccat
    33601 aggttatata accctcgtcg tcggtggaaa tgagaggaac ttctatggaa ttaagaagcg
    33661 ctccttggaa ctgcagtttt ttggaatttt caattctcgt cctttcggtt ttcgcgtttt
    33721 gaagagaact atggacatcg gaaataattt cctcgtagag aaaattctct ccggaatcga
    33781 aagccattcc ttccaaggat agaatctcga ttccgacgag aaattgtccc ttttcccgaa
    33841 ttccgatcga aagacttcta cggaatttat aattcgcaaa gatcgattcc cattcgggat
    33901 actttccgtt tccgaactcg tgaatgataa agttatcctt cgtatcgatc agtcttctca
    33961 taggaaacgg aatattcgaa gaaacgaatg aatgaatttt gagtttcaac tccgaactta
    34021 gaccgctttg tcctaaaact tgaagttcgc cgtccttgta aaaaaaggcc cagactaaaa
    34081 agtaatgagg attttccttc aaagtatcgc agagtttctg aaagatggcg acttccgaag
    34141 tcaagtatcg taggttttgc cttaaaagcc ttaaggtcct taagatactt tgcatataat
    34201 aaagtctaag ctcggtctgt tgaatttcgg accgatcggt gaaataaaat agaagtattc
    34261 cttgcccggc gaaagtcgaa gcgttgatcg tacaattgac gaatttcttc tctccgcttt
    34321 tatgtcggag ttgccaataa gttttcaaag ggggttcgtc gtgtttgatc gtaaaagttt
    34381 tcctcggata tgcggaactg aaaagaatga aatcgcgtga ttccccttgg agttcttcgg
    34441 aagaataacc taggatattt tcaagagcgg ggttcaaata gagaatggat tcggtttcca
    34501 tgtccaaaac gagaatccct tcctgaatcg gatggaaaaa ggaatgaagc acggaagata
    34561 aaga
//
LOCUS       DFBJFCKD_7               334 bp    DNA     linear       08-DEC-2021
DEFINITION  Genus species strain strain.
ACCESSION   
VERSION
KEYWORDS    .
SOURCE      Genus species
  ORGANISM  Genus species
            Unclassified.
COMMENT     Annotated using prokka 1.14.6 from
            https://github.com/tseemann/prokka.
FEATURES             Location/Qualifiers
     source          1..334
                     /organism="Genus species"
                     /mol_type="genomic DNA"
                     /strain="strain"
ORIGIN      
        1 aaaaggaatc agcacaatcg tttcataagt ccgtaataga gcgtgaaaat tcccgcagat
       61 tggtgattta tggcttttct aacggatttt atcattggaa cactctcgta agaattccta
      121 catctgaggt ttttgagacc ggctcttagt agtatcttat aatgggtcgg aactacagcc
      181 tattcttcga aaaagagaaa gttctaaatc taaaaaaatt aaaatttttt cataaaatct
      241 cgaatgatta catttactag gacaaccgta aggggtatgg caaatacaaa aaatcaaaat
      301 cattctcaac atacccgctg gctaatcaat acat
//
LOCUS       DFBJFCKD_8             19996 bp    DNA     linear       08-DEC-2021
DEFINITION  Genus species strain strain.
ACCESSION   
VERSION
KEYWORDS    .
SOURCE      Genus species
  ORGANISM  Genus species
            Unclassified.
COMMENT     Annotated using prokka 1.14.6 from
            https://github.com/tseemann/prokka.
FEATURES             Location/Qualifiers
     source          1..19996
                     /organism="Genus species"
                     /mol_type="genomic DNA"
                     /strain="strain"
     gene            complement(669..1967)
                     /locus_tag="DFBJFCKD_00079"
     CDS             complement(669..1967)
                     /locus_tag="DFBJFCKD_00079"
                     /inference="ab initio prediction:Prodigal:002006"
                     /codon_start=1
                     /transl_table=11
                     /product="hypothetical protein"
                     /protein_id="X:DFBJFCKD_00079"
                     /translation="MKKEQETLKAKFSKLYLSRMTRVGSRFFLLVFVFSTMLFCIPGK
                     KTSNSKVMLLAWLVGEMNSYKEGQVYQNAKHLTGPLGQVEYRGLDFFDNSAFNGIGRH
                     NWQEAGDATFNVGVTLGAMAWRYKNTHDPDTLSLIKRYVNYYKLMQSLNNGGFGRNFV
                     NIEAYDQFLSCNKNGTEGARADNASCGTMRYADYVLEDQHYKFRYDFSLDAVIHSLVG
                     LYWTYVFVDELKPDIVQICEGLLRYYTANNYQVKDSNNTVLRYGDHNPAVNPVAKINE
                     VILKYIAQGQMTDLGVWREIITLGSSVIGIVVQSEDANFFNHYMLLKGIGVLVHMGYP
                     LQNGLKNLINAVNDQGHELADSMDIYFFQTSKIHVKDKGGFPLYNYHCLVDQTFSDIL
                     GLFDRKPYNKWEFSPYRRCVVRQPSALGLNSDFLEAYWLW"
     gene            complement(3632..4483)
                     /gene="flaB_1"
                     /locus_tag="DFBJFCKD_00080"
     CDS             complement(3632..4483)
                     /gene="flaB_1"
                     /locus_tag="DFBJFCKD_00080"
                     /inference="ab initio prediction:Prodigal:002006"
                     /inference="similar to AA sequence:UniProtKB:O51941"
                     /codon_start=1
                     /transl_table=11
                     /product="Flagellar filament 35 kDa core protein"
                     /protein_id="X:DFBJFCKD_00080"
                     /db_xref="COG:COG1344"
                     /translation="MIINHNLSAVNSHRSLKFNELAVDKTMKALSSGMRINSAADDAS
                     GLAVSEKLRTQINGLRQAERNTEDGMSFIQTAEGFLEQTSNIIQRIRVLAIQTSNGIY
                     SNEDRQLVQVEVSALVDEVDRIASQAEFNKFKLFEGQFARGSRVASMWFHMGPNQNQR
                     ERFYIGTMTSKALKLVKADGRPIAISSPGEANDVIGLADAALTRIMKQRADMGAYYNR
                     LEYTAKGLMGAYENMQASESRIRDADMAEEVVSLTTKQILVQSGTAMLAQANMKPNSV
                     LKLLQHI"
     gene            complement(4938..5783)
                     /gene="flaB_2"
                     /locus_tag="DFBJFCKD_00081"
     CDS             complement(4938..5783)
                     /gene="flaB_2"
                     /locus_tag="DFBJFCKD_00081"
                     /inference="ab initio prediction:Prodigal:002006"
                     /inference="similar to AA sequence:UniProtKB:O51941"
                     /codon_start=1
                     /transl_table=11
                     /product="Flagellar filament 35 kDa core protein"
                     /protein_id="X:DFBJFCKD_00081"
                     /db_xref="COG:COG1344"
                     /translation="MIINHNLAAINSHRVLKFQNNEVAKNMETLSSGMRINRAGDDAS
                     GLAVSEKMRTQVKGLRQAERNTEDGMSLIQTTEGYLQETNDIIQRIRVLAIQSSNGIY
                     SAEDRQMIQVEVSQLVDEIDRIASQAEFNKMALLQGDFARGSRTSSMWFHIGPNQHQR
                     ERVYIATMTAKSLNLIKADGSLLTLSTAEFANDSIGVLDDALMKINKQRANLGAYFNR
                     LEHASKGLMVAYENIQASESRIRDTDMAEETVAFTKNQILVQSGTAMLAQANVRPQSV
                     LQLLR"
     gene            complement(6804..8147)
                     /gene="creD"
                     /locus_tag="DFBJFCKD_00082"
     CDS             complement(6804..8147)
                     /gene="creD"
                     /locus_tag="DFBJFCKD_00082"
                     /inference="ab initio prediction:Prodigal:002006"
                     /inference="similar to AA sequence:UniProtKB:P08369"
                     /codon_start=1
                     /transl_table=11
                     /product="Inner membrane protein CreD"
                     /protein_id="X:DFBJFCKD_00082"
                     /db_xref="COG:COG4452"
                     /translation="MFKIQSSVSFRVFILGIMLGLLLIPINLVGSLVFERQERAGEAV
                     GEMSSKWGGKQEMAGPFLVIPYQALEEEKREDEHGKETRAQVDVFKKMYFLPEKLQLE
                     TDLKAEKRKRGIYEAVLYHGNVKFQGNFKQPSVSDFPINTKKIFWAEATMVVVVNDAK
                     GIGNDVKLFLAEKEKTFQPGSSSEHFTSGLHSKMNLLDFKFPLTFQMQIPIQGSDSIG
                     LIPLGKETKIQISSNWKDPSFEGSLLPKERSISENGFQATWESSYFSRNYPQVISSEE
                     RPTLGVILSSGLGVRLIVPVDHYLKLDRSIKYAILLIAASFALFFLLEIFGGKILHPF
                     QYLMIGFVMVVFYVLNLSLSEHLGFIFSYAIASLAVSGLIFYYATSILQSKKRGLIAG
                     GFYFGLYSFLYVILSSEDYALLIGSVVVFASLAFFMHFTRKINWYSFGSSGETER"
     gene            complement(8165..8383)
                     /locus_tag="DFBJFCKD_00083"
     CDS             complement(8165..8383)
                     /locus_tag="DFBJFCKD_00083"
                     /inference="ab initio prediction:Prodigal:002006"
                     /codon_start=1
                     /transl_table=11
                     /product="hypothetical protein"
                     /protein_id="X:DFBJFCKD_00083"
                     /translation="MIKIQSFVSIRMLFFSVFLIGLLIPTYMVWESRGRILVEKAHLS
                     KSDILSREEKMKWWEQSYRTHEDDGCAD"
     gene            complement(8566..9996)
                     /gene="creC"
                     /locus_tag="DFBJFCKD_00084"
     CDS             complement(8566..9996)
                     /gene="creC"
                     /locus_tag="DFBJFCKD_00084"
                     /EC_number="2.7.13.3"
                     /inference="ab initio prediction:Prodigal:002006"
                     /inference="similar to AA sequence:UniProtKB:P08401"
                     /codon_start=1
                     /transl_table=11
                     /product="Sensor protein CreC"
                     /protein_id="X:DFBJFCKD_00084"
                     /db_xref="COG:COG0642"
                     /translation="MDTNCNRFFFAFFAGYYYFVDKIEDSIRPRYMETVEESLNDTAY
                     LLVSLLESELFQRNVSLEKTSERVFSPILRISKEKKLNSKIFEITKKKMDLQLYVVDE
                     RGIVIYDSEGIRKGLDYSKKNDVYLTLQGKYGARSSPLTISESDKGLFIAAPIRKNGK
                     IIGAVTVIKPKKSLIPFIESTRKKFWNLSLYVALSIIVLFISILYFLFSPIRKLSEYV
                     SALRFQKRVPFPKISVPEIRGLGEEMDRLFRELAGKEYVENYVQSMTHEIKSPLSSLL
                     ASSELIIENPDRLEFLISNIQLEGKRIQTILEKLLELSSLENQSQLEKTSNLNLQDLV
                     RETVVSSISEAVRKKIKLKELTEAVWVEGNSFFLGMALRNLVQNALDFSNSGSEITVR
                     CGKKNGFPFLEVEDSGSGIPSYALERIFEKFYSLPRPDTGRKSSGLGLAFVREIAKLH
                     DADLQVKNGTSMGVVARICFKKKFQQ"
     gene            complement(10001..10669)
                     /gene="creB"
                     /locus_tag="DFBJFCKD_00085"
     CDS             complement(10001..10669)
                     /gene="creB"
                     /locus_tag="DFBJFCKD_00085"
                     /inference="ab initio prediction:Prodigal:002006"
                     /inference="similar to AA sequence:UniProtKB:P08368"
                     /codon_start=1
                     /transl_table=11
                     /product="Transcriptional regulatory protein CreB"
                     /protein_id="X:DFBJFCKD_00085"
                     /db_xref="COG:COG0745"
                     /translation="MRTILLTEDEPGIRDTIRVVLESEGFKMISAMTGKECLSLLKES
                     PDLLVLDVGLPDGNGFEILKELRKKNSIPVILLTARESELDRVLGLELGADDYMVKPF
                     SPRELVARIKAVLRRYDGSSEKKRTEFLTDEDRKIIYYYGKSLTLTPYEYKTLLLFLK
                     RPGKIFTREEIMDSVWTEPEESFDRAVDTVIKNIRSRLKEIRPDTDPIETRRAQGYGL
                     KEIV"
     gene            10897..11880
                     /gene="acoA"
                     /locus_tag="DFBJFCKD_00086"
     CDS             10897..11880
                     /gene="acoA"
                     /locus_tag="DFBJFCKD_00086"
                     /EC_number="1.1.1.-"
                     /inference="ab initio prediction:Prodigal:002006"
                     /inference="similar to AA sequence:UniProtKB:O31404"
                     /codon_start=1
                     /transl_table=11
                     /product="Acetoin:2,6-dichlorophenolindophenol
                     oxidoreductase subunit alpha"
                     /protein_id="X:DFBJFCKD_00086"
                     /db_xref="COG:COG1071"
                     /translation="MNNHPKTKKETLDLFELYKQMLLIRRFEEGAAKSYSTGKIGGFC
                     HLYIGQEAVGVGSIAALQEQDYIVSTYRDHGHALARGLDPKALMAELFGKKTGISKGY
                     GGSMHFFDKSKRFMGGHGIVGGHISLAAGIAYASKFKNENSVTICFFGEGAANIGSFH
                     EGMNLAAIWKLPLVMICENNHYAMGTPEYRALSVKDVSVRAGAYDIARDHIEGDEVRK
                     VRDHVSVAVERARRGEGPTLMEISTYRFRGHSMSDPAKYRTKEELDRYKQSDPLLRAK
                     QDLLHSEWTEEELEKLDMELSTQVEESITFADQSEEPPLGWLYKNVYAENV"
     gene            11880..12854
                     /gene="bfmBAB"
                     /locus_tag="DFBJFCKD_00087"
     CDS             11880..12854
                     /gene="bfmBAB"
                     /locus_tag="DFBJFCKD_00087"
                     /EC_number="1.2.4.4"
                     /inference="ab initio prediction:Prodigal:002006"
                     /inference="similar to AA sequence:UniProtKB:P37941"
                     /codon_start=1
                     /transl_table=11
                     /product="2-oxoisovalerate dehydrogenase subunit beta"
                     /protein_id="X:DFBJFCKD_00087"
                     /db_xref="COG:COG0022"
                     /translation="MAILTYREALNRAMCEEMDKDPNIFLMGEEVGHYDGAYKVSQGM
                     LAKYGEKRVIDTPISENGFAGVGIGAAMVGLRPIIEFMTWNFSLVAIDQIINSAAKMN
                     YMSAGQFPIPIVFRGAGGAGGRLAAQHSQSFESWYAHIPGLKVIAPYTPADACGLLKT
                     AIRDNNPTIFIESEVLYGSRGEVPDQEYSIPFGKADLKREGSDITIVSWSRALQYVLP
                     AAERLSQEGISVEVLDLRSIRPLDEETIYASVRKTNRALIVEEGWEVAGFGSQVAYLI
                     QKNSFDDLDAPVERITQEDVPMPYAANLEKASLPSEEKIIAKVREMLE"
     gene            12875..14290
                     /gene="pdhC"
                     /locus_tag="DFBJFCKD_00088"
     CDS             12875..14290
                     /gene="pdhC"
                     /locus_tag="DFBJFCKD_00088"
                     /EC_number="2.3.1.12"
                     /inference="ab initio prediction:Prodigal:002006"
                     /inference="similar to AA sequence:UniProtKB:P21883"
                     /codon_start=1
                     /transl_table=11
                     /product="Dihydrolipoyllysine-residue acetyltransferase
                     component of pyruvate dehydrogenase complex"
                     /protein_id="X:DFBJFCKD_00088"
                     /db_xref="COG:COG0508"
                     /translation="MAKIAEMTQLSPTMSEGKIVRWLKQKGDSVSPGEIIAEVETDKA
                     VMEMEAFETGVLLEILAPEGSLLPVGAPVAIIGKPGEDVSALVETEKKSIPAKKEGSA
                     APSQTSTSTQSTSTSTAPTSSAQSGTSASTSGAGAGKNLETKTSVSLLQNAGNSGITA
                     NEERTYGFKTSPSFGPGESEHSPVRSARGGRPIKASPLAKNLALQKGINLTEVIGSGP
                     GGRIIKRDILSYQSGGGNTFVKRQDRKLEITGMRKTIASRLAHSTSTIPHFYLTTELD
                     AGPIDDLRNSINRDLGLSGQGKVSVNDLILKACSYTLLQVPEVNSSWREDHILEHGRV
                     DIGVAVSIEGGLITPYIRNAEEKSVLEISREIKELASRARDRKLKPGEYTDGTFTVSN
                     LGMFGVSSFTAVINEPEAAILAVGALVEKPVLKAGNIVPGKILNVTLSCDHRVIDGAT
                     GSRFLSLFREFMEHPLRLLTG"
     gene            14304..15314
                     /gene="fliG_1"
                     /locus_tag="DFBJFCKD_00089"
     CDS             14304..15314
                     /gene="fliG_1"
                     /locus_tag="DFBJFCKD_00089"
                     /inference="ab initio prediction:Prodigal:002006"
                     /inference="similar to AA sequence:UniProtKB:Q9WY63"
                     /codon_start=1
                     /transl_table=11
                     /product="Flagellar motor switch protein FliG"
                     /protein_id="X:DFBJFCKD_00089"
                     /db_xref="COG:COG1536"
                     /translation="MEKESARKEKIRKSALLLLSLNKEDAAKVLSKLDDSMIEEIILE
                     MAQVKTVSKKEKEEVLLEFKNSVLPGDGEIKGGMDAAREILQQSLGKEKAENILGKLS
                     RKDIEDDFSFLSEAEPGTLASLLQHESPQTVAVTLAFMSPKKAADILKFFPSELQASV
                     AYRLANTTKTHPDAIKEIARVLKKKYEQRDRSEYSEAGGAEALANILNHMDKSQEENI
                     LKELEANSPELAKQVKEKLYTFEDVLALDQKEMRILINRLNDDDCLSMALRGAGDELR
                     NHFLNAMSRNRAAEILDMMEIRGKLTLREINDARNVILNLVRELEEEGTIFVKKDGEE
                     YI"
     gene            15498..16541
                     /locus_tag="DFBJFCKD_00090"
     CDS             15498..16541
                     /locus_tag="DFBJFCKD_00090"
                     /inference="ab initio prediction:Prodigal:002006"
                     /codon_start=1
                     /transl_table=11
                     /product="hypothetical protein"
                     /protein_id="X:DFBJFCKD_00090"
                     /translation="MNHSTYNNLEKSLQNPSEVRILDLSSQELETLSEEIGTFQNLEK
                     LILFRNRLTAIPKEIGKLRNLETLILAENRLKTIPNEIEQLQNLKTLDLYENKLSNLP
                     NGIGKLENLKELNLSGNQLSVLPIAQLQNLEILELFRNQFTTLPKEITELKNLQILNL
                     FENKIKILPKEISRLSNLIWLDLGKNKIERLSLDFKGFQNLKSLNLLDNKLEHLSADI
                     AQLKSLEFLNLSYNRFKILPEEILQLENLQVLELTGNQLTSLPEEIGKLEKLESLFVE
                     GNRLTTLPNGIGHLRNLKILHLEQNRLTTLPEEMRALQNLKELYLQNSNSFPEKERIR
                     KLLPKCEIFFEPA"
     gene            complement(16587..16895)
                     /locus_tag="DFBJFCKD_00091"
     CDS             complement(16587..16895)
                     /locus_tag="DFBJFCKD_00091"
                     /inference="ab initio prediction:Prodigal:002006"
                     /codon_start=1
                     /transl_table=11
                     /product="hypothetical protein"
                     /protein_id="X:DFBJFCKD_00091"
                     /translation="MKKIIILILFLFGFSSGIFAISEIEELLIKEATNPELKKIAKEY
                     LIKKAKDHKDLAERYKSLSNLSKGGKAISSIEEHKKYKKLAEHCEKEASIYEQEANNL
                     "
     gene            complement(17603..18058)
                     /locus_tag="DFBJFCKD_00092"
     CDS             complement(17603..18058)
                     /locus_tag="DFBJFCKD_00092"
                     /inference="ab initio prediction:Prodigal:002006"
                     /codon_start=1
                     /transl_table=11
                     /product="hypothetical protein"
                     /protein_id="X:DFBJFCKD_00092"
                     /translation="MTESDSSAGNPQLGPKVVITQPNINAVWLAPLSQSLVLQFDHRI
                     DPSTLSLSGSLVDNQTPKVQVSSTLVTDDTISLTPSPNWFAGNRNLQVNVKDLAGNLG
                     TSSMGLNVGTVECSQPWEPCNCRCDFMGFPVPCFPGQPPTCDQCRKPGC"
     gene            complement(18055..18468)
                     /locus_tag="DFBJFCKD_00093"
     CDS             complement(18055..18468)
                     /locus_tag="DFBJFCKD_00093"
                     /inference="ab initio prediction:Prodigal:002006"
                     /codon_start=1
                     /transl_table=11
                     /product="hypothetical protein"
                     /protein_id="X:DFBJFCKD_00093"
                     /translation="MKLRKIAFVLSIFIIINSSIGCNEVMVSMEIANRNCNAWAYLPG
                     GNNAPPALWPVGAAVAGFCLGEQPVPFPKATFCAAVMCRNTSSNCHCTGILGDPRRSP
                     GSRSNPESPDINVGPVFFPPFIFSQQVEVHHLEIR"
     gene            complement(18465..19709)
                     /locus_tag="DFBJFCKD_00094"
     CDS             complement(18465..19709)
                     /locus_tag="DFBJFCKD_00094"
                     /inference="ab initio prediction:Prodigal:002006"
                     /codon_start=1
                     /transl_table=11
                     /product="hypothetical protein"
                     /protein_id="X:DFBJFCKD_00094"
                     /translation="MIIRKSICLFLIGFLSQCNGILDNKNRSVINNLALFLRSDSFTY
                     SPEGNPVRLFETKVVETNFLYQLNPELVARVGAFFTIDASDPPRATTFSHVAGITLAP
                     NLRPANFQSVDFTIFMLDSVGGNLYFSVGANRLYYKSNTDFIGARRISLEENGRIAFL
                     KSEAVNLCWSFDGQTSQRINGCQNTVSISGAQELVSFGPSAFLVYGPNIGFRRLGIDG
                     AVTTISSPVPITGLRSVWADPTLILVVDQDGKRIVGWDPRDRSIIFKWTDQKLVTDTA
                     TLELTFTVAAPLPGGMGLAVLPENSDTVLFVNRSFQLIGGLTSPSGAYPLRRINPIQG
                     VSVNLLGGTIGIWSSRGVNVSAIDQNANYDFTYLLPDSLTTLPQVLNDPTVSGALQAD
                     PRTDLLDVPAVRNSLTNLRSQL"
ORIGIN      
        1 aaaatggcgc ccttctgggc ttgaaaaccg tggtttagat gcgcatttac cacaaaacaa
       61 gaaaaccgac agaaggaact aagagtttgt cccaaaaatt gtcttctgta ggagtggcat
      121 ttccacgaca ctatcatgag ccctctaaat gtaggagctc ccacttcttg aagggtgaaa
      181 aacgatttaa aaatctataa actccccaaa acggcataat cttgtggaaa cgactcgctc
      241 tgttagtaac gacttaacaa ttaacatgaa ctcgataaga aagctctgcg gcttgagttc
      301 ccctacgctt catcactttc gcattaatta gctcacgtta acaattatga ttgcgatcgt
      361 gatcgtgatt tttcttaaaa ctttggggac agactttaaa tttcaatctt tcggaaaata
      421 atcaagaacg cagtctttga ataagttaat gacacaacgt catattttgt ttgatccgat
      481 attttgcttc tttctcacat cttttctcca aaaacaacaa aggcgggatt gtattttcaa
      541 cccgccttca tgattataaa tccatctgaa gaaacaattc aattcatcat aacgaagtta
      601 tgatgaattg agcgaagttt caacgcaaag ttttcaacta aactctctct cgattgtttt
      661 tctgacgatt accacaacca ataagcttct aagaaatccg aattcaatcc taaagcggaa
      721 ggttgtctca cgacacatct tctataagga gaaaactccc acttattgta aggctttcta
      781 tcaaaaagtc ctaatatatc tgaaaaagtt tgatctacta aacaatgata attgtaaaga
      841 ggaaatccac ctttatcttt tacgtgtatt ttagaagtct gaaaaaaata aatatccatg
      901 gaatccgcga gttcatgacc ttgatcattt acggcattga ttaaattttt taatccattt
      961 tgcaacggat atcccatatg gactaaaaca ccaattcctt tgagaagcat gtagtggttg
     1021 aaaaaattag catcttcgga ctgaaccact attcctatga cggaggagcc aagagttata
     1081 atttctctcc aaacccccaa atccgtcatc tgtccctggg caatgtattt caagatcact
     1141 tcgttgattt tagccaccgg attgactgca gggttatgat ctccataccg aagaaccgtg
     1201 ttattggaat cttttacttg ataattatta gcagtataat atcgcaaaag accttcacaa
     1261 atttggacaa tatccggttt caactcatcg acaaatacat aagtccagta aagcccgacg
     1321 agagaatgga tcacagcgtc cagagaaaaa tcgtatctaa atttatagtg ttgatcttcg
     1381 agcacataat cggcatatct catggtccca caagacgcat tgtcagcacg agcgccttcc
     1441 gttccatttt tgttacaaga taaaaattgg tcatacgcct ctatattgac gaaatttcga
     1501 ccgaatcctc cgttattcag agattgcatt agtttataat aatttacata tctctttata
     1561 agagagagcg tatccggatc atgagtattt ttatacctcc aagccatcgc gcctagggtt
     1621 accccaacat taaaagttgc atccccggcc tcctgccaat tatgccttcc gatcccgttg
     1681 aaggcagaat tatcaaaaaa atccaaacct cggtactcga cttgccccag aggtccggtt
     1741 aaatgtttag cgttttgata tacttgaccc tctttatacg aattcatctc cccgactaac
     1801 catgccagaa gcatgacctt actgttcgaa gtcttttttc cgggaataca aaacaacatc
     1861 gtcgaaaaaa caaaaacgag tagaaaaaac ctactcccta ctcgagtcat tcttgataaa
     1921 tataattttg aaaactttgc tttcaaagtt tcttgttctt ttttcatcct aacaccatgc
     1981 ccttgcttaa ttcattttca gtctaagcca tctaacttcg cttctatttt acaaaacaca
     2041 aatactcgca aggtgcggtt ttctaaattc agacgcaccg aacatttcat aaaatcgaat
     2101 ttcgctttat cgcctttacg ctaaaataat caacctcccg atcacattct ctctcctcat
     2161 aaagacatct cgatcctaaa aattcgaaaa acataatgtc atagagccaa atcaaacctc
     2221 attgtactac cacagaacca taagcccgaa tttatacggc aaatccgaat aacgtcacac
     2281 aaggaataca caggaaatcg attacataaa acatcatata atttcacata acgttaactt
     2341 tgataaaaat tataaacttc tgtcaaataa aaaatattta taaatataat attaaattta
     2401 aataatatat ctatgaatca ccaaaccatc ccttgaggag taacacacag ataaaaactc
     2461 aataagttcg caaaaaacct aaggctaaaa cccaattcac cttcaacgaa cttggacaaa
     2521 tacgattact gatccctata aaatagagta ccgttagttt gagcacaaat cccgcgtttg
     2581 atgaagaatt ttagacactc tattatgtag agatgagtaa tacaaaacta aacagaaatt
     2641 gcctaacgta aaaaatgaga ataaaaccca cactatagta ataaagacac caaaaaacag
     2701 agcaaagaga tataactcta attcaaacaa agagataagt ccgaaataaa aagtgggttt
     2761 ttgctccctt acgtcaaaat acttggggtt gtcccaaaaa ctcaaaagaa atcagcacaa
     2821 ctatttcata acttcgtaat aaaatatagc aattcccgca gattacgtcc ctacgagctt
     2881 tcgaacatat tttataattg tcaaattccc gtttggagtt cctacatccc gagattttgg
     2941 gacggacttt ttaccgttgt taaacttctg caggtctgct ttttcgggag aattcagttt
     3001 tagaaaacac ttaaaggata tggaatgtct ttaactatca aaacgaataa acgagatccg
     3061 tttgtataga gagcaattgg gagtctcagt aagtcacttg tttggtgatt gaaattaaga
     3121 attggacctg aacgaatcca accgagcaaa cctcgacaaa atgatcggca tgaaagaatg
     3181 tatgaaaact tgagataaga gacgggttat cggcccggtc ttctattact aatttctata
     3241 taatagagct cccaagtttc tatccttaaa cggggatttg tgtcaaaatg aacggcattt
     3301 attcatgcag ggatcagtaa aacctggaaa gaaatatcat cgtaaatttt tcgcaaaacg
     3361 caggaattac catagattcc gtcgtcgcat tatctttgcc gttttaaacc gctttttcgc
     3421 gaaaaatctc cgtaagatac ggcattggac gattccggaa ccggccttaa tcttttaaat
     3481 tcaaaaatta gaatattctt aaaaatgatt atgaactatc tacggaggtt tttctaaaac
     3541 tttataattc gaaattctta taaaaaatcc accggaagag atgtctcccg gtggaacctt
     3601 tttgtctacc ttccctcctg gaaggcttcc tttagatatg ctgcagaagc ttgagaaccg
     3661 aattcggttt catatttgcc tgcgctaaca ttgccgtacc actctgaacg agtatttgtt
     3721 ttgtggtcag cgagacaact tcctccgcca tatcggcgtc ccgaattctg gattccgatg
     3781 cttgcatatt ttcatatgca cccatcagcc cttttgcggt atactcgagc ctattgtaat
     3841 aagcccccat atccgctctc tgcttcatga tcctcgtaag agccgcatcc gctaaaccga
     3901 taacatcgtt ggcttctccc ggagaagaaa tcgcgatcgg tctcccgtcc gcctttacaa
     3961 gcttcagggc tttcgaagtc atcgtgccga tgtaaaatct ctctcgctga ttttggttcg
     4021 gtcccatatg aaaccacatg gacgcgaccc gtgaacctct tgcgaattgc ccctcgaaaa
     4081 gcttgaactt attaaattca gcctgagaag cgattcggtc gacttcgtcc accagcgcag
     4141 atacttccac ctgcacaagc tgcctatctt cgttgctgta gataccattc gaggtctgga
     4201 tggcaagcac ccggattctc tgaatgatgt tcgacgtctg ttcgaggaaa ccctcggcag
     4261 tttgaatgaa gctcatcccg tcttcggtgt ttctttcggc ctgacgcaga ccgttgatct
     4321 gcgttcttag cttttcagaa accgcgagtc cggaagcgtc gtccgccgcg gaattgatcc
     4381 gcataccgga agacaaagcc ttcatcgtct tgtccacagc aagctcgttg aactttagag
     4441 aacggtgaga attcaccgcg ctcaggttgt gattgataat cattctacac tcctttgtag
     4501 agatgaaccg gcaaatctcc ctatctgccg gccggacatg gtctgtccgg tgctccggga
     4561 tggacagtat tcagaccacc tgacagacca ggcgtcctcc tatcacggag taacaatgaa
     4621 ttatcaatcg cgaatttgtt atttcaacga accctctggc ccccaaaagg accacggaaa
     4681 gcgaatattc taaaataaga atgttcttta gccgaacttt ccgtcgtact tcgggaattc
     4741 tcaaacacaa agagccgctc ggagcggctt tcttaaataa ggtcggatcg aaacagaccg
     4801 gatggaattt aggaatcaat tccggaagga aacacattcc gaagaaatgt attcctcttc
     4861 cggtcagtta ttcacctgcc cttacggtcg ccaaaacttt cggcgaccgt aagaccttaa
     4921 ccgttgaggt taaaatctta tctaagaagc tggagaaccg actgaggtct tacgttagcc
     4981 tgagcaagca ttgctgttcc cgattgaact agaatttggt tcttcgtgaa tgcaacggtt
     5041 tcctccgcca tatctgtgtc cctgattctc gactctgaag cctggatatt ttcgtaagca
     5101 accatcagac ctttggaagc gtgttccagt ctgttgaagt atgctccgag gttcgctctt
     5161 tgtttgttga ttttcatcag agcgtcgtcc agaaccccga tagagtcatt ggcaaattca
     5221 gccgtagaca gagtcaggag agaaccgtca gccttgatga ggttgagaga cttcgcagtc
     5281 atagtcgcga tgtacactct ttctctctgg tgctggttcg gtccgatatg gaaccacatg
     5341 gaagaagttc tagaacctct tgcaaagtcc ccctgaagga gagccatctt gttgaattca
     5401 gcctgagaag cgatacgatc aatctcgtcc acgagctgag aaacttcaac ttgaatcatc
     5461 tggcgatctt ccgcgctgta gattccgttg gaagactgaa tagcaagaac cctgattctt
     5521 tggatgatat cgttggtttc ctgcagatat ccttccgtag tctggatcag agacataccg
     5581 tcttcggtgt ttctctcagc ttgtctgaga ccttttacct gcgttctcat tttttcagaa
     5641 acggcgaggc cggaagcatc gtcaccggca cggttgatac gcataccgga agatagagtt
     5701 tccatattct tcgctacttc gttattctga aatttcagaa cgcgatggga attgatcgcg
     5761 gctaagttgt gattgatgat catgggtttc ctccttgaaa ctgatcatga ctccggcatc
     5821 cgtgcccgag ccccttgtga gtttggtttt ggcctaattg atttctttat tttggaagga
     5881 aaacgaacgg gaaattgcac ccgagtcctt tttcttccta ctctatcttc ggtgaatggc
     5941 ggggcaggat taaatttgcg aagaattgag attttcttta gaaaacgttg tttttaagtg
     6001 atttaaggag aaaatgatgg atttttagaa atttaaattt tatacttttt ttgaaaaaat
     6061 tgattctttt tagagctaat cttagaatcg atcgatttca aaattctcgt aagtattttt
     6121 tattttcaaa tcggcttttt tccaaaaagg ggcagataca ccattttcac tttgaacaat
     6181 gttcaaacca tttttgtaat agctcctaca ttcctagaat ttcaccgcgg aatgtgataa
     6241 gtgggagtcc cacatttaaa attttttaag aaaaatttct ccctaaatca cgatcgcctg
     6301 gaaataaaaa atcgcttcta tacatgattt acacgaaact caaaccttaa aatcgtcatc
     6361 tttggatttt atagaagttt cctttaatga caaagaactt gtctcaaaac ctaaaaagaa
     6421 atcagcacaa tcacttcata agtccgtatg gagcatagga attcccgcag atcagtgatt
     6481 tataggtttt acaacagatt ttatcgttgg aacactctcg taggaattct tacatctggg
     6541 gttttgggac aagttcaaaa tagaaaattt cgataacaac ttttaaaaaa ttttcgaacc
     6601 ctaacgagaa agtcccaact cgtcgagtga gttttccatg gagatcaatt gaactttaga
     6661 ataggttttg cgtgctacgt ccatcagttc atacaactac aacgtattga acttccccgg
     6721 aaaaaccgaa cacagttaca gttacgcgaa tttttttgca cgtccgtgtc cagcaactcg
     6781 gggaagattc actttctatc aagctatctt tctgtttccc ctgaagatcc aaaagaatac
     6841 caattgatct ttcgggtaaa atgcatgaaa aacgctaaag atgcaaacac cacaacggaa
     6901 ccaatgagta aggcatagtc ttcagaagat aaaatcacat acaagaaaga atataaaccg
     6961 aaataaaatc ctccggcaat caatcctctc tttttacttt gtaaaatgga agtcgcataa
     7021 taaaatatga gaccggaaac ggcaagagat gcaatcgcat aagaaaatat aaaacctaaa
     7081 tgttcggaca aagataggtt taaaacgtaa aatacaacca taacgaatcc gatcatcaga
     7141 tattgaaatg gatgaagaat ttttcctccg aaaatttcca ataaaaagaa aagagcaaaa
     7201 ctagccgcga tcaataaaat cgcgtatttg atagatctat ctaattttaa ataatggtcc
     7261 acaggaacga tcaaacgaac tccaagtccg gaagataaga taacgcccaa agtggggcgt
     7321 tcctcggaag aaattacttg cggataattt ctagagaaat aagaagattc ccaagttgct
     7381 tgaaatccgt tttcagaaat acttctttct tttggtaaaa gacttccttc aaaagacgga
     7441 tctttccaat tcgaagaaat ctggatctta gtttctttac ccagagggat taaacctata
     7501 gaatcggaac cttgaatcgg aatttgcatt tgaaacgtaa gaggaaattt aaaatccaaa
     7561 agattcatct tagaatgtaa accggatgta aaatgttcgg aagaagaacc cggttgaaac
     7621 gttttttcct tttcagctaa aaacaattta acgtcatttc caattccctt ggcgtcattg
     7681 acaacaacga ccatcgttgc ttccgcccag aaaatctttt ttgtatttat tggaaaatcg
     7741 gaaacagacg gttgtttaaa attcccttgg aactttacat ttccatgata tagaaccgct
     7801 tcataaattc ctctctttcg cttttccgct tttaaatccg tctctaactg gagtttttcc
     7861 ggaagaaaat acattttttt gaatacgtct acttgagcac gagtttcctt tccgtgctcg
     7921 tcttctcttt tttcttcttc gagcgcttga taaggaatca ctaaaaaagg gccggccatc
     7981 tcctgtttac caccccattt ggaactcatt tcccctaccg cttctccggc tctttcctgt
     8041 ctttcaaaaa ccaacgaacc gaccaagttg atcggaatca acaataaacc aagcattatt
     8101 cctaaaatga aaaccctaaa acttacagac gattgaattt taaacatatt attttctcca
     8161 atgatcaatc cgcgcatcca tcatcttcgt gcgttcggta tgattgttcc caccatttca
     8221 ttttttcttc cctgctcaaa atgtcactct tactcaaatg ggctttttcc actaagattc
     8281 ttcctcgact ttcccagacc atataagtcg gaattaaaag tccgatcaaa aatacggaaa
     8341 agaacaacat cctgatactt acaaaagatt gaattttaat catactacct acccttgcct
     8401 taagagtatg taacgtaaga gtgagaaact tatgggcgaa ttgtgaggat tgtgtgagga
     8461 ccttaggact cgcacttact gatccttatt aaacaacctg aattttgaaa gaaattttat
     8521 attgggacaa agtttgccgt taaaatccgt agctaaaaac cggttctatt gttgaaattt
     8581 ttttttgaaa caaatccgag cgactacacc cattgaagtt ccgtttttta cttgcaaatc
     8641 cgcatcgtgt aattttgcga tctctcttac aaacgccaaa cccaatccgg aacttttacg
     8701 tccagtgtca ggacgaggca aagaatagaa tttctcaaaa attctttcca aagcatacga
     8761 tggaattcca gaaccggagt cttccacttc taaaaaggga aatccgtttt ttttaccgca
     8821 acgaaccgta atttcagatc ccgagtttga aaaatccaat gcgttctgaa ctaaattccg
     8881 aagagccatt cctaaaaaga aagaatttcc ttccacccat acggcctcgg ttaactcttt
     8941 tagttttatt ttttttcgaa cggcttccga aatagaagaa acaaccgtct ctcgaaccaa
     9001 gtcttgtaaa ttgagattcg aagttttttc caactgagat tgattttcca aagaactgag
     9061 ttctaaaagt ttctctaaaa tcgtttggat tctttttcct tccaattgaa tattagaaat
     9121 taaaaattcc aatcgatccg ggttttcgat aatcaactcc gaagaagcaa gtaaagagga
     9181 taaaggactc ttgatctcgt gagtcatgga ttgtacataa ttttccacgt attccttccc
     9241 cgcaagttcc cgaaacaatc tgtccatttc ctctcccaat cctcgtattt cgggcacgct
     9301 gattttcgga aaaggaaccc gcttttgaaa ccttagagcc gaaacatatt cggataattt
     9361 tcgaatcggt gaaaacaaaa aatataaaat gctaataaac aaaacgatta tagaaagagc
     9421 cacatacaaa ctcagattcc aaaatttttt tcgggttgat tcgataaaag gaatcaaact
     9481 ttttttgggt ttgattaccg taaccgcgcc gatgattttt ccgttttttc ggatcggggc
     9541 tgcgataaac aatcctttat cggattctga aatcgttaag ggactagacc tagctccgta
     9601 tttcccttgt aaggtgagat atacgtcgtt ctttttggaa taatcgagtc cctttctaat
     9661 tccttccgaa tcgtagatta cgattccacg ctcgtcaacc acatacaatt gtaaatccat
     9721 ctttttcttg gtgatttcga aaattttaga atttaatttt ttttctttag agattcttaa
     9781 tataggagaa aacacacgct cgctcgtttt ttccaaggaa acgtttcttt gaaatagctc
     9841 actttccaat aaagagacta aaagatacgc cgtatcgttt aaagattcct ccacggtttc
     9901 catataacgc ggtcgaatcg aatcctcgat tttatccacg aagtaataat aacccgcaaa
     9961 aaaggcaaaa aaaaaccgat tacaattcgt atccaaagac tcatactatt tccttcaatc
    10021 cgtaaccttg ggctcgtcta gtttctatcg gatccgtatc cggtcgaatt tccttcaacc
    10081 tggatcgaat gtttttgatt acagtatcca cggcccgatc aaaactctct tccggttccg
    10141 tccaaacact gtccataatt tcttcccgag tgaaaatttt tccgggtcgc tttaaaaata
    10201 aaagaagtgt tttgtattcg taaggagtca aagttaaaga ttttccgtaa taataaataa
    10261 tcttacgatc ctcgtccgtt aaaaactcgg ttcgtttctt ttcggagctt ccgtcgtatc
    10321 tcctcaaaac ggctttgatt ctagcgacca actctctagg actaaacggt tttaccatat
    10381 aatcgtccgc gcctagttcc aaaccgagaa cccggtccag ttccgattcc ctagcggtca
    10441 gtaaaatgac cgggatggag tttttctttc tcagctcttt caaaatttca aaaccgtttc
    10501 cgtccggaag tcctacatcc aataccagca gatcgggaga ttcttttaaa agtgaaagac
    10561 attccttacc ggtcatcgcg gagatcattt taaaaccttc cgattctaaa acgactcgaa
    10621 tcgtatctcg aatccccggt tcgtcttccg tgagtaaaat cgtacgcata caataaatga
    10681 aaattcggct cttcttttac gaaaagaagt ttttgtctag aagctatctc gaaaatatct
    10741 tagaatgacc ggcatccgaa tttcaagcaa agataaagta tttttgagat aacttccaat
    10801 ccaaatcttt ggaatttttt ttaagtggaa acgaaatcgg tttgcataag tcgcttctga
    10861 aaagatactt tgcgattgtt ttcaaaatct aattttatga acaaccatcc caaaactaaa
    10921 aaagaaaccc tagatctttt cgaactctac aaacagatgc tcctcatccg aagattcgag
    10981 gaaggcgccg caaaatccta cagcaccgga aagatcggcg gattctgcca cctctacatc
    11041 ggtcaagaag cggtcggagt cggatcgatc gcggctcttc aagaacaaga ctacatcgta
    11101 tccacttaca gagaccacgg ccacgcactt gcaagaggac tcgatcccaa agctttgatg
    11161 gcggaactct tcggaaagaa gacgggaatc tcaaaaggtt acggaggttc gatgcacttc
    11221 ttcgataaga gcaaaaggtt tatgggcggt catggaatcg tgggaggcca tatctctctc
    11281 gccgccggaa ttgcgtatgc gtccaaattt aaaaacgaga actcggtcac gatttgtttt
    11341 ttcggagaag gcgccgccaa catcggttcc tttcacgaag gaatgaatct cgccgcaatc
    11401 tggaaacttc ccctcgtgat gatctgcgaa aacaatcact acgcgatggg aactcccgaa
    11461 tatcgcgcgt tatccgttaa ggacgtctcg gtccgcgcgg gcgcctacga catcgcaaga
    11521 gatcacatcg agggagacga agttcgtaaa gtccgagatc acgtcagtgt tgccgtcgaa
    11581 cgagcgcgca gaggagaagg ccctactctt atggaaattt ccacatatcg atttcgaggt
    11641 cattccatgt ccgaccccgc aaaatacaga accaaggaag aattggatcg ttacaaacaa
    11701 agcgatcctt tgctccgagc caaacaggat cttctccatt cggaatggac ggaagaagaa
    11761 ttagaaaaac ttgatatgga actttcgacg caagtggaag aatcgataac gtttgcggat
    11821 cagagcgaag aaccgccgtt aggttggttg tataaaaacg tctacgcgga gaatgtttaa
    11881 tggctatctt aacatacaga gaggctctca accgcgcgat gtgcgaagag atggataagg
    11941 atccgaacat ctttctcatg ggagaagaag tcggtcacta cgacggagcc tacaaagttt
    12001 cgcaagggat gctcgcgaaa tacggagaaa aaagagtcat cgatactcct atctccgaaa
    12061 acggttttgc cggagtggga atcggcgccg caatggtcgg ccttcgcccc atcatcgaat
    12121 ttatgacctg gaatttttct ctcgtggcga tcgatcagat catcaactcg gcggctaaga
    12181 tgaactatat gagcgcgggt cagtttccga ttccgatcgt atttcgaggt gcgggtggcg
    12241 cgggcggaag actcgcggct caacattctc aatcgtttga aagttggtat gcgcatatcc
    12301 ccggtttgaa agtgatcgcg ccttatactc ccgcggacgc ttgcggactt ttaaaaaccg
    12361 cgatccggga caacaacccg acgatcttta tcgaaagcga agtgttatac ggaagcagag
    12421 gagaagttcc cgatcaggaa tattcgattc ccttcggaaa ggcggatctc aaacgagaag
    12481 gttcggatat aacgattgtt agctggtcga gagccttgca atacgttctt cccgcggccg
    12541 aacgactttc gcaggaagga atttccgtgg aagttttgga tctcagatcc attcgcccct
    12601 tggacgagga aacgatctac gcttccgttc gtaaaacgaa tcgagctttg atcgtggaag
    12661 aaggctggga agtggccggt ttcggatcgc aagttgctta tctcattcaa aagaattcct
    12721 tcgacgatct cgacgcaccc gtggaacgaa tcacgcagga agacgttccg atgccgtatg
    12781 ccgcaaattt ggaaaaggcc tctcttccga gtgaagaaaa aatcatcgcg aaagtccgag
    12841 agatgctcga ataacggagc aaggaagatt caaaatggct aaaattgcag agatgactca
    12901 actcagtccc acgatgtcgg aaggaaagat cgtccgatgg ctcaaacaaa aaggagattc
    12961 cgtttctccc ggagaaatca tcgcggaggt ggaaacggac aaagccgtca tggaaatgga
    13021 agcctttgaa accggtgttc ttttggaaat tttggctccg gaaggaagcc ttcttccggt
    13081 cggggcgccc gtcgcaatca tcgggaaacc gggagaagac gtttccgcgt tagtcgaaac
    13141 cgaaaagaaa tccattcccg ccaaaaagga aggttccgcc gcgcctagcc aaacttcaac
    13201 ctcaacacaa agcacgtcaa cctcaacagc tccgacttct tccgcacaaa gtggaacttc
    13261 tgcctcaacg tccggcgcag gcgcagggaa aaatctcgaa acaaaaacaa gcgtttctct
    13321 tttgcagaat gccggaaaca gcggcataac cgcaaacgaa gaacgaactt acggattcaa
    13381 aacgtcgccc tcattcggtc cgggagaatc ggaacattct cctgttcgat ccgcacgcgg
    13441 cggacgtccg atcaaagcct cccctttggc aaaaaatctc gcccttcaaa aaggaatcaa
    13501 tctcacagaa gtgatcggct ccggtcccgg aggaaggatc atcaaacgag acattctctc
    13561 ctatcagtca ggtggcggaa atacttttgt taagcgacaa gaccgtaagt tggaaatcac
    13621 gggaatgaga aagacaatcg cttcccgtct tgcacattcc acttcgacca tccctcattt
    13681 ttatcttacg acggaattgg atgcgggtcc gatcgacgat ctcagaaact ccatcaatag
    13741 ggatctcgga ctcagcggcc agggaaaggt cagcgtaaac gatctcattc tcaaagcgtg
    13801 ttcttatact ttgttgcaag tcccggaagt gaattcttcc tggagagaag atcatatctt
    13861 agagcacgga agagtcgata tcggagtcgc agtttccatc gaaggaggtc tcattactcc
    13921 ttatattcga aacgcagaag agaaatccgt cctcgaaatc agtcgagaga taaaagaact
    13981 tgcatcccgg gcaagagaca gaaaactcaa accgggggaa tacacggacg gcacctttac
    14041 cgtctccaac ctcggaatgt ttggagtctc ttccttcacc gcggtcatca acgaacccga
    14101 agcggcaatt cttgcggtag gcgctctcgt tgaaaaaccg gtgctcaagg ctggaaacat
    14161 cgttccggga aaaatcttga acgttacgct ttcttgtgat cacagagtca tagatggagc
    14221 gacgggatct agatttcttt ccttattccg agagtttatg gagcatcccc ttcgcctact
    14281 tacaggctaa ggattttatt ttagtggaaa aagaatcggc tcgaaaagaa aaaatcagaa
    14341 aatcagccct gctccttctc tctttaaata aagaagacgc cgccaaagtt ctatcgaaac
    14401 tcgacgattc catgatcgaa gagatcatcc tggaaatggc gcaggttaaa acggtttcta
    14461 aaaaggaaaa agaagaagtt ctcttagagt ttaagaattc agttcttccc ggcgacggag
    14521 aaatcaaagg tggtatggac gcggctcggg aaattctaca acaatctcta ggaaaagaaa
    14581 aagcggaaaa tattcttggt aaactttccc gaaaagacat agaagatgat ttttcattct
    14641 taagcgaagc cgaaccggga acccttgcaa gcctgcttca acacgaatct ccccaaacag
    14701 tcgcggttac tctcgcgttc atgagtccca aaaaagccgc cgacattcta aaattttttc
    14761 ctagcgaact gcaagcaagt gtcgcctatc gtcttgcaaa tacgacgaaa acccatcctg
    14821 acgcgatcaa agaaatcgca agggtcttaa agaaaaaata cgaacaaaga gatcgttccg
    14881 aatacagcga ggcgggagga gcggaagcac ttgcaaacat tctcaatcat atggataaat
    14941 cccaagaaga gaacattctc aaagagttag aagcgaattc tccggagctc gcaaaacagg
    15001 tcaaagagaa gttatacacc tttgaagacg ttctcgcttt ggatcagaag gaaatgagaa
    15061 ttctaatcaa ccgtttaaac gacgacgact gcctcagtat ggctctgcgc ggagccggag
    15121 acgaactcag aaatcatttc ctgaacgcca tgtcccgaaa ccgggctgcg gaaattttgg
    15181 acatgatgga aatcagaggc aaactcacct tacgggaaat caacgacgca agaaacgtca
    15241 tcttaaacct cgttcgggaa ttggaagaag aaggaaccat ctttgttaaa aaggacggag
    15301 aagaatatat ttaaacattt gcgggaatta gatttttatt tttcccagaa attagttcgt
    15361 atgtcgcttc gaaatccatg attgaatttg cgatatgaaa cgttacgctg cgctaaaccg
    15421 attcgaaacg aagcccactt tcagttgatt cgtatagatt gaatccgatc ccgtcatatg
    15481 aatcaggaga aatagacatg aaccattcca cctataacaa tttagaaaaa tcgcttcaaa
    15541 acccatcgga agttcgaatt ttagatttaa gctcgcaaga actcgaaact ctttcagaag
    15601 aaatcggaac atttcagaat ttagaaaagt tgattttatt tagaaatcga cttacagcca
    15661 ttccgaaaga aataggaaaa ctccggaatc tagaaacttt gatattagcc gaaaatagac
    15721 ttaaaaccat tccgaatgaa attgaacaac ttcaaaatct gaaaacttta gacctatacg
    15781 aaaataaact ctcgaatctc ccgaatggaa tcggaaaact tgaaaattta aaagaactga
    15841 atttaagcgg aaatcaattg tcggttctcc caatcgcaca actacagaat ttggaaattt
    15901 tagaattgtt tagaaaccaa ttcacaactc ttccgaaaga aataaccgaa cttaagaatc
    15961 tacaaattct taatttattt gaaaacaaaa tcaaaattct tcctaaggaa atctcgcggc
    16021 tatcgaattt aatctggttg gacttaggca agaataagat tgaacgttta tcattggatt
    16081 ttaaaggatt tcagaatttg aaatccttaa acctgctcga caacaaactc gaacatttat
    16141 ccgcagatat cgcgcaatta aaatcattag aatttttgaa tttaagttac aatcgtttta
    16201 agattcttcc ggaagaaatt ttacaattgg agaatttgca agttctggaa ttgaccggca
    16261 atcagcttac atcccttccg gaagaaatcg gaaaattgga aaaactcgaa tctctatttg
    16321 tagaagggaa tcgactcaca actctcccga acggaatcgg acatcttaga aatctgaaaa
    16381 ttttacattt agaacaaaac cggcttacca cgcttcctga agaaatgaga gctcttcaga
    16441 atctaaagga gttatattta caaaattcta attcttttcc tgaaaaagaa agaattcgga
    16501 aactccttcc gaaatgtgaa attttttttg aacctgcgta gaaattatct gagtctttta
    16561 aaattttcgt ttattcaaga tttctatcaa agattattag cttcctgttc gtaaatactc
    16621 gcttcttttt cacaatgttc cgctaatttt ttatattttt tgtgttcttc aatagaagaa
    16681 atcgcttttc cacccttact cagattggat aggcttttat acctttccgc aagatcctta
    16741 tggtccttcg ctttcttaat tagatattcc tttgcgatct tttttaattc cggattcgtt
    16801 gcctctttga ttaacaattc ttctatttcc gaaattgcaa agattccact ggaaaatccg
    16861 aataggaaaa gtattaaaat tataatcttt ttcatgattt cctctccaaa tacgtttata
    16921 acctcatatt ttccacgaaa aaagcctcga gtctattcaa aaacaaagtt ttctatttca
    16981 taggtgaatc atatacgtaa ggctcagtct aatctcgcct atacaataaa atgtcagcga
    17041 gtagtcaaag agagttaaga taaaatgcga tccttgcatg tgtattctgc ttgagtttcc
    17101 gtttcccgcg gagcatgcat aagttagtcg ccttgtcaga agcaacagaa ggcaaacacc
    17161 atacagcttt ttacgaaagc ggaataggcg atttgtatca taaccttacg tacaagtttg
    17221 cggtggccga tttagattca tctatggacc gggtctaagc cctgtcgaac gacccgtagg
    17281 ggagtgagac actgagttca gagagcgatc aatctgccac cgggcctttt tgactccgtc
    17341 gaatcaagag cttcgaactg tcttacatcc aagaatcata ccaatctatg gatcgcgtca
    17401 actcagcgaa tgctctccat ggagagtatt tcaggtggaa aagctcggga agtttttctc
    17461 taacagaaaa tcatactttt tgcaagtaaa agcctcattc ttgtcgaaat acttgaaaaa
    17521 tatcagtttt tggtccttat taccccaaaa gccttcttaa tttgcgggta acgttatgac
    17581 tttgtatgac taaccgaatc gactaacacc caggttttct acactgatca cacgtaggag
    17641 gttgtccggg aaaacaggga acgggaaatc ccataaaatc gcaacgacag ttacagggtt
    17701 cccatggttg actacattct acggtaccca cattgagtcc catgctcgaa gttcctaaat
    17761 ttccggccag atccttaaca ttcacttgaa gattacgatt tccagcaaac caattaggcg
    17821 aaggtgttaa agagatcgta tcatccgtaa ccaaagtact gctaacttga actttgggag
    17881 tttgattgtc tacaagacta ccggataaac tcaacgtgct cggatcgata cgatgatcaa
    17941 attgaagcac aagagattga gacaaaggcg ctagccaaac cgcgtttata ttcggctgcg
    18001 taattacaac tttcggacct aattgtgggt taccagctga agaatcggat tccgtcaccg
    18061 aatctccaaa tgatgcactt ccacttgctg tgagaaaatg aatgggggga aaaaaacggg
    18121 acctacgtta atatcgggag attcaggatt ggagcgagaa ccaggtgaac gcctggggtc
    18181 gccaagaata cctgtacaat gacaattgga agacgtattt ctacacatta cagccgcgca
    18241 aaaggttgct ttcggaaacg gcactggttg ttcacctaaa caaaaaccgg caacagctgc
    18301 tcctacaggc caaagagcag gcggtgcatt atttcctcct ggtaaatatg cccatgcatt
    18361 acaattacga tttgctatct ccatacttac cattacttca ttacagccaa tactcgaatt
    18421 gataattata aatatcgaaa gtacaaatgc gatttttctc aacttcatag ctgactcctt
    18481 aaattcgtaa gcgaattccg tacagcgggc acatccagca agtccgtcct tggatcagct
    18541 tgaagcgcac cactcacggt tggatcattg agcacttgag gtaacgtagt gagactatcg
    18601 ggtaacagat acgtgaaatc ataatttgca ttttgatcaa ttgcagaaac gttcactccg
    18661 cgagaagacc aaatcccgat cgtccctccc aataaattta cagacactcc ttgaatcgga
    18721 ttgatacgtc tgagaggata agcgccgctc ggggacgtta aacctcctat caattggaaa
    18781 ctacgattca cgaacagtac cgtatctgaa ttttccggaa gtaccgccaa acccatacca
    18841 ccgggcaatg gggccgcaac agtaaaagtc agttccaaag tagcagtgtc tgtaacgagc
    18901 ttttgatcgg tccatttgaa aattatagac cgatctcttg ggtcccaacc gactatcctt
    18961 ttgccatcct gatcgactac gagaatgagg gttggatccg cccatacact tcgcaatcct
    19021 gtaatcggaa ccggacttga aatcgtcgtt accgctccat cgattcctaa tcgacgaaaa
    19081 ccaatgtttg gtccgtaaac aagaaaggcg gaaggaccga acgaaaccaa ttcttgggca
    19141 ccggatatgg aaacagtatt ttgacatccg tttatacgtt gggaggtctg cccatcaaag
    19201 gaccaacaaa gattgacggc ttcggatttg agaaaagcga ttcgtccatt ctcttccaga
    19261 gaaattcgtc ttgcgccgat aaaatccgtg tttgatttat agtaaagtct gttagcgccg
    19321 acagagaagt aaagatttcc tccgactgaa tctaacatga agatagtaaa gtccacggac
    19381 tgaaaatttg caggtcgaag atttggagct aaagtaattc ctgcgacatg agaaaatgta
    19441 gtcgcgcgcg gcggatcaga ggcatcgatc gtaaaaaaag ctcccactcg cgcgaccaac
    19501 tctggattca gttggtagag aaaattcgtt tctactactt ttgtttcaaa aagtcttacc
    19561 gggtttcctt ccggagaata cgtaaatgaa tccgaacgta aaaagagcgc caaattattg
    19621 ataacgcttc tatttttatt atctagaatc ccattacact gtgacaaaaa cccgattaaa
    19681 aacaaacata tcgattttcg aataatcatg gcggactacc taagagatat tctgttttta
    19741 ttcaatacaa tttttattat ttcttatttt tttatattat atttattata tatgtaacat
    19801 ttagaataac gcaatatact gatataaact atgcattcaa aaagacaatc tctatcaaag
    19861 ctcaggatat tctactcatc tctacataat agagtgttca taattctgcg tctaacacgg
    19921 aatttgtgct tagacaaaat ggcgcccctt ctgggcttga aaaacgtggg ttagatgcga
    19981 gcatttacca caaaac
//
LOCUS       DFBJFCKD_9              1168 bp    DNA     linear       08-DEC-2021
DEFINITION  Genus species strain strain.
ACCESSION   
VERSION
KEYWORDS    .
SOURCE      Genus species
  ORGANISM  Genus species
            Unclassified.
COMMENT     Annotated using prokka 1.14.6 from
            https://github.com/tseemann/prokka.
FEATURES             Location/Qualifiers
     source          1..1168
                     /organism="Genus species"
                     /mol_type="genomic DNA"
                     /strain="strain"
     gene            205..438
                     /locus_tag="DFBJFCKD_00095"
     CDS             205..438
                     /locus_tag="DFBJFCKD_00095"
                     /inference="ab initio prediction:Prodigal:002006"
                     /codon_start=1
                     /transl_table=11
                     /product="hypothetical protein"
                     /protein_id="X:DFBJFCKD_00095"
                     /translation="MKSAINQSILKNWKVSRSFLKLNLKIEILFLKQVYYLGSGILCY
                     QCACRNGGHISDSEQSEEEPTSGFQRSCKREHP"
     gene            659..1150
                     /locus_tag="DFBJFCKD_00096"
     CDS             659..1150
                     /locus_tag="DFBJFCKD_00096"
                     /inference="ab initio prediction:Prodigal:002006"
                     /codon_start=1
                     /transl_table=11
                     /product="hypothetical protein"
                     /protein_id="X:DFBJFCKD_00096"
                     /translation="MPWKETCVHQERMKFVVAWKQGDWSITDLCKEFGISRVTGYKYL
                     SQYELLGIDGLKDKPRIPKGHPKTTKQNIVQLVVSARDRHPNWGARKLLASLKGKFPK
                     VKNWPSASTVGRILKRRGLTTKNPSQNLKKNISKRSGKFLKNVGVPTETVALAVFSRR
                     LKL"
ORIGIN      
        1 aaaccaacaa aactactatc aaacgaatca tttgtatccc tccctctccc tttttatttt
       61 tcaaagaaaa tggtttttca tagtttcaaa cattctaata gtaataaatg ataatccgtt
      121 tattttaaac atatatatgc attgtattcg gagttcaaaa agcatagtgc taatatttgg
      181 gactgaatga aataggatac ttaaatgaaa agtgcaataa accaaagtat attaaagaat
      241 tggaaagtaa gcagatcgtt tttgaaattg aatttaaaaa tagaaatatt atttttgaaa
      301 caagtatatt acttgggaag tgggatctta tgttatcaat gtgcgtgccg aaatggaggt
      361 catattagcg attccgaaca gagcgaggaa gagccaacga gcggttttca acggagttgc
      421 aaaagagaac acccatagat gggatataat tagtgcagag tttttctatt ataaccaacc
      481 cacaattact tggatcttgt cggaattccg acaattctcc gcaaaacaag tgtgttcaca
      541 cctccggaaa catggtacgg attcgtttca tcgcttacaa aactaactca ttgcaccttt
      601 tacaaacttt ttgaacgaat tatgtctctt acgaaatctt ggcattggag gcaatccgat
      661 gccttggaag gagacttgcg tgcatcaaga aagaatgaaa tttgtagtag cctggaaaca
      721 aggcgattgg tccatcactg atctttgtaa agaatttggg atcagtcgag ttacaggtta
      781 caaataccta agtcaatatg aattgttggg aatcgacggg ttaaaggata aaccaagaat
      841 tcccaaaggg catccaaaga ctacaaaaca aaatatcgta caactagttg tcagcgctcg
      901 tgacagacat ccgaattggg gagcgcgtaa acttttagct tccttaaaag gtaaatttcc
      961 aaaagtaaaa aactggcctt ccgcaagcac ggttggacga atcctgaaac gaagaggatt
     1021 aacgactaag aacccgtctc aaaacctaaa gaaaaatatc tctaaacgat ccggcaagtt
     1081 tttaaaaaac gtgggagttc ccacagaaac cgtcgcattg gcggttttct cccgtcgttt
     1141 aaaattgtaa tagcccttac atttctaa
//
LOCUS       DFBJFCKD_10             3940 bp    DNA     linear       08-DEC-2021
DEFINITION  Genus species strain strain.
ACCESSION   
VERSION
KEYWORDS    .
SOURCE      Genus species
  ORGANISM  Genus species
            Unclassified.
COMMENT     Annotated using prokka 1.14.6 from
            https://github.com/tseemann/prokka.
FEATURES             Location/Qualifiers
     source          1..3940
                     /organism="Genus species"
                     /mol_type="genomic DNA"
                     /strain="strain"
     gene            760..2264
                     /locus_tag="DFBJFCKD_00097"
     rRNA            760..2264
                     /locus_tag="DFBJFCKD_00097"
                     /product="16S ribosomal RNA"
     gene            2449..3318
                     /locus_tag="DFBJFCKD_00098"
     CDS             2449..3318
                     /locus_tag="DFBJFCKD_00098"
                     /inference="ab initio prediction:Prodigal:002006"
                     /codon_start=1
                     /transl_table=11
                     /product="hypothetical protein"
                     /protein_id="X:DFBJFCKD_00098"
                     /translation="MRQIALSYDIYRINFLLVETYGTFLLARMVFRICIGTVLGILVS
                     VHFSLHGQAMKKSKLDLEKKVAEEVEKIKKISGLSGELFFELPEKEFATLKLQEMGMV
                     IIPFLLPYLSDTSPTQAVRAHGNGRRRIARVNEYIAYLINQIANHEFYLAKDIDENGY
                     AEGGIALDGDLEIDTIRAFRILITDWYQKNKNKSLEERKLDDLEDVFHTNRFHACTFL
                     GISKREKYRLSLENKIKKLFKSEISSLTEYEIIICAEALAEIGNPKKSARILRKVMNH
                     HFDFYKPPELITP"
ORIGIN      
        1 aaacgaaagt gttgctcttt acgaatcgca gcataagtat cgttttcgca tttgttaagt
       61 tgaactcacg taaaaactat aattttgaaa ttttgtaaga gtaagtattg tgtatttttg
      121 aacatttgtt ttcatacttt gtattgaata ttacatatca agagactaaa aattgtatga
      181 gctcttacat tcagaagatt gatgacaggt cgcggcaatg ccactcttac ggaatacagt
      241 tttgatccaa gtatttagta ctttttgttg tttttttgta ttgaagaaaa tgtttcgcat
      301 ctccccccgg gttttcaagc ctggaaggga cgccattttg tctaaagtat ttaagaagta
      361 tcgaagttat ttgttagggc aacgagtgtg atatttagaa atccatgtta attttttaag
      421 gagagtatag gtatgaaatg gtcaaaatat aaaaaaaact tgcttgccag agggacgtaa
      481 ttaacttgga ttttacgccg tagcgacaat ctggggacag aagagttgtt attggaatta
      541 gaagatcctt gaaaacagaa atagtagcgt gacccgagat acttttaaga gtatttcgtc
      601 ggaaaggatc taacctgatt ctttccacca ataaaaaaca attccagcaa ctgtttgaaa
      661 tagaacagtt tagttccgcg agatgactta cgagttattt cgtgaattaa ggaattcaag
      721 ctctagtaga aaagattgcc cgcaagggta atttcaacac ggagagtttg atcctggctc
      781 agaactaacg ctggcggcgc gtcttaaaca tgcaagtcaa gcggagtagc aatactcagc
      841 ggcgaacggg tgagtaacac gtgggtaatc ttcctccgag tctgggataa ctttccgaaa
      901 ggggagctaa tactggatag tcccgagagg tcataggatt tttcgggtaa agatttattg
      961 ctcggagatg agcccgcgcc cgattagcta gttggtgagg taatggctca ccaaggcgac
     1021 gatcggtagc cggcctgaga gggtgttcgg ccacaatgga actgagacac ggtccatact
     1081 cctacgggag gcagcagtta agaatcttgc tcaatggggg gaaccctgaa gcagcgacgc
     1141 cgcgtgaacg atgaaggtct tcggattgta aagttcaata agcagggaaa aataagcagc
     1201 gatgtgatga tggtacctgc ctaaagcacc ggctaactac gtgccagcag ccgcggtaat
     1261 acgtatggtg caagcgttgt tcggaatcat tgggcgtaaa gggtgcgtag gcggacatgt
     1321 aagtcaggtg tgaaaactgc gggctcaact cgcagcctgc acttgaaact atatgtctgg
     1381 agtttgggag aggcaagtgg aattccaggt gtagcggtga aatgcgtaga tatctggagg
     1441 aacaccagtg gcgaaggcga cttgctggcc taaaactgac gctgaggcac gaaagcgtgg
     1501 gtagtgaacg ggattagata ccccggtaat ccacgcccta aacgttgtct accagttgtt
     1561 gggggtttta accctcagta acgaacctaa cggattaagt agaccgcctg gggactatgc
     1621 tcgcaagagt gaaactcaaa ggaattgacg ggggtccgca caagcggtgg agcatgtggt
     1681 ttaattcgat gatacgcgaa aaacctcacc taggcttgac atggagtgga atcatgtaga
     1741 gatacatgag ccttcgggcc gcttcacagg tgctgcatgg ttgtcgtcag ctcgtgtcgt
     1801 gagatgttgg gttaagtccc gcaacgagcg caaccctcac cttatgttgc catcattcag
     1861 ttgggcactc gtaaggaact gccggtgaca aaccggagga aggcggggat gacgtcaaat
     1921 cctcatggcc tttatgtcta gggcaacaca cgtgctacaa tggccggtac aaagggtagc
     1981 caactcgcga gggggagcta atctcaaaaa gccggtccca gttcggattg gagtctgcaa
     2041 ctcgactcca tgaagtcgga atcgctagta atcgcggatc agcatgccgc ggtgaatacg
     2101 ttcccggacc ttgtacacac cgcccgtcac accacctgag tggggagcac ccgaagtggt
     2161 ctttgccaac cgcaaggaag cagactacta aggtgaaact cgtgaagggg gtgaagtcgt
     2221 aacaaggtag ccgtatcgga aggtgcggct ggatcacctc ctttttaagg agaatcaaag
     2281 gcaactcaag catcgcttcc taaggggcgc gatgctcgtg gagccacgac aaaaaccgga
     2341 tcctttcgaa aggatccggg gtgttaggtc acgctacttt ttctgttctc aatgtctaga
     2401 gaaaaaatct aaatcgactc gtcgtatttc ccctttagag aacgagtttt gagacaaatc
     2461 gcgttatcat atgacattta tcggataaat tttcttcttg tcgagaccta tggaacgttc
     2521 ttgttagcga gaatggtttt cagaatttgc attggtacgg tcttgggaat tttagtttcc
     2581 gttcactttt ccttacacgg acaggcaatg aaaaaatcga aactcgatct tgagaaaaaa
     2641 gttgccgaag aagtagaaaa gattaagaaa atttccggat tatcgggaga attgtttttt
     2701 gaacttccag aaaaggagtt cgccacccta aaattacaag agatgggaat ggtaatcatt
     2761 ccttttcttc ttccttattt atcggatact tcaccgacgc aagctgtgcg tgcgcatgga
     2821 aatggccgcc gaagaattgc ccgtgtaaac gagtatattg cttatcttat caatcagatc
     2881 gcgaaccacg aattttattt agcgaaagat attgatgaga atggttatgc agaaggcggt
     2941 attgcattag atggcgatct tgaaatcgat acgatccgtg catttcgaat tctaattacg
     3001 gattggtatc aaaaaaacaa aaataaaagt cttgaagaac gcaagttaga tgatctcgaa
     3061 gatgtgtttc atacaaatcg atttcatgcg tgtacatttt taggaatatc taaacgagaa
     3121 aaatatagat tatcgctcga aaataaaatc aaaaagcttt tcaaaagtga aatttcttct
     3181 ttaacagaat acgaaattat tatctgtgcg gaggctctgg ctgaaatcgg aaatccgaag
     3241 aaatcagcga ggatactcag aaaagtaatg aatcatcatt tcgattttta taaacctcct
     3301 gagctaatta ccccttgaaa gaagaacgat ccacaataga cgaagatgca caaagagaat
     3361 ttctctccaa ccgaaaagaa gcggagcaat ggtgacagct ctgtagctct aaatcatttc
     3421 tttatactcg tattttgcat ttttgcctga tccagctgca atttttatca cataagacca
     3481 taaagtttaa acttacgaat caaagaatct ttacttccta tcgagcgacc acaaaagcga
     3541 gacgctttag ttcttcagag cgacccgcaa attgagttgg aataataagg atccaagacg
     3601 cacatttttt caagtgttcc gataaaaacg aggctttgtg tttgtaaaaa gtatgatttt
     3661 ctgatagaga aaaccatcag agtctttacg tctcaccgaa taaaactcaa gccatcttcc
     3721 cggctttatg cgattttttg aataggatgg aaatctaaat tctgtcggta aggtatataa
     3781 taaaaaatat acaattgaat tcggattcag tctctgaaat tgacaatctt aggaaacgaa
     3841 ccttgcgtgt atttctacaa caaaatggat tccggtttgt tttaaggcta attaacgtga
     3901 gttcggcgta agaaggaaaa aagagtaaaa atcttgtact
//
LOCUS       DFBJFCKD_11            11305 bp    DNA     linear       08-DEC-2021
DEFINITION  Genus species strain strain.
ACCESSION   
VERSION
KEYWORDS    .
SOURCE      Genus species
  ORGANISM  Genus species
            Unclassified.
COMMENT     Annotated using prokka 1.14.6 from
            https://github.com/tseemann/prokka.
FEATURES             Location/Qualifiers
     source          1..11305
                     /organism="Genus species"
                     /mol_type="genomic DNA"
                     /strain="strain"
     gene            135..683
                     /gene="gpx1"
                     /locus_tag="DFBJFCKD_00099"
     CDS             135..683
                     /gene="gpx1"
                     /locus_tag="DFBJFCKD_00099"
                     /EC_number="1.11.1.22"
                     /inference="ab initio prediction:Prodigal:002006"
                     /inference="similar to AA sequence:UniProtKB:P74250"
                     /codon_start=1
                     /transl_table=11
                     /product="Hydroperoxy fatty acid reductase gpx1"
                     /protein_id="X:DFBJFCKD_00099"
                     /translation="MYPKISVLFFILGILFPLAGTFAKESFYDFKVKDIKGNEISLSK
                     YKGKVVMVVNVASKCGYTYQYDNLEKVYKKYKNQGFVVVGFPANNFGSQEPGTNQEIE
                     TFCRIQKGASFDMMSKISVKGKDQHPLYSYLIENSPNPGEIEWNFEKFLISKEGKVEA
                     RYRSAVEPDASVVAQKIESLLK"
     gene            694..1626
                     /locus_tag="DFBJFCKD_00100"
     CDS             694..1626
                     /locus_tag="DFBJFCKD_00100"
                     /inference="ab initio prediction:Prodigal:002006"
                     /codon_start=1
                     /transl_table=11
                     /product="hypothetical protein"
                     /protein_id="X:DFBJFCKD_00100"
                     /translation="MKDPRSRTCSFTIFLFKIRFLALLLIFCSEGNSVFPESKLENWN
                     PFSIQKGSSETTIDFETVLKTFENYDILIFGEEHDDIIGHKIRLDWFKKIALKTPVIL
                     SLEMLERDQQKTLDEYLNGQIGEKTFLNSLTLWPNYLRDYHPFIQFAKEHRIPVLASN
                     VPRKYVNLVSTSGLEALFKIRSVFLPPKYLFRALSQEAYETKIKNTLKEHPGVNLDAN
                     TEKKFVDAQYLWDAGMTDSIANAFLTKGRKVIHINGRFHSDEGFGVVYRLRKLGFRTL
                     SISMFPLKEDSIVPAEILKGCDFTVITERGKKEN"
     gene            1672..4410
                     /gene="mtgA_1"
                     /locus_tag="DFBJFCKD_00101"
     CDS             1672..4410
                     /gene="mtgA_1"
                     /locus_tag="DFBJFCKD_00101"
                     /EC_number="2.4.1.129"
                     /inference="ab initio prediction:Prodigal:002006"
                     /inference="protein motif:HAMAP:MF_00766"
                     /codon_start=1
                     /transl_table=11
                     /product="Biosynthetic peptidoglycan transglycosylase"
                     /protein_id="X:DFBJFCKD_00101"
                     /translation="METGIQTLRSSRFLCPECETTSRLPEGVPTGSIFRLTCYQCGHK
                     ALVKMEVPTYIKSIFPSDEILPHPEQPKDVGTPHFQAPSHTGFESTGPGIPEKIWGFV
                     SQFQIHLNEKIRKLIQKFRNIPKGQKSDPFSSTTDNPFLQRKKIPFEKKPFFIVRREI
                     EDNGQPRIKTLAERLREQIGDRRFQLPNVVLLSAGVIISLLLVGMILFWVGVITRESE
                     LKEMISLFYNHQPSVIYDRDGKKVSEIFAKKTSNLEWDAYPENLKKIVLLVEDRKFFS
                     HSGINYMSVLRAAFVNIASFRFKQGASTITQQLARILLDDREKSLVRKIKEAQLAFAL
                     EYTYEKKQILLYYLNNVYLGHGAFGFASAAEFYFRKTPSELDTEEMIILASLASAPNR
                     FSPLKNPDLSRQRVNAIVHSFQKQEILKENPKPKLDEIYLAFHMRSPGETVFGNRKDD
                     SPYVTEHVRKFLNSLYPDSNIYETGGFSIHTTIAEPVQAELSKIVKNYLDNIQKSGLV
                     RKTKLTDNKNSSETAVFRKYVQDISPALELFIDTDSFGGKSESGLQVALVAVDPATGE
                     ILLMHGGSEFKADNQLDRTTAMKRQTGSSIKPILYSAAIETELISASSRILDAPLIYR
                     NQTGNWMPENIGNQYDGDISVRHALAKSKNTAAVQIAEKLGISKIQDFFQKYFFPDPK
                     VLQSRFRGDLSLALGSLEISPLEMALAYSAFANDGTIKRPYLIQKITDRSGKIVYERK
                     STDEFGLKVPEERKVLSSQVAEIMIDLLHGSANSAGVRSTGYRGEVAGKTGTTNDNRD
                     NWFVGVKPGMSMAIWLGYDDPSYGLGSSALGGTVAAPLWGSVAKTFEATEDEKRKYPV
                     TEHAISITVCEESGKLPGPSCKHPRKELFKNGTVPSEICPLNHGTDVKREVLRNVF"
     gene            4400..5977
                     /locus_tag="DFBJFCKD_00102"
     CDS             4400..5977
                     /locus_tag="DFBJFCKD_00102"
                     /inference="ab initio prediction:Prodigal:002006"
                     /codon_start=1
                     /transl_table=11
                     /product="hypothetical protein"
                     /protein_id="X:DFBJFCKD_00102"
                     /translation="MYFKFFYFIIILLYSFSSAHPVSYEEAYTMEKEDPLFSIPLYEE
                     LLRTSKKSDIRKTASSRLFFLYEKYRKYVPAILIMIRSGKITDKKGRYPSIINELADG
                     LNVSPSALVSVISGCNKPISNPDIYFQETNPPQTEEESVSIGTSSIQTPEPVVVQEMP
                     FLFKILSKKENASLYKVCYAVKIKTGDYDGWEKIHAFGEVKGIINPQTSLALRISFTI
                     HSGRGSAYKRIYSGGRLKSLNEEGKSDLLYLYGKFLRNLGKYDSSARYFWMSGSYASK
                     DRSAIETAKTLLISGRKQEACSYLTKGFFPGDESEELLSRVCFKNFENTHPGQGFLKA
                     IKILNNDIPDPVFEYFLGKGISDKIEEPDTDHSNELPSSYGKLLDEKLFSGEKNPTPF
                     WDYRKKEGTLFLSAVPRFLCKSNRSSLFKKDLIQPQNCVPYSEFSTDAILTTPLFESD
                     QEEWSLILSNAAYNPISGQAVFADSDGVETSLQMSNLVYRKSLNRFFIDGFSGDKKYK
                     FYSIDLKKISVNILNSD"
     gene            complement(6377..6458)
                     /locus_tag="DFBJFCKD_00103"
     tRNA            complement(6377..6458)
                     /locus_tag="DFBJFCKD_00103"
                     /product="tRNA-Tyr"
                     /inference="COORDINATES:profile:Aragorn:001002"
                     /note="tRNA-Tyr(gta)"
     gene            complement(6469..6541)
                     /locus_tag="DFBJFCKD_00104"
     tRNA            complement(6469..6541)
                     /locus_tag="DFBJFCKD_00104"
                     /product="tRNA-Thr"
                     /inference="COORDINATES:profile:Aragorn:001002"
                     /note="tRNA-Thr(tgt)"
     gene            6685..7071
                     /locus_tag="DFBJFCKD_00105"
     CDS             6685..7071
                     /locus_tag="DFBJFCKD_00105"
                     /inference="ab initio prediction:Prodigal:002006"
                     /codon_start=1
                     /transl_table=11
                     /product="hypothetical protein"
                     /protein_id="X:DFBJFCKD_00105"
                     /translation="MLLNLIHLGMTLSIFCFYTGYYFRFKKNILHRIFNLFGAAFNLT
                     TAFTLLYVKYLGGGLENAGIIPAVKRWIIDTHRVFAILALILMLLMVWSGITRKKEFH
                     RKLHYIFLPLYTAIFLSGLVLFRSTN"
     gene            7124..7948
                     /gene="aptA"
                     /locus_tag="DFBJFCKD_00106"
     CDS             7124..7948
                     /gene="aptA"
                     /locus_tag="DFBJFCKD_00106"
                     /EC_number="2.2.1.-"
                     /inference="ab initio prediction:Prodigal:002006"
                     /inference="similar to AA sequence:UniProtKB:A6KXB4"
                     /codon_start=1
                     /transl_table=11
                     /product="Apulose-4-phosphate transketolase subunit A"
                     /protein_id="X:DFBJFCKD_00106"
                     /db_xref="COG:COG3959"
                     /translation="MNDIKELKNFANELRKSVIRMVTAANSGHPGGPLGLADIYAVLY
                     KKILNHKPSNPDWEGRDRLVLSNGHVCAIRYAAMAHSGYFPVEDLLTFRKLGSKLQGH
                     PSTRYMNGIESSSGSLGQGLSVSVGLALGARFKKQSHKIYTCISDGECGEGMTWEAAQ
                     SATHYKLDNLIAFMDKNGIQIDGFTKDVMNLEPLSKKFLSFGWNVLEADGHDIEQIIS
                     AFEKAKLHKGSPTIILFDTILGKGVSFMENNPGWHGTPPKPEEEKKALEELSALSV"
     gene            8364..9263
                     /locus_tag="DFBJFCKD_00107"
     CDS             8364..9263
                     /locus_tag="DFBJFCKD_00107"
                     /inference="ab initio prediction:Prodigal:002006"
                     /codon_start=1
                     /transl_table=11
                     /product="hypothetical protein"
                     /protein_id="X:DFBJFCKD_00107"
                     /translation="MSLSDSYHDSFHLPSDKLEGKFYQLEFSGTEEKIRVIREIADMI
                     PWQFEIDEFIEEFKDPTLRIFARSISSIVHMERINTRYSLLADKGHVNDYGDLEEAVF
                     LLSSVGDPKASYHEFKIYLDKLALRVEELYDLNPEYVSEELKVHFLTRVLSSEENFQG
                     NNDQYDDPNNSFVTRIVHTRKGIPISLSTIYLLVAKRLSLPLYGVNMPLHFLLHFDSP
                     DYETFIDPFHGGVLLDKSTCIRFLEANSFTPSERYFTRASTLSIIKRMYRNLIHIYRK
                     EQFRDMEDILSRQLLILENKLKA"
     gene            9332..10291
                     /locus_tag="DFBJFCKD_00108"
     CDS             9332..10291
                     /locus_tag="DFBJFCKD_00108"
                     /inference="ab initio prediction:Prodigal:002006"
                     /codon_start=1
                     /transl_table=11
                     /product="hypothetical protein"
                     /protein_id="X:DFBJFCKD_00108"
                     /translation="MKASVLKDSLIRKFDKKLETIIREDLKILSEIKTYTIRSGGKRL
                     RPILHYCLCQLLGYSGKHWLDVGAIVELIHAASLLHDDVVDEAETRRGQQSVGSKFGN
                     KTAILAGDYLLACGIDHLNDLGYPELMDIFTQVIKDLSISELIQMEWEKNPKITLDIY
                     NKIAYGKTSSLFGAVGVSAGILSDKNDKEKKKLRQFGIDLGSFFQKKDDAIDYFTPAS
                     KSGKVPLKDFYNGLYTYPILLLLDQADKNDKKLIHSLFAKPERSQGDEVVILSLLSRY
                     QIRKQMDKEFQTIVNNLVKFLNSFPESSIRNLLKEQILKLLEE"
     gene            10424..10936
                     /locus_tag="DFBJFCKD_00109"
     CDS             10424..10936
                     /locus_tag="DFBJFCKD_00109"
                     /inference="ab initio prediction:Prodigal:002006"
                     /codon_start=1
                     /transl_table=11
                     /product="hypothetical protein"
                     /protein_id="X:DFBJFCKD_00109"
                     /translation="MTLQSYHQPDPKLDLLLERIVDVPRELIWKVWTTPEHLKPWFCP
                     SPWKTIDCEIDLRPGGIFRTTMQSPEGQDFPNVGCYLEVIPNEKLSWTDALQPGFRPS
                     PDPTHPFGFFTGIITLEAHETGTKYRAIAIHGNETNRKKHQDMGFHEGWGIVLDQLVV
                     YIKKNFLDKN"
ORIGIN      
        1 aaacgggctc gaagcttcta tcgaccgaaa atggctcttc cttgataatt acgaaaaggt
       61 aatttccgat ttttgaaaaa cgattgaagc aaacgtggat tatgatttta attcatagaa
      121 gaaggtcaaa atctatgtat ccaaaaattt ccgttttgtt tttcatctta gggattctct
      181 ttccgttagc cggaactttt gcaaaggaaa gtttctacga ttttaaagta aaggacatca
      241 aaggtaacga gatatcactt tccaaataca aggggaaagt agtaatggtg gttaacgtag
      301 cttctaaatg cggttatact tatcaatacg ataatcttga aaaagtctat aaaaaataca
      361 agaatcaggg gttcgtcgta gtaggttttc cggctaataa tttcggaagc caagaacctg
      421 gaaccaatca ggaaattgaa actttttgca gaatccaaaa aggcgcaagt tttgatatga
      481 tgtcgaaaat ttccgtcaaa ggaaaagacc aacatcccct atattcttat ctgatcgaaa
      541 attctccgaa tcccggagaa atagaatgga actttgaaaa gtttctcatt tcaaaggaag
      601 gaaaagtcga agcgagatat cgctccgcgg tagagccgga tgcttcggtc gtagcccaga
      661 aaatcgaatc tcttttaaag taggttttta attttgaaag atccccgttc aagaacttgc
      721 tcttttacga tttttctttt taaaatacgg tttcttgcgc ttctgctgat tttttgctcg
      781 gaaggtaatt ccgtttttcc cgaaagtaaa cttgagaact ggaatccttt ttccatccaa
      841 aaagggtcga gcgaaacaac gatcgatttc gaaacggtct taaaaacatt tgaaaattat
      901 gatattctga tatttgggga ggaacacgac gatattatcg gtcataaaat ccgcttagat
      961 tggtttaaaa agattgcttt aaaaacccct gtaattcttt ctctggaaat gttggaaagg
     1021 gaccaacaaa aaaccttaga cgaatattta aacggtcaaa tcggagagaa aacttttctc
     1081 aattccttaa cactttggcc caactattta agagactatc atccttttat acaatttgca
     1141 aaagaacaca ggattccggt tcttgcatcc aacgtaccta gaaaatacgt aaatctagtt
     1201 tccacttccg gactcgaagc attatttaaa attcgttctg tttttctacc tcctaaatat
     1261 ctatttcgtg cgctctctca ggaagcttac gagactaaaa taaaaaacac cctcaaagaa
     1321 catcccggcg taaatttaga cgcaaatacc gaaaaaaaat tcgtggatgc tcaatatctt
     1381 tgggatgcag gaatgaccga ttcgatcgcg aatgcatttt tgacaaaagg gcgcaaggtg
     1441 atccatatca acggtcgttt tcatagcgac gagggttttg gcgtcgttta tagactgcgt
     1501 aaacttggat ttagaaccct ttcgatttcc atgtttcctt taaaagaaga cagcatagtt
     1561 ccggctgaaa tactcaaggg ttgcgatttt accgtgatta cggaaagggg aaaaaaagag
     1621 aattaaaata cttgtctgga actctagggt tctccgacaa ttaaggggat aatggaaacg
     1681 ggaattcaaa ctcttagaag ttctcgattt ttgtgtcccg aatgtgaaac gacttcccgt
     1741 ttgccggaag gagttcctac aggttcgatt tttagattaa cctgctacca atgcggtcac
     1801 aaggctctcg tgaaaatgga agttccgact tatataaagt cgattttccc ctccgacgaa
     1861 attctacctc atccggaaca acccaaagat gtaggaactc cccactttca agctccttct
     1921 catacaggtt ttgaatctac cggcccagga atcccagaaa aaatttgggg ctttgtttct
     1981 caatttcaga tccacctgaa cgagaaaata cggaaactga tacaaaaatt ccggaatata
     2041 ccaaaaggcc aaaagtcgga tcctttttca tcaacgacgg acaacccctt ccttcaaagg
     2101 aaaaagattc cattcgaaaa aaaaccgttt tttatagttc gacgtgagat cgaagacaat
     2161 ggacaacccc ggatcaaaac tctcgccgag agactgagag aacaaatcgg cgatcgtcgt
     2221 ttccaacttc cgaatgtggt cttactttcc gcgggtgtga tcatttcttt gcttcttgtc
     2281 gggatgatac ttttctgggt gggagtgatc actcgagaat cggaacttaa ggaaatgatt
     2341 tcgctttttt acaatcatca gccctctgtg atctacgatc gggacgggaa aaaggtttct
     2401 gaaattttcg cgaaaaaaac gagtaatcta gaatgggacg cttatcctga aaacctgaaa
     2461 aaaatcgttc ttttggtaga agaccgaaag tttttttctc atagtggaat taactacatg
     2521 tccgttctac gtgcagcttt cgtgaacatc gcgagtttcc gttttaaaca aggagcgtct
     2581 acgattaccc agcaacttgc aagaatttta ctggacgatc gcgagaaaag tctcgtccga
     2641 aagatcaagg aggcccagct tgcttttgct ctggaatata catatgagaa aaagcaaata
     2701 ttgttatatt atctaaataa cgtatatctg ggccacggag cgttcggatt tgcaagcgca
     2761 gccgaattct atttcagaaa gaccccttcc gagctcgaca cggaggagat gatcattctc
     2821 gcttcgttgg cttcggctcc gaatcgtttt tcacctttga aaaatccgga tctatccaga
     2881 caacgcgtaa acgcgatcgt ccattctttt caaaaacaag aaattttaaa agaaaatccg
     2941 aaaccgaaac tggacgagat ctatcttgca tttcacatga gatcaccggg cgagacagtg
     3001 ttcggaaacc gtaaggatga ttctccttat gtgacggaac acgttcgtaa atttttgaat
     3061 tccctatacc cagattccaa tatctacgaa accggcggtt tttcaattca caccacgatt
     3121 gcggaaccgg ttcaagccga actctcgaag attgtaaaga attatctaga caacattcaa
     3181 aagagcgggc tcgttcgcaa aacaaaactc acggataaca aaaattccag cgagaccgcg
     3241 gtttttcgaa aatacgttca ggatatttca ccggcgctcg aacttttcat tgatacggac
     3301 tctttcggcg ggaaaagcga atccggccta caagttgcgt tagttgctgt tgaccctgcc
     3361 acgggagaaa tcctattgat gcacggtggt tcggaattca aagccgacaa tcaattggac
     3421 agaactaccg cgatgaaacg tcagacgggt tcttccatta aaccaatttt atattccgcc
     3481 gcgatcgaga ccgaactcat cagcgcctct tccagaattt tggacgcccc tttgatttat
     3541 agaaatcaaa ccggaaattg gatgccggaa aatataggaa atcaatacga cggagatatt
     3601 agcgttagac atgctttagc aaagtccaaa aatacggcgg cagttcagat cgcggaaaag
     3661 ttaggaattt caaaaattca agactttttt caaaagtatt tcttccctga tccgaaagta
     3721 cttcagtcta gatttagagg ggacctttcc cttgcactcg gttctttgga aatttctcct
     3781 ctggaaatgg cgcttgcgta ttccgcgttt gcaaacgacg gaacaatcaa acgcccttat
     3841 ttgattcaaa aaatcacgga tcgatccggc aagatcgtct acgaaagaaa atccacagac
     3901 gaattcggat taaaagttcc ggaagaaaga aaggtgttgt cttcccaagt cgcggaaatc
     3961 atgatcgacc ttcttcacgg aagcgcaaat tcggcgggag tgagaagcac cggatataga
     4021 ggggaagttg ccggcaaaac ggggactaca aatgataaca gagacaactg gttcgtggga
     4081 gtaaaaccgg gaatgtcaat ggcaatttgg ctcggttacg acgacccgag ttacggactc
     4141 ggatcatccg cgttaggcgg cactgttgca gctcctcttt ggggatccgt cgcaaaaact
     4201 ttcgaagcca cggaagacga aaaaagaaaa tatccggtta ccgaacacgc gataagcata
     4261 accgtttgcg aagaatcagg caaacttccc ggaccttcct gtaaacatcc ccgaaaagaa
     4321 cttttcaaaa atggaaccgt accctccgaa atttgccctt taaatcacgg aacagacgta
     4381 aagcgggaag ttctcagaaa tgtattttaa atttttttat ttcattataa tattattata
     4441 ttctttctca agtgcacatc ccgtttccta cgaagaggcg tacacaatgg aaaaagagga
     4501 tccactgttt tcgattcctt tgtatgagga acttcttcga acgtctaaaa agtccgatat
     4561 ccgtaaaacg gcgtcttcca gacttttttt cctctacgaa aaataccgca aatatgttcc
     4621 cgcgatctta atcatgattc gttcgggaaa aattacggat aaaaaaggaa gatatccctc
     4681 gattatcaac gaacttgcag acggtttaaa cgtaagtcct tccgcactcg tctccgttat
     4741 ttccggttgt aataaaccga tttcgaatcc ggacatatac tttcaagaaa caaacccgcc
     4801 ccaaaccgaa gaggaatccg tttccatcgg aacctcttcg atacaaactc ccgagcccgt
     4861 cgtagttcaa gaaatgcctt tcttattcaa aattctttcc aaaaaagaga atgcctctct
     4921 ctataaggtt tgttatgcgg taaaaattaa aacgggcgat tacgacggtt gggagaaaat
     4981 ccacgctttc ggagaggtga aaggaattat caacccgcaa acctctttgg ctttgcgcat
     5041 cagcttcacc attcactcag gaagaggaag tgcttataaa agaatttatt ccggaggtag
     5101 actgaaatcg ttaaacgaag aaggtaaatc ggatcttttg tatctctacg ggaaatttct
     5161 cagaaacttg gggaaatacg attcttccgc gaggtatttt tggatgagcg gttcttacgc
     5221 gagcaaagac cgaagcgcaa tcgaaaccgc aaaaactctt ttaatttcgg gaagaaaaca
     5281 agaagcttgt tcatatctta cgaaaggttt tttccccggg gacgaatcag aagaactttt
     5341 atccagagtt tgctttaaaa attttgaaaa tacacatcca ggtcagggat ttttaaaagc
     5401 cataaaaata ttaaacaacg atattcccga tccggtattc gaatactttt tgggaaaagg
     5461 aatctccgat aaaatcgaag aaccggatac ggatcattcg aacgaacttc cctcgagtta
     5521 cggcaaactt ctggatgaaa aactgttttc cggcgaaaag aatccgactc ctttttggga
     5581 ttatcgcaaa aaggaaggaa cgcttttttt atccgccgta cctcggtttc tttgtaaatc
     5641 caatcgctcc agtctattta agaaagatct aatacaacct cagaactgcg ttccttattc
     5701 ggagttttcc acagatgcaa tcctcacgac tccgttattc gaatccgacc aggaagaatg
     5761 gagtttgatt ctttccaacg cggcttacaa tccgatttcc ggccaagcag tgtttgcgga
     5821 ttcggacggt gtagagacct ccttgcaaat gtcgaattta gtatatcgta aatctctcaa
     5881 tcgttttttt atcgatggat tttcaggcga caagaaatac aaattttact cgatcgacct
     5941 gaaaaagatt tcagtaaaca tattgaattc cgattgattt taaaatcgta tcatctgact
     6001 caagaacgat tctgattcgt ccaaatccgg aaaattgtct tcctatctcc ccgatccgga
     6061 ttatagtttt atgcgtctta ctcgcgcttc gtccatctat ggactcagat cgcgtttttc
     6121 gcttcttacg gaagctcaaa cgctctcgct cgcaagcttc gaatcctttc aattttaagt
     6181 aatacggaat tttattgggc agggaaggat tcgccgttac gcactcttgc ctcctgctag
     6241 actaagctac acggcgtctt actcgcgctt cgtccatcca tggactcaga tcgcgttttt
     6301 cgctttttac gaaagctcaa acactctcgc tcgtaagctt cgaatccttt caattttaag
     6361 taatacggaa ttttattggg cagggaagga ttcgaacctt cgaagacata gtcagcagat
     6421 ttacagtctg ccctcgttgg ccacttgagt acctacccga agaaaaatag ctgcctatag
     6481 gaatcgaacc cacaaccgtc tgattacaaa tcagatgctc taccaattga gctaaggcag
     6541 caatttggaa ccagtatttc ggtctgtttt tctcggtcaa ataaaaaatc cgtagaggcc
     6601 ttctatcata ttttcggatt atttcctttc cggttccgct gaaaaaaagt ttcgattatg
     6661 acttgtttgc cgaaaatgta acagatgctt ctaaacctta tccacctcgg aatgacgctt
     6721 tcaatctttt gtttttatac gggttactac tttcgtttca aaaaaaatat tctccatcgt
     6781 attttcaatc tattcggtgc ggctttcaac ttaacaaccg cgtttactct tctttatgtg
     6841 aaatatttag gcggaggctt ggaaaacgct ggaatcattc ccgcagtcaa acgttggatc
     6901 atcgatacac atcgtgtatt tgccatattg gctttgattt taatgcttct gatggtttgg
     6961 tcgggaataa cccgaaaaaa agaattccac agaaagctac actatatttt ccttcctcta
     7021 tatactgcga ttttcctttc cggcttggtt ttgtttcgct ccacaaactg agagcatctc
     7081 atttcggagt tggaaatcgc tatcgcattc gcttaggaag aatatgaacg atatcaaaga
     7141 actcaaaaat tttgcaaacg agcttagaaa gagcgtgatt cgaatggtga ctgccgcaaa
     7201 ttccggacat ccgggaggac ctttaggtct cgcggatatc tatgcggtgc tatataagaa
     7261 aattctaaat cataaaccct ccaatccgga ttgggaagga agggatcgct tagttctttc
     7321 caacggccac gtatgtgcga ttcgttacgc cgcgatggct cattccggtt attttcccgt
     7381 ggaagaccta ctcactttcc gcaaattagg aagcaaacta caagggcatc cttccacccg
     7441 ttatatgaac ggaattgaaa gttcttccgg ttctttaggc caaggacttt ccgtctctgt
     7501 gggactagca ctcggcgcaa gattcaaaaa acaaagtcac aaaatttata cgtgtatctc
     7561 cgacggagaa tgcggcgaag gaatgacttg ggaagccgct caatccgcca cacactataa
     7621 actggacaac ttgatcgctt ttatggacaa aaatggaatt caaatcgacg gctttacgaa
     7681 agacgttatg aatctagaac ctctgagtaa aaaatttctt tctttcggtt ggaacgtttt
     7741 ggaagcggac ggtcacgata tcgaacagat catctctgca ttcgaaaaag ctaaacttca
     7801 caaaggttct ccgacaatca ttctgttcga caccatactc ggcaaaggtg tctcttttat
     7861 ggaaaataat ccgggatggc acggaactcc tccaaaaccg gaggaagaaa aaaaagctct
     7921 cgaagaatta tcggcacttt ccgtttagac gaacaactcc ctacatttct cttgtgggag
     7981 tctttccttt ttttaattct ttcattttct ttatttttca atttccaact ctttctttgt
     8041 tcgcttgtaa gacatagtaa tttacaacta cccaaaactc aaatccacta ctaaagtccg
     8101 tctcaaaaat agaccataac atcctaaaac agcgttcggc aagtaaggta gagaattttt
     8161 gagtacgttc tataagaaag gcccaaagtc gggaaaccat tatcccttta caggtttata
     8221 aactatgcag atctctcttt ctgcgtaact attaaggatc gactacggca acaatcgatt
     8281 ggaacccttt tcatttcatt ttttccgatg aaagatttta ttccgaattg actcatttcg
     8341 tttttcgtaa aaatatattt tttatgtctt tgtccgattc ttaccacgac tctttccacc
     8401 ttccatccga caaactcgaa ggaaaatttt atcaacttga attctccggt accgaagaaa
     8461 aaatcagagt gattcgcgag atcgcggata tgatcccttg gcaatttgaa atcgacgaat
     8521 tcatagaaga gtttaaggat cctacattga ggatctttgc ccgttctatt tcctccattg
     8581 ttcatatgga gcgtatcaat acacgttact ctcttcttgc agacaaaggc cacgtcaacg
     8641 attacggaga tttggaagaa gcggtatttc ttctttccag tgtcggagac ccgaaagcgt
     8701 cttatcacga attcaaaatc tatttggaca aacttgctct aagagtggaa gaattatacg
     8761 atctcaaccc agaatatgtt tccgaagaat tgaaagttca tttcttaaca agagtacttt
     8821 cttcggagga aaattttcaa ggaaacaacg atcaatacga cgatccgaat aattctttcg
     8881 tgactcgtat cgttcatacg cgaaaaggaa tcccgatttc tctctccacg atctatcttc
     8941 tggtcgcaaa aagactttct cttcctcttt acggagtgaa tatgcccctt cattttcttc
     9001 ttcacttcga ttccccggat tacgaaactt tcatcgatcc atttcatggt ggagttcttc
     9061 tggataaatc cacctgcatc cgtttcttgg aagcaaatag tttcactccg agcgaaagat
     9121 attttaccag agccagcact ctttcgatca tcaaaagaat gtaccgcaat ctgattcaca
     9181 tatatcgtaa agaacaattt cgggatatgg aagatattct ttcccgacag ctcctgattt
     9241 tggaaaacaa actcaaagct tagccccctt tcaagagttc ttgcttgagc ctgtaccgat
     9301 attttgaata ctggctccac gggaaggagt agtgaaagcg tccgtactaa aagattctct
     9361 aattcggaaa ttcgataaaa aactcgaaac gatcattcgg gaagatctca aaattctttc
     9421 cgaaattaaa acttacacca tccgatccgg tgggaaacga cttcgcccga tccttcacta
     9481 ttgcctttgc caacttttag gttactccgg caaacactgg ttggacgtag gtgcaatcgt
     9541 ggaactgatt cacgctgcta gtttacttca cgacgatgta gtcgacgagg cggaaaccag
     9601 aagaggacaa caaagtgtgg gttccaaatt cgggaacaag acggcgattc ttgcgggaga
     9661 ttacctcctt gcgtgcggga tcgatcacct aaacgacttg ggctatccgg aactaatgga
     9721 cattttcact caggtaatca aggatctttc catttccgaa ctcattcaga tggaatggga
     9781 aaaaaatccg aaaatcactt tagatattta taataaaatc gcctacggga aaacctcctc
     9841 cttgttcgga gcagtggggg tttctgccgg aattctttcg gataaaaacg ataaggaaaa
     9901 aaagaagctg agacaattcg gaatcgacct cggttctttc tttcagaaaa aagacgatgc
     9961 gatcgattat ttcactcccg cgagcaaaag cgggaaagtt cctctcaagg atttttacaa
    10021 cggtctttat acctatccga ttttgctgtt actcgatcag gcggataaga acgacaaaaa
    10081 actgattcat tcactttttg ccaaaccgga aaggtcgcaa ggggacgagg tcgtgatttt
    10141 gagtcttctt tcccgttatc agattcgaaa acaaatggat aaggaatttc aaacgattgt
    10201 taataactta gtgaaatttt tgaatagttt tcccgaatct tcgatccgta atcttttaaa
    10261 agaacaaatt ctgaaacttt tagaagaata gatttgcact ccggccaata agggtattta
    10321 ctgatttctc atgtgatttc ctaaatgcag aatcgaaata aggaatcaac ctgaatcctt
    10381 tttcgtacct ccgcgtttta tacaaaccca aggagaaatg aaaatgacac ttcaaagtta
    10441 ccatcaaccg gatccgaaac tggatttgct tctggaaaga attgtagacg ttccgcgcga
    10501 actgatttgg aaagtttgga ctactccgga acatctgaaa ccttggtttt gtccatctcc
    10561 atggaaaacg atcgattgtg aaattgatct acggcctggt ggaatttttc gtactacgat
    10621 gcagtctccc gaaggacagg attttccgaa tgtgggttgt tatttggaag taatcccaaa
    10681 tgaaaaactc tcttggacgg acgctcttca acccggattt agaccttccc ccgatccaac
    10741 acatccgttc ggttttttta ccggaatcat tacgctggag gctcatgaaa caggaaccaa
    10801 atatagagct attgcaattc atggaaatga aactaaccga aaaaaacacc aggatatggg
    10861 ttttcacgaa ggttggggaa tcgtattaga tcaactggtt gtttatatca aaaaaaattt
    10921 ccttgataaa aactaaaaat gaatcggata tataataaat ttctaatgcg cacttgaaat
    10981 cgacccgatc cgatttacca aatgctaaga ggccataaaa attcgactga ataaaaaaga
    11041 tacaaattcg ctcttattta gacaaaatgg cgccccttcc gggcttgaaa accgtgggtt
    11101 cgatgcgagc atttaccaca aaacaaaaaa accaacagaa ggaactaaga gcttgtccgt
    11161 tcagaggact gaggacagac gaacttcgct tcgctcgttc tagacggagg acagaaagaa
    11221 acgagggaga tagtacatca agaatttaga atgcagtttg cggagacaaa aaagaaacga
    11281 tcagaatcgc gtatttaacg agcaa
//
LOCUS       DFBJFCKD_12             2234 bp    DNA     linear       08-DEC-2021
DEFINITION  Genus species strain strain.
ACCESSION   
VERSION
KEYWORDS    .
SOURCE      Genus species
  ORGANISM  Genus species
            Unclassified.
COMMENT     Annotated using prokka 1.14.6 from
            https://github.com/tseemann/prokka.
FEATURES             Location/Qualifiers
     source          1..2234
                     /organism="Genus species"
                     /mol_type="genomic DNA"
                     /strain="strain"
     gene            complement(119..646)
                     /gene="nqo9"
                     /locus_tag="DFBJFCKD_00110"
     CDS             complement(119..646)
                     /gene="nqo9"
                     /locus_tag="DFBJFCKD_00110"
                     /EC_number="7.1.1.-"
                     /inference="ab initio prediction:Prodigal:002006"
                     /inference="similar to AA sequence:UniProtKB:Q56224"
                     /codon_start=1
                     /transl_table=11
                     /product="NADH-quinone oxidoreductase subunit 9"
                     /protein_id="X:DFBJFCKD_00110"
                     /db_xref="COG:COG1143"
                     /translation="MGTVNVVRVASLHKLSWYEKFYFYSIGKGLWITLKHFIKAAILR
                     RTVTIEYPEKKRKYSTRFRGMHTMKRDEQGRERCTSCFCCMWICPADAIYIEAGEVVP
                     EIQHLHPEDKYAKKFEIDLLRCIFCGMCEEACPKGAIYLDGPGEMATDNREDLILTKE
                     RMMQIVGGPIIGERQ"
     gene            complement(633..2090)
                     /locus_tag="DFBJFCKD_00111"
     CDS             complement(633..2090)
                     /locus_tag="DFBJFCKD_00111"
                     /inference="ab initio prediction:Prodigal:002006"
                     /codon_start=1
                     /transl_table=11
                     /product="hypothetical protein"
                     /protein_id="X:DFBJFCKD_00111"
                     /translation="MVKIKIDGIEYEVDEKKNLISAAKDVGIDIPFFCYHPKLSIVGM
                     CRMCLIEIEGVPRLQVACNTKVTEGLSIFTKNDRIKEAREGTMEFLLANHPLDCPVCD
                     KAGECQLQDNAFQEGNGNSRFTLEKRNVPQEEIGTNLIINHNRCIVCYRCVRFEEEIV
                     GESNLGLFERGYHSIIGLAKSEPIQHNFQGALADLCPTGALLNNKTLFKSRVWWYKNA
                     ESICHGCSTGCNITTNVRDNKMYRYMPRIDEEKDMYFLCDAGRFDIDWLNENRLFAYY
                     QNGNISESAVVLSAVTEKILNAKKIAILGGAAESNENLKMILQSVESFGKSVILEVRI
                     NEIQYKVPEQKDFLMTTDLRPNTRGAVDSGFVSSQGINAVRKAIEAGEVDLVFIIKEN
                     IKEFLPSVFSKTTVVLLETNLTQEISEVAFGIPIQTFAEQSGSFTNKNGLNQHFQKVM
                     EPPKGLLNSGSVFRRLAELVKESASFPKEVGVGNR"
ORIGIN      
        1 aaactaaagc cgtctcgctt ctattggcgc tcgacggaat ttgggacgtg ctgtaagtaa
       61 aaaaattacc ttgataaaaa tgattccgaa ttatctaaga aagaacctta atccttctct
      121 attgtctttc cccaatgatc ggaccgccta caatttgcat catcctctct ttagttaata
      181 ttaagtcttc tcggttgtca gtcgccattt caccggggcc gtccagataa atcgcacctt
      241 tcggacaagc ttcctcacac ataccacaaa aaatacaacg caataaatcg atctcgaatt
      301 ttttcgcgta tttgtcttcg ggatgaagat gttgaatttc aggaaccacc tctcccgctt
      361 cgatataaat tgcgtcggca ggacaaatcc acatacaaca aaagcaactt gtacatcgtt
      421 cgcgaccttg ctcgtcccgt ttcattgtat gcattccgcg gaagcgcgtg gagtattttc
      481 tttttttctc cggatattcg atcgtgaccg ttcttcttaa aatcgccgct ttgataaaat
      541 gttttagcgt gatccaaagt cctttgccga tggaataaaa ataaaatttt tcataccaag
      601 aaagtttatg aagacttgct acgcgtacta cgttaacggt tcccaacgcc aacctcctta
      661 ggaaaagacg cagattcttt gaccaattct gccagccttc ggaaaacaga accggaattt
      721 aataaacctt taggcggttc catcactttt tgaaagtgtt ggtttaaccc gttcttattt
      781 gtaaaagaac ccgattgctc tgcgaatgtt tgaattggaa ttccaaatgc gacttcgcta
      841 atttcctgag ttaaattagt ctccaataat acaacagtcg tcttggaaaa aacagaaggt
      901 aaaaactctt ttatattctc cttaattata aaaaccaaat cgacttcccc cgcttcgatg
      961 gccttacgaa ccgcgtttat tccctgagaa gaaacaaaac cggaatccac ggcacctctg
     1021 gtattcggtc ttagatccgt agtcatcaag aaatctttct gttcggggac cttgtattga
     1081 atctcgttta ttctcacttc cagaataacc gattttccaa aagactccac actttgtaga
     1141 atcattttca aattttcgtt tgattcagcc gccccaccga gaattgctat cttttttgca
     1201 ttcaaaatct tttccgtaac tgcagataat acgaccgcac tttctgaaat atttccattc
     1261 tgataataag cgaataaacg attctcattc aaccaatcga tatcaaaacg tcctgcatca
     1321 caaagaaagt acatgtcttt ttcctcgtcg attcggggca tgtatcgata cattttatta
     1381 tctcttacgt tagttgtaat gttacaaccc gtactacaac cgtggcagat cgattccgcg
     1441 tttttatacc accatactct cgatttaaac agggtcttgt tgttaagaag cgcacccgtc
     1501 ggacaaaggt ccgcaagcgc accctgaaag ttatgttgaa tcggttcact ttttgcaaga
     1561 ccgatgatgg aatgataccc tctttcaaaa agaccaagat tagattcccc cactatttct
     1621 tcttcgaaac gaacacaacg ataacaaacg atacaacgat tatgattgat gatcagatta
     1681 gtaccgatct cttcctgagg aacattcctt ttttctaatg taaatctgga attgccgttt
     1741 ccttcctgga aggcattgtc ttgaagttgg cattctccgg ctttatcgca aacgggacaa
     1801 tccaacggat gattggctaa aagaaactcc atcgttcctt ctctcgcctc tttaatacga
     1861 tcgttttttg taaaaatgga aagaccttcc gtcacctttg tattacaggc cacttgaagt
     1921 ctaggaactc cttcaatttc gatcagacac attctacaca tgcccacaat ggaaagttta
     1981 gggtgataac aaaagaaagg aatatcgatc ccgacatctt tagccgccga tatgaggttc
     2041 tttttttcat ccacctcata ctcgattccg tcgatcttga tttttaccat ggaatcatcc
     2101 ttttgatcgt gcccgatacc gggaaacaat tctatagaaa cgtactattc tcattctggc
     2161 aacccgtttc taaaaagtta ttcgcttgtc actttttcct agatcctatt ttaaatttag
     2221 cgtgaattcg atat
//
LOCUS       DFBJFCKD_13             7123 bp    DNA     linear       08-DEC-2021
DEFINITION  Genus species strain strain.
ACCESSION   
VERSION
KEYWORDS    .
SOURCE      Genus species
  ORGANISM  Genus species
            Unclassified.
COMMENT     Annotated using prokka 1.14.6 from
            https://github.com/tseemann/prokka.
FEATURES             Location/Qualifiers
     source          1..7123
                     /organism="Genus species"
                     /mol_type="genomic DNA"
                     /strain="strain"
     gene            310..2442
                     /locus_tag="DFBJFCKD_00112"
     CDS             310..2442
                     /locus_tag="DFBJFCKD_00112"
                     /inference="ab initio prediction:Prodigal:002006"
                     /codon_start=1
                     /transl_table=11
                     /product="hypothetical protein"
                     /protein_id="X:DFBJFCKD_00112"
                     /translation="MFLLGQARPILVWPEFSWIPVINGTIFVILLLVAGYYLERRFRK
                     SIENRAALRAKILKKLPLTYMNGRDVIQIHSFLDHTSVSVLQKIAESPSWFREIFLPE
                     LALYFAHQGELPAWRDTIIFKRLQHLVRDLGPHPRKITPVVFLTDGEEAFPGFLYSNP
                     PGADFVQKSLHTKVFTKKLYNTFPVSVGDKIHVLYSGDDKEWIRFDAKIFSLKGNDMG
                     IQVETVPEKDPEKTRAWGGIQMGGAGGIQEDVTLPEEFQGSLAQILNYAETSPSTAAE
                     IQKRVHAFKEHPGLVRKEHKPEEIQTFIELYSACYAKYRSDIAPIPKPVLLFLYFFYV
                     DENLLSPARIVQLYGTLEKIRSYTQDSSPSNHKIAVYFLPEWLGLILSGKKTPSRNHL
                     AQSYEQVRASMLRKTGTDEYASDSGIEDLLHLLDWELSNLLFNGLIGVSSNPNLAYPI
                     LSEDQMYGETDAFLVTHEKINAVVDHVRKIDKHLFYRQISFEPEQTPGKPELAMKEIC
                     PDCIILPVFGNRGVLWQEITSGLVSRGRLVFPQILNENMTLAITRTLGEFKWEIERTV
                     RGRKWKDSAPPSLTSEYYLYLENYRKSPALTPDAKKSIDQQLIKYRKNLKDMFASDYS
                     YWILFESSGKLRLNRVARDVLNRYVPFSPQVRTELQKHPILKESMDSFESRKRRLVSG
                     IKKRYNPYFQAGNVPVEVLETIRFFEEM"
     gene            2575..2913
                     /locus_tag="DFBJFCKD_00113"
     CDS             2575..2913
                     /locus_tag="DFBJFCKD_00113"
                     /inference="ab initio prediction:Prodigal:002006"
                     /codon_start=1
                     /transl_table=11
                     /product="hypothetical protein"
                     /protein_id="X:DFBJFCKD_00113"
                     /translation="MSVGVFSEKAEESVAIKCDFADSRSLNTGISFSFCAEISIGTEQ
                     IANLDSGKRFGSRFNNETPSGVVDLSPEASKRILRGNSDNSSNLESKASPNLKSKSPW
                     RLMMISFKVS"
     gene            3074..4942
                     /gene="pglF"
                     /locus_tag="DFBJFCKD_00114"
     CDS             3074..4942
                     /gene="pglF"
                     /locus_tag="DFBJFCKD_00114"
                     /EC_number="4.2.1.135"
                     /inference="ab initio prediction:Prodigal:002006"
                     /inference="similar to AA sequence:UniProtKB:Q0P9D4"
                     /codon_start=1
                     /transl_table=11
                     /product="UDP-N-acetyl-alpha-D-glucosamine C6 dehydratase"
                     /protein_id="X:DFBJFCKD_00114"
                     /db_xref="COG:COG1086"
                     /translation="MWIFPLDLLFMGISYFLAHWIRFESFIFLSSPERFFTSLIIVIS
                     VRACVFILSDIYRSIWVYASIHDLVEIIKVTLLSSLISTTALLFYNRFEQLSRMVPVL
                     DTLLLLSFLCIRSFSWRVFRDQYILKKSKEEGLPTLILGAGKIGATLLSEIRRHNELK
                     LNPIGFLDDNVQKIGAHIQGVPILAKIDQAEQMINRFGIKQVIIAISNPDGKLISRLI
                     RSFESTDVKFKILPSLGSLFFDSPKLNQLREVQVEDLLGRPVVDLEVESIRSYLKGKS
                     ILITGAGGSIGSELCRQVAVFEPSRILLLDAAETPLYEIEYELGKKLQGQNIELVPIV
                     ADIKNLSRVSSIFEKHSPEVVFHSAAYKHVPMMEVNPTEAVMNNVLGTKNVADISRLS
                     GVERFVLISTDKAVNPVNIMGASKRAAELYLQHVSRETKTKFITVRFGNVLGSNGSVI
                     PRFREQIANGGPVTVTHPDVIRYFMTIPEATQLVLQAGSMGECGEIFILEMGEPVKIL
                     NLAEEMIRLCGLRPHVDIPIQFTGLRPGEKLFEELLLDLEGIKKTHHPKIKIAAPLEN
                     QEVTTFVARFNELLTAGRMNKDIFLAFKALVPEYKIHGDYLNEAVTEISDQNLKNG"
     gene            4935..5417
                     /locus_tag="DFBJFCKD_00115"
     CDS             4935..5417
                     /locus_tag="DFBJFCKD_00115"
                     /inference="ab initio prediction:Prodigal:002006"
                     /codon_start=1
                     /transl_table=11
                     /product="hypothetical protein"
                     /protein_id="X:DFBJFCKD_00115"
                     /translation="MDNQYLKEEILTLRKFKRSLFHLYWEGFGTFYLHALPHGKLVIG
                     KRGLVGEEREAGIILVFGPQGGVRNLDAGEEWIYAELQFGYTWEEVFIPWDCISRYFD
                     KAQTTLIHMKVFASEQIQEASQGLALGEKTTLVKKKEGDVKGDQSNVIQVDFGSKSKQ
                     "
     gene            5414..7024
                     /locus_tag="DFBJFCKD_00116"
     CDS             5414..7024
                     /locus_tag="DFBJFCKD_00116"
                     /inference="ab initio prediction:Prodigal:002006"
                     /codon_start=1
                     /transl_table=11
                     /product="hypothetical protein"
                     /protein_id="X:DFBJFCKD_00116"
                     /translation="MSQNKFKWFVPGDLDGFFGLMIDNLIQILVLSFLLTTLCGVPSE
                     FVYKVILPGTAISLLLGNLFYSWQAHRLARKENRSDVTALPYGINTVSLFAFTFFIIL
                     PVYKKTGDYRMAWQVGLMASFLSGLIEMSGSFVAEKIRKVTPRAALLSSLAGIAITFI
                     SMDFLVRTFQNPLIAFLPFGVILLQYFARVVFPFRLPGGFVSVVLGTLLAWSAGAWGN
                     PIMDADLLKGAANHIGFYFPTLCVHDLFTAFQFADMREYLAVLIPMGIFNVIGSLQNI
                     ESAEASGDSFNTRDSLLANGVGTVVGSFFGSPFPTTIYIGHPGWKALGARAGYSTLNG
                     VFMTIVALFGLLAFIQALIPVEAGMAIVLWIGIVIGSQAFEATPSRHAPAVIIGILPA
                     LAGWGVLLIQSTFNYADRLIVEILENAGVKETTHLWMSDVPLSLPFLPYPLGGLLSLS
                     QGFLISSMIWASIAVFVIDRNFKKALIVCFVAAVLASTGFIHGFSLRGNDVISQFEPS
                     MNFFVTSYMLLGILFLLASFFRKETRKV"
ORIGIN      
        1 aaactgtctt ctgtgggagc ggtattgccg cgacactgtc ctcggtcctc tgaatgtagg
       61 aactcccacg gatcatggct ttttgaacat ttacgggctt tcgaacagat tttattggtc
      121 gtgcactctt gtcggagttc ttacgattcc aaggttttgg acaagttcta agtaaaacac
      181 gtcaactttt ttgggtatag tcgatctaag atagggaagt ttcagaatta aaattgcagg
      241 attcttaaag ttaaaatcgt ttcaaagaat cctgcttgac ctcaaaagga agaaacttat
      301 acattttgca tgtttttgtt aggccaagca cgcccaattc ttgtctggcc ggaattttct
      361 tggattcctg tcatcaatgg aactatcttt gtgatccttc tattggtcgc cggatattat
      421 ctggaaagac gttttcgcaa atcgatcgaa aatcgcgctg cactccgggc taagattctt
      481 aaaaagttgc ctcttacata catgaacgga agggatgtga ttcagataca ttcctttttg
      541 gatcacacct cggtttccgt tcttcagaaa attgcggagt caccatcttg gtttcgggag
      601 atttttcttc cggaactcgc actttatttt gctcatcaag gggaacttcc tgcatggaga
      661 gatacgatca tattcaaaag actgcaacat ctcgtccgtg atcttggccc tcatcctaga
      721 aaaatcactc cggtcgtatt tttaaccgat ggagaagaag cctttcccgg ttttttgtat
      781 tctaacccac ctggggccga cttcgttcag aagtcgctcc acacgaaagt attcacaaaa
      841 aaactctaca atacgtttcc ggtttcggtg ggagataaga ttcacgtttt gtattcgggt
      901 gatgataagg aatggattcg tttcgacgcg aagattttca gcctgaaagg aaacgacatg
      961 ggtattcaag tggaaactgt tcccgaaaaa gatccggaaa aaacgagagc ttggggggga
     1021 attcaaatgg gaggcgccgg aggaattcag gaagacgtca ccctacccga agaatttcaa
     1081 ggaagtcttg cacaaatttt aaactacgct gagacgagtc cttccaccgc ggctgagatt
     1141 caaaaaaggg tacacgcatt taaagaacat cctggtctgg tccgtaagga acataagccg
     1201 gaggaaattc agacttttat agaactctat tccgcttgtt atgcaaaata cagatcggat
     1261 atcgctccca ttccaaaacc ggttctacta ttcttatatt tcttttatgt ggacgagaac
     1321 cttctttctc ccgcgagaat tgttcaactt tacggaacac tggaaaaaat ccgaagttat
     1381 acacaagatt cctctccatc caatcataaa attgcggtat attttttacc ggaatggttg
     1441 ggactcattc tttcgggcaa aaaaacgcct tcccgaaatc atctagcaca atcctacgaa
     1501 caagtacgcg cttccatgct ccgaaaaacg ggaaccgacg aatacgcgag tgacagcggg
     1561 atcgaggact tgttgcatct tctcgattgg gaattgagta acttattatt caacggactg
     1621 atcggcgttt cttccaatcc gaatcttgcg tatccgattc tttccgaaga tcagatgtac
     1681 ggagaaaccg acgcgttttt ggtcactcat gaaaaaataa atgcagttgt agatcacgtt
     1741 cgtaaaatcg ataaacatct attttacaga cagatttcct ttgaaccgga acagactccc
     1801 ggcaaaccgg aacttgcgat gaaagaaatc tgtccggatt gtattatact tccggttttc
     1861 ggaaatagag gggttctttg gcaggaaatt acttccggac ttgtatcgag aggacgtctt
     1921 gtattccctc agattttgaa cgagaatatg actttggcga taacgagaac ccttggagaa
     1981 ttcaagtggg agattgaaag gacggttcga ggaaggaagt ggaaagattc cgctccacct
     2041 tcacttactt cggaatatta tctttatctg gagaattatc gaaaatcccc cgctctcact
     2101 cccgatgcga aaaaaagtat cgatcaacaa cttatcaaat atagaaaaaa tttaaaagat
     2161 atgtttgctt cggattattc ctattggatt cttttcgaat cgtccggaaa actcagactc
     2221 aaccgagtgg cgagggacgt tctcaatcgg tatgttcctt tttcccctca agttcggacc
     2281 gaattacaaa aacatccgat tctaaaagaa tcgatggatt cttttgagtc cagaaaaaga
     2341 agacttgttt cgggaatcaa aaaaagatac aatccctact ttcaggccgg aaacgttccc
     2401 gtagaggttt tagaaacgat acggtttttc gaagaaatgt aagaatatta taatagtctt
     2461 tcgaatgccg atgctcgtaa gtctttcgtc acgaaaaact tggcgtgaca taggggacaa
     2521 ctgtggtttc cgaaattttg tattttcaaa agatgaaaac aaatcggaca attaatgagt
     2581 gtgggagtat tttcggagaa agcggaggaa tcggttgcga tcaagtgtga ttttgcggat
     2641 tcccgatctt tgaacacagg aatttccttt tcgttttgtg cggagatttc gataggcacg
     2701 gaacaaattg cgaatttgga ttccggaaaa cgtttcggaa gtcggtttaa taacgaaaca
     2761 ccttccggcg tggtcgattt gagcccggaa gcgtccaaaa ggattttacg cggaaattcg
     2821 gataactctt ccaatttgga aagcaaagct tctcccaatt taaaatccaa atctccttgg
     2881 aggttgatga tgatctcttt caaagtgtcc tgaaataacg atttatcctc ttattggaag
     2941 tgaggcaaga aaagaatttc tgcaacacat ttttcggttt acctaaaaat cggaatggtc
     3001 tgtttcaaaa aggttggact tttagaaacg aacggatttt atttcctaca tgctcggtcg
     3061 gtggaatcga agaatgtgga tttttccttt agatctgttg ttcatgggaa tttcctattt
     3121 tttggcgcat tggattcgct ttgagtcttt tatttttctt tcgtcaccgg aaagattttt
     3181 tacctctttg atcattgtca ttagcgtcag ggcctgtgtt ttcatactct ccgatattta
     3241 caggtcgatt tgggtttacg cttcgataca cgatcttgtg gaaatcatca aggtcacact
     3301 tctctcctct ctaatttcaa ctacggcact cttattttac aatcgtttcg aacaactttc
     3361 cagaatggtt cccgttttgg acacgctcct tctactcagt tttctttgta ttcgtagttt
     3421 ttcctggaga gtatttcggg atcagtacat tctcaaaaaa tccaaggaag aaggtcttcc
     3481 gacactgatt ctgggggccg gaaagatagg tgcgactctg ctttcggaaa ttcgaagaca
     3541 caacgaactc aaactcaatc caatcggatt tttagatgat aacgtccaga aaatcggagc
     3601 gcatatccaa ggggttccga ttctggcaaa aatcgaccaa gcggagcaaa tgatcaatcg
     3661 tttcggaata aaacaagtca tcatcgccat ctccaatccg gacggaaaac tcatcagtcg
     3721 gttgattcgt tcttttgaga gtacggatgt gaagtttaaa attcttcctt ctttgggctc
     3781 tttgtttttt gattctccca aattaaatca actcagagag gtgcaggtgg aagacctttt
     3841 gggtcgtccg gttgtggatc ttgaagtcga gtccattcgt tcctatctaa aagggaaatc
     3901 gattttgatt acaggagcgg gaggttcgat cggaagcgaa ctctgtcggc aggttgccgt
     3961 ttttgaaccg tctcgaattc ttcttttgga tgcggcggaa acaccgttgt acgaaatcga
     4021 atacgagctt ggaaaaaaat tacaaggaca aaatatagaa ctcgttccaa tcgtcgcgga
     4081 tatcaaaaat ctttccagag tcagttctat ttttgaaaaa cattctcccg aagttgtatt
     4141 tcattcggcc gcttacaagc acgttccgat gatggaagtc aacccgaccg aagcagtgat
     4201 gaataacgtg ttgggcacaa aaaacgtcgc tgatatttcc aggctttcgg gggtggaacg
     4261 ttttgtttta atctccacgg ataaggcggt caatcccgtg aacattatgg gcgcttccaa
     4321 acgtgcggcg gaattgtatt tacaacatgt ttcccgagaa acaaaaacca agtttattac
     4381 ggttcgattc ggaaatgttc tcggttccaa cggatctgtg attccaaggt ttagggagca
     4441 aatcgcaaac ggtggtccgg ttaccgtcac acatcccgat gtaatccgtt attttatgac
     4501 aattccggaa gcgactcagt tagttctcca agctggaagt atgggagaat gcggagagat
     4561 ctttatactt gagatgggag agccagtaaa aattctcaac ttagcggaag agatgattcg
     4621 cctctgcggt ctcagacctc atgtggatat accgattcag ttcaccggac tcagaccggg
     4681 ggaaaaatta ttcgaagaac ttcttttaga tctggaagga attaaaaaaa ctcatcatcc
     4741 taagatcaaa atcgccgcgc ccttggaaaa tcaggaagtg actacttttg ttgcaagatt
     4801 caacgaactt ttgactgcag gaaggatgaa caaggatatc tttctcgctt ttaaggcttt
     4861 ggttccggaa tacaagatcc acggagatta tttgaatgaa gccgtcacgg aaatttccga
     4921 tcaaaatttg aagaatggat aatcaatatc taaaagaaga aattctaacc ctcagaaaat
     4981 tcaaacgttc tttgttccat ctttactggg aaggatttgg aaccttctat ctacatgctc
     5041 ttccccatgg caaattagtt atcggcaaac gagggttagt cggagaggaa agagaggccg
     5101 gaatcattct cgtattcgga ccccaaggcg gagtccgtaa tttggacgcg ggagaagaat
     5161 ggatctacgc cgaacttcaa ttcggttata cttgggaaga agtttttatt ccttgggact
     5221 gtatatcccg ttacttcgat aaagctcaga cgactttgat tcatatgaaa gtgtttgcgt
     5281 cggaacaaat acaagaggcc tctcagggac ttgcactcgg agaaaaaaca actttagtga
     5341 aaaaaaaaga aggtgatgta aaaggcgatc agtccaacgt gattcaagtg gatttcggga
     5401 gtaaatcgaa acaatgagcc aaaataaatt caaatggttt gtgccgggag atttagacgg
     5461 atttttcggt ctaatgatcg acaatctgat tcagattctc gttctttctt ttttgttaac
     5521 taccctttgc ggcgttccga gcgaatttgt atataaagtg attcttccag gaacggcgat
     5581 ttctcttcta cttggaaatc tgttttattc ctggcaggcg catcgtctcg cccggaaaga
     5641 aaacagatcc gacgtcaccg ctcttccgta cggaatcaat acggtttcct tatttgcatt
     5701 tacgttcttt attatacttc ccgtatataa gaaaaccggc gattacagaa tggcttggca
     5761 ggtagggctc atggcgagtt tcctttcggg tttgattgaa atgtccggtt cctttgtggc
     5821 ggaaaagatt cgaaaagtga ctccaagggc cgcgcttctt tcctcgcttg cggggatcgc
     5881 gattacgttt atctccatgg actttttagt ccgcaccttt caaaatcctc tgattgcgtt
     5941 tcttcctttc ggagtgattc tattgcagta ttttgcaaga gttgtgtttc cgtttcgtct
     6001 tccgggtgga tttgtatccg tcgtcttggg gaccttgctt gcttggtcag cgggagcctg
     6061 gggaaatccg attatggatg cggacttgct caagggggcc gcgaatcaca tcggatttta
     6121 cttccccact ttgtgcgtac atgatttatt caccgcgttt caatttgcgg atatgagaga
     6181 atatcttgcg gttctgattc cgatgggaat ttttaacgta atcggttctt tacaaaatat
     6241 agaatctgcg gaagcttccg gggattcttt caacacaaga gattctcttc ttgcaaacgg
     6301 agttggaacc gtagtcgggt ctttttttgg atctccattc ccgaccacga tttatatcgg
     6361 tcatccgggt tggaaagctt tgggcgccag ggccggttac tctactctga acggagtttt
     6421 catgacgatc gttgctttgt tcggacttct cgcttttatt caagcattga ttcctgtgga
     6481 ggcgggaatg gcgatcgtac tttggatcgg aattgtgatc ggttctcagg catttgaagc
     6541 gactccgagt agacacgctc ccgctgttat tatcgggatt ttaccggcgc ttgcgggttg
     6601 gggagtttta ctgattcagt ctacattcaa ttatgcggat cgattgatcg tggaaattct
     6661 ggaaaatgcg ggagtgaaag agactacaca tctatggatg tccgatgtcc ctctttccct
     6721 tccgttttta ccttaccctt tgggagggct tttgagttta tctcaaggat ttttgatttc
     6781 ttctatgatc tgggcttcga ttgcggtttt tgtcatcgat cggaatttta aaaaggcttt
     6841 gattgtttgt ttcgtcgcgg ctgttctcgc atccaccgga ttcatacacg gtttttcact
     6901 tcgaggaaat gatgttatca gtcagttcga accgagtatg aattttttcg taaccagcta
     6961 tatgctcctc ggaattttat ttttattagc ttcttttttt cgaaaggaaa cgcgaaaggt
     7021 ataaaaggat aagtttgggg cgtttcggat caaaaaattg atgaaatgtg tgctgggttt
     7081 cgagtcgcat ttgaaaaaaa ctcaagcaga acgcttccta tgg
//
LOCUS       DFBJFCKD_14            20398 bp    DNA     linear       08-DEC-2021
DEFINITION  Genus species strain strain.
ACCESSION   
VERSION
KEYWORDS    .
SOURCE      Genus species
  ORGANISM  Genus species
            Unclassified.
COMMENT     Annotated using prokka 1.14.6 from
            https://github.com/tseemann/prokka.
FEATURES             Location/Qualifiers
     source          1..20398
                     /organism="Genus species"
                     /mol_type="genomic DNA"
                     /strain="strain"
     gene            539..964
                     /locus_tag="DFBJFCKD_00117"
     CDS             539..964
                     /locus_tag="DFBJFCKD_00117"
                     /inference="ab initio prediction:Prodigal:002006"
                     /codon_start=1
                     /transl_table=11
                     /product="hypothetical protein"
                     /protein_id="X:DFBJFCKD_00117"
                     /translation="MKKIHKPFQFGILAFYLCSILWNCQNEKSSDKEDSLKLLAFLLN
                     STAPLKELTNADCTDPAPAFSTLNQAGTGSCSTCHNTNNANAGFDATSYNSVRNRVTV
                     TDPKNSLLFQKINTGSMRINNNDSINKAVFCWILKGANP"
     gene            961..1533
                     /locus_tag="DFBJFCKD_00118"
     CDS             961..1533
                     /locus_tag="DFBJFCKD_00118"
                     /inference="ab initio prediction:Prodigal:002006"
                     /codon_start=1
                     /transl_table=11
                     /product="hypothetical protein"
                     /protein_id="X:DFBJFCKD_00118"
                     /translation="MIRRSFLYVIFLIFLFVQISSVYELGSEKKFSEEWNVKETDIRF
                     LSEAPQETIRGSLKKAEGKADLKSKTFFFQVDLNDLNVPNRLMNRHMHENYLETERFP
                     NVIFQGNISKWDVSSKTVIVEGNITLHGVTKKNVQVRGNFEEKGKDLLIRANFEILLS
                     DFNIEIPKLVILKLNEKIRIETSVTWQTKE"
     gene            1515..2612
                     /locus_tag="DFBJFCKD_00119"
     CDS             1515..2612
                     /locus_tag="DFBJFCKD_00119"
                     /inference="ab initio prediction:Prodigal:002006"
                     /codon_start=1
                     /transl_table=11
                     /product="hypothetical protein"
                     /protein_id="X:DFBJFCKD_00119"
                     /translation="MANQRIKFQKTPFSLAAPFPLRLTFLISVFLFFSVSLSAQEQKK
                     SAFLGSSLIHIPSTEDVGKNGLDFRFNHRFGNAKSASYDFLGLDNGANTQLSLDYGVT
                     DRLTIGIARTSFQKTYEARGKIRLLTQDSSFPVTISFFGVFGQETEKQEKFYGPYLKV
                     STGLATFDPEATKKLNTYELTYPDRQSMLASFLISRRFGEVFSLQLSPMFVHRNFVKE
                     HISNDRMGLDVSFRIHLFKRLDFTFGTILTSKRDYIGDSYAAENRKTKINGVEYSASE
                     VNDLIARGRTIDAVINNILLSKPVEYMSVPLSFGVDFETGGHVFQLFVTNSRSIAHTQ
                     LLRGADYDYSKKEWTLGFNIHRYFSLESSDN"
     gene            complement(3065..4561)
                     /locus_tag="DFBJFCKD_00120"
     CDS             complement(3065..4561)
                     /locus_tag="DFBJFCKD_00120"
                     /inference="ab initio prediction:Prodigal:002006"
                     /codon_start=1
                     /transl_table=11
                     /product="hypothetical protein"
                     /protein_id="X:DFBJFCKD_00120"
                     /translation="MKLYLLFLLSCLVLFFGIKTDFEVTYGDSGFMWVQIMDLIRSDF
                     QTFSFYYSGSSFDPKGEWIPFQAPFLGIHDLQYYIDFPPYFPLVVSIGRVLFKSNLGI
                     YFIQILFLSGSIYFLYLLFSEFTRRRWLSVSFVYLYLFGTTVFTYNLVVHEYSIALFF
                     LYGGIYFYHRSIKTKKNTNFLYSSLLFGLSLYFRLEFIFIIFSLSALSFLLRQEIRKR
                     IFFYWAPVFLVILASLLASNTYIHGHPLGLRYILTMDNPETIALSRSDIVYDLLFGKE
                     RGYFFQSSYLALIIFFSILVAVYKRSYKDILSLELLYLGVSILSIFLILATAPNHGDH
                     ISPRYLFGTYPLIFVLGLILVESFLDSQKSVVYYATSILVVVSILFSVKQWFYAVQFI
                     RTSDKNVRTMMDYFRSENKKYLVFTDTNIPKNIQSLMYEKTILYVPEKKLVSDFLAKD
                     AFKIDPSQILIVRLLTTTLPVDRKGCISGYRFCRSESSLPYVEVYSYR"
     gene            complement(4569..5711)
                     /gene="arnC_1"
                     /locus_tag="DFBJFCKD_00121"
     CDS             complement(4569..5711)
                     /gene="arnC_1"
                     /locus_tag="DFBJFCKD_00121"
                     /EC_number="2.4.2.53"
                     /inference="ab initio prediction:Prodigal:002006"
                     /inference="protein motif:HAMAP:MF_01164"
                     /codon_start=1
                     /transl_table=11
                     /product="Undecaprenyl-phosphate
                     4-deoxy-4-formamido-L-arabinose transferase"
                     /protein_id="X:DFBJFCKD_00121"
                     /translation="MPQFSLILPTYNEKENLILLLPKLIALFKSKKIDYEIIIVDDDS
                     PDLTWKWFQNKEKEFPSVRLIRRIHEKGLSSAVLTGMASSQGEYLCVMDADLQHDENI
                     LPEMIVQLSSSDIVIGSRRVENGNYGEMSPVRRFISYSATLLAKILLPLPTTDPMSGF
                     FAIRREIFETTKSKINPRGFKILLEFLGRTKDLKVSEVGYSFRKRNHGETKLSSSVIQ
                     QYLIALFELRFGSFVSIEFIKYGITGLSGVFVNLGGQFLYNNVLAINVVEQIQSAISL
                     PSGAIVFGFELSVLTNYLLNNVWTFSDRRNVGFWDNMIGFLKFNVISLLGFLIQFSTW
                     FFLVKYFQIHYPDFLPYRLTYMGNIVGILLATATNYFLNRNFTWKT"
     gene            complement(6209..8230)
                     /locus_tag="DFBJFCKD_00122"
     CDS             complement(6209..8230)
                     /locus_tag="DFBJFCKD_00122"
                     /inference="ab initio prediction:Prodigal:002006"
                     /codon_start=1
                     /transl_table=11
                     /product="hypothetical protein"
                     /protein_id="X:DFBJFCKD_00122"
                     /translation="MTTLLLFMLGLLSAGAGAYTLFKDKPTSKDSDLSKSSSSGSSVG
                     PSNIRGDRGKEISVPPPGGSQTGGSQGEVGQQPSPAGPKLEKEDSQKYKEQFPSLRKK
                     PKLDLKNKVDDIIRNNSKFANHRRPLINAEALVDKESYNGALEIYKRTKTRVPDEEIQ
                     GKIQENIDQIQNHIESDEEEVYRPDHYSGPPIPLGDLVRAIKDISESLGGTIAQGFSN
                     PISLPLSPLDPGAIPGPPSLENLPPGPVSYQIFSLGPPLAPEDKLPLPSPGSLTGDGA
                     GLSSVGGGTPSSGGGGGQVGDTFARGGQGTSEGVGAIGGTPGQTSSQGRLEPPSAMDL
                     PEDTFFSEEWEKFKDLPLVDRRTGESRRSGGERRGGAASNRKDRRQGEDRRKEDLFKL
                     RDEYLKEKEEEKKREKEEAISEAQESIDYDWPETPTRDELPPFLAPVVPKIELIPIRL
                     PDPQDKTARPTEETQPTTPSQEVRFEPPAVSEAPEKESASLELPKIGLPDPEYQKAGE
                     VTPEIPHLAPESTISEEPDEAPEIEVLDGGLEPLGEETEDEEGGGEESGGGPKEEEPR
                     MIHGILELKPPEVDDAPFLTLTYDFDKIPHAFKLSKNYSIMEYSYYKYKPMLIKAQEF
                     ARRKMLKNALNYYRVIKSQNIPPELRKMINRNIKDITEFMEKYLMAKGG"
     gene            8339..8743
                     /locus_tag="DFBJFCKD_00123"
     CDS             8339..8743
                     /locus_tag="DFBJFCKD_00123"
                     /inference="ab initio prediction:Prodigal:002006"
                     /codon_start=1
                     /transl_table=11
                     /product="hypothetical protein"
                     /protein_id="X:DFBJFCKD_00123"
                     /translation="MKASVRANLSFGSSPDNPDGLQLKITFDEDTQSAYGDFTCPEKF
                     QGQPDIIHPGIISTILDEIMVKINEAMNFKTTTGELTIRFLQPAFVNQPLHLRGWFVK
                     KNKKVIENRAEIENEIGKIVARGKGKYIETDD"
     gene            8766..8849
                     /locus_tag="DFBJFCKD_00124"
     tRNA            8766..8849
                     /locus_tag="DFBJFCKD_00124"
                     /product="tRNA-Leu"
                     /inference="COORDINATES:profile:Aragorn:001002"
                     /note="tRNA-Leu(caa)"
     gene            9652..10080
                     /locus_tag="DFBJFCKD_00125"
     CDS             9652..10080
                     /locus_tag="DFBJFCKD_00125"
                     /inference="ab initio prediction:Prodigal:002006"
                     /codon_start=1
                     /transl_table=11
                     /product="hypothetical protein"
                     /protein_id="X:DFBJFCKD_00125"
                     /translation="MDEYNSFGPSPLFYEFKEPYYATNDKTTLESDLKFLQILLEKGF
                     SLKVRSLPEHAHSYPGGGVAVTNCAIDTILESDSKILMSLLKSQNLSDYSCREFYEVY
                     YQSWIFYPDEKKKTQEKIKKFKLDSFFPEFEEESYLFKRE"
     gene            10379..10519
                     /locus_tag="DFBJFCKD_00126"
     CDS             10379..10519
                     /locus_tag="DFBJFCKD_00126"
                     /inference="ab initio prediction:Prodigal:002006"
                     /codon_start=1
                     /transl_table=11
                     /product="hypothetical protein"
                     /protein_id="X:DFBJFCKD_00126"
                     /translation="MQDLEYDFSKDKGKRLYKIKKQQNVIKNSYGEVTVLRHSRILKS
                     IL"
     gene            complement(10579..10968)
                     /locus_tag="DFBJFCKD_00127"
     CDS             complement(10579..10968)
                     /locus_tag="DFBJFCKD_00127"
                     /inference="ab initio prediction:Prodigal:002006"
                     /codon_start=1
                     /transl_table=11
                     /product="hypothetical protein"
                     /protein_id="X:DFBJFCKD_00127"
                     /translation="MKKFFDWMARIVASVILIPAFYFKLSGAESSIATFTALDAEPFG
                     RYVVGFFELGVVFLLLIPQTSWLGAMIATVIMVGAIGSHISILGFQGEMGISFLLAFV
                     VLICCLTELVASKDRNPIFTRMFANKA"
     gene            complement(11173..11940)
                     /locus_tag="DFBJFCKD_00128"
     CDS             complement(11173..11940)
                     /locus_tag="DFBJFCKD_00128"
                     /inference="ab initio prediction:Prodigal:002006"
                     /codon_start=1
                     /transl_table=11
                     /product="hypothetical protein"
                     /protein_id="X:DFBJFCKD_00128"
                     /translation="MKNVLQDPDFPVLIRAYRSSLIRRYSISNLERYPELKAIPRSVV
                     DVLLKYFLELLYPEYKGRLLLDGAFRSLSGFVHSPSKVFGLIGSLGAAAFNFGRHLGA
                     AFKTGFAALNSYLTARHFETLMFEFTKEELRLGNDPEDPIVFDRIISRIPKKEADQFR
                     KDILRLFETLSNKELLNKIVLMMKAIVSKMENKPKTYTPEEVEGIRLGFVILQKGQEL
                     FRDLSDMEMKLILTSIDRIESDFFEDALKKNNGFESI"
     gene            complement(11989..13203)
                     /locus_tag="DFBJFCKD_00129"
     CDS             complement(11989..13203)
                     /locus_tag="DFBJFCKD_00129"
                     /inference="ab initio prediction:Prodigal:002006"
                     /codon_start=1
                     /transl_table=11
                     /product="hypothetical protein"
                     /protein_id="X:DFBJFCKD_00129"
                     /translation="MNQPKLPNLLILDDEEEIAGILGDIAKQCGFEVTVTHEAGVFFE
                     KLTEDTQYIILDLMIPGVDGVDVLRMLSGKKLSVSVILISGADRRVLQSAEALAIQYG
                     LKISGVLEKPIRIQEYQNVLMGLISNQKNESSQSFVVGKRTVKEQTSVNTPEEIEQAI
                     REDQFLLYYQPKIDFKTGNVSGFESLVRWFHPERGLIFPDSFIPILESYPSLMDAMTE
                     KLILQALSQCSVWNKQFPGIAVAVNVSPVSMNKLILPETISKMIESFGLKNSQLIVEV
                     TETQLLENITSTLDILTRIRIRGIGLSVDDFGIGYSSLKQIHRYPFTELKIDRSFVSV
                     APYDKEALFICQAAIDLGHKLGMTVVAEGIETAVVGELMKKHGCDKGQGYFYSKPMPA
                     DATLPFLSSFKF"
     gene            complement(13214..14743)
                     /gene="rcsC_4"
                     /locus_tag="DFBJFCKD_00130"
     CDS             complement(13214..14743)
                     /gene="rcsC_4"
                     /locus_tag="DFBJFCKD_00130"
                     /EC_number="2.7.13.3"
                     /inference="ab initio prediction:Prodigal:002006"
                     /inference="protein motif:HAMAP:MF_00979"
                     /codon_start=1
                     /transl_table=11
                     /product="Sensor histidine kinase RcsC"
                     /protein_id="X:DFBJFCKD_00130"
                     /translation="MFSNDSSDEVSVCLIEDDEDDSILFREYSDEIPYPKYNITRFKD
                     APSVLADLKVNPSGYKIYVVDHFLGSQTGLEILHEIRTVVGSVFAVLISGISKEEIEI
                     IVKEEGFQGYLEKKNLSTFHIAKTFFTVLKEKGNSEAGHTFMDTFLIKMETISQFSGG
                     IAHDFNNILNVIVANLDMLEMQCKNQPDVLNRIRSAQNAVMRGAEVNKKLLNFSRKQS
                     LYPEVVDPNALIADYLGKAQDVFPQNVQVNFDPRSEGDLCRIDRSEFANCLMHLLQNA
                     KEAFEESEGSILIETDTIVLNSKDKSLGLKEGHYLLLRIADNGKGVDSNIADKIFEPF
                     FTTKPKGKHSGLGLSMVFGFVQRSGGRIVFESYSNIGSDFYIYLPIEDIKSNSHFVKP
                     ESSKKPKEIFYFSNEGEFSKRTSYILQKSGYRLRHFRDLNVFESYLSNINSETILLSE
                     TWLEDFSKWKEIAVRAQNSDLKVKIFYFSSSVDANDSESSAGISWPVSRKSLESRFNI
                     F"
     gene            complement(14736..15233)
                     /gene="rcp1_1"
                     /locus_tag="DFBJFCKD_00131"
     CDS             complement(14736..15233)
                     /gene="rcp1_1"
                     /locus_tag="DFBJFCKD_00131"
                     /inference="ab initio prediction:Prodigal:002006"
                     /inference="similar to AA sequence:UniProtKB:Q55169"
                     /codon_start=1
                     /transl_table=11
                     /product="Response regulator rcp1"
                     /protein_id="X:DFBJFCKD_00131"
                     /translation="MWIFRALLRLFKNMKAEIKNQSSIHILVAEDDPDDRLLMRDGFR
                     ENNLNNPLHFVKDGEELFDFLQNRGEYSDTLKYPRPGIILLDLNMPKMDGREVLKAIK
                     SVSEFKAIPVIVITTSREEEDMLQTYDLGANSFIRKPVEFDAFMETIRALGEYWFEIV
                     ELPIV"
     gene            complement(15178..17880)
                     /gene="sasA_2"
                     /locus_tag="DFBJFCKD_00132"
     CDS             complement(15178..17880)
                     /gene="sasA_2"
                     /locus_tag="DFBJFCKD_00132"
                     /EC_number="2.7.-.-"
                     /inference="ab initio prediction:Prodigal:002006"
                     /inference="protein motif:HAMAP:MF_01837"
                     /codon_start=1
                     /transl_table=11
                     /product="Adaptive-response sensory-kinase SasA"
                     /protein_id="X:DFBJFCKD_00132"
                     /translation="MQPLDIQFLEEFSSEFASFQDQICILEECSSGKILLSNECIRFW
                     GLKGFNQEPDTFPSFLFHLHGKIRNYADFTEKILLKHMQDLEYFDTLFTERYILRFFW
                     KAVLNKTESTYRIYTFEILAQEGDCGNLSPESPGVESIFYKLPEPAFLFDPSTLRFLA
                     VNDAAIHLYGFSREEFAGMNLLEIRPEEDRTDMETAIQNVAKETGIRSRGVWRHWRKD
                     KKFLYVKITTNRISLGDSFAVLTILTNVSETIETSYALRQIRAEKQSIIESMSDRYFA
                     LSKDWRFISANRQSLITLGKPKEELIGRNIWDLYPGASVRFFRDKFELAVRTRKPITF
                     EYKIIETGNVMEFRVFPFEEGVSVFFQDITEKRKRDSEQNILKEIALKIPKASSVKES
                     FEILFETICKGTFWNFAQTWRFQNGKIVLEENSPWYSTEATFLRYRIACFETGFSPGE
                     GLIGEVFSTHKIRFVNDVQKEKNFKRTGFVFQTGIRSWIAIPLRTGHETYVLEFCSQI
                     ELDSVNSYIQMFELISDQIEVLFKNKESEEEKDHFFKLSGDMFQISTLDGQIIERNHA
                     WEEVLGYTREELNGIDLVKIVHPDDRNKMLNALVSVRKYGKNLSIALRYVTKHGRTRT
                     ILWKTIVSPEHRLVYTTGKDITEIQNTQLQLENMAKELQRSNSDLEDFAFIASHDLQE
                     PLRKIKAFGDRLLKRNSNLDSESVDYLQRMFFSAHRLSNLIEGLLSYSRIKSRAKPFQ
                     LFDLRKILKDSIGDLEIYIKEKNARVVDSEIGFAWCDPFQMGTVFQNLIKNGIKFNQS
                     ENPEVNIRCIPHPIEPNWIQITFADNGIGFDKKHDGKIFTLFQRLHSREDYEGNGIGL
                     AVCKKIIEFHGGRIYAESVLQKGSTFYVDLPGALTSVQEYESRN"
     gene            complement(17948..20236)
                     /locus_tag="DFBJFCKD_00133"
     CDS             complement(17948..20236)
                     /locus_tag="DFBJFCKD_00133"
                     /inference="ab initio prediction:Prodigal:002006"
                     /inference="similar to AA sequence:UniProtKB:P9WIY7"
                     /codon_start=1
                     /transl_table=11
                     /product="putative NTE family protein"
                     /protein_id="X:DFBJFCKD_00133"
                     /db_xref="COG:COG0664"
                     /translation="MDLPHSKKKFLRRLRHFRSKTSSAFPGWKDSKEEGIVAKCLNLT
                     QWNANIPSPHTVPGSLCLVLSGKIEETLLDSEQKDLILRELFAGDYFLFQPDKILHSG
                     ISEILYILPRDLSRIVSKLPGWKKWIEDLNKENHLFHVSKLRPSKKELMSFLSSVELL
                     FHLNKATLSNLESRMEWLVIPGGKILLKQGDVGDSMYILISGRLSWTVRSKNEEILAQ
                     GELGKGDIIGEMSLLTGDKRSATVVALRTSQVVRISREDFRMSFANSPEALFQITGTI
                     VHRLNTERNQNYRKTNSVRTVSVFPLNSNGSSEDFFYSLQNGLKNFGKSILVYYDVFT
                     KRIGLREYNKNSKKTNVYRIGDLVNWFYDLEKNYDKLIFKTGIHNPGWRETCFRQSDR
                     ILVLIDPSKPIVLDYEEVNSMLPEEIQKELVFLIDFAFTDWKRIESILQKFPSISHSI
                     VRKNVNADFGRLSRRLTGKSIGVALSGGGAKGFAHLGLLRCFEENDIPVDMISGTSAG
                     AIMGGLFAMGLGSSDILPLIRNFWLDRNILGDFTFPFVSLVRGKRYSNAIHEFFKDRN
                     IETLPIPFYAIACNLTKAERKVFDRGLLWKAVRSSTSIPGIFPPFSENGELYVDGGLL
                     DNLPGSILKERGAGILISVDLGGGGQIDKDWMYHNLLGPQYLGEAPSFFNLLFHHLKR
                     KSLKTKYTGFAEIMMRSLMLSSKNNRNRTRDSSDLYIELPVGEYSTFDWDQFQKLYEI
                     GYEAGRKKVHIWKNEIKKRLNS"
ORIGIN      
        1 aaactttggg aatcgaaacc ttcaaaatgg agttttttcg taaaacctaa caaacatcct
       61 tgggaattat tcgaaaaata tctcttaaaa cgtaagcgaa cagggataaa aagaatacca
      121 cctaatagag aaaaacgata atttacttgg atacgtccca catttttgga atcgatctgt
      181 aaagttcaga tccaattttt ttagaaaaat gaatctcctc acaccaaatt cacgttattt
      241 attttctcca ggataaaacg aaacgttttt catttctaat gtcacctttg agagtttggc
      301 ccattacact cggatagaat tttcattgga tcacgaactc aataatttaa acacgactcc
      361 aagaatcgca caaattccct ccgtggaccg ttttgtttta ctcacaattt tttcgacgaa
      421 aacataatgt gaagtccatt ataagattga aattcaaaac gttattccca cctactattg
      481 ggttcgcttc tgcaggtttt ggaacgcgct gtaaattcat tttttaaagg agaattttat
      541 gaaaaaaatt cataaaccgt tccagtttgg gatcttggcc ttttatctct gttctatcct
      601 atggaactgc caaaacgaaa aaagttcgga taaggaagac tccttaaaac ttttagcttt
      661 tctattaaac tcgacggcgc ctttgaaaga actcacaaat gcggactgta ccgatccggc
      721 ccccgccttc tccaccttaa atcaagcagg aacaggaagc tgttccactt gccacaatac
      781 aaacaacgca aacgctggat tcgacgccac ttcttacaac tcggttcgaa atcgagtgac
      841 agtaaccgac ccgaaaaaca gtcttctatt tcaaaaaatc aacaccggtt cgatgagaat
      901 aaataataac gattccatca ataaagccgt tttctgctgg atcctgaaag gagccaaccc
      961 ttgatccgta gaagtttctt atatgttatt tttctaattt ttctgttcgt acaaatttct
     1021 tccgtctacg aacttggttc cgaaaagaaa ttctccgagg aatggaacgt aaaggaaacg
     1081 gacattcgct ttttaagcga ggcccctcag gagacaattc gaggctctct aaaaaaagca
     1141 gaagggaaag ccgatctaaa atcaaaaacg tttttctttc aagtcgatct taatgactta
     1201 aacgttccca accggctgat gaaccgtcac atgcacgaga attatctgga aacggaacgt
     1261 tttccgaatg tgatctttca aggaaacatt tctaaatggg acgtttcctc caaaaccgtg
     1321 atcgtcgaag ggaatatcac cttacacgga gttacaaaaa agaacgttca agtccggggt
     1381 aatttcgaag aaaaagggaa agatcttttg attcgcgcaa atttcgaaat tctactgagc
     1441 gattttaata tcgaaattcc taaattagta attttgaaac taaacgaaaa aatccgaatc
     1501 gaaacatccg taacatggca aaccaaagaa taaaattcca aaaaactcct ttttccttag
     1561 cggcgccttt tccacttcgc ttaacgtttt tgatttccgt ttttcttttt ttctccgtga
     1621 gtctttccgc gcaggagcaa aaaaaatccg cgttcctcgg aagcagtctg atccacatac
     1681 cgagcacaga agacgtgggc aaaaacggtt tggattttcg ttttaatcac cgtttcggaa
     1741 acgcaaaatc cgcttcctac gattttttgg gcttggataa cggagctaac acacaacttt
     1801 ctctcgatta cggagttacc gatcggctca cgatcggaat cgccagaacc tcgtttcaaa
     1861 aaacatatga agcgagagga aaaatccgcc ttttgactca ggattcaagt tttccggtta
     1921 cgatcagttt ctttggagta ttcgggcagg aaacggaaaa acaagaaaag ttttacggac
     1981 cttatctcaa agtttccacg ggtctcgcaa ctttcgatcc cgaagctaca aaaaagttaa
     2041 atacgtacga acttacgtat ccagacagac aaagtatgct cgcttctttc ttaatttcga
     2101 gaaggttcgg agaagttttt tcccttcaac tctcccctat gttcgttcat agaaattttg
     2161 tgaaggagca tatttccaac gatagaatgg gtttggacgt ttcttttcga attcatcttt
     2221 ttaaacgtct ggattttacg ttcggaacca ttctcacctc gaaacgggac tacatcggag
     2281 attcttacgc cgcggaaaat agaaaaacga agattaacgg agtggaatat tccgcttcgg
     2341 aagtcaacga tctgatcgcg agaggaagaa cgatcgacgc ggtgatcaac aatattcttc
     2401 tttccaaacc cgtggaatac atgtccgtcc ctttgagttt cggcgttgac tttgaaacag
     2461 gaggacatgt gtttcagttg ttcgttacaa atagcagatc catcgcacac actcaactgt
     2521 tacgtggagc cgattacgat tactccaaaa aagaatggac tttaggtttc aacatccatc
     2581 gttatttttc tttggaaagt tcggacaatt agtttttgta attcttgcgg aagatatggg
     2641 gccgttataa aattcgaata aaaaagaaaa atatatgaag ttcatatttt tttcgtcttt
     2701 atgatcgatg ataaaaataa attccccgta taaaaaaaca aagcgatcga atatttgtga
     2761 atgaccggat tatacgtaaa cacggtcgtc ccgaatacat acggataaac aaaaaacgtt
     2821 agaagttatc tcaagggaac ctctataaaa tagattttat aattctcgaa tgtcgtaaaa
     2881 caacgttttc tcataagaat tctttataac gttccgttgt tttttgattt tatagtggct
     2941 ccctcaaaaa tatcttagaa tgatgagcat ccgcatttca agcaaagata aagtattttt
     3001 gagatagctt cataacagaa cctgcatgga tccgctcgat tgcgatacgg atcacgtttc
     3061 gactttatcg ataagaataa acttcgacat agggaagcga ggactccgac ctacaaaacc
     3121 tataaccgga aatacatcct ttccggtcga ccggtaaggt agtcgtcaaa agtcgaacga
     3181 ttagaatctg acttggatcg attttaaaag cgtctttcgc caaaaaatcg gaaactagtt
     3241 ttttttcggg aacgtataat atcgtttttt catacatcaa ggactgtata tttttgggaa
     3301 tgttcgtatc cgtaaaaacc aaatattttt tattttccga tcgaaaataa tccatcatgg
     3361 ttcttacgtt tttatcggaa gtacgtataa attggacggc ataaaaccat tgtttaactg
     3421 aaaacaagat cgaaacaacg acaagaatcg atgttgcgta atagacgacg gacttttgag
     3481 aatcaagaaa tgattctacc agaataagcc caagcacgaa aatcaacgga tacgttccaa
     3541 aaagataccg gggagagata tgatctccgt gattcggcgc agttgccaat ataagaaaga
     3601 tcgaaagtat ggaaacacca agatacaaca attccaaaga caaaatgtcc ttatacgatc
     3661 tcttatagac agcgacaaga atggagaaaa aaattatcaa tgccaaatag gaagattgaa
     3721 aaaaatatcc cctttcttta ccgaataaca aatcgtaaac gatatccgat cttgaaagag
     3781 cgatggtctc cggattatcc atcgtaagta tataacgcaa accgagcgga tggccgtgaa
     3841 tgtaagtatt cgaagccaat aaggaagcga gtatcaccaa aaacacgggc gcccaataaa
     3901 aaaatatccg cttccgaatc tcctgtcgta ataaaaaact caaagcggac aatgaaaaaa
     3961 tgataaagat aaattctaaa cgaaaataaa gggaaagtcc gaataaaaga gaagaatata
     4021 ggaagttggt attttttttc gtctttatag atcgatgata aaaataaatt cccccgtata
     4081 aaaaaaacaa agcgatcgaa tattcgtgaa cgaccaaatt gtaggtaaac acggtcgtcc
     4141 cgaataaata cagataaaca aaagaaacgc taagccatct tcttcgggta aattcggaaa
     4201 ataaaagata cagaaaataa atcgaacctg agagaaataa aatttggatg aaataaattc
     4261 ctaaattcga cttaaacaat accctaccga tggaaacgac taacggaaag taaggcggaa
     4321 aatctatata gtattgcaaa tcatgaatcc ctaaaaaagg cgcttgaaag ggaatccatt
     4381 cccctttggg atcgaaagag cttccggaat aataaaatga aaaggtttga aaatcggatc
     4441 ggatcagatc cataatttga acccacataa aaccggaatc tccgtaggtt acttcaaaat
     4501 ccgtcttaat tccgaaaaat aagaccaaac aactcaacaa gaatagcaaa tacaatttca
     4561 taaatatatt aagtcttcca tgtaaaattg cgattcaaaa aataattcgt cgcggttgca
     4621 agtaggattc cgactatatt tcccatatac gtaagccgat agggtaaaaa atcaggataa
     4681 tggatctgaa aatatttcac cagaaaaaac caggttgaaa attgaatcaa aaaacccaaa
     4741 agactgatta cattaaattt taagaatccg atcatattgt cccaaaagcc gacattccta
     4801 cgatcggaaa aggtccaaac gttgttcaaa agataattgg tcaatacgct caattcgaaa
     4861 ccgaagacga tggcgccgga gggtagagaa atcgcggatt gaatctgctc caccacattg
     4921 atcgccaaaa cgttgttata taagaattgt ccccccaaat ttacgaaaac gcccgacaag
     4981 ccggtgattc cgtacttgat gaattcgatc gagacaaagg aaccgaacct aagttcgaat
     5041 aacgcgatca aatattgttg tattacggaa ctggaaagtt tcgtttctcc gtgatttctc
     5101 ttccggaaag aatatcccac ttcgctgacc ttcaaatcct tagttctacc caagaattcc
     5161 aaaaggatct taaaacctct cggattgatt ttggattttg tagtttcaaa aatttctctg
     5221 cgtatcgcaa aaaaaccgct cataggatcc gtggtaggaa gaggtaggag tatcttagcg
     5281 agtaatgtgg ccgaataact gatgaacctt cgaaccggcg acatttcccc ataattaccg
     5341 ttttccactc tacgtgatcc gatcacgata tcggaggagg ataactgaac gatcatttcg
     5401 ggaagaatgt tttcatcgtg ttgaagatcc gcatccatta cacacaaata ttctccttga
     5461 gaagaagcca taccggtgag aaccgccgaa ctcaatcctt tttcatggat tctacgaatc
     5521 aatcgaacgg aaggaaattc cttttcctta ttttgaaacc acttccaagt caaatcggga
     5581 gaatcatcgt cgacgatgat gatttcataa tctatttttt tcgatttaaa caaagcgatc
     5641 aatttaggaa gaagaaggat caaattttcc ttttcattat aagtaggtaa gatcagggaa
     5701 aattgaggca tatagacgaa taaaaaaatg ttatgggccg gacggtcaac ttgtaaattt
     5761 gaacgggata gttcgtttga ttccgtgtgc gaaaaacggt attttgcctg acactttttc
     5821 tgaaaggaat agaattgttg aaaaattcca tgattcagat taacaaaatc gcttcaaacg
     5881 tccattttaa tacagcggaa acggatagag aattaatttt tcaacaactc ttaatgtatt
     5941 tagagtccgt cccaaaattg tcttctgtgg gagcgacatt gcctcgaaac cgtcatcagt
     6001 cctctgaatg cgggagttct tataggcttt gagacacact ataatattct gaaattattt
     6061 tctcgttccc cttgatttta attccttcta ggaaaatctg aaacggaatt ctttttcaaa
     6121 aaaagcgaat cccataagtc aagcggcatc aatagttctt ttaaaaagga aaaaagactt
     6181 gtttttggaa gattagaatg aaaaaagatc aacctccttt tgccatcaga tatttttcca
     6241 taaactcggt gatgtccttg atatttcgat tgatcatctt tctgagttcg ggggggatat
     6301 tttgggactt aatgacccgg taataattca aagcgttttt cagcattttc cttctcgcaa
     6361 attcctgcgc tttgataagc ataggtttgt atttataata tgagtattcc ataatactgt
     6421 aatttttaga aagtttaaat gcgtgaggaa tcttatcaaa atcgtaggtc aacgtcaaaa
     6481 acggagcgtc gtccacttcc ggaggtttta attccagtat cccgtggatc atcctaggct
     6541 cttcttcctt cggtcctccc cccgattctt ccccgccgcc ttcttcgtct tcggtttctt
     6601 caccgagagg ttcaagacct ccatcaagaa cttctatttc gggagcttca tccggttcct
     6661 cggaaatagt ggattcggga gcaagatgag gaatctccgg agttacctct cccgccttct
     6721 gatactcagg atccggaaga cctattttag gaagttctaa tgatgcagat tctttttccg
     6781 gcgcttctga aacggcgggg ggttcgaacc gaacctcttg cgaaggggtt gtaggttgtg
     6841 tttcttccgt gggtcgtgca gttttgtcct gagggtcggg gagacgaatc ggtataagtt
     6901 ctatcttggg aacaaccggg gccaaaaacg gaggcagttc gtctcgagtc ggagtttccg
     6961 gccaatcata atcaatcgat tcttgagctt cggaaatcgc ttcttctttt tccctctttt
     7021 tttcttcttc tttttcttta agatactcgt ctcgaagttt aaaaagatct tccttcctac
     7081 ggtcctcgcc ctgccttcta tcttttcgat ttgaggccgc tcccccccga cgctcccccc
     7141 cggatctacg actttctccc gtcctacgat cgactaaagg taaatccttg aacttttccc
     7201 actcttctga aaagaaagta tcttccggaa gatccatcgc gcttgggggc tccagtcgcc
     7261 cttgagacga agtttgtccg ggtgttcccc caatagcgcc tacaccttca gaagtcccct
     7321 gtccacctct ggcaaaagta tctccaactt gcccaccacc acctccggaa gaaggggttc
     7381 ctcctccgac agaagaaagg ccggcgccat caccggtcaa agacccagga ctgggaagtg
     7441 gaagtttgtc ttccggagcc aaagggggac caagactaaa aatctgataa gaaaccgggc
     7501 cgggaggtaa attttcgagg gatggaggac cagggatcgc gcctggatcc aaaggagaaa
     7561 gaggaagaga aatcggattt gaaaatcctt gagcgatagt accacctaac gactcgctga
     7621 tgtccttgat tgctcgaaca agatccccca aaggaatggg aggtccacta taatgatcag
     7681 gacgataaac ttcttcctcg tcgctttcta tatggttttg aatttgatcg atattctctt
     7741 gaatttttcc ctgaatttcc tcatccggaa cacgagtttt ggttctttta taaatttcta
     7801 atgcaccgtt gtagctttcc ttatcaacaa gagcctctgc attgatgaga ggacgacggt
     7861 gatttgcaaa tttagagtta tttcgaatga tatcgtcgac tttattcttc agatctaatt
     7921 taggtttttt acgaagactt ggaaactgtt ctttgtattt ttgagaatct tccttttcta
     7981 acttaggtcc ggcaggcgaa ggctgttgcc cgacttcacc ttgggaaccg cccgtttgag
     8041 atccacccgg aggaggaaca gaaatttctt ttcccctatc tcctcgaatg ttagagggtc
     8101 cgacgctcga accactcgaa gaagatttac tcaagtcgga atctttcgaa gtaggtttat
     8161 ctttgaataa agtataggca cccgcgccgg cggataaaag gcctaacatg aataagagga
     8221 gtgttgtcat aggagaggct actattctaa aaatcgacca aaccggatag gaatcttaaa
     8281 ctcattcgaa tctctttttt gtaattgacg tcatggatgt atagtatatt cctgacctat
     8341 gaaagcttca gttcgggcaa acttaagttt tggatccagt ccagataatc cggacggact
     8401 tcaattgaaa attaccttcg atgaagatac acaatctgca tacggtgatt tcacttgtcc
     8461 ggaaaagttt caaggtcaac cggatataat ccatcccgga attatatcta cgatcttaga
     8521 cgaaatcatg gttaaaatca acgaagctat gaatttcaaa acaaccacgg gcgaacttac
     8581 aattcgtttt ttacaacctg ctttcgtcaa tcaacctctc catttgcgtg gatggtttgt
     8641 gaaaaagaat aagaaagtga ttgaaaacag agcagaaatc gaaaacgaaa tcggaaaaat
     8701 tgtagctcgt gggaaaggca agtacatcga aacagacgac tgaacttacc ttctgtaatc
     8761 aaaccgccga tgtggtgaaa ctggtagacg cagtggattc aaaatccacc gggggcaact
     8821 ctgtgtcggt tcgagtccga ccatcggcaa gattcaaaaa aactcaaaat ccaccaacga
     8881 acaactctgt atcggttcca gtcgccccat cagccaagat tcaaagaaac tcaaaatcca
     8941 ccgacacaca actctgtgtc gattccagtc gccccatcag gtatatttta acgtgaacta
     9001 accaatgtag aagcaattgt agtggaaatt ccgctgaaac attatgccca cagagaactg
     9061 ctctttaatt ttcattcgct aagattttat cgcatcgaat ttacgttatt tgaaagctga
     9121 ttttggtttt atgacctgtc gttcgaacat ttggcaatcg atattgaata tcaattttcg
     9181 aaagttaccc attgttttta ataaaccgtg tcaaaaagct tttcacttaa aacttgtccc
     9241 aaaaccttaa aagaaatcag cacaatcatt tcatacgttc gtaatagagt gtggaaattc
     9301 ccgcagattg gtgatttatg gattttctaa cggattttat tgttggaaca ttctcctagg
     9361 agttcctaca ttcagaggat tgaggacagt gtcgcggcaa agccgctccc acagaagaca
     9421 gttttgggac aagtttttgt cttgtggtta atgcttgtat ctaacccacg tttttcaagc
     9481 ccggaagggg acgccatttt gtcttaagtt ttttaaaaat cgaggcgata caataagaaa
     9541 aatcaaatcg atctcaaccg acccaatcgt ttcggactga ccccttttca atattacaaa
     9601 ttcagtcgca aattcaaaag tgaaaaagat cctgaatttc tttcgtatct tttggacgaa
     9661 tacaactctt ttggaccatc ccccttattc tatgaattca aagaaccgta ttacgcgaca
     9721 aacgataaaa cgacgttgga atcggatttg aaatttttac aaattcttct ggaaaaagga
     9781 ttttctctta aggttcgatc cttacccgaa cacgctcatt cttatccggg cggaggcgtg
     9841 gcggtaacga attgtgcgat cgacacaatt ctggaatcag attccaaaat tctaatgtct
     9901 ttattaaaat cccaaaatct ttcggattat tcctgtagag agttctatga ggtttattat
     9961 caatcttgga ttttttatcc cgatgagaaa aagaagacgc aagaaaaaat taaaaaattc
    10021 aaattggatt ccttttttcc ggaattcgag gaagaatcgt atttattcaa acgggaataa
    10081 aattcaaaat tcctaagtag catgagttgg acgtaagaaa aaaattcttg cacgaaaaac
    10141 gccagccgct gcagtaaata tggatccggc tttgtcagat tcaacataca aaacatcgga
    10201 gctcttcaat tgggccgtta acctatacag tggctgagtg gtatttttgt ttttttcaaa
    10261 aaaccgtctt tcaatttgaa atcaaatgac aatctataat actcgctctc tccttacgcc
    10321 gaactcacgt taaatagata aatcagttat accccccatt acagaaagga ataaagaaat
    10381 gcaagattta gaatacgatt tttcaaaaga taagggtaag cgcctctata aaatcaaaaa
    10441 acaacagaac gttataaaga attcctatgg cgaagtcact gttttacgac attcgagaat
    10501 tctaaaatct attttataga ggttctcaaa agtaatctac tttgccgatg attacaaaag
    10561 ttgaaatcct ttttgaaatt aagctttgtt tgcaaacatt ctcgtaaaaa tcggatttct
    10621 gtccttactt gcaaccaact cggtgagaca acagataaga accacaaagg ccaataaaaa
    10681 agaaatcccc atttcgcctt gaaaaccgag aatagagata tgagaaccga tcgcccctac
    10741 cataatgacc gtcgcaatca tagcgcctaa ccaactcgtc tgtggaatta acaataaaaa
    10801 tacgacgcct aactcgaaaa aaccgactac gtaacgacca aaaggttcgg cgtccaatgc
    10861 ggtgaacgtc gctatggaac tctccgctcc agaaagttta aagtaaaacg ccggaatcag
    10921 aatcacgctt gcgacgatcc gtgccatcca atcaaaaaat tttttcatag actttactcc
    10981 acttcaagac ttttattcta acgatttcga aacatcttcg caaggacttt tccgaaaaac
    11041 acaaaattga aaaaacgaag gattgattat ttccgccttc caacgaaatc cgactgcaaa
    11101 ctttaatcgg tctaaccgag tcggacgaaa acaaattcag tgggacaaat ttctaaagcg
    11161 gaacaaaaac tattatatcg attcaaatcc gttatttttc ttcaaagcat cctcgaaaaa
    11221 atcagactcg attctatcaa tcgacgttaa aatcaatttc atctccatat cggaaagatc
    11281 ccgaaagagt tcctgacctt tttgtaatat tacgaaacca agacggattc cttccacctc
    11341 ttcaggagtg tacgttttcg gcttgttttc catcttagaa acgatcgctt tcatcatcaa
    11401 aacgatcttg tttaagagtt ctttattaga aagagtttca aaaagtctca ggatatcctt
    11461 cctaaattgg tccgcttctt ttttgggaat ccgggaaatg attctatcaa aaacgatcgg
    11521 gtcttccgga tcgttcccca atctcaactc ctcctttgtg aattcgaaca ttaaagtttc
    11581 aaaatgtctt gccgtaagat aagaattcaa agcagcaaaa ccggttttaa atgccgcgcc
    11641 caaatgcctt ccgaaattga aagcggccgc gcctaaagaa ccgatcaaac caaacacctt
    11701 ggaaggacta tggacaaaac cggaaaggga acgaaaggct ccgtccaaca aaagtcttcc
    11761 tttgtattcc ggatacagaa gctctaaaaa atattttaag agaacatcga caaccgatct
    11821 tggaatggcc ttcagttccg gataacgttc caaattggaa atcgaatatc gtcgaatcag
    11881 tgaagaacga taagcccgga tcaaaacggg aaaatccgga tcctgaagaa catttttcat
    11941 agtaccgaaa gaatcgaatt ctttccttga gagtaaacca gaaaaaaatt agaacttgaa
    12001 actggacaaa aacggtaagg tagcgtccgc aggcataggt ttactgtaaa aatagccctg
    12061 tcctttgtca caaccgtgtt ttttcatcaa ctctcccaca acagcagttt cgatcccttc
    12121 cgccacgacc gtcattccaa gtttatggcc gagatcaatc gcggcctgac aaataaaaag
    12181 agcttcctta tcatatggag ccacacttac aaaagatcga tcgattttga gttccgtaaa
    12241 aggataacga tgaatctgtt tcaaggaaga ataaccgatt ccgaaatcgt ccacggaaag
    12301 tccgattcct cgaattcgaa tccgagttaa aatgtctaag gtagacgtga tattttccaa
    12361 tagctgagtt tccgtaactt cgacgatcaa ctgactgttc ttcaatccga aactttcgat
    12421 catcttggaa atagtttcag gaagaatcaa cttgttcata ctcacaggag aaacatttac
    12481 agcaaccgca atacccggga attgtttgtt ccaaaccgaa cactgagaga gcgcctgaag
    12541 aatcaatttc tcagtcatcg cgtccattaa actcggatac gattccaaga tcggaataaa
    12601 agaatccgga aaaatcaaac ctctttccgg atgaaaccaa cgcaccagag attcaaaacc
    12661 ggaaacgttt cccgttttaa aatcgatctt cggttgataa taaagtaaaa attgatcctc
    12721 tcgaatcgcc tgctcgattt cctccggtgt attcacggaa gtttgctctt taacggttct
    12781 ttttccgacg acaaaagatt gcgaagattc gttcttttga ttggagataa gccccataag
    12841 tacattctga tattcttgga ttcggatcgg tttttcaaga actcccgaaa tttttaatcc
    12901 gtattggatt gcaagggctt cggcgctttg taaaaccctc cgatccgccc cactgattaa
    12961 gattacggaa acggaaagtt ttttaccgga taacatccgt aaaacgtcga ctccgtccac
    13021 tcctggaatc attaaatcta aaatgatata ttgagtgtcc tcggtcaact tttcgaaaaa
    13081 taccccggct tcgtgagtga ccgtaacttc gaaaccacat tgtttagcta tatccccgag
    13141 gatacctgca atttcttcct catcgtctag aatcagtaga ttgggtaatt taggctgatt
    13201 catgagtatt caattaaaat atattaaaac gactttcaag agactttcta gatacgggcc
    13261 aagagatccc cgctgaactt tccgaatcgt ttgcgtcgac cgatgaggaa aaataaaaga
    13321 ttttcacttt caaatccgag ttttgcgccc tcaccgcaat ctccttccac ttcgaaaaat
    13381 cttccagcca agtttccgaa agtaaaatag tttcggaatt tatattagaa agataagatt
    13441 caaaaacgtt tagatcccta aaatgacgta gcctataccc cgatttctga agaatataag
    13501 acgttctctt tgaaaattct ccttcatttg aaaaataaaa aatttccttt ggtttttttg
    13561 aggattccgg ttttacgaaa tgtgaatttg attttatgtc ctcaatagga agatagatat
    13621 aaaaatcgga accgatattc gaataggatt caaatacgat tcgccctccg cttctttgca
    13681 caaaaccgaa gaccatggaa agaccaagtc ccgaatgttt ccctttcggt tttgtagtga
    13741 aaaaaggttc gaaaatttta tcggctatgt tcgaatccac gcccttacca ttgtccgcaa
    13801 tcctaagcaa aagataatgt ccttccttta acccgagtga tttatcctta gaattcagaa
    13861 cgatcgtatc agtttctatt aaaatacttc cttcggattc ttcgaaggcc tccttcgcat
    13921 tttggagcaa atgcataaga caatttgcaa attcgcttcg atcgatccga cagagatctc
    13981 cctccgaacg aggatcaaag ttcacttgaa cgttctgcgg aaaaacatcc tgtgcttttc
    14041 ccaaataatc ggcgatcaac gcgttcggat ccactacttc cggatataaa gattgttttc
    14101 tagaaaaatt caataatttc ttatttactt ccgcgcctcg cataacagca ttttgtgcgg
    14161 aacgaattcg attcaaaaca tccggctgat tcttacactg catctccagc atatccaagt
    14221 tggctacgat gacgttcaga atattattaa aatcgtgagc aatccctccg gaaaattgag
    14281 atatggtttc catttttata agaaaagtat ccatgaaagt atggcccgcc tcggaattcc
    14341 ctttctcctt caaaaccgta aaaaaggttt ttgcaatatg aaatgtggaa agattcttct
    14401 tctcaagata accttgaaat ccctcttctt ttacgatgat ttctatttcc tctttcgaaa
    14461 tccccgaaat caaaacagca aaaacggaac caacgacggt acgaatctcg tgcaaaattt
    14521 ctaatccggt ttgcgatcct aaaaaatgat ccaccacata gatcttatac ccggaaggat
    14581 taactttcaa atccgcaagc acgctcgggg catccttaaa gcgagtgata ttgtatttgg
    14641 gatacggaat ctcgtccgaa tattccctaa aaagaatcga atcgtcctcg tcgtcttcga
    14701 ttaaacaaac agaaacctcg tccgatgaat cgttactaaa caatgggaag ctccacgatc
    14761 tcaaaccaat attctcccag agctcggatc gtttccataa acgcatcaaa ctccacgggt
    14821 tttcgaatga aagaatttgc acccagatcg taagtttgca acatatcctc ttcttcccta
    14881 gaagtcgtga taacaataac cgggattgcc ttgaactctg aaacggactt gatcgctttt
    14941 aaaacctctc ttccatccat ttttggcata ttcaaatcca ataaaatgat tcccggtcta
    15001 ggatacttta aagtatcgga atattcccct ctgttttgaa gaaaatcgaa caattcttcc
    15061 ccatccttca caaaatgtag aggattgttc agattattct cccgaaaacc gtccctcatc
    15121 aatagccgat cgtccggatc gtcttccgca acgagtatat gaatcgaact ttgattttta
    15181 atttcggctt tcatattctt gaacagacgt aagagcgccc ggaagatcca cataaaaggt
    15241 ggaacctttc tgtaaaacgc tttcggcgta aattcttccc ccgtgaaatt ctataatttt
    15301 tttacaaact gcaagaccga ttccgtttcc ttcataatct tcccggctgt gtaacctttg
    15361 aaagagcgta aatatcttac cgtcgtgctt tttgtcaaaa ccgattccat tatccgcaaa
    15421 ggtaatttga atccaattcg gttcgatagg atgcggaata catcgaatgt tcacttcggg
    15481 gttttcgctc tgattgaatt taattccgtt tttgatcaga ttctggaata ccgtccccat
    15541 ttgaaacgga tcacaccaag caaaaccgat ttcagaatcg accactctcg catttttttc
    15601 cttgatataa atttccaaat cgccgatcga atcttttaaa atttttctta aatcgaagag
    15661 ctgaaagggt ttcgccctac tcttaatccg ggaataagac aaaagacctt cgatcaagtt
    15721 ggataatcga tgcgcggaaa aaaacattct ttgcagataa tccacggatt ccgaatccaa
    15781 atttgagttt cttttcaaaa gacgatctcc gaacgcctta atctttcgca aaggttcctg
    15841 gaggtcgtga gaagcgataa aagcgaaatc ttccagatcc gaattcgaac gctgcagttc
    15901 tttcgccatg ttctcaagtt ggagctgggt attttgaatt tcggtgatat ccttacccgt
    15961 ggtgtaaaca agtctgtgtt ccggggaaac gatcgtcttc caaagaatcg tcctcgtccg
    16021 tccgtgtttg gttacgtatc gaagtgcgat cgaaagattt tttccgtatt ttcgaacact
    16081 cacgagggcg ttcaacatct tgttccgatc gtccggatga acgattttaa cgagatcgat
    16141 tccgttcaat tcctcccgag tataccccaa aacttcctcc caagcatggt tacgttctat
    16201 gatctgtccg tccaacgtgg aaatctggaa catgtccccg gacaacttaa aaaaatgatc
    16261 cttctcctct tccgattcct tgtttttaaa caaaacttcg atctgatccg aaatcaattc
    16321 aaacatttga atataagaat ttactgaatc caactcaatc tgggaacaaa actccagaac
    16381 gtaagtttca tgtccggttc gcaaagggat tgcaatccaa gaccggattc cggtttgaaa
    16441 cacaaaacct gtccttttaa aatttttttc cttttgaacg tcattcacaa aacgaatttt
    16501 atgagtggaa aaaacctctc cgatcaaccc ctctccggga gaaaaaccgg tttcaaaaca
    16561 agcgattcta taccgtaaga aagtcgcttc cgtagagtac caaggcgaat tctcctccaa
    16621 aacgatctta ccgttttgaa acctccaagt ttgggcaaaa ttccaaaaag ttcccttaca
    16681 aatcgtctca aaaagaatct cgaaagattc tttcacgctc gacgctttcg gaatttttaa
    16741 agcgatctct ttgagaatgt tctgttcgga atctcttttc cttttttccg taatatcctg
    16801 aaaaaacacg gagacccctt cctcaaaagg aaaaacccta aactccatca cgtttccggt
    16861 ttctatgatt ttatattcga aagtaatcgg ctttcgagtt cggacagcaa gttcgaattt
    16921 gtcccgaaag aatcgaaccg aagctcccgg atacaaatcc cagatattcc ttcctatcaa
    16981 ttcttcttta ggctttccta atgtaataag agattgccgg ttcgcagaaa tgaatctcca
    17041 gtctttggaa agcgcaaaat atcgatccga catactttcg atgatggatt gtttctccgc
    17101 acgaatttgc cttaaagcat aagaggtttc tatcgtctcg gaaacattcg tcaaaatcgt
    17161 caaaaccgca aaagaatctc caagagaaat tcggtttgtg gtgattttta cataaagaaa
    17221 ttttttgtcc ttcctccaat gtctccaaac tcctctggaa cgaattccgg tttccttggc
    17281 gacattttgg atcgcggttt ccatatcagt gcgatcctcc tcgggacgaa tttccaaaag
    17341 attcataccg gcaaattcct ctctggaaaa cccatagaga tggatcgcgg catcgtttac
    17401 ggcaagaaaa cgtaaagtgg acggatcgaa taaaaacgcc ggttccggaa gtttgtaaaa
    17461 aatggattcc actccaggac tttccggaga aagattccca cagtcccctt cctgcgccaa
    17521 aatttcgaat gtataaatac gatacgtcga ctccgtttta ttcaagaccg ctttccaaaa
    17581 aaaacgcaaa atgtatcttt cggtaaaaag tgtatcgaag tattctaaat cttgcatgtg
    17641 ttttaaaaga atcttttcgg taaaatccgc atagttccga atttttccat gaagatgaaa
    17701 tagaaaggaa ggaaacgtat ccggctcctg attgaatcct ttcaatcccc aaaaacgaat
    17761 gcattcgttc gacaagagaa tttttccgga agaacactct tcaagtatgc agatctgatc
    17821 ttgaaaggaa gcaaactccg aagagaattc ttccaaaaat tggatatcta agggttgcat
    17881 gaaaatcgcc aaagaaaaaa caattctaat ttcttcacgt agaagatttc aattaaaaaa
    17941 taagaattta cgaatttagt cttttcttaa tttcgttttt ccagatatgg actttctttc
    18001 taccggcctc gtatccgatt tcgtataatt tttgaaactg atcccagtcg aaggtggaat
    18061 attcgcctac cggaagttcg atgtaaagat cggaactgtc ccgggtacga ttccggttat
    18121 tcttactgga caacatcaag gaacgcatca taatttcggc aaacccggta tatttcgttt
    18181 ttaaactctt acgttttaaa tgatgaaaca atagattgaa aaaggaagga gcttctccta
    18241 aatactgagg cccgagtaaa ttatgataca tccaatcctt atcgatctga cctccgccac
    18301 ccaagtccac cgagatcaaa atcccggccc ctctttcttt caaaatagaa ccaggaaggt
    18361 tatccaacaa acctccatcc acatacaatt ccccgttttc ggaaaaggga ggaaaaattc
    18421 ccggaatgga agtgctggac cttaccgcct tccacaacaa acctctatca aaaacctttc
    18481 tttcagcctt cgttaagtta caagcaatcg cgtaaaaagg gatcgggagg gtttctatat
    18541 ttctatcttt gaaaaattcg tgaatcgcgt tcgaataccg ttttcccctt acaagagaaa
    18601 cgaagggaaa cgtaaaatcc ccaagaatat ttcgatccaa ccaaaagttt cggatcaaag
    18661 gaagaatatc ggacgagccg agtcccatcg caaacagtcc ccccataatc gctcccgcgc
    18721 ttgtacccga aatcatatcc acgggaatat cgttctcttc gaaacacctc aaaagtccaa
    18781 gatgtgcaaa accttttgca ccccctccag aaagtgcaac tccgatactt ttaccggtaa
    18841 gtcttcggga caatctaccg aaatcagcgt ttacattttt tcgtacaatt gaatgagaga
    18901 tagaaggaaa tttttgtaga atcgattcta tccttttcca atcggtaaag gcaaaatcga
    18961 tcaagaagac gagttccttc tgaatttctt cgggcaacat ggaattcact tcctcgtaat
    19021 ccaaaacgat cggtttgctc ggatcgatca aaacgagaat tcgatccgat tgacgaaaac
    19081 aggtttctct ccaacccgga ttgtgtatgc cggtcttgaa tatgagctta tcgtaatttt
    19141 tttcaaggtc ataaaaccaa ttcacgagat ctccgattcg atacacgttc gtttttttcg
    19201 aattcttatt gtattccctc aaaccaattc ttttagtaaa aacatcataa tatactaata
    19261 tagatttccc gaaatttttg agaccgtttt gaagagaata aaaaaaatcc tccgaacttc
    19321 cgttcgaatt cagcggaaag acggaaacgg ttctgacgga attcgttttt cgatagtttt
    19381 gatttctctc cgtattcaat cgatgtacga tggttcccgt aatttgaaaa agagcttccg
    19441 gagaattcgc aaaactcata cgaaagtcct ctctcgaaat ccgaacgacc tgactggtcc
    19501 tcaaagcgac tacggtcgcc gaccttttat ccccggtaag tagagacatt tcaccgatga
    19561 tatccccctt accgagttcc ccttgcgcga gtatttcctc gtttttggag cgaacggtcc
    19621 aagacaagcg accggaaatg agaatgtaca tcgaatctcc gacgtctccc tgtttgagaa
    19681 ggattttccc gccgggaatc acgagccatt ccattctgga ttccaaattg gaaagagtgg
    19741 ccttattcag atgaaacaaa agttccaccg aagacaaaaa agacatcagt tcctttttag
    19801 aaggtctcag tttggatacg tgaaaaagat gattctcctt atttaaatcc tcgatccact
    19861 ttttccaacc cggaagttta gaaacaattc gagataagtc gcgcggaagt atataaagaa
    19921 tttcagatat tccggaatgt aaaatcttat ccggttgaaa caaaaaataa tccccggcaa
    19981 ataattctct gagaatcaaa tccttttgct ccgaatctaa aagggtttcc tcgatttttc
    20041 cggagagaac caaacacaaa gaaccgggaa ccgtatgcgg agatggaata ttcgcattcc
    20101 attgagttag gttcagacat tttgctacga tcccttcttc tttagaatct ttccatcccg
    20161 gaaatgcgga ggatgttttt gaacgaaaat gccgtaatcg tctcagaaat tttttcttgg
    20221 aatggggcag atccatattc taatagacgt ttctccgtaa aattttgagc gataaaagat
    20281 gatacgaatc cgtattctat aagggaacct ctataaaata gattttagaa ttctccaatg
    20341 tcataaaacg gcggtttcac ataggaattc tttataatgt tctgttgttt tttgattt
//
LOCUS       DFBJFCKD_15              330 bp    DNA     linear       08-DEC-2021
DEFINITION  Genus species strain strain.
ACCESSION   
VERSION
KEYWORDS    .
SOURCE      Genus species
  ORGANISM  Genus species
            Unclassified.
COMMENT     Annotated using prokka 1.14.6 from
            https://github.com/tseemann/prokka.
FEATURES             Location/Qualifiers
     source          1..330
                     /organism="Genus species"
                     /mol_type="genomic DNA"
                     /strain="strain"
ORIGIN      
        1 aaagtggaat cagtcaaaat ccgtatcctg caaaaacatg gggattgata ggtaagacac
       61 caatcattcg tcacaagatg tcttgaaaaa aattatcggt gataggagct atatcccaaa
      121 aggattttta ctttcaggtt atagaaggct ccgctaaaag ccagaatctc attcattttt
      181 taaagacgct tttaaaggaa aatcgtaaaa agattttatt agtttgggat aatctatccg
      241 ccgataaaag taaagccgtg aacgtatttt tacaagaaca tacaaagcgg cttcgagttg
      301 aatttttacc tccttatgcg cctgagttaa
//
LOCUS       DFBJFCKD_16             6548 bp    DNA     linear       08-DEC-2021
DEFINITION  Genus species strain strain.
ACCESSION   
VERSION
KEYWORDS    .
SOURCE      Genus species
  ORGANISM  Genus species
            Unclassified.
COMMENT     Annotated using prokka 1.14.6 from
            https://github.com/tseemann/prokka.
FEATURES             Location/Qualifiers
     source          1..6548
                     /organism="Genus species"
                     /mol_type="genomic DNA"
                     /strain="strain"
     gene            1027..1299
                     /locus_tag="DFBJFCKD_00134"
     CDS             1027..1299
                     /locus_tag="DFBJFCKD_00134"
                     /inference="ab initio prediction:Prodigal:002006"
                     /codon_start=1
                     /transl_table=11
                     /product="hypothetical protein"
                     /protein_id="X:DFBJFCKD_00134"
                     /translation="MSFSKIVKRELEVAFSKTGQPFWFRIVKYCVLLFLLYLIRDSEY
                     LWHILLSAFAISFTIHFWFRYKTRGWTRSYGPWKHDQSIKSETIRL"
     gene            1729..3036
                     /gene="leuA_1"
                     /locus_tag="DFBJFCKD_00135"
     CDS             1729..3036
                     /gene="leuA_1"
                     /locus_tag="DFBJFCKD_00135"
                     /EC_number="2.3.3.13"
                     /inference="ab initio prediction:Prodigal:002006"
                     /inference="similar to AA sequence:UniProtKB:Q9JZG1"
                     /codon_start=1
                     /transl_table=11
                     /product="2-isopropylmalate synthase"
                     /protein_id="X:DFBJFCKD_00135"
                     /db_xref="COG:COG0119"
                     /translation="MQQNSKQENEYVIQDISISGNQKHIQSFSEILQNPLPKHPPFFM
                     DVTLRDGNQALRKPWDLDQKETIFKQLIKLGVQGIEVGFASSNSQEFKTCSRLSSIAP
                     DNVVISSLSRAVEKEIKISWKAIRHASKPRIHIVYPISAFTIQNVLKLSPEKVLEKIS
                     ESVSFAKSLVGSKGEIQFSGEHFGDSLENLDFAVEAFRTALNYGADIINLPNTVERYR
                     PWLFVSMVKAVRNVLPENAKISVHTHNDLGMATATTVESYFSGAVQLETALNGLGERA
                     GNTNTYEVAIALHNCGVDVPLNLSAIYETSRLVSYLSNVPIYEKAPLVGEDVISHRSG
                     IHQDGVAKTRHLSKGAYRAFNATLIGRPEEDRIEFTSQSGRSAIFCILKDAGEDITLE
                     QAGKLQPILKKISEDSGKGKLTLSEIQLVWNTMKTIPHKAASR"
     gene            complement(3295..3534)
                     /locus_tag="DFBJFCKD_00136"
     CDS             complement(3295..3534)
                     /locus_tag="DFBJFCKD_00136"
                     /inference="ab initio prediction:Prodigal:002006"
                     /codon_start=1
                     /transl_table=11
                     /product="hypothetical protein"
                     /protein_id="X:DFBJFCKD_00136"
                     /translation="MESVSKTVQALVEQGIERGEIRKDLDPTIFAALLNSAIEITATP
                     ELLLNSSYSMMQLQGEIHGILFYGIMNSPEAVERS"
     gene            complement(3537..3950)
                     /locus_tag="DFBJFCKD_00137"
     CDS             complement(3537..3950)
                     /locus_tag="DFBJFCKD_00137"
                     /inference="ab initio prediction:Prodigal:002006"
                     /codon_start=1
                     /transl_table=11
                     /product="hypothetical protein"
                     /protein_id="X:DFBJFCKD_00137"
                     /translation="MSNLKKEFHKWRKYAKMKVMEQDEVKHRIMDKALELFLKYGYAK
                     TKMEEIARILKISRKTLYKHFENKNHLLFEILSHKHNLMNMKLGQISEDDSLPVHEKI
                     QAINEFKISQFPAGANELIMELGIRLPIIMLISRK"
     gene            complement(5262..6122)
                     /locus_tag="DFBJFCKD_00138"
     CDS             complement(5262..6122)
                     /locus_tag="DFBJFCKD_00138"
                     /inference="ab initio prediction:Prodigal:002006"
                     /codon_start=1
                     /transl_table=11
                     /product="hypothetical protein"
                     /protein_id="X:DFBJFCKD_00138"
                     /translation="MNGKSERDILVVGATGNQGGAVARKLRECGYKVRALCRDLESPA
                     ARALASMGVSLHLGDLEEQASIDSAVEGAYGVFGIQNFWQGFPATKLGTEGEIRQGKN
                     LLDAAQKAGVQHFIQSTGGGVTVAPELAVNQGKLAVEQYARKIGIPLTVMRPVFFMEN
                     FDNPAWGMPQSLQNGRLDLPFHPDTRLMMCAVEDLAAFVVIAFDQPDKFIGCSFDVAS
                     DEMTMRDIASTFTRVMGRPVAFTGDPAGLDALAEMDADLAGIFRFEIFERGFRAFLPG
                     LMYTMASARP"
ORIGIN      
        1 aaatatcgta gattttgtaa attccagatt tcttccggaa gagtcatgag ttgattgccg
       61 cttaaatcta aatatcgtag gttctgcaat tctccgattt ctttcggaag agtcatgagt
      121 tgattgtcgc ttaaatttaa atatcgtagg ttctgcaatt ctccgatttc tttcggaagc
      181 gttttgagtt tgttgtgact taaatctaat acttgtagct tttgtaaatt ccagatttct
      241 ttcggaagcg ttttgaattt gtttttctct aaatctaata atcccagatt ttgtaaattc
      301 ccgatttctt ttggaagcgt tttgaatttg ttgtacctta actttaaacc gtctaggttc
      361 tgcaattctc cgatttcttt cggaagagtt gtgagttcat tgagccctga atctaatact
      421 ttcagatttt gtaaattccc aatttctttc ggaagcgttt tgagttcatt gccgtttaaa
      481 tataatgctc caacatccat gggattttga agggcctcgg ccagattggt aaaggattct
      541 tttgcttttt tttcgtcgtt ttttttgtct tcccatacaa tccaaaaaca aagaaggatt
      601 aaagttaaag ttaaaatttt ttgtaagttc gtggttttta tcatttcagt gccattttaa
      661 aaatattttc tgttttgtca ttccttgcgt atcgttttgc cagcgttctt tcggaagcgt
      721 aaaatgactc cgaattgtcg ggcacaatca tacaaagaaa aaaccaggtc cggtttttcg
      781 gagaaagttc aatacgattc gttaggtcgt tactttctta tctcgtttcg gcaaagtcaa
      841 tgcgtgtttc ggggagtaat tttcgaaaaa tcgaaatccg atcaaacgca cgcgaccgaa
      901 taacattcgc agacaaattt tttgcacgga ttcatttaaa cgcagggtat cgtcattttc
      961 gaatcgccaa aaaacggact tgaactgtgc atttctagat tctattgtat tccgacgagg
     1021 tgatctatga gtttttcgaa gatagtcaaa cgagaattgg aagtcgcgtt ttcaaaaacc
     1081 ggacaaccgt tctggtttcg aatcgtaaag tattgcgtgt tgctgtttct tttgtatttg
     1141 attcgggatt ccgaatatct ttggcatatt ttattaagcg cattcgcaat ttcgtttacg
     1201 attcattttt ggtttaggta taaaacgaga ggatggacgc gaagttatgg accgtggaaa
     1261 cacgatcaaa gtataaaatc tgaaaccatt cgactttagg ctgtttcccc gacttttcct
     1321 tcaaaccaaa gaaactgtgt gactttcagc atacaattcc tttaattttt taacgaccct
     1381 aatatgcttt ctcataaaca cgagccggtt ttatttcaaa gccatcgcat cgacaaattt
     1441 taaaacgaga ttgtattcgt aaaattcgga cgttcggcct ttttgaaatt cgattcctaa
     1501 gaaaaaagtt cttgaatttt ttcagaatcc tttcaagcct gatacaacat gtcccgtaat
     1561 gtaactctac tacctcttca gcttcttctc ctccttagtt aggggagccg gtagagttgt
     1621 aaaaaataca cgagcccgct ttccttgagt gggctttttt gtttccggaa aattcttctc
     1681 actcggaaaa aaaccactcc tggaatcggc ctctaaaagg agaaaacaat gcaacaaaat
     1741 tcgaaacaag aaaacgagta cgtcattcag gacatttcaa tatccggaaa tcaaaaacat
     1801 atacagtcct tttcggaaat tcttcaaaac cctcttccca aacatccgcc tttttttatg
     1861 gacgtaactt tgagagacgg caatcaagcg cttcgtaaac cttgggattt agatcaaaaa
     1921 gaaacgatct tcaaacaact catcaaacta ggcgttcaag gaatcgaagt cggattcgcg
     1981 tcttctaatt ctcaagaatt caaaacatgc agtcgccttt cttctatcgc accggataat
     2041 gttgtaatat cctctctttc cagagcggtc gaaaaggaaa tcaaaatttc ttggaaagcg
     2101 attcgacacg catcgaaacc gaggattcat atcgtatatc cgatctccgc atttacgatt
     2161 caaaatgtgt tgaagttaag tcctgaaaaa gttttggaaa aaatttccga atccgtctct
     2221 ttcgcaaaaa gcctcgtcgg ttctaaaggt gaaattcaat tttcaggaga acatttcgga
     2281 gattctctgg agaatttgga tttcgccgtg gaagcgtttc gaacggcgtt gaattacgga
     2341 gccgatatca tcaatcttcc gaacacggta gaacgttatc gtccttggct ttttgtttct
     2401 atggtaaaag ccgttaggaa tgttcttcct gaaaacgcaa aaatttccgt gcacacgcat
     2461 aacgacctgg gaatggcaac cgcaaccaca gttgaatcct acttttcagg cgccgttcaa
     2521 ctagagaccg ctttaaacgg ccttggggaa agggccggaa atacgaacac atacgaggtt
     2581 gcaatcgccc ttcataactg cggcgtcgac gttcccctga acctttcggc aatctacgaa
     2641 acatctcgat tggtctctta cctttcgaac gttcccatct atgaaaaagc ccctttggtc
     2701 ggcgaagacg tgatctctca tagatccgga attcaccaag acggtgtcgc aaaaactagg
     2761 catctttcca aaggcgccta tcgcgcgttt aacgcaactt tgatcggaag acccgaagaa
     2821 gaccgaatcg agtttacaag ccaatctgga agaagtgcga ttttctgtat tttaaaagac
     2881 gcaggagagg atatcaccct ggaacaagca ggaaaactgc aaccgatctt aaagaagatt
     2941 tcggaagatt cgggaaaagg aaaactgact ctgagtgaaa ttcagctcgt atggaatacg
     3001 atgaagacaa ttcctcacaa agcggcttcg agataagttt tctaaaaaaa actatttagg
     3061 agctattgga taagcggctt tcggagaaaa attattttgt actttaatgt tttattgtat
     3121 tcttaaaaat agtttttgcc ttcgttttcg cctcctacgg gatctttata aatcgagtcc
     3181 gtaaattttg attccaaggc cctgtttcag tgcaaaatat taggcgcttt tatgcagttc
     3241 cgagcaatgg atagatgttc tgactttaca actaacatct gaagcgtctc gcttctatga
     3301 tcgctcgaca gcttcgggac tattcatgat tccgtaaaaa agaattccgt gaatttctcc
     3361 ctgcaattgc atcatcgaat acgaagaatt taaaagaagc tccggagttg ctgttatttc
     3421 gatcgcagaa ttaagaagcg cggcgaaaat cgtaggatcc aaatctttac gaatttctcc
     3481 cctttcgata ccttgttcca ctaacgcttg aacggtttta gaaacagact ccatttttac
     3541 tttcttgata taagcataat gatcgggagc ctgatcccta attccataat gagctcgttt
     3601 gctcccgcag gaaactgact gatcttgaat tcgttgatcg cttggatttt ttcatgcacc
     3661 ggtaaagaat catcctcgct aatctgtccg agtttcatat tcatcaaatt atgcttgtga
     3721 gaaagaattt cgaaaagaag gtgattttta ttttcgaaat gtttatataa ggttttacgg
     3781 gaaattttca gaatccttgc aatttcttcc attttggttt ttgcataacc gtattttaga
     3841 aaaagctcaa gtgctttgtc cataatccga tgttttactt catcttgctc catcactttc
     3901 atttttgcgt atttacgcca tttatgaaac tcttttttta aattcgacaa gaattcaaac
     3961 tcaatccact tagataaacc ttataaaaaa taaaatttct tttcaagtcg ttctcattcg
     4021 gaaagttttt tctcgcgatt cgtttcgatt tttcgacata agaacctgtc ctaaaaaaaa
     4081 ctaaagtggc gctactctct acgaatcgtt tccgcaggtt ctgggacacg ctgtaagaaa
     4141 actcattacc aaagtaaagt gtctctggaa aaatcgattt acttgagatc aaaactcaca
     4201 tactcattct ttatcgacag tgactgacct tgaaattttt aaacaatcaa aaaacttaaa
     4261 gtacaaaagg tgacacgacc ataatcagaa tgataaaact ttctatttgt ctctatctta
     4321 atatcaaaag aaaacggaaa ttccgtcgac cgatctttgc aacttcccct attctataca
     4381 attttaaacc gaacaaaagc atataaaaca tccattgttt ccgatttaga aataattttt
     4441 ttcaatctat tctccgccta ggaagaacgt aaccacacaa tgaactttac aattaaatta
     4501 cccacaatta tctttcgcaa gtttaaatcc caatgtaata tcggttcatc gagaagaccc
     4561 ttctccatat aaccatatta ctcggaggag gatcagaaga tcgagctaga tagccgccaa
     4621 gtcttgcgat tttggatata gttggcgaga gtcttctttt gtttattatc gcaatttttt
     4681 atcggctcat ccaataaatg aatctccgtt gtattttttg aatcgcatcc gaattcgtat
     4741 taactgacaa atgagttatt agtttccaac caatcctttt gtggtttttt gtagtccctt
     4801 tttcttgcgc ataaatgaca gtaaggtttc attcgggata ttttttcttt ttaccaattg
     4861 gaggaagtat gcgtatatga tgatatttaa cctcgaccga acctttctcc atccgtattt
     4921 cttcgcacga tttttgaacg tatttccgtc cagtcttcgg aagaccattt tctctgaacg
     4981 accagatagt attccagatt gatcccgaat tgttttacgg attccttcag taacgcggct
     5041 tcctccttgc ttttttcttt tcggtctcgc tcatcttagg agccttgtct tcgtttccga
     5101 caaacaaatt ttaattccgg agagatactc aaagtatatt ccactttact tatatttatt
     5161 tttgctcaga ttttcgaatt cccaattcgg gaggatttaa acgcgtgttg cacggctctc
     5221 ctgcgttcgg atatttcgtt cagaacgtct ataggatccg atcaaggcct tgccgacgcc
     5281 atcgtgtaca tcagaccggg taggaaggca cgaaacccgc gctcgaagat ctcgaatcgg
     5341 aagatacctg cgagatccgc gtccatttcg gccagcgcgt cgaggcccgc cgggtcgccg
     5401 gtgaacgcca ccgggcgacc catcacacgt gtgaacgtgc tcgcgatatc gcgcatggtc
     5461 atctcgtcac tggccacatc gaagctgcat ccgatgaatt tatccggctg atcgaaggct
     5521 ataaccacga acgcagccag atcctcgacc gcgcacatca ttagccgggt gtccgggtgg
     5581 aacggcagat cgagtcggcc attctgcaac gactggggca tgccccacgc tggattgtcg
     5641 aagttctcca tgaagaatac tggccgcata acagtcagag gtatgccgat cttacgagcg
     5701 tattgttcga ccgcgagctt gccctgattg accgcgagtt ccggagccac cgtgacccca
     5761 ccaccggtag actggatgaa gtgctggacg ccggccttct gggctgcgtc gaggagattc
     5821 ttaccttgcc gaatctcacc ctcggtaccg agttttgtcg ccggaaagcc ctgccagaag
     5881 ttctgaatgc caaatacgcc gtaggctcct tcgactgcgc tgtcgatcga agcttgctcc
     5941 tcgagatcac cgagatgcaa actaactccc atactggcca gagcacgtgc ggcgggactt
     6001 tccagatcgc ggcaaagagc gcgtacctta taaccgcatt cgcgtagctt acgagccacg
     6061 gcgccaccct gattccccgt ggcgccaacc actaaaatat cgcgttcaga cttgccattc
     6121 atgcgagacc tccatactag tttgtagacc aacatattcc gataacttgc gcagtgcgcg
     6181 gatgcccgcc cggagttttt gtcatcgtca acgaacgtaa cgaccccctt acgcgcagct
     6241 ccgcaactgg ttctatcatt atttagggag gaagtctagc tttacgcgat ggcctggcaa
     6301 tcagaaaaaa cgttacatga acaaagaata acggtaaccg gctcatcaaa tacagttctt
     6361 gtaaatctgt ggtaaatctt gggaaaagag ccaaggacac tcgcttggaa ggatttacca
     6421 caattcaggg agactgtgtt tcattaagcg cctagtaaga actcataacg ttacccacaa
     6481 attaagaagg cttttgggat cataaggatc aaaaactgat atttttcaag tgttccgaca
     6541 agaatgag
//
LOCUS       DFBJFCKD_17             1681 bp    DNA     linear       08-DEC-2021
DEFINITION  Genus species strain strain.
ACCESSION   
VERSION
KEYWORDS    .
SOURCE      Genus species
  ORGANISM  Genus species
            Unclassified.
COMMENT     Annotated using prokka 1.14.6 from
            https://github.com/tseemann/prokka.
FEATURES             Location/Qualifiers
     source          1..1681
                     /organism="Genus species"
                     /mol_type="genomic DNA"
                     /strain="strain"
     gene            116..1135
                     /gene="ccp_1"
                     /locus_tag="DFBJFCKD_00139"
     CDS             116..1135
                     /gene="ccp_1"
                     /locus_tag="DFBJFCKD_00139"
                     /EC_number="1.11.1.5"
                     /inference="ab initio prediction:Prodigal:002006"
                     /inference="similar to AA sequence:UniProtKB:P55929"
                     /codon_start=1
                     /transl_table=11
                     /product="Cytochrome c551 peroxidase"
                     /protein_id="X:DFBJFCKD_00139"
                     /db_xref="COG:COG1858"
                     /translation="MFRILWTVFLIFSLLLICTCKDEKKEAVHKAGETKKVETIAYPF
                     PPDNAPTPARILLGKTLFFDPILSGSNWISCATCHNPGLAWTDGLKTAVGHNMKILGK
                     NTPTILNGAYGNKMFWDGRADNLEAQALGPISSPDEMNQKIDELILELKNIRGYRELF
                     SKAYPNEDINAVTIGKAIASFERTIFSTESAFDLWKKGNKGAISESAQRGFSVFNGKA
                     NCSACHQGDQFSDNGFHNIGLKNASKEVGRFKIVAVKSMKGAFKTPGLRDVALTGPYM
                     HNGSYATLEEVVEHYDRGGDEKNNLDPNMTALKLTKDEKADLVEFMKSLNGKMVPISI
                     PEFPR"
     gene            1161..1478
                     /locus_tag="DFBJFCKD_00140"
     CDS             1161..1478
                     /locus_tag="DFBJFCKD_00140"
                     /inference="ab initio prediction:Prodigal:002006"
                     /codon_start=1
                     /transl_table=11
                     /product="hypothetical protein"
                     /protein_id="X:DFBJFCKD_00140"
                     /translation="MLVRFTTVFIFLVFCGGNLTAAEHEVGQKNKGFTVESLKIKIGD
                     VVSFPNYDTFYHNVYSLSPAKIFDLGSYSQGKTQKVKFEKPGKITVQCAIHPEMRMTI
                     DVQ"
ORIGIN      
        1 aaatggcatc ctcggttata ataatttacg ttctaaatta taaattaagt ggataggaaa
       61 gaactattag aatactctaa agtaaaaaag tgaataacgt ttataggggg ttggtttgtt
      121 tcgaattctt tggaccgtat ttttgatttt tagtttactt ttgatatgta cctgcaaaga
      181 cgaaaagaaa gaagccgttc ataaagcagg tgaaacgaaa aaggtcgaaa cgatcgccta
      241 tcctttccct cccgataatg cgcctactcc ggcaagaatc ttattgggga aaactttatt
      301 tttcgatccg attctttccg gctccaattg gattagttgc gccacttgcc ataatccggg
      361 tctcgcttgg acggacgggt taaaaaccgc agtcggacat aatatgaaaa ttttaggaaa
      421 aaatactccc acgattctca acggagcgta cggaaacaaa atgttctggg acggcagggc
      481 ggacaatctg gaagcccaag cgttgggtcc gatttcatct cccgatgaaa tgaatcagaa
      541 aatagacgag cttatattag aattaaagaa tattcggggg tatagagaat tgttttccaa
      601 ggcgtatccg aatgaggata taaatgcggt aacgatcgga aaggcaattg caagttttga
      661 aagaacgatc ttttctacgg aatctgcgtt tgatctttgg aaaaaaggga ataaaggcgc
      721 catttcggaa tcggcacaaa ggggcttttc cgtctttaac ggaaaagcca attgttccgc
      781 atgtcatcaa ggcgaccaat tttcggataa cggatttcat aatatcggtt taaaaaatgc
      841 ctccaaggaa gtcggaagat ttaaaatcgt ggctgtaaaa tccatgaaag gcgcttttaa
      901 aaccccgggc ttgcgggacg ttgctttgac gggaccgtat atgcacaatg gaagttatgc
      961 taccttggaa gaagtcgttg aacattatga tcgaggaggg gatgaaaaaa acaatctgga
     1021 tccgaatatg acggctctca aactgacgaa ggatgaaaag gccgatctcg tcgagtttat
     1081 gaaatcccta aacggcaaaa tggttccgat ttcgattccg gagtttccaa gataatttta
     1141 tcataaatta ggagtattga atgttagttc gatttacgac ggtttttatt tttctcgttt
     1201 tttgtggagg aaaccttacg gcggcggaac acgaagtagg tcagaagaat aagggtttta
     1261 cggtggaatc cttaaaaatc aaaatcggag acgtggtgag ttttccgaat tacgacactt
     1321 tttatcacaa cgtgtattct ttatctcccg caaaaatttt cgatttgggc tcgtactctc
     1381 aggggaaaac acaaaaggta aagtttgaaa aacccggtaa gattaccgtt cagtgcgcga
     1441 tacatcccga aatgaggatg acgatagacg tacaatgatg aaaagatatt caaaaattat
     1501 aattattttt cttttttcgg cgtcgacgtt ttctttgacg gctcttgatt ccatggaaaa
     1561 atccgcggtt cggggaagta ttgtattccg tacttattgt gtactttgtc acggggaagc
     1621 cgcagacgga aagggccgtc tcgcgacggg gaaggtgccg ccgcccgcaa atcttacgat
     1681 c
//
LOCUS       DFBJFCKD_18             8614 bp    DNA     linear       08-DEC-2021
DEFINITION  Genus species strain strain.
ACCESSION   
VERSION
KEYWORDS    .
SOURCE      Genus species
  ORGANISM  Genus species
            Unclassified.
COMMENT     Annotated using prokka 1.14.6 from
            https://github.com/tseemann/prokka.
FEATURES             Location/Qualifiers
     source          1..8614
                     /organism="Genus species"
                     /mol_type="genomic DNA"
                     /strain="strain"
     gene            complement(911..4783)
                     /locus_tag="DFBJFCKD_00141"
     CDS             complement(911..4783)
                     /locus_tag="DFBJFCKD_00141"
                     /inference="ab initio prediction:Prodigal:002006"
                     /codon_start=1
                     /transl_table=11
                     /product="hypothetical protein"
                     /protein_id="X:DFBJFCKD_00141"
                     /translation="MKISVKILFFFSIFILGSMGCVQGNGNSGIPFLAYLDFGSRIPN
                     TNSFNVFQISPGPNVTGVSLNTSIQVGFSQKLDSSSIQSQSVQLTQGNAVIAGSLTST
                     EKTLLFNPTSALAASKVYTVRVSKSIKSEEGSSLSEDYVWNFTTGTIVDAIAPDLSLR
                     TPAINATLVPNNTSVQVALTETMDCTSVNAGTLTLKNTVTTFYEAGNVACVGSVITFT
                     PTAALASNTAYRVDLFSTAKDLANNTLANSYNWNFTTGPGPDLVPPTVSFISPAPNAL
                     NVPINSAVSIAFSEPIDCTTITGNIVLDDNPLLPSTVNVGVACTGTTATLTPVANLAT
                     NTVYTVIFSNAVKDLQNNGLNPVPGPFTFTTVAAPILDNTAPTVTSKVPAASETGVGL
                     NTNLIVVFSEPMNCGSVNTASFKLKETLTPPGTYLNGTVQCLGASATWTPDNPLTANT
                     QYTVEVTAGALDPSNNALNPPIGPLNPWNFTTGSGPDTTRPNVVLVTPGNGALGVPTN
                     SGANVAFSEAMDCATITGGGGGIVLDDDPAFGSPIAITINCNGNTATFSPTAPPLAFS
                     TTYYAKIKNTVTDTFANSMNADYSWSFTTGIAADVTAPQISLFSPLSGATGIPTNATV
                     TAAFNESINCSTLNLTVNNGITGTTSCSGSSATFTPNDPPGLSTSTIYTVTIAAGLKD
                     IAGNTMAGSNWSFTTGLAPDNTPPTVTIQNLRAGITGGAGGTGLEGSIVESGFVIGTA
                     ADARGIATIEVNIDSIGWTSAGVSGTTSWKYPLPNYANTWRLGSSHTIQVRATDTSNN
                     TTTSGIITVRKGTNKDINGDGYVDLVTSEYGQGIVYLFYSSGTGGITITDATTASHTI
                     VGVKADFFGKTVASGDFNGDGFADIAVGAPKSNTDGKVFIFHSAGTQGINTSFYAFAN
                     TILVGDGASEQFGASLATGDISGDRYTDLVVGAPAYSTSKGRIYLFYSQGAAGIATAD
                     AVTDATTTCVSGCTYLRGGMTNNDKFGFSLAVGNINGGIYDDIAVGAPGHSGGVAIAN
                     NGRVYVYYGDGSNFTTTGPNTIDNTAVTTYANGIYSQFGYSVAVADFNEDNYDDLAVG
                     APEYAPDATGNNQKGKVCIFASSTATGIGNITGMGNATRYITGDSAGDQIGRAITARD
                     LDLDGRADLITSTHTSNTAVLANNWNNSAVFLTPRNGTIGGTALLSNNSYQISGIGGY
                     IQIVNGPGNPLSTGDVNGDGIPDLIIGRPTAPIGTSNRISIFHLPTTGTGQPADLNNP
                     TSNILGTSLTAGMGGGTSDSNQFGSAFY"
     gene            5161..6669
                     /locus_tag="DFBJFCKD_00142"
     CDS             5161..6669
                     /locus_tag="DFBJFCKD_00142"
                     /inference="ab initio prediction:Prodigal:002006"
                     /codon_start=1
                     /transl_table=11
                     /product="hypothetical protein"
                     /protein_id="X:DFBJFCKD_00142"
                     /translation="MKINLYKKLSKKGNFRIIMHRFFYSFWIGFGLWTVSGNFLPIFG
                     EELRNLPEARIPLDEGKKLEPGELAEKKEGWYVTAVPLLSSDPVRGQGGGIRASLFFN
                     GKKTDLYYEYEAYRSKLTFQLFQTNEGIKNHFIQFDSPYILNTAFRWKSSLGLDFNPN
                     SQYFGIGESSLQPLSYRPRNLPGIGHITNASFDAYEASQSYIRPSRTGSEITPTVSDQ
                     GYNQYLFNSTTFFNSIDYTFWKAWKWVIANEISKNIIGHSDGIWNPSKDPYLAGSIWN
                     TSVPNGESKLTEDYKAGRIIGYSGGEIVYFRAGLAYDTRDFEPDPDRGTLIELNMANV
                     SKRTGSDFNYNKIFFQTKYFYKILPDIFEELVFATRDALGYTSSGAPFSEVRYMWSLD
                     GSMTGIGGLQTMRGYRQDRFVAPVVGFGSAELRWRFATFKISDELFTFSFVPFYDLGR
                     VWDSEKRINFQGYKHSWGGGLRIIWNQATVILIDFAESKEDTQMFVDFNHAF"
     gene            complement(7145..7642)
                     /locus_tag="DFBJFCKD_00143"
     CDS             complement(7145..7642)
                     /locus_tag="DFBJFCKD_00143"
                     /inference="ab initio prediction:Prodigal:002006"
                     /codon_start=1
                     /transl_table=11
                     /product="hypothetical protein"
                     /protein_id="X:DFBJFCKD_00143"
                     /translation="MPKSKTNSGKFQIANLLPEHREAAIELVNQFFRLVNSLTLDGIF
                     KIRPRAGTKMVDVYLKLRGTGKVLLLGGFLGEELVSLLIARTEDKPYLEEQKILFIDL
                     AVTKRGKQKTGYMKPLVLACESWAKDQSFQSIELRAIVENENAISFWKAMGYQPFYIR
                     FRKSI"
     gene            8029..8328
                     /locus_tag="DFBJFCKD_00144"
     CDS             8029..8328
                     /locus_tag="DFBJFCKD_00144"
                     /inference="ab initio prediction:Prodigal:002006"
                     /inference="similar to AA sequence:ISfinder:IS1501"
                     /codon_start=1
                     /transl_table=11
                     /product="IS3 family transposase IS1501"
                     /protein_id="X:DFBJFCKD_00144"
                     /translation="MKGRRKYSLEFREQAVNRTLSGSFTIKEVANSLEISYFILRQWR
                     AEYLKKRETELPLTDKQLKESEELKRLRKENVRLKDENSILKKFAAMLSREQNVD"
ORIGIN      
        1 aaattaagta tattttaaaa agttcgattc tttaggagaa tcgttctgga atgggaagag
       61 tcgttgtttt ttaaaaatgg taaataaccc aaatgatttg tgggtttctt tttaaaaaaa
      121 agattctact aaaaatctaa tcgcgctcca tcaaaaaaac ttttcgaaac aaagtctgat
      181 ttcccatgtg agaccagtgg gaaaaggtag gcgcgcattt tcgattgaca aaggaagaat
      241 tgaatcagcc aaaagcgatc aggattttta tgttctcgtt tttacgggag gttcgtttta
      301 tatctttgga aattatctca gaatatctta gagtgattgg aattggcact ttaagcaaag
      361 acaaagaact tgtcccaaaa ccttaaaaaa atcaacacaa tcatttcata aattcgtaat
      421 agagcgtagg aatattcccg cagattggtg atttatggac tttctaacaa attttatcgt
      481 tagaacactc cctaggagtt cctacatttt gtggctttag gacaagttca aagtattttt
      541 gagataactc cctatcaatt aacgtgagct tgatataaaa tgttgtgcaa tcttatcgtt
      601 actccttacg atcaatggag aagtttgtgt gaatcgctcg caaatttcgt agctaaagtg
      661 actcgcgatc gcgcttttta tttcaattcc ttcggaattt ttcaaactca atactgctgg
      721 gtagcataat ataagtatcg cttttacttt gttatatcga attcacatta aacgatcaaa
      781 attccaagcg acttgtttag gttttagaaa aaaatctgaa ccaaaattta gttcttatat
      841 taaaagtttg tttccacttc gattcaattt cactccggga aaagtttccc ggagtgaaaa
      901 caatcttatc tcaatagaag gcggatccaa actgattcga gtcggatgtg cctccaccca
      961 tcccagcggt caacgaagta cccagaatat tactagtagg attatttaaa tccgcaggtt
     1021 gaccggtacc agtagtaggg agatgaaaga tgctaattcg gttacttgtc ccaattggtg
     1081 cagtcgggcg accaatgata agatcgggaa tgccatctcc gttgacatca ccggtagaaa
     1141 gggggttgcc gggaccattc actatttgta tatacccgcc tattcctgat atctgataac
     1201 tgttattaga taataatgcg gtaccgccta tagtaccgtt ccttggtgtt agaaaaacgg
     1261 cactattatt ccagttatta gcaagcacag cagtattaga agtatgagtt gaggtaatta
     1321 gatccgctct tccgtctaga tctaagtctc gcgctgtaat tgcacgaccg atttgatccc
     1381 cggcactgtc acccgtaata taacgagtgg catttcccat acctgtgatg ttaccaattc
     1441 ctgtagccgt cgaggaagca aaaatgcaaa ctttaccctt ctggttattg cccgtagcat
     1501 caggtgcata ctcaggtgca cccacagcta aatcatcgta gttatcttcg ttgaaatcag
     1561 cgactgcgac tgaatatcca aattgagaat atataccatt ggcataagtt gtaacagcag
     1621 tattgtcgat cgtattcggc ccggttgtgg tgaaattact tccatcaccg taataaacgt
     1681 aaactcttcc attatttgca attgctactc ctccagagtg accaggagct ccgaccgcga
     1741 tatcgtcata aatcccccca ttgatgttac ccacagcaag agaaaagccg aatttatcat
     1801 tattcgtcat ccctcctcta aggtaggtac agccgctaac gcaagtagtt gttgcatctg
     1861 tgacagcatc tgcggttgca attccggctg ctccttggga atagaataga tagattctac
     1921 ccttggaagt actgtacgcc ggtgccccta cgactagatc cgtatatctg tccccactga
     1981 tatctccggt cgcgagggaa gcgccgaact gctcactggc accgtctccc acaaggatgg
     2041 tgttggcaaa cgcatagaaa gatgtgttga ttccttgggt gcccgccgaa tgaaaaataa
     2101 aaactttacc gtctgtattt gatttaggcg cacctaccgc tatatccgca aatccgtctc
     2161 cattgaaatc tccagaagct acggtttttc cgaaaaagtc tgctttgact ccaacaatgg
     2221 tgtgactagc tgttgtggca tcggtaatgg tgattccccc tgtccctgaa gagtagaata
     2281 ggtaaacaat cccttgcccg tattccgagg ttactaggtc tacgtatcca tctccgttga
     2341 tatctttgtt ggttcctttt cgtactgtaa ttattcccga ggttgtagta ttgttggagg
     2401 tatccgttgc tcgtacttga atcgtgtgtg aagaacctag tctccaagtg tttgcatagt
     2461 taggaagtgg atatttccaa gatgtggttc cggacacgcc tgcgctcgtc cacccgatac
     2521 tatcgatgtt aacttcgatt gttgcaattc cacgtgcgtc ggccgcagtt ccgatcacaa
     2581 atcccgattc cacaatacta ccttctagtc cagtgccacc tgctcctccg gtaatacctg
     2641 cccttaagtt ttgaattgtg acagtcggcg gtgtattatc cggtgcgagc cctgtggtaa
     2701 aactccaatt ggatcccgcc attgtattgc ctgcgatatc tttcagtcct gccgctattg
     2761 taacagtgta aatagtgctc gtactgaggc ccggaggatc attcggagta aaggttgcgg
     2821 aacttccgga acagctagtt gttccagtga ttccgttatt aaccgtcaag tttaaagtgg
     2881 aacaattgat ggattcgtta aacgctgcgg taaccgtcgc attggttgga atgccagtcg
     2941 cacctgacag cggagagaac agagaaattt gaggggcggt aacatcggca gctattcctg
     3001 tggtaaaact ccaagaataa tccgcattca tggaattagc gaacgtatcc gttaccgtat
     3061 ttttgatttt tgcataatac gttgtactga atgctaacgg tggtgctgtc ggactaaaag
     3121 tggccgtatt tccattacaa ttgatagtga tagcgatagg agacccaaag gctggatcat
     3181 catccaagac gataccgccg ccacctccag taatggttgc acaatccatt gcctcgctaa
     3241 aagcaacgtt tgccccgcta ttggtaggca ctcccaatgc tccattaccg ggtgttacaa
     3301 gaacgacgtt ggggcgagtt gtatcaggac ctgatcctgt ggtaaagttc cagggattca
     3361 aaggacctat ggggggattg agtgcattat ttgatggatc caaagcgcct gcagtgacct
     3421 ctacggtgta ttgggtattc gcagtgagag ggttatccgg cgtccaagtg gccgaagctc
     3481 ccaaacattg tacagtcccg ttcaaatatg tacccggggg agttaacgtt tctttcaatt
     3541 taaaagaagc ggtatttacg gaaccacagt tcataggctc gctaaagact actataagat
     3601 ttgtgttgag tcctactcct gtttcggatg cggcaggaac tttagatgta accgtgggag
     3661 ccgtgttatc cagaattgga gctgctacgg ttgtaaatgt aaaagggccc ggaaccggat
     3721 tgaggccgtt attttgcaaa tccttaactg cgttggaaaa gataacggta taaactgtgt
     3781 ttgttgccaa attggctaca ggagtaagag tcgccgttgt accggtgcaa gctacgccca
     3841 cgtttaccgt gctgggtagg agtggattat catccagaac gatattaccg gtaatggtgg
     3901 tacaatcgat cggctcacta aaggcgatac tcaccgcact gttgatgggg acgtttaatg
     3961 cattcggagc aggactgata aaagaaacgg tcggaggaac cagatcaggc cctggcccgg
     4021 ttgtgaaatt ccagttataa ctatttgcaa gtgtattgtt tgcaaggtct tttgcagtag
     4081 aaaataaatc tactcgataa gccgtattgg atgctaaggc tgcggttgga gtaaaagtga
     4141 tgacggaacc tacacaagca acatttcccg cttcgtaaaa agtagttaca gtgtttttta
     4201 aggtcagagt tcccgcattg acggaagtgc aatccattgt ttccgtaaga gccacttgaa
     4261 cggacgtatt attgggaact aaagttgcat tgatggccgg agttcttagg gataaatcgg
     4321 gtgcaatcgc atctacgata gtgccggttg taaaattcca aacataatct tctgaaagag
     4381 aggagccttc ttcggatttt atactttttg aaactcgaac tgtataaact ttagaggccg
     4441 ctaaagcgga agtaggattg aatagaaggg ttttttccgt agaagttaaa cttcccgcga
     4501 taactgcgtt tccttgagtg agttgaaccg attgggattg aatactggaa gaatccaatt
     4561 tttgactaaa gccgacttgg atggaggtat tgagtgaaac accggtgaca ttcggtcccg
     4621 gagagatttg aaaaacattg aatgagtttg tattgggaat acgactgccg aaatccaaat
     4681 atgcaagaaa cggaataccc gaatttccat ttccttgaac acaacccatg ctcccgagta
     4741 taaaaatgga aaagaaaaaa agaattttaa cggatatttt catggcaaag accacctatc
     4801 acaagagttt cactaaaatc gagtttgaga gaatttcaat tgggtttgaa gaagtttaaa
     4861 tttttcgcct gaaatatgag aagagattag cctatttcgg acttgaatac ttgttagatt
     4921 ataacttggt tttaattttt gaattgtagt cggcccaaat tcaaattttg tggaatttta
     4981 ttcttttgaa tcgagcttag gaactgattt ctttttgggt gagtgatact ctaatcggaa
     5041 tagaactgtt ttttaatgaa aaaaaacaat attttaagcc aaaaaaaact gaaatagaaa
     5101 gtctgaagat cgttttcgta aagaaaagtg gagtatggga aatcgaaatc catttctgga
     5161 atgaaaataa acctatacaa aaaactttcg aaaaagggaa attttcgaat catcatgcat
     5221 cgcttttttt atagcttttg gattgggttc ggtttatgga ccgtatctgg taatttctta
     5281 ccgatttttg gagaagaatt gagaaatttg cctgaagcac gaattccttt ggatgaagga
     5341 aaaaaattgg aaccaggcga acttgctgaa aaaaaagaag gttggtatgt aacagcggtt
     5401 ccccttttga gttcggatcc tgtgaggggc cagggtgggg gaattcgtgc gagtctattt
     5461 ttcaacggaa aaaagaccga tttgtactat gaatatgaag cgtatcgaag caaacttacg
     5521 tttcaattgt ttcaaaccaa cgaggggata aaaaaccact tcatccagtt cgattctcct
     5581 tatattttaa ataccgcatt tcgatggaaa agtagtcttg gattggattt taatccgaat
     5641 tctcaatatt ttggaattgg agaatcttct cttcaacctc tttcttatcg tcctaggaat
     5701 cttccgggaa tcggtcacat aaccaatgcc agttttgatg cttatgaggc gtctcaatct
     5761 tacattcgtc cttctcgaac cggttcggaa attactccta ccgttagcga tcaggggtac
     5821 aaccagtatt tgtttaactc gacgactttc tttaacagca tcgattacac tttttggaag
     5881 gcttggaaat gggtaatcgc aaacgaaatt tccaaaaata tcatcggtca ttccgacgga
     5941 atttggaatc cgtccaagga tccgtattta gcgggtagta tctggaatac gtcggttcca
     6001 aatggtgaat caaagctgac ggaagactat aaagccggta ggattatagg atatagcgga
     6061 ggagaaatcg tttattttag agcgggcctc gcctacgata ctcgtgattt cgaaccggac
     6121 ccggacagag gtacattaat agaattgaat atggcaaacg tttcgaagcg caccggctct
     6181 gatttcaatt ataataagat tttttttcag acgaagtact tttataagat tttgccggac
     6241 atttttgaag aattggtatt tgctacaaga gatgcgctcg gttatacctc ttccggagct
     6301 cctttttccg aagtaagata catgtggagt ttagacggtt ccatgacggg gatcggagga
     6361 cttcagacaa tgcgcggtta tcgccaggat cgttttgtcg ctcccgtggt cggtttcgga
     6421 agtgcggagc ttcgctggag gtttgctaca ttcaaaatct ctgatgaact ttttaccttt
     6481 agttttgttc cattttacga cttaggtcgt gtttgggact ccgaaaaacg aatcaatttt
     6541 caaggatata aacattcttg gggaggcggt cttcggatca tttggaatca agcgacggtg
     6601 attttgatcg actttgcaga gtcgaaagaa gatactcaga tgtttgtgga ttttaatcac
     6661 gccttttgat ggagccattt tttctctttt gaaaagccga acaagctact tgcccaatgt
     6721 atccgctcgt tacgagtagg aaactttgaa tcgatctttg ggaaataatt tttttcaatg
     6781 aatttcgtct aatgtgttaa tggaaggatt ttatggatga tccattccga aaatctaaaa
     6841 gtctatccaa aatccttaag aaaaatcagt taacgtgaat tcggtataac agatacgaaa
     6901 gcgattatat gttttgactt gtagggataa acattgagtt tcttattcgt ctagattttc
     6961 ttaggccgaa ctcacgttag ttacaatatt cgtaataaaa tgtaggagtt gtaaagtcct
     7021 aattcctatc cactcgtccc ttatgtagta gagattagaa gctatatcaa aaatatttta
     7081 gaatgattgg aatcggcgtt ttaagcaaag ataaagtatt tttgagatag cttttcatgg
     7141 taccctaaat cgatttccta aatcgaatat aaaaaggttg ataacccatt gccttccaga
     7201 aagaaattgc gttttcgttc tcaacaatgg ctctcagttc gatactttga aatgactgat
     7261 cttttgccca ggactcacaa gctagtacta gaggtttcat gtaccccgtt ttttgttttc
     7321 cacgtttggt gacggctaga tcgatgaaaa gtattttctg ttcttcaaga taaggtttgt
     7381 cttcggttct cgcgatgaga agggatacga gctcttctcc caaaaaacct ccgagtaaaa
     7441 ggactttccc cgttcccctg agttttaaat agacgtccac catcttcgtt ccggcccgag
     7501 gtcgaatttt aaaaatcccg tctaatgtga gagagttcac gaggcgaaag aattgattca
     7561 cgagttcgat tgccgcttcc ctgtgttccg gaagtagatt ggcgatttga aattttcctg
     7621 agttcgtttt ggattttggc attactaaat tcggtcgatt tcggatttaa aagtaggaat
     7681 cattttctaa gaattcatga agttcgtata tttgcatcca atattttacg ttttagcgcc
     7741 ggttctttgg aatgatttgc tcttgccctt tgtgttccat ataaataatt ttttgaaaat
     7801 tcttcttaga acattataac tttttgagat aggtttggtt tgaaaggtta tttggttttt
     7861 gaagattgtt tggtttgaat tctaagaatt gcaatcgtcc tgtgtgtaag tttattacga
     7921 gaaaagcgga ttcgattcgg agttgtagtt gtttatgggc acctctatat gacctagtga
     7981 cgaaaaagtg gacaccttta aagcgaagaa tagaggtaaa aggtgagaat gaaaggcaga
     8041 agaaaatatt ccctggaatt tcgtgaacaa gcggtaaacc ggacgttaag cggatcgttt
     8101 acgataaaag aagtagcgaa ttcattagaa attagttact ttatattgag acaatggagg
     8161 gcagaatact tgaaaaagag ggaaacggaa ctaccgctta cggacaaaca actgaaggaa
     8221 agcgaagaat tgaaaaggct tcgtaaagag aatgtgagat taaaggatga gaattcgatc
     8281 ttaaaaaagt ttgccgcgat gctttcccgc gaacagaatg tcgattaaaa ttcatggaat
     8341 tgaatcgctt agaacataca ataaagagca tggcaaggac tttaggagta tcttgatcag
     8401 gatattataa atatctaaac cgtaataaag atcggtcagt tgctcccgaa cttacgaact
     8461 ttctgcaaga gaagtggctt aagagtcgta agaattacgg ttttaaacgt ctctttcagg
     8521 aagtgaaaaa ttcggatctt ccctatggag cgagaaaggt tcgaaaagcg atgaaactct
     8581 gtaaaattag cggaaaacaa aacaaaaggt ttag
//
LOCUS       DFBJFCKD_19            16016 bp    DNA     linear       08-DEC-2021
DEFINITION  Genus species strain strain.
ACCESSION   
VERSION
KEYWORDS    .
SOURCE      Genus species
  ORGANISM  Genus species
            Unclassified.
COMMENT     Annotated using prokka 1.14.6 from
            https://github.com/tseemann/prokka.
FEATURES             Location/Qualifiers
     source          1..16016
                     /organism="Genus species"
                     /mol_type="genomic DNA"
                     /strain="strain"
     gene            545..1345
                     /locus_tag="DFBJFCKD_00145"
     CDS             545..1345
                     /locus_tag="DFBJFCKD_00145"
                     /inference="ab initio prediction:Prodigal:002006"
                     /codon_start=1
                     /transl_table=11
                     /product="hypothetical protein"
                     /protein_id="X:DFBJFCKD_00145"
                     /translation="MNLSKHIAILTGIIFFLGFSLGIYVSVVEKAGTQDEYPYTMKIY
                     YPRLEGIHPGAPVRILGVEKGIVRSLDVVSIDEVGDQKFLNKDQTKAIEIVIRLKEPV
                     TLWDNYKITFQTNTILSGRTIDIDPGSFEKEDTTFFQPTYLEKEQRPPDFLPSADYFE
                     DFFAASTGVIRENREDIRVSFNNFYEISEKLKSNRGTIPRIINSPETYDNVIELLSDA
                     RIFGNDMRRYTEGYRKLERSAPTPFTINLYRRTTLIGKVGNNYYFGKL"
     gene            complement(1575..2465)
                     /locus_tag="DFBJFCKD_00146"
     CDS             complement(1575..2465)
                     /locus_tag="DFBJFCKD_00146"
                     /inference="ab initio prediction:Prodigal:002006"
                     /codon_start=1
                     /transl_table=11
                     /product="hypothetical protein"
                     /protein_id="X:DFBJFCKD_00146"
                     /translation="MFRIGQLGNEVYLILCTLIWGGTFTMTVFGLRDTSSSIFLGLRF
                     GIASIVFFPFVWKEFRNGKVWYPSAFWLGMFLYLGFACETLGLKTTTATKSSFLIGTL
                     VVITPFLEAVFKRKMPAKGNLLGAAVVFTGICLILLGEIGMEGSLMITSGDWITLGGA
                     FFFSLYIIQMDRVSAEIPIRVSIFYQSFVAGFLALVSVIGLHFIGIEEARVNPSMRLI
                     PVVLYNALLASVLTTFLQTKFQRYVSPTRVGIIFSLEPVFSSVIAFLLLGETSGPIRI
                     AGCTIVFAGLILAELIGKDR"
     gene            complement(2465..3862)
                     /locus_tag="DFBJFCKD_00147"
     CDS             complement(2465..3862)
                     /locus_tag="DFBJFCKD_00147"
                     /inference="ab initio prediction:Prodigal:002006"
                     /codon_start=1
                     /transl_table=11
                     /product="hypothetical protein"
                     /protein_id="X:DFBJFCKD_00147"
                     /translation="MLLVRIDPGHLGEFKEKTEGKYTISYQETDSYYSVMSKEDVEKF
                     GFPSPGITIVKQYFPFKYYSGNYQDLVKEQFTGLDDLKKGYKDNILNIHYLLGVASRY
                     PEQARMEVIGKTARGREIPALLLTNTNLSNEEKISVLFNCAHHANEVISIEHCYDIIY
                     SVLSEPKRYEEILNKMKIWVVPIVNPDGARHFWHVSNLMGRKNGHPGIGPVNDKLNPG
                     VDINRNYPFFWGKTGGGYSSSNPSNYFYRGPSAGSEPETKAMMDLADRERFAASISYH
                     AYANCLLIPYSIDSLNNPEPDMAGELGRKIAASVVSLNPEKEFEPKKNIYPIDGVDQD
                     YLYFTHGTLAYLLETTHLNPAYGEVEKVNVSLRETWNILLNEVLEGRKIFLKVTDEFG
                     IPLEAKIEIERVKYFHEEIRVSNPVNGFFFQLFPDRKETKIKISKKGYESVEIWSRPR
                     RNWEPLKIILKKSGI"
     gene            4141..5022
                     /locus_tag="DFBJFCKD_00148"
     CDS             4141..5022
                     /locus_tag="DFBJFCKD_00148"
                     /EC_number="1.8.3.7"
                     /inference="ab initio prediction:Prodigal:002006"
                     /inference="similar to AA sequence:UniProtKB:D1A7C3"
                     /codon_start=1
                     /transl_table=11
                     /product="Formylglycine-generating enzyme"
                     /protein_id="X:DFBJFCKD_00148"
                     /db_xref="COG:COG1262"
                     /translation="MKPKIRNILLLAMFSTACLECTYKLFADSLPCGGKEIAGMKCIP
                     AGEFIRGSNTYDADEKPEEKIYVSDFYMDIYEVTNEEFDKCKIAGKCQECLKAGKCNY
                     IGPRYGKPYLGPKQPAVGISWYTAKEFCEWAGKRLPTEAEWEKAARGPDGNLYPWGNE
                     PATCEKAIIAVGDIKGCVAKKTEKPHLMPTADVGTKAPGVYGLYDMAGNSWEWTADWY
                     SPSFKVCGDACRGKNPKGPCGGKGSCPGYSKKVLKSGSWWWPASYARGSKRRAHIPEN
                     FPEYHHFGFRCAKDADN"
     gene            5024..6127
                     /locus_tag="DFBJFCKD_00149"
     CDS             5024..6127
                     /locus_tag="DFBJFCKD_00149"
                     /inference="ab initio prediction:Prodigal:002006"
                     /codon_start=1
                     /transl_table=11
                     /product="hypothetical protein"
                     /protein_id="X:DFBJFCKD_00149"
                     /translation="MINNSKLEIYSILILSTLCFSSCFGSKKTEESLNRNLSEQDLVS
                     KLGIFKETPQETLVPTKWDVGDTTVSNEDRLDLLIPHVQNIGNVYVGVGSEQNLTIAA
                     WAKSDFIYLMDFTQIVVHANTITILFLKKGERKEDFIRLWGKEGEKEALELIQASFSD
                     PEIYQKVYKQASPFIRKRHKTNLMLAKKYNYKMFQTDEEQYSYIRKLAIEGRIFPVRG
                     NLLGNITLTGIGNTLKKVGHKIGVVYFSNAEEYFSYPKEFKNSILNLPIEENSLVVRT
                     ISVRKDLFPWSPGSEISTDRGFHYCVQKISNFQKWLTSNKPGLRSLQVMVEGGTVDKK
                     NGITVVDKEPVVIPTPTSTTIPPNQTRTNQPTQ"
     gene            7058..7981
                     /locus_tag="DFBJFCKD_00150"
     CDS             7058..7981
                     /locus_tag="DFBJFCKD_00150"
                     /inference="ab initio prediction:Prodigal:002006"
                     /codon_start=1
                     /transl_table=11
                     /product="hypothetical protein"
                     /protein_id="X:DFBJFCKD_00150"
                     /translation="MTDYIVRGGEQELPPPYQMKQVELYAFCIQGNQNAIQSIVDRDL
                     NGPASGKMYYSAFTDKLFLVFAKQQYLVPGNDCGWVKETDVGFWIPLFAKDPFRIRFY
                     QPYLFVDIPTAMTTGREIYGFHKIQGEFQIPSLQVPPEYFSVDAITPRGKDRQAISQR
                     IFTLTCPPEETHSKESFDELSKLGNEFVKILFDDPFKIKIPNTGSTINLLEHLFFPEV
                     GMVFLKQFRDAADPKLACYQAIVEANSNVTLFRKGGILEGNYILDILSNAYFPFISDF
                     GLKSTSISIQFGIWCDFDFDFSPGKIIHQNV"
     gene            8123..10189
                     /locus_tag="DFBJFCKD_00151"
     CDS             8123..10189
                     /locus_tag="DFBJFCKD_00151"
                     /inference="ab initio prediction:Prodigal:002006"
                     /codon_start=1
                     /transl_table=11
                     /product="hypothetical protein"
                     /protein_id="X:DFBJFCKD_00151"
                     /translation="MKNKREKVIILGGGLGSLVTAYEITSKPDWQEKYDITIYQLGWR
                     LGGKGASGRNQDFSNRIEEHGLHIWFGFYDHAFQLIRKCYQELGRPLTDPLATWEEAF
                     KPANFFVLEEQINGNYQPWPMRFPMNNQIPGDTTELPDPSVYPLMILNYVNEYYVSYR
                     KSIFPENDQINNQSSCKQILKWIEDEGVGVDVIEKIIFVLKNLADKLNDDFVHDRFLK
                     IIDLFIDDLWEKVEKKIESNTEARRFWILVDFSLTNIKGIIKDGVLEKGFESIDDFDY
                     REWLKRHGANELTINSAIVQAIYGLVFGGKEQYTFAAGTALKGALRMVFTYKGAVAYR
                     MQAGMGDVIFTPLYEILKKRGVHIKFFHRVRELIPGKSNGQSLIQAVKIGKQVNLYKD
                     EYHPLINVKGLACWPSKPLYDQIEEGEELKKYNIDLENYWSTWQDKEEIVLESGKDFD
                     RIVFGISIGAIPFVCPKILEESSKWKQMTESVTTCLTDAFQLWTYPDIAGLGWKYWKN
                     EPPVLGSYVEPFDTWCDMSHLINRESWPDSLSPNHIAYFCGPSPVGITPKDPLVDPDI
                     PAQMEKLKGRIVKFLEQDIHILWPTSTIPGKTSGFNWDLLLDADKAEKGPRKIESQYV
                     RLNIQPTERYVLSVKGSTKYRLPAGDNGYSNLVITGDWIQNSVLNAGCVESTVVSGIE
                     AARCFS"
     gene            10254..15464
                     /gene="pknD_1"
                     /locus_tag="DFBJFCKD_00152"
     CDS             10254..15464
                     /gene="pknD_1"
                     /locus_tag="DFBJFCKD_00152"
                     /EC_number="2.7.11.1"
                     /inference="ab initio prediction:Prodigal:002006"
                     /inference="protein motif:HAMAP:MF_01957"
                     /codon_start=1
                     /transl_table=11
                     /product="Serine/threonine-protein kinase PknD"
                     /protein_id="X:DFBJFCKD_00152"
                     /translation="MKLQLHGFKTLGYFSVDHQFLIYRSLDQRSGKRVLLKLLRQKKP
                     TIKDIQKVYHDFRISNFVKGPRIQNSLELIRHEGIPILVIEDCDSVPLSRLFPNGVNS
                     IEKFFEIAMGISLSLKEIHEKKILHQALRPDNIWVQAKTGIIKITDFSSATFSDKEIS
                     ISITPDLPVEILSYISPELTGRLSRIPSFRTDFYSLGVVFYQMITGILPFISRNGNEI
                     LHAHLARKPTPVHIIRKELPITISLVISKLLKKDPDQRYASIDGLIYDLKLCLQNFQK
                     RGIDSTFIPGSRDIPELIFDSSILHGRDKEKAVLESSFNKVLQGDTELVFITGDSGCG
                     KSALAKIFLKSISERGGIIIQGKFDQYERSIPFGGLIYSLRDLVPILLSKEEKEIRKL
                     KRLINQYIGDNGKILLDQLPELEFILGPQPELSELPPDENRNRFYYTFHNFIRTLSEM
                     SRPLVLYMDDLQWADPASLNLIETFFIHSKIKNFLCILSFRPEAVESPNPFSGILKSI
                     ETNKIQKSLITIDSLDKKSVYRLIQDLVPSPEEQIRSVTSILHKKTLGNPLAIIQLLR
                     TCKKTNIISYEFESQLWKWDLEKVDSLSAADNVVDFLCDRIKELTPEIQELLGICSCL
                     GEQFTLEFISKLSFFDIPKLNQTLWEAVKEGLLVPFHNQNQSIFEKSLSSERTFGFSH
                     DRVRQAAYSLLKESKRKKFHKQAGLTLLAIHGPQPKNRILFEITNHLNQALDQIEEET
                     LRNNLTILNYKTGLQAKSLGSYESSLQYLNSALKNQEICIKDLEFYSNVILETAETEY
                     LLNNYERAISLLGLLENLSISNLQYIRANMIRVRLYSKMNKVEKAVSAGLCAMKRCKI
                     HIPSSRFKINLALFKELFLSLILSKGKSDFELAHLKENSEPEYQALIDLFADLGPSAF
                     TYNQNLFVLLVLKIFNISLTKGISRSSPIAYSGYGMIVNQILKNPNQGIRYSKIAMDL
                     NERIPFDLVKWKVQYVYSAYLCHWKKHITPDIKLLDEVHKGALQNGDILYAGFSLQAK
                     IQKKIFASYPIEELLIHADFAERYFRTARDNFAFTIAKSSHQLLKALAGKTSSPNSLN
                     DSEFQTENFERKILRDKNYTALFYYYHDLTKLHYFSGQFSKALSYCQKGEDLIQNAFG
                     LIPFAEFWFYYGLTILANFEEFPFSYRIIYSKKLNLIFSYFTKWSKNCPENFMGLLEL
                     LHAERERVRKKTSEAITGYEKAIKLFQEAGFVSFQALSSEIAAGFHYKIGNFSLGNHY
                     IRLAINFYSEWGASAKVIDLKNRFAKRLNPTFYHETTQKKLNNPNTSLDQEVVLKTYN
                     VLSEEIVLDNLLKKLIQIAIETAGATRAIYFHLHNKNLTVYLTGQSGETEIIVENFPE
                     IDETQYPVSYLNYVFRTHRIISTRELDSSLIKDFTDPYIKEKKPQSMICIPLLHTGEL
                     KGILYLENQLVKGVFTENNIQTLKLIAGQAAILIENANLYAELETKVEKRTAELNNTI
                     NLLQKDLLYAQKIQDKILPKPEATLDKIYILTKYVPMTQVGGDIYDYAEISPGKVRIF
                     LADATGHGVQAALVTMLIKSEYESLKYLDLPPGKIISELNQEIIAKYKTLKSFFSCLV
                     ADIDVEQGILSYSAAGHPDQFYLSGNTIIRLPRSGPIIGILENTKYNSQFLEISKGNK
                     LFFFSDGMTEEFNPFHEEFGDRRLSESILKQASKPVSEIVQFVFEDLQSFLSGQKIQD
                     DITFLSVEIL"
     gene            15699..15989
                     /locus_tag="DFBJFCKD_00153"
     CDS             15699..15989
                     /locus_tag="DFBJFCKD_00153"
                     /inference="ab initio prediction:Prodigal:002006"
                     /codon_start=1
                     /transl_table=11
                     /product="hypothetical protein"
                     /protein_id="X:DFBJFCKD_00153"
                     /translation="MDIALVIAKGFRNLERPDPPKNSKNKIYSIHAPEVECISKGKFH
                     KRYEFGCKVSLEPVSKPLKCGNSHESLTIIKPIRRSMIVKRGENSRFMKNSN"
ORIGIN      
        1 aaccacttac gagagtgttc caacgataaa gtctgttaga aagcccataa atcaccaatc
       61 tataggatca gaggacttta caacggctat gccgctccca cagaagacag ctttggggcg
      121 ccatatcaga gccggtctca aaaccttagg aatgtaggag ctattacaat cttaaacgac
      181 aggaaaaacc ttcaatacga cggtttctgt gggaactctc gcgtttttta aaaacttgcc
      241 ggatcgttta gagatatttt tcttcaggtt ttgggacaag ttcttaggtg aacttgacgt
      301 aagaaagttg ggtgaatcac tcgcaaactt tataactaca aaatggcaca taaactgaaa
      361 cgaaaatgct gctctctata aatccagcat aatagtcgct ttcacattgg ttatgtcgaa
      421 ctcacttatc tgaggcataa aatccgtttg atacgaattt gaaaccaacc ttttttcaaa
      481 aaaagaaagt cgcgccggaa caactgtcct ataaaatccg atcttataag aaatagactg
      541 tctcatgaat ctttccaaac atatagctat tctgacgggt attattttct tcttaggatt
      601 ttccttaggg atctacgttt ccgtggtcga aaaagccgga actcaagacg aatatccata
      661 taccatgaaa atttattatc ctcgtttgga aggaattcat ccgggtgcgc cggttcgaat
      721 tttaggagta gaaaaaggaa ttgttcgcag tttggatgtg gtttcgatag acgaggtagg
      781 agaccaaaaa ttcttaaaca aggatcagac aaaagcgatt gagatcgtga tccgacttaa
      841 agaacccgtc actctttggg acaattataa aatcacattc caaacaaata cgattctctc
      901 cggaagaaca atcgatatcg atccgggctc tttcgaaaaa gaggatacta ctttttttca
      961 acctacctac ttggaaaagg aacaaagacc tccggatttt ttaccttctg cggattattt
     1021 tgaagatttt ttcgcggcgt ccaccggagt gatccgggaa aaccgggaag acatacgtgt
     1081 atcttttaat aatttttatg agatttcgga aaaactgaaa tcgaaccgtg gaacaattcc
     1141 tcggattatc aactctccgg aaacgtacga caatgtgata gaacttcttt ccgatgcgag
     1201 aattttcgga aatgatatgc gtcgctatac agaaggatat cgcaaattgg aacgttcggc
     1261 tcccacccca ttcacaatca atttataccg cagaaccacg ttgatcggaa aggtagggaa
     1321 caattattat ttcggtaaat tgtaatatac taatttagat tgaaacaaac catccacaag
     1381 ccgtctccat gacgaagacg gcaaaagacg cggaataaca taagaacctg tccccaaaga
     1441 aaccaaagtg ccgctctcta tgaatcgttc gataaactta aactttatgg tcttacgtag
     1501 aaaaaaaata gcggaagggc ttgacacaag aaacatagaa ggagaaagcc gaacggatga
     1561 aatcaaaaat cggcttatcg atcttttccg atcaattccg caagaatcaa tcccgcaaaa
     1621 acgattgtac aacctgcaat ccgaatgggg cctgaagttt cgcctaacaa taaaaaagcg
     1681 ataacggaag aaaaaacagg ttccaaagaa aaaatgattc cgacacgagt tggtgacaca
     1741 taacgttgaa attttgtttg taaaaatgtg gtcaataccg aagctaaaag cgcattgtac
     1801 aaaaccaccg gaatcaatct catactcgga ttgactctcg cttcctcgat cccgataaaa
     1861 tgaaggccga tcaccgacac caaagcgaga aaacctgcca caaaggactg ataaaaaatg
     1921 gaaactcgaa tcggaatttc agcgcttaca cgatccattt ggatgatgta caaagagaaa
     1981 aaaaatgcgc cgccaagagt aatccaatct ccacttgtga tcatcaagga accttccatc
     2041 ccaatttctc ccaaaaggat cagacaaatt ccagtaaaaa ccacggcagc ccccaaaaga
     2101 tttccttttg cgggcatttt ccttttgaag accgcttcca gaaacggtgt aatgacaact
     2161 aatgttccga ttaaaaaaga agatttggtc gccgtcgtag ttttgagccc taaggtttca
     2221 caagcaaacc cgagatataa aaacattccg agccaaaatg cactcggata ccaaacttta
     2281 ccgtttctaa attctttcca aacgaatgga aaaaatacga tgcttgcaat cccaaaacga
     2341 agccccaaaa agatggagga agaagtatcc ctgagtccaa aaaccgtcat ggtgaaggtc
     2401 cctccccaaa tcagcgtaca aaggataaga tatacctcgt ttccaagttg tccgatacga
     2461 aacattaaat tccacttttc ttaagtatga tctttagagg ttcccagttt cggcgcggcc
     2521 gggaccaaat ttccacggat tcgtaacctt ttttggaaat tttgatcttc gtttcctttc
     2581 gatcgggaaa gagctgaaag aaaaatccat tgaccggatt ggaaacccga atttcctcat
     2641 gaaagtattt tactctttca atttctatct ttgcttcgag aggtattcca aattcgtccg
     2701 taacttttag gaaaattttt cttccttcca agacttcgtt taacaaaata ttccaagttt
     2761 ccctcaaaga aacattcacc ttctccactt ccccataggc gggatttaga tgtgtagttt
     2821 ccaataaata cgcaagcgtc ccatgagtga aatacaaata atcctgatcc actccatcga
     2881 taggataaat attttttttc ggttcgaatt ctttttcggg atttaagctt acgaccgaag
     2941 ccgcaatctt tcttcctaat tctccagcca tgtccggttc gggattgttc aaggaatcga
     3001 ttgaataagg aattaacaga caattggcat atgcgtgata actaatggat gcagcaaatc
     3061 tttctcgatc ggccaaatcc atcatcgcct ttgtttcggg ctccgatccc gctgaaggcc
     3121 ctctataaaa atagttggaa ggattcgaag aagaataacc ccctcccgtt tttccccaaa
     3181 aaaaaggata gtttcgattg atatcaactc ccggatttaa tttgtcattt accggaccaa
     3241 ttccaggatg accatttttt cttcccatca aattggacac atgccaaaag tgcctagctc
     3301 cgtccggatt aacaatcgga acaacccaga tcttcatctt atttagaatt tcctcatatc
     3361 ttttaggttc ggacaaaacg gaatatatga tatcgtaaca gtgttcgatc gaaatgactt
     3421 cattcgcgtg atgggcacaa ttgaaaagaa cggagatttt ttcctcattg gacaggttcg
     3481 tgttcgtaag aagcagcgcc ggaatctctc tgcctcttgc ggttttaccg attacttcca
     3541 tacgagcttg ttcgggataa cgacttgcaa ctccaagtaa ataatgaata tttaatatat
     3601 tatccttata cccttttttg aggtcgtcaa gaccggtaaa ctgttctttg acgagatctt
     3661 gataatttcc ggaatagtat ttaaacggaa agtactgctt gacaatcgta attcccggag
     3721 acggaaatcc gaatttctcg acatcttcct tactcatcac ggaataataa gaatcagtct
     3781 cctgataact gatggtatac tttccttcgg ttttttcctt aaattcccct aaatgcccag
     3841 gatcgatccg aacaaggagc atttttcttg gatcatttaa cggagaattt tgtatcttct
     3901 ttcgaaagaa acctccgcag gagacgacta caaacagact cgtacaaaag aagagtatgg
     3961 tgcaaaatgg aaagacggaa tacgatttca ttctctttaa aatattagaa ctaatttgtt
     4021 ccgatcgttt taagaatcca gagatttttt aaaatacttg atttgtttgt ttcctttttc
     4081 agtctatcct cattctaaaa gctcctttct attatggagt cctttaggat aggaatcttc
     4141 atgaaaccga aaattcgaaa tatccttcta ctcgcaatgt tttcgaccgc ttgtttagaa
     4201 tgtacataca aattgtttgc ggactccctt ccctgcggtg gtaaagaaat cgccggaatg
     4261 aaatgtattc ctgccggaga attcatacga ggaagtaaca cgtacgacgc ggacgagaag
     4321 ccggaagaga aaatttatgt gagtgacttt tatatggaca tatatgaagt cacgaacgaa
     4381 gaatttgata aatgcaaaat tgcgggcaaa tgccaagaat gtttaaaagc gggtaagtgt
     4441 aattacatcg gaccacgtta tggtaaaccc tacttaggtc ccaaacaacc cgcagtagga
     4501 atcagctggt atacggcaaa agaattctgt gaatgggcag gcaagagact tccaacggaa
     4561 gcagaatggg aaaaagcggc cagaggaccc gatggaaatt tatatccttg gggaaacgaa
     4621 cccgcaactt gcgaaaaagc gatcatcgcg gtgggagaca tcaaaggatg tgtcgctaaa
     4681 aaaacggaaa aaccccatct tatgccgacg gccgacgtcg gaacaaaagc ccccggagtc
     4741 tacggtttgt acgatatggc cggtaattca tgggaatgga ccgcagattg gtattcccct
     4801 tcttttaaag tttgcgggga cgcctgtaga ggaaaaaacc caaaaggtcc ttgcggtgga
     4861 aaaggatcct gtccgggtta ctcgaagaaa gtcttaaaaa gcggctcttg gtggtggccg
     4921 gcaagttatg caagaggctc caaaaggaga gcccacattc cggaaaactt tccggaatac
     4981 catcatttcg gttttcgctg cgcaaaggat gcagacaatt aatatgatca ataatagtaa
     5041 attagaaatt tattctattc ttatactctc gactctctgt ttttcgtctt gcttcggatc
     5101 gaaaaaaacc gaagaaagtc taaatcgcaa tttgagcgaa caagatctcg tttccaaact
     5161 cggaattttt aaggagactc cccaagaaac tctcgttccc acaaaatggg acgtgggcga
     5221 cactaccgtt tccaatgaag atcgtttgga tcttctcatt cctcacgttc aaaacatagg
     5281 aaacgtttat gtcggagtcg ggtcggagca aaatctcacg attgcagctt gggcgaaatc
     5341 ggattttatc tatcttatgg actttaccca gatagtcgtt catgcaaaca cgatcacgat
     5401 tcttttcctt aaaaaaggag agaggaagga ggattttatc cgtctctggg gtaaagaagg
     5461 cgaaaaagaa gcccttgagt taattcaggc ctctttctcc gatccggaaa tctaccagaa
     5521 agtttataaa caagcttctc cgtttatccg caaacgtcat aaaaccaact tgatgctcgc
     5581 taaaaaatat aactacaaga tgttccaaac cgacgaagaa caatattctt atattcgcaa
     5641 attggcgatc gaaggcagaa tttttccggt tcgcggaaat cttctcggaa atattacgtt
     5701 aaccggaata gggaacactt tgaaaaaagt aggccataag atcggagtcg tttatttcag
     5761 taacgcggaa gaatattttt cctatcccaa ggagtttaag aattccattc tcaatcttcc
     5821 gatcgaagaa aattctcttg tggtgagaac gatttccgtt cgtaaagatt tgttcccttg
     5881 gtctcccggt tccgaaattt ccacagacag gggattccat tactgcgttc aaaaaatttc
     5941 caattttcaa aaatggctaa cgagcaacaa acctggactt cgttctttac aagttatggt
     6001 agaaggcggg accgtcgaca aaaagaatgg aatcacagtc gtggacaagg aaccggtcgt
     6061 aattcctacg ccgacttcaa cgactatccc accaaatcaa acaagaacca atcaaccgac
     6121 acaataagta tcgagttctg aaaacggatt gaacaatctt gttttcggaa ccgtctgtat
     6181 atatcgaaat tttatacaaa atctgtttcc ctatataata agattttgag acgaatcccg
     6241 ttaaacgcag agcgatagac gccttattta acgtgaattc gatataagga tgttccaaaa
     6301 ctcatcaact tactcaaggg gcgtaacctg taggaattcc tacgttctat cacgaatttg
     6361 ctaaacaatt aattgcaact gatttctttt taggttttta ctgatcccta taaaatagag
     6421 taccgttaat ttgagcataa atcccgcgtt tgatgaagaa ttttagacac tctattatgt
     6481 agagatgagt aggacagatc acagtcgatt ttaactccac tccgcacttt tcttaactcc
     6541 acgatacgtt aactttgttt tttgataaaa aatttgaact ttaaggcaaa aacaaaaaat
     6601 cacaaagatg cgtttttgaa aattattata aacattagaa aattataatt attagaaata
     6661 agtctatcaa taatttttct acctgtaaaa aatccattag aataaaatct ctacgaaaag
     6721 aaaactcact tcctaagtaa ttccagccct tttttcttcc catttaaact cgacaaaacc
     6781 cacttaagaa tgcataactt accattaaaa tcctcttata aaatacgttt tttgtttcta
     6841 aaccgaaact tgaatctaaa aaacaaacat cagacgaaaa caatcgaagc tttatcaaac
     6901 cctaaagtaa caattaacgg gcacaaatca taacaaaata aaaatttaat aagcgttacc
     6961 aacgcttatg attcatttta tagcaacgct ataattttat tatttacaat atctgaaaaa
     7021 tatatccaac attgaacgcc aagacacagg agtcaacatg acggactaca tcgttcgcgg
     7081 aggtgaacaa gaacttcccc cgccttatca aatgaaacaa gtggaacttt acgccttttg
     7141 tatacaagga aatcagaatg caattcaatc tatcgtagat cgagatctaa acggtcccgc
     7201 aagtggcaag atgtattatt ccgcatttac ggataaatta tttcttgtat ttgcaaaaca
     7261 gcaatatctc gttccgggca acgactgcgg ctgggtgaag gaaacagacg taggtttttg
     7321 gattcctctt tttgcaaaag atccgtttcg aatccggttc tatcaacctt atcttttcgt
     7381 agatattcct actgcaatga ctacgggaag ggagatctac ggttttcata aaattcaagg
     7441 cgaatttcaa ataccttctc ttcaggttcc tcccgaatac ttttccgtgg atgcgatcac
     7501 ccctcgtggc aaagatcgtc aggccatctc ccaacggata ttcactctta cttgtcctcc
     7561 agaagaaact cattcaaagg aatcgttcga cgaattgtct aagttaggga atgaattcgt
     7621 taaaattctt ttcgatgacc cttttaagat caaaattccg aataccggct caacgatcaa
     7681 tctcttggag catttatttt ttcccgaagt tggaatggtc ttcttaaaac aatttaggga
     7741 tgcagccgat cctaagttag cttgttatca agcaatcgta gaagcgaata gtaacgttac
     7801 tctctttcgt aagggaggaa ttttggaagg gaattacatt ttagatattt tgagtaacgc
     7861 gtattttcct ttcatttccg acttcggcct taaaagcact tccatctcga ttcaattcgg
     7921 gatttggtgt gactttgatt ttgatttttc tcccggaaaa atcattcatc aaaacgtcta
     7981 aagccagctt cggaaaaaac ctacatatat aaaaaacgag gccgagtttg agaatctgtt
     8041 agtttaaatt caatttgtaa atatatatta aagttttaat atattccacc aatatagctt
     8101 aactgatagt agaggagatt ctatgaagaa caaaagagaa aaagtaatca tactcggagg
     8161 cggcttgggt tctctcgtta ccgcatacga aatcacttct aaacccgatt ggcaggagaa
     8221 atacgacatc acaatttatc aattaggttg gaggctcggc ggaaaaggtg caagcggcag
     8281 aaatcaggac ttttccaatc gaatcgaaga acacggatta cacatctggt tcggatttta
     8341 cgatcacgct tttcaactca tcagaaaatg ttatcaagaa ctaggaagac ctctcaccga
     8401 tcctttggct acctgggaag aagcgtttaa accggcgaat tttttcgtat tggaggaaca
     8461 gataaacgga aattaccaac cttggccgat gcgatttccg atgaataatc aaatccccgg
     8521 agatacgacc gaacttccgg atccttcggt ttaccctttg atgattctaa attacgtgaa
     8581 cgaatattat gtaagttatc ggaaatctat ttttccggaa aacgatcaaa ttaacaatca
     8641 aagctcctgt aaacaaattt tgaaatggat agaagacgaa ggagtcggag tggacgtgat
     8701 cgaaaaaatc attttcgttc taaaaaatct tgcagataaa ctaaacgatg attttgtcca
     8761 cgatcgcttt cttaagatca tagatctatt cattgatgat ctttgggaaa aagtagaaaa
     8821 aaagatcgaa tcgaacaccg aggcaagaag attctggatc ttagtcgatt tcagtcttac
     8881 caatatcaaa ggaataatca aagacggcgt tttagagaaa ggtttcgaaa gtatagacga
     8941 cttcgattat agagaatggc taaaacgtca cggagcaaac gaactcacga tcaactccgc
     9001 gatcgtacaa gcaatctacg gtctcgtatt cggagggaag gagcaataca ctttcgctgc
     9061 cggcacggct cttaaaggag ctttaagaat ggtcttcact tataaaggtg ctgtcgctta
     9121 tagaatgcaa gcgggaatgg gagatgtcat tttcactcct ctgtatgaaa ttctgaaaaa
     9181 acggggagtt cacatcaaat tctttcatcg agtgagggaa ctgatccccg gaaaatcgaa
     9241 cggacaatcc ttgattcaag ccgtaaaaat cggcaaacaa gtgaacttat ataaagacga
     9301 gtatcatccg ctgataaacg taaaaggact tgcatgctgg ccgagtaaac ctctctacga
     9361 tcagatcgag gaaggagaag aattaaaaaa atataatata gacttggaaa actattggtc
     9421 cacatggcag gataaggagg agatcgttct cgaatccgga aaagatttcg atcgaatcgt
     9481 attcggaatt tccataggcg caattccttt tgtatgcccg aaaattttag aggaaagttc
     9541 aaaatggaaa caaatgacgg aatcagtcac aacttgtcta acggatgcgt ttcaactttg
     9601 gacgtatccc gatattgcag gtctgggatg gaaatattgg aaaaacgaac ctcctgtgtt
     9661 aggatcttac gtggaacctt ttgacacttg gtgcgacatg agccacctca tcaataggga
     9721 gtcttggccg gattccctct cgccgaatca tatcgcttat ttttgcggcc cttctcccgt
     9781 cggaataacg cctaaggatc ctctggttga cccagatata ccggctcaaa tggaaaaatt
     9841 aaagggaaga attgtgaaat ttctagagca agacatacat attctttggc cgacttctac
     9901 gattcctggg aaaacttcgg gattcaattg ggatcttcta ttggatgccg acaaggcgga
     9961 aaaaggacct cgaaaaatcg agtcccaata tgtccgttta aatattcaac ccacggaaag
    10021 atacgtttta tcggtgaaag gttcgacaaa atacagactt cccgcgggag ataacggata
    10081 ttccaacctt gtaattacgg gagattggat tcaaaattcc gtgttaaacg caggatgtgt
    10141 ggaaagtacc gttgtaagtg gtatcgaagc ggctcgatgt ttttcttaaa tttcggaaat
    10201 gaaatctttt cttttcgatt ttgaccttag aaagggaatt caattatttt aggatgaaac
    10261 ttcagctcca cggttttaag acgcttggat atttttccgt agatcatcaa tttctaatat
    10321 acagatctct ggatcaaaga tcgggaaaac gcgttcttct caaactcctt cgtcaaaaaa
    10381 aaccaaccat taaggatatt caaaaagttt atcacgattt tagaatttcc aattttgtta
    10441 aaggaccgag aattcagaat tccctggaat taatacgaca tgaaggcatt ccaattctcg
    10501 taatcgaaga ctgcgactcc gttcctcttt cgagattgtt tcctaacggc gtgaattcca
    10561 ttgagaaatt ttttgagatt gccatgggta tctctctatc gctcaaagaa attcacgaaa
    10621 aaaaaattct ccatcaagca ctccgtccag acaacatttg ggttcaagcg aaaacaggga
    10681 taattaaaat tactgatttt tcatccgcaa ctttctcaga caaagaaatc tcaatttcta
    10741 ttacgccgga tttgcccgtc gaaatccttt cctacatctc tccggaacta accggaagac
    10801 tctcacgtat tccgagtttt cgcacggatt tttattcctt gggagtcgtt ttttatcaga
    10861 tgattaccgg aattctcccg tttatttcca ggaacggcaa tgaaatttta cacgcccatc
    10921 ttgcaagaaa accgactccc gtacacataa ttcggaaaga attgcctatt acgatttcac
    10981 tcgttatttc taaattactt aaaaaagatc cggatcaacg ttatgcatcc attgatggat
    11041 tgatatacga cttaaaactt tgccttcaaa attttcaaaa aagaggaatc gattcaacgt
    11101 ttattcccgg ctccagagac atcccggaac taatatttga ttcctccatt cttcacggaa
    11161 gagataagga gaaggccgtt ttagaatcct cttttaataa agtacttcaa ggagatacgg
    11221 agcttgtttt catcacaggt gattccggtt gcgggaaatc ggcgcttgca aaaatttttt
    11281 taaagagtat ctccgaaaga ggcgggatca tcatccaagg taagttcgat cagtatgaaa
    11341 ggtcgattcc gtttggtgga cttatatatt ccttaaggga cctagttcca attttacttt
    11401 ccaaagagga aaaggaaatc aggaaattaa aaagactgat caaccaatac ataggagaca
    11461 acggaaaaat acttctggac cagcttcccg aattggagtt tattttaggt ccgcaaccgg
    11521 aattgtccga attacccccg gacgagaatc gaaaccgttt ctactatact ttccataact
    11581 ttatcagaac cctttccgaa atgagcagac cactcgtcct ttacatggac gacttacaat
    11641 gggccgatcc ggcaagtctt aatctcatag aaactttttt tatccattcg aaaattaaga
    11701 atttcttatg tatcctctcg tttagaccag aagctgtcga atccccaaat ccgttttccg
    11761 gaatcctaaa atccatcgaa accaataaga ttcagaaaag tctgatcacg atcgattcac
    11821 tcgacaaaaa aagcgtttat cgccttattc aggatctggt tcccagcccg gaagagcaaa
    11881 ttcgatccgt gacctccatc ctccataaga aaacattggg caacccttta gcgatcattc
    11941 agcttcttag aacctgtaaa aaaacgaata ttatttctta cgaattcgaa tctcaacttt
    12001 ggaagtggga tctcgaaaaa gtcgacagtc tatcggctgc ggataatgtc gtcgattttc
    12061 tctgcgatag aattaaggag cttactccgg aaattcagga actgctcgga atctgttctt
    12121 gcttgggaga acaattcact ttagaattta tttcaaaatt aagttttttt gatattccaa
    12181 aactgaatca aactctttgg gaagcagtaa aagaaggact tttagtaccc tttcataatc
    12241 agaaccaatc catttttgaa aaaagccttt cttcagaaag aaccttcggt ttttcgcacg
    12301 acagagttcg acaagcggct tatagccttt tgaaagaatc aaagcggaaa aaatttcata
    12361 aacaagcggg actaaccttg cttgccattc acggtccaca acctaaaaat agaatccttt
    12421 ttgaaatcac gaatcatctt aatcaggctc ttgatcaaat cgaagaagaa actcttcgta
    12481 ataaccttac gatcctaaac tacaaaaccg gtctccaagc caaaagctta ggttcttatg
    12541 aaagttccct tcaatacctg aactctgcat tgaagaacca ggaaatttgt atcaaagatc
    12601 tggaatttta ttccaatgtg attttggaaa ccgcagaaac ggaatatctg ctgaacaatt
    12661 acgaaagggc aatatcactt ttgggattat tagaaaattt aagtatttcg aatttacaat
    12721 acattcgtgc aaatatgata cgagttcggc tctattctaa aatgaacaag gtcgaaaaag
    12781 ccgtttcagc cggtttatgc gcgatgaagc gttgcaagat tcacatccct tcctcccgat
    12841 ttaagattaa tttggcgctt tttaaggaat tatttctctc tttaatttta tccaaaggaa
    12901 aatcggattt cgaactcgct catttaaagg aaaattcgga gccggaatac caagccctga
    12961 tcgacctttt cgcggatctt ggcccttccg cattcacgta caaccaaaat ctctttgtgc
    13021 tcttagtatt aaagatattt aatatttctt taacaaaagg aatttccaga agtagcccga
    13081 tcgcatacag cggttacgga atgatcgtga accaaatact aaaaaatccg aatcaaggta
    13141 tacgttattc caagattgcg atggatctca acgaaaggat tcccttcgac ctggtaaaat
    13201 ggaaagtaca gtacgtttat tcagcttatc tttgccattg gaagaaacac atcactcccg
    13261 acataaagtt gttggacgag gttcacaaag gagccttaca aaacggagat atcctttatg
    13321 cgggatttag tctacaggca aagatccaga aaaaaatctt cgcttcctat ccgatagaag
    13381 aacttttaat acacgcagat tttgcggaga gatactttag aactgcaaga gataatttcg
    13441 cgtttacgat tgcaaaaagt tcccatcagt tgcttaaagc gctcgccgga aaaacttcgt
    13501 cccctaattc cttgaacgat tcggaatttc aaacggaaaa tttcgaaaga aaaatcctgc
    13561 gagataagaa ttatactgca cttttctatt actatcacga tcttaccaaa cttcattatt
    13621 tttcgggaca attttcaaaa gctctctcct actgccaaaa aggtgaagat ctaattcaga
    13681 atgcgttcgg cctgattccc tttgccgaat tttggtttta ttacggactc accattttgg
    13741 cgaattttga agaatttccc ttttcttaca ggattatata ttcaaaaaag ctaaatctta
    13801 tattctctta ttttactaag tggagcaaaa attgccctga aaactttatg ggacttcttg
    13861 agcttttaca cgcggaaaga gaaagagtgc ggaaaaaaac ctccgaagcg atcacaggtt
    13921 acgaaaaagc gatcaaactt tttcaagaag ccggttttgt ttcatttcaa gccctatcca
    13981 gcgaaatcgc cgcaggattt cattataaaa tcgggaactt ttccttagga aaccactata
    14041 tacgactcgc catcaatttt tattccgaat ggggagcttc cgccaaagtg atcgacctga
    14101 aaaatcgttt tgcaaaacgg cttaatccca ctttttacca tgaaacgact caaaaaaagc
    14161 ttaacaaccc gaatacgagt ttggaccagg aagttgtatt aaaaacatat aatgttcttt
    14221 ctgaagagat tgttttagat aatcttttaa aaaaattaat tcaaatcgcc atagagaccg
    14281 caggtgcgac aagagcaatt tatttccatt tacacaacaa aaatctaacg gtttatctta
    14341 cggggcaaag tggcgaaacg gaaattatag tggaaaattt tccggaaatt gatgaaactc
    14401 aatatccggt ttcatacctt aattatgttt tcagaacaca taggataatt tccactcgcg
    14461 aattggattc ctctttgatc aaagatttta ccgatccgta tatcaaagaa aaaaaacctc
    14521 aatctatgat ttgtattcct ctgctacaca caggagaact caaagggatt ctctatctcg
    14581 aaaatcaatt agtcaaagga gtgttcaccg aaaacaatat tcaaactctg aagctgattg
    14641 ccgggcaagc ggcgatctta atcgaaaatg caaacctcta cgcggaactc gaaacaaaag
    14701 tcgaaaaaag aacggcggaa ctcaataata cgatcaatct gcttcaaaaa gacttgcttt
    14761 atgcgcaaaa gattcaagac aaaattctac caaaaccgga agctacatta gataaaatat
    14821 atattctcac gaaatacgtt cccatgaccc aagtcggagg agatatctac gactacgcgg
    14881 aaatttctcc cggtaaggta agaatctttt tagcggatgc taccggtcat ggagtacaag
    14941 ctgcgttagt cactatgctg attaaatccg aatatgaaag tttgaaatat ctagacctac
    15001 ctccgggtaa aataatttcc gaactcaacc aggaaatcat cgcaaaatac aaaacactta
    15061 aatccttttt cagttgcctt gtagccgaca tagacgtaga acaaggaata ctttcctatt
    15121 ccgcagcggg ccatccggat caattctatc tttccggaaa tacgattata aggttgccta
    15181 gaagcggacc gatcatcggt attcttgaaa atacaaaata taattctcag ttcttagaga
    15241 tatccaaagg gaataaatta tttttctttt cggacggaat gacggaagaa ttcaatccat
    15301 tccacgaaga attcggagat cgtagacttt cagaatctat acttaaacag gcctccaaac
    15361 ccgtttcaga aatcgtacaa ttcgtattcg aggatcttca atcctttctt tcgggccaga
    15421 aaattcaaga cgatatcacg tttttatccg tggaaatatt ataatgaatg tgagttcgac
    15481 gtaaggaaac tggacagaac ctcttgtaca tatttcatga gggattctct cttgctctaa
    15541 acgatttttt gaatctaaag tacctaaata tctccaagtt tcgtgttcca atcaagcgag
    15601 gaatttcggt tccgaagatt tagaagaaga cgtaacgtcc accgaaaagt cccgaaactt
    15661 aacgaacgtt ttcagattca ttaaaaagga acaactttgt ggatattgct ctcgtaattg
    15721 cgaaaggatt tcgaaacctt gaacgtccag atccccctaa aaatagcaaa aataaaatct
    15781 atagtattca tgctccggaa gtggaatgta tttctaaagg taaatttcat aagagatatg
    15841 agtttggttg taaagtgagt ttagagccgg tctcaaaacc tctaaaatgt gggaactccc
    15901 acgaaagctt gacaataata aaacctattc gaagatcgat gatcgtcaaa aggggcgaga
    15961 actcccgttt tatgaaaaat tcaaattgaa tatttctgta gaggttttga gaccgg
//
LOCUS       DFBJFCKD_20              511 bp    DNA     linear       08-DEC-2021
DEFINITION  Genus species strain strain.
ACCESSION   
VERSION
KEYWORDS    .
SOURCE      Genus species
  ORGANISM  Genus species
            Unclassified.
COMMENT     Annotated using prokka 1.14.6 from
            https://github.com/tseemann/prokka.
FEATURES             Location/Qualifiers
     source          1..511
                     /organism="Genus species"
                     /mol_type="genomic DNA"
                     /strain="strain"
     gene            109..489
                     /locus_tag="DFBJFCKD_00154"
     CDS             109..489
                     /locus_tag="DFBJFCKD_00154"
                     /inference="ab initio prediction:Prodigal:002006"
                     /codon_start=1
                     /transl_table=11
                     /product="hypothetical protein"
                     /protein_id="X:DFBJFCKD_00154"
                     /translation="MKNNAKADYTSRLHDKSQDGKLIQAGVDNALHFLSEESDIDPRI
                     PELLVKNGTNVNHRNAEGITPLLKAILKRRIALSEKLLELGADPNISDTQGRTPLEEV
                     RKQKLTDLETLILKKNRTNEKIPQ"
ORIGIN      
        1 aaccaggccg atgtaaactt cgataaggga aatccggaag aatttcctct ttttctcgcg
       61 tgtggagccg gttcgtcttc ggcaaatttt tcaattgtag aatttctttt gaaaaacaac
      121 gcaaaggcgg attatacgag ccgccttcat gacaagagtc aagatggaaa actgatccaa
      181 gccggagtcg acaatgcgct tcattttctt tcggaagaat ccgatatcga tccgcgaatc
      241 ccagaacttc tcgtaaaaaa cggaacgaac gtaaatcata ggaacgcgga aggaattacc
      301 ccgcttttaa aagccattct caaaaggaga atagccttat ccgaaaaatt actcgaacta
      361 ggagccgatc cgaacatttc ggatacgcag ggaagaaccc ctctagaaga agtaagaaaa
      421 caaaaactga ccgacttgga aaccttgatt ttgaaaaaaa acaggacaaa cgaaaagatt
      481 cctcagtagt tttttagatt cctcagtagt t
//
LOCUS       DFBJFCKD_21            31444 bp    DNA     linear       08-DEC-2021
DEFINITION  Genus species strain strain.
ACCESSION   
VERSION
KEYWORDS    .
SOURCE      Genus species
  ORGANISM  Genus species
            Unclassified.
COMMENT     Annotated using prokka 1.14.6 from
            https://github.com/tseemann/prokka.
FEATURES             Location/Qualifiers
     source          1..31444
                     /organism="Genus species"
                     /mol_type="genomic DNA"
                     /strain="strain"
     gene            131..565
                     /locus_tag="DFBJFCKD_00155"
     CDS             131..565
                     /locus_tag="DFBJFCKD_00155"
[truncated: 7,782,698 more chars]
