# Supplementary material for: Horizontal transfer of the rfb cluster in Leptospira is a genetic determinant of serovar identity
Source: Life Sci Alliance. 2022 Dec 9;6(2):e202201480. doi: 10.26508/lsa.202201480 (PMC9736851; doi:10.26508/lsa.202201480)
Supplement: Supplementary file 9 [file LSA-2022-01480_Supplemental_Data_3.zip › Supp_Data_2-rfb_sequences/sequences_used_Fig_5C/Lyme_2930845.gbk]

LOCUS       DDJGHBMA_1              4764 bp    DNA     linear       08-DEC-2021
DEFINITION  Genus species strain strain.
ACCESSION   
VERSION
KEYWORDS    .
SOURCE      Genus species
  ORGANISM  Genus species
            Unclassified.
COMMENT     Annotated using prokka 1.14.6 from
            https://github.com/tseemann/prokka.
FEATURES             Location/Qualifiers
     source          1..4764
                     /organism="Genus species"
                     /mol_type="genomic DNA"
                     /strain="strain"
     gene            complement(59..2686)
                     /locus_tag="DDJGHBMA_00001"
     CDS             complement(59..2686)
                     /locus_tag="DDJGHBMA_00001"
                     /inference="ab initio prediction:Prodigal:002006"
                     /codon_start=1
                     /transl_table=11
                     /product="hypothetical protein"
                     /protein_id="X:DDJGHBMA_00001"
                     /translation="MGRVLSQTDARGSSVTNLYDQLGRLISQTTNGGEIASTFTYDDT
                     SVSNAIGRLTKVTDSSGSSTFAYDVKGNVTRKTKSIDDLTFVVLKSYDSLGRVLTLTY
                     PDGSKTHSSYSVNNYLNMITFDSADGTSTGYTVISYNGPTIDSATGYPTVTRSTGNGV
                     VQNIGFDKIKLRVLELKTTLPNSTINGDIAYSYDGSGNITTLQDKVTPARTQTFTYDS
                     WNRIISATGIYGSQTYAYTSNGNITQKDGYTLTYGDSTHANAVTSAYSQNTGTVNYTY
                     DASGNMTSRNGDTLIYDSKGRMVEYDPNGGGSILYTYDYAGNRIKANNQNTATVTYFL
                     EDLYEIVRAPSTSEQHTLYIKGLEGDLVSQLTRNNAVLITSNNVENQRKPILASAFMQ
                     PFCKDVAGDCGEYWKNRVTGPSSKFFTHSSFFMKGIPTDLFASYYYVFLLFLLYLLYP
                     YLKKGNEFLGRAKIVGLGSPALLLSLVVAFSVQGCNGFLGGGGSGQAPWILALGSSTN
                     PNTPTFNSPVASGVGAISGGTPVAGMYFYHPDHLGSTTLVTDGNGNPAPGPGQSGVSH
                     VSYMPYGQIDRNDSFGPNIFRYQYTGQINDTDTGLYFYKSRYYDSVLGTFIQPDDRIN
                     PGINGTNRFMYVSGNPVGSNDPTGHVDWSQAIHMLDQIIGHMMWKSFNHGAGWNKFAS
                     QIGKFNLSKATFIPKGKLFWDPKNSWFGARRLARWYNLNDWWNTGKARDAYFRKTANA
                     TIDFTLTLYGMGIIGDCNDQFGPQVCGQIMIYFWNQYGIDKDKFFNKGGWNRVFKWDI
                     HFRFKDGQAQDSIDNAHAACSTTKSFTEFYWGSQDFEGAGYPNPQDGSIRHTEGNITF
                     IENTFLLYKNCSGNSGGDG"
     gene            3151..3987
                     /locus_tag="DDJGHBMA_00002"
     CDS             3151..3987
                     /locus_tag="DDJGHBMA_00002"
                     /inference="ab initio prediction:Prodigal:002006"
                     /codon_start=1
                     /transl_table=11
                     /product="hypothetical protein"
                     /protein_id="X:DDJGHBMA_00002"
                     /translation="MKRVLILTTLLFLISCKQGGSSNTTTDLLTLAGISAATSCAGSV
                     TATTTTQTIPFVIKNIGFVITKPYVSSNVFFKSITIGQAAVFTSQTSNLRNYSFGLYT
                     SSADPCASPQRENNIIQAIETVGQKLFTYMFFDSGNFLVNPMSAQSSTLIPSDISVSL
                     SPTVPCQSAVTTASGTSQPVTMVAVGQMTAGYILVNGITTSQTLKITSTSTILQNYQF
                     YVYDNNNACNITYKQFDANEGASSTNYLMQFQPNVSGTYVIFLYSTVNPTVPTDLMVQ
                     IQ"
     gene            complement(4023..4727)
                     /locus_tag="DDJGHBMA_00003"
     CDS             complement(4023..4727)
                     /locus_tag="DDJGHBMA_00003"
                     /inference="ab initio prediction:Prodigal:002006"
                     /codon_start=1
                     /transl_table=11
                     /product="hypothetical protein"
                     /protein_id="X:DDJGHBMA_00003"
                     /translation="MALLIFHSAIKSEDLSNLKSNFKNSIYAGLSVVDPVRAATISYE
                     RYISERITVGLSINYTLKDFESSNNPAYEACSKLIQFYSCETYDHPKKLGGLAFLKFF
                     PTTGSFFISIAGGKQPNLNVDTHLGQDLNVNNQLSASSTTSVNFQRTNTAFGVLSLGW
                     RWMLNERFFLQIEGGALKELSGNRSAVVQIDGRAFSPGIQIASINTLLYEQYQISSTK
                     NHPGKIFFNLSFGTKF"
ORIGIN      
        1 cctctctatc aatattaatt ttttattcaa ttttaaccat cctatatttc attagtgttc
       61 aaccatcacc gccggaattg cctgaacagt ttttataaag taagaaagta ttctctataa
      121 aagtaatatt cccttctgta tgccgaattg acccgtcttg cgggttagga taaccggccc
      181 cttcaaaatc ttgagatccc caataaaatt cggtaaatga cttagtagtg ctgcaagcag
      241 catgagcatt atcgatcgaa tcttgcgctt gaccatcctt aaacctaaag tgaatgtccc
      301 atttaaagac tcggttccaa ccacccttgt tgaaaaattt gtctttatca atgccatatt
      361 gattccaaaa ataaatcata atttgcccac aaacttgagg tccaaattgg tcattgcaat
      421 ctccgattat acccattcca tatagtgtta aagtgaaatc tattgttgca ttggcagtct
      481 ttctaaaata tgcatctcga gctttccccg tattccacca atcgttgagg ttataccatc
      541 ttgctagtct acgcgcacca aaccatgaat tcttcgggtc ccagaagagt tttcccttag
      601 gaataaaagt ggccttgctt aaattaaact ttccgatctg gctggcaaat ttattccacc
      661 cagctccatg attaaagctc ttccacatca tatgaccgat aatttgatct aacatgtgaa
      721 tcgcctgact ccaatccaca tgccccgttg gatcatttga tccgactgga ttcccgctaa
      781 catacatgaa tcgattcgta ccattaatac ccggattgat tcgatcatcc ggttgaataa
      841 atgttcctaa gaccgagtca taataacgag atttataaaa atataatcct gtatcggtat
      901 cgtttatttg acccgtatac tggtatctga atatattcgg accaaaagaa tcatttctat
      961 cgatttgacc atacggcatg taagatacgt ggctcactcc cgattgaccc ggcccaggag
     1021 ctggatttcc attcccatca gtgacaagag tcgtcgaacc caaatggtcc ggatgataga
     1081 aatacatacc ggcgacggga gttccacctg agatcgctcc gacaccgctg gcaacagggc
     1141 tattaaaagt aggggtattt gggttcgttg aacttcctaa cgccagtatc caaggagcct
     1201 gaccgctccc tccaccaccc aaaaatccgt tacagccttg aacggaaaac gcaaccacta
     1261 acgataataa taaagcggga gatcctaacc ctacaatttt tgctcttcct aagaactcgt
     1321 ttcctttctt caaatacgga tagaggagat acagaaggaa aagaaggaaa acataataat
     1381 aggaagcaaa aagatcggta ggaattcctt tcataaagaa agaagaatga gtaaagaatt
     1441 tcgaagatgg acctgttact cgattcttcc aatactcacc gcaatcaccc gctacatctt
     1501 tgcagaatgg ttgcataaat gcagaagcta aaatcggctt cctttgattc tctacattgt
     1561 ttgaagtaat aagaaccgca ttatttcgag tcagttgaga aacaaggtct ccttccaagc
     1621 ctttgatata taaggtatgt tgttcggagg tgctaggcgc ccttacgatc tcatagagat
     1681 cttccaggaa atacgtgact gtcgccgtat tttgattatt cgctttaatc ctgttacctg
     1741 cataatcata ggtatataaa atacttcccc cgccattcgg atcatactct accattctac
     1801 ctttagaatc atagatcaga gtatctccat ttctagaggt catattccca gaagcatcgt
     1861 aggtatagtt tactgttccg gtgttctgac tgtaagcgga agtcacagca ttcgcgtgag
     1921 tagaatcacc gtaagtaaga gtatatccgt ctttttgggt aatgtttccg tttgaagtat
     1981 aggcatacgt ctgggaaccg taaattcctg ttgctgaaat gattcgattc caagaatcat
     2041 atgtgaacgt ttgagtacga gccggagtaa ccttatcctg aagggttgta atgttaccgg
     2101 agccatcgta ggagtaagca atatcgccat taattgtact atttggaaga gtcgtcttta
     2161 actccaggac ccttagttta atcttatcga atccgatatt ttgaacgacc ccatttccag
     2221 tagatcttgt cacagtagga tatcctgtcg ctgaatcaat cgtcggcccg ttataggaaa
     2281 ttacagtata tcctgtactt gttccatccg ccgaatcgaa ggtaatcata tttaagtaat
     2341 tattaacgga atagctacta tgagtcttac ttccatcagg atatgttaaa gtaagaaccc
     2401 ttcccaagga atcatacgat ttcaaaacta cgaaagtcaa atcatcgatc gattttgttt
     2461 tccgagtgac gtttcctttc acatcgtaag cgaacgtaga cgaacccgag ctatccgtaa
     2521 ccttcgtcaa tcgtccgatc gcattcgaaa cactcgtatc atcataggta aaggtcgagg
     2581 cgatctctcc tccattcgta gtttgcgaaa tcaatcgtcc aagctggtca tacagatttg
     2641 taacgctact tcctcgtgca tccgtttggg aaagaactct tcccattaga tcgtaggtat
     2701 aactcaccgt tcccgaattt gaatcggagt aactcgtttt tcttcccgct atatcataag
     2761 aaattgaagt aactaagccg cttgggtcag tgatcgtttt ctgtcccccg tgtggatcat
     2821 aaccttaccc actaatcttt gtttgtgggc ggccccctgc acttcgttcc gggtcacgct
     2881 gctccgggct tcgcgttcgc tacggtccca gcgactcttg tctcttaccg taaaccatta
     2941 tccgcaaacg ctgcgactgc ttcgcaccct acacatcgtt gccgcgggaa aaggaggcag
     3001 tttttcgcgg agaagtttct ttacacataa agaagatttt aattacgcaa attcgaagaa
     3061 cttttttcat tgactatata aaattctgcc tatttcatta attacaaagc cattttaggc
     3121 aattatcaaa attgttctga agtataaaag atgaaaagag tcctgatact caccacttta
     3181 ctttttttaa taagctgcaa gcaaggaggc agctcgaata ctactaccga tctacttaca
     3241 ttggcaggaa tttcagcagc aaccagttgt gctggaagtg taacggctac cactacgact
     3301 cagaccatcc cgtttgttat taaaaatatt ggatttgtga taactaaacc ttatgttagt
     3361 agcaatgttt tctttaagag cattacaatc ggacaagcgg cagtttttac ctcgcagaca
     3421 tctaatttac gaaattattc attcggcttg tatacgtctt cggcagaccc gtgtgcaagc
     3481 ccgcagcggg aaaataatat catacaagct attgaaactg ttggacagaa actatttacc
     3541 tatatgttct ttgactcagg caattttctc gttaatccaa tgtctgcaca aagctccaca
     3601 ttaattcctt cggatataag tgtttcatta tcaccgacgg ttccctgtca aagtgcggta
     3661 acgactgcga gcggtacttc ccagccagtt actatggtgg cagtggggca aatgactgcc
     3721 gggtatatcc ttgtaaatgg aataacgacc agccaaactc taaaaataac ttctacgtcg
     3781 acaattcttc aaaattatca attctacgtt tacgataata ataatgcctg caatataacc
     3841 tataaacagt ttgacgcaaa tgaaggtgct tcaagcacca attatctgat gcagttccaa
     3901 ccgaacgttt ccggaactta tgttattttc ctatattcta cagttaaccc aactgtaccg
     3961 actgacttga tggtccaaat tcagtaatat tctaaaaggt taatttttcg tttacctatt
     4021 tattagaatt ttgtaccaaa tgaaaggtta aagaaaattt taccaggatg gtttttcgta
     4081 gatgaaattt gatattgttc gtaaagcaat gtattaatag aggctatctg gatacccgga
     4141 gaaaaagctc ttccgtcgat ttgaactact gccgatctat ttccggataa ttcctttaat
     4201 gcacctcctt ctatttgtaa aaagaaacgt tcattgagca tccatctcca acctaaactt
     4261 agtactccaa aagctgtgtt cgttctctga aaattaactg aagttgtcga tgaagcagaa
     4321 agttgattgt ttacatttaa gtcttgaccc aaatgcgtat ccacatttaa attcggttgt
     4381 tttcctcctg caatagaaat aaaaaatgat cccgttgttg ggaaaaactt taaaaaagct
     4441 aaaccaccta atttcttggg atgatcgtat gtctcgcaag aatagaattg aatgagtttt
     4501 gaacaagctt cataagctgg attattcgat gactcaaaat cctttaatgt gtaatttatg
     4561 cttaatccaa cggtgattct ttctgaaata tatctctcgt aagatatcgt tgcagcacgt
     4621 acaggatcga caaccgaaag cccggcataa atggaatttt taaaattgga ttttagattt
     4681 gataaatctt cagattttat ggcgctatga aaaattaata gcgccataaa aaatattttt
     4741 tgaatagctt tcaagtcaat aata
//
LOCUS       DDJGHBMA_2             50115 bp    DNA     linear       08-DEC-2021
DEFINITION  Genus species strain strain.
ACCESSION   
VERSION
KEYWORDS    .
SOURCE      Genus species
  ORGANISM  Genus species
            Unclassified.
COMMENT     Annotated using prokka 1.14.6 from
            https://github.com/tseemann/prokka.
FEATURES             Location/Qualifiers
     source          1..50115
                     /organism="Genus species"
                     /mol_type="genomic DNA"
                     /strain="strain"
     gene            76..288
                     /locus_tag="DDJGHBMA_00004"
     CDS             76..288
                     /locus_tag="DDJGHBMA_00004"
                     /inference="ab initio prediction:Prodigal:002006"
                     /codon_start=1
                     /transl_table=11
                     /product="hypothetical protein"
                     /protein_id="X:DDJGHBMA_00004"
                     /translation="MAMEKRTESFRIYDPKLNLIKEIKTSNSFWTLDAIWAMPSDRSK
                     VVEKYSYDSPAWEKDVEELDKVWKPE"
     gene            complement(536..1078)
                     /locus_tag="DDJGHBMA_00005"
     CDS             complement(536..1078)
                     /locus_tag="DDJGHBMA_00005"
                     /inference="ab initio prediction:Prodigal:002006"
                     /codon_start=1
                     /transl_table=11
                     /product="hypothetical protein"
                     /protein_id="X:DDJGHBMA_00005"
                     /translation="MELPSYKDYFLKPISETNLELFQCDSELESYFKLDAQDSESELI
                     SKNYFLHCNGIEEPLVGFCLSNSAINTVLEFRQIIPHNTQYKAYPAVLIGRFATHSKY
                     QGNGFGKIVLGLLKSWFITNNKTGCRFLIVDARKEAVNFYKNSGFEDYPEQPPDSNNI
                     LMYFDLKDFQLEVRKRIPEN"
     gene            complement(1091..1249)
                     /locus_tag="DDJGHBMA_00006"
     CDS             complement(1091..1249)
                     /locus_tag="DDJGHBMA_00006"
                     /inference="ab initio prediction:Prodigal:002006"
                     /codon_start=1
                     /transl_table=11
                     /product="hypothetical protein"
                     /protein_id="X:DDJGHBMA_00006"
                     /translation="MAVTPLEPIPTLKGIKAAEFVEKADSSRRKEIKISDLEKEIYLF
                     LIQKNSLK"
     gene            complement(1367..2059)
                     /gene="ycf3"
                     /locus_tag="DDJGHBMA_00007"
     CDS             complement(1367..2059)
                     /gene="ycf3"
                     /locus_tag="DDJGHBMA_00007"
                     /inference="ab initio prediction:Prodigal:002006"
                     /inference="protein motif:HAMAP:MF_00439"
                     /codon_start=1
                     /transl_table=11
                     /product="Photosystem I assembly protein Ycf3"
                     /protein_id="X:DDJGHBMA_00007"
                     /translation="METIRKITVATFLGMALILCTPKDPVKSAIELNKQGADLLPTNP
                     KQALSKFIKASQLNPKLAEYRANAGIAYMTMDQKEDALRKFGETIQIDPKYLQAYYNS
                     GVILESLGRHKEAIQNYKAALKLTTDDTPEILYNLALSYENSEQKEEAIQSYSKFIKI
                     APASLQPAIEEAKARIQKLQGKSSPDKKRIRKLDRKRKGEQASVQLYKEILSVFSPPY
                     VTIWQRYSFLFS"
     gene            complement(2068..2748)
                     /locus_tag="DDJGHBMA_00008"
     CDS             complement(2068..2748)
                     /locus_tag="DDJGHBMA_00008"
                     /inference="ab initio prediction:Prodigal:002006"
                     /codon_start=1
                     /transl_table=11
                     /product="hypothetical protein"
                     /protein_id="X:DDJGHBMA_00008"
                     /translation="MRIEIGVAIQEKLANQITEVGAILREKISLESWSPDLLRSGILR
                     YVVTFAVTGLLNAANILIGVYLRDFNPNSMIENLYAQKEIGSLVYFFSHFPQNILGWF
                     LLWGLLPFFLAGCWYLFFVILNGKEKNAQAPTVSLLSVNALLLPLLAIAAQEVFSFAK
                     LVFRPGGIAYMIFAILWVILTFGAYLGSLLYSIQGFRKQFDQPTGRAAAIVLSPAIIL
                     LLATLLFK"
     gene            2986..3678
                     /locus_tag="DDJGHBMA_00009"
     CDS             2986..3678
                     /locus_tag="DDJGHBMA_00009"
                     /inference="ab initio prediction:Prodigal:002006"
                     /codon_start=1
                     /transl_table=11
                     /product="hypothetical protein"
                     /protein_id="X:DDJGHBMA_00009"
                     /translation="MRFQYCDSLGSPANLDFIGNVLESLSFFIRARFLFFCFLSLAIG
                     CGGVSKETVNHYASGTAYFQEKNLSAAIGEFQKVYRETPDYLSTRLMLGKCYFYSKEL
                     KKAKEIFEEDFDSNPSRLNSGIWWYRVRFILGEDPKEILPGVISILEIDPEKLEGWIL
                     RGLLEEKLGQNSDAVRSYLRASEDSERIAFVNYRLSKLFRAIRFPERAEKHAERARAL
                     GFEIQTNSETVK"
     gene            3675..4403
                     /locus_tag="DDJGHBMA_00010"
     CDS             3675..4403
                     /locus_tag="DDJGHBMA_00010"
                     /inference="ab initio prediction:Prodigal:002006"
                     /codon_start=1
                     /transl_table=11
                     /product="hypothetical protein"
                     /protein_id="X:DDJGHBMA_00010"
                     /translation="MNRERFRTFFSSIPFGRAYASAKSILLSKKGRWIVASALAAWIS
                     LVVLPFFLSSANGTCKIGSCWIGTGVMIYPDGNEYRGEFLLRKGHGNGEFRSPKGERY
                     LGEWSWGKKNGFGVYRYANGDVYEGHFSNNTKEGMGAFTWKGGGVKYVGNWEDGEPSG
                     PGKLILNQGQLVLEGEYRKGIIYNGKGMFVYENRTRYIGEWKDGKRHGYGILLDSEGS
                     PIYSGLWENDRESKPTRTREKRAS"
     gene            4508..4972
                     /locus_tag="DDJGHBMA_00011"
     CDS             4508..4972
                     /locus_tag="DDJGHBMA_00011"
                     /inference="ab initio prediction:Prodigal:002006"
                     /codon_start=1
                     /transl_table=11
                     /product="hypothetical protein"
                     /protein_id="X:DDJGHBMA_00011"
                     /translation="MNAFSKFLFISILLITLVNGCKKSSSDDQSSLLALALAQNKASC
                     VGATAITKGGAAVTGGATAGYFYYLYTSAAGTTDTVTFSSTPSGGAGNILYIGKSNII
                     INASNVGTSSNFDAFFTLAPYTNNSVTTSAGNFRCFVVQVQTAGTSYSLTIN"
     gene            5202..9989
                     /locus_tag="DDJGHBMA_00012"
     CDS             5202..9989
                     /locus_tag="DDJGHBMA_00012"
                     /inference="ab initio prediction:Prodigal:002006"
                     /codon_start=1
                     /transl_table=11
                     /product="hypothetical protein"
                     /protein_id="X:DDJGHBMA_00012"
                     /translation="MINKDTNQVRQFQTKERFSSFTLLLSYLWVLLAPVSVLYSQPAN
                     VPDFIAPQLSNQTFNQYVNQANQAHSLEVWNTIVSQGFGVFKASWENLASQEIAALEA
                     TVHSQYANDPATAAYIDKMIESQASTSEQAWLTQIETQVAEDQNAFLLSLQSSQIPAQ
                     TDSNYQAVLTNGLQNFSDSLTSLQQNYQNQLSAINQTDKQYQANLQQLQTYETAVRNS
                     ISTSVSQLESSLQNTALYYNRNVDGSVNWSSLNQSGTELQTLISNLYQGLQNGSSLST
                     LATEMTSYLQTQETQAVQNANYWTQQSQPYSLTNSNTAFGSDYQLSGFQALVDYANSV
                     RSSNSAINAIMTYIDGGSNSQDSTLLNYLYSTYGYDPTKTQIVGITSADFMGESSGTN
                     NYNPFPVTLGHSGNNLNYSTSGLGAFDFSATGLWAFGILLPVTAAFTEDTFSYTINFQ
                     VKDLTAGANAQTWNGFASSLNSELGTWNTLAPSITNWEGQVAAYQAQYAAWHAQAVAY
                     ENNLQISYSNGVQTLNTEKQTWLAGIQSQASLSSSSAQTSKFEDDSKSLVKLEDSSPK
                     ISSVFLPSSSDVLAPALAPNVDSSGLNNVLSIFQQSLMGASNLALENQLNQQAISEKQ
                     NAINKIASSLGSNAVVDSHGNITYTTAIEDGHAKLKDGGDATNVNDYIASKTNETVYV
                     GAPATISIAGASPSDLFQSWDTNSVLSQFQTNESSFNQSYSSAISTLNAQINALNTLN
                     AKNDASFQEEAQAAASYATNVQSLAKTMLQGGTFQSWVQGQIQDKVNSAMAQALANAT
                     GMSPDMAAQLVSWFEKNQAEKKAKAKARTEEITSGLVTVASIALSFVAGPEMMAVGQA
                     VLQAAQGYQNGGMEGALVGAASGAATAYAREFGVNVGVSYSYSGGFGGTVGLGSSKLN
                     AGVTFSQHGSTSFNMGGSYGNVSYNPTSGFSGSVNLTPGQNTGVMVNVAQHSGPSLTV
                     QESNEASGIGGSVTIDGKGNTTVAATYRNATVVSATGNVHDPSSFGNLTANENFNSDL
                     NQNLAMGKADENLKAGTAELEAGRSKIAETGNEVQREILNNENASAQDQHGVLATLAN
                     AGEFLTDPSSASTWLGRTAQDVVGSFLGSTGLGASDSNGFIDKDGNYRQRTCFTAETL
                     IRTTDGLKRIDQIQVGDFVLSINENTGKVSYKRVTQLFVHDVGLIHRVTYENGSTLNT
                     TWNHPFYLRSTGWTEVKDIRLNERSVTIASIRNSEKAKITSNSGVLLGASLASLNKQT
                     SNQEYSNSWKNEYKGTLGITKVEEVYTNTKVYNFEVEDNHTYFVGKDGVLVHNYLPEF
                     ADQINQRVTEIKGAINDPVGTAKAVAENQFSKEGLQRTAIDALTLGQGRNIENLVNAT
                     GVNGEEAAARAHANFVFDGVLGIATEGVGKVLSSLRGLSGAAKEVSAGTKAAGAAAAE
                     EGAIARKAGSAGGSTEGLLSGAEREAALNRSFAHDPTGEVVSGIENLTKKLPWDKPVV
                     VIGENMERVNPVRDALINKGYDVRTYDPKNFRSVNGIANPKDIAANRSWMNYWSKGKG
                     ANIVDIGTDPTRPRTKASPFYGIEVKTLYGKNKYPNVMKYVSE"
     gene            9976..10542
                     /locus_tag="DDJGHBMA_00013"
     CDS             9976..10542
                     /locus_tag="DDJGHBMA_00013"
                     /inference="ab initio prediction:Prodigal:002006"
                     /codon_start=1
                     /transl_table=11
                     /product="hypothetical protein"
                     /protein_id="X:DDJGHBMA_00013"
                     /translation="MSLNNNHNRMHYKGYAKFLNAAKKKFSFLTTDYNFKLNEEGLVH
                     PEYFPDAAANLRFDSSIIGIEISWYFAGAMIGIAFYELKDGKVPKDQGVYTRIFDIYN
                     LVEFSIKGPPNSHFLLKDAGDVNFSKIKKRSEIIKKDMDKVLDNLADLLKKFGSRIFE
                     NDLSIFSEIMNYQKEQSQMKRDSKQSKL"
     gene            10638..12965
                     /locus_tag="DDJGHBMA_00014"
     CDS             10638..12965
                     /locus_tag="DDJGHBMA_00014"
                     /inference="ab initio prediction:Prodigal:002006"
                     /codon_start=1
                     /transl_table=11
                     /product="hypothetical protein"
                     /protein_id="X:DDJGHBMA_00014"
                     /translation="MKSKLKRQSVLDEGCCPNPKQPGPQGAAILLLLSFLTSSIFSPL
                     LSLNSQNGGMEGALVGAASGAATAYARQFGVNVGVSYSYSGGFGGTVGLGSSKLNAGV
                     TFSQHGSTSFNVGGSYGNVSYNPQSGFSGSVNLTPGQNTGVMVNVAQHSGPSLTVQES
                     NEASGIGGSVTIDGKGNTTVAATYRNATVVSATGNVHDPSSFGNLKGNENFNSDLNQN
                     LAMGKADENLKAGTAELAAGRSKIAETGNEAQREILNNENASAQDQHGVLATLASAGD
                     FLTDPSSASTWLGRTAQDVVGSFLGSTGLGASDSNGFIDKDGNYRQRTCFTAETLIRT
                     KNGLKRIDQIQVGDFVLSINENTGKVSYKRVTQLFVHDVGLIHRVTYENGSTLNTTWN
                     HPFYLRSTGWTEVKDIRLNERSVTIASIRTSEKAKVASNSGILLGASLASLNRQTSNQ
                     EYSNSWKNEYRGTLGITKVEEVYTNTKVYNFEVEDNHTYFVGKDGVLVHNYLPEFADQ
                     INQRVTEIKGAINDPVGTAKAVAENQFSKEGLQRTAIDALTLGQGRNIENLVNATGVN
                     GEEAAARAHANFVFDGVLGVATEGVGKVLSSIRGLRGGTQEVSAGSKAAVAGENSTKL
                     ENSIAKVTSKEGTFQYDLSKGIDTGQPVKFGQKGVSPDFSKAGKHEGASIDEVAARLK
                     SGDINPRNFKVEYIWVNGEKVAVNNRSLTAATKAEVLDKIKYEDVTGILPETGPDSLS
                     SVLKRLNEMNGKPSRTIPIRQTGDWNSPAKEIVGK"
     gene            12965..13417
                     /locus_tag="DDJGHBMA_00015"
     CDS             12965..13417
                     /locus_tag="DDJGHBMA_00015"
                     /inference="ab initio prediction:Prodigal:002006"
                     /codon_start=1
                     /transl_table=11
                     /product="hypothetical protein"
                     /protein_id="X:DDJGHBMA_00015"
                     /translation="MEIRMAYLPYFMKHLDEYYQDKLTVKTLEDWRSFKKKWYFDEGE
                     WPSKTQEEKSKEHNTREAKEINGRIWGAVVYPDKIDKVAQYEFMKTETELGEPIVFPK
                     GKHSPQESEYPERWSQECPHCEISAYYKAGEEYCPICGRKLLYSWGGD"
     gene            13570..16305
                     /locus_tag="DDJGHBMA_00016"
     CDS             13570..16305
                     /locus_tag="DDJGHBMA_00016"
                     /inference="ab initio prediction:Prodigal:002006"
                     /codon_start=1
                     /transl_table=11
                     /product="hypothetical protein"
                     /protein_id="X:DDJGHBMA_00016"
                     /translation="MKSKLKKRIVLDEGRCPNPKQPGPKGAAILLLLSFLTSSIFSPL
                     LSLNALNTLNAKNDASFQAEAQAAASYATNVQSLAKTMLQGGSFQSWVQGQIQDKVNS
                     AMAQALANATGMSPDMAAQLVSWFEKNQAEKKAKAKARTEEITSGLVTVASIALSFVA
                     GPEMMAVGQAVLQAAQGYQNGGMEGALVGAASGAATAYAREFGVNVGVSYSYSGGFGG
                     TLGLGSSKLNAGVTFSQHGSTSFNVGGSYGNVSYNPQSGFSGSVNLTPGENTGVMVNV
                     AQHSGPSLTVQESNEASGIGGSVTIDGKGNTTVAATYRNATVVSATGNVHDPSSFGNL
                     KGNENFNSDLNQNLAMGKADENLRAGNAELAAGRSKIAETGNEAQREILNNENASAQD
                     QHGVLATLASAGEFLTDPSSASTWLGRTAQDVVGSFLGSTGLGASDSNGFIDKDGNYR
                     QRTCFTAETLIRTTDGLKRIDQIQVGDFVLSINENTGKVSYKRVTQLFVHDVGLIHKV
                     TYENGSTLNTTWNHPFYLRSTGWTEVKDIRLNERSVTIASIRNSEKAKVNSNSGVLLG
                     ASLASLNKQTSNQEYSTSWKNEYRGTLGITKVEEVYTNTKVYNFEVEDNHTYFVGKDG
                     VLVHNYLPEFADQINQRVTEIKGAINDPVGTAKAVAENQFSKEGLQRTAVDALTLGQG
                     RNIENLVNATGVNGEEAAARAHANFVFDGVLGVATEGVGKVLSSLRGLSGAAKEVSAG
                     SKATGPAAAEEGGALRTIKATEASRFTGAGDATTSPWLKDTRPGVAEHIGSFRDGGSF
                     LVPESAYKGFIEGKSQIGRSSGQFITTKAEMDRLLLNTGGDTGKINKALGVNWNEPLY
                     RIDVHNPLLHNARLPIGIEGGANSKFRWGGYTSGGKPEVVIDPVKKGQFTANKIQ"
     gene            16302..16541
                     /locus_tag="DDJGHBMA_00017"
     CDS             16302..16541
                     /locus_tag="DDJGHBMA_00017"
                     /inference="ab initio prediction:Prodigal:002006"
                     /codon_start=1
                     /transl_table=11
                     /product="hypothetical protein"
                     /protein_id="X:DDJGHBMA_00017"
                     /translation="MKSDLKTIFQDDEHWYFIKVDANGDYYLVTYSGGFAMETVVIKL
                     SNEQVNDFMKENSSLLGLAQDLARNPENYNLIKIP"
     gene            16773..17216
                     /locus_tag="DDJGHBMA_00018"
     CDS             16773..17216
                     /locus_tag="DDJGHBMA_00018"
                     /inference="ab initio prediction:Prodigal:002006"
                     /codon_start=1
                     /transl_table=11
                     /product="hypothetical protein"
                     /protein_id="X:DDJGHBMA_00018"
                     /translation="MINKDTNQVRQFQTKERFSSFTLLLSYLWVLFAPVSVLYSQPAN
                     VPDFIAPQLSNQTFNQYVNQANQAHSLEVWNTIVSQGFGVFKASWENLASQEIAALEA
                     SVHSQYANDPATAAYIDKMIVSLAKTTVADESVNIANNYGKDILR"
     gene            17278..17493
                     /locus_tag="DDJGHBMA_00019"
     CDS             17278..17493
                     /locus_tag="DDJGHBMA_00019"
                     /inference="ab initio prediction:Prodigal:002006"
                     /codon_start=1
                     /transl_table=11
                     /product="hypothetical protein"
                     /protein_id="X:DDJGHBMA_00019"
                     /translation="MKSKLKKQIVLDEGCCPNPKQPGPQGAAILLLLSFLTSSFFSPL
                     LSLNSQNGGMEGALVGAASGAATANAG"
     gene            17574..18371
                     /gene="rhaS_1"
                     /locus_tag="DDJGHBMA_00020"
     CDS             17574..18371
                     /gene="rhaS_1"
                     /locus_tag="DDJGHBMA_00020"
                     /inference="ab initio prediction:Prodigal:002006"
                     /inference="protein motif:HAMAP:MF_01534"
                     /codon_start=1
                     /transl_table=11
                     /product="HTH-type transcriptional activator RhaS"
                     /protein_id="X:DDJGHBMA_00020"
                     /translation="MGFPRKDILYLWNSRVIFATNAMQTDFHEHYAATLAISLKSNIC
                     IETDKGKEEYRAALVAPNTYHRTVSPGVEMVSLLIDPETYEYGAISEFVGAGKVKRLE
                     VSAFLPVMERLWELYYGNLNDSQAWELHLDLLQCVCPFRKLEKNMDERVKKIANKIRT
                     ELPDSIRMKEIGKDFSISEDRLIRLFKENLGIPLRRYLLWVRVMSTVKLLKEGKNLTE
                     AAHFAGFSDSAHFTRTFKENFGFVPSFFFGNLKSIEVRFCESPGFGS"
     gene            18457..19332
                     /locus_tag="DDJGHBMA_00021"
     CDS             18457..19332
                     /locus_tag="DDJGHBMA_00021"
                     /inference="ab initio prediction:Prodigal:002006"
                     /codon_start=1
                     /transl_table=11
                     /product="hypothetical protein"
                     /protein_id="X:DDJGHBMA_00021"
                     /translation="MPVRIEKGFLSRLSSRISRYRSESIKTPSEEEKEGFRKAQRLAY
                     RCVTEIEKEMQEGWTEIQTVKRMDTFLRDHGVRIFLHRPFAWFGEHARFDGFKRYTQF
                     HPSKKRLTASESFILDVSPVADGYIGDIGYSSSLGEHTELNSGMEYLLKLRKEIPGYF
                     TSSLSASEIWWKIDREAKQKGFDNVHSLYPFAVLGHRIYKVNFPNISFPLLPISFASW
                     FSLQGSYEFLSHKVLPELLTPDHEGDKTGLWAIEPHLGKGKTGFKFEEILVVEKERAY
                     WLDEDVPHVKKIRKL"
     gene            19341..20579
                     /locus_tag="DDJGHBMA_00022"
     CDS             19341..20579
                     /locus_tag="DDJGHBMA_00022"
                     /inference="ab initio prediction:Prodigal:002006"
                     /codon_start=1
                     /transl_table=11
                     /product="hypothetical protein"
                     /protein_id="X:DDJGHBMA_00022"
                     /translation="MNINHNIIICILISCVIGCNPEKIKIGGAYRLGDIPANILEVET
                     KQDPFLNGLKVEMTDLPGHDDLIFDSQKKLGYASGMDGWIWKLDWVERKSSRWLRLPV
                     NPAGMQYSDNSKNKILACASRLGGESYEETDRVGLYEVEIATKKLNPLVLDLPITEKE
                     EFEKVYASSERRPILLRDLTSANSRPFSLCNDLAVSADGNRIYITEPFERTEASMGSG
                     AVPEAIGLYPHGKLWMYDRKAGSISLVLNGFTFVDGILLEENPSGIEESVIFTETSKF
                     RILRAFISGKNEGKSEVLFENLPGLADGLERDAEGRIWTGIIKRRSGLINFVHGNPWM
                     KSVLLSLPQWLLPISKKTGFLVLDSKAKKALYYSLHDGSKIRDISVAVPIEGRVYFPS
                     FDRSSRGLYSLAISELRLRE"
     gene            20850..21230
                     /locus_tag="DDJGHBMA_00023"
     CDS             20850..21230
                     /locus_tag="DDJGHBMA_00023"
                     /inference="ab initio prediction:Prodigal:002006"
                     /codon_start=1
                     /transl_table=11
                     /product="hypothetical protein"
                     /protein_id="X:DDJGHBMA_00023"
                     /translation="MELIVLLARILFGAIFIVAGPGHFSSERIAHAAQLGVPLASIMV
                     PLSGMIAFLGGLSIVSGFKATWGAWLIVLFLVPVTVMMHQFWNATDPTVIRVQQAMFM
                     KNLAMLGGALLITHFGSGPFSLKE"
     gene            21748..21990
                     /locus_tag="DDJGHBMA_00024"
     CDS             21748..21990
                     /locus_tag="DDJGHBMA_00024"
                     /inference="ab initio prediction:Prodigal:002006"
                     /codon_start=1
                     /transl_table=11
                     /product="hypothetical protein"
                     /protein_id="X:DDJGHBMA_00024"
                     /translation="MSKTITLRIEDSIYDIFKKAAEGERRTISNFVENAAIQYLANEF
                     YASDEEMDEILSDKQLITSLKKGLKEATQGKYKVVR"
     gene            21980..22255
                     /locus_tag="DDJGHBMA_00025"
     CDS             21980..22255
                     /locus_tag="DDJGHBMA_00025"
                     /inference="ab initio prediction:Prodigal:002006"
                     /codon_start=1
                     /transl_table=11
                     /product="hypothetical protein"
                     /protein_id="X:DDJGHBMA_00025"
                     /translation="MSAEYRIAETELFQSKLKDRQFSHLQKKLTDYAYPILKKNPFFG
                     PNIKKLKGEFDGLYRYRIGKYRLFYLIKDSELLVIFVDIDKRKDGYR"
     gene            22548..24584
                     /locus_tag="DDJGHBMA_00026"
     CDS             22548..24584
                     /locus_tag="DDJGHBMA_00026"
                     /inference="ab initio prediction:Prodigal:002006"
                     /codon_start=1
                     /transl_table=11
                     /product="hypothetical protein"
                     /protein_id="X:DDJGHBMA_00026"
                     /translation="MSRTLNVIFSPTDSQGNSIIYVPNQSGDLVSSGETFQIQLVNTS
                     GQAILLKKGDPVGDQAIPPNSFLLGIFLPEVFTTSDLDAIAVSPQENWKIKCFSDDGI
                     YLMLAPVSDTSIPANGSLTLKLSGFKTSSPRQIPQPLNLNLYNLDASFVGDGIYSTQA
                     EILQVPKQGNKDLILIANAENSPIVYLTPSDAPVNNTNSVSFYLTNRDPNAAQIPATA
                     NVSYIRISFDTGQDLGDLTGAADAELANISLIREYQNLFSLSVERIRNIPTWKFTAST
                     DVFLNGGSNDRLEFQLDNLVSHIQPGIANVYLEFFNVPGFNDGYATFSLQKELPAAVI
                     SAFFISPSQLAYGDSITLQWQTQGAGYCTLSTNIGSLSDQNGQTIQAYQTFPAMESGL
                     KVTPVLPQLQKYNSPILFSVEISAFTQDGRSNNKQEGVLIEPVACSLASSVTGPIKVG
                     DSVQLSWSSQFAHSLSIDQGIGNVAASGSVNVSPSHDTTYTLTAQGLYGPITSAVTVK
                     VQSVKINLFQANVSSAKIGDPIGFLWDTEFATTLDINGIQLPSGKGSIDLFLSRSTEV
                     FTLTCNGGNGPVSQSISITATDGVEITSVGGLWESNKFYFEEAKAVFNWTTLRAVSCQ
                     VTVNGGVVSTALSGSASVGAGNGDSPQSTTFVVTAQGPGGPVSQAYTVVPPYGV"
     gene            complement(24607..26382)
                     /locus_tag="DDJGHBMA_00027"
     CDS             complement(24607..26382)
                     /locus_tag="DDJGHBMA_00027"
                     /inference="ab initio prediction:Prodigal:002006"
                     /codon_start=1
                     /transl_table=11
                     /product="hypothetical protein"
                     /protein_id="X:DDJGHBMA_00027"
                     /translation="MTITATNRLALSLSPVDSNQNGILYVPNADGESVSAENYFTLTI
                     TNNGSAPISLKGGEPVPDGQTSGAASLLVVYLPESIGADSLPSIRLNSPANWKLKSFT
                     DDGNYLVICPASDSTLPAGGVISLTLIGFVAAPRQIPQKLAINVLNVDASAVGTGEYD
                     FDIFIQQVPKKGNKDLSIESRTIDGNIVFITPGGNTANSENSINFYILNSGRSLNAIP
                     AKANQTYIRISFDTGNGMGDIAEAADLEGITVNIQRAYENGFTLNFERIGQIPTWKFT
                     AATDVFLNGGSNDRIEFDIQKLVTHLSPGIAKCYIEYYNIPGYNDGYSDFTLTKEYPE
                     AIITGFFASSYAIVGGTEIVLQWETEGASYCTLEAATGSLLDENNQIIPAFQSFPTLE
                     SGIKIIPVPPAVIPASGGIVFSISLHAFSLDGRSSSKELGIQILPPGCNLSASNLNPV
                     PPGTSVTLSWTSQNARTLTIDPGIGTVKDSGDIVVSPKNTTQYTLTATGLRTVTSSVV
                     VTVDVLVINYFRPSAYVVGIGEPVTISWDVAFAISVTLNGSKVANSGSADFPINSYQT
                     FTLVCQGKDGTSLTQSFDVEATGAM"
     gene            complement(26388..30059)
                     /locus_tag="DDJGHBMA_00028"
     CDS             complement(26388..30059)
                     /locus_tag="DDJGHBMA_00028"
                     /inference="ab initio prediction:Prodigal:002006"
                     /codon_start=1
                     /transl_table=11
                     /product="hypothetical protein"
                     /protein_id="X:DDJGHBMA_00028"
                     /translation="MAQTNNTSSFLLVPVDLDAMCVGKEDSEQRASLTAPATANFVTL
                     PYMGGPQGPNLSDLFVNKPFQTESLPLKIGVHLHWALPDALTQGMQIKNKDTGAESIQ
                     FPNVPNRWMVTRILTSLDGDGSQTTQKSWIVESDFLSTDANTYYDHTNIPFNKDGNFT
                     FSQTNPPFRYMGRAIELEKWSESPDPNIERLTPLTAIGYGEPRFASYYPNCKTVFGFQ
                     DTFADQVNFNPESYSISYAVIGWYSDQNNDPIHSSGDLAKTLDAFHWELPEKTQIDSI
                     SRMVCVGMLGDVKWNPSTNYISSKTDLSATQVALANTNSEGLASLLSGLIQIPELSRS
                     QLERFIEALQIGYLDKLTDVGAMAELERVLHKSFFGTKQTETVWTVVPADPKTEDATG
                     LSEQVSKDLNQLNRYQIQADQNSAQILSIKKQVFADWYKFIASLYPATGNPPPVSSND
                     IRQFIEANTGDQSQFQVLNGNLSALTSEIRSLSQKITDEIGKQYSLKAIEAPRFYKPN
                     DPIVLISGKDLQPSGRYGFDGAFSETGKLLCRLDSQTITTFQFGFSAKSYAVASGQLP
                     KYSDISNLPLGNLPNLVLSESYYLDKSQWGVVLKASEASSISDILKQLRSEFDSSGSD
                     SFYKNHSTSGVVPSPLQFNTWDRPWHPILLQWNFAFRPYQTIETVAQGVALPNYIPDF
                     IQKNCKLPDGETDLKYGGEGLGQEQNYTGATILTPQAIKNLKDRVSDYQKYSSNPIVQ
                     KILEQAVNIPVLSQALSGFNEALGMQSQEMQFQINDPLARGLERTFNQKIRDFVGGTN
                     DANPLPEINFNPIRCGLGRIQKLRVIDAFGQYRDYDTPPTVASRSLSVQNDIYPAFLP
                     PRFVQPARLLFRWLSTYDDSEEMNSINSPIHGWILPNYLDGSLVIYDQDGNPLGSIAA
                     YDGSGIFFESAPGRDPITTIRVQDADFSQKMNQVFKNSHILEFVSSILNRDESFLESF
                     ISTLDKSLQFIEPQNYSETTSLIQFIGRPIAVVRAKLKMELKGNPIQNQSWASLHYNI
                     SDQNQSDVASFTQVTFPLRLGSALQYQDGLLGFYPEKDGKTDFSVFYSSHTDGSDSTI
                     TIPSETTITLKPDPAEDPITVLLLVDPRAPIHATTGIVPQKRIDIPRYHYAPALEKMS
                     VTFQTAPVLTPSDHLQVPIPLIAGTDWAWVEKESGSWQNFSPIEKVHTETNFSGTLLF
                     REGWLKIKAADPKQNSNGE"
     gene            complement(30068..32008)
                     /locus_tag="DDJGHBMA_00029"
     CDS             complement(30068..32008)
                     /locus_tag="DDJGHBMA_00029"
                     /inference="ab initio prediction:Prodigal:002006"
                     /codon_start=1
                     /transl_table=11
                     /product="hypothetical protein"
                     /protein_id="X:DDJGHBMA_00029"
                     /translation="MSDNRTAEFIQYHRPDLKSGDYTIQIQHQVDLGFGDTDSFSETK
                     TLSVRGERFKIASEEIVACFPPDGSFGDFSNCLPHIVISKSTLPWERTAGTETSGTPW
                     LAVLLIDSSEFSQVKTDTVTIGNLGWPLESGDSASDSCQTLSISRKILDSIIPLESEI
                     NRLTHVRLVETSDKATATEDGPGEFAVVVGNRIGKPGSVSTAYLVSLEGYYDPVINSR
                     YAPDSTGNVTLVLLSKWSFSAESEQFTFKHLVSNLNRNPSTPRLPDLPGLSMIAQNMV
                     KSGHLPLPHRLRQGDKTVSWYRGPLVPYSVPITMTFPASTSDELTLYDSNNGVFTLSY
                     SAAWELGRLLGLQSRSFSMALYRWKLSQKRQDILAAEKALISRLFGDPSFAASDAASG
                     SDWQDIINDWLGKLSLLIGVPFSYLVPDERMLPMESIRFFELDTNWVDSLIDGAFSIG
                     RSTAGDLASDQKTASSIRQSAAQTSLTVRKSSPGTNPSPLVPQKIAGVLLRSSAVAGW
                     PNLEIRGYATPQKDANNLATDQLTCLRMDHLSKDVILCLFAGELLQVDIQLPSEGVHF
                     GLDFDQTFSKELRDPNGDLETTLILNNIPFRDHDGVLNIDLLANEIAQKLNVTADQLT
                     SAQFAMQMVEGVDKISFLKTQE"
     gene            complement(32020..36813)
                     /locus_tag="DDJGHBMA_00030"
     CDS             complement(32020..36813)
                     /locus_tag="DDJGHBMA_00030"
                     /inference="ab initio prediction:Prodigal:002006"
                     /codon_start=1
                     /transl_table=11
                     /product="hypothetical protein"
                     /protein_id="X:DDJGHBMA_00030"
                     /translation="MPTVETQTFALKLLTDLFNRTKNTAGDLLIDQNFLGQDHLPKIW
                     NTVFNVDHLKLGSIQVGAQDTSTGNFTVSGKIDLIPFQNKGIQLQNLGAQIQFYASRD
                     STKPTETVIECVIDFQGLPTEWDILSLYPYLPPYVNYQTDMLAEGAQESFLRKISFQD
                     IQTRFSSYDFWRVQNEEAETPGLQLLTTLSSDPTLGLELLRAGFNFSSTIKAEGDFWD
                     EVKLIRPDLNTLSIFGVIGVDDQGSGSALIGHSLQDVTTKLYPSVSIGGLKIELRRLC
                     IYSGLENISGAPPGFFFEVYLGSEGSGLDLIVQTGIGSTSARILGIFDKGITLSEIEN
                     LLGLSDLATMLPAGHELGQLTLNYLELGISISPMRLDTLEFHITTEKPISLFHDKVQI
                     TPTLIWNRYYPQGSDSATSTLSIAGDWILGGTEFYTSLDPSSGGFFVSMKADQSLNAG
                     ELINRFFSTKELPDIDIVDFELDGNFKDSSFSFEIDCTTDWEIDFGGNLPVVLSQLGI
                     QGEYGPPDGDPSGDPSSTGSIVGILLIGNWNLDVEIDWGTSLSIEVQIPQINVSWLID
                     QLLHEIHIPLELPDFTIQNLDVKITPKTKEFNIQGGSSDTIEFFSGLDLKIDSFQAQR
                     KLTDPTKGIYSSTASISITLDVGGVGLVLSGTYDSSLSLQTGKPSTEWNFKLQQQNTP
                     IPFGKLIEKFGSWIGVDLPMWVGDLNLQQFYLEFNVGNANKYFITSGAVYDGTTLLGR
                     FSFFAEKNDPADTYLGSMQDYLTSINSGTYQSPPNTYWDYILDFEVEINIDAASFPLV
                     GSEINSIQAMKLQSIACAIASRKFTQNEIGTLVNRLPQGALIPPVKDIDKGKNFSTHV
                     QLGSSVMSLALPLDGPPVGGAGNNFPVDPATPLPPNYPITPAQRSTVDKTKWFALNIH
                     LGSVTLQRIGVRFENSKVTFLLDAYLSMGGIEIGLAGLGVTSPFDHFQPSFMLEGLSI
                     TYSNPPVTIGGGFLKAAEGLYEGQAILGLTQFELSALGAYSNRNGTVSFFVYLDYSQP
                     LGGPPYFYVMGLAGGFGYNFTLNVPDVDQIRNFPFVQIAEGSESSANSDPVAMLQYLD
                     ENRITVPKSGEYWFAAGIRFLTFQMIDSFALATAQLGDHFELDLVGLSTLTIPQGVSN
                     PIAEAQMALKASFDPQNGFFGISAQLTPSSYVLSKDCHLTGGFAYFVWLGGDHAGDFV
                     VTFGGYHPSFQVPSHYPNVPRLGIYWQIGSNISIQGYSYFALTPGYLMAGGGLEAVWS
                     CGDLSAWFSAYVDFLLRWKPFHYDADCGVDIGVSYRFSIDLLFYTIHITITVHIGADI
                     HFWGPDFSGVAEIHLWIVSFSISFGDSGQHPDPIKWSEFKTSFLPQQDGQTRGFEITA
                     TSGIVKDLSKDTSSKVQWVINPHTLHLSFATSIPLRKTSFGKDTLTSENPTFGIAPMN
                     RKSSDILNSAASITITRDGESAEGDFVLIPLYKNVPDSLWGQSISADLNSKAILSGIL
                     MGYEIAPKPIPNPAVTASIPVFRLEFADDPILNAYDWETVTEPNLGNLNPEQRREKII
                     TTISQTADARSALFSAFGFAPGDFDLSNLSKGSDNAFLIPPKIYS"
     gene            complement(36816..39335)
                     /locus_tag="DDJGHBMA_00031"
     CDS             complement(36816..39335)
                     /locus_tag="DDJGHBMA_00031"
                     /inference="ab initio prediction:Prodigal:002006"
                     /codon_start=1
                     /transl_table=11
                     /product="hypothetical protein"
                     /protein_id="X:DDJGHBMA_00031"
                     /translation="MPFSVYPYYVDSNYSTVYLYDDADRITGDFMNAFPELDGVGGMS
                     AAYIKTNLIQKIAAKFVPSYFIQIALNYYKNTQNIDDLPATDDATKLNLPAFNPEANP
                     CKLTIASVGPNLSELEAAQLEYIFSFTDRLMNFFLFEFSSDDEPIMYGAADNQILGNL
                     TILNLESAYALVQLPNREIVNFKERLAGYVNFTNPKDLVFGNQIYTNLFSSGIDQGTW
                     YPIAGNEGIAKYNIKNLVTPKNQGEVAQGLFLLRWLDGTIKEYDALLATALTIKKSSG
                     LDPVKIDALSLKATTVGALTKSVPASLANKTPYYWVDQAGVLAAILGRFIPSLGGGGV
                     GGRGRADNVNENVILWSGNSFIAYAIGLPIEAKDKSAIVSTKADRVFKTNTPSSTYEP
                     AAWLSKDAEAMLYGIIKNKTVPPIKKSSNQFPPIFYFKRFKGADVKRKNKPLAGYDPP
                     RVFETPIKNFKYIGKQLLTRKKMKGSEDAKHASGVKLSHRQSMERENAGTVMGKFLFN
                     KKFKKDQSGDTFKTGYDAYFTQNNPGDSGSSLPATDLTNYLAQKDTVLKTEILDKYQE
                     ATPYFKNLPVPKGGSQALRVITDQEWCHLYGHGDGGPDIPQNFVSGSKHCNTEQLAIE
                     TGQRKRKIEGLTAKITAYMLPAQTVWYTGADSDDAPADRGDVKKPLANFKEFPLPTAH
                     MMRYKVYHGGKKVFDHWYDAQSQSFDYNEFLILEEFVDWKVSLLDPLAKYEYNASLIS
                     RFLDRLFRDCAKTVPPIDCTAADFAPFKAFPPGYKDAKQKKKKDPGAVRTFVTAGTGK
                     PVYDKFKFDDESGIILGDQIQNQIPEPIKTTFAKLIKVLQS"
     gene            complement(39465..41915)
                     /locus_tag="DDJGHBMA_00032"
     CDS             complement(39465..41915)
                     /locus_tag="DDJGHBMA_00032"
                     /inference="ab initio prediction:Prodigal:002006"
                     /codon_start=1
                     /transl_table=11
                     /product="hypothetical protein"
                     /protein_id="X:DDJGHBMA_00032"
                     /translation="MPTFFRPYYIDANDQKVILTNDASVLQAATAALIAQFPQIATIG
                     QESIRANLVSPLAQGNSSPLPFLQLAVTAYASIQGDENLPDGDATTKLRLDFSAGDPC
                     IITITASLPDPTLSLAQLQYVLTLSDQIMNFFSFEVVDSKGQNLVYGTSEDAVLDYLV
                     IFNLLSAYALSTNQELSRKIPRQNTLFTKGLKQCIDFSDFIGEKAKYSRFTITKTIAN
                     VLFVDRAKPSDWYPVRLGDDNTVLDRINLIGIGSGALNQQGQTKLKTTIFFSQGGDYS
                     SALSTIDFINSKDFNVDRIPSLISRTSVDASLLTNRRVYYYNTGGNLLAYLGEYIPET
                     FGGVGGRGRADSPDENEFLWTGNIATGYAIGLPLKNYLGFSGINPSGFFITNTPMEKF
                     FTTGKSKSTSSIALAAYPILEELGYYKKQKMVGMTVVPRKNLPKVYEKPRVFMNLPPR
                     KNFKSIGEGANRKILHKKIMKGEIDSDTKETKGLPLQHSESQERENAGSVMKKYLFST
                     KFSEGMHVDGDDTFSDKYITYYTKKYHAPFPGSSLSATDFTNYTASEDGETTDAIRTF
                     PTDVPYLLKKDPYYEVVTDQEWCHLFGHGDGGPDIPKNFVSGSKHCNTEQLAIETGQR
                     KRKIEGITAKITAYLLPTSDIWFNAGTEADVKYGRDILPLAHVMRYKVYDAKKSKAFD
                     HWYDAQAQSFDYNEFLILEEFVDRKTSVGDDIASLEYRGSLIARFLDRLFKDCKTNDI
                     AYDDAALKPFCDFPSGYKTAKSKKTDRQNTVVLFLQGEGKTVLEQFIFDEKLSLLATK
                     SLPRIVQNLFLQIIAKSQ"
     gene            complement(41926..43485)
                     /locus_tag="DDJGHBMA_00033"
     CDS             complement(41926..43485)
                     /locus_tag="DDJGHBMA_00033"
                     /inference="ab initio prediction:Prodigal:002006"
                     /codon_start=1
                     /transl_table=11
                     /product="hypothetical protein"
                     /protein_id="X:DDJGHBMA_00033"
                     /translation="MKKETYTILETNVRLSESKVWKYQRNYFEQRGQKAWFDGEVPFY
                     GTSNSFAACTQAELLLSLLEDLPDPKPKIRIIELGAGTGKFAHLFLCALERIRPERIR
                     KNDFLYILTDFTLSNIREYPKHPALRSWFKKEIIDSALYDLERPEDIRLQSNGSSLLE
                     EPNCLYVFIANYVFDGVPQDLFEVRNDCLYEVRVCTSHSESSWIETDPYNLGKIQIRL
                     EERVWNDGPYQDASWNRILRTYRTGDAELFLSFPTTAFRCMETLSERFRKSIFIICDK
                     GTSTIEDLVPFRAQGPVEHGSISTPVNFHAIGQWARNKDWQVWEDTEERDYLRLNIYT
                     PLESKFANVDREYSRINRTLSLDDYVYLRRSWEKLTEIVPLREIISCLKISSWDPKVF
                     LMFYDKIINQLDSGPSDVSQIEALKRGLFFIRQKNFFDTEEDVSFALGTVYGKIGESS
                     EAASAYRESLERYGENLHTKFNLALCLIDSGQPDEGIILLNELRAKHPDLPIPALTPL
                     RNGNEQENVFQ"
     gene            43990..44085
                     /locus_tag="DDJGHBMA_00034"
     CDS             43990..44085
                     /locus_tag="DDJGHBMA_00034"
                     /inference="ab initio prediction:Prodigal:002006"
                     /codon_start=1
                     /transl_table=11
                     /product="hypothetical protein"
                     /protein_id="X:DDJGHBMA_00034"
                     /translation="METLLINELSYSEDRGLKTDALALLTLDSSC"
     gene            complement(44581..45462)
                     /locus_tag="DDJGHBMA_00035"
     CDS             complement(44581..45462)
                     /locus_tag="DDJGHBMA_00035"
                     /inference="ab initio prediction:Prodigal:002006"
                     /codon_start=1
                     /transl_table=11
                     /product="hypothetical protein"
                     /protein_id="X:DDJGHBMA_00035"
                     /translation="MNESHPKNFVGSIEIQVKDEIEDISFPVLIQYPTLEPSTVTAFG
                     PYKMDISREARITEGRFPLVIISHGNGGSHLLYRTISTHLAKNGYVVGMLEHYGNNRN
                     NNELENTTKNLVYRPRHVSLTIDAILSSKRFGASLLSNRIAVLGHSMGGYTALALAGG
                     VPWTKEGKKIEAPSDPRVKAIVLMAPGAGWFMNSLGTVTVPILIFMAEHDPITPSWNA
                     EVVLNSVPDRSHVTLRTIKNAGHFSFLSPFPTAMKNPNFRPSIDPEGFDREQFHKQLP
                     VDILDFLNDKLMRRAED"
     gene            complement(45648..46457)
                     /locus_tag="DDJGHBMA_00036"
     CDS             complement(45648..46457)
                     /locus_tag="DDJGHBMA_00036"
                     /inference="ab initio prediction:Prodigal:002006"
                     /codon_start=1
                     /transl_table=11
                     /product="hypothetical protein"
                     /protein_id="X:DDJGHBMA_00036"
                     /translation="MMEPRQSIRSPFLFLLIFIGSFACQNIGFQNNLINSNSKSAIST
                     MDPVHSLLLADLILDQMELTPDECMSTYGAMNLSWPLPDYYGRISSDTRDYANIIGID
                     STMDISRQYGGFLNTSQSLSVAVIGNTACDEITQLDAIKTQNPRNFIISTADANGLLH
                     GINNDYVVFTVKRLISKIRGRWPTIRIAVVGIHPTRNAAINNNKDYTNSQVGAYMQTL
                     SNSCYYDPLPLFGVGPGESAPTSLMLDTVHYTEAISFQIKSKLQTVCGISI"
     gene            complement(46454..46606)
                     /locus_tag="DDJGHBMA_00037"
     CDS             complement(46454..46606)
                     /locus_tag="DDJGHBMA_00037"
                     /inference="ab initio prediction:Prodigal:002006"
                     /codon_start=1
                     /transl_table=11
                     /product="hypothetical protein"
                     /protein_id="X:DDJGHBMA_00037"
                     /translation="MQKNTYFFLFEVSNPIRMKSANLQINKLKKQSNYYSFASFVDPN
                     RIEEVQ"
     gene            complement(46986..48272)
                     /locus_tag="DDJGHBMA_00038"
     CDS             complement(46986..48272)
                     /locus_tag="DDJGHBMA_00038"
                     /inference="ab initio prediction:Prodigal:002006"
                     /codon_start=1
                     /transl_table=11
                     /product="hypothetical protein"
                     /protein_id="X:DDJGHBMA_00038"
                     /translation="MAVLRVLLLLTISYNFFPRNVHAKEVIYAFRDPGMPKSTKKDDK
                     PRKEKMILIGETMMFDKVKPIEYEGQYKNLELGYDIRPDIVTVKVHYDPGIRPGQILY
                     LIEKDFDHETFKDGNIVGQIEVKSVFQTAFIGKQLRGIGYLGIAKEKVLSVAYPLSSE
                     QAGPALVERKKGDYYYTRNEIPEAIQAYRKAIRLDPSSPTAHFRLGLLYLSEAINDSK
                     DSSCSGILPMSAGAEFASAWKKRGRFDSDQDAVRFAREYISFLNCKSEQSPTFVKGST
                     TPEELDRAQDVARVGFEISKSDYELLVRSAETYYRFYLAYSPKKLPPNMQNTEESAKL
                     RKRQDKAWEISEKLLKEAGRDNITDYRIHRLTGLLYAKRFFEISGGLQATTISPEAGF
                     LRTKALEAIQAYKQHKPKTVVGDTEILTLEKDLGGS"
     gene            complement(48317..49030)
                     /gene="mtnC"
                     /locus_tag="DDJGHBMA_00039"
     CDS             complement(48317..49030)
                     /gene="mtnC"
                     /locus_tag="DDJGHBMA_00039"
                     /EC_number="3.1.3.77"
                     /inference="ab initio prediction:Prodigal:002006"
                     /inference="protein motif:HAMAP:MF_01681"
                     /codon_start=1
                     /transl_table=11
                     /product="Enolase-phosphatase E1"
                     /protein_id="X:DDJGHBMA_00039"
                     /translation="MVLEDANVFLFDIEGTTTPIEFVHKILFPYSTRNFLTFFQSVPL
                     GKKLLDELFVASKQESEFGKVLDSRPESLADFCAFLVSKDRKLGALKEIQGRIWKQGY
                     ETGELKSTIFPDVPKFLRRIEKSGKTSAVYSSGSVEAQILIFRYCEAGDLTPNFRAYF
                     DTSVGGKREAESYRRIAETLEVEPSTIVFFTDIKEEAEAAQTAGLHPYILDRPGNYPQ
                     GEHSFPILSSFDGILAEFS"
     gene            complement(49030..50100)
                     /locus_tag="DDJGHBMA_00040"
     CDS             complement(49030..50100)
                     /locus_tag="DDJGHBMA_00040"
                     /inference="ab initio prediction:Prodigal:002006"
                     /codon_start=1
                     /transl_table=11
                     /product="hypothetical protein"
                     /protein_id="X:DDJGHBMA_00040"
                     /translation="MLGEIPCLLSGCAQTYNEFLLLRTLTGFGLGGSFPLLFSILGDS
                     FSDKSRSIASGYLSLAMGLGVGXGQLFGGSIGQADLENGWRMSFIYMAAPSFFFMIVY
                     ALFCTEPARGRTEKEFTEIADLTTDEADVRLTWKDLRILFANKTNIGIFLQGIPGCVP
                     WGVLFTFLADYYENDYGIPKASAAGLMTFAAIGIFIGTFFGGIIGQKLYNRNKSYMPI
                     FCAVMVLLGTGPSVYLLHAGSAALQPAFIWINVITGFIIAVTGPNVRALILNVNTPKN
                     RVAMFSLYNLTDDLGKGLGPAMAAIILGFVAERSTAFTIAVLFWIPCGLFWWIILKNF
                     RQDEANVHKILSEEAQKLRRTA"
ORIGIN      
        1 gagcctacga ttttgggtgc ggttacgttt gcgatctcat tccctttgag ttttttgagt
       61 atcggaatca tcccgatggc gatggaaaaa agaacggagt cttttaggat ctacgatccg
      121 aagttgaatc ttatcaaaga aatcaagact tcgaattctt tttggacact ggatgctatt
      181 tgggcgatgc ccagcgatcg gagtaaggta gtcgagaagt actcctatga ttcgcctgcc
      241 tgggaaaaag acgtggagga attggacaag gtttggaagc cggagtaatt cagaggacag
      301 aggacagagg acagaggaca gaggacagag gacagaggac agaggacaga ggacagagga
      361 cagataatta ttcctattac cctgacaaca atttttttaa aaacgaatta tgctggaact
      421 cctacccgat aatatcctaa atttggggat agctatgcag tgggcaagtc gtcgatgtcc
      481 ggtaaccgga ttttcctggg ggatcgacga caggatcaaa gaaaatctcg taaaattaat
      541 tttccggaat ccgttttcga acttcaagtt gaaaatcttt taaatcaaag tacattaaaa
      601 tgttatttga gtcggggggc tgctcagggt agtcttcgaa tcctgagttt ttataaaaat
      661 tgacggcttc ttttctagca tcgacgatca gaaatcgaca cccggtttta ttattagtta
      721 tgaaccaaga tttcaataag cctaatacga tttttccgaa tccatttcct tggtattttg
      781 aatgcgttgc aaatcggcca atcaggactg cgggatacgc tttgtattga gtattatgcg
      841 gtataatttg ccgaaattcc aataccgtgt tgatcgcgct gttactgaga caaaatccga
      901 ctagaggttc ttctatccca ttacagtgga gaaaatagtt tttagaaatt aattccgatt
      961 ctgaatcctg agcgtcgagt ttaaagtaag attccagttc tgagtcacac tggaaaagtt
     1021 ccaggttcgt ttcagaaata ggctttagaa aataatcctt ataggagggg agctccattc
     1081 gggcttggga ttatttaagc gaattctttt gaattaaaaa gaggtagatc tctttttcta
     1141 gatcagaaat tttaatttcc tttcttcggc ttgaatccgc tttttccacg aattccgcgg
     1201 cttttattcc tttcagtgtc gggataggct ctaagggagt tacggccatt tacaaaggat
     1261 ctcctgagtt tctttattta ggatcgtttc aaatagacta tggaaagcga atattttttc
     1321 ctaattgcgg ccgaattgtc ccctgatttt taagctaagt ccaaattcaa gaaaacagaa
     1381 agctatatct ctgccatatt gtcacatacg gaggactgaa gacagataaa atttccttgt
     1441 aaagttgaac cgatgcctgc tctccttttc tcttccggtc caatttgcgt atccgctttt
     1501 tgtccggtga actttttccc tgtagttttt ggattctggc tttggcttcc tcgattgcag
     1561 gttgcaagct tgcgggggcg atctttatga atttagaata ggattgaatc gcttcttctt
     1621 tctgttccga gttttcgtac gatagggcga gattgtacag gatttccggt gtgtcatcgg
     1681 tggtcagctt gagtgcggct ttgtagtttt ggatggcttc tttgtgtcgt cctagacttt
     1741 ctaatattac accgctattg tagtacgcct gcaggtactt gggatcgatt tggatggttt
     1801 ctccaaattt gcgcaatgca tcttcttttt gatccatcgt catgtaggcg attccggcat
     1861 tggctcggta ctccgcaagc ttgggattta gttgggatgc ttttatgaat ttggacaagg
     1921 cttgcttcgg gttggtcggg agtagatccg ctccttgttt gttcaactcg atggctgatt
     1981 ttacgggatc tttgggagtg caaagaatta gtgccatccc gaggaaagta gcgacggtaa
     2041 tttttcgtat cgtttccaag tgatatccta tttgaagagc agagttgcga gtaagagaat
     2101 gatggcgggt gaaagcacga tggctgcggc gcgacccgta ggttggtcga actgtttccg
     2161 aaatccttgg atggagtaca gaaggcttcc gagataggct ccgaacgtga ggatcaccca
     2221 taggatcgcg aaaatcatgt aggcgattcc gcccggtcgg aatactagtt tagcgaaact
     2281 gaatacttct tgggcggcga tcgctaaaag gggcagcagg agtgcgttga ctgacaagag
     2341 ggaaacggtc ggcgcttgcg catttttttc ctttccgttt agaatgacga agaatagata
     2401 ccaacagccc gcgagaaaga aaggtagcaa tccccaaagc agaaaccatc cgaggatgtt
     2461 ttgcggaaaa tgagaaaaga aatagaccag gctcccgatt tctttttgcg cgtagaggtt
     2521 ttcgatcatg gaattcgggt taaagtcccg gaggtagaca ccgatcagta tgtttgcggc
     2581 gtttagtaag ccggtaaccg caaaggttac tacgtaacgc aggattccgg atcggagcaa
     2641 atctggagac caggattcca gggaaatttt ttcccggagg atggctccga cttcggttat
     2701 ctgatttgcg agtttttctt ggatggcaac accgatctcg atccgcataa acgcccttgc
     2761 atgaagtttt tctaaataaa accggaaaag cgggttccct gtcgagtgaa ataactgttg
     2821 ggatcggaaa gaagagcttg aaagaagaac atcggcgagc gaaaatcaat gtaattgact
     2881 aaaaattaag cctgctcctt tcctgctttt gtgaagattt ttacaaacgt aattctttca
     2941 attttactat tcgggaacgg gttcgatagg agaagactag gaacgatgcg atttcaatac
     3001 tgcgattctt taggatcgcc ggccaatctc gattttatag ggaacgtttt agaatcgctt
     3061 tcgtttttta tcagagccag gttccttttc ttttgctttt tgtcgctggc catcggatgc
     3121 ggaggagttt ccaaggaaac ggtgaatcat tacgcgtcag gcacggcgta tttccaggaa
     3181 aagaatttga gtgctgcgat tggggaattc caaaaagttt atagagaaac gcccgactat
     3241 ctttcgactc gtttgatgct gggaaaatgt tatttctatt ccaaggaact caagaaggca
     3301 aaggaaattt tcgaagagga ttttgatagc aatccgagtc gtctgaattc cgggatttgg
     3361 tggtatcggg ttcggttcat tttgggtgag gacccgaaag aaattttacc cggagtgatt
     3421 tccattttgg aaatcgaccc ggagaagctg gaaggctgga ttttgcgggg gctattagag
     3481 gagaaactcg gacagaattc ggacgcggtg cggagctatc ttagggcttc cgaagattcg
     3541 gagcgaatcg cttttgtgaa ttatcgtttg tcgaaactgt ttcgagccat ccggtttccg
     3601 gaaagagcgg aaaagcatgc cgaaagagcc agggcattag gctttgagat ccaaacgaat
     3661 tcggaaaccg taaaatgaac cgagagagat tcagaacttt tttttcctcg attccctttg
     3721 gccgcgctta cgcgtccgca aaatcgattc ttctttccaa gaaaggaagg tggattgtag
     3781 cttccgcgtt ggcggcttgg atctcgctcg tagtactccc tttcttttta tcttccgcaa
     3841 acgggacgtg caagatcggg agctgttgga tcggtaccgg cgtcatgatt tatccggatg
     3901 gaaacgagta caggggcgaa ttcctgttgc gaaagggtca tggtaacggg gaattccgga
     3961 gcccgaaggg tgaacgatac ttaggcgaat ggtcctgggg gaagaagaac ggattcggag
     4021 tttatagata cgcgaacggg gacgtgtatg aggggcattt ttcgaataat accaaggaag
     4081 gaatgggagc ctttacttgg aaaggaggag gcgtaaagta cgtagggaac tgggaggatg
     4141 gagagccgtc cggtccgggg aaactgatct taaatcaggg acaactggtc ttggagggag
     4201 agtacaggaa gggaattatt tataacggaa aaggaatgtt cgtttacgag aatcggactc
     4261 gttacatcgg ggaatggaag gacggaaaac ggcatggata cggaatcctt ttggattcgg
     4321 aaggatcgcc gatttactcg ggtctttggg aaaatgacag ggaatcgaaa ccgactcgga
     4381 ctcgggaaaa gcgagcctcc tagtacttgc gactcatttg cccgaaaacg ggattgacga
     4441 aaaaagatcc ggcgcactaa ctcacgcttg tacggggaaa cccggtactt taggagattc
     4501 cagtttcatg aacgcgtttt ccaaattcct ttttatctcg attcttttaa tcactcttgt
     4561 taacggatgt aagaaatcct ccagcgacga tcagtcctcc cttttggccc tggcattggc
     4621 ccaaaacaag gcgtcttgcg tgggcgctac tgccatcacc aaaggtgggg cagccgtcac
     4681 cggtggtgca acagccggat atttttatta tctttacaca agcgctgcgg gaacgactga
     4741 cacagtgacc tttagctcta ctccgtccgg cggcgcagga aatatattat atatcggaaa
     4801 atcaaatatt ataatcaatg caagtaatgt cggcacgtca tccaatttcg atgccttttt
     4861 tacgctcgca ccttacacca ataattctgt aacaacttcc gctggaaatt tcagatgttt
     4921 tgttgtgcag gttcaaacgg cgggtacttc ttattcacta accatcaatt aagctttcta
     4981 ccaagcgccc cagtttccga atcaggcggg aaagaatttc tttcccgctt tcttatgttc
     5041 cttcctaatc cttccttttt gtcccttcgg ggatagtaga cctcgtcttc tttttgatct
     5101 ttaggggaca tttcggttat caaattgtct ttttttgtgg acgatttgtg tcgaatccgc
     5161 acgtttagac ctaacctttt cttccgttat gggtggatcc aatgatcaac aaagatacga
     5221 atcaagtacg gcaatttcaa acgaaggaga gattttcttc ctttactctt ctgcttagtt
     5281 atctttgggt cctccttgct ccggtttccg ttctctattc ccagcccgcg aatgtcccgg
     5341 actttatcgc ccctcaactt tcgaatcaaa cgtttaatca gtatgtaaac caggcgaacc
     5401 aagctcattc cttagaagtt tggaatacga ttgtgagcca gggcttcggg gtctttaagg
     5461 cgtcttggga gaatctggcg agccaggaaa tcgcggcctt agaggcgacc gtccattcgc
     5521 agtatgcgaa tgatccggcc actgcggcgt atatcgataa aatgatcgag tcccaggcga
     5581 gtacttcgga acaggcctgg ctcactcaga tcgagactca ggtcgcggag gatcagaatg
     5641 catttctcct aagtttacaa tcttctcaaa ttcctgcgca gacggattcc aattaccaag
     5701 cggttttgac gaatggcctg caaaactttt cggattcctt aacttccctg caacagaatt
     5761 accagaacca actttctgcg atcaatcaga ccgacaaaca gtaccaggcc aacctccagc
     5821 aattacaaac gtatgagact gcggttcgaa acagtatttc cacctccgtt tcccaattag
     5881 agtcttcgct ccaaaatacg gcgctttatt ataatcggaa tgtagacggg tccgtgaatt
     5941 ggtcctctct caatcagtcc gggacggaat tgcagactct gatttcgaat ctgtaccaag
     6001 ggctgcaaaa cggaagctcg ctctccactc tcgcgaccga gatgacgagt tatctccaga
     6061 cccaagaaac ccaggctgtg cagaatgcga attactggac ccagcaatcc cagccctatt
     6121 cgcttaccaa ttcgaataca gctttcgggt ccgattatca attgagcggc tttcaagcct
     6181 tagtggatta tgcgaattcg gttcgatctt ctaattccgc catcaatgcg atcatgacgt
     6241 acatcgatgg gggaagcaat tctcaggatt caacgctatt gaattacttg tactctacct
     6301 acggatacga tcctacgaaa actcaaatcg taggaattac tagtgctgat tttatgggag
     6361 aaagtagcgg tacaaataat tataatccat ttcccgttac gttagggcat tccggaaata
     6421 atttaaatta ttctacttcc ggattaggtg cctttgattt tagcgccacg ggtctttggg
     6481 cgtttgggat tcttttacct gttacggctg catttacaga agatacattc tcttacacga
     6541 tcaatttcca agtaaaggac ttaactgccg gggcgaatgc tcagacctgg aatgggtttg
     6601 cctctagctt aaactccgag ttgggaacct ggaatacgct cgcgccttcg attacgaatt
     6661 gggaaggtca ggttgccgcg taccaggctc agtatgcggc ctggcatgcg caagcggtgg
     6721 cttacgaaaa caatttacag atttcttatt cgaatggggt ccagacttta aatacggaaa
     6781 aacagacctg gcttgcgggg attcaatccc aagcttccct aagctcttcc tccgctcaga
     6841 cttcaaaatt cgaggatgat tccaagtctc tcgtgaagct ggaggatagt tcgcctaaaa
     6901 tttcctccgt tttcctgccg agttccagcg atgtgctcgc tccggcctta gcgcctaacg
     6961 tcgattcctc gggactcaat aacgtactct cgatcttcca acaatcgttg atgggagcaa
     7021 gtaacctagc gttagaaaac cagctaaacc aacaggcaat ctcagaaaaa cagaatgcaa
     7081 tcaataagat cgcgagttcc ttgggaagca acgcggtcgt ggactcgcac ggaaatataa
     7141 catacacgac agcaatcgaa gacggacacg ccaaactaaa agacggcggg gatgcgacga
     7201 atgtaaacga ttatatcgcg agtaaaacca atgagaccgt gtatgtggga gctcccgcaa
     7261 caatttccat agcaggggca agccctagcg atctattcca aagttgggac acgaatagtg
     7321 tgctatccca atttcagaca aacgagagtt cgtttaacca atcgtatagt tccgcgatca
     7381 gtacgctgaa tgcacaaatt aacgccctaa atacactgaa cgcgaagaac gatgcgtctt
     7441 tccaagaaga ggcgcaggcg gcagcgagct atgcgacaaa cgtacaaagc ctcgcaaaga
     7501 caatgctgca aggcgggacc ttccaatcct gggtgcaggg acagatccag gataaggtaa
     7561 actctgcgat ggctcaagca ctcgcaaacg cgaccggaat gtctccggac atggcggctc
     7621 agttagtcag ttggtttgag aagaaccagg cggagaaaaa agcaaaggcc aaggcgagaa
     7681 cggaagagat cacgtcggga ctcgtgacgg tggcaagtat cgcgttatca ttcgtggcgg
     7741 gacccgagat gatggccgtg ggacaagcgg ttctgcaagc agcacaagga taccaaaacg
     7801 gaggaatgga aggcgccctc gtgggagcag cgagtggagc agcaactgcg tatgcaagag
     7861 agttcggagt aaatgtagga gtatcgtata gctactccgg agggtttgga ggaacagtag
     7921 gacttggatc ttctaaactc aatgcgggag ttacgttttc ccaacacgga agcacttcgt
     7981 ttaacatggg agggagctac ggaaatgtaa gttataaccc aacgagcggg tttagcggga
     8041 gtgtgaacct taccccggga cagaataccg gggtcatggt gaatgttgct cagcatagcg
     8101 gacctagttt gacagtccag gaatccaacg aggcttcggg aattggaggt tccgtaacga
     8161 tagatggtaa gggaaatact acagtagcgg caacgtatag aaatgctaca gtcgtctcag
     8221 cgacggggaa tgtacacgat ccgagtagtt ttggaaacct aactgccaat gagaatttta
     8281 atagtgatct aaaccagaac cttgccatgg gtaaggcaga cgagaatcta aaggccggaa
     8341 ctgcagagtt agaagccggt cgtagtaaga tcgcagagac gggaaatgaa gttcagagag
     8401 aaatcttaaa caatgagaat gcgagtgcac aagaccagca tggtgtcttg gcgacccttg
     8461 ctaatgccgg tgaattttta accgatccta gttccgcatc tacttggttg ggaaggaccg
     8521 cgcaggatgt tgtggggagc ttcctaggta gtacgggact gggtgcgagt gatagcaatg
     8581 ggtttattga taaggatgga aattatcgcc aaaggacctg ttttaccgct gagactctga
     8641 tcagaacaac ggatggctta aaacgaatcg atcagatcca ggtcggagac tttgtattat
     8701 cgattaatga aaataccggt aaagtatcgt acaagagagt cactcaatta ttcgttcatg
     8761 atgtgggttt aatccacagg gtaacatacg agaacggatc taccctgaat acgacctgga
     8821 atcacccatt ttacttgaga agtacaggtt ggacggaagt gaaggatatt cggttaaacg
     8881 aaagatccgt tacgattgca agtatccgta attcagagaa agctaagatt acttccaact
     8941 caggagtatt actcggagcc tctcttgctt cattaaataa gcaaacatca aatcaagagt
     9001 attcgaattc ttggaagaat gaatacaaag gcactcttgg aatcacgaaa gtagaagaag
     9061 tttataccaa cactaaggtt tataacttcg aggtagaaga taaccacacg tattttgtag
     9121 gtaaagacgg ggtgttggtt cataactatt taccagagtt tgctgatcag attaatcaac
     9181 gagtgaccga aattaaaggt gcgattaacg atccagttgg aactgcaaag gccgtcgccg
     9241 agaatcagtt tagcaaggaa ggtcttcaaa gaactgctat cgacgcattg acactggggc
     9301 aaggtagaaa tatagaaaac cttgtaaatg ctacaggggt caacggagaa gaagccgctg
     9361 cgagagcaca tgccaacttc gtatttgatg gcgtgttagg catagcaacc gaaggagttg
     9421 gaaaagttct ttccagcctg cgtggtttaa gtggagccgc caaggaagtg tctgcgggta
     9481 ctaaggcggc gggagctgct gcagcggaag aaggtgcgat agcacggaaa gcaggttcgg
     9541 cggggggctc aacggaaggg ttactttccg gtgcagaaag ggaagcagcg ctaaatagat
     9601 catttgctca tgatcctaca ggcgaagtag tatccggaat tgaaaattta acgaagaaat
     9661 taccatggga taagcctgtc gtcgtgattg gtgaaaatat ggaaagagtt aatccggtta
     9721 gggatgcttt gataaacaag ggatatgatg taagaaccta cgatcctaaa aatttcagaa
     9781 gcgtaaatgg gatagcaaat cctaaggata ttgcagcaaa ccgatcatgg atgaattatt
     9841 ggtcgaaagg gaaaggtgcg aacattgtcg atatcggaac tgatccaaca agacctcgaa
     9901 caaaagcaag cccgttttat ggcattgagg ttaaaacttt gtatggaaaa aacaaatatc
     9961 cgaatgtaat gaagtatgtc tctgaataat aatcacaatc gaatgcatta taaaggatat
    10021 gcaaaatttc ttaacgctgc gaaaaagaaa ttttcgttct taacgactga ctataatttt
    10081 aaattgaatg aagaaggatt ggttcatccg gaatactttc ctgatgctgc agccaaccta
    10141 agatttgact catcaattat aggcatagaa atttcatggt attttgcagg ggctatgatt
    10201 ggcattgctt tctatgagct caaagatggg aaggttccga aagatcaagg ggtatataca
    10261 agaatatttg atatatataa tctagtcgag ttttcgataa aaggacctcc taattcacat
    10321 tttttattga aagatgcagg agatgttaac tttagcaaaa taaaaaaaag atctgaaatc
    10381 ataaaaaagg atatggataa ggtgctggat aatctcgcgg atcttttaaa aaagtttgga
    10441 tctagaattt tcgaaaacga tttatctatt ttttcggaaa taatgaatta tcaaaaagag
    10501 cagtcgcaga tgaaacgaga ttctaaacaa agcaaattat gataggaaac tttgtttttt
    10561 gttcgaagaa ttgtatatta actttaccgg accccgcgag ggatgcgtag ggctttagtc
    10621 caacacggat agaacaaatg aaatcgaagc taaaaagaca gagcgtgttg gatgagggct
    10681 gctgcccgaa cccgaagcag cccggcccgc agggcgcggc catactcctc cttttatctt
    10741 tccttacgtc atccatcttc tcgcctttac tctcacttaa ctcacaaaac ggaggaatgg
    10801 aaggcgcttt agtcggagca gcgtcggggg cagcaacggc gtatgcaaga cagtttggag
    10861 tgaacgtagg ggtatcgtat agctactcgg gaggattcgg aggaacagta ggattaggat
    10921 cttctaaact caatgcagga gttacatttt cccaacacgg aagcacttcg tttaacgtgg
    10981 gagggagcta cggaaacgta agctataacc cgcaatcagg ctttagcggg agtgtaaacc
    11041 ttaccccggg acagaataca ggggtcatgg tgaatgttgc tcagcatagc ggacctagtt
    11101 tgacagtcca ggaatctaat gaggcttcgg gaattggtgg ttccgtaacg atagatggta
    11161 agggaaatac tacagtagca gcaacgtata gaaacgccac agtcgtatcg gccaccggga
    11221 atgtgcacga tccgagtagt ttcgggaacc tgaagggcaa tgagaatttt aatagtgatc
    11281 tgaaccagaa ccttgccatg ggtaaggcgg acgagaatct aaaggccgga actgcagagt
    11341 tagcagccgg tcgtagtaag atcgcagaga ccggaaatga agctcagaga gaaatcttaa
    11401 acaatgagaa tgcaagtgca caagaccagc atggtgtatt ggcgaccctt gctagtgcag
    11461 gtgacttttt aacggatcct agttctgcgt ccacttggtt gggacggacc gcgcaggatg
    11521 ttgtggggag tttccttggt agtacgggac taggtgcgag tgatagcaat gggtttatag
    11581 ataaagacgg aaattatcgt caaaggacct gttttaccgc tgagactttg atcaggacca
    11641 agaatggttt aaaacgaatc gatcagatac aggtcggaga ttttgtatta tcgatcaatg
    11701 aaaacaccgg taaggtatcg tataagagag tcactcaatt attcgttcat gatgtgggtt
    11761 taatccacag ggtaacatac gagaacggat ctaccctgaa tacaacctgg aatcacccat
    11821 tttacttgag aagtacaggt tggacggaag tgaaggatat tcggttaaac gaaagatccg
    11881 ttacgattgc aagtatccgt acttcagaga aagctaaagt tgcttccaac tcaggaatat
    11941 tactcggagc ctctcttgct tcattaaata ggcaaacatc aaatcaagag tattccaatt
    12001 cttggaagaa tgaatacaga ggaactctcg gaatcacgaa agtagaagaa gtttatacca
    12061 acactaaggt ttataacttc gaggtagaag acaatcacac gtattttgta ggtaaagacg
    12121 gagtcttagt tcataactat ttaccagagt ttgctgatca gattaatcaa cgagtgaccg
    12181 aaattaaagg tgcgattaac gatccagttg gaactgcaaa ggccgtcgcc gagaatcagt
    12241 ttagcaaaga aggtcttcaa agaacggcga tcgacgcatt gacactgggg caaggtagaa
    12301 atatagaaaa ccttgtaaat gctacagggg tcaacggaga agaagccgct gcaagagcac
    12361 atgccaactt cgtatttgat ggtgtgttag gcgtagcaac cgaaggagtt ggtaaagttc
    12421 tttcaagtat tcgaggactt agaggtggga cgcaggaggt gtctgcgggc agtaaggcgg
    12481 cggttgccgg agagaattcg actaaattag aaaactcgat tgcgaaagtt acatctaaag
    12541 aaggaacgtt tcaatacgat ttgagcaaag ggatagacac cggacaacct gtcaagtttg
    12601 ggcaaaaagg ggtttctccg gattttagta aagctggtaa gcatgagggc gcgagtattg
    12661 atgaagtcgc agctagatta aagtcaggag atattaatcc acgtaatttt aaagtggaat
    12721 atatttgggt aaatggagaa aaagtcgccg tcaataatag atcattaact gcggcaacca
    12781 aggcagaagt tttggataaa ataaaatatg aagatgtaac tggaatactg cctgagaccg
    12841 gtccggactc actttcaagt gttctaaaga gattaaatga aatgaatgga aaaccttcaa
    12901 ggactattcc gatccgtcaa actggtgatt ggaattctcc tgcgaaggaa attgttggga
    12961 agtaatggaa attagaatgg cgtatcttcc ttatttcatg aagcaccttg atgaatatta
    13021 tcaggataaa ttgacggtaa agacattgga ggattggcga tcctttaaaa agaaatggta
    13081 ttttgatgaa ggagaatggc ccagtaaaac gcaggaagaa aaaagcaaag agcataatac
    13141 gagagaagct aaggagatta atgggcggat ttggggagcc gttgtatatc cagataaaat
    13201 agataaagta gcccagtacg aatttatgaa aactgaaaca gaattaggtg agcccatagt
    13261 ctttccaaaa ggaaaacact ctccacaaga atctgaatat ccagaacgct ggtcccagga
    13321 atgcccacat tgtgagattt ccgcctatta taaggcgggt gaagaatact gtccaatttg
    13381 tggaaggaaa ttattgtata gctggggcgg ggattgagct gagcgtgagc ctcgcaaaaa
    13441 ctacagtagc agatgaaagt gtcaatatag cgaactttga aaacgtacgg caaggatatc
    13501 ttaagatgag aatagtttta actccccgcg agggatgcgc agggctttag tccaacacga
    13561 ggagcacaaa tgaaatcaaa gctaaaaaaa cggatcgtgt tggatgaggg ccgctgcccg
    13621 aacccgaagc agcccggccc gaagggcgcg gccatactcc ttcttttatc tttccttacg
    13681 tcatccatct tctcgccttt actctcactt aacgccctaa atacactgaa cgcgaaaaac
    13741 gatgcgtctt tccaagcgga agcgcaggcg gcagcaagct atgcgacaaa cgtacaaagc
    13801 ctcgcaaaga caatgctaca aggcgggagc ttccaatcct gggtgcaagg acagatccag
    13861 gataaggtta atagcgcgat ggctcaagcg ctcgcaaacg caacggggat gtctccggac
    13921 atggcggctc aactcgtaag ctggtttgaa aaaaatcagg cggagaaaaa agcgaaagcc
    13981 aaggcaagaa cggaagagat cacatcggga ctcgtgacag tggcgagtat cgcgttatcc
    14041 ttcgtggcgg gacctgagat gatggccgtg ggacaggcgg tactgcaagc ggcgcaaggg
    14101 tatcaaaacg gaggaatgga aggagccctc gtaggggcag cgagtggagc cgcaacggct
    14161 tatgcgagag agtttggagt gaacgtggga gtatcgtata gctactcggg agggtttgga
    14221 ggaacactcg gattaggatc ttctaaactc aacgcgggag ttacattttc ccaacacgga
    14281 agcacttcgt ttaacgtggg agggagctac ggaaatgtaa gctataaccc gcaatcaggc
    14341 tttagcggaa gtgtgaacct tacgcctgga gagaataccg gggtcatggt gaatgttgct
    14401 cagcatagcg gacctagttt aacagtccag gaatccaatg aggcttcggg aattggaggt
    14461 tccgtaacaa tagatggtaa gggaaatacc acagtcgcgg caacgtatag aaatgccacg
    14521 gtcgtctcag cgacggggaa tgtacacgat ccgagtagtt tcgggaatct gaaggggaat
    14581 gagaatttta atagtgatct gaatcagaac cttgccatgg gtaaggcgga cgagaatcta
    14641 agggctggga atgcagagtt agcagccggt cgtagtaaga tcgcagagac cggcaatgaa
    14701 gctcagagag aaatcttaaa caatgagaat gcgagtgcac aggatcagca tggtgtattg
    14761 gctactcttg ctagtgccgg tgaattttta acggatccta gttctgcgtc tacttggtta
    14821 ggaaggaccg cgcaggatgt tgtggggagt ttcctgggta gcacgggact gggagcgagt
    14881 gatagcaatg ggtttattga taaagacgga aattatcgtc agaggacttg ttttaccgct
    14941 gagactctga tcagaacaac ggatggttta aaacgaatcg atcagataca ggtcggagac
    15001 tttgtattat cgatcaatga aaataccggg aaggtatcgt ataagagagt cactcaatta
    15061 ttcgttcatg atgtgggttt aatccacaaa gtaacatacg agaacggatc taccctgaat
    15121 acgacctgga atcacccatt ttacttgaga agtacaggtt ggacggaagt gaaggatatt
    15181 cggttaaacg aaagatccgt tacgattgca agtatccgta attcagagaa agctaaagtt
    15241 aattccaact caggagtatt actcggagcc tctcttgctt cattaaataa gcaaacatca
    15301 aatcaagagt attctacttc ttggaagaat gaatacaggg gcactcttgg aatcacgaaa
    15361 gtagaagaag tttataccaa cactaaggtt tataacttcg aggtagaaga caatcacacg
    15421 tattttgtag gtaaagacgg agtcttagtt cataactatt taccagagtt tgctgatcag
    15481 attaatcaac gagtgaccga aattaaaggt gcgattaacg atccagttgg aactgcaaag
    15541 gccgtcgccg agaatcaatt tagcaaagaa ggtcttcaaa gaacggccgt agacgcattg
    15601 acactgggac aaggtagaaa tatagaaaat cttgtaaatg ctacaggtgt caacggagaa
    15661 gaagccgcag cgagagcaca tgccaacttc gtatttgatg gtgtgttagg cgtagcaacc
    15721 gaaggagtag gaaaagttct ttccagcctg cgtggtttaa gtggcgccgc caaggaagtc
    15781 tctgcgggta gtaaggcaac gggacctgct gcagcggaag aaggtggagc gctgaggacc
    15841 attaaggcta ctgaagcgag tcggtttact ggcgctggag atgcaacaac tagtccgtgg
    15901 ttgaaggaca ctagacctgg agtcgcagaa cacattggaa gttttcgaga tggcggatcg
    15961 ttcttagtcc cggaaagtgc atataaagga tttatcgaag gaaaatcgca aataggtcga
    16021 tcttcaggcc aatttataac tactaaagcc gaaatggata gactgctttt aaatactggg
    16081 ggcgatacag ggaaaattaa taaagcatta ggtgttaatt ggaatgaacc tttatacaga
    16141 atagatgtcc ataatccatt attacataat gccaggttac caattggaat cgaaggcggt
    16201 gccaatagta agtttcgttg gggaggttat actagcggtg gtaaacctga agtcgtaatc
    16261 gatcccgtga aaaaaggaca atttacagcg aataaaatac aatgaaaagt gatttgaaaa
    16321 ctatctttca agatgatgaa cattggtatt tcatcaaagt ggacgctaat ggcgattatt
    16381 atttggtaac ctattcagga ggctttgcaa tggaaacggt agtaattaag ctttctaacg
    16441 aacaagtgaa tgattttatg aaagaaaata gtagtttatt gggattggct caggatctgg
    16501 cgagaaaccc agaaaactat aatttaatca aaattccgtg atattaaccg cgagggatgc
    16561 gcagggcttt agtccaacac ggatagaaca aatgaaatcg aagctaaaaa aacggatcgt
    16621 gttggatgag ggcggctgcc cgaacccgaa gcagcccggc ccgcagggcg cggccaaaat
    16681 ccttcggtta tcaaattgtc tttttttgtg gacgatttgt gtcgaatccg cacgtttaga
    16741 cctaaccttt tcttccgtta tgggtggatc caatgatcaa caaagatacg aatcaagtac
    16801 ggcaatttca aacgaaggag agattttctt cctttactct tctgcttagt tatctttggg
    16861 tcctctttgc tccggtttcc gttctctatt cccagcccgc gaatgtcccg gattttattg
    16921 ctcctcaact ttcgaatcaa acttttaatc agtacgtaaa ccaggcgaac caagcccatt
    16981 ccttagaagt ttggaatacg atcgtgagcc agggcttcgg ggtctttaag gcgtcttggg
    17041 agaatctggc gagccaggaa atcgcggcct tagaagctag cgtccattcg cagtatgcga
    17101 atgatccggc gactgcggcg tatatcgata aaatgatcgt gagcctcgca aaaactacag
    17161 tagcagatga aagtgtcaat atagcgaaca actacggcaa ggatatctta agatgagaat
    17221 agttttaact cccccgcgag ggatgcgtag ggctttagtc caacacgagg agaacaaatg
    17281 aaatcaaagc taaaaaaaca gatcgtgttg gatgagggct gctgcccgaa cccgaagcag
    17341 cccggcccgc agggcgcggc catactcctc cttttatctt tccttacgtc atcattcttc
    17401 tcgcctttac tctcacttaa ctcacaaaac ggaggaatgg aaggagccct cgtaggggca
    17461 gcgagtggag ccgcaacggc taacgcagga tagttcgggg ttcggctttt ctgttagacg
    17521 ttaattcgaa gattattatg cccaaaacgt gcgaagaaga tttggaatca taaatgggct
    17581 ttcctcgcaa agacatccta tatctgtgga acagccgcgt gatattcgca acgaatgcga
    17641 tgcagaccga ttttcatgaa cattatgcag caactttggc gatttcgttg aaatcgaata
    17701 tctgtattga gaccgacaaa ggaaaggaag aatatagggc tgccttggtc gcaccgaata
    17761 cttatcatcg aacggtttct cccggagtgg aaatggtatc tttgctcatc gatcctgaaa
    17821 cgtacgagta cggagccatc tccgaattcg taggagcagg aaaggttaag cgattggaag
    17881 tttccgcgtt tcttcctgtc atggagaggt tgtgggaatt atattatgga aatttaaatg
    17941 attctcaagc ttgggaactc catcttgact tattgcaatg cgtgtgtcct tttcgaaaat
    18001 tggaaaagaa catggacgaa agagtcaaaa agatcgcgaa taaaattcga acggaattgc
    18061 cggacagcat ccggatgaaa gagataggca aggacttttc gatttccgaa gatcgattga
    18121 ttcgtctctt caaggaaaat ttgggaattc ctctcagaag atatttacta tgggtccggg
    18181 tcatgagtac ggtgaaactt ttaaaggaag gaaaaaatct caccgaagcc gcgcactttg
    18241 ccggattttc ggactctgca cattttaccc gcacgtttaa ggagaatttc ggattcgtgc
    18301 cctctttttt tttcggtaat ttaaaatcga tcgaagtccg attctgcgaa tcgccaggct
    18361 ttggctccta aaaattttct aaaataccgg aatcgttcaa ttcaaacaac gtaggttctg
    18421 ctaatctctt ttccagtcga acttagagaa gaacatatgc cagtacgaat agaaaaagga
    18481 ttcttgtcca gattatcctc caggatttcg cgataccgct ccgaatcgat caagactccg
    18541 agtgaagaag agaaggaagg ttttcgaaaa gcccaaaggc ttgcctatcg atgcgttacc
    18601 gagatcgaaa aggaaatgca ggaaggatgg acggagatcc aaaccgtaaa acgtatggat
    18661 acttttttaa gagatcatgg agtaaggata tttttgcacc ggccttttgc ctggttcgga
    18721 gagcatgcaa gatttgacgg ttttaaacgg tacactcagt tccatccgag taaaaaaaga
    18781 ttaaccgcaa gcgagtcctt tatcttggat gtttctcccg tagcggacgg atacatcgga
    18841 gatataggtt attcgtcctc tttgggcgaa catacggaat tgaattccgg aatggaatat
    18901 cttctgaaac ttcgaaaaga aattcccgga tacttcacct cttctctgag cgcgtcggag
    18961 atttggtgga aaatcgatcg cgaagccaag cagaagggtt ttgataacgt gcactcgtta
    19021 tatccgttcg cggttttagg acatcgaatc tataaagtaa attttcctaa tatatccttt
    19081 cctttattgc cgatcagctt tgccagttgg tttagtcttc aggggtccta cgaatttttg
    19141 agccataagg tcttaccgga acttctaact cccgatcatg aaggggataa aacaggctta
    19201 tgggcaatcg aacctcacct cgggaaaggc aagaccggct ttaagttcga agaaatccta
    19261 gtggtggaaa aagagagagc ctactggctg gatgaagatg ttcctcatgt aaagaaaatc
    19321 aggaaattgt aagaagtaga atgaatataa atcataatat tattatatgt atccttattt
    19381 cgtgcgtaat cggctgtaat cccgaaaaaa tcaaaatagg aggagcgtat cggttgggag
    19441 atattcccgc gaatatccta gaagtagaga caaagcagga tccgtttttg aacggcttga
    19501 aagtggaaat gaccgatctt cccggtcacg acgatttgat ttttgactcg caaaagaaac
    19561 tagggtatgc atcgggtatg gacggttgga tctggaaatt ggactgggtt gagaggaagt
    19621 cttcccgatg gttgcgtctc cccgtaaatc ccgccggcat gcaatattcc gacaatagca
    19681 agaacaagat tttggcctgc gcctctagat tagggggaga gtcctacgaa gaaaccgacc
    19741 gggtcggtct ctatgaggtt gagatcgcta ccaagaaatt aaatcctttg gtattggatc
    19801 tcccgataac ggaaaaagaa gaattcgaaa aagtttatgc atcctccgaa agacggccta
    19861 ttttgttaag agacctaact tccgccaact ccagaccgtt ttctctttgc aatgatcttg
    19921 ccgtatccgc ggatggaaat cgcatctata tcaccgaacc gttcgaaaga acggaagcct
    19981 ccatggggag cggcgcggta ccggaagcga tcggcctgta tcctcacggg aaactttgga
    20041 tgtacgatcg aaaagcggga tctatctcac tggtcttaaa cggattcact ttcgtagacg
    20101 gaatcctttt ggaggaaaat ccgtcgggga tagaggagtc ggttattttt acggagactt
    20161 ccaaatttag aattctaagg gcttttatct caggtaagaa cgaaggaaaa tcggaagttc
    20221 tctttgaaaa cttgcccggt ttagcggatg gactcgaacg ggatgcggaa ggacggatct
    20281 ggacaggaat cattaagcga agatccggtc ttatcaactt tgttcatggt aatccctgga
    20341 tgaagtccgt cctcctctct cttccgcaat ggcttttgcc gatctctaaa aaaacgggct
    20401 ttctcgttct ggactcgaaa gcaaagaagg ctttatatta ctctttgcat gacggctcca
    20461 agattcggga tatttccgtc gctgttccca tcgaaggaag agtctatttt ccttctttcg
    20521 atcgatcctc aagaggattg tattctcttg cgatctccga gttgagactg agggaatgaa
    20581 acgcccttta aacgaaatta tttttcagaa tgattgatta ggaagaatat taaatttatt
    20641 taatattatt aaagttcttg cctggcataa ggccgagaaa ttccggcttt aatgcgagga
    20701 aagtcggaaa aataaggcgt attcgaatat tcggtgtgat ttgcgggaga aagtattaac
    20761 ctatgttaat gacaatccta agaaagttca ggaagattat tgaaaccgtt gaaaccactt
    20821 tcacatgtga gaattaaatg gagaaaaata tggaattaat tgtgctgtta gcgcgaattc
    20881 ttttcggtgc tatttttatt gttgcggggc cgggacattt ctcttcggaa aggatagccc
    20941 atgccgcgca actaggagtc ccgctcgctt ctatcatggt tcctctttcg ggtatgatcg
    21001 cctttcttgg gggtttgagc attgtttcgg ggtttaaggc aacctggggt gcctggttaa
    21061 tcgtgttatt tctcgtacca gtcacggtta tgatgcatca gttttggaac gccacggatc
    21121 ccacggttat ccgtgttcaa caagcaatgt ttatgaagaa tcttgcgatg ctaggcggag
    21181 ctttgctaat tactcatttc ggatcgggac cgttcagttt gaaagagtga gtttctgccc
    21241 attcaataaa ggcggaattc gacaggtttg aatattagag agagtaaaaa taatctttcc
    21301 taatattcaa acttataatt ctaaaatacg gcgctgatgc gatggctaaa tattaggggg
    21361 ttgtaaatag tcgctcgaac tttaagggca ctatctgcaa ttccagcttt aaatattttt
    21421 ctattcaaaa agtataaaac ttagaaatag atatgatgag agtccgtact tatttttttt
    21481 aaagatttag cgaattctta atcgaaagcc acaattctcg cttttaacac tttgctaggg
    21541 cagcggacgg catcgccata atccttgata ttttttggtc acaatcttaa tcggttagga
    21601 gagcttttct ttttatcttt aaatgtgcga aatattcaga acgttatccc tatgcttttg
    21661 ctatttaatt agaactttta tctaaaaatg agacttgacg attgaattat attgctataa
    21721 tctgaataaa aatgcaggtt ttatcgtatg tctaaaacga ttactttgcg tattgaagat
    21781 tcaatttatg atatattcaa aaaagcggcg gaaggggaga ggcgcactat ttcaaatttc
    21841 gttgaaaatg ccgcaatcca atacttggcg aatgagtttt atgcttctga tgaagagatg
    21901 gatgaaattc tttcggataa acagcttatt acatctttga aaaaggggct taaagaagca
    21961 actcaaggaa aatataaagt tgtccgctga atatagaatt gcggaaaccg aattatttca
    22021 aagtaagctt aaagatcgcc aattctctca tcttcaaaaa aaattgacgg attacgcata
    22081 ccccattcta aaaaagaatc cattttttgg gccgaatatc aaaaagctga aaggcgagtt
    22141 tgacggtctc tatagatacc gtattggtaa gtatcgttta ttctatttga ttaaagatag
    22201 cgaactatta gtcatcttcg tcgatattga taagcgaaaa gacggctaca ggtaaaagcg
    22261 atcgcctcgc acaactacgt agcttccgtt ccactaaggc tcgttcgctc caagtttcgt
    22321 cacattctgc tttgtaactc gcctcgcgtg cgtcgaattc cgaagctact cttaataatg
    22381 tcctgaaagt ttcgcataat tctctttttt gacttgattt caacacgtat attgatttta
    22441 ttctcgtggc ttaaagtcga tctccgattt ccattatcgg tgagacttga gtcatggaag
    22501 aggcttcgcg gacatggagt ctttcgttta ttattggtta ggataaaatg agccgtacgt
    22561 taaatgtaat tttttctccc acagattctc aaggaaactc tatcatctat gtccccaacc
    22621 aatcgggaga tctggtatcc tctggcgaaa cattccagat tcagctcgtg aatactagcg
    22681 ggcaagctat cctgttaaaa aagggagatc ccgttggtga tcaggcgatc ccccctaatt
    22741 cttttttact cggcatattc cttccggaag tttttactac ctccgatttg gacgcgattg
    22801 cggttagccc tcaggagaat tggaagataa aatgcttttc ggatgacgga atctacttaa
    22861 tgctcgcccc ggtttcggat acaagtattc cggcaaatgg aagtcttacg ctaaaacttt
    22921 caggattcaa aacttcctct cctcgtcaga ttcctcaacc cttgaatctt aacttgtata
    22981 atttggatgc gtcttttgtc ggcgatggaa tctattcaac gcaagccgaa atactccagg
    23041 tgccaaagca ggggaacaag gatttgattt taatcgcaaa tgccgaaaat tccccgatcg
    23101 tctatttgac tccctccgat gcgccggtaa ataatacaaa ctccgtcagt ttctatttga
    23161 ccaatcggga tcctaatgcg gctcaaatac cggccacggc gaacgtctcc tatattagga
    23221 tttcctttga taccggacag gatttgggag atttgaccgg cgctgccgat gcggaactcg
    23281 caaatatttc gctgatacgg gaataccaga atttattttc cctttccgtg gaaagaattc
    23341 ggaacattcc cacctggaaa tttaccgcaa gtacggacgt ttttctcaac ggagggagca
    23401 atgatcgttt agaattccag ctggataatc tagtcagtca tatccaaccc gggatcgcga
    23461 atgtttattt agagtttttt aatgtaccag gatttaacga cggttatgcg actttctccc
    23521 tacaaaaaga actccctgcc gcggtgatta gcgccttttt tatctcgccg tcgcagcttg
    23581 cttacgggga ttccatcacg ctgcaatggc agacacaagg agccggatat tgtaccttaa
    23641 gtacgaatat cggcagtctt tcggatcaga acggccaaac gatccaagcc tatcagactt
    23701 ttcctgcaat ggaatcgggc ctgaaagtca cccctgtttt gcctcaatta caaaaatata
    23761 attcacctat tttgttctcg gtcgaaattt ccgcgtttac gcaagacggg cgtagtaata
    23821 ataagcagga gggtgttttg atcgaacctg tggcctgctc gttggcgtct tccgtgaccg
    23881 gtccgattaa agtaggagat tcggttcagt taagttggag ttctcaattc gcccattctc
    23941 tttcgatcga tcaggggatc ggaaatgtag ccgcgagcgg ttcagttaac gtttctcctt
    24001 cgcatgacac gacatatacg ctcactgctc agggattata cggtccgatc acttctgcgg
    24061 ttaccgtgaa ggtgcaatcc gttaagatta acctttttca ggcgaatgtg tccagcgcca
    24121 aaatcggcga tccgatcggc ttcttatggg atacggaatt cgcgaccacc ctcgatatta
    24181 acggaatcca attgccgtcc ggtaaaggaa gcatcgacct tttcttaagt cgttcgaccg
    24241 aagtcttcac tttaacctgt aacgggggaa atggtcctgt ctctcaatcc atttccataa
    24301 cggcaacgga tggagtcgag atcactagcg tcggaggttt atgggaatcg aataaatttt
    24361 attttgaaga agcgaaagcg gttttcaatt ggacaacact tcgcgccgtt tcttgccaag
    24421 tcaccgttaa cgggggagtg gtctccactg cgctttcggg aagcgcttcc gtaggcgcag
    24481 ggaatggcga ctccccgcaa agcactacat tcgttgtgac agcgcaaggg ccgggaggtc
    24541 ccgtttccca agcttacacc gtggtcccgc cgtacggcgt ttgaatcgat ttctctctct
    24601 cgctacttac attgcgcccg tggcctcaac atcgaaggac tgcgttagcg atgtcccgtc
    24661 ttttccttgg cagactaagg tgaaggtttg gtaactgttt atgggaaaat cggcagatcc
    24721 cgaattggct actttagatc cgttcagagt taccgagatt gcgaaggcta cgtcccaact
    24781 aatcgtaacg ggttccccga ttccaacaac gtatgcgctg ggcctaaaat agttgatcac
    24841 taagacgtct acggttacga ctacggaaga agttaccgtg cgcaatccgg tggccgttaa
    24901 ggtgtattga gtcgtatttt tgggggagac gacaatatct cccgagtctt tgacggtacc
    24961 gattcccgga tcgatcgtca acgtccttgc attttgggat gtccagctta gcgtgacgga
    25021 ggtcccgggc ggaaccggat tcaggttgga agccgagaga ttgcagccgg gcggaagaat
    25081 ttggatgcct aattctttac tgctacttct tccatctaag ctaaacgcat gcaatgaaat
    25141 ggaaaagacg atccctccgg aagccggaat cactgcaggc ggaacaggga tgatttttat
    25201 ccccgactcg agagtcggaa aggattgaaa ggccgggatt atctggttat tttcgtcaag
    25261 cagacttccg gtggccgctt ccaaggtgca ataagaagct ccttccgttt cccattgcaa
    25321 cacgatttca gtacccccga caatcgcgta cgacgaagcg aaaaagccgg taataatcgc
    25381 ctcgggatat tcctttgtca atgtaaaatc ggaataaccg tcgttgtatc caggaatatt
    25441 ataatattct atataacatt tcgcgattcc gggcgataga tgagtgacca gcttctggat
    25501 atcgaattcg atcctatcgt tacttccacc gtttagaaaa acatcggttg ccgcggtaaa
    25561 cttccaggta ggaatttgac cgatgcgttc gaaatttaac gtaaagccgt tttcgtacgc
    25621 tcgttggata tttacggtta ttccttccaa atccgcggct tcggctatat cccccatccc
    25681 attgccggta tcgaaggaaa ttctaatata cgtttggttc gctttagccg gaatcgcgtt
    25741 gagcgagcga cccgaattca gaatataaaa attgatacta ttctcgctgt ttgcggtatt
    25801 cccgcccgga gtgataaaga ctatgttccc gtcgatcgtt ctcgattcga tgctaagatc
    25861 cttatttcct tttttcggga cctgttggat gaatatgtcg aagtcgtatt ctccggtacc
    25921 tacggccgaa gcgtccacgt tcaatacgtt gatcgcaagt ttttgcggaa tttgcctcgg
    25981 agcggcgaca aaaccgatta aagtgagcga gatgactcct ccggccggga gcgtcgaatc
    26041 actggcaggg caaattacta ggtaattccc gtcgtccgta aacgacttta gcttccagtt
    26101 cgccggggaa ttcaatcgga tggaaggaag ggaatccgct ccgatgctct ccggtagata
    26161 gacgacgagc agggaagccg ctcccgaagt ttgtccgtcg ggtacgggct cgccgccttt
    26221 cagcgaaatc ggtgcacttc cgttattcgt aattgttaag gtaaaataat tttcggcaga
    26281 aacggactca ccgtccgcat tcggaacgta taatattccg ttctgattcg agtccacggg
    26341 cgataaggaa agcgctaggc ggttagttgc agtgatagtc ataaagttta ttctccatta
    26401 gaattttgtt tcgggtcggc agcttttatt tttagccatc cttctctaaa tagcagggta
    26461 ccggaaaaat tcgtttcagt gtggactttc tcgatcggcg aaaaattttg ccaggagccg
    26521 gattcctttt ccacccaggc ccagtccgtt ccggctataa gcggtatagg gacttgaaga
    26581 tggtccgatg gagtcaaaac gggcgccgtt tgaaacgtta cgctcatctt ttccaacgcc
    26641 ggtgcataat gatatctcgg gatatcgatt cttttttgag gaacgattcc tgttgttgcg
    26701 tgaatcggtg ccctcgggtc gacgagaagt aaaaccgtta taggatcctc cgccggatcc
    26761 ggtttaaggg tgatcgtcgt ttccgaaggg atggtgatcg tcgaatcgga gccgtcggta
    26821 tgcgaggagt agaaaacgga gaaatccgtt ttgccgtctt tttcaggata aaagccgagt
    26881 aatccgtctt ggtattgtaa ggcgcttcct aatctaagag gaaaggtaac ttgggtaaag
    26941 ctcgcaacgt cgctttggtt ctgatcgcta atattataat gtagcgaggc ccagctttga
    27001 ttttgaatcg gatttccttt taattccatc tttaatttcg cccgcacgac ggcgatcggc
    27061 cgaccgatga attgaattaa gctcgtagtc tcgctatagt tctgcggctc tatgaattgc
    27121 agggatttgt ccagtgtgct tatgaacgat tccagaaagg attcgtctct atttagaata
    27181 ctagatacga attccagaat atgcgaattt ttgaatactt gattcatctt ttgcgaaaaa
    27241 tccgcatcct gaactcgtat cgttgttatg ggatccctgc ccggggcgct ttcgaaaaaa
    27301 atgccgctgc catcgtaagc tgcgatcgac cctaacgggt ttccgtcttg gtcgtatata
    27361 accagacttc catccagata gttcggcagg atccagccat ggatcggtga gttgatactg
    27421 ttcatttctt ccgagtcgtc gtacgtcgat aaccaacgaa acaataatct cgcgggctga
    27481 acgaaacgcg gaggaaggaa agcgggataa atatcgtttt gaacggaaag gctgcgggag
    27541 gctaccgtag gcggggtgtc ataatcccgg tattgaccga aagcgtcgat caccctaagc
    27601 ttctggatgc gtccaagccc gcatcggatc gggttaaagt tgatttccgg cagaggattg
    27661 gcatcgttcg tcccaccgac aaagtcccgt attttttggt tgaatgtcct ttcgagtccg
    27721 cgcgccagag gatcatttat ctgaaattgc atttcttggg attgcatacc caacgcttcg
    27781 ttgaatccgg aaagcgcctg cgacaaaacc ggaatattca cggcctgttc gaggatcttc
    27841 tgaacgatcg ggttggagga atacttttga tagtcactaa cccgatcttt caaattctta
    27901 atcgcttggg gagtcagtat cgtagcgccg gtatagtttt gttcctgccc caatccttct
    27961 ccgccgtact ttaaatccgt ttctccgtcg ggaagtttac aattcttttg aatgaaatcg
    28021 gggatatagt tgggcagcgc gactccttga gcgaccgttt caatcgtctg atacggccgg
    28081 aatgcaaaat tccattggag tagaatcgga tgccaaggac gatcccatgt attaaattgt
    28141 aatggggaag gtaccacgcc tgacgtacta tgattcttgt aaaatgaatc cgatccactc
    28201 gagtcgaatt cgcttcgtaa ttgttttaag atgtccgaga tggaagatgc ttcgctcgct
    28261 ttcagaacga ctccccattg acttttatcc aaataatacg attcggagag aactaggttg
    28321 ggtaaatttc ctaaaggaag attggaaatg tcggagtact tgggcaattg gccggatgca
    28381 accgcatatg attttgccga aaagccgaac tggaatgtcg tgatcgtttg cgagtcgagt
    28441 cggcagagca atttaccggt ttcggaaaac gcaccgtcga atccgtaccg acccgagggt
    28501 tgaagatctt taccggaaat taatactatc ggatcattgg gtttgtaaaa tcgcggggct
    28561 tcgatcgcct ttagggaata ctgctttccg atctcatccg taattttttg cgaaagggac
    28621 cggatttcgg aagtaagcgc ggagagattc ccgttcagaa cttgaaactg cgactggtcg
    28681 ccggtattcg cttcgatgaa ttgtcttata tcattcgaac ttaccggagg cgggttcccg
    28741 gttgcaggat acaaagacgc aatgaactta taccaatccg caaatacctg tttttttatg
    28801 gaaaggatct gtgcggaatt ttggtccgct tgtatttgat atcgatttaa ttgattgaga
    28861 tctttagaga cttgctccga taatccggtt gcgtcttcgg ttttagggtc ggcaggaacg
    28921 acggtccata ctgtttccgt ctgtttagtt ccgaaaaagc ttttatgcaa tactcgttcc
    28981 agttccgcca ttgctccaac gtcggttaat ttatccaaat atccgatttg taaagcctcg
    29041 atgaaacgtt ccaactggct ccgactcaac tccggtattt ggatcaggcc ggaaagaagg
    29101 ctggctaatc cttccgagtt cgtattggca agagcgacct gagtcgcgct caaatccgtt
    29161 ttggaactta tgtaattcgt cgacggattc cattttacgt ctcctaacat tccgacgcat
    29221 accatccggg aaatggaatc gatctgggtt ttttcgggga gttcccaatg gaaggcgtct
    29281 aacgttttag caagatcgcc ggaagaatga ataggatcat tattttgatc gctgtaccat
    29341 ccaatgaccg cataactgat cgaataactc tccgggttaa aattgacctg atcggcgaat
    29401 gtatcctgaa atccgaatac ggttttacaa ttcggatagt acgaggcgaa cctaggctcc
    29461 ccgtatccga tcgctgtaag aggagttaat ctttctatat tcgggtccgg actttcggac
    29521 catttttcca attcgatcgc tcttcccata tatcgaaacg gcgggttcgt ttgagagaag
    29581 gtgaaattgc cgtctttatt gaaaggaata ttcgtatgat cgtagtacgt atttgcgtcc
    29641 gtcgatagga aatcggattc tacgatccag gatttttgcg tcgtttgcga cccgtctcca
    29701 tccaggctcg ttagtattct cgtgaccatc catcgattcg gtacattcgg aaactgaatc
    29761 gattcggcgc ccgtgtcctt attttttatc tgcattccct gcgtgagtgc atccggtaga
    29821 gcccaatgaa gatgaacgcc tatttttaac ggcaggcttt cggtttgaaa cggtttgttt
    29881 acgaacagat cactaaggtt cggtccttgc ggtccaccca tatacggtaa tgttacgaag
    29941 ttcgcagtcg ccggtgcggt aagcgaagcc cgctgttccg aatcttcctt ccctacgcac
    30001 atcgcatcca aatcgaccgg gacgagtaaa aaagaggagg tattatttgt ctgggccatc
    30061 gatcgtatca ctcctgtgtt ttgagaaagc tgatcttatc tacgccttcc accatctgca
    30121 tcgcgaattg agcggaagta agctgatcgg cggtgacgtt caatttttgc gctatttcgt
    30181 tcgcaagaag gtctatattt agaacgccgt catgatcccg gaaaggaata ttatttaaaa
    30241 ttaaagtagt ttccaaatct ccgttcggat ccctgagttc cttgctgaag gtctgatcga
    30301 aatccaatcc gaaatgaact ccctccgaag gaagttggat atccacttga agtaattctc
    30361 ccgcaaaaag gcaaagtatc acgtccttag aaagatgatc catgcgcagg caggtgagct
    30421 ggtcggtcgc tagattgttt gcatctttct gcggagtggc gtaacctctg atttcgagat
    30481 tgggccagcc tgcaactgcg gacgatctca ggagtactcc tgcgattttt tgaggaacta
    30541 gaggagaagg attcgtaccg ggggatgatt tcctgacggt caacgaggtt tgcgcggcgg
    30601 attgacgaat cgaactcgca gttttttggt cgcttgcaag atctcccgca gtagagcggc
    30661 cgatactaaa tgctccgtcg attaaggaat ccacccaatt ggtatccagt tcgaaaaaac
    30721 gaatcgattc catcggaagc attcgctcgt ccggtacgag ataggaaaag gggactccga
    30781 ttaataggga gagttttccc aaccaatcgt ttatgatatc ctgccaatcg gatccgcttg
    30841 ccgcatcgga ggctgcgaag gatggatctc cgaaaagtcg gctgatcaaa gctttttccg
    30901 ccgctaaaat atcctgtcgt ttttgggaaa gtttccaacg gtagagcgcc atagaaaagg
    30961 aacggctttg caatcctaag agtcgaccta actcccatgc ggccgaatag gacagggtaa
    31021 agactccatt attagaatcg tataaagtca gttcgtcgga agtggatgca ggaaaagtca
    31081 tcgttatagg aaccgaatag ggaacaagcg gccctcgata ccaggacacg gtcttatccc
    31141 cttgtcgtaa gcggtggggc agaggtagat ggcccgactt taccatgttt tgagcgatca
    31201 tagaaagccc agggaggtcc ggcaagcgcg gcgttgaagg atttcgattc agattggata
    31261 ctaaatgctt gaacgtaaat tgttccgact cggcagaaaa actccacttg ctcaaaagaa
    31321 caagagtaac atttcccgtc gaatccggag cgtagcggga gtttattaca ggatcataat
    31381 atccttccaa agaaacgaga tatgcagtgc taaccgaacc gggttttccg atgcggtttc
    31441 ctactactac ggcaaattct ccgggcccgt cctccgtcgc agtggcctta tccgaagttt
    31501 cgacgagtcg gacgtgcgtg agtcggttta tttcgctttc cagaggaata atcgaatcca
    31561 agatttttct cgagatgctg agagtttgac acgaatccga agcgctgtct cccgattcca
    31621 gcggccatcc caggtttccg atcgtcaccg tatccgtttt cacttgtgag aattcggagg
    31681 aatcgattaa gagtacggcg agccagggag taccgctggt ttccgtccct gcagttcttt
    31741 cccaaggtaa ggtggacttg gaaatcacga tatgtggtaa acaattggaa aagtctccga
    31801 aacttccgtc cggaggaaag caagcgacaa tctcttcgga cgcgatcttg aatcgttctc
    31861 ctctaaccga tagagtcttg gtttcggaaa acgagtccgt gtctccgaag cccagatcga
    31921 cttggtgttg tatttggatc gtgtaatcac cagattttaa atccgggcga tgatactgta
    31981 taaattccgc tgttctgtta tctgacatga gttctctcgt taagaatata ttttcggagg
    32041 gatcaagaat gcgttatcgg aacccttcga aaggttcgat aaatcgaaat ctcccggtgc
    32101 aaagccgaag gcggaaaata aggccgatct cgcatctgcg gtttgagaga tcgtcgtaat
    32161 aatcttttct cttctttgtt ccggatttag atttcctaga ttcggttccg tcacggtttc
    32221 ccaatcatag gcgtttagga tcgggtcgtc cgcgaactcc aatcggaata cggggatact
    32281 agcggtgact gccgggttcg gaatcggttt aggagcgatt tcataaccca ttagaattcc
    32341 tgaaagtatc gcttttgaat tcaggtcggc acttatcgac tgaccccaaa gggaatccgg
    32401 cacgttctta tagagcggta ttaaaacgaa atctccttcc gcgctttccc cgtccctagt
    32461 gatggtaatc gatgccgccg aatttagaat gtcggaactt tttcgattca tcggggcgat
    32521 tccgaacgta ggattctcgc tagtaagagt atcttttccg aaagaggtct ttctcaatgg
    32581 aatcgaagtc gcaaaggaaa gatgtaatgt gtgcgggttg atcacccact gcactttcga
    32641 cgaagtatcc ttgcttagat ctttgacgat tcccgatgtc gcggttattt cgaaaccacg
    32701 ggtttgtccg tcctgttgcg gcaagaagga cgttttaaat tccgaccatt tgatcggatc
    32761 gggatgttgt ccgctgtcgc cgaagctgat cgagaatgaa acgatccata gatgaatttc
    32821 cgcgactccg ctaaaatccg gcccccagaa atgtatgtcc gcaccgatat ggacggtgat
    32881 cgtgatatgt atcgtataga acagtaggtc tatcgagaat cgataagaaa ctccgatatc
    32941 gactccgcaa tccgcgtcgt aatgaaaggg tttccaacga agtagaaaat cgacgtaagc
    33001 cgaaaaccaa gcgcttaaat ccccgcagct ccagacggct tccagtccgc cacccgccat
    33061 tagatatccg ggagtgagag caaaataaga atatccttga atgctaatat tcgatccgat
    33121 ttgccaataa atgcctagac gcggtacgtt cggataatgg gacggaactt ggaaactcgg
    33181 atggtatcct ccgaaagtca ccacgaaatc tccggcgtga tcccccccga gccagacgaa
    33241 gtacgcgaat cctcccgtta agtgacaatc tttcgacaat acgtaggaac tcggcgtcaa
    33301 ttgcgcgctg attccgaaga atccgttttg aggatcgaaa gatgccttga gcgccatttg
    33361 agcttcggct atgggattcg aaacaccttg cggaatcgtc aaggtggata atccgacgag
    33421 atccaattcg aaatgatcgc ctaactgggc agtggcgagt gcgaacgaat cgatcatctg
    33481 gaatgtcaga aatcgtatac ctgccgcaaa ccaatattcg cccgacttcg gaacggtgat
    33541 ccgattttca tccaaatact gaagcatcgc aaccggatcg gaattcgcgg aagattccga
    33601 gccctccgca atctgcacga agggaaaatt ccgtatttga tccacgtcgg gaacattcag
    33661 agtaaagtta taaccgaatc cgccggctaa gcccattaca tagaagtaag gaggtccacc
    33721 gagcggctgg gaataatcca gatacacgaa gaaggaaacc gttccgttcc ggttcgaata
    33781 cgcgcctaac gcggaaagtt caaattgcgt gaggcctagg atcgcctgcc cttcgtacaa
    33841 tccttctgca gctttcagga atcctcctcc gatcgtaacg ggcggattgg aataagttat
    33901 gcttaatcct tcgagcatga agctaggttg aaaatgatcg aatggactcg taacacctaa
    33961 tccggctaag ccgatttcta taccgcccat acttaggtac gcatctaaga gaaacgtgac
    34021 tttcgagttt tcaaatcgga ctccgattct ttgcaaggtg acggaaccga gatgaatatt
    34081 cagcgcgaac catttggttt tatcgaccgt actccgctgc gcaggggtga tgggataatt
    34141 cggcggaagc ggagtggccg gatcgaccgg aaaattattt ccagcacctc ctacgggtgg
    34201 cccgtccaaa ggcagagcga gcgacattac ggagcttccg agttgtacgt gcgtggaaaa
    34261 gttttttcct ttatcgatat ccttaacagg agggattaag gcaccttgcg gcaatcgatt
    34321 gacgagagtg ccgatctcat tctgggtgaa ttttctagag gcgatcgcgc aagcgatgga
    34381 ttgcaatttc atcgcttgta tggagttgat ttccgagccg accaaaggaa aactagccgc
    34441 atcaatattg atctccactt cgaaatcgag tatataatcc caatacgtat tcggaggaga
    34501 ttgatacgtt cctgagttga tggaagttag ataatcctgc atacttccta aatacgtatc
    34561 cgcaggatcg tttttttccg caaagaagct gaaccttcct aacaacgtgg tcccgtcgta
    34621 aacggctccg gatgtgatga aatatttgtt cgcgttgcct acgttgaatt cgagatagaa
    34681 ctgctgtaaa ttcagatctc ctacccacat cgggaggtcg acaccgatcc agcttccgaa
    34741 tttttcgata agcttcccga acggaatcgg cgtattctgt tgttgtaatt taaagttcca
    34801 ttctgtagac ggttttccgg tttgcaaaga gaggctcgaa tcgtacgttc ccgaaagcac
    34861 aagaccgact ccacccacgt ccagagtaat gctaatactt gccgtactgg aataaatgcc
    34921 tttcgtcgga tcggtaagtt tgcgctgggc ttgaaacgaa tctatcttta aatccaatcc
    34981 tgaaaagaat tcgatcgtat ccgaagatcc gccctggatg ttaaattctt tcgttttagg
    35041 cgtgattttt acgtccagat tttggatcgt aaagtccgga agttcgagcg gtatatgaat
    35101 ttcatgtaat agttgatcga tcagccaaga tacgttgatc tgcggaatct gtacttcgat
    35161 gctgagggaa gtcccccagt cgatctccac atccagattc caattgccga ttaaaagaat
    35221 cccaacgatc gagccggtac tgctaggatc gccggatgga tccccgtcgg gaggaccata
    35281 ttccccttgg attccgagtt ggctgagtac gacaggaagg ttcccgccga aatcgatttc
    35341 ccaatcggta gtgcagtcta tttcgaatga aaatgaggaa tccttaaaat tcccatccag
    35401 ttcaaaatcg actatatcga tgtcgggaag ttctttcgtg gaaaagaaac ggttgatcag
    35461 ctctccggca ttaaggcttt ggtccgcctt catggatacg aaaaaaccgc cggaggaagg
    35521 atctagagat gtgtaaaatt ccgttccgcc taaaatccaa tctcccgcga ttgagagcgt
    35581 agaggtcgcg gaatccgaac cttgcggata atatcggttc caaataagcg ttggagtgat
    35641 ctgtacttta tcatgaaata aggaaatcgg tttttcagtc gttatgtgaa actcaagagt
    35701 atccaatcgc atcggagaaa tggaaattcc tagctccaga tagttcagag taagctgacc
    35761 taactcatgc cccgccggca gcattgtagc caaatcggaa agacctaata aattttcgat
    35821 ttcggaaaga gtaattcctt tatcaaaaat tcctaaaata cgagcgctcg tagaaccgat
    35881 tccggtttgc acgatcagat cgagaccgct tccttccgaa cccagataaa cctcgaaaaa
    35941 gaatccagga ggagctccac tgatgttctc caatccggag taaatacaaa gtcttctcag
    36001 ttctatcttt agtccgccga tacttacgga aggatacagc ttcgtagtaa cgtcttgaag
    36061 gctatgaccg atgagtgcgc tcccggatcc ttggtcgtct actccgatga caccgaaaat
    36121 ggaaagcgtg ttcagatccg gccgaatgag tttgacctcg tcccaaaaat ccccttcggc
    36181 cttgatcgtc gaagaaaaat tgaatccggc tcgtaggagt tccaggccta atgtgggatc
    36241 cgaggagaga gtcgtaagaa gttgcagtcc gggcgtttct gcctcttcgt tttgcacccg
    36301 ccaaaaatcg taggaactaa atcgggtttg aatatcttgg aacgatattt ttctaaggaa
    36361 tgattcctgg gctccttccg cgagcatatc cgtttggtaa ttcacatacg ggggaagata
    36421 aggatataag gaaaggatgt cccattcggt gggcaaacct tgaaaatcga tgacgcattc
    36481 tataacggtt tcggtgggtt tggtggaatc cctagatgca taaaattgaa tttgcgctcc
    36541 caaattctgg agctgtattc ccttgttttg gaaggggatc agatcgattt taccacttac
    36601 cgtaaaattg ccggtcgatg tgtcctgcgc acctacttga atggagccga gttttaaatg
    36661 gtccacattg aacacagtat tccaaatctt cggaaggtgg tcctgtccga ggaagttttg
    36721 gtcgatgaga agatctcccg ccgtattttt tgtacggtta aaaagatccg tcagaagttt
    36781 cagagcaaag gtttgggttt ctacagtagg catggttaag actgaagtac tttaattaat
    36841 ttggcaaagg tcgttttgat cggttccggg atttggtttt ggatctgatc cccgagtatg
    36901 attccgcttt cgtcgtcgaa cttaaattta tcgtacaccg gtttacccgt acctgcggtt
    36961 acgaaggttc gcaccgcgcc cggatctttt tttttctttt gctttgcgtc tttataaccg
    37021 ggcggaaacg ctttgaatgg tgcaaaatcc gccgcggtgc aatcgatggg tggcacggtc
    37081 ttcgcacaat cccgaaataa tctgtccaag aacctggata tcagagaggc attgtattcg
    37141 tattttgcca agggatccaa gagagagacc ttccaatcca caaactcttc taaaattaga
    37201 aattcattat aatcgaagct ttggctttgc gcgtcgtacc aatgatcgaa cactttcttc
    37261 ccgccgtgat agaccttata gcgcatcatg tgtgcggtcg gtagcggaaa ttccttgaaa
    37321 ttggcaaggg gctttttaac gtcccctcga tccgcgggcg catcgtcgga gtcggctccg
    37381 gtataccaga ctgtctgtgc gggaagcatg tatgccgtga ttttggccgt gagtccttcg
    37441 attttccttt ttctctgacc cgtttcgatc gcaagctgct cggtattaca atgtttgctt
    37501 cccgatacga aattttgcgg gatatccggg cctccatctc catgaccgta gagatggcac
    37561 cattcttgat cggttatgac tctcagggct tgagatccgc ctttggggac gggcagattt
    37621 ttgaaatagg gagtcgcttc ctgatactta tctaaaattt cagtctttaa taccgtgtct
    37681 ttttgagcga ggtaattggt taaatcggtg gcagggagac tgcttccgga atcgccggga
    37741 ttattctgag taaagtatgc atcataaccc gtcttgaatg tgtctccgga ttggtctttc
    37801 ttaaattttt tattaaaaag aaatttgccc atgacggttc cggcgttttc tctctccatc
    37861 gattgtctgt ggcttaactt gactccggac gcgtgcttag cgtcttcgct ccctttcatt
    37921 tttttcctgg tcaaaagttg cttcccgata tatttaaaat tcttaatagg tgtttcgaat
    37981 acccttggag ggtcatagcc ggctagaggt ttgttctttc tttttacatc cgctcccttg
    38041 aatctcttga aataaaaaat aggaggaaat tgattggaag attttttgat aggcggaacg
    38101 gttttattct ttataattcc gtaaagcatc gcttccgcat ccttggatag ccatgcagcc
    38161 ggttcgtatg tcgaagaagg tgtattggtt ttgaagactc gatcggcttt ggtggacacg
    38221 atcgcagatt tatcttttgc ttcgatcggc aatccgatcg cataagcaat gaatgaattt
    38281 ccgctccaaa gaatcacatt ttcatttacg ttatccgctc ttccccttcc tccgacgcct
    38341 cctccaccca gactcgggat aaaacgtccc agtatcgcgg cgagtacgcc cgcttggtcg
    38401 acccagtaat acggggtttt gttggccaga ctcgccggta cggatttggt aagggctccc
    38461 acagttgttg ctttcaacga tagggcatcg atctttaccg gatctaagcc ggaagacttt
    38521 ttgatggtaa gtgcggtcgc gagtaaagcg tcgtattctt ttatcgtccc gtccagccat
    38581 cgcagcaaaa agagtccttg ggcgacctct ccttggttct taggagttac caaattctta
    38641 atattatatt tagcgattcc ctcatttcct gcaatgggat accaagtgcc ttggtctatc
    38701 ccggaactga ataaattcgt gtatatttgg ttaccgaaga ctagatcttt cggattcgta
    38761 aaattgacgt accccgctaa tcgttcctta aaattcacta tttcccgatt cggtaattga
    38821 accaaagcat aagcactttc taaattcaag atggttaggt tcccgaggat ttgattgtcc
    38881 gcagcaccgt acatgatcgg ttcgtcgtcg gaagaaaatt caaaaagaaa gaagttcatt
    38941 aaccggtcgg taaacgagaa tatatactcc aactgagcgg cttcgagttc gctcaggttg
    39001 ggtccgacgg aagcgatcgt aagtttgcaa gggtttgcct ccgggttaaa ggcgggtaga
    39061 ttcagttttg tggcgtcgtc cgttgccggt aggtcgtcga tattttgggt atttttataa
    39121 tagtttaatg caatttggat aaagtaggaa ggaacgaatt tagcggcgat tttttggatt
    39181 aaattcgttt tgatgtaggc ggcactcatt ccgcccactc cgtccaattc cgggaaggca
    39241 ttcatgaaat ctcccgttat tctgtcggcg tcgtcataaa gatatacggt ggaatagttc
    39301 gaatcaacgt aataagggta aacggaaaag ggcatatcgt tttatcctag ccggtcggtt
    39361 cttattttcc gattcgaatc gataggaaga cgcctacggt tcggaatcgg aataaagtac
    39421 tttataaata ttttaactat catgaatctt ctttttcttt acggttactg cgactttgct
    39481 atgatttgca agaaaagatt ttgcactatc cgaggcaggc tcttcgtggc caatagagag
    39541 agtttctcgt cgaaaatgaa ttgctctagg accgttttcc cctctccttg tagaaatagg
    39601 acgacggtat tttgccgatc cgtttttttg gattttgcgg ttttataccc ggaaggaaag
    39661 tcgcaaaacg gcttcaatgc ggcatcatcg tacgctatgt cgttggtctt acagtctttg
    39721 aatagccgat ccaagaacct ggcgataagt gaccccctgt attctaaaga ggctatatcg
    39781 tctccaaccg aagtctttcg gtctacgaac tcctctaata ttaaaaattc attataatcg
    39841 aagctttgcg cctgtgcgtc gtaccaatga tcgaatgctt tgcttttttt ggcgtcatat
    39901 accttatatc gcattacgtg cgctaaggga agaatgtctc ttccgtactt aacgtccgct
    39961 tccgtcccgg cgttgaacca gatatcgctg gtaggaagca gataggcggt gattttggcg
    40021 gtaatccctt cgatttttct ttttcgttgc ccggtttcga tggcgagttg ttcggtatta
    40081 caatgcttgc tccccgaaac gaagtttttg gggatatcgg gacctccgtc cccgtgtccg
    40141 aataagtgac accactcctg gtccgttacg acttcgtaat acggatcttt ctttaataaa
    40201 taagggacgt cggttgggaa tgtccgaatg gcgtcggtcg tttccccgtc ttcactagcc
    40261 gtgtaattgg tgaaatcggt tgcagacagg ctactccccg ggaaaggcgc gtgatacttt
    40321 ttggtataat aggtgatgta cttgtccgaa aacgtatcgt ctccgtctac atgcatcccc
    40381 tcggagaatt tcgtggaaaa taaatacttc ttcattaccg atccggcgtt ctcccgttcc
    40441 tgggattcgc tatgctgcag cggtaatcct tttgtttctt tcgtgtcgga atcaatttca
    40501 cctttcatta tctttttatg aagtatcttt cggtttgcgc cctctcctat ggatttgaaa
    40561 ttttttcgag gaggcagatt catgaaaacc ctgggctttt cataaacctt gggtaaattt
    40621 tttctcggga ccaccgtcat tcccaccatc ttttgtttct tgtaatagcc aagttcttcc
    40681 aatattgggt aagcggctag agcaatggaa gacgtcgatt tcgattttcc cgtcgtaaaa
    40741 aacttttcca tcggcgtatt cgtaatgaaa aatccggatg gattaatacc ggagaatcct
    40801 agataattct ttaacggcaa tccgatcgcg tagccggtag caatattacc ggtccagagg
    40861 aattcgtttt catccgggga atccgctctt ccccttcctc cgacgcctcc gaacgtttcc
    40921 ggaatatatt ccccgagata agcgagtagg tttcccccag tattgtaata ataaactctt
    40981 cggttcgtta gaaggctagc gtcaaccgag gtcctgctga tcagagacgg tattctatcc
    41041 acgttaaagt ctttggaatt aatgaaatca atcgtactta aagcgcttga ataatcgcct
    41101 ccttgcgaga aaaagatcgt agtctttaat tttgtctgtc cttgttgatt cagggcgccc
    41161 gatcctatcc cgattaagtt gattcgatcc agcactgtat tgtcgtctcc gaggcgtaca
    41221 gggtaccagt cgctcggttt tgcccgatct acaaacagca cgttcgcgat agttttggtg
    41281 atggtaaacc gggagtattt tgccttctca ccgatgaagt cggagaaatc gatgcactgc
    41341 ttcaaaccct tggtgaatag tgtattctgc ctcggaattt tccgagatag ctcttgattg
    41401 gtcgaaaggg cataggcgct cagtaaattg aaaatgacca agtagtccaa taccgcatct
    41461 tccgaagttc cataaaccag attctgcccc ttcgaatcga cgacttcgaa agaaaagaaa
    41521 ttcatgattt gatcgctgag ggtcaatacg tattgtagtt gtgcgagact taaagttgga
    41581 tccggtaagc ttgcagttat cgtaataata cacggatcgc ctgcggagaa atctaatctc
    41641 agtttggttg tcgcgtctcc gtcgggaaga ttttcgtccc cttggatcga tgcatatgca
    41701 gtgaccgcta attgtaagaa ggggagtggg gaactatttc cctgcgctag cgggcttaca
    41761 agattcgctc gaattgattc ttgcccgatg gtagcaattt gcggaaattg agcgatcaga
    41821 gctgcggtgg ccgcctgcag tacggatgca tcgtttgtta aaatcacttt ttgatcgttt
    41881 gcatcaatat aatagggacg aaaaaaagta ggcatcggtt tttccttatt gaaaaacgtt
    41941 ttcctgttcg tttccgtttc gtaacggagt caaagcagga atcggaagat cggggtgttt
    42001 tgcgcgaagc tcgttcaaaa ggatgattcc ttcatcgggc tgtccagaat cgatcaggca
    42061 taaggctaga ttgaatttcg tatgtaggtt ctctccgtat ctttctaggg attcgcggta
    42121 ggcggatgcc gcttccgagg attccccgat ttttccgtac acggttccca aggcaaagga
    42181 cacgtcctct tcggtatcga aaaagttctt ttggcgaatg aaaaaaagcc ctcgcttcaa
    42241 cgcttcgatt tgcgaaacat ccgacggacc actatccaac tgatttataa ttttatcata
    42301 aaacattagg aaaactttcg gatcccagct actgattttt aagcaagaga ttatttctcg
    42361 taatggaact atctcggtca gtttttccca gcttcttcga agataaacgt aatcgtccaa
    42421 agaaagtgtg cgattgattc tactatattc tcgatcgacg ttcgcgaatt tcgattcgag
    42481 tggggtataa atgttcaatc tcaaatagtc ccgctcttcc gtatcttccc agacctgcca
    42541 atctttattg cgagcccatt gtcctatcgc gtgaaagttt acgggtgtcg agatacttcc
    42601 gtgctctacc ggcccttggg cgcgaaaggg aactagatcc tcgatcgtgg aggttccttt
    42661 atcacaaata ataaatatac tcttccggaa tcgttccgac aaagtctcca tgcatcggaa
    42721 tgccgtcgtg ggaaaggaaa gaaaaagctc tgcgtctccc gttcgatacg tccttaagat
    42781 tcggttccag ctcgcatcct gatacgggcc atcgttccaa actctttctt ccagtcggat
    42841 ttggattttg ccgaggttgt agggatcggt ctcgatccaa gacgattcgg aatgcgaggt
    42901 gcaaaccctg acttcgtaaa ggcaatcgtt tctgacttcg aagagatctt ggggaactcc
    42961 atcgaacacg tagttggcga tgaaaacgta aaggcagttc ggctcctcca aaagagagga
    43021 cccgttcgat tgcaaacgga tatcctcggg cctttccagg tcatataatg cggaatctat
    43081 aatttctttt ttgaaccatg accggagagc cggatgcttt gggtattccc gaatattaga
    43141 gagggtaaaa tcggttaaga tgtatagaaa atcattcttc cggattcgtt cgggtcggat
    43201 cctctctaag gcgcagagga atagatgggc aaatttaccg gtgcccgccc ctaattcgat
    43261 gattcttatt ttgggcttcg ggtcgggaag atcttctagt agtgaaagca gcaattccgc
    43321 ctgagtacac gcggcaaaag aattcgatgt tccgtaaaag ggaacctcgc cgtcgaacca
    43381 ggctttttgg cctctttgtt cgaagtagtt tcgctggtat ttccatactt tcgattccga
    43441 gagacggacg tttgtttcga gaattgtata tgtctctttc ttcattccgg tcggcatcgt
    43501 ccaaacaata gatcgtagcg gagtcaccaa tgtgctaaat aagaataaat gtaaatattt
    43561 ttatttattt tatctaaaat tccttctttt gtggcgcttt cagaggacag aggtcagagg
    43621 acagaagaca gaagctgctc gaggttggaa aagttacaga agtagaggaa agatcccctg
    43681 tacgcaggaa tctttctccg gaagatggaa atcctgctca tcaatattct gtcctcagca
    43741 cgggcggccc ccttcacttc cgttcgggtc acgctgctcc gggcttcgca ttcgctacgg
    43801 tctcagcgac tattttctct taacataaac cgttatccgc aagcgctgcg actgcttcgc
    43861 accctacaca tcgttgccgc tttcagaaga cagaggtcag aggacagaag acagtagctg
    43921 ctagatgttg ggaaggcagc ggggttagac gaaaaatctg ctgataacgg aggaatcttc
    43981 ctgtagaaca tggaaactct gctcatcaat gaactgtcgt attcagaaga cagaggactg
    44041 aagacggacg cgctcgcttt gctcacgcta gacagtagct gctagatgtt ggaaaagcta
    44101 cagaagtaga ggaaagatcc cctgtacaca gaaatttttc tccggaacat ggaaactctg
    44161 ctcatcaatg ttctgtcgtc agccgtctgt gcgggagttc acatagagag cttcgaattt
    44221 tggtcatgcg cgatttaagg ccctgcacat ctccggtgcg gtactaggac gtactagtcg
    44281 attattcagc gggcccccac cctgattttg ggtggtggag gagggctcgt gggagagggt
    44341 gcttggctct atatcataaa tctccgaatt tgccaagcat tttttataaa aacttttttg
    44401 ttggagctcc cacgcagagg actgaagact gaggacagac gcgttcgctt tttcagaaga
    44461 cagaggttag aggacggaag acagtagctg ctagatgttg gaaaagttac agaagtggag
    44521 gaaagatccc gtgtacacag gaatttttct ccggaagatg gaaacccggc tcatcaatgt
    44581 tcagtcctct gcccttcgca ttagtttatc attcagaaag tctaatatat ctaccggaag
    44641 ttgcttatga aactgttccc gatcaaaacc ttccggatct atcgacggcc gaaagttggg
    44701 atttttcata gcggtcggaa aaggacttag gaaagaaaaa tgtcccgcat tcttgatcgt
    44761 ccgaagcgta acatgcgatc tatcggggac gctattgagc acgacttcgg cattccatga
    44821 cggagtaatc ggatcgtgtt ccgccataaa tataaggata gggacagtga cagtacccaa
    44881 ggaattcata aaccagcccg cacccggcgc cattaaaacg atagccttca ctcttgggtc
    44941 ggaaggggct tcgatttttt ttccttcttt cgtccagggg acaccgcccg ctaatgccaa
    45001 ggccgtgtaa ccgcccattg aatgtcctaa tacggcgatg cgattcgaaa gtaaactcgc
    45061 gccgaatctt ttgctggaaa gtatcgcatc aatcgttagg cttacgtgcc tcggtcggta
    45121 aacgagattt ttggtcgtat tttctaattc attattatta cgattatttc cgtaatgttc
    45181 taacattccc accacatacc cgtttttagc caaatgggta ctgattgttc gatagagaag
    45241 atgagagccg ccgttaccgt gcgaaatgat gaccagagga aatcgtcctt cggtaatacg
    45301 ggcttcgcga cttatatcca ttttgtatgg cccgaaggcc gttacggtag aaggctctag
    45361 ggtaggatac tgaattaaaa caggaaaaga aatgtcttcg atttcgtcct taacttgtat
    45421 ctctatactg cctacaaaat ttttcggatg gctctcgttc atttttcgct gaatttcatt
    45481 tctaatttcg attttaaaac taggatcgga cttttttccg tcgttatgtc gatgttcggc
    45541 ttggatttta attctttgaa tctttttttt ttcgtcaact tatttcattc tcaggaaatt
    45601 ccgtatccac agtacggtac gggatcttat aggaatcctc acctagatca aatcgagatt
    45661 ccgcagaccg tttgcaattt acttttgatt tggaaggaaa tggcctcggt gtaatgaacc
    45721 gtgtccagca tcaaagaggt gggggccgat tctccgggac cgactccgaa taaggggagc
    45781 ggatcataat agcaggaatt acttagagtt tgcatatacg cgccgacttg cgagttcgta
    45841 taatctttat tattattgat agccgcattg cgagtcggat gaataccgac aaccgcaatc
    45901 cggatcgttg gccaacgacc tcgaatttta gaaatcagtc gtttaacggt aaagactacg
    45961 taatcgttat ttatcccgtg taggagcccg tttgcgtccg cggttgaaat gataaaattc
    46021 cgaggatttt gcgttttgat cgcatccaat tgagtaatct catcgcaagc ggtatttcct
    46081 ataacggcga cggacaagga ttggctagtg tttaagaacc cgccgtactg cctggatata
    46141 tccatcgtag aatcgattcc gataatgttc gcataatctc gagtgtcgga cgaaattctt
    46201 ccgtagtaat cgggaagcgg ccaacttagg ttcatcgctc cgtaagtact catgcattcg
    46261 tccggagtca attccatttg atcgaggatc aaatccgcga gcaaaagact atgtacggga
    46321 tccattgtcg aaatcgccga cttggaattg gagttaatta gattattttg aaagccgatg
    46381 ttttgacacg cgaacgaacc gataaaaatc aaaaggaaaa gaaaggggct tcggatagac
    46441 tgtcgaggtt ccatcattgc acctcctcga tcctgtttgg gtcgacgaaa ctcgcaaagc
    46501 tgtaataatt agactgtttc tttaatttat taatttgtaa atttgcggat ttcatccgga
    46561 ttggattact tacttcgaaa agaaaaaaat aagtattctt ttgcatccga ttctccacag
    46621 ttttccgctt ctttttctta gacgttcctt cgacgggaag gtactatttt tcggataaaa
    46681 cgtcaatggt agccgggggg acctgcaaga cgagaggaga aactgcggat tggcagggaa
    46741 tcaattatct tcgcaaatgt attattaaaa atttaaatag aaattgcgat caatcgggct
    46801 ttcgaccgga gtttattacg ctatcgaagt ttgagtttag acttgagtcc gcattttgag
    46861 acggttcttg aaattgagca tgtcggaatt cctccgaaaa tgattccgta atattacgaa
    46921 aggccttgat tttgaacgag agtctatatg cctctcgttt tttttgaaga atagattcga
    46981 aagaattagc ttccgcctaa atccttttct agagtaagaa tttccgtatc accgactacg
    47041 gtcttgggtt tgtgttgctt ataggcttgg atcgcttcca gcgccttggt tcgaaggaaa
    47101 cccgcttcgg ggctgatggt cgtggcttgc aatccgcctg aaatttcaaa aaaacgtttt
    47161 gcgtataaca atcctgttaa gcgatgaatt cgataatcgg taatattatc acgaccggct
    47221 tcttttaaca gcttctccga gatttcccat gccttgtctt ggcgttttct gagttttgct
    47281 gactcctcgg tattttgcat attgggagga agcttcttcg gagaataagc tagatagaat
    47341 cgatagtaag tttcggcgct cctgaccaaa agttcgtaat cggatttgga gatttcaaaa
    47401 ccgaccctcg caacgtcctg cgctctgtcc aattcttccg gagtcgtgct accttttacg
    47461 aacgtgggag attgttcgga tttacagttt aaaaaggaaa tatattcgcg ggcgaatcgg
    47521 acggcgtctt ggtcggaatc gaatcgtcct ctcttcttcc aggccgatgc gaattccgct
    47581 ccggcgctca tcggtaaaat tcccgaacag gatgagtctt tagagtcgtt aatagcctcg
    47641 cttaaataaa gtaacccgag acgaaaatga gccgttggag aagaagggtc taatcggatc
    47701 gccttccgat atgcctgaat cgcttcgggg atctcgtttc tcgtataata ataatctccc
    47761 tttttgcgtt ccaccaaagc ggggcccgct tgttccgatg atagagggta ggctacggat
    47821 aatactttct ctttcgcgat tcctagatat ccgattccgc gtaattgttt cccgataaac
    47881 gcggtttgaa aaacggactt cacttcgatc tgtccgacga tattcccgtc cttaaaggtc
    47941 tcatggtcga agtctttttc gatcaaatag agaatttgac cgggacggat acccggatca
    48001 taatgaacct tcacggttac gatatcagga cgaatatcgt aacccaattc taaattctta
    48061 tactgacctt cgtattcgat cggctttacc ttatcgaaca tcatggtttc tccgatcagt
    48121 atcattttct cttttctcgg tttatcgtct tttttagtac tcttaggcat tccggggtcg
    48181 cggaaggcgt atatcacttc tttggcatga acattccggg gaaaaaaatt ataggaaata
    48241 gtgagaagaa gcagaacgcg taggacggcc atactacgaa tttcggccga aaccgaggat
    48301 ctccctagtc tcgaattcag ctaaattcgg ccaatatgcc gtcaaaggaa gataaaatgg
    48361 gaaaagaatg ttctccctga ggatagtttc ccggacgatc taaaatataa ggatgcaatc
    48421 cggcagtctg agcggcttcc gcttcctcct taatatcggt gaaaaatact atggtagaag
    48481 gttcgacttc taatgtttcg gctatgcggc gataactctc cgcctcgcgt ttgccgccta
    48541 cggaggtatc aaagtacgcc cggaaattcg gagtcaggtc tccggcttcg cagtatcgaa
    48601 aaattaagat ttgcgcttcg acgcttccgg aagaatacac tgccgaagtc ttgccggact
    48661 tttcgatgcg ccgtaaaaat ttcggaacgt ccgggaagat cgtacttttt agttctccgg
    48721 tttcatatcc ttgtttccaa atcctacctt gaatttcttt taaggctccc aattttctat
    48781 ctttagaaac gagaaacgcg caaaaatcgg ccaatgattc cggtcgagaa tccaagactt
    48841 ttccgaattc ggattcctgc tttgaggcga cgaacaattc atccaataat ttttttccaa
    48901 ggggaacgga ttgaaagaaa gtgagaaaat ttcgcgtgga gtaagggaat aaaattttat
    48961 gcacgaattc gataggcgtg gttgttcctt ctatatcgaa taaaaacacg tttgcatctt
    49021 ccaaaaccac taagccgtcc tccgcaattt ttgcgcttct tcggacagga ttttatgcac
    49081 attcgcttcg tcctgccgga aattctttaa aatgatccac caaaataaac cgcagggtat
    49141 ccaaaaaaga accgcgatgg taaaggcagt cgatcgctct gcgacaaatc ctagaataat
    49201 ggcggccatc gccggcccta atccttttcc taagtcatcg gtgagattat aaagcgaaaa
    49261 catggcaacc ctgtttttgg gagtgttcac gtttaggatc aaggctctca cgttcggtcc
    49321 cgtcaccgct ataataaatc cggtaattac gtttatccaa ataaatgccg gttggagtgc
    49381 tgccgaaccc gcgtgaagaa gataaacgct agggcctgtt cctaataaga ccattaccgc
    49441 gcaaaagatc ggcatataag atttattcct attataaagt ttctggccga tgattccgcc
    49501 aaagaatgtt cctataaaga ttccgatcgc cgcgaacgtc ataagaccgg cggcgcttgc
    49561 ttttggaatt ccgtaatcgt tctcgtaata gtccgctaaa aatgtaaaga gtactcccca
    49621 aggtacgcat cccggaatcc cttgcaaaaa aattccgata ttggtcttgt tcgcaaataa
    49681 tattcttaaa tccttccatg ttaaacgaac atccgcttcg tcggtcgtca aatccgctat
    49741 ttcggtgaat tccttctcgg ttctacctct tgcaggttcc gtacaaaaaa gggcatagac
    49801 gatcataaaa aagaaggaag gggccgccat ataaatgaaa ctcatccgcc atccgttttc
    49861 taaatccgct tggcctatac ttcctccgaa gagttgacct ncgccgactc ctaatcccat
    49921 tgcgagcgaa agataacctg aggcgatgga tcgggacttg tccgaaaaag aatcccctaa
    49981 gatggagaac aataaaggaa agcttcctcc tagcccgaag cctgttaaag ttctaagcag
    50041 taggaactca ttataagtct gcgcacaacc ggaaagtaaa cagggaattt cgcctaacaa
    50101 tacggttccc accac
//
LOCUS       DDJGHBMA_3              2057 bp    DNA     linear       08-DEC-2021
DEFINITION  Genus species strain strain.
ACCESSION   
VERSION
KEYWORDS    .
SOURCE      Genus species
  ORGANISM  Genus species
            Unclassified.
COMMENT     Annotated using prokka 1.14.6 from
            https://github.com/tseemann/prokka.
FEATURES             Location/Qualifiers
     source          1..2057
                     /organism="Genus species"
                     /mol_type="genomic DNA"
                     /strain="strain"
     gene            complement(19..1407)
                     /locus_tag="DDJGHBMA_00041"
     CDS             complement(19..1407)
                     /locus_tag="DDJGHBMA_00041"
                     /inference="ab initio prediction:Prodigal:002006"
                     /codon_start=1
                     /transl_table=11
                     /product="hypothetical protein"
                     /protein_id="X:DDJGHBMA_00041"
                     /translation="MSQPSSKKSLLRYIGLGELASCGGNAVLAFWMILGMAFFLFADQ
                     NLIAPNLRNIARSFGITEQKEIDWKMGGEIPIFFFVLGGLVSVNMGYLTQRFSRKALV
                     VGTVLLGEIPCLLSGFAQTYNEFLLLRTLTGFGLGGSFPLLFSILGDYFSDKSRSIAS
                     GYLSLAMGLGVGVGQLFGGIIGQADLENGWRMSFIYMAAPSFFFMIVYALFCTEPARG
                     RTEKEFTEIADLTTDEADVRLTWKDLRILFANKTNIGIFLQGIPGCVPWGVFFTFLAD
                     YYENDYGIPKASAAGLMTFAAIGIFIGTFFGGIIGQKLYNRNKSYMPIFCAVMVLLGT
                     GPSVYLLHAGSAALQPAFIWINVITGFIIAVTGPNVRALILNVNTPKNRAAMFSLYNL
                     TDDLGKGLGPAMAAIILGFVAERSTAFTIAVLFWIPCGLFWWIILKNFRQDEANVHKI
                     LSEEAQKLRRTA"
ORIGIN      
        1 ttgcatcttc caaaaccact aagccgtcct ccgcaatttt tgcgcttctt cggacaggat
       61 tttatgcaca ttcgcttcgt cctgccggaa attctttaaa atgatccacc aaaataaacc
      121 gcagggtatc caaaaaagaa ccgcgatggt aaaggcagtc gatcgctctg cgacaaatcc
      181 tagaataatg gcggccatcg ccggccctaa tccttttcct aagtcatcgg tgagattata
      241 aagcgaaaac atggcggccc tgtttttggg agtgttcacg tttaggatca aggctctcac
      301 gttcggtccc gtcaccgcta taataaatcc ggtaattacg tttatccaaa taaatgccgg
      361 ttggagtgct gccgaacccg cgtgaagaag ataaacgcta gggcctgttc ctaataagac
      421 cattaccgcg caaaagatcg gcatataaga tttattccta ttataaagtt tctggccgat
      481 gattccgcca aagaatgttc ctataaagat tccgatcgcc gcgaacgtca taagaccggc
      541 ggcgcttgct tttggaattc cgtaatcgtt ctcgtaatag tccgctaaaa atgtaaagaa
      601 tactccccaa ggtacgcatc ccggaatccc ttgcaaaaaa attccgatat tggtcttgtt
      661 cgcaaataat attcttaaat ccttccatgt taaacgaaca tccgcttcgt cggtcgtcaa
      721 atccgctatt tcggtgaatt ccttctcggt tctacctctt gcaggttccg tacaaaaaag
      781 ggcatagacg atcataaaaa agaaggaagg ggccgccata taaatgaaac tcatccgcca
      841 tccgttttct aaatccgctt ggcctataat tcctccgaag agttgaccta cgccgactcc
      901 taatcccatt gcgagcgaaa gataacctga ggcgatggat cgggacttgt ccgaaaaata
      961 atcccctaag atggagaaca ataaaggaaa gcttcctcct agcccgaagc ctgttaaagt
     1021 tctaagcagt aggaactcat tataagtctg cgcaaaaccg gaaagtaaac agggaatttc
     1081 gcctaacaat acggttccca ccactaaggc cttcctggaa aatctttggg tcaggtaacc
     1141 catgtttacg gagactaatc ctcctaagac gaagaagaaa atcggaatct ctccgcccat
     1201 tttccaatcg atttcctttt gttcggttat tccaaaagag cgagctatat tccgcaggtt
     1261 gggtgcgata agattttggt cggcaaagag gaaaaacgcc atccctaaaa tcatccaaaa
     1321 ggccaggact gcgttgcctc cgcaggaagc gagttcgcct aacccgatat atcgtaataa
     1381 gcttttttta gaagatggct gggacatccg atttctccga tccttgattc ttgagttcta
     1441 cacatttcct gatccgattg tcttcggctg ttattcattc gtaaccgatt caaaaatccc
     1501 gatccggagt gaggggacgt tcgcttgccg gggactcgat agcgaagttt gcaagcttgg
     1561 actctataac atgaagaatc cgaatcgtca acgaataatt tcgacgggaa ggttatgcac
     1621 tcgttcgatc tttcgaacgt cgaaattaga actgctttca ccccttgtcg cttatcgaaa
     1681 ttgtaggtga ttctttcgga tactcgattc gttcggcttt gttacgctag attcaataaa
     1741 ggcttgaccc tttgttaaag tatcgatagc ttcgatcgga atcgcaccct tcttcggagt
     1801 cttagcatat ggcctaccaa cacaaggaat tctatatcca atcttcccga gacaatacca
     1861 aactctattg tcaggcttgg atcaaacccg atgcaaatag ggtacttgtg tttaatcatg
     1921 gattcggcga gcatagcgga agatacgtta atttaataaa ttatttcaaa gatagtgacg
     1981 taagctttta cggtttagat atgcgcggtc atggcaaatc ggacggaaag agggggcacg
     2041 ccgacacctt cgagtta
//
LOCUS       DDJGHBMA_4             84431 bp    DNA     linear       08-DEC-2021
DEFINITION  Genus species strain strain.
ACCESSION   
VERSION
KEYWORDS    .
SOURCE      Genus species
  ORGANISM  Genus species
            Unclassified.
COMMENT     Annotated using prokka 1.14.6 from
            https://github.com/tseemann/prokka.
FEATURES             Location/Qualifiers
     source          1..84431
                     /organism="Genus species"
                     /mol_type="genomic DNA"
                     /strain="strain"
     gene            497..1378
                     /locus_tag="DDJGHBMA_00042"
     CDS             497..1378
                     /locus_tag="DDJGHBMA_00042"
                     /EC_number="3.1.1.23"
                     /inference="ab initio prediction:Prodigal:002006"
                     /inference="similar to AA sequence:UniProtKB:A0QNZ7"
                     /codon_start=1
                     /transl_table=11
                     /product="Monoacylglycerol lipase"
                     /protein_id="X:DDJGHBMA_00042"
                     /db_xref="COG:COG2267"
                     /translation="MAYQHKEFYIQSSRDNTKLYCQAWIKPDANRVLVFNHGFGEHSG
                     RYGNLINYFKDSDVSFYGLDMRGHGKSDGKRGHADTFELFVDDLADFVQEVRRREKKD
                     KILLLGHSMGGVVVIRYALEGINQDYLHAVVASSPALKIPANTFQKFQIAVAGFLRKL
                     SPDTTLDANLDVNLISRDPEVVKAYVEDPLVHGKISFSMGYELFQQGEIANKKAAILR
                     TPILILHGLSDRIADPAGSLEFYNHLVYKNKRIKTYPGFYHETMNEVSPDKETVLKDI
                     KEFLDSLVPEKTGQKKN"
     gene            complement(1554..2393)
                     /locus_tag="DDJGHBMA_00043"
     CDS             complement(1554..2393)
                     /locus_tag="DDJGHBMA_00043"
                     /inference="ab initio prediction:Prodigal:002006"
                     /codon_start=1
                     /transl_table=11
                     /product="hypothetical protein"
                     /protein_id="X:DDJGHBMA_00043"
                     /translation="MEENQYKGQIIDAWAQPALVSMVQKLPEIASLFKRSGSGGYARK
                     SLSPEETVDLLDEAGVEKVLLRAWCRPGQWVCTNDQIYEYTNRYPDRFVGIATVDLSK
                     PVEAVKELRRAIKDLGFKGLFVLPWLWQLPPNHKLYYPLYVECIELGIPFCTQVGHTG
                     PLMPSETGRPVPYLDEVALTFPTLKIVGGHLGFPWTDEMIGLCMKHQNVYIDTSAHLP
                     SQYPKQLLDYMKTSGRSKVLFGTNFPHLEFNKCANQAAVLDLPDPSLKRFFYANAKRV
                     FQI"
     gene            complement(2630..3649)
                     /locus_tag="DDJGHBMA_00044"
     CDS             complement(2630..3649)
                     /locus_tag="DDJGHBMA_00044"
                     /inference="ab initio prediction:Prodigal:002006"
                     /codon_start=1
                     /transl_table=11
                     /product="hypothetical protein"
                     /protein_id="X:DDJGHBMA_00044"
                     /translation="MYKRTISSFFLVLSLFTASLSAEEVELQVTLKNGTTGGVGSAEK
                     IKLFALERQMIPLSIGDIGPVKGSFRLPKVEAPDGLPILLQVTYGGVNYNKIVPPVPV
                     MRTQPQEVTVFEKTQDRSLIKTKSLLQITRSKDSLIVFKVFILQNNSIPPRSFQNESD
                     PIEIFTPAEASDVSAQLTQGAGMGIPLQLRPGKQGLALDRPILPGSSQLYISYSVPAT
                     NLAPATFKDKLLFEKNDGERVVFAKPKDMELSFGGARNVRKLEADVPEDVKAYSISYS
                     APQQEITISVKGGQAVETSSADQERSIENGKFFVSAEKTVLGVVAILGLLFTLSFLFV
                     YRKFA"
     gene            3820..4902
                     /locus_tag="DDJGHBMA_00045"
     CDS             3820..4902
                     /locus_tag="DDJGHBMA_00045"
                     /inference="ab initio prediction:Prodigal:002006"
                     /codon_start=1
                     /transl_table=11
                     /product="hypothetical protein"
                     /protein_id="X:DDJGHBMA_00045"
                     /translation="MKILKNTLYTVLIAFALLLIAVYFSTFHPNAMEEVEVLCESNPP
                     TVQKAKQLKILSWNVQYFAGKERVFWYDVPDESGPDTAPTSEEIRSTLKKVANVILEK
                     SPDIILLQEVDDRARRTHGENQSERLLPLLGDLYPCRAEAFYWKAGFVPHPKILGSVG
                     MKLVTLSKYKISTAIRHQLPLAELDPISNQFQLKRAVLQVDLPITEGGKFVALNTHLD
                     AFSMGTDTMQKQVNFLAGLLSRLDEEKADWVLGGDFNLLPPGFKRSSLHPNGAFYYSD
                     DEEIKPLFDKWSSGATPEELNGSDKEKFFTYYPNDPLIAKPDRTIDYIFFSKGLVKIF
                     YSVIRSGDAAEASDHFPLEAVFRFIE"
     gene            5069..5527
                     /locus_tag="DDJGHBMA_00046"
     CDS             5069..5527
                     /locus_tag="DDJGHBMA_00046"
                     /inference="ab initio prediction:Prodigal:002006"
                     /codon_start=1
                     /transl_table=11
                     /product="hypothetical protein"
                     /protein_id="X:DDJGHBMA_00046"
                     /translation="MRPFKILGIQQVAVGGDSKDKLKNFWVDILGLESTGTYRSEKEN
                     VNEDILRMGKGPYAVEVDIMEPVDPSKSPKVNDPKLNHIGLWVDDIHKAVEWLTSKGV
                     RFTPGGIRKGAGGHDVTFIHPKGNEEFPLCGEGVLIELVQAPTDVIKALG"
     gene            complement(5546..7012)
                     /locus_tag="DDJGHBMA_00047"
     CDS             complement(5546..7012)
                     /locus_tag="DDJGHBMA_00047"
                     /inference="ab initio prediction:Prodigal:002006"
                     /codon_start=1
                     /transl_table=11
                     /product="hypothetical protein"
                     /protein_id="X:DDJGHBMA_00047"
                     /translation="MEKNDSQKEIKTFFEHEYQLLSDAQSFLSNSSSKEQAKDKLRAL
                     SDSYESLLKQSSKIMRIGDSTQHRLLKTQEALTNSNIMLESAYMDLKLVTEVGRIITS
                     SLEPKVIIQSVFENTKSMVPMDILAFGIYEEDKHAIKYKFCVIDGRYTPAPSVDSLDE
                     DNPSSFCFKEGSELISLDIDKDYPQYVDEIRKHFGENTKSAVYLPLKVEERFIGILTV
                     HSYEKNAFAPNQLNILRTLANYVAIGVDNADAYRALSKRNRELKESLEKIEVLNKGIE
                     EERQKSENLLLNILPRSIADRLKGGEGVIADYFSSSTVLFADIVGFSKLTTKIATPTR
                     LVEILNRIFTEFDGIADKYRLEKIKTIGDCYMMAGGIPVPDQDHADKTAQAALEMLDR
                     LERLKPDLEYEFNVRIGLHTGEVVAGVIGKNKFVYDLWGDSVNTASRMESHGSTGRIH
                     VSESVYLTLKDKYDFEDRGTIEVKGKGAMHTYFLLGKK"
     gene            complement(7038..7412)
                     /locus_tag="DDJGHBMA_00048"
     CDS             complement(7038..7412)
                     /locus_tag="DDJGHBMA_00048"
                     /inference="ab initio prediction:Prodigal:002006"
                     /inference="similar to AA sequence:UniProtKB:Q02UQ8"
                     /codon_start=1
                     /transl_table=11
                     /product="hypothetical protein"
                     /protein_id="X:DDJGHBMA_00048"
                     /translation="MESLHIQQTKTSPEVILDSTKGVAEIIGESYPENAMAFYKPVFE
                     WLNAMQVAGKHIQFRFQMDYFNTSSSKVIMDILDNLQKFHEKGGKVEVEWLYKEDDED
                     MQETGEEFSSDLSLSFRMKSYK"
     gene            complement(7415..7969)
                     /locus_tag="DDJGHBMA_00049"
     CDS             complement(7415..7969)
                     /locus_tag="DDJGHBMA_00049"
                     /inference="ab initio prediction:Prodigal:002006"
                     /codon_start=1
                     /transl_table=11
                     /product="hypothetical protein"
                     /protein_id="X:DDJGHBMA_00049"
                     /translation="MMDNEVINLFKSYKDASEYNLLVSFKGRLSQEVLTELGSMIRTS
                     LSSESKIKKIFAVFIELAQNMLHYSAERQMNEEMKEAGVGILVVRENSIGYHVGSGNL
                     VHNEKLEFLSERIQKINSMNKDELKSFYQQQLRSERPEDSKGAGVGLIDIARKSDGPL
                     VFHFDSVDNKNSFFTISAFFTKEN"
     gene            complement(7998..13361)
                     /gene="pknD_1"
                     /locus_tag="DDJGHBMA_00050"
     CDS             complement(7998..13361)
                     /gene="pknD_1"
                     /locus_tag="DDJGHBMA_00050"
                     /EC_number="2.7.11.1"
                     /inference="ab initio prediction:Prodigal:002006"
                     /inference="protein motif:HAMAP:MF_01957"
                     /codon_start=1
                     /transl_table=11
                     /product="Serine/threonine-protein kinase PknD"
                     /protein_id="X:DDJGHBMA_00050"
                     /translation="MIVTGFELRERLNAESASEVYKAVRKEDGKSIIIKFLPVLDELH
                     PSIVNLRNEYEILGLLDSGKFVKALKFEKLQDGYALFMDYVPGGSLKQYIIKKPLVLS
                     EFFPIAIQLAERLGEIHSKKVIHKDIKPENIIYNHDAKEIRIIDFGISTRLNKEETSW
                     SSPNILEGSIHYVSPEQTGRMNRSMDYRSDFYSLGVSFYEMLTGKLPFEGEDLLQLVH
                     SHLAKNPVPPKQTRSEIPVVLSNIVMKLLAKTAEDRYQTARGLQADLEKVYSLWKENA
                     EIPDFPLAQNDYSQEFKIPQKLYGRGEYISTLLDEFKDVAANGRTRMVLIGGYSGVGK
                     SSLVREINKPLTESKGYFVSGKFDQYNRNLPFSAVIQVFSSLVELILTEPPEKIESWK
                     SKIRKSLGANGKVITDVIPELEIIIGKQEPIPELGPQENANRFYVVFQNFIKVFAGSE
                     HPLAIFLDDMQWADTASLELLKNLMEDVTVNYLFLMLAYRDNEVDDSHPFQTLIDALD
                     KEGLEPHKIVLHPLLVSDVNELLSDSLRTPREQTKELAEIIHAKTGGNPFFIGELLKQ
                     LSKEDAVYFDLSSGKVGEARWKWDIPKIKNTKISDNVVELLINRIRKLSPVVQETLKM
                     ASCIGSNFDLSLLSRILGGSFKETLASLQECINEELIVPIGENYRVAESFQETAINKD
                     KNDQTAKTVLFRFQHDRVQQAAYEIIDEEKKKEIRLKIGRFLLEGIEGKQLEDAIFDI
                     VNHLNTGSSLIVDPSEKKRLAELNLLAGKKAKNSTAYKPASVYIAKGRDLLFTLPEGT
                     QGDDKLWATYYDLCYSIHKELAETQYLTGNFEDSQKTIDLLLKHGKTAVEKAETYNLL
                     IIQYSAQGKYDLALPTIIKALKPLGVDIPEKDFDKVLTEEIEIANKALEGKTIDSLLE
                     LPLIQQPEQIMAVNLLIGAIPTAYNFALALFPVICLKMVNLFLKYGNLSDPYGYSAYG
                     IVLSSGFQQYRKGFEFAELAVKVSEKHKNPSGTTKAANILANYTTPFVRHLKFSEEIN
                     QKGIQSSLESGEFLHGGYCAMNDAVNVVLQSKNIELAKTKIDALLKFSRKVKNNLAID
                     TVLGATLIVSNLRGKTASHLEFSTEEMSEQEFLELCNAHQSPFPVCLFKIMKSKLLMA
                     YGEFAAALKELDETEGLLAYISGQISVEEHAYLHALAMAANYKVSSQEQKAKFMERIK
                     KNLAKLKLLSESAPENFEHKYLLVEAELSRLEYKNWKAAKTYELAIQLASRNDFSNDE
                     ALACEFAGRFWLAKGSVKISSQYISDAYHRYGKWGAIKKQELLRAKHPEFLREKNRDT
                     VRTTYTIGTMGTHTAAATEVYTGQTLDFQSILKSSTAISGEIKLEALLDKLMQISIEN
                     VGAQKGILILRRDGKLYVEAEGSIWDNEVRVLQGIPIQESKNIPISVIYYVERTKEDL
                     VLKNAHADEKFNKDPYIREQKTKSVLCSPIIKQGELIGILYLENNLSEAAFTSDRLQT
                     ISILSSQAAISIDNALLYANLEEKVTERTKELAKANDDLALKNQHITDSITYSLNIQQ
                     AILPAPEVLSKFLPEYFVLFRPKDIVSGDFYWFSKQEDAIFIAAVDCTGHGVPGALMS
                     MIGNTLLNQIVNEAGISDPGTTLEYLHRSVRQALKQDTEQTNSRDGMDICLLKIDKNN
                     LYFAGAKRPIFIGKAGNLSEIKGDRASIGGRQKEETRKFTTHTIGVRTSVYLTTDGFM
                     DQPNPDRQKIGTKGFVNFLEGIEHLSCEEQKERLESFLLAHQDNETQRDDITLIGVVL
                     DGQ"
     gene            complement(13435..14412)
                     /gene="fabH"
                     /locus_tag="DDJGHBMA_00051"
     CDS             complement(13435..14412)
                     /gene="fabH"
                     /locus_tag="DDJGHBMA_00051"
                     /EC_number="2.3.1.180"
                     /inference="ab initio prediction:Prodigal:002006"
                     /inference="similar to AA sequence:UniProtKB:O67185"
                     /codon_start=1
                     /transl_table=11
                     /product="3-oxoacyl-[acyl-carrier-protein] synthase 3"
                     /protein_id="X:DDJGHBMA_00051"
                     /db_xref="COG:COG0332"
                     /translation="MVTNKIPASNGVRITGFGHYLPERVVTNEEIQSRLKYPEMHPAE
                     KAVIGDIGVTKRHRASETETAMYMAAKVAEMALKDAGKKADDVDLFILANWTDRYFLP
                     DLAPQASKLAGTKNALSFDISTACTGFVHGVQMASAYLGTGKFKTALVIGSERFSIRT
                     RIGGYGEFTAGDGAAGVLLEFTGEKEFGIIDSFLKDDGDLSGVIVTGPPPQSYVKSFP
                     DLVTKAADLTLSAMDDLLQRNGLTPEDIDWVVPHPGTDVVVQSLLKRTKFPREKILMN
                     FDRVGNTSAASIPVVLSEFYQKGTFKKGDLFLTPAVGGGFYWGGLLFRL"
     gene            complement(14484..16214)
                     /locus_tag="DDJGHBMA_00052"
     CDS             complement(14484..16214)
                     /locus_tag="DDJGHBMA_00052"
                     /inference="ab initio prediction:Prodigal:002006"
                     /codon_start=1
                     /transl_table=11
                     /product="hypothetical protein"
                     /protein_id="X:DDJGHBMA_00052"
                     /translation="MYLHLATTMSRPNALIYSLVRSFKGKNPEFTISVAGIHSSAHAL
                     ALSGIVKKMITGFAGDNYPKPSPNSLYKDLLEGKPFELELWSLLTIVQRLMAGAMHLP
                     GFITNSLIGSDMILDKLGTTAFLYGKPTPGNPFGEAAKHHLTSESRGTREKDLAFITP
                     LTPDITLVHGVVADEDGNIVLCPPAGEGAWGALAATKGVIATVEKIVPRGMIPPELVS
                     IPGGKVMGLAMARYGAHPQSLRVHGLPDVPAFEGIETYLDDYEFQREANEAAGVPSKA
                     DRWFKQFVDLPGGHEEYLEEIGEVKLRRLKMIPPEHHLTQPEDSKTVNDSEQTIILAA
                     RAIIDRVKHKGYKTILAGIGAAHMAAWTASKLLEKEGIRIRIIAELGFYGMRPFQGDV
                     FLFSQLHAQQCSMLSDTANILGTVVPDNCLGVIGAAEIDWFGNVNSVMDGKGKFLVGS
                     GGANDIVSSADTIVVAKANRYRFVRKVKHITSPGERVVEAVCQFGRFKRPAFSDHPFE
                     LSSWIAPASDDEMEALEAVLRYTLWLPPDEDLTVSEEPPINSEELTILRELDPERIYT
                     EQFMVYTRLP"
     gene            16607..17050
                     /locus_tag="DDJGHBMA_00053"
     CDS             16607..17050
                     /locus_tag="DDJGHBMA_00053"
                     /inference="ab initio prediction:Prodigal:002006"
                     /codon_start=1
                     /transl_table=11
                     /product="hypothetical protein"
                     /protein_id="X:DDJGHBMA_00053"
                     /translation="MSQIPVPSNFAYWTTIPVRRSDTRSATVVGGLFVSHLTYETLIP
                     LINEAFDAFLENYSWSKANIAGSNIIIPRLEADYKSEAKSGDILKFEIAVSNLGRKSC
                     DLIFQVTKNPQGEEVATVKISLVFYDYVSRKTMEIPEGFRSRFSE"
     gene            17047..17931
                     /locus_tag="DDJGHBMA_00054"
     CDS             17047..17931
                     /locus_tag="DDJGHBMA_00054"
                     /inference="ab initio prediction:Prodigal:002006"
                     /codon_start=1
                     /transl_table=11
                     /product="hypothetical protein"
                     /protein_id="X:DDJGHBMA_00054"
                     /translation="MKSDGSSNGPEAEFPKKYFFSTEIPIRKIDLSLDIHVSFASVLD
                     LVMEAHLQFFQFLGYSVTDIHGNSIIFANAVILYQGELLYKDRVVIDVSLDNIGEKSF
                     DLYFRLSKDRRRQKVSLVKIRVLFFNYEQRKVVPVPDVFREKFETGKVPARVSPDVGE
                     GNIVAKAADSYGGEIGFRKLEVWKLSHEFVLRLFNLCDIWKPQAEATLIEHVRSVASL
                     LPVRIAGAWGARIRSEKIRNILRAKVHLEELRYLLVLVSDLGVADPKKELADLVKINL
                     HLKKYLNRVRTGEARKIV"
     gene            18115..18876
                     /gene="linC"
                     /locus_tag="DDJGHBMA_00055"
     CDS             18115..18876
                     /gene="linC"
                     /locus_tag="DDJGHBMA_00055"
                     /EC_number="1.1.1.-"
                     /inference="ab initio prediction:Prodigal:002006"
                     /inference="similar to AA sequence:UniProtKB:D4YYG1"
                     /codon_start=1
                     /transl_table=11
                     /product="2,5-dichloro-2,5-cyclohexadiene-1,4-diol
                     dehydrogenase"
                     /protein_id="X:DDJGHBMA_00055"
                     /db_xref="COG:COG1028"
                     /translation="MKNKIAIVTGGNAGIGKSLVLEFSARGAKVLFCGRRVEEGKKVE
                     EEVRRSGGEARFFPCDVSDDAQVKDFIDKAEAMYGGLDFAVNNAGVGGLSLPLHDYPE
                     KVWEKVVNVNLKGTWLCMKYEIPLLLKRGKGAIVNISSIAGIVGADWKVAPYSAAKHG
                     IIGLTKSAALEYAEQNIRVNAICPGFIRTEMLEGLFRSSSDPAEAERRITRLHPANRL
                     PEPEEVAKAAIWLCSDEASFITGAALPVDGGYTAK"
     gene            19021..19785
                     /gene="stp"
                     /locus_tag="DDJGHBMA_00056"
     CDS             19021..19785
                     /gene="stp"
                     /locus_tag="DDJGHBMA_00056"
                     /EC_number="3.1.3.16"
                     /inference="ab initio prediction:Prodigal:002006"
                     /inference="similar to AA sequence:UniProtKB:Q8Y678"
                     /codon_start=1
                     /transl_table=11
                     /product="Serine/threonine phosphatase stp"
                     /protein_id="X:DDJGHBMA_00056"
                     /db_xref="COG:COG0631"
                     /translation="MNIHYYAITDKGNFRSHNEDSFLANGELVCGQIHDGLVNVRNAN
                     TDDSPALFALADGLGGHEAGEVASRTALEKLSWMARAIQPLEELPSLGWKNLLRKINT
                     EVNFYGQSIGKPNMGTTLVGCLLGKKKSWIFNVGDSRLYHMNQEGLRKVTVDHNIGEE
                     LGTGIGRNLLTSCIGAGSKDMQADLFDFTGKLSAGDHLLLCTDGLTEVLNIDSIEKVI
                     KEHNDLKEICSILSEEANLRMTRDNHTVLVIRVDSL"
     gene            complement(19813..20364)
                     /locus_tag="DDJGHBMA_00057"
     CDS             complement(19813..20364)
                     /locus_tag="DDJGHBMA_00057"
                     /inference="ab initio prediction:Prodigal:002006"
                     /codon_start=1
                     /transl_table=11
                     /product="hypothetical protein"
                     /protein_id="X:DDJGHBMA_00057"
                     /translation="MQLSRQYNILRKTGVALLYKGPFSETTIASLNELLKEKLMEEKK
                     RNRILTVFVEMAQNVAHYSQERDEKSGIGILVLRRKSRNWELNCGNSIHPEKVPYLKD
                     RLEETKQLSPEELKEKYNIQIRSERPRDSKGAGLGFYEIARKSDLPLVFQFEKGEDGG
                     VFFRLTARFLLTDKEEFSAGEDV"
     gene            complement(20373..21659)
                     /gene="fabF"
                     /locus_tag="DDJGHBMA_00058"
     CDS             complement(20373..21659)
                     /gene="fabF"
                     /locus_tag="DDJGHBMA_00058"
                     /EC_number="2.3.1.179"
                     /inference="ab initio prediction:Prodigal:002006"
                     /inference="similar to AA sequence:UniProtKB:O34340"
                     /codon_start=1
                     /transl_table=11
                     /product="3-oxoacyl-[acyl-carrier-protein] synthase 2"
                     /protein_id="X:DDJGHBMA_00058"
                     /db_xref="COG:COG0304"
                     /translation="MEKIKNGKNSRVVVTGIGVILPNTFTVPDFWTNISEGKSQLQFI
                     TRFPVDDFPVKVAGEMNTFDWKRHLPDLNGNYAKNYNTETFALMAAMEEANKDAKIEK
                     GTLDPSRVGFIDSSSRASLAWWDFAWRKYIEEKDQSVFDRYSVLTSMASNPTNLTAIN
                     SNIQGFVTTISAACVGGHHAISLCYQAIRKGRAEIMYAGGHEFPLLKPLMMMYSDPMS
                     RVMSLEKEDPKRGIRPYDKNRDGFLLGEGAVVLVLERLDRALNRGAKIYAEVLGTYSY
                     NEADHAMRMDLTGKKAATGLKHLMKISNIHLGDIDYFCGHGTATYNNDLAESRAISLL
                     YDGKPKFHWAPVGSIKPIFGHTFGAAGIINVAATSLMLKNQTVCPTINVTDPDPECDH
                     DHAAEGARKTRLRYAISMAFAIGSQSSFVSLAAPDF"
     gene            21681..21833
                     /locus_tag="DDJGHBMA_00059"
     CDS             21681..21833
                     /locus_tag="DDJGHBMA_00059"
                     /inference="ab initio prediction:Prodigal:002006"
                     /codon_start=1
                     /transl_table=11
                     /product="hypothetical protein"
                     /protein_id="X:DDJGHBMA_00059"
                     /translation="MVVLHEIGIKKLFLLLFDGKKGKNSFLATYNKENSEFYRKLVVY
                     RTSNYL"
     gene            21911..23365
                     /locus_tag="DDJGHBMA_00060"
     CDS             21911..23365
                     /locus_tag="DDJGHBMA_00060"
                     /inference="ab initio prediction:Prodigal:002006"
                     /codon_start=1
                     /transl_table=11
                     /product="hypothetical protein"
                     /protein_id="X:DDJGHBMA_00060"
                     /translation="MFQEANLEQKEKSLEGFPALNKSDIGKFIGVLRKAGDWDLIRMN
                     PYRFASTADFKPEVALDLFLHGAKIGLFDIAYNMICPACGGVAASHKSLDQIDEDYFH
                     CYICNMDVPTTLDDQVEVTFTIHPSVRRIDVISLSLQDVESYYRYHFSANYQKSPQLL
                     RFIRSNLHGLLRLDPNESTVVNVNAEKLNAYQFTSVENNSAVFLYFDKEGSQKSNSIE
                     LNLLPGGFTPAELHLPKGKYDIKVTNSTIGKAGGLHLTPSINRIAAIVKDHPTKIEKF
                     LTAKNLLNNQTFRDLFRVQQLRQNLNLNVKSLTIMFTDLRGSTEMYDKAGDMAAYRLV
                     KEHFRLLMDVVKKHNGAIVKTMGDAIMAAFSSPLEGLLASLDMMAKIDQMNRGSHTQE
                     FEIGLKVGLNEGPSLAVINDERLDYFGQSVNIAARVQGLAKAGEIWVTNSVLNTPGVD
                     ELLLEKGYNWETSEASLKGVGQKAVVHKLFPKVA"
     gene            23506..23925
                     /locus_tag="DDJGHBMA_00061"
     CDS             23506..23925
                     /locus_tag="DDJGHBMA_00061"
                     /inference="ab initio prediction:Prodigal:002006"
                     /codon_start=1
                     /transl_table=11
                     /product="hypothetical protein"
                     /protein_id="X:DDJGHBMA_00061"
                     /translation="MRFLILSLLSALCISFLGDCKSSKSPEEKLMELAPRFQKAMCSK
                     TIECTKDEIAKVPAQYRNMIPAFMQSEEACVAHFKESFEKSKKERQEKKQEVTPDMVT
                     AFETCVDAVEKSNCDLYKGKGKHTIPGCEGLEKFSKN"
     gene            complement(24017..24448)
                     /locus_tag="DDJGHBMA_00062"
     CDS             complement(24017..24448)
                     /locus_tag="DDJGHBMA_00062"
                     /inference="ab initio prediction:Prodigal:002006"
                     /codon_start=1
                     /transl_table=11
                     /product="hypothetical protein"
                     /protein_id="X:DDJGHBMA_00062"
                     /translation="MKNQFTASASIRIRASAAKVWQGLTDPNLIKKYFFGTEAISDWK
                     VGSRLLFKGVWEGKEYLDKGTILQVEPERLFRYNYLSSFSNLEDLPENYANITYELSQ
                     QNDETSLVITQDNILSDEARKHSEQNWDFVLNELKKLLEGT"
     gene            complement(24727..25662)
                     /locus_tag="DDJGHBMA_00063"
     CDS             complement(24727..25662)
                     /locus_tag="DDJGHBMA_00063"
                     /inference="ab initio prediction:Prodigal:002006"
                     /codon_start=1
                     /transl_table=11
                     /product="hypothetical protein"
                     /protein_id="X:DDJGHBMA_00063"
                     /translation="MKKFFIGITISVFALVFLFWKLDLSGFYNIQERWKPFYLIPFFI
                     AVIWGLFLFSWRWYLLLGKKISFKTSLLSAYIGVGANQFLPARGGDIFRLYLCKKDGD
                     SGYGSLVSGLFLEKVLDFAFIFSAGLGAFFLLGIHQDFVRFILPLLGILSIVCTLIFV
                     RLFYKKLARFGEDVSDKFGKRNFFRDKLTPLITELGEFLTLKNAGKHGALTAATWLLG
                     YGVHYTLLQYLVGIHLSPLETIFIMFCGAVGVMVPSAPSGAGVYHASITSGFVLLGRE
                     SSEGLVYATTVHLGQMMALGIITVILYSYWSLSED"
     gene            complement(25682..26032)
                     /locus_tag="DDJGHBMA_00064"
     CDS             complement(25682..26032)
                     /locus_tag="DDJGHBMA_00064"
                     /EC_number="3.9.1.-"
                     /inference="ab initio prediction:Prodigal:002006"
                     /inference="similar to AA sequence:UniProtKB:P44956"
                     /codon_start=1
                     /transl_table=11
                     /product="Purine nucleoside phosphoramidase"
                     /protein_id="X:DDJGHBMA_00064"
                     /db_xref="COG:COG0537"
                     /translation="MNEPNCLFCKIIRKEIPAKIAYEDEEILAFHDVSPQAPVHVLVI
                     PKKHFVSLDEIGSEEKKLAGEILFRIREVARSLGLEKDGYRVVNNKGPLGGQTVFHLH
                     FHLLGGRHMTWPPG"
     gene            complement(26029..26934)
                     /gene="glcK"
                     /locus_tag="DDJGHBMA_00065"
     CDS             complement(26029..26934)
                     /gene="glcK"
                     /locus_tag="DDJGHBMA_00065"
                     /EC_number="2.7.1.2"
                     /inference="ab initio prediction:Prodigal:002006"
                     /inference="similar to AA sequence:UniProtKB:P54495"
                     /codon_start=1
                     /transl_table=11
                     /product="Glucokinase"
                     /protein_id="X:DDJGHBMA_00065"
                     /db_xref="COG:COG1940"
                     /translation="MKSFLGLDIGAQSVKACRTDEHGTILAEASVSTGSDIDSESFLS
                     SLKKIVQELMEEGDSRISGIGLGSPGPIDKDAGILISSANLPKLKNVPIVSYLQDSFG
                     LPVYYDNDANCAALGEYWYGVGKGSRNLIVITLGTGIGGGWVYEGSLFDGYKGNSMEV
                     GHNTIRPGGTLCGCGHRGCAEAYFSTSGFSTRYRELTGRNFSDAKEFFSLVEKGEKEA
                     TLILEEGIEILSELIRNLIHILNPECVVLSGGLVKSYSLFGKRLEKRVREIIFPVFRN
                     YTRILAGGSVTGALGAASLCLGRIR"
     gene            complement(26931..27596)
                     /gene="lolD_1"
                     /locus_tag="DDJGHBMA_00066"
     CDS             complement(26931..27596)
                     /gene="lolD_1"
                     /locus_tag="DDJGHBMA_00066"
                     /EC_number="3.6.3.-"
                     /inference="ab initio prediction:Prodigal:002006"
                     /inference="similar to AA sequence:UniProtKB:P75957"
                     /codon_start=1
                     /transl_table=11
                     /product="Lipoprotein-releasing system ATP-binding protein
                     LolD"
                     /protein_id="X:DDJGHBMA_00066"
                     /db_xref="COG:COG1136"
                     /translation="MILRINNLSRTYGSMKAVNSVSFDVNQSDYVAIVGPSGSGKTTL
                     LSMITGMLTSTEGEIYFDTLKLSSMSKGQLADFRARNIGLIFQFSELVSHLSVEENIL
                     LPALLVGKFGEQEYKEKCEYLISSLNLNTIRDQLPTRLSGGQIQMTAIARALINEPEI
                     LLADEPSGDLDPENSELVRKLLSDFNSRGLTVLLVTHDMNLAFDAKTIYEMREGSFTR
                     VVK"
     gene            complement(27593..28117)
                     /locus_tag="DDJGHBMA_00067"
     CDS             complement(27593..28117)
                     /locus_tag="DDJGHBMA_00067"
                     /inference="ab initio prediction:Prodigal:002006"
                     /codon_start=1
                     /transl_table=11
                     /product="hypothetical protein"
                     /protein_id="X:DDJGHBMA_00067"
                     /translation="MGRITYLRFAFSLFFRDATTSLLHIFFSLFFAYSLVLSFFSIRT
                     DKLSSDVSSIDLFRNSPYLVLALSTAALIFMAIVRTSSRSGDTGIMMAVGGNRFGCVL
                     LETTELWIIHSFGFLVASAASILQPPGNPALVSFLDYAGAYIYELAILGLAGGTTAFI
                     HTLVDPYKSIRRGK"
     gene            28188..29750
                     /locus_tag="DDJGHBMA_00068"
     CDS             28188..29750
                     /locus_tag="DDJGHBMA_00068"
                     /inference="ab initio prediction:Prodigal:002006"
                     /codon_start=1
                     /transl_table=11
                     /product="hypothetical protein"
                     /protein_id="X:DDJGHBMA_00068"
                     /translation="MIFVILIAAGIILIVAAGSFLIQSKKDSFEKALALAAMGNYVDS
                     RILIRDILDVNPSNVRAHYIMAKIYAMEGDHVNEARHLEKIKKIGTYDKDISEVAVSN
                     RIADIYYQQDLFEEAVFHYVDTLSSDPENLEANIRIAFMALGQKEFGIADKFLSRVPD
                     DKVKMTALFIAKGVVAAILRKGDAKHYFKQAFDQEPSSAVAGFLYSLTLARSGEHDEA
                     IRIANSVVDLVADEYVRFTLFQFIMLEFLQKGDLNEALKHSRLCMEIARNNGWKQELI
                     DSDFHFALIAVKMGRLEDASEYLIEAESERVDDNRIIELANYKYQLETKRLEAGKPAK
                     SGYTPEEEIGRLFPELFPVERYYEISGLKSSKSFHIKGIIDEEGGKIIVDINKIGVSA
                     LDHFRSLKGVEFKNLCVKVVLALNYTISREIPNKEGDGLNFMGLSKSDKETRALFKFR
                     RWKDAKVSDIFLRDTLSQVKDLGLDKAFIVGDAEFTDGARRFLADNSARLSVLYGRDL
                     EELLKKALKTPV"
     gene            29888..30499
                     /locus_tag="DDJGHBMA_00069"
     CDS             29888..30499
                     /locus_tag="DDJGHBMA_00069"
                     /inference="ab initio prediction:Prodigal:002006"
                     /codon_start=1
                     /transl_table=11
                     /product="hypothetical protein"
                     /protein_id="X:DDJGHBMA_00069"
                     /translation="MNTDRLLRSLTGRFKREPIFFAAILVGLVSILNCSKEGIVRSSV
                     VESSPSVEKSKIFLAGHTGEYSKDSDEILSILRKLIAGTVQQDLSFLPNLVSEEEGIY
                     LDMKGHWSRKQLAEELSLEDNYFRTYFFDRDALEKAKKNSNVRTVRDLLLSSKGIEAD
                     FYFETPYACEVKLRFKENRKLESELINPYFSKLRGKWYVHRLF"
     gene            30569..32032
                     /locus_tag="DDJGHBMA_00070"
     CDS             30569..32032
                     /locus_tag="DDJGHBMA_00070"
                     /inference="ab initio prediction:Prodigal:002006"
                     /codon_start=1
                     /transl_table=11
                     /product="hypothetical protein"
                     /protein_id="X:DDJGHBMA_00070"
                     /translation="MRSKSLLIQHKNRILNARHRAMSVAGILLVPTLFLLPTSAGLLV
                     PETIPFETSSEEKKGISIPKFNPVSVSETPADFQRNSIRLIDWDIDRLTEYAVSNNPL
                     YLSERQNMGISRGAVITASLYRNPILQFQQQFIGGNPNTQGGSPETAPALYQDLDVYG
                     VVPLRTRVAKKSFEASIADFKNFDRVFRMRLRQNYWAFVFLTLLVDTNKEFYENYSDL
                     LELTKFRVQKGDISPLEFERLELERIQVEKYYRDAIVRRQSIEKDLRILSGLSEKEGV
                     FAFKVDSMRFKSLEELGLHLREEYISSDRPDIVALEQRLQEKKMNIELQRKEALGWLQ
                     VGGEWRIKGGENYGGVFATIPIPMNDQGQGKVFAAKEEYRKFELALDAKKREVDAEIE
                     AAKKELLAREELLTKYERINLLQKNKQLEEKSRIAYVRGASDQVTFLQAEKNYLIILR
                     EYYDLLYLYFNAVEAFKAATGKNSDIKSSVQSKGDER"
     gene            32029..33207
                     /gene="czcB_1"
                     /locus_tag="DDJGHBMA_00071"
     CDS             32029..33207
                     /gene="czcB_1"
                     /locus_tag="DDJGHBMA_00071"
                     /inference="ab initio prediction:Prodigal:002006"
                     /inference="similar to AA sequence:UniProtKB:P13510"
                     /codon_start=1
                     /transl_table=11
                     /product="Cobalt-zinc-cadmium resistance protein CzcB"
                     /protein_id="X:DDJGHBMA_00071"
                     /translation="MKVILQRYKLLIFLVVLVSGAAYGYKQYYKKKSDKKMTEVSRNF
                     FTVPEEILKRHPLTFVSLKEVSQFEELALPGRITYDPESMARVGSTVEAKIKKVLVRE
                     GDRVNQGSPLAILSSVQLGEVEAAYVKARASLEALKLQADRAKELFEMKVTSAKEYEL
                     ATMQYKTAKTEVETTRIKLENYGLTSSEIEGIERGVYVSSNLVLRSPINGEVTERKAI
                     IGQQTSRNEELFTVANLNNLWVLLDVYEKDLEGVREGAQATIYPFGNEESTKIQGRVA
                     YVGAILDSVKRTAKIRIMVSNRGGKLKPGQTVTAKVAGLVVSKGDGKRKTLPLEAVHE
                     IEGRSVVFVYHEDGRFEAMDVVTGDTIGEDVIILSGLQDGIQVVSKGSFVLKSEYLKY
                     "
     gene            33455..34063
                     /gene="lexA"
                     /locus_tag="DDJGHBMA_00072"
     CDS             33455..34063
                     /gene="lexA"
                     /locus_tag="DDJGHBMA_00072"
                     /EC_number="3.4.21.88"
                     /inference="ab initio prediction:Prodigal:002006"
                     /inference="similar to AA sequence:UniProtKB:P9WHR7"
                     /codon_start=1
                     /transl_table=11
                     /product="LexA repressor"
                     /protein_id="X:DDJGHBMA_00072"
                     /db_xref="COG:COG1974"
                     /translation="MKDLTEKQLAVLHFITNVIKERGFPPTIREIGDEFGITAKGAYD
                     HLKAIEKKGYLKTSKNQSRAIELMRQSPFEALNVPTPSIPLIGRVAAGLPILAEENIE
                     SYIPVPEELASKGMTFALKVQGDSMVEAGISDGDIAIIQKRDIARNGEIVVALIDDEA
                     TLKVYYKEADHVRLEARNAKYKPIKTKKAVIIGKLIGLYRVY"
     gene            34136..34423
                     /locus_tag="DDJGHBMA_00073"
     CDS             34136..34423
                     /locus_tag="DDJGHBMA_00073"
                     /inference="ab initio prediction:Prodigal:002006"
                     /codon_start=1
                     /transl_table=11
                     /product="hypothetical protein"
                     /protein_id="X:DDJGHBMA_00073"
                     /translation="MYRKFAVSLLFFLLAFCASPKKEIGDAELKLVLDYLAEARFGER
                     LSSLSEKPVPNDKRIFLTACERYMLDSDAVLNILKVKNPQIYSSLVKSYEN"
     gene            34413..35783
                     /locus_tag="DDJGHBMA_00074"
     CDS             34413..35783
                     /locus_tag="DDJGHBMA_00074"
                     /inference="ab initio prediction:Prodigal:002006"
                     /codon_start=1
                     /transl_table=11
                     /product="hypothetical protein"
                     /protein_id="X:DDJGHBMA_00074"
                     /translation="MKTKERLAWAGVVLVLLFALLFRPTPVKAISETSEKYLQLFHEV
                     LGLVQNGYVEPVDEEKVFIGAIKGLIASLGDPHSTFLDEEEYRQMKEETRGSFGGLGM
                     EVAFADGAIVVVSPIEDTPAMRAGILPQDRIIEIDGRSTANLGYSDGIKLMRGKPGSS
                     VSIKLERKNQKEPIQLTLVRETIQIRYVRSHFFNKEKVGYIRLNQFMGENTQDEFKKQ
                     LKALADKKAEGLVVDLRMNPGGLLPLASALSDLFLPPGLDIVSVKGRGGELADTAKSS
                     SSPDKFTKIPMVVLINEGSASASEIFAGAMQDHGRAKILGTTSYGKGSVQFVYSLSYG
                     NAVKLTVQKYYTPSGRSLHGKGIQPDIVVKAIEPTEDDRFYLRKMGEKKLLDQLILKF
                     PDYSEQNFQSFEKSLKEHGIKLSSDVARILFKNRTQSEKERTSTDLDLDPQLRKAIEI
                     LSEKKS"
     gene            35793..36809
                     /gene="tsaD"
                     /locus_tag="DDJGHBMA_00075"
     CDS             35793..36809
                     /gene="tsaD"
                     /locus_tag="DDJGHBMA_00075"
                     /EC_number="2.3.1.234"
                     /inference="ab initio prediction:Prodigal:002006"
                     /inference="similar to AA sequence:UniProtKB:P40731"
                     /codon_start=1
                     /transl_table=11
                     /product="tRNA N6-adenosine threonylcarbamoyltransferase"
                     /protein_id="X:DDJGHBMA_00075"
                     /db_xref="COG:COG0533"
                     /translation="MIGLGIESSCDETSLGIVKDGRELLSLKIFSQIDLHKPFRGIVP
                     EIASRAHLEKINVLLSEVLEESGLELKDLSYVAVTRSPGLTGSLMIGAQLARCIHAVY
                     NTPIIPLCHLQAHFAVLQLEGIEPIFPSLGLLLSGGNSAMYRISEFGRMETIGDTMDD
                     ALGEAFDKVAGLLGLPYPGGPIIEEYASSYRPEKGEKDLLPPLLRNLEHSRVAFSFSG
                     LKTAVAHLIAKQPDLAISKVCYHFQKTAFELVERNIKRAVEITGIKRVLAAGGVLANT
                     TLKLRLESLAEKNSLEFFSPRKKIYCTDNGAMVAALGYYLFQKGYSKSLEFTVSPVRQ
                     ETYV"
     gene            36806..37561
                     /locus_tag="DDJGHBMA_00076"
     CDS             36806..37561
                     /locus_tag="DDJGHBMA_00076"
                     /inference="ab initio prediction:Prodigal:002006"
                     /codon_start=1
                     /transl_table=11
                     /product="hypothetical protein"
                     /protein_id="X:DDJGHBMA_00076"
                     /translation="MNRRLSWIPNTITLGNLTMGFVSILIAAEAAGNGPQAYILSGFF
                     ILLAAICDGLDGMVARALDATSELGADLDSLADLTAFGIAPGFLFYNMVLSEYKIDVF
                     GKEDLFPIGMLLAAVFPICAAYRLARFNVAHDPGSFTGLPSPVAGVTIGFLPIFLNRD
                     NIPHWITIPLFLLIAILMVSNVRYGKPQVAIRSKLTPGKAALMLLAAAILLVFVGFNR
                     WPWLIYGLIFLYIFSGLITFLIHLLQDFRVKLD"
     gene            complement(37583..38836)
                     /locus_tag="DDJGHBMA_00077"
     CDS             complement(37583..38836)
                     /locus_tag="DDJGHBMA_00077"
                     /inference="ab initio prediction:Prodigal:002006"
                     /codon_start=1
                     /transl_table=11
                     /product="hypothetical protein"
                     /protein_id="X:DDJGHBMA_00077"
                     /translation="MPLLSSGGSFSTYESRFYRNSHDTIWLRGDFCGSVNLFSLREKE
                     NCLNSKIFLEKRNESLLSSVAFETNRLYLSYGNRFKPSRHFFFLRDTFEFSSFPFLEQ
                     PSLRSAFAGTYIGPSFFSLYYSERGASKRPGIFVKPFQEYLELAYSPESKEGFLLLEI
                     PSYKSRELRKSPFRLRLEAFGPKENPSGIFSLYWQDAESNQRFLVGGYQGKSSQLFSL
                     SSSPEYRDRARFLRVLWEPGLYTRLAAVQFERFDIPIENEIGNLHSKAIWGRIAFFQT
                     GWGAALAQIRTYKFENSNVWTSGRGLYYAFQKKGWIWEIGQEWRKNGDRIAEATMHLT
                     FFENWKLQSSLLFAKEGNRLPAFAEESLTPEETGLRVVDKSVYLFLRIHHPYFAVTLR
                     HSRGGEAKGDSVSARFQIFLPLLEK"
     gene            complement(38902..39780)
                     /locus_tag="DDJGHBMA_00078"
     CDS             complement(38902..39780)
                     /locus_tag="DDJGHBMA_00078"
                     /inference="ab initio prediction:Prodigal:002006"
                     /codon_start=1
                     /transl_table=11
                     /product="hypothetical protein"
                     /protein_id="X:DDJGHBMA_00078"
                     /translation="MRRLFYFGTLLFPISAFSSPSLPIEWIARSWNQEGEISFLGRWE
                     SGTKASGGALLQAPFSAGQKGELRLLGIWLNSRDVHTSRSESVGVGYRSPAYESFRIT
                     FQVGGSRETYHSVLRFSNRSGSLDFFLRKSSEERGYGGILRSTSSSNTQLSLSIELTQ
                     EKERASETRFTIGFAWNWEGITGDILLREASGELDGAASFGITKEFFKKREASDKPSI
                     PIEPSERKRISLSPLTVDELVKAGFSITDALRISEWSRLDERTFRNKINSLASAEQKK
                     IFRLLFRKNQKLDDRH"
     gene            40063..40287
                     /locus_tag="DDJGHBMA_00079"
     CDS             40063..40287
                     /locus_tag="DDJGHBMA_00079"
                     /inference="ab initio prediction:Prodigal:002006"
                     /codon_start=1
                     /transl_table=11
                     /product="hypothetical protein"
                     /protein_id="X:DDJGHBMA_00079"
                     /translation="MMIRSLQDTGTYERNRKGLTGAGFDWRERSRAIEPGSKTFADYL
                     EESFQGDLVQDGNWFSETLSELSKKNLRKI"
     gene            40368..40961
                     /locus_tag="DDJGHBMA_00080"
     CDS             40368..40961
                     /locus_tag="DDJGHBMA_00080"
                     /inference="ab initio prediction:Prodigal:002006"
                     /inference="similar to AA sequence:UniProtKB:Q02170"
                     /note="UPF0758 protein YsxA"
                     /codon_start=1
                     /transl_table=11
                     /product="hypothetical protein"
                     /protein_id="X:DDJGHBMA_00080"
                     /translation="MIAVLLGKGDRNRSIEDLSREILRVTKGLSGLLSVDVSRNLRVS
                     GLGTAKASVLMAAVELARRLKYKSLQGAIFDPVSLSRYMRTLFLPMRRECFVLATISP
                     AGNLLRADIVSKGSLEEVGVHPRDLVRLILNDEASEAILAHNHPGMTSDPSREDWEVY
                     TRLGSILSELDVNLLDHWIFGIDGIFSCKHSTRLDEE"
     gene            40986..41756
                     /locus_tag="DDJGHBMA_00081"
     CDS             40986..41756
                     /locus_tag="DDJGHBMA_00081"
                     /inference="ab initio prediction:Prodigal:002006"
                     /codon_start=1
                     /transl_table=11
                     /product="hypothetical protein"
                     /protein_id="X:DDJGHBMA_00081"
                     /translation="MIQSKFFRNMRILIVLVRRDYALQYAGSALGLTWMFLQNLSLIL
                     IYTVVFYFIGIRANGEDPIDYFSYVLSGLLFWIPLQEYLIRGTGILTDNRHLIKRSPL
                     GPEIFLWIPFFQYVLHWLITAVPVIVFLLWFGKANWSGLLPGSLTIVATGLFLACLIN
                     YFARINIILRDISPLVRLCSQFLFWGLPVLYQSSGVLGKLNVWNPFFFPLELFRSFIL
                     SNYESKANFTDFVPFIVLFFVIFFLSRAKLNQVVLDHL"
     gene            41753..42952
                     /gene="btuD_1"
                     /locus_tag="DDJGHBMA_00082"
     CDS             41753..42952
                     /gene="btuD_1"
                     /locus_tag="DDJGHBMA_00082"
                     /EC_number="7.6.2.8"
                     /inference="ab initio prediction:Prodigal:002006"
                     /inference="protein motif:HAMAP:MF_01005"
                     /codon_start=1
                     /transl_table=11
                     /product="Vitamin B12 import ATP-binding protein BtuD"
                     /protein_id="X:DDJGHBMA_00082"
                     /translation="MIRVGGITKVYSGYSRPWRRLWNALTFGYFGFDIKYKALDEISF
                     EANKGEILGIIGRNGAGKSTLLKLLTGVSHPDSGRLEKKGTVRSILELGVGFNPELSG
                     EENLYYNGLVWGLEPTELKSSMDEIFRFSGLSEFKKNPLKNYSSGMTMRLGFALATAK
                     RPDILIVDEALAVGDASFQQKCLSRFRKFSEEGTLTLIVSHDLELLKSICTRIIILEK
                     GKLVYDGDPIQGFREYMQIIAAFSAEEGAQLAPQESILESVQIRLSHGNRINPSLLPV
                     GANVELFVSAKFKEDLKRLTVGFHIDDSRGIRSFGTNTFHLGSELFGVAAGEWIHAKF
                     TFPLNFSAGKYSLGIALHSGDSHAEGSYLWQDGILEFELERLDISKFEGVAWIPVGIE
                     TKKGPNS"
     gene            42999..44348
                     /gene="tuaD"
                     /locus_tag="DDJGHBMA_00083"
     CDS             42999..44348
                     /gene="tuaD"
                     /locus_tag="DDJGHBMA_00083"
                     /EC_number="1.1.1.22"
                     /inference="ab initio prediction:Prodigal:002006"
                     /inference="similar to AA sequence:UniProtKB:O32271"
                     /codon_start=1
                     /transl_table=11
                     /product="UDP-glucose 6-dehydrogenase TuaD"
                     /protein_id="X:DDJGHBMA_00083"
                     /db_xref="COG:COG1004"
                     /translation="MKVCVIGSGYVGLVAGACFAEYGNQVICVDKDAKKIEDLKNGII
                     PIYEPGLSELVQNNWREKRLEFSTSLREGVEKSDLIFIAVGTPTSSDGSADLSAVFAV
                     AEEIGKSINGYKVIVDKSTVPVGTAARVKEFIGKHTKYEYDVVSNPEFLKEGAAIDDF
                     MRPERVVIGADNDRAGDLVAQLYAPFVLNGNPILRMGTVSAELTKYACNAFLATKISF
                     ANEIANLCESVGADYEDVRKGMGSDSRIGRQFLYAGIGYGGSCFPKDVRALIRTSEQF
                     GKPLRIIQEVEAVNEDQKIRLYEKIEAFFGKDEVKGKTFAVWGLAFKPGTDDMREAPS
                     IPLLLKLHSEGAKIQAFDPVAKETSEYYFKGKIEYSEDAYSALKGADALLLLTEWREF
                     REPDFPRMKQLLKQSVIFDGRNQYRPALLKKEGFQYFSIGKQPIQRTEDRGQRTEHW"
     gene            complement(44703..45536)
                     /gene="dsbD_1"
                     /locus_tag="DDJGHBMA_00084"
     CDS             complement(44703..45536)
                     /gene="dsbD_1"
                     /locus_tag="DDJGHBMA_00084"
                     /EC_number="1.8.1.8"
                     /inference="ab initio prediction:Prodigal:002006"
                     /inference="protein motif:HAMAP:MF_00399"
                     /codon_start=1
                     /transl_table=11
                     /product="Thiol:disulfide interchange protein DsbD"
                     /protein_id="X:DDJGHBMA_00084"
                     /translation="MNLRNLILISLFFTTLSVSTEIIAVGVQWESSVEKAFARAKREG
                     KPIFIDVYADWCGYCKTLKKEIYPKKEVQAELSRFVLLSLDGDRFPNLKKKYQVSGYP
                     TLLFLDRNGSITEKITGMPDAKMVVKTLKSAFSKRDQEGNLLASLEKNSGDSKLLLKV
                     GEYYFEAREYAKAANYFYKAFSSDDKGITENRHRALFNLGVTYSEMENYEKTVKTFTL
                     YLEKYPPGTGYAQSAFYYRGMAFKELGKKDEAKQDLTKALELSSDPSEKKELEGILRA
                     L"
     gene            45661..45939
                     /gene="hisE"
                     /locus_tag="DDJGHBMA_00085"
     CDS             45661..45939
                     /gene="hisE"
                     /locus_tag="DDJGHBMA_00085"
                     /EC_number="3.6.1.31"
                     /inference="ab initio prediction:Prodigal:002006"
                     /inference="similar to AA sequence:UniProtKB:Q81G00"
                     /codon_start=1
                     /transl_table=11
                     /product="Phosphoribosyl-ATP pyrophosphatase"
                     /protein_id="X:DDJGHBMA_00085"
                     /db_xref="COG:COG0140"
                     /translation="MEFLLQLEEILKKRKAELPEKSYTADLFRSGVDRILKKVGEEAG
                     EVIIAAKNADQKELTHEAADLLFHLQVLLVERGLSLSDIVTELRKRHS"
     gene            complement(45990..46790)
                     /gene="mqnA"
                     /locus_tag="DDJGHBMA_00086"
     CDS             complement(45990..46790)
                     /gene="mqnA"
                     /locus_tag="DDJGHBMA_00086"
                     /EC_number="4.2.1.151"
                     /inference="ab initio prediction:Prodigal:002006"
                     /inference="protein motif:HAMAP:MF_00995"
                     /codon_start=1
                     /transl_table=11
                     /product="Chorismate dehydratase"
                     /protein_id="X:DDJGHBMA_00086"
                     /translation="MVFWLLEPFQKQIRQSRVKIGIVKHLNARPLTWGFEQHSEYKVV
                     PENPSLLKDYLLRGLVDVGLISSIECLRNSEVLSVSMKVGVCATEQVRSIKFFKNKKE
                     PYPPFRILTDNGSRTSMALVRVLVHCETGYLPEVSPTDPRIIKEEISIGRGSHMLFGD
                     NALFAEWNPEIYEVRDLAGWWYETTGTSFIFALWASKKPLELPDSFFMDSLKFGQAHI
                     EDIIAKETRLPEDLVRKYLTQELHYEITESDRAGLDRFGKYCADLGIL"
     gene            46891..47178
                     /locus_tag="DDJGHBMA_00087"
     CDS             46891..47178
                     /locus_tag="DDJGHBMA_00087"
                     /inference="ab initio prediction:Prodigal:002006"
                     /codon_start=1
                     /transl_table=11
                     /product="hypothetical protein"
                     /protein_id="X:DDJGHBMA_00087"
                     /translation="MSEKNKIVITLNYEVLNADHEDLRAFLNSHLEGSPAHVVLDLKE
                     VQVLTSIALGALVAFANRLRSQGIKLETIHVSQKLLEIIKLVSLDQALGIR"
     gene            47182..48057
                     /gene="cheR"
                     /locus_tag="DDJGHBMA_00088"
     CDS             47182..48057
                     /gene="cheR"
                     /locus_tag="DDJGHBMA_00088"
                     /EC_number="2.1.1.80"
                     /inference="ab initio prediction:Prodigal:002006"
                     /inference="similar to AA sequence:UniProtKB:P07801"
                     /codon_start=1
                     /transl_table=11
                     /product="Chemotaxis protein methyltransferase"
                     /protein_id="X:DDJGHBMA_00088"
                     /translation="MEDTFSHLVQISDEEFRFVKDLMYRETGIFLADHKKIMVQSRLN
                     SRARFHKMASVSDYIRSLQADRRFFESELTELINRITTNKTDFFRENHHFEFLKDVFL
                     PSVEEKASKTGKKSLRIWSSASSTGEEPYSIAITCAEYFALKPGWDIKIYASDIDTNV
                     VKTAQEGVYKPDRLEPVSDSLKKRYFLRVRDLSGRGEDFYQVKPELKSMIEFKKINLL
                     ETPYPFPEKMDCIFCRNVIIYFDKQTQRKIFENFEQVLKDRGLMVIGHSETLFGISEA
                     YKFLGHTIYQKKPKI"
     gene            complement(48088..50082)
                     /locus_tag="DDJGHBMA_00089"
     CDS             complement(48088..50082)
                     /locus_tag="DDJGHBMA_00089"
                     /inference="ab initio prediction:Prodigal:002006"
                     /codon_start=1
                     /transl_table=11
                     /product="hypothetical protein"
                     /protein_id="X:DDJGHBMA_00089"
                     /translation="MRRNSLKLILLFSSSTTVVLLTAALSSFAYFTAKGYIEETYIDE
                     MKKVSRVSSREIKDFFDTQFNLAKFIANQPTVIKAVAGQDRDVLIPLVVDVSKKFAVY
                     ENVFFSTPEENPLTFADATGQGSNFRWGKQGFDENIQASLQGKPFLSKVGQSPITKEP
                     VALLTVPVMDGPKVVGILGFALSLNSVTEAVVKDVKIGSDGYIAIVDAAGVVVGHPDK
                     SLILKLDLSKTEWGRRMLSLKSDEHTEYFFKKDKIATVYRIEEYGMLLAAVVSKEELA
                     SVVHSMLYKIIACAGIFLAVSILFLSRLLTVRLKPLEEARNLFKSMSQGDLSKDLKIV
                     HDDEIGDLSRDTNAFLDSLKNSLKEIQRVSSELASSAENLSSNSENFSNSAQSTAAST
                     EEMSATVEEMSAGMETISGTTENQYRNISDFHSKISELSQSVRKIGDEIQSTLGIAKS
                     ISAQAKKGEESLNGMTDMIANILKSSGEMKAIVGIINDISDQTQLLALNAAIEAARAG
                     EAGKGFAVVAEEISKLSEKTASSIKSISSMIAKNNTELDSGAKGIQSSTEIIHAIIRN
                     VDRVSEAMDKLYSITSSQEEVNRIVNETAAQVGAESESVKIATAEQRRAVREIAQVII
                     QINEHTLNTASGAEQMSTSSKGLSSTAETLRRIAEKFKFN"
     gene            complement(50205..52202)
                     /locus_tag="DDJGHBMA_00090"
     CDS             complement(50205..52202)
                     /locus_tag="DDJGHBMA_00090"
                     /inference="ab initio prediction:Prodigal:002006"
                     /codon_start=1
                     /transl_table=11
                     /product="hypothetical protein"
                     /protein_id="X:DDJGHBMA_00090"
                     /translation="MKHQSLIFILLAYSISIIAVLVLTISGVALGVGKDQIEKTYFTQ
                     MRSVSQSAASEIENFYDTHLRIAEILAEDPRTKETIRTGKPIAQALYKEVLQKFGAYE
                     NVFVTTMEKDPLVITDALGKGTGLRLGVREQNVPNIKAAVEGKFHLGKPLRSPVTKLP
                     VSLLTVPVMDAGKVVGIVAFALSLESLSEKVIKNYKIGQQGYLAATTTDGILYAHPKK
                     DMILNLDVAKETTYGKKLLALASGEMMEFEFRGQERYATLFRLKNWDTLAFVILPKDE
                     IWSSFKGLLLTILAVSVLTAIIALSILYFLLKRRLGPLRDASLVFQSMAQGDLTTNVE
                     AAYNDEIGTMSREMNTFIGSLRSSLHDIQRIALELGAAAEQLTGSSQAFASGAQSTAA
                     SSEEMSATIEEMSAGMESISSITETQYKNILAFHSKIKELSAGVRKIGSEIQGTLGAA
                     KSISAQARKGEESLNGMSGMIGNILKSSGEMTAIIGIINDISDQTQLLALNAAIEAAR
                     AGEAGKGFAVVAEEISKLSVKTASSIKSIGDMINKNNSELDIGAKGIRSSVEIIHSII
                     QSVDSVADAMNHLYEITSAQEGINRIVDDQADKVGSEAESVKLATGEQKRAVREIAQV
                     ITQINEHTLNTASGSEQMSASAQNLATTAETLRSITDKFKI"
     gene            52373..53338
                     /gene="rsmH"
                     /locus_tag="DDJGHBMA_00091"
     CDS             52373..53338
                     /gene="rsmH"
                     /locus_tag="DDJGHBMA_00091"
                     /EC_number="2.1.1.199"
                     /inference="ab initio prediction:Prodigal:002006"
                     /inference="similar to AA sequence:UniProtKB:Q9WZX6"
                     /codon_start=1
                     /transl_table=11
                     /product="Ribosomal RNA small subunit methyltransferase H"
                     /protein_id="X:DDJGHBMA_00091"
                     /db_xref="COG:COG0275"
                     /translation="MLERKLEPVHYSVLYREILSFFLDVFAPDQEILFLDGTAGEGGH
                     SLLLLENFPRAKLILLDRDSVMLTRAKARLEQFQDRTHFIEANFSEVDKEFLRKEGLD
                     RRPDGILLDLGISTFHLLHAGRGFSFRENEPLDMRLSSSGGISAEDVINTYPEKTLSK
                     IFYEYGEERWTKKIVEALLERRRHGRISYTGELAQLISRVIPRKFWPPGRHPATRVFQ
                     ALRIEVNQELLHIEFGLSKLLDALAPGGRFQVISFHSLEDRIVKNKFRDYARLSGAKV
                     VTKKPVLPGEEEMRENNASRSAKLRVIDKLLPSDTLDMEEEDEEE"
     gene            53335..53694
                     /locus_tag="DDJGHBMA_00092"
     CDS             53335..53694
                     /locus_tag="DDJGHBMA_00092"
                     /inference="ab initio prediction:Prodigal:002006"
                     /codon_start=1
                     /transl_table=11
                     /product="hypothetical protein"
                     /protein_id="X:DDJGHBMA_00092"
                     /translation="MSRIHEFVNHRIWGDLSFLGLVFLKVALPCLFLFLFVWQNVQVA
                     RLNRELALASQSKELLLKKNDDLKIGMATYTSARRIEALYRKTYHYLPITVGDRIITV
                     TLPPERNETDLETFRSP"
     gene            53672..55177
                     /gene="murE"
                     /locus_tag="DDJGHBMA_00093"
     CDS             53672..55177
                     /gene="murE"
                     /locus_tag="DDJGHBMA_00093"
                     /EC_number="6.3.2.13"
                     /inference="ab initio prediction:Prodigal:002006"
                     /inference="similar to AA sequence:UniProtKB:Q819Q0"
                     /codon_start=1
                     /transl_table=11
                     /product="UDP-N-acetylmuramoyl-L-alanyl-D-glutamate--2,
                     6-diaminopimelate ligase"
                     /protein_id="X:DDJGHBMA_00093"
                     /db_xref="COG:COG0769"
                     /translation="MKLSALLEAFPGIKVLSPSFDGAEEVAFVRTDSRQLSSRDLFCV
                     PNSLGAKGIEYATESIGRFLLFQDGTRIPDLPSKIILTSPQDPEKYAGKIASLLLGNP
                     SASLKVIGITGTNGKTSLTYILASLGQAVGANCGIIGTVGVRFQGKKKDTGYTTPDAC
                     SLQLILREMSDAGIEYVFMEASSHGLKLDRTDGVRFFAGVFTNLTQDHLDFHPNMEDY
                     LRSKSLLFQSMKSEPNAFGVLDLSSPGGLEMHDLIRKLCPELKLFVIEDGSGELKISN
                     EEFSLQGTEYDFEIPSRWGGRARIHTNLLGGFNIRNTALALTTAFGLGWPRNSLLEAL
                     RSIPQIPGRFQLYYSPDRSRMAVVDYAHTPDALENILKSVRESKPKELIVLFGCGGDR
                     DRAKRPQMARIAERLADKVILTSDNPRTENPEAILDEIQSGFSPGFAPFLREADRAVA
                     IRRGISVLEEGGCLLVAGKGHEDYQIIGKEKRHFDDGEEIQKAWLFTESGR"
     gene            55213..56325
                     /gene="mraY"
                     /locus_tag="DDJGHBMA_00094"
     CDS             55213..56325
                     /gene="mraY"
                     /locus_tag="DDJGHBMA_00094"
                     /EC_number="2.7.8.13"
                     /inference="ab initio prediction:Prodigal:002006"
                     /inference="similar to AA sequence:UniProtKB:P0A6W3"
                     /codon_start=1
                     /transl_table=11
                     /product="Phospho-N-acetylmuramoyl-pentapeptide-
                     transferase"
                     /protein_id="X:DDJGHBMA_00094"
                     /db_xref="COG:COG0472"
                     /translation="MFYYVYEYFFREWDSLRIFSYVTFRALMAGLTSMFITFWFGGRM
                     IRFLYGLKFRESVRDDGPKSHSAKSGTPTMGGLMIIGALLLSVLLWGNLKNLNVLLLL
                     AAAVLFSALGFGDDYMKSVKKIKGGMRARTKFVLSILLSAGFCAAYFYYTGESPGGAS
                     GRIPFHLTDLFLPFVKGPVLALGILAIPFSILVMLGACHGVNLTDGLDGLAGGTACIA
                     VTTLAIISYVSGTPVAANYLNIPYLPGAHEYSVFLSALAGALIGFLWFNTHPAQVFMG
                     DTGSLFLGATIGMTCVMLKKEILLVILGGIFVAESLSVILQVGSFKLTKKRIFKMAPL
                     HHHFELVGISETKVVIRFWIVAVILAIISLSSLKIQ"
     gene            56322..57473
                     /gene="ftsW"
                     /locus_tag="DDJGHBMA_00095"
     CDS             56322..57473
                     /gene="ftsW"
                     /locus_tag="DDJGHBMA_00095"
                     /EC_number="2.4.1.129"
                     /inference="ab initio prediction:Prodigal:002006"
                     /inference="similar to AA sequence:UniProtKB:O07639"
                     /codon_start=1
                     /transl_table=11
                     /product="putative peptidoglycan glycosyltransferase FtsW"
                     /protein_id="X:DDJGHBMA_00095"
                     /db_xref="COG:COG0772"
                     /translation="MKELGRRWREFWESPGAPFDLPMVGTIFLLLLFGICVMYSSSSI
                     TAWRDFHDSEYFLKKQALWALIGILVFFFFANFSYRRLERFALVGMIVSILLLILVFI
                     PGVGKSVGTYYGRNFHRWIGIGPYQLQPSEIAKLAVVIYLSAMISKLKEKENREAKKF
                     LIPGALLLSVLVLILAEPAFGTTMEILFVVLAFVFLFGFPFRNLLLVGLVSLPLAYLL
                     VDRVGYRKKRVEVWLDPYKFRFDEGHQLVTSFRAFLDGGWFGNKLASGYAHRYLTYSH
                     TDFVLATFVEDFGFLGFLFFFGLVLFLLYRTYVLLRKVSDPFGFYLGAGLLFILGTQF
                     VINSYVVTGLFPITGISLPFMSYGGSSLLVVLAAFGILVNITRRENLGV"
     gene            57470..58543
                     /gene="murG"
                     /locus_tag="DDJGHBMA_00096"
     CDS             57470..58543
                     /gene="murG"
                     /locus_tag="DDJGHBMA_00096"
                     /EC_number="2.4.1.227"
                     /inference="ab initio prediction:Prodigal:002006"
                     /inference="similar to AA sequence:UniProtKB:Q9HW01"
                     /codon_start=1
                     /transl_table=11
                     /product="UDP-N-acetylglucosamine--N-acetylmuramyl-
                     (pentapeptide) pyrophosphoryl-undecaprenol
                     N-acetylglucosamine transferase"
                     /protein_id="X:DDJGHBMA_00096"
                     /db_xref="COG:COG0707"
                     /translation="MRSVLIAAGGTGGHISPGVALAETLIAAKSPFDIDKIFIHSLYR
                     NKDNPDLKQAPCEVLWHNTPNLSGNYLFLPFRYVYQLLKSWILFSRLGVDAVIGMGGY
                     SSFPALLYALLFRKKIFLCEQNCIPGAVNRIFFRFADKVAFSFPPRDTKLSCRWEILG
                     NPLRSKTVPKLALKFSDKWDPKKKKQFNVLVMGGSQGARQINNIVVNLMKHDLIQERF
                     RFRMLTGTALYDEVSKKTKTADLISYSDNMAEHYEWANLVIARSGSGVLSECAAFALP
                     MILIPYPFAKDDHQTANARYMEGNGAAVVIEQRDEDESKLFKILSDLTDDPKKLNDIS
                     VKSLECSHVEAAEDTIRFFFGTD"
     gene            58543..59970
                     /gene="murC"
                     /locus_tag="DDJGHBMA_00097"
     CDS             58543..59970
                     /gene="murC"
                     /locus_tag="DDJGHBMA_00097"
                     /EC_number="6.3.2.8"
                     /inference="ab initio prediction:Prodigal:002006"
                     /inference="similar to AA sequence:UniProtKB:Q9HW02"
                     /codon_start=1
                     /transl_table=11
                     /product="UDP-N-acetylmuramate--L-alanine ligase"
                     /protein_id="X:DDJGHBMA_00097"
                     /db_xref="COG:COG0773"
                     /translation="MSGFNFSKPTLSFSKPFFLGIGGSGMSSLAHILLDIGLPVVGYD
                     GKKTPTTQKLEEKGAIIYSKSDEIPDEFDAAIYSSAIRLEEHPIAKILNRRGVPFFHR
                     SKVLHDCFSSRIGIAVAGSHGKTTTTAMTGFLLDSVGLQPSLMVGGEVAFLDGKGGRF
                     GQGEFAVFESDESDGTFLNHEAAIRIVTNIDEDHLDYYKSRRNLLDAFAKFIDKTKRR
                     VILNLDDPGIKECISSVRSRKTIFGFFEIGSENWNKERNASSIEGKFGLEVDSLIPYK
                     IEKGRLTFYYNGKEISFGSKFPGLHYLRNSLAAIMAGIEAGISAEDAARSISAYSGVK
                     RRLEYLGSRAGVDVYDDYGHHPTEVRAVLSSMAEMSDGKGRTVVLFQPHRFTRTQNLY
                     KEFAESLESGEIVYLLPVYPAGESPIAGVSSELIVDVMKRKPILLSDDVKEGCAELRN
                     FLRSGDKLVTLGAGNVRDWGMEFLS"
     gene            complement(60160..61281)
                     /gene="purK"
                     /locus_tag="DDJGHBMA_00098"
     CDS             complement(60160..61281)
                     /gene="purK"
                     /locus_tag="DDJGHBMA_00098"
                     /EC_number="6.3.4.18"
                     /inference="ab initio prediction:Prodigal:002006"
                     /inference="similar to AA sequence:UniProtKB:Q7A695"
                     /codon_start=1
                     /transl_table=11
                     /product="N5-carboxyaminoimidazole ribonucleotide
                     synthase"
                     /protein_id="X:DDJGHBMA_00098"
                     /translation="MSKILFPSARLGVMGSGQLGRMFAQEAIRMGYRVSVYSPERNTP
                     AALAGAEEVVVPYEDETSLRKFLESVDAVTFEFENIPNTELTIIEDFSKETGLVVSPR
                     PECIRIAQHRIREKKTFRNLGLPTVDFYPITNKSDAIEAAEKCKFPAVLKTSTFGYDG
                     KGQTKYNSKEEFRFWAGSLGREPLDLILEEWASFDKEASVILARSRDGKSFCFSPSEN
                     VHKNHILDVTIHPGKFPEKNKNAMAAAAVRLAEGIDYVGVFGLEFFIVGETFLLNEFA
                     PRPHNSGHFSQDAASVSQFELQVRTLVGLPIPDFISSSDSSMKNILGQDFAPDSEQWL
                     KYMSDARYSLHLYGKSDPRRDRKMGHWNYVGENPENAFL"
     gene            complement(61278..61793)
                     /gene="purE"
                     /locus_tag="DDJGHBMA_00099"
     CDS             complement(61278..61793)
                     /gene="purE"
                     /locus_tag="DDJGHBMA_00099"
                     /EC_number="5.4.99.18"
                     /inference="ab initio prediction:Prodigal:002006"
                     /inference="similar to AA sequence:UniProtKB:Q9WYS7"
                     /codon_start=1
                     /transl_table=11
                     /product="N5-carboxyaminoimidazole ribonucleotide mutase"
                     /protein_id="X:DDJGHBMA_00099"
                     /db_xref="COG:COG0041"
                     /translation="MRFPTDPASVQPKVAVIMGSRSDWETMKEAVTILQELGIACHKE
                     IISAHRSPEIMLEFAKNAKSEGFEIIIAGAGGAAHLPGMVASLTTLPVLGVPVKSSNL
                     KGLDSLLSIVQMPGGVPVGTLAIGSAGAKNAGLLAARILSLHDENLAKKLETYRDKIR
                     EEALSKNDQLI"
     gene            complement(61815..63227)
                     /gene="murF"
                     /locus_tag="DDJGHBMA_00100"
     CDS             complement(61815..63227)
                     /gene="murF"
                     /locus_tag="DDJGHBMA_00100"
                     /EC_number="6.3.2.10"
                     /inference="ab initio prediction:Prodigal:002006"
                     /inference="similar to AA sequence:UniProtKB:P11880"
                     /codon_start=1
                     /transl_table=11
                     /product="UDP-N-acetylmuramoyl-tripeptide--D-alanyl-D-
                     alanine ligase"
                     /protein_id="X:DDJGHBMA_00100"
                     /db_xref="COG:COG0770"
                     /translation="MRSDFRYDPETVRRILSSPSKVAFLKESEILSITTSSGMCESDS
                     LFVPLRGNRDGHDFIPDALSKGATYFLCEYEHPILEKLSEADREKAIFVKDTLIGLGK
                     LAAFHRSRFKPIVIAVTGSSGKTTTKEILGSCLSPLEESLVVTERNYNNEIGVPFTLF
                     RIGPKTRYVICEMGMNTKDEISRLSSMAKPQLSIITTIGTAHIEFFRSRKGIAKAKAE
                     VMDGMPKSGIVFYPATGEYKRVLSKKARKSGVKFTLVPLTSRIKTLETLREGFRLEIF
                     STALNWNLPGSKLLENLSLCIAALEEIGTPEDWILEGIRNFKTKDKRLDLQEGTYRIL
                     NDTYNANRESMLSSLEACSQLSGTEGFYAILGDMKEVGSYSSKFHAEVGKFAASLSNC
                     KGIFTFGSGSHFIFKGFQSKAKPPQIAASFSGDEEGLHSLLEEVKKNVQPGSYILAKA
                     SRGMKLERVVEALNSNSKMD"
     gene            63323..64378
                     /locus_tag="DDJGHBMA_00101"
     CDS             63323..64378
                     /locus_tag="DDJGHBMA_00101"
                     /inference="ab initio prediction:Prodigal:002006"
                     /codon_start=1
                     /transl_table=11
                     /product="hypothetical protein"
                     /protein_id="X:DDJGHBMA_00101"
                     /translation="MRKTKTLIVGLGRIASILEKDPLRQKPCTHAGVLLSAWGKKNFE
                     IIGVLDPNREKQELFCKQWKFPRDRVFSDLDSFAKIRILPDLTVIATPSESHYFDACS
                     AIRFGIKNLVIEKPVCETFLQAKSLEKLARKNETRIWVNHERRYHPKYSWAKSVLESG
                     KYGRIRTIRASVLTSAASPGRAFHDRTGPLFHDGTHAIDLIYWLLGKPDRIRSSLRKR
                     NGVSVEDKAVALLEYDSGPIVFLEAGGSRNYFQFEMDIMTDCARMILSNDGFSLFESR
                     PSRKYKGFNSLTEVSFPEKSSLGPNPFENLYAEIRSVLANQSDRITGDIRENLGIMEL
                     LDRIKTKADVRTVSEPE"
     gene            64384..66087
                     /gene="ubiB"
                     /locus_tag="DDJGHBMA_00102"
     CDS             64384..66087
                     /gene="ubiB"
                     /locus_tag="DDJGHBMA_00102"
                     /EC_number="2.7.-.-"
                     /inference="ab initio prediction:Prodigal:002006"
                     /inference="protein motif:HAMAP:MF_00414"
                     /codon_start=1
                     /transl_table=11
                     /product="protein kinase UbiB"
                     /protein_id="X:DDJGHBMA_00102"
                     /translation="MSNSSSTKNENNLPKYSASGRYYRGSWFLWKKIFSLLWYYKFAR
                     LFLPSYRNGEKETEFFQNLGRECREFFLRMGGVYVKLGQYLASLSHLFPESFTDPLQD
                     LQDRVPPHPFSEIKERFRKEFGKDIAEIFPDISEMPLASASIAQVHSASFKGEKVAIK
                     ILYPGIEEIIVKDLKAIRTFLKRINRLLVTFDYKIVHKEIAKLVGRETDLRLEAESME
                     RMARYFSEEPDYVFPKIHKEWSGKSVLTARYIDGIRITQAAALKKGQAKSRPVDLLIR
                     AYILMVFEYRFYHADPHPGNMIYTPEEKLCFIDFGAVGEIPPSQALVLRKIFLCAMSK
                     DYGGVVEGLDELGLISRKADRDKVEEVVRYSLEKLSRFLTDTDSFRNIKFEQIHTPED
                     LKFLKEINSSLRELLRMVQLPVTLIPLERVLGLLVGITATLDPYRTVLDYGEKPFKSM
                     VLQGENNWQKALVQEGGIWGQAVSLPGELLQTIKNLNRGKQAYRLPDLELHSRKMYSL
                     GHQAIAIAVILFGIHYGTERMDRGEELYATISFGASIFFGILLALSVLKNKFSSKRNR
                     Q"
     gene            66084..66641
                     /gene="lspA"
                     /locus_tag="DDJGHBMA_00103"
     CDS             66084..66641
                     /gene="lspA"
                     /locus_tag="DDJGHBMA_00103"
                     /EC_number="3.4.23.36"
                     /inference="ab initio prediction:Prodigal:002006"
                     /inference="similar to AA sequence:UniProtKB:P9WK99"
                     /codon_start=1
                     /transl_table=11
                     /product="Lipoprotein signal peptidase"
                     /protein_id="X:DDJGHBMA_00103"
                     /db_xref="COG:COG0597"
                     /translation="MKFFEKKFLDVYPPLFLISVVLGTVIDLVTKYIAILYLHPHSPV
                     EVIGNFFRLTLTFNTGFVMGFFQGFPRTSLAMTAVAILVLIAYRWKNPDLGHPAGWAL
                     VMSGAFGNFIDKFFVKVIGVGAEFGFVENQFVGKFIGVVDFLDFDWPNWLIYDRWPAF
                     NFADSCVSVGLVLLILTMKLEEDKK"
     gene            66644..67171
                     /locus_tag="DDJGHBMA_00104"
     CDS             66644..67171
                     /locus_tag="DDJGHBMA_00104"
                     /inference="ab initio prediction:Prodigal:002006"
                     /codon_start=1
                     /transl_table=11
                     /product="hypothetical protein"
                     /protein_id="X:DDJGHBMA_00104"
                     /translation="MNPLQLPIWKKLFKKKGTSNPEIIRFLRETSVFGKLKRRTLNEI
                     ARLVHVRKYAEGEEIFRQGEAGAGFYMIFDGKVTIRSIRDGIELDLAHLDQHSFFGEL
                     SLFSEERRTATAIASEPSTLLGFFQPDLKEIIETKPKIGIEILLSLTGVIVERLQKTN
                     QLLEKAYYKGKQKNV"
     gene            67164..68258
                     /locus_tag="DDJGHBMA_00105"
     CDS             67164..68258
                     /locus_tag="DDJGHBMA_00105"
                     /inference="ab initio prediction:Prodigal:002006"
                     /codon_start=1
                     /transl_table=11
                     /product="hypothetical protein"
                     /protein_id="X:DDJGHBMA_00105"
                     /translation="MSESRPLSTYVIRIIFFLLVGAAITFFILGLKLLIIPIALSLIL
                     FYIFNGSINYFESLGVPRILSVAGLMILVCIPIYWIATEVASPIVSTLEPIMKNWRQD
                     MEDAKFKYLVVGFKIQFNDFPAGWEETIRPEELVQKVADIIQGEFAALVSIIPTLIGY
                     LVITPLFAFLFLLNGNGVYKNIVSLVPNRYFEMTIMIAANINEQITNYLRSLVIQSAI
                     ITVVAMIGFSVIGLRYFYIFALFVGIANSIPYLGPIIGAVPPLFMTLTQGSTIFYAKG
                     ITEGMGMYELMGAILIVIVIAQAVDNFFVQPVIISDAVSLHPIVVVGAVTVGGTLLGI
                     AGMLVAVPLAAILKVTIATLYRSMKDHNLL"
     gene            complement(68342..69880)
                     /gene="actP"
                     /locus_tag="DDJGHBMA_00106"
     CDS             complement(68342..69880)
                     /gene="actP"
                     /locus_tag="DDJGHBMA_00106"
                     /inference="ab initio prediction:Prodigal:002006"
                     /inference="similar to AA sequence:UniProtKB:P32705"
                     /codon_start=1
                     /transl_table=11
                     /product="Cation/acetate symporter ActP"
                     /protein_id="X:DDJGHBMA_00106"
                     /db_xref="COG:COG4147"
                     /translation="MESSLGQPNIISVLFFVIFVLLTLAITYWAAKKTKTSSEFYAAG
                     RNITGFQNGLALSGDYMSAASFLGISGMVALKGYDGIIYAVGWLVGWPALMFLIAEPL
                     RNLGKYTFADVLAFRLRQKPIRIAASIGSILVTLTYSIAQIVGSGKLINLMFGISYES
                     AVVLVGGVMLLYVLFGGMIATTWVQIVKAGLLLFGVTLLAILAMAKFGFDLSNLYGEV
                     ERQYGRSALEPGGLVSNPLDAISLGLALMFGLLGLPHILMRFYTVPHAKEARKSVAYA
                     TTFIGYFYIIIPIVGFAAAVLIGRDRITSVDKGGNMAAALLAELLGGTPFLGFIAAVA
                     FATILAVVAGLTLAAASTISHDLHFNVFKDGKASEQEQVRVARRATVSFGILGILFGI
                     LFKDQNVAFMVGLAFAIAASGNFPALFLSILWRNFSTAGGVASILIGSISATGLIVLS
                     PTVWVDIFGFSTALFPYKNPAIFSMTLSFLAAIVFSKLFPEERAQRLYESEKVRVYLG
                     VGAE"
     gene            complement(69880..70194)
                     /locus_tag="DDJGHBMA_00107"
     CDS             complement(69880..70194)
                     /locus_tag="DDJGHBMA_00107"
                     /inference="ab initio prediction:Prodigal:002006"
                     /codon_start=1
                     /transl_table=11
                     /product="hypothetical protein"
                     /protein_id="X:DDJGHBMA_00107"
                     /translation="MKVKPHQLIESPEFKKLVRARWTVSFILLSVLFINYYGFILTIA
                     FKKDWLTERLGQFANYGLIVGALVIVVSWLLTIVYVYWANTSYDKDTEHLKGKLEKGS
                     EI"
     gene            complement(70297..71640)
                     /locus_tag="DDJGHBMA_00108"
     CDS             complement(70297..71640)
                     /locus_tag="DDJGHBMA_00108"
                     /inference="ab initio prediction:Prodigal:002006"
                     /codon_start=1
                     /transl_table=11
                     /product="hypothetical protein"
                     /protein_id="X:DDJGHBMA_00108"
                     /translation="MGYPSIARNYSLPITIACIHAILQFLDFPILRIDGYWQLPSKDC
                     WYNHPLHALLLLNGTSPALALWHSAFTHLGNDDPYPLYAFILPMLHAIGCYLFLSILS
                     SLRIRYRTIWAALFFLNPLAFAYFRYPFYSTYLFFLSLVLLYSLWVIKNRNRRLVSVS
                     ITIALAAAVRPSWHLGLAIFWVGWLAWNERKKLSRASIITAFLILLFPFGLYLKNLIL
                     FDSFSASTWLGMNLARSRLITLDSDERKNLASFQLPTILYRGIYSEDDPLVSRYSETI
                     CLNGDDYHNIRFIEVSRKYLSKVKETTDVRQSLRLLKFGIKVYLSSPSNYPFLVPQFS
                     AVPEFLRKYPGLDWFAAVDMGSFDKNLYRIVYPISLLLLLLRFFSFSYKVQIIVLHTV
                     SLTILYSFIDPFEANRMRFELEPFWYLCVLFSFIRIKAYVDRGIKTIRSGLSREN"
     gene            complement(71661..72377)
                     /locus_tag="DDJGHBMA_00109"
     CDS             complement(71661..72377)
                     /locus_tag="DDJGHBMA_00109"
                     /inference="ab initio prediction:Prodigal:002006"
                     /codon_start=1
                     /transl_table=11
                     /product="hypothetical protein"
                     /protein_id="X:DDJGHBMA_00109"
                     /translation="MASVKITLFQKELSQPISPEQRSKLSKEKSDFLILPMYFPGGGV
                     ASPESLASRSKGFLDELLAVSEVYKGAILGGCMFRKDEEGILRLSVPVVQNIVLVDWY
                     DVKVLGAEEAPAKPGSGDEAIILGGFRFGIFVGKEIDDLSRFDRLKSENINLAFHIDS
                     VLEEGINYADDLKRYADLSAKYNLFLLRSSGHGAPFGKKRIGRSLLSTPTGVTWKVAE
                     SEKDKEIIKTVNINGINGLF"
     gene            complement(72399..74225)
                     /locus_tag="DDJGHBMA_00110"
     CDS             complement(72399..74225)
                     /locus_tag="DDJGHBMA_00110"
                     /inference="ab initio prediction:Prodigal:002006"
                     /codon_start=1
                     /transl_table=11
                     /product="hypothetical protein"
                     /protein_id="X:DDJGHBMA_00110"
                     /translation="MSEFDKTKKSIGVNNLDDKARREMFDKFQSAGGKVVSEKDKKRD
                     EAPKKPKEQPQIRQGARSQAGGRDPKSPSGRGGSASPSRTQQAKPNAFRDRKAIEAEM
                     GNFFNRMAVRFKCWISRVTSFSSSDLLPGFLSELNIAGKKAILEMNFVGNDLLGNPAY
                     ATKIAKELDGQNPLYIELLGRMHKVYDNVELNQLLETHNAAPDMAVSISRVRQPLYSL
                     FKKLYYIYPFQGSYVKAVTLGYQALEKLEGKPATVYNTKRKRALQEFDVLYGTVFDKL
                     YLAILRSEDKNIPLISSYMEDILGIVPEEKLGQRQPGQELDEISGGAHEEEEEAEEPK
                     KEEPIDPEESLSKELKYGLKLMRMLPLEQLRKKHDPKGEHERIPSADKALLSWLFFRE
                     FDEEYSFVMTTKKIDLKPTIVAGAKMDFREKLIDLYETTRGIQEQFRIYDQYHKELDS
                     HLKNPGANYIESSKKTSALETKKSQQSRNVRVTVKDFIQKGSDLLSRLIADMKGKKEV
                     VTNMDDLMTFDLIESKKRLNKKPIKQCIMEAYCYSLALSERLESGDLFGGVPEMSPEE
                     MEKEFGIKADNSQPDAELIDPNVSAEKGVDDNFGVDPSILSD"
     gene            74341..74703
                     /locus_tag="DDJGHBMA_00111"
     CDS             74341..74703
                     /locus_tag="DDJGHBMA_00111"
                     /inference="ab initio prediction:Prodigal:002006"
                     /codon_start=1
                     /transl_table=11
                     /product="hypothetical protein"
                     /protein_id="X:DDJGHBMA_00111"
                     /translation="MILKSLTRDNHLVLSVQEDILMDNSRDFYVEFEESVRPGYPAII
                     SFHLGLVKFIDSSGIGIIIKVRNQIRDKNGIVNIFGLNKSLHSVFRLSGLDRIVNLYT
                     MEEFLEKYPNFSEFLQGD"
     gene            74765..75508
                     /locus_tag="DDJGHBMA_00112"
     CDS             74765..75508
                     /locus_tag="DDJGHBMA_00112"
                     /inference="ab initio prediction:Prodigal:002006"
                     /codon_start=1
                     /transl_table=11
                     /product="hypothetical protein"
                     /protein_id="X:DDJGHBMA_00112"
                     /translation="MQQTFFSKSFPFFPILARFFLACIVFGISNCYPYANREIVFRSE
                     GIALFKIDPKDLPGFYKITKTNSLDHPIQLDQNKVKDYLGNLRYSKRTAIGYFSDFVF
                     SDHELDLLARDLPFALKALPKDKLLLLVTKYDDTQSVISYDELTTCILWATDARLNVV
                     FGRIKREIVDKDQTLLFDRWTRIEEIPLEQSTDGTEIVEGENFDFGLAGGVPQRKWVS
                     FDLKNPTKYKFLPRKQYGPVKLTDENDRP"
     gene            complement(75510..78254)
                     /gene="ileS"
                     /locus_tag="DDJGHBMA_00113"
     CDS             complement(75510..78254)
                     /gene="ileS"
                     /locus_tag="DDJGHBMA_00113"
                     /EC_number="6.1.1.5"
                     /inference="ab initio prediction:Prodigal:002006"
                     /inference="similar to AA sequence:UniProtKB:Q72AR5"
                     /codon_start=1
                     /transl_table=11
                     /product="Isoleucine--tRNA ligase"
                     /protein_id="X:DDJGHBMA_00113"
                     /db_xref="COG:COG0060"
                     /translation="MKEEENKNPYSNTVILPQTDFPMKAGLATREPEQIKEWEDGHLF
                     RRMREKRKDKPGFVLHDGPPYANGNFHTGHSLNKILKDMIVKSKALSGFNTDMIPGWD
                     CHGLPIEVQVLKNLGKKAKEIGPEELRKLCRDYAEEFVVKQGQDLSRFLCFWEKGRIY
                     KTMSPDFEAKIVEIFGALFDKGYIYRGKKPVYWCIELATAHAEAEIEYHPHRSPSIYV
                     KFPVKGKDKSYSLIWTTTPWTLPANLAISFNPRFSYSFYKTQDGDSLLLADGLKEAVE
                     KATGVTLEKSGTVTNQDLESMVFQHPFLDRDSIPLFGEHVTLDAGTGAVHTAPGHGQD
                     DYKVGLAAGLEPYSPVDDYGRYTDEFPMMKGTKVWDANPKIVELLKEKGLLLHYSEFE
                     HSYPHSWRSKKPLIFRATPQWFFQIDHKGLREKSLEAIDKVQWIPSWGISRIRSMVET
                     RPDWCLSRQRNWGVPIPAFTCEDCGETHLDSDSVRFFTEIVRQKGIEIWYTEPADALL
                     PPGTKCGKCGSSSFRKGKDILDVWFDSGVSNFAVLSERGPEPPADLYLEGSDQHRGWF
                     QSSLWPSMALRGIPPYKSVLTHGYVLDEQGRAMSKSLGNGIDPTKDIINVYGADILRL
                     WVSSQDFRDDVRVGKEGLKTIADNYRKIRNTFRYLLGNLAGHTPEQNLTIDELEEVDR
                     YYLSRLAHLTEELKAYYESYQFHQVYQKLLLFCTVTLSQDYFEMIRDRMYCDRRGSKT
                     RRSSSTVLQIILDTLCIYSAPILSFTAEEVWKENDKRDSVFLEDFPDLSKVRDPKLEA
                     DFERTLAAREIVHKALEVARQAGKLGKSLEGAVELTGKGSTELKNRFSNAALELIFTV
                     SQVRFDQTEREILAEHSDEEFAVRIVRPKEGECPRCWRHPAEERKGELCLRCAEAVSI
                     "
     gene            complement(78261..78896)
                     /locus_tag="DDJGHBMA_00114"
     CDS             complement(78261..78896)
                     /locus_tag="DDJGHBMA_00114"
                     /inference="ab initio prediction:Prodigal:002006"
                     /codon_start=1
                     /transl_table=11
                     /product="hypothetical protein"
                     /protein_id="X:DDJGHBMA_00114"
                     /translation="MIRLLVLPILSGLLLFGNSCKRSAEDILSVASQTPLKVEKLDIG
                     LQKLGTFPQVLFTFPNLKWLDIRLNRLETLPENLGDLQQLEYLNVYGNDLKRLPASCA
                     KLGKLHVLFAGNNDFERIPPELKGLSLKAIYLDQNKLILNESDIDLLGNLQQLQILDL
                     SKNRNIVAFPKNLNLLADHPKLRVLILKDSGLRTADVNAARKLLPKVRIEF"
     gene            complement(78893..81169)
                     /gene="purL"
                     /locus_tag="DDJGHBMA_00115"
     CDS             complement(78893..81169)
                     /gene="purL"
                     /locus_tag="DDJGHBMA_00115"
                     /EC_number="6.3.5.3"
                     /inference="ab initio prediction:Prodigal:002006"
                     /inference="similar to AA sequence:UniProtKB:P12042"
                     /codon_start=1
                     /transl_table=11
                     /product="Phosphoribosylformylglycinamidine synthase
                     subunit PurL"
                     /protein_id="X:DDJGHBMA_00115"
                     /db_xref="COG:COG0046"
                     /translation="MVSLGPRAGKTGSVMEKEAVSLEDALDHGLTTEEFAKIQEILGR
                     IPNSTELGVFSAMWSEHCSYKNSILQLKTLPTKSDKLLAQAGEENAGAMDIGDGLAVV
                     FKIESHNHPTAVEPYQGAATGVGGIMRDIFTMGARPIVSLNSLRFGNPDEPRNKYLLS
                     RAVKGIGDYGNSLGIAVSGGELFIDECFSKNPLVNAMTVGIVRHDQMASATTGGKVGN
                     AVFIVGSTTGRDGIHGASFASKDLTKESESKRSAVQVGDPFMEKLLMEASLEAIQKGL
                     LVGIQDMGAAGISCATSEMSAKGKTGMRIDLDLVPFRETGMNAYEAMLSESQERMLVI
                     PIKGREEELVSIFKKWNLNAVQIGEVTNDGMLEVHKDGKLKVKIPAESLVLGGGAPRY
                     VRETKRPAYLDQVSAWTLHSLPDLRETEEIDSIFSKLLEGWNISSRRPIIEQYDTEVG
                     LVKLIGPGYDGGLSAIPETDRALATATDCNSRYTYLDPYHGTIFAVCEAARNVAVTGA
                     DPLGVTNNLNFANPYIPENYYMFSECIRGMGDACRFLGLPVTGGNVSFYNESPEGPIY
                     PTPTIGMVGILNNKKLGIRNYPRKAGIKLALIGKFRPSLGGSEFQKIRWQTVQGRIPE
                     LDLSHEKSLLDLIVSLGKDSRVVSAHDLSLGGIAIALAKTAIFSGLGIEANLQELRQD
                     RIDLTLFGETASCILIGFEMKNEISIREATLSTRLDFFLLGETVSDPKLRIADFKIEI
                     PVSELSNRYESGLVEVFR"
     gene            complement(81321..81800)
                     /gene="hsaB"
                     /locus_tag="DDJGHBMA_00116"
     CDS             complement(81321..81800)
                     /gene="hsaB"
                     /locus_tag="DDJGHBMA_00116"
                     /EC_number="1.5.1.36"
                     /inference="ab initio prediction:Prodigal:002006"
                     /inference="similar to AA sequence:UniProtKB:Q0S808"
                     /codon_start=1
                     /transl_table=11
                     /product="Flavin-dependent monooxygenase, reductase
                     subunit HsaB"
                     /protein_id="X:DDJGHBMA_00116"
                     /db_xref="COG:COG1853"
                     /translation="MPLSHDDFKNALSHFSSGVTVITYSDTTRTGGLTVSSFSSLSLD
                     PPLVLFNLQKNISSHDPLLASGKFTVNILSAEQENLSNQFASGKIDKHELIQTLACSL
                     GHNGVPYLEGTLSRLECDLEKQVDGGDHTIVVGRVLFAASDDSKRPLLYYRRAYYGI"
     gene            82436..82774
                     /locus_tag="DDJGHBMA_00117"
     CDS             82436..82774
                     /locus_tag="DDJGHBMA_00117"
                     /inference="ab initio prediction:Prodigal:002006"
                     /codon_start=1
                     /transl_table=11
                     /product="hypothetical protein"
                     /protein_id="X:DDJGHBMA_00117"
                     /translation="MAFFTVRIELKNEPRHNLDNDPYRVLDKEMKKRKFKTTISGLPG
                     KVFELPKAEYIYQGDEDLDGVFRLALSATKKTDGKYSIIVDQIVRSRWTGLEDAYFIK
                     QLMDYEESVC"
     gene            complement(82959..83927)
                     /gene="COQ3_1"
                     /locus_tag="DDJGHBMA_00118"
     CDS             complement(82959..83927)
                     /gene="COQ3_1"
                     /locus_tag="DDJGHBMA_00118"
                     /EC_number="2.1.1.222"
                     /inference="ab initio prediction:Prodigal:002006"
                     /inference="protein motif:HAMAP:MF_00472"
                     /codon_start=1
                     /transl_table=11
                     /product="Ubiquinone biosynthesis O-methyltransferase,
                     mitochondrial"
                     /protein_id="X:DDJGHBMA_00118"
                     /translation="MNQTCYLCKSQRNETVFIENSIAIVRCLDCDHVFSTYEQDEHYE
                     GYWGEEETSYDLNWWDLAHREIYQDFIEKFLSSPKGNILDVGCGLGFFIKMVNNDRPG
                     WDAVGYEISNQAIKFAKEKNGLKNVHSGIVQTSGLPEAHFDIITLWDVIEHIPKPHGL
                     ITYLLTLLKPGGFLFIQTPNFPVQLYKAKLKVLINGMKPDYHYLEAKDHINDYSEKTL
                     AMLSKQCGFSSVEFTILKPIASVSGSSAKLGVILKKLFYFGTLLIWKLTFRRINVNLT
                     LFALFRKERKHLSLQNEKLHKVTFNRLKSISRNSLRNENKPTQRVI"
ORIGIN      
        1 atccaaaagg ccaggactgc gttgcctccg caggaagcga gttcgcctaa cccgatatat
       61 cgtaataagc tttttttaga agatggctgg gacatccgat ttctccgatc cttgattctt
      121 gagttctaca catttcctga tccgattgtc ttcggctgtt attcattcgt aaccgattca
      181 aaaatcccga tccggagtga ggggacgttc gcttgccggg gactcgatag cgaagtttgc
      241 aagcttggac tctataacat gaagaatccg aatcgtcaac gaatactttc gacgggaagg
      301 ttatgcactc gttcgatctt tcgaacgtcg aaattagaac tgctttcacc ccttgtcgct
      361 tatcgaaatt gtaggtgatt ctttcggata ctcgattcgt tcggctttgt tacgctagat
      421 tcaataaagg cttgaccctt tgttaaagta tcgatagctt cgatcggaat cgcacccttc
      481 ttcggagtct tagcatatgg cctaccaaca caaggaattc tatatccaat cttcccgaga
      541 caataccaaa ctctattgtc aggcttggat caaacccgat gcaaataggg tacttgtgtt
      601 taatcatgga ttcggcgagc atagcggaag atacggtaat ttaataaatt atttcaaaga
      661 tagtgacgta agcttttacg gtttagatat gcgcggtcat ggcaaatcgg acggaaagag
      721 ggggcacgcc gacaccttcg agttattcgt ggatgatttg gccgattttg tccaagaagt
      781 tcgccgtaga gaaaagaagg ataagattct gcttctgggt cattccatgg gtggggtcgt
      841 agtcattcga tacgccttgg aaggcattaa tcaggattat ctgcatgcag tcgtagctag
      901 ttccccggca ttaaagattc cggcgaatac gttccagaaa tttcaaatcg ccgtggccgg
      961 ctttttacgc aaactatccc cagatacgac tttggatgcg aatctggacg ttaacttgat
     1021 tagtcgcgac cccgaagtgg taaaggctta tgtggaggat cccttagttc atggtaagat
     1081 atccttctcg atgggatacg agctttttca acagggcgag atcgcaaata agaaggcggc
     1141 tattttgagg acaccgattt tgattttaca cggcctctca gataggattg cggatccggc
     1201 aggaagtctc gaattttata atcatttagt ctataagaat aagagaatta aaacgtatcc
     1261 cggcttttat catgagacga tgaacgaggt ttccccggat aaggaaacgg tgttaaaaga
     1321 cattaaggaa tttttggatt cattggttcc cgaaaagacc ggtcaaaaaa aaaattaaga
     1381 ccggcctagc ttcgaaaaaa aatcgatccg aaaacttcct ataacgaaaa agaatagtaa
     1441 atgaagttct ttaatcggcg cgggaagtcg gcggattttc ctttcataag gaccgaacta
     1501 aatgagccgc tccgactatc gatactgatt cttcctaaga aatcctcttt gtcttaaatt
     1561 tgaaaaactc tcttcgcatt cgcgtaaaaa aatcttttta gagacggatc cggtaagtcc
     1621 aaaacggccg cttgatttgc gcatttatta aattcgagat ggggaaaatt cgtaccgaat
     1681 agaaccttac ttcttccgga tgttttcata tagtccagca actgcttcgg atactgagaa
     1741 ggtaaatgcg cggaagtgtc gatgtaaacg ttctggtgtt tcatgcacaa tcctatcatc
     1801 tcgtccgtcc aaggaaaccc tagatggccg cctacgatct ttaacgtagg gaaagttaag
     1861 gcgacctcgt ccaaataggg gacgggcctt cccgtttccg agggcatcag cggaccggtg
     1921 tgccctactt gggtgcaaaa gggaattcct aactctatac actccacgta gaggggataa
     1981 tacaatttat ggttgggcgg aagctgccaa agccaaggaa gaacgaatag tcctttaaaa
     2041 cctaggtcct tgatcgctcg cctcaattct ttaacggctt ccaccggttt tgagagatcg
     2101 acagtcgcga ttccgacaaa ccgatccgga tatcgattcg tgtattcgta aatttgatcg
     2161 ttcgtgcaga cccattggcc cgggcggcac caagcccgta acaatacttt ctcgactccg
     2221 gcctcgtcga gtaggtcgac ggtttcttcg ggcgaaagac tttttcgggc atagccaccc
     2281 gaaccggatc gtttaaagag agatgcgatc tccggcaatt tttgaaccat cgaaaccaag
     2341 gccggttgag cccaagcatc gatgatttga cctttatact gattttcttc catgattgaa
     2401 tcgaacggat gttcccctcc attcagaaat tatagacgta tttagtttta tgtcaaacta
     2461 aatacggtcc gaaataataa aattatccag agataggaac acttcggaaa aaatgaacga
     2521 atcggaaaat cctcgttcga gaaactgcct gtcgtttaac aaggaacttc agtaagatgt
     2581 cgggtttgcg attccttgca aaccctcgtg attcgttaaa tttagttatc taggcgaatt
     2641 tacgataaac gaataggaag gaaagagtga acaaaagacc caatatcgcc accacaccca
     2701 agacggtctt ttcggccgaa acgaaaaatt taccgttctc gatacttctt tcctgatcgg
     2761 ctgaagaggt ttccaccgct tgacctcctt tgacggaaat cgttatttcc tgttggggag
     2821 cggaatagga aatcgaatac gcttttacgt cctcgggtac gtccgcttct aatttcctta
     2881 cgttcctcgc gccaccgaag gatagctcca tatccttggg ttttgcgaac acgactcgtt
     2941 ccccgtcatt tttttcgaat agaagcttat ccttaaatgt ggcgggtgca agattggtag
     3001 cgggaacgga ataagaaata tataattgag aggagccggg gagaatcggg cgatccaatg
     3061 ctaagccctg ctttcccggt cttagctgta acgggattcc catgccggct ccttgcgtaa
     3121 gttgtgcgga aacgtcggac gcttccgcag gagtgaaaat ttctatcggg tccgactcgt
     3181 tttggaagct gcgaggggga atcgaattat tctgtagtat aaaaacctta aacacgatta
     3241 aggaatcttt cgatctggtg atctgcaata acgattttgt tttgatcaag gaccgatcct
     3301 gagtcttttc aaagaccgtg acttcctgcg gttgcgttct cattaccgga acgggtggaa
     3361 cgattttatt ataattcact cccccatagg tcacttgtaa aagtatgggc aaaccgtccg
     3421 gagcttctac ttttgggaga cggaaactgc ccttaacggg gccgatatct ccgatcgaaa
     3481 ggggaatcat ctgtcgttcc agcgcgaata gtttaatttt ctccgcggat cctacaccgc
     3541 ctgtcgtgcc gtttttcagt gtgacctgta gttcgacttc ttccgcagac agtgaagcgg
     3601 taaataggct taaaaccagg aaaaaagatg atatcgtgcg tttgtacatg aggtcggttc
     3661 cattctcttg aatcccccca aaaagggaaa gcctttacga ctacttacga gggtgaaaat
     3721 ccgattcgaa aattgtggac gaaacccgcc gaatatttag aaaggatgcc ttaccaaaag
     3781 gaataggcat cacttcatgt tgtgccccaa ggagggatct tgaaaatcct gaaaaataca
     3841 ttatacacgg tgctcattgc attcgctttg ctactgatcg cggtttattt ttcaacattc
     3901 cacccgaatg caatggagga ggtggaagtc ctctgcgaat cgaatccgcc tacggtgcaa
     3961 aaggcgaaac aattaaaaat cctttcttgg aatgtccaat attttgccgg caaggaaagg
     4021 gtcttttggt acgacgtgcc cgacgagtcc gggccggata ccgcgccgac atccgaagag
     4081 atccgatcta cgctaaaaaa agtagctaac gtcatcttgg aaaaaagtcc ggatattatt
     4141 ttgcttcagg aagtggatga ccgagcgcgg agaactcacg gtgaaaatca atcggaacga
     4201 cttcttccct tgcttggaga tctgtatcct tgccgggcgg aggcatttta ctggaaggcg
     4261 gggttcgttc cacatcctaa aattctcggg tccgtgggaa tgaagctcgt aactctgagt
     4321 aaatacaaaa tcagcactgc cattcgccat caattgccgc ttgccgagct ggatccgatt
     4381 agcaatcaat tccaattaaa gcgggcggtc ttacaagtcg atttaccgat tacggaaggc
     4441 ggtaaattcg tagcattgaa tacccatttg gatgcgtttt cgatgggaac ggataccatg
     4501 caaaagcaag tgaactttct cgcaggacta ttatcccgat tggacgaaga gaaggccgat
     4561 tgggttttag ggggagattt taatctactg cctcccggat tcaagcgatc ctctttgcac
     4621 ccgaacggag ctttctatta tagtgatgac gaggaaataa aacctctttt tgataaatgg
     4681 tcgtcgggag caacgccgga agaattgaac gggtccgata aggaaaaatt tttcacctat
     4741 tatccgaacg atccgttgat tgcaaagccg gataggacga tcgattatat tttcttttcc
     4801 aagggattgg ttaagatttt ctattccgtg attcgatcgg gagatgctgc cgaggccagc
     4861 gatcattttc cgttggaagc cgtatttcga tttatcgaat gatccgattc cattcggaga
     4921 agttttgggg agtccttcga atttcgcatt ttatcggaat tgcaaaattg atttttatcc
     4981 gaaagcacgg actctttaag cgtatctcaa atgatttgcc atcctatttc tagcgaaaaa
     5041 attaggaaaa aaaacagaaa ggtttattat gagaccgttt aagattctcg gaatccagca
     5101 agttgccgtc ggcggggata gtaaggataa gttaaagaac ttttgggtgg atattctcgg
     5161 cctggaaagc accggaacat atcgtagcga aaaagaaaac gtaaacgaag atattctaag
     5221 aatggggaaa ggcccgtatg ccgtcgaagt ggatattatg gaacccgtag acccttcaaa
     5281 aagtccgaaa gtgaatgatc ctaaattgaa tcatatcgga ctgtgggtgg acgatattca
     5341 taaggcggtg gaatggttaa cttcaaaggg agttcgtttt acaccgggtg gaattcgaaa
     5401 aggcgcggga ggtcacgatg tgacttttat tcatccgaaa ggaaacgaag aatttcctct
     5461 ctgcggcgaa ggagttctga tcgagctcgt acaagctccg acggatgtga tcaaagcatt
     5521 aggttaattg aatggatgat tcggcctatt tcttacctaa aaggaaatag gtatgcatcg
     5581 cgccttttcc cttcacctcg atggtccctc tgtcttcgaa atcgtactta tcttttagag
     5641 tcagatagac ggattcggag acatggattc tgccggtcga tccgtgggat tccattctcg
     5701 aggcggtatt caccgagtct ccccaaagat cgtacacgaa tttattttta ccgatcacgc
     5761 cggcgacgac ttcccctgta tgaagtccga tccgtacgtt gaattcgtat tccaaatcgg
     5821 gtttcagtct ttccagccga tccagcatct ctaaggcggc ctgggccgtt ttatcggcat
     5881 ggtcttggtc cggcaccggg atgcctcctg ccatcatata gcaatcaccg atcgtcttaa
     5941 ttttttcgag ccggtattta tccgcgattc cgtcgaattc ggtaaagatt cgattcaaaa
     6001 tctcgactaa tctcgtaggt gtcgcgatct tggtggtcag tttcgaaaac cccacgatgt
     6061 cagcgaaaag caccgtagag gaggagaaat aatccgctat gactccttcc cctcctttca
     6121 gacggtccgc aatactgcga ggcagaatgt ttagtagaag gttttcggat ttttgccgtt
     6181 cctcttcgat acctttgttt aagacttcga tcttttccaa agattctttt agctctctgt
     6241 ttcgtttgga aagggcgcga taagcgtccg cattatccac cccgattgcc acgtagttgg
     6301 ccagggttct cagaatattc aattggttcg gagcgaaggc gtttttctca taactatgaa
     6361 cggtaagtat tcctatgaag cgttcttcga ctttcaacgg aagataaacc gcggatttgg
     6421 tattttcccc gaaatgcttg cggatttcgt cgacgtactg gggataatcc ttgtctatat
     6481 ccagcgatat taattcggaa ccttccttaa aacaaaagga agaagggttg tcttcatcta
     6541 gggaatcaac cgaaggggcg ggcgtgtatc ttccgtcgat tacacaaaac ttatacttga
     6601 ttgcgtgttt atcttcttcg taaattccga acgcgaggat atccatcgga accatcgatt
     6661 tggtgttttc aaatacggat tggatgatga ctttcggctc gagggaagaa gtgatgattc
     6721 tgccgacttc ggtgaccaac tttaggtcca tgtatgcgga ttccaacatt atgttggaat
     6781 tcgtaagtgc ttcctgagtt ttaagtaacc tatgttgagt ggaatctcct attctcataa
     6841 tcttggaaga ttgtttgagt agggattcgt acgaatcgga gagagcgcgt aatttatcct
     6901 tagcctgctc tttgctggaa gaattactta gaaaagattg ggcatcggac aggagttggt
     6961 actcatgttc gaagaaggtt ttgatttcct tttgcgaatc gtttttttcc atcaccggat
     7021 ttttccgccc ggagacttta tttgtaggac ttcatccgga aggacagact aagatcggag
     7081 gaaaattctt cgccggtctc ctgcatatcc tcatcgtctt ctttgtagag ccattctact
     7141 tcgacttttc cgcccttctc gtggaatttt tgaaggttat caagaatgtc catgatcact
     7201 ttcgacgagc tggtattgaa ataatccatt tgaaatctga attggatatg ttttccggca
     7261 acctgcattg cgtttaacca ttcgaaaacc ggcttgtaaa aggccatcgc gttttccggg
     7321 taagactcgc ctataatctc ggctacgcct ttcgttgaat ctagaataac ttcaggtgaa
     7381 gttttagttt gttgtatgtg taaggattcc attcttagtt ttccttcgta aagaatgcgg
     7441 agatagtaaa gaaagagttt ttgttgtcca ccgagtcgaa atgaaaaaca aggggtccgt
     7501 ctgacttccg cgcaatatct attaatccaa ccccggctcc cttactatcc tcgggtcttt
     7561 ccgacctgag ctgttgctgg taaaaggatt tcaattcatc cttgttcata gagttgatct
     7621 tttggatcct ttccgatagg aactcgagct tctcgttatg gaccagattt cccgatccaa
     7681 catgatagcc aatcgaattt tccctcacta cgagaatccc gacacccgcc tccttcatct
     7741 cttcgttcat ttggcgctcc gccgaataat gtaacatatt ctgcgcgagt tcgataaata
     7801 ctgcgaagat ttttttaatc ttggattcgg aactcaagga ggtccgaatc atggaaccaa
     7861 gttccgtgag gacctcctgc gacagcctgc ctttaaacga cactagcagg ttgtactcac
     7921 tggcatcctt gtagcttttg aataaattta tgacttcatt gtccatcatt agcatcttcc
     7981 tttttcagaa acttctccta ttgtccgtcc aggactactc cgatcagtgt tatgtcgtcc
     8041 cgctgcgtct cattgtcttg gtgcgccaat aggaaggact ccaacctttc cttttgctct
     8101 tcgcaagaga ggtgttctat accttcgaga aaattaacga atccttttgt tccgattttt
     8161 tgtcggtccg ggttcggttg atccataaaa ccgtccgtag tcaagtaaac actggtacga
     8221 accccaatgg tatgtgttgt aaattttcgc gtttcttctt tttgcctgcc gccgatggaa
     8281 gctctatccc ccttaatttc ggacaagttt cccgcttttc caataaaaat aggccgtttt
     8341 gcaccggcaa agtataaatt gtttttatct atcttcagca gacatatatc cattccgtcc
     8401 cgcgaattgg tttgttcggt gtcctgttta agggcttgcc ggacgcttct atgcaaatat
     8461 tctaaagtcg ttcccggatc cgatataccg gcttcgttga caatttggtt taaaagagtg
     8521 ttgccgatca tggacatgag tgctccggga acgccgtgcc cggtacaatc gacggccgcg
     8581 atgaagatcg catcttcttg tttggaaaac caatagaaat cgcccgaaac gatgtcctta
     8641 ggacggaaaa ggacgaaata ctccggtaga aatttgctca gaacttcggg cgcgggaaga
     8701 attgcctgtt ggatatttaa agaatacgta atactatcgg taatatgctg gttttttaaa
     8761 gctaaatcgt cgttcgcttt tgccaattcc ttggttcgtt ccgtgacttt ttcttccaaa
     8821 ttggcataaa gtagggcgtt atcgatggaa atcgccgctt gcgaagaaag gatagaaatc
     8881 gtttgtagcc gatccgacgt aaaggccgct tccgaaagat tattctccaa atataatatt
     8941 ccgattagtt ctccctgttt aatgatcgga gagcataaga cggattttgt tttctgttcc
     9001 ctaatatacg gatccttatt gaatttttcg tcggcgtgcg cattttttag aacgaggtct
     9061 tccttagttc gttccacgta ataaatgacg ctaatcggaa tattcttgct ttcttgaatc
     9121 ggtatacctt ggagaactcg aacttcgtta tcccagatgc ttccttcggc ttcgacgtat
     9181 agctttccgt ccctgcgaag aatcaaaatc cctttttgag cccccacgtt ctctatggag
     9241 atttgcatga gcttatccaa cagtgcctca agtttgattt cgccggaaat ggcggtggaa
     9301 ctcttgagaa tggattggaa atccagggtc tgaccggtat aaacttccgt tgcggcggcg
     9361 gtatgagttc ccatcgtacc gatcgtatag gtcgtgcgaa cggtatcccg gtttttctcg
     9421 cgtaggaatt ccggatgttt cgcgcgaaga agttcctgct tcttgatcgc cccccatttt
     9481 ccgtatcgat ggtaggcgtc gctaatgtat tgcgaagaga ttttaacgct acctttcgct
     9541 aaccaaaatc ttccggcaaa ctcgcaggca agagcctcgt cgtttgaaaa atcgtttcta
     9601 ctcgccagtt ggatcgcgag ttcgtacgtc ttcgccgctt tccaattctt atattccaag
     9661 cgggaaagtt cggcttccac cagtaaatat ttatgttcga agttttcggg cgcgctttcg
     9721 gagagaagtt ttaactttgc cagattcttt ttaattcgtt ccatgaactt ggctttttgt
     9781 tcttgggaag agaccttata atttgcggcc atcgctaacg catgcagata cgcgtgctct
     9841 tccaccgaaa tttgtccgga aatgtaagcc aataatcctt ccgtttcgtc gagttccttc
     9901 agtgcggcgg cgaactctcc atacgccatc agaagtttgg acttcatgat tttaaagagg
     9961 caaactggga acgggctttg atgagcatta caaagttcta aaaattcctg ttcgctcatc
    10021 tcctccgtgg aaaattccaa atgagacgcg gtcttgcctc ttaaattgga tacaattagc
    10081 gtggcgccca aaacggtatc gatggctaag ttgtttttta cctttctgga aaatttgagc
    10141 aacgcatcta ttttggtttt agccaattct atattcttgg attgtaaaac tacgttgacc
    10201 gcgtcgttca tcgcgcagta cccgccgtgt aaaaactccc cggattcgag actggattgg
    10261 attccttttt gattgatctc ttccgaaaat ttcaggtgtc ttacgaaagg agtcgtataa
    10321 ttcgctaaaa tattcgccgc tttggtagtt ccactcgggt tcttatgttt ctcgctgact
    10381 tttacggcca gttcggcgaa ttcaaaacct ttcctgtatt gctgaaatcc cgaagataga
    10441 acgattccat aggcggaata tccgtacgga tcggagaggt taccgtattt tagaaaaagg
    10501 ttaaccattt taaggcagat gacgggaaat aaggcaaggg cgaaattata cgccgtcggt
    10561 attgcgccaa tgagcaaatt tacggccatg atttgttccg gttgttggat gagcggaagt
    10621 tccaataagg aatcgatcgt ttttccttcc aaagccttgt tcgcgatttc gatttcttcg
    10681 gtcaggacct tgtcaaagtc cttttcggga atgtcgacac cgagcggttt gagagccttg
    10741 atgatcgtcg ggagggctag gtcgtatttt ccctgtgcgg aatattgtat tatcaaaaga
    10801 ttataggttt ccgctttttc gaccgctgtc ttgccgtgtt tgagcaatag atcgatcgtt
    10861 ttttgagaat cctcgaagtt cccggtaaga tactgggttt ccgcaagttc cttgtgaatc
    10921 gaataacaga ggtcgtaata agtcgcccaa agtttatcat ctccctgcgt tccttccgga
    10981 agtgtgaaca ggaggtccct ccctttggcg atatagacgg atgccggttt gtatgcggtc
    11041 gagttttttg ccttttttcc ggccaataaa ttcagttccg ccaatctttt tttctcggag
    11101 ggatccacga ttagggagga gcccgtattg aggtgattta cgatatcgaa gatagcatct
    11161 tctagctgct taccctcgat gccttccaag aggaatcttc ctattttaag gcggatttcc
    11221 tttttctttt cctcgtcgat gatttcgtaa gcggcctgtt gtactcggtc gtgctggaag
    11281 cggaataata cggtttttgc ggtttgatcg tttttgtctt tgttgatcgc cgtttcctga
    11341 aaggattcgg cgacccgata attttcaccg atcgggacga tcaactcttc gtttatacat
    11401 tcctgtaaag aggctagagt ttccttaaag cttcccccta aaattcgaga taatagagat
    11461 aagtcgaaat tgctcccgat acaggatgcc attttaagag tttcttgaac gacgggagat
    11521 agcttccgga tcctattgat caagagctcg acgacgttgt cggaaatttt cgtattctta
    11581 attttaggga tgtcccattt ccagcgagct tcgccgactt ttccggatga aaggtcgaaa
    11641 taaaccgcat cttccttgga taattgcttt aagagttctc cgatgaagaa cggattcccg
    11701 ccggtcttcg cgtgtattat ttcggcaagt tctttcgttt gttcccgggg agtgcgtaaa
    11761 ctatccgaga gcagttcgtt cacatccgag acaaggagcg gatgtaaaac gatcttgtgc
    11821 ggttccaatc cttccttatc caacgcgtcg attaaggtct gaaaaggatg cgagtcgtcg
    11881 acttcgttgt ctcgatacgc taacattaga aagaggtaat ttaccgttac gtcttccatt
    11941 aggtttttca ataattccag ggaggccgta tctgcccatt gcatatcgtc gaggaaaatc
    12001 gcgagcggat gctccgatcc tgcaaagact ttgatgaaat tctggaatac tacgtagaag
    12061 cggttggcat tttcctgggg tcctaattcc ggaatcggtt cctgtttgcc gatgatgatc
    12121 tctaattcgg gaattacgtc ggtgattact tttccgtttg ctccgagcga tttacgaatc
    12181 ttggatttcc aagattcgat tttttccggc ggttcggtga gaatcaattc gactaggctc
    12241 gaaaagactt ggatgacggc ggaaaaggga aggtttctat tgtactgatc gaattttccc
    12301 gaaacgaaat aacctttgga ttcggttaac ggtttgttaa tttcacggac tagggaagat
    12361 tttcccacgc ccgaatagcc gccgattagg accattcttg tccggccgtt tgccgcaacg
    12421 tccttaaatt catcgagaag agtgcttatg tattctcctc gtccgtatag cttttgagga
    12481 atcttgaatt cctgggaata atcgttttga gccaggggaa aatcgggtat ttcggcgttt
    12541 tccttccaga gagaatacac tttttcgagg tcagcttgca gacctctcgc cgtttgataa
    12601 cgatcttcgg cggttttcgc aagaagcttc attacgatat tggaaagtac aactggaatt
    12661 tcggatcggg tttgcttagg cggaaccgga tttttggcca aatgagaatg aactaattgt
    12721 aatagatcct ctccttcgaa cggaagtttt ccggtaagca tttcgtaaaa agaaacgccc
    12781 aaggaataga aatcgctcct ataatccatc gaacgattca ttcttcccgt ttgttccgga
    12841 gagacgtaat gaatcgaacc ttccagaata ttaggagaag accaggaagt ttcctcctta
    12901 ttcaatcgtg tcgagatccc gaaatcgatg atccggatct ccttcgcatc atgattataa
    12961 atgatattct cgggtttaat atctttgtgt attactttct tggaatgaat ctcgcctaat
    13021 ctttcggcga gctgaatcgc gatgggaaaa aattcggaaa gaacgagggg tttcttaatg
    13081 atgtattgtt ttaaggaacc gcccggaaca taatccatga aaagcgcata accgtcctgc
    13141 agcttttcga attttaacgc ttttacgaat ttgcccgaat cgagaaggcc taaaatttca
    13201 tactcgtttc gcaggttaac gatggacggg tgcaactcgt cgagcaccgg gagaaatttt
    13261 atgatgattg attttccgtc ttctttgcgt accgccttgt acacctccga agcggattct
    13321 gcgttaagtc tttcccgtag ttcgaatcca gtaacgatca tttattcaac ttcacctttc
    13381 ttttatctta tcaccaggga tccatccctt atgatttgct tcttctctgg tccgttaaag
    13441 tcggaaaaga agccctcccc agtagaaacc tcctcccacc gcgggagtta gaaaaaggtc
    13501 cccttttttg aaggtacctt tctgataaaa ttccgaaaga acgaccggaa tggatgccgc
    13561 tgaagtatta ccgactcggt cgaaattcat aagaattttt tccctgggaa acttggttct
    13621 cttcaggagg ctctgtacca cgacgtccgt acctggatgg gggacgaccc agtcgatatc
    13681 ctcgggagtt aaaccgtttc gctgcaggag atcatccatt gcggaaaggg tcaagtccgc
    13741 agccttcgtg accaaatccg gaaaactttt cacgtaactt tgcggaggcg gacccgtaac
    13801 aataacgcct gaaagatccc catcgtcttt caaaaaggaa tcaataattc cgaattcttt
    13861 ttctcccgta aactccaata acactcccgc agcgccatcc ccggcggtaa attctccgta
    13921 accgccgatt ctagtgcgta tcgaaaaacg ttcgctgccg atgactaatg ccgttttaaa
    13981 ttttcccgtt cctaaatatg cggatgccat ttgaacaccg tggacgaaac cggtgcaagc
    14041 cgtacttata tcgaacgata aagcattttt ggttcccgct agctttgatg cctgtggggc
    14101 gagatcgggg agaaaatagc ggtccgtcca attggctaaa ataaacagat cgacgtcgtc
    14161 cgccttttta ccggcgtctt tcaatgccat ttcggcaact tttgcggcca tatacatagc
    14221 agtttccgtt tcggacgctc tatgtctctt cgtaactccg atatccccga tgaccgcttt
    14281 ctctgcagga tgcatttccg ggtacttgag cctgctttga atttcctcgt tggttactac
    14341 tctttccggt aggtaatgtc caaagccggt gatccggacg ccgttggacg cagggatttt
    14401 attagtaacc attcttctac gttctcccgt ggaataataa atttccagtc ataattccat
    14461 tcttttgcta cacggctgca aaattaaggc aagcgcgtgt aaaccataaa ttgttccgta
    14521 tagattcttt ccggatctaa ttcccggagt atcgtaagtt cttccgaatt gataggaggt
    14581 tcttccgaaa ccgtaagatc ttcatcgggg ggaagccata aggtataccg cagcaccgcc
    14641 tccaaggctt ccatttcgtc gtcggaagcg ggcgcgatcc aggatgaaag ttcgaacgga
    14701 tggtcggaaa aagcaggtcg tttgaaacga ccgaattggc ataccgcttc tacgactctt
    14761 tctccgggag aagtgatgtg tttcactttt ctaacgaagc ggtacctgtt ggcttttgcg
    14821 accacgatcg tatcggcgga ggaaacgata tcgtttgcac cgcccgaacc gaccaagaat
    14881 ttacctttgc cgtccattac ggaattcaca tttccgaacc aatctatttc ggcagctccg
    14941 atcactccca aacaattatc gggaacgacc gtcccgagaa tattggccgt gtcggataac
    15001 atcgagcatt gctgcgcatg caattggcta aaaagaaaaa cgtcgccctg aaacggacgc
    15061 atcccgtaaa acccgagttc ggcgatgatt cgaatacgaa ttccttcctt ctccaataac
    15121 ttcgaagccg tccaagcggc catatgagcc gcgccgattc cggctagaat cgttttataa
    15181 cccttatgtt tcactctatc tatgatggct cttgcggcta gaatgatcgt ctgctccgaa
    15241 tcgtttacgg ttttggaatc ttccggttgc gttaagtgat gttccggggg aatcattttc
    15301 aatcttcgta atttgacctc cccgatctcc tccagatact cctcatgccc gcccggtaaa
    15361 tcgacgaact gcttaaacca acgatcggcc ttactcggaa ctccggccgc ctcgtttgct
    15421 tccctttgga attcgtaatc gtccaaatac gtttcgattc cttcgaatgc cggaacgtcc
    15481 gggagaccgt gaacgcgcaa ggattgcgga tgcgcgccgt accttgccat ggccaagccc
    15541 ataacttttc caccgggaat acttactaat tccggaggaa tcattcctct aggcacgatt
    15601 ttttccacag tggcaatgac gccttttgtt gcggccaagg ccccccaggc tccttcaccg
    15661 gcaggaggac agaggacgat atttccgtct tcgtccgcga ctactccgtg aacgagagtg
    15721 atatcgggag tcaagggcgt gatgaaagcc aggtcttttt cgcgggtccc ccggctttcg
    15781 cttgttaggt ggtgctttgc ggcctcgcca aacggatttc cgggagtcgg tttgccgtaa
    15841 agaaacgctg tcgttcccaa tttatctagg atcatatccg atccgattaa ggaattcgta
    15901 atgaagccgg gaagatgcat ggctcccgcc ataagtcttt gcacgatcgt aagaagggac
    15961 cagagctcta attcgaacgg tttcccttcc agcaagtcct tatacaaaga attcgggctt
    16021 ggcttgggat aattatcccc cgcaaatccc gttatcattt ttttcacgat tccagaaaga
    16081 gcgagtgcgt gggcgctgga gtgaattccg gccacgctga tcgtgaattc agggtttttg
    16141 cctttgaagc tgcgaactaa cgaatatatt aacgcgttcg gacgcgacat ggtcgtagcc
    16201 agatgcagat acattccagg ttgaataaac tcgcggacaa gactatccgg gtctggaaga
    16261 attctagttg gttctggatg gtacgactct ctaagcattg cactatcgcg tagaaagttt
    16321 tagccgcggg agaacacggc aaactcccaa caaattttat gttatttcga cggaaaaaaa
    16381 gaagatttca tacgaaaccg cccggaaatc cagtcaaaat ccggccccgt tcggaattct
    16441 cacttttgca actaggctga ggaatgttat ttgatctcgc ctaacgatcc ggcggccggg
    16501 attcccgtta gagtgaattc tacaagctat cggtgtttac taggtttcaa gaatcgcagt
    16561 tggaaatccg atagatagaa ggacgctccg cacaaagaga aacaaaatgt cccaaatccc
    16621 cgttccgtca aacttcgcct actggactac aatcccggtt cggagatccg atacgcggag
    16681 tgcaaccgtt gtcggcggac ttttcgtttc ccacctaact tacgagacat taattccctt
    16741 aatcaacgaa gcctttgacg cgtttttgga gaattattcc tggtcaaagg cgaatatcgc
    16801 aggctccaat atcatcatcc cccggttgga agcggattat aaatccgaag caaagtcggg
    16861 cgatatctta aaattcgaaa ttgccgtttc caatcttggc aggaagtcct gcgatctgat
    16921 ttttcaagtg accaagaatc ctcagggaga ggaggtcgcg acggttaaaa tctccttggt
    16981 gttttacgat tatgtttcgc gtaagaccat ggaaattccg gaaggctttc gaagcaggtt
    17041 tagcgaatga aatcggacgg ctcatcgaac ggaccagagg cggagtttcc gaaaaaatat
    17101 tttttttcga cggagattcc gattcgtaaa atcgatctga gcttggacat ccacgtatcg
    17161 tttgcgagcg tcttggattt ggtcatggag gcccatctcc agttcttcca atttctgggc
    17221 tactccgtaa ccgacattca cggaaacagc atcatatttg cgaatgccgt gattctttat
    17281 cagggagagt tgctttataa ggaccgggtc gttatcgacg tttctctgga taatatcggg
    17341 gaaaagtcct ttgatttgta ttttcgtctt tctaaggatc gcagaagaca gaaagtttct
    17401 ctcgtaaaaa ttcgcgtttt attcttcaat tatgagcaaa gaaaggtggt accggttccg
    17461 gacgtatttc gggaaaaatt cgaaacgggt aaggttcccg cccgagtcag tcccgacgtc
    17521 ggtgaaggaa acatcgtcgc aaaagcggcc gattcgtacg gaggagaaat cggttttcgt
    17581 aaactggaag tttggaagct ttctcacgag ttcgtattac gattatttaa tctttgcgat
    17641 atttggaaac ctcaggccga agcgactttg atcgagcacg ttcggtccgt cgcatcttta
    17701 ttaccagtcc ggattgcggg cgcatggggt gcgagaatcc gctcggagaa aattcgcaat
    17761 attctcaggg cgaaagttca tctcgaggaa cttagatatt tattggttct cgtgtccgat
    17821 ttgggcgtag ccgatccgaa gaaagagctt gcagatctag ttaaaatcaa tttgcattta
    17881 aagaaatact taaatagagt ccgcacggga gaagctagaa aaatcgtata aaactcctct
    17941 attccgcttt agcttctttt aatcgaattt tccgggttga attcgcactt atgcgatttc
    18001 taaagttttt agttgacgct cccgaaatcc catgatattc aatcaactcg acgaaatcac
    18061 ccccgaaggc ccattcagcc gtaaggttgg gccactcaat taattcgagt atacatgaaa
    18121 aataaaatcg caatagtcac cggcggaaac gcggggatcg gaaaatctct tgttttggaa
    18181 ttttccgctc ggggagccaa ggtcttgttt tgtggaaggc gtgtagaaga gggaaaaaaa
    18241 gtggaggagg aagttcgtcg atcgggagga gaggcaagat ttttcccttg cgacgtttcc
    18301 gacgatgctc aagtaaaaga tttcatcgat aaggccgaag ccatgtacgg agggttggat
    18361 tttgcggtaa acaatgcggg agtcggagga ctttccttac cgcttcacga ttatcccgaa
    18421 aaagtctggg aaaaggtcgt aaacgtaaac ttaaaaggaa cttggctttg catgaagtat
    18481 gagattccct tattattgaa gagaggaaag ggtgcgatcg tgaatatatc ttcgattgca
    18541 gggattgtgg gtgcggattg gaaggttgcg ccgtactccg ccgcaaagca cggcatcatc
    18601 ggcttaacca aatccgctgc gctcgagtac gcggaacaaa acatcagagt caacgcgatt
    18661 tgtccgggtt tcattcgcac cgaaatgttg gaaggactgt ttcggagttc ttccgatcct
    18721 gccgaggcag aacgcagaat cactcgttta catcccgcaa atagacttcc cgaaccggag
    18781 gaagtcgcta aggcggcgat ctggctctgt tccgatgaag cttcttttat taccggtgcg
    18841 gcactgcctg tcgacggcgg gtatacggct aaataaaccc aaccgggtca tttataactc
    18901 aaggaacgat ttttctcgaa cataaagaat gtttcttttt tcttgtagaa tcgctactct
    18961 tagtcatctt aactataacc gaagagcagt cccgaaaggc tatattctta ttttctaaaa
    19021 atgaacattc attattacgc aatcacggac aagggaaatt ttcgatccca taatgaagac
    19081 tcgtttctgg caaacggaga gcttgtatgc ggtcaaattc atgatggatt agtgaatgtt
    19141 cgaaacgcga ataccgacga ctctcccgca ctattcgctt tagccgacgg cttaggcgga
    19201 cacgaggccg gcgaagtcgc gagccggacc gccctggaaa aattgtcctg gatggcaaga
    19261 gccattcagc ctttggagga gttaccttct ctggggtgga agaatctact taggaaaatc
    19321 aacaccgaag ttaattttta cggccaatcc atcggaaaac cgaatatggg tactacccta
    19381 gtaggttgcc ttcttggaaa aaagaaatcc tggatcttca acgtagggga cagtcgactg
    19441 tatcacatga atcaggaagg cttacgcaag gtaacggtcg atcataatat cggcgaggaa
    19501 ttgggaacgg gaatcggtag aaatcttcta acgagttgca tcggcgccgg ttccaaggat
    19561 atgcaagcgg atctttttga ttttacggga aagctttccg ccggagatca tttattactt
    19621 tgtaccgacg gccttaccga agtcttaaat atcgactcga tcgaaaaagt aattaaggag
    19681 cataatgatt taaaggagat ctgctccatt ctatcggaag aggccaatct cagaatgacc
    19741 cgggacaatc ataccgtctt ggtgatacga gtggatagtt tataaacgtc ccgaaatttc
    19801 ggaatacgaa aatcaaacat cttctcccgc tgaaaattcc tccttgtccg tcaaaaggaa
    19861 tcttgcggtt aaccgaaaga aaacgcctcc gtcttcccct ttttcgaatt gaaaaacgag
    19921 agggagatcc gattttcggg ctatttcata aaatcctaat cctgctcctt tgctgtcccg
    19981 gggtctttct gagcgaattt gaatattata cttttctttt aattcttccg gcgataattg
    20041 cttggtttcc tccagtcgat cctttaaata ggggactttt tccgggtgga tggagtttcc
    20101 acagttcaat tcccaattac gcgattttct tctcagcact aaaattccga ttccgctttt
    20161 ttcatccctt tcctgggagt aatgagcgac gttctgagcc atctcgacga atactgtgag
    20221 aatccgattt cgcttttttt cctccataag cttttccttt agcaactcgt ttaaggaagc
    20281 gatcgtcgtt tcggaaaaag gacctttata cagtagggct acaccggtct ttcttagaat
    20341 attatattgt cttgacagtt gcatattttt cctcaaaaat cgggagcggc caagctaacg
    20401 aaggacgatt ggcttccgat cgcaaatgcc atggaaatcg cgtaccttag ccgtgttttg
    20461 cgggcgcctt cggcagcatg atcgtgatcg cattccggat ccggatccgt cacattgatg
    20521 gtcggacaga cggtttgatt ttttagcatt agagaagtgg cggccacgtt tatgatccct
    20581 gccgcgccga atgtatgtcc gaaaatcggc ttaatggatc cgacgggagc ccagtgaaat
    20641 ttcggttttc cgtcatacaa taatgagatc gccctgcttt ctgccagatc attattataa
    20701 gtggcggttc catgaccgca aaaatagtcg atatctccta aatggatatt actaattttc
    20761 attaaatgct ttaatccggt tgccgctttt ttaccggtta agtccattct catcgcgtga
    20821 tcggcctcgt tatagctgta agtgcctagg acttccgcgt agatttttgc gcctcgattc
    20881 aaggctcgat ccaacctttc caagacgagg actacggcac cttcgcctaa aagaaaaccg
    20941 tccctgtttt tatcataagg acgaatccct cgcttcgggt cttccttttc taaagacata
    21001 actctactca tcgggtcgga atacatcatc atcaagggtt tcaaaagagg gaattcatgc
    21061 ccgcctgcat acatgatttc ggcgcgtcct tttcggatcg cctgataaca taggctgatc
    21121 gcgtgatgtc cgcctacgca ggccgccgag atggtggtta caaagccttg gatattggaa
    21181 ttaatggcag ttaaattagt cgggtttgaa gccatagaag ttaatacgga atatcggtca
    21241 aaaacacttt ggtccttttc ctctatatac tttcgccagg caaagtccca ccaagccagg
    21301 gaagccctgg aagaagagtc gataaagcct acgcgagacg gatccaaggt ccccttttcg
    21361 attttggcgt ctttattcgc ctcttccatt gcagccatta aggcaaaggt ctcggtatta
    21421 taatttttag cgtagttacc gtttaagtcc ggaaggtggc gcttccaatc gaaggtattc
    21481 atttcccccg ctacttttac gggaaaatca tcgacgggaa atcgcgtaat gaattgaagc
    21541 tgggattttc cttcggaaat gttcgtccag aagtcgggga cagtaaacgt attcgggaga
    21601 atcacgccga tgccggtgac tacgactctc gagttctttc catttttaat cttttccata
    21661 gtaagagttg ggacgtaaga atggtggtcc tccacgaaat tggaataaaa aaattattcc
    21721 tgctgctttt cgacggaaaa aaagggaaaa attcttttct cgccacctat aataaggaaa
    21781 attccgaatt ctatcgcaaa ctagtcgttt accgaacgtc caactatttg taactatttt
    21841 cattacaatt atatctatgt tcgaagaaag acaagcattc atttgtaagt ttctttgaaa
    21901 ggagaatatc atgtttcagg aagctaacct agagcagaaa gagaaatcgt tggaaggatt
    21961 tcccgcactg aacaaatccg atatcggtaa gtttatcgga gtcttgcgca aggcggggga
    22021 ttgggacttg ataagaatga atccgtatcg attcgcttcc acggccgatt tcaagcctga
    22081 ggttgcgtta gacctttttt tgcacggagc gaaaatcggt ttattcgata ttgcttataa
    22141 tatgatttgc ccggcctgcg gaggagtggc tgccagtcat aaatccctgg atcaaatcga
    22201 cgaagattac tttcattgtt atatttgtaa tatggatgtt ccgaccacgc ttgacgatca
    22261 agtcgaggtg acttttacga ttcatccttc cgtcaggcgt atcgacgtca tctcgctctc
    22321 tttgcaggat gtagaatcct attaccggta tcatttttcc gccaactatc aaaaatcccc
    22381 gcaactactt cgattcatac gctcgaatct gcacggtctg cttcgattgg atcctaacga
    22441 atcgacggtc gtaaacgtaa atgcggagaa gcttaatgct tatcagttta cttccgtgga
    22501 aaataattcg gccgtgtttc tttatttcga taaagaagga tcgcaaaaat cgaattcgat
    22561 cgaactgaat cttcttcccg gaggatttac gccggccgaa ttgcacctcc cgaaggggaa
    22621 atacgatatc aaagtgacga atagtacgat cggtaaagcg ggcggattac atttaactcc
    22681 gagtatcaat cgaattgcgg cgatagtaaa ggatcatccg accaaaatag agaagttttt
    22741 aacggctaag aatttgctga ataaccaaac ctttagggat ctatttcgag ttcagcaatt
    22801 aagacaaaac ttaaacttaa acgttaagag tctgaccatt atgtttaccg atttacgagg
    22861 atcgacagaa atgtacgata aagccgggga tatggccgct tatcgtttgg ttaaggagca
    22921 ttttcgtctg ctaatggatg tagtaaaaaa acataatgga gcgatcgtaa agaccatggg
    22981 cgacgcgatc atggcggctt tttcctcacc gctggaaggc ttgctcgctt ccctggacat
    23041 gatggctaag atcgatcaaa tgaaccgagg atctcatacg caggaattcg aaatcggatt
    23101 gaaagtcggt ttaaacgaag gtccttccct cgcggtcatt aacgacgagc ggctggatta
    23161 tttcgggcag agcgtgaata ttgcggcaag agtgcagggt cttgcgaaag ccggggaaat
    23221 ttgggtgact aattcggtct taaacacgcc gggagtcgac gagctattgc tcgaaaaagg
    23281 gtataattgg gaaacgtccg aggcttccct aaaaggcgtc gggcagaaag cggtcgttca
    23341 taaacttttt ccgaaggtcg cttagtgttc cgttaaacgg atgtcgattt cctccattaa
    23401 agcggatatt tgaaagaaat ttcttcgcgt tcgcaggaaa aagaatttcc cggtaaactc
    23461 tccacgttag ctttgtctga aatttattta ccggagatta ttttgatgag attcttaatc
    23521 ctatctctat tatccgcatt gtgtatttct ttcctcggag attgcaagtc ctcgaaatcg
    23581 cctgaggaga aactaatgga gttagcccca agatttcaaa aagcgatgtg ctcgaaaacg
    23641 atcgaatgta ccaaggacga aatcgccaag gtaccggctc aataccgaaa tatgattcct
    23701 gcgtttatgc aatccgagga agcgtgtgtc gctcatttca aagaaagttt cgaaaaatcc
    23761 aaaaaggaac gtcaggaaaa gaaacaggaa gtcactcccg atatggtaac ggcgttcgaa
    23821 acttgtgttg atgccgtcga aaaatcgaat tgcgatcttt ataagggaaa gggaaagcat
    23881 acgattcccg gctgtgaagg tttggaaaaa ttttctaaaa actgaacgga cgatttttag
    23941 tattttaaga cgggttccgt atgaagatct ctttcatcgg aatccgtctc gcaaaatcag
    24001 agactttttt cgctcttcag gtcccttcta aaagtttctt taattcgttt aggacaaagt
    24061 cccagttttg ttcggaatgc tttcgagcct cgtccgaaag tatattgtcc tgggttataa
    24121 ctagcgaagt ttcgtcattt tgctgcgaaa gttcgtaagt aatgttggcg taattttcgg
    24181 ggagatcttc caaattggaa aacgagctga ggtaattgta acgaaacaat ctttcgggct
    24241 cgacctgtaa aatcgttccc ttatccagat attcctttcc ttcccatacc cctttgaaaa
    24301 gcaaccggct ccccactttc caatcggaaa tcgcttccgt tccgaagaaa tacttcttaa
    24361 ttaaattcgg atccgttaat ccttgccaaa cttttgcagc acttgcgcga atccgaatgc
    24421 ttgccgaggc cgtaaattgg tttttcataa ttgtctctta gaagattcgt atacaagaaa
    24481 tcctgataat tgcaaacgaa aacaaatccg atctagcaaa aagaaatatt gcatagggag
    24541 gaagttgacc ggagaaaatt tcaggggtga caaaggttgt catatttcag aggacagagg
    24601 gccgaagaaa gatccactgt tagcataaga atctttctct agagcatgga aacccggctc
    24661 gccaatgttc tgtcttccgt cctctgacct ctgtcctctg aaagcgaacg cgtctgtcct
    24721 cagtcatcag tcctctgaaa gcgaccagta ggaatataaa attaccgtta tgatccctaa
    24781 cgccatcatt tgaccgagat gaacggtggt ggcgtatact agaccttccg agctttctct
    24841 ccctaacagc acaaagccgg aagtaatgga tgcatgatat actccggccc cggagggggc
    24901 cgaaggaacc atgacaccga cggcgccgca aaacatgatg aaaatcgttt ctaaaggact
    24961 gagatgaatt ccgaccaagt attgcaggag agtgtagtga accccgtaac ccaataacca
    25021 agtcgccgca gtcaaggctc cgtgctttcc cgcgtttttc aaagttaaga actcgcccag
    25081 ttcggtgatg agcggagtga gtttatcccg aaagaaattc cgttttccga atttatcgga
    25141 aacgtcctcg ccgaatcgag caagcttctt gtaaaaaagt cgtacaaaaa tcagagtaca
    25201 tacgatggaa agaattccta gcaagggcaa aatgaacctt acgaaatcct gatggatgcc
    25261 gagtaagaag aatgccccca gccctgcgct gaaaataaac gcgaaatcca ggaccttctc
    25321 caaaaaaagt ccgcttacca aagaaccgta accggaatct ccatcctttt tacacagata
    25381 gagtcgaaat atatctcctc ctcttgccgg caggaattga ttggccccca cgcctatata
    25441 agcagatagg agggaggttt tgaaggagat tttttttcct aaaagtaaat accatcgcca
    25501 ggaaaaaaga aataaacccc aaatgacggc tataaagaaa ggaatcagat agaagggttt
    25561 ccatctttct tgaatattat aaaaacctga tagatctagc ttccagaaga gaaagacaag
    25621 ggcgaagacg ctgatggtga ttccgatgaa gaattttttc aagtcgtata ctccgagaat
    25681 ttcaaccggg cggccaagtc atgtgtcgtc cacccagcag atggaaatgt aagtgaaaca
    25741 ccgtttggcc gccgagcgga cctttattat ttacgacccg atacccgtcc ttttccaagc
    25801 ctaaagatcg ggccacttcc cgaattcgga aaagaatctc tcccgccaat tttttttcct
    25861 cggatccgat ttcgtccaag gatacgaaat gtttcttagg tataaccaat acgtgaaccg
    25921 gagcttgggg agaaacatca tgaaaagcta atatttcttc gtcttcgtag gcgatttttg
    25981 cgggaatttc ctttcgaatg attttacaaa aaagacaatt cggctcgttc atcggatcct
    26041 tcctaagcaa agacttgcag cgcctaaagc acccgtcacc gagcctcctg cgagaattct
    26101 agtataattt ctgaataccg gaaagatgat ttctcgaact cgcttttcaa gccgttttcc
    26161 gaaaagagaa taggatttca ctagcccgcc cgagaggacg acacattccg gatttaaaat
    26221 gtgaatcaaa tttcggatca attcggacag aatttcgatc ccttcctcta aaatcaaggt
    26281 ggcttccttt tctccttttt cgactaaaga aaagaactcc ttagcatcgc taaagtttct
    26341 gccggtaagt tccctatatc gagtcgagaa cccgctagta ctgaaatacg cttccgcaca
    26401 tccacgatgt ccgcagccgc agagcgttcc gcctgggcgt atcgtattat gaccgacttc
    26461 catactattt cctttgtagc cgtcaaagag cgagccttcg tatacccagc cgcctccgat
    26521 tccggtacct aaggtgataa cgataaggtt ccgggagcct ttgcctacgc cgtaccagta
    26581 ttctccgagg gcggcgcaat ttgcatcgtt gtcgtaataa accggtaaac cgaaggaatc
    26641 ttgtaagtaa gaaacgatag gaacattctt tagcttcgga aggtttgcgg aagagataag
    26701 aattccggcg tccttatcga ttggaccggg acttcccaat ccgattccgg aaatccgaga
    26761 atctccttcc tccattaatt cttgaacgat tttttttaag gaagaaagaa acgattctga
    26821 gtctatgtcc gaacctgtgg agacggaagc ctctgcgaga atcgttccgt gctcgtcggt
    26881 cctacaggcc ttgacgcttt gtgcgccgat gtccaatcct agaaaggact tcattttacg
    26941 actcgagtaa agcttccttc tctcatttca tagatggtct ttgcgtcgaa tgcaagattc
    27001 atatcgtgag tgacaagaag gacggttagg ccccttgagt tgaaatccga aagtaatttc
    27061 cgcactaatt cgctattttc cggatccaaa tctccggaag gttcgtccgc cagcagaatt
    27121 tccggttcgt ttatcaaagc cctcgcgatt gcggtcattt gaatttgtcc accggagagt
    27181 cgggtcggta attgatcccg gatcgtattc aagttaaggc tagaaataag atattcgcat
    27241 ttttccttat attcttgctc gccgaacttt cctaccaata aggcgggcag gagaatattt
    27301 tcctcgacgc tcaaatgaga aactaattcg gaaaattgaa aaatcaatcc gatattgcga
    27361 gctcggaaat cggccagttg gcctttgctc atactcgata atttcagagt atcaaaataa
    27421 atctctccct cggtgctggt gagcattccg gtaatcatcg agagtagagt ggtttttccc
    27481 gaaccggaag gacctacaat agcgacataa tcggattggt ttacgtcgaa cgaaacggaa
    27541 ttaactgctt tcatcgagcc gtacgttcgg gaaagattgt tgatccgtag gatcatttac
    27601 ccctccggat cgatttgtaa ggatccacaa gagtgtgaat gaatgcggta gtaccgcctg
    27661 ccaatcctag aatggcgagc tcataaatat aggcaccggc atagtcaagg aaggaaacca
    27721 atgcgggatt tcccggcggt tgtaaaatac tcgctgcact tgcgactaga aagccgaaag
    27781 aatgaatgat ccagagttcc gtcgtttcca acaggacgca gccgaagcga tttccgccca
    27841 cggccatcat aattcccgta tctcccgatc gactcgaggt acggacaatc gccataaaaa
    27901 tcaaggcagc agtcgaaaga gccaaaacca ggtagggaga attccggaag agatcgatac
    27961 tagaaacatc ggatgagagt ttatcggtcc gaatggaaaa aaaactcaga actagactgt
    28021 aagcgaaaaa cagagaaaag aagatatgaa gcagacttgt tgttgcgtcc cgaaagaaaa
    28081 gggagaaagc gaaccgcagg taggtgattc ttcccatcga aagcacgata ctgaaaaggt
    28141 ttgattttat ccaacattta tttggtaaat aatagaaatt ccgaaacatg atctttgtaa
    28201 ttcttatcgc agcaggaatc atcctgatcg tagcagcggg gtcctttttg atccagtcca
    28261 agaaggactc gtttgaaaag gccctggccc ttgctgctat ggggaattac gtggattccc
    28321 gaattttaat ccgagacatt ttggacgtga atccctcgaa cgtgagggct cattatatta
    28381 tggctaagat ttacgcgatg gaaggggatc atgtcaacga agcgaggcat ttggaaaaaa
    28441 ttaagaaaat cgggacgtac gataaggata tttcggaagt tgcggtttcg aatcggatcg
    28501 cggatattta ctatcagcaa gacctattcg aagaggccgt gtttcattac gtggatacct
    28561 tatcttcgga tccggaaaac ctggaggcga atataaggat tgcctttatg gctttaggtc
    28621 aaaaagagtt cgggatcgca gataaatttc tttcgcgggt tccggatgat aaggtgaaaa
    28681 tgaccgcctt gtttatcgcg aaaggggtcg tcgccgcaat cttaagaaaa ggggatgcta
    28741 agcattactt caagcaggcc ttcgaccaag aaccgagttc ggcggtcgcg ggatttctgt
    28801 attccttaac tcttgctcgc tcgggtgagc acgacgaagc gataagaatc gctaattccg
    28861 tggtcgatct agttgcggac gaatacgttc gattcacatt attccaattc ataatgttag
    28921 agtttttgca aaagggagat ctgaacgagg ctctcaagca ttcgcggctt tgtatggaga
    28981 tcgccagaaa taacggttgg aaacaggagt tgatcgattc cgatttccat ttcgccttaa
    29041 ttgcagtcaa aatgggccgt ctggaagacg ccagcgagta ccttatcgag gccgagtcgg
    29101 agagggtcga cgacaacaga atcatagagc tggcaaacta taagtatcaa ttggaaacaa
    29161 agcgtctgga agcgggcaaa cctgccaaga gcggttacac ccccgaggaa gagattggca
    29221 gactcttccc cgaacttttt cccgtggaac gatattacga aatctcggga ttaaaatctt
    29281 ccaagtcgtt ccatatcaaa gggatcattg atgaagaggg cggcaaaatc atcgtcgaca
    29341 tcaataagat cggcgtaagc gccttggatc atttccgcag tctcaaggga gtggaattca
    29401 agaatctatg cgttaaagta gtactcgcct taaactatac gattagtcga gagatcccga
    29461 ataaagaagg agacggcttg aattttatgg gcttaagtaa gtcggataag gaaacccggg
    29521 ccctgttcaa attccgaaga tggaaggacg caaaagtgtc ggatattttt ctcagagata
    29581 cattgagtca agtaaaggat ctaggcttgg acaaggcgtt tatcgtgggt gatgcggaat
    29641 ttaccgatgg cgcgagacgt tttttggcgg ataattcggc acgactctcc gttctctacg
    29701 gaagagatct agaggagctt ctgaaaaaag ccttgaaaac ccccgtgtaa atcggaacca
    29761 cggcggcgga aaccggttct aatctctacg cttttttcta tacgatcgtc gcttgcatta
    29821 tattttctac atacttgttc tcggtttcaa agaaggtttc taaaatcgaa ggaaggagaa
    29881 agatactttg aacactgata gattactgcg aagcctaacc ggtcggttca aacgagaacc
    29941 tatttttttt gcggcaatcc ttgtcggtct ggtttcaatt ctgaactgtt cgaaagaagg
    30001 gatagtgcgt agctctgtcg ttgagagtag tccttccgtc gagaaatcca aaattttcct
    30061 agccggccat accggcgaat attcgaaaga tagtgatgaa attttatcta ttttgcgaaa
    30121 acttatagca ggaaccgttc aacaggatct gagtttttta ccgaatttag tttcggaaga
    30181 agaagggatc tatctggata tgaaaggcca ttggagtcga aagcagttgg ccgaggaact
    30241 ttccttggag gacaattatt tccgaactta tttttttgat cgggacgctt tagagaaggc
    30301 aaagaaaaac tcgaatgtca gaacggtccg agatctttta ctttcttcga aaggaatcga
    30361 agcagacttt tacttcgaaa ccccttatgc atgcgaagta aaacttcgat ttaaggaaaa
    30421 tcgaaagttg gaatcggaac tcataaatcc ttactttagc aagttgcgcg gaaaatggta
    30481 cgttcatcgg ctattctagc aatcggcaaa gacaaaccta cttgcgggca acgacaggaa
    30541 atgcaggaat agtaaataag gtcggagaat gcgatccaag tcattgttaa tacaacataa
    30601 gaatcgcatc ttgaatgccc gacatagggc gatgtccgtc gccggcatcc tactcgtgcc
    30661 gactcttttt cttctgccga cttcggcggg gcttctcgtg ccggaaacga ttccctttga
    30721 aacttcttcg gaggaaaaaa aaggaatctc aattccgaag ttcaatcccg tctccgtttc
    30781 ggaaactcct gcagatttcc aaagaaattc catccggctg atcgattggg acatcgatcg
    30841 attaacggaa tatgccgttt ccaataatcc tctttatctt tcggaacggc aaaatatggg
    30901 aatttcccga ggcgcggtga ttaccgcctc cttataccgg aatcctatat tacaattcca
    30961 gcaacaattc atcggcggaa acccgaatac tcagggcggt agtcccgaga ctgcacccgc
    31021 tctttatcag gatttggacg tttatggggt ggtcccgcta agaactagag tcgctaagaa
    31081 atctttcgaa gcttcgattg ccgattttaa gaacttcgac cgggttttca gaatgcgtct
    31141 ccggcaaaat tactgggctt tcgtttttct cactcttctc gtcgatacca acaaagaatt
    31201 ttacgagaat tatagcgact tattggagct cacgaaattt cgagttcaga aaggagatat
    31261 ttctccgttg gaattcgaac ggctagaatt ggaaagaatc caggtggaga aatattaccg
    31321 ggatgcgatc gtacgcaggc aatcgatcga aaaggatctg cgaattctga gcggactctc
    31381 cgaaaaagag ggcgtctttg cgtttaaagt ggattccatg cggtttaaat ccctggaaga
    31441 actggggctt catttgcggg aggaatatat ctcgagcgat cgccctgata tcgtcgcttt
    31501 ggaacaaagg cttcaagaaa agaagatgaa tatcgaactc cagagaaaag aggccctggg
    31561 ctggcttcag gtcggcggag aatggcggat caagggaggc gagaattacg gaggagtgtt
    31621 cgctacgatt ccgatcccta tgaacgacca aggtcagggg aaagtattcg ccgcaaagga
    31681 agaatatcgc aagttcgaac tggcgctgga cgccaaaaaa agggaagtcg acgccgagat
    31741 cgaagccgct aaaaaggaac tactcgctag ggaagaattg ctcactaaat acgaacggat
    31801 taatttatta caaaaaaata aacaattaga ggagaaatcc aggatcgcct atgtgcgagg
    31861 cgcatccgat caggtgacgt tccttcaggc ggaaaaaaat tatcttatca ttcttcggga
    31921 atattacgat cttctttatc tttatttcaa tgccgtagaa gcctttaagg ccgcgaccgg
    31981 aaaaaattcc gatattaaat ccagcgtgca aagcaaagga gacgagcgat gaaagttatt
    32041 ttacaacgat ataaactcct tatttttctg gtcgttctcg tttcgggtgc ggcgtacggt
    32101 tataaacaat attataaaaa gaaatcggat aaaaaaatga cggaagtatc ccgtaatttt
    32161 tttaccgtgc ctgaggaaat tttaaagcga catcctttaa catttgttag cctaaaagaa
    32221 gtttcccaat tcgaggaact tgctttaccg ggtcggatca cctacgatcc cgaaagtatg
    32281 gctagggtcg gctccacggt ggaagctaag atcaagaagg tgctcgtccg cgaaggggat
    32341 cgagtgaatc aaggttctcc ccttgcaatt ctttcctccg tacaattagg cgaagttgaa
    32401 gccgcctacg tgaaagcgag agcctcgttg gaagccttaa aactccaggc agacagggct
    32461 aaagagctct ttgaaatgaa agtcacatcc gctaaggagt acgagcttgc caccatgcaa
    32521 tataagacgg ccaagaccga agtggaaacg actcgcatta aattggaaaa ctacgggttg
    32581 acttcttccg aaatcgaagg aatcgagaga ggagtgtatg tttcctctaa tctggttttg
    32641 agaagtccga ttaacggaga agtcaccgaa agaaaagcga ttatcggaca gcaaacttcg
    32701 aggaacgaag agctatttac cgtggcgaat ttaaataacc tttgggtcct tttggacgtt
    32761 tatgaaaagg atcttgaagg agtgagagag ggcgctcagg ccaccattta tccgttcgga
    32821 aacgaagaaa gcaccaaaat acagggtcga gtagcctatg tgggggcgat tttggatagt
    32881 gttaagcgaa ccgccaaaat tcgaatcatg gtatcgaatc ggggaggcaa gttgaagccg
    32941 gggcaaacgg ttaccgctaa agtggccgga ttggttgtca gcaaggggga tggaaaacga
    33001 aaaacgttgc ctttggaagc agtccatgaa atcgaaggta ggtcggtcgt attcgtttat
    33061 catgaggacg gcaggttcga agcgatggac gttgtcactg gggatacgat cggtgaagat
    33121 gtgattatcc taagcggatt gcaggatgga atacaagtcg tttcaaaagg ttctttcgta
    33181 ttaaaaagcg agtatctcaa gtattgagag gacagaggac tttcagagga cggaagacag
    33241 aagactgagg acagaacatt gatgagcagg gtttccatct tcccgagaaa gattcttgcg
    33301 ttatagtgga tcttccccta ctccagctgc cttcccaacc tctagcagct tctgtctagc
    33361 gcgagcaaag cgagcgcatc tgtcttcagt cttctgtcct ctgtacccca aaaaagtact
    33421 tgcacaacat ccattcacta ataacttgtt aagcatgaag gatttgacgg aaaagcaact
    33481 cgcagtactc cattttatca caaacgtaat caaagaacgt gggtttcctc ctacaatccg
    33541 ggaaatcgga gatgaatttg gtattactgc caaaggcgct tacgatcacc ttaaagcgat
    33601 tgaaaagaag ggatatctaa agacttcgaa gaaccaatcg agggcgatcg aattgatgag
    33661 gcagagtcca ttcgaagctc ttaatgtgcc gactcctagt attcccttaa tcgggagggt
    33721 ggcggccgga cttccgattt tagccgaaga aaatatcgaa tcgtacattc ctgtccctga
    33781 agaactcgcg tccaaaggaa tgactttcgc tctaaaagtg caaggcgatt ccatggtgga
    33841 agccggaatc agcgacgggg acattgctat tatccagaaa cgggatatag ctcgtaacgg
    33901 agagatcgtg gtcgccctaa ttgacgatga ggcgacactt aaagtctatt ataaggaggc
    33961 ggaccacgtt cgcctcgaag ccaggaatgc aaagtacaag cccattaaaa ccaagaaagc
    34021 cgtgatcatc ggcaaactca tcggacttta tcgggtgtat tgatttagga aagaattcct
    34081 ggttgacact ttcttctgac gggaaaaaaa ttctgaaaga gtgaattccc cgtcagtgta
    34141 ccgcaaattc gcggtttccc tcctcttttt cctactcgca ttttgcgctt ctcccaagaa
    34201 agaaatcgga gatgcagaat taaaattggt tctggattat cttgcggagg caagattcgg
    34261 cgaacgatta tcctccctat ccgaaaagcc cgtaccgaac gataaacgga tttttttaac
    34321 ggcatgtgaa cgctatatgc tcgactctga cgccgtttta aatattttga aagtcaaaaa
    34381 cccgcagatt tattccagcc tggtcaagtc ttatgaaaac taaagaaagg ctggcttggg
    34441 ccggcgtcgt actggtcttg ctttttgcct tactgtttcg tccgactccg gtgaaggcga
    34501 tctcggaaac ctccgagaaa tacctacaat tatttcacga agtcttagga ctggtacaaa
    34561 acgggtatgt agaacccgtc gacgaagaaa aagtttttat aggggcgatc aaaggcctca
    34621 tcgcgtcctt aggtgatcca cattccacct tcctagatga ggaagaatat agacaaatga
    34681 aggaggaaac tcgaggaagc tttggcggtc tcggaatgga agtcgctttt gcagacggag
    34741 ccatcgtggt tgtttctccc attgaagata ccccggctat gcgcgcaggg atattacccc
    34801 aagatagaat catcgagatc gacggaagaa gcacggcgaa tctagggtat tccgacggga
    34861 ttaaacttat gagaggtaag cccggttcct cggtatcgat caagttagaa cgtaagaatc
    34921 agaaggagcc gattcagctt acattagttc gggagacgat tcaaattcgc tacgttcgat
    34981 cccacttctt caacaaggaa aaagtgggat atatccgctt aaaccaattt atgggtgaga
    35041 atacccagga cgaatttaag aagcaactga aagctcttgc ggataagaaa gcggaaggac
    35101 tcgtcgtgga tctgcggatg aacccggggg gccttttgcc tctggcgtcg gcgctttcgg
    35161 acctttttct tccacccggt ttggatatcg tttcggtgaa gggtagaggc ggggaattag
    35221 cggatacggc aaaatcatcc agttctcccg ataaattcac taagattccg atggtagttc
    35281 tgattaacga aggctccgct tccgcgtccg aaatttttgc gggggccatg caggatcatg
    35341 ggagggcgaa aattttaggg acaacttctt acgggaaggg ttcggttcag ttcgtgtatt
    35401 cgctttccta cggtaatgcg gtaaaactca ccgtccaaaa atactataca ccgtcgggtc
    35461 gttctttgca tggaaaagga atccaacctg atatcgtcgt aaaggcgatc gaacctacgg
    35521 aagacgatcg gttttatctt cggaagatgg gagaaaagaa acttctagat cagttaatct
    35581 taaaatttcc ggattatagc gaacaaaatt ttcaatcgtt cgaaaagtct ttgaaagagc
    35641 atggaatcaa gctttcctcg gacgtggctc gtattctttt taagaatcgc actcaatccg
    35701 aaaaggaaag gacgagtacg gatttagacc tggatccgca acttcgtaaa gcgatcgaga
    35761 tactttcgga aaaaaaatcc taatccacgc aaatgatcgg gctcggaata gaaagcagtt
    35821 gcgacgaaac tagtctagga atcgtcaagg acggacgcga acttttgtcc ttaaaaattt
    35881 ttagtcaaat cgatctgcat aaaccgtttc gcggaatcgt tcccgaaata gcatcccgcg
    35941 cacatctgga aaaaatcaat gttttgcttt cggaagttct ggaagaatcc ggtcttgaac
    36001 tcaaggattt gagttacgtt gcggtcactc ggtcgccggg attaaccggt tctctaatga
    36061 tcggcgccca attggcacgt tgtattcacg cggtttataa tactcccatt atccctcttt
    36121 gtcatttaca ggctcatttc gccgttcttc aattggaagg aatcgaaccg atttttccga
    36181 gcctaggctt acttctttcc ggcgggaatt ccgcaatgta tcgcatttcc gagtttggca
    36241 gaatggaaac gatcggtgat acgatggacg acgcgttagg cgaggcattt gataaggtgg
    36301 ccgggttact cgggttgccg tatcctggag ggccgatcat agaggaatat gcctcctctt
    36361 accggcccga aaaaggagag aaggatttac ttccgccttt attacgaaat ttggaacatt
    36421 ctcgggtcgc tttttcgttt tcgggtttga aaacggccgt ggcacatttg attgcgaagc
    36481 aacccgatct agcgatttcc aaagtctgct atcattttca aaagactgcg tttgaattag
    36541 tggagcgaaa tattaagcgg gccgtggaaa ttacgggaat caagagagtt ctggccgcag
    36601 gaggcgtctt ggcgaacacg acgctcaaac ttcgactgga gagcctggct gaaaaaaatt
    36661 ccctggaatt tttttctccc cggaaaaaga tctactgcac ggataatgga gcgatggtag
    36721 cggctctagg ttattattta tttcaaaaag gctattctaa aagtttagag ttcacggtta
    36781 gtcccgtgag acaggagacg tacgtatgaa ccgtaggcta agttggatcc cgaacacgat
    36841 cactctcgga aatttgacca tgggatttgt ttccattctc attgcggcgg aagccgctgg
    36901 gaacggtccc caggcatata tcttaagcgg cttttttata cttttagccg ccatatgcga
    36961 cggcctcgac ggtatggtcg cccgagctct ggatgccacg agcgaattgg gagcagatct
    37021 ggatagtttg gccgatctta ccgccttcgg tatcgcacct ggattccttt tttataatat
    37081 ggttttaagc gaatataaaa tcgacgtatt cggtaaagag gatctcttcc ccatcggaat
    37141 gcttttggct gcggtgttcc cgatctgtgc ggcttatcgt ctcgctagat tcaatgtcgc
    37201 ccacgacccc gggtctttta ccggattgcc ttctccggtg gcaggagtga cgatcggatt
    37261 cctgcccatc tttctcaatc gagataatat cccccattgg attacgattc ccttgttttt
    37321 gctgatcgcg atattaatgg tatccaacgt tcgatacggc aagccacagg tagcgattcg
    37381 atccaagtta accccgggaa aggccgcctt gatgcttctc gccgccgcaa ttttgctcgt
    37441 attcgtcgga ttcaatcgtt ggccctggtt gatttacggt cttattttcc tctatatatt
    37501 ttccggttta atcaccttcc tgatacacct tctgcaggat tttcgcgtaa aattggatta
    37561 aactagatcc ggtcattgat ttctattttt ctaataaagg tagaaaaatt tgaaatctcg
    37621 cgctaacact gtcccccttc gcttctcctc cccgagaatg ccgaagggta accgcaaaat
    37681 acggatgatg gatccgtaaa aataaataaa cggatttatc cacgacccgc agacctgtct
    37741 cttccggtgt aagggattct tccgcaaagg cgggaagtcg atttccttct tttgcgaata
    37801 aaagcgaaga ctgaagtttc cagttctcga agaaggttag atgcatcgta gcttccgcta
    37861 tacgatctcc gttttttctc cattcctgac cgatttccca tatccaacct tttttttgaa
    37921 aagcgtagta caatcctctt ccgctagtcc atacattaga attttcgaat ttataagtcc
    37981 taatttgcgc gagtgctgct ccccaaccgg tttggaaaaa agcgattctt ccccaaatcg
    38041 ctttggaatg caggttaccg atttcgtttt caatcggaat atcgaatcgt tcgaattgta
    38101 ccgccgccag tcgagtataa agtcccggtt cccagagaac cctaaggaac cgcgcacgat
    38161 ccctatactc cggtgacgag gataaactga ataattgcga ggatttccct tggtaacctc
    38221 caacaaggaa tctctgattc gattcggcat cctgccaata gagtgaaaaa attccggatg
    38281 gattttcctt gggtccgaac gcttccagtc gtaaccggaa cggactcttc cgtagttctc
    38341 ttgacttgta cgaaggaatc tccagcaaaa gaaaaccctc tttagattcg ggagaataag
    38401 ctagctcaag atactcctga aacggtttaa cgaagatgcc cggtcttttc gaagctcctc
    38461 gttccgagta atataggcta aagaatgatg gtccgatata ggttcctgca aaggcggagc
    38521 gaagggatgg ctgttccaaa aacgggaacg aggaaaattc gaacgtatct cgtaaaaaga
    38581 aaaaatgccg agaaggcttg aatctgtttc cgtaggaaag atacaagcga ttcgtttcga
    38641 atgcgaccga gcttaataaa ctctcgtttc gcttttccaa aaagatcttc gagtttaggc
    38701 agttttcttt ttcccgtagc gagaagagat ttaccgagcc gcaaaaatct ccacgaagcc
    38761 agatcgtatc gtgggagttt ctgtaaaaac gggactcata ggtagagaag gagccgcctg
    38821 aggaaagaag cggcatttca ttttccttgg cttgaatctc tgcgattgta gccaggcaga
    38881 atacgagaaa tggaccgacc ttcaatgccg gtcgtccaat ttttggtttt tccgaaaaag
    38941 caaacgaaag attttctttt gctcggcgga cgctaacgag tttatcttat ttcgaaacgt
    39001 ccgttcatcc aagcgggacc attcggaaat ccgcaacgca tcggttatcg aaaatccggc
    39061 ctttacgagt tcatcgaccg ttagagggga aagggaaatg cgtttccttt cggacggttc
    39121 gatcggtatc gacggcttgt cggacgcttc ccgtttttta aaaaattcct tcgtaattcc
    39181 gaaagatgcg gctccatcga gttcaccgct cgcttctcgg agaagaatgt ctccggttat
    39241 tccttcccaa ttccaggcaa agccgatagt gaatcttgtt tcggaagccc tttctttctc
    39301 ctgagttaac tcgatactca gacttaactg cgtattggat gacgacgtac ttcttagtat
    39361 tccaccgtat cctctttctt cggaactttt cctaagaaag aaatccagac ttccggatct
    39421 attagaaaat cttaaaacgg agtggtaagt ctcccgggaa ccgccgacct ggaacgttat
    39481 tctgaacgat tcgtaggcag gggatcgata tccgacgccg accgactccg accgagaagt
    39541 atgtacatcc cgggaattca gccaaattcc aagaaggcgt aactcgcctt tctgtccggc
    39601 cgagaagggc gcctgcaata acgctcctcc gctagctttc gttccggatt cccagcggcc
    39661 taaaaatgaa atctctccct cctgattcca agaacgtgca atccattcta taggaagaga
    39721 gggagaggaa aaggcgctga tcgggaagag cagggttccg aaatagaata gtcggcgcat
    39781 gggaaaaacg ggtgtgcaat ttcgttcggc gcgcggaaaa ttctaaggat tgcctttttt
    39841 tcgaattttc tatcgttcgg aagctccatt tgtccggtct cttcgtagaa ttagtttcat
    39901 aaggaaagag agcgggtctg gaaaggccgc aatgcctata gaaaattttt agtaaacgct
    39961 tgacgactac tataatttag tttagtatgt atctatccgt ttagtagatt ataggtgtgt
    40021 ttttcttaat ttatgtcgtc taactaaaca gggagagaaa gtatgatgat tcgatctcta
    40081 caagataccg gaacatatga aagaaaccgt aagggtttaa cgggcgccgg gttcgactgg
    40141 agggaaagga gccgagcgat agagcccggt tcaaagacct tcgcggacta tttggaagaa
    40201 tccttccaag gtgatctcgt tcaagacggg aactggtttt cggaaacgct ttccgagctg
    40261 agtaaaaaga atctaagaaa gatctgactc tgaaccggtt tcacggaacc ctcccggatc
    40321 ctaggacacg catcaggtat gaggcggatt ccttagatga ttgggaattg attgcagtcc
    40381 ttttgggaaa aggggatcgc aatcgttcta tagaggatct cagtcgagag attctgagag
    40441 ttacgaaagg attgagtgga cttctttctg tagatgtttc ccgcaatctg cgtgtgagcg
    40501 gtctcggaac tgcgaaagca tccgtattaa tggctgcggt ggagttggca aggcgcttaa
    40561 aatacaaatc cctacagggc gccattttcg atccggtatc cttgtccaga tacatgcgaa
    40621 ccttatttct acccatgaga agagaatgct ttgtattggc cacaatttcc ccggcaggaa
    40681 atctactccg tgcagatatt gtttccaaag gaagcctaga ggaagtcgga gttcatccgc
    40741 gtgacttggt tcgtttgatt cttaacgacg aagcctctga agcaattctc gcacataatc
    40801 atcccggaat gacctccgat ccgagtcggg aagattggga agtctacact cgtcttggtt
    40861 ccattctctc ggaactcgat gtgaaccttt tagatcattg gatttttgga attgacggga
    40921 tcttttcttg caaacattct actcgcctag acgaagaata atctttttct ttttttaggt
    40981 attcggtgat ccaatccaaa ttttttcgaa acatgcgaat tctgatcgtt ctggtaagaa
    41041 gggattatgc tcttcaatat gccggatcgg ctttaggatt gacttggatg tttttgcaaa
    41101 atctgagttt gattctgatt tataccgtcg tattttactt tataggaatt cgtgcaaacg
    41161 gggaagaccc gatcgattat ttttcttacg tgttgagcgg tttgcttttt tggattccct
    41221 tacaagaata cctgattcgc ggtaccggaa ttttaaccga caatcgacac ctgatcaaac
    41281 gatctccctt gggtccggaa atttttctat ggattccttt ttttcagtac gtattacatt
    41341 ggctgattac ggccgtgccg gtgatcgtct ttctattatg gttcgggaaa gcaaattggt
    41401 cgggcttatt acccggatcg ttgacgatcg tcgcgaccgg tttatttctt gcttgtctga
    41461 tcaattattt cgctcggatc aatataattt taagggatat ttctcccctt gttcgccttt
    41521 gttcacaatt ccttttttgg ggattgccgg ttctatacca gtcgtcggga gttttaggaa
    41581 aattgaatgt gtggaatccg tttttttttc cgttggaact ttttcgatcc ttcatattat
    41641 ctaactacga atccaaggcg aacttcacgg attttgtacc atttatagtt ttgtttttcg
    41701 taattttctt tttaagtcgc gctaaattaa atcaggtcgt gttggatcac ctttgatacg
    41761 agtagggggc attactaagg tttattccgg ttacagtcgc ccctggcgta gactttggaa
    41821 tgcccttacg ttcgggtatt tcggcttcga tatcaaatat aaggcgttag acgaaatttc
    41881 tttcgaggcg aataaggggg aaattttagg gattatcggt cggaacggcg ccggcaaatc
    41941 cacccttctt aagcttttaa ccggtgtttc gcatccggat tcagggagat tggaaaaaaa
    42001 aggaacggtc cggtcgattt tagaattggg cgtagggttt aatccggaac tttccgggga
    42061 ggaaaatctc tattataatg gtctcgtttg gggtttggag ccgaccgaat tgaaatcgtc
    42121 gatggacgag atttttcgtt tttccggact tagcgaattc aaaaagaatc ccttaaagaa
    42181 ttattcatct ggaatgacga tgcgattggg ttttgctttg gcaaccgcaa agcgcccgga
    42241 cattctaatc gtggacgaag cgctggcggt cggggatgca agctttcaac aaaaatgctt
    42301 gagtcggttc cgaaaattct ccgaggaagg aacgctcacg ttgatcgtca gccatgatct
    42361 tgaactgtta aagtctatat gtactagaat tataatattg gaaaaaggta aattagttta
    42421 cgacggagat cctatccaag ggttcaggga gtatatgcag attattgcgg ccttttccgc
    42481 cgaagaagga gctcaactcg ctcctcagga gtcgatccta gaatccgtcc aaattcgcct
    42541 ttcgcacggg aatcggatca atccgagttt attacctgtc ggcgcgaacg tggagttatt
    42601 cgtttcggcc aaattcaaag aggatttgaa acgcttgacg gtgggatttc atatcgacga
    42661 tagtcgaggt attcgttcct tcggcacgaa tacattccat ttaggtagcg aattattcgg
    42721 cgtcgccgca ggcgaatgga ttcacgccaa gttcacattc cctctgaatt tttccgcagg
    42781 aaaatattcc ctaggcattg cattacattc cggagatagt catgcggaag gatcttatct
    42841 ttggcaggac ggcattttgg aattcgaact agaacgttta gatatatcca agttcgaagg
    42901 agtcgcttgg attccggtcg gaatagagac gaaaaaagga ccgaattcct agataaattc
    42961 cttcccactt cgactttgct tcctaacctg gtcttcgtat gaaagtatgc gttatcggta
    43021 gcggctacgt cggattagtg gcgggagctt gctttgcgga atacggcaac caagtcattt
    43081 gcgtggacaa ggatgccaaa aagatcgaag atcttaaaaa cggcattatt cctatttatg
    43141 aaccgggttt atccgagctc gttcaaaaca attggagaga aaagcgacta gaattctcga
    43201 cttccttaag ggaaggagtt gaaaagtcgg atctgatttt tatcgcggtg ggaactccaa
    43261 catcgtcgga cgggtccgcc gatctttctg cggtctttgc cgttgcggag gagatcggaa
    43321 aatcgattaa cggatacaaa gtcatcgtcg ataaatccac cgttccggta ggtacggctg
    43381 ctagggtaaa agagtttatc ggtaagcata ctaaatacga atacgatgtg gtatccaatc
    43441 ccgaattttt aaaggaaggg gcggccatcg acgattttat gagaccggag cgagtcgtga
    43501 taggagcgga taacgatcgc gcaggagatt tggttgcgca gttgtatgct ccctttgtat
    43561 tgaacggcaa ccctatttta agaatgggga ccgtttcggc cgagttgacg aaatatgcat
    43621 gcaacgcgtt tcttgccacg aagatttcct ttgcgaatga gatcgcgaat ttatgcgagt
    43681 cggtcggggc cgattacgag gatgtgcgaa aaggaatggg gagcgattct cgcatcggac
    43741 gccaattttt atacgcgggt atcggttacg ggggttcctg tttcccgaaa gacgttaggg
    43801 ctttgattcg tacctccgaa caattcggaa aaccgttaag aattattcaa gaagtcgaag
    43861 ccgtgaacga agatcaaaaa attcggttgt atgaaaagat cgaggccttc ttcggaaaag
    43921 acgaagttaa aggtaaaacg ttcgcagttt gggggcttgc attcaagccc ggtacggacg
    43981 atatgaggga agctccgtct attcctctcc ttttaaagtt acattcggaa ggtgcaaaga
    44041 tccaagcatt cgatcctgtg gccaaagaga cttcggaata ttatttcaag ggaaagatcg
    44101 agtattctga agatgcctat tccgcgctaa aaggagcgga tgccttactc cttttgacgg
    44161 aatggcgaga atttcgcgag cccgattttc ctcggatgaa gcagctacta aaacaatcgg
    44221 ttatctttga cggaagaaat cagtatagac ctgctcttct gaaaaaggaa gggtttcagt
    44281 atttttccat cgggaagcaa ccgattcaga ggacagagga cagaggacag aggacagagc
    44341 attggtgagc ggaatttcca cgttctaggg gaagattctt gtgttatatt agatctttcc
    44401 tcacctctgc gcgggagctc ctactaaatt ctttttggaa aagttcttgt caggggaatt
    44461 gttttgtggt agaggaattt ttccgccgct ccgctccggc ccccacccaa agggcggggt
    44521 tttttaagta aattctactc tccagttcac agaggacttt cagaggacgg aagacagaag
    44581 actgaggaca gaacattgat aaacgtagtt tccatgttat agaaaaagat tcttgtgtta
    44641 tagtagatct tttctccgcc tctattactt tttcaacgtc gagcagctac tgtcttctga
    44701 atttataatg ctctaagaat gccttccagt tctttctttt cgctcggatc ggaactaagt
    44761 tccaatgctt ttgtcaggtc ctgcttggct tcatccttct tgccgagttc cttgaaagcc
    44821 attcctctat aataaaaagc tgattgggca tatccggttc ccggaggata tttttccaga
    44881 tatagagtga atgtttttac ggttttctca taattctcca tctcggaata ggtaacgcct
    44941 agattgaata aggctctatg tcggttttcg gtaatgcctt tatcatcgga ggagaaagcc
    45001 ttataaaagt aattcgcggc cttcgcatat tctcttgctt cgaaataata ttctccgact
    45061 tttaaaagta atttagaatc tccggaattc ttttctaaag aggccaggag gtttccttcc
    45121 tgatcgcgtt tcgaaaaagc gctcttaagc gtctttacta ccatttttgc atccggcatg
    45181 ccggtaattt tttcggttat actcccgttt cgatccagga ataggagggt ggggtatccg
    45241 gagacctggt attttttttt taaattcggg aatctgtctc cgtctaggga aagtagtacg
    45301 aagcgcgaca actcggcctg tacttctttt ttaggataga tttctttttt taaggttttg
    45361 caatatccgc accaatcggc atagacatct atgaagatgg gttttccttc tcgtttagct
    45421 ctagcgaagg ctttttctac ggaagattcc cattgcaccc cgactgcgat aatctccgtc
    45481 gaaactgaaa gtgtcgtgaa gaataacgaa ataagaatta gattgcgtag attcataagt
    45541 cgaaccttat tatcagacct tttttccaag gtatcggaat gaggaattcg gaaaaagccg
    45601 gttttttagt ttacccaagg aaggaagccc ggaaattcga agttatctca agggggaaaa
    45661 atggaatttc tgcttcagct cgaggaaatc cttaagaaac gaaaggcgga actcccggaa
    45721 aaatcctata ctgccgacct ctttcgcagc ggagtcgatc ggattctgaa gaaggttgga
    45781 gaagaggcgg gcgaagtgat tatcgcagcc aaaaacgccg atcaaaagga gctcacgcat
    45841 gaagctgcgg atcttctatt tcatttacag gttcttttag tggaaagggg actctcgctt
    45901 tccgacatcg tcacggaact tagaaaacgt cattcttaag cgacatcgct ttccgaacaa
    45961 aattccgaac gaaggcccga tctacttatc taaagaattc ctaaatcggc gcaatatttg
    46021 ccgaagcgat ctaaaccggc cctatcggat tcagtaattt cgtaatgtag ttcttgcgtc
    46081 aaatatttgc gaacaaggtc ttccgggaga cgcgtttcct ttgcgattat atcttcgata
    46141 tgagcttggc cgaattttaa cgaatccata aagaatgaat cgggtaattc cagcggtttt
    46201 ttcgaagccc aaagagcgaa aataaaggaa gttccggtcg tctcgtacca ccagccggcc
    46261 aaatcccgaa cttcgtaaat ttccggattc cactccgcaa acaaagcgtt gtcgccgaat
    46321 agcatatgcg atccgcgacc gatggaaatt tcttccttaa taattcttgg atcggtcgga
    46381 gaaacttcgg gaagataccc cgtttcacag tgaaccagaa ctcttaccaa tgccatgcta
    46441 gttctcgaac cgttgtcggt taggattcga aacgggggat agggttcttt tttattttta
    46501 aagaatttta tggagcgaac ctgttcggtg gcacagactc cgactttcat ggagaccgaa
    46561 agaacttcgg agtttctaag acattcgatc gatgagatga gtcccacatc gactaatcct
    46621 cgcagtaaat aatcctttaa aagcgatgga ttttcgggta ctactttata ttccgaatgt
    46681 tgctcgaatc cccaagtcag gggtcttgca ttcaaatgct taacgatgcc gattttcact
    46741 cttgattgcc gaatctgctt ctggaagggt tctaatagcc aaaaaaccaa ttcatggatt
    46801 cccagccaga aaaattagct ttttcctttt cttttcagag tcgattctcg actgtattcc
    46861 gaaatgggaa agtcccgtcg gatattagag atgagcgaaa aaaataaaat cgtaattacc
    46921 ttaaattacg aggttcttaa tgcggaccat gaagatttgc gcgctttcct aaattctcat
    46981 ttggaaggaa gtcccgcgca cgtagtgctt gatctgaagg aagtgcaggt tttgacttcc
    47041 attgcattag gggctcttgt ggctttcgca aaccgactcc gtagccaggg cataaaattg
    47101 gaaacgattc atgtttccca gaaattacta gaaattatca aacttgtttc cctggaccag
    47161 gcgctcggga ttcgctaatt catggaagat acattttctc atttagtcca gatttcggac
    47221 gaagaattcc gattcgttaa agatttaatg taccgtgaaa ccgggatttt tttagcggat
    47281 cataagaaga ttatggtcca gtctaggctg aattccagag cgagattcca taagatggcg
    47341 agcgtatccg attatatccg atcccttcag gccgatcgaa ggtttttcga aagtgaatta
    47401 acggaactta ttaatcgaat tacgactaat aaaaccgatt ttttccgaga gaatcatcat
    47461 ttcgaatttt tgaaagacgt atttttgccg tcagtggagg aaaaagcctc taaaacgggt
    47521 aagaaaagcc ttcgcatatg gtcgagcgcc tcctctaccg gtgaggagcc gtattcgatc
    47581 gctattacct gtgccgaata ctttgccctg aaaccgggat gggatattaa aatttatgca
    47641 tccgatatcg atacgaacgt cgtaaagacc gctcaagaag gcgtttataa acccgatagg
    47701 ctcgaaccgg taagcgattc gttaaagaaa agatattttt tacgcgttcg ggatttgtcg
    47761 ggaagaggcg aggattttta ccaagtcaaa cccgaactaa agtccatgat cgaattcaaa
    47821 aagattaatc ttttggaaac gccttatcct ttcccggaaa agatggactg tatcttctgc
    47881 cggaacgtta ttatttactt cgataagcag actcagagaa agattttcga aaatttcgaa
    47941 caggtgctta aagacagggg actgatggtc atcgggcact ccgagacgtt attcgggatt
    48001 tcggaagcct ataaatttct ggggcatact atttatcaaa aaaagcctaa aatctgaata
    48061 ttcacccgac ctttccggat tccaccatta gttaaacttg aatttctcgg cgattcttcg
    48121 gagagtttcc gcggtgctcg atagtccttt cgaggaagtg gacatttgct ccgcgcccga
    48181 agccgtattc aaagtgtgct cgttgatctg aatgatgact tgcgcgattt ctcttactgc
    48241 ccgcctttgc tcggcagtcg ctattttgac cgactccgat tcggccccaa cctgagcggc
    48301 cgtttcgttc acgatcctat ttacttcctc ctgcgaggaa gtgatcgagt agagcttgtc
    48361 catcgcttcc gaaacgcgat ccacgttacg aattatcgcg tggataatct cggtagaaga
    48421 ttgaattcct tttgcgcctg aatctaattc ggtgttattc ttggcgatca tcgaggaaat
    48481 ggacttaatg gaagaggccg ttttttcgga aagtttggag atttcctccg cgactaccgc
    48541 aaatcctttt ccggcttctc ccgcacgagc ggcctctatc gcggcgttta gggcgagtaa
    48601 ttgagtttga tcggaaatat cattaatgat tcctactatc gccttcattt ctccggaaga
    48661 tttgagaatg ttcgcgatca tgtcggtcat tccgttcaga gattcttccc ctttcttggc
    48721 ttgagcggat atcgatttag cgattcctaa agtgctttga atttcgtccc ctatttttcg
    48781 aacgctctgc gaaagctccg atattttgga atgaaaatcg gaaatattcc gatactgatt
    48841 ctcggttgtt ccggaaatcg tttccattcc tgccgacatc tcttctacgg tcgcggacat
    48901 ttcttccgtg gacgcggcag tggattgggc ggaattggaa aaattctccg aattggaaga
    48961 taagttctcg gcggatgatg caagttcgga agagacccgc tgtatctcct tcaaggaatt
    49021 tttgagacta tctaagaatg cgttcgtatc ccgacttaag tctccgattt catcgtcgtg
    49081 gacgattttc aaatctttgc taaggtctcc ttgcgacatg gacttgaaga gatttcgcgc
    49141 ctcttccaaa ggtttcaaac gaacggttaa taatctggag agaaacaaaa tagataccgc
    49201 tagaaatatc cccgcacaag cgatgatctt gtacagcatc gagtgaacga cactcgctag
    49261 ttcttcctta gatacgaccg cggcaagtaa cattccgtat tcttcgattc tatacactgt
    49321 ggcgatttta tctttcttaa agaaatactc tgtatgctcg tccgacttca aggataacat
    49381 gcgacgtccc cattcggtct ttgataagtc cagttttaaa atcaaagact tgtcgggatg
    49441 tccaacgact acccccgccg cgtccacgat tgcgatataa ccgtcggatc ctatcttcac
    49501 gtctttgacg accgcttccg ttaccgagtt cagagagagt gcgaatccca gaattcctac
    49561 tacttttggg ccgtccataa ccggaacggt gagaagcgct acgggttctt ttgtaatcgg
    49621 ggattgtcct actttactta aaaaaggttt tccttgcaag gatgcttgga tgttttcatc
    49681 gaatccctgc tttccccaac gaaaattaga gccctgtccc gtcgcatcgg cgaacgtcag
    49741 cgggttttct tcgggtgtgg aaaaaaatac gttttcgtag accgcaaatt tcttacttac
    49801 gtcgactacc aaaggaatca aaacgtcgcg atcttgaccg gctacggctt taattacggt
    49861 cggctggttg gcgatgaatt ttgccaaatt gaattgggta tcgaagaaat cctttatctc
    49921 ccgggaactt actcgagaga cttttttcat ttcatcgatg tatgtttctt caatataacc
    49981 ttttgcggta aaatacgcga aggaggataa cgctgccgtt aaaagtacaa ccgttgtgct
    50041 actggaaaat aacaaaatta gttttaaact gttgcgtcgc attgcttttc tatgtggaat
    50101 tcgtaccggg aatgaaaatt taccagacct tattatagac gaaaagaaat agccgataca
    50161 tactttctat atctttcaaa aaaataggat gtgagattga tattttatat tttgaattta
    50221 tcggtgatac tccttaaagt ttccgcagtc gttgcaagat tctgcgccga tgcggacatt
    50281 tgctccgagc ctgaggcggt attgagcgta tgctcgttta tttgagtgat tacctgcgct
    50341 atttcccgta cggcccgttt ttgttctccg gtggcaagtt taaccgactc cgcttccgat
    50401 cctaccttat cggcctgatc gtcgacgatt cgattgattc cttcctgagc ggaggttatt
    50461 tcataaagat gattcatggc gtccgcgacc gaatctacgc tttggatgat gctatgtatg
    50521 atttcaaccg atgaccgtat ccccttggcg ccgatatcca gctcggaatt atttttgttg
    50581 atcatatctc cgatggattt gatggaagag gccgttttga cggaaagctt ggaaatttct
    50641 tcggctacta cggcaaatcc tttcccggct tcgcccgccc tggcagcctc gatggcggca
    50701 ttcaaagcaa gcagttgagt ttgatcggaa atatcgttta tgattccgat aattgcggtc
    50761 atttcaccgg aagacttcag gatgtttccg atcattccgc tcattccgtt aagcgactct
    50821 tctccttttc gcgcctgcgc cgaaatcgat tttgccgctc cgagagtccc ttgaatttcc
    50881 gatccgatct ttcgtactcc ggccgataac tctttgattt tagaatggaa tgcaagaata
    50941 ttcttatatt gtgtttcggt aatagatgat atgctctcca tgcccgccga catttcttcg
    51001 atcgttgccg acatttcttc ggaagaagcg gccgtggatt gggctccgga agcgaaagct
    51061 tgggacgaac cggtcaattg ttccgcagcg gcacccaatt cgagagctat acgttggata
    51121 tcgtgaagag aggaccgtaa acttccgata aacgtgttca tttccctact catcgttccg
    51181 atctcgtcgt tataggctgc ttcgacattg gtagtcaaat ccccttgcgc catcgactga
    51241 aagaccaggc tggcgtctct tagtggacct aatcttcttt ttaatagaaa ataaaggatg
    51301 gaaagagcga taattgcggt caacacggag acggctagta tggtaagaag caatcctttg
    51361 aatgaactcc agatttcatc cttagggagt atcacgaagg cgagagtatc ccaatttttt
    51421 agcctaaaga gggttgcata ccgctcctga cccctgaatt cgaattccat catttcaccg
    51481 gaggctaacg ccaataattt ctttccgtag gttgtctctt tcgccacgtc caaatttaag
    51541 atcatgtctt ttttaggatg ggcgtataat attccgtcgg tggtggtcgc cgccaaataa
    51601 ccttgctggc ctattttata attcttaatt actttttctg aaagtgattc cagggatagt
    51661 gcaaaggcca cgattccgac gacttttccg gcatccatca ccgggaccgt aagcaacgat
    51721 accggcaatt tcgtgacggg agagcgaagc ggctttccta aatgaaattt tccctctacg
    51781 gcggctttta tattcggaac gttttgttct cttactccca gacgtaagcc ggtacctttt
    51841 cccaaggcgt ccgtaattac caaggggtct ttttccattg tggtaacgaa tacattctcg
    51901 tatgcgccga atttttggag gacttcctta tatagcgctt gagcgatcgg ctttccggtg
    51961 cgaatggttt ccttggttcg aggatcttcg gcgagaattt ccgctattct taaatgagta
    52021 tcgtaaaagt tttcgatttc cgaagcggcg gattggctca cgcttctcat ttgggtaaag
    52081 taagtctttt cgatctggtc ttttccgact cctaacgcca ctccggaaat cgtcaggact
    52141 agaacggcaa taatcgaaat gctgtaagcg agtaggatga atatcagact ttggtgtttc
    52201 atataataat atttattaag acgacctgtt ttgaggataa tttcgggcga gtcaatgatt
    52261 tgttctttct tgaatatctg taccgttaat tcttacggtt ttacttacgg tttaaggcgc
    52321 aattcaagtg tgcggtttcg ctttacggtt gcctgcaaaa ggcgataacg ggatgctgga
    52381 acgtaaattg gaaccggtcc attattctgt cctataccgc gagattcttt ccttctttct
    52441 agatgtcttc gctcccgatc aggaaatcct ttttctagat ggtacggcgg gcgaaggagg
    52501 tcattcgctt cttcttttag aaaattttcc ccgagcgaaa cttatccttc tcgatcggga
    52561 ttcggtgatg cttaccaggg caaaggcccg tttagaacaa tttcaagatc gcactcattt
    52621 tattgaagcg aatttttcgg aagtggataa ggaattcctt cggaaagagg gattggatcg
    52681 gcgaccggac gggattctcc tggatttggg aatttccaca tttcatcttt tgcacgccgg
    52741 gcgaggcttt agttttaggg aaaacgaacc tctggatatg aggctttctt ccagcggagg
    52801 catatctgcg gaggatgtga tcaatacgta tccggaaaaa actctcagta aaattttcta
    52861 tgaatatggc gaggaacgat ggaccaaaaa aatcgtggaa gcattgctgg aacgccgaag
    52921 acacggtcgt atttcttata cgggtgaatt agctcaatta atctctcgag tgatcccccg
    52981 aaaattctgg cctccgggcc gccatccggc aaccagggtc tttcaagcct tgcggataga
    53041 agtgaatcag gaattacttc atatcgagtt cggtttatcc aagcttctgg atgcgcttgc
    53101 tccaggtgga cggtttcaag tgatctcctt tcattccttg gaagatcgga tcgttaagaa
    53161 taagtttcga gattacgccc gtttgtcggg agctaaagtc gtgacaaaaa agcccgttct
    53221 cccgggggaa gaagagatgc gggagaacaa tgcctctcga tcggctaaat tgcgggtcat
    53281 cgataagctt ttgccgtccg atactttaga tatggaagag gaggacgaag aagaatgagt
    53341 cgaatccatg aatttgtgaa tcatcgaatc tggggagact tgtctttttt ggggctggta
    53401 tttttgaaag tcgctcttcc ctgccttttc ctattcttat tcgtatggca aaacgtacaa
    53461 gtggcccgac tgaatcgtga attagccctg gcttcccaat ccaaagaact acttttaaag
    53521 aaaaacgacg atcttaaaat cggaatggcc acttatactt cggcccggcg tatcgaagca
    53581 ttgtatagga aaacctatca ttacttgccg atcaccgtgg gggatagaat tattaccgta
    53641 acgctcccgc cggaacgaaa cgagaccgat cttgaaactt tccgctctcc ttgaagcatt
    53701 tcccgggata aaagttttat ctccctcctt cgacggtgcc gaagaagtag cattcgttcg
    53761 cacggattcc cgtcaacttt cctcccggga tctgttttgc gttcccaatt ccttaggggc
    53821 aaaaggaatc gagtatgcaa ccgaatcgat cggacgcttt cttttgtttc aagacgggac
    53881 tcgaataccg gacctgccga gtaagataat cttaacgtcc ccgcaagatc ccgaaaaata
    53941 tgcggggaaa atcgcctctc ttttgctcgg gaatccatcc gcatccttga aagtgatcgg
    54001 catcaccgga acaaacggaa agacgtctct tacttacata cttgcttcgt tgggacaggc
    54061 ggtcggagcg aactgcggca ttatcggaac cgtgggcgtg aggtttcagg gtaagaagaa
    54121 agataccggt tacacgactc cggatgcatg ttcgctccaa ttgattttaa gggaaatgtc
    54181 ggatgcgggg atcgaatacg tctttatgga agccagttct cacggtctga aattagacag
    54241 aaccgacggt gttcgtttct ttgcgggcgt ttttaccaac ctgactcagg atcatctaga
    54301 ctttcatccg aacatggagg attatctccg gagtaaaagc ctactctttc agtccatgaa
    54361 gtcggaaccg aatgccttcg gagttttaga tctgagttca ccggggggct tggagatgca
    54421 tgacttgatc cgaaagctct gtccggaatt aaaactcttt gtgatcgaag acggtagtgg
    54481 agaacttaaa atctcaaacg aggaattttc gcttcagggt accgaatatg atttcgaaat
    54541 tccttcccga tggggcggga gagctcggat tcatacgaac ttattaggcg ggtttaatat
    54601 tcgtaatacc gctttggctc tcacgaccgc tttcggtcta ggctggcctc gaaattcttt
    54661 gctggaagcg cttcgctcta tcccgcaaat tcccggaagg ttccaactct attacagtcc
    54721 ggaccggtcg cgaatggcgg tggtggatta tgcacatact ccggatgctc ttgaaaacat
    54781 tctgaagagc gtccgagaat caaaacccaa ggaattgatc gttttattcg gatgcggagg
    54841 agacagagat cgcgctaaac gacctcaaat ggctcgaatt gcggagagac tcgcggataa
    54901 ggtcattttg acttcggata atcccagaac ggaaaacccg gaggcaatct tggacgaaat
    54961 tcaatccggt ttctcgcccg ggtttgcacc cttccttcgc gaggcggatc gggctgtcgc
    55021 gattcgacga ggcatctcgg ttttagaaga gggaggctgt cttttggtcg cgggaaaagg
    55081 acacgaagat tatcagatta tcggaaagga aaaacgtcat ttcgacgacg gtgaagagat
    55141 acaaaaagct tggctgttta ccgaatcagg acgatagggt taggagacct tccgattcgg
    55201 actaagggga ctatgttcta ttacgtatac gagtattttt ttcgggaatg ggattccctt
    55261 cgtattttca gctatgtgac ctttcgtgca ttaatggccg gcttgacgtc catgttcatc
    55321 actttttggt tcggcggaag gatgatccgg tttttatacg gattgaaatt tcgtgaaagt
    55381 gtccgggatg acggtcctaa atcccatagt gcgaaatcgg gaactcctac tatgggcggc
    55441 ttgatgatca taggcgcttt gcttttatcc gtactactat ggggaaatct taaaaactta
    55501 aacgtgctgc ttttattagc cgctgccgta ctgttttccg ctctcggatt cggtgacgat
    55561 tatatgaaat cggtaaagaa gatcaaggga gggatgagag ctcgaaccaa attcgttttg
    55621 tcgattcttt tatcggcggg tttttgcgcc gcatatttct attatactgg cgagtctccg
    55681 ggaggagctt ctggcagaat tccgtttcat ttaacggatt tattcctacc tttcgtgaaa
    55741 gggcccgttc ttgcattggg tattttggcg attccgtttt cgattttagt aatgctaggc
    55801 gcgtgccacg gagtgaatct aacggacggc ttggacggtc ttgccggagg aacggcctgc
    55861 atcgcggtga ccacactcgc gatcatctct tacgtgtcgg gaactccggt cgcagctaat
    55921 tatttaaata ttccttattt acccggagcc catgagtata gcgttttcct ttccgcgtta
    55981 gccggagctc tcatcggttt tttatggttc aatacccatc cggctcaggt atttatgggc
    56041 gatacgggat ctcttttttt aggagccacg atcgggatga cctgcgttat gctcaaaaaa
    56101 gaaatcctgc tcgtgatatt aggcgggatc ttcgtggccg agtctctttc ggtgattttg
    56161 caagtgggtt ctttcaaatt aactaaaaaa cgaatattta aaatggctcc tttgcatcac
    56221 catttcgaat tggtcggaat ttcggaaacg aaagtagtga ttcgtttttg gatcgtagcc
    56281 gtcattttgg cgattatctc cctttcaagt ctgaaaattc aatgaaagaa cttgggcgta
    56341 ggtggaggga attctgggag tcacccgggg ctcctttcga tctgcccatg gtaggaacga
    56401 tcttccttct tttactcttc ggaatttgcg taatgtattc cagctcttcc atcactgcgt
    56461 ggagagattt tcacgattcg gaatattttt taaaaaaaca agctctttgg gcgctcatag
    56521 ggattcttgt ttttttcttt ttcgccaatt tttcctaccg ccgcttggag cgattcgctt
    56581 tggtcggcat gatagtaagc atcctgctgc tcatccttgt gtttattccc ggtgtaggaa
    56641 aatccgtcgg aacctattat ggaagaaact ttcatcgttg gataggcatc ggcccgtacc
    56701 aacttcagcc ctccgagatc gcaaagcttg cagtggtgat ttatctctcc gcgatgattt
    56761 ctaaattgaa agaaaaggaa aatcgagagg cgaaaaagtt tttgattccc ggagccctgc
    56821 ttctttcggt tctggtttta attctagcgg agccggcctt cggaacgacc atggagatcc
    56881 tgttcgtcgt cttggcgttc gtgttcctat tcgggtttcc gttccgcaat ttacttttag
    56941 tcggtttggt ttctctaccg cttgcttatt tattggtgga tcgtgtcggt tatagaaaga
    57001 agcgggtgga agtctggttg gatccctata agtttcgttt cgacgagggg catcaattgg
    57061 tgacttcttt tagggcattc ttggacggag gatggttcgg gaataaactc gcgagcggat
    57121 atgctcaccg gtatttgacc tatagtcaca cggactttgt gttggctacc tttgtggagg
    57181 acttcggatt cttgggcttt cttttctttt tcggtttggt tctatttctt ctgtatcgaa
    57241 catacgtatt attaaggaaa gtcagcgacc cgttcggttt ttatcttgga gccggccttt
    57301 tgtttatcct tggcacccag ttcgtgatta atagttatgt ggtcacgggc ctatttccga
    57361 ttacggggat tagccttccg tttatgagtt acggggggtc ctcgctactt gtggttctgg
    57421 cggccttcgg aattcttgtc aatataacca gaagagagaa cctaggcgta tgagatccgt
    57481 cttaatcgcg gccggcggga ccggcggtca tatttctccg ggagtcgcgc tggcggaaac
    57541 actgatcgcg gccaaatcgc ccttcgatat cgataaaatt tttattcatt cactgtatcg
    57601 aaacaaagat aatcccgacc tgaaacaggc gccttgcgaa gtgttatggc ataatactcc
    57661 gaacttatcc gggaattatt tattcctacc gttccgctac gtttatcaat tgttaaaatc
    57721 ttggatactt ttctcccgtc tcggggtgga cgcggtgatt ggtatgggag gatactccag
    57781 ttttcccgct cttctctatg cattattatt tcgtaaaaag atttttcttt gcgaacaaaa
    57841 ttgtattcca ggggccgtga accgaatctt ctttcgcttt gccgacaagg tcgcctttag
    57901 ctttcctcct cgggacacga agctttcctg ccggtgggaa attctgggaa acccgcttcg
    57961 gagcaaaacc gttccgaaac tcgccttaaa attcagcgat aaatgggatc ctaaaaagaa
    58021 gaagcagttc aacgttttag ttatgggcgg ttcacaagga gctcgtcaaa ttaataatat
    58081 agtcgttaac ctgatgaagc atgacctgat ccaggaaaga ttccgcttcc ggatgctgac
    58141 gggaacggct ttgtatgacg aggtttccaa gaaaaccaag acggctgatc taatttcata
    58201 ttccgataat atggccgaac attacgaatg ggctaactta gtcatcgctc gttccggttc
    58261 cggagtgctt tccgaatgcg ccgcgtttgc tcttcctatg attctaattc cgtatccctt
    58321 cgcaaaagac gaccaccaaa ccgccaacgc gagatacatg gaggggaacg gggccgcggt
    58381 cgtcatcgag caacgggacg aggacgaaag caaactattc aaaattcttt ccgaccttac
    58441 ggacgatccc aaaaaattaa acgatatttc ggtgaaatct ttggagtgtt ctcatgtaga
    58501 agccgcagag gatacgattc gattcttctt cggaacggat tgatgtccgg atttaatttc
    58561 tccaaaccga ctttatcatt ttctaaacct ttttttctcg gcatcggcgg ttccggaatg
    58621 tcgagtcttg cgcatattct actcgatatc ggattgcctg tcgtcggtta cgatggaaag
    58681 aaaactccta cgacgcaaaa gttggaggag aagggcgcga taatttattc caaatccgac
    58741 gaaattccgg atgaattcga cgcggccatt tactcttccg cgattcgatt ggaggaacat
    58801 ccgatcgcga aaattctaaa ccgtcgtgga gttccgttct ttcatcgctc caaagttcta
    58861 catgattgct tttcttctcg gatcgggata gcggtcgccg gttctcacgg caagaccacc
    58921 accacagcta tgacgggatt tcttttggat tccgtcggct tacaaccttc cctgatggtg
    58981 ggaggtgaag tcgctttttt ggacggaaaa ggcggaagat tcggacaggg agaatttgcg
    59041 gtctttgaat ccgacgaatc ggacggtacg ttcttgaacc acgaggcggc catcaggatc
    59101 gtaacgaaca ttgatgaaga ccatttggat tattataagt cgagacggaa tcttttggac
    59161 gcttttgcaa agttcatcga taagaccaag aggcgcgtta ttctaaattt ggacgatccc
    59221 ggcatcaagg aatgtatttc gtcggtccga tctagaaaaa cgatattcgg attttttgaa
    59281 atcggttcgg aaaattggaa taaggaaaga aatgcgtctt ctatagaagg taagttcggt
    59341 ttggaagtcg attcgttaat tccctacaag atcgaaaaag gtcgtttaac attttactat
    59401 aacggtaaag agatttcttt cggttccaag tttccgggat tgcattacct gcgaaattcc
    59461 ttggcggcga ttatggcagg tatagaagcg gggatatccg ccgaagacgc agcaagatcg
    59521 atctccgctt attcaggtgt taagcgaaga ctggaatatt tgggttcgag agccggggtg
    59581 gatgtgtatg acgactacgg tcatcatccg acggaagtga gagcggttct ttcttcgatg
    59641 gcggaaatgt ccgatggaaa aggaagaacg gtcgtccttt ttcagcctca taggtttact
    59701 cgaacccaaa atctatataa agaattcgcg gagagcctgg agtccggaga gatcgtttac
    59761 cttctaccgg tatatccggc gggagaaagt ccgattgcag gcgttagttc cgaattgatc
    59821 gtcgatgtta tgaaacggaa accgattctt ctttccgacg acgtgaaaga ggggtgtgca
    59881 gaactgagga attttcttcg atcgggtgat aagctagtga ccttgggagc ggggaatgtc
    59941 agggattggg ggatggaatt tttgtcctag ttcattgagt gattctaata gtaggcttgc
    60001 tcgttccgga atcgttcgat agagttcgag ccttcggttt ttggtattac gcatttataa
    60061 tgaatggtat ttttttcccg tgctgttatg ttatgtgaat tgcagaagtc ttgcatcgtt
    60121 aaagatgtcc cttcgaaata ggctgaaaac gatccgaggt tagagaaacg cattttcggg
    60181 gttttcgccc acgtagttcc agtggcccat ttttctatcc cggcgtggat cggattttcc
    60241 gtagaggtga agagagtatc gggcatcgga catgtatttt agccattgtt cggaatcggg
    60301 agcgaaatcc tgccctaaga tgttcttcat ggagctatcg gagctcgaaa taaaatccgg
    60361 aatcggtaga ccgactaacg ttcttacttg taactcgaat tgggaaaccg aagctgcgtc
    60421 ttgcgaaaaa tgccccgagt tatggggccg gggagcgaat tcgtttaata aaaatgtttc
    60481 gcctactata aaaaactcca atccgaagac tcctacataa tcgattcctt ccgccaagcg
    60541 gaccgctgct gctgccatcg catttttgtt tttttcgggg aatttgcccg gatgaatcgt
    60601 tacatccaga atatgatttt tatgtacgtt ttcggagggg gaaaagcaaa atgattttcc
    60661 gtcccgcgat cgggctagaa ttacggaggc ctctttatca aaggaggccc attcttccaa
    60721 gataagatcc aaaggctcgc gaccaagaga gcccgcccaa aatcgaaatt cttctttgct
    60781 attgtatttt gtctgtccct taccgtcgta gccgaacgtg gaagttttta aaaccgcagg
    60841 gaacttgcat ttttccgccg cttcgatcgc gtccgactta ttcgtaatcg gatagaaatc
    60901 cacggtcggt agacccaaat ttcggaacgt ctttttttcc ctgattctgt gctgagcgat
    60961 tcggatgcac tccggtctcg gcgataccac taacccggtt tctttggaga aatcctctat
    61021 aatagttaat tcggtatttg gaatattctc aaattcaaat gtaaccgcat cgacgctttc
    61081 caagaatttt cgcagggagg tttcatcctc gtacggaacg actacttctt ccgctcccgc
    61141 taatgccgca ggagtgttcc gttcggggga ataaacggag actcgatagc ccatccgaat
    61201 cgcttcttga gcgaacattc gtccgagttg tcccgaaccc atgaccccta atcgagcgga
    61261 cggaaataaa attttactca tattaattga tcgtttttag ataatgcttc ttcgcgtatt
    61321 ttatcccgat atgtttccag ctttttggca aggttctcgt catggaggga aagaattctc
    61381 gccgccaata agcccgcgtt tttggctccg gcggaaccga tagcaagagt tccgacggga
    61441 actcctccgg gcatttgaac gatggacaaa aggctatcga gtccctttaa attggaggat
    61501 ttaacgggaa ctcccaagac cggaagggtg gtaagggagg cgaccattcc gggtagatgc
    61561 gcagcccctc cggctccggc gataatgatt tcaaaacctt cggattttgc gttcttggca
    61621 aactccagca taatttccgg cgagcgatga gccgagatga tttccttatg acaagcgatc
    61681 cccaactctt gaagaatcgt aaccgcttcc ttcatcgtct cccaatcgga ccggctaccc
    61741 ataatcactg ctactttcgg ttgcacgctt gcaggatccg tcggaaaccg catacgggca
    61801 agtaggaaaa cgatttagtc catcttggaa ttcgaattta atgcttccac aactctctcc
    61861 aatttcatac cccgagaggc cttggctaat atataagatc ccggttggac gttctttttc
    61921 acttcttcga gcagagaatg cagtccttct tcgtctccgg aaaaagaagc tgcgatttgt
    61981 ggaggttttg ctttgctttg gaatcctttg aatatgaaat gggatccgga gccgaaggta
    62041 aagatccctt tacagttcga gagggaagcg gcgaactttc ctacttccgc atgaaacttg
    62101 gaggaataag aacctacttc cttcatatct cctaaaatcg cgtaaaaccc ttccgttccg
    62161 gaaagttgcg aacaagcctc taaagaagac agcatcgatt cccgattcgc attataagta
    62221 tcgtttagaa ttcgatacgt tccttcctga agatcgagtc gtttatcttt ggttttaaaa
    62281 ttacgaatcc cttctaagat ccaatcttcg ggtgttccga tttcttctaa ggccgcgatg
    62341 catagggata aattttccag taatttagaa cccggaagat tccagttcaa agcggtactg
    62401 aagatttcca atcgaaagcc ttcccgcaaa gtctccaggg ttttgatccg agacgtcagc
    62461 gggaccaagg taaatttaac gcctgacttt cgagccttct tagacaagac tcttttgtat
    62521 tctccggttg ccggataaaa gacgattccg cttttcggca ttccgtccat cacttcggct
    62581 ttggctttgg cgattccttt tcgggatcgg aaaaattcta tatgtgcggt accgatggtg
    62641 gtaataatcg acaactgagg ttttgccatc gaggacaacc tggatatctc atccttcgtg
    62701 ttcattccca tttcgcagat tacgtatcgg gtcttcggtc cgattcgaaa caaagtgaac
    62761 ggcacgccga tttcgttatt ataatttctt tcggtcacga ccaaagattc ttccaaagga
    62821 gaaaggcagg agcccaggat ttctttcgta gtcgttttac cgctggaacc cgttaccgcg
    62881 attacgatgg gcttaaatct ggatcgatga aacgccgcca gttttcccaa accgatcaat
    62941 gtatctttta cgaatatggc tttctctcta tcggcttcgg aaagtttttc caggatcgga
    63001 tgttcgtact cgcaaagaaa ataagtcgct cccttggaaa gagcatccgg aatgaaatcg
    63061 tggccgtcac gattcccgcg aagaggaacg aataaggaat cggactcgca cattcccgag
    63121 gaagtggtga tggatagaat ctcgctttcc tttagaaagg caaccttgga cggggaagaa
    63181 agaattcgtc tgacagtttc cggatcgtat ctgaaatcgg atcgcatagg caccagaatt
    63241 caggagcccc atcgtctgcg gtagtcgatt tttggaaaaa atcgtcttgc gaaaccgccg
    63301 aaaaccgcat tcattatttt caatgcgaaa gacaaagaca ttgattgtcg ggctgggtag
    63361 aatcgccagt atcttggaaa aagatcctct gcggcaaaag ccttgcactc atgcaggtgt
    63421 tcttctttcg gcctggggca aaaagaattt tgaaattatc ggggtcttgg atccgaatcg
    63481 ggaaaagcag gaactgtttt gcaagcaatg gaagttcccg cgagatcgcg tcttttccga
    63541 tttagattcg ttcgcgaaga ttcgaatcct tccggatctt accgtaatcg ccactccttc
    63601 ggaatcgcat tatttcgatg cttgttcggc aatccgcttc ggaatcaaaa acctagtcat
    63661 agagaagccc gtttgcgaga cgttccttca agctaagtcc ctggaaaaat tggctaggaa
    63721 aaacgaaacc agaatctggg taaaccacga gagaagatat catccgaaat attcttgggc
    63781 caagtccgtt ttggaatccg gtaaatacgg caggatacga accattcggg cttccgtttt
    63841 gacatccgct gcctcacccg ggagggcctt tcatgatagg accgggccgc tgtttcacga
    63901 tggaactcat gcgatcgatt tgatttattg gttattggga aagccggatc ggattcgttc
    63961 tagtttacga aaacgcaacg gagtttcggt agaagataag gcggttgccc ttttggaata
    64021 cgattccggg ccgatcgtat ttttggaggc tggaggaagt cgtaactatt ttcagtttga
    64081 aatggatatt atgacggatt gcgctcgaat gattctctct aacgacggtt tcagtctctt
    64141 cgaatccaga ccttcccgta aatacaaagg atttaatagt ttgacggaag tctcgtttcc
    64201 ggaaaaatct tccctcggac cgaatccctt tgaaaatctc tacgcggaaa tccgatccgt
    64261 ccttgcgaat caatcggacc gtataaccgg agacatccga gagaatttgg gaattatgga
    64321 actcctagat cggatcaaga cgaaggcgga tgtccggacg gtatcggaac ctgaatagga
    64381 tctatgtcta attcctcctc cactaagaac gaaaacaatc ttccaaaata ttcggcgagc
    64441 ggcagatatt atagaggtag ttggtttctc tggaagaaga ttttcagtct tctttggtac
    64501 tataaatttg ccaggctttt tctaccctcg tataggaacg gagaaaaaga gacggagttc
    64561 tttcagaatt taggaagaga gtgcagggaa ttctttttaa gaatgggtgg agtttacgtt
    64621 aaactcggtc agtatctagc cagtctttcg cacctctttc cggaaagttt taccgatccg
    64681 ctccaggact tgcaggatag agttcctcct catccgtttt cggaaattaa ggaaagattc
    64741 agaaaggaat tcggtaaaga tatcgcggag atttttcccg atatctccga gatgcctctc
    64801 gcttcggctt ccatcgcaca agtacactcg gcaagtttta agggggagaa agtcgccatt
    64861 aagatactgt acccgggtat cgaagaaatt atcgttaagg acctaaaagc gatccgtact
    64921 ttcttaaaga gaatcaatcg cttactcgtt accttcgatt ataaaatcgt tcataaggaa
    64981 atagcaaaat tggtaggtcg cgaaaccgac ttacgtttgg aagccgaatc gatggagcgt
    65041 atggcgcggt atttctcgga agaaccggac tatgtgtttc ctaagattca taaggaatgg
    65101 agcggcaaaa gcgttcttac cgcccgctat atagacggaa tacgaatcac gcaagccgcc
    65161 gcgttgaaga agggtcaggc aaaatctcga ccggtcgatc tgctgattcg cgcgtacatt
    65221 ctaatggtat tcgaataccg attttatcat gcggatcctc atccgggaaa tatgatctat
    65281 actccggaag aaaaactttg cttcatcgat ttcggagccg tgggtgaaat tccaccgagc
    65341 caagcattag tgttgcgcaa gattttttta tgcgctatgt cgaaagacta tggtggagtc
    65401 gtggaaggtc tggacgagct gggtctaatt tcccgtaagg cggatcggga taaagtggag
    65461 gaagtcgttc ggtattcctt ggaaaaactt tcccgttttc tgacggatac ggattccttt
    65521 cgcaatatca aattcgaaca aattcatact ccggaagatt tgaaattttt aaaggagatc
    65581 aattccagcc taagagaatt gctccgaatg gtacagttgc cggtcacgtt gattccgttg
    65641 gaaagagtcc tggggttatt ggtcggaatt acggcgacct tggatccgta caggaccgtt
    65701 ctggattacg gagaaaaacc ttttaaaagc atggttttac aaggggaaaa taactggcaa
    65761 aaggccctcg tgcaggaagg aggaatttgg ggacaggcgg tatccctccc gggtgaattg
    65821 ttacaaacga taaagaatct gaatcgcggg aagcaagcct atcgattgcc ggacttggaa
    65881 ctgcatagta gaaaaatgta ttccctggga caccaggcaa tcgctatcgc cgttatttta
    65941 ttcggaattc attatggaac ggaaagaatg gataggggag aggaattata tgcgacgatc
    66001 agcttcggcg cttcgatttt cttcggaatc ctccttgctc tctctgtcct aaaaaataaa
    66061 ttcagctcaa aaaggaatcg tcagtgaaat ttttcgaaaa gaaattctta gatgtatacc
    66121 cgcctctttt ccttatatcg gtagttctgg ggacggttat agatctggtt acaaaatata
    66181 tcgccattct ttatctccat cctcacagtc cggtcgaagt gatcggcaat tttttccggt
    66241 taactttgac cttcaatacc ggcttcgtaa tgggattttt ccaaggcttt cctagaactt
    66301 cgttggcaat gactgccgtc gctatcctgg tcctaatcgc atatcgttgg aaaaatcccg
    66361 atctagggca tccggcaggt tgggcgctcg ttatgtcggg agcgttcgga aattttatcg
    66421 ataaattctt cgtaaaagtg attggtgtag gcgctgaatt cggtttcgta gagaatcaat
    66481 ttgtcggaaa attcatcgga gtcgtggact tcctggactt tgattggcct aattggttga
    66541 tctacgatcg atggcctgcc tttaactttg cggattcctg cgtcagcgta ggcttggttc
    66601 tcttgatcct tacgatgaaa ctcgaggagg ataagaagta gttttgaatc ctctgcaact
    66661 tcccatctgg aagaagttat tcaagaaaaa gggtacttcc aacccggaga ttatccgttt
    66721 tctgcgggaa acatccgtct tcggaaaatt aaaacgacgg acgttaaacg aaatcgcgcg
    66781 tttagttcat gttcgtaaat acgcggaagg agaggagatt ttccgccagg gagaagccgg
    66841 cgcgggtttt tacatgatct ttgacggcaa agtgacgatt cgttcgattc gagacggaat
    66901 cgaactggac ctggctcact tggaccaaca ttcctttttt ggcgaactct cccttttttc
    66961 ggaagaacgg agaaccgcga ctgccatcgc ttcggagcct tccactctgc tcggtttttt
    67021 tcaacccgac ttaaaggaga tcatcgaaac caaacctaaa atcggtatcg agattctact
    67081 cagtctaacc ggagtaatcg tggaacgtct tcagaaaacc aatcagcttc ttgagaaagc
    67141 ttattacaag ggtaagcaaa agaatgtctg aatccaggcc gttatctacg tacgtaattc
    67201 gcatcatttt cttcctactt gtaggagcgg cgatcacatt ctttatactc gggctgaaac
    67261 tattgatcat cccgatcgct ttatccctga ttctattcta tatttttaac ggaagcatta
    67321 attatttcga aagtctcgga gtccctcgca tcttatccgt cgcaggattg atgattttag
    67381 tctgtattcc gatttattgg atcgcgacgg aagtagcgtc acccatcgtt tccaccttgg
    67441 aacccataat gaagaattgg agacaggata tggaagacgc taaattcaaa tacttggtcg
    67501 tgggatttaa aatccaattc aatgattttc cggcagggtg ggaagaaacg atccgtccgg
    67561 aagaacttgt tcagaaagtc gcggatataa tacaggggga attcgcagca ctagtttcca
    67621 tcattcctac tttgatcggt tatttagtga ttactccctt atttgcgttc ttgtttctgc
    67681 tgaacggaaa cggagtttat aagaatatcg taagcctagt cccgaatcgt tacttcgaga
    67741 tgaccatcat gatcgccgct aatatcaacg agcaaattac gaattactta cgtagtttgg
    67801 tgattcaaag cgccatcatt accgtagtcg caatgatagg cttttcggtc atcggactta
    67861 gatattttta tatatttgcg ctcttcgtgg gcatcgcaaa ttcgataccg tacttaggcc
    67921 cgataatcgg tgcggttcct cctttgttta tgactttaac gcaaggctcg acgatctttt
    67981 atgccaaagg gatcaccgag ggcatgggca tgtacgaact gatgggcgct attctgattg
    68041 tcatagttat cgcgcaggca gtggataatt ttttcgtcca accggtgatt atttcggatg
    68101 cggtgtcttt gcatccgatc gtcgttgtcg gagccgttac cgtgggtgga actttattgg
    68161 ggatagcggg aatgctagtg gcggtcccgc ttgccgcaat cctgaaagtc acgattgcga
    68221 cattgtatcg gtcgatgaaa gatcataatt tgctttagac gaaagctgga ggaggatatc
    68281 cgggcggaga atcctcctcc agctttcgag gcgttgtagt cttactttaa gctccctaaa
    68341 ttcattcagc tccgactccg agataaaccc ttactttttc ggattcatat aatctttgag
    68401 ctcgttcttc ggggaaaagt ttcgaaaaaa cgatcgcggc caaaaacgaa agagtcatgg
    68461 aaaagatcgc cggattctta tacggaaaaa gcgccgtcga aaaaccgaag atgtccaccc
    68521 agacggtggg actaagaacg atcaaaccgg tagccgaaat ggagccgatt agtatggaag
    68581 cgactccacc cgccgtacta aagttccgcc atagaatgga taggaaaagc gccggaaaat
    68641 taccgcttgc ggcgattgca aaggctaggc cgaccataaa agccacattt tgatccttga
    68701 ataaaatccc gaaaaggatt cctaatatac cgaaggacac cgtggctcgt ctcgcaacgc
    68761 ggacctgctc ctgttcgctc gcctttccgt ctttgaaaac gttgaaatga agatcatgtg
    68821 aaatcgtgga agcagctgcc agcgtcaatc ctgcgaccac ggctaaaatt gtcgcaaacg
    68881 ctaccgccgc aataaagcct aaaaagggag ttccgcctaa taattcggca aggagtgccg
    68941 cggccatatt accgccctta tcaacggagg ttattcgatc tctcccgatc aaaaccgcgg
    69001 cggcaaatcc cacgatcggg ataataatat aaaagtaacc tataaaggta gtcgcgtagg
    69061 ctacggactt tctagcttct tttgcgtgag ggacggtgta aaagcgcatt agaatatgag
    69121 gaagtcctaa taatccgaac ataagtgcca aaccgagcga aatcgcgtct aaaggattgg
    69181 agactaagcc ccccggttcc aaagcggacc tgccgtactg ccgctcgact tccccgtata
    69241 aattcgaaag gtcgaaaccg aatttagcca tcgcgagaat cgccaaaagc gtgactccga
    69301 acaagagtag gcctgccttt acgatttgaa cccaagtagt cgcgatcatt cctccgaata
    69361 aaacgtataa aagcatcact ccgcctacta aaactacggc ggattcgtag gaaattccga
    69421 acattagatt gatcagcttc cccgaaccga cgatttgggc gatcgaatag gttagtgtga
    69481 ctaatatgct tccgatcgat gcggcgattc gtataggctt ttggcgcaac ctaaacgcaa
    69541 gaacgtccgc gaaggtatat ttgcctagat tacgaagcgg ttcggcgatt aaaaacatga
    69601 gggcgggcca tccgaccaac caaccgaccg catagatgat cccgtcatat ccttttagag
    69661 cgaccatacc cgaaattcct aaaaacgagg cagcggacat gtaatcgccg gataacgcca
    69721 agccgttttg gaatcccgtt atgttccttc ccgctgcata gaattcgctg gatgttttcg
    69781 ttttctttgc ggcccaataa gtaatcgcca gcgttaagag aacgaatatt acgaaaaata
    69841 aaacggagat gatattgggc tgtcctaaag acgattccat taaatttcgc ttcccttttc
    69901 taatttgcct tttaggtgtt cggtgtcttt gtcataggag gtatttgccc aatagacata
    69961 aacaatcgtt aaaagccagg aaaccactat gactagggcg ccgactatca atccgtagtt
    70021 ggcaaactgt ccgagacgct cggtcaacca atctttcttg aatgcgatcg tcaaaatgaa
    70081 gccgtaataa tttataaaaa gaacggaaag caggataaaa ctgacggtcc agcgggctct
    70141 gactaatttt ttaaactcgg gagattcgat gagctgatgc ggtttgactt tcatcccgta
    70201 ctcctatgca taaatgcaat cgaggatttt agaaaaattg cctgggttcg caaggataaa
    70261 aatacgcgtc cggaaaaaat ccgaagtgga cgatgattaa ttttcgcggg ataatccgga
    70321 ccggatcgtt ttgattcctc gatcaacgta agccttgatt ctgataaaag agaataaaac
    70381 gcaaagatac caaaaaggct ccaattcgaa tcgcattcga ttcgcttcaa acggatcgat
    70441 aaacgaatac aaaatcgtaa gcgaaacggt gtgcaggacg ataatttgaa ctttgtagga
    70501 aaaggagaaa aatcgcagta ggagcaataa tagagagatc ggatatacga ttctatatag
    70561 gtttttatcg aaggaaccca tatcgactgc ggcaaaccaa tccaatcccg gatatttgcg
    70621 caggaattcc gggaccgcgg aaaattgggg taccagaaac ggataattcg aagggctact
    70681 taaataaacc ttaatgccga actttaacag cctcaaggat tgccgcacat ccgtggtttc
    70741 cttaacttta gacaggtact tacgggaaac ttcgataaac cggatgttat gataatcgtc
    70801 tccattcaga cagatcgttt cggagtaacg cgagacgaga gggtcgtctt cggaataaat
    70861 tccgcgatag agaatggtcg ggagctggaa tgaggctaga tttttgcgtt cgtccgaatc
    70921 cagggttatc aacctagatc ttgccaggtt cattcctaac caggtcgagg ccgaaaacga
    70981 gtcgaaaaga atcaaatttt ttagatataa cccgaacggg aataggagta ttaaaaaagc
    71041 cgtaattatc gaggcgcgcg atagcttttt gcgctcattc caagccaacc agccgaccca
    71101 aaagatcgcg aggcctaaat gccaggaagg tcggacggcc gccgcaagcg caattgtgat
    71161 cgaaacggac actagtctcc ggtttctatt tttaatcacc catagggaat ataataaaac
    71221 caacgaaaga aagaataaat aagtggaata aaacggatag cgaaagtagg cgaatgcaag
    71281 cgggttaaga aaaaagagtg cggcccaaat cgtacgatat cgtattctta atgaggagag
    71341 aatcgatagg aaaaggtaac aaccgatcgc atgcagcata ggaagaatga acgcatataa
    71401 aggataagga tcgtcgtttc ctaaatgcgt gaaagcggag tgccagaggg ctaacgccgg
    71461 actcgtaccg ttcagcagta ggagcgcgtg cagtggatgg ttgtaccaac aatctttgga
    71521 aggtagctgc cagtaaccgt ctatccttaa tatcggaaaa tctagaaact gtaatatagc
    71581 gtgaatgcag gcgatcgtta tcgggaggga atagtttcgc gcgatactag gatatcccat
    71641 ttttccgaac gcgaagtcgt ttaaaacagg ccgttaattc cgttaatatt tacggttttt
    71701 atgatttctt tatccttttc ggattcggcc actttccagg tgactcccgt gggcgtggac
    71761 aagaggcttc gtccgatccg cttctttccg aaaggcgcgc cgtgccccga agaacgaagt
    71821 aggaaaagat tatattttgc ggataagtca gcgtatcttt tgagatcgtc cgcgtaattg
    71881 attccctcct ctaggacgga gtctatatgg aatgcgagat ttatgttttc cgattttaaa
    71941 cgatcaaatc tggaaagatc gtcgatttct tttcccacaa aaataccgaa tcggaatccg
    72001 cctagaataa tcgcttcgtc cccggaaccg ggtttggccg gggcttcttc cgcacccagc
    72061 actttcacgt cgtaccaatc gactaacacg atattctgaa cgaccgggac ggagagccgc
    72121 aatattccct cctcatcttt gcgaaacatg cagccgccta gtatggctcc tttgtaaact
    72181 tcggaaactg ccaacagttc gtccaaaaaa cccttcgagc gagaggcgag agattcggga
    72241 gaagcgactc cgcctccggg aaaatacatc ggcagaatca ggaaatcgga tttttcttta
    72301 gataacttgg atctttgttc gggagaaata ggctgagata attccttttg gaataaagtg
    72361 atctttacag aagccacgcg taacctgcgc ttgtagattt agtcggataa aatggacggg
    72421 tcgacgccga aattatcatc gacacctttt tccgcggaaa cgttcggatc gatgagctcg
    72481 gcatccggct gagaattgtc ggccttaatt ccgaattcct tttccatttc ttcaggggac
    72541 atttcaggaa cacctccgaa caaatctccg ctttccaatc gctccgagag agctaaagaa
    72601 tagcagtatg cttccataat gcattgtttg atcggctttt tattcagtcg ctttttagac
    72661 tctattagat cgaaggtcat taagtcgtcc atattcgtaa cgacctcctt tttacccttc
    72721 atatccgcga tgagtcggga aagtagatcg gaaccttttt gaatgaagtc ctttaccgta
    72781 actcggacgt ttcgggattg ttggcttttt ttggtttcta aagccgatgt ttttttggat
    72841 gactcgatgt agttggcgcc cggattcttt agatgggaat ccaattcctt gtgatattgg
    72901 tcatagattc ggaattgttc ctgaatgcct cgagtcgttt cgtacaaatc gattaacttt
    72961 tcgcgaaaat ccatttttgc gcccgcgacg atcgtcggct ttaaatcgat tttcttggtg
    73021 gtcattacga aggaatattc ctcgtcgaat tctcgaaaaa atagccagga aagcaaagct
    73081 ttgtccgcgg acgggatccg ttcgtgttct cctttcgggt cgtgcttctt ccgaagttgc
    73141 tccaaaggca gcattcgcat gagctttagc ccgtacttta gctctttgct tagggattct
    73201 tccggatcga tcggctcttc ctttttcggt tcttcggctt cttcctcttc ctcgtgggct
    73261 ccgccggaga tttcgtccaa ctcttggccg ggttggcgtt gtcccaattt ttcttcaggg
    73321 acgattccta gaatgtcttc catgtaagag ctgatcagcg gaatattctt atcttcgctc
    73381 cgaaggatgg ccaaatataa cttatcaaat accgttccgt agagtacgtc gaattcctgg
    73441 agggcccgtt ttcgtttcgt attataaacg gtggcaggtt ttccctccag tttttcgaga
    73501 gcctggtatc ctagcgtgac ggccttaacg tacgatcctt ggaacgggta aatatagtat
    73561 aatttcttaa ataaagaata taagggttgt cgcacccgtg agatggaaac ggccatatcc
    73621 ggagccgcgt tatgcgtttc gagtagctga ttcaactcca cgttatcgta aaccttatgc
    73681 attcgaccca ggagttcgat ataaagagga ttttgcccgt ctaactcttt cgcgatctta
    73741 gtggcataag cgggatttcc gagtaaatca ttccctacaa agttcatttc cagaatggct
    73801 tttttgcctg cgatattcag ttcggagaga aatcccggga gcaggtcgct ggatgaaaaa
    73861 gaagttactc tagagatcca gcatttgaac ctgaccgcca ttctgttgaa gaaatttccc
    73921 atctccgctt cgatcgcttt tcgatcccgg aacgcgttag gctttgcttg ctgggtcctg
    73981 gacggagagg ccgatccgcc cctgccggac ggtgattttg gatccctgcc gcctgcttgg
    74041 cttctggcgc cctggcgtat ttgcggttgt tctttgggct ttttaggggc ttcgtcccgc
    74101 tttttgtctt tttcggaaac gaccttgcct ccggcggatt gaaacttatc aaacatctct
    74161 cgtctggcct tgtcgtccag attgtttacg ccgatgcttt ttttggtttt atcgaattcg
    74221 gacattggtt tggattcccc agaaaccgct ctaatagtat cctggcggtc gttccgaaat
    74281 aaatcaacta agatacttat ttcttgacag acttcgaatt ccgatgcgtg ttattttccc
    74341 atgattctca agagtctcac ccgagacaat catctcgttc tctcggtcca ggaggatatc
    74401 ctgatggata attcccgcga cttttacgtg gagtttgagg aaagcgttcg gcctggatac
    74461 cccgcaatca ttagttttca ccttggcctg gtcaaattta tagattcttc ggggatcgga
    74521 atcattatta aagtcaggaa tcaaatccgg gataaaaacg gtattgtaaa catcttcggc
    74581 ttaaataagt ccctccattc cgtttttcgg ctttccgggc tggatcgaat cgtaaacctt
    74641 tacactatgg aagaattcct ggaaaaatat ccgaactttt cggaatttct ccaaggagac
    74701 tgaaactctt ctcttccgaa cccgttctta aatacagatg aaacgacctt ttttttccga
    74761 ctcgatgcaa caaacgtttt tttcaaaaag cttccctttc tttccgatcc tagcgcgttt
    74821 ctttcttgcc tgcatagttt tcggcatttc aaactgttac ccttacgcca accgagagat
    74881 cgtgttccgc tccgaaggaa tcgctctttt caaaatcgac ccgaaagatt tacccggttt
    74941 ttacaaaata acgaaaacca attcgctcga ccatccgatc cagttggatc agaataaagt
    75001 aaaggactat ctcggaaatc tgagatattc caagaggacg gctatcggat atttttccga
    75061 tttcgttttt tccgatcacg agctggatct tttggcgagg gatttgcctt ttgccctaaa
    75121 ggctcttcct aaagacaagc tactgctact cgtcacgaag tatgacgata cccaatcggt
    75181 tatttcctat gacgaattga ctacctgcat cctttgggcg acggacgcca gattgaatgt
    75241 cgttttcggc agaattaaac gtgagatcgt tgataaggat caaactctct tgttcgaccg
    75301 ttggactcga atcgaagaga ttccgttgga gcaatctacg gacggaaccg aaatcgtgga
    75361 aggggaaaat ttcgacttcg gtctcgcggg aggagttccc cagcgcaaat gggtctcctt
    75421 tgatttaaag aatccgacca agtataaatt cttacctaga aaacaatacg gccccgttaa
    75481 actgaccgac gaaaacgatc gcccttgagt tagatcgaga cagcctcggc gcaacgaagg
    75541 caaagttctc ctttccgttc ttccgcaggg tgtctccaac agcgagggca ttcgccttct
    75601 ttcggtctga cgattcggac cgcaaattct tcgtcggaat gttctgcgag aatctcccgc
    75661 tccgtttgat cgaagcggac ctgagatacg gtaaaaatca gctccagcgc ggcgttggaa
    75721 aaacgattct tgagttcggt acttcccttt ccggtcagtt caaccgcgcc ttccagagac
    75781 tttcctagtt ttcccgcttg tctcgcgact tcgagggctt tgtgaacgat ctctcgggcg
    75841 gctagggttc tttcaaagtc cgcttccaat ttaggatctc gaaccttgga taaatcgggg
    75901 aagtcttcca aaaagaccga gtctctctta tcgttttcct tccaaacttc ttccgccgtg
    75961 aagctcagaa tcggagccga ataaatacaa agagtatcca atatgatttg caataccgtg
    76021 gaagaggagc gtctcgtttt cgatcccctt cgatcgcagt acattctatc ccttatcatc
    76081 tcgaaataat cctgggataa ggttacggtg cagaaaagaa gaagtttttg gtaaacttga
    76141 tggaactggt agctttcgta atatgctttc agttcttccg tcaaatgcgc caatctggat
    76201 aagtaatagc gatccacttc ctccaattca tcgatcgtta aattttgctc gggcgtatga
    76261 ccggccagat ttcccaacag gtagcggaac gtatttctaa tttttcgata attgtccgcg
    76321 atcgttttaa ggccttcttt cccgacccga acatcgtcgc gaaaatcctg ggaacttacc
    76381 cagagtctta gaatatccgc cccgtaaacg ttgatgatgt ctttggtagg atcgattccg
    76441 ttgcccaagg atttcgacat ggcacgtcct tgttcatcca ggacataacc gtgagtcagt
    76501 acggatttgt aaggagggat tccccttaat gccatggacg gccacaaact ggattgaaac
    76561 cagcccctat gttgatccga tccttccaga tagaggtccg caggaggttc gggtcctcgt
    76621 tcgcttaata cggcaaagtt agatacaccc gaatcgaacc aaacgtctag gatgtccttc
    76681 ccctttctaa aggaggacga accgcatttt ccgcatttcg tgcccggtgg aagcaaggca
    76741 tccgcgggtt cggtatacca aatctctatt cctttttgtc ttacgatctc cgtgaagaag
    76801 cggaccgaat cggaatccag atgggtttcc ccgcagtctt cgcaggtaaa agccggaatc
    76861 gggacccccc aatttctttg acgagacaga caccaatccg gtcgggtctc caccatcgat
    76921 cgaattcggc tgattcccca gctaggaatc cattggactt tatcgatcgc ttccagcgat
    76981 ttttcccgaa ggcctttgtg atcaatttga aagaaccact gaggagtcgc cctgaagatg
    77041 agaggtttct tactcctcca actatgcggg tagctatgtt cgaattcgga atagtgaagc
    77101 aataaacctt tttctttcag gagttccacg attttaggat ttgcatccca aactttggtc
    77161 cctttcatca tcgggaattc atcggtatat ctaccgtaat catccacggg agaatagggt
    77221 tccagtcctg ccgctaatcc cactttataa tcgtcttgtc cgtgaccggg agccgtatgc
    77281 accgcgccgg ttcctgcatc gagggtcaca tgttcgccga atagagggat ggagtcccga
    77341 tccaaaaacg gatgttgaaa taccatggat tcaagatctt ggttcgtaac ggtgccggac
    77401 ttctctagag tgactcccgt ggctttctcg accgcctctt tcaatccatc cgcaagtaag
    77461 agcgaatctc catcctgagt tttatagaat gaataggaga atctaggatt aaaactgatc
    77521 gctaggttgg ccggtaaggt ccaaggggtg gtcgtccaga ttaaggaata gcttttgtcc
    77581 ttccccttta ccggaaattt cacgtaaatc gaaggggatc tatgcgggtg gtattcgatt
    77641 tccgcttccg cgtgggcggt cgccaattcg atgcaccagt ataccggttt ttttccgcga
    77701 tatatatagc ctttgtcgaa aagggcgccg aaaatctcca caatcttcgc ttcgaagtcc
    77761 ggactcatcg ttttgtaaat acggcctttt tcccaaaaac ataaaaagcg agaaaggtct
    77821 tgtccttgtt tgaccacgaa ttcttccgcg tagtcgcggc aaagttttcg aagttcttcg
    77881 gggccgatct ctttggcttt ctttcccaga tttttgagaa cttgaacttc tatcggtaat
    77941 ccatgacagt cccaacctgg tatcatatcg gtattaaatc cggaaagagc cttggattta
    78001 acgatcatat cctttaggat tttattaagc gaatggcccg tgtggaaatt tccgttagcg
    78061 taaggaggtc cgtcatgaag cacgaatccg ggtttatcct tcctcttttc ccgcattctg
    78121 cgaaaaagat gtccgtcctc ccattctttg atttgctccg gttcccgggt cgccaagccg
    78181 gctttcatcg gaaaatcggt ttgcggaagt atgactgtat ttgaatacgg atttttattc
    78241 tcttcttctt tcatggatat ttaaaattca atacggacct tagggagtaa tttgcgcgct
    78301 gcgttgacgt cggcggttct aagtccggag tcttttagaa taagaacccg caacttcgga
    78361 tggtcggcga gcaggtttag attcttgggg aaagctacta tgttcctgtt tttggataaa
    78421 tccagaattt gcagttgttg caaatttcct aatagatcta tgtccgattc gttcaaaatc
    78481 aatttgtttt gatccagata gatggctttg agagaaagtc cttttaattc gggaggaatc
    78541 ctttcaaagt cgttatttcc cgcaaagagg acatgcaatt ttcctaattt tgcacaggag
    78601 gccggaagtc gctttaagtc gtttccatag acgtttaggt attccagttg ttgcaaatcc
    78661 cctagatttt cgggaagcgt ttcgagtcgg ttcagtcgaa tatccaacca tttaagattc
    78721 ggaaacgtaa ataatacctg ggggaaggtg cctaactttt gtaaccctat atccaatttt
    78781 tcaactttca aaggagtttg agaagcgacg gaaaggatat cttcggcgga tcttttgcaa
    78841 gaatttccga agagtagaag tccggataaa atcggaagaa cgagtaatcg aatcatcgga
    78901 acacctcaac taacccgctt tcgtaacggt tcgaaagttc cgaaacggga atctctattt
    78961 taaaatcggc gattcgcagc tttggatcgg aaaccgtctc tcccagtaga aagaaatcga
    79021 gacgcgtact taaagtcgct tcccgaatcg atatttcgtt tttcatttcg aaaccgatta
    79081 aaatgcagga agcagtctct ccgaacagag tcaaatcgat tcgatcttga cggagttcct
    79141 gtagattcgc ttcgattcct aaaccggaga agattgccgt cttggccaaa gcgatggcta
    79201 ttcctcccaa ggataaatcg tgggccgaaa ccaccctgga atcttttccg agggaaacga
    79261 tcaaatccag caaagacttt tcgtgggaga gatccagctc cgggatccgt ccttgcaccg
    79321 tctgccaccg gattttttgg aattcgctcc cgcctagcga tgggcgaaat tttccgatga
    79381 gggccaactt gattccggcc ttcctaggat aattccgtat tcctagtttc ttgttattca
    79441 atattccgac cattccgatc gttggcgtgg gataaatggg tccttcgggg gattcattat
    79501 aaaaggagac gttccctccg gttaccggta gtccgaggaa gcgacaagca tctcccatcc
    79561 cccgaataca ttcggaaaac atatagtagt tttccggaat gtacggattg gcgaaattca
    79621 ggttattcgt cactccgaga ggatcggcgc cggttactgc gacgttgcgc gcagcttcgc
    79681 agacggcaaa tatcgttcca tgataaggat ccagatacgt gtatcgggag ttgcaatcgg
    79741 ttgcggtagc gagcgccctg tccgtttcgg gaatggccga gagcccgccg tcgtatcccg
    79801 ggccgatgag ttttaccagc ccgacttcgg tgtcatattg ctcgataatc ggtcttctag
    79861 aggaaatatt ccagccttcc aaaagtttcg agaatatgga atcgatttcc tcggtttccc
    79921 gcaagtccgg taaagagtga agagtccaag cggacacctg atccagatat gccgggcgtt
    79981 ttgtttcacg aacgtagcgg ggggctcctc cgcccaatac cagggattcg gcaggaatct
    80041 tgaccttcag tttcccgtct ttatggactt ccaacattcc gtcgttcgtg acttctccga
    80101 tttgaaccgc atttaaattc cattttttga atattgaaac gagttcttct tccctgcctt
    80161 tgatcgggat cacgagcatt ctctcttggc tctccgaaag catcgcctca taggcgttca
    80221 ttccggtttc ccgaaaagga accaaatcca aatcgatccg cattccggtc tttccctttg
    80281 cgctcatttc ggacgttgca caggaaattc ctgcggctcc catatcttga attcccacta
    80341 ataggccttt ttgaatggct tcgagagagg cttccatcag aagtttttcc ataaacgggt
    80401 ccccgacttg gacggcggac cgcttcgact cggattcctt ggttaggtct tttgatgcaa
    80461 aggaagcccc atgaattccg tctcttccgg tagtagagcc tacgataaaa acggcgtttc
    80521 cgactttgcc tccggtagtc gcgctagcca tttgatcatg acgcacgatt ccgaccgtca
    80581 tggcatttac gagcgggttt ttggaaaaac attcatcgat aaaaagttct ccaccggaca
    80641 cggcaatccc gagagaattt ccgtaatcgc cgattccctt aaccgccctt gataacagat
    80701 atttatttcg aggttcgtca ggattcccga agcggagcga attcaaagag acgatcggcc
    80761 tagcgcccat agtaaaaatg tctctcatga ttccacccac gccggtggcc gcgccctggt
    80821 aaggttcgac tgcagtggga tgattatggc tttctatctt gaaaacgact gcgagtccgt
    80881 ctccgatatc catagctccc gcgttttctt ccccggcttg ggccaggagt ttatccgatt
    80941 ttgtcggaag ggtctttaac tgcaggatgg aattcttgta cgagcaatgc tccgaccaca
    81001 tagcggagaa gactccgagt tcggtcgagt tgggaattct tcccaatatt tcttggatct
    81061 tggcgaattc ttccgtcgtg agcccgtgat ctaaggcgtc ttcgagggaa acggcttctt
    81121 tttccattac ggaaccagtt tttcccgctc taggcccaag ggaaaccact ttcacctaaa
    81181 tacgtttatc tcggagcggg gacgaaatac tttctatttc cgaaaccgag gaaattctaa
    81241 ggttcggtaa taaccggatc ggtgccagtc cgccttctct ccggaatttt tccggccagg
    81301 agcctgcctt gcttttcttt ttaaattccg tagtaagccc tgcgataata aagaagaggt
    81361 cgctttgaat cgtccgaagc ggcaaacaga acccggccca ctacgatagt atgatctcct
    81421 ccatccactt gcttttccaa atcgcattcc aagcgagata gggtcccttc caagtacggg
    81481 actccattat ggcccaaact acaggctagg gtttggatta gctcgtgttt atcgattttt
    81541 cccgatgcaa attggttgga tagattctcc tgttccgcag aaagaatatt caccgtaaat
    81601 tttcccgatg ccaatagggg atcgtggctg gagatattct tttgcaaatt gaataagacc
    81661 agcggaggat ctaacgataa ggagctaaaa ctgcttacgg taagtccgcc cgttcgagtc
    81721 gtatccgaat acgtgatcac ggttacgcct gaggaaaaat gagagagagc attcttaaaa
    81781 tcgtcgtgac ttaggggcat gcggatattt gattcgggtt ctctggattt gtaaagtttt
    81841 acttcccgga acgcgaatga atttccggaa agcaaaacgc atctttgacg ccggcaaatc
    81901 gccttttttg gcgaccttta ctcgggccgg cgtcgggaac ctagtcggta tcgatcccag
    81961 aaataattta ctctctcgtt gcgtcactct atcttgggaa taaagtttgc ttattttgga
    82021 aacaattttc gatgaaaaag gtccgaatgt tcggcagaag tttttcagta tcggaggttt
    82081 tagttccttc gctctatgcg ttttttccgt ttcggtctct cgggtttcga ttatgcttac
    82141 gattgacgat gagcttttga gagtgaaatt caattagaaa atcataacat aagtcaaggg
    82201 aaggattttt atttttgata atccgatcgg gttattcgga tcattgtgta aaaattattg
    82261 attgcctaaa taccgtggag aacgaaaatt cataaattat ttccgatatt ttagaaaaat
    82321 tccgagaagt cgtttatcta taaactataa tcgaaattaa taaaattaat gaaattaata
    82381 atttactcag taataaataa atgttatatt gcgaagtctt tatggggagt cgcggatggc
    82441 tttttttacc gttagaattg agctcaagaa tgagccgaga cataatttgg acaatgaccc
    82501 ttatcgagtt ctagataaag aaatgaaaaa aagaaaattc aagacgacga tctcgggatt
    82561 gcccggaaaa gtttttgaac ttccaaaggc ggagtacatc tatcagggcg acgaagattt
    82621 ggacggtgtt tttcgcttag cgctctctgc cacaaagaaa acggacggaa aatattccat
    82681 tatcgtcgat caaatcgtca gaagtcgatg gaccggactc gaagatgcgt attttataaa
    82741 acaattaatg gattacgaag aaagcgtttg ttaatacgca agcgctcgtc gaatttttcg
    82801 gatgcgagtt tgaattagac tttaaataag cctaatgtga tggagctaca tcggaaattt
    82861 gccgcaacga tagattttat cccggttttt tatcgtattg ccggttcaaa taaatttcga
    82921 agcagtttcg aaagttgaat tttttcgtta aatcgggatc aaataactcg ctgggtcggc
    82981 ttgttttcat tccggagaga atttctggaa atcgatttca gccggttgaa cgtaaccttg
    83041 tggagttttt cattctgaag ggacaaatgt ttccgttcct tacgaaatag cgcaaaaaga
    83101 gtaagattta cgttgatacg cctaaacgtt aatttccaaa ttagtaaagt accaaagtag
    83161 aataatttct tcaaaataac gcctaattta gcgctgctcc cggaaacgga ggcaatcggt
    83221 tttaaaatag tgaattccac cgaagaaaat ccgcattgct ttgatagcat cgctagggtt
    83281 ttttcggaat aatcatttat atgatctttc gcttccagat aatgataatc gggcttcatt
    83341 ccgttgatta aaacctttaa ctttgcttta tatagttgaa ccggaaagtt gggggtttga
    83401 atgaatagaa acccgcccgg ttttaataat gtgagcagat acgtaattaa gccgtgaggt
    83461 ttcgggatgt gttcgatcac atcccaaagt gtgataatat cgaaatgcgc ctcaggaagg
    83521 ccgctggttt gcacgatacc ggaatggacg ttttttaatc cgtttttttc cttcgcgaac
    83581 tttatcgctt ggtttgagat ctcataaccg acagcatccc agcccggtcg atcattattg
    83641 accattttaa tgaagaaacc gagcccacaa cctacatcaa ggatgtttcc cttaggtgaa
    83701 gatagaaatt tttctatgaa atcctggtaa atttctctgt gtgccaggtc ccaccaattt
    83761 aaatcgtagg aagtctcctc ttcgccccag tatccttcat aatgttcgtc ttgttcgtac
    83821 gtggaaaata cgtgatcgca atctaaacaa cgaactatgg cgatactgtt ttcgataaaa
    83881 acggtttcgt ttctttggct tttgcagagg tagcatgtct gattcaagtg attcttcctt
    83941 cggggatttt cattctattt gcagatggct ttctaaattg cctgttttac catcggattc
    84001 ggttaaaaac tcgcgttact actgaacccc ggctatgaag tttgaaatcg tcgtttctaa
    84061 aattcgaaaa tgttgtaaaa tgttttatat tagaattgct tccctttgtc atcaaaaatt
    84121 acaaaattta gttcacgatg atcactcaag taataatatt taatgaaata agtcccgaac
    84181 gtactgtctt tgagtagggt ttggccataa attttacaaa atcatttatg agattttctt
    84241 aaaagcagag gacagaggac agaggacaga ggacagagga cagaggacag aggacagagg
    84301 acagaggaca gaggacagag aattatttct atttccctgg caacaatttt ttcaaaagcg
    84361 aattatgttg gagcgaggtg ttactggatt ttcgatgtgg gggtatcagg ggggtgacag
    84421 ctcaagtgtg t
//
LOCUS       DDJGHBMA_5             23888 bp    DNA     linear       08-DEC-2021
DEFINITION  Genus species strain strain.
ACCESSION   
VERSION
KEYWORDS    .
SOURCE      Genus species
  ORGANISM  Genus species
            Unclassified.
COMMENT     Annotated using prokka 1.14.6 from
            https://github.com/tseemann/prokka.
FEATURES             Location/Qualifiers
     source          1..23888
                     /organism="Genus species"
                     /mol_type="genomic DNA"
                     /strain="strain"
     gene            1422..1718
                     /locus_tag="DDJGHBMA_00119"
     CDS             1422..1718
                     /locus_tag="DDJGHBMA_00119"
                     /inference="ab initio prediction:Prodigal:002006"
                     /codon_start=1
                     /transl_table=11
                     /product="hypothetical protein"
                     /protein_id="X:DDJGHBMA_00119"
                     /translation="METFTTEIDKNPLNHDGLSEKLTQLKSKLYQKAKAMRYSLLKEP
                     NAGNLHVRFVEGDGSLTDFHLYSTPQSSASSPRVLPFPVVRRVGSGYPPDLELL"
     gene            complement(1639..3117)
                     /gene="nylA"
                     /locus_tag="DDJGHBMA_00120"
     CDS             complement(1639..3117)
                     /gene="nylA"
                     /locus_tag="DDJGHBMA_00120"
                     /EC_number="3.5.2.12"
                     /inference="ab initio prediction:Prodigal:002006"
                     /inference="similar to AA sequence:UniProtKB:P13398"
                     /codon_start=1
                     /transl_table=11
                     /product="6-aminohexanoate-cyclic-dimer hydrolase"
                     /protein_id="X:DDJGHBMA_00120"
                     /translation="MAKEAQDFEAYDALGLSELIRRKKAHPKELVEFSAKKIETLNPK
                     LNAVVQQTIEQARSLAASGKSPKGPFFGVPILLKDIIHEVKGERITSGSKAYRKYIAE
                     SDTEFVSRFRKAGFIFMGTTNVPEFALMGITEPKLHGPTRNPWDLERTPGGSSGGSAA
                     AVASGMVSVATASDGGGSIRIPAAYCGLFGLKPSRGRVPVYPLGRVWQGASADHVLTK
                     SVRDSAAILDLVCGITQAEAFNLEKPKATFLSETRKAPGKLRIAYSFQSPIGTGVNAD
                     HSEAVLETAKLLKSLGHKVEEATPKIDGKKLAKAYIMMYFGEVAAEIQKLETVLGRKA
                     RMGDVESTTWILGLLGRSVGAGEFVSAIRYWDQAAFRTEEFHREYDVYLTPATAEPPA
                     KIGELAPKFYEEIAMQIIGRAGLGKLLLATGMVDQLLEKNLSRTPFTQLANLTGQPSM
                     SVPLSRTRFGLPIGMMFTGARGREDILIRLASQLEKAKPWAS"
     gene            3325..4284
                     /locus_tag="DDJGHBMA_00121"
     CDS             3325..4284
                     /locus_tag="DDJGHBMA_00121"
                     /inference="ab initio prediction:Prodigal:002006"
                     /codon_start=1
                     /transl_table=11
                     /product="hypothetical protein"
                     /protein_id="X:DDJGHBMA_00121"
                     /translation="MILTLKRHRKYSIPLALFLSFSVSAAPEQDRDFLSSVKEGNLKK
                     VEALLSQGARIDAKDGEGRTSLMLAQGEDVVEFLIKNGANVNAQDQEGNSVLYYRFLP
                     LLKVKVPDMDDLAEAKRLIESGAQVEYMARKGEDQHPVSLLNMAIRNKNLTLVKFLVE
                     NGANPNHDPGGVEEYPLFLAVGGASSSPDLAITEYLLANGAKPVFTSRLKEMQTPEGS
                     KQIGARNAFHYATETLGTDPKIFDLLAKAGTNLNHRDARGKTPLLEAISRKNVGAAEK
                     LIALGADITLSDIEGKTAFDLAKEVQLESVARLIGEKLSPKTP"
     gene            4454..6148
                     /locus_tag="DDJGHBMA_00122"
     CDS             4454..6148
                     /locus_tag="DDJGHBMA_00122"
                     /inference="ab initio prediction:Prodigal:002006"
                     /codon_start=1
                     /transl_table=11
                     /product="hypothetical protein"
                     /protein_id="X:DDJGHBMA_00122"
                     /translation="MFIQSSGNTSKHRLITSSKALGQFFTPPPLARIMVEWTSGAKSK
                     FEVNSPFRVLDPAAGKGIFFSMTDCSLPTEFHGWEIDPILYRECQQVLDKSGAQGGSK
                     FFTLGDFLTAKVDFLYDAILCNPPYKRLNHSKLGNDLLKTFKDQVGVSIPGTANLYVF
                     FLLRILSLLKEGGRAAVLLPYEFLNAGYGIPVKRALLESDSLRRILFLDSSWSLFSGA
                     VTSSCILFLEKLKPESSGFLWSRVPSSTLNGEGTSIESLEWREVVLNAGDKWTRLLRE
                     NKDIIYKIKSDAKISSNNNYVSMAKSYQLDKVSILEFGKFRRGIATGDNGFFLLSEKE
                     VLNLQIPPEFLRSSIPKAQYALSPFFTGDDWNVLRSGGAKVWLLDAKEVRSIDNHKGI
                     KKYLEEGIKRGVPNRFLPSRRRPWHSQESREPSRILATSFHREDIRFVLNSSPAVNLT
                     CFHGFTAKPGYQEYEDLLFAYLITPHAHKELESRTREYAQGLRKVEPGDLNSLIVPDF
                     RKLHEIEKEKIGSLLSKYRELLYPWTPGRRRKPEQIVGKNPAERQLLVSIQEFFYL"
     gene            complement(6190..6615)
                     /locus_tag="DDJGHBMA_00123"
     CDS             complement(6190..6615)
                     /locus_tag="DDJGHBMA_00123"
                     /inference="ab initio prediction:Prodigal:002006"
                     /codon_start=1
                     /transl_table=11
                     /product="hypothetical protein"
                     /protein_id="X:DDJGHBMA_00123"
                     /translation="MNPRTIIYLISRIRDEFHRHLNWELKEKGLGQLSTTHADILFAL
                     AMSKKVPMQEIAKMIDRDKSTLTALVDKLEDLGYVERARDNQDQRVVNLQLTKKAYSI
                     RPIMLGISRSLLSGLYKGFSEPEKKELVRLLDKLYKNLK"
     gene            complement(6664..7128)
                     /locus_tag="DDJGHBMA_00124"
     CDS             complement(6664..7128)
                     /locus_tag="DDJGHBMA_00124"
                     /EC_number="4.2.1.17"
                     /inference="ab initio prediction:Prodigal:002006"
                     /inference="similar to AA sequence:UniProtKB:P9WNP3"
                     /codon_start=1
                     /transl_table=11
                     /product="putative enoyl-CoA hydratase 1"
                     /protein_id="X:DDJGHBMA_00124"
                     /db_xref="COG:COG2030"
                     /translation="MAKLVLSSFAELEAYVGKELGVSAPHEITQEQINKFAEATLDHQ
                     WIHTDPARAAKESPFGTTIAHGYLTLSMAPYLLSQILELKNIKMGINYGMEKLRFLDP
                     VKVGSKLKLRAELIELKDLRGTARMTLKLSFEVEGAPKPAAIGEVIYLYQFA"
     gene            7590..7967
                     /gene="ndhC"
                     /locus_tag="DDJGHBMA_00125"
     CDS             7590..7967
                     /gene="ndhC"
                     /locus_tag="DDJGHBMA_00125"
                     /EC_number="7.1.1.-"
                     /inference="ab initio prediction:Prodigal:002006"
                     /inference="protein motif:HAMAP:MF_01394"
                     /codon_start=1
                     /transl_table=11
                     /product="NAD(P)H-quinone oxidoreductase subunit 3,
                     chloroplastic"
                     /protein_id="X:DDJGHBMA_00125"
                     /translation="MGSSPEHLGPLLIQFLLGVGFSALILGLAFLLNPKKKSKPHDTF
                     ECGVPYYGDAKGLFNIKFYLVAVLFILFDIEAVFLFPYAVNLKAFKEAGLGPFLLAEM
                     FVFILILVVGLYYIRRKGALEWD"
     gene            7958..8518
                     /gene="nuoB"
                     /locus_tag="DDJGHBMA_00126"
     CDS             7958..8518
                     /gene="nuoB"
                     /locus_tag="DDJGHBMA_00126"
                     /EC_number="7.1.1.-"
                     /inference="ab initio prediction:Prodigal:002006"
                     /inference="similar to AA sequence:UniProtKB:P9WJH1"
                     /codon_start=1
                     /transl_table=11
                     /product="NADH-quinone oxidoreductase subunit B"
                     /protein_id="X:DDJGHBMA_00126"
                     /db_xref="COG:COG0377"
                     /translation="MGLNDQLNQPGQMYGDMIQVASADTIINWGRSYSLWPYPFATAC
                     CGIEYMSTSCSDYDIARFGAERPSFSPRQADMILVLGTITYKMAPVLREIYDQLSEPK
                     FVISYGACASSGGMFHAYSVLQGIDRILPVDLYVPGCPPRPEALLDAVVKLQEKVKTQ
                     GLEARRQEVMSKIREINERNKPLVVR"
     gene            8515..9039
                     /gene="ndhJ"
                     /locus_tag="DDJGHBMA_00127"
     CDS             8515..9039
                     /gene="ndhJ"
                     /locus_tag="DDJGHBMA_00127"
                     /EC_number="7.1.1.-"
                     /inference="ab initio prediction:Prodigal:002006"
                     /inference="protein motif:HAMAP:MF_01357"
                     /codon_start=1
                     /transl_table=11
                     /product="NAD(P)H-quinone oxidoreductase subunit J,
                     chloroplastic"
                     /protein_id="X:DDJGHBMA_00127"
                     /translation="MKETIDRFLRDKFPQYVYKEEEVISNLPVFFLKAEGIVPVFTAL
                     KTAPGIELNYLNDLTAIDWLGKKEPRFEVCYLLRSGSKSSTRVQFKVPLSEGEGVPSI
                     VTIFKGANWPEREVYDLFGIPFLNHPQLERLIMPDNFQGHPLRKDFPLEGFGQDYLIE
                     DLLTIHIQDDMEAG"
     gene            9036..10259
                     /gene="nqo4"
                     /locus_tag="DDJGHBMA_00128"
     CDS             9036..10259
                     /gene="nqo4"
                     /locus_tag="DDJGHBMA_00128"
                     /EC_number="7.1.1.-"
                     /inference="ab initio prediction:Prodigal:002006"
                     /inference="similar to AA sequence:UniProtKB:Q56220"
                     /codon_start=1
                     /transl_table=11
                     /product="NADH-quinone oxidoreductase subunit 4"
                     /protein_id="X:DDJGHBMA_00128"
                     /db_xref="COG:COG0649"
                     /translation="MTIMYEKTAEHFGSKFKHLPEGHLLVNLGPSHPATHGILQNVIQ
                     LDGERVVDVESVIGYVHRSFEKLGEKYTYNQFLVCTDRMNYVSTPLNNIGWILTVEKM
                     MGIQVPDKVVYVRMIVSELSRIMDHIICNGILGVDLGAFSGMLHLFHHRENIYQVLEK
                     LTGARLTTTFCRVGGLEKDIYPEFADEVRTICKGLKPAIEEFQSLLVNNRIFMDRTAG
                     IGGISSEDAIAYGYSGPNLRAAGVPWDIRKDDPYMFYDKVDFDVPIGEDGSVFHRTLV
                     RMEEMRQSIRIIEQLVEGIPAGPHHADLPHIYLPEKDKVYHNMEELIYHFKLIMHGIK
                     VPPGEYYQATEAANGELGFYIVSEGEKSPWRVHVRRPCFWFYQSFPELVKGGLLADTI
                     ATMSSLNVIAGELDC"
     gene            10259..10738
                     /gene="nuoE"
                     /locus_tag="DDJGHBMA_00129"
     CDS             10259..10738
                     /gene="nuoE"
                     /locus_tag="DDJGHBMA_00129"
                     /EC_number="7.1.1.-"
                     /inference="ab initio prediction:Prodigal:002006"
                     /inference="similar to AA sequence:UniProtKB:P9WIV5"
                     /codon_start=1
                     /transl_table=11
                     /product="NADH-quinone oxidoreductase subunit E"
                     /protein_id="X:DDJGHBMA_00129"
                     /db_xref="COG:COG1905"
                     /translation="MSYRFSQESEKRFGKLSEMFPDKRSLILPGLYLLQKEKGYVDRE
                     GMEYLAEKIGAPISLAQVYGVATFYTLYNKKPVGKFHIQICGTSSCYIRGNGAIEKHI
                     CSKLGIESGQTTPDKKFTVEEVECLGACGYAPMVQINEAYYENLTLEKVDELLRSLG"
     gene            10750..12039
                     /gene="nqo1"
                     /locus_tag="DDJGHBMA_00130"
     CDS             10750..12039
                     /gene="nqo1"
                     /locus_tag="DDJGHBMA_00130"
                     /EC_number="7.1.1.-"
                     /inference="ab initio prediction:Prodigal:002006"
                     /inference="similar to AA sequence:UniProtKB:Q56222"
                     /codon_start=1
                     /transl_table=11
                     /product="NADH-quinone oxidoreductase subunit 1"
                     /protein_id="X:DDJGHBMA_00130"
                     /db_xref="COG:COG1894"
                     /translation="MAEMRILTKYIDDPRSNELEFYESVHGYDGMKKALQLKPEEIVD
                     IVKKSGLRGRGGAGFPTGMKWSFIPKDIPKPKYIICNADEGEPGTFKDRKLIEKLPHQ
                     IIEGMVIGAKAISANKGFFYIRGEFNKGIDSMQKAIDEAYAKGYLGKNILGSGFDFDL
                     VLYAGAGAYICGEETALINSLEGRRGHPRLKPPFPAVSGLYRCPTVVNNVETFSTVPH
                     IIDKGADWYSKIGTEKSPGTRLFSVSGHVKKPGVYEIVLGTPLMELINDLCGGMLDDK
                     PLKAVIPGGSSVPILTAEECKTANMDFESMAAHKTMLGSGAVIVIGEGTDLVETTYRF
                     ARFYAHESCGQCTPCREGTHWVRDLLDKIRKGDGTSEDLELILSLSKNMEGGTTICPL
                     SDACVGAVRPTIQKFRHEFEARLKEKILAPSSTASGV"
     gene            12046..13104
                     /gene="nuoH"
                     /locus_tag="DDJGHBMA_00131"
     CDS             12046..13104
                     /gene="nuoH"
                     /locus_tag="DDJGHBMA_00131"
                     /EC_number="7.1.1.-"
                     /inference="ab initio prediction:Prodigal:002006"
                     /inference="similar to AA sequence:UniProtKB:P9WIX1"
                     /codon_start=1
                     /transl_table=11
                     /product="NADH-quinone oxidoreductase subunit H"
                     /protein_id="X:DDJGHBMA_00131"
                     /db_xref="COG:COG1005"
                     /translation="MDWNQILFWLLKSALFFGVFITACAYYTLAERKVAGYIQDRKGP
                     NRAGPFGLLQPLADGIKFLTKEEIFPKNVNKVMYLIAPAISMTCAIMAWAVIPLGGVL
                     PLPGWVTEKTGLSVLDLQIANPDTGILFLFAVSSLSVYGIILAGWSSNNKYSLIGGIR
                     STAQMISYELPLGMSVAAIVILTGSLRLTDINDAQIGQWNIFKLPGFIAFSIFVVAMF
                     AETNRLPFDLAEAESELVVGFHTEYGAFKFALFFIAEYMNMITMSCVVTLLFFGGYNV
                     PFGILEGSSFHALFGLALFAIKVLFFAFLFMWVRWTLPRFRYDQLMTIGWKTMIPWAV
                     ANIVVASAYIGMDGFWKW"
     gene            13098..13706
                     /gene="nuoJ"
                     /locus_tag="DDJGHBMA_00132"
     CDS             13098..13706
                     /gene="nuoJ"
                     /locus_tag="DDJGHBMA_00132"
                     /EC_number="7.1.1.-"
                     /inference="ab initio prediction:Prodigal:002006"
                     /inference="similar to AA sequence:UniProtKB:P0AFE0"
                     /codon_start=1
                     /transl_table=11
                     /product="NADH-quinone oxidoreductase subunit J"
                     /protein_id="X:DDJGHBMA_00132"
                     /db_xref="COG:COG0839"
                     /translation="MVGLFDNPQLLLFFIFSGIIVAGALGVVFHPNPITSAILLVLAF
                     FALSGIYAVLGSVFVATMQVFVYAGAIMVLVVFVLMLLSLHDESVSKLWTHPLKKGVL
                     LFFVALLGVVLINSVREGIPNTQSSSHGYSKTGNYEYDITQNGVAKSTKVEGNTAVVG
                     TSMFLDYLLPFEALSILLLAAVLGAVILGKKNLGKKPEEGER"
     gene            13703..14038
                     /gene="nuoK"
                     /locus_tag="DDJGHBMA_00133"
     CDS             13703..14038
                     /gene="nuoK"
                     /locus_tag="DDJGHBMA_00133"
                     /EC_number="7.1.1.-"
                     /inference="ab initio prediction:Prodigal:002006"
                     /inference="similar to AA sequence:UniProtKB:P0AFE4"
                     /codon_start=1
                     /transl_table=11
                     /product="NADH-quinone oxidoreductase subunit K"
                     /protein_id="X:DDJGHBMA_00133"
                     /db_xref="COG:COG0713"
                     /translation="MNPAALNPTISGIPVEYILILACIVFTIGVAGVLFRRSAVVIFM
                     SIELILNSVNLVFVTFSKSLYQVQGEVVVFFVMAIAAAEAAIGLALVVAIQRKKKTSF
                     VDEMNLMKW"
     gene            14032..15978
                     /gene="nuoL"
                     /locus_tag="DDJGHBMA_00134"
     CDS             14032..15978
                     /gene="nuoL"
                     /locus_tag="DDJGHBMA_00134"
                     /EC_number="7.1.1.-"
                     /inference="ab initio prediction:Prodigal:002006"
                     /inference="similar to AA sequence:UniProtKB:P9WIW1"
                     /codon_start=1
                     /transl_table=11
                     /product="NADH-quinone oxidoreductase subunit L"
                     /protein_id="X:DDJGHBMA_00134"
                     /db_xref="COG:COG1009"
                     /translation="MVINMAWDIWIPVLVILPLVGSVINALFGRMLKGNWPGILGTIF
                     SFASFGVGLYAFLAFKPLERQVPEIVSFFHWLDVGGFNVEVAYQIDQLSLFMVLIITG
                     IGSLIHLYSIGYMKGNPSNGRFFSYLNLFVFSMLHLVLAENLVVLFFGWEGVGLCSYL
                     LIGFDTHKETAANAGIKAFITNRIADLAMVGGIALTYWYTGTLSFTQIASVLPELRGF
                     QYVLPIVTTCYFIGAMGKSAQFPFHVWLPDAMAGPTPVSALIHAATMVTAGIFLIARL
                     NFLFILTPQVGLWITVIGTFTAFFAATIGIFQNDIKKVLAYSTVSQLGYMFVAMGVGA
                     YVAGLFHLLTHAFFKALLFLGSGSVIHSLHDEQDLRRMGGLKTQMKVTWFTFLTGTLA
                     ISGIPPFSGFFSKDLILEKAYFYHPLFFGLGVVTALLTTFYMFRLTFLTFTGSSRISP
                     SVHPHESPWTITLPLILLAFGAAFSGFLFVPESLGGVDLLERYFQPIFALGKEYSQSA
                     IRHSVNVHHLSPSAELTLALLSLGAVGIGFGLAWYFYSRTGQIPSSEEEYSSWREWIA
                     KKYYVDEFFSNVVVGPVLFFSEFFSSIVEKRFIDKILVNTGRLSSGISLVLRRLQTGT
                     VVDYAFMIILGTILILSLFLWRGL"
     gene            15979..17628
                     /gene="ndhD_1"
                     /locus_tag="DDJGHBMA_00135"
     CDS             15979..17628
                     /gene="ndhD_1"
                     /locus_tag="DDJGHBMA_00135"
                     /EC_number="7.1.1.-"
                     /inference="ab initio prediction:Prodigal:002006"
                     /inference="protein motif:HAMAP:MF_00491"
                     /codon_start=1
                     /transl_table=11
                     /product="NAD(P)H-quinone oxidoreductase chain 4"
                     /protein_id="X:DDJGHBMA_00135"
                     /translation="MPQYYLTILLFLPVLGIPVLFFSNREGWIRSVASIITFSVFGMT
                     VPLFFEFVQGDSGPQFVHRIPNFLDLSPGGLDYYVAIDGFSLLLIGMSTILFFLSSLS
                     AVSNVKHRVREFFILLLLVETGVLGVFLSFNLVQFYVFWEWMVLPFALMVGIWGESGR
                     IRASMKYLVFSFTGSVFMLASILVLYHYSSTFDLEELAVLPLSNIPSDLRFWLFIGFS
                     FAFAIKVPLFPFHTWMPDVHEEAPTVGSVDLAGILLKIGLFAYIRVVIPIFPQVFLEY
                     RDFFAGLAVAGIVYGAVVALTQANSKRLVAFSSLSHMGFCILGILTLTEEGVSGGMLQ
                     MVNHGFTSGLLFFLLGMLHERTGTNRLTDYSGIAKVAPFLAAFIGLAAFASAGLPGTN
                     GFVGEFLILIGTFKYHILYGVLAGTAIIFAAGYMLIFAKSLLFGEPNHITANLVALNL
                     REKFILTVTAGFILVMGVFPNPFLKFITPSARVVLNSAGEEALKERAFSEKEGSLRQV
                     ERKYKDYRSLGTAVSSYEERIPVLKGMGIPGFRRSAKEKEE"
     gene            17625..19106
                     /gene="ndhB_1"
                     /locus_tag="DDJGHBMA_00136"
     CDS             17625..19106
                     /gene="ndhB_1"
                     /locus_tag="DDJGHBMA_00136"
                     /EC_number="7.1.1.-"
                     /inference="ab initio prediction:Prodigal:002006"
                     /inference="protein motif:HAMAP:MF_00445"
                     /codon_start=1
                     /transl_table=11
                     /product="NAD(P)H-quinone oxidoreductase subunit 2,
                     chloroplastic"
                     /protein_id="X:DDJGHBMA_00136"
                     /translation="MSPIPGVNDLLSILPILILSGGGVLLLILQFAFQGAEFRVVRFA
                     SGLVLVGAFIALLHTQFEYPGPGKYFGDHYEVSSLGFWFGALYLVMAFGTILASPRSL
                     QQHNMQFPEFYPLLLFSTAGMFLMTDGRDTVTIFTGLELMSLALYVLVGMARSDEYSL
                     EASLKYFLLGSFSSGFFLMGMAFLFGGSGSTSLSESLKPLAISGFDANFTKIGLLLLL
                     TGIAFKIALFPYHSWTPDAYEGALTPVTGFMATASKTASMGLLVIVFAHMPIPVFSSE
                     WAWVTGILALLSMTYGNFLALKQENLKRLLAYSSIAHAGYVVAGISLGVREEAIFYLM
                     VYSFMSLGAFAIIAYLEQGRRQVTFASIQSLSITHPWSALVLFLFFLSLAGIPPLGGF
                     WAKLFLFQKIAEQGNDLARLLLIGGIANSALALYYYAKVGISAYMSSETGEISKDEKV
                     RPSYGVVVVSGLSLVFILVGWYFLQPKDLTNITLEHRSESIQK"
     gene            19109..19621
                     /locus_tag="DDJGHBMA_00137"
     CDS             19109..19621
                     /locus_tag="DDJGHBMA_00137"
                     /inference="ab initio prediction:Prodigal:002006"
                     /codon_start=1
                     /transl_table=11
                     /product="hypothetical protein"
                     /protein_id="X:DDJGHBMA_00137"
                     /translation="MSFFRKFLSLLNREIRNASDAEADDSAFRRAMIQYGKKKNPKNL
                     AKLSEELTRSSFLVPRLEAGKLPPGKKTKPKSKKKAPAKKKKKLEQEDQIVLLYVRDE
                     NGRIFLPAFSHPEEVIRYFGKETTTIRLPAPDLWRTGLGNKEVAGVVIDPATTLWILS
                     REHLEVLREG"
     gene            complement(19779..20951)
                     /locus_tag="DDJGHBMA_00138"
     CDS             complement(19779..20951)
                     /locus_tag="DDJGHBMA_00138"
                     /inference="ab initio prediction:Prodigal:002006"
                     /codon_start=1
                     /transl_table=11
                     /product="hypothetical protein"
                     /protein_id="X:DDJGHBMA_00138"
                     /translation="MPKNRIGFLDFLRGCALYGILIVNLPYFAKPMYLVGSVGENTNL
                     FDSAASWIVAFFFESKFYILFSFLFGYGITVQIKDWEGVESRNRYLRRMIGLFLIGLL
                     HGIFLFLGDILLSYAILGCAAWLIREKKTVWLLRFSLGFLLVAILCRMILAFGQDEYR
                     SRLASSLSGILFETRSAYLGSFWEGAKQRAKDTFISYPFTILFQWPSILSMFALGIIA
                     GKTSFFERWEQNKNGLKKSIPWLLTLGLSGNLIYSIHSRHLFFEDLSLSWLLGFSILD
                     TLSAPALTICYVYWLGIYYHSGASLPDRSWFESAGKFSLSNYLGQSVICSWIFCGWGL
                     GFYDKLGNFQLLLLAFPIWLVCVFVSKIWSRFFSVGPMETILRTVTYVKFGNIRLF"
     gene            complement(20979..21902)
                     /gene="thiL"
                     /locus_tag="DDJGHBMA_00139"
     CDS             complement(20979..21902)
                     /gene="thiL"
                     /locus_tag="DDJGHBMA_00139"
                     /EC_number="2.7.4.16"
                     /inference="ab initio prediction:Prodigal:002006"
                     /inference="protein motif:HAMAP:MF_02128"
                     /codon_start=1
                     /transl_table=11
                     /product="Thiamine-monophosphate kinase"
                     /protein_id="X:DDJGHBMA_00139"
                     /translation="MNEEELISSLYPAGKEQESDCYLGTDGCLITTDTIVEGTHFRLD
                     WTSPADLARKLIEVNVSDIAAANGVPQKAFFNFGLSPSCNRKEFLNPFVQTFKETLYY
                     YGIELCGGDTYRSQELNLTLTLLGKSESPVSRKGGRAGDRVYLTGHVGASLLGYKILD
                     GFTPSLPTSLRETSIDRHLRPRSRLSISRSLYSSHKIHAGMDLTDGLIQDLGKLAKVS
                     QLVIEIELNRVPVLDGIETAIGLDGILSSGEELELLFLSPDLIPSRWESVDITPIGSV
                     RSTKENEVPRVDFLLNDRLFLPTETGFRHFT"
     gene            21967..22641
                     /locus_tag="DDJGHBMA_00140"
     CDS             21967..22641
                     /locus_tag="DDJGHBMA_00140"
                     /inference="ab initio prediction:Prodigal:002006"
                     /codon_start=1
                     /transl_table=11
                     /product="hypothetical protein"
                     /protein_id="X:DDJGHBMA_00140"
                     /translation="MKLMITKSDLLAGGRFVFFGLILASIYLAGWQSKMDAAPKAGVC
                     KYTLDPEKTSLEWKAFKFTEKTGVGGKFTKVGITGTKTGKSPEAALKGLKFALEPIDL
                     DSGNPERDAKIKGAFFGALKNGGKISGHFVSAKFDSTGSAGTGIIKLTLNGITKDLPL
                     TFTLENGELLKVKGSIHLTEWKAGSAIAALNEVCKDLHTGKDGKSVLWPDIEISITST
                     LKTKCP"
     gene            complement(22795..23202)
                     /locus_tag="DDJGHBMA_00141"
     CDS             complement(22795..23202)
                     /locus_tag="DDJGHBMA_00141"
                     /inference="ab initio prediction:Prodigal:002006"
                     /codon_start=1
                     /transl_table=11
                     /product="hypothetical protein"
                     /protein_id="X:DDJGHBMA_00141"
                     /translation="MYLAKMEKKEPKLDTPGERLKSAFKLLGISREEGAVAIGTSLVS
                     MNRYLSNQEPIPEFRMDLLLIKKGVSKNFVFNHSGEPKASWEERLALLEKENARLDEV
                     RHNMLLREIVTDLTYLPEDDLKILQAVIAKFRQ"
     gene            complement(23637..23840)
                     /locus_tag="DDJGHBMA_00142"
     CDS             complement(23637..23840)
                     /locus_tag="DDJGHBMA_00142"
                     /inference="ab initio prediction:Prodigal:002006"
                     /codon_start=1
                     /transl_table=11
                     /product="hypothetical protein"
                     /protein_id="X:DDJGHBMA_00142"
                     /translation="MLFRYDWHGKKRPVLANFAYRVYGSRYFLSRGQKTEDRRVRFAP
                     ARQKLLDIVKAERQRKRSTAQEL"
ORIGIN      
        1 ctcgtgtgct cggagagttg tataagagac agcctcttcg ccccagtatc cttcataatg
       61 ttcgtcttgt tcgtacgtgg aaaatacgtg atcgcaatct aaacaacgaa ctatggcgat
      121 actgttttcg ataaaaacgg tttcgtttct ttggcttttg cagaggtagc atgtctgatt
      181 caagtgattc ttccttcggg gattttcatt ctatttgcag atggctttct aaattgcctg
      241 ttttaccatc ggattcggtt aaaaactcgc gttactactg aaccccggct atgaagtttg
      301 acatcgtcgt ttctaaaatt cgaaaatgtt gtaaaatgtt ttatattaga attgcttccc
      361 tttgtcatca aaaattacaa aatttagttc acgatgatca ctcaagtaat aatatttaat
      421 gaaataagtc ccgaacgtac tgtctttgag tagggtttgg ccataaattt tacaaaatca
      481 tttatgagat tttcttaaaa gcagaggaca gaggacagag gacagaggac agaggacaga
      541 ggacagagga cagaggacag aggacagagg acagaggaca gagaattatt tctatttccc
      601 tggcaacaat tttttcaaaa gcgaattatg ttggagcgag gtgttactgg attttcgatg
      661 tgggggtatc aggggggtga cagctcaagt gtgtaaatga cttgttaata aattaaaaaa
      721 catagtagat tcttcctcct accccagcat ttccaacatc gcgcagcttc tgtctagcgt
      781 gagcaaagcg aacgcgtctg tcttgcagag gacagaagac agaggactga agacagaaca
      841 ttgatgagcg gagattccac gttctagagg aagatttttg tgttatagtg gatttttcct
      901 ctacttctct aacctttcca acatctagca gctactgtcc tcaggtgcgc caggcaaagt
      961 ctgggatttc caatggaggg aaggactcca tcctgctcat tgttcattcg gcaggtagcg
     1021 aaaagagcct ttgtaacggt aacggaacaa aggaagcctc tcgtagcaaa gaaatgagcc
     1081 atagcgaaag cgaaccaatg ttggaagcct cgtaacagaa ataagtggta ttagccagtc
     1141 tctctgataa gatgaagctt ggaatcgaca aggtagaaat gaacaaatgc acttgtcgga
     1201 atactcgggg taaagttgga tagcgcgttt cgaaggaaac accaggaacc tgggagatcc
     1261 ttatttgtgc ttaaatgcaa caagtgtaga gaacgaataa tttacatttg gcgaataagg
     1321 aagtcggaag aactcaaagt agcgaagaac tggggtaatg cccagggagc gaaggggttc
     1381 ttatagagaa tgcttagaaa ttaaaggagt aagcccgctt gatggaaaca ttcactacgg
     1441 aaatagataa gaacccattg aatcatgatg gattatcgga aaaactaact caattaaaat
     1501 ccaagctcta ccaaaaagcg aaagcaatga ggtacagtct cttaaaagag ccgaatgcgg
     1561 gaaatctgca cgttcggttc gttgaggggg atggaagtct aacagacttc catctctact
     1621 ctactcctca gtcctctgct agctcgccca gggttttgcc ttttccagtt gtgaggcgag
     1681 tcggatcagg atatcctccc gacctcgagc tcctgtaaac atcattccga tcggcaagcc
     1741 gaatcttgtg cgagacaagg gaacggacat cgagggctgg cccgttaaat ttgcgagctg
     1801 agtaaacgga gtgcgggata gatttttttc caaaagttga tcgaccatgc ccgtagccaa
     1861 tagaagtttt cctaagccgg ctcggcctat gatttgcatc gcaatctctt cgtagaactt
     1921 cggagctaat tccccgatct tggcgggtgg ttccgcggtt gcgggagtaa gataaacgtc
     1981 atactctcga tggaactcct cggttcgaaa ggccgcctga tcccaatagc ggattgccga
     2041 gacgaattct ccggctccaa ccgaacgacc caataaaccc aggatccatg tcgtagattc
     2101 tacatcgccc atcctggctt ttcttccgag cacagtttct aatttttgaa tttctgcggc
     2161 cacttctccg aaatacatca tgatgtaggc tttcgccagt ttttttccgt cgatcttcgg
     2221 ggttgcctct tccactttat gacctaagga tttcaataac ttggccgttt ctaaaaccgc
     2281 ttccgaatga tcggcattga ctccggtgcc gatcggagat tgaaatgaat aagcgattcg
     2341 taattttccg ggagctttcc tggtctcgga gagaaaggtt gctttaggtt tttctaaatt
     2401 aaaagcttcc gcttgagtga ttccgcaaac taaatccaaa attgccgcgc tatcccgtac
     2461 ggattttgtc agcacatgat cggcagaggc accctgccaa actcttccta acggatagac
     2521 cggtactcgt cctctactcg gttttaatcc gaataatccg caataagccg ccggaattcg
     2581 aatcgaacct ccgccatccg aagctgtggc gacggaaacc attccggagg cgacggctgc
     2641 ggccgatcct ccgctagatc cgccaggggt gcgttcgagg tcccaggggt ttcgggtcgg
     2701 accgtgaagt ttcggttcgg taattcccat caaagcgaat tccggaacat tcgtagtgcc
     2761 catgaatatg aatccggcct ttctaaatct cgaaacgaat tccgtgtccg attctgcgat
     2821 gtatttacga tacgctttgg agccggaggt gattctttct cctttcactt catgtatgat
     2881 atccttcagc aatatgggaa ccccgaaaaa aggtcccttg gggcttttgc cggaagcggc
     2941 gaggcttctt gcttgttcga tcgtttgttg tacgactgcg tttaatttag gattcagagt
     3001 ctcgattttc ttagccgaaa attccactaa ttctttcggg tgggcttttt ttcgacggat
     3061 cagctcggaa agccccaatg catcgtacgc ttcgaaatcc tgcgcctctt tcgccataat
     3121 atccgtccta ttcattctcc gatcatttcc gaacccggtc taataattag gggaacgaaa
     3181 tcgctcgcga ttctctctaa agaaaaggaa cgccggaaga atcgagatgg gtcaaggcaa
     3241 ttctcggaga gtgaggaatt ttcattttcc gaataggcag cctcttcaaa atgggcgcta
     3301 ggcaccaacg ggaactcgaa gaatatgatt ctaactctaa aaaggcaccg gaaatattcc
     3361 atcccgctcg cgttatttct ttctttctcc gtatccgctg caccggaaca agaccgggac
     3421 tttctttctt cggtgaagga aggtaatcta aagaaggtgg aggctctgct ttcccaaggc
     3481 gcaagaatcg acgcaaagga tggggaaggt cggacctccc tcatgctcgc tcagggcgaa
     3541 gatgtagtcg aatttctgat caagaacgga gcaaacgtaa acgcccaaga tcaggaggga
     3601 aattcggtcc tatactatcg atttcttcct ttattaaaag taaaggttcc ggatatggac
     3661 gatctagccg aggctaagcg tttgatcgag tccggagccc aggtcgaata catggcccga
     3721 aaaggggagg atcagcatcc ggtttctctt ctgaatatgg cgatacggaa caagaaccta
     3781 acgctggtaa aatttctagt agagaacgga gcgaacccga atcatgatcc cggtggcgta
     3841 gaggaatatc ctctctttct tgcggttggc ggagcttctt cttctccgga tcttgcgatc
     3901 accgaatact tgttggcaaa cggagcgaaa cccgttttta cgagtcgact aaaagagatg
     3961 caaactcccg aagggtccaa acaaatcgga gctcgaaacg cctttcacta cgcaacggaa
     4021 acgctcggca ccgatccgaa aattttcgat cttctcgcaa aagcgggcac gaacctgaat
     4081 catcgggatg cccggggtaa aactcctttg ctagaggcaa tttcccgaaa gaatgtcggc
     4141 gcggcggaga agctcatagc tttaggcgca gacatcactc tttcggatat cgaaggcaaa
     4201 actgcattcg acttggcaaa agaggtacaa ctggaatcag ttgcacgtct tattggcgaa
     4261 aaactttcgc ctaaaactcc ttagtcgcac tttttaaatt tttttcgtat gataactgta
     4321 tactaagcgt attctaaaga tatttccggc aaaaaatcct cctttttttt atttccccaa
     4381 taaggcttgt aagcatcttc gaatccgaat tcgtcgtatt aacgctaaat aggcgggcgg
     4441 ctcgctaagc taaatgttta ttcagtcatc tggcaatact tcgaaacata gattgattac
     4501 ttcctccaag gctttaggtc aattttttac acctcctcct ttggcgagaa taatggtcga
     4561 atggacttca ggcgcaaaat cgaagttcga agttaattct ccgtttcgag tcttggatcc
     4621 agcagcgggc aaaggaattt ttttttccat gaccgattgt tcccttccga ccgaattcca
     4681 cggttgggag atcgatccga ttctctatcg agaatgtcag caagttcttg acaaaagtgg
     4741 agcgcaaggc ggctcaaagt ttttcacttt aggggacttc ttaaccgcga aagtggattt
     4801 tctttacgat gccattctgt gtaatccgcc ttacaagcga ctgaatcatt cgaaactcgg
     4861 aaacgatctg ctcaagacat tcaaagatca ggtaggcgtt tcgattccgg gtactgcaaa
     4921 cttatacgtt ttttttcttt taagaattct ttccttattg aaggaaggtg gaagagcggc
     4981 ggtgctcctt ccttacgaat tcttaaacgc gggatatgga atccccgtta agcgggcgct
     5041 tctcgaatcg gattctctta gaagaattct tttcttggat tcatcctggt ctttgttttc
     5101 gggagccgta acttcctcct gtatactgtt tttggaaaaa ttaaaaccgg aatcatccgg
     5161 atttttatgg tcgcgcgttc cttcgtcgac gcttaatggc gaaggaacat ccatcgaaag
     5221 tttggaatgg cgagaggtag tattaaatgc cggagacaaa tggactcgat tactacggga
     5281 aaataaggat attatttata aaataaaaag tgatgcgaaa atatcgtcta acaataatta
     5341 tgtgagtatg gcgaagagtt accaacttga taaggtttcg attcttgagt tcggaaaatt
     5401 tcgcagggga atcgccacag gagataacgg attttttcta ctttccgaaa aagaagtttt
     5461 gaatttacag atacctcccg aatttcttcg ctcttccatt ccaaaagccc aatatgcact
     5521 ttctcctttt tttaccggcg acgactggaa tgtgcttcga tcgggcggag ctaaggtctg
     5581 gcttttagac gctaaggaag ttcgaagtat agacaatcat aagggaatta agaaatatct
     5641 ggaggaggga attaagcgag gcgttccgaa tcgttttctc ccttcccgaa gaagaccctg
     5701 gcattcgcaa gaaagcaggg aaccttccag gatcttggcg acttcctttc atcgggagga
     5761 tattcgattc gtcttgaatt cgagtcctgc ggtcaatctt acctgttttc acggctttac
     5821 cgcaaagccc ggataccagg agtatgagga tcttttgttc gcgtatttaa tcacacccca
     5881 cgcccataaa gaattggaat ccagaaccag ggaatacgct caaggattga gaaaagtgga
     5941 accgggcgat ctgaattctt taatcgtgcc tgatttccga aagttgcatg aaatcgaaaa
     6001 agaaaaaatc ggctctcttc tgtccaaata tagggaacta ctttatccgt ggactccggg
     6061 taggcgcaga aagccggagc aaatagtcgg aaagaatccg gccgaaaggc aattgctcgt
     6121 ttccatccag gaatttttct atttataacg aaaatcgaaa ttctaaacgg gaattacggc
     6181 tttcgggagt tattttaaat ttttataaag tttgtccagc agccggacta attccttttt
     6241 ttcgggctcc gaaaatccct tgtacaatcc ggaaagaagg gatcttgaaa taccgagcat
     6301 aatgggtcgt atggaatagg cttttttcgt cagctggaga tttacgactc tctgatcctg
     6361 gttatcccgg gcccgctcca catatcctag gtcttccaac ttgtccacca gcgccgttaa
     6421 agtcgatttg tctctatcga tcattttggc gatttcctgc atcggaactt tcttggacat
     6481 ggctagcgca aaaagtatat cggcgtgagt ggtggacaat tgtccgaggc ctttttcctt
     6541 gagttcccaa tttaagtgtc gatgaaattc gtctcgtata cgcgatatta agtaaattat
     6601 tgttcgggga ttcatttata tctttctatc ttcgaagttg cgggaaggta aggatgcttt
     6661 cgcttaagcg aattggtaga gatagatgac ctctccgatc gcggcgggct taggcgcacc
     6721 ttccacttcg aagctgagtt tcagagtcat tcttgcggtt ccccggagat cctttaattc
     6781 gatcagttcc gcacggagct tgagcttaga gccgactttt accggatcca ggaaccgtag
     6841 tttttccatc ccgtaattga ttcccatttt gatatttttc agttctaaaa tctgagagag
     6901 taagtagggg gccatggaaa gagtcagata tccgtgggcg atggtcgtcc caaagggaga
     6961 ttctttggca gcgcgagccg ggtccgtgtg gatccactga tggtccaggg tcgcttcggc
     7021 aaacttatta atctgctcct gcgtaatttc atgaggagcg gaaactccga gttcctttcc
     7081 tacatatgct tcgagttccg caaaactaga taaaacgagt ttggccatcg cgacttcctc
     7141 catccgctct cgcgggattt tattgaaact ggaggaagag atggttttgt caccaacttt
     7201 ttagatcaaa aacagaacga tcgttacgtc ggttatactt tgtttgcggg gctatctccg
     7261 aattttcgat gtacttggta cataaggtag aggcagagac agatcagccc ttccatcatc
     7321 ataatatccg gacgaaaaat atattccatt ttactaacct tctatcgggc agaatcggcc
     7381 tctttcatct cgcggatgtg aagaagggaa tacaaatccg taaaaaaatt atccccagac
     7441 cgtcgcttat cgtcttggat agagagtgct ttttcggtcc ctccggacgg aagccggaga
     7501 ataaatctca tttgcgttct tttcgctatt tatgtttcaa aaggattgac agttgccccc
     7561 gcgcaggttc cgatagaagt aggatagata tgggaagctc gcccgaacat ttaggccccc
     7621 tcctgataca attccttctc ggagtaggat tctccgccct tatcctcggc ctcgcgtttc
     7681 tcttaaatcc taagaaaaaa tccaaacctc acgatacctt cgaatgcggg gtcccgtatt
     7741 acggtgatgc caaaggtttg tttaatatta agttttattt ggtagcggtg ctgtttatac
     7801 tcttcgatat cgaagcagta tttctttttc cgtacgcggt aaatttaaaa gcgtttaagg
     7861 aagccggtct cggtccgttt ctattggcgg agatgttcgt ctttattctt attttagtcg
     7921 tcggtttata ttatatacgt agaaaggggg cgttagaatg ggattgaacg atcaactcaa
     7981 tcagcccggt cagatgtacg gcgatatgat tcaggttgcc agtgcggata cgatcattaa
     8041 ttgggggaga agttactctc tttggcccta tccgtttgcg acggcctgct gcggaatcga
     8101 gtatatgagc acttcctgct ccgactatga catcgctaga ttcggtgcag agcgtccctc
     8161 gttttcgcca agacaggcgg atatgattct tgtcttggga acgattacgt ataaaatggc
     8221 gcctgttctt cgcgagattt acgatcaact ttcggagccg aagttcgtga tcagttacgg
     8281 tgcctgcgct tcttccggcg gaatgttcca cgcgtattcc gttttacagg ggatcgatag
     8341 gattcttccc gttgatctgt atgtcccggg atgtcctcct cgaccggaag cgcttctgga
     8401 tgcggtggta aagcttcaag agaaagttaa aacccaaggc ttggaagcga gacgtcagga
     8461 agtgatgagt aaaattcggg agatcaatga aagaaacaaa cctttggttg tccgatgaaa
     8521 gaaacgatag atcgcttcct cagagacaag tttccgcaat acgtctataa ggaggaagag
     8581 gttatctcca acctccccgt attcttcctg aaagccgaag gaattgttcc cgtcttcacc
     8641 gcacttaaaa cggcgccggg aatagaactg aattatctca acgacctgac cgcaatcgat
     8701 tggctgggaa agaaagagcc gaggttcgaa gtctgctatc ttttgcggtc cggaagtaag
     8761 tcctccactc gagtccagtt caaggttcct ctttcggaag gagagggagt tcctagtatt
     8821 gtaactattt ttaagggcgc gaactggccg gagcgggaag tgtacgatct tttcggtatt
     8881 ccgttcctta atcatcctca gttggaacga ctgatcatgc ccgacaattt ccaaggacat
     8941 cctttgcgaa aagattttcc gttggaggga ttcggccaag attatttgat cgaagacctc
     9001 ctgacgattc acatccagga tgatatggag gcaggatgac gatcatgtat gaaaagacgg
     9061 ccgagcattt cggctccaaa ttcaagcatc tgccggaggg tcatttgcta gtgaacctcg
     9121 ggccctcgca tccggcgacc catgggatcc tccagaatgt cattcaacta gacggagaaa
     9181 gggtcgtaga cgtggaatcc gtcatcggat acgtgcatcg cagttttgaa aagttgggcg
     9241 agaaatacac gtataaccag tttctagtct gcacggatag gatgaactac gtctccactc
     9301 cgttgaacaa tatcggttgg attctcaccg tagaaaagat gatgggtatt caagttccgg
     9361 ataaggtggt gtatgttcgg atgatcgtat ccgaattgtc caggatcatg gatcatatca
     9421 tctgcaacgg gatactgggc gtggacttag gcgccttttc cgggatgctg catttgtttc
     9481 accatcgtga aaatatctat caggttttgg aaaagttgac cggagccagg ttgaccacta
     9541 ccttctgtcg agtcggagga ctggaaaagg atatttatcc ggaattcgcc gacgaagttc
     9601 gaaccatctg caaggggctc aaaccggcaa tagaagagtt ccagagttta ttagtaaata
     9661 atagaatctt tatggatcgt actgcgggaa tcggaggcat ttcctccgaa gacgcgattg
     9721 cgtacggata ttcgggtccg aatttgaggg cggcgggagt tccttgggat attcgtaaag
     9781 atgatcccta tatgttttac gataaggtcg acttcgacgt tccgatcgga gaggatggtt
     9841 ccgtttttca tcgtactttg gttcgaatgg aagaaatgcg acaatccatc cgaatcatag
     9901 aacaattggt ggaaggaatt cctgcaggac ctcatcacgc cgatcttcct catatctatt
     9961 tgcccgagaa agataaagta tatcataata tggaagagtt gatctaccat ttcaaactca
    10021 ttatgcacgg tattaaggtt cctccgggag aatattacca agctacggaa gcggccaacg
    10081 gagaattggg tttttatatc gtctcggaag gggaaaaatc tccttggcgg gttcatgttc
    10141 gtagaccttg cttttggttt tatcaatcct ttccggaatt ggtgaaggga ggtctactcg
    10201 cggacaccat cgccactatg agttcgctta acgttattgc aggggagcta gattgttgat
    10261 gtcttaccgg ttttcccagg aatccgaaaa aagattcggt aagttgtcgg agatgtttcc
    10321 ggataagcgg agtttgattc ttccgggatt gtaccttctt caaaaggaaa aaggatatgt
    10381 ggatcgggaa gggatggaat atcttgcgga aaaaatcggc gcgccgatct ctttagctca
    10441 agtgtacgga gtggcgacct tttatactct ttataataaa aaacccgtcg gaaagtttca
    10501 tattcaaata tgcggcacgt ccagctgcta tattcgcggg aatggcgcga tagaaaaaca
    10561 tatctgttcc aaactgggaa tcgaatcggg tcagaccact ccggataaaa aatttacggt
    10621 ggaagaggtg gaatgcctcg gggcttgcgg ttatgctccg atggtgcaga tcaacgaagc
    10681 atattatgaa aatttaactc tcgaaaaagt ggacgaactt cttcggagtc tcgggtaagg
    10741 gggatcgata tggccgaaat gagaattctc accaaataca tagacgatcc tcggtccaac
    10801 gaacttgaat tttacgagtc ggtccacgga tacgacggaa tgaagaaggc cctgcaacta
    10861 aaaccggaag agatcgtgga tatcgtcaag aaatccggtc ttcgcggaag aggtggagca
    10921 ggcttcccca ccgggatgaa atggtcgttt atcccgaagg atattccgaa accgaaatat
    10981 attatctgca atgccgacga aggagagccc ggcaccttta aggaccggaa gctgatcgaa
    11041 aagcttccgc atcagatcat agaaggaatg gtcataggcg cgaaagccat tagcgctaat
    11101 aaaggattct tttatattcg cggagagttt aataaaggca tcgactccat gcagaaggcc
    11161 atagacgagg cctatgcgaa gggctatctg ggaaaaaata ttttaggtag cggattcgat
    11221 ttcgatttgg ttttgtacgc cggggccggg gcctatattt gcggagagga aaccgcccta
    11281 atcaattcgc tcgaaggtcg taggggacat ccgcgactga agcctccttt tcccgccgtt
    11341 tcgggattgt atcgatgccc gacggtcgtg aataacgtgg aaacgttttc tacagttcct
    11401 catatcatcg ataagggtgc cgattggtat tccaaaatcg gaacggaaaa atctccgggg
    11461 acccgactct tttccgtttc cggacatgtc aagaaacccg gcgtttacga aatcgtatta
    11521 ggaactcctt taatggaatt aatcaacgac ctttgcggcg ggatgttgga tgacaaaccg
    11581 ctaaaggccg tgattccggg cggttcatcc gtaccgatcc tgactgcgga agaatgcaag
    11641 actgcgaata tggattttga atccatggcg gcccataaaa ccatgctagg ttcgggtgca
    11701 gtcatcgtaa tcggagaagg aacggatctc gtcgaaacca cttatcgatt tgcaagattt
    11761 tacgcgcatg aatcctgcgg gcaatgtact ccctgtcgcg agggaactca ttgggttcgg
    11821 gatctcttgg ataaaattcg aaaaggagac ggaacgagcg aggacttgga attgattctt
    11881 tccctttcta aaaacatgga aggaggaact actatttgtc ctctttccga cgcttgcgtg
    11941 ggagcggtca gacccacgat tcagaaattc cgtcacgagt tcgaggcaag actgaaggaa
    12001 aagattcttg ctccttcttc caccgcatca ggagtataaa ttagaatgga ttggaaccag
    12061 attctttttt ggttactgaa aagtgcgctc tttttcggag tctttatcac cgcctgcgct
    12121 tactatactc ttgccgaacg gaaagtcgcc gggtatatcc aggatcgaaa aggcccgaat
    12181 cgtgccgggc cgttcggact cctacaacct ctcgccgacg ggattaaatt ccttacaaag
    12241 gaagaaattt ttccgaagaa tgtaaataag gtaatgtacc tgatcgcccc ggcaatctcg
    12301 atgacctgcg cgataatggc ctgggcggtg attccgttag gcggggtttt gccgttgccg
    12361 ggttgggtga cggaaaagac aggtttaagc gttttggatt tacaaatcgc caatccggat
    12421 accgggattc tttttttgtt tgcggtttca agcctttcgg tctacgggat tattctcgcc
    12481 ggctggtcca gtaataataa gtattcttta atcggcggga ttcgttcgac cgcccaaatg
    12541 atcagttacg aacttccgtt aggcatgtcc gtggcggcaa tcgttattct gacaggttca
    12601 ttacgattaa ctgatataaa cgacgcacag atcgggcaat ggaatatctt caaactgccc
    12661 ggtttcatcg cgttttccat ctttgtggtg gcgatgttcg ccgaaacgaa tcgactccct
    12721 ttcgatttgg ccgaagccga gtcggagttg gtcgtgggat tccataccga atacggggct
    12781 tttaagttcg cgctcttctt tattgcggaa tatatgaata tgatcacgat gagttgcgta
    12841 gtgacccttc tatttttcgg agggtataac gttccgttcg gcattctgga aggttcctca
    12901 tttcatgcgt tgttcgggct tgcactcttt gcgataaagg tacttttttt cgccttcctt
    12961 ttcatgtggg tccgttggac tttgccccgg ttcagatacg atcaactcat gacgatcggt
    13021 tggaagacga tgattccttg ggccgtagcc aatatcgtag tcgccagcgc ttatataggt
    13081 atggatggat tttggaaatg gtagggctct tcgataatcc tcaattgcta ctgtttttta
    13141 ttttctccgg aatcatcgtt gcgggagcgt taggcgtcgt atttcatccg aatccgatca
    13201 cgtcggcgat tctgttagtt ctcgcttttt ttgcgttaag cggaatttat gcggtcctgg
    13261 gttcggtctt cgtggcgacg atgcaggtgt ttgtctacgc cggcgcgatt atggtattgg
    13321 tcgtcttcgt cctgatgctt ctgtctttgc acgacgaaag cgtctctaaa ctttggactc
    13381 atcccttaaa gaaaggcgtt cttttatttt ttgtagccct gttaggggtc gttttaatca
    13441 attcggtacg ggaaggaatt ccgaatactc aatcttcctc ccatggatat tctaaaacag
    13501 gaaattatga atacgatata acgcagaatg gagtcgcaaa aagcacgaaa gtggagggga
    13561 ataccgcagt ggtcggaact tccatgttct tggactatct tcttcctttc gaagctctgt
    13621 ccattttgct tctggcagcg gtattgggtg ccgttatatt aggaaagaag aatttaggga
    13681 aaaaacccga ggaaggcgaa agatgaatcc ggccgctctc aatccgacaa tctcgggaat
    13741 acccgtggaa tatatcttaa ttttggcctg catcgttttt acgatcggag tcgccggggt
    13801 cctttttaga aggagcgccg tagtgatttt catgtccatc gaactcattt taaattcggt
    13861 gaatttagta ttcgtaactt tctccaagtc cttatatcag gttcaaggag aagtggtcgt
    13921 atttttcgtg atggccatcg cggctgccga ggccgcgatc ggtttggctc tcgttgtcgc
    13981 gattcagcgc aagaaaaaga ccagctttgt cgatgaaatg aacttaatga aatggtgatt
    14041 aatatggcct gggatatttg gataccggtc cttgtaattt taccgttagt cgggtccgta
    14101 ataaacgctc ttttcggtag aatgctgaaa ggaaattggc ccggcatact aggaactatt
    14161 ttttctttcg cctcttttgg cgtcggactt tatgcgtttc tcgcatttaa acccctggaa
    14221 cgtcaggttc ccgagatcgt ttcttttttt cattggttgg acgtaggcgg gtttaatgtc
    14281 gaggtcgctt atcaaatcga tcaactttct ctgtttatgg ttttgatcat aaccggtatc
    14341 ggaagtctga ttcatcttta ctcgatcggt tatatgaaag gtaatccgag taacggccgc
    14401 tttttttcct atctgaacct attcgttttt tccatgttgc atttggtctt ggccgaaaac
    14461 ctcgttgttt tattcttcgg ttgggaagga gtcgggcttt gttcctacct tttgataggt
    14521 ttcgatacgc ataaagaaac ggcggcgaat gcagggatta aggcctttat tacgaaccga
    14581 attgcggatc ttgcgatggt cggcgggatt gcgttgacgt attggtatac gggaactctt
    14641 tcctttactc aaatcgcatc cgtacttccg gaacttcgcg gcttccaata cgttctgcct
    14701 atcgtaacga cttgctattt cataggggct atgggtaagt ccgcgcaatt tccgtttcat
    14761 gtttggttac ccgatgcgat ggcaggaccg actcccgtat cggcattgat acacgcggcg
    14821 acaatggtaa ctgcgggaat ctttctgatc gccagattga attttctctt cattctaacg
    14881 ccgcaagtcg gactttggat taccgttatc ggcaccttta cggctttttt tgcggcgacg
    14941 atcggaattt ttcaaaacga tattaagaaa gttttggcct attctacggt gtctcagctc
    15001 ggatatatgt tcgtcgcgat gggcgtgggt gcctacgttg ccgggctgtt tcatttatta
    15061 acccacgcat tctttaaagc attattgttt ctaggttccg gatcggttat ccattcttta
    15121 cacgacgaac aggatcttcg aagaatgggc ggattgaaaa cccagatgaa agtgacttgg
    15181 ttcacttttt taacgggaac gctggcgatt tccgggattc ctccgtttag cggattcttt
    15241 tccaaagatc tgatattaga aaaagcgtat ttttaccatc ctctgttttt cggattgggc
    15301 gtcgtaaccg ccttattaac gacgttctat atgtttcgct taacatttct tacgtttacg
    15361 ggctcttcca gaatctcgcc gagcgtccat cctcatgaat ctccttggac gattacgctc
    15421 cctctaatct tattggcttt tggagcggct ttcagcggat ttctttttgt tccggaatcg
    15481 ttaggcggtg tcgatctttt agaacgttat ttccagccga ttttcgcttt aggaaaagaa
    15541 tattctcaat ccgcgattcg tcattcggta aacgttcatc atttaagtcc cagtgccgaa
    15601 ttgaccttgg ccttattgtc tttaggagcc gtcgggatcg gttttggcct ggcctggtat
    15661 ttctattctc gtacgggcca gatcccatca tcagaagagg aatactccag ttggcgggaa
    15721 tggatcgcca agaaatacta tgtagacgag ttcttttcga acgtggttgt cggacctgtt
    15781 ttattttttt cggaattctt ttcttcgatt gtcgaaaagc gcttcataga taagatacta
    15841 gtcaataccg gtcgactctc ttcgggtatt tccctggtgc ttaggcgttt gcaaaccgga
    15901 accgtcgttg attatgcttt tatgatcatc cttggtacta ttctgattct atctttgttc
    15961 ctttggaggg gattgtaagt gcctcagtat tatctcacga ttcttctctt tttacccgta
    16021 ttaggaattc cggtcttatt tttttccaat cgcgaaggtt ggattcgttc ggtcgcgtcg
    16081 atcattacgt tttccgtttt tggaatgacc gtccctctgt ttttcgaatt cgtccaagga
    16141 gatagcgggc cgcaattcgt gcatcgaatt cctaatttcc tggatttaag cccgggcgga
    16201 ctcgattact atgtcgcgat cgacggcttt tccttgcttc taatcgggat gtcgaccatc
    16261 ctatttttct tatcttcgtt atcggcagtt tccaacgtaa aacaccgagt cagggaattc
    16321 tttattcttc ttttactcgt cgagacgggc gtgctcggag tatttctttc gttcaatctg
    16381 gttcaattct acgtattctg ggaatggatg gtactgccgt ttgcattgat ggtagggatt
    16441 tggggggaat cgggcaggat ccgcgcttct atgaaatatc tggtattttc atttaccgga
    16501 tcggtgttta tgttggcgag tattctcgtg ctctaccatt attcctccac gttcgatctg
    16561 gaggaattag cggtattacc tttatctaat attccttccg accttcgctt ttggcttttt
    16621 atcggattta gttttgcgtt tgcgattaag gttccgttgt ttccttttca cacttggatg
    16681 ccggacgtgc atgaggaagc tccgacggtg ggttccgtgg atttggccgg aattttactt
    16741 aagatagggc tgttcgcgta cattcgcgtc gttattccga ttttccctca ggtatttttg
    16801 gaatacaggg atttcttcgc aggcttggcg gttgcaggta tcgtttacgg ggctgtcgtc
    16861 gctttgacgc aggcgaatag taagagactc gtggcttttt cctctctttc gcatatggga
    16921 ttttgtatct tgggaattct gaccttaacc gaagaagggg tatcgggcgg aatgttacaa
    16981 atggtgaatc acggcttcac ttcggggctt ctgttctttt tattaggaat gttgcatgaa
    17041 cgaaccggta cgaatcgctt aacggactat tccggaatcg caaaggtggc gccgttctta
    17101 gcggctttta taggattggc cgcgtttgca agcgccggtc tacccggaac gaacggattc
    17161 gtgggcgagt ttttgatcct tatcggaaca ttcaaatatc atattcttta cggagtttta
    17221 gcgggtacgg ccatcatatt cgcggcggga tatatgctga tattcgcaaa atcgttgtta
    17281 ttcggagaac cgaatcatat tacggcgaac ctcgttgctc tgaatcttag ggaaaaattt
    17341 atcctgacgg ttaccgcggg atttattttg gtgatgggtg ttttcccgaa tccattttta
    17401 aaattcataa cgccgagcgc ccgggttgtg ctgaatagcg caggcgaaga agcgctaaaa
    17461 gagagggctt tttcggaaaa agaaggatct ttacgacaag tggaacgcaa atataaggat
    17521 tatcgatcgc tcggcaccgc ggtttcgagt tatgaggaaa gaatccccgt tttaaaaggg
    17581 atgggaatac cgggatttcg ccgttccgca aaggagaaag aagaatgagt ccgattccag
    17641 gtgtgaacga cttactttcc attctcccga tattgattct ttcgggaggc ggagttttat
    17701 tattaattct tcaatttgca tttcaaggag ccgagtttag ggtcgttcga tttgccagcg
    17761 ggttggtgtt ggtaggagcg ttcatcgcct tgctccacac tcaattcgaa taccccggtc
    17821 ccggaaagta tttcggagac cattacgaag tgagctcttt gggtttctgg ttcggcgcgc
    17881 tttatttagt tatggcgttc ggaacgattt tggcctctcc gagatcatta cagcaacata
    17941 atatgcaatt tccggaattc tatccgttgc ttttattttc gactgcgggt atgttcttaa
    18001 tgacggacgg cagggacacc gtcacgatct ttacaggatt ggaattgatg agtcttgctc
    18061 tatacgtttt ggtaggcatg gcaagaagcg acgagtattc gttggaggcg agcctaaagt
    18121 atttcctact cggaagtttt tcttccggat tcttcttaat gggaatggct tttttattcg
    18181 gcggttccgg aagcacgagc ctatccgaga gtttaaaacc tttggcaatc agcggtttcg
    18241 acgcgaattt cacgaagata ggattgcttc tcttattaac gggcattgca tttaagatcg
    18301 cactttttcc gtaccattcc tggactcctg acgcatacga aggcgcgttg actccggtaa
    18361 ccggatttat ggctacggct tcgaaaaccg cgtcgatggg actcttggtg atcgtttttg
    18421 cgcatatgcc cataccggtt ttttccagcg aatgggcctg ggtcaccgga atattggcac
    18481 ttctttccat gacttacgga aattttctgg ctctaaaaca ggaaaactta aaacgattgc
    18541 tcgcgtattc ctccatagcg cacgcaggtt atgtcgtcgc cggaattagc ctcggagtcc
    18601 gggaagaggc cattttctat ttaatggttt attcattcat gagtttgggg gcgttcgcga
    18661 tcattgcgta cttggagcag ggtcgtcggc aggtaacgtt cgcctccatc caatccctat
    18721 cgattaccca tccttggtcc gccttggtct tgtttttatt ttttctttct ttagcgggaa
    18781 ttccgccctt aggaggattc tgggccaagt tattcttgtt ccaaaaaatt gcggaacaag
    18841 ggaatgatct ggcgaggctc ttactgatcg gagggatcgc aaattcggcc ttggctcttt
    18901 attattatgc gaaggtcgga atttccgcgt acatgagttc cgaaacggga gagatttcca
    18961 aggatgaaaa agtaaggccg agctacggag tcgtcgtcgt ttcgggtttg agtctcgtct
    19021 ttattcttgt cggatggtat tttttacaac ccaaggacct gactaatata accctcgaac
    19081 accgatcgga gtctattcaa aaataagaat gtcctttttt agaaaatttc tctcgttatt
    19141 aaaccgcgag atacgtaatg cttccgacgc cgaggctgat gattccgcat tccgccgtgc
    19201 gatgatccag tacgggaaaa agaagaatcc gaaaaattta gcgaagctat ccgaagaact
    19261 gaccagatcc tcttttctcg tcccgcgctt agaagcggga aaacttcctc caggaaaaaa
    19321 gacgaaacct aaatctaaaa agaaagctcc tgcaaagaaa aagaaaaagc tagagcaaga
    19381 ggatcaaatc gttttactgt atgtgaggga tgagaatgga cgaatcttcc tgccggcatt
    19441 ctcgcatcct gaagaagtga ttcggtattt cggcaaggaa acgactacga ttcgacttcc
    19501 ggctccggat ctttggcgga cagggcttgg gaataaggaa gtcgccgggg ttgtgatcga
    19561 tccggcaacg actctttgga ttctttcccg cgaacatttg gaagttcttc gggaaggata
    19621 gaagttcggt tttccatttt gcgcgactcg gaacaaaact cggccgtttg aaatattatt
    19681 cgactcgagc attcgaaatc ggaatttata aaggaagcga gttcctcgat tccgtcgatg
    19741 aaacgtcggg gtttgcattg aaatgatatt ttgaaaaatt agaataaacg aatgttcccg
    19801 aattttacgt aagtgacggt tcttagaatc gtttccattg ggccgacgga aaaaaaacgg
    19861 gaccagatct tcgatacgaa gacgcaaacg agccagatcg gaaatgcaag taacagtagt
    19921 tggaagttgc ctaatttatc ataaaaacct aatccccaac cgcaaaagat ccacgagcaa
    19981 atgacggact gtcctaggta attcgataag gagaattttc cggcggattc gaaccatgat
    20041 cgatcgggca gacttgcacc ggaatgatag taaatgccta accaatacac gtaacaaatc
    20101 gttaatgcag gcgcgctgag ggtatccagt atagaaaacc ctaatagcca gcttaaagaa
    20161 aggtcttcga agaataaatg cctggaatgg atcgaataaa tcaaattacc cgacaggcct
    20221 aacgttaata gccaggggat cgatttcttt aagccgtttt tgttctgctc ccatcgttcg
    20281 aagaaagacg tctttcctgc gattatacct aacgcaaaca tcgagagaat ggaaggccat
    20341 tgaaataaaa tcgtgaacgg ataggaaata aacgtatcct tggcacgttg ttttgctccc
    20401 tcccagaagc ttcccaaata tgccgatcga gtttcgaaaa gaatgccgga taagctcgaa
    20461 gccaatctgc ttcgatattc gtcctgcccg aatgcaagaa tcattctgca aagaatcgcg
    20521 acgagtaaaa atcctaggga gaatctaagc aaccagacgg tttttttttc ccgaatcaac
    20581 caagcagcgc atccgaggat cgcgtacgaa agaagaatgt cgcctaaaaa tagaaagatg
    20641 ccgtgaagta atccgatcaa aaataggccg atcattcttc gaagatatcg gttgcgggat
    20701 tcgactccct cccaatcttt tatttgaacg gtgataccgt agccgaatag aaacgagaat
    20761 agaatataaa acttagattc gaaaaagaat gcaacgatcc aagatgcagc cgaatcgaac
    20821 aaattcgtat tttctccgac ggatcctact aaatacatag gttttgcaaa ataaggtaga
    20881 ttgacgatga ggatcccgta caaggcacag cctcgtaaaa aatctaggaa accgattcta
    20941 tttttgggca tacgatttct ccaaagagcc ttctttattt acgtaaaatg tctaaatcca
    21001 gtttcggtag gaaggaacaa tcggtcgttt aacaaaaagt ccactctcgg gacctcgttt
    21061 tctttcgtag atcggacgga tccgatggga gtgatatcga cggattccca gcgggatgga
    21121 atcaaatcgg gcgaaaggaa taataattcg agctcttctc ccgaactaag aattccatcc
    21181 aatccgatcg cggtttcgat cccgtccaaa acgggaactc tgtttagctc gatctcgatc
    21241 actaattgcg atacttttgc caattttccc aggtcttgga ttagtccgtc cgttagatcc
    21301 attccggcat gaatcttatg ggaggaatat aaagaacggc taatggacaa acgtgaacga
    21361 ggtcgaagat gccgatcgat ggaagtttcg cggaggctgg tcggcagaga aggcgtgaat
    21421 ccgtccaaaa ttttgtaacc gagtagggat gctccgacat gcccggtaag gtaaacccgg
    21481 tcaccggccc gtccgccttt tctgctcacc ggagattcgg attttccgag tagcgttaac
    21541 gttaaattca attcttggga acggtacgta tcgcctccgc agagttcgat accgtaataa
    21601 tataacgttt ctttaaatgt ttgaacgaac ggattcagaa attcctttcg attgcaggaa
    21661 ggggatagcc cgaaattgaa gaaggctttt tgaggaactc cgttggctgc cgcaatatcg
    21721 gatacgttga cttcgattaa ttttcgagcc aaatcggcgg gactagtcca gtctagtcgg
    21781 aaatgggttc cttccacgat ggtgtcggtg gtgattaagc aaccgtcggt accgagataa
    21841 caatcgcttt cctgttcttt gcctgcagga tacaaggatg agatcaattc ttcttcgttc
    21901 aaatcgcttt cctgttattt tcgaaaaacc ttgacttcga ttctgtccgg tatcattatc
    21961 aatatcatga aactcatgat cacgaaatcc gatttgctcg ccggaggacg tttcgttttc
    22021 ttcggactta tcttagcctc gatctacctc gcaggttggc aatccaaaat ggacgcggct
    22081 ccgaaagcgg gggtctgtaa atatactctc gatcccgaaa agacaagctt agaatggaaa
    22141 gcttttaaat ttacggaaaa aacgggtgtg ggtggaaaat tcactaaggt aggaattaca
    22201 ggtaccaaaa ccggaaagtc tcccgaagcc gctttgaagg gattgaaatt tgcgctggag
    22261 ccgatcgatc tcgatagcgg caatccggaa cgggacgcaa aaatcaaagg ggcgttcttc
    22321 ggtgctctta agaacggagg caaaatttcg ggtcatttcg tctcggccaa gttcgattcg
    22381 acgggatccg ccggtaccgg aattatcaaa ttaaccttaa acggaattac gaaagaccta
    22441 cctttgacct ttactttgga aaatggggaa ttgctcaagg taaaaggaag cattcatttg
    22501 acggaatgga aagcgggctc ggcaatcgca gctctcaacg aagtatgcaa ggatctgcat
    22561 actgggaaag acggtaaatc cgtactttgg ccggatatag agatttcgat tacgtctacg
    22621 ctcaagacaa agtgtcccta agtaagaaac ttgcgatccg gatagagcgt ccgaggtttc
    22681 gtattcggat tcgtttatca gaatcgtacg aaatcgattc tcattaaaga gaccgacccg
    22741 agagttttaa atacgtttac gatcgcttcg aaacgagaag aggtataaaa gtttctattg
    22801 tctgaatttt gcgatcactg cctgaaggat ttttaaatcg tcttcgggaa ggtaggtaag
    22861 gtccgttact atctctctaa gaagcatatt atgcctgact tcgtcaaggc gagcattctc
    22921 tttttctaat agagccaacc tttcttccca ggaagctttg ggttctcccg aatggttaaa
    22981 aacgaagttt tttgaaactc ccttcttgat taaaagtaaa tccattctga attccggaat
    23041 cggttcttgg ttactaagat accggttcat ggatacgagc gatgttccga tcgccacggc
    23101 accttcctct ctggaaattc ccagaagttt aaaggccgat ttcagtcgct cgcccggagt
    23161 gtctaatttt ggttcttttt tttccatttt agctaaatac atgtgcaaat tgaatcaaaa
    23221 tgatcgaatc tgacagtcgg gatagatccc cttggaagaa ggataagatc aaagcaaaat
    23281 agggcaatct taaactaact cttttgatac aaaatgacta aatgatcatc ttatcgttta
    23341 tttccgagaa attgcccgaa ccgccttcct actttgttca ctgattattt taatcagatc
    23401 gaacgaagaa tcaatccttt cctatttcaa attttcgaca gcatactagc tactaacacc
    23461 gaatcggatg ggatcggaat tgccattcat aaagaagatt agttttattg caagcggaag
    23521 acagaggaca ggggacagat gcgctcgctt tgctcacgct agactgagga ctgaggactg
    23581 aggactgaga attattcctg ttaccctgac aacaattttt ttaaaaacga attatgttag
    23641 agttcctgtg cagtagatct tttcctctgc cgctctgcct ttacaatgtc gagcagcttc
    23701 tgtctagcgg gcgcgaagcg aacgcgtctg tcttcagtct tctgtcctct gctgagaaaa
    23761 taccttgacc cgtatactcg gtacgcgaaa ttggccaata caggacgttt tttcccatgc
    23821 caatcatatc taaacagcat agaactcctt ccttgaaaaa ggaacaagcc gngaangntt
    23881 acaaatct
//
LOCUS       DDJGHBMA_6             34744 bp    DNA     linear       08-DEC-2021
DEFINITION  Genus species strain strain.
ACCESSION   
VERSION
KEYWORDS    .
SOURCE      Genus species
  ORGANISM  Genus species
            Unclassified.
COMMENT     Annotated using prokka 1.14.6 from
            https://github.com/tseemann/prokka.
FEATURES             Location/Qualifiers
     source          1..34744
                     /organism="Genus species"
                     /mol_type="genomic DNA"
                     /strain="strain"
     gene            845..1294
                     /gene="rplM"
                     /locus_tag="DDJGHBMA_00143"
     CDS             845..1294
                     /gene="rplM"
                     /locus_tag="DDJGHBMA_00143"
                     /inference="ab initio prediction:Prodigal:002006"
                     /inference="similar to AA sequence:UniProtKB:P0AA10"
                     /codon_start=1
                     /transl_table=11
                     /product="50S ribosomal protein L13"
                     /protein_id="X:DDJGHBMA_00143"
                     /db_xref="COG:COG0102"
                     /translation="MPIISKQHRTPSLKKEQAEKAWYVVDAEGKTLGRLASEIAHRLR
                     GKHKPTFTPHVDCGDNIIVVNAAKVSVTGSKESQKEYFHHSRYPGGMTVTPLQDMRKK
                     HPERILYEAVKGMLPKSKLGAEMLTHFRIFPGAEHNLGAQKPVKLEL"
     gene            1308..1706
                     /gene="rpsI"
                     /locus_tag="DDJGHBMA_00144"
     CDS             1308..1706
                     /gene="rpsI"
                     /locus_tag="DDJGHBMA_00144"
                     /inference="ab initio prediction:Prodigal:002006"
                     /inference="similar to AA sequence:UniProtKB:P21470"
                     /codon_start=1
                     /transl_table=11
                     /product="30S ribosomal protein S9"
                     /protein_id="X:DDJGHBMA_00144"
                     /db_xref="COG:COG0103"
                     /translation="MATAKEIWAVGRRKNAIARVKLKEGSGKILVNDKDIKDYLHNSR
                     SNLKEALSPLALLNLSDKFDLKLNVSGGGIIGQVGAIRHALARVICRYNPEFRPTVKK
                     EGLLTRDPRMVERKKYGLHKARRGTQFSKR"
     gene            1790..4555
                     /gene="alaS"
                     /locus_tag="DDJGHBMA_00145"
     CDS             1790..4555
                     /gene="alaS"
                     /locus_tag="DDJGHBMA_00145"
                     /EC_number="6.1.1.7"
                     /inference="ab initio prediction:Prodigal:002006"
                     /inference="similar to AA sequence:UniProtKB:O67323"
                     /codon_start=1
                     /transl_table=11
                     /product="Alanine--tRNA ligase"
                     /protein_id="X:DDJGHBMA_00145"
                     /db_xref="COG:COG0013"
                     /translation="MKYKKVSEVRNTFLNYFKQKGHTVVPSSSLLPAGDPTLLFTTAG
                     MVQFKPFFTGAVDLPYTRATSAQKCLRTTDLENVGKTERHCTFFEMLGNFSFGDYFKE
                     EAIEFALDCSVNHLGFPKDKIWITVFENDDEAEKIWISKGIPAERITRLGKKDNFWGP
                     AGDSGACGPCSELYLDRGPEKGFPDCGTKNECRPGCDCDRFLEFWNIVFNQFNQDTDG
                     NLHPLKQTGIDTGSGLERVALLLQGVDSVYDTDELRGIISEVEKVSEKKYEENTKVPF
                     RVITDHIRSALFAVSDGIYPDRTGRGYVIRRLIRRAVLFARKLDLKEPFLHKLVKPVV
                     AIYRERYPELEKHASSVERTLLAEEELFLKTLEIGLEKIGVLVAKTKASESTVFSGKD
                     SFLLYGTYGFPAEMTEEIVAEQGLSFDRNGFEEELEKDRRSSRETWKANRTSLFTGIK
                     TDKTEFLGYTRLDARSEIVHAFLDNKPVTSLTEGQSGVLTFKATPFYPEGGGQVGDTG
                     FIRKDVSVFKVLDTQKENDIILHYGTVLNGSFNVGDEAVLEVEKERREKLKSHHSGTH
                     LLNGALRNLLGAHVMQKGSIVSPEYLRFDFSHPTALSEEEIRKVESWVNDSIGMSIPV
                     ETKILPIEEAKKTGAVAAFDEKYGDSVRVLQMGDRSLEFCGGTHVLNTGDIGYFFIRK
                     ESSPGAGNRRIEAVAGPLVIETFQTIFAELTGAIQTLNLKIKDELGEESASLSIKESL
                     LRPEDIRAIFEKKGAEAVSELRNLSEKLSSEIEETQSKFLKEKKNRESRDFENNPQIL
                     SSILSAAKVLGSVKIVHAIFDSKDAKALKGLSDNLKVREKEVIAVLASRNEEDASIVV
                     TCSPSLARTLVHCGDLVKAACEVLGGKGGGKPDMAQGGGKNVSKLEEAVELVVNQALA
                     GLSGSKV"
     gene            4552..5046
                     /locus_tag="DDJGHBMA_00146"
     CDS             4552..5046
                     /locus_tag="DDJGHBMA_00146"
                     /inference="ab initio prediction:Prodigal:002006"
                     /inference="similar to AA sequence:UniProtKB:A0QRM0"
                     /note="UPF0234 protein MSMEG_1165/MSMEI_1134"
                     /codon_start=1
                     /transl_table=11
                     /product="hypothetical protein"
                     /protein_id="X:DDJGHBMA_00146"
                     /translation="MSDPSFDVVSEIDRPELQNAVTQAISEIKTRFDFKGSKSEIKLE
                     EESLILTSDNEAKLESVIDVLINKMAKRGLGLKSFDFKSKIEPATGNTVRMKVKIRNG
                     LEKEQTKEITKIVKDSKLKVTATIMGTSVRIQGKKKDDLQEVMRLLKAADLPFDLQFQ
                     NYKG"
     gene            5137..5532
                     /locus_tag="DDJGHBMA_00147"
     CDS             5137..5532
                     /locus_tag="DDJGHBMA_00147"
                     /inference="ab initio prediction:Prodigal:002006"
                     /codon_start=1
                     /transl_table=11
                     /product="hypothetical protein"
                     /protein_id="X:DDJGHBMA_00147"
                     /translation="MKLNLFVLALMLGISFGVTAEEESPVKFKLEKGIGETYFLKIVH
                     PSHFGIQKDAPHKITVNAGPGLKLESADLKLKGKTSSKKKEYFESVDPMAITLKGAGE
                     LEIHAKIFYCDYNRNICIPGKIVQKEIIK"
     gene            complement(5596..6018)
                     /locus_tag="DDJGHBMA_00148"
     CDS             complement(5596..6018)
                     /locus_tag="DDJGHBMA_00148"
                     /inference="ab initio prediction:Prodigal:002006"
                     /codon_start=1
                     /transl_table=11
                     /product="hypothetical protein"
                     /protein_id="X:DDJGHBMA_00148"
                     /translation="MQNKTIALLTLAILSLAVCKTPKKEDSPVGGTKSVVQESAPAEE
                     DQFVKATEGFINSSTYQVVVSSLESNEHEALELARKRALNLFIAEKGDLFRPTDRKFL
                     KELVEIKGKIVKTSKPINGKTYYLFHISQPDLKVELKK"
     gene            complement(6033..6707)
                     /locus_tag="DDJGHBMA_00149"
     CDS             complement(6033..6707)
                     /locus_tag="DDJGHBMA_00149"
                     /inference="ab initio prediction:Prodigal:002006"
                     /codon_start=1
                     /transl_table=11
                     /product="hypothetical protein"
                     /protein_id="X:DDJGHBMA_00149"
                     /translation="MGTMLRWITVLISLTSIVCEPADPEFRRKAWDNVSDTGFISHEY
                     FQVVVTVPIPNQERPILELREECRARALRRRDEITIPVIVTQLREERKYLRGTAEQTR
                     VPPYVPPAQHPQVGVTGAAVSPGMATASITPNQTQAPTTTSQPGASATPDRTDTQKEI
                     EKKKKENVNADFLAYRAAFSWFLDKFFLYREDYADPKRCTLVYRIVEADLLERILESP
                     VPIPIR"
     gene            6762..8360
                     /locus_tag="DDJGHBMA_00150"
     CDS             6762..8360
                     /locus_tag="DDJGHBMA_00150"
                     /inference="ab initio prediction:Prodigal:002006"
                     /codon_start=1
                     /transl_table=11
                     /product="hypothetical protein"
                     /protein_id="X:DDJGHBMA_00150"
                     /translation="MNAFGGNAVGMWNSFPKTKRTVLLTLICISSFSGLNAEEDLFSR
                     IRTSLEARVKKVVLKNGIRLLLMKREGSPTVAVYTKFLVGSVDETPEIAGTAHLLEHM
                     LFKGTKNIGTNNYEKEKIYLEQIRVWGKRLDSYRIKEREYIRNKEAIPEDFIKEKAVL
                     ETRFRNLLEFHRRFVVSNEDSYIYDKNGGTGFNAYTTDDVTNYQILLPSNRLEIWAKL
                     ESDRLKNPILREYYTERDVVLEERRMRVDNQGLGILREKFLGAAFEKHPYRMPVIGYE
                     SNLPFLDIDKTEDFFRRNYRPGNMAIAIVGDLDFTSAEALVRKYFEDIPDGSPAQPIL
                     QKETYDHDTRRVSVRHSSGPMKVMGWLTPAPPHVDRPVLDLIDAILTQGETGRLYKRL
                     VLREKLAQKVSCWTGEPGERYDSLFAIYVTNVRGADPDKIETSILEEIETLKNESVSD
                     EELLKIKNQIVGDYIRGLNSNGKLADVLTYYELLAGNWAAIFDDYSQLDRVSSEDIRR
                     VAKKYFVPRNLTVGDLITSEGEQK"
     gene            8357..9790
                     /locus_tag="DDJGHBMA_00151"
     CDS             8357..9790
                     /locus_tag="DDJGHBMA_00151"
                     /inference="ab initio prediction:Prodigal:002006"
                     /codon_start=1
                     /transl_table=11
                     /product="hypothetical protein"
                     /protein_id="X:DDJGHBMA_00151"
                     /translation="MKFSRSAFFILLVLLLLPVGTNSAPGDFVKNVKIPPLEFHFPEI
                     KEIQLNPNTRVLFLPNGEFPLRTLEISFYAGPSYYPQIKYELSEVLPEAWKKGGTQSH
                     PGESFAEVWESYGSRLRVDSDLETVTLTFSWLTRYDKESRALISEFLNQPKFGQEAFE
                     IAKLQLGEQIKRRNDNIAALAGRKALELAYKGKIRGTSVSQSRLDGLTEEAVSDYYKN
                     VVLKSRKSVLVTGEWQDSEVPGFLAEVLPNSDEVAKKDPESLSQVELEKNLKSVGYKN
                     LIVDKGNTQNVVLFLGVGPAHNHPDFYAIQLLNYIVGGGGFNSYFMSRIRSDKGLAYS
                     SSSHPIFEKDHSLIFFMTQTKSQTTMEVYDLMGEILSDKTFSKITEEELKNAKEAILN
                     KFIFLFTDSLEILRNEARFREHRMPKDYLRIYRDKIQAVSLEDLRKVGKAYFRRDGLT
                     AIVSGPKTSIQQDLPSLKVIGPEDPVP"
     gene            9792..10622
                     /gene="rbn_1"
                     /locus_tag="DDJGHBMA_00152"
     CDS             9792..10622
                     /gene="rbn_1"
                     /locus_tag="DDJGHBMA_00152"
                     /EC_number="3.1.26.11"
                     /inference="ab initio prediction:Prodigal:002006"
                     /inference="protein motif:HAMAP:MF_01818"
                     /codon_start=1
                     /transl_table=11
                     /product="Ribonuclease BN"
                     /protein_id="X:DDJGHBMA_00152"
                     /translation="MQSRFEHKRYSYEGISEGGIRTSIIMSNLNLMFDIGHQNPNKIH
                     IGKLLLTHAHLDHSAGIPYYVSQRSLRKLTPPKIYVPKELEIPLHEILALYSKIEDFP
                     YRYELFGVAEGEEVEIDPYHTFKPWRTFHRVVSQGYTVYERKKKLKTEFQGLSAAELA
                     ERKKVSGPIDEIISKPVVSFSGDTKIEYVLTHKDVAESEVVFLECTYIDEERDVSKAR
                     EWGHIHLDEILHNLSAFKNEKIVLIHFSKRYPIPYIKKVIAKKIPASERDRFHLFLPE
                     "
     gene            10651..11334
                     /gene="trmR"
                     /locus_tag="DDJGHBMA_00153"
     CDS             10651..11334
                     /gene="trmR"
                     /locus_tag="DDJGHBMA_00153"
                     /EC_number="2.1.1.-"
                     /inference="ab initio prediction:Prodigal:002006"
                     /inference="protein motif:HAMAP:MF_02217"
                     /codon_start=1
                     /transl_table=11
                     /product="tRNA 5-hydroxyuridine methyltransferase"
                     /protein_id="X:DDJGHBMA_00153"
                     /translation="MTDSKKHPDKKGLSLYKDGLEEWIDRDLVRRPYPWLYHLEENAS
                     RDKVPVLSPASGGVLSFLVSSWAPARVLELGTGYGVSLIWIYSALSETAKIQSVDREI
                     QFMEMTQSYLDRLVDSSSRVELLRGECVEALRRFLSSTTDEREFLFVDCDKVRYPEIL
                     KLLRDSGKGRRLRVVFDNVLWHGRPADPDRQAPSDRAIRSFWAILKESGLPYTLFPVG
                     DGLICIDFY"
     gene            11392..12147
                     /locus_tag="DDJGHBMA_00154"
     CDS             11392..12147
                     /locus_tag="DDJGHBMA_00154"
                     /inference="ab initio prediction:Prodigal:002006"
                     /codon_start=1
                     /transl_table=11
                     /product="hypothetical protein"
                     /protein_id="X:DDJGHBMA_00154"
                     /translation="MTKSFFPMKLAVLGFLLATSYGVIAQNKPQANDSKTAELASVAD
                     DPKYQGDYLEEFHYARTLDSTQTRLKHDLAALQIVVKNFGSQVQGSQEEFDSIWKKYN
                     EAYKFYLMRKYVVSGRKTKETELATNKLYGKFSDLYNQKVDQLLGECADTIVGVEQKQ
                     APADAAKGNAGRDISQNHHKLQIAYYEYIQAERMRKDSRFKDSLVHLRLAKEYGISIL
                     SRLKPEEESKTVREKYKVDLSDNRNLIFSESKL"
     gene            12263..13615
                     /locus_tag="DDJGHBMA_00155"
     CDS             12263..13615
                     /locus_tag="DDJGHBMA_00155"
                     /inference="ab initio prediction:Prodigal:002006"
                     /codon_start=1
                     /transl_table=11
                     /product="hypothetical protein"
                     /protein_id="X:DDJGHBMA_00155"
                     /translation="MDKKFPNLLFIFFITVSLSAQEVPKKTFNILIDPGHGGLDLKPK
                     EDHGDKYDPVTQKYLEPYKAGAKSKGRRESEVVLALAKEVKEILDLTKTSEGFETFQG
                     YAKRFTNDSLPWIRIDSDLTREETASEEGIDLSSDPNANYRLYDYPDKKSGKIRSGRI
                     SRINAFRPYLVLSLHLNPSWKDHPGGMAAVLAPSYRTFYALRKISEGAPSKSFENGPW
                     KEWMRFKMEWSTLQNAVADSWIYFNGYWPNKSGKKSDLANFEGYRQNMVTWKYADSPG
                     WIERAKLGGPGPYAKKHSEYSAKGPFWDRERSQAEFWRREDGPEGFGGDNNFAAVELM
                     RFVQYGLRSIPTEEVELSHPGPINDPYISTYSLPTFINAISAYLEIGYIDKEKDMKIL
                     TKRRKDVAISLAIGIYSLFQGIKIKPLDSPYIPKGKRISWSKYENWQDGNYFRIVREE
                     "
     gene            14080..15057
                     /locus_tag="DDJGHBMA_00156"
     CDS             14080..15057
                     /locus_tag="DDJGHBMA_00156"
                     /inference="ab initio prediction:Prodigal:002006"
                     /codon_start=1
                     /transl_table=11
                     /product="hypothetical protein"
                     /protein_id="X:DDJGHBMA_00156"
                     /translation="MKRILQIDGGGILGIMPALVLVKLEALLKEAKQATLFESFDLIT
                     GSSTGAIIGGAIAAGVPAQAIADLYIKKGADLFSPRTRWNPGNWLRGKYDRNPFIEQI
                     KSTKTSDGKPLEALLMKDLKTHFMATSFNLCSQRTHFLKSWDAYDGSHSLYEVISWSA
                     LSAAYYFGKINVPNFQWTDYLPDGSSRKVEGGVFQDGGQGINNNTIHYILTEILAKSW
                     YQEGTLILSLGTGNKDPFVSYSTASKTDFLGQIFKYPFQARAESTIDQVLAAQYVAKL
                     NENLRFHRFDTILHDNENELDKVEYIDHFVEYGHRMADSVDIGFIQKYF"
     gene            15507..16277
                     /locus_tag="DDJGHBMA_00157"
     CDS             15507..16277
                     /locus_tag="DDJGHBMA_00157"
                     /inference="ab initio prediction:Prodigal:002006"
                     /codon_start=1
                     /transl_table=11
                     /product="hypothetical protein"
                     /protein_id="X:DDJGHBMA_00157"
                     /translation="MRSAAIDSKLQQICKIHSSHHIYLTDFRSFHFYNFQEIFRIAGK
                     NFVYWILERNSLLKPDEKAGKFENAKLVLGIIGSIIPLAVFHFYSFSSPDFDREVVLD
                     PIFFENQSGPKTRENSIFFGKQSLVYFGYLNCKSVCHGAITKFKKILNESESESLQIV
                     LISLDPENESTDGWRNYFSETPPHRIRILRPETSEKSFRLAGLFGNRIIKNPTTFEIE
                     HLDVMFWVNEEAKIKILFPNFSQSNMVSPELTKLASLK"
     gene            16296..17840
                     /locus_tag="DDJGHBMA_00158"
     CDS             16296..17840
                     /locus_tag="DDJGHBMA_00158"
                     /inference="ab initio prediction:Prodigal:002006"
                     /codon_start=1
                     /transl_table=11
                     /product="hypothetical protein"
                     /protein_id="X:DDJGHBMA_00158"
                     /translation="MKSSGNSDFYSIARDQFNREIRKVDRFFYILLLSHVPVVFLFSI
                     KFGSWKFVAVSSIVISVSATIGFLLLRGHYLLRLLNSVLIMLWSAVLIQSQYGSIEMH
                     FHIFGALAFLLLYRDWKALLPGALYIAVHHGLLSYCQSINAKIFDIPLVVFNYGYGWD
                     IVFTHAVFVVFETGILIYYAVRFKKEFLSQAESLLALSDLRKSNHSIQAEVRDRSQSV
                     NQILENLVISSGFVAEKTTDQADSLAEIDSSMTEISDSIMNISASALTQIQATHALGS
                     SFQNLEESFDKMKGQLLSTKNLFETTWNHARESEKSLQAIEKSIERIETSSSETAAKL
                     STITDIADKVNLLALNASIEAARAGEHGRGFAVVADEISKLADQTGRTIKEIFRLVKN
                     GTEEMSKNTEIVQTGTKTISLILSDVDSVRESLNKFVSILGIQSEAINTVSSAHGKVD
                     QIAEVIRRATEEEKRGLEEIRLLLDKIQSSNSFISQQASASADQTKECKELSTSLQRK
                     VEEFQA"
     gene            complement(17985..18821)
                     /locus_tag="DDJGHBMA_00159"
     CDS             complement(17985..18821)
                     /locus_tag="DDJGHBMA_00159"
                     /inference="ab initio prediction:Prodigal:002006"
                     /codon_start=1
                     /transl_table=11
                     /product="hypothetical protein"
                     /protein_id="X:DDJGHBMA_00159"
                     /translation="MDALEPQKGNLFLQIRRNSPKNGFIRYNAVIPTLVLFLLMMFPN
                     RLITDGLRLNEEQELLSQCKEKFNFKQTDEAISLCSKAIILDPTDENAYNLRGWVKVY
                     KNQFPEAVIDFSSAIKINSKNWNSFFKRSYAYYFLGEYEKSLSDINRSIQLNPNHFDS
                     YFLRSMIYESRKNYSEALADINTCLRKDARSDEALIQRGRLYLKFNRPDDALKDFDRV
                     ISFINPKNAIAFYYRGLIRASYKQPQITEQACEDFRKAVELGNEGARNAILEYCSYNP
                     DN"
     gene            19112..19594
                     /locus_tag="DDJGHBMA_00160"
     CDS             19112..19594
                     /locus_tag="DDJGHBMA_00160"
                     /inference="ab initio prediction:Prodigal:002006"
                     /codon_start=1
                     /transl_table=11
                     /product="hypothetical protein"
                     /protein_id="X:DDJGHBMA_00160"
                     /translation="MRFILLFALSMTAYADLYAEDEAETEPSGGSAIFREFIPRTELE
                     LAKKYMALGSLEQKIKNYDRAIKHYDQALEILSRIGEKQTRIYALLLHLKSISEFRLG
                     KFCNAKIDIGEAIAIYQILGDLDSALHAEENTLPEFTDACNFLTLRLLDPPRAPIPQD
                     "
     gene            complement(19662..21554)
                     /locus_tag="DDJGHBMA_00161"
     CDS             complement(19662..21554)
                     /locus_tag="DDJGHBMA_00161"
                     /inference="ab initio prediction:Prodigal:002006"
                     /codon_start=1
                     /transl_table=11
                     /product="hypothetical protein"
                     /protein_id="X:DDJGHBMA_00161"
                     /translation="MFISNEYSCEYQKSSYQESIVKIQTPTVDLQSLTFFRVNSIRRS
                     RSFGKYLMQGMRKRIRLTILIYEKLIKYLVHNTSARTIRLLSAVLLVGSSSVFAQTEK
                     KPATEATTIIPAIKDTGPLESKWYDRVEFSGFVDVYYMYNNNPLQGNSVDTTRAFETN
                     NKNFAINAVSLVTHKTAEKSSPWGFRVDFQNGQNNAFQETPYTTSNQIYNMNMLKQAY
                     VSFFFPVLKGMTLDVGKMATHIGYELLESMNNPNYSIGAIFQNTIPFIHTGARLTTQM
                     NDNWSGTLYLYNSGQGTGYLAPTGTTLTDTTHSPYVEAYTQHKSIGTQIKGQLIENKL
                     AIIWNTIYSQDFPNGRMDATNTLLANYANTGNINIPADPNITPNPIAPTAPRAKYSKD
                     YWAMSHTVLSITPTDRIQIDLDYTWSQKAGIDANAGLNQQRYNPNNTITATNIALGYV
                     TSENVKSIYNAYGIFSKFKINETWGVNVRYEYLDDKLNNGALNTFAPNAFGTNGINNY
                     ISSYQLASDTAVANAILSANPRLNALLSSPNGLQAIGAQGYTSAASWVMAQLDPTNYK
                     HYNGANNYGQYRTFTVTPVWNFTENILIKLDIRRDWSLGKQFVDAQGHRRSDQIGFTL
                     GVVAKF"
     gene            complement(21619..21858)
                     /locus_tag="DDJGHBMA_00162"
     CDS             complement(21619..21858)
                     /locus_tag="DDJGHBMA_00162"
                     /inference="ab initio prediction:Prodigal:002006"
                     /codon_start=1
                     /transl_table=11
                     /product="hypothetical protein"
                     /protein_id="X:DDJGHBMA_00162"
                     /translation="MAGFLNGVGSFQNRLFANSENLIQIKNTVRLHQRKPIPQSGIAN
                     PAIVFCQRSPFKTTYGKRISRIEVSTFLIGVEIFI"
     gene            complement(22180..23259)
                     /locus_tag="DDJGHBMA_00163"
     CDS             complement(22180..23259)
                     /locus_tag="DDJGHBMA_00163"
                     /inference="ab initio prediction:Prodigal:002006"
                     /codon_start=1
                     /transl_table=11
                     /product="hypothetical protein"
                     /protein_id="X:DDJGHBMA_00163"
                     /translation="MEKTIMPKETLGSVREIISKKSFDNPTYKGILYFIRDIIIFAFT
                     FLLLWNVESWYILPFLWILAGLSISSLFIIGHDAAHGALFKSERLSYWIGQIAMLPSL
                     HAYNQWAYGHNRIHHGHTIKLKGDVVWHPVSPKQYKSFGLLRKGFHRIAWSAFGGGIY
                     YLIEIWLKGMVIFTAPLKEALRDKIIMLTFAFGSAAAVFYFGGSTANDFDSSLGGWFL
                     LKVWLLPFLSWNYFIGITVYVHHIHSEIPWKGSKDWTPFYGQMMGTINYHIPGFLNFF
                     LHNIFLHSPHHVHMKIPFYRLGHALQEMKVHYSSFILERKSIFKDYFRSTSRCKLMDE
                     KTGCWMTYGEAFNDEDESELKAAVI"
     gene            complement(23478..24374)
                     /locus_tag="DDJGHBMA_00164"
     CDS             complement(23478..24374)
                     /locus_tag="DDJGHBMA_00164"
                     /inference="ab initio prediction:Prodigal:002006"
                     /codon_start=1
                     /transl_table=11
                     /product="hypothetical protein"
                     /protein_id="X:DDJGHBMA_00164"
                     /translation="MQGGFLLETVLPFSLFIIMFGMGLSLTGKDFARVALYPKAVMVG
                     LLAQLILLPILGFCVAVIFHLEPLLAVGLMVLSCCPSGPTSNMYSYLFHGDVALSVTL
                     TALISIIKPFTLPFLAYYSMVYFMGEGKAINLPILKTILQLFAITVLPVVLGMSVKRW
                     APKFALGFEKPIKYFSMIILFLIIAGIVRQNWENMIGFFVLSGAAALTMNCLCISVGF
                     LLGILLRLSRPQAITIAFELGIQNGTTALLVTGTILMVPTMTIVPITYSLLMFLTALI
                     FGLIMVKRNRDAGAADLSETLS"
     gene            complement(24414..26765)
                     /locus_tag="DDJGHBMA_00165"
     CDS             complement(24414..26765)
                     /locus_tag="DDJGHBMA_00165"
                     /inference="ab initio prediction:Prodigal:002006"
                     /codon_start=1
                     /transl_table=11
                     /product="hypothetical protein"
                     /protein_id="X:DDJGHBMA_00165"
                     /translation="MRTVFFKTIVLVRFLQKYLQDFMDLKLTFFSFGSLIVCVFTGVL
                     SAFLLGIPGRSRSSTYLGTAFAFLSIHAFAFVTAYSLNSPTAAYHRWLILFVIPAFVC
                     LTQFFLHYPVLTNHKFASALLWTQSVIWIGFSAYYINATLSLRPVFDFTEQIWTFGLI
                     NENKLLGVLILSYCSIMIFIGIRRSWLNKQIGKGYVTSLFLLFFILLILPAVVANAMS
                     RAGIISRATFLTIYTFFIIPGSFIILVLYINTTEDKTRFLNRITGICLGTFLLIQYWL
                     GIASVARQEETFDLAKLRESESSVFLKNFPAGILYAIEISGTSKVARSLDASLPISTI
                     KGNEFKRQALEDVDSFFPKHVDRFFLSDESKNPWSVSYRFNIKDSATIYEFGFPYESY
                     RESMHEIVILHVYILAVTIVTILIGFRFFFKGTIWNPLKNLLSAIERINKGDLSAKIP
                     VRIQDEIGFLSISFNGMVATIREAQTALSVYANTLEDQVKERTFQLTQLLEQQQGDYF
                     LTSLLLKPFGIEKIENGRIAFESFIRQKKQFTFKGHDYEIGGDLSMADTLTIGGKSCS
                     VFINADAMGKSIQGAGGAIVLGSIFGSILNRTKLFEDKVNEITPQRWLKSTFLELSKI
                     FEIFDGTMLVTAVIGIIEEDSGKAYIVNAEHPIPILYRNGKASLLHTKHFFNRMGIPQ
                     DSSEAFIIQSIQLRSGDCLIIGSDGKDDLIAGRSDDGNNIINGSPETFLSCIEEAKGD
                     LNEVYEKIKNHLFDDISILKIEYISNPETNLRIGGCQKNRIKL"
     gene            27043..28122
                     /locus_tag="DDJGHBMA_00166"
     CDS             27043..28122
                     /locus_tag="DDJGHBMA_00166"
                     /inference="ab initio prediction:Prodigal:002006"
                     /codon_start=1
                     /transl_table=11
                     /product="hypothetical protein"
                     /protein_id="X:DDJGHBMA_00166"
                     /translation="MREKVKENLMRIIIILGLFTLTGLPISGEESKPVADDKDKKWRI
                     LLGAMAGQFDLQLQTKLPFNYVNPINGQREIPSLGSATGLTQSGSLDLGLNGYGPQKG
                     FQFMILSDQLVFQAAYARVDVNFSPLNKPPVGVNIAEGHAGGNIYSTSLDYYFKFSQY
                     VQPMIGVAYGAFGAYYKVRNVVGTTAGNSFYESFPVVDADDGYNSDIGKAGLRIKLPI
                     QSWNITPYFQYAGNNYHINVRTAAGAIQAQQNGYPQNPGALQDAWYGQGTGSASIVDS
                     MIPIQRQGRSVGMVFFFDYKKFLSLTINARRNFTQGAWNVSATLAFFFHPNAGIMATY
                     LYAEPEILLSFNRGWAIGPVFTVSF"
     gene            complement(28192..28797)
                     /locus_tag="DDJGHBMA_00167"
     CDS             complement(28192..28797)
                     /locus_tag="DDJGHBMA_00167"
                     /inference="ab initio prediction:Prodigal:002006"
                     /codon_start=1
                     /transl_table=11
                     /product="hypothetical protein"
                     /protein_id="X:DDJGHBMA_00167"
                     /translation="MKFFIKTNLLFALILLPALPLILSMILLSQKSQSSLSIEEETEE
                     LELSSLTPRETESRKAENRDFFSSDKVSELAKMTLVKIPFAHPSLSGMWDNLEDNIFK
                     PNPDPTRIEEIKSFHEKLDYLEGKERAVGLTLFEEEEFISLQLKKKKDLREVLKNSYE
                     QFKEGLSEEQRKEFNLQIQSIDDSILKLSNKKLREANNPMR"
     gene            complement(28864..29694)
                     /gene="phaZ"
                     /locus_tag="DDJGHBMA_00168"
     CDS             complement(28864..29694)
                     /gene="phaZ"
                     /locus_tag="DDJGHBMA_00168"
                     /EC_number="3.1.1.76"
                     /inference="ab initio prediction:Prodigal:002006"
                     /inference="similar to AA sequence:UniProtKB:Q51718"
                     /codon_start=1
                     /transl_table=11
                     /product="Poly(3-hydroxyoctanoate) depolymerase"
                     /protein_id="X:DDJGHBMA_00168"
                     /translation="MLKRITLLLPILVGSFFFAGTNELDAARCQTTGFLLKTTTCSYS
                     STLIEALPGTFRNVKYQVPEGTPPAGGWPVVVMYQGSFFPVEFTRTEGVPFGGYYELQ
                     VIERMLNNGFAVIAPDAAADLFWETNIPGFSIAYELSGDYRYLTNLFAAIRKGTFGPI
                     NPNKKFATGVSSGGYNTSRMAVSFPGEFKALAIQSGSYATCSGPLCIVPTLPANHPPT
                     YFLHGWLDIVVPWWTMDLYYEKLRSLGIPTGLYTDYFAGHGWFSASPDKIYAWFNQYR
                     "
     gene            29962..31107
                     /locus_tag="DDJGHBMA_00169"
     CDS             29962..31107
                     /locus_tag="DDJGHBMA_00169"
                     /inference="ab initio prediction:Prodigal:002006"
                     /codon_start=1
                     /transl_table=11
                     /product="hypothetical protein"
                     /protein_id="X:DDJGHBMA_00169"
                     /translation="MSRLYGILIAICSLLKDLLGSYKLSVKGNIHSMKNTLYLQLLLC
                     GLLLTDCTSLFLYWIKPSGSFQESKVPETPDYSKQESWAALPSIKDDSDEVPNSPEFK
                     NLQDQAKADVFFVHPTTFIKGEGWNAEIGGNLIVYGISPLKLQASIFNESARIYAPRY
                     RQAVLYSFVDETGSGEQAFSIARRDVLSAFEYYLKHYNKGRPFFIAGHSQGSMMLISV
                     LKEYLDKGKVSNFVAAYLPGWSIRSSDFSNLKICRGPKDIGCYVSWNSKKWGSQLSDF
                     ALPAERYVGGICVNPVNWTLNSSETSKEFHKGGVGIGFSHVDRNYVRTKCQGEMLQVD
                     LPSNPDYESRRGNKKNYHIADYGLFYLDVRTNIRERLEAYFSKKTKD"
     gene            31191..33518
                     /gene="norR_1"
                     /locus_tag="DDJGHBMA_00170"
     CDS             31191..33518
                     /gene="norR_1"
                     /locus_tag="DDJGHBMA_00170"
                     /inference="ab initio prediction:Prodigal:002006"
                     /inference="protein motif:HAMAP:MF_01314"
                     /codon_start=1
                     /transl_table=11
                     /product="Anaerobic nitric oxide reductase transcription
                     regulator NorR"
                     /protein_id="X:DDJGHBMA_00170"
                     /translation="MYLQFLTLSFLIAVLLCLLGVLYCLEVRNKISGIKELTISFVCL
                     AFLYSACVYASVELDPRGAQHRWISVTASLFAAVFFQVFFFKFPSKIFIKNSNIIFQV
                     ELLISFAVSAWFYWETRQESKTFHFNGHYWDLTATFQGRIVAFYSLLLSFGIVIVAAV
                     QILRNQGQKRIALIGILFAFFLTFIVPTVFLALFRLGRVNAYVFVNVFAISVIAGFFV
                     FHVFFVSYGNLQTSLAVRILTIVLAMALSVSQVMLGGLSHSIENEYDSLQSARIADLK
                     SLPGAKNLVFISDILENPRNTISSDRPYVPLGSRSYFISADGKPIVVYRNETAKVEVG
                     FSYESYRNFIHHYILDWAIRLIASLFILIVGFLIFMKISILNPLLELLQGVDRVEGGE
                     LSVQVEVRNRDEIGLLTKAFNSMVNAMREARQELQQYTSNLERTILERDSIYDAVPQE
                     RNLVNKTLIYASRSMQAVVDRVERIANKEQPVLITGETGTGKEIIAAFIHELGRGSDR
                     PFVPINCAAVPVNLWESQIFGHSKGAFTDAKSDYAGLVTEAKGGTLFFDEIGEMPIEI
                     QPKILRLLQERKYKNVGGRMELNAECRIIFATHRNLKEMASKGTFREDLYYRINVFEI
                     NIPPLRERRSDIPFLVNRFLENYSKQMEIEKPSISEEVMDLFLQFSWPGNIRELENCI
                     IRTLVHFKGDTINVSDLPPEIVELKISKSENTSLVPVTNSAYIAGFEPLVSMYSRRLI
                     EAALSQCAGNKSEAARLLKISRGKLQYQMRQLGMD"
     gene            complement(33556..34149)
                     /locus_tag="DDJGHBMA_00171"
     CDS             complement(33556..34149)
                     /locus_tag="DDJGHBMA_00171"
                     /inference="ab initio prediction:Prodigal:002006"
                     /codon_start=1
                     /transl_table=11
                     /product="hypothetical protein"
                     /protein_id="X:DDJGHBMA_00171"
                     /translation="MEETQLYRNYAALLLSLILLSDCNQANRLSLDSSSATGILLDQI
                     LSGLTYATQSSQSNNDSWTCPSLTNCQNVYDTQFVLSDTLTITVSAVTGASVLRLSVY
                     GPGSALSGTNLINGSTKDRTCPSPPTNSNQNVGDSVSLSISTLGVYRIAVGRDWGSSA
                     GSSGTYTLQLSTTRSSMTSLVKTVTNTATLSSGMQCP"
ORIGIN      
        1 agtaaatcca ttctgaattc cggaatcggt tcttggttac taagataccg gttcatggat
       61 acgagcgatg ttccgatcgc cacggcacct tcctctctgg aaattcccag aagtttaaag
      121 gccgatttcg gtcgctcgcc cggagtgtct aattttggtt cttttttttc cattttagct
      181 aaatacatgt gcaaattgaa tcaaaatgat cgaatctgac agtcgggata gatccccttg
      241 gaagaaggat aagatcaaag caaaataggg caatcttaaa ctaactcttt tgatacaaaa
      301 tgactaaatg atcatcttat cgtttatttc cgagaaattg cccgaaccgc cttcctactt
      361 tgttcactga ttattttaat cagatcgaac gaagaatcaa tcctttccta tttcaaattt
      421 tcgacagcat actagctact aacaccgaat cggatgggat cggaattgcc attcataaag
      481 aagattagtt ttattgcaag cggaagacag aggacagggg acagatgcgc tcgctttgct
      541 cacgctagac tgaggactga ggactgagga ctgaggactg aggactgagg actgaggact
      601 gaggactgag gactgagaat tattcctgtt accctgacaa caattttttt aaaaacgaat
      661 tatgttagag ttcctgtgca gtagatcttt tcctctgccg ctctgccttt acaatgtcga
      721 gcagcttctg tctagcgggc gcgaagcgaa cgcgtctgtc ttcagtcttc tgtcctctgc
      781 tgagaaaata ccttgacccg tatactcggt acgcgaaatt ggccaataca ggacgttttt
      841 tcccatgcca atcatatcta aacagcatag aactccttcc ttgaaaaagg aacaagccga
      901 gaaggcttgg tacgtcgtgg atgccgaagg aaagacctta ggccgcctgg cttcggaaat
      961 cgcccataga ctcaggggca aacataagcc cacattcact ccccacgtcg attgtggaga
     1021 taatatcatc gtagttaatg cagccaaggt atccgttacc ggcagcaaag agagccaaaa
     1081 agaatatttt catcactctc gctatccggg cggtatgacg gtaacccctc ttcaggatat
     1141 gagaaaaaaa catcccgaaa gaatcctgta tgaagcagtg aagggtatgc ttcctaaaag
     1201 caaacttggt gcagaaatgc ttacccattt ccggattttc ccgggagcgg aacacaatct
     1261 tggcgctcaa aagccggtga aactggaact ctaggagaat taaagaaatg gcaactgcca
     1321 aggaaatttg ggccgtaggt cgtcgtaaga acgcaattgc ccgtgtgaaa ttaaaagaag
     1381 gttccggcaa gattcttgta aatgacaagg atattaagga ttatcttcat aacagccgtt
     1441 ctaatctaaa agaggcgctt agccctcttg ctcttttgaa cttgagtgat aagttcgatc
     1501 taaaactgaa cgtttccggc gggggaatca tcggtcaagt gggagcaatt cgccacgcat
     1561 tggcccgggt catctgtcgc tataatcctg agttcagacc gacagttaag aaagaaggtt
     1621 tattaactcg tgacccgaga atggtggagc gtaaaaaata cggtctacac aaagctcgta
     1681 gaggaaccca gttctctaaa cgttaattct tcgtttttcg aaccgtttct cgaaatgcct
     1741 gaagttcttg aactcaagac ctcgggcatt ttttgtttgt agaggacaca tgaagtataa
     1801 gaaagtttcc gaagttcgta ataccttcct gaattacttt aagcagaaag gtcacacagt
     1861 cgttccttcc tcttctctcc ttcccgctgg agatcccacc ttattattta ccaccgccgg
     1921 catggtgcaa tttaagcctt tctttacggg tgcagtcgac cttccgtaca ctcgcgccac
     1981 ttccgctcaa aaatgtctga gaaccaccga cttagagaat gtcgggaaaa cggaaaggca
     2041 ttgtactttc tttgaaatgc tcggaaattt cagtttcggg gattatttta aggaggaagc
     2101 catcgagttc gccttggatt gctccgtgaa ccatctcggg tttccgaaag ataaaatttg
     2161 gatcacggta ttcgagaacg acgacgaggc ggaaaagatt tggatctcta agggaatccc
     2221 agccgagaga atcactcggc tcggtaaaaa agacaatttt tggggaccgg cgggcgatag
     2281 cggagcctgt ggtccgtgtt ccgagttgta tttggatcgg ggaccggaga aaggattccc
     2341 ggactgcgga accaaaaacg aatgtcgtcc cggttgcgac tgcgatcgtt ttttagaatt
     2401 ttggaatata gtttttaatc aattcaatca ggataccgac gggaatcttc accctctcaa
     2461 gcaaaccggg atcgataccg gttccggttt ggaaagagtc gctttacttc tgcaaggagt
     2521 cgattcggtt tacgatacgg acgagttgcg aggcattatc tccgaggtgg aaaaagtttc
     2581 ggaaaaaaaa tacgaagaaa atacgaaggt tccgtttcga gtcatcaccg atcatattcg
     2641 ttcggcctta tttgccgttt cggacgggat ttatcccgat cgtaccgggc ggggttacgt
     2701 cattcgtcgc ttgattcgcc gtgcggtgct gtttgcgcgc aagcttgatc taaaagaacc
     2761 gtttttgcat aaactcgtaa aaccggtggt tgctatctat cgagaacgtt acccggaact
     2821 ggaaaagcat gcttcgtcgg tggagcgaac tctgctcgcc gaagaggagc tattcctgaa
     2881 aactttggag atcggtttag agaaaatcgg agttcttgtg gcaaagacca aagcgtcgga
     2941 atcgaccgta ttctcgggaa aagatagttt tcttctctat gggacctacg ggtttcctgc
     3001 ggaaatgacc gaggagatcg ttgccgaaca agggctttcg ttcgatagga acgggttcga
     3061 ggaagaactg gaaaaggatc gccgatcctc tagggaaaca tggaaggcga atcgaactag
     3121 tttatttacc ggaattaaaa ccgataaaac ggagtttctg ggctatactc gattggatgc
     3181 tcgttccgaa atcgtgcacg ctttcttgga caataaaccg gtgacttcgt taacggaagg
     3241 gcagtcggga gtcttgactt ttaaggccac acccttttat ccggaagggg gcgggcaggt
     3301 cggcgatacg ggttttatcc gtaaggatgt ttcggtattc aaggttttag atacgcagaa
     3361 agagaacgat atcatactac attacggtac cgtattgaac ggcagtttta acgtaggcga
     3421 cgaggcggtt ttggaagtcg aaaaagaaag acgcgaaaaa ctgaaatcac accattcggg
     3481 aacccacctt ttgaacggcg ctttgagaaa tttactgggc gctcacgtaa tgcaaaaagg
     3541 ctccattgtt tcccccgaat atttacgatt cgatttttcg catccgactg cgttaagcga
     3601 agaagagatt cgtaaagtcg aatcctgggt aaacgacagt atcggtatgt cgataccggt
     3661 agagaccaaa attttgccga tcgaagaagc caaaaagacc ggcgcggtcg ccgcgttcga
     3721 cgagaaatac ggggactcgg ttcgagtcct gcaaatgggc gatcgatcgt tggaattctg
     3781 cggaggaact cacgttttaa ataccggaga tatcgggtac ttttttataa ggaaggaatc
     3841 cagtcccggg gccgggaacc gcaggatcga ggcggttgcc ggtccgctcg ttatcgaaac
     3901 ctttcaaacc atctttgcgg aattgacggg cgctatacaa actttgaatt taaaaatcaa
     3961 agacgagctg ggtgaggaat ccgcttctct ttccatcaaa gagagtctgc tccgtcccga
     4021 ggatatccgt gcgattttcg aaaaaaaggg ggcggaggcg gtttccgaat tacggaatct
     4081 ttccgaaaaa ctgagttcgg aaatcgaaga gacccagtcg aaatttttaa aggaaaagaa
     4141 aaatagggaa tctcgcgact tcgagaacaa tccgcaaata ctttcttcca tactctccgc
     4201 agctaaagtc ctgggctccg tcaaaatcgt tcacgcgatt ttcgattcca aggatgctaa
     4261 ggccttaaaa gggctttcgg ataatttgaa agttcgggaa aaggaggtca ttgcggtcct
     4321 ggcgagtcgc aatgaggaag acgcaagtat cgtagtcact tgctctccgt ctttagccag
     4381 gacactcgtc cattgcggag atttggtaaa agccgcctgc gaagtattag gcggtaaggg
     4441 cggtggaaaa ccggatatgg cccagggggg cggaaagaac gtctctaagc tagaagaggc
     4501 ggtggaattg gtagtgaatc aggctttggc gggcttgagc gggagtaaag tatgagcgat
     4561 ccttcgtttg acgtggtatc cgagatcgat aggccggagt tgcagaacgc ggtcacgcag
     4621 gccatcagcg aaataaaaac aagattcgac ttcaagggtt ccaagtcgga gattaagttg
     4681 gaggaggaaa gcctcatcct tacttcggac aatgaagcga agctggagag cgtgatcgac
     4741 gttttgatca ataagatggc aaaacgcggc ttaggattga aatccttcga ctttaaatca
     4801 aagatcgaac cggcaacagg aaataccgtc cggatgaaag taaaaattcg aaacggtctt
     4861 gaaaaggaac agactaagga aatcaccaag atcgtaaaag attcaaaact gaaagtgacc
     4921 gcgacgatca tgggaacaag cgtgcgcatt caggggaaga aaaaggacga tttgcaggag
     4981 gtcatgcgtt tactgaaagc ggcggatctg ccgtttgatc ttcaattcca aaattataaa
     5041 ggataatctt gcttactctt ttcggagaaa gaaagaaatt tatccggtac gcgatttgat
     5101 gacaacaatc ccaaacggaa atcggtctaa cacaacatga agttgaattt atttgtctta
     5161 gcgcttatgc tcggaatttc tttcggggta accgccgaag aggaaagtcc ggtcaaattt
     5221 aaattggaga aaggaatcgg agagacgtat tttttgaaga tcgttcatcc gtctcatttc
     5281 ggaatccaga aagacgcacc tcataaaata accgtcaacg ccggacccgg tttgaaactg
     5341 gagtcggcgg acttaaaatt aaaaggtaaa acgtccagta agaaaaaaga atatttcgaa
     5401 tcggtggatc ctatggcgat taccctaaaa ggcgccggcg aactcgaaat tcatgccaag
     5461 atattttact gcgattacaa ccgaaacatt tgtattcccg gaaagatcgt ccaaaaagaa
     5521 atcataaagt agaattcgaa aagcgggttc atacgatcga ttctttacga tcgaaagccc
     5581 gctttccaat ccgcgttact ttttcaattc gacttttaga tcgggttggg agatatgaaa
     5641 aagataatat gtttttccgt tgatcggctt cgaagttttg acgatctttc cttttatctc
     5701 caccaactcc ttcagaaatt tccgatccgt aggtctaaat aagtcgcctt tttcggcgat
     5761 aaacagattt aaggctcttt ttcgagctag ctcaagcgct tcgtgttcgt tgctttcgag
     5821 cgaagagacg acgacctgat atgtggaaga attgataaat ccttcggtag ctttaacgaa
     5881 ttgatcctct tctgcggggg cggattcctg aactacggat tttgttccgc caacgggcga
     5941 gtcttctttt ttcggagttt tacaaactgc gagtgaaaga atggcaaggg taagtaacgc
     6001 gatagtttta ttttgcatag aggctccaga gtttacctta tgggaatagg gacgggggat
     6061 tctaaaattc gctctaacaa atcagcttcg acaattctgt aaaccaaagt acagcgtttc
     6121 gggtccgcgt aatcctccct atacaggaag aatttatcca agaaccacga aaaagccgca
     6181 cggtaagcga gaaagtcggc atttacattt tctttctttt tcttttcaat ttctttttga
     6241 gtatcggttc tatccggcgt tgcggaggct cccggttggg aagttgtggt cggggcctga
     6301 gtttggttcg gggtgatcga tgccgtcgcc atgcccggtg atacggcggc cccagtcact
     6361 ccgacctgcg ggtgttgagc cggagggaca tacgggggaa ctctcgtctg ttcggcagtt
     6421 cctcttagat attttcgttc ttcccgaagt tgcgttacta tcaccggaat cgtaatctcg
     6481 tccctgcgtc ggagcgccct cgcacgacat tcttctctca attccagaat cggtctctct
     6541 tgattcggaa tcggaaccgt gaccaccacc tgaaaatact cgtgggaaat aaaaccggta
     6601 tccgatacgt tatcccaggc cttccgacga aactctgggt ccgcaggttc gcatacaata
     6661 gaagtaaggc taattaagac cgttatccaa cggagcatag ttcccatttt agtaaatccc
     6721 gttggaaaaa ccagcgggat tttttcacgg aacttctcga catgaacgct ttcgggggaa
     6781 atgctgttgg tatgtggaac tccttcccga aaacgaaacg aacggtactt ttaactctca
     6841 tttgcatttc ctctttttcc ggtttgaatg ccgaagaaga cttgttttcc cgtattcgga
     6901 cgtccctgga agctagagtc aaaaaagtcg ttctgaagaa cggaattcga ctgctcttaa
     6961 tgaaacggga aggatctcct accgttgccg tatatacgaa attcttagtg ggctccgtgg
     7021 atgaaactcc ggaaatcgca ggcacggcgc atttgctgga gcatatgctc tttaagggaa
     7081 ctaaaaatat aggaacgaat aattacgaaa aggaaaaaat ctatctggag caaattcgcg
     7141 tatggggaaa acgattagat tcctatcgca ttaaagaaag agaatatatt cgaaataagg
     7201 aagcgattcc ggaagatttt ataaaagaaa aagccgtttt ggagaccagg ttcaggaatc
     7261 ttttggagtt tcatcgaaga ttcgtcgtct cgaacgagga ttcctatatc tatgataaga
     7321 acggaggaac cggctttaac gcttacacga cggacgacgt cacgaactat caaattttac
     7381 ttccttcaaa tcgactggaa atatgggcca agttggaatc ggacagactc aaaaatccta
     7441 tattaagaga atattatacg gaaagggatg tcgttcttga agaaagaaga atgcgggtcg
     7501 ataatcaagg gctcggaatc ttacgggaga agtttttagg agcggcgttt gaaaagcatc
     7561 cctaccggat gccggtgatc ggttacgaat cgaatcttcc gttcttggat atagataaga
     7621 cggaggattt tttccggaga aactatcgtc cgggtaatat ggcgatcgcg atcgtaggcg
     7681 atctcgattt tacatcggcg gaagcgttgg ttcgaaaata cttcgaggat attccggacg
     7741 gaagtcctgc gcagccgatt cttcagaaag aaacttacga tcatgacacc cgcagggtaa
     7801 gcgttcggca ttcttcgggg ccgatgaaag taatgggttg gttgacgccg gcgcctcctc
     7861 atgtcgatcg accggttttg gatttgatcg acgcgatatt aacccaaggt gagaccggcc
     7921 gattgtataa acgactcgtt cttcgggaga aattggccca gaaggtgtcc tgttggacgg
     7981 gggaacccgg cgaaagatac gatagcctat tcgcaattta cgttacgaat gtccgcggag
     8041 cggatcccga caaaatcgaa acctccattt tggaggaaat tgaaacctta aagaacgaat
     8101 ccgtaagcga cgaagaactt ttaaaaataa aaaatcagat cgtcggggat tacattcgcg
     8161 ggttgaatag caacggaaag cttgcggatg tgttgacgta ttacgaactt ttggccggga
     8221 attgggccgc aattttcgac gattattccc agttggacag ggtttcgtca gaggatataa
     8281 gaagagtggc taagaaatat ttcgtgcctc gtaatttaac ggtcggtgat ttaatcacct
     8341 ccgaggggga acaaaaatga aattctctcg atcggctttt ttcattcttt tagtccttct
     8401 ccttttgccc gtcggaacga actcggcacc gggtgatttc gttaagaacg tcaagattcc
     8461 tcctcttgaa tttcattttc ctgaaataaa agagattcaa ttgaatccga ataccagggt
     8521 tctatttctg ccgaacgggg agttccctct acgtacattg gaaatatcct tttatgcggg
     8581 gccttcctat tatccccaga taaaatacga attgtcggaa gtccttcccg aagcctggaa
     8641 gaagggagga actcaatccc accccggaga atccttcgcg gaagtatggg aatcatacgg
     8701 ttctcgattg cgcgtcgatt cggacttgga gaccgttacc ttaacatttt cctggctgac
     8761 tagatacgat aaagaatcga gggctttaat ttccgagttt ttgaaccagc ctaagttcgg
     8821 tcaggaagct ttcgaaatcg ctaaactgca attaggcgaa cagattaaac gaagaaacga
     8881 taatattgcc gctctcgccg gtcgaaaggc attggaactc gcctacaaag gaaaaatccg
     8941 cggcacttcc gtttctcagt cacgtttgga cggtttgacc gaggaggccg tttccgacta
     9001 ctataagaat gtcgttttaa agtcccgtaa atcggtttta gttaccgggg aatggcagga
     9061 ttcggaagtg ccgggctttt tggccgaagt attacccaat tcggatgaag tcgccaagaa
     9121 ggaccccgag tcgttgtcgc aagtggaact tgagaagaac ttaaagtcgg tgggatataa
     9181 gaatcttatc gtcgacaaag gtaacacgca aaatgtcgtc ctatttttag gagtcgggcc
     9241 cgcgcataat catcccgatt tttatgcgat ccaactcttg aattatatcg taggcggagg
     9301 cggtttcaat tcctatttta tgagtaggat tcgttcggat aaggggttgg cttattcgtc
     9361 gtctagtcac cctatttttg aaaaggacca ttccctgatt tttttcatga cccaaactaa
     9421 atcgcaaaca acgatggaag tttacgattt gatgggagaa attttgagcg ataaaacctt
     9481 ctcgaaaata accgaagaag aattaaaaaa cgctaaagaa gcgattctga ataaatttat
     9541 ttttcttttt acggactcac tggaaattct cagaaatgag gcccgattta gggaacatcg
     9601 catgcctaag gattatctcc gtatctatcg ggataaaatc caagctgtga gtttggaaga
     9661 tctgcgaaaa gtcggaaaag cgtatttccg ccgggacgga ttgactgcga tcgtttcggg
     9721 accgaaaaca tcgattcaac aggatctccc ctctttgaaa gtgatcggtc cggaggaccc
     9781 cgttccttag gatgcaaagt cgtttcgaac ataagcggta ttcctacgag ggaatttcgg
     9841 aagggggaat ccgcacttcg attatcatgt caaacttaaa tctgatgttc gatatcggtc
     9901 atcagaatcc caataagatt catatcggta agttgttatt gactcacgct catttggatc
     9961 actctgcggg aattccctat tatgtttcgc aacgatcctt gcgcaaactc actcctccta
    10021 aaatttacgt accgaaggaa ttggaaattc ctttgcacga aattctagct ctttattcca
    10081 agatagagga ttttccctac cgatacgaat tattcggagt tgcggaaggg gaagaagtcg
    10141 agatagatcc ttaccatacg ttcaaacctt ggaggacgtt ccatcgagtc gtttctcaag
    10201 gctacacggt ttacgaacgg aagaaaaagt taaagacgga atttcaaggt ctcagtgctg
    10261 ccgagctcgc cgagaggaaa aaagtatccg gcccgatcga tgaaatcata tcgaaaccgg
    10321 tcgtcagttt ttccggcgat accaaaatcg aatacgttct cactcacaag gatgttgccg
    10381 agtcggaagt agtctttctg gaatgcacat atatcgacga agagcgggac gtctcgaagg
    10441 cgagagaatg ggggcatatt cacttggatg aaattcttca taatttatcg gcttttaaaa
    10501 acgaaaaaat cgtactcatt catttctcta aacgatatcc gattccgtat atcaagaaag
[truncated: 9,265,714 more chars]
