# Supplementary material for: Horizontal transfer of the rfb cluster in Leptospira is a genetic determinant of serovar identity
Source: Life Sci Alliance. 2022 Dec 9;6(2):e202201480. doi: 10.26508/lsa.202201480 (PMC9736851; doi:10.26508/lsa.202201480)
Supplement: Supplementary file 9 [file LSA-2022-01480_Supplemental_Data_3.zip › Supp_Data_2-rfb_sequences/sequences_used_Fig_5C/Canicola_9968093.gbk]

LOCUS       DMNODFGF_1               754 bp    DNA     linear       08-DEC-2021
DEFINITION  Genus species strain strain.
ACCESSION   
VERSION
KEYWORDS    .
SOURCE      Genus species
  ORGANISM  Genus species
            Unclassified.
COMMENT     Annotated using prokka 1.14.6 from
            https://github.com/tseemann/prokka.
FEATURES             Location/Qualifiers
     source          1..754
                     /organism="Genus species"
                     /mol_type="genomic DNA"
                     /strain="strain"
     gene            complement(22..498)
                     /locus_tag="DMNODFGF_00001"
     CDS             complement(22..498)
                     /locus_tag="DMNODFGF_00001"
                     /inference="ab initio prediction:Prodigal:002006"
                     /codon_start=1
                     /transl_table=11
                     /product="hypothetical protein"
                     /protein_id="X:DMNODFGF_00001"
                     /translation="MAFLEEALTASKNATLEVSFQQYETFLKSEISQVDSAIKQVKTT
                     LSGEIEKLRYEVAVKIVNLQGEILDLRAEMKINFSEVNSKILKLQFEFEMETAKIRKE
                     LKTEIADLRAETKTDFLELQKSIVDIHKTIATQTRWILGGMLGVATLFAAIGKVIN"
ORIGIN      
        1 tcttcggcag aaataaaatg attaatttat tacttttcca atagcagcga aaagagttgc
       61 aactcctaac atgccgccta aaatccaacg agtttgagta gcaatagttt tgtgaatatc
      121 tacaatggac ttttgtaatt ctaagaaatc ggtttttgtt tctgctctaa gatcagcaat
      181 ttcagttttt aattcctttc taattttagc cgtttccatt tcgaattcaa attgaagctt
      241 taaaatttta gaatttactt cgctgaaatt tattttcatc tctgcccgaa gatctaaaat
      301 ttctccctga agatttacaa ttttaacagc cacttcataa cgaagctttt caatttctcc
      361 cgatagagtt gttttcactt gcttgatcgc agaatctacc tgcgaaatct cggactttaa
      421 aaaagtttca tactgttgaa agctaacctc aagagtcgcg ttctttgaag cagtcaacgc
      481 ttcttctaaa aaagccaaaa attgatcctt ccttcaggac ccaatatctc ttccatttga
      541 tcaaattcaa aaaaatccga gacacgatca ccaagttttt aaaaagaaaa ggaaccgaga
      601 caatcactac aaatatgatc cgagaatttc aatcggattc ttcaatactt tctctaaata
      661 aaagtgccat tttaaatgta gctagccaaa gacatttaga aagaatcaat tgtattgttt
      721 ccaaaatttt ttaatctgac ctagtaacat aaaa
//
LOCUS       DMNODFGF_2               255 bp    DNA     linear       08-DEC-2021
DEFINITION  Genus species strain strain.
ACCESSION   
VERSION
KEYWORDS    .
SOURCE      Genus species
  ORGANISM  Genus species
            Unclassified.
COMMENT     Annotated using prokka 1.14.6 from
            https://github.com/tseemann/prokka.
FEATURES             Location/Qualifiers
     source          1..255
                     /organism="Genus species"
                     /mol_type="genomic DNA"
                     /strain="strain"
ORIGIN      
        1 tcgtccttat cttttttaca attcgtaatt agaaacaatg ccgtagttgc gaaaatcgcg
       61 atcttcaaca ttcccctttg aaatttattt ttattttgtt tcatcgtatt gaacctccaa
      121 tgaaatcacg aaagaaacat agaaagggat gaatgtgagt gagacagact caccgaaaaa
      181 aattgaattt ttttaagtga gatgtctcga atttagtcat tgtaaagtgt taaaaatcgg
      241 aaaatgtggg aactc
//
LOCUS       DMNODFGF_3             14681 bp    DNA     linear       08-DEC-2021
DEFINITION  Genus species strain strain.
ACCESSION   
VERSION
KEYWORDS    .
SOURCE      Genus species
  ORGANISM  Genus species
            Unclassified.
COMMENT     Annotated using prokka 1.14.6 from
            https://github.com/tseemann/prokka.
FEATURES             Location/Qualifiers
     source          1..14681
                     /organism="Genus species"
                     /mol_type="genomic DNA"
                     /strain="strain"
     gene            95..1129
                     /gene="surA"
                     /locus_tag="DMNODFGF_00002"
     CDS             95..1129
                     /gene="surA"
                     /locus_tag="DMNODFGF_00002"
                     /EC_number="5.2.1.8"
                     /inference="ab initio prediction:Prodigal:002006"
                     /inference="protein motif:HAMAP:MF_01183"
                     /codon_start=1
                     /transl_table=11
                     /product="Chaperone SurA"
                     /protein_id="X:DMNODFGF_00002"
                     /translation="MNSEQTDLKNRFLTGMFVFLFFLRPTHAAESLNRVIATVGTVSI
                     SELDLDDATEKYNRLQKHLKHEDYRKSFRTRIIDFLIDRAIVDVVAEEESIQVNEQRV
                     DSEIEKRMEVMGITNRKQFEKTMETSSGMPFELWVTELPYQIKKGQLLQLKIAVPPPN
                     EQEIRSWYNQNKDKVGFEIRYRIISIAPENDSIQEENRLYKEVSEIRKSILADPSSFA
                     LIAGSPRNDPALRARRGMVEWISSFDLYKYSKITATIAAPLPNGGVSEVFRDERKRYC
                     ILKIEGKRPTPMENLRGGIQNILYRDKEEDTFHRWLKESRAEIPIQIFDEAYRKENKI
                     PLKEETFHLD"
     gene            1179..2723
                     /locus_tag="DMNODFGF_00003"
     CDS             1179..2723
                     /locus_tag="DMNODFGF_00003"
                     /inference="ab initio prediction:Prodigal:002006"
                     /codon_start=1
                     /transl_table=11
                     /product="hypothetical protein"
                     /protein_id="X:DMNODFGF_00003"
                     /translation="MKFPISHTAVFLSSKTESILKSLSSNEINHLLSLSIQKLSKVLP
                     KSTVFFNSWPFAIQPNNFDFLNIQILKYSSEIEFLKKVSEKLPKSRTGDPDWDDASFF
                     YFTGLFPCLDESLSLELYQRHDRYLSQYSYSENLPPGIVPTILSREFTNAIPESIQTS
                     AQDYLLKNINHYDVEIFYHSPDLRQYRLDFSLKNKRSLNLVRGFLKSKEEWSYSEIHP
                     WIEKNPEVFRTGPSYLELEVFRGCDLSCSFCPRQFNSNDQDGKFLSPEFLESLLRQQE
                     ESFSNEYTVCFGGLGEPLLHPNFKELILTALKSSSHLMQELMIETAFYTDPNIILDFL
                     NILDFAHKEKITWIINLTTRNPEKYATLYGKNKLEKVLSNIKELEKVFPKNRIYLQFL
                     KIQEAEDEVESWVDETEKQGYGVILQKYNRYAGLMPEKRVTDLTPIQREFCWHLNRDL
                     YVNSDGSVSICKQVPEKTFGNLHKESLIDIWRKGLPAFKDSLNSKHETTGAPCINCDE
                     WYTFNA"
     gene            2698..4296
                     /locus_tag="DMNODFGF_00004"
     CDS             2698..4296
                     /locus_tag="DMNODFGF_00004"
                     /inference="ab initio prediction:Prodigal:002006"
                     /codon_start=1
                     /transl_table=11
                     /product="hypothetical protein"
                     /protein_id="X:DMNODFGF_00004"
                     /translation="MNGTRSTHKVYAFIQARTGSSRLPEKVLLEFPSGSGKTLVDRIY
                     DRILTVLPKEQIVYLIPKEDKELRYFLNQRNYLFFAGDLLDVRRRYIEAAHFFNADSI
                     LRLTGDNPFYDTIHLDQLLQSFQFFESDLSYVSGLPLGMGGEIFTRKALEWTPNTLEE
                     RHKEHVSLHIKENSDRFRITKLSSLLSEKEKLILPKLRLTIDEPKDFETTSNIFNILN
                     EQNPIFGARECINLFEIDPNVFAGNQNVEQIRFQTLPSQRTKKFRIGVFAGDPKDFGS
                     GHFERSRILFALLATVPYETFWLREFPKEEDLDLLIIDSRDISIPEYSKTKVLLLDHF
                     GSDRKKFHHYDLLPHSDIEDRFSLDQILIPPGLFNLDRKQIDNSYILCYAGNIDHHTT
                     FSLDSFLESLSLRENIPKIVRIGGTSTTFKQIEFIPRVSKFKFQNLLATCSGFVSYFG
                     QSLFEAIFLDKKVCTYSISPVHSSLSLLCEKKYGIPFVGDLNSTSLENEVKLQFSSQP
                     VSGKGYPKLLQEIERILSEFDLSD"
     gene            5590..6870
                     /gene="gltA2_1"
                     /locus_tag="DMNODFGF_00005"
     CDS             5590..6870
                     /gene="gltA2_1"
                     /locus_tag="DMNODFGF_00005"
                     /EC_number="2.3.3.16"
                     /inference="ab initio prediction:Prodigal:002006"
                     /inference="similar to AA sequence:UniProtKB:P9WPD5"
                     /codon_start=1
                     /transl_table=11
                     /product="Citrate synthase 1"
                     /protein_id="X:DMNODFGF_00005"
                     /db_xref="COG:COG0372"
                     /translation="MSEFIEIKVGEKSYQFPLISGTDGKKGIDIRELHQKTGLISYDP
                     GFFNTAYAVSRISRRDPNSGELNYRGYDIADLVQHSTFVETSYLLIYGKLPTEQQLKD
                     FSLKLSKHSLIHEDMINLFDGFPGKGHPLAVLSVMVTSLSSYYPEEYEESLDKGIDHS
                     ARLLAKIRTIAAFSYKKIVGQPFVYPLDKHPYCTNFLYMLFSIPSKDYIPTEDIDRIL
                     NQLWILYADHEQNVSNTTVQVIGSTQANLFASISSAINALWGSREGGRQVAAVGLIED
                     ILKSRKSVPEYFEKFKGDSEKLFGNGFGHKAYEAKSRRAIIASKLFHDFYKKNPIGPI
                     AEVALKIEEYMQNDEYYINQNLYPNLEFYSAVIFNSLGIPKELFTAMQVIGKLPGWLA
                     HWREQRVSGNYSKARPKQIYSGEMGRKYIPLSER"
     gene            6926..7612
                     /locus_tag="DMNODFGF_00006"
     CDS             6926..7612
                     /locus_tag="DMNODFGF_00006"
                     /inference="ab initio prediction:Prodigal:002006"
                     /codon_start=1
                     /transl_table=11
                     /product="hypothetical protein"
                     /protein_id="X:DMNODFGF_00006"
                     /translation="MGKKRLYTLFFLPKLVLSIRNRNKNVTDLIHKHYKKLILHESNK
                     IQKAYFSLVIIFSTVLLFNCDKPKEISSEKFQTLIQKSSDLHVVTYLGIDEEKAILKV
                     STRSSIDSKQWKDEYFYARRTPDLYLWIDENIYEITVSNFNKLYSYILSLDNKEFQFG
                     EWIILTKDQLRTKEEKKNIQIIYKDKFTTFNFQLDNSKVLYTSLSIKFDSARDVQYKK
                     LWRELINHIR"
     gene            7646..7810
                     /locus_tag="DMNODFGF_00007"
     CDS             7646..7810
                     /locus_tag="DMNODFGF_00007"
                     /inference="ab initio prediction:Prodigal:002006"
                     /codon_start=1
                     /transl_table=11
                     /product="hypothetical protein"
                     /protein_id="X:DMNODFGF_00007"
                     /translation="MSVIVFPKRDPLGRMSREELIKKIRFLIQDKTIKAYLFGSVARN
                     TQNAPTAMWI"
     gene            7801..7995
                     /locus_tag="DMNODFGF_00008"
     CDS             7801..7995
                     /locus_tag="DMNODFGF_00008"
                     /inference="ab initio prediction:Prodigal:002006"
                     /codon_start=1
                     /transl_table=11
                     /product="hypothetical protein"
                     /protein_id="X:DMNODFGF_00008"
                     /translation="MDLILIADMKIPFLNRPESFPELLSLPVELNLFIYNEEEWEKIR
                     EQSQYAGFWKSVFSEMIQIF"
     gene            complement(9316..10338)
                     /gene="ccp_1"
                     /locus_tag="DMNODFGF_00009"
     CDS             complement(9316..10338)
                     /gene="ccp_1"
                     /locus_tag="DMNODFGF_00009"
                     /EC_number="1.11.1.5"
                     /inference="ab initio prediction:Prodigal:002006"
                     /inference="similar to AA sequence:UniProtKB:P55929"
                     /codon_start=1
                     /transl_table=11
                     /product="Cytochrome c551 peroxidase"
                     /protein_id="X:DMNODFGF_00009"
                     /db_xref="COG:COG1858"
                     /translation="MKPSTAGMFYLTFLGILLVTCGPSEKTKKLIDDSKKIFGTIPDK
                     MPGGEVDTPELIQLGEKLYFEKRLSANDTQSCNSCHNVVGKAAGVDNLPTSPGAFGKN
                     GVRNSPTVLNAGFHIAQFWDGRAKDLKEQAKGPILNPVEMAMPSASEVEKKIGQIPEY
                     QELFAKAYPDSLTKENSNTLTRAQKITYDNITGAIAAFERTLKTQDRFDDFQKGNHKA
                     LSIEEQEGLEKFIATGCITCHVGPLLGGNSFRKLGQINPYENSSDKGRQDLTKNSSDA
                     FVFKVPSLRNVAITGPYFHDGKITTLEEAVKKMAHLQLGKDLSDSDTKLIVTFLKTLT
                     DKNRSN"
     gene            complement(10416..11381)
                     /gene="gloB_1"
                     /locus_tag="DMNODFGF_00010"
     CDS             complement(10416..11381)
                     /gene="gloB_1"
                     /locus_tag="DMNODFGF_00010"
                     /EC_number="3.1.2.6"
                     /inference="ab initio prediction:Prodigal:002006"
                     /inference="protein motif:HAMAP:MF_01374"
                     /codon_start=1
                     /transl_table=11
                     /product="Hydroxyacylglutathione hydrolase"
                     /protein_id="X:DMNODFGF_00010"
                     /translation="MLSYEKEVFPGLYTIDCDYISPGIACAYLIVENGEAAFVENNTN
                     HSIPILLEELQKVGRKPEDVKYIIITHVHLDHAGGTGLLAKYCPNATILAHPKAAKHL
                     INPERLIQSSIQVYGEENFKKLYGEILPVPQERVKCPEDGEEIRWGNRIFKFYYTRGH
                     ANHHFCIYDSLSNGIFTGDSFGLGYKDFAVGKEPILYPSTTPTDFDSEEAIHTVDKIL
                     STGADKAYLTHFGVWKNLEFGARQMKRGLHAMQGILSSEGKSNLEGKALLESCTEKVR
                     DYLKGELLAQGIVLGEREKMILEFDSKINAQGLVFQIERKKRNKI"
     gene            complement(12217..13527)
                     /locus_tag="DMNODFGF_00011"
     CDS             complement(12217..13527)
                     /locus_tag="DMNODFGF_00011"
                     /inference="ab initio prediction:Prodigal:002006"
                     /codon_start=1
                     /transl_table=11
                     /product="hypothetical protein"
                     /protein_id="X:DMNODFGF_00011"
                     /translation="MKSSGFKNKKYNFQILSKLNISFRNIFNFINPVLSILNIRAVLV
                     TISILVFHCAIHPPEKPDLPYVLLNSLIQPEDSDSSTTENPNLCPSSNANFNPNAVVD
                     TGQTQCWDSTGTNVPCAGTGQDGEFVNVPNQRSFSGPTQHCIYQNDYTTLDLIHGLTW
                     KTCAQGLSGANCSGGVVTPISWNNASAGLTGSCAELNTLNSGNGYAGKTNWRIPTIRE
                     LASLVHTTNAPRIDTTAFPNTPTADAYISDTPLSLLPLQIYSTNFTDANPVINLPKTF
                     SRNLRCVSGNSVSSPSFVDNGDGTVTDQNTNLVWQQCPAGVTGGTCAIGMANTLNWTA
                     ALNYCDTLNIGVRSNWRLPNVNELMSIVDYSAPGAPFTYTAFFPNTPVGVYFWSSTSV
                     IPIGLGVPNVARVFGFSGINHGQSYGNIKAGGALNYVRCVTDFP"
     gene            14280..14513
                     /locus_tag="DMNODFGF_00012"
     CDS             14280..14513
                     /locus_tag="DMNODFGF_00012"
                     /inference="ab initio prediction:Prodigal:002006"
                     /codon_start=1
                     /transl_table=11
                     /product="hypothetical protein"
                     /protein_id="X:DMNODFGF_00012"
                     /translation="MKKLVLMISLLLQCQWSGAWIDEVEMNHETGLCKWEPILFLANC
                     SPRTDGTSDSITTLSCLSLYDTYTKDCKDKNHK"
ORIGIN      
        1 atgtgggaac taacacaaac taaaacaacc cgaaaaacgg ttgaaccaat gcttcttgct
       61 taagatctta ctgatcatag gtattctgat tgatatgaac tcggaacaaa cggacttaaa
      121 aaatcgattt cttacgggaa tgtttgtatt tctgtttttt ttaagaccga ctcatgcggc
      181 cgaatcactc aacagagtca ttgcaaccgt cggaacagtt tccatttcgg aactcgattt
      241 agacgacgcg acggaaaaat acaacagact tcaaaaacac ttaaaacacg aagactaccg
      301 caaatctttc agaaccagaa tcatagattt tctcatagac cgagccatcg tagacgtagt
      361 cgcggaagaa gaatcgatcc aagtaaacga acaaagagta gattccgaaa tcgaaaaaag
      421 aatggaagtg atgggaatca caaaccgtaa acaatttgaa aaaacaatgg aaacttcttc
      481 cggaatgccg tttgaactct gggttacgga acttccgtat caaatcaaaa aaggacaact
      541 acttcagtta aaaattgcgg tccctccacc caacgaacaa gaaattagaa gttggtataa
      601 tcaaaacaaa gataaagtag gatttgaaat tcgatataga atcatttcta tcgctcccga
      661 aaatgattcc atccaagaag aaaacagact ctacaaagag gtttctgaaa tcagaaaatc
      721 gattttagcc gatccttcct cttttgcatt gatcgcaggt tctcccagaa acgatcccgc
      781 actcagagcc agaagaggaa tggtagaatg gatttcctct tttgatcttt ataaatatag
      841 taagatcacc gcaacgatcg cagcccctct tccaaacggt ggagtttccg aagtatttag
      901 agacgaaaga aaaaggtatt gtatcttaaa aatagaaggg aaaagaccta ctcccatgga
      961 aaacctgaga ggaggaattc aaaatattct ctatcgagat aaagaagaag acacttttca
     1021 tagatggtta aaagaatcca gggccgaaat accaatccaa atttttgatg aagcttatag
     1081 aaaagaaaac aaaattcctc tcaaagaaga gacgtttcat ttagattgat tttaaatatt
     1141 acacgatccg agttttcgac cgatattaat ttcaaactat gaaatttccg atttctcaca
     1201 cagccgtttt cttaagttca aaaacggaat ctattttgaa atccttatct tcaaacgaaa
     1261 taaatcacct actttcactt tctattcaaa aactttccaa agtccttcca aaatctaccg
     1321 ttttttttaa ctcgtggcca tttgctatac aaccaaacaa ttttgatttt ttgaatattc
     1381 aaattttaaa atattcttcc gagatcgaat ttcttaaaaa agtttcagaa aaattgccaa
     1441 aatccagaac cggagatccg gattgggacg acgcttcctt tttttatttt accggtttgt
     1501 ttccctgttt agacgagagt ttaagtctgg aactttatca aagacacgat cgttatcttt
     1561 cccaatattc ttatagcgaa aatttgcccc ctggtatcgt tcctacaatt ttatccagag
     1621 aattcacaaa cgcaattcca gaatcgattc aaacgagcgc tcaagattat ctactcaaaa
     1681 acatcaatca ctatgatgta gaaatttttt atcactctcc cgacctaaga caatatagat
     1741 tagatttctc tttaaaaaac aaaagatcct taaatttagt caggggattt ttaaaatcca
     1801 aagaagaatg gagctactcc gaaattcatc cttggatcga aaaaaatcca gaagtattta
     1861 gaaccggacc ttcgtattta gagttagaag tgtttcgtgg atgcgattta agttgcagtt
     1921 tttgtcctag acaatttaat tccaatgatc aagacggaaa atttttaagc ccggaatttc
     1981 tagaaagtct actcagacaa caagaagaat ctttttccaa tgaatatacc gtttgtttcg
     2041 gaggtctagg cgaacctctt ctccacccta attttaaaga actaattctt acagcactta
     2101 agtcgtcatc ccatttaatg caggaattga tgatagaaac cgcgttttat accgatccaa
     2161 atataatttt agattttttg aatattcttg atttcgcaca caaggaaaaa atcacatgga
     2221 tcatcaatct aaccacccgc aatccagaaa aatacgcaac cctctacggt aaaaataaac
     2281 tcgaaaaagt tctatcgaat ataaaagaac tcgaaaaagt ttttcctaaa aatagaattt
     2341 atcttcaatt tttaaaaatt caagaagccg aagacgaagt ggaatcttgg gtggacgaaa
     2401 cagaaaaaca aggttacgga gtaattttac aaaaatacaa tcgatatgcg ggtttgatgc
     2461 ctgaaaaaag agtcacagat ctaaccccta ttcagagaga attttgttgg catctcaatc
     2521 gtgacttata tgtaaactca gatgggtccg tatccatttg caaacaagtt cccgaaaaaa
     2581 cattcggaaa tcttcataag gaatccctaa tagatatttg gcgtaaaggg cttcctgcct
     2641 ttaaagattc gttaaattct aaacacgaaa ctaccggtgc tccttgtata aactgtgatg
     2701 aatggtacac gttcaacgca taaagtctac gcgttcatcc aagccagaac aggttcttca
     2761 agactacctg aaaaggtctt attagaattt ccttccggtt ctggaaaaac tctcgtcgat
     2821 agaatttatg acagaattct gaccgttcta ccaaaagaac aaatcgtcta tctcattccc
     2881 aaagaagaca aagaactacg ttacttttta aaccaaagaa actatctttt ttttgcaggg
     2941 gatttactcg atgttagacg aagatacata gaagcggctc atttttttaa cgcggattca
     3001 attttacgtc taacggggga taatcctttt tacgatacaa ttcatttgga tcaactttta
     3061 caatcatttc aattttttga atcggatctt tcttacgttt ctggacttcc attaggaatg
     3121 ggcggagaaa tttttacaag aaaggctctt gaatggacac ctaatacttt agaagaaaga
     3181 cataaagaac acgttagtct tcatattaag gaaaattcgg atcgttttcg tataacaaaa
     3241 ctttcctccc tactgtcgga aaaagaaaag ttaatccttc caaaacttag acttacaatc
     3301 gacgagccta aagattttga aactacttca aatattttta atatattgaa cgaacaaaat
     3361 cctatttttg gagctagaga atgtataaat ctttttgaaa tagatcccaa tgtttttgct
     3421 ggaaatcaaa atgtagaaca aattcgtttc caaactttac cctctcagag aactaaaaaa
     3481 tttagaattg gagtttttgc aggtgatccg aaagatttcg gaagtggtca ttttgaacgt
     3541 tccagaattc tatttgcatt attagctacg gttccttatg aaacattctg gttaagagaa
     3601 tttcctaaag aagaagattt agatctgcta atcatagatt ccagagacat ttcaattcca
     3661 gaatattcga aaactaaggt gctcctttta gaccattttg gttcggatag aaaaaaattt
     3721 catcactacg accttcttcc tcattctgat atagaagatc gtttttcctt agatcaaatt
     3781 ctgatccccc cgggactttt taatttagat cgaaaacaaa tcgataattc gtatattctt
     3841 tgttatgcgg gaaatataga tcatcatact acgttcagtt tagattcttt tttagaatcc
     3901 ttgagtttga gggaaaacat tcctaaaatc gttcgtatag gcggaaccag cactacgttt
     3961 aaacaaatcg agttcattcc tagagtttct aaattcaaat ttcaaaatct tttagctact
     4021 tgttcaggtt ttgttagtta ttttggtcag tctttgttcg aagcaatctt tttagataaa
     4081 aaagtttgta cgtattctat cagcccggtt cattcttccc tttcattact ttgtgaaaaa
     4141 aaatacggta tcccttttgt aggtgatcta aactctacat ctttggagaa cgaggtaaaa
     4201 ttacaattca gttcccaacc ggtcagcggc aagggttatc ccaaattgct tcaggaaatc
     4261 gaacggattt taagtgagtt cgatttaagc gattgaaaga aattgattaa tctgtaaatc
     4321 aacattatgt taaactagat tattgatttc tataaaatca agtaccataa attttgatta
     4381 caaagcactg ttttaacgca aaatactggg gactttattt tataattctg aataattgaa
     4441 taaactgttt cttactcgac aaaacacttc ttgtaagttg tgtttattca cttgttatta
     4501 aaatctatct caaaaatact ttgaacttgt cccaaaactt caaagaatct taggcatcat
     4561 tctttagaaa tttttaataa aatgtagtag tttccacaga ttagattgca tttggcaatt
     4621 tacgaacttt cgagcagttc taatgtcgtt aaattttcgt tttagttccc acattggacg
     4681 gttttgggac aaactcttta tttttacgtg aattcgacgt aaggaactca tgattctgaa
     4741 aaaagttggg atctgaattt tatagattga ttctttaaat gtgggaacta ccacaattta
     4801 taaaacagaa gtttataaca attgaacctg tcgtattcaa gcgtgggaac tctcacaaat
     4861 catgatttta cgaataaatt ctaaaattgt aggaactact acctttaaaa aatttttact
     4921 tacgtctaac acaagttaaa attggattta aattttaatg atggccgcaa aacggagatt
     4981 ttgtgcaaaa atcggaacga tgattctttt tgtatttccg agtagttccc acaatttaca
     5041 aagtttaact gtaaattgat gatttatggt agctcccaca gattaagtca cattacaaat
     5101 ttcaaacatt cgcttcttat aattggaatt cgtacgagtt cctacattct gaagttttag
     5161 gcaaacttta aaaaatatta taccatagaa cagcatctag attgcccaaa aattcaaatt
     5221 gataaccata taacacacgt taattttata tatatattca ctattacata tagaatgtct
     5281 aaaattctac ttctaaactc atagtacttc tatatatagt aaaaccagta aaaagcattt
     5341 gaaggtagta actacttgca aatacatctc gttctgaaaa tacacttata cttgaattcc
     5401 tttcaaagaa aaaccctaca gccctcttaa cttcgtcaat cttagagcca cttcttcagt
     5461 taaaccttat tcataaagaa catacccatc tcagttttcc gtgttcaatt ctcagaatac
     5521 tcgcacaaaa tcgattttac caaaattaga agaattgacg cgaatcattc tataaggttc
     5581 cttatcggta tgagtgaatt cattgaaatc aaagttgggg aaaaatccta tcagtttcca
     5641 ttgatctccg gaacggacgg taaaaaagga atcgatatta gagaacttca tcaaaaaacc
     5701 ggactaattt cttacgatcc gggttttttt aacaccgcct acgctgttag tcgaatctcc
     5761 cgaagagacc cgaattcagg tgaactcaac tatcgtggtt acgacatcgc agatttagta
     5821 caacattcta catttgtgga aactagttac ttattgattt atggcaaact tccaacggag
     5881 cagcagctta aagatttctc tctgaaatta tctaaacact cattgattca cgaagatatg
     5941 atcaatctat ttgatggatt tccgggtaaa ggtcatcctc tagcggttct gtccgtgatg
     6001 gtaacttctc tttccagtta ttatccagaa gaatacgaag aatccttgga caaaggaatc
     6061 gatcattccg caagactgct cgcaaagatt agaactatcg ccgccttttc ttacaaaaaa
     6121 atcgtaggcc aacccttcgt atatcctttg gacaaacatc cttattgtac aaattttctt
     6181 tatatgttat tttcaattcc ttccaaggat tatattccca ccgaagacat agatcgaatt
     6241 ttaaatcaat tatggatact ttacgcggat catgaacaaa acgtatccaa tacaaccgtt
     6301 caagtaattg gctctacaca agccaactta ttcgcttcta tatcttctgc gatcaatgcg
     6361 ctttggggct ctagagaagg tggtcgtcag gtcgcggcgg taggattgat agaagacatt
     6421 ctcaaatcca gaaaatcggt gccggaatat tttgaaaaat tcaaaggaga ctcggaaaag
     6481 ttatttggaa acggttttgg gcataaggca tacgaggcaa aaagtagaag agcaatcatt
     6541 gcaagtaaac tgtttcacga tttttacaaa aaaaatccta ttggacctat cgcagaagta
     6601 gctcttaaaa tcgaagaata tatgcaaaat gatgaatatt atatcaatca aaatttgtat
     6661 ccgaatttag agttctacag cgcggtaatt tttaattcac ttggaatacc aaaagaactt
     6721 tttacggcta tgcaggtaat cggaaaactt ccaggctggc tagcgcactg gagagaacaa
     6781 agagtttccg gaaattacag taaggctcgt ccaaaacaaa tttattctgg agaaatgggt
     6841 agaaaataca ttccactttc ggaaagataa atatgcaaaa cctgagatgg aaggactggc
     6901 tctcccaagc agaacgtgat ctggaatggg caaaaagcgt ctttacactc tgtttttttt
     6961 gcccaaactt gttttgtcta ttagaaacag aaataagaat gtgactgatt tgattcataa
     7021 acattacaaa aaacttattt tacatgaatc aaataaaatt caaaaagcct atttttctct
     7081 ggttataatt ttttccacag tgctactttt caattgtgat aaaccaaaag aaatcagttc
     7141 tgaaaagttt cagactttga tccaaaaaag ttcagatctt cacgttgtta cctatcttgg
     7201 aatagatgaa gaaaaagcca ttttaaaagt atcaacgcgg tcttctattg attcaaaaca
     7261 gtggaaggat gaatattttt acgcaagaag aactccagac ttatatcttt ggattgatga
     7321 aaacatttac gagatcactg tttccaactt taataaactc tattcctata ttttgtcttt
     7381 ggataataaa gaatttcagt tcggagaatg gataattcta acaaaagatc aacttagaac
     7441 taaagaagag aaaaaaaata ttcaaattat ttataaagac aaattcacta cttttaattt
     7501 tcaattagat aattccaagg ttctatatac ttcactgagt ataaaattcg attcagcaag
     7561 agacgtacaa tataaaaagt tatggcgaga acttataaat catatccgat aaggaataca
     7621 gactaatcat caggatttaa tttttatgag cgtcattgtt tttccaaaac gagatccgct
     7681 tggcagaatg agccgggaag aactgatcaa gaaaattcga tttttgatcc aagataaaac
     7741 gatcaaagcc tatctttttg gaagcgttgc acgaaatacc caaaacgcgc ctacagcgat
     7801 gtggatctaa ttctgatcgc cgacatgaaa attccttttc taaatagacc cgaatccttt
     7861 ccggagcttc tctctcttcc agtcgaattg aatcttttta tttacaacga agaagaatgg
     7921 gaaaaaatcc gtgaacaaag ccaatatgcc ggtttttgga agtcggtctt ttcagagatg
     7981 attcagattt tttgaatata ctcgttttat ggctttgcgc gtggctcgat gtttactcag
     8041 atttattgga ttaaaacaac atcctcctgt gttcatttga aaaactaata tttcaaaaat
     8101 ttggtaaaac gtgattcaac aaaaagcctc aatagaattg ttaaaaaatt aattttcctt
     8161 tttgtttcat gaaatggtca attaaagcag ttttgttaac cacctatata aaatttctca
     8221 acaattttaa tataaaaagt tacaggaata tgatagaaat ttgatatatt taaaaacttc
     8281 tttttaaatt tcacactatt ctctctttta atgttcttac tactcggacg catgcataga
     8341 atacttatgt tagattgttt caaaaatttg aatattttgg tcttgcttta aaatgccgta
     8401 aatcccgaat ttgcgatatt ttttaagtac tactattttt ttgtaaatta ggccgttaat
     8461 aatttggtac tattttcatg cgtccgagta gtatttcatt gtgaggaacc gaaaaaaatt
     8521 tcagaagaat cttttcgaaa ttggattcgt gaaaaattgg agctcaacaa atctcgcacc
     8581 atcgaatatc tatctaggag ccgagaatga agcaaccatt ctcaaagtat caagtttatc
     8641 tcctgacaat tccaaaaaac gaaaggagga attcttttac acaaaagcaa atccttcctt
     8701 aaccacttag attgatgaaa atctgtataa gatcacaatt tctaatgata ataaattgta
     8761 taaatatctt ttacgacaaa agaatcgaag tatttttttg atcaatatag cgttctgtaa
     8821 tcaattgtaa ctcaagagga tatatcgtat tatgtttctt ttatacaatt tattgactgg
     8881 agctgaaagt gtagtccagc gatactggat tcgtccaaat gttcttacac agaatttcac
     8941 acataattga tgtacaagtt attagattgg taccttattt gtaagttttg aataataaaa
     9001 tgtgcgagtt ctcacagatt aagtcacatt atgaactttc atacattcat ttttttgtga
     9061 tttagttcgt atgagtagtt cccacaaatt tcaaaattta tctgtaaaat ccataatttg
     9121 gaagagttcc cacacttcag acatatccct tcaaaaatat tcagggattt gaaaatgaga
     9181 tagaaaaacc gattgctgta agtcgttaaa aattatccct acaaataact taccagccaa
     9241 ttctgagtac aaaaaaatac cggccaatcg cgtaagcaat cgccggttga ataggtttca
     9301 attctgtaag tccagttaat tagaccggtt cttatcggtc aacgtcttca ggaaagttac
     9361 gatcaacttt gtatcggaat ctgaaagatc ttttccaagt tgaagatgag ccattttttt
     9421 gactgcttct tccaaagttg taatttttcc atcgtgaaaa taaggcccgg taatcgccac
     9481 atttcgtaat gatggaacct taaacacaaa agcgtccgaa gagttcttag tcagatcttg
     9541 acgaccttta tcggaagaat tttcataagg atttatctgg cccagtttac gaaaagaatt
     9601 cccacctaaa agaggaccaa cgtgacaagt aatacaacca gttgctataa acttttctaa
     9661 accttcctgc tcttctatag aaagagcttt atgatttcct ttttgaaaat catcaaaacg
     9721 gtcttgggtt tttaaagttc tttcaaaagc agcgatcgcc ccagtgatat tatcataagt
     9781 gatcttttgt gctctagtaa gagtattaga attttctttt gttaaagagt caggataagc
     9841 ctttgcaaaa agttcttggt attccggaat ttgaccgatt ttcttttcta cttctgatgc
     9901 agaaggcata gccatttcca ccggatttaa aattggtccc ttggcttgtt ctttcagatc
     9961 cttggctcta ccatcccaaa actgagcgat atgaaaccca gcattcaaaa cggtcggaga
    10021 atttctgact ccattttttc caaatgcacc cggagatgta ggaagattat cgaccccagc
    10081 agcttttcca acaacgttat gacaagaatt acaagactgt gtatcatttg cagaaagtct
    10141 cttttcaaaa tataactttt cgcctaactg aatcaattcg ggagtgtcca cctccccacc
    10201 tggcatttta tccggaatgg ttccgaaaat ctttttggaa tcatcgatca gttttttcgt
    10261 cttctcagac ggaccacaag ttaccaaaag aattcctaga aacgttaaat agaacatccc
    10321 cgctgtagat ggtttcatac cagttcctct cttttatttt agaatgattc taaaacgaga
    10381 ttctatttaa aattaaacca aattacaatt cttttttaaa tcttatttcg ctttttccgt
    10441 tcgatctgaa aaaccaaacc ttgtgcattg atcttagagt cgaattctaa aatcattttt
    10501 tccctttcgc ctaaaacgat tccttgagct aaaagttctc cttttaaata atccctaact
    10561 ttttcagtgc aagattcaag aagagccttt ccttctaaat tggattttcc ctcagaagaa
    10621 agaataccct gcatcgcatg caaacctcgt ttcatctgac gagcgccgaa ttctaaattt
    10681 ttccaaactc caaaatgagt caggtaagcc ttgtccgcac ctgtggaaag aattttatca
    10741 accgtatgga tcgcctcttc cgaatcaaaa tctgtaggag tcgtggacgg ataaagaatc
    10801 ggttcttttc cgaccgcaaa atccttatat cccaatccaa aagaatctcc cgtaaatata
    10861 ccgttactta aagaatcata gatacaaaag tgatgatttg catggcctct tgtataataa
    10921 aatttgaata ttctatttcc ccatcgaatc tcttccccat cttctggaca tttgactctt
    10981 tcttgtggaa ccggaagaat ttctccgtat aattttttaa agttctcttc tccataaacc
    11041 tggatcgaac tttggatcaa tctttccgga ttgattagat gtttggccgc tttgggatgt
    11101 gctagaatag tcgcattcgg acaatatttt gccaacaacc cagttccacc tgcatgatcc
    11161 agatgaacgt gagtgattat aatatatttt acgtcctctg gtttacgtcc taccttttgt
    11221 aattcctcaa gtaaaatagg aattgaatga ttagtgttat tttctacaaa agccgcctct
    11281 ccattttcca caatcagata agcacaagca attccaggag aaatatagtc acaatcaatc
    11341 gtatataaac ccggaaaaac ttccttctca taagacaaca tttcgatcct ccaaactttt
    11401 caatgaatag aaagaataca tccgatttta aaaaatttca tttacaaagt tatctcaaaa
    11461 atattttaaa aaattctcaa taaacctttt gaataaagtc aaagtctttt taagataact
    11521 tcacaatact ttctataaaa tctgtatgtc gtctattttt tgcaatataa atcaccgatc
    11581 aatgctttaa gtttttattt tgttcaaaaa ctataatata ctttccgtct ctgaatcaga
    11641 caggatacta tttttgtaaa tactaccaat ccttaaataa ttactactta gatgtgcaca
    11701 tataatacca aaattaatgt tcaattttgc aaagacacag aagttctcac aaattacgtc
    11761 taatttaaaa tcactgacta tttttgaagg agatcctata ttctaacttt tgaaataaac
    11821 tcataaaaac actttatttt catacatttg agttaagtgc cgtctatttt agtttagaat
    11881 caaaatttta ggtacttatt atataactct gaaagtaagt tacgaaaatt caataaagaa
    11941 tccgtcccaa aacctctata aaaatttcat tttgaatttt tcataaaaca aaggagtccc
    12001 ccacaaaacc gtcctttgac gatttattgg cttttaaata gactttgttg ttaagctccc
    12061 taagagggaa atcctatatt ctggggtttt gggataagtt caaaatgaat tttttaaaga
    12121 cgaacgaaga acgcaaattt catctaaaag attcgatttc aagaattctt atctttaaat
    12181 ttaataagaa attaaaacat tttaaaatta taatattcaa ggaaaatcgg taacacagcg
    12241 aacgtagtta agtgcacctc ccgctttgat atttccgtaa gactggccgt gatttattcc
    12301 ggaaaaaccg aaaactctag ctacgtttgg aacgccgagt ccgataggaa tcacactggt
    12361 tgaactccaa aaatagactc ctacaggtgt attaggaaaa aatgctgtat aagtaaaagg
    12421 tgcaccagga gcagaataat ccacgatact cataagttca ttcacgttag gcaatctcca
    12481 attactcctc accccaatgt taagagtatc acagtaattc agcgcagcag tccaattcaa
    12541 agtattcgcc ataccaattg cgcaggttcc tccggtaaca ccggccggac attgctgcca
    12601 aacgagattt gtgttttgat ccgtgactgt tccatctcca ttgtctacaa aagacggtga
    12661 agacacggaa tttccagaaa cacaacgaag atttctagaa aatgtctttg gcaaattgat
    12721 aacagggttt gcgtctgtaa aattcgtcga atagatttga agaggaagaa gacttaaggg
    12781 ggtatctgaa atatacgcat ccgcggtagg agtatttgga aaggcagtcg tatcgatacg
    12841 aggagcgttg gtagtatgga caagagacgc taactctctg attgtaggga tcctccagtt
    12901 tgtttttcct gcatatccat ttccactatt aagtgtgttc agttcggcac aacttccagt
    12961 caatcctgca ctggcattat tccaactaat cggtgtaacg actccgccgg aacaattggc
    13021 cccacttaac ccctgggcac aggtcttcca agttagacca tggattaaat caagtgttgt
    13081 atagtcgttt tgatagatac aatgttgagt aggcccgcta aaagaacgtt ggttaggaac
    13141 gttgacaaat tctccgtctt gccctgttcc tgcgcaagga acattcgttc ctgttgaatc
    13201 ccaacattgg gtttgacccg tatctaccac cgcattcgga ttaaaatttg cattagaact
    13261 gggacataaa ttcggattct ctgtggtgga agaatccgaa tcctcaggct ggattaaaga
    13321 attcaataat acataaggca aatccggttt ttctggaggg tgaattgcac aatgaaaaac
    13381 taatatagaa atggttacaa ggactgcccg tatgtttaaa atgctcaaaa caggatttat
    13441 aaaattgaat atgtttctaa aacttatatt caatttagat aatatttgaa aattatattt
    13501 tttatttttg aaacctgacg acttcatgta cagtattaac atttaaatcg acatttcgga
    13561 ctctcaagtt tgaaatctaa aataccaaat tataaaatga accacaataa atggatcttt
    13621 ccgtaaaagg gaaccttttt gaaacgtatt aaaacgatct atctaggtcc ataaactgta
    13681 acgtaataac tcaatcataa aataagaaat aaatttttgc atgaaattgg ctgacttgaa
    13741 tcatttttag gatatttttc caatgaaaat tgaaataaga attgatggga ctgatacttt
    13801 atcataaatt ctaacatttg attttatact tttgtggaaa aatgaacctt gatgagggag
    13861 aactttctat accaaattta agaatgtaaa aattgaataa cgagaattta taaattgatt
    13921 agagacaatc tcaaaaatcg ttccttctgt tacttttttt attttgtgtt aaatacttcg
    13981 catctaaccc atgtttctta agccaaaaga agaagtcatc ttatcttaag ttttaaagga
    14041 cttctataaa atgagctttg attgaatgat gattacaaaa caacgacttt atacaaaaac
    14101 ttgataggac gattgtttat tttataggtt cccacatttt gtgtaactaa agcgtctcgc
    14161 ttttatgggt ctcgagaaac tttcaaacag ggtcatgttt aggttatgaa acaagctctt
    14221 tatagattct ataagttcct acaaacgaat atgagtaaaa tataataagg ataattcata
    14281 tgaaaaaatt agtgttaatg atctcattat tacttcaatg tcaatggagt ggggcttgga
    14341 tagatgaagt tgaaatgaat catgaaactg gtctgtgcaa atgggaacca attctttttt
    14401 tggcaaattg ttcaccgcga acagatggaa cttctgattc cattacaact ttaagctgtt
    14461 tatcgcttta tgatacttat acgaaagact gtaaagataa aaaccacaaa tgatctcgat
    14521 atagtttgct cttattgagt catccctgaa aaagtgtcga gaaatcgatt taaaacaaga
    14581 tagaaaccaa tagattttaa aaggtgaact tgaacatcct cacaatgaag atcatttcct
    14641 gtataacccg tcgagcgatc cttagattag tatgtttctt g
//
LOCUS       DMNODFGF_4             32952 bp    DNA     linear       08-DEC-2021
DEFINITION  Genus species strain strain.
ACCESSION   
VERSION
KEYWORDS    .
SOURCE      Genus species
  ORGANISM  Genus species
            Unclassified.
COMMENT     Annotated using prokka 1.14.6 from
            https://github.com/tseemann/prokka.
FEATURES             Location/Qualifiers
     source          1..32952
                     /organism="Genus species"
                     /mol_type="genomic DNA"
                     /strain="strain"
     gene            435..1301
                     /locus_tag="DMNODFGF_00013"
     CDS             435..1301
                     /locus_tag="DMNODFGF_00013"
                     /inference="ab initio prediction:Prodigal:002006"
                     /codon_start=1
                     /transl_table=11
                     /product="hypothetical protein"
                     /protein_id="X:DMNODFGF_00013"
                     /translation="MKEKILQMLTISSSIMFYTLTLSDFDLFLNKSTILPFLEINIDT
                     YYFLTLAPVLLLCYYIHYYLFLSYSIKEDEDPIEGGKHHFIFIPFNYRHYVNHKKPIY
                     YLAFLIDYIIPRYYPISVLIVVLFVGLRLKSDLVHAINLTAIILNATFYFVFSNKVTK
                     RLYRSASIPPFFTYAYFKRNFPEFIYVFLSFSIIILYLVTWNTGFYPILNSKIDLTIE
                     DLKLPKEYGSNTKYKLIVRDRNLSGIYFKNSDLSDIKFKNVNLSGCVIINTEISNLTL
                     INSDLSRCILIN"
     gene            1490..2638
                     /locus_tag="DMNODFGF_00014"
     CDS             1490..2638
                     /locus_tag="DMNODFGF_00014"
                     /inference="ab initio prediction:Prodigal:002006"
                     /codon_start=1
                     /transl_table=11
                     /product="hypothetical protein"
                     /protein_id="X:DMNODFGF_00014"
                     /translation="MKEYLNQFTEDDRKIVRRFLRQIEFISNSEFEYELTNLIIDNFL
                     DQNGKVALFPVTKIKRDNKDRIGYSSGDKIGYILTNLERLHPNKIKVSPTLTEMRTQK
                     YRSIVYVDDIIGSGTRIIKYAKNKISKTVKSWNSLGYINVHVVAVVGYPTGIKKVLDS
                     SKIFESDRIICSRIASKISKLYKFDFRNIALKYGELTKKPYAYLGFKESKGYHIFEHG
                     CPNNIPSMFWANGLRKVFRPLFKNRGIPLSLRYLFESQFQLQQSIESVFDLNQPKLAL
                     RLIEAIENNFLSHVEKEVLVVLSVSSKGVSEVNACNYFSNQRRLKLLINLLKKDFILN
                     SDFTISKYGKQILEKHKEMQAGKNVAIIDPYDEDVFLPDIFEGAPIRI"
     gene            2792..3904
                     /locus_tag="DMNODFGF_00015"
     CDS             2792..3904
                     /locus_tag="DMNODFGF_00015"
                     /inference="ab initio prediction:Prodigal:002006"
                     /codon_start=1
                     /transl_table=11
                     /product="hypothetical protein"
                     /protein_id="X:DMNODFGF_00015"
                     /translation="MLNKSPFKYIRESLFKSNSVLYKVKISIFARRLASRNLPILFNL
                     KHLCNSMNVSYTKTKDIVDRKSYPYKHFSIKKRNGGFRNIHIPQDELRLIQKWIHKNI
                     LLKNNYKDCAFAYIPGRNIKMHAERHCMARWLLKIDLENFFENTTERRVFHVFRNMGY
                     SKKMSFDFARLSTIPMNIKKKESSGKWKNRFPIGRLDRILGSLPQGAPSSPLLSNLCF
                     SELDRKIISIADSFEFVYTRYSDDLVFSCFEGDRIKVIKLLKSIRKLLSMYGYRINNK
                     KIKIITPGARKIITGLNINQNTPKVSKSYITEVNKHLYYCKKFGPLSHCERIKFRNTV
                     SYRDHLKGRIDYIRLIDPVEGTKLLQKFELINWPLI"
     gene            4510..4872
                     /locus_tag="DMNODFGF_00016"
     CDS             4510..4872
                     /locus_tag="DMNODFGF_00016"
                     /inference="ab initio prediction:Prodigal:002006"
                     /codon_start=1
                     /transl_table=11
                     /product="hypothetical protein"
                     /protein_id="X:DMNODFGF_00016"
                     /translation="MKLIAAVLFFKDRSSNKMSFLSKKSLRSILILSITLISFPILSF
                     PRIGNLSGIVLYISVYNGQDRLVTRTQLNPGERITLSACDQFIVFGDSNPPTNLAKFS
                     SCDREIAIDQNLKGQRVN"
     gene            4927..5175
                     /locus_tag="DMNODFGF_00017"
     CDS             4927..5175
                     /locus_tag="DMNODFGF_00017"
                     /inference="ab initio prediction:Prodigal:002006"
                     /codon_start=1
                     /transl_table=11
                     /product="hypothetical protein"
                     /protein_id="X:DMNODFGF_00017"
                     /translation="MGTIMKSIFIAYIIWLFGCFGVLGLQRFYIGKFGTGLLWLFTFG
                     LAGYGAFMDFFTLAGQVTAYNDRSALRGIGALFRGDEE"
     gene            5172..6278
                     /locus_tag="DMNODFGF_00018"
     CDS             5172..6278
                     /locus_tag="DMNODFGF_00018"
                     /inference="ab initio prediction:Prodigal:002006"
                     /codon_start=1
                     /transl_table=11
                     /product="hypothetical protein"
                     /protein_id="X:DMNODFGF_00018"
                     /translation="MRSATFRRIYSNSKIKIGITLIFCITALGCLGYTERKTVIEKSA
                     LGDPSPILEFQSAIPEVKGNSLILTFQQKEITKFSTKVNVTTEIERNSKNEYCSHRKS
                     SSEDYDPDEKVKCKYGKYKSNLVEAGVLSFGLMLPVILIFDWIAYPFIAGSSEKVEET
                     SEAKFNPSCIAGSPVEKGKDAYLEYIFSGSWDNARKVPIKNCIAQIPLTSAFNKASSI
                     DYRILINDKARFTGSLSYNSDGDLFKGDSVVFKAIRKSADRILEREENQRQIAQEQEQ
                     KKEVKACEQFLSNLAHYLDLKNPGTNRNSTCLFTCRNYSITTKAWNSFNSCQNRCNQC
                     WLTLRWEDSWGAESPSDQMRNILNYESLTRPNAY"
     gene            6318..7286
                     /locus_tag="DMNODFGF_00019"
     CDS             6318..7286
                     /locus_tag="DMNODFGF_00019"
                     /inference="ab initio prediction:Prodigal:002006"
                     /codon_start=1
                     /transl_table=11
                     /product="hypothetical protein"
                     /protein_id="X:DMNODFGF_00019"
                     /translation="MLNNYITQLKTGSTLYKRTVILSLIGIGILLLGNVFARISATET
                     LFPFFFLFGFLTSVIALILLIISAVLRHGPITLYVVSILIFFISLFPQTIDSNFYSVW
                     YDESPVTTNESLKISGEIYTEGEILVNGNAVERSDKKWIINYPLALGENVVKVVLKRP
                     SGYEKFTKEFKVERVTLEELARRKAEEKANQLALKRKAEEDAKEAERLTKESIKEADA
                     DELAEMCNSKPQKAVKIEKFTSLKGDFNSAHFRVLVYNPCPIPLKDFRFHITYNAQSG
                     TAVDAGLETVYQRIEPGKRKWLSFENLIWNDQAVSTELEIYSVSKI"
     gene            7615..9969
                     /locus_tag="DMNODFGF_00020"
     CDS             7615..9969
                     /locus_tag="DMNODFGF_00020"
                     /inference="ab initio prediction:Prodigal:002006"
                     /codon_start=1
                     /transl_table=11
                     /product="hypothetical protein"
                     /protein_id="X:DMNODFGF_00020"
                     /translation="MYSIHNLFPLEYPLEQKAAIEHALMFIPEESPDDIGDLYRYHHI
                     LNALLGNFDQNTAVELLAKKLNGNLEATLNQNEFDIYDSNIDNVYRKAGEFGWSINQY
                     IKYKNANGNAIEFESEYRLPNYDKADTHIHERFVGDSKELKELNKKNLIIHSSHGTGK
                     TEFVLSQLQGKNFIYITHREQLAREICARLNEAGIEVAFYKDLSPIEYEEYSGNLVIC
                     INSIHKLDKSHHKNKIIVIDEFDQFVHHIHGDTCKNARPQIFNRFKDIVSKSKGCMFL
                     SADFPDLAINFIRKVLKIKEYHYVFNTFVPNSGRDLCFHSSEKSIISQILNVLNRGEK
                     VSIACFSKTNAEKIALALKQVYKGTKKIIYIVHDNKFYPEQRALLENKELAKDYDAII
                     FSPVLSSGVDFNIEFSRYNFLLVNEHTVKIDHFEALQMAHRFRNYEELHVLCDKRPFS
                     PENYIVATTHRFLERLREFLKKHSLYKQMILSPRIRKKAKGAYAFIINALLCQLYKEH
                     SLQFFYRNLLNGFLRRGYNVDFVDVYLDFGEDIEAEVFGTYEEFIKFYCPEGSGGGKS
                     QIARQIEMELTYEMIQEVKSLSKSEYLRIKKKGVENRVEAEQICVYEIKSALGYVAGD
                     FQSEDDLRTYFGRSVSVAKFSEQIWNFKLLKADLSVIETVDKFFENKTMQHDYESISM
                     KSKYLKEIWSRVAEGEFKGETLSTLMDYVKVNRTEISACLLSVADSYFEKPVNFVSKF
                     FMLMGVRLDGVQKTKKKLKIYWPKKMDIEFNERVILRRKEVDNN"
     gene            10659..11408
                     /locus_tag="DMNODFGF_00021"
     CDS             10659..11408
                     /locus_tag="DMNODFGF_00021"
                     /inference="ab initio prediction:Prodigal:002006"
                     /codon_start=1
                     /transl_table=11
                     /product="hypothetical protein"
                     /protein_id="X:DMNODFGF_00021"
                     /translation="MNLQTGIEWTDMTWNPVYGCTKMSAGCKNCYAEDIAKKNEDKWG
                     KFSEVKVREYRLDDPEKIREPKLIFVNSMSDLFHENVPSDFIFRVFEVMRKNSHHTFQ
                     ILTKRPERLLNLDKSLYWTSNIWMGVSIENRAVYDRIDLLRESSAKIKWLSIEPLLES
                     VADINLEGIDWVVVGGESGKNARTMKPEWVQEVFKACREQKVPFFFKQWGGKSKWESG
                     RILNGKTYNEFPEGYLRLKASMAQSYCPSSY"
     gene            11449..11676
                     /locus_tag="DMNODFGF_00022"
     CDS             11449..11676
                     /locus_tag="DMNODFGF_00022"
                     /inference="ab initio prediction:Prodigal:002006"
                     /codon_start=1
                     /transl_table=11
                     /product="hypothetical protein"
                     /protein_id="X:DMNODFGF_00022"
                     /translation="MQIILLFRMSKFLTNGIQIKACPKCNHWFGIDTKKRFDGAKRLW
                     YFQIVCKSCTLETKEFQILDEAKLAWNEIKF"
     gene            11693..12346
                     /locus_tag="DMNODFGF_00023"
     CDS             11693..12346
                     /locus_tag="DMNODFGF_00023"
                     /inference="ab initio prediction:Prodigal:002006"
                     /codon_start=1
                     /transl_table=11
                     /product="hypothetical protein"
                     /protein_id="X:DMNODFGF_00023"
                     /translation="MDSPNRQFELSLPKSNLLRVGEGITESLIDSILGSGFIKDIPIL
                     GTLSGLIKSALNIRDYLFARKVIRFMIQLKDISEDDITGFIQAISENPKEKRKVGISL
                     LPILEKVDEEQKADLIGFLFVKMLKGKIEYELYLRFSTAIANIFWSDFLKFRNLDEND
                     HNGNSDFFPLILFGLAKIYDLGAIATLDPFPTSIRLTDDGVKLILFVKEYFNISEPE"
     gene            complement(12365..12766)
                     /locus_tag="DMNODFGF_00024"
     CDS             complement(12365..12766)
                     /locus_tag="DMNODFGF_00024"
                     /inference="ab initio prediction:Prodigal:002006"
                     /codon_start=1
                     /transl_table=11
                     /product="hypothetical protein"
                     /protein_id="X:DMNODFGF_00024"
                     /translation="MDHTEKPNNLILYSLEEAFDDGTLFDLNDSIYHEMAQIIYKYPV
                     MITCDLLDFIISVNHSKDPNFNYHEIIGEILTKSLFGKTEIIEPAMQKFKIQYDFKGE
                     TLIKELKIKSHLGLSGEPIIILSLTYEEFGY"
     gene            complement(12800..13465)
                     /gene="xerC_1"
                     /locus_tag="DMNODFGF_00025"
     CDS             complement(12800..13465)
                     /gene="xerC_1"
                     /locus_tag="DMNODFGF_00025"
                     /inference="ab initio prediction:Prodigal:002006"
                     /inference="protein motif:HAMAP:MF_01808"
                     /codon_start=1
                     /transl_table=11
                     /product="Tyrosine recombinase XerC"
                     /protein_id="X:DMNODFGF_00025"
                     /translation="MNSNTAKIIQFETLKIKGIRGGYKKPPIEPLGFAKGLTNETMKN
                     LLNRFSNPTTEENYRNHALLLFMSITGLRAKEIVGSKFSDLLEGPFGETLLKYRKKGG
                     KIGFAVLPKDLSEIIKNYHSKFLIKSDFFFQSLPKRHQTKRSPLSKRGLQFIVSSWNV
                     KTCQGRNIHCHALRHTVGIRLLQKAGSIAAQQVLGHSSPITTSKFYTLPYFDGSEFLK
                     TWD"
     gene            13680..14078
                     /locus_tag="DMNODFGF_00026"
     CDS             13680..14078
                     /locus_tag="DMNODFGF_00026"
                     /inference="ab initio prediction:Prodigal:002006"
                     /codon_start=1
                     /transl_table=11
                     /product="hypothetical protein"
                     /protein_id="X:DMNODFGF_00026"
                     /translation="MKALFKVLKNPYFLAITITLSCIFLPIGVYIYNFSDGKGFSKNQ
                     EIWGTFGDFYGGVLNPIFSCFAFLAVLWTLKSQKDEFEIVRREAKESRRESQIQGFES
                     IFFSYLKNLIDLIIRSSCRRSFIVLEIQQR"
     gene            14036..14416
                     /locus_tag="DMNODFGF_00027"
     CDS             14036..14416
                     /locus_tag="DMNODFGF_00027"
                     /inference="ab initio prediction:Prodigal:002006"
                     /codon_start=1
                     /transl_table=11
                     /product="hypothetical protein"
                     /protein_id="X:DMNODFGF_00027"
                     /translation="MPKELYSTGDPAAVINPGREELFSLIRFAMSDFRENGEIQVKDL
                     LPEGRLKIYFKTVKNILKYIVASEYVNENKKEYYFEIVKSQLSSSEIEYLSKIIKLTD
                     STLFQYLSYREFFKDEFNFKSKAN"
     gene            14601..16073
                     /locus_tag="DMNODFGF_00028"
     CDS             14601..16073
                     /locus_tag="DMNODFGF_00028"
                     /inference="ab initio prediction:Prodigal:002006"
                     /codon_start=1
                     /transl_table=11
                     /product="hypothetical protein"
                     /protein_id="X:DMNODFGF_00028"
                     /translation="MLFAGVLENIMSKPRLFIGSSVEGLSVAYAIQENLKYVTEATVW
                     DQGVFNLSESSLESLLVLLDTCDFGVFVFSPDDHIKIRGKKDLAVRDNVLFELGLFIG
                     RLGRQRCFIIIPDNREFHLPTDLIGVTPAIYEASRTDNNLQAGTGSASHKLRENILKL
                     GITERIKEEPETNDQEETETKSDDWYYHLYIDKNFDAAIKDLKKKIRYERDYDSKVSL
                     KGNLCYAEYSKDAKNGKLAFEKLISENKANNIAYLAYATALYYNNSFNKSLEIIEEGL
                     LHCERKINLTTLKVDCLWETNQQEVAFAFLIKSMESLNDPLLYLKLALLYSKIDKKDE
                     ALEVSFRAFNEYPINEDVVSFFAKIAYDLGHKDVCVLLYRELLEIDNENYRYWCLLGN
                     AYLDLGYYNLAFEAYENANKKSDGKEGWVLSNLGNLFNRKGLYDKAEYYLLLSQKVDE
                     KSEYTHGRLSQVYKAKQADEKNLLELLRIAKAKVSGDILK"
     gene            16159..17223
                     /locus_tag="DMNODFGF_00029"
     CDS             16159..17223
                     /locus_tag="DMNODFGF_00029"
                     /inference="ab initio prediction:Prodigal:002006"
                     /codon_start=1
                     /transl_table=11
                     /product="hypothetical protein"
                     /protein_id="X:DMNODFGF_00029"
                     /translation="MIQNLITQRAIDYVINRVNSPAVENIALDNKFKNKMIRSAFTVR
                     NMPKVGDLYSYLNRFDIAKGESNELYNQLTSLGLDTYESIKHEFASEFAPFLNDVTTL
                     TSFVEGTTYSAWDISICARTYELQSGMYLLGENNTVIAVLIKATLDGGVYANEWLAVG
                     TEIKYYFYSRKGNYSTKSGDFKYNKAIIENKNLPIALFIKEFPNKYKYEGIFKYADHR
                     QEGDGKKYFILKKDKTLAGAVSLETYQTALMEKVVSSLSDDLGRRRRLKDRVTGLPEK
                     IQVLSFQYKRDPDVIADVLIRANGICENCKKPAPFLRKKDKSAYLEVHHIIQLSMGGE
                     DTINNAIAVCPNCHRRLHFG"
     gene            complement(17146..17526)
                     /locus_tag="DMNODFGF_00030"
     CDS             complement(17146..17526)
                     /locus_tag="DMNODFGF_00030"
                     /inference="ab initio prediction:Prodigal:002006"
                     /codon_start=1
                     /transl_table=11
                     /product="hypothetical protein"
                     /protein_id="X:DMNODFGF_00030"
                     /translation="MNFRNLRPKFPFVDLNIVPKIEIKENSIKIIGIVNSRIIAKKDT
                     PPLVRSNNGYSEAAITKIIKNRLIIISGSIVLRTRFGQEKYGTVFNGMIGEQSHSSEL
                     SEMESSMTIGTYCNRVIYCIFSTH"
     gene            complement(17630..19078)
                     /locus_tag="DMNODFGF_00031"
     CDS             complement(17630..19078)
                     /locus_tag="DMNODFGF_00031"
                     /inference="ab initio prediction:Prodigal:002006"
                     /codon_start=1
                     /transl_table=11
                     /product="hypothetical protein"
                     /protein_id="X:DMNODFGF_00031"
                     /translation="MKEIQTWKIKRDPYYGKLFQEEGIDAVLNAGFFEDLNAEDIDIE
                     STTSILCTPYSFLKKPKTDNHCVLLLTGALCPIHDGHLEMMIIAKESLEKEGYEVLGG
                     YISPDHDDYVGPKTDSFLNIFERNRIVTEKIEDFPWIGLDSWNGVFNQTSVNFTEVVF
                     RLKKYLERNIKLKTKIFFLCGGDNFRFAEAFKYSDDGCVVITRNGYEINVKNQESVFL
                     AQGKNSNSSSEIRKTYQKKDYYDKNLKVREDGHPIPEFLSNFFNVVEIVSLEKQIQKL
                     KLMSTDNMISLDPMIPLKYNLSISRIFDLHGHRKLGYTIETVAQDSKLKDLSGRSDIL
                     LYDDDIYTGNTMSEAKSYLKSKLDISIDGFFSFNISPSNYDLLDPRDLYAFSEEDNCG
                     LLIDFGHFQQRVPYAFPYVDPSIRSSVKDPFGFSIAVWKENQKFFSTNQKLRLREFPL
                     YQKLYLKIGFHLETPIQEIFNWHINLLEKIKK"
     gene            complement(19075..19851)
                     /locus_tag="DMNODFGF_00032"
     CDS             complement(19075..19851)
                     /locus_tag="DMNODFGF_00032"
                     /inference="ab initio prediction:Prodigal:002006"
                     /codon_start=1
                     /transl_table=11
                     /product="hypothetical protein"
                     /protein_id="X:DMNODFGF_00032"
                     /translation="MILHKKPEQSKVPGFWEMPLITFPIQVTSNFSKNPTSIPEVDYW
                     NHFLSPETCNSLRVLFSESQILAPVSINGLMDQDYGIGSQRATGWSIQLANELSKLVI
                     PHLKEKFCSEETSTDWWQENPNKNPIWIPIQVSPLFRFMKYESGGEHYAHYDAGFLYE
                     DGIHRTLKSFVIYLTTNQSGATRFIRDNFENLNVWDRNHSDWDRRAREEEVLSSFLPK
                     EGSILIFDHRICHDVDVYLGEANLPRIIIRGDLIYQAQVV"
     gene            complement(19848..20810)
                     /gene="nadE_1"
                     /locus_tag="DMNODFGF_00033"
     CDS             complement(19848..20810)
                     /gene="nadE_1"
                     /locus_tag="DMNODFGF_00033"
                     /EC_number="6.3.1.5"
                     /inference="ab initio prediction:Prodigal:002006"
                     /inference="protein motif:HAMAP:MF_00193"
                     /codon_start=1
                     /transl_table=11
                     /product="NH(3)-dependent NAD(+) synthetase"
                     /protein_id="X:DMNODFGF_00033"
                     /translation="MENNVNNSPSSILHEVRTLKTELELRKFLDRNRGFDLSIHLRKK
                     IKCINDFFETEGLNSCVVGLSGGIDSSLVLGLLDLASKEPNSPIKKIRGIALPIFNIG
                     ATGQQEALRKFELLKSSFLSQSEKIEFFEKDLTQVQENYLRLEEGNYSPFAAGQLLSI
                     IRIPFLYFHAALLQDQNFRSIVVGTINRDEGAYLGFYGKASDGMVDLQPIADLHKNEV
                     FEIAKSIKIPTEIIYAEPTGDVFDGRSDKEMIGANYEDIRFFILFKDFNLDFRNFTHL
                     LSSDTIQSFENIETLHKKNLHKYKVGLPSRFIDVMKRIVEGGWS"
     gene            complement(20860..21561)
                     /locus_tag="DMNODFGF_00034"
     CDS             complement(20860..21561)
                     /locus_tag="DMNODFGF_00034"
                     /inference="ab initio prediction:Prodigal:002006"
                     /codon_start=1
                     /transl_table=11
                     /product="hypothetical protein"
                     /protein_id="X:DMNODFGF_00034"
                     /translation="MKKNGTYTYDYARPSLTVDCVVFGIDEDKLKILIIQRALEPFRG
                     HWALPGGFVRIDETIDEAASRELKEETGLKNIFLEQLYTFGQIDRDPRERVVSVAYYA
                     LVNLHNYSIQAATDADNARWQDVQVLPKLAFDHNKIVEMALTRLKGKVRYQPIGFELL
                     PQKFTLTQLQRLYEIILGKNLDKRNFRKKILQFDILDATNEFEENVAHRAALLYQFNK
                     AKYDKMVKRGFTFDL"
     gene            21650..22006
                     /locus_tag="DMNODFGF_00035"
     CDS             21650..22006
                     /locus_tag="DMNODFGF_00035"
                     /inference="ab initio prediction:Prodigal:002006"
                     /codon_start=1
                     /transl_table=11
                     /product="hypothetical protein"
                     /protein_id="X:DMNODFGF_00035"
                     /translation="MKTVIWIIEYYLDLLYSVFLRFRRRPFNSLSLFKKLSEEEKIEV
                     IYGARYVNRDIYQFVRQEFQYKYGRHEKISNVIVDDYGMGMVPSIILYLKKGRTPLKL
                     PKTFLGFHFYKIYDKN"
     gene            22221..23504
                     /locus_tag="DMNODFGF_00036"
     CDS             22221..23504
                     /locus_tag="DMNODFGF_00036"
                     /inference="ab initio prediction:Prodigal:002006"
                     /codon_start=1
                     /transl_table=11
                     /product="hypothetical protein"
                     /protein_id="X:DMNODFGF_00036"
                     /translation="MENKPRIFISSIQNLNERYTLKHHLLSKYSAIFEIVTIESVGSA
                     FSPKQRQLYELRTSQLIIVLLSETLSIAVKEEIEEAMKWYKAIWFFVDSSKPMSIDLK
                     ELIDGIKKPTMPSLIEYSTEQDLLTLVELQMRRDIVNLFSLYEEYKSRILNMKEGEID
                     ENTVLELYKLKEYEKAIDIAKRILKKSTSSMAFHFGAKALIKLRKYDSLQNYLDSFEK
                     MIPTEFMNWFYMEAGAFCNDAARAQEERLRIGHGTIRKEINHEIYNHYMRAIEYYKKI
                     EVADIFDQKNILLEYYFNYGNHFYAIGEFKKARSLYYKCLRIDSNNYKYFMSYANSLL
                     MLGKLFFCVIAYRKGYEIIKNRDVKRELLTRMFMTNKITYEIGLFEQNHKYKSSKDDI
                     YFNYLSLSSTLGYWDTHLENIANWISSSLNTLDIN"
     gene            24787..25563
                     /locus_tag="DMNODFGF_00037"
     CDS             24787..25563
                     /locus_tag="DMNODFGF_00037"
                     /inference="ab initio prediction:Prodigal:002006"
                     /codon_start=1
                     /transl_table=11
                     /product="hypothetical protein"
                     /protein_id="X:DMNODFGF_00037"
                     /translation="MIAEGRNYAMQKICLTKVIAANAKPSLYIKKYELLKKLISMFLN
                     RIYKKIFINQNWTSKLNKRIISIIAFIILLNCNLNTPAGKLFPPLFLIQDPRSSISLP
                     TPDGFRPSPLTLEEKEGVKLSMNSLSADGFLSAEARKTQLEGLKATLEFLNTSELQES
                     LQITGPIPGYTNGMTFRQYSDFALGQLASGLDQMPKSVLNEYRISVLVWVARLRLLSA
                     SCDSTTTEACDELNYLIEKYLVLREKIVEEIKKKTLAEVQ"
     gene            25569..26978
                     /locus_tag="DMNODFGF_00038"
     CDS             25569..26978
                     /locus_tag="DMNODFGF_00038"
                     /inference="ab initio prediction:Prodigal:002006"
                     /codon_start=1
                     /transl_table=11
                     /product="hypothetical protein"
                     /protein_id="X:DMNODFGF_00038"
                     /translation="MIKKIFIIFYFFIISNKLSASDVSDFLKSLDAINNVMPSRTELV
                     SSLFTSLTAEQVSAQYFSNKIGCKCNNKNGSAGPIAFADTPANRQSINDKTQNYINLF
                     GDSMTHWLAMDPITPTYTVNIDPRIYYGLMWDNINFNALGGTTSRNLRDHFDRCGEEK
                     PNIFYPETYEHTHIQLENNYSVILYGGNDILIYQPILQAIPWLVYFRINAVVNNLNRI
                     VTYHQAQGAKVILISHTPRPEIPLHNFFGDFGDADVFFRKMFEYTASAIGTAISVSQD
                     GMHNVIDCINIQMCNPHRTIDEIKSASIYSSGRDRAVENFIAATMYMEGSHRTDRTWL
                     SQQLGYLTLSVANLVVLSRNTEYINEWFMFSDPGALAAGRWWAGNPSLYRGDAIHFVH
                     PFGQALHTSNIKNKIVSLGWNSNPTPSYGDRCNAVAGATFPTGQPAGFTAEPPDLPEV
                     TDSDMNLILLCFIFHICHL"
     gene            26994..27227
                     /locus_tag="DMNODFGF_00039"
     CDS             26994..27227
                     /locus_tag="DMNODFGF_00039"
                     /inference="ab initio prediction:Prodigal:002006"
                     /codon_start=1
                     /transl_table=11
                     /product="hypothetical protein"
                     /protein_id="X:DMNODFGF_00039"
                     /translation="MKKIFLIFLILSFAYCSDKDLGKKEKTDSTNCALGYLACISQHQ
                     NCSDNCFTNKAPTMTAEQYCASQLLAVCTSNSL"
     gene            27505..28209
                     /locus_tag="DMNODFGF_00040"
     CDS             27505..28209
                     /locus_tag="DMNODFGF_00040"
                     /inference="ab initio prediction:Prodigal:002006"
                     /codon_start=1
                     /transl_table=11
                     /product="hypothetical protein"
                     /protein_id="X:DMNODFGF_00040"
                     /translation="MVRILIVILICFPILAISAQTENWKKGILLIVNGNAISGEVSEY
                     PEYYFIRDREKGLKILKSDVIGFIDEHFFRKVKNKSAIGSVFESIILFGSGANYQFIS
                     EDKRQSKTYFARAIKISLLLSSLYFLNEVEGQRRKTADSLLFINYDQKYNAFAHARND
                     FYISAGLLVLATIYYAFDAWYSFGKDERGKDLGIKNSNDIPLDAYIKMRDRNFSENPP
                     QALNNVGGSFKFDFKF"
     gene            28325..28816
                     /locus_tag="DMNODFGF_00041"
     CDS             28325..28816
                     /locus_tag="DMNODFGF_00041"
                     /inference="ab initio prediction:Prodigal:002006"
                     /codon_start=1
                     /transl_table=11
                     /product="hypothetical protein"
                     /protein_id="X:DMNODFGF_00041"
                     /translation="MGSCSIQPSNLNADLKICLNIDRLNCSGSFFVDSQEKIQKLISG
                     MNNLIRTIDNCIIDADNEKNYLIGLQLGENIHFKKKNIIFNQVIPATSSIDFCYQTST
                     LNQQASLISQQEYYSLYDPNIYLAVYAQSRFCLDSIPLTMAERLLVNQLRNSEKSIFS
                     FQK"
     gene            28890..29117
                     /locus_tag="DMNODFGF_00042"
     CDS             28890..29117
                     /locus_tag="DMNODFGF_00042"
                     /inference="ab initio prediction:Prodigal:002006"
                     /codon_start=1
                     /transl_table=11
                     /product="hypothetical protein"
                     /protein_id="X:DMNODFGF_00042"
                     /translation="MKIIDRVPDKFMNLYQSVGKTNSSSGYPTSDPYRHGPFMLDMRQ
                     NFENGCMNIGLANSPLSYPQIYSQEVCDANP"
     gene            29104..29601
                     /locus_tag="DMNODFGF_00043"
     CDS             29104..29601
                     /locus_tag="DMNODFGF_00043"
                     /inference="ab initio prediction:Prodigal:002006"
                     /codon_start=1
                     /transl_table=11
                     /product="hypothetical protein"
                     /protein_id="X:DMNODFGF_00043"
                     /translation="MQIRKLKIMNIILLVGVCFYCNPKSESGIDSNLWPIIQNSIENQ
                     QKCQLPNAANSNSAQCFQQSSVSILYNLNTSSLIPVGTTAISAGAKLQCKCPSGSINS
                     NVWYMESDSTKQPVLIKTVPTSYYPNDPKILEGYNVGDTIYCSLNTTLCSISDYIYQK
                     IRIVP"
     gene            29915..30079
                     /locus_tag="DMNODFGF_00044"
     CDS             29915..30079
                     /locus_tag="DMNODFGF_00044"
                     /inference="ab initio prediction:Prodigal:002006"
                     /codon_start=1
                     /transl_table=11
                     /product="hypothetical protein"
                     /protein_id="X:DMNODFGF_00044"
                     /translation="MIISIISCGGNKDHMSERDKAVFCSALTLLELNQSNDVNQVSSL
                     YISCILPPRD"
     gene            30152..31399
                     /locus_tag="DMNODFGF_00045"
     CDS             30152..31399
                     /locus_tag="DMNODFGF_00045"
                     /inference="ab initio prediction:Prodigal:002006"
                     /codon_start=1
                     /transl_table=11
                     /product="hypothetical protein"
                     /protein_id="X:DMNODFGF_00045"
                     /translation="MNESITSKWRGKWAKKEFKKLKKLYLAGFKIREIAEKLARSTFS
                     VQHMIDELSLGNRRLLWSKDDDKMLLKYFEQNLSNQEISILLNRTSKAVQSRLLLLGK
                     KRKIVNAWVVHQRADFWKPNELRMLKKLVKEGKSGKELSHIFGRPIGGIFNKMRELSL
                     KIKPKSKIQNNLYRRFYKVNDNYFCSIDSQKKAYYLGWLITDGWVNGVVQQNDKVYKS
                     NKIGLKIKIGDIDVLEDFKKELDTDSPIKYFKKRPPQLLKNKITGKTSIIKAGEQVCL
                     EVYSHQMQLDLAQYGIVPKKTYTVTFPKKLPIQYYPGFIAGVISGDGCVYLHKNHKTG
                     KLLQCNMAGNLGLLKGIRKILIKNIGFNANKKILKNKDSVNLHILDLNQTETIKLYYW
                     LKKNNIALMKRKNKIIEKYLKEI"
     gene            complement(31433..32131)
                     /locus_tag="DMNODFGF_00046"
     CDS             complement(31433..32131)
                     /locus_tag="DMNODFGF_00046"
                     /inference="ab initio prediction:Prodigal:002006"
                     /codon_start=1
                     /transl_table=11
                     /product="hypothetical protein"
                     /protein_id="X:DMNODFGF_00046"
                     /translation="MDSKSLRFRKLRNKFPLIGVSGQCSNFNLKCFRLEKKHASTSIS
                     NVFPTWNRCFVRNAKSLYTFIYQYSGDKDRSEVEKQWDQFTIGITNRLNTYCAKDRVK
                     IRINTICDKLNRDYTKLKEETFLKPEFKVTFFRQASKLNQFKGTFNGPDEESAKYDWV
                     YCMGDACSTLNKSQKLLEKRYDPGWNWFITVKCDYLFGDRNPVWDQAANTLIGNFKRL
                     SKFQLSGDHNGIYR"
     gene            complement(32091..32393)
                     /locus_tag="DMNODFGF_00047"
     CDS             complement(32091..32393)
                     /locus_tag="DMNODFGF_00047"
                     /inference="ab initio prediction:Prodigal:002006"
                     /codon_start=1
                     /transl_table=11
                     /product="hypothetical protein"
                     /protein_id="X:DMNODFGF_00047"
                     /translation="MSDKYKFNAKDFYDILDNQEEKCFLSGRQLTPDITLAEHILPIR
                     FGGKNTKDNICLVVEMLGRLKRYYKEEEIIQLAVDIINFKGKKHGFKVTSIQKTKK"
ORIGIN      
        1 aggaatggag cgaggggata tgcctaagtc cgaccaaaac acgttagctc ctgtggtttc
       61 tacggtaagg gtagaaaatt tggggttctg aactgatttt tgatttaagg cgagggtcac
      121 tgctggtttc cggaaggttc ttttgtattc acagatgaat ggaaatgtca aggaaaattt
      181 tgttgaaagt cgcgagtata ttaggaaatt atggtgaaga ttaagcgaaa ggtgcagttg
      241 aaatcactaa tgtctatttt cgaatgcatt aaaataactt tctgttctaa tggatttatt
      301 tcaaaatttg gggaattgca taaacataag agtaaaacgg gctatttgag tagttaatta
      361 gaaaaacaaa tagtagtaat gggcaaatat ttaaaaatgt aatttaggac atcctaaatt
      421 atgcaggtaa acaaatgaaa gaaaaaattt tacaaatgct gactattagt tcttctatta
      481 tgttttacac attaacgctg agcgattttg atttattctt aaataaatct acaatactgc
      541 cttttcttga aatcaatata gatacttatt attttctaac attggctcca gttttactct
      601 tatgttatta tatacattac tatttatttt tatcgtattc aattaaagaa gatgaagatc
      661 caattgaggg cgggaaacat cattttattt ttattccatt taattatcgg cactatgtaa
      721 atcataaaaa accaatatat tatttggctt ttttaattga ttatattatt ccaagatact
      781 atccaatatc cgttttgatc gttgtattat ttgttggact aagattaaaa tctgatttag
      841 tccatgccat aaatttaact gcaattattt taaacgcaac attctatttt gtcttttcga
      901 acaaggtaac aaaaagatta tatcgctcgg cttcaatacc acctttcttc acttatgcat
      961 attttaaacg aaattttcca gaatttatct atgttttctt atcgttttct ataataatcc
     1021 tatatctcgt aacttggaat acaggctttt atccaatttt aaattcgaaa atagatttga
     1081 cgatcgagga cttaaaattg cctaaagaat atggatcgaa tacgaaatat aaattaattg
     1141 taagggatag aaatttaagc ggaatttatt ttaagaatag cgatctttcc gatattaaat
     1201 ttaaaaatgt aaatctatcc ggatgcgtaa taattaatac agaaatatca aatctcactt
     1261 tgataaattc ggacttaagc aggtgcattc ttattaattg aaatttgtat attgcattta
     1321 taagacaata tgtagctgaa ataaaattag tttctctatt tggatatcaa caaattataa
     1381 aaatatattt tagatttaag ctcttcggga acaaatgagc cgtaactact taaaaagaat
     1441 ataatgagcg taaacgtttc tgtttttgga aataggttaa agttaaaaaa tgaaagagta
     1501 cctaaatcag tttacagaag atgatcgaaa aatagtccgc agatttttgc gccaaattga
     1561 atttatttcg aactcggaat ttgaatatga attaacaaat ttaattattg ataatttttt
     1621 agaccagaat ggaaaggttg ctttgtttcc agtgacaaag attaaaagag ataataagga
     1681 tcgcattgga tattcgagtg gcgataagat aggctatatt ttaacgaatt tggagcgatt
     1741 acatcctaac aaaattaagg tttctccgac tttaactgaa atgaggacgc aaaaatatag
     1801 atctatcgtt tacgtagatg atattatcgg ctctggtacg agaatcataa aatatgccaa
     1861 aaataaaata agcaaaacag taaaatcttg gaattcatta ggctacatta atgttcatgt
     1921 agttgctgtc gttggatatc cgactggtat aaaaaaagtt ttggattctt ctaaaatatt
     1981 tgaatcggat aggatcattt gttcaagaat tgcttcaaag atatccaaac tttacaagtt
     2041 cgattttagg aatatcgctc ttaaatatgg ggaattaacc aagaaaccat acgcctacct
     2101 tggttttaaa gaatctaaag gttatcatat attcgaacac ggctgtccaa ataatattcc
     2161 ttccatgttc tgggctaatg gattacgaaa agtatttaga cctctgttta agaatagagg
     2221 aatcccgcta agtctgcgct acttgtttga aagtcaattt caactacaac aatcaataga
     2281 gagtgtattc gacttaaatc aaccaaagct cgcattaaga ttaattgagg caatagagaa
     2341 taatttttta agtcacgttg aaaaggaagt tttggtagtt ttatccgttt cttcgaaagg
     2401 ggtgtctgaa gtaaatgctt gtaactattt ttctaatcaa aggagattga aattacttat
     2461 aaatttattg aaaaaagatt ttattttaaa ttcagatttt actatttcaa aatatggcaa
     2521 gcaaatttta gagaagcata aagaaatgca ggcgggaaaa aatgtagcga ttattgatcc
     2581 ttatgatgaa gatgtctttt tgcctgatat atttgaaggg gctcctattc gcatttagag
     2641 aacaatggat agtatccatt ggcaattagc gatatttagt ttttatcgcg atggaattgc
     2701 ctatgaaaga aagttgataa caaacgctcg cgtacgctcg aatgtctcgc tgctcgcgtt
     2761 cgttatcatc tcttcgagat gaataaagta aatgttaaat aagagcccct tcaaatatat
     2821 cagagaatct ctgtttaaat caaattctgt tctctataaa gtaaaaattt ctatttttgc
     2881 tcgacgatta gcatccagaa atttgccaat tctatttaac ttgaaacatt tgtgtaacag
     2941 catgaatgtt tcatatacta agacaaaaga tattgtagac cgtaaaagct atccgtataa
     3001 acatttttct ataaagaaac gtaatggggg ttttcgcaat attcatattc ctcaagatga
     3061 gcttaggcta attcaaaaat ggatccataa aaatatttta ctaaaaaata actacaaaga
     3121 ttgtgctttt gcctacatac caggtagaaa cattaaaatg catgcagagc gacattgtat
     3181 ggcaaggtgg ttattgaaaa tcgatttaga aaattttttt gaaaatacta ctgaacgtag
     3241 agtgttccat gtatttagaa atatgggata ttcaaaaaaa atgtcctttg atttcgcaag
     3301 attgtctacg attccaatga atattaaaaa gaaagaaagt tctggtaaat ggaaaaatcg
     3361 atttccgatt ggtagattag atcgtatttt gggttcactg ccacaaggtg ctccttcttc
     3421 tcccttgctc tcaaatttat gtttctctga attagatagg aaaataatta gcattgccga
     3481 ttcttttgaa ttcgtatata caaggtattc agatgatctt gtgttttcgt gctttgaagg
     3541 tgatcgaatt aaggttataa aattgctaaa aagtattcgc aaattgcttt cgatgtatgg
     3601 gtatagaatc aataacaaaa aaattaaaat tattactccc ggcgcacgaa aaattattac
     3661 gggattgaat attaaccaaa atactccaaa ggtaagtaaa agctatataa cagaagttaa
     3721 taaacacctc tactattgca aaaaatttgg tcctctatca cattgtgaga ggatcaaatt
     3781 tagaaataca gtatcgtata gagatcattt aaaaggtaga attgattata ttcggttgat
     3841 cgatccggtt gaaggcacaa aacttttaca aaaatttgaa ttaattaatt ggccgttgat
     3901 ttaattaaat ttgaattagc agtattcctc gtattaaaga atttcgaaat ccatgctctc
     3961 taaatttcgc gctattgaat ccttgagaat gatttcctgt ctaaatcaat tatttcgaat
     4021 agcgatgatt ggttcctcat taataatggt tttaatttta aaaatattaa tctcgatttg
     4081 ccgaagtact tattgcagtg ttattcacat tgaaaggcaa agatttaatt ttcttttttg
     4141 ctcttatata aagatttctt gcgcggtctt tttttagcgg gttgaatcgt aaccttctct
     4201 aagctaaaca attctcttgg gtcaattttg agttttttcg aaattttata gatagttcgt
     4261 aaattgatac tcgaacgacc actttcaata ttctgaatag tccggtaggg aatgccatca
     4321 tcgccggtat ctaagtcttc ctgggaaagc tctctttcca gtcttaattc ttttaatcta
     4381 aggccaactt tgcgcctaaa ggtagtaaaa tccacacatt gattctaaat cccatttgac
     4441 atagttaaca cactttataa agtgagataa agtatggcac aatatatagt gtgttaaatg
     4501 agggatttaa tgaaattaat cgccgcagtt ttgtttttta aagatcgaag ttcaaacaaa
     4561 atgagctttt tatcaaagaa aagtcttcgg agtattttga tattatcaat tactctaatt
     4621 tccttcccaa ttctttcttt cccaagaatc ggaaatcttt ccggtatagt tctctacatt
     4681 tccgtttata acggccaaga ccggcttgta acaagaactc aactgaatcc aggagagcga
     4741 attactttga gtgcctgtga tcagttcata gtctttggtg acagcaatcc tccaaccaat
     4801 ttagcaaagt tttcttcttg cgaccgcgag atcgctatcg atcaaaatct taaaggacag
     4861 cgagtgaatt aaatctaaat accttattcg attctcggat gaggtttcga ttctttgatt
     4921 caacgaatgg gaacaattat gaaatcaata ttcatcgcat acattatttg gcttttcgga
     4981 tgctttggag tcttaggact tcaaagattt tacattggaa aatttggaac cgggcttctt
     5041 tggctcttta ctttcggttt agcaggatat ggagccttta tggatttttt cactcttgca
     5101 ggtcaagtca ccgcctacaa cgaccgttcc gctctaagag gaattggagc actatttcgc
     5161 ggagatgaag aatgagaagt gcaacatttc gaaggattta ttcaaactcg aaaatcaaaa
     5221 taggaataac acttatcttt tgtattaccg ctcttggttg tctcggttac actgaaagga
     5281 aaacggttat cgaaaagtca gctttaggag atccctctcc aattttagaa tttcaaagcg
     5341 cgattccgga agttaaaggg aattcgctaa tattgacctt ccagcaaaag gaaataacta
     5401 aattctcaac gaaagtcaat gtaacaaccg aaattgaacg aaattcgaaa aatgaatatt
     5461 gttctcatcg gaaaagtagt tctgaagatt acgatcccga tgagaaggtt aaatgtaagt
     5521 atggaaagta taaatcgaat ttagtcgaag ccggtgtatt atcttttgga ttgatgcttc
     5581 ctgttattct aatttttgat tggattgctt atccatttat agctggaagt tccgagaagg
     5641 ttgaagagac atcagaggct aaattcaatc catcctgtat tgccggaagt ccagtcgaaa
     5701 aaggaaagga tgcgtacctt gaatatattt tttccggttc ttgggacaat gctcgaaagg
     5761 ttcctattaa gaattgtatt gctcagattc ctttaacttc ggcttttaac aaagcctctt
     5821 ccatagacta tcgtatttta ataaatgata aagcgcgatt tactggtagt ttatcataca
     5881 attctgacgg cgatttattc aaaggcgata gcgttgtctt taaagcgatt cgtaaaagtg
     5941 cagatcgtat tcttgaaaga gaagagaatc aaaggcaaat tgcacaagag caagaacaga
     6001 agaaagaagt gaaagcatgt gaacaatttc ttagcaacct cgcacattac ttagatttaa
     6061 agaatccggg aacaaatcgg aattcaacat gtctctttac ctgtcgaaat tattccatta
     6121 ctacaaaagc atggaattct tttaattcat gccaaaacag atgtaatcaa tgttggttaa
     6181 cgcttcgttg ggaagattca tggggagctg aatcaccctc agaccagatg agaaatatat
     6241 taaactacga gtctttaacg agacctaacg cttattgaga tctcctcagc taccaaactt
     6301 aaaaggaaat attataaatg ctcaataatt acatcacaca attaaaaaca ggatctactc
     6361 tttacaaaag aacagtgatt ctttccctca tcggaatcgg aattcttcta cttggaaatg
     6421 tattcgcaag aataagcgca accgagactc tatttccatt cttctttttg ttcggatttc
     6481 tgacctcagt cattgctttg atattactga tcatctcggc ggttcttagg cacggaccga
     6541 taacccttta cgttgtatcg atactgattt tctttatttc gctctttcct cagacaattg
     6601 attctaactt ctacagtgtt tggtatgatg aatcaccggt tacgacaaac gaatctttga
     6661 aaatttcagg agagatatat acggaagggg agatccttgt aaatggtaat gctgtcgagc
     6721 gttcggacaa gaagtggatt atcaattacc ccttggcttt gggagaaaat gtcgtcaaag
     6781 ttgttctgaa acgtccgagc ggatacgaga aattcaccaa ggaattcaaa gttgagcgcg
     6841 tgactttgga agaattggct cgaagaaaag cggaggaaaa agcgaaccaa ctggctttaa
     6901 aaagaaaagc tgaagaagat gcaaaggaag cggaacgatt aactaaggaa agcatcaaag
     6961 aagctgatgc ggatgaactt gcagaaatgt gcaatagtaa accacagaaa gcggttaaga
     7021 tcgagaaatt tacttcttta aaaggtgatt ttaacagcgc acactttcga gtcttagtgt
     7081 ataacccttg tcctatacca ttgaaagatt ttagatttca catcacatac aatgctcaaa
     7141 gcggtacggc tgttgatgca ggtttggaaa ctgtttatca gagaatagaa cctggcaaaa
     7201 gaaagtggct ttcgttcgaa aacttaatat ggaacgatca agcggtctct acagaacttg
     7261 aaatttattc agtaagtaaa atctaaccct gtcctaactt taagcacagt ttgatagcct
     7321 ttattgaact gtgcattttt ctaattccta ttctattaaa tccggccgag tataagaatt
     7381 tctaaatttc cagttacgga attataaatt ggtcacctaa ttccttactt caagctctca
     7441 ctttaggact tttgaatgct ttccagagag catgaagcct tgaatacagg caaaattttt
     7501 catttcaaac gaaaaaatga gacttaaacg cttctttttc ccttctgaat tcaaaaataa
     7561 aaatttccta cattttttac agaatttttt cccacgtggc ggatacgata aagcatgtat
     7621 tcaattcaca atcttttccc actcgaatac cctttggagc aaaaagccgc catcgaacat
     7681 gcgttaatgt tcattcccga agagtccccc gatgatattg gagaccttta tcggtatcac
     7741 catattctca atgcgttact cggaaatttt gatcagaata cggctgttga actactcgcc
     7801 aaaaaactaa acggaaatct tgaagcgact ttaaatcaaa atgaattcga tatctatgac
     7861 tccaacatag ataacgttta cagaaaggcg ggtgaattcg gttggtccat taatcaatat
     7921 attaaataca aaaatgctaa tggaaatgcg atcgaatttg aatcagagta taggcttcct
     7981 aactatgata aagcagatac gcatattcac gaaagatttg tcggagacag taaggaatta
     8041 aaggagttaa ataaaaagaa cctgatcatt cactcaagtc atggaaccgg aaagacggaa
     8101 tttgtcctca gtcaactcca aggcaagaat ttcatttata ttacgcatag ggaacaatta
     8161 gcaagagaga tctgcgcgag actaaatgaa gccggaatcg aagtcgcttt ctataaagat
     8221 ctaagtccga ttgaatatga agaatattca ggaaacttag tgatttgtat caactcgatt
     8281 cataagttag ataaaagcca ccataagaac aaaatcatcg taatcgacga attcgatcag
     8341 tttgttcatc atattcatgg tgatacgtgc aagaatgcga gaccgcagat tttcaatcgc
     8401 ttcaaagata tagtctctaa atcgaaaggg tgtatgttcc tctcagcaga tttccctgac
     8461 ttagcaatca attttattcg aaaggttctg aaaattaaag aatatcacta tgtgtttaat
     8521 acctttgttc caaattcagg gcgagatctt tgcttccatt cttctgaaaa gagtataatt
     8581 tctcagattc taaatgtctt gaatcgaggc gaaaaagttt ccattgcttg cttctcgaaa
     8641 acaaatgcag aaaaaatcgc tttagcactg aagcaggtat ataaaggaac aaagaaaata
     8701 atctacattg ttcatgataa caaattctat cctgagcaaa gagcattact tgaaaacaaa
     8761 gaattagcaa aagattacga tgctattatc ttttcaccgg tgctgtccag tggagtagac
     8821 tttaatatcg aattttctcg gtataatttc cttttggtga atgagcatac ggtaaagatc
     8881 gatcattttg aagctttaca aatggctcat cgattccgga actatgaaga gctccacgtt
     8941 ctttgtgata aaagaccgtt tagtcccgag aactatatcg tagcaaccac acacagattt
     9001 ttagaaaggc tgcgggaatt cttaaaaaaa cattctcttt acaagcaaat gattctgagc
     9061 cctcgcattc gaaagaaggc aaaaggtgct tatgccttca taatcaacgc actattgtgc
     9121 caactctaca aggagcattc acttcaattt ttctatcgaa acctgttgaa tggatttttg
     9181 cgtcgcggat acaatgtcga ttttgttgat gtatacctgg atttcggcga ggatatagaa
     9241 gctgaagtat ttggaacgta tgaagagttt atcaagttct attgcccgga ggggagcggt
     9301 ggagggaaaa gccaaatcgc gagacaaatt gaaatggaat taacctatga aatgattcaa
     9361 gaagttaaat cgctttcaaa gtccgaatac cttcgtataa aaaagaaagg tgtggagaat
     9421 cgggtagaag cagaacagat ctgtgtatat gaaattaaat ccgcgttagg ttatgttgca
     9481 ggtgattttc aaagcgaaga tgatcttcgg acgtattttg gtagaagcgt ttctgttgca
     9541 aaattctctg agcaaatctg gaactttaaa ttgctaaaag ccgacctttc cgtgattgaa
     9601 acagtggata agttctttga aaataaaaca atgcagcatg attatgaatc gatttcgatg
     9661 aagtcaaaat atttaaaaga aatatggtcg agagttgctg aaggtgagtt taagggagaa
     9721 actctctcga cccttatgga ttatgttaag gtgaatcgaa ccgaaatttc cgcctgttta
     9781 ctctccgtgg cagatagcta ttttgaaaag ccagtaaatt tcgtaagtaa attctttatg
     9841 ctgatggggg taaggctcga tggcgttcaa aaaacaaaga agaagttaaa aatttattgg
     9901 ccgaagaaaa tggacatcga gttcaacgaa agagtaattc ttcgaagaaa agaagtcgat
     9961 aacaactgat ttaatcaggc tgaaactcga agaaaggtgc taacaaaggc aaaagaacgg
    10021 ctcttgttcg ggactaagta aaacttattt agtctcgaag ataagctgat tatcagagtt
    10081 aattaggtgt ttaataagga taagattata ttcttaataa tttcttagtt gattgtcatc
    10141 tgagttacac tgttaagtgt tattattatc tgtttaatat tgttaggtgg agtagacgat
    10201 gattaatatt atcctttatg attattgttc tgtctactcc accttcttaa ttgtaaactg
    10261 attttcggtt gattagtgtt gaaaatcatc ttaatatctg aacattcctg tttaaattca
    10321 gaattattct ccgaaaatag gttaactgat gattaacatt actgttaaaa cccataatca
    10381 gaatataatc accgagttaa ttaattttaa cagtttatta gtatcttttg tacggttagg
    10441 ataattattt ttaaatttat ttttcacaac ttttattcac tgttcttctg ccggtccaat
    10501 aggaccgtcc tcttcttctc gacgattagt taagagatgc tgtttacctt tctcttactt
    10561 tcttattcga aattaaaatt tcctctttcg aaaaaattac cgaacatctc tcttcgagtc
    10621 tggataaaat aaggtatatc tcaagcggag gattcagaat gaatctacaa acaggaattg
    10681 aatggacgga tatgacttgg aatccggtct atggttgcac gaaaatgagt gcggggtgca
    10741 agaattgcta tgctgaagac attgcgaaaa agaacgaaga taaatgggga aagttttcag
    10801 aagttaaagt tcgagagtat cgtttagatg atccggaaaa aataagggag ccaaagttaa
    10861 tattcgtaaa ttcaatgagt gatctctttc acgagaatgt tccgagtgat tttatattca
    10921 gagtattcga ggttatgcga aagaattctc accatacctt tcaaatatta acgaaaagac
    10981 cagaacgcct tctaaatttg gataagagtc tttattggac ctcgaatatt tggatgggtg
    11041 tctcaattga gaacagggct gtctatgatc gaattgatct gcttcgggaa tcttcggcta
    11101 aaatcaagtg gctttctatt gaaccactcc ttgagagtgt cgccgatatc aatttagaag
    11161 gaatcgattg ggtagttgtt ggaggggagt ccgggaaaaa cgcgcgtaca atgaagccag
    11221 agtgggtgca ggaagtcttt aaggcatgta gagagcagaa ggttccattt ttctttaagc
    11281 agtggggcgg gaagagcaaa tgggagagtg gtcgaatctt gaacggaaag acgtataatg
    11341 aatttccgga aggttatctg agacttaaag ccagtatggc tcaatcatat tgcccaagct
    11401 cgtattagaa tcttttaatg agtaaaattt aattgccaat attatgaaat gcaaattatt
    11461 ttactcttcc gaatgtctaa gtttcttact aacggaattc agatcaaggc ttgtccaaaa
    11521 tgtaatcatt ggttcggaat tgacactaag aaacgtttcg atggagcgaa gcgtttgtgg
    11581 tatttccaga tcgtctgtaa atcttgtaca ttggagacta aggagtttca gattttagat
    11641 gaagctaagt tagcttggaa tgaaattaaa ttctaatagg atcgaagata taatggattc
    11701 accaaataga caatttgaac tgtcgcttcc aaaatcaaat ttattacgtg tcggcgaagg
    11761 tataactgaa tccctgatcg attctatatt gggaagtggc ttcataaagg atattcctat
    11821 attgggaacg ttgtctggac ttattaaaag tgctttaaat attagagact atctttttgc
    11881 aagaaaagtt attcgattta tgattcagct taaagatata tctgaagatg atattaccgg
    11941 atttatccag gcaatttcgg aaaatccgaa agaaaaaaga aaagttggaa tttcattgct
    12001 acctatttta gaaaaagtgg atgaagaaca gaaagcggat ctgataggtt tccttttcgt
    12061 caaaatgtta aaaggtaaaa ttgaatatga gttatattta agattttcga cagctatcgc
    12121 taatattttt tggagcgatt ttctaaaatt tcgcaattta gatgaaaatg atcacaatgg
    12181 aaattcagat ttttttcctt tgatcttgtt cggactcgca aagatttatg atttgggagc
    12241 aattgcaact ttggaccctt ttcctacttc cattcgttta acagatgatg gggtgaaatt
    12301 aatattattc gttaaagaat atttcaatat tagtgaacct gaatagaaat atatatgaaa
    12361 ttaatcaata tccaaattct tcataagtaa gcgaaagaat tattatcggt tcaccggata
    12421 aaccgaggtg gctctttatc ttcaactctt tgattaatgt ttctccttta aaatcatatt
    12481 gtattttaaa tttctgcatt gcaggttcta taatttctgt tttaccgaat aaactctttg
    12541 taaggatctc tccgataatc tcgtgataat tgaaatttgg atctttggag tgattcactg
    12601 aaatgatgaa atccaacaaa tcgcaagtaa tcatcaccgg atatttgtaa atgatttgag
    12661 ccatctcgtg atagattgag tcatttagat cgaataacgt cccgtcatcg aaggcttctt
    12721 cgagagaata tagaattaaa ttgtttggtt tctcggtgtg atccatttct attgagtata
    12781 ttttgaaaaa atccaaagtt taatcccacg ttttcaaaaa ttccgagcca tcaaagtaag
    12841 gaagagtgta gaatttactc gttgtgatag gtgaggaatg tccaagaacc tgctgagctg
    12901 caatagagcc agctttttgt agtaatcgta ttccaacggt atgtcgtagg gcgtggcaat
    12961 ggatatttct accttggcag gtcttcacat tccaagaaga gactatgaat tgcaagccgc
    13021 gttttgataa tggagaccgt ttggtttggt gtctcttggg tagggattga aaaaagaagt
    13081 cggatttgat tagaaacttt gaatggtagt ttttgataat ttcacttaaa tcctttggca
    13141 atacagcgaa accgatcttt cctcctttct tccgatactt aagcaatgtc tcaccgaacg
    13201 gtccttcaag taggtcagag aatttactac cgacgatttc tttagctcga agaccagtga
    13261 tcgacatgaa gaggaggagt gcatggttac ggtaattctc ttctgtggtc ggattcgaga
    13321 acctatttag gagattcttc atagtttcat tagttagccc ttttgcgaat cctaaaggct
    13381 ctattggtgg cttcttatag cctcctctaa tgccttttat ttttagagtt tcaaattgaa
    13441 ttattttggc tgtatttgaa ttcatattgc tgtactaaac aaatgttaag tacagcaata
    13501 aatgtcaaga agcttcttct gaaatttacc gaatttttgg gatgatcagt atctaaacag
    13561 aagctgatta acaatggaag agcgattcaa cattgagctt aacaaaatca aattgattag
    13621 aattctatat tttagaataa ttgtaatgta gaatactcta atattccaca atagattaaa
    13681 tgaaggctct attcaaagtt ttaaagaatc catatttcct tgcaattacg attactcttt
    13741 cttgtatatt tttgccaatt ggtgtttata tttataattt ttctgatgga aagggatttt
    13801 caaaaaacca agaaatatgg ggaaccttcg gtgatttcta tggcggagtt cttaatccta
    13861 ttttcagctg ttttgcattc ttagcggttt tgtggacttt gaagagtcag aaagatgaat
    13921 ttgaaattgt tcgccgggag gcaaaagaaa gtaggcgcga aagtcaaatt caaggattcg
    13981 aatcaatatt ttttagctat ttaaaaaatt tgatcgatct gataattcgt tccagttgcc
    14041 gaaggagctt tatagtactg gagatccagc agcggtgatt aatcctggta gggaagaatt
    14101 gttcagtttg attaggtttg caatgagtga ttttcgggaa aatggagaaa ttcaagtgaa
    14161 agatcttctc ccagaaggac ggctgaagat ttattttaaa acagttaaaa atattcttaa
    14221 gtatattgta gcttcagaat acgttaatga aaataagaaa gagtattatt ttgagattgt
    14281 taaatcacag ttatcctctt cggaaataga atatctaagt aagataatta aattaacaga
    14341 ttccacactc tttcaatatc tatcatatag agaatttttt aaggatgaat tcaattttaa
    14401 atcgaaagcg aattaaaggt atctacggag ttattttcaa ctgcataaaa tataaaataa
    14461 tattcacatg tctttttcga taagatactt caatcagttt atggattctt tgcaacttat
    14521 tctgtgatta gtccgtaata ttatatatat gttaatctta gatacgtgtt taatagaaaa
    14581 taaaaattca acgtctccaa atgttatttg caggagtttt agaaaatatt atgagtaaac
    14641 cgagactatt tattggatct tccgttgaag ggctaagcgt agcttatgca atccaagaaa
    14701 atcttaaata tgttactgaa gcgacagtct gggatcaagg agtttttaat ttatcagaat
    14761 catctcttga atctttactc gtgttgctgg atacatgcga ttttggtgtt tttgtatttt
    14821 ctccagatga tcatataaag attcgaggaa aaaaagattt agcagttaga gataatgttt
    14881 tgtttgagtt aggactattt attggaagat taggacggca acgatgcttt ataattattc
    14941 cggataatag agaattccat cttccgacag acttaatcgg agtaactcca gccatttacg
    15001 aagcttccag aacagacaat aatcttcaag caggaaccgg gagcgcatct cataagctaa
    15061 gggaaaatat tctaaaactt ggaattactg aaagaatcaa agaagagcca gaaacgaatg
    15121 accaagaaga aactgaaaca aaatctgatg attggtatta tcatttatat attgataaga
    15181 attttgatgc tgcgataaaa gatttaaaaa agaaaattag atatgaaagg gattatgatt
    15241 caaaggtttc tcttaagggg aatctttgtt atgctgagta ttctaaagat gcaaaaaatg
    15301 gaaaacttgc attcgaaaag ttgattagtg aaaataaagc aaacaatata gcatatttag
    15361 catatgccac tgctttgtac tataataatt cgtttaataa atccttagaa ataatagagg
    15421 aggggttgtt gcattgtgaa agaaaaatca atttaacaac attaaaagtt gattgtcttt
    15481 gggaaactaa tcaacaagag gtggcatttg cgtttttgat aaagtcgatg gagtcgttga
    15541 atgatcctct tctttatcta aagcttgcgt tactttattc aaaaatagat aaaaaagacg
    15601 aagctcttga agtatcattt cgagcattta atgagtatcc aattaatgag gatgtagtgt
    15661 ccttttttgc gaagatagcc tatgacttag gccataagga tgtctgcgta ttgctttata
    15721 gagaactatt agagattgat aatgaaaatt atagatattg gtgcttgttg ggaaatgctt
    15781 acttggattt agggtattat aatttagcat ttgaggctta tgaaaatgct aataagaaat
    15841 ctgatggcaa ggaaggatgg gttctttcaa atttaggaaa tctttttaac agaaagggat
    15901 tatatgataa agcagaatac tatcttcttt tatcccagaa agtagatgaa aagtcagaat
    15961 atacgcatgg aagactttca caggtttata aagcgaagca agctgacgaa aagaatttac
    16021 tggaattgtt aagaattgca aaggcaaaag taagtggaga tatattaaag taatcatttt
    16081 ctgtactatg ttaaagtcag attcttgcca aaaataatgg aatgtcatta actaatagtt
    16141 aagtttcata gcaaaaatat gatccaaaat ttaataactc aacgagctat tgattatgta
    16201 atcaatagag tgaatagtcc ggctgttgaa aatatagcct tggataataa attcaaaaat
    16261 aaaatgataa ggagtgcatt tactgtccgt aatatgccaa aagtcggaga tttgtacagt
    16321 tatctgaata gatttgatat agcaaaggga gaaagtaatg agctatacaa tcagttaacg
    16381 tcattgggtt tagatacata tgaaagcatt aagcacgaat tcgcatctga atttgctcca
    16441 tttttgaatg atgtaactac tctaacaagt tttgtcgaag gaacaacgta cagtgcatgg
    16501 gatatttcaa tttgtgcaag aacatatgaa ttacaatctg gaatgtatct ccttggggaa
    16561 aataatacgg ttattgcagt attaataaag gctacattag atggcggagt ctatgctaac
    16621 gaatggttgg ccgtcggtac ggaaataaaa tactattttt atagtagaaa aggcaactat
    16681 tcaacaaaat ccggagattt taaatataat aaagctatta ttgaaaataa aaatcttcct
    16741 atagcccttt ttattaaaga gtttccgaat aaatataagt atgaaggtat attcaaatat
    16801 gctgatcata ggcaagaggg ggatggaaag aaatacttta tattaaagaa ggataaaacg
    16861 ttggccggag ctgtaagtct tgaaacttat caaactgctt taatggaaaa agtcgtaagc
    16921 tcgctttcag atgatcttgg acgaagaaga agacttaaag atcgagttac aggcttgcct
    16981 gaaaagatac aagtattatc ttttcagtat aaaagagatc ctgatgttat cgcggacgtc
    17041 ttaattagag caaatgggat ttgtgaaaac tgcaaaaaac ctgccccatt tcttcgaaag
    17101 aaagataaat ctgcttattt ggaagtccat catattattc aactctcaat gggtggagaa
    17161 gatacaataa ataacgcgat tgcagtatgt cccaattgtc atagacgact ccatttcgga
    17221 taattcacta ctgtgcgatt gttccccgat catgccgttg aaaacagtac cgtacttttc
    17281 ttgaccgaaa cgagttcgta atactatgga accacttata ataattaatc tattctttat
    17341 aatttttgta attgctgctt cagagtatcc attattgctt cttacaagcg ggggagtgtc
    17401 cttctttgca attattcgtg agttaacaat tccgataatc ttgatgctat tttccttaat
    17461 ttcaattttt ggaacaatat tcaaatcgac aaatggaaac ttaggtctta agtttcggaa
    17521 gttcatagta ttaacaattc tctttaactt aatatttatt tcttacattt tgtggagaat
    17581 attctataaa tcctgaattc aaatgtattt caatgcgtta atgacggtct tactttttga
    17641 ttttctctaa aagattgatg tgccaattga agatttcttg aattggtgtt tccaaatgaa
    17701 atccgatttt taaatataat ttttggtaaa gaggaaattc tctcaagcgc agcttctggt
    17761 tcgtagaaaa gaacttttga ttttctttcc agactgcaat tgaaaatccg aatgggtctt
    17821 tcacagagct tcgaatggat ggatctacgt aagggaaagc atatgggact ctttgctgga
    17881 aatgtccaaa atcaattaat aagccgcaat tatcttcctc gctaaaagca taaagatccc
    17941 gagggtccag taaatcataa tttgaggggc taatgttgaa agaaaaaaat ccgtctatcg
    18001 aaatgtctaa tttggatttt aagtaagact tcgcctcact catcgtattg cctgtatata
    18061 tgtcgtcatc atataagaga atatcgctgc gacctgacag atcttttaat ttagaatcct
    18121 gagcaactgt ttctatcgtg tagccaagtt ttctatgtcc gtgaagatcg aagatcctgg
    18181 atatggaaag attatatttc agtgggatca tcggatctaa gctgatcata ttatccgtcg
    18241 acattaattt taacttttgt atttgttttt cgagcgatac aatttcgaca acgttaaaga
    18301 agttagatag aaattcagga atcggatggc cgtcttcgcg gactttgagg ttcttatcat
    18361 aataatcttt tttctgatat gtttttcgaa tctccgaaga agaattactg ttcttacctt
    18421 gagcaaggaa aactgattct tggtttttta cattgatttc atatccgttt cgagtgatta
    18481 ctacacaacc atcatcgcta tatttgaatg cctctgcaaa acgaaagttg tctccaccgc
    18541 agaggaagaa aatcttcgtt ttcagcttta tattgcgttc taaatatttt ttaagccgaa
    18601 agacgacttc ggtaaaattg acactggttt gattaaaaac gccattccat gaatccaaac
    18661 caatccatgg aaaatcttct atcttttcgg ttacgattcg atttctttca aagatattca
    18721 aaaaagaatc ggttttgggg ccaacgtaat catcatgatc cggggatata taacctccta
    18781 aaacttcgta accttctttt tctaaagact ctttcgcgat gatcatcatt tcaagatgac
    18841 cgtcgtgtat tggacacaaa gcgcctgtaa gaagaagaac acagtgatta tctgtcttag
    18901 gcttttttaa aaaggaatat ggcgtgcaaa ggatcgatgt ggtagactca atatcaatat
    18961 cttccgcatt tagatcctca aaaaaacctg catttagcac agcgtctatt ccttcttctt
    19021 ggaaaagttt tccgtaataa ggatctcgtt tgattttcca ggtttgaatc tctttcatac
    19081 gacctgcgct tgatagatta aatcgccacg aatgatgatc cgaggaagat tcgcttctcc
    19141 caaatacacg tctacgtcat gacagattct atggtcaaaa attaagatag aaccttcttt
    19201 cggtaaaaag gaggacaata cttcttcttc gcgagctctc ctatcccaat cagaatgatt
    19261 tctatcccac acattgagat tttcaaagtt atcacgaatg aatcgagtcg ctccggattg
    19321 atttgtggtt aaataaatta caaaggattt taatgttcta tgtatgccat cttcgtataa
    19381 aaatccagca tcatagtggg cgtagtgttc gccccctgat tcgtatttca taaaacgaaa
    19441 gaggggactg acctggatag gaatccaaat aggattttta ttgggatttt cttgccacca
    19501 atctgtggaa gtttcctcgg aacaaaattt ttcttttagg tgagggataa cgagcttaga
    19561 aagctcattc gccagctgaa tagaccatcc tgtagccctt tggcttccaa ttccataatc
    19621 ttgatccata agtccattga tcgatacagg ggctaatatc tgtgactcgg aaaataggac
    19681 tctaagggag ttgcaagttt ccggacttaa aaaatgattc caatagtcta cttccggaat
    19741 cgaggtagga ttcttagaaa aatttgaggt cacttgaata gggaatgtta tcaatggcat
    19801 ttcccaaaaa ccagggactt ttgattgttc aggctttttg tgaagtatca agaccagcct
    19861 ccttcaacaa ttctcttcat aacatctata aatctggaag gtagtccgac tttgtactta
    19921 tgaagatttt tcttatgtaa ggtttcgata ttttcaaaac tttgaattgt atcagaagaa
    19981 agcagatgag taaaatttcg aaaatcaaga ttgaaatctt tgaataagat aaagaagcga
    20041 atgtcttcgt aatttgcacc tatcatttct ttgtcgcttc ttccatcgaa aacatcacct
    20101 gtcggttcgg cataaatgat ttctgttgga atctttatac tcttagcaat ttcgaaaact
    20161 tcatttttgt gtaagtccgc gatgggttgt aaatctacca ttccatcgga tgcctttcca
    20221 tagaatccta aataagcacc ttcatctcga ttgattgtgc ctaccacgat ggatcgaaaa
    20281 ttctgatctt gcaaaagtgc tgcgtgaaaa taaagaaatg gaatccgaat aatagaaagt
    20341 aattggccag cagcgaatgg actgtaatta ccttcttcta atcgaagata attttcttga
    20401 acttgcgtta gatccttttc aaaaaattct attttttcac tttgagaaag aaaagacgat
    20461 tttaacagtt caaattttct taaagcttcc tgctgaccgg tcgcaccgat attaaaaata
    20521 ggtaacgcga ttcctcttat cttttttata ggagagtttg gttcctttga tgccaaatcc
    20581 agtaagccga gaacaagaga ggagtcaatc ccaccggata ggccgacaac acagctgttt
    20641 aaaccttccg tctcaaaaaa atcgttgata catttgattt tctttcttaa atgaatgctt
    20701 agatcgaaac ctctgtttct atcgagaaac tttcttaatt ctaattctgt tttcaaagtt
    20761 cgaacttcgt gtaaaataga ggagggagag ttgtttacat tgttttccat aaataaattt
    20821 aatcctcttt cttaactcaa ttccgagata aaatcctttt catagatcaa aagtaaatcc
    20881 gcgttttacc attttatcat acttcgcttt gttgaattgg tagagaaggg cagctctgtg
    20941 agccacattt tcttcgaatt cgtttgttgc atccagtatg tcaaattgca gaatcttctt
    21001 ccgaaagttt cgcttatcga gattttttcc taaaatgatt tcgtataatc tttgtaattg
    21061 agttagagtg aatttttgag gaagtaattc aaagccgata ggttgataac gaacctttcc
    21121 tttcaaacga gtcaaagcca tttctacgat tttattgtga tcaaatgcta atttaggaag
    21181 tacttgaaca tcttgccagc gagcgttatc tgcgtctgta gctgcttgaa tagaatagtt
    21241 gtgcaagttt acaagggcat aataagcaac agaaacaacg cgttctcggg gatcacgatc
    21301 tatttgcccg aatgtataca gctgttctaa gaatatattc tttaatccag tttcttcttt
    21361 gagttcacga ctggcggctt catctatagt ttcatcgatt cggacgaaac ctcctgggag
    21421 tgcccagtgg cctcggaacg gttccagtgc tcgctgtata atcagaatct taagtttatc
    21481 ttcgtcgata ccaaaaacca cacaatcgac cgttaagctt ggccttgcat agtcgtatgt
    21541 atatgtgccg ttctttttca tgagttctat tcaaaaaatg atagtcaggt tttgaaaatt
    21601 tatacaaagt gtataaatga cactaactaa gtcaacgaaa taaattgcta tgaaaacggt
    21661 tatatggatt attgaatact atcttgattt gctttatagt gtgtttcttc gatttagaag
    21721 aagacctttc aatagcttat ctttatttaa gaagttatca gaagaggaaa aaattgaagt
    21781 tatctacgga gcaaggtatg tgaatagaga tatttatcaa tttgtgcgtc aagaattcca
    21841 atataaatat ggacgtcatg agaaaatatc gaatgtaatt gtggatgatt atggaatggg
    21901 gatggttccc agtatcattt tatatttaaa gaaaggtcga acaccgttaa agctaccgaa
    21961 aacttttttg ggttttcatt tttacaagat ctacgataag aattaaagta gaagtagtct
    22021 gggctgataa atttatttcg gatacgatga agtagggcga ttggcagttt aaaaacccaa
    22081 tttcaactgc acaaaatttc ctgaatcgcg cagttgaaga agggaacgtg cagttgaaaa
    22141 caaagatcta aatatatcat ttgtactttt gaataataca tgaaagttgg cagttttaag
    22201 atcagtggca tttaaaagca atggaaaata aacctaggat attcatcagt tcaattcaaa
    22261 atcttaacga gagatatacg cttaaacacc atttactttc aaaatacagc gcaatttttg
    22321 agatagtaac aattgaatct gtcgggtcgg cattttcgcc taagcaaaga caattatatg
    22381 aactaagaac ttctcaatta attatagtat tactttccga aactttatct atagctgtaa
    22441 aagaagagat agaggaggct atgaaatggt ataaggcgat ttggtttttt gtagattcat
    22501 ccaagccaat gtctatagat ttaaaagagt taattgatgg aataaaaaaa cctaccatgc
    22561 cgtctttaat tgaatattca acggagcaag atttgctcac tcttgttgaa cttcaaatga
    22621 gacgcgacat tgttaactta tttagtcttt acgaagagta taaaagtcgt atattaaata
    22681 tgaaagaagg tgagattgat gaaaatactg ttctggagct ttataagctg aaggaatatg
    22741 aaaaagctat agatatagca aagcgaatac ttaaaaagag cacttcttcc atggcatttc
    22801 attttggagc gaaggcactg attaaattac gtaaatatga ttccttacaa aattatcttg
    22861 atagtttcga aaaaatgatt ccaaccgaat ttatgaattg gttttatatg gaagcagggg
    22921 cattttgcaa cgatgcagca agggctcaag aggaacgatt aaggattggg catgggacca
    22981 ttcgtaaaga aattaatcat gaaatatata atcattatat gcgagcaatt gagtattata
    23041 aaaaaataga ggttgctgat atttttgatc agaaaaatat tttgttagaa tattatttta
    23101 attatggaaa tcatttttat gctattggag aatttaaaaa agcgcggagt ttgtattata
    23161 aatgccttag aatagattcg aataattata agtattttat gagctatgca aattctctgt
    23221 taatgttagg gaagcttttt ttctgcgtta tagcttatag gaaaggttac gaaattatta
    23281 aaaatcggga tgttaaaaga gagcttctaa ccaggatgtt tatgacaaat aaaataacct
    23341 acgaaatcgg gttatttgag caaaaccata agtacaaaag ttccaaagat gatatctatt
    23401 tcaattattt aagcttgtcc agtacgctcg gatactggga cacgcattta gagaatattg
    23461 ctaactggat tagctcatcg ctgaatactt tagatattaa ttaattttac attacgcttc
    23521 tgaagtgcgg tcacatgagc gtttcgtaaa ttgtaagtgt gatttctgaa acatacggca
    23581 gcagttgtca cccgatgctt acattcaaaa gtttattata taacgcctac tttcggcttg
    23641 attggtaaaa tattaaacaa tctgtagttt ctctcatagt tgcaacacac gcatctcgac
    23701 atttacctct ggaaatataa ttggtccgtt gcacattcaa aaaccgttcg ttgcaatctg
    23761 aaaaacaaga atctaattct ttgtaacata tatgctgctt ttcgctggac tgttttgagc
    23821 tgatcgtatt agatattttt tcttcatcga tcttttttgg ttcaatttta ttggcaaagc
    23881 ggcaagatgt tagtaatacg ataagagaaa tggctgaata agaataagtt ttaattttta
    23941 ttttgaattt catttgtttc aaaactagaa agaaaggcga attcatttcg tagtagatgc
    24001 tctgaaaacg ttattcctgg aggagcgaca atataagtaa caggtatccg aatttttgat
    24061 acgatctgaa ttttcgaaat gctcatcaat ctgaagttaa aataaataga gctacgaccg
    24121 aagttccttt atatgatgca tcgcaaactc aatatatttc cgatcttaaa atatgtgcat
    24181 tgaacttaga cgcttgccta aagaaatgca acacagaaag cacaacgcaa gaataataaa
    24241 ttgaagataa gtataaatga aagcaggatg aacgctcgca attgttattt gtctcgaatc
    24301 actttctctt ccaaatcaca atcgtcaaaa tcaaatttaa cgccgaaaaa atgataagca
    24361 gattagagca gtttgcttga aaaaaatcga attgagtttt tctttaatat ccgcaatcga
    24421 atggtagatt tccgaataca aaagaaatca gtctgcactc aatgtgcgat ccttctaaat
    24481 tcaaatttaa taggatcgca atttatactc taaatctaaa attcaaatgg ggacgcgatg
    24541 tcatcataaa ctcctcaaaa tccatcgaat gttacaagtt gaaaagtatc ttgattcaga
    24601 tcaaggatct ttaagcactg aaactaatac aaaaactgaa gtaacggtat catttattac
    24661 aaaaaaatga ctttatacga atgaaaacca tataaatcta aatgatcaac tattatgtta
    24721 aataaatgac agtttcttgg tcaaagcgaa cgaattgaaa attttgactc aaatatggaa
    24781 aattagttga ttgcggaagg ccgaaactat gcgatgcaaa aaatatgctt aacaaaagtc
    24841 atagcggcaa acgcaaagcc gagtctttat ataaaaaaat atgagcttct gaaaaagtta
    24901 atctccatgt tcctaaaccg aatttacaaa aaaatattta ttaatcaaaa ttggacttcg
    24961 aaattgaata aacgaataat atcgattata gcttttataa tattattaaa ttgtaattta
    25021 aatacgccag caggaaaatt atttccgcct ttgttcttaa tacaagatcc gcgctcaagt
    25081 atctctttgc cgacacctga tggatttcgc ccgagtccat taaccctcga agaaaaagaa
    25141 ggcgttaagc tatcaatgaa ttcattatcc gccgatgggt tcctaagcgc tgaagcaagg
    25201 aaaactcagt tagagggatt gaaagcaact cttgaattct taaatacttc cgaattgcaa
    25261 gagagtctac aaataactgg gccgatccct ggttatacga acggaatgac atttcgtcaa
    25321 tactcggatt ttgcacttgg acaattggca agtggactgg atcaaatgcc aaagtctgtt
    25381 ttaaatgaat atagaataag cgttttggtt tgggtcgcga gactaagatt actctctgca
    25441 agttgtgatt caacaacaac agaggcgtgc gatgagctga attatttgat tgagaagtat
    25501 cttgttttac gagaaaaaat cgttgaggaa ataaaaaaga aaaccttagc ggaagtgcag
    25561 tgattaaaat gattaaaaaa atatttataa ttttttattt tttcattatt tcaaataaat
    25621 tgagtgcaag tgatgttagc gattttttga aaagtctgga cgctataaat aatgtaatgc
    25681 cttctcgtac tgaattagtt tcttcattat ttacttcttt aaccgccgag caagtttcag
    25741 cgcaatattt ttcaaataaa atcggatgca aatgtaataa taaaaatggg agtgctggtc
    25801 ctatcgcatt tgcggatact ccggcaaatc gacaatctat aaatgataaa acacaaaatt
    25861 atataaatct atttggcgac tctatgactc attggctcgc aatggacccg ataacaccaa
    25921 catacactgt aaatatcgat ccaagaattt attatggatt gatgtgggat aatattaatt
    25981 ttaatgcatt aggtggaaca acttctcgaa atttaagaga tcattttgat cgatgcggcg
    26041 aagaaaagcc aaatattttc tatcctgaaa cttatgaaca tacacatatt caattagaaa
    26101 ataactatag tgtcatattg tatggcggga atgatatttt aatttatcaa cctatcttac
    26161 aagctatacc ttggttggtt tattttcgaa taaatgctgt agtcaataat ttaaatcgaa
    26221 tcgtaacata tcatcaagct caaggtgcta aagtaatttt aattagccac acccctcgac
    26281 ctgaaattcc attgcacaac tttttcggtg attttggaga cgcagatgtt ttcttcagga
    26341 agatgtttga atataccgct tcagcaattg gaactgcaat tagtgttagt caagacggta
    26401 tgcataatgt tatagattgc ataaatattc aaatgtgtaa tccgcatcga actattgatg
    26461 agatcaaatc ggcatctatt tattcatctg gaagagacag agcagtggaa aattttatag
    26521 ctgcaactat gtatatggaa ggatctcata gaacggatcg gacatggtta tctcaacaac
    26581 ttgggtattt aactctatcg gttgcaaatt tggtagtgtt gagtaggaat actgaatata
    26641 taaatgaatg gtttatgttt tccgatcccg gagctttggc ggcgggaaga tggtgggctg
    26701 gtaatccaag tttgtataga ggagacgcga ttcatttcgt tcatccattt ggacaagcat
    26761 tgcatacttc gaatatcaaa aataaaattg tatctctcgg ctggaactca aatcccactc
    26821 cttcctatgg tgatagatgt aatgctgtag caggtgccac gtttccaact ggtcaaccgg
    26881 ctggatttac agctgaacct ccagatcttc ctgaggtgac cgattcagat atgaatttaa
    26941 ttctcctctg ttttatattt catatttgtc atttgtaaat tgaaggaaat tatatgaaaa
    27001 aaatattttt aatttttctc atcttgagtt ttgcatattg ctcggataaa gatttaggaa
    27061 aaaaagaaaa aacagattcc acgaattgtg ctttgggtta tttggcttgt attagtcagc
    27121 atcagaactg ttcagataat tgtttcacga ataaagctcc tacgatgaca gcggaacaat
    27181 attgcgcctc tcaactttta gcggtatgta caagcaattc tctttagtta cagtcttaat
    27241 tttgctgaac gttaactgtc agccggaatc gaagaaggat gagaattgta agaaaactga
    27301 atcacaattt tcggaaatct cggaattgaa ttcttgtcct catccggaaa tgtctgtata
    27361 cattaaacct catcctccaa aatttttgaa cggaagaaag atgaaatttt gttattacaa
    27421 gaaaggaagc aattcgctgt cattttttta ttttgaaaaa agaaaatttt tagtattgaa
    27481 agtcgatgat ttaagttcaa ttgaatggta agaattttaa ttgttatttt aatttgcttt
    27541 cctattttag cgatttctgc tcagacggaa aattggaaaa aagggatatt gttaattgta
    27601 aacgggaatg cgatttctgg agaagtttca gagtatcctg aatattactt tattcgagat
    27661 cgagaaaagg gattaaaaat tttaaaatct gatgtcatcg gctttataga cgagcatttt
    27721 tttcggaagg taaaaaataa atcagcaatt ggttccgttt ttgaatcaat tatcctattc
    27781 ggctctggag ctaattatca gttcatttcg gaagataaaa gacagagtaa aacctacttt
    27841 gcaagagcaa ttaaaatttc tttactatta agctctctat attttttgaa cgaggtagaa
    27901 ggacaaagaa ggaagaccgc cgattcttta ttattcatca attacgatca aaaatataat
    27961 gctttcgctc acgcacgcaa tgatttttat attagcgcag gtctcttagt attggctacc
    28021 atttactatg catttgatgc atggtattca tttggaaaag atgagagagg taaagattta
    28081 ggaattaaga attcaaatga tatcccttta gatgcttaca taaaaatgcg cgatagaaac
    28141 ttctctgaaa atcctccaca ggcactgaac aatgtagggg gttcgttcaa atttgatttc
    28201 aagttttaaa tattctttta tattctcctt tctaataatc ttttttataa atttaggatg
    28261 cctaagtaac cccggatata ataaggaaaa atcctttaac atatttttat ttacctatat
    28321 taatatggga tcttgctcga tacagccttc aaacttaaat gcagacttaa agatatgttt
    28381 aaacattgat cgactgaatt gttctggatc tttttttgta gattctcaag aaaaaataca
    28441 aaaacttatc tctggaatga ataaccttat cagaacaatt gataattgta ttattgatgc
    28501 agataatgag aaaaattatc ttataggact tcaattagga gaaaatattc attttaaaaa
    28561 gaaaaatata atctttaatc aggtaatccc cgctacttcc tctatcgatt tttgctatca
    28621 aacttcaacg ttaaatcaac aagcatcgtt aatttctcaa caagaatatt attcattata
    28681 tgatccgaat atttatctcg cagtatatgc tcagtctcga ttctgtttag atagtattcc
    28741 tttgacaatg gccgagcgat tgttggtaaa tcaattaaga aattctgaaa aatctatatt
    28801 ttcctttcag aaataaaagt ttatttaacg catcttagat gcatcgacct ggatttatgt
    28861 aatttgaaaa tgattatgaa tggtgaaaat tgaaaattat agacagggtt cccgataaat
    28921 ttatgaattt ataccaatcc gttggtaaga ctaattcttc atcaggatat ccaacatccg
    28981 atccatatag gcacggtccg tttatgttgg atatgcgaca gaactttgaa aacggttgta
    29041 tgaatatcgg tctcgccaat tcaccattgt cttatccaca aatttattct caagaggtat
    29101 gtgatgcaaa tccgtaaatt aaaaataatg aatataattt tattagttgg agtgtgtttt
    29161 tattgcaatc caaaaagtga aagcggaatc gattcgaatc tttggcctat aattcaaaac
    29221 tcaatagaga atcagcaaaa atgccaattg cccaatgcag caaattcgaa ttctgcccaa
    29281 tgttttcaac aatcttctgt ttcaatctta tacaacttaa atacatccag tttaattcca
    29341 gtcggtacga ccgctatttc ggccggtgct aaattacagt gcaaatgtcc ttcagggagc
    29401 attaattcaa acgtttggta tatggaatca gattctacga aacaaccggt tttaattaaa
    29461 actgttccca caagttatta tcctaatgat ccgaaaatat tagaaggcta taatgttgga
    29521 gatactatct attgcagttt gaatacgact ttgtgttcta taagtgatta tatttatcag
    29581 aaaattagaa ttgtaccttg atgtagaact ggcgaattga attgaaatct tccaattctt
    29641 gctgaaattt attgatattc agtgtgttaa tttttttggt aattttaatg aattaacaaa
    29701 atctgtttta ataaacgaag gctcgcaagg atgaggctac aaaaataaaa ttgtttttaa
    29761 tgcttttgag ttggtaaata gtttgatttc atttgttatt tatctgaaaa gcaagactca
    29821 aaaagaatta acattcattt tttgaaatga acgttttagg cttggaatag ctgttaatat
    29881 ggttttctct aatttcaaaa tatgtttcat cataatgatt atttcaatta ttagttgtgg
    29941 cggaaataaa gatcacatgt cagaaagaga taaagcagtt ttttgttctg cacttacttt
    30001 gttagaattg aatcaatcca atgacgtgaa tcaagtaagt tcgctttata tctcctgtat
    30061 tcttcctcct cgggattgag agtaaaatgt aacgtcaagg atctgttggc tagattaact
    30121 cataaattat ttgtttaaga agttttaata tatgaatgag tcaatcactt cgaagtggag
    30181 aggaaagtgg gctaaaaagg aatttaaaaa acttaaaaaa ttatatttag ctggtttcaa
    30241 aataagagaa atcgcagaga aattagcaag atcgactttt tcagttcagc atatgataga
    30301 tgaactttca ttaggtaatc gacgtctttt gtggagtaaa gatgatgata aaatgctttt
    30361 aaaatatttc gaacaaaact tatctaatca agaaatttct attcttctta accgtacatc
    30421 aaaagcagtt caatcgagat tattgctttt agggaaaaaa agaaaaattg ttaatgcttg
    30481 ggtcgtgcat caaagagcag atttttggaa gccaaatgaa ttgagaatgc tcaaaaaatt
    30541 agttaaagaa ggaaagtcag gtaaggagct tagtcatata tttggaagac caattggagg
    30601 tatttttaac aaaatgaggg agctttccct taaaattaaa ccaaaatcaa aaattcaaaa
    30661 taatttatat agaagatttt acaaagtcaa tgataactat ttttgttcaa tagattcgca
    30721 aaagaaagct tattatttgg gatggttgat aactgatggc tgggtcaatg gagttgttca
    30781 acaaaatgat aaggtctata aatcgaataa aattgggctt aaaattaaga ttggagatat
    30841 agacgtttta gaagacttta agaaagaatt ggataccgat agtccaataa aatatttcaa
    30901 aaaaagacca ccacaactct taaaaaataa aattacaggc aaaacttcta ttataaaggc
    30961 cggagaacag gtttgtcttg aagtttattc tcatcaaatg caacttgatc tcgcgcaata
    31021 tggtatagtc cctaagaaaa cctacactgt tacttttcca aaaaaacttc ctattcaata
    31081 ttatcctggc tttatcgcag gagtgattag cggtgatggc tgtgtgtatt tacataaaaa
    31141 tcataaaact ggtaaattat tacaatgtaa tatggctgga aatcttggtc tactgaaggg
    31201 gattagaaag atactgataa aaaatattgg atttaatgca aataaaaaaa ttcttaaaaa
    31261 taaagacagt gtcaatctac atattttaga tcttaatcaa actgaaacaa taaagctcta
    31321 ctattggctt aaaaagaata atatagccct aatgaagaga aaaaataaaa tcattgagaa
    31381 atatttaaaa gaaatttgag aaggtagctt ttatttgttt aaaagcgaat tctcatctat
    31441 aaatcccatt atgatctcca cttaactgga atttactcaa tcgtttgaaa ttcccaatca
    31501 atgtatttgc cgcctgatcc cagacgggat ttcgatctcc aaaaagataa tcgcacttta
    31561 ctgttataaa ccagttccaa cctggatcgt atcgcttttc gagtaatttt tgagatttat
    31621 tcaatgtgga acatgcgtca cccatacaat atacccaatc gtattttgcg ctttcttcat
    31681 caggtccatt gaaggtacct ttgaattgat ttaatttact tgcctgacgg aagaaagtaa
    31741 ccttgaattc aggtttcagg aacgtttctt ctttaagttt tgtataatcg cgatttaatt
    31801 tgtcgcagat agtattgatc cggatcttta ctcgatcttt agcgcaatag gtattcaacc
    31861 gattcgtgat tccaatagta aattgatccc actgcttttc aacttccgac cgatccttgt
    31921 cacctgaata ctgatagata aatgtataaa gactttttgc atttctgaca aaacatcgat
    31981 tccaagtggg aaaaacattt gagatcgaag tagaagcatg tttcttctct aatctgaaac
    32041 attttaaatt aaaattcgag cactgaccac ttactccgat caaagggaat ttatttctta
    32101 gttttctgaa tcgaagtgac tttgaatcca tgcttttttc ctttaaaatt gatgatatcg
    32161 acagcgagtt gaatgatttc ttcttccttg taatacctct tcaatcgacc taacatttca
    32221 acaacgaggc agatattatc ctttgtattc ttgccgccaa aacgaattgg aagaatgtgt
    32281 tcggctaagg taatgtctgg agttaactgt cttccagaaa gaaagcactt ctcttcttgg
    32341 ttatcaagaa tatcgtaaaa gtcttttgcg ttgaatttgt atttatcgga cacgatttat
    32401 ttttcctttt ttggtaaact gaattttgtg cttttgaccc cttagcttcg aatataatag
    32461 ataggggaga tcctttcgat ttggaacgat ctggaagttt accttaaagt cataattttg
    32521 gagattatag attcttctcc tgagaatgaa acgatattga atccattttc ttaagatctt
    32581 tagaacagac tttttatgaa cttttagatt taaacagatt tcttcgactg tgtcgtaggc
    32641 tttagattca ttggattgaa tatgatgcca aatcttaaac gctaactttt gattgttgaa
    32701 ttctctttgt tttgcttgat gggaaacatt cttattttgc cagaaagcat tgtagtttct
    32761 taactctttc gctaatcctt ttgttgattt ctttataact gattcggaat ttagaattga
    32821 tttctgagag tgattgcgga gatcgttggt gttttctttc gtatgaaatt tcttttgact
    32881 cagcttattc ttaagccaat tttttgtaac gttatctcca ttttgacgag catatccctt
    32941 cctaccattc ct
//
LOCUS       DMNODFGF_5             24812 bp    DNA     linear       08-DEC-2021
DEFINITION  Genus species strain strain.
ACCESSION   
VERSION
KEYWORDS    .
SOURCE      Genus species
  ORGANISM  Genus species
            Unclassified.
COMMENT     Annotated using prokka 1.14.6 from
            https://github.com/tseemann/prokka.
FEATURES             Location/Qualifiers
     source          1..24812
                     /organism="Genus species"
                     /mol_type="genomic DNA"
                     /strain="strain"
     gene            complement(61..786)
                     /locus_tag="DMNODFGF_00048"
     CDS             complement(61..786)
                     /locus_tag="DMNODFGF_00048"
                     /inference="ab initio prediction:Prodigal:002006"
                     /codon_start=1
                     /transl_table=11
                     /product="hypothetical protein"
                     /protein_id="X:DMNODFGF_00048"
                     /translation="MSNYVIDKYSKKVIWINPDPNQLSGKSVWSDFNSETHEIVYAIH
                     YNPQLGDLFKADIANGIAKDFEPKKVYDTKTMAERVLQNWEDEIDPATETEDEPLKDS
                     NGNFLTYQNYTDSGWVANDELTREALLATNRHIFNSQVESYHGRIQYRNTTWDSGRKY
                     LENIQKTLSIYSKRKIQIPKWRDANNMFHSLNSEELLELSDLIELDLFNAGQTLYSKK
                     WATEEKITSIPQGETLDLTKIWD"
     gene            complement(786..1643)
                     /locus_tag="DMNODFGF_00049"
     CDS             complement(786..1643)
                     /locus_tag="DMNODFGF_00049"
                     /inference="ab initio prediction:Prodigal:002006"
                     /codon_start=1
                     /transl_table=11
                     /product="hypothetical protein"
                     /protein_id="X:DMNODFGF_00049"
                     /translation="MAVFNPTKTRTWSKNTPADGDLIDDEFDRLYDNDQYSKDRIDVT
                     DANILNLLIPLGSIIEDNLNIAPTSIFKEANAQSISRTTFSTLWNLVHKTVAGIVTTT
                     DRITVNAHGFIEGQLVKFAFTGGGITGLTNYYVRNPTTNDFQISLTATGSILDLTSSQ
                     TGDIITNVEYGFGDGSTTFNIPDRRGVFPRGAGVHGTRAKAAGGNYDGGAVGNAGQDQ
                     FQEHEHGVTNGFPNNYTSGPTGGSGIVGVTYKSITDYIIAHGSSGTPRTGTETTPAYV
                     AVKYKVRVA"
     gene            complement(1648..1926)
                     /locus_tag="DMNODFGF_00050"
     CDS             complement(1648..1926)
                     /locus_tag="DMNODFGF_00050"
                     /inference="ab initio prediction:Prodigal:002006"
                     /codon_start=1
                     /transl_table=11
                     /product="hypothetical protein"
                     /protein_id="X:DMNODFGF_00050"
                     /translation="MIQILVRETTIEIAGKEKARIETLPVAVFSDFSNLLQYCEKKGF
                     RKTGSGLESEFFRDIDLREIAEQVRSYFKIEQPFRLHERFVIFEQELK"
     gene            complement(1923..2897)
                     /locus_tag="DMNODFGF_00051"
     CDS             complement(1923..2897)
                     /locus_tag="DMNODFGF_00051"
                     /inference="ab initio prediction:Prodigal:002006"
                     /codon_start=1
                     /transl_table=11
                     /product="hypothetical protein"
                     /protein_id="X:DMNODFGF_00051"
                     /translation="MKTIEDILQKYPTSLFTRDSDSEIGRKWQADLELLNEVRSVLES
                     IKGTTDYKIQSGAILDLIGKNLKQPRNGMDDFRFRIFLSIAQQKQKSKGDIYSMNEIG
                     SQILAGTGTLYEIQELCYSGIPMFLDGSLTLNGEYPLSGSSKRPATIRVIFSGSIDSV
                     VVSPEFNKAIAQIRAGGVRSIINYRFETSTLSGRLYGFALRSSILDGTWPLNGFTILS
                     GSNVGIQPYEIAFGTGGLQSGIPRLPQDTDTGLQNEVFRKLVEIQNNPEGTRSFKATI
                     KQSELIGQSINEIGLFDEDGGLLFVKTFPSKPKDNLIVYDFIINEEFL"
     gene            complement(2894..4108)
                     /locus_tag="DMNODFGF_00052"
     CDS             complement(2894..4108)
                     /locus_tag="DMNODFGF_00052"
                     /inference="ab initio prediction:Prodigal:002006"
                     /codon_start=1
                     /transl_table=11
                     /product="hypothetical protein"
                     /protein_id="X:DMNODFGF_00052"
                     /translation="MAGVTEQGFIRKSREEIISDLETKYKTQFGSDIDLSILSEDGVR
                     LRILADELDEIYQLTEDVFYSNFAHTAKGVSLDRVLNPLGSERQPAKRAIVGLRFSGV
                     NGSFVNIGTICQTGNGLQFITIESGTVSGGTVLLNAQALNLNYGILGNVAANSITTIN
                     TAITGIDTVTNPEPGREGRVIETDSEYLNRFLEEGINGGSSAANVQGALNNIESVLSA
                     RVYENVTDFVDVEGRNPHSMEAVIEGGTPAEIGDCFLKNWPGGIESIGTYTTTLIDNK
                     GVPRTYYFNRPTDISIFVKIDIVRDLSLWETGSESIVKTNCIKVVGGVDTIGPISISY
                     KGDGTGEDVFAWKLIASQSGLSEYDSVKVLGIKSMTVKVGLSAPATLDELIISSRQRA
                     KLVTANIQVNFL"
     gene            complement(4108..4452)
                     /locus_tag="DMNODFGF_00053"
     CDS             complement(4108..4452)
                     /locus_tag="DMNODFGF_00053"
                     /inference="ab initio prediction:Prodigal:002006"
                     /codon_start=1
                     /transl_table=11
                     /product="hypothetical protein"
                     /protein_id="X:DMNODFGF_00053"
                     /translation="MKGLKIENRDIVRVNGKPVVIEGLEYYSQRIKHSIRLCLGESSY
                     EPLTGVDWATIFTTKIPKERVLFEIKRVILKDPETISVESIETIENLDNERSLSIRFS
                     ATTVFGLVTEEA"
     gene            complement(4449..5135)
                     /locus_tag="DMNODFGF_00054"
     CDS             complement(4449..5135)
                     /locus_tag="DMNODFGF_00054"
                     /inference="ab initio prediction:Prodigal:002006"
                     /codon_start=1
                     /transl_table=11
                     /product="hypothetical protein"
                     /protein_id="X:DMNODFGF_00054"
                     /translation="MITLDDVILKAIKKQLASIQVGLPGTIESFNPSSMTANVKILFK
                     QKDGQGQEIDFPVLSNIRVGTLWAGDFFIKPDYKRGDKVWVSFSTHDTADAVRGLSTP
                     VSESLFDLQSACVVCGFKGDLEPPAMTANLPGLLIGHKQGKSLIQLDDDTIKIQGGLI
                     DLSESSVLGETLSELLKMILDVFINNAALFTTNTVPGSPAGLAPAVITQLNLRKAEID
                     QILSRKVKIG"
     gene            complement(5132..5950)
                     /locus_tag="DMNODFGF_00055"
     CDS             complement(5132..5950)
                     /locus_tag="DMNODFGF_00055"
                     /inference="ab initio prediction:Prodigal:002006"
                     /codon_start=1
                     /transl_table=11
                     /product="hypothetical protein"
                     /protein_id="X:DMNODFGF_00055"
                     /translation="MIGNPKLYGRVVSLEILPKTGLGKEFAYPPFDLEFESDLEKLNI
                     TKVLIYNANDDTIEMVGAKTKGQGFLYPTAMLSAGYKDENGLVVSGEVILPKMRQEGP
                     NKILEFTISANAGSWNSFYIMKTYSKLPAQTVILDILTQGNIKPGSITLGEDKVINFS
                     ATKSLGECIKSFCELTHSQYWMQDGLLHISPLDPPSKPSTIFLDNSSGLIGVPEKNQK
                     TWKITSLFRHKFKLNQVIAVKGGSLDGECRIVKGKHRFSTFQTTNYTELEVLPL"
     gene            complement(5947..6288)
                     /locus_tag="DMNODFGF_00056"
     CDS             complement(5947..6288)
                     /locus_tag="DMNODFGF_00056"
                     /inference="ab initio prediction:Prodigal:002006"
                     /codon_start=1
                     /transl_table=11
                     /product="hypothetical protein"
                     /protein_id="X:DMNODFGF_00056"
                     /translation="MLSLKYLPFSSETFPVRYEYEIDKKDFEFEFNYNSVGDFITVLV
                     RDSEGKILFSTKLVYGVPLNHFVVDGFPNNVKLIPLNLDDLYRDEFVEISVNRDTLGS
                     TVQIYIIEKTT"
     gene            complement(6292..6936)
                     /locus_tag="DMNODFGF_00057"
     CDS             complement(6292..6936)
                     /locus_tag="DMNODFGF_00057"
                     /inference="ab initio prediction:Prodigal:002006"
                     /codon_start=1
                     /transl_table=11
                     /product="hypothetical protein"
                     /protein_id="X:DMNODFGF_00057"
                     /translation="MEIITGRDTIALTDGDTEIEINVSLEIQHSYPAEVTGHPIEKEK
                     GKTSVTDHVIPGQRGITLSAILSNSIAIFSFRKVTVDEKLETLCRWQTDGTFITMLGY
                     TTGGILTKILSMLPSFFRFVPPDDPDKRYLGRTMDEIPNLLIGDISFSESKDIGNDIS
                     ITLSIYPVQIVEAKTRNLNAVKSMGKQPIKEHTREGNPNPVKSKSFFKAGIPGK"
     gene            complement(6936..8837)
                     /locus_tag="DMNODFGF_00058"
     CDS             complement(6936..8837)
                     /locus_tag="DMNODFGF_00058"
                     /inference="ab initio prediction:Prodigal:002006"
                     /codon_start=1
                     /transl_table=11
                     /product="hypothetical protein"
                     /protein_id="X:DMNODFGF_00058"
                     /translation="MAVRELNIALKTNQGDATDALKEYKEELNSVKKQFSDLGGSLDL
                     FTDSQAAAFKEFGESIGDSLAGKADPAISELAKKFKTTESNIERLISKSREDLKLDSE
                     LIATAKAAGLTDKELEKLNQEMSDTANSAGSLSGMLKQVAAIGIAFAVGSFATASIEA
                     ATALEKQNGILQTLSGSQYPKLQSAITQTIQDSKGLASEGSLSQVANDAMKAGMSVNF
                     ISKNLSGLQQVAEVTGSDLSASMTEAYQAIQTGSDDFLKKNGALFSSYTKEFNQINNS
                     AMTEVSKRLAREKLISTALKENSALQDAYGSHLKSASAISQAYNQRMGDLKELFGKVL
                     LEGMKPFLATFVSILEYFTVGEDALNRVKGALVIFGSVFAGVLVAIAAKMVVTASATA
                     GGMIPALYGMAVAGWAAIAPWIPFIALGAAVAATIAAIVLIVDDLLVWMDGGESIIGD
                     FLGPFKDFDIKKLFGQAFDYLINLAKKYGKFLIMALFPISTLYFYFDEIVEWFKSLPE
                     IIENLFKDIGPKIKEAFSGIFPSGVFNFGTPGKADNVTKVHDAIITKTGKVIHTDPDD
                     NLVAVKDLGSLGRSKSSRGISVNIANVTLGAGSPQENATIFAKYLEKELEKIAIKLGL
                     SAGLSPEAM"
     gene            complement(8887..9042)
                     /locus_tag="DMNODFGF_00059"
     CDS             complement(8887..9042)
                     /locus_tag="DMNODFGF_00059"
                     /inference="ab initio prediction:Prodigal:002006"
                     /codon_start=1
                     /transl_table=11
                     /product="hypothetical protein"
                     /protein_id="X:DMNODFGF_00059"
                     /translation="MGAAMFSQKEIEDAPTVLYAKIMEVVDRRKKREAEEKAEELKFL
                     AKLIRGA"
     gene            complement(9143..9544)
                     /locus_tag="DMNODFGF_00060"
     CDS             complement(9143..9544)
                     /locus_tag="DMNODFGF_00060"
                     /inference="ab initio prediction:Prodigal:002006"
                     /codon_start=1
                     /transl_table=11
                     /product="hypothetical protein"
                     /protein_id="X:DMNODFGF_00060"
                     /translation="MNNENIIVRNNRDQTSQASGKTESQKVESKSDTIPMEPILVEID
                     DDARVATIQFVDGRSYKLQHPGNRKALRWRQEAISLTEGLNQDKLLDKFFKFSVKPFG
                     HSFEPTLDNIEPNHVEVWLRIANRFLKWELE"
     gene            complement(9541..9951)
                     /locus_tag="DMNODFGF_00061"
     CDS             complement(9541..9951)
                     /locus_tag="DMNODFGF_00061"
                     /inference="ab initio prediction:Prodigal:002006"
                     /codon_start=1
                     /transl_table=11
                     /product="hypothetical protein"
                     /protein_id="X:DMNODFGF_00061"
                     /translation="MNGIWDPKKLNVNCNGREVSGLSQADGFFKIEPVTKEYIMSQVG
                     IKGDWNISEVYDGRVKLTIVLMGDSPENEFFFAMGEGRLPCVFTMKDKSDGGMIGFSA
                     QGRVWERPTIERGKEYKDRTWVFLLPDYKGVLTA"
     gene            complement(9965..11344)
                     /locus_tag="DMNODFGF_00062"
     CDS             complement(9965..11344)
                     /locus_tag="DMNODFGF_00062"
                     /inference="ab initio prediction:Prodigal:002006"
                     /codon_start=1
                     /transl_table=11
                     /product="hypothetical protein"
                     /protein_id="X:DMNODFGF_00062"
                     /translation="MSTQTISKIDPIQINIFLRNTPVSQMGFGLPLILGIKAPTYFLQ
                     ILSGSAGLVWKSATPGIVFVQVKYIVSGNNAALSVVRSGTGTENDPFVITVNVATNGT
                     GVATSTAHQVKLAAEAVSNIAGATKIVDVIEVANVGSGVVSVFTQAALSYERYMEITS
                     ADDLLELGFLSTDKEYIQATKVFRQTPRPKTVAIFLLTAWANAATEIASLRNTGKDAW
                     FKTIATTHIKSEIYALGDYLASIEKMFFACTDDPTILVGRNSIWEYITLHKNPDSFPE
                     AAWVGNTAPRKVGSYNYAYLPLDGVENSGYTNSQTSSIFSDNGNLIVDFGGRQVPYPG
                     ISTGKVYADVVENRVWLKARLRENITSLFLNSDVVPYTIQGIQMIEARMREVFAQAGR
                     QGIIAPVETEADKARSDLGDYQYKINLPETIDEIPTNDRNNRILPNITFSCRLRGAIN
                     EVDIDGELT"
     gene            complement(11341..11865)
                     /locus_tag="DMNODFGF_00063"
     CDS             complement(11341..11865)
                     /locus_tag="DMNODFGF_00063"
                     /inference="ab initio prediction:Prodigal:002006"
                     /codon_start=1
                     /transl_table=11
                     /product="hypothetical protein"
                     /protein_id="X:DMNODFGF_00063"
                     /translation="MRFEDIRSVIDKLEEFLRTDYPTLKIELSDQDIEKPDYPFGSYK
                     ILVLNQDPTKSASSWIEATGPEDFKQIFRKNQKASISLAFLHNSSIATCFDLCEKAMD
                     WFDSIDGMSECEKFGITPQLVSGDVQDRTTVLESTQYEYKAGFDVLFKARKFNETHGK
                     TTATAPSVEFQEEA"
     gene            complement(11862..12218)
                     /locus_tag="DMNODFGF_00064"
     CDS             complement(11862..12218)
                     /locus_tag="DMNODFGF_00064"
                     /inference="ab initio prediction:Prodigal:002006"
                     /codon_start=1
                     /transl_table=11
                     /product="hypothetical protein"
                     /protein_id="X:DMNODFGF_00064"
                     /translation="MSLTGVADSLRPFIRPVKYIKKLGKSKNGKGEWQTNYAAPIDMD
                     MPVTTVSSKQLYVLPEGMYTIEDRNFYQIGNALSIDYEDKFEFEGVKYIVKDKKDLMF
                     EAGFIRYICKKEIRNS"
     gene            complement(12215..12850)
                     /locus_tag="DMNODFGF_00065"
     CDS             complement(12215..12850)
                     /locus_tag="DMNODFGF_00065"
                     /inference="ab initio prediction:Prodigal:002006"
                     /codon_start=1
                     /transl_table=11
                     /product="hypothetical protein"
                     /protein_id="X:DMNODFGF_00065"
                     /translation="MPTVIEDNTNLDELIKGLEYIESSTITVGLVGSVDSDLLVIAGA
                     HEFGAVIRPKNSKWLTIPLHPELKGKSPRSIPGLKFIPPRKGKSAFLAKVEGGKLEPM
                     FILTKKVVIPERSWLRGTFDLQSFQDAVMEEFEKGIYDFLNGELEAEQVLHRVGLRAV
                     SEIKNRIVNNDPPFAALSGLTSSLKGNTKPLRDELRFFNAINYEINGKVAA"
     gene            complement(12850..13191)
                     /locus_tag="DMNODFGF_00066"
     CDS             complement(12850..13191)
                     /locus_tag="DMNODFGF_00066"
                     /inference="ab initio prediction:Prodigal:002006"
                     /codon_start=1
                     /transl_table=11
                     /product="hypothetical protein"
                     /protein_id="X:DMNODFGF_00066"
                     /translation="MRASIAELRDYVRDPIAGVPDATLRLYLDEAVDSVIDNTGLSES
                     HPRFNVLHRSYTAVLLFNNNLMENEVMAESVDGVSRNYDTNISPGMQVSWLDMYNKKR
                     TEILGFKGRLG"
     gene            complement(13204..14193)
                     /locus_tag="DMNODFGF_00067"
     CDS             complement(13204..14193)
                     /locus_tag="DMNODFGF_00067"
                     /inference="ab initio prediction:Prodigal:002006"
                     /codon_start=1
                     /transl_table=11
                     /product="hypothetical protein"
                     /protein_id="X:DMNODFGF_00067"
                     /translation="MPQAQAIFRKEDSEYIQKRIITPRTNELVARSIFSVNTDTPSYA
                     HSYTVEHVENTGSALVRESGVESDDMPFVGEKAGSQGDKLFVIEAGFRITQEDLDQAE
                     ARRQSGRGSEYPIRDRRLDATRQFIAEQENRIVFHGLTVGGKQVKQGLFNWNGILSDM
                     VAANGSGSGNEKYLLKNKNPDQILLDLIDAKAQLEGSGKFKAAGCLIDDEDYMWLLRP
                     MPLQNSMTTLQWLLSNKEVMFPRGFIRTKDLSAKVLKKKVGSNYVGGFCLFDDSPDVA
                     ELIIANDLEVRETPWDNFDGNMKVKAIEKIGGIHVYNPKGIVMRYGTNTVNIV"
     gene            complement(14204..15184)
                     /locus_tag="DMNODFGF_00068"
     CDS             complement(14204..15184)
                     /locus_tag="DMNODFGF_00068"
                     /inference="ab initio prediction:Prodigal:002006"
                     /codon_start=1
                     /transl_table=11
                     /product="hypothetical protein"
                     /protein_id="X:DMNODFGF_00068"
                     /translation="MIFNALLIFLTLFSAAGFGISYFDLEPVEFVKAYFPFGGTALCA
                     LIGASVPDGGLYNEKPGIFGTTSRDSTDQRKRGSVVSVGKLPFGSAVMLVAGGEGISV
                     VSADAVQDTKDIGVGSSGIRVTTRSPEVWALIAIVNSGTNNASLGVSVVGQGTQDDPY
                     RITINAATNGSAVITSTASQIKSALEADTTINSIVSIELLADGSGIVSAIAMTELTKI
                     ASDLRFDGVTSFSASAGDLDNLSYADGELCTLIEKGFVWVPCEEATNEFDPVRVRVVK
                     EGNFVAGSFRKTALPGKTALITGVKFVSKQEAGIAELNLASGFYTITLDN"
     gene            complement(15187..16377)
                     /locus_tag="DMNODFGF_00069"
     CDS             complement(15187..16377)
                     /locus_tag="DMNODFGF_00069"
                     /inference="ab initio prediction:Prodigal:002006"
                     /codon_start=1
                     /transl_table=11
                     /product="hypothetical protein"
                     /protein_id="X:DMNODFGF_00069"
                     /translation="MKPELGIRYDSATIELEGLIEDEAVLRCPLVLARAGVFQYVYPD
                     GRIVREAKLPEELFSPETLASIPGRPITKNHPPIADNDGLINDTNYSKYAKGSLGDSV
                     EVKDNKEIWVKETIWDAELKDSLKRGEKRQISPGFRSRLDWTPGVFEGQEYDVVQRDI
                     RFNHSAHVDKGRAGDSVRVYLDHAELPDNMSMAVMMTDNQKGENMSGKQDLIKDFRNF
                     LKKLEVARNDSEPSQGQPESAPTKDDKPTPSQETDKTKDDLIKSLSTQVATLTEALAE
                     MKKLLASAMAPATQDSIAQNRIKLIETVKSIKPNAKTDGVSARDLKGIVINESFPTAK
                     LDSIDDQELDIRYESAVELAREKALIRSGANNNQERGELRQDTDDLKKIQADRLSLNT
                     KGDK"
     gene            complement(16480..16692)
                     /locus_tag="DMNODFGF_00070"
     CDS             complement(16480..16692)
                     /locus_tag="DMNODFGF_00070"
                     /inference="ab initio prediction:Prodigal:002006"
                     /codon_start=1
                     /transl_table=11
                     /product="hypothetical protein"
                     /protein_id="X:DMNODFGF_00070"
                     /translation="MKRVSDILRTLTNEQAAELYFMLGDPSAPRNEVVAAIMKVKNVS
                     ENEAQDIFDFNLSMFSQMESDLDSRK"
     gene            complement(16689..18269)
                     /locus_tag="DMNODFGF_00071"
     CDS             complement(16689..18269)
                     /locus_tag="DMNODFGF_00071"
                     /inference="ab initio prediction:Prodigal:002006"
                     /codon_start=1
                     /transl_table=11
                     /product="hypothetical protein"
                     /protein_id="X:DMNODFGF_00071"
                     /translation="MYPLSLELQYARLWREEVSRFAKQVNSTILKGVQAYSKEARADS
                     YFFEPVVRLDVSDLRVLLSQLKNQYGDFAPRKEFESQIKRNVEHIDAWSRDKTNEFVK
                     KQYNSMNSPPMAGVIGGDRSAFRVPGIPISQKESGEIWDRVNQMIKEQSSLASNAFRE
                     HFDRVQKIVTDGLSKGLKYQDIASQIQNATGISERRAEFWAKDQTGKFFSQQSRFRQT
                     KAGFPGYYWRSQKDSRVRDTHAHVADKFYTWDSPPLVNRKGNLAAHAEPGDEPGCRCW
                     REPGWGPDNKKQTPKNPVLSPKLIPSKPPAQTIVPISYSINLNLPDPTIQASVQKTIS
                     DLDSFLKFPKDRAGISVNYLSGSMLKKNIAGLFNPNLNRIELNGSHAFKDTYQSTFVH
                     EFGHMIDYAWIGQPGRYESTSTELSGFKSAVENTELYKRLKKIGMTGKIMLHGSQTVL
                     LNQSQRKLIPYLISQEELFARAIELWTAKKTNSKNLIAQIQKKGNMNFVNHYWDEADF
                     ETVNSALDNIFGKMGYLK"
     gene            complement(18452..19882)
                     /locus_tag="DMNODFGF_00072"
     CDS             complement(18452..19882)
                     /locus_tag="DMNODFGF_00072"
                     /inference="ab initio prediction:Prodigal:002006"
                     /codon_start=1
                     /transl_table=11
                     /product="hypothetical protein"
                     /protein_id="X:DMNODFGF_00072"
                     /translation="MARKRRSYYKNLGIDTSVRVAKLDASESVARLDTLMHLASGKGI
                     TGRDKLRGVTPNPERIFPGTARALYESNGFLANIVDSVAEDATRAWIEIETNRDKDDL
                     DSNRKGLNISRILMNEMEEFKLQEKITEHIQGSRMNHGGSLLFWGIKSDIPQTNYMLR
                     QPMPETIRNLEFINVIDASRFSVRRKTSDPLSKFYNEPICSVSGVELDSTRAHWLVNS
                     WNWDSQRGISLIEKVYDGIIAIDTALWSTTSLIFEMAVKVLTTDKLDSASPAKMMEFL
                     RLLRHTLSTQSTAMLGKDETLTRLGSSGISDSQLETLFSFIFKVLSGLSKIPISKILG
                     RTQSVINIGNSDPSDDVSYFEDVSRFQELKVRPIIDQFIKLRIRSTEGQIYKLLNGDF
                     ASLDWKFKFKTLCKSSPASEADTNLKNAQADQIYITIGSLSPGEVKQKRFPEMENFDY
                     SQDGGHLDFTEPDLSNPEELNSPVQQ"
     gene            complement(19884..20633)
                     /locus_tag="DMNODFGF_00073"
     CDS             complement(19884..20633)
                     /locus_tag="DMNODFGF_00073"
                     /inference="ab initio prediction:Prodigal:002006"
                     /codon_start=1
                     /transl_table=11
                     /product="hypothetical protein"
                     /protein_id="X:DMNODFGF_00073"
                     /translation="MKLFEPEIKGEWHVLRLPAILEDGTSLWPERFKIENVLKLRARI
                     GERLFNSLYQQTPLDVSERIFSDPKFEEAPKDIKIFAFWDPAFRKAEKKKDFNAFTAG
                     GSSDGKFYVISGEIWRTKLSESYDRVEKLCKKFHVSKLFIEDNKGEDALEIEMTERGI
                     LSKGITSVGDKDFRIQQYAKLNWDKIRFSNLVSQKYLKQILEYSDVVERHDDAPDSLA
                     GLIRETKFGPQSKGIKNRISFLEMLLNEGRW"
     gene            complement(20620..21348)
                     /locus_tag="DMNODFGF_00074"
     CDS             complement(20620..21348)
                     /locus_tag="DMNODFGF_00074"
                     /inference="ab initio prediction:Prodigal:002006"
                     /codon_start=1
                     /transl_table=11
                     /product="hypothetical protein"
                     /protein_id="X:DMNODFGF_00074"
                     /translation="MSSDLEILESLQEFGTKQFSKVKKSDRNLYGKEFGKDSLTAFAK
                     YIDPKFEDPLHIKSIIHLLEEMEKGKITRTIINMPPRRGKSQICTRIFPTWFLGRHPD
                     KNVILLSYSDKKAARFGRWVRDCVESSKFQHVFPECKVRPDMRSAGEWQTTKEGLVLS
                     AGLKSGFNGEGADLLIVDDPYKNMEEATSEAISEKIIENFMSVGETRLSPTAIILIIH
                     TRWLRNDLTGILLGEDREEIHETV"
     gene            complement(21348..21902)
                     /locus_tag="DMNODFGF_00075"
     CDS             complement(21348..21902)
                     /locus_tag="DMNODFGF_00075"
                     /inference="ab initio prediction:Prodigal:002006"
                     /codon_start=1
                     /transl_table=11
                     /product="hypothetical protein"
                     /protein_id="X:DMNODFGF_00075"
                     /translation="MSTEPAIRERAFFLYAISGSGSSVNAVAKQLREEFGTKTTAKTV
                     REWAEEKDKDGLTWKEKRSRLVVRAEKRVEVIAEDRLVEIKKRTKRIADILYEKLISR
                     DAPGLSTFDNAIHSFTKIADYELSIDKKYGGQLHPFEIVNVVLKVFHRCEPVSNVISE
                     HWEKTIVLEIKDEIQALRNSKAVI"
     gene            complement(21918..22259)
                     /locus_tag="DMNODFGF_00076"
     CDS             complement(21918..22259)
                     /locus_tag="DMNODFGF_00076"
                     /inference="ab initio prediction:Prodigal:002006"
                     /codon_start=1
                     /transl_table=11
                     /product="hypothetical protein"
                     /protein_id="X:DMNODFGF_00076"
                     /translation="MELLTQAIFGLFIPLYIALVLFLSQWAFRFFKNEFVHRDKARFV
                     LFLATGIAILFELVRFALEDSISELGYYATVLLLNFCFTTTFYEVLMKQVFAAINFAH
                     SKPVESEEQPD"
     gene            complement(22276..22965)
                     /locus_tag="DMNODFGF_00077"
     CDS             complement(22276..22965)
                     /locus_tag="DMNODFGF_00077"
                     /inference="ab initio prediction:Prodigal:002006"
                     /codon_start=1
                     /transl_table=11
                     /product="hypothetical protein"
                     /protein_id="X:DMNODFGF_00077"
                     /translation="MSQILDFLKSTSFEVQKYFMNFEEIQKKQNYWNDSVRSKIKTER
                     IGQEAVRAHLPVFSEVVDPVFICPVNEPHITSPFGWRTLNINGKPSKQFHLGIDLGGE
                     REIKAPEDCIIKTVLTKDKEFPVRFRHKEGTWVDLISTGKIPAGRAWTPYIIAIGVHT
                     KNQYKFKHVDSYVSIGQNVKAGTVIGRSGNLGYSMGPHLHFEVWPWNENKQSWPTPMD
                     PAKFLKSKNLI"
     gene            complement(22962..23402)
                     /locus_tag="DMNODFGF_00078"
     CDS             complement(22962..23402)
                     /locus_tag="DMNODFGF_00078"
                     /inference="ab initio prediction:Prodigal:002006"
                     /codon_start=1
                     /transl_table=11
                     /product="hypothetical protein"
                     /protein_id="X:DMNODFGF_00078"
                     /translation="MKKISVILLLLGACAVFQTLPPTLKEDSKQIQETKIALAENRPG
                     AIERAIGELDRCDTRNVENAQEIKRLNDELKLCNVASEKKDIQLTQVSKEAGKGEGIR
                     WTYYAVLGFGIFLLIAFVLVVAAILALRRNGLPVVSSLLGGRSS"
     gene            complement(23399..23959)
                     /locus_tag="DMNODFGF_00079"
     CDS             complement(23399..23959)
                     /locus_tag="DMNODFGF_00079"
                     /inference="ab initio prediction:Prodigal:002006"
                     /codon_start=1
                     /transl_table=11
                     /product="hypothetical protein"
                     /protein_id="X:DMNODFGF_00079"
                     /translation="MDELKALLQIDHISLLLVSIILFFMVLLVYRKPLGSIFGLLTKL
                     ITKRLDSKETISVVQIQTNSLPGARYIQEHVTSIQFINSLRVRDSEKFYDFLFSLVSE
                     VRARLGNPYPNVRLTFSLLNVDYISSAAVSALSKILIDVTQKNGIFLNIHFPKDRFKN
                     HATNFRILAGDAEHISISTKDHGGAE"
     gene            complement(24036..24389)
                     /locus_tag="DMNODFGF_00080"
     CDS             complement(24036..24389)
                     /locus_tag="DMNODFGF_00080"
                     /inference="ab initio prediction:Prodigal:002006"
                     /codon_start=1
                     /transl_table=11
                     /product="hypothetical protein"
                     /protein_id="X:DMNODFGF_00080"
                     /translation="MAKKSKTSQKSNKQNIKQTVTGYTTEGSLFKNIPIQELKQKRST
                     TIQTNPAIPKDPEDTMTPQQVAALLKRSVRRISYYRREGLLGKFWKFYDGTVLYSRIG
                     VEEFFQSRFCEQEES"
ORIGIN      
        1 tgtctgcgcg cacgttcaaa atcgccaaaa cgcacgcaaa acgcaactga acgattttac
       61 ttaatcccag atcttcgtca aatccaatgt ctccccttgc ggaatcgaag tgatcttctc
      121 ttccgtagcc cattttttag agtatagggt ctggcccgca ttgaaaagat ccaattctat
      181 gagatccgat agttccaata actcctccga attgagagaa tgaaacatat tatttgcgtc
      241 tctccatttc ggtatttgaa tttttcgttt agaataaata gataaagttt tttgaatatt
      301 ctccagatat tttcttcccg aatcccaagt cgtgtttcga tattgaattc ttccgtggta
      361 agattcgact tgtgaattaa aaatatgtct gtttgttgca agaagtgcct ctcttgtcaa
      421 ttcatcattg gcgacccaac cagagtcagt gtagttttga taagtcaaaa aattcccatt
      481 tgaatctttc aatggttcat cctcggtttc cgttgcggga tcgatttcat cttcccaatt
      541 ctgtagaact cgctcggcca tcgtttttgt gtcgtagacc tttttcggtt caaagtcctt
      601 tgcgattccg ttcgcaatgt cggccttgaa cagatctcct aactgcggat tgtagtggat
      661 tgcgtaaacg atttcgtgtg tttctgaatt gaaatctgac caaacagatt ttcctgataa
      721 ctggttcggg tctggattga tccatataac ttttttagaa tatttatcga ttacataatt
      781 gctcattatg ctaccctcac tttgtatttt actgctacat atgcaggagt ggtttctgtc
      841 cccgttctcg gtgttccgct ggagccatgc gctataatat aatccgtgat cgatttgtag
      901 gttactccaa cgattcctga acctcctgtt ggcccagagg tatagttgtt cgggaatcca
      961 tttgtcacgc catgttcatg ctcctgaaac tgatcctgcc ccgcgtttcc aaccgcgccc
     1021 ccatcgtaat ttccgcccgc cgccttagcc cttgtcccat gcaccccggc accacgcgga
     1081 aaaaccccgc gacggtccgg aatgttaaac gtagtcgacc cgtctccaaa tccgtattcc
     1141 acatttgtaa taatatcccc tgtttgagaa gaagtgagat cgagaatgga accggttgcg
     1201 gttaaagaaa tctggaagtc atttgtcgtt ggatttctta cataataatt agtaagccca
     1261 gttattccgc cgccggtaaa tgcaaacttc accagttgcc cttcgatgaa gccgtgggca
     1321 tttacagtga ttcgatctgt tgttgtaaca attccggcta ctgttttatg aaccaaattc
     1381 caaagagttg aaaaagtagt tcttgaaata gactgtgcat tcgcttcttt aaatatagaa
     1441 gtaggtgcaa tattcagatt atcttctata atgcttccca aaggaatgag tagattcaaa
     1501 atattcgcat cagttacgtc gatacgatct tttgaatact gatcattatc gtataatcga
     1561 tcgaattcgt cgtcaatcaa atccccgtcc gcaggtgtat ttttagacca agtgcgtgtt
     1621 tttgtcggat taaatactgc cattttctta ctttaactcc tgctcaaata ttacaaaacg
     1681 ttcatgcaat ctaaaaggtt gttcgatctt aaaataagat ctgacttgtt ctgcaatttc
     1741 ccgcaaatca atgtctctaa aaaactcaga ttcaagtccg gacccggttt ttcgaaaacc
     1801 tttcttctca caatattgta gaagattcga aaaatctgaa aagacggcca cgggaagcgt
     1861 ttcgatccgt gctttttcct tgcctgcgat ttcaattgta gtttctctaa ctaaaatttg
     1921 gatcatagga actcctcatt tattataaaa tcataaacta ttaaattgtc ttttggtttt
     1981 gaaggaaagg tcttgacaaa gagcaaacca ccatcctcat caaagagacc gatttcattg
     2041 atactttgtc caatgagttc cgactgcttg atcgttgctt taaagcttct cgttccttct
     2101 ggattgtttt gaatttcaac aagctttctg aaaacttcgt tttgaagacc tgtatcagtg
     2161 tcttgaggaa gccgtggaat tccggattga agtccacctg ttccaaaagc gatttcatac
     2221 ggttgaattc cgacattgct tccggagaga atcgtaaaac cgttgagcgg ccacgttccg
     2281 tctaagatag atgatcgtag agcaaatccg taaagccttc ctgacaaagt agaagtttcg
     2341 aaacggtagt ttataatcga acgaacgcca ccggcgcgaa tttgagcgat cgctttgtta
     2401 aattcaggac ttactacgac agagtcaatc gaaccggaga atataactcg aatcgtagca
     2461 ggtctttttg aacttccaga aagaggatac tctccattca aagttagaga gccgtccaag
     2521 aacatcggaa tgcctgaata gcaaagctct tgaatttcgt ataatgttcc ggttcccgca
     2581 agaatctgag aaccgatttc gttcatagaa tagatgtcgc ctttcgattt ttgcttttgt
     2641 tgggcgatcg aaagaaaaat tcgaaatcga aaatcatcca ttccgttgcg tggttgcttc
     2701 aagttcttgc cgataaggtc gagaatcgca ccgctctgaa ttttataatc tgttgtgcct
     2761 ttaatcgatt ctaatacaga acgcacttcg tttaacaatt caaggtccgc ttgccacttc
     2821 cttccaattt cggaatctga atcacgggta aagagcgatg tcggatattt ttgaagtata
     2881 tcttcgatcg tcttcatagg aaattgacct gtatgtttgc tgtaacgagt tttgctcttt
     2941 gtcggctgct aataataagt tcgtctaacg ttgcaggtgc cgaaaggcca accttgaccg
     3001 tcatagattt gattccaagc accttgaccg aatcgtattc cgaaagaccg ctctgagaag
     3061 cgatcaactt ccacgcgaaa acatcttcgc cagttccgtc tcctttatat gaaattgaaa
     3121 tcggtccgat cgtatcgaca ccgccgacaa ctttgataca attcgttttt acgatggatt
     3181 cggaacccgt ttcccagagc gaaagatcgc gaacaatgtc tatctttaca aaaattgaaa
     3241 tgtccgtcgg acgattgaag tagtaagtcc gagggactcc tttgttatct atcagagtag
     3301 tcgtatacgt tcctatcgat tcaattccac ccggccaatt ctttaaaaaa caatctccta
     3361 tttctgccgg cgttccgcct tcgatgactg cttccattga atgaggattt cgaccttcaa
     3421 cgtctacgaa atcagtaacg ttctcataaa ctcgtgcaga aagaaccgat tcaatattat
     3481 tcagtgcccc ttggacattt gcggcggaac ttcctccatt gattccttct tcaaggaatc
     3541 ggtttagata ttctgaatct gtttcgatca ctcttccttc tcgcccaggt tccggattcg
     3601 taacggtatc aattccggtt atcgccgtat tgatcgtagt gatggaattc gccgcaacgt
     3661 tacccaaaat tccgtagtta agattcagag cttgtgcgtt gagtaacacc gttcctccgg
     3721 agacggttcc ggattcgatc gtaataaatt gcaaaccatt tccagtttga cagatcgttc
     3781 cgatattcac aaaagagccg tttactccag aaaaacgtaa accaacgatt gccctctttg
     3841 caggttgccg ttctgaacca agaggattga gaactctatc aagagaaact cctttcgctg
     3901 tgtgagcaaa gtttgaatag aatacatcct cagtgagttg atagatttcg tctaactcgt
     3961 ctgctaaaat tctcagtcta acaccgtctt cactcagaat cgaaaggtca atgtccgatc
     4021 caaactgagt tttatacttt gtctctaagt cggaaatgat ttcttctctg gatttacgaa
     4081 tgaatccttg ttctgtgact ccggccatta tgcttcctcc gtaaccaatc caaaaacagt
     4141 agttgcagaa aatcgaatag agagggatcg ttcgttatct aagttctcaa ttgtttcaat
     4201 gctctccact gaaattgtct caggatcttt taagataact cgtttgattt caaatagaac
     4261 tctctctttg gggattttcg ttgtaaaaat tgtagcccaa tcaacacccg tcaatggttc
     4321 ataggatgat tcaccgaggc atagtcgtat tgaatgcttg atacgttgag agtaatattc
     4381 caaaccttcg attacaaccg gctttccgtt gactcgaacg atgtctcgat tctcgatctt
     4441 taatcctttc atccgatttt tacctttctt gaaagaattt gatctatttc cgcttttctc
     4501 aaattgagtt gagtgattac agccggcgcg aggcccgccg gcgaaccggg aaccgtattc
     4561 gttgtaaaca aagccgcatt gtttatgaac acatccaaaa tcattttaag aagttctgat
     4621 agagtttccc ccaatacaga cgattcagac agatcgatta gaccgccttg aattttgatt
     4681 gtatcgtcgt cgagttgaat caaagattta ccttgtttgt ggccgatgag aagaccgggt
     4741 aaatttgcgg tcattgcggg cggttcgagg tcgcctttaa atccgcatac aacacaggca
     4801 ctttgtagat caaagagaga ttcggaaaca ggagtgctta atccacgaac cgcgtcggca
     4861 gtatcgtgag ttgagaaaga gacccaaact ttatccccac gtttgtagtc cggctttata
     4921 aagaaatcgc ccgcccaaag cgttccaact cgaatatttg aaagaaccgg aaaatcaatt
     4981 tcctgtcctt gaccgtcttt ttgtttgaaa agaattttta cgttagccgt cattgatgac
     5041 ggattaaacg attcgattgt gccaggaaga ccgacctgaa tgcttgcgag ttgctttttg
     5101 atcgctttga gaattacatc gtccaaagtt atcataacgg aaggacctca agctcggtat
     5161 agttcgtagt ttggaacgta gagaaacgat gttttccttt tacgatcctg cattctccat
     5221 ctaaacttcc gcctttcacg gcaatcacct gatttaattt gaacttgtga cggaataagc
     5281 tcgtaatctt ccaagttttt tgatttttct caggaactcc gatcagccca gaggaattgt
     5341 ctaaaaaaat cgtgcttggt ttactcggag gatcgagcgg tgaaatatgc aacagtccgt
     5401 cttgcatcca gtattgagag tgtgtcagtt cacaaaaact ttttatacat tctcctaaag
     5461 actttgttgc gctaaaattg atgactttat cttctcctaa tgttatagat ccaggtttga
     5521 tattaccttg agtcaaaata tcgaggatta cggtttgtgc aggaagttta ctatacgttt
     5581 tcatgatata aaaactattc caggaaccgg cgtttgccga gatagtgaat tctaaaattt
     5641 tatttggacc ctcctgtctc attttgggaa gaatcacttc accgctcaca accaggccgt
     5701 tttcgtcttt gtatcctgcg cttaacattg cagtaggata tagaaatcct tgtcccttag
     5761 ttttagctcc taccatttcg atcgtatcat cattggcatt atagattaaa acttttgtta
     5821 tattcaactt ctctaaatct gactcaaatt cgaggtcaaa cggaggatag gcaaactcct
     5881 ttccaagtcc tgtctttgga agaatttcca aagaaacgac acgaccgtat agcttcggat
     5941 ttccgatcat gtcgttttct caatgatata aatttgaacc gtagatccga gcgtgtctct
     6001 gttgacagag atttcgacaa attcgtctct atatagatca tccagattca aagggatgag
     6061 tttgacattg tttggaaacc catcgactac gaagtggttc aaagggactc cgtaaacaag
     6121 tttcgtcgaa aatagaattt taccttccga gtctcgaact aataccgtaa taaaatcacc
     6181 aactgaattg tagttgaatt caaactcgaa atccttttta tcgatttcgt attcataacg
     6241 aaccgggaac gtttcagagg aaaaaggtaa gtatttaagt gaaagcattt tctatttacc
     6301 tggaattcct gctttaaaaa aactctttga tttaaccgga tttggattgc cctctctggt
     6361 atgttctttg attggttgtt tgcccataga cttaactgca ttcagatttc tggttttcgc
     6421 ctctacaatt tgaaccggat aaatagataa ggttatacta atatcatttc caatatcttt
     6481 agattcagaa aaactaatgt ctccgattaa aagatttgga atttcatcca tagttctacc
     6541 taagtatcgt ttgtcaggat catcgggcgg aacaaaacga aagaaagacg gaagcatcga
     6601 taggatttta gtgagaatcc cgccggttgt ataaccgagc atcgtaataa aagttccatc
     6661 tgtttgccaa cgacagagcg tttctaattt ttcgtctaca gtcactttac ggaaagagaa
     6721 tatggcgata gaatttgaaa ggatcgcact tagcgtaatt ccccgttggc cgggaattac
     6781 atgatccgtt accgatgttt ttcctttctc tttttcaatc gggtgtccgg tcacttcggc
     6841 aggataggaa tgttgaattt ctaaagatac attgatctcg atttcagtat ctccgtccgt
     6901 tagagcaatt gtgtctcttc ccgtgatgat ttccattaca ttgcctccgg agaaagccca
     6961 gcagaaaggc cgagcttgat cgctattttt tctaattctt tttccaaata ctttgcaaag
     7021 atcgtcgcgt tttcctgagg agatcccgca cctaatgtaa cgtttgcgat attaaccgag
     7081 attcctctgg aagatttgga tcttccgagt gatcctaagt cctttacggc aacgaggttg
     7141 tcgtccggat ctgtgtggat gaccttgccg gtttttgtga tgattgcatc gtgaactttt
     7201 gtaacgttat ccgccttccc aggtgttcca aaattgaaga caccagaagg aaagatcccg
     7261 gaaaatgctt ctttaatctt tgggccgatg tctttaaata gattttctat aatctcagga
     7321 agtgatttaa accattcaac gatttcatca aagtaaaaat acaaagtgct aattggaaag
     7381 agagccataa tgagaaactt tccgtatttt tttgcgagat tgatcagata gtcaaaggct
     7441 tgtccaaata gttttttaat atcaaaatct ttgaatggac cgaggaaatc cccgataatt
     7501 gattcgcctc cgtccatcca aacaaggagg tcgtcaacga tcaaaacgat agcggcgatt
     7561 gttgcggcaa cagccgcacc taacgcaatg aaaggaatcc atggcgcgat tgcggcccag
     7621 ccggccacag ccattccata cagggccgga atcattccgc cggcggttgc ggaggcagtt
     7681 acaaccattt tcgcggcaat agctaccaat acaccagcaa acaccgaacc aaagataacc
     7741 aaagctcctt ttactcgatt gagtgcgtcc tctccaacag taaaatattc taatatacta
     7801 acgaacgtag caagaaacgg cttcatacct tcgagaagca cttttccaaa taactctttc
     7861 aaatctccca tccgttggtt gtaggcttga gagattgccg aggctgattt taaatgggaa
     7921 ccatacgcat cttgtagggc tgaattttct ttaagtgcgg tggaaatcag tttttctcgt
     7981 gcaagacgtt tcgagacttc cgtcattgca gagttgttga tttgattgaa ttcttttgta
     8041 taggaagaga agagtgcacc gttctttttt aaaaaatcgt cggacccggt ttgaattgct
     8101 tgatacgctt cggtcatgga ggcggacaaa tcggaaccag ttacttccgc gacttgctga
     8161 agtcctgaga gatttttaga aatgaaatta accgacattc cggctttcat tgcgtcattc
     8221 gcaacctggg aaaggctccc ttcagaagcg agtcctttcg aatcttgaat tgtttgtgtg
     8281 atcgcggatt gtagttttgg atactgggaa ccggaaagag tttgcaagat tccattctgt
     8341 ttttctaatg cagtggccgc ttcaatggac gccgttgcaa aagatccaac ggcaaaagcg
     8401 ataccgatcg ccgcaacttg cttgagcatt ccggagaggg aacccgcact attcgccgta
     8461 tcagacattt cctgattgag cttttcgagt tctttgtctg tgagtcctgc ggcctttgcg
     8521 gttgcgatca gttccgaatc cagttttaaa tcttcacgag attttgaaat caaacgctct
     8581 atatttgatt ctgtagtttt gaacttcttt gcgagttcgg agattgcggg atcagctttc
     8641 ccggcaagac tgtctccaat ggattcacca aactctttaa aagcggcagc ctgagaatct
     8701 gtgaacaaat caagagaacc accaagatca gagaattgtt ttttcacaga attcaattct
     8761 tccttatact ctttcaaagc gtccgtagca tcaccttggt ttgttttaag agctatgttg
     8821 agttctctga ctgccattta ttcttacttt tcctttatgt attcgaattt ttgaatacga
     8881 ttaaaatcag gctcctctga tcagcttcgc caaaaacttc aattcctctg ccttttcttc
     8941 cgcttctctt ttctttcttc gatccacaac ctccatgatc ttcgcgtaaa gaacagtcgg
     9001 cgcgtcttcg atttcctttt gactaaacat cgccgcaccc aaaacgaacg gcttccagat
     9061 ttgcatttct cgatcgactt cggagtcaat ccacttcaac cactcttcga ttgaagggac
     9121 ttcttcaaaa tttgggaacc ggttattcca actcccactt aagaaatcgg ttggctattc
     9181 ttagccatac ctccacgtgg ttcggttcta tgttgtctaa cgtaggttcg aaagagtgac
     9241 cgaacggctt tacgctgaac ttgaagaact tgtccaaaag tttatcttgg ttcagtcctt
     9301 ctgttagaga aatcgcttcc tgtctccaac gcagagcttt gcggttccct ggatgttgaa
     9361 gtttgtaact tcttccatcc acaaattgaa tcgttgcgac tcgtgcgtcg tcatcgattt
     9421 ccacaaggat cggttccatc ggaatcgtat ctgatttcga ttcaactttt tgactttcag
     9481 tttttccgga agcttgggaa gtctgatctc ggttatttct cactatgata ttttcgttat
     9541 tcatgcagtt aaaactcctt tataatccgg aagaaggaac acccacgtcc tatccttata
     9601 ctctttcccg cgttcgatcg taggtcgttc ccaaactctc ccttgtgcag agaagccaat
     9661 catcccgccg tcggacttgt ctttcatcgt gaacacacat ggaaggcgtc cttctcccat
     9721 cgcaaaaaag aattcgtttt caggagagtc tcccataagg acaattgtga gttttactct
     9781 tccgtcgtaa acttccgaga tgttccaatc ccctttgatg cctacctgag acatgatgta
     9841 ttctttggtg acaggctcga tcttgaagaa cccgtcggcc tgacttaaac cggaaacttc
     9901 acgtccgttg cagttcacgt ttaatttttt tggatcccaa attccgttca ttcttgaatt
     9961 ctccttaggt taattcgccg tcgatgtcga cttcgttgat cgctcctctc aaacggcacg
    10021 agaatgtaat gttcggaagg attcgattgt ttcgatcgtt ggtaggaatt tcgtcgatcg
    10081 tttccggaag gttgatcttg tattgatagt ctccgagatc cgagcgcgcc ttgtctgctt
    10141 cggtttcgac aggcgcaata attccttgac gacccgcttg ggcgaagact tcccgcatcc
    10201 gagcctcaat catttgaatt ccttggatgg tatacggaac tacatcggag ttcagaaaga
    10261 ggctcgtgat gttttcacgg agccgtgctt tcagccaaac tcgattttcc actacgtccg
    10321 cataaacctt gccggttgaa attcctggat agggaacttg tcttccgccg aaatctacga
    10381 tcagatttcc gttgtcggag aagatcgagg acgtttgtga atttgtgtaa ccggaatttt
    10441 ccactccatc cagaggcaag taagcgtagt tatacgatcc cacctttcga ggagccgtat
    10501 ttcccaccca agccgcttcc ggaaacgagt ctgggttttt atgaagtgtg atatattccc
    10561 agattgagtt tcttccaaca agaatcgttg gatcgtctgt gcaggcaaaa aacatctttt
    10621 cgatcgaagc aaggtagtca cctaacgcat atatttcact cttaatgtga gtggttgcga
    10681 tcgttttgaa ccaagcatct tttccggtgt tacgtaggct tgcaatctca gtggcggcgt
    10741 tcgcccatgc agtaagcaga aagatcgcta ctgttttcgg tctcggagtt tgcctgaata
    10801 cttttgtcgc ctggatgtat tctttatccg ttgaaagaaa accgagttcc aaaaggtcat
    10861 ccgccgaagt aatttccata tatcgctcat agctcaaagc ggcttgagta aatacagaaa
    10921 cgacaccact tcctacgttt gcaacctcga tgacatccac gatcttagta gcgcctgcga
    10981 tattcgaaac cgcttccgcc gcgagcttga cttgatgcgc ggtggatgtt gcaactccag
    11041 ttccattcgt tgcaacgttg accgtaatta cgaatggatc attctcggtt ccggttccgg
    11101 aacgaacgac actcagggcc gcattgtttc ctgaaacgat gtattttact tggacaaata
    11161 caattcccgg tgttgcggat ttccagacaa gtccggcgga accgctcagg atttgaagga
    11221 aataggtcgg agccttgatt ccaagaatca aaggcaatcc gaatcccatc tgagagaccg
    11281 gagtatttcg tagaaaaata ttgatctgga tcggatcgat tttagaaatt gtttgtgtgc
    11341 tcatgcttcc tcctggaatt caaccgacgg cgcggtcgct gttgtttttc cgtgtgtttc
    11401 gttgaacttc ctggccttga ataatacgtc aaagcccgcc ttgtattcgt attgtgtaga
    11461 ttctaaaaca gtggtccggt cctgaacatc accggaaaca agttgcggtg taattccgaa
    11521 cttttcgcat tctgacattc catctatcga atcaaaccaa tccattgcct tctcacaaag
    11581 atcgaaacaa gttgcaatcg atgagttatg aagaaacgcg agactgatcg atgctttttg
    11641 atttttccga aagatctgtt tgaagtcttc cgggccggtt gcttctatcc acgaagatgc
    11701 ggactttgtc ggatcttggt tcagcacgag aattttatag gaaccgaatg gataatctgg
    11761 tttctctatg tcttgatccg aaagctcgat ttttaaagtt ggataatccg ttctcaaaaa
    11821 ctcttcgagt ttatctatta cggacctaat atcttcaaat ctcatgaatt gcgaatctcc
    11881 tttttgcaga tataacggat gaagccagct tcaaacatta gatctttctt atccttcacg
    11941 atatacttca cgccctcgaa ttcgaacttg tcttcgtaat ctatagagag agcatttcca
    12001 atttgataaa agtttctatc ctctatcgta tacattcctt ccggaagaac atagagttgt
    12061 ttcgaactta cggttgttac aggcatatcc atatcaatcg gagcggcata gttcgtttgc
    12121 cactctcctt ttccgttttt gctctttccg agttttttaa tatacttcac tggtcggata
    12181 aatggcctca atgaatcggc aacacctgtc agactcatgc ggccaccttc ccattgattt
    12241 cgtaattgat cgcattaaaa aatcttaatt catctcgcaa tggtttcgtg tttcccttta
    12301 ggctggaagt caatccggag agagctgcaa acggaggatc gttatttacg atccgatttt
    12361 tgatttcgga taccgctctg agcccgactc gatgcaggac ttgttccgct tccagttctc
    12421 cattcaagaa atcgtatatt cccttttcga attcttccat aaccgcatct tggaaggact
    12481 gcaaatcaaa agttccgcga agccaagaac gttccggaat gactaccttt tttgtgagaa
    12541 tgaacatcgg ttcgagtttt ccaccttcga cctttgctaa aaatgcagac ttgccctttc
    12601 gaggtggaat gaatttgagt ccaggaatac tacgaggact ttttcctttc aattcaggat
    12661 gaagtggaat cgtaagccat ttagaatttt taggtctgat cacagctcca aactcgtgcg
    12721 ctccggcaat cacaagcaaa tcgctatcga cagatccgac gagccccacg gttatcgttg
    12781 aagactcgat gtattccaaa cctttgatga gttcatccag gtttgtattg tcttcgatga
    12841 ccgtaggcat tatccgagtc ttcctttaaa cccgaggatt tcggttcgtt ttttgttata
    12901 catgtctaac cacgatactt gcattcccgg agaaatgttt gtatcgtagt ttctggaaac
    12961 tccgtcgacc gattcggcca taacttcgtt ttccataagg ttattattga agagcaagac
    13021 agcagtatag gaacggtgca atacattgaa cctcggatgt gattctgaaa gtccagtatt
    13081 atcgatcacg ctatcaaccg cttcatcaag atacaatctg agtgttgcat ccggaacgcc
    13141 agcgatagga tcgcggacgt aatccctaag ttctgctatg cttgctctca ttgtgttaga
    13201 tccttataca atattaaccg tattggttcc gtaacgcata acaatacctt taggattata
    13261 tacatgaatt ccaccgatct tctcgatcgc tttcaccttc atgtttccgt cgaagttgtc
    13321 ccaaggagtt tctctaactt ccaagtcgtt ggcaatgata agctcggcaa catcgggcga
    13381 atcatcgaac aaacaaaatc caccgacata gttgctaccg actttctttt ttaaaacctt
    13441 agcggacaga tctttggttc gaatgaaccc tcttgggaac atcacctctt tattgctgag
    13501 aagccactga agtgtagtca tgctgttttg aagtggcatc ggacgaagta gccacatata
    13561 gtcttcgtca tcaatcaagc acccggcggc tttgaatttt ccggaacctt ccagctgcgc
    13621 ttttgcgtcg atcagatcca gaagaatctg gtcgggattt ttgttcttaa gtagatactt
    13681 ttcgtttcca gaacccgaac cgtttgcggc caccatatca gaaaggatac cgttccagtt
    13741 gaaaagacct tgcttaactt gttttccacc gaccgtcaaa ccgtgaaaaa caattcgatt
    13801 ttcttgttcg gcaatgaatt gtctcgtcgc atccagacgc cgatcacgaa tcggatattc
    13861 gcttcctcgt ccggattgtc tgcgagcttc cgcttgatct aaatcctctt gcgtgattcg
    13921 aaatcctgct tcgatgacaa aaagtttgtc tccttggcta cctgcttttt ctccaacaaa
    13981 cggcatatca tcggattcaa ctccggattc tctaaccagc gctgaaccgg tattttctac
    14041 gtgctccaca gtgtaactat gagcatagga aggagtgtcc gtattcacgc taaagatcga
    14101 tctcgctaca agttcgttcg tgcgaggagt gataattcgc ttttgaatat actccgagtc
    14161 ttcttttcta aaaattgctt gtgcttgagg cattgtgatc tccttagtta tccaatgtga
    14221 tcgtgtaaaa accggacgca agattgagct ctgcgattcc agcttcttgt ttagatacaa
    14281 atttaacccc agtgataagg gcggttttgc caggaagtgc agtctttcta aatgaaccgg
    14341 caacgaagtt gccttctttc acgacacgaa ctcgaaccgg atcgaattcg ttggttgctt
    14401 cctcacaagg aacccaaaca aaacccttct cgatcaaggt gcaaagttca ccatctgcat
    14461 aggaaagatt gtcaagatct ccggcggagg cggaaaatga agttacgcca tcaaatcgta
    14521 aatcagaagc tatctttgta agttcagtca tcgcgatagc cgacactata ccagagccgt
    14581 cagcaagtaa ttcaatggag acaatactgt tgattgtagt atctgcttcc aaggccgact
    14641 tgatttgtga agctgttgag gtaattacag ccgaaccgtt cgttgccgca ttgattgtaa
    14701 ttcgataggg atcgtcttgt gttccttgac ctacaacgga tacacctaac gaggcgttgt
    14761 ttgtccctga attcacgatt gcaatcaagg cccaaacttc cggtgaacga gtcgttactc
    14821 tgattcctga gcttcctacg ccgatgtctt tggtatcttg aacagcgtca gcactaacta
    14881 ccgaaattcc ttcaccgcca gccacgagca taacagcaga accaaacggt agcttaccaa
    14941 cagacacaac actgccgcgc ttccgctgat cggtggaatc tctggatgtg gttccgaata
    15001 ttcccggctt ttcgttatac aatcctccgt ccggaacgga tgcgccaatg agcgcgcata
    15061 acgcggttcc accaaacggg aaatacgctt ttacgaattc aacaggttcc aaatcgaaat
    15121 atgaaattcc gaaacctgca gctgaaaata aggttagaaa aattaacaaa gcattgaata
    15181 tcatttttat ttatctcctt ttgtgttcag gctcaacctg tcggcttgaa tttttttcaa
    15241 gtcatcggtg tcctgtctca gttcacctct ctcttgattg ttgtttgctc cagaacggat
    15301 aagagctttt tcccgtgcga gttccacggc ggattcgtaa cgaatatcca attcctgatc
    15361 gtcaattgaa tctaactttg cagttggaaa agattcgtta atgactattc cttttagatc
    15421 tcttgcagaa acaccgtctg tcttcgcgtt cggtttgatt gacttaaccg tctcgatcaa
    15481 ctttatccgg ttttgagcaa tcgaatcttg agttgccggt gccattgcgg aagccagaag
    15541 ttttttcatt tccgcaagag cttcggttaa ggttgcaact tgtgtggaca gggatttgat
    15601 cagatcgtct tttgtcttat ccgtttcttg ggaaggtgtt ggcttatcgt ctttcgtagg
    15661 ggcagactcg ggctgacctt gagaaggttc ggaatcattc cgagcaactt ctaacttctt
    15721 tagaaaatta cgaaaatctt ttataaggtc ttgtttacca gacatgtttt ctcctttttg
    15781 attatccgtc atcatgacgg ccattgacat attatccgga agttcagcat gatctaagta
    15841 gacgcgaaca gaatcacctg cgcgaccttt atcaacatga gcagagtgat tgaatcgaat
    15901 atctctctga acaacatcgt attcttgacc ttcaaaaacg cccggtgtcc aatccagacg
    15961 ggagcgaaat ccaggtgata tttgacgctt ctcacctcgt ttcaaagagt ctttcagttc
    16021 tgcgtcccaa atcgtttcct taacccaaat ctctttgtta tccttcacct caacggaatc
    16081 accgagggaa ccttttgcat attttgaata gttcgtatcg ttgatcagtc cgtcgttgtc
    16141 agcaatagga ggatgatttt tagtaatggg tcgccccggt atagacgcga gagtttccgg
    16201 agagaataac tcttccggta gttttgcttc tcgaacaatt cgtccgtcag ggtaaacgta
    16261 ttggaataca ccggcacgag cgaggacaag aggacaccgc agaacggctt catcttctat
    16321 gagtccttcc agctcgatgg ttgcagaatc gtaacgaatt cctaattccg gtttcacgag
    16381 ataggatcat aacgcaccta tcgctttgga acaaggtcgc caggtcccta taagggccgc
    16441 aatttccgtt cgtttgttag aaaggatttt tagaaagaat cattttctgg aatctaagtc
    16501 tgattccatt tgagaaaaca tggagagatt aaaatcaaaa atatcttgag cttcgttttc
    16561 agaaacattt ttgactttca tgatagccgc gacgacttca tttctggggg cggaaggatc
    16621 tcctaacatg aaatagagtt cagcggcctg ttcatttgta agagttctga gtatatctga
    16681 gactcgcttc attttaaata tcccatttta ccaaaaatat tatctaaggc agagtttaca
    16741 gtttcaaaat ccgcttcatc ccagtagtgg ttcacaaaat tcatgttacc ttttttttga
    16801 atctgtgcaa tgagattttt cgagtttgtt ttttttgcag tccaaagctc gatggcacga
    16861 gcaaaaagct cttcttgaga aatcaaataa ggaatcaatt ttctctgact ctgatttaac
    16921 aaaacggttt ggcttccgtg caacataatt ttaccagtca ttccaatctt tttaagacgt
    16981 ttgtataact ctgtattctc aacagcggac ttgaatccag atagctctgt cgaagtgctt
    17041 tcatacctac ctggttgacc gatccaagca taatcaatca tgtgtccgaa ctcatgaacg
    17101 aatgttgact gataagtatc tttgaatgcg tgggaaccat tcaactcaat ccgatttaga
    17161 tttggattaa acagaccggc gatatttttc ttcaacatgg agccactcaa ataattaaca
    17221 ctaatgcctg ctcgatcctt cggaaatttt aggaatgaat ccaaatcgga aatcgttttt
    17281 tgaacgcttg cttgaatcgt tggatcggga agatttaagt ttatggaata cgagatcgga
    17341 acgatcgttt gagccggggg cttcgaggga atgagttttg gtgataaaac tggattcttc
    17401 ggagtttgtt ttttgttgtc tggtccccac cccggttccc tccaacacct gcatccaggc
    17461 tcgtcacctg gttccgcatg agcagcaagg ttacccttac gatttacaag agggggtgag
    17521 tcccaggtat aaaatttgtc tgctacatga gcgtgagtat ctcgaactcg tgaatctttt
    17581 tgacttctcc aatagtatcc gggaaaccct gcttttgttt gtctaaagcg actttgttgt
    17641 gaaaaaaact tacccgtttg gtctttcgcc caaaactcgg ctcggcgttc tgaaattccg
    17701 gtagcgtttt gaatttggga ggcgatgtct tggtatttta atcccttcga aagtccgtcc
    17761 gtaacaatct tttgaacccg atcaaaatgt tctcggaaag cgttggaggc aagactcgat
    17821 tgctccttta tcatctgatt gacccggtcc caaatttccc cagactcttt ttgagaaata
    17881 ggaattccag gaactcgaaa cgcggatcgg tctccgccga taactccagc catcggcggg
    17941 gagttcatac tgttatattg ttttttaacg aactcgtttg tcttgtcccg agaccacgcg
    18001 tcaatgtgct caacgtttcg ttttatctga gactcgaatt cttttcgagg ggcaaagtcc
    18061 ccatattgat ttttcagttg gctcagtaaa actctaagat cagaaacatc cagtcgaaca
    18121 acgggttcaa aaaaataact atcagcacgg gcctctttcg aataagcttg aactcctttc
    18181 aagattgtgg agtttacttg tttggcaaaa cgagaaactt cctctctcca aagtcttgcg
    18241 tattggagtt ctaaacttag aggatacaca gttttttccc ctttttttgc gaacgttggg
    18301 aaaatgcgtt taagacggaa aaaagcgcat ccgtattttg aaataaaaca ggttcagcat
    18361 tgttcagcaa acagggagat acccaaagat acacctttgg gcccaaaagc gcggaaaatg
    18421 gccttttatt cgatttttgg aacattcgaa attactgttg aacgggacta ttcaattctt
    18481 cagggtttga cagatccggt tcggtaaaat ctaaatggcc gccatcttga gagtaatcga
    18541 aattttccat ttcaggaaat ctcttttgtt taacctcccc aggcgaaagc gaaccgattg
    18601 ttatatagat ttgatccgct tgagcgtttt tcaaattcgt gtccgcttcg gatgccggag
    18661 aagatttaca caacgtctta aatttaaact tccaatcgag agacgcaaag tcaccgttta
    18721 gaagtttgta aatttgtcct tcggtggatc ggattcttaa tttgataaat tggtcgatta
    18781 tgggacgaac tttgagttct tgaaaacgag aaacgtcttc aaagtaactt acgtcatccg
    18841 atggatcact attcccaata ttgattacgg attgtgttcg ccctaaaatt ttcgaaatag
    18901 gtatttttga gagacctgat aaaactttaa aaatgaaaga gaaaagtgtt tcgagttgtg
    18961 aatcggatat tcccgagcta cccagacgag tcagtgtttc atcttttccg agcattgcag
    19021 tcgactgagt ggatagagta tgccttaata atcgaagaaa ctccatcatc ttcgcgggag
    19081 aagcagagtc cagtttgtcg gtagtaagga ccttgacggc catctcaaaa atcagagatg
    19141 ttgtggacca aagggctgta tcgatcgcaa tgattccatc gtagactttt tctattaagg
    19201 aaattccccg ctgagaatcc caattccaac tattgactag ccagtgcgct cgggtggagt
    19261 ctaattctac gccagataca gaacaaatcg gctcgttata gaacttagaa agcggatcgc
    19321 tcgtttttct cctgacggaa aagcgactcg catcgatgac gtttatgaat tcaagattcc
    19381 gaatcgtttc cggcatcggt tgacgaagca tataattggt ttgtggaata tccgatttaa
    19441 ttccccaaaa aagcagagaa ccaccgtggt tcattcgaga accttgaatg tgttctgtga
    19501 ttttctcttg aagcttgaac tcctccattt cattcatcaa gatcctggaa atgttcaaac
    19561 cctttctatt tgaatccaga tcgtctttat ctcgatttgt ttcgatttcg atccatgcgc
    19621 gggttgcatc ttccgcgacg gaatcgacta tgttggcgag gaaaccgttt gattcgtaaa
    19681 gcgcgcgtgc agtgcctgga aaaatccgtt ctgggtttgg tgtaacacct cgtagtttat
    19741 ctcttcctgt aatgccttta ccggatgcaa gatgcatcag ggtatcgagt ctggcaacgg
    19801 attcagatgc gtccaacttt gcaacgcgga cggatgtatc gattcctaag ttcttataat
    19861 aactacgacg tttacgggcc atcctaccat ctcccttcgt tcaaaagcat ttcaagaaag
    19921 ctgattctat tttttattcc ttttgattga ggaccgaatt ttgtttctct gataagtccc
    19981 gccagggaat cgggggcatc gtcatgtcgt tcaacaacat ccgaatattc aagaatctgt
    20041 tttagatatt tctgagaaac caagttagaa aaacgaattt tatcccagtt caattttgca
    20101 tattgttgaa ttctgaaatc tttatctcca acactcgtga ttcctttgct taaaattcca
    20161 cgttccgtca tttctatttc taaagcgtcc tcgcctttgt tgtcctcaat aaagagttta
    20221 gaaacgtgaa acttcttgca gagcttttca actcgatcat aggactctga aagttttgtt
    20281 ctccaaatct cacccgagat aacatagaat tttccatcac tggacccacc tgccgtaaac
    20341 gcattgaagt ccttcttctt ttccgctttc cggaatgctg gatcccaaaa cgcaaaaatt
    20401 ttgatatcct tcggcgcttc ttcaaatttt ggatcactaa agattcgttc tgaaacatca
    20461 agaggggttt gttgatacaa agagttgaat agacgttctc cgattcttgc tctaagtttt
    20521 aaaacatttt caattttaaa acgctccggc caaagagatg taccatcttc taaaatcgca
    20581 ggaagacgta aaacatgcca ttcacctttt atctcaggct caaacagttt catgtatttc
    20641 ttcccgatct tcacctaaca aaattcctgt aaggtcattt cttaaccaac gggtatgaat
    20701 aatcaaaata atcgctgtgg gtgagagacg agtctcaccg actgacataa agttctcaat
    20761 gatcttctca gaaatggctt ccgaagtggc ttcttccatg tttttatatg gatcatcgac
    20821 gataagaaga tcagcacctt cgccattgaa tccacttttt aaaccagcac ttagaaccaa
    20881 accttctttc gttgtttgcc attcacctgc ggaacgcata tcggggcgaa ctttacattc
    20941 aggaaaaacg tgttgaaact ttgaggattc aacacagtca cgaacccaac ggccaaaacg
    21001 agccgctttc ttatcagaat aggaaagtaa aattacgttt ttatcaggat gccttcctaa
    21061 gaaccaggtg ggaaagattc gtgtgcaaat ttgacttttg cctctgcgtg gaggcatgtt
    21121 tataattgtt cttgtaattt ttcctttctc catctcttca agaagatgaa tgatcgattt
    21181 aatatgaaga ggatcttcaa atttcggatc aatatacttt gcaaatgctg ttaaagaatc
    21241 ttttccaaat tctttaccat ataagttgcg atcactcttc ttaactttgg aaaattgttt
    21301 tgttccaaat tcttgaagcg actctaatat ctccaaatcg gatgacatca gatcaccgct
    21361 ttcgaatttc ttaatgcttg aatttcgtct ttaatttcga ggacgatcgt tttttcccaa
    21421 tgctcgctga ttacgttact aacaggttcg caacggtgaa acactttaag aactacattg
    21481 acgatttcaa acggatgcaa ctgaccaccg tattttttat caatgctcaa ttcataatcc
    21541 gcaatctttg tgaacgaatg aatcgcatta tcaaatgttg aaagtccagg agcatcccga
    21601 ctaatcagtt tttcataaag aatatcagct atccgttttg ttcttttctt tatttctacc
    21661 aacctgtctt ctgcaatcac ctcaacgcgc ttttccgctc tgactacaag tcggctacgt
    21721 ttttctttcc acgttagtcc gtccttatcc ttttcctcgg cccattccct tacggtcttc
    21781 gcagttgtct tagttccgaa ttcttcccga agttgttttg caaccgcgtt cacggaagat
    21841 ccggagccgg aaattgcgta gagaaaaaac gcgcgctccc ttatagctgg ttcggtgctc
    21901 attcctatcc cttccgatta atccggttgc tcttctgatt caactggttt ggagtgcgcg
    21961 aaattgattg ccgcgaaaac ttgcttcatc aaaacttcgt aaaatgtggt cgtgaaacaa
    22021 aagttcagaa ggagaacggt agcatagtat ccgagttcag agatagaatc ttccaaagcg
    22081 aatctcacca attcgaagag gatagcgatt ccggtagcaa ggaacaaaac aaaccgagct
    22141 ttatcacggt ggacaaattc gtttttgaaa aaacgaaaag cccactgact caaaaacaaa
    22201 acgagagcga tgtataaagg aatgaataat ccgaagattg cctgtgttaa aagttccata
    22261 aattttatac tctccttata ttagattttt tgattttaaa aacttggctg ggtccatagg
    22321 tgtaggccaa gactgtttat tttcgttcca aggccagact tcgaagtgta aatgtggccc
    22381 catcgaataa ccgaggttac cggatcttcc gatcacagtt ccggctttga cattctgccc
    22441 gatcgatacg taggaatcta cgtgcttaaa cttgtattga tttttagtat ggactccaat
    22501 tgcgataata tacggagtcc aagccctacc tgctggaatt ttccctgtag aaatcaaatc
    22561 cacccaggtt ccctctttat gacggaaccg gaccggaaac tctttatcct tcgtgagaac
    22621 cgttttgata atacagtctt cgggggcttt gatttctctt tcgcctccta agtcgattcc
    22681 caaatgaaac tgtttcgagg gttttccgtt gatgttcaac gttctccacc cgaacggaga
    22741 cgttatgtgt ggttcattta cgggacagat aaagacagga tcaactacct ccgagaatac
    22801 aggtaaatgc gctcttaccg cttcctgtcc tattcgttcc gtttttattt tagaacgaac
    22861 agaatcattc caataatttt gtttcttttg aatttcctcg aagttcataa aatatttttg
    22921 aacttcaaaa gaagttgatt tcaaaaaatc taatatttga ctcatgagct tcttcctccc
    22981 aaaagactac ttacaaccgg aaggccgttc cgtcttaaag cgaggattgc ggccacaacc
    23041 aagacaaaag caatcaacag aaaaattccg aatccaagaa ccgcgtaata tgtccaacga
    23101 attccttccc ctttaccggc ttctttcgat acctgggtca actgaatgtc tttcttctca
    23161 cttgccacgt tgcaaagttt caactcgtca ttgagtctct tgatttcttg agcgttctcg
    23221 acatttcgag tgtcgcatcg atccagttcg ccaatcgctc gttctatggc cccgggacga
    23281 ttttcggcca atgcgatttt cgtttcttga atttgtttac tgtcctcttt cagcgttggc
    23341 ggaagtgttt gaaaaaccgc gcacgcacct aaaagcaaaa gtatgactga aatctttttc
    23401 attctgcacc tccgtgatct ttggtagaaa ttgaaatgtg ttccgcatcc cctgcgagta
    23461 tccgaaaatt ggtggcgtga tttttgaatc gatctttcgg aaagtgaatg tttaagaaaa
    23521 tcccattctt ctgagttaca tcgattagga tttttgagag tgcactgacc gccgccgagg
    23581 atatataatc tacattcaat agagagaatg ttaaccttac attcggatac ggatttccca
    23641 accgtgctcg cacttcgcta acaagactga agagaaaatc gtaaaatttt tcggagtcac
    23701 gaacacgcag agaattgatg aactgaatag acgttacgtg ttcttggata tatctcgcgc
    23761 ctggaagtga attggtttga atttgaacga cagaaatcgt ttctttcgaa tcgagacgtt
    23821 ttgtgatgag tttggtaaga agtccgaaaa tggatccaag cggttttcga taaaccagaa
    23881 ggaccataaa aaataatatt atggaaacaa gaagtagaga gatatgatcg atttgtagaa
    23941 gtgcttttaa ttcatccatg tcaccaatgc taacatgggg aataccgaat gcacaacgtc
    24001 agcgaagacc cctaagtgcc gcaatttccg ctcgtttacg attcttcttg ttcacaaaat
    24061 cgactttgaa agaattcttc cactccaatg cgagaataaa gaaccgttcc atcgtaaaac
    24121 ttccagaact ttccgagaag accttcccga cgataatagc tgattcgtcg aacgcttcgc
    24181 ttgagaagag ccgcaacttg ttgcggtgtc atcgtgtctt cgggatcttt gggtattgct
    24241 ggattcgttt ggatagtagt agaacgtttt tgctttaact cttggatcgg aatatttttg
    24301 aatagagaac cttcggtcgt atatcctgtt acagtttgtt taatattttg tttattagat
    24361 ttctgagagg tcttactttt tttggccata cggcagacga aaactaagtt ttcgaattgt
    24421 caagttaagt tgtatattga ttgttttcat agggagcaga aaaaaaatga aatcaatcaa
    24481 tatcacgatt atcttattta tcattttctt aaatccgatt tttggggaag aaaccaaacg
    24541 aacttgcatc gaaggagatt gtcaaaacgg aaaaggcaaa ttacagaatg aagaaggtgt
    24601 aatcggagag gtcaacttca aaaacggtaa atatcatggt ttgatgaaag cttacaaaca
    24661 agacgaccct gaaaaaattt caactatcta ttttatcaat ggaaagatag atacttctaa
    24721 atcagttttc agttggtttg aaaatggaga tcattacgaa ggattcttta atgatgatgg
    24781 tgacccccac ggcaaaggga aattaacgta tt
//
LOCUS       DMNODFGF_6             20126 bp    DNA     linear       08-DEC-2021
DEFINITION  Genus species strain strain.
ACCESSION   
VERSION
KEYWORDS    .
SOURCE      Genus species
  ORGANISM  Genus species
            Unclassified.
COMMENT     Annotated using prokka 1.14.6 from
            https://github.com/tseemann/prokka.
FEATURES             Location/Qualifiers
     source          1..20126
                     /organism="Genus species"
                     /mol_type="genomic DNA"
                     /strain="strain"
     gene            218..1015
                     /locus_tag="DMNODFGF_00081"
     CDS             218..1015
                     /locus_tag="DMNODFGF_00081"
                     /inference="ab initio prediction:Prodigal:002006"
                     /codon_start=1
                     /transl_table=11
                     /product="hypothetical protein"
                     /protein_id="X:DMNODFGF_00081"
                     /translation="MNPLKFMESRLGRFPKSYRKIVLKTYLITIVLVFSFAFPSLVAG
                     LFFALIGNQKRKNASFLKGSAVWADAIIWMTKTRFFKIGEFRIPSKGHLIFSNHVNEL
                     DFPYDCLVINKPYLANQVIKKTLIAYWWMKAMGSQVFETTKAATIAVSVRNVLKGLDT
                     TSFVVYPEGHNSYREEIQPLQKGMIKLAWENKIPVAIVLKSGLTGYQTLEKGFVVAYK
                     QAGIYDPTQYSSWEEFKDFIFETMDREKKALDSMLSSEVQKESVLVS"
     gene            1012..2475
                     /gene="accA1"
                     /locus_tag="DMNODFGF_00082"
     CDS             1012..2475
                     /gene="accA1"
                     /locus_tag="DMNODFGF_00082"
                     /inference="ab initio prediction:Prodigal:002006"
                     /inference="similar to AA sequence:UniProtKB:P9WPQ3"
                     /codon_start=1
                     /transl_table=11
                     /product="Acetyl-/propionyl-coenzyme A carboxylase alpha
                     chain"
                     /protein_id="X:DMNODFGF_00082"
                     /db_xref="COG:COG4770"
                     /translation="MISKLLIANRGEIAVRVIRTCKKLGIKTVAIYSDADRDSPHVKL
                     ADESVYVGEPSPASSYLNISNILEAIKKTKTDAVHPGYGFLSEKSEFAKALEKENVLF
                     LGPSPESMELMGDKINSRIKMEASGVPVVPGYNGQNQDPKILQKEAEKIGYPLMIKAT
                     AGGGGKGMKRVYKSEEFLFALESAQREAQKAFGDGTVFLEKYVETPRHIEVQVFGDKH
                     GNVMHLFERECSIQRRHQKVIEESPAPNLPISLRDEICRVAVKAAQSIGYVGAGTVEF
                     ILGRDSKFYFLEMNTRLQVEHPVTEYITDQDLVEWQIRVAEGKKLSELTKGKTVIQNG
                     HAIEARIYAEDPENNFLPSTGILEYIEFPDREFLRVDTGVETGSEITVYYDPMIAKMI
                     AWGKTREECTARLKESIDSTVIFGPVTNTFYLSGILSHEEFKKGNTHTHFLEEQTILF
                     TPEKDVQADAFSFAAAALSEKKKSQGIWEAVGPGGFW"
     gene            2472..2972
                     /locus_tag="DMNODFGF_00083"
     CDS             2472..2972
                     /locus_tag="DMNODFGF_00083"
                     /inference="ab initio prediction:Prodigal:002006"
                     /codon_start=1
                     /transl_table=11
                     /product="hypothetical protein"
                     /protein_id="X:DMNODFGF_00083"
                     /translation="MIEENFRFRHREEEIPVRVRSGSPGDVSVSITLGGVVHDFRISR
                     NFQSEGNGLFSGPGNHWRILRKGNQIFIHHKGWNTKVLLSNREIHLEEGSGGLIKSPM
                     PGKVIRIGVSVGTTVKKGSVLAIVEAMKMENNLLSPGDGIVEEVLVKEGNMVSQDDVI
                     LKLNLG"
     gene            3627..5339
                     /gene="prfC"
                     /locus_tag="DMNODFGF_00084"
     CDS             3627..5339
                     /gene="prfC"
                     /locus_tag="DMNODFGF_00084"
                     /inference="ab initio prediction:Prodigal:002006"
                     /inference="similar to AA sequence:UniProtKB:Q99V72"
                     /codon_start=1
                     /transl_table=11
                     /product="Peptide chain release factor 3"
                     /protein_id="X:DMNODFGF_00084"
                     /translation="MALNLVGISRSNCLFGLVDDSRFYKKNLEGGRSKIVSDTVEQKS
                     NRTIEEETRRRRTFAIIAHPDAGKTTLTEKLLLYGGAIQLAGAVKARKNRKAATSDWM
                     EMEKEKGISITSAALQFEYSGHVLNLLDTPGHEDFSEDTYRTLIAADTAVMVLDAGKG
                     VEPQTIKLFKVCRDRGIPIVTFINKMDRPTKNLFSLLDEIEKVLEISAVPMVWPIGTG
                     VDFSGVYSRKDKKILTYDKTPGGSQKSAFQTSGVNDPELDSRFEDWVIKTFREELELV
                     EGGISEFSQEDFLDSKITPVFFGSAVNNFGIQLFLDEFIKIAPPPLFFPLKDGSKLDP
                     IQTPFSGFIFKVQANMNRQHRDRIAFLRVTSGKFERGLNVLHGRLGKSVKLSSSFAFF
                     GQDRNTVDEAYPGDIIGLVNPGTYAIGDIVASSKVPDLKSLPVFAPELFATISSSDTS
                     SMKSFRKGIDQLAEEGILHLFSSQTIGGGLPIIGAMGQLQFEVFRRRLLDEYNAPSTI
                     TILPYVISCWIGQEDLGKVPSSANLVTDRGGRAALLFDTEWDKGYFQKKNPEITLLDY
                     PPSI"
     gene            6514..6891
                     /locus_tag="DMNODFGF_00085"
     CDS             6514..6891
                     /locus_tag="DMNODFGF_00085"
                     /inference="ab initio prediction:Prodigal:002006"
                     /codon_start=1
                     /transl_table=11
                     /product="hypothetical protein"
                     /protein_id="X:DMNODFGF_00085"
                     /translation="MKSKKLNFKNIDEYINNFPKDLQDQLKKLRSTIRKAAPNAEEKI
                     SYQMPTFALYGNLVYFAAYKKHIGFYPTSSGIKEFQSELTEYKTSKGAVQFPIDQPLP
                     LKLIAKIVKYRVKENIQTKKSKS"
     gene            7132..7587
                     /locus_tag="DMNODFGF_00086"
     CDS             7132..7587
                     /locus_tag="DMNODFGF_00086"
                     /inference="ab initio prediction:Prodigal:002006"
                     /codon_start=1
                     /transl_table=11
                     /product="hypothetical protein"
                     /protein_id="X:DMNODFGF_00086"
                     /translation="MYCVRHTRKDLDKLSLKTCIVKDLRISGDDVDDLVQDINRYFQI
                     DWSSLNFKEYFGGEGFSIVEFFVFLIRFILNLISNLMKTILRVLINFNFSRFNFFKNN
                     QKDFQIENLIIAAYYGKWDNTLLSHSIPIKKEIQNWQIQYWNRFKRRYY"
     gene            7731..7919
                     /locus_tag="DMNODFGF_00087"
     CDS             7731..7919
                     /locus_tag="DMNODFGF_00087"
                     /inference="ab initio prediction:Prodigal:002006"
                     /codon_start=1
                     /transl_table=11
                     /product="hypothetical protein"
                     /protein_id="X:DMNODFGF_00087"
                     /translation="MGHNVKSFNRTQHNNRFCMDYRELALTDFLSQHLRIFNFIETAH
                     YTGFTLNLEFVPKPVERP"
     gene            complement(8587..9006)
                     /gene="ywnA"
                     /locus_tag="DMNODFGF_00088"
     CDS             complement(8587..9006)
                     /gene="ywnA"
                     /locus_tag="DMNODFGF_00088"
                     /inference="ab initio prediction:Prodigal:002006"
                     /inference="similar to AA sequence:UniProtKB:P71036"
                     /codon_start=1
                     /transl_table=11
                     /product="Putative HTH-type transcriptional regulator
                     YwnA"
                     /protein_id="X:DMNODFGF_00088"
                     /db_xref="COG:COG1959"
                     /translation="MTSRFTVAIHILSLLSLGEGKTKTSEELAESVNTNPVVIRKILS
                     LLKNQGIVRNQMGPNGGYVLAKTPASINLKEIYEAIDEKIFQMHSKSPNKKCICGHAI
                     QPILSKVYEKAQKVLEEELGSTDLDSITKEILNFSKK"
     gene            complement(9339..9641)
                     /locus_tag="DMNODFGF_00089"
     CDS             complement(9339..9641)
                     /locus_tag="DMNODFGF_00089"
                     /inference="ab initio prediction:Prodigal:002006"
                     /codon_start=1
                     /transl_table=11
                     /product="hypothetical protein"
                     /protein_id="X:DMNODFGF_00089"
                     /translation="MIVVVSSYKVLEEKIEEFKKASQEMAKESTESEEGVLRLDVLQG
                     DGDPGRFLFMEIYKNETARKQHLESPQFISWRRAVPEWFSQGSTSIQYIPVHIDFK"
     gene            9726..10637
                     /locus_tag="DMNODFGF_00090"
     CDS             9726..10637
                     /locus_tag="DMNODFGF_00090"
                     /inference="ab initio prediction:Prodigal:002006"
                     /codon_start=1
                     /transl_table=11
                     /product="hypothetical protein"
                     /protein_id="X:DMNODFGF_00090"
                     /translation="MKLNTRITKMLGIDLPIIGAPMFLVSYPDLVVAVSEAGGIGCFP
                     SLNYRSPEQLKDGLQEIRSKTKKPIGVNLILHKSHNPNWSKQLQVVLDAKVELLITSL
                     GSPRTVVNEAKSVGAKVFCDVTTLKHANIVAKAGADALIAVAQGAGGHAGNISPFSLY
                     PYLKKETGLPIVAAGAISSGAQMLAAFSLDADAVYVGTRLIATPEAQASEEYKKMLID
                     SGPEEIVYTEKISGIPANWLKKSVEKAGDLSHSGQSQNLDQEYKRWRDIWSAGHGVAQ
                     IQGLIPAREVVLGMAKEYSDILNRLPR"
     gene            complement(11063..11332)
                     /locus_tag="DMNODFGF_00091"
     CDS             complement(11063..11332)
                     /locus_tag="DMNODFGF_00091"
                     /inference="ab initio prediction:Prodigal:002006"
                     /codon_start=1
                     /transl_table=11
                     /product="hypothetical protein"
                     /protein_id="X:DMNODFGF_00091"
                     /translation="MHLILSAVKIGAVLFWIVFGALLFGFISVESHLSFLIKAVGYGT
                     LVVHLLEIVYFWFLLRNKSNNLFLDCIQILIFGVFHMISLRNKRA"
     gene            11519..12478
                     /locus_tag="DMNODFGF_00092"
     CDS             11519..12478
                     /locus_tag="DMNODFGF_00092"
                     /inference="ab initio prediction:Prodigal:002006"
                     /codon_start=1
                     /transl_table=11
                     /product="hypothetical protein"
                     /protein_id="X:DMNODFGF_00092"
                     /translation="MLPCCHHLLSSNRISNETSPFPWKDPKCLPPLRDDQSPEHIPLM
                     EKYGIPFLIDIHTHFFPEYVMKQIWKWFDGVHWEIAYRETETKRLEILNRNRIFHFTT
                     LNYAHKAKMAEGLNRWVYETHTKTKGAILFGTFFPEEGCLDYTKRAVEEYGFCGFKLH
                     CEVGRLDLTRADLSETFYYLEKKEIPIVIHSGDAPLPGPYTNIRYFKSFIERYPKLKV
                     IVAHMGASEVWEYSELLEIYPELRMDTTMVFVDFLATGENTNSYLEILERYPDRIHFG
                     SDFPNIPYALSHPICNLLNTFLSEEIKRKIFLENSAKLFGISI"
     gene            12588..13010
                     /locus_tag="DMNODFGF_00093"
     CDS             12588..13010
                     /locus_tag="DMNODFGF_00093"
                     /inference="ab initio prediction:Prodigal:002006"
                     /codon_start=1
                     /transl_table=11
                     /product="hypothetical protein"
                     /protein_id="X:DMNODFGF_00093"
                     /translation="MCDFLKRIFGFILAGFLTIQCGKKNSTQSEETYKRVADAYCTQM
                     NRCKEPYLSSLEGKFRKEAALTYPDNVQCYSDFNYDYDKSEPIVLKKLSDNLKLEAEL
                     CIKSVKRADCGSIVTYQIPECAEYNTFLETISIPSLTK"
     gene            13728..13862
                     /locus_tag="DMNODFGF_00094"
     CDS             13728..13862
                     /locus_tag="DMNODFGF_00094"
                     /inference="ab initio prediction:Prodigal:002006"
                     /codon_start=1
                     /transl_table=11
                     /product="hypothetical protein"
                     /protein_id="X:DMNODFGF_00094"
                     /translation="MSYKMDGAKFQTMEELIDAFYPLYSDTMSEDDFEKYVQENAKEE
                     "
     gene            13944..16250
                     /locus_tag="DMNODFGF_00095"
     CDS             13944..16250
                     /locus_tag="DMNODFGF_00095"
                     /inference="ab initio prediction:Prodigal:002006"
                     /codon_start=1
                     /transl_table=11
                     /product="hypothetical protein"
                     /protein_id="X:DMNODFGF_00095"
                     /translation="MQIIQRKWKIPHAARKPLVFFLVFLFLSVQFRFLFSDQVPDSVS
                     LQNQYLIAQDYQILFKNFLSSGYDRFLQGGSPIFYFQAPFFFFLVSFLHTFILFFLPF
                     GVSFNLGILLGLFLFSYAFLKLGFLFLTETNLSPGNTLLTITGLMFYFLYPGDRVVGA
                     GIVGVFQNSISFSVGLAIALLSIYYLEKFRYTGKVSSFFKNLIAGTLVFYTHYETSLF
                     YLIALGIYFLFYKDEFEILEILLIFLVPLLFAFPILWNYFAYISFQQNPPVSFPINGL
                     LSLLGEEFSNSIARPEKILDLIKQILMDQYWIHLLFPILFVIGIRLLFIRKLLPPISR
                     FLIFGALFFYWMATDSSLSMIFPWLHAKWHTALNVSLVFLTLSSLVTARFFLKNLPPG
                     KWKLWSGLILFILGLYRFIVTIPGPATGIETFTDNPSVIWKQKEEWIRVFEKTSYGAL
                     IASEEILEEKDFADSRWASVLIRQSVRRNITLKNRFEKSFPASIEEIIRLFPEQGTKT
                     FLNKEEKQINFHPALEREKLSELFSKLLSERGVSYVLLGSDSLNQLAIVSPKYFYKID
                     QKGKWILWKLNSSRSFMELLPKKPIAILIEDFSLQKLKLESVLDLKFEQNLTLIPVSK
                     EEFKSDKNSFSDVCEVSSCFREKVKEKESFQNKTGTKTDLVGLPTEIWPVTWSDSEIR
                     WEISKEKQSEVCFPTLVHSSFFPLWKLVSGEKVYRTLEDQFYFCSKERKNEFIFYDIR
                     TYLITFVQLLLPLAFLGATFLTRRKVSN"
     gene            16247..17392
                     /locus_tag="DMNODFGF_00096"
     CDS             16247..17392
                     /locus_tag="DMNODFGF_00096"
                     /inference="ab initio prediction:Prodigal:002006"
                     /codon_start=1
                     /transl_table=11
                     /product="hypothetical protein"
                     /protein_id="X:DMNODFGF_00096"
                     /translation="MTFVTKDLQKTPFRKRQTLSNSILIGFSAAILFILFLGNPETPI
                     VKIILSALEGGLIGGFCDWFAVWKTYKAIEEDGSKLSTEIGNWVANDLLHHEVIRSRI
                     RMVLEDPSTRNEVHEVLLETFGNEEKTKEVLNGLFSKVEEEIVQYLIHYQFSGTDVAL
                     LKELNRQKEIMDTIKLLIGESMIKVADTEEFKSLLQEILGKMNLVAQVVLNLIVDFPK
                     KLKEYGNHVKQGLEIESKDEKTIEKLVSLMAASSETYISSWNELRLDQREKAVRSLMG
                     FLKDQSSRLLAALIQTHLKEIGEVKTLQEYSPLRAVLEFVEKRIDENVSGYIGRQITV
                     RLQSLEPKDLRKNLEWKTRNVLETIRINGSILGFFLGCITGLIRFFF"
     gene            17929..19038
                     /locus_tag="DMNODFGF_00097"
     CDS             17929..19038
                     /locus_tag="DMNODFGF_00097"
                     /inference="ab initio prediction:Prodigal:002006"
                     /codon_start=1
                     /transl_table=11
                     /product="hypothetical protein"
                     /protein_id="X:DMNODFGF_00097"
                     /translation="MVFEKFKRIYAQEPFILRVRALYLLLFNVVVFMFASLSFTFFFN
                     EKEPTYRPSYILFIIASFLSIFLLWIGQFKKALFLTLFSVATGLTWVLLFGNPIGNAL
                     WSLSILVILFLLFTDIRTTLYISLFSFILILLFFYRLNLMNKLNSVFVLDSIIGFILF
                     TLLAFLIVNLLNSYIKEKDELIKEIHHRVRNNLQVLSGLAILHNKDDADLQRVLFEFQ
                     NRILAMSEVHNYLYKSDNYHSIEFSNVIEKIIENLKSKHKDSKITILNYSEKINLPIE
                     KAIPCAMIFNELLNNSLIHAFKESKNPNIEIHFSKNVSIYKLAVKDNGTGMAIPENWK
                     NSNTIGFTLIQILSRQIHANFEIFNDRGLVAVLEF"
ORIGIN      
        1 ttcccacatt acaaacttta gagaaaaatt cggttttata aaagtgaatt ccttataacg
       61 gatttatgtt aagcataact aacctgtaaa tttgtaagag ttcccacaaa tttgagtttc
      121 acagtggaat tctgaaaaag tgggagttcc cacattacaa actttttccc ctcaaaacta
      181 gcttttctaa aaaagattct tttggaagat agcctcgatg aacccgttga aatttatgga
      241 aagccgtttg ggccgttttc cgaaatccta ccgtaaaatt gtacttaaaa catatttaat
      301 aacaatcgtt ttagtattta gtttcgcgtt tcccagtttg gtcgctggat tgttttttgc
      361 cttaatcgga aatcagaaaa gaaaaaatgc ctctttttta aaaggatctg cggtttgggc
      421 ggatgcgatt atttggatga ctaaaacccg ttttttcaaa atcggtgagt ttcgaattcc
      481 ttctaaaggt catttgattt tttcgaacca tgttaatgag ttagattttc catacgattg
      541 tcttgtgatc aataagcctt atctcgccaa ccaagtgatt aaaaaaactc tgatcgcata
      601 ttggtggatg aaggcgatgg gttcgcaggt atttgaaact acaaaggcgg ctacgattgc
      661 agtttctgtc agaaacgtac tgaaaggttt ggataccact tcttttgtag tatatccgga
      721 aggtcataat tcctatcggg aagaaattca gcccttgcaa aaaggaatga ttaaacttgc
      781 atgggaaaat aaaattccag tggcaatcgt attaaaatcc ggactgacag ggtatcaaac
      841 actggaaaaa ggatttgtcg tagcttataa acaggcggga atctacgatc ctacacaata
      901 ttcttcttgg gaagaattta aagattttat tttcgaaact atggatcggg aaaagaaagc
      961 tcttgattct atgctttcat ccgaagtgca aaaagaatcg gtgcttgtat cttgatttct
     1021 aaacttctga ttgcgaaccg tggagaaatt gcggttcgag tgatccgtac ttgtaaaaag
     1081 ctgggaatca aaaccgttgc gatttattcg gatgcggata gagattctcc acacgtaaaa
     1141 cttgcggacg aatcagtata tgtaggagag cctagtcctg cttcttctta tttaaatatt
     1201 tctaatattc tcgaagcgat taaaaagaca aagacggatg cggttcatcc aggttatgga
     1261 tttttatccg aaaaaagtga atttgcaaaa gcattagaaa aagagaatgt gttattttta
     1321 ggtcctagtc cggaatcgat ggaactcatg ggggataaga tcaattccag gattaaaatg
     1381 gaagcgtctg gagttccggt tgttccaggt tacaacggac aaaatcagga tcctaaaata
     1441 cttcaaaagg aagccgagaa aatcggttat cctttgatga ttaaggcgac cgccggagga
     1501 ggtggaaagg gaatgaaacg ggtttataaa tccgaagaat ttcttttcgc acttgaatcg
     1561 gcgcaaagag aagcgcaaaa agcttttgga gatgggactg tttttttaga aaaatacgta
     1621 gaaactccta ggcatattga agtgcaggtt tttggagata aacacggaaa cgttatgcat
     1681 ctttttgaac gagaatgttc gattcaaaga agacaccaaa aggtaattga agaatctcct
     1741 gctccaaatt tgccaatttc tcttcgggat gaaatttgta gggtagctgt taaagccgcg
     1801 cagtctattg gttatgtggg agcaggaacc gtagaattta ttttaggaag agatagtaag
     1861 ttttattttc tagaaatgaa cacaaggctt caagtggaac atccggtaac ggaatatatt
     1921 accgatcagg atcttgtaga atggcagatc cgagtggcgg aaggcaaaaa actttccgaa
     1981 ctcacaaaag gaaaaaccgt cattcaaaat ggacatgcaa tcgaagctcg tatctatgcg
     2041 gaagatcctg aaaataactt tttaccttct acgggtatat tagaatatat tgaatttccg
     2101 gatcgtgagt ttttacgtgt ggatactggg gtggaaactg gttctgagat tacagtttat
     2161 tacgatccta tgatcgctaa gatgatcgct tggggaaaaa ccagagaaga gtgtactgct
     2221 cgtcttaaag aatctataga ttcgacagtg atcttcggac ctgtaaccaa taccttttat
     2281 ttatctggaa ttctttctca tgaagaattt aaaaaaggga atacccatac tcattttttg
     2341 gaagaacaaa cgattttatt tactcctgaa aaggacgttc aagcagatgc gttttccttt
     2401 gcggcagctg cactttctga aaagaaaaaa tcccagggaa tttgggaggc ggtaggtccg
     2461 ggaggtttct ggtgatcgaa gaaaattttc gatttagaca tagagaagaa gaaattccgg
     2521 ttcgagtgcg ttccggttct cccggagacg tttccgtatc gattacgtta ggcggagttg
     2581 ttcacgattt tagaatttct agaaattttc agagcgaagg aaatggactt ttttccggac
     2641 ccggaaacca ttggagaatt ctccgaaaag gaaatcaaat cttcattcat cataaaggct
     2701 ggaatacgaa ggtgcttctt tccaatcgag aaatccattt ggaggaagga agtggcggtc
     2761 tgatcaaaag tccgatgcct ggtaaagtga ttcgaattgg agtttctgtt ggaactacgg
     2821 ttaaaaaagg ttctgtgctt gcgattgtgg aggcgatgaa gatggaaaat aatctgcttt
     2881 ctcccggaga tggaatcgta gaggaagttt tagtcaaaga aggtaatatg gtttctcaag
     2941 acgatgtgat tttaaaactg aatctgggtt gagtgtttat tattgtaatt tttttagcgg
     3001 agttccgacc tagttttttg ttttctggaa attatttttt ccaaatttgt gggaactact
     3061 gcggtaattt ttttaataaa aatccttcct tatcttatcg caaagcagat aaaaagagat
     3121 gtaatttgtg ggaactccca ctatttgtaa atgcgatttg ttatactaaa ttcattttct
     3181 ttaatttgta ggaactcata tataagtttg atagtttaaa agtttcttaa tctcttaaga
     3241 ggataagatt tgtaatagtt cccacaaatc tgtattttac ggactaactt tgaaaaatgt
     3301 aatagttccc acaaatctgt attttacgga tcaactttga aaagtgtaat agttcccaca
     3361 aatctgggtc ttacggatca actttgaaaa tgtaatagtt cccacaaatc tagattttac
     3421 ggactaactt tgaaaatgta atagttccca caaatctgta ttttacggat caactttgaa
     3481 aagtgtagga actcacactt ataaaaattc tttctaattt tcttacgatg aactcaagat
     3541 aactagatta aactttttat tactgggaac tataaaataa agttcccagt attttactct
     3601 gaaacagtac tttgcaataa aaatttatgg cactcaactt ggttgggatc agtagaagca
     3661 attgtctatt cggtttagtg gatgacagtc ggttttataa aaaaaatctg gaaggagggc
     3721 ggagcaaaat agtgagtgat acagtggaac aaaaatcaaa tcgaactatc gaggaagaaa
     3781 ctcgtagaag aagaaccttc gcgattattg cccaccctga cgcaggaaaa acgactctta
     3841 cagaaaaact tctattgtat ggaggtgcga ttcaactcgc tggagcagta aaagcccgaa
     3901 aaaatcgaaa ggctgctact tccgattgga tggagatgga aaaagaaaaa ggaatttcta
     3961 ttacttccgc agcgcttcag tttgagtatt ctggacacgt tctcaattta ttggatacac
     4021 ccggtcacga agatttttca gaagatacat atcgcacttt gatcgcagcg gataccgcag
     4081 tgatggtgtt agacgcgggt aaaggagtag aacctcaaac gattaagttg tttaaagttt
     4141 gtagagatcg tggaattcca atcgtaacct tcatcaacaa aatggataga ccaactaaaa
     4201 atcttttttc tcttttagat gaaatcgaaa aggttctaga aatttcagct gtgccaatgg
     4261 tatggccgat tggaactgga gtcgatttta gtggagttta ttcccgcaaa gataagaaaa
     4321 ttctaacata cgataaaact cctggaggaa gtcagaagtc tgcttttcaa acctccggtg
     4381 taaatgatcc cgagttagat tctagatttg aagactgggt gatcaaaacc tttcgggaag
     4441 aattggagtt ggtagaaggc ggaatttcag aattcagtca ggaagatttt ttagattcta
     4501 aaatcactcc tgtttttttt ggttctgccg tgaacaattt tgggattcaa ttatttttag
     4561 acgaatttat taagatcgct cctcctcctt tattttttcc tttaaaagac ggatctaaat
     4621 tggatccgat acagacgccg ttcagcggat ttatatttaa ggttcaagca aatatgaatc
     4681 ggcaacatag ggatcgaatt gcatttttgc gtgtgacgtc tggtaagttt gaaagagggc
     4741 ttaacgtgct tcatggaagg cttggaaaat cggtgaaact ttcatcttct tttgcgtttt
     4801 ttggccaaga cagaaacacc gtagatgagg cttatccggg agacatcatc ggtttagtaa
     4861 atcctggaac gtatgcgatt ggggacattg tagcttcttc taaggttcct gatttaaaat
     4921 ctcttcctgt atttgcgcct gaactttttg ctacgatttc ttcttccgac acctcaagta
     4981 tgaaaagttt tcggaaaggt attgatcaat tagcggaaga gggaattctc catttatttt
     5041 cttctcagac gattggaggg ggactgccca ttattggagc aatggggcaa cttcagtttg
     5101 aagtttttag aagaagactt ttagatgaat acaacgctcc ttctacgatt acgattttac
     5161 cttatgtaat ttcctgttgg attggtcagg aagatttagg aaaggttcct tcttctgcaa
     5221 accttgtgac agatcgaggc ggtagggcgg ctcttctttt tgataccgag tgggataagg
     5281 gatattttca aaagaaaaat ccggagatta cccttttaga ttatccacct agtatttgag
     5341 taaattttta aaagtagaat catctcaaaa atagcagatg agcatttttt taatacaaat
     5401 gggatgatag attaattttt atagaattta agtattataa attttgagcc gaatacaggc
     5461 ggtttaaaag ccagaatttt gaacattttc atatatagtt ttgagcataa aaaaatattc
     5521 gatcaagtaa gaatccgact tttttcggag tcatacattt tgtatttgca ccagatgtct
     5581 ttgaggcgaa gtaatcttta taggtttctt cgcctatttt tttaaaaaat ttcttaaaag
     5641 attctatttt gagaaaatcc agtcaagtaa agaacgattt tttacaaaag tagaaagatt
     5701 aaattctatg ggaatttttg taaaatccag aataataatc ttaaatatcg aatttctcca
     5761 taaaatcgtt gtttggtgaa ctacttataa aataaaaaaa ttcatttcgt ttctcatata
     5821 actttatcca taaatcgagg gatccatact ggattgtttt gaatttatct gttatgtctc
     5881 ttacaatgta ggaactactg cattttgctg aggatctgaa gttcgacgag atattagaaa
     5941 aggttttttg aaaaaaaatg tgagttcctg caggtctgta ttttgcggat gaattctaaa
     6001 aaagtatgag ttcccacatt taatttttag gaaaaattga tttttacgta gagaatcttt
     6061 gtcggttagt ttatgctgac ttctattctg aatattcatt tattttaaca tgagctcgac
     6121 gtaagaaact catgattctg aaaagagtta gaatctgaac tttacagatc gattcttcaa
     6181 atgtgggaac tcccacaaag cttaggttta tctgtaaaat gatgtaggaa ctactactac
     6241 aaaccaggat tttacggaca aattttaaaa ttgtaggaac tcacactttt agaaaatttt
     6301 tttacatcga actcacatca ttttatagtt ttgatagaaa ttcgtattaa cgaatttccg
     6361 attttactca aagaactata taataaatag agtttccaag atctcgcatt caagcagggt
     6421 tttatgataa gagtttgcgg tactcaattt tttatagatt ggagtaagtt gttccttgga
     6481 ttttgaaaca attcattttt atggattctg attatgaaat caaaaaaatt aaactttaag
     6541 aatatagacg aatatataaa taactttcca aaagatctac aagatcaact aaagaagtta
     6601 cgttccacaa ttagaaaagc ggcgcctaac gcagaagaaa aaatcagtta tcaaatgcct
     6661 acgtttgctc tttacggtaa cttagtctat tttgcggctt ataaaaaaca tataggattt
     6721 tatcctacat caagcggaat taaggagttt cagtcggaat taaccgaata taaaacctct
     6781 aagggtgcgg ttcaatttcc aattgatcaa cctcttcctt taaagttgat tgcaaaaatt
     6841 gttaaatacc gcgtgaagga aaatatacaa actaaaaaaa gtaagtcttg aatttgttgt
     6901 aaactttttg aaagtgctga agattgtaga aatgatttat ttggatccga gtacggttgc
     6961 caaaaaatta aaatgacgtt ttaatttacg gaattataaa ttacattcaa atttcaaaat
     7021 gtatagattt actcaaataa agattttatt tttgagaggt ataaggtttg tttatgaatt
     7081 tgaatcatca aaaaaaatcg atattttacg catatttaaa aagattttta tatgtattgt
     7141 gttagacata ctagaaaaga tttagataaa ctttcactga aaacttgtat tgttaaggat
     7201 ctcagaatat ccggagacga tgtggatgat ttggtacagg atataaaccg atattttcaa
     7261 atcgattggt cttctttgaa ttttaaagaa tattttggcg gagaaggatt ttctattgta
     7321 gaattttttg tttttttaat tcgttttatt ttgaatttga tctctaattt aatgaaaaca
     7381 attttgcgag ttttgataaa cttcaatttt tctcgcttta acttttttaa aaataatcaa
     7441 aaagactttc aaatagaaaa tctgattata gccgcttatt atggaaaatg ggataatacg
     7501 ttgctctcgc attcaattcc gattaaaaaa gagattcaaa attggcagat tcaatactgg
     7561 aatcgattta aaagaagata ctattgatcc ctacaaaatt gagtatttaa atgtttataa
     7621 caaaatatcg tttaatgcga gtaatacgaa agggatcgat ggggaactaa agcagaacgc
     7681 tctttcaaac taaagtgttc tgcttttttg aactcagaat actgcttcct atgggtcata
     7741 acgttaagtc gttcaacaga acacaacata ataatcgctt ttgcatggat tatagagaac
     7801 tcgcgttaac cgactttttg tcacaacatt taagaatatt taattttata gaaacggctc
     7861 attataccgg atttacgtta aacttagaat ttgttccaaa acctgttgag cgcccataga
     7921 agcgagacgc tggaccccat caccaacccc acaagttgaa taggatttta gaatcagaat
     7981 gaactcaaca gaacgggctt tctatggatc gcgttggaaa actcaacaca acgctttcct
     8041 atgggtcgcg ttgtggggtg ggaactaagt tttgcagagg atttgtcgta attctgacag
     8101 atttatattg agatcaaata cttgtgggta aggttatggc tggaccctgt ttgagagttt
     8161 tccgagcatc catagaagcg agacgcttta tttacacaaa atgtgggaac tcataaaaaa
     8221 ttataataac aaaagaaggc taaaaagtca taaatcatat aatatgattt aatttgtggg
     8281 gcttcatatt ttattggaga ttcacaaagg actgatacta agattttagg ataaactctt
     8341 aataattttt gaatataacg ctgtttgaaa taatgcgatt ttgagcaccg agttataata
     8401 tttgatgata ggatctataa aaactaaaac cgttatggtt tatttggaaa ctcaaaccat
     8461 acgttgaatg caattcaata tagtataata ttattatata tcttttaaac gatttgtcta
     8521 gagtgtttac gatttgtttt tatattaaac ccatttcaaa gaaataaaaa cttatgattt
     8581 ctattgttat tttttggaaa aattaagaat ttcttttgta attgagtcta gatctgtaga
     8641 acctaactcc tcttctaaaa ctttttgtgc tttttcatac actttagaaa ggatcggttg
     8701 gattgcgtga ccgcagatac atttcttatt cggggattta gaatgcatct gaaagatctt
     8761 ttcgtcgatt gcttcgtaga tttctttcag attgatagac gcaggagttt ttgcaagaac
     8821 gtaaccgccg tttggtccca tctgatttcg tacaattcct tgatttttta aaagtgatag
     8881 aattttgcgg attacaactg gatttgtgtt cacactttcc gcaagttctt cggaagtttt
     8941 agttttacct tctcctaaag agagtaggga aagaatgtgg attgcaaccg taaatcgact
     9001 tgtcatatct gtaagacatc cagttacaga atatagaaaa cgagtgttcg tgtcaagtca
     9061 aagctatctt tctagttaaa tatgttttta aggatatttg atttggattt ttttggaaag
     9121 aaattggttt atttagagat tgatcctgaa tcgagaatga tgcgtttaaa atggaagaat
     9181 tatcgttcag agttatacaa tatagagtgc ttaagtttct tcctataaat gaagattcga
     9241 ttctaaattt acgttatttt gatatgtatg aagacgatag aaataaaaga cgtataacgt
     9301 gtttatgacg gaggtcaaat agttctaaat aagtgtagtt atttaaaatc tatatgtact
     9361 ggaatgtatt gaatagaagt actaccttga ctgaaccatt ctgggactgc tcttctccag
     9421 gaaataaatt gtggtgattc cagatgttgt tttctcgcgg tttcattttt atatatttcc
     9481 ataaatagaa atctgcctgg atcgccatcg ccttgaagta catccaatct taaaactcct
     9541 tcttcggatt ctgtagattc tttcgccatt tcttgactgg cctttttgaa ttcttctatc
     9601 ttttcttcta aaactttata tgaggataca accacgatca taggaacaga atttttgaat
     9661 atggaatcgt tgggaagaaa aaatcctact tgcttcaaca catagaaatc ggaagaatcc
     9721 ttaaaatgaa attgaatact cgaattacaa aaatgctcgg aattgattta cctattatcg
     9781 gagctcctat gtttttagtt tcttatcctg atttggttgt ggcagtatct gaagcaggtg
     9841 gaattggttg ttttccttct ctcaactata gatctccaga gcagcttaaa gacggtcttc
     9901 aggaaatccg ttctaaaacc aaaaaaccga ttggagttaa tctgatactt cataaatctc
     9961 ataacccaaa ttggtctaaa cagttacagg tggtattgga cgctaaggtg gaactattga
    10021 tcactagttt aggtagccct cgcacggttg tcaacgaagc taaaagtgta ggtgctaagg
    10081 tattttgcga tgttacaact ttaaaacatg cgaatatagt tgcaaaggcg ggagcggatg
    10141 ctttgattgc ggttgcacaa ggtgctggcg gacacgcagg aaatatttcc ccttttagtc
    10201 tttatccgta tcttaaaaaa gaaacaggtt taccaattgt cgcggcgggt gcaatttcta
    10261 gcggtgcaca gatgttggcc gctttttcgt tagacgcaga tgcggtttat gtaggaacca
    10321 gattgatcgc aaccccagaa gcacaggcct ccgaagaata taagaaaatg cttatagatt
    10381 ccggtccaga ggagattgta tataccgaaa aaatatccgg aattcctgct aactggctta
    10441 agaagtctgt ggaaaaagcg ggagatcttt ctcatagtgg acaatcccaa aatctggatc
    10501 aggaatacaa acgatggaga gatatttggt ctgccggaca cggtgtagct cagattcaag
    10561 gattgattcc cgccagagaa gttgttttag gtatggcaaa agaatattct gatattctaa
    10621 atcgtttgcc tcgttgattt tctggaattg ttttatttta ctgatcccag acactcaatt
    10681 ttgagatgag ttcgtctttc aagaaaaatt caatatgact gttttatgga actactacat
    10741 tttgttaggg attggttatt cgtacgtata aagtagtacc agaaaatgaa tgggtaattt
    10801 tacaaagatt cagaattctc aaaaaattat atttaacttg aaatcgttgg ctttttttat
    10861 gagatcctac attttaaatt ttgaaataaa attaagaatc gtattatttt catgcaatag
    10921 taaagaagat agattttaag gttttgggta taggttctaa aacaaatcaa tcaaaccgtt
    10981 ttgtgaatcg taggtataga tttttttaat aattatagaa aaaactcaga agtttaggga
    11041 acgaaaattt tccaggcacc atctaagcgc gtttatttct gagggaaatc atatgaaaga
    11101 ctccgaatat tagaatttga atacagtcta aaaaaagatt atttgatttg ttccttaaga
    11161 gaaaccagaa atatacaatt tctaaaagat gtacaaccaa ggttccatat cccacggcct
    11221 tgattagaaa actaagatgg gattctaccg aaatgaaacc gaataagaga gcgccaaaaa
    11281 caatccaaaa taaaacggct ccgattttaa ctgctgataa tatgagatgc ataggtttgt
    11341 tcctgtcccg tttccaaaaa actttttagt ttatataaaa ttaagattca aaatattaaa
    11401 aaactatttt taaaaacgat tctaaaaaat ttcgcttatt gaaacttttg gaatcgattg
    11461 gtcaagtaaa aaagagacaa tcgattgact cgaattttaa agtaggaaaa ctgatcgaat
    11521 gttgccctgt tgtcatcatt tgctatcttc taatagaatt tctaatgaaa cttctccttt
    11581 cccttggaaa gatccaaaat gtctaccgcc cttaagagac gaccaatctc cggaacacat
    11641 tcctctgatg gaaaaatatg gaatcccttt cttgatcgat attcatactc atttttttcc
    11701 tgagtatgtg atgaaacaaa tttggaagtg gtttgacggg gttcattggg aaattgcata
    11761 tcgagaaaca gaaaccaaac gcttagaaat cttaaataga aatcggattt ttcattttac
    11821 aactttaaac tatgctcata aagcaaaaat ggcagaaggt ttaaatcgat gggtatatga
    11881 aactcatact aaaacaaaag gggcgattct atttggaact ttttttccag aagaaggttg
    11941 tttagattat acaaaaagag ccgtggaaga atatggattt tgtggtttta aactgcactg
    12001 cgaggtaggc cgattggatt tgactagagc tgatctttcg gagacttttt actatctcga
    12061 aaaaaaagaa attcctattg taattcattc cggtgacgcg ccacttccgg gaccttatac
    12121 aaatattaga tattttaaat cttttataga acgttatccg aaattgaaag ttatagttgc
    12181 tcacatggga gcctccgaag tttgggaata ttcggaacta cttgaaattt atccagaact
    12241 tcgtatggat actactatgg tctttgtgga ctttttggct acaggagaaa atacgaattc
    12301 ttatttagaa attttagaac gttatccgga tagaattcat ttcggatcgg attttccaaa
    12361 tataccttac gctcttagtc atccaatttg taatttactg aatacttttc tttccgagga
    12421 gatcaaaaga aagatttttc tggaaaatag cgcgaaactt tttggaattt cgatttaaac
    12481 cgaattcgaa aattaagctt attttagatt ttaaatatag atttcaattc taaatcaaag
    12541 ttaggaaaaa acttgccaaa gagtgttccg tatctactct tttctatatg tgtgactttt
    12601 taaagcgaat attcggattt atactcgccg gatttcttac aattcagtgc ggaaaaaaaa
    12661 attctaccca atccgaagaa acttataaaa gggtcgcgga tgcgtactgt actcagatga
    12721 atcgttgtaa agagccttat ctttcttctt tggaaggaaa atttagaaaa gaggcggctc
    12781 tcacatatcc ggacaatgtt cagtgttaca gcgattttaa ttacgactat gataagtccg
    12841 agccgatcgt tttaaaaaag ctcagcgata atctgaagtt agaagcagaa ctttgtatta
    12901 aaagtgtgaa acgtgcagat tgtggttcta tcgtaacgta tcaaattccg gaatgtgcag
    12961 aatacaatac gtttttagaa acgatttcta ttccttcttt aacaaaataa aaattcttat
    13021 cttcagaagt tctggatggt tctataattt agaattatag aataagtgcc taattcagca
    13081 ttgaaatgat tttataaccc aggtttatat aatctatgtt agttgaaaga tcataaattt
    13141 aaaataaagc tcttatagat ttttatcgtt ttaagttgtt gtaaaatgaa ttctccattt
    13201 gtttctgtca catgaaaatg gttgattgaa gcagttttgt tgatttgaac ttttaataac
    13261 tatttacaaa aaaaattata cttttgagaa aagtaaatat tcgaattttt tttaactttg
    13321 gccttaaaaa actcaacggt tggaaaataa aaactaaatc agaattgaat ctatttcaaa
    13381 atcgcttttt tatgaaatat aatgaagttc tattattttt gagattctgt aagaaaataa
    13441 atactgaaaa aagtttgtaa aaagaaaaga tctgattcgt cgaatgattc aactttagct
    13501 tatccaaaaa tttcaaaaaa tcagcgcaaa tcgattgata ttatagaaac agagaatgtt
    13561 ttcggataaa ctataagcta attttaaaag ggaccaatac gacaaatttc aaaaatgaaa
    13621 atggttttaa gttcaagacg atggttcgat ttgtacaaac caatgtgtat taaaaagatc
    13681 atattttgat tgatgctaaa aatctgaagt cccaaaagga gtccgatatg tcttacaaaa
    13741 tggacggagc gaaatttcaa acgatggaag aattgataga cgctttttat cccctttatt
    13801 ctgatactat gtccgaggac gactttgaaa aatacgttca ggagaacgcg aaggaagaat
    13861 aatttttttt ggagcagaat tgaaagggaa tttagaacgc ccgttttgct tgtcaggaaa
    13921 tcgggtttcg taagaatcat cccatgcaaa tcatacagag gaaatggaaa attcctcacg
    13981 cggccagaaa acctctcgta ttttttttag tttttttatt tttatctgta caatttcgat
    14041 ttttattttc ggatcaagta cccgattccg tatccttaca aaaccaatat ctaatcgctc
    14101 aggattatca gatcctattt aagaattttc tttcttctgg atacgatcgt ttcttacaag
    14161 ggggcagtcc cattttttat ttccaagccc cttttttctt ttttttggtt tcttttcttc
    14221 acacgtttat tttatttttt cttccctttg gagtttcttt taatttagga attttgcttg
    14281 gactgttttt attttcatac gcgtttttaa aattaggatt tttatttctt acagaaacaa
    14341 atctcagtcc aggaaatact ttacttacta taactggact tatgttttat tttttatatc
    14401 cgggagaccg tgttgtaggt gcaggaattg taggggtttt tcaaaattca atttcgtttt
    14461 cggtaggact tgcgattgcg ttgctttcta tttattatct ggaaaaattt cgttataccg
    14521 gaaaagtctc ttcctttttt aaaaatctga tcgctggaac tctcgtattt tatacacact
    14581 acgaaacttc tttgttttat ttgatagcat taggtatcta ttttcttttt tataaagacg
    14641 aatttgaaat tcttgagatc ttattgattt ttctagttcc tcttcttttt gcctttccta
    14701 tattatggaa ttattttgcg tatatttcat ttcagcaaaa tcctcctgtt tcttttccga
    14761 ttaacggact tttatctctt ttaggagaag agttttcaaa ttcaattgca aggccagaga
    14821 aaattttaga tctaataaaa cagattttaa tggatcaata ttggattcat ctattatttc
    14881 caattttatt tgtgatcgga attcggctgt tgtttatcag aaaactatta cctccaattt
    14941 ctagatttct aatatttgga gccttgtttt tttattggat ggctacggat tcttctttat
    15001 ctatgatttt tccttggtta catgcaaaat ggcatacggc cttaaacgta tctttggtct
    15061 ttctgactct ttcttcactt gtaactgcca gattcttttt aaaaaacctt ccgcccggaa
    15121 aatggaaatt atggagtggt ttgattttat tcatattagg attatatcga tttattgtaa
    15181 caatcccggg gccagccact gggatagaaa cttttacaga taatccttct gtaatctgga
    15241 aacagaaaga agagtggatt cgtgtttttg aaaaaacttc ttatggagct ttgattgcat
    15301 ccgaagaaat attagaagaa aaagattttg cggattctcg ttgggcttct gtactaatcc
    15361 gacaatccgt tagacgaaat atcactttga agaatcgttt tgaaaaatcg tttcctgctt
    15421 cgattgaaga aatcattaga ctgtttccgg aacaaggaac aaaaactttt ttaaacaaag
    15481 aagagaaaca aataaatttt catcctgctc ttgaaagaga aaaactttca gaattatttt
    15541 ctaaattact ttccgaaaga ggggtttcct acgtattgct tggttcggat tctttgaatc
    15601 aattggcgat tgtgtctcct aaatattttt ataagataga tcaaaaagga aaatggattt
    15661 tatggaaatt gaattcttct cgatctttta tggagctact tcctaaaaag ccgattgcta
    15721 ttttaattga agatttttca cttcaaaaac ttaaattaga atccgtcttg gatctaaaat
    15781 ttgaacaaaa tctcactttg attcctgttt ccaaagaaga atttaaatca gataaaaatt
    15841 ctttttcgga cgtttgtgaa gtatcttctt gttttaggga aaaggtcaaa gaaaaagaaa
    15901 gttttcaaaa taaaacagga actaaaacag atttagttgg tttacctaca gaaatttggc
    15961 cggttacttg gagcgattcc gaaatcagat gggagatttc aaaagaaaaa caatccgagg
    16021 tatgttttcc tacacttgtt cattccagtt ttttccctct ttggaaactt gtatcaggag
    16081 aaaaagttta tcggactttg gaagatcaat tttatttttg ttctaaagaa agaaaaaatg
    16141 aattcatatt ttatgatatt cgaacatact taattacgtt tgttcaactt ttacttcctc
    16201 ttgctttttt gggagccaca ttcttaacac gtaggaaagt atctaattga cgttcgttac
    16261 aaaagatcta cagaaaactc cttttagaaa aagacaaacc ctttctaatt ctattttgat
    16321 aggattttct gcggcgatac tttttattct atttttagga aacccagaaa caccgattgt
    16381 aaaaattata ctttccgctt tggaaggagg tttgatcgga ggattttgtg attggtttgc
    16441 cgtatggaaa acttataaag cgattgaaga agacggctct aaactttcta ccgaaattgg
    16501 aaattgggtg gctaatgatc ttttacacca cgaggtgatc cgctccagaa tcagaatggt
    16561 gttagaagac ccttctaccc gaaacgaggt tcacgaagtt ttgctggaaa ctttcggaaa
    16621 cgaagaaaaa accaaagagg tgttaaacgg acttttttcc aaagtggaag aagaaattgt
    16681 tcaatacttg attcattatc aattttccgg aaccgatgtc gcattattaa aagagttaaa
    16741 tcgacaaaaa gaaattatgg atacaattaa acttttgatc ggagaatcta tgatcaaagt
    16801 tgcagataca gaagaattca aatctctgct tcaggaaata ttagggaaaa tgaatttagt
    16861 agcccaggta gtgttaaact taatcgtaga ctttccaaaa aaattaaaag aatatggaaa
    16921 tcacgtaaaa caaggtttgg agatagaatc taaggacgaa aaaacgatcg aaaaattggt
    16981 cagtcttatg gctgcttctt cagaaactta tatatcttcc tggaacgaat tacgtttgga
    17041 ccaaagggaa aaggcggttc gatctttgat gggattttta aaagatcagt ctagtcgact
    17101 tttggcggcg ctcattcaaa ctcatcttaa agaaattgga gaagtgaaga ccttacagga
    17161 atactcacct cttcgtgccg tattagaatt tgtagaaaaa cgtatagacg aaaacgtttc
    17221 tggttatatc ggaaggcaaa ttacggttag gcttcaaagt ctggagccta aggatcttag
    17281 aaaaaattta gaatggaaaa ctagaaacgt tttagaaacg attcgaatta acggaagtat
    17341 attgggattt tttttgggat gtatcactgg acttataaga ttcttttttt aagagttgaa
    17401 attctgattt ttatatttat catttcttag aaaagttacg tgttaaagtt aggtgaagtg
    17461 ttaaaagagg ctgaatctat caattttggg ctaagtcact aaaaaagtat aatgtcttat
    17521 ttttttactt tgaacaaaat gattttgaaa tagtttagga ctcattttga atattcaaaa
    17581 agttataaag tatttttgat ttataatttt ctcgaataga atatcaaaat tggaagtatt
    17641 tttcctatcc cttaaaacgt aaattttttc tttctttatt agattaatct aatcgttggg
    17701 tgttaaataa tacgaaaatt ttttctctat ttgttgaatc gacttaagca gtttaacaaa
    17761 gtccaaatag aaagtttcag aatttaaaga tttaagggga tctaattttg gagcaaaaat
    17821 acaaaaagtt ttgtcgaatt taaaatgctg cttaatagga tttactatct tagaattata
    17881 aatgaatttt ttaatagaac aatttaggaa ggatcttttt cagagagtat ggtttttgaa
    17941 aaattcaaac gtatttacgc gcaagaacct tttatcttaa gggtaagggc tctatatctg
    18001 cttcttttta atgtagtagt ttttatgttt gcgagtttat cgtttacgtt tttctttaat
    18061 gagaaagagc ctacttaccg acctagttat atactcttta taattgcttc ttttttatcg
    18121 atatttttgc tttggatagg acagtttaaa aaagctttgt ttctaacctt attttccgtg
    18181 gctacgggac ttacgtgggt tctacttttt ggaaatccga tcggaaatgc tttgtggagt
    18241 ctttctattt tagtgatctt atttttatta ttcactgata ttagaactac tctttatatt
    18301 tctttatttt cgtttatatt gattctatta tttttttata gactcaattt gatgaataag
    18361 ttaaacagcg tttttgtact agattctatt ataggtttta ttctttttac gctccttgct
    18421 tttttaattg taaacctttt aaattcttat attaaagaaa aagatgaatt aatcaaagaa
    18481 attcatcata gggttaggaa taatcttcag gtattaagtg gtctcgctat tcttcacaat
    18541 aaagacgatg ccgatttaca aagggtgtta tttgaatttc aaaatcggat tcttgcgatg
    18601 tcagaagtac ataactattt gtataaatct gataactatc atagtataga attttctaat
    18661 gtaattgaaa aaattataga gaatcttaaa agtaaacata aagattctaa gataaccatt
    18721 ctaaattatt ctgaaaaaat aaatctgcca attgaaaagg caattccttg tgcaatgatt
    18781 tttaatgaac ttctgaataa ttcattgatt catgcattta aagaatctaa aaatccaaat
    18841 atagaaattc atttttctaa aaacgtttcc atttataaat tagccgtcaa ggacaacgga
    18901 acgggaatgg caattccgga gaattggaaa aattcaaaca caataggttt tactttaatt
    18961 cagattcttt ctaggcagat tcatgcgaat ttcgaaattt ttaacgatcg tggtttggtc
    19021 gctgttttag aattttgatt gatgcttata gatctcttaa aaatcttacg gatcgaaagt
    19081 tagaatatat tcgatttaag cgaattttga aaaatgattt ctgcataaca tcataaaaag
    19141 tgggcgtaaa ttttaagata aatccactgt ctaacgcaga attttgagca ataatttggt
    19201 aaattaattt ttccacgacc ttaacaaaac agatcgattt gtaagatact ctatcaatct
    19261 tgaaattaat ttttcgattt tttttaaaat tacagtcgaa tgattcgtgc aatttgaaac
    19321 aaaatcagta aattattatg ataagggtat atgatatttt ttttctgttg ttaaatataa
    19381 attcctgtat tcctttcgtt tgaaattcga tgtaacaggg ttacaaatag cattggttct
    19441 ttgaatggcg aaatttatga ttcttttgaa aaatataatt ttaaaaagat ttcaacgcat
    19501 ttactcgcaa gaatcgttta tcttacgcat aagagcatta tatttatttg tttttaattt
    19561 tgtaactttt gcttttcctg gaatcacttt ttgttttttt ttcaatgaag tcacttatcg
    19621 tcctagtttt ataatgctca tatctttttc ttttttatcg atgatattgg tttggtatgg
    19681 acaataccaa aaggctttaa ttctcacttt gtttaccgta gttgtaggaa ttactttagg
    19741 attgtttttt ggtgatccgg atggaaatgc attgtatagt ttcccaattc ttgttattat
    19801 atttctactt tttacgagta ttagaactac tatctatatt tctatttatt cgtttatact
    19861 aatattttat tttttatatg ttctttctca aaggggaacg ttaaaaacaa attttgcagt
    19921 agattctatt ttaggttttt tcttttttac aagtatcgcg cttttgactg tgaacctttt
    19981 aaattcttat attaaagaaa aagacgaact aatcaaggaa attcatcata gggttaggaa
    20041 taatcttcaa gtattaagtg gtcttgcgga tcttcataga aatgataaat cggattcaca
    20101 aaagatatta tttgaatttc aaaatc
//
LOCUS       DMNODFGF_7             41130 bp    DNA     linear       08-DEC-2021
DEFINITION  Genus species strain strain.
ACCESSION   
VERSION
KEYWORDS    .
SOURCE      Genus species
  ORGANISM  Genus species
            Unclassified.
COMMENT     Annotated using prokka 1.14.6 from
            https://github.com/tseemann/prokka.
FEATURES             Location/Qualifiers
     source          1..41130
                     /organism="Genus species"
                     /mol_type="genomic DNA"
                     /strain="strain"
     gene            complement(156..305)
                     /locus_tag="DMNODFGF_00098"
     CDS             complement(156..305)
                     /locus_tag="DMNODFGF_00098"
                     /inference="ab initio prediction:Prodigal:002006"
                     /codon_start=1
                     /transl_table=11
                     /product="hypothetical protein"
                     /protein_id="X:DMNODFGF_00098"
                     /translation="MNLENIVFAVQSFGGESLPLAAAEYSVSASATPSPGQFFCFQDP
                     DSNSH"
     gene            767..2092
                     /gene="add_1"
                     /locus_tag="DMNODFGF_00099"
     CDS             767..2092
                     /gene="add_1"
                     /locus_tag="DMNODFGF_00099"
                     /EC_number="3.5.4.4"
                     /inference="ab initio prediction:Prodigal:002006"
                     /inference="protein motif:HAMAP:MF_00540"
                     /codon_start=1
                     /transl_table=11
                     /product="Adenosine deaminase"
                     /protein_id="X:DMNODFGF_00099"
                     /translation="MKPYADLHNHLYGSITSEFLYELGKSNPSPRWEIFTSSYLQCFG
                     KKISTETFFQDYQDPDSFRKFYQFNHRGPFTEFQAKFNLIIALSKFDPAEISLVATRV
                     VENQFLQGVTYGEYRLMYSPLETEIGIYEKTLAACEGLALGEQKTGGLAKGKLVISLH
                     RDGDIFQEYLIYKNIMEKNSLIRNYLVGLDFCYIEEGFPPKGKRKFFQEVNRDNQAEK
                     NTALAILYHVGESFQDKSILSASRWVLESAEWGAHRLGHAIALGLHPSEKMKDEITEP
                     RSERLDQLQLYYDRKEELDSYFEVPSREKIGNEIDSLKHKETVKFNISPSFLEECIGF
                     QNYCISKIKQTNAIIESCPSSNEYIGMVANPESHPILRFAKNDMKFTISTDDPGIFGT
                     SIKEEFSKAAKIGLSTEVLETVRRNSFLFTSEILSGKKSSSEFEVLESF"
     gene            2258..3175
                     /locus_tag="DMNODFGF_00100"
     CDS             2258..3175
                     /locus_tag="DMNODFGF_00100"
                     /inference="ab initio prediction:Prodigal:002006"
                     /codon_start=1
                     /transl_table=11
                     /product="hypothetical protein"
                     /protein_id="X:DMNODFGF_00100"
                     /translation="MLNLQEICKNRLNFVRNCETLVYKNGKSCKKIQSSFANLFNETD
                     WFRFHKITQLTTILLIFSFLNPNSLFSQSQTDFADPYDFNLRNYKDSQAREVFQEYTV
                     PPTFKKPALISPKNVQIPFESPFPATGGLRRTTTPNTERRQDNLVNPLTGNINVETIL
                     QRQAQQQADKKRKQNQVFEEEKYTETTFRRFTIIFFMTLPITLGIGYAIAANARVPGY
                     HKFQKTFGGSIFIFTFGTSLAFANAWHDMKEYESMKKENQPESPPVEPTSVDSLGFGN
                     SLPISGSASASPVPGREYKLEISLFNVSF"
     gene            3175..4974
                     /locus_tag="DMNODFGF_00101"
     CDS             3175..4974
                     /locus_tag="DMNODFGF_00101"
                     /inference="ab initio prediction:Prodigal:002006"
                     /codon_start=1
                     /transl_table=11
                     /product="hypothetical protein"
                     /protein_id="X:DMNODFGF_00101"
                     /translation="MNSIKDIIFKLSNIRRNVTIFYQTKIYPFLRIYYSICGTISLCL
                     LVLIYGFYYPHEWTHWIRLIVNVIVVSLVVYEALSFIFVENNLFNYLKTHKTEAIVVF
                     LIVFQEIISQEIYEILTLDSLSGEDASLAFLSLSQLFLLFSNFSRLIRKTELLNYRQI
                     SPSLVIAVSFGILILLGTLALSLPRAQATSISTIDVFFTVVSAVCVTGLSTISVSTQL
                     TGTGQTILMILIQIGGLGLMTLTVFFAIFLAGQVSVTNKLLIKDLFSQESVGRASSVL
                     KQVAAQTFLIEAIGVLLIFICYPDSNETNLKNKIFYSLFHSVSSFCNAGFSTFPKGFE
                     TDWMLNQKEFLSVVMILIVLGGLGFPTVNHLIQWVFKIGDYPKRMELGVKLILTVTVG
                     LILFGMVSYYVLERKETLSELGIIDGMFHSLFYSISSRTAGFNTLSISKMGTPMIFVS
                     LFLMWVGASPNGTGGGIKTTTLAISVLHLFNHIRGKEELEVFGRRVSSGTTSRASAGI
                     LVSLFLIFFGIFFLTCTENSAFLDLCYEVVSAFGTAGLSRGITPSLTSAGKVLICLMM
                     FCGRVGMLTILIAFVPKEKKSGLKFPEESVIVG"
     gene            4987..5697
                     /gene="ktrA"
                     /locus_tag="DMNODFGF_00102"
     CDS             4987..5697
                     /gene="ktrA"
                     /locus_tag="DMNODFGF_00102"
                     /inference="ab initio prediction:Prodigal:002006"
                     /inference="similar to AA sequence:UniProtKB:O32080"
                     /codon_start=1
                     /transl_table=11
                     /product="Ktr system potassium uptake protein A"
                     /protein_id="X:DMNODFGF_00102"
                     /db_xref="COG:COG0569"
                     /translation="MAIKRKNKTLKKRIAVIGLGEFGKALVVYLNENGHEVTAIDKDI
                     KIIEEIKDFCALAVCVDTSNRTSLEELDLEDMDEIVVALAENFESLITTAYNLKAMNL
                     KSLHIRYHSELNRKILQMIGIENLFNPEERAAASMAEQLSYQGVKKATLLSEEYSLFE
                     VEISPLLYGTKLKELNLRENFQLNLVAIRRAESNGSESEGGVFLPNSRTIFREKEILI
                     LFGKSESIKQFTNAYPIG"
     gene            complement(5682..6668)
                     /gene="tas"
                     /locus_tag="DMNODFGF_00103"
     CDS             complement(5682..6668)
                     /gene="tas"
                     /locus_tag="DMNODFGF_00103"
                     /inference="ab initio prediction:Prodigal:002006"
                     /inference="similar to AA sequence:UniProtKB:P0A9T4"
                     /codon_start=1
                     /transl_table=11
                     /product="Protein tas"
                     /protein_id="X:DMNODFGF_00103"
                     /db_xref="COG:COG0667"
                     /translation="MVVSEICMGTMTFGSTCDEVEAFRILDRAYDAGIDFYDTAEVYP
                     VPPDASYVHETERIFGKWLKTKKRDSILIATKVCGPGHGWFAPPVREGKTALDRKNIR
                     TAIEGSLRRLGTDFVDLYQTHWPDHDFGYEETLQVLTELIKEGKVRYIGNSNETAWGM
                     MKSLSISEKFSLSRYESIQNNFSILNRRFEDALSDICKKEGVSLLPYSPIAGGVLSGK
                     YNSSNPPQNARFSRYLNSGERQKKMAHRFLNEGTLASTQKLMKIAQEAGMSVTVLAVA
                     WSKQHDYVASTIIGANTVEQLEESLKAKNVILSEDVLKKIDEVSKEIPYPMG"
     gene            7219..8790
                     /locus_tag="DMNODFGF_00104"
     CDS             7219..8790
                     /locus_tag="DMNODFGF_00104"
                     /inference="ab initio prediction:Prodigal:002006"
                     /codon_start=1
                     /transl_table=11
                     /product="hypothetical protein"
                     /protein_id="X:DMNODFGF_00104"
                     /translation="MDPDSLYDHEKYENLMPSYLYLKNEADATDQEAISLNPKEIEIL
                     YQIRNHTTLEGFFSGKILKVWKDEGSKPIYVNTLKKLVNENLILVFPEFKFLKETNQL
                     AVCLCLISEKEFKSSNREKLKEIYLNSLSKSALAIQNYILESEPYQISELMSIFEYLI
                     TENAEGTFIKQSFNIKNWIHSFTFKELLKEEVIEDSVQFILENIQESEYIAVTKSIGL
                     FHLTDKLTEKAFEILKGYYLNQFSQKLKENYQTAWELISKNRKNIVVDVNYSGPISGL
                     EEKFVSEELKIIGENLNGLIPKTFRDFLIIANYISQKHDQERNHSASGEDLKSIKMLK
                     TMMTMKSSNLSQFVVINSDEDREFSHSIVDNLRRDPDCISCDWYEKGKKMECFCSKKE
                     DIIISLMKLMVEKYAFKKDTIRNFLYLLKKEKNNLGNLYQNANFKLALIQLKYSCYKE
                     NLSWFSKILNFLGIYKLLQTYLEHEESIVQLEQLNREIVYKENRKKQLEKIRAEWLRE
                     IEADSNLVTEKKAES"
     gene            complement(8816..9103)
                     /gene="acyP"
                     /locus_tag="DMNODFGF_00105"
     CDS             complement(8816..9103)
                     /gene="acyP"
                     /locus_tag="DMNODFGF_00105"
                     /EC_number="3.6.1.7"
                     /inference="ab initio prediction:Prodigal:002006"
                     /inference="similar to AA sequence:UniProtKB:Q5SKS6"
                     /codon_start=1
                     /transl_table=11
                     /product="Acylphosphatase"
                     /protein_id="X:DMNODFGF_00105"
                     /db_xref="COG:COG1254"
                     /translation="MGSKNNSRAKILVRGKVQGVGFRYYILQRAQECRLSGYTQNLPG
                     GEVETVVEGDKMFIEDLYRAIQRGPKGSEVKEALITWEDPKGNFRTFEIKK"
     gene            complement(9093..9530)
                     /gene="yjbI"
                     /locus_tag="DMNODFGF_00106"
     CDS             complement(9093..9530)
                     /gene="yjbI"
                     /locus_tag="DMNODFGF_00106"
                     /inference="ab initio prediction:Prodigal:002006"
                     /inference="similar to AA sequence:UniProtKB:O31607"
                     /codon_start=1
                     /transl_table=11
                     /product="Group 2 truncated hemoglobin YjbI"
                     /protein_id="X:DMNODFGF_00106"
                     /db_xref="COG:COG2346"
                     /translation="MSFFIPPGGPPGPIPGLQLVFGSVGENSLRKLVSDFYDQIPSSL
                     ISFMFPENLEDSKIKSADFLIQVTGGPPLYSQNYGPPKMRARHLPFPIDEKARRVWLS
                     CYRKVLDDWDVEVSAKEVLWIFFKDFSTWMVNLESKTEESNGI"
     gene            complement(9530..10018)
                     /gene="rppH_1"
                     /locus_tag="DMNODFGF_00107"
     CDS             complement(9530..10018)
                     /gene="rppH_1"
                     /locus_tag="DMNODFGF_00107"
                     /EC_number="3.6.1.-"
                     /inference="ab initio prediction:Prodigal:002006"
                     /inference="similar to AA sequence:UniProtKB:P35640"
                     /codon_start=1
                     /transl_table=11
                     /product="RNA pyrophosphohydrolase"
                     /protein_id="X:DMNODFGF_00107"
                     /db_xref="COG:COG0494"
                     /translation="MDKPYRKNVGMVVFNSRGEVLVGERLNFLGSWQFPQGGIDDDED
                     PIKAAMRELYEEVGIDSGKIVAEYPDWISYDFPENLPLNRHLQKYRGQLQKWFLIYWD
                     GEVDQCDLDIHEREFGTVRFIPIKNTLNTVVPFKKDVYYKIVNDFGPKIQNFLQDIGN
                     RS"
     gene            10565..10996
                     /locus_tag="DMNODFGF_00108"
     CDS             10565..10996
                     /locus_tag="DMNODFGF_00108"
                     /inference="ab initio prediction:Prodigal:002006"
                     /codon_start=1
                     /transl_table=11
                     /product="hypothetical protein"
                     /protein_id="X:DMNODFGF_00108"
                     /translation="MQLRKKTSRSHIFHEKDFEIKPSSIPGIGMGLFPKENVNKGDTI
                     GYYTGKILTDRTANSSKYCESKYLLWIRKDHWIYGEGKESNYTRFMNHSSKPNVRLVV
                     SVRWKTARFEAIRKIKSGEELFFDYGDEYWINTDIDPIERN"
     gene            complement(11419..12207)
                     /gene="glpQ_1"
                     /locus_tag="DMNODFGF_00109"
     CDS             complement(11419..12207)
                     /gene="glpQ_1"
                     /locus_tag="DMNODFGF_00109"
                     /EC_number="3.1.4.46"
                     /inference="ab initio prediction:Prodigal:002006"
                     /inference="similar to AA sequence:UniProtKB:P37965"
                     /codon_start=1
                     /transl_table=11
                     /product="Glycerophosphodiester phosphodiesterase"
                     /protein_id="X:DMNODFGF_00109"
                     /db_xref="COG:COG0584"
                     /translation="MIENIKNRNDLKRPLVFAHRGFSGEFPENTMIAFQKAIYEKADL
                     IELDVTLSEDREIVVIHDDDLDRTTKWVGSVRKFEAKILGELDAGSWFARKFKKEKIP
                     FLKDVLRLVQKSKTDLNIEIKSTALDSHVNENSIELKVLHLIRRFQMFHRVVISSFSW
                     ECLERIRNIDSQIKLGVLVGDGSEDVSEAVIFGEKIKAWSIHPSMEDSSEENLRSISE
                     KNFLSIIYTVNEKRDMKRFLDFGADGLFTNFPKTMRKLVNQYSR"
     gene            complement(12342..12725)
                     /locus_tag="DMNODFGF_00110"
     CDS             complement(12342..12725)
                     /locus_tag="DMNODFGF_00110"
                     /inference="ab initio prediction:Prodigal:002006"
                     /codon_start=1
                     /transl_table=11
                     /product="hypothetical protein"
                     /protein_id="X:DMNODFGF_00110"
                     /translation="MEKQILDVLNAGLGLIKASQEGLGKAKADLEKTYMELVTKGASD
                     NSEATVKIRETVDKVINDIKEVTSVAGKNYEETRAKIIENYNKITEEIKNKIPEGQIE
                     AVKAKINEVAEAIKNTTAGKATVSK"
     assembly_gap    13067..13087
                     /estimated_length=21
                     /gap_type="within scaffold"
                     /linkage_evidence="paired-ends"
     gene            complement(13405..14505)
                     /locus_tag="DMNODFGF_00111"
     CDS             complement(13405..14505)
                     /locus_tag="DMNODFGF_00111"
                     /inference="ab initio prediction:Prodigal:002006"
                     /codon_start=1
                     /transl_table=11
                     /product="hypothetical protein"
                     /protein_id="X:DMNODFGF_00111"
                     /translation="MRLLSIFICFIILNVYSLYSQELEKSGFIVHQKFDSILQLEDFD
                     SLDRALKESESYYQKLPSNWKTQVRKTSYHKNQMLNSLKILKKILREKNPESRKIQFQ
                     NSFLLLETKDEALGRITAYYEVIIEGRFYPEGDFIYPVLETPSDLIVKKDGNKKSVGK
                     IINEVFVPYETREELSHTSVWKKRSKAIVYVKIVDLHLTQLEGSALVKVPDHIPFRIT
                     YSEDNGKEYQSPAESLKGICSSLIPSDLKSCILKYPKEVEMAILKNPRYIFFKLESSA
                     PRGSGGIELIPKRSVAMDPGIPLGIPVLISFESSVLTEKNRIVFVHDRGSQITGHGRL
                     DYFLGTGETAEYQAGKINTQGKIFLILPKIKN"
     gene            complement(14608..16212)
                     /locus_tag="DMNODFGF_00112"
     CDS             complement(14608..16212)
                     /locus_tag="DMNODFGF_00112"
                     /inference="ab initio prediction:Prodigal:002006"
                     /codon_start=1
                     /transl_table=11
                     /product="hypothetical protein"
                     /protein_id="X:DMNODFGF_00112"
                     /translation="MFFFFMKFQQTFINCFLFLILFLSFVLSKEIHSSPVAEICEFDQ
                     IEFALDPDLSNEVPKEPKKSLVFLPKENSFLKLGFIKESVWIRFNIKQYPRSRCFLRI
                     PQVTLDGAALFAKSSVQITGDRFRYSERFVDDYYPVFYLEPLDIQKEKNQYYLWIKTS
                     SIINFPIFLESGLEYQKGNYYRNLLILFLLVLSLFIILLIGFIYRQTLDPVYLSIMGF
                     LVFITLEGWVCFANGYKYLWPNVPQFQNITPTLFAFFALACSVCFMVQFLSPSALHKI
                     FRFLLFGTVIVIVCLAILSSFVLDRALVVKIFSWTFIFVSVLVLISTFSIIKSFSPAR
                     KIILCMIPIIGSGLITILYYLDLLKYNEYYVHAYLLSLPSIYIVITVSLRDREKFVKR
                     KFLSRAYDIRQMQEKLNLPVQVVGQNKTPSLQFSLDHLLRVERIFKNPELSKKDFAEI
                     LRIAPNDLDRFVQEFSNLQSFEIYINLYRVEEAKHLLKTRKDLKSSEIAHRSGFVSGR
                     EMEKSFKTLTGMTSSEYKLMLFPDSI"
     gene            complement(16794..17279)
                     /locus_tag="DMNODFGF_00113"
     CDS             complement(16794..17279)
                     /locus_tag="DMNODFGF_00113"
                     /inference="ab initio prediction:Prodigal:002006"
                     /codon_start=1
                     /transl_table=11
                     /product="hypothetical protein"
                     /protein_id="X:DMNODFGF_00113"
                     /translation="MNLRQKFRFYFLNFYPPYFAAGIRYKKIGKDFTHFRLTMKLHWW
                     NRNLVGTHFGGSLYSMCDPFYMLILMENLGEEYIVWDKAATIRFITPGLGQVVADFEI
                     PKEEIERIQKEADEKRKLDVFFQTKIYDSKTGKVVAELDKVVYVRRKERIKKEKNIIN
                     S"
     gene            complement(18238..19707)
                     /gene="nhaP2"
                     /locus_tag="DMNODFGF_00114"
     CDS             complement(18238..19707)
                     /gene="nhaP2"
                     /locus_tag="DMNODFGF_00114"
                     /inference="ab initio prediction:Prodigal:002006"
                     /inference="similar to AA sequence:UniProtKB:Q87KV8"
                     /codon_start=1
                     /transl_table=11
                     /product="K(+)/H(+) antiporter NhaP2"
                     /protein_id="X:DMNODFGF_00114"
                     /db_xref="COG:COG3263"
                     /translation="MEFEFNTLILSGLIILSIGLLRISSKFGVPSLLLFLMIGMAAGS
                     DGPGGIDFDNPILARQVGSIALAYILFSGGLETEWQKIRPVLWKGIVLGNLGVLITWA
                     VMGLFSVYVLGFSPIIGFLLGAVVSSTDAAAVFNVLRTRNTGMKKGLTSLLELESGSN
                     DPLAVLLTVSILSLLGPQIPKAEELVFHIIIQFSIGSVAGALFGYLIYKGLNRIRLEY
                     EGLYPVLISASVLFVYSATELIGGNPFLAVYIAGLVLGNQSFVHKRSNLRFLDGIAWL
                     MQIVMFLTLGLLVYPSRIPPLFGTGILFSCFLVFIARPIAVFISLIKSGYNFKEKLLV
                     SWIGLRGAAPIILATFPFAQGVEGSDKIFHLVFFTVLVSLLIQGTSVPQVVRWLGLDA
                     PLEQRASYPFEFENREQSDSNLLEFIVPYGSDTVGKFVYSLNFPENSLITLIYRGDKH
                     IVPTGKTKLEEGDVLLILTPKGSEDKIREILSKVDSSLP"
     gene            complement(20202..20417)
                     /locus_tag="DMNODFGF_00115"
     CDS             complement(20202..20417)
                     /locus_tag="DMNODFGF_00115"
                     /inference="ab initio prediction:Prodigal:002006"
                     /codon_start=1
                     /transl_table=11
                     /product="hypothetical protein"
                     /protein_id="X:DMNODFGF_00115"
                     /translation="MSEEKFLNPAVAIKLCQRCGQTFGCGAAFYSCECFSISLSSEIR
                     NQIKENYKDCLCVPCLKELEKSKKGNL"
     gene            complement(20439..20879)
                     /locus_tag="DMNODFGF_00116"
     CDS             complement(20439..20879)
                     /locus_tag="DMNODFGF_00116"
                     /inference="ab initio prediction:Prodigal:002006"
                     /codon_start=1
                     /transl_table=11
                     /product="hypothetical protein"
                     /protein_id="X:DMNODFGF_00116"
                     /translation="MNIKEASLLDLPEIAKLFDEYRQFYKQKSDLKGAEKFIEERILK
                     QESKIYLLMDGSTCCGFTQLYPIFTSLSMKRAWILNDLFVRLEHRKKGGGRALIEKTA
                     ELARETRAKYIQLSTAFDNRIAQKLYESIGFVKDEEFIYYTWVV"
     gene            complement(21562..22848)
                     /locus_tag="DMNODFGF_00117"
     CDS             complement(21562..22848)
                     /locus_tag="DMNODFGF_00117"
                     /inference="ab initio prediction:Prodigal:002006"
                     /codon_start=1
                     /transl_table=11
                     /product="hypothetical protein"
                     /protein_id="X:DMNODFGF_00117"
                     /translation="MERKDRIPYKPTQPSMNLSKLLIRFAKDTSVGTLETVRSVLSES
                     LDWSSKRLSELSGTPLVQNTSLAEFFFKSGEVLKNAGEKTEQGLTDALISTSNAMQIA
                     LDALENADEVVKRTLFENIPVSSIVGESFAGVVTTSQIQASFRLKGKDAEYQEILMDW
                     KNSKLPYVILCIPGLFCDEGLWNTNGEIPLSETMKECGYYPVYLRFNPGIHLSTNAKK
                     MLDLVENLLNSPELENRTLDVISYSQGGLIFRSALYQSKQNGSQFSKRIRHALVINSP
                     DGGSYIEKIGFWLGLGAESLPILPVHILGFIGNQRSDAIKDLSHGIIREEDWIQNDQM
                     KRYLNDLYFGELDDVNATQIYSLVTKTESKWSSWIGDGIVEKPSLTLLSDKVYRKKSN
                     PESRVHCLFETSHYQVMAHPQTSRILRGTLNDRINF"
     gene            22956..24653
                     /locus_tag="DMNODFGF_00118"
     CDS             22956..24653
                     /locus_tag="DMNODFGF_00118"
                     /inference="ab initio prediction:Prodigal:002006"
                     /codon_start=1
                     /transl_table=11
                     /product="hypothetical protein"
                     /protein_id="X:DMNODFGF_00118"
                     /translation="MRLLLIQPPVEDFYDTDIRLQPIGLCYLKGAIQKFLPNVEVIIR
                     DFHRGLGNKLAGRRTIPIPNELKYLKEYYPVPDRSPFSTFFEYFHFGASYEDISKEVK
                     YLNPDLVGISSLFSPYYREALKTAEEIKKVLNVPVLMGGSHVSACPELMLSNPYVDFI
                     IRGEGEKAICDFLNEFQNEKRYALVGSLGWKESGKMYLNPIGENFPIQDLPPPDLSYL
                     SKIHYLFEGKPMRFIITSRSCPHRCSFCSVHTTFGTKYRRNTVERVLSEIKKSYELGY
                     RVFDFEDDNLTFFRPEMKQLCEELIDAFPKKDVRFVAMNGISYMSLDPELLRLMKEAG
                     FTNLNLALVSSDKLVRETTKRPHTVEKYIQIVQEGFKLGFQITSYQILGLPMETLESM
                     IQTLQFNAGQPVLMGASLFYLTPNSPIASNFPERNESDIFLARLTSMAIPSEHFDRED
                     IYSLFIITRMLNFLKSAQIPKDNLASLNDTFRILENYDSRSFLGVKLFKKLLEEKKLY
                     ASAPQGLIFLDKFRYKVFEMVFSGLDKITTLSGGNIDLKDLNSFMSLKEPNLELNSY"
     gene            complement(24779..27241)
                     /gene="rcsC_1"
                     /locus_tag="DMNODFGF_00119"
     CDS             complement(24779..27241)
                     /gene="rcsC_1"
                     /locus_tag="DMNODFGF_00119"
                     /EC_number="2.7.13.3"
                     /inference="ab initio prediction:Prodigal:002006"
                     /inference="protein motif:HAMAP:MF_00979"
                     /codon_start=1
                     /transl_table=11
                     /product="Sensor histidine kinase RcsC"
                     /protein_id="X:DMNODFGF_00119"
                     /translation="MRFLLLYIIFLFHYSLMAESLSPVSGKISQLQKDSSLSFFVYYF
                     SSESDENFRERIFAKDSSLSFQNIPAEVFSLGFTSNTVWFYIPLKNDTEKDYRGEFEI
                     FNSYLEEVDIFYRYGSKDSIHEILAGTSRVYEKSFPALNFYLRPGEEIQIVCKIKSGT
                     PMRIPIVLESEENFNFTKLFRAILFGLTLGFGIAMGLYNFSLYMFFRTRSYLYYFIMI
                     LFSTVYLTSWDGLISPLFKPNYGRYYLPFILVLFYTSALFLFLFSMEFLYPEKKERYV
                     KIIIFLYVVVNLLLIPLSIFYPTHLNRISYYLGLVNNLIIVYFCIVRIRGGFKSAKNF
                     LIIHLVFPVAGILTNLSTFGAISIDYLSLHLLKLAFISQSVLFSVMLVQRIKELEFRL
                     KDGLQSEIHKNIVLLKKEIQQRRETEWELIQAKEVAEKASKVKSNFLANMSHEIRTPM
                     NGVLGMVQLLGTTKLNDEQKEYVEVLSVSAKSLLQIINDILDFSKIEAGKVILEREVF
                     SIRSVLDEIHDLLYPLAKQKEINFRLEGKLEIQEYVYGDPLRLRQILWNLAGNGIKFT
                     SRGEVVLKVTQKNISKSSVSIEFTVMDSGIGIPLEKQKQVFEAFSQNDTSTARKFGGS
                     GLGLSITKQLVELQGGVLKLESKDGEGSKFTFTIDYDIPSALEIEKILEAEKTKDLEK
                     SFQDVIAKSTRILVAEDNETNCLLIERALKKLGYDPTVVHNGREVIERMQLEAFDIIL
                     MDIHMPEVDGIEATKWIRSKNQNSEFPIIIALTADAIESSKEKYISKGMNDCLTKPLD
                     LPILKSTLDLWSNRVDVSHWKL"
     gene            complement(27600..28679)
                     /gene="rsgA_1"
                     /locus_tag="DMNODFGF_00120"
     CDS             complement(27600..28679)
                     /gene="rsgA_1"
                     /locus_tag="DMNODFGF_00120"
                     /EC_number="3.6.1.-"
                     /inference="ab initio prediction:Prodigal:002006"
                     /inference="similar to AA sequence:UniProtKB:Q8ZKB0"
                     /codon_start=1
                     /transl_table=11
                     /product="Small ribosomal subunit biogenesis GTPase RsgA"
                     /protein_id="X:DMNODFGF_00120"
                     /db_xref="COG:COG1162"
                     /translation="MSQPNSILMSYGWDPSIYLEEPKLLEGLKPGRVLAVYGEYSKII
                     IEQGEKKGIFSGALMASGESIVTGDWVLIREIEGDELCIVEKILPRKTFLRRSNPGKR
                     KGSQAIASNIDLLLVIMGLDNDYSPRRIERYLFLAKVSGAQVTIVLNKKDLCMDPENK
                     FMEIKMIAGETPIEMISALDLKQTRTILQWIDPGKTIAFLGSSGAGKSTIINSLLGGE
                     IQKTNEVKVSDGTGKHTTTRRELFLLPSGGVLMDNPGIREVGLFSEGSEDELEEVFPE
                     IAVAAEECRFNDCSHNEEPNCGVVAAVKDGRISEARYFSYLKLSKELMAYQALNDPEE
                     ARKKKQKDKQMSKALQKRLKDKGRK"
     gene            29646..33053
                     /gene="betA"
                     /locus_tag="DMNODFGF_00121"
     CDS             29646..33053
                     /gene="betA"
                     /locus_tag="DMNODFGF_00121"
                     /EC_number="1.2.1.8"
                     /inference="ab initio prediction:Prodigal:002006"
                     /inference="protein motif:HAMAP:MF_00750"
                     /codon_start=1
                     /transl_table=11
                     /product="Oxygen-dependent choline dehydrogenase"
                     /protein_id="X:DMNODFGF_00121"
                     /translation="MIQKISQPIEKIKNQYEAVVIGSGYGGAIAASRLSRAGIEVCLL
                     ERGKEIRPGEFPNKEISALEEVQANYEDKQIGPKNGLFDFHFNKDINVLVGCGLGGTS
                     LINANVSLRAVPEVFQDPAWPKNIREEASKHGFDPYYSLAEEMLRPNPIPNQYRNLAK
                     HQALKTSASFLKKEFYPTPINVTFQSKINHVGVKQEACTNCGDCVTGCNVSSKNTTLM
                     NYLPDAANFGAQIFTEVKVSYIEKQEDSWLIHFVPLGLDREKFSKDELFIRAKTVILS
                     AGSLGSTEILLRSKEKGLNVSDSVGVRFSGNGDMLGFSYNGNTTINGIGFGSKKTNTE
                     VGPCITGVIDTRKGASLNEGMIIEEGSIPGAIRGQLPEIFAIASKLTGVKTKKGFFQW
                     VIEKIRIFLSFILGSYRGAVKNTQTYLVMAHDGNDGKMFLQNDRLRISWPNVGKKPIF
                     EKISTILKEATVPLQGTYIKNPVWNRLTDQDLISVHPLGGCPMGDDASTSAVNENCQV
                     YSGKSGKETYNGLYIMDGSVIPRSLGVNPLLTICAISERACEKLISQKGLTINYNLPS
                     YPKHTNVPNEKTLGIEFTECMKGFFSTQSKEDTERGYQIGKDEGSSIEFLLTIRSENL
                     NEMISNPDHKATLFGTVKAPVLSKDVITVTNGEFLLFISREDKVETRNMVYRMILNTE
                     EGKKYLFVGAKWIQNDGLTNIWRDTSTLFTTIYEGETENSPVLGKGILHILPEDFAKQ
                     MTTMKVIHAKSLIDTIQGLTKFGSFFAGTLYDVYGGVASSIVPWDKDARPRTKRPLRV
                     SSPEVHFFKAEDGANLRLLRYKGGNKGPVLLSPGLGVSSLIFSIDTIDTNLLEYLFEN
                     QYDVWLFDYRTSIALPSAPLPNTGDAIATKDYPAAVNKVRELTKVDKIQVVAHCFGAT
                     TFTMALLSGLEGVRSVVLSQISADVEVPTSMDIKVGFHTAEILDALGIKDMTAYTSNH
                     DDWLDRFFNSVLALQPQSLFSHDVNPVSRRISFLYGSLYRLENLNEETYRYGLGEMFG
                     VSNIKAFEHLSKMIRAHKVVNSEGQDVYVPHLDRLNLPITFIHGAQNRCYLPESTETT
                     YKKLIDRFNPNQYRRHVIPDYGHIDCIFGKDAYKDVYPFILQSLNRY"
     gene            33100..34668
                     /gene="choD"
                     /locus_tag="DMNODFGF_00122"
     CDS             33100..34668
                     /gene="choD"
                     /locus_tag="DMNODFGF_00122"
                     /EC_number="1.1.3.6"
                     /inference="ab initio prediction:Prodigal:002006"
                     /inference="similar to AA sequence:UniProtKB:P9WMV9"
                     /codon_start=1
                     /transl_table=11
                     /product="Cholesterol oxidase"
                     /protein_id="X:DMNODFGF_00122"
                     /db_xref="COG:COG2303"
                     /translation="MSKDNTRYDAIVIGSGFGGSISALRLSEKGQRVLVLERGKKYSP
                     GDFPRDVRKIDNLLWRYPKKKKSLGLYELNFFSGLGTVTASGLGGGSLIYANIHIRPD
                     HKVFEDPRWPAPFNRDYLDPYFDKVASKFDVKPVPPEWDLPKRNRFKAAADLNRHTHF
                     DPDAAASWLKPSRPGQSTCIRCAECEFGCNHGAKNTLDFNYIADAEKNGAVFQTNSLA
                     SHIAPDSQNGYVVYYENTETGEKKSVYAKRVILSAGTLGTNRILFNSRDRYKTLPNLS
                     KQLGKGYSGNGDFLGGIESSKSELIPWDGPDVTTVINYFPQGFQFTMAAPTFSQPVMS
                     VLASLGIAKPNWFLKLIGPIFWKSLKWILPFVFKKGLLSKPLPPGLPGAGNPNYMTNL
                     FAIGRDNANGKIVRRGKNIDVKWKYSKENQTLIQNMTASMQQIGDAYGGQFGPLATFL
                     LFNRIISVHSLGGCILSANPDKGVVSETGEVFGYKNLFIADGSVIPSSIGFHPVMTIS
                     AVAEHTAASICAGL"
     gene            34989..35699
                     /locus_tag="DMNODFGF_00123"
     CDS             34989..35699
                     /locus_tag="DMNODFGF_00123"
                     /inference="ab initio prediction:Prodigal:002006"
                     /codon_start=1
                     /transl_table=11
                     /product="hypothetical protein"
                     /protein_id="X:DMNODFGF_00123"
                     /translation="MQQDKLYIDLGMSENQYSKEIIEGQQVYTPSFLRFYDLIVLHII
                     STWFWRCPPQNMIDLYDKNVSGNHLDIGVGTGYLLQKTKFPVEKPTISVMDLNPNTLI
                     KSRRRLSNIAGQFKAYRANILEPIHITEKFDSIGLSFLFHCVPGPIRKKASTAFKNLL
                     EIRKPEGVIFGSTGLYDLGQTHFLSRIGMKRLNRNGVFHNTEDTLPDLEAALKENFKE
                     YELYVIGAIAFFVGKKAK"
     gene            complement(36485..37153)
                     /locus_tag="DMNODFGF_00124"
     CDS             complement(36485..37153)
                     /locus_tag="DMNODFGF_00124"
                     /inference="ab initio prediction:Prodigal:002006"
                     /codon_start=1
                     /transl_table=11
                     /product="hypothetical protein"
                     /protein_id="X:DMNODFGF_00124"
                     /translation="MSDQREQVIQEWTVNLYPIRFTNRENGIKEWLVQNNAKQFLICA
                     EELLSSLPKEEILQEFISRINTAIQFCTEQNKIAALDFSWYYGGDPIDVAYAYGLASC
                     KGQGKLSKTDLGPKEIPGIESDLEHGNLLKEDFSELPVDRAINLWVENLDRHVQKAKN
                     KKEIPFDADDILVDLFQIWNYRIGLEACKNISTEFQDILKKRKPFWITMSRHERWAVP
                     IGLI"
     gene            37617..39275
                     /locus_tag="DMNODFGF_00125"
     CDS             37617..39275
                     /locus_tag="DMNODFGF_00125"
                     /inference="ab initio prediction:Prodigal:002006"
                     /codon_start=1
                     /transl_table=11
                     /product="hypothetical protein"
                     /protein_id="X:DMNODFGF_00125"
                     /translation="MKTKRNPLLNKFKYRNLLIGFLLCLFPLNCTFKDSLVYNKFLMY
                     ISFSHKNLNFELENINSTRKTLLPKSEIDLNILSYNLFLYSKEDIYFGYWEEEKRAEL
                     LGKSKFTKNQDVIVLSRVFDTNARNTLLDNLNLEYPDQTDVIGKTKYGWDQTLGDFRQ
                     QINNGGVVILSKWPIQEKIQYIFKNHGCGNDTFYNKGFAYVKIKKGSQIIHIVGTDTQ
                     SEDSTCSDLGVNARINQLTEIKKFIDSKRISNKEIVLIAGALNVDKSNQSEYKNMLNI
                     LEVNEPNYAGIPFTWDTKKNKIAAYNNIYYSWNQTSNYGEYILVSKNHFQLPIWQNLA
                     YDPISPTTWKRKNGYTSYEFSDHFPIYGFVYADPSTPTKSGHRRKYDQVSLIAKYTGK
                     AIQVDHNRPDGWLKADGTAKEKGTEFTKFNLLQEYDPDSDTFCMLGGRVRIESSQYLN
                     YFWTWWLRGGGGNYAYYPKFDDSSKLLEMIIIRQGCLEDESLVVFKDFDTYGKYYYFL
                     AVWENGSWKDYIYLWYTNAQPNSYFIAKLNTSPERDWSKDLIYR"
     gene            39636..40286
                     /locus_tag="DMNODFGF_00126"
     CDS             39636..40286
                     /locus_tag="DMNODFGF_00126"
                     /inference="ab initio prediction:Prodigal:002006"
                     /codon_start=1
                     /transl_table=11
                     /product="hypothetical protein"
                     /protein_id="X:DMNODFGF_00126"
                     /translation="MKKQTFWTGILLIFAAITFWISWFLMPDPGTTDARHILEIVKVS
                     RNFVWYSAITQIVSSVCYIIALFSLADLITSQKKTTLSGFVLFGIGVLGMCSDAFFHL
                     LAYYMTDDSVFIQENVIIIMNFMQTKGVIILVPLLLSFFIGSLILSIGLKLQNVISKI
                     PMVVFLITIFAGIPGAVIINKIFLYKRSIVSLIILGTFAIGQAWIGLEIILRKNNK"
     gene            40383..40757
                     /locus_tag="DMNODFGF_00127"
     CDS             40383..40757
                     /locus_tag="DMNODFGF_00127"
                     /inference="ab initio prediction:Prodigal:002006"
                     /codon_start=1
                     /transl_table=11
                     /product="hypothetical protein"
                     /protein_id="X:DMNODFGF_00127"
                     /translation="MNIFLWILQILLALHTVIGAVWKFSNSEQTVSSLKAIPHTIWLI
                     MSIIEMFCSLSLILPALKKPLGILTPIAAICITTEMLFFSVLHIYSGDTNYGPMIYWL
                     VVAAICAFIAYCRFLLKPIHLT"
ORIGIN      
        1 ttcttctact tatctaaacg gaatggttta taaaaaaaat ttagaaagaa aacataatag
       61 agtttttgaa aaatggattc tctatcagtt ttcgttgtat aaaaacggtc gattgaagca
      121 atttgctaat ccgcactttc aataactcta atattttaat gcgagtttga gtccgggtct
      181 tgaaaacaaa agaattgacc cggagaaggg gtagcggaag ccgaaacgga gtattcggct
      241 gcagcgaggg gaaggctttc ccctccaaaa gactgaacgg caaaaacaat attctccaaa
      301 ttcataaatt aagtatatta taatactata aaatataaat cattcattgt tttttcaaaa
      361 aaatccgaaa acggccccgc cctttcctat tttaaccctt tgaattttta tttactactc
      421 cggacgttat aaaaacagta ttatactgag attatttcaa aacttagaat agagttgttg
      481 aaaaattcca tagttcaatt aacaaaattg ctttaatcga ccgtttccat gaaatagaaa
      541 tagatggaga attaattttt caactattct aatataagat cccaactaat aaacatgtgt
      601 tttatcaaaa acctacatag taggactcct aagtttccca agtcgtataa ggcgcaaata
      661 gaattcacaa aatttgtaga gtgtgtatat tctaaaaatt tctttcctct aaaattgaat
      721 tctaatttat cttataaaaa tacaaaaatc ggacatcgta acttttatga aaccatacgc
      781 agatcttcac aatcatcttt atggatcgat cacttctgaa tttttatacg agttgggaaa
      841 atctaatccg tctcctcgtt gggaaatttt caccagttct tacttacaat gttttggtaa
      901 aaaaatttct acagaaactt ttttccaaga ctatcaagat ccggattctt ttcgtaaatt
      961 ctatcagttt aatcacagag gtccatttac tgaatttcag gcaaagttta atctaatcat
     1021 cgctttgtcc aagttcgatc ccgccgaaat atcgttagtc gccactcgag ttgtagaaaa
     1081 tcaattcctt caaggtgtaa cttacggaga atatagattg atgtattctc cactggaaac
     1141 agaaattggg atctatgaaa aaaccttggc tgcctgtgaa ggtttggcgc tcggcgaaca
     1201 aaaaaccggc gggcttgcca aaggcaaatt agtaatttct ttgcatagag acggggatat
     1261 atttcaagaa tatctaattt ataaaaatat tatggaaaaa aattcactga ttcgaaacta
     1321 cttagtaggt ttagattttt gttatataga agaaggtttt cctcccaagg ggaaaagaaa
     1381 atttttccaa gaagtaaata gagacaatca agccgaaaaa aacacggcac ttgcaattct
     1441 ttatcacgta ggagaaagtt ttcaagataa gtcgatttta tctgcttcta gatgggtttt
     1501 agaatctgcg gaatggggag cccatcgtct tgggcacgcg atcgctcttg ggcttcatcc
     1561 ttccgaaaaa atgaaagatg aaattacgga acctagatcg gaaagattgg accaacttca
     1621 attatactat gatcgaaaag aggaattgga ttcttatttt gaagttcctt cgagagaaaa
     1681 aatcggaaac gaaatcgatt ctctcaaaca taaggaaacc gtgaaattca atattagccc
     1741 ttctttttta gaagaatgta ttggttttca aaactattgc atttctaaaa tcaaacagac
     1801 aaatgcaatc atcgagtctt gccccagttc aaacgaatat ataggaatgg tagccaatcc
     1861 ggaatctcat ccgatccttc gtttcgcaaa gaatgatatg aaatttacaa tctccacgga
     1921 tgatcctgga attttcggaa cctccatcaa agaagaattt tccaaagcgg caaaaattgg
     1981 tcttagcacc gaagtattgg aaacggtcag gagaaattct tttttattta cttcggaaat
     2041 tctaagtgga aaaaaatcgt cttctgaatt cgaagtttta gaaagttttt aaaaaatgcg
     2101 tgagttccca cagattacgt ctctttcggt ggtttgcaag ttgtgaacaa tttttttatt
     2161 gtaaatatgc ttgtgagttc cggcgcttgc agctcatccg ggagaactct aaaaatcctt
     2221 gcctcgacct atgtctaaaa gattttagaa gaaagccatg ctaaacttac aagaaatctg
     2281 caagaatcga ctgaatttcg ttcgaaactg cgaaacactt gtatataaaa atggaaaaag
     2341 ttgtaaaaaa atccaaagtt cttttgccaa tcttttcaac gaaacagatt ggttccgatt
     2401 tcataaaatc acccaactta caaccatact tcttatcttt tcttttttaa atcctaactc
     2461 tctattctct cagagccaga cagactttgc cgatccttat gattttaatc taaggaacta
     2521 taaagattct caagcccgag aagtgtttca ggaatatacg gttcccccta cttttaaaaa
     2581 acccgcctta atttctccta aaaacgttca gattcctttt gaaagtccct tcccagctac
     2641 gggagggttg cgaagaacca caactccaaa tacggaaaga agacaggaca atctagtaaa
     2701 tcctcttaca ggcaatatca acgtagaaac gattcttcaa agacaggcac aacaacaagc
     2761 agataaaaaa agaaaacaga atcaagtttt cgaagaagaa aaatataccg aaaccacgtt
     2821 tcgtcgtttt accatcatct tttttatgac acttccgatc acgctaggaa taggatatgc
     2881 aatcgccgcc aatgcaagag ttccaggtta tcataaattc caaaaaactt tcggaggttc
     2941 aatttttatt tttactttcg gaaccagtct tgcttttgca aacgcctggc acgatatgaa
     3001 agaatatgaa tccatgaaaa aggagaatca accagagtct cctcccgtag aacccacatc
     3061 cgtagactct ctaggtttcg gaaattctct tccgatttcc ggttcggcct cagcttctcc
     3121 ggttccagga agagaatata aactggagat ttctctcttt aacgtcagtt tttaatgaat
     3181 tccattaaag acattatatt caaactatca aatataagaa gaaacgtaac tatcttttat
     3241 caaactaaga tctatccctt tctcagaatt tattattcta tctgcgggac catttctctt
     3301 tgtcttttgg ttttgatcta tggattttat tatccgcacg aatggactca ctggattcga
     3361 ttaatcgtaa acgtaattgt agtttctctt gtagtttacg aagccctttc gtttattttt
     3421 gtagaaaata atttattcaa ttatttgaaa acacacaaaa cagaagcaat cgtcgttttt
     3481 ctgatcgtat ttcaagaaat catcagtcaa gaaatttatg aaattctaac tctcgattct
     3541 ttaagtggag aagacgcaag tttggctttt ttatctttga gccaactatt tcttttattt
     3601 agtaactttt ctagactgat tcgaaaaaca gaacttctca attacagaca aatcagtccg
     3661 tccttagtca tcgcggtaag tttcggaatt ttgattcttt taggtacgct cgcattatcc
     3721 ttaccaagag cccaagcgac ttcgatttct acgatagacg ttttttttac ggtagtaagt
     3781 gccgtttgtg tcaccggttt gagtacaatt tcagtttcca ctcaactgac cggaacggga
     3841 caaacgatcc tgatgatttt gatccaaatc ggtggactcg gtttaatgac tcttaccgtt
     3901 ttttttgcaa tctttttagc gggtcaagtc agcgtcacaa ataaacttct aattaaagat
     3961 ctattcagcc aggaaagtgt aggacgggct tcctctgttt taaaacaagt agccgctcaa
     4021 acttttctca tagaagcgat cggagtatta ttgatcttta tctgttatcc agactcaaat
     4081 gaaacaaatc ttaaaaataa aattttttat tccttgtttc attcggtaag ctcgttttgc
     4141 aacgcaggtt tttccacctt tccgaaagga tttgaaaccg attggatgtt aaaccaaaaa
     4201 gaatttttat ccgtggtgat gattttaatc gtactcggtg gtttgggttt tccaacggta
     4261 aaccatctaa ttcaatgggt atttaaaatc ggagattatc ccaaaagaat ggaactcggt
     4321 gtaaaactaa ttctgactgt aaccgtaggt ttgatcttat tcggaatggt ttcttattac
     4381 gttttagaaa gaaaagaaac actttctgaa ttaggtataa tagacggaat gtttcactcc
     4441 cttttttatt ctatcagttc aaggaccgct ggttttaata cattaagtat ttctaaaatg
     4501 ggaactccta tgatattcgt tagtcttttt ttgatgtggg taggagcatc acctaacgga
     4561 acaggaggtg gaatcaaaac aactaccctt gcaatttcag tactacatct attcaatcac
     4621 attcgaggaa aggaagaatt agaagttttc ggaagaagag tttcttccgg aactacttcc
     4681 agagcctccg ctggaatttt agtttcttta tttttaatct tttttggaat tttcttttta
     4741 acctgtactg aaaactcagc gtttttagat ctttgttacg aagtagtctc cgcattcgga
     4801 actgcaggac tttccagagg aatcactcct tctctcactt cagcaggtaa agtgttgatc
     4861 tgtttaatga tgttttgcgg tcgggtcgga atgttgacaa tactgatcgc atttgttcct
     4921 aaagaaaaaa aatccggact taaatttccg gaagaatcag tcatagtagg ataaaggaga
     4981 aacctcatgg cgattaaaag aaaaaataaa actctcaaaa aaagaatcgc ggttatcggt
     5041 ctgggagaat tcggtaaggc attagtcgtc tatttgaatg aaaacggaca cgaggttacc
     5101 gcaatagata aagacataaa aatcatagaa gaaattaaag acttttgtgc tctcgctgta
     5161 tgtgtggata cgagcaatcg aacttcatta gaagaattag atttagaaga catggatgaa
     5221 atcgtagtcg cactcgctga aaatttcgaa tcactgatca caactgcata caatttaaaa
     5281 gcgatgaatc tgaaatcatt acacatacgt tatcattccg aattgaatcg taaaatactt
     5341 caaatgatcg gaatcgaaaa cctttttaat ccggaagaaa gagcggcagc ctccatggcg
     5401 gaacaactga gttatcaggg agttaaaaag gctactttgt taagcgaaga atatagtctt
     5461 tttgaagtgg aaatttcacc tcttctttac ggtacaaaac taaaagaact caaccttagg
     5521 gaaaattttc agcttaactt agttgcaatt agaagagcag aatccaatgg aagtgaatcg
     5581 gaagggggag tgtttctccc caattctaga acgatatttc gagagaaaga aattctgatc
     5641 ctattcggaa agtccgaaag tatcaaacag tttacgaacg cctatcccat tggataaggt
     5701 atttctttgg aaacctcgtc tatctttttt aaaacatcct ctgataaaat cacgttctta
     5761 gcctttaaac tttcttccaa ttgttccact gtattcgctc cgataattgt agaagcaacg
     5821 tagtcgtgtt gtttagacca ggccaccgca agaaccgtaa ctgacattcc agcttcttgc
     5881 gcgatcttca ttaatttttg ggtagaagcc aatgtgcctt cgtttaaaaa acgatgagcc
     5941 attttttttt gcctttcacc agaatttaga taacggctaa atctagcgtt ctgaggagga
     6001 ttagaagaat tgtattttcc cgaaagaact ccacccgcaa tcggagaata aggcaaaaga
     6061 ctcacacctt cttttttgca tatatcggat aacgcgtcct caaatcttcg gtttaatata
     6121 ctaaaattat tttgaataga ctcataacgt gacaaactaa atttttcgga aatagaaaga
     6181 cttttcatca ttccccacgc agtttcatta ctgttaccga tataacgaac ctttccttct
     6241 ttaattagtt ccgtcaaaac ttgtagagtt tcttcataac cgaaatcatg atccggccaa
     6301 tgtgtttgat aaagatctac aaaatcagtt cccaaacgtc taagacttcc ttcaatcgca
     6361 gttcggatat ttttccgatc caacgctgtt tttccttctc taactggagg ggcaaaccaa
     6421 ccgtgtccag gaccgcagac cttagtagcg atcaaaatag aatctctttt tttggtcttt
     6481 aaccactttc caaaaattct ttccgtctca tgcacataac tagcatcagg tggaactgga
     6541 taaacttcag ccgtatcgta aaaatcgatt cccgcgtcgt aagccctatc taaaatacgg
     6601 aacgcctcca cctcgtcaca agtggatcca aaggtcatcg ttcccataca gatttcagaa
     6661 acgaccatac ctgattttcc cagtcttctt tttttcaatt ctattcctcc atttaaagtc
     6721 aaaaatgagc cttttatcga caaaggcaat ccgaaacgtt ttcaaatcaa catttgaaaa
     6781 acaaattata agaattggtt accgcattta aaaagaacta aaaaatttga cgtttcctat
     6841 agataactac gctaaaaaag tttgaatata aaaatattaa gttacccgaa cactacactc
     6901 acattttaaa attttatttt atcaagaaga aatgaatcat agtttttgca tatatcaact
     6961 tgattttatc ggtaatcttt ctgctaaaaa aacagagtta tttttgatat aacctctact
     7021 ctataaaaca aatttttaat ctgcttaaat ttgtaaaatt tccatttcat acagaaatat
     7081 aattttaaga tcggtatctt taggtttcat aaaagttccc tttagtagaa cttttgaata
     7141 ttttttacta tttttgattc taatatagta taaaatcgta aaacttcgtc ctaaaattta
     7201 tcgcaagagg taaagaattt ggatccagat tcgctttacg atcatgagaa atacgaaaac
     7261 ctcatgcctt cgtatttgta tctgaaaaac gaggcagatg ccaccgatca agaggcaatt
     7321 tccttaaatc caaaagaaat agaaatcctc tatcaaatta gaaatcatac gaccctggaa
     7381 ggtttttttt caggtaaaat cttaaaggta tggaaagacg aaggttcaaa acctatctac
     7441 gtaaatactt tgaaaaaact tgttaacgag aatttgattc tagtatttcc ggagtttaaa
     7501 tttttaaaag agaccaatca acttgcggtc tgtctctgtc tcatctcaga aaaagaattc
     7561 aaaagttcta atcgagaaaa attaaaagaa atttatctaa atagtctaag caaatccgca
     7621 ctggcaattc aaaactatat tttggaaagt gaaccttacc aaattagcga attaatgtct
     7681 atatttgaat atttaattac ggaaaacgcc gaaggaacct tcattaaaca atcttttaat
     7741 atcaaaaatt ggattcattc tttcacattc aaagaacttc taaaagaaga agtgatcgag
     7801 gattcggttc aatttatttt agaaaacatt caagaaagtg aatatattgc tgttacaaaa
     7861 agtatcggac tttttcatct aacggacaaa cttaccgaaa aagcgtttga aattctaaaa
     7921 ggatactacc tcaaccagtt ttctcaaaaa ttaaaagaaa attatcaaac cgcttgggaa
     7981 ctgatttcga aaaatcgaaa gaacatagtg gtagacgtca attattccgg ccccatctca
     8041 ggtctcgaag aaaaattcgt ttcagaagaa ttaaagatta taggcgaaaa tctgaacggt
     8101 ttgattccga aaacgtttcg agattttttg atcatagcaa actatatttc acaaaaacac
     8161 gatcaagaaa gaaatcacag tgcctccgga gaagacctaa aatcgatcaa gatgttaaaa
     8221 acgatgatga ctatgaaaag ctccaattta tcgcagtttg tagttatcaa ttcggatgag
     8281 gatcgggaat tttctcattc catagtagac aatctaagaa gagatccaga ttgtatttct
     8341 tgcgattggt atgaaaaagg aaaaaaaatg gaatgttttt gcagtaaaaa agaagacatc
     8401 attatttcct taatgaaact aatggtggaa aaatacgctt tcaaaaaaga tactattaga
     8461 aatttcttat atcttttaaa aaaagaaaaa aataatctcg gaaacttata tcagaacgca
     8521 aattttaaac tagctctcat acaattgaaa tattcttgtt ataaagaaaa tctctcttgg
     8581 ttttctaaaa tattaaattt tttaggaatt tataaattgt tacaaaccta cttggaacac
     8641 gaggaatcca tcgttcaatt agagcaactc aatagagaaa ttgtatataa ggaaaatcga
     8701 aaaaaacaat tggaaaaaat cagagcagaa tggctcagag aaatcgaagc agattccaac
     8761 ttagtcacag aaaaaaaagc agaatcctaa aaacagaatc gatattatac gtaggtcatt
     8821 tcttaatttc aaaagttcta aagtttcctt ttggatcttc ccaagtaatc agggcttctt
     8881 ttacttcaga ccctttagga cctctttgaa tcgctctgta gagatcttct ataaacatct
     8941 tatctccttc tacaacagtt tctacttccc cacctggaag attttgagta taaccgctta
     9001 gcctacattc ttgggctctt tgaagaatat aatatctaaa accaactcct tgaacctttc
     9061 ctcgaactaa aatttttgcc ctcgaattat ttttagatcc cattagattc ctccgtttta
     9121 ctttccagat ttaccatcca cgtagagaag tccttaaaaa aaatccaaag aacttcttta
     9181 gctgaaactt ccacatccca atcgtccaaa accttacgat aacaagaaag ccaaaccctt
     9241 ctcgcttttt catcgatcgg aaacggaaga tgtctggcac gcattttagg tggtccgtag
     9301 ttttgagaat acaaaggtgg accgcccgtt acctgaatta aaaaatcagc ggatttaatt
     9361 ttactatctt ctagattttc cggaaacata aaagagatca agctagaagg aatctgatca
     9421 taaaaatcag aaacgagttt acgaagacta ttttcgccaa cagaaccgaa aaccaattgt
     9481 aaaccaggaa ttggtcccgg ggggccacca ggtggaataa aaaaggacat tacgatctat
     9541 ttccgatgtc ttgcaaaaag ttttggatct taggcccaaa gtcatttaca attttataat
     9601 atacatcttt tttaaaagga acgactgtat tcaacgtgtt ttttatagga ataaaacgaa
     9661 ccgttccaaa ttctctttca tgaatatcca aatcacattg atccacttcc ccgtcccaat
     9721 agataagaaa ccacttttga agttgccccc tatatttttg aagatgacgg tttagaggaa
     9781 ggttttcggg aaagtcatag gaaatccaat ctggatattc agctacgatt tttccagaat
     9841 cgattccgac ttcttcatat aattctctca tggctgcctt gatcggatct tcatcgtcgt
     9901 caattccacc ttgtggaaat tgccaagaac ctagaaaatt caatctttct ccaaccaaaa
     9961 cctctccacg agagttaaat acgaccatcc cgacattttt tcggtagggt ttgtccatac
    10021 gaataagctc ccgttaactc tattctatga caagaagttt taaagtcact tatttaaccc
    10081 caatattata caaacgcaga actaaataaa aaatcaattt ttcgaaccag tcatttcgat
    10141 tttaaaagat cgttatacag aattggatca cttttgaaat aggttttact aattcctata
    10201 taataaagta tcaagaattt ttagacaaat tcgcgtttag aagtaaaact gaaaactcta
    10261 tccaatagtt ccgagtagaa aatagctaga acctcatctc aaaaatattc tagtttgtcg
    10321 ttaaacgccg ttttcaaata tttttatctt tgaaaactta tcatttcttt aatactccgg
    10381 cagttatttt aatagtggag atatttcaaa gaacaaaccc tttctataaa atctcttttg
    10441 atagtaacgt taagaattca gttgcaaatt ttatactctt ttggaaatga tagcttgaga
    10501 acagttccta agaagtacag tttaaggtaa attctcatcg cattcaggag tttgattttc
    10561 accaatgcaa ttacgtaaaa aaacttcacg atctcatatc ttccatgaaa aggacttcga
    10621 gataaaaccc tcttcgattc ctggaattgg aatgggatta ttcccaaaag aaaacgtaaa
    10681 caaaggtgat accatcggat attatactgg aaaaattctt accgatagga ccgcaaactc
    10741 atctaaatac tgcgaatcaa agtatttact ttggatccgc aaggaccatt ggatttacgg
    10801 agaaggaaaa gaaagcaact acactcgttt tatgaatcat agttctaaac caaacgtaag
    10861 acttgtagta tcagttcgtt ggaaaaccgc aagatttgaa gccatccgaa aaattaagtc
    10921 aggagaagaa ttattcttcg attatgggga tgaatattgg atcaatacgg acatagatcc
    10981 aatcgaaaga aattagaaat cacctcaaaa aatagattta aactgtcgtt ttccattcaa
    11041 aataagataa attttttatt gaatgaagat cgtataacgg catttcactg agaagtttaa
    11101 ttttaaagtg aatcttataa aatggatttt tgattctatg aaggtcgtca aacatctatt
    11161 tcacacagaa atctgatcga agagtcattg ttttgagatt ttatagaggt ttattaattt
    11221 ccagttattt ctactaattc ctataaaact gaataccgta aattttaatc ttcaaactct
    11281 gtttgaatac aaaattttgg acactttatt atatagacct aaacaatata atttctaaaa
    11341 cctcagaatc aattatttgt caatcccact atagaatttt tcgacaactc taatatgtaa
    11401 aaaatctatc aaacacaact aacgtgaata ttgatttacc aacttcctca tagtttttgg
    11461 gaaattcgta aagagaccat ccgctccaaa atctaaaaat cgtttcatat ctcttttttc
    11521 gttcaccgta taaattatgc ttagaaaatt tttttcagat attgatctta aattttcttc
    11581 cgaagagtct tccatagaag gatgaatact ccaagccttg atcttttcgc caaaaatgac
    11641 cgcttctgaa acatcttcgc ttccgtcccc aacaagaacg cctaatttta tttgtgaatc
    11701 tatatttcta attctttcta aacattccca agaaaaagaa gaaattacaa ctcgatgaaa
    11761 catttgaaat ctacgaatca aatgtaagac tttcaattcg atagaatttt catttacgtg
    11821 agaatcaagt gcggttgatt taatttcgat atttaaatcg gtcttggatt tttgaaccaa
    11881 acgtaatacg tcttttaaaa aagggatttt ttctttttta aattttcgtg caaaccatga
    11941 accggcgtcg agttcaccta gtatttttgc ttcaaactta cgaacacttc ctacccattt
    12001 tgtagttcga tctaaatcgt catcgtgaat gaccacaatt tccctatcct cggaaagggt
    12061 tacgtccaat tcgatcagat ccgctttctc gtaaatcgcc ttttgaaacg caatcatagt
    12121 attttccgga aattctccgc taaaacctcg atgtgcaaaa acgagggggc gttttaaatc
    12181 gttccgattt ttaatattct caatcatatt ctattttatg aatatattta taaagtcaga
    12241 actacaacga aaaattgaat ttaaaaccaa gagtaaattt gaaaagataa gaaaggattc
    12301 aggcgggtta agatcccgcc cgagagagaa agttacgatt cttatttaga aacggtagcc
    12361 tttccagcag tagtattttt aatcgcctct gccacttcgt tgatttttgc ttttacggct
    12421 tcgatttgac cttcagggat tttgtttttg atttcttcgg tgattttgtt gtagttctcg
    12481 atgattttag ctctggtttc ttcgtagttt ttgccagcaa cggaagtcac ttccttaata
    12541 tcgttgataa ctttatcaac ggtttcacgg atttttacag tcgcctcaga attatcagaa
    12601 gctccttttg tgacaagttc catataggtt ttttcaagat cagctttcgc tttacccaga
    12661 ccttcctgac tagcttttat gagtcccaga cccgcattta gaacatctag aatttgcttt
    12721 tccattcaat ttttctcctt aagatcgttt ctcttcttgt gcatcgcaca atccttttat
    12781 attgcagcgc acaattttag tcaattgaaa aaagaaaaaa attcctcaaa tttacaattt
    12841 ttttaaaata actgcaaatt ttgtccaatg cttatgttta aactatgatc ataatttagt
    12901 gtgagttcga tctaaaaaaa ccaatttttc cgtaaaaaat aaaatgtggg aactcttaca
    12961 aacccaaact ttacaattga ttttgaaaat gtagaaactc atacaaactc taaattacaa
    13021 aaataaatgt ttaaaaattc gcaacacaac gatttctgtg ggaactnnnn nnnnnnnnnn
    13081 nnnnnnnaac aaattctaaa attttaggaa ctcataattt tagaaaattc tttctcgtct
    13141 tcttacgtcg agttcacgtt aagaagcttc tttccgatta tcttacgacg aacttgaatg
    13201 aacgcgaaaa agatcgatgc gagaaaactc agcagaacgc tctttatgga tcgcgttcta
    13261 tattaaacta aaaaatattt ttatataaag tttcctgcat acaagttatt agccaaagcc
    13321 gagaacccgg ttcgcttcaa tttctcattt tagaccacgt taatctattg aagaatattt
    13381 caaaaattct taatttaaaa aagtctaatt ctttatttta ggcagaatta aaaaaatttt
    13441 tccttgggta ttaatcttcc cggcttgata ttctgccgtt tcaccagttc ccaaaaaata
    13501 atccaaacga ccgtgccccg taatttgaga tcctctatca tggacaaata caattctatt
    13561 tttttcagtt aaaacagaag attcaaaaga aatcaaaact ggaatcccca aaggaatccc
    13621 tggatccatt gcaacagacc gtttcggaat cagctcaatt cccccacttc ctcgaggtgc
    13681 agaagattct agtttaaaaa aaatatatct tggatttttg aggatcgcca tttcgacctc
    13741 tttcggatat ttaagaatac aactttttaa atcggaagga atcaaactac tgcaaattcc
    13801 ctttagagat tccgcaggac tctgatattc ttttccatta tcctctgaat acgttatgcg
    13861 aaatggaata tgatccggaa cttttacaag agccgaacct tctaattgtg tgagatgtaa
    13921 atctacaatt ttgacatata cgatcgcctt tgatcgtttt ttccaaacgg aagtatgaga
    13981 caactcctct ctagtttcat acggaacaaa aacctcattt ataattttgc caacggattt
    14041 tttatttccg tcttttttta caattaaatc agatggagtt tccaaaactg gataaataaa
    14101 atctccttct ggataaaacc tcccttctat tataacttcg taatatgcag taattcttcc
    14161 aagagcttca tcctttgttt ctaaaagtaa aaacgaattt tgaaattgga tttttctaga
    14221 ctctggattt ttttctcgaa gaattttttt taaaatcttc aaagaattca acatttggtt
    14281 tttatgatac gaagtttttc gaacttgagt tttccaatta gaaggaagtt tttggtaata
    14341 cgattccgat tcttttaaag cacgatccaa agaatcaaaa tcctccaatt gtaaaattga
    14401 atcgaacttt tgatgaacaa taaatccgga tttttctaac tcttgcgaat ataacgaata
    14461 tacgttgagt ataataaaac aaataaaaat agataacaaa cgcattttat agattatcga
    14521 tatttaattt aaaatccagt agcggcccaa acgatctttt ttaaaattat aacattcaat
    14581 cagaaagtaa gcccagtaat aattttttta aatagaatcc ggaaataaca tcaatttata
    14641 ttcggaggaa gtcattccag ttaaggtttt aaaagacttt tccatttccc taccagaaac
    14701 aaaaccagat ctatgtgcaa tttctgaaga ttttagatcc tttctagtct tcaaaagatg
    14761 ttttgcttct tctactctgt atagattgat gtaaatttca aacgattgaa ggttagaaaa
    14821 ttcctgaaca aatcgatcta aatcgttagg agcaatcctg agaatttccg caaaatcctt
    14881 tttacttaat tctggatttt taaaaattcg ttctactctc aatagatgat ctaaactgaa
    14941 ttgaagtgaa ggagttttat tctgacctac tacttgaacc ggaagattta atttttcctg
    15001 catctgacgt atatcataag cacgacttaa aaatttcctt tttacaaatt tctctcgatc
    15061 tctcagactt accgtaatta ctatataaat cgaaggaaga gataataaat aagcgtgcac
    15121 atagtattca ttatatttta gtaaatctaa ataatataaa attgtaatta atccgcttcc
    15181 aataatagga atcatacata gaattatttt tctagcagga gaaaaagatt ttattataga
    15241 aaaagtagaa attaaaacta aaactgaaac aaaaataaat gtccacgaga atatttttac
    15301 gaccaaagca cgatccaaaa cgaaagagga caaaatcgcc aaacatacaa ttacgatcac
    15361 agttccgaat aacagaaaac gaaaaatttt atgaagagcc gaaggcgaaa gaaactgaac
    15421 cataaagcaa acggaacaag caagagcaaa aaaagcaaat aacgtaggtg taatattttg
    15481 aaattgaggt acgttaggcc atagatattt atatccgttt gcaaaacaga cccaaccttc
    15541 cagtgttata aacacaagaa atcccatgat acttaaataa accggatcaa gagtttggcg
    15601 atagataaaa ccaatcaata gtataataaa taaactcaat acgagcaaaa aaagaatcaa
    15661 aagatttcta taataatttc ctttttgata ttccaaaccg gattccaaaa aaattggaaa
    15721 gttgataata gaagacgttt tgatccaaag ataatattga tttttttctt tttgtatatc
    15781 taaaggctcc aaataaaaaa caggataata atcgtctacg aatctttccg aatatctaaa
    15841 acgatcaccc gtaatttgaa cggaagattt tgcaaaaagt gccgctccgt ctaacgttac
    15901 ttgtggaatc ctcaaaaaac atctggacct tggatactgt ttgatgttaa accgaatcca
    15961 gaccgattct ttgataaaac ccaattttaa aaacgaattc tctttcggta aaaaaacgag
    16021 actcttttta ggttctttag gcacttcgtt tgataaatca ggatcgagtg caaattcaat
    16081 ttgatcaaac tcgcagatct cggctacagg agaagaatga atttccttcg ataatacaaa
    16141 agataagaat aaaatcaaaa ataagaaaca attgataaaa gtttgctgga atttcatgaa
    16201 gaaaaaaaac atctcaatcc atttggttag gttttatcaa agaaagtctg acacattaca
    16261 aataatcgtg cctcttaaac tcgtttctat ttttacaaaa ggtctgtccc gattataggt
    16321 gaaatagtat caagagtcat tcttagagtc aaggtctcaa aaaaaatttg accaaaataa
    16381 ttctaatttg attactttat gaataatttt tttgaacgtt aaattctatt ttcgaagtaa
    16441 cttttagggt ttgtaatcaa aatttttact actgttcatt tcaaaacttt gtaataattt
    16501 caaaatcaat agttaaaact ttataatata tctaagttaa gagcttttta atagattttg
    16561 ttgaaaaaaa tttaccaaaa ctgaaacaat tggattttta taaaaaaaat agacctgcgt
    16621 aatagaatac acatatcttt tactcaaaca gagttttgga taaagattca cgatacttaa
    16681 ctttatggag atcagcaatt tctacatata aattttaaaa taaattctgt ttagatgcag
    16741 attttataaa tttaattcta gaatgtttag taaataaatg atactcagat tttttaagaa
    16801 tttataatat tcttttcttt tttgatcctt tcttttcttc ttacataaac cactttatca
    16861 agttctgcga ctacctttcc agttttagaa tcataaatct tagtttgaaa aaatacatcc
    16921 aattttcttt tttcatccgc ttctttttga attctttcta tctcttcttt aggaatttca
    16981 aaatccgcaa ccacctggcc caatccggga gtaataaatc gaattgttgc agccttatcc
    17041 catacgatat actcttctcc taaattttcc ataaggatca acatataaaa aggatcgcac
    17101 atagaataaa gtgaacctcc aaaatgagtt cctactaaat ttcgattcca ccaatgaagt
    17161 ttcattgtta gtcgaaagtg tgtaaaatcc ttacctattt ttttataccg aatccccgcc
    17221 gcaaagtaag gagggtagaa gtttaaaaaa taaaatctaa atttttgtct taagttcata
    17281 cggtttgata ccaaacattt taatgattta tccttttgtt ataaatgatt ccaattttaa
    17341 aatcataaaa taaataatct tcatccagaa atttgatttt actctcaata ttataaaata
    17401 tggatgtcat aaattttgtg ttaaactggg attcttatca aaccattccg tagaaattaa
    17461 tagttttaat attcgttatt tataggctgt aattattcta ccgtatatta gattcataat
    17521 aaaaaatttc tatcatctcc agtgtaaaaa agaaatacat cttcctacta tttgaacgca
    17581 taaaaatagt acccgaaatt aaccgtcgat ttacaaaaat gcggaagtac tcaaaaatta
    17641 catctgatcc agaattatta gccattttta aaggaagttg tatattctaa cttttgaaac
    17701 aagtttatgg tagtattatt ttcatgcatc cgagtactag ctataaaata ttatggtaaa
    17761 tttactcaga accatataat aagtacccaa tattttgcat taaaacaaga ctttgcaata
    17821 aaaacttacg gcactcgatt tcatagggat cactaaaata aaaacataaa aaaattaata
    17881 tattttaaaa atataaagta ttaataaaca tccatcaaat acgagcttgt atcaaatgac
    17941 tcgcgaggtt gagtttcata aaaatacaag aactattaca aaaatttaac gagattaaaa
    18001 ctgctcgaaa gttcacaaat tatcaaacgt aacctaactc gtaggaacta ttgcatttta
    18061 ttaaaaattt ctaaagactt atagcgtaaa gttctttgag gttttgagac agctctatat
    18121 aaaattacta taaatttcaa aaacttccag atacagaact acttgggaga attataacct
    18181 tttattaaat tttctaaaat attatgttta tgcttttcta gattttggga taatttctta
    18241 aggcagactt gaatctactt tagatagaat ttctcgaatt ttatcttcac tcccttttgg
    18301 agtcaaaatc aaaagtacat caccttcttc taatttagtt tttcctgttg gaacaatatg
    18361 tttgtctcct cgataaatta gagtaattaa cgaattctcc ggaaaattta aagaatatac
    18421 aaattttcca accgtatccg atccgtaagg tacgataaac tcaagtaggt tggaatcact
    18481 ctgttcccta ttttcaaact cgaacggata agaagctctt tgttctaaag gcgcatctag
    18541 cccgagccat cgaaccactt gaggcacact agttccttga atcagcaaag aaacgagtac
    18601 cgtaaaaaat actaaatgaa aaattttatc tgacccttcc actccttgag caaacgggaa
    18661 tgtagcaagt ataatcggcg ccgcacctct aagtccgatc caagatacta ataatttttc
    18721 tttgaaatta tatccagatt taattaaaga gataaacact gcaattggtc tcgcaatgaa
    18781 tactaaaaaa caagaaaata aaattccggt tccgaaaagt ggaggaattc tactcggata
    18841 aacaagcaaa cctaacgtta agaacattac aatttgcatc aaccacgcaa tcccatctaa
    18901 gaatcgtaaa ttactccgct tatgaacaaa ggattgattt cctaacacaa gccccgcaat
    18961 ataaacagct aaaaacggat tccctcctat caattccgta gcagaatata caaataatac
    19021 agaagcagaa atcaacactg gatacaatcc ttcgtattct aacctaattc gattaagccc
    19081 tttatagatt aagtatccaa ataaagctcc cgctacagac ccaattgaaa attgtataat
    19141 aatatgaaat actaattctt ctgccttcgg tatctgaggg cctaaaagac ttaatatact
    19201 tacggttaaa agaacagcta acggatcgtt acttccagac tctaactcga gcaaggaagt
    19261 cagtcctttt ttcattcctg tatttctagt tcttaataca ttgaatacag cagccgcatc
    19321 cgtagatgat acgaccgctc ccaacaaaaa tcctataatc ggtgagaatc ctaaaacata
    19381 aacagagaac agccccatta cggcccaagt aatcaacact cctaagttgc ctaaaacgat
    19441 tcccttccag agaaccggtc tgatcttttg ccattcggtt tctaatcctc ctgaaaaaag
    19501 aatatacgcc aatgctatgg aacctacttg tcttgcaaga atcggattat caaaatcaat
    19561 tcctcccgga ccatccgaac cggcggccat tcctatcatt aaaaataaca atagagaagg
    19621 tactccgaac ttggacgaaa ttcttaaaag tcctatgctg agtatgatta accctgataa
    19681 gataagtgta ttgaattcaa attccattat ttaaaatttc ttttttagat cttatacgaa
    19741 agataagttt attctcattc ccttttttta atgaaagttg tcattccaaa aatttctttc
    19801 agactttgtt catatctaat agactcaatt tgaaatttta ctttttctct taaatccaat
    19861 tttcaactgt cacagttgct tttttatagt ttctaaaata ttactgaaaa atccaacgta
    19921 tataaaattt catacttctc tagttttcaa atttaaaatc tatttaatca cctaattagg
    19981 aaatttttac aacgttagat ttttagagtc gataatttga ttttggagtt aataataaaa
    20041 tgtctaagca taaaaatgat gaagtatcaa cggaatggat tgtagaatag gctcctttta
    20101 cactgttaga cgataaaaat gaaagtttac ttttaaaaac tttcaaagat ttacaaatga
    20161 attttttatc aaaacaagaa tgttttataa aacgtgagtt attacaaatt ccctttttta
    20221 gacttttcta attctttcaa acaaggaaca caaagacagt ctttgtaatt ttctttgatt
    20281 tgatttcgaa tctcagacga caaacttata gaaaaacatt cgcaggaata aaaagcggcg
    20341 ccacaaccaa aagtctgccc acaacgctga cagagtttta tagcgactgc cggatttaaa
    20401 aatttttctt cagacatata ttataaaatt aaaatatact acacaaccca agtataataa
    20461 ataaattctt cgtcttttac aaaacctata gattcatata atttttgggc aatacgatta
    20521 tcaaaagcag ttgataattg aatatacttc gcccttgttt ctctcgcaag ttcagcagtt
    20581 ttttcgatca aagccctacc tcctcctttt ttacgatgtt ccagtctaac aaaaagatca
    20641 tttaaaatcc aagcccgttt catagacaag gaggtaaata tcggatataa ctgagtaaaa
    20701 ccacaacaag tactaccgtc catcaagaga taaattttgg attcttgttt aagaattctt
    20761 tcttcaataa atttttccgc accctttaaa tccgatttct gtttataaaa ctggcgatat
    20821 tcgtcaaaaa gtttagcaat ttctggcaaa tccagaagag aggcttcttt aatattcatt
    20881 ttaaattttt ccaaaaaacg acacttacaa tttaaagccc gttctgaaac tcagaaaaat
    20941 agcctgacat cattgagcaa gttctaaaaa ataattttaa gaatagaatt gttgaaaaat
    21001 taattctcca tcttgtttct gttttatgaa ataatcgatt gaagcagttt tgttaaccat
    21061 cgctatggaa tttttcaaca actctaattt agaaatccta ctcaagatta tataatagac
    21121 tacagcaaat tttcatcgta aaagtctatt tgagatcaaa atttaccgca ctaagaatcc
    21181 atcccaaaac ttacacatga agaatgatta gaaaattcac aaattttaga tgggactatt
    21241 tttatagaaa gttcaacagt ttattagaaa attataaaat attattgttt atatatttat
    21301 ttaataataa aaaaactcta aataatcttt actactctaa catattaaaa ttgtacctaa
    21361 aaactaacga ccaatttgcg aagatataga aattctcaca aattaagtct aacctgaaat
    21421 ttatgtcttt ttttaaaaca atccacattt taatttttag aaaaaactca taatattatt
    21481 tgtatgtgcc cgagtaatca atatcgtttc agcttggcat aaatcaaaag agacgaatag
    21541 tttacaaaag aacttttata atcaaaaatt tattcgatcg tttaatgttc ctcggagaat
    21601 cctactcgtc tgtggatgtg ccataacctg ataatgagaa gtttcaaata aacaatgaac
    21661 ccgcgattcc ggattggatt tttttcggta cactttatca cttaacaaag taaggctcgg
    21721 cttttccaca attccgtctc caatccaaga agaccatttg gattccgttt ttgttaccaa
    21781 actgtaaatt tgagtcgcat ttacgtcgtc aagctcccca aaatacaaat cgtttaaata
    21841 tcttttcatc tgatcgttct gaatccaatc ctcttcacgt atgattccat gagaaagatc
    21901 tttgattgcg tcgcttctct gatttccgat aaaacccaaa atatgaaccg gaagaatcgg
    21961 caacgattcc gctccaagtc ctaaccaaaa accaatcttt tcgatatacg atcctccatc
    22021 gggagaatta atcacaagcg catgacgaat cctttttgaa aactgggaac cattctgttt
    22081 agactgatat aatgcgcttc tgaaaatcaa acctccttga ctataagata taacgtctaa
    22141 cgttctattt tccaactctg gggaatttag aagattctcc acaagatcca acattttttt
    22201 tgcatttgta gaaagatgaa ttccgggatt aaaccgaaga taaacgggat aataaccgca
    22261 ttctttcatc gtttctgaaa gtggaatttc tccatttgta ttccaaagcc cttcgtcaca
    22321 aaaaagacct ggaatacata aaatcacata aggtaatttt gaatttttcc aatccattag
    22381 aatttcttga tattctgcat ctttaccttt gagtctaaaa gaagcttgaa tctgagaagt
    22441 agttacaact cccgcaaaag attcgcctac gatactagaa actggaatat tctcaaaaag
    22501 agttctttta acaacttcat cagcattttc aagagcgtct aacgctatct gcatcgcatt
    22561 tgaagtagaa atcaaagcat ccgtcaaccc ctgttccgtt ttttcacctg catttttcag
    22621 gacttctccg gatttgaaaa agaattcagc cagactcgta ttttgaacca aaggtgtacc
    22681 cgaaagttcg gataaccgtt tagacgacca atctaaagat tcactcaaaa cggaccggac
    22741 cgtttccaag gttcccaccg aagtatcttt tgcaaatcga atcaacagtt tacttagatt
    22801 catactcggt tgtgtaggtt tgtaaggtat tctatctttt ctttccatcg cgcgcgaagt
    22861 ataacttaaa atttacttta ggtcaaattc aattcttaga cttaaaacaa aacgaagagg
    22921 cttgatcttg taattccttc tgtttctatg gcgacatgcg gctactgctc attcaacctc
    22981 cggtggaaga tttttacgat accgatattc gattacagcc gatcggactt tgttatctca
    23041 aaggggccat acaaaaattt ttaccgaatg tggaagtaat aatcagagat tttcatagag
    23101 gattaggaaa caaactcgcc ggaagaagaa cgattcctat tccaaacgaa ctcaaatacc
    23161 taaaagaata ctatccggtt ccggatcgaa gtccattctc aacatttttt gaatactttc
    23221 attttggcgc ttcttatgaa gatatatcaa aagaagtaaa atacttaaat ccagatcttg
    23281 taggaatttc ctctttattt tctccctatt atagagaagc tttaaaaaca gcggaagaga
    23341 taaaaaaagt tttaaacgtt cccgttttga tgggaggttc tcacgtttcc gcctgtcccg
    23401 aattgatgct ttcaaatccg tatgtggatt tcataattcg aggagaagga gaaaaagcga
    23461 tctgtgactt tttaaacgaa tttcaaaatg aaaaacgtta tgcgctcgtt ggttcccttg
    23521 gatggaaaga aagtggaaaa atgtatctaa atccgattgg ggaaaatttt ccgattcaag
    23581 atctacctcc tcccgatctt tcctatttat cgaaaataca ttatcttttt gaaggaaaac
    23641 cgatgcgttt tatcatcact tctagaagtt gtccgcatcg ttgtagtttt tgttcggttc
    23701 acacaacttt tggaaccaaa tatagaagaa acaccgtaga acgagtgtta agtgaaatca
    23761 aaaaatccta cgaattaggt tatcgagtat ttgattttga agacgacaac ttgactttct
    23821 ttcgtccgga aatgaaacaa ctctgtgaag aattgattga tgcctttcca aaaaaagacg
    23881 ttcggtttgt ggctatgaat ggaatctctt atatgagctt agatccagaa cttcttcgct
    23941 taatgaaaga agcaggattt acaaatttaa acttagctct agtcagttct gataaactcg
    24001 ttcgagaaac aaccaaaaga cctcatacgg tcgaaaaata tattcagatc gttcaagaag
    24061 gatttaagct tggattccaa attacctctt atcaaattct cggacttccg atggaaactt
    24121 tggaatccat gattcaaact cttcaattta acgcgggaca gccagtttta atgggggcct
    24181 ctctttttta tctgactcca aattctccga ttgcatctaa ctttccggaa agaaacgaat
    24241 cggacatttt tcttgcaagg ttaacttcca tggcaattcc ctccgaacat tttgataggg
    24301 aagatattta ttctcttttt ataattacta gaatgttaaa ttttctaaaa agcgctcaaa
    24361 tccccaaaga caatttggct tctttaaatg atacatttag aatattagaa aattatgatt
    24421 ctagatcttt tctaggggta aaactcttta aaaaattact ggaagagaaa aaactatacg
    24481 cttctgcacc tcaaggtttg atttttttag ataaatttcg atacaaagtt tttgaaatgg
    24541 ttttttcagg attggacaag atcacaaccc tttccggtgg aaatattgat ctgaaagatc
    24601 taaactcttt tatgtcctta aaagaaccga atttagaatt gaactcctat taaattgaaa
    24661 gtttaaaagt gcagataaaa tgatctacag aaagcaaaaa attttttgaa catatattta
    24721 cgacgaaaga gaatccaaaa tttttttacg taaaatttac actcaataaa attgctactt
    24781 acaatttcca atgagagaca tctactcgat tagaccataa atcaagagta cttttaagaa
    24841 ttggcaaatc caaaggttta gttaaacaat cattcattcc tttagaaata tatttttctt
    24901 tactactttc aattgcatcc gctgtcaaag cgatgataat aggaaattcc gaattttgat
    24961 tttttgaacg aatccatttt gtagcttcaa ttccatccac ttccggcata tgaatatcca
    25021 taagaattat atcaaaagct tccaactgca ttctttcaat tacttcccta ccgttatgca
    25081 ctaccgtcgg atcatatcct aattttttaa gagctctttc gatcaaaaga caattcgttt
    25141 cattatcctc tgcaaccaga attcgagtgc ttttagcaat aacatcttga aaagattttt
    25201 ccagatcctt agtcttttcc gcttcaagaa ttttttctat ttccaaagct gaaggaatat
    25261 cataatcaat cgtgaacgta aacttagagc cctcaccatc cttactttct aatttcaaaa
    25321 ctccaccttg aagttccacg agttgttttg tgatgctaag tcccaaacca gaacctccga
    25381 actttctggc ggtagacgta tcattttgag aaaacgcttc gaagacttgt ttttgttttt
    25441 ccaaaggaat tccgattcct gaatccataa ccgtaaactc tatggatacg ctacttttag
    25501 aaatattttt ttgagtcacc ttaagaacca cttctccgcg actcgtaaat ttaattccat
    25561 tacctgcaag attccataaa atttgtcgaa gtctaagagg atctccataa acgtattctt
    25621 gaatttctaa tttaccttct aaacgaaaat tgatctcttt ttgttttgca agaggatata
    25681 aaagatcgtg aatttcatcc aaaacagaac gaatcgaaaa aacttctctt tccaagataa
    25741 cttttccagc ttcaatttta gaaaaatcta aaatatcgtt gataatttgt aacaacgatt
    25801 tggcggaaac agaaagaact tcgacgtact ctttttgttc gtcgttgagt ttagttgttc
    25861 ccaaaagctg aaccattcct aaaacaccgt tcatcggagt ccgaatttcg tgactcatgt
    25921 ttgcaagaaa attacttttg accttagaag ctttttcggc gacctctttg gcctgtatta
    25981 attcccattc agtttctctt ctttgttgaa tttctttttt aaggagtaca atgtttttat
    26041 gaatctcaga ttgtaaacca tccttaagtc taaattccaa ttctttaatt ctctggacga
    26101 gcataaccga aaaaagaacg gactgagaaa taaacgccaa ttttagtaga tgaagcgaaa
    26161 gataatcgat cgaaatcgct ccgaacgtac ttaaatttgt gaggattcca gcgacaggaa
    26221 atacaagatg aatgattaga aaattttttg cagacttaaa accacctcta attctcacaa
    26281 tacaaaaata aacaatgatt agattattaa ccaatcccag ataatacgaa atccgattta
    26341 agtgagtagg ataaaaaatg gagagaggta ttaaaagcaa attgacaact acatataaaa
    26401 atattataat ttttacatat ctttcttttt tttcaggata taaaaattcc atagaaaaaa
    26461 gaaaaagaaa caaagcggaa gtataaaaaa ggaccagtat aaatggaaga taatatcttc
    26521 cataatttgg tttaaaaaga ggagaaatta atccgtccca agaagtcaaa taaaccgtag
    26581 aaaataaaat cataataaaa taatataagt atgatctcgt tctaaaaaac atgtacaatg
    26641 aaaaattata caaacccatc gcgattccaa accctaaggt caatccgaat aaaatcgctc
    26701 taaatagttt tgtaaaattg aaattttctt ccgactccaa cacaatagga attcgcatag
    26761 gagttccact tttgatctta caaacgattt gaatttcttc cccaggacga aggtaaaaat
    26821 tgagcgcagg aaaacttttt tcgtaaacac gacttgttcc cgcgagaatt tcatgaattg
    26881 aatccttaga accgtatcga tagaaaatat ctacttcttc caaataagaa ttaaaaattt
    26941 cgaattctcc tcggtaatct ttttcggtat cattttttaa aggaatataa aaccagaccg
    27001 tattacttgt aaaaccgagt gaaaacactt ctgcaggaat gttttgaaaa gaaagagaag
    27061 aatcctttgc aaaaattctt tctcgaaaat tttcatccga ttcactgcta aagtaatata
    27121 caaaaaaact taaagaagaa tctttctgta attgtgaaat ttttcccgaa accggagata
    27181 aagactcggc cattagagaa taatgaaata gaaatatgat atataataat aaaaatctca
    27241 tattcaaaaa agtaaaaacc gaaaaactgg gaaaggcgat tttggatcta ttctacgaaa
    27301 tctattttag gagtaaaaat ctttttttac tcctattgat tttatcataa attttgagac
    27361 aaatctcttt tttaacgtaa aattccaaca ttctatttta taaatttaag taataaaaaa
    27421 gggattctta aacttgaaaa ttaaaataga gtcattaaaa aatgaattct ctatttgttt
    27481 ctgttttatg gaaacgttcg attaaagcag ttttgttaat cggccactat ggaatttttt
    27541 aacaaatcta ttatttaaaa aaattcctaa acacgaagtg acgtaatctg taaaagctac
    27601 tattttctac ccttatcctt aagtctcttt tgtaaagctt tggacatttg tttatctttt
    27661 tgttttttct ttctcgcttc ttccggatca ttcaaggcct ggtaagccat taactctttc
    27721 gaaagtttta aataagaaaa gtatctagct tcactgattc ttccatcttt tacggccgct
    27781 acaactccgc aattgggttc ttcattatga gaacaatcgt taaaacgaca ttcttccgca
    27841 gccactgcaa tttccggaaa cacttcctca agttcgtctt cgcttccttc tgaaaacaaa
    27901 cctacttctc tgattcccgg attgtccata agaaccccac ccgaaggtaa aagaaacagt
    27961 tctctgcgag ttgtagtatg ttttccggtt ccatcggaaa cttttacctc attggttttt
    28021 tgaatctctc cacctaataa agaattaatg atagtagatt tacccgcgcc cgaagatcct
    28081 aaaaatgcga tcgtttttcc cggatcgatc cattgcaaaa ttgttcgagt ctgtttcaga
    28141 tccaaagctg aaatcatttc gatcggtgtt tctccagcga tcattttaat ttccataaat
    28201 ttattttcag gatccataca aagatccttt ttatttaaaa cgatcgtgac ttgtgcccca
    28261 ctaaccttgg ccaagaacaa ataacgttct attcttctcg gactataatc gttatctaaa
    28321 cccataatca ctaataaaag atctatgttt gacgcaatcg cctgggaacc ttttcttttt
    28381 cctggattac ttcttcttag aaaagttttt cggggaagaa ttttttctac gatacaaagt
    28441 tcatctcctt caatttctcg tatgagtacc caatctccag ttacaattga ttccccagaa
    28501 gccatcagag caccagaaaa aatacctttc ttttcgccct gttctattat aatttttgaa
    28561 tattctccgt aaacagcaag tacacgtcca ggttttaaac cttcaagaag ttttggttct
    28621 tctaaataaa tgctcggatc ccaaccataa gacattagga ttgaatttgg ttgtgacata
    28681 ttttttcctc tttttagatt ctgaaaattt agatttttaa aataaaatta aacaactata
    28741 taaattttat tcatcaacct ttcgaacttt gaatccaaag tcaattctaa gaacaatatc
    28801 caagaatcta aactcgggtc catacttgat taggaaaatt aaaaagcctg cttcaaaacc
    28861 atttaatgtg agaactatta caatattttt gcatgattcc ccatttacaa actgtatgag
    28921 acaaaatcgg tgggaactca tacgctttta caaacaacaa cttagagctt gtcacctcaa
    28981 agaattttat gagataattt tttagaaatt tttaataaaa tgcagtagtt cctacaatta
    29041 ggcagcattg acaatttacg aactttcaag cagttctaat ctcgctaaat tttcgtagta
    29101 gttcccgtat tatgaggttt tgagaccgac tcttagtatt ttttttaaat ggggagttcc
    29161 cacagattac gtctactcaa cagttataag cttttataac tgtttttatt gcagtttaaa
    29221 attatatgaa ttcctacatc tttaaaatct tactgtagat ctttaagttg taagagctcc
    29281 cacattttta aatttcacga taaattctaa cattagaata cacagaacaa ttcttaggta
    29341 aacgaggaca gacaatctca ttgataattt atttccagtt tatcaattga gtttcgaaat
    29401 aaaaattcta cataaccatg tccgattttt cgggagaagt tcaaatcaaa tgtttcgtag
    29461 taacaaaaaa taacgcaagt cgtcatttac catgaaaata gttgaaaaat cagctaacat
    29521 aacttatccg aatatttaaa acctatttat agaaaattaa aatattcaaa gttacatatt
    29581 gctatttttc ttgcaatatt tctctttttt gaaaatgttc tgccaattta atccaggcaa
    29641 aaacattgat tcagaaaata tctcaaccca tcgaaaaaat taaaaatcaa tacgaagcgg
    29701 tcgtaatcgg atccggttat ggcggggcaa tcgcggcatc taggctttcc agagccggaa
    29761 tcgaggtctg tcttttagaa agaggcaaag aaatcaggcc gggagaattt ccgaataaag
    29821 aaatctctgc tttagaagaa gtacaagcaa actacgaaga taaacaaatc ggccctaaaa
    29881 atggtctgtt tgattttcac tttaacaagg atattaacgt tttagtaggt tgtggcttgg
    29941 gaggcacttc gcttatcaat gctaacgtaa gccttagagc agttccggaa gtgtttcaag
    30001 atccggcttg gcctaaaaat attcgagaag aagcaagtaa acatggattt gatccgtatt
    30061 attctcttgc tgaagagatg ttaagaccaa accccatccc gaatcaatat cgaaatctcg
    30121 ccaaacacca agcactgaaa acatccgctt cttttttaaa gaaagaattt tatcctactc
    30181 cgattaatgt aacgttccaa tccaaaatca atcacgttgg agtcaaacaa gaagcttgta
    30241 caaattgtgg agattgtgta accggttgta acgtatcttc taaaaataca actctgatga
    30301 attacctccc agatgcagca aatttcggcg ctcaaatttt tacggaagta aaagtaagtt
    30361 atattgaaaa acaagaagat tcttggctga ttcattttgt tccacttgga ctcgatcggg
    30421 aaaagtttag taaagacgaa ttatttatcc gcgctaaaac agtaattctt tccgcaggct
    30481 ctttaggttc tactgaaatc ctacttcgct ccaaagaaaa aggactcaac gtttccgact
    30541 ctgtaggagt tcgttttagc ggaaacggag atatgttagg tttttcttat aatggaaata
    30601 ctacgatcaa cggaatcggc tttggttcta aaaaaacaaa cacagaagta ggcccttgta
    30661 tcactggagt catcgataca cgtaaaggtg catctttaaa tgaaggaatg attatagaag
    30721 aaggttctat cccaggtgca attcgaggtc aattaccaga aatttttgcg attgcgtcta
    30781 aactgacagg agtaaaaacc aaaaaaggtt tttttcaatg ggtaattgag aaaattagaa
    30841 tattcttaag ttttatttta ggttcttata gaggcgcagt taaaaacact cagacttatt
    30901 tagtaatggc gcacgatggg aatgacggaa aaatgtttct tcaaaatgat cgtttgagaa
    30961 tttcctggcc gaacgttggt aaaaaaccga tttttgaaaa aatcagtacg atactaaaag
    31021 aagctactgt tccactgcaa ggaacctata ttaaaaaccc tgtatggaat cgtctaacgg
    31081 accaggattt aatttccgtc catcctctcg gcggttgtcc aatgggagac gacgcttcca
    31141 cttccgcagt caatgaaaat tgccaggttt attccggcaa aagcggcaaa gaaacgtata
    31201 acggattgta catcatggac ggttctgtaa ttcctagatc cttaggagtc aatccattac
    31261 ttacaatctg tgctatctca gaaagagcct gcgaaaaact aatctctcaa aaaggtctta
    31321 caatcaatta caatcttcct tcatatccta aacatacaaa cgtcccaaat gaaaaaacat
    31381 taggcataga atttacagaa tgtatgaaag gttttttttc cactcaatcc aaagaagaca
    31441 cagaaagagg ttatcaaatc ggtaaggacg aaggctcttc catagaattt ttacttacga
    31501 tccgaagcga aaacctaaat gaaatgatta gtaatccgga tcacaaggca acgttattcg
    31561 gcactgtaaa agctcctgtt ctttccaaag acgtaatcac tgtaacaaac ggagaatttt
    31621 tactttttat ttctagagaa gacaaagtag aaacgagaaa catggtttat cgtatgattc
    31681 tcaatacgga agaaggcaaa aaatatcttt ttgtaggagc caagtggata caaaacgacg
    31741 gacttacaaa catctggaga gatacaagca cgctttttac tacgatttac gaaggtgaaa
    31801 cagaaaattc tcctgtttta ggaaaaggaa ttttacacat tcttccagaa gattttgcca
    31861 aacaaatgac cacgatgaaa gtcattcatg caaaatctct aatagacaca atccaaggat
    31921 taaccaagtt cggttctttt tttgcaggta cactgtatga cgtttatggt ggagtagcaa
    31981 gttccattgt tccttgggat aaggacgcaa gacctagaac caaaagacct ttgagggttt
    32041 cttctcccga agttcatttt ttcaaagcag aagacggagc caacttaaga cttttaagat
    32101 ataagggcgg taacaaagga ccagttctgt tatctcctgg gttaggcgtc tctagtttga
    32161 tttttagcat cgatacgatc gatacaaatc ttttagaata tctttttgaa aatcaatacg
    32221 acgtttggct ttttgattat agaacttcga ttgctcttcc ttcggctcct cttccaaaca
    32281 caggagacgc gatcgctacc aaagattatc cggctgcagt taacaaagta agagaactca
    32341 ccaaagtaga taaaattcaa gtagtagctc attgttttgg cgcaactaca tttacgatgg
    32401 cgttactctc tggtttagaa ggagttcgct ccgtagtgct gtctcaaatt tctgcggatg
    32461 tagaagttcc cacctcgatg gatattaaag taggatttca tactgcggaa attttagacg
    32521 cccttggaat caaagatatg accgcgtata cgagcaatca cgacgattgg ttggatcgat
    32581 tctttaacag cgttttagcg ttacaacctc aatccctttt ttctcacgac gtaaacccgg
    32641 tcagtagaag aatctccttt ctttacggta gtctctatag attagaaaat ttgaatgaag
    32701 aaacctatcg ttacggtttg ggagaaatgt tcggagtttc aaacatcaaa gcgtttgaac
    32761 atttatctaa gatgatccgc gctcataagg tagtaaattc agaaggacaa gacgtttacg
    32821 ttccccattt ggatcggctc aatctaccaa tcacgttcat tcacggagcg caaaatcgtt
    32881 gttatctccc agaaagtaca gaaacaacct acaaaaaact aatcgatcga tttaacccaa
    32941 atcagtacag acgtcacgta atacctgact acgggcacat agattgtata tttggaaaag
    33001 acgcctacaa ggacgtatat ccatttatac tacagtcttt aaatcgatat taaagaattt
    33061 tgaattttat aaatttataa ttttatttta caggaaaata tgtcaaaaga taatactcgt
    33121 tacgacgcaa tcgttattgg ctctggattt ggtggttcca tcagcgcctt aagactttca
    33181 gaaaaaggcc aaagggtttt agtattagaa agaggaaaaa aatattctcc cggagatttt
    33241 ccaagggacg tacgtaaaat agacaatctt ctctggcgtt atcccaaaaa gaaaaagtct
    33301 ttgggtttat acgaactcaa tttttttagt ggactcggaa ccgtaaccgc ctccggttta
    33361 ggcggaggtt ccttgatcta cgcgaatatt catatccgtc ccgatcataa ggtttttgaa
    33421 gatcctcgct ggccagctcc gtttaacaga gattatttgg atccctattt tgataaagtt
    33481 gcctctaaat ttgatgtaaa accggttcca ccagaatggg atcttccaaa aagaaataga
    33541 tttaaagccg ctgcggattt aaacagacat actcattttg atccggatgc agctgcaagt
    33601 tggctaaaac cttccagacc aggacaatct acttgcatac gttgtgcgga atgtgagttc
    33661 ggatgtaatc acggagctaa aaacacatta gattttaatt atattgcaga cgccgaaaaa
    33721 aacggtgccg tgtttcaaac caattcccta gcatctcata tagccccaga tagccaaaac
    33781 ggttacgtag tttattatga aaatacggaa accggagaaa aaaaatcggt atatgctaaa
    33841 agagtcatac tttccgcagg aacattaggt acaaatagaa ttctttttaa cagcagagac
    33901 agatacaaaa ccctaccaaa tctaagcaaa caacttggaa aaggatattc tggaaatggg
    33961 gactttttag gcggaattga atcgagtaaa agtgaactca taccttggga cggaccggac
    34021 gtaactaccg taatcaatta ttttccacaa ggatttcaat ttacaatggc agcgcctacg
    34081 ttcagtcaac cggtaatgtc agtacttgct tcattaggaa ttgctaaacc gaattggttt
    34141 ttaaagctga ttggtcctat cttttggaaa agtttgaaat ggattcttcc ttttgtattt
    34201 aaaaaaggat tactttccaa acctctacca cctggtcttc cgggagcggg taatccaaac
    34261 tatatgacaa atctatttgc cataggaaga gacaatgcaa atgggaaaat cgtacgtcgt
    34321 ggcaaaaaca tagacgtgaa gtggaagtat tctaaagaaa accaaaccct cattcagaac
    34381 atgactgctt ctatgcagca gataggagac gcatacggcg gacagttcgg tccgttagct
    34441 acctttttgt tattcaatcg gatcatctca gttcattctt taggaggttg tattctttcc
    34501 gccaatccgg acaaaggagt tgtatccgaa acgggagaag tattcggtta taaaaatcta
    34561 ttcattgccg atggatctgt aattccttct tcaatcggat ttcatcctgt gatgacaatt
    34621 tccgccgtgg ccgaacatac tgcagcttcc atctgtgccg gattataatc cggcattaaa
    34681 agtaacgttg ttactcagaa ctataaaatt gagtacgcag tattttgcta taaaacagta
    34741 ttttataata aaaatctgcg gtacccgatt tgatagggat cagtaacgat ctctatcaaa
    34801 ttaaaattaa cactatgaat ttttatctca tagtgaaaaa cattggatat cctattatat
    34861 agaattatct tatatatttt ttgaatacaa gaacactcta atatattttc agaatctact
    34921 tgaagaattt agatagaaaa taaattattc ctttatcggt gaattctaaa cataagagag
    34981 ggcgaaacat gcaacaagat aaactatata ttgatcttgg tatgtccgaa aatcaataca
    35041 gcaaagaaat tattgaagga caacaggttt atactcctag ttttttgagg ttttacgatc
    35101 taatcgtttt gcacattatc agtacatggt tctggcgctg ccctcctcaa aacatgatcg
    35161 atttgtatga caaaaatgta agtggcaatc atttagatat aggggtagga actggttatc
    35221 ttttacaaaa aacaaaattt ccagtagaaa aaccaaccat ctcggtgatg gatttaaatc
    35281 cgaacacttt gatcaaatct agaagaagac tttctaacat cgcgggacaa ttcaaggctt
    35341 atagagcaaa catactagag ccaattcaca taacggagaa attcgattca atcggattga
    35401 gctttttatt tcattgtgtt cctggaccga ttcgcaaaaa ggcttccacc gcatttaaaa
    35461 atctcttaga aatccgcaaa ccggaaggag taatctttgg gtccactggt ttatacgatc
    35521 taggtcaaac ccatttttta tctaggatag gaatgaaacg attaaatcga aatggagtgt
    35581 ttcataacac cgaagacact cttccagatt tagaagcggc gcttaaagag aattttaaag
    35641 aatatgaatt gtatgtgatt ggtgcgattg cattttttgt ggggaaaaaa gccaaataaa
    35701 aatattcaaa aaattaaatt agtaaaatac aatatatata gaaacgaaaa acgtttatct
    35761 ccaaaaagct tttttataaa gtcaaacgaa cttttgacca aaaatgaaac atctactctg
    35821 tctcaaaact gggacagagt ttcttacagc ctggtctttc caataaagca aaattaggtt
    35881 tctgtacagg ttgtaagtta attttaatat attagagttg ttaaaagatg aattctccat
    35941 cgtttctatt ttatggaaac ggtcaattga agtagttttg ttaatcgccg ttatgaaatc
    36001 tttcaacaac tctaatatgt atcctttcat attaaaactt aggatcgatt cttctttggt
    36061 ttaatttaag aagttgtcct aaaatctcaa aagacataaa cgatagtaat ttaaaaattt
    36121 ctaatagaat gctaaaaccc acaacagatt acattacatc tggacattcg caaacctttt
    36181 agtaattctt atcatcaaac cttagtaata tttaacgtga attcaacgta agcaaatctg
    36241 attgctacag gcaataggac ttcgctctca gtcctggtca ataaactaca ttaaaaaaac
    36301 attatattcc atttcgtctt tgtttcaatt gattatagga cgcaattgtt gaacgtccat
    36361 agaagcgaga cgctaagttt gtaagagcgt tctgctttag ttcctcgcat tgatcccttt
    36421 cgcgttaatc cacattattt aggttttaga acaaaactct cagtgatttt tgattcgaat
    36481 acagtcaaat caaaccaatc ggaaccgccc atctctcatg tcgcgacata gtaatccaaa
    36541 atggttttct ttttttcaga atatcttgga attctgttga gatatttttg caagcttcta
    36601 aaccgattcg ataattccat atttgaaaaa gatcaactaa aatatcatct gcatcaaatg
    36661 gaatttcttt tttatttttt gctttttgaa cgtgtcgatc taaattttcg acccaaagat
    36721 tgatcgctcg atccacgggt agttctgaaa aatcttcttt taataaattt ccatgttcca
    36781 gatcggattc aattccagga atttctttcg gaccaagatc tgtcttactc aatttacctt
    36841 gacccttgca agaagcgagt ccataagcat acgcgacatc aataggatct ccaccataat
    36901 accaggaaaa atccaaagca gcgatcttgt tttgttcggt acagaattga attgcagtgt
    36961 taattctgga aataaattct tggagtattt cttctttagg aagcgaagaa agtaattctt
    37021 ctgcacagat caaaaattgt tttgcgttgt tttggacaag ccattcttta attccatttt
    37081 cccgattcgt aaagcggatc gggtacagat tgacggtcca ttcttggatg acttgttctc
    37141 tttgatcact cataaattca ttttcctttc gggatatttt tttaattcta ataaatcgaa
    37201 tttaaacttt taaacctaga acgttcataa agttttccaa accaatcata aaaattttaa
    37261 taaccatttt taattaactt tattttaaca aaaaatatat tctatataaa taatatagaa
    37321 tattcaaaag taaaaatata aattattttt atagaaagag aatttatttt aaatctaatt
    37381 atgccaacaa ggaatcaatt cgttttaaat ttgcttacac aagtagtgta taaaaatcca
    37441 tctctataaa gttttcaaaa aaatgtctct ttccaaattt tgaatcatac tgatttttat
    37501 ataataaagt gtcatgaaat ttaagccaaa tttccactta agacggaatt tggacattct
    37561 attatataac tctgagcaat attaaataca ataaaatcac atatggagaa tgttatatga
    37621 aaacaaaacg aaatcccctt ctaaacaaat ttaaatatag aaacctatta attgggtttt
    37681 tactatgttt attccctcta aattgtacat ttaaagattc attagtatac aataaatttt
    37741 taatgtatat ttcattttca cataagaatt taaattttga attagagaac atcaattcaa
    37801 ctagaaagac ccttttacca aagtcagaaa tagatttaaa tattctcagt tataatcttt
    37861 ttttatattc aaaagaagat atatattttg gatattggga agaagaaaaa agggcggagc
    37921 ttcttggaaa atcaaaattt acaaaaaatc aggacgtcat tgtactcagc agagtgtttg
    37981 atacaaatgc acgaaatact cttctagaca atcttaattt agaatatcct gaccaaaccg
    38041 acgtaatcgg aaaaactaag tatggttggg atcaaactct cggagatttt agacagcaga
    38101 tcaacaacgg aggagttgtc attttaagta aatggcctat tcaagaaaag atacagtata
    38161 tcttcaaaaa tcatggatgt ggtaatgaca cattctacaa taagggtttt gcttacgtaa
    38221 aaattaaaaa aggaagtcag atcattcata ttgtaggaac cgatactcaa tcggaagatt
    38281 cgacatgttc cgatttaggg gtaaatgcaa gaatcaatca gctcactgaa attaaaaaat
    38341 ttatcgattc aaaacgtata tccaacaaag aaatcgtatt gatcgcggga gctttgaacg
    38401 tagacaaaag taatcaatct gaatataaga atatgcttaa tatactagaa gtaaacgaac
    38461 caaattatgc aggaattcca tttacatggg acacgaaaaa aaacaagatc gctgcttata
    38521 ataatatcta ttactcctgg aaccagacct caaattacgg ggaatatata ctcgtttcca
    38581 aaaatcactt tcaacttccg atttggcaga atttagcgta tgatccgatt tcaccgacta
    38641 cgtggaaaag aaaaaatgga tatacaagtt atgaattttc tgatcatttc ccaatttatg
    38701 gttttgttta cgccgaccct tccactccta caaagtcagg acacagaaga aaatacgatc
    38761 aagtatcctt aatagctaaa tataccggaa aagcaataca agtggatcat aatagaccag
    38821 acggatggtt aaaagcagat ggaactgcaa aagaaaaagg aacagaattt acaaaattca
    38881 atttactgca agaatacgac cctgattcag acaccttttg tatgttaggt gggcgtgtaa
    38941 gaatcgaatc ttctcaatat ttaaattact tttggacttg gtggcttaga ggaggaggag
    39001 gtaactatgc ctattatcct aaatttgatg atagctccaa actactcgaa atgataataa
    39061 tacgtcaagg atgtttagaa gacgaaagtt tggtcgtatt caaagatttt gatacatacg
    39121 ggaaatacta ttattttctt gcagtctggg aaaatggaag ttggaaagat tatatttatc
    39181 tttggtacac aaatgcccaa ccaaattcgt actttattgc taaattaaat acctcacctg
    39241 aaagagattg gagcaaggat ctaatttatc gttagatttt attttacaaa aaggaaataa
    39301 gatttttgtt tcctttctgt aatatttata aaaaggaatt gattttttac tactttactt
    39361 gattttaacg gtttcaaatt tataaacgaa gttttataaa attattttag ataaaaactg
    39421 actataatag agttgttgaa aaattcccta gttccgatta acaaaactgc tttaattgcc
    39481 gtttccataa aatagaaaca gatggagaat tnnnnnttca acaattctaa taaagaaaca
    39541 attgatttcg ttttcaatat cattaaaata gtttcagaat aatataaaag tttaatgtta
    39601 ttatttttaa tatttaaact aaaagataca ttcaaatgaa aaaacaaacg ttttggacag
    39661 gtattctact tatctttgcg gcaattacct tctggatcag ttggtttctg atgcctgatc
    39721 ctggcactac ggacgcgcgt catattctcg aaattgtaaa agtatccaga aatttcgttt
    39781 ggtattctgc aatcacacaa attgtgtcct cggtttgtta tataatcgca ttattctcat
    39841 tagctgacct tatcacctca cagaaaaaaa cgacattatc cggatttgtt ttatttggaa
    39901 tcggagtgtt aggaatgtgc tctgacgcgt tctttcattt attagcttac tacatgacag
    39961 acgattcagt attcatccaa gaaaacgtaa ttatcataat gaattttatg cagacaaaag
    40021 gagtaattat actcgttcct cttctactgt ctttttttat tggaagtcta attttaagta
    40081 taggtttaaa attacagaac gtaatttcta agattccaat ggtcgttttc ctaattacaa
    40141 ttttcgccgg gattccgggc gccgtgatta taaataagat ttttctctat aaaagatcaa
    40201 ttgtttccct gataatttta ggtacatttg ctataggcca agcctggata ggcttggaaa
    40261 taattttaag aaaaaataat aaataaaagt aaaatattaa aaattataaa tattatttat
    40321 tctcgaatag atttttcatt tctatgaact attactcaat aacaatattt aaggaagtaa
    40381 atatgaatat ttttttatgg attcttcaaa tccttttggc actacatacc gtaataggtg
    40441 cggtatggaa attttctaat tccgaacaaa ctgtatcttc cctaaaagca attccacaca
    40501 caatttggtt aataatgagc attattgaaa tgttttgcag cctaagtcta atcctcccgg
    40561 cattaaaaaa acctctaggc attcttactc ctattgcggc gatctgtata accacggaaa
    40621 tgttattctt ttctgtatta cacatttatt ccggtgacac aaattacggt cctatgattt
    40681 attggcttgt tgtagccgca atatgcgcat ttattgcata ctgtagattt ttactaaaac
    40741 ctattcacct aacataaatt tgatgtaaga gacaattttc taaaaatatt tattcttaca
    40801 gaccaaagtc tcttgtccag ggaaatcccg ggttttttta tgttttagtg taaaatataa
    40861 aaatatctta gaatgattag aactggcgtt ttaagcaaaa ataaagtatt tttgagataa
    40921 ttgtagatgt ataattccca cagattaaag tcgtattgac ttgcatcgag gtttaaaaca
    40981 gactttctcg tgtgaatgtt tgtagcagtt ctcacaaaag atcttattct atttacagtt
    41041 tttactttac tcttttagaa tattctctct tccaatttta tctacaagct gacgttcaaa
    41101 taacgtgagt tgcgacctaa aacgcgatcc
//
LOCUS       DMNODFGF_8              7273 bp    DNA     linear       08-DEC-2021
DEFINITION  Genus species strain strain.
ACCESSION   
VERSION
KEYWORDS    .
SOURCE      Genus species
  ORGANISM  Genus species
            Unclassified.
COMMENT     Annotated using prokka 1.14.6 from
            https://github.com/tseemann/prokka.
FEATURES             Location/Qualifiers
     source          1..7273
                     /organism="Genus species"
                     /mol_type="genomic DNA"
                     /strain="strain"
     gene            complement(99..578)
                     /locus_tag="DMNODFGF_00128"
     CDS             complement(99..578)
                     /locus_tag="DMNODFGF_00128"
                     /inference="ab initio prediction:Prodigal:002006"
                     /codon_start=1
                     /transl_table=11
                     /product="hypothetical protein"
                     /protein_id="X:DMNODFGF_00128"
                     /translation="MKDTIEEEKRKQRLKQLFAVGRKIGYSKETLQEISSSIGLSERL
                     SFLSESQIQRILNSLKKGHPEAFRKPRERDKKRSIPKSQVFSIPSADQKGMIELLISQ
                     VNKIAPYKISLESMAQKTFKIPSEKLSFHQYQSLIEALKSMKSRFEKETNLRNSSQL"
     gene            complement(605..871)
                     /locus_tag="DMNODFGF_00129"
     CDS             complement(605..871)
                     /locus_tag="DMNODFGF_00129"
                     /inference="ab initio prediction:Prodigal:002006"
                     /codon_start=1
                     /transl_table=11
                     /product="hypothetical protein"
                     /protein_id="X:DMNODFGF_00129"
                     /translation="MEGITKREIGDSKRKDFGGREKMKLIYDFDEEDLAKKVRIEKED
                     GTCEYFPFYDFKFENSYSHTLRLKTWASEKERRKFYDFEPIVIN"
     gene            complement(844..1392)
                     /locus_tag="DMNODFGF_00130"
     CDS             complement(844..1392)
                     /locus_tag="DMNODFGF_00130"
                     /inference="ab initio prediction:Prodigal:002006"
                     /codon_start=1
                     /transl_table=11
                     /product="hypothetical protein"
                     /protein_id="X:DMNODFGF_00130"
                     /translation="MKEITLRSSFEFILGKKREDFSDEVKQERWNYWKSLALKNKHRL
                     VEVWSNVEGCIGCIHLDKENAWCNLQGLPCTVNPILSFQNAIPGMACMGAGYTKQSVI
                     PDEFDYSFLYPFFPEDTRYFTMDLNGIIAGYIQKPKLDIDNAAWRSMWRGYRILYEGT
                     FLFVVAPKNWDRSKWKESLKEK"
     gene            complement(1406..2218)
                     /locus_tag="DMNODFGF_00131"
     CDS             complement(1406..2218)
                     /locus_tag="DMNODFGF_00131"
                     /inference="ab initio prediction:Prodigal:002006"
                     /codon_start=1
                     /transl_table=11
                     /product="hypothetical protein"
                     /protein_id="X:DMNODFGF_00131"
                     /translation="MITETIERPILMSGNLVCETLYGRKTQTRRTSKLKAINDNLDEW
                     EFIETCHEHTQTGTYFCAFFIHKKTNERKWVRCPYGSKGDLLWVKETWRVGAWDVPTK
                     SIAVDYRADNFARQEWIQILDESRFEKLVEQSIIDVEEAGLIGFALQEFKKNFTREFS
                     ASGISLESPCRWRSLFMPKEISRIKLEIKDIRIERLVTISEEDARAEGVEIDSEECDH
                     VRYSCSDIGCLGQTYKSGFAKLWIELHGHNAWSINPWVWVIDYQTWEDELPY"
     gene            complement(2220..2441)
                     /locus_tag="DMNODFGF_00132"
     CDS             complement(2220..2441)
                     /locus_tag="DMNODFGF_00132"
                     /inference="ab initio prediction:Prodigal:002006"
                     /codon_start=1
                     /transl_table=11
                     /product="hypothetical protein"
                     /protein_id="X:DMNODFGF_00132"
                     /translation="MSPLEISELILGYTIFWTLLIWFCVGLLALLLWWFLFRVLFREP
                     ININVNGYQPIEMNEDGNKFPPQEESGGN"
     gene            complement(2438..2743)
                     /locus_tag="DMNODFGF_00133"
     CDS             complement(2438..2743)
                     /locus_tag="DMNODFGF_00133"
                     /inference="ab initio prediction:Prodigal:002006"
                     /codon_start=1
                     /transl_table=11
                     /product="hypothetical protein"
                     /protein_id="X:DMNODFGF_00133"
                     /translation="MSIVDDAKISESILQTFSSEDFIDTLRDCTFVKLGLNHVLNVID
                     HQLDKGNGFQIDRATAETIKSVYATLQNRIEKLERIEYQTFKESLYVRTSPASRKNL"
     gene            complement(2740..3033)
                     /locus_tag="DMNODFGF_00134"
     CDS             complement(2740..3033)
                     /locus_tag="DMNODFGF_00134"
                     /inference="ab initio prediction:Prodigal:002006"
                     /codon_start=1
                     /transl_table=11
                     /product="hypothetical protein"
                     /protein_id="X:DMNODFGF_00134"
                     /translation="MSVQTKTIQRYEEVNQLLYDIRKTLFFDKLKAHERKTLEDRKKA
                     LEPERATLKNSIDFIQAYDLLDSDSETAIIKLAELGWSVEEWEFKDNTWRKNL"
     gene            complement(3214..3363)
                     /locus_tag="DMNODFGF_00135"
     CDS             complement(3214..3363)
                     /locus_tag="DMNODFGF_00135"
                     /inference="ab initio prediction:Prodigal:002006"
                     /codon_start=1
                     /transl_table=11
                     /product="hypothetical protein"
                     /protein_id="X:DMNODFGF_00135"
                     /translation="MNELPLKVREVLENIQDLAATDSNQSDNVDQIFYLVEWILDKYP
                     TESEL"
     gene            complement(3360..3926)
                     /locus_tag="DMNODFGF_00136"
     CDS             complement(3360..3926)
                     /locus_tag="DMNODFGF_00136"
                     /inference="ab initio prediction:Prodigal:002006"
                     /codon_start=1
                     /transl_table=11
                     /product="hypothetical protein"
                     /protein_id="X:DMNODFGF_00136"
                     /translation="MANKKKEQIVIIPLSNKGELADAIQSYGVKQREKNRIVSQYNDK
                     MSELQTKLREETKILDEDCYLLGVRIKHFCDENRKSLFESGSKTQKLTTGSVSYRDIP
                     AFVKTKLTSTLLEKILTSSTLEKHYKKFIERCGKVFLRVKIELDKDGILSDPVRAKKE
                     FGIEVEAKRERFYIKPTELDAEVEVDAA"
     gene            complement(3937..4089)
                     /locus_tag="DMNODFGF_00137"
     CDS             complement(3937..4089)
                     /locus_tag="DMNODFGF_00137"
                     /inference="ab initio prediction:Prodigal:002006"
                     /codon_start=1
                     /transl_table=11
                     /product="hypothetical protein"
                     /protein_id="X:DMNODFGF_00137"
                     /translation="MAIAKKKKAAKKKVAPKKKKVAKKPVAVEAPKQISDSNSSGMVL
                     EDPRPA"
     gene            complement(4104..4397)
                     /locus_tag="DMNODFGF_00138"
     CDS             complement(4104..4397)
                     /locus_tag="DMNODFGF_00138"
                     /inference="ab initio prediction:Prodigal:002006"
                     /codon_start=1
                     /transl_table=11
                     /product="hypothetical protein"
                     /protein_id="X:DMNODFGF_00138"
                     /translation="MKIANQEEHEQALNRVAQIKKELSGFSTNLGSLNDDVTLLEEEK
                     KEKAEEYDKKIKVVKDQIKVIEDEQKAKVKSLKSELKEYQSAIGEFVVESIPA"
     gene            complement(4429..5439)
                     /locus_tag="DMNODFGF_00139"
     CDS             complement(4429..5439)
                     /locus_tag="DMNODFGF_00139"
                     /inference="ab initio prediction:Prodigal:002006"
                     /codon_start=1
                     /transl_table=11
                     /product="hypothetical protein"
                     /protein_id="X:DMNODFGF_00139"
                     /translation="MSFVDTENTNRVIRAIKQAVDSSGWECVVGHVGAGKTFLYEHML
                     HFWKSYPNRFQVIEMGRCYESFGMSINQIMKVMISELVPDREIPGNAHAKQLILRSIL
                     EKAYERKRKIVLLFDESQALSGKLLRDLKKIHEISIPERENLFSIIMFGKNEGPWLRS
                     LIDTQEIGWRIHKTNLEPLKDNEVLSFVEKAYNIKFESGQNGQKARQIFIQNTFPTPL
                     GIKYQIRKIERSEIGWNRILTYELAKTVFPQTISDILKKMRITQREVAKRVRENTGKE
                     LSKAAISTYLNGDQHEIQKSRLSLDGHKLTMDAALDLIRDYSTSPSDIHSAENLIRTA
                     NE"
     gene            complement(5436..7145)
                     /locus_tag="DMNODFGF_00140"
     CDS             complement(5436..7145)
                     /locus_tag="DMNODFGF_00140"
                     /inference="ab initio prediction:Prodigal:002006"
                     /codon_start=1
                     /transl_table=11
                     /product="hypothetical protein"
                     /protein_id="X:DMNODFGF_00140"
                     /translation="MKQLDPDLFYEFYSAWKEAPSKFSKGEMMRKAASAFGLSEDAIR
                     RRFEKYNIGSELAVVTGEKKGKRKSNLNSERMDLRETEAKIIAEIVYSNLSGKEPKPI
                     SMKLALRRARNSGQIQLPWTESTANRWLNRLGLGRHEMRSPEAARHWKEPYSNATHMV
                     DASVASRYYLNPRGKIEQRWFFDDKDEETAMLRDNLIKVWVYALVDVYSKVFFVWAYG
                     GKAITPGAKHRGENTTDYLDFFKRAWLPKSDRRNPFEGISDFVYSDEGSGLKGSRSTL
                     KRLGTKLIMHRPGGPRAKGPVERIIGVFKNIVEPAIDGKRFKDLEEFNDFLTLYTIHE
                     NQISGRFDLWLAGTKDKPVRRITEQNFYDATVTFDKRVVNNYGCIEYRNHSYGVALDL
                     VGQDVILFRDRDGNLVAEDKLGNLYICNPDGARSISQHTGFQTQSSDTWLKTDRMRLR
                     DEIREGAKKQRKIFTIDDLFPKSELENLRYFPANAVPVETPATMAPSEFTDVESAWSY
                     IERRLLIYRSEMPVELFEAVQSRLDSSLTLKGSIINQEIYELLNILNNIDFESNDSKE
                     NAE"
ORIGIN      
        1 tgtccccacc cactactgaa cttattataa accatctaaa gcgagactga aaagtataaa
       61 aaaatatcta aaaacgttct tttaagaacc ttttcaattc aaagttgaga agaatttcta
      121 aggtttgttt ctttttcgaa tcgagatttc atagatttaa gagcttcgat gagagattgg
      181 tattgatgaa aggagagttt ttccgaagga attttaaagg ttttctgagc catcgattct
      241 aaagaaatct tatatggtgc aattttatta acctgagaaa taagtaattc gatcattcct
      301 ttttgatccg cagacggaat tgagaatacc tgagacttcg gaatagatct ctttttatct
      361 ctttcccgtg gttttctgaa tgcctctgga tgtcctttct taagcgagtt tagaatcctt
      421 tggatttgac tttcggaaag aaaacttaat ctttccgaaa gtcctatcga cgaacttatc
      481 tcttgaagag tttcttttga atatccgatc tttcgaccga cagcaaaaag ctgtttcaat
      541 cgttgctttc ttttttcttc ttcaattgta tccttcatat agtttttttg aaaactagtt
      601 cggtttaatt tattacgatt ggttcgaagt catagaattt tcttctttct ttttcactgg
      661 cccacgtttt caatctaagc gtatggctgt atgagttttc aaacttgaaa tcgtagaaag
      721 gaaagtattc gcaagtgcca tcttcctttt caattcttac tttcttggct aaatcttctt
      781 catcaaaatc ataaattagt ttcatttttt ctctcccgcc aaaatctttt cttttgctat
      841 cccctatttc tcttttagtg attccttcca tttggatcta tcccaattct ttggagctac
      901 aacaaataaa aaagtgcctt cgtataagat acgatacccg cgccacatag atcgccatgc
      961 tgcattatca atatctaatt taggtttctg tatataacca gcaataatcc catttaaatc
     1021 cattgtgaaa tatcttgtgt cttctggaaa aaacggatat aaaaaagaat aatcgaattc
     1081 atccgggata actgattgtt tggtataacc cgcgcccata caagccattc ctggaatggc
     1141 attctggaaa gaaagaatcg gatttacagt gcaaggcaat ccttgaagat tacaccatgc
     1201 gttttctttg tctaaatgaa tacagcctat acaaccttca acgttggacc agacttcgac
     1261 aagtctatgt ttatttttta aagcaagact cttccagtaa ttccatcgtt cttgttttac
     1321 ttcatcagaa aaatcttcac gtttctttcc taagataaat tcaaatgaag atcttaaagt
     1381 aatttccttc atagttgact ccatttcaat aaggaagctc gtcttcccaa gtttgataat
     1441 cgatcaccca aacccacggg tttatactcc aggcattatg gccgtgtagt tcaatccaaa
     1501 gttttgcaaa tccagatttg taagtttgtc caaggcatcc tatatcagag catgaatatc
     1561 ttacgtgatc acattcttcc gaatcaattt cgactccttc ggctcgtgcg tcctcttctg
     1621 agatggtaac taaacgttcg attcgaatat ctttgatttc gagtttgatt cgagatattt
     1681 ctttcggcat gaacagggac cgccagcgac atggagattc aagagaaatc ccggatgctg
     1741 agaattctct tgtgaaattt tttttaaact cttgcagagc aaatccaatc agtccggctt
     1801 cctctacatc aatgatcgat tgctcaacga gtttttcgaa tcgtgattca tcgagaattt
     1861 gaatccattc ttgtcttgca aagttgtctg ctctataatc cactgcgatc gatttcgtgg
     1921 gaacatccca tgctccgacg cgccaggttt cctttaccca aagaagatca cctttagatc
     1981 cgtagggaca ccgaacccat tttcgttcat tggttttctt atgaataaaa aatgcacaaa
     2041 aatatgttcc cgtttgagta tgctcgtgac atgtttcgat aaattcccat tcatccaaat
     2101 tatcattaat agccttaagt tttgaagttc gacgtgtttg agtctttctt ccataaagag
     2161 tttcacagac cagattgcca gacatcagaa tcggacgttc tatcgtttct gttatcattt
     2221 tagtttccac ctgactcttc ttgtggtgga aacttatttc cgtcctcgtt catttctata
     2281 ggttgataac cgttgacatt gatgttaata ggttctcgaa atagaacacg aaataaaaac
     2341 caccacagaa ggagagccaa taggccaacg caaaaccaaa taagcaaagt ccaaaatatt
     2401 gtatagccaa ggatcaattc ggaaatctcc aaaggactca taggtttttc ctcgatgccg
     2461 gtgaagttct cacgtataat gattctttaa aagtctgata ctcaatccgt tccagtttct
     2521 ctattcggtt ttgcaaggtc gcataaacag actttatggt ttcggcagtt gcccgatcga
     2581 tttgaaaacc gttccctttg tcgagttgat gatcgataac gttgagaaca tgattgagtc
     2641 ctaatttaac aaaggtgcaa tctcgcagtg tatctatgaa atcctcagag gaaaaagttt
     2701 gaagaatcga ttctgaaatt tttgcatcat caacgatact catagatttt ttctccaagt
     2761 attatcctta aattcccact cttcaacgga ccaaccgagt tccgcgagtt ttataattgc
     2821 agtttctgaa tccgaatcaa ggaggtcgta tgcctgaata aaatcgattg agtttttcaa
     2881 tgtagctctc tccggttcga gagccttctt gcgatcttct aaagtttttc tttcatgtgc
     2941 ttttagctta tcaaagaaaa gagtttttcg aatatcatac aagagttgat ttacttcttc
     3001 gtatctctgg atcgttttag tttgcacgct cattgttttt tattctcctc tttagttcta
     3061 tgtaatattc tttcattctc gctgttttaa tatactctgg aagtttttcc cagttatacg
     3121 gtttctttcc acgtcggagg aaatcttcac agtgctcgat ccaaagatcc tccgagcgtt
     3181 ttaaatcagt gaaaccttct tcgttactca taactaaagt tctgactcag tcggatattt
     3241 atccagtatc cattccacga gataaaatat ctgatcaaca ttgtcgcttt gatttgaatc
     3301 tgtagccgca aggtcttgga tgttttccaa gacctcacga acttttagcg gaagttcgtt
     3361 catgccgcat caacctccac ctctgcatcc agctcggtcg gtttgatata gaaccgctca
     3421 cgtttcgcct caacctctat cccgaattct ttcttggcac gaaccgggtc cgataagatt
     3481 ccatccttat ccagttcgat tttaactcga aggaaaacct ttccgcatcg ttctataaac
     3541 tttttgtaat gtttctcgag agttgaactc gttaggattt tttctaaaag tgtcgatgtt
     3601 agtttggtct ttacaaaagc aggaatatca cgatatgaaa cggaaccagt tgtcaacttt
     3661 tgagttttac ttccagattc aaaaagagat tttctgttct catcacagaa atgtttgata
     3721 cgaactccaa ggagatagca atcttcatcg agaattttgg tttcttcacg aagttttgtt
     3781 tgaagttcag acatcttatc gttgtattgg gaaacgattc gattcttctc gcgttgtttt
     3841 acaccgtaag actgaattgc atccgccaat tcccccttgt tagaaagggg gatgataacg
     3901 atctgttctt tctttttgtt tgccatcgct ttactcctat gccggtcttg gatcttccaa
     3961 gaccattccg gaagaattgg aatcgctaat ttgcttcggt gcttctacgg ccaccggctt
     4021 cttagctacc ttctttttct taggagcgac tttcttcttc gctgcctttt tcttctttgc
     4081 aatcgccatg acgtttttcc tccttacgct ggaatcgact cgacgacaaa ttcaccgatt
     4141 gcggactgat attcttttag ttccgatttc agggatttga cttttgcctt ttgttcgtct
     4201 tcgatcacct tgatttggtc tttgacaact ttgatttttt tgtcgtattc ttcggccttc
     4261 tctttttttt cctcttctaa gagagtgacg tcgtcattta acgaacccag attcgtagag
     4321 aatccggaaa gttctttctt gatttgggcc actctgttta aagcctgttc gtgttcttcc
     4381 tggtttgcga ttttcatttt tcctccaata taatattaaa atattgcgtt attcgttagc
     4441 ggttcgaatc agattttccg ctgagtgtat atcactcggt gacgttgagt agtctctgat
     4501 taaatcgaga gcagcatcca ttgttagttt atgcccgtct aaacttaagc gtgatttttg
     4561 aatctcgtgt tgatctccgt ttaggtaagt tgagattgcg gctttgctta attccttccc
     4621 cgtattttct cgaacacgtt tagcgacttc tctttgagtg atcctcattt tttttagaat
     4681 gtcggaaatg gtctgaggga atacggtttt agcaagttcg taagttaaaa tccgattcca
     4741 tccgatttcg gatctttcta ttttacgtat ttgatactta attccaaggg gagttggaaa
     4801 cgtattttga atgaatattt gtcgcgcctt ttggccgttt tgtccagatt caaattttat
     4861 gttatacgct ttctccacaa aggataatac ttcgttatct ttaagaggtt ctaagtttgt
     4921 tttatggatt ctccaaccga tttcctgggt atcaattaaa gaacgcaacc aaggcccttc
     4981 gttctttcca aacatgataa ttgagaaaag attttctcgc tccggaatag aaatctcatg
     5041 aatcttttta agatctcgta atagttttcc ggaaagtgct tgggattcat caaaaagaag
     5101 aacaatctta cgttttctct cgtatgcttt ttcaaggatg ctacgtaaaa tcaattgttt
     5161 tgcatgagcg tttccgggaa tctcacggtc tgggacgagt tcggaaatca taactttcat
     5221 gatctgattg atgctcatcc cgaacgactc atagcatcgt cccatttcga tgacttgaaa
     5281 acgattcgga taacttttcc agaaatgaag catgtgctcg tatagaaatg ttttgcctgc
     5341 tccaacgtgt ccaacgacac attcccagcc ggaactgtcg acggcctgtt tgattgccct
     5401 gattaccctg tttgtatttt ccgtgtcgac aaaactcatt ccgcgttctc cttagaatcg
     5461 ttagattcaa aatcaatgtt atttagaata ttcaaaagtt cgtatatttc ttggtttatg
     5521 attgagcctt tgagggtaag acttgaatca agccgcgatt gaacggcttc aaaaagttcc
     5581 actggcattt cggaacggta gattaaaagt cgtctttcaa tgtagctcca cgcagattct
     5641 acatcggtga actcgctcgg tgccatcgtt gcgggtgttt caacagggac agcgttcgcc
     5701 ggaaagtatc taagattttc caactcggat ttaggaaaga ggtcgtcgat cgtaaagatt
     5761 ttccgctgtt tcttggcacc ctcacgaatt tcgtctcgca gcctcatccg atcggttttc
     5821 agccatgtgt ctgatgattg cgtttggaat cctgtatgtt gcgatatact tctcgctccg
     5881 tcaggattgc agatataaag atttcctaat ttgtcctctg ctaccagatt tccgtcgcgg
     5941 tctctgaaga gaataacgtc ttgccctacc aaatctaaag caactccgta ggaatggttc
     6001 cggtattcga tacagccgta gttgtttacg actcgtttgt cgaatgttac ggttgcatcg
     6061 taaaagtttt gttctgtgat ccgccgaact ggtttgtctt ttgttcctgc aagccagagg
     6121 tcaaatcttc cactgatttg attttcgtga atggtatata acgttagaaa atcgttgaat
     6181 tcctctaaat ccttaaaccg ttttccatcg attgcgggtt ctacaatatt tttaaacact
     6241 ccgattatac gttcgacagg gcctttcgcc ctcgggccgc ccggtctgtg catgattaat
     6301 tttgttccta atcgttttaa cgtggatcgt gatcccttta agccactacc ttcgtcggag
     6361 taaacgaagt cagaaatgcc ttcgaatgga tttcggcgat ctgatttcgg tagccaagca
     6421 cgtttgaaaa aatcgagata atctgttgtg ttctctccgc gatgttttgc gcctggagtt
     6481 atagcctttc cgccatacgc ccacacaaaa aaaacttttg aataaacatc aaccaacgca
     6541 taaacccaaa ccttgattaa attgtctctt agcatcgctg tttcttcgtc tttatcatca
     6601 aagaaccaac gctgttcgat ttttcctcgt gggtttaggt agtatctact tgcaacggag
     6661 gcgtctacca tgtgggttgc gttggagtat ggctctttcc aatgccgcgc cgcttccggt
     6721 gaacgcatct catgacgtcc aagaccgaga cgattcagcc accggtttgc ggtagactcc
     6781 gtccagggaa gttgaatctg tccgctgtta cgcgctcgtc ttagagcgag tttcatcgag
     6841 atcggttttg gctctttgcc ggacagattc gagtaaacaa tttccgcaat gattttcgct
     6901 tcggtttccc gtagatccat tcgctccgag ttcagatttg attttcgctt tccttttttc
     6961 tcaccggtaa caacggctaa ttccgatcca atattatact tttcgaatct tcttcgaatt
     7021 gcgtcttctg acaatccaaa ggccgacgcg gctttacgca tcatttcgcc tttggagaat
     7081 tttgacggcg cctctttcca ggctgagtaa aattcgtaaa acaaatctgg atctaattgt
     7141 ttcactcttg cgtctctcct tgaaagatgt ggtttgacca agccatcttt agagttttga
     7201 gtgaaatttc catcgtcgca atggtgcgag agagatagat tcctaacgca ccgtttcgag
     7261 attcttccgg gat
//
LOCUS       DMNODFGF_9              9814 bp    DNA     linear       08-DEC-2021
DEFINITION  Genus species strain strain.
ACCESSION   
VERSION
KEYWORDS    .
SOURCE      Genus species
  ORGANISM  Genus species
            Unclassified.
COMMENT     Annotated using prokka 1.14.6 from
            https://github.com/tseemann/prokka.
FEATURES             Location/Qualifiers
     source          1..9814
                     /organism="Genus species"
                     /mol_type="genomic DNA"
                     /strain="strain"
     gene            complement(11..355)
                     /gene="mazF"
                     /locus_tag="DMNODFGF_00141"
     CDS             complement(11..355)
                     /gene="mazF"
                     /locus_tag="DMNODFGF_00141"
                     /EC_number="3.1.27.-"
                     /inference="ab initio prediction:Prodigal:002006"
                     /inference="similar to AA sequence:UniProtKB:P0AE70"
                     /codon_start=1
                     /transl_table=11
                     /product="Endoribonuclease toxin MazF"
                     /protein_id="X:DMNODFGF_00141"
                     /db_xref="COG:COG2337"
                     /translation="MVKNRIYTPEKGDIVWLNFTPQAGHEQKGRRPALVLSPKEYNSK
                     TGLAIFCPITSKIKGYPFEVLIKSKKIDGVILSDQVKNLDWTIREAEFIESINKVSLK
                     EVLDNIKLLILT"
     gene            complement(349..585)
                     /gene="mazE"
                     /locus_tag="DMNODFGF_00142"
     CDS             complement(349..585)
                     /gene="mazE"
                     /locus_tag="DMNODFGF_00142"
                     /inference="ab initio prediction:Prodigal:002006"
                     /inference="similar to AA sequence:UniProtKB:P0AE72"
                     /codon_start=1
                     /transl_table=11
                     /product="Antitoxin MazE"
                     /protein_id="X:DMNODFGF_00142"
                     /db_xref="COG:COG2336"
                     /translation="MESIIQKWGNSLGIRIPKAMATELELNDGSHVELQYEGDKIVIY
                     PMKKASLEDKLSKITKQNLHSEISTGNSIGNEAW"
     gene            complement(921..1343)
                     /locus_tag="DMNODFGF_00143"
     CDS             complement(921..1343)
                     /locus_tag="DMNODFGF_00143"
                     /inference="ab initio prediction:Prodigal:002006"
                     /codon_start=1
                     /transl_table=11
                     /product="hypothetical protein"
                     /protein_id="X:DMNODFGF_00143"
                     /translation="MEIKDILLILLPIISGLIGSYCTYYFTLRAKRISEILKYKEEKY
                     ANLTVLLQGFVGNTTSLDLKRKFFEEQYRSWLYASDDVIRSINRMIALIIEHKGQDVP
                     KVLGKKAVGEVILSMRKDLIGKTSVAPEEFYYTSVIKD"
     gene            complement(1392..1604)
                     /locus_tag="DMNODFGF_00144"
     CDS             complement(1392..1604)
                     /locus_tag="DMNODFGF_00144"
                     /inference="ab initio prediction:Prodigal:002006"
                     /codon_start=1
                     /transl_table=11
                     /product="hypothetical protein"
                     /protein_id="X:DMNODFGF_00144"
                     /translation="METIIELRYRRNQKELKYLIYPNPGGNCSAIDENDDGSFDIILN
                     HQVIDTVIETEVIDFERINIQVNEIR"
     gene            complement(2302..2685)
                     /gene="yagA"
                     /locus_tag="DMNODFGF_00145"
     CDS             complement(2302..2685)
                     /gene="yagA"
                     /locus_tag="DMNODFGF_00145"
                     /inference="ab initio prediction:Prodigal:002006"
                     /inference="similar to AA sequence:UniProtKB:P37007"
                     /codon_start=1
                     /transl_table=11
                     /product="putative protein YagA"
                     /protein_id="X:DMNODFGF_00145"
                     /translation="MPPRSSLEEQQKAFDEFQYEYNYVRPHKALKNTFPKSYYKESLR
                     TFPSVLPEAYYPTNVVVTPANDLGNIYFAGHRIFLSSALADESVGLEDISDRHVRIIF
                     YKAALGVIDTFTGKVLQYKNPIPIH"
     gene            complement(2734..3666)
                     /locus_tag="DMNODFGF_00146"
     CDS             complement(2734..3666)
                     /locus_tag="DMNODFGF_00146"
                     /inference="ab initio prediction:Prodigal:002006"
                     /codon_start=1
                     /transl_table=11
                     /product="hypothetical protein"
                     /protein_id="X:DMNODFGF_00146"
                     /translation="MYVYRKNLISFSINASKFILCFLILISLISSCEKKDDSREVDLL
                     LALTAVQPPDQASSYDRDVQIITRTTQGFPINCDVDYTDDDLDYYVEMLKTEIARYPR
                     GYWIKAGAESVTLCRNLKVLGSGVAGTAGFTGSILLNVKDRIASYDSIIFDYATDTWI
                     NYLDTDYGYISDPRGTIHHELTHAVDHHVPGFIAFFDPEWGNLNYPGFQYGNSYDPKN
                     PPAEIVKNMNPVPGFVSYYATERNIEDRAEIGRVIMARPSTYNRLVQVCRNDPIVAAK
                     VRKTVSEWKQFWPFPGAENTEWKIRMTQAERDCN"
     gene            4118..4429
                     /locus_tag="DMNODFGF_00147"
     CDS             4118..4429
                     /locus_tag="DMNODFGF_00147"
                     /inference="ab initio prediction:Prodigal:002006"
                     /codon_start=1
                     /transl_table=11
                     /product="hypothetical protein"
                     /protein_id="X:DMNODFGF_00147"
                     /translation="MNFRITLIHLQKITIGLLFLMNLSCEIQTEKVEPKTYMDLTEAI
                     QNPLDVRVLDLSRQKLTTLPKEIGQLKNLKRLELDNNQLSSEEKERIRKLLPKCKIYF
                     E"
     gene            4701..5639
                     /gene="rpnD_1"
                     /locus_tag="DMNODFGF_00148"
     CDS             4701..5639
                     /gene="rpnD_1"
                     /locus_tag="DMNODFGF_00148"
                     /EC_number="3.1.21.-"
                     /inference="ab initio prediction:Prodigal:002006"
                     /inference="similar to AA sequence:UniProtKB:B7NGZ6"
                     /codon_start=1
                     /transl_table=11
                     /product="Recombination-promoting nuclease RpnD"
                     /protein_id="X:DMNODFGF_00148"
                     /translation="MAEVNNPHDRLIRETFQDKKEAATFFKNTLPIEVVKLLDLENLE
                     LSESSFVSEELKQEQTDLLFQIPLRSGNKSNVYLLFEHKSYLENTIYIQLLGYMTEIY
                     RNQQRNGEKLSVVIPFVFYHGEKEWKLGNRFLDQFVLTSQETGILKDFIPDFKIDLFD
                     LKKVELKEKLESITFQVTLGIVQRIREGDLDFLSHLPGLFSLLLEIEEESKRVAILRK
                     LLLYIYWVRDLKPSEFKVIFQRSKLEKYEELTVTTAEKLISEGVKQGIEKGIEKGIEK
                     EKLKTADKMLGKGMDLKTVLEITGLTEKTLKEHKIL"
     gene            complement(5873..6349)
                     /locus_tag="DMNODFGF_00149"
     CDS             complement(5873..6349)
                     /locus_tag="DMNODFGF_00149"
                     /inference="ab initio prediction:Prodigal:002006"
                     /codon_start=1
                     /transl_table=11
                     /product="hypothetical protein"
                     /protein_id="X:DMNODFGF_00149"
                     /translation="MKIIPYEEYSLKSNLTVEEAISKLKANTEPNKLFGSGTKIFHGN
                     INNDTFDICRIISYRNSFLPKIKGNIRSEANSIIIDIKMHLHPSVIVFMFIWLSGALL
                     KFIVSTITLMSNLSDFPQELLISLGMLAFGIGLFTIPFWIEVKKAKQELEKILAMK"
     gene            7628..8248
                     /locus_tag="DMNODFGF_00150"
     CDS             7628..8248
                     /locus_tag="DMNODFGF_00150"
                     /inference="ab initio prediction:Prodigal:002006"
                     /codon_start=1
                     /transl_table=11
                     /product="hypothetical protein"
                     /protein_id="X:DMNODFGF_00150"
                     /translation="MSLVIQKTKPINKFHVMRLSGLENQEELNHVKKFASKIFNNFGY
                     TKSLYTAVDMDAWSTWFYVREGSEILAAMRIVEKKPNNLIPLELGIIKDTEPYQRYAV
                     IGDNIADWNSVSFVLSIKGSWAALATFQAAAQYCIDKNFDMVYGFYHKNVSSIVKLYT
                     SIGAVTSKKYTKEVYFPECYYNNEPVYLTPIEIPKVALQKIRTRLW"
     gene            8273..9172
                     /locus_tag="DMNODFGF_00151"
     CDS             8273..9172
                     /locus_tag="DMNODFGF_00151"
                     /inference="ab initio prediction:Prodigal:002006"
                     /codon_start=1
                     /transl_table=11
                     /product="hypothetical protein"
                     /protein_id="X:DMNODFGF_00151"
                     /translation="MSVFFILFTSSLILGLGYYVKKIRNPLIEVRQNFYYLCISVGLW
                     TLFSGCRQFIPYNIRLYAPNWILISAIFAPYFLSKIVNKLVNEDYITSYIRKTIEICL
                     LSYLIFSAFSFRLIKIIDINTLKHEPQLAYHILLIYSVLWLLECIYKLVKCLIKSEGM
                     IRVRLSLMLFGITSAFLIIIPLVWILPFFKIYLGSYASIGTIICIIFWGIAILHYDAF
                     QTRQEIFSGVYVPLLNRITLNPILKLYSILDPEEFEMRRLNANSILAKEVIDTAYQWF
                     FKANIPLQATARKIAIKYDKYLK"
     gene            complement(9179..9559)
                     /locus_tag="DMNODFGF_00152"
     CDS             complement(9179..9559)
                     /locus_tag="DMNODFGF_00152"
                     /inference="ab initio prediction:Prodigal:002006"
                     /codon_start=1
                     /transl_table=11
                     /product="hypothetical protein"
                     /protein_id="X:DMNODFGF_00152"
                     /translation="MEKFERLQKACNTLKINRKGLADILRIHPSNASRLLGGETEFTW
                     TYAELFQLKTNVSANWIMEGKGDFWSEESGNDKEKLIVRTILKIPGLSEIMEKFVKLH
                     QEDQNAIIEIINRFYYLSMSKFKK"
ORIGIN      
        1 taattcgtaa ctaggttaat attaataatt taatattatc taaaacttct tttaaagaaa
       61 ctttatttat tgattcaata aattctgctt cacggatagt ccaatctaag ttttttactt
      121 gatcagaaag aattacacca tcgatttttt ttgatttaat caacacttcg aatggataac
      181 ctttaatttt actggtaatt ggacaaaata ttgctaaccc tgtctttgaa ttatattcct
      241 taggcgataa aacaagtgca ggtctacgac ctttctgttc atgacctgct tgaggagtaa
      301 agttcagcca cactatatct cctttttcag gagtatagat tctattcttt accaagcttc
      361 attgcctata gaattaccag tagatatttc agagtgaaga ttttgtttcg taattttaga
      421 aagtttatct tccaatgaag cttttttcat tggatatatt acaatcttat ctccttcata
      481 ttgtaattca acatggcttc catcatttaa ctctaattcc gttgccattg cttttggaat
      541 tctaattcct aagctattac cccatttttg aataattgat tccataaatt cctatatata
      601 cattgtatat acttttggaa acctgtcagc aatttttttt gaatgatatt tgataattta
      661 aaaattaatt tctttaatta aaaataatgc aataagtcct cgtattactt tcgatttttg
      721 ggctattgca actaacgtaa taggcttctc gacgtttgcg gttttggagc gcgcgaaaga
      781 attggcacga ggtttgagcg cccttaggcg cgtctcacaa accgagtaac aaagcaaatg
      841 tggtgaaacc cggagtgaga gtcgcgttag cgatctcgaa cgcagcgagg agacgaagtt
      901 atgcgccggt ggagaaaagc ttaatcttta atcacagacg tataatagaa ttcctctgga
      961 gccacgctcg tttttccaat taaatccttt cgcattgata gaatgacttc accgactgct
     1021 tttttaccaa gtaccttagg cacatcttga cctttgtgct caatgattag tgcaatcatt
     1081 ctattaatac tccgaatcac atcatcagat gcgtacaacc aggatcgata ctgttcttca
     1141 aaaaattttc gtttcaaatc taaagaagta gtgtttccta caaagccttg taacaaaaca
     1201 gtcaaattcg catacttttc ttctttatat tttagaattt ccgagatgcg ctttgcacga
     1261 agagtaaagt aatacgtaca atatgaccct attaatccgg aaattatcgg caatagaatt
     1321 agcaaaatat cttttatttc catttaaacc gaatataccc tcccaaaggt aaaaatatat
     1381 ttacgataca ttcatctaat ttcattaacc tgaatattaa ttctttcaaa gtcaattact
     1441 tcagtttcta taactgtatc aataacttga tgatttaaga taatgtcgaa acttccatca
     1501 tcattttcat caattgctga acaattccct ccgggattcg gatatatcaa atatttcagt
     1561 tccttttggt tccttctata tcttaactca attatcgttt ccatgttttt ctttcttttt
     1621 gataaaatat tattgtgatt agtatatatt cttccactgg cgcataacga aagagtctcc
     1681 tcgacgtttg cgcttctgga gcgcgcttag cgcgcggaag aattggcacg aggttcgagg
     1741 cgccttagcg ccgttccgcg aaccgagtga caaagcaagt gtggtgaaac ccggttttaa
     1801 aatgacatgt ccgaccaatg agtaaataat ttgatcaact ttaggggcat ggtgcttaga
     1861 acgcgttact acccctttga aataatttcg taaatcatgt acactttata ttgtaattgg
     1921 catcacttaa cccctataat ttttagcatg tcgcataact gcaaatcatc gaatttcgta
     1981 taaacaccta ataataacag aatatacgaa tatcataaaa ccctggaatc tatcaatccc
     2041 aaataagctt agaaaataga gttgtagtgc agttcaacaa gaccgataga tgattcttaa
     2101 aaacagtttc atgtaggtct ttagttgagt aaacatttag tgcttcaagt atattttttt
     2161 aaatgataca acaatcaact tccgataatg catcttatga ctcattggtg aacatttgtt
     2221 catgagagtg tccatacatc ctttacactt catactcaat acatgcttta caaaaatgaa
     2281 acggaatcat gtaactcacg ttcaatgaat tggtataggg ttcttatatt gcaacacttt
     2341 tccagtgaag gtatcaatta ccccgagagc cgctttataa aatataattc ttacatgtcg
     2401 atccgatata tcctcaagac caactgactc atcagcaaga gcggaagaaa gaaagatgcg
     2461 atggccagca aaataaatat tacctaaatc attcgctgga gtaaccacta catttgtcgg
     2521 atagtatgct tcaggaagaa cggacggaaa tgtcctcaga gattctttgt aatacgattt
     2581 tggaaacgta ttctttaaag ctttatgagg tctaacgtaa ttgtactcat attggaattc
     2641 atcaaaagcc ttttgctgtt cctccaaaga agaacgcgga ggcaaagccg tttcttgttt
     2701 taatgttcaa tttactttgt tcgaagtata gcctcaattg caatcccgtt cagcttgagt
     2761 cattctaatt ttccactcgg tattttccgc acctggaaat ggccaaaatt gtttccattc
     2821 ggaaaccgtt ttacgtactt ttgccgctac gattggatcg tttcggcaaa cttgaaccaa
     2881 tcggttgtaa gtactaggac gtgccataat tacccttcca atttcagctc ggtcttctat
     2941 atttctctct gtcgcgtaat atgatacgaa accgggaact gggttcatat ttttaacaat
     3001 ctcggcagga ggattttttg gatcgtagct atttccgtat tgaaatccgg gataattcaa
     3061 attgccccat tctggatcga aaaacgcgat aaaacctggg acgtgatgat caactgcgtg
     3121 tgtcagttca tggtggattg taccccgagg atccgaaata taaccataat cagtatcaag
     3181 gtaatttatc caggtgtcag tggcatagtc aaatatgata gagtcgtaag atgcaattcg
     3241 atcctttaca ttcaataata tggaaccagt aaagccagcc gttccagcaa cgccgctacc
     3301 caaaaccttt aaatttctac aaagtgtaac actttccgcg cctgctttga tccagtaacc
     3361 ccttggatac ctggctattt ccgtttttaa catttccacg taataatcga gatcatcatc
     3421 ggtatagtcc acatcacaat taattggaaa tccttgcgtg gtacgggtaa tgatttgtac
     3481 gtcccgatcg taactcgacg cttgatccgg aggttgtacc gccgttaatg cgagtagaag
     3541 gtctacctcc cgagagtcgt cctttttctc acaggaagaa atcaatgaaa ttagaattaa
     3601 aaaacagagg atgaactttg atgcattaat ggaaaaggaa ataagatttt ttctgtatac
     3661 gtacatagaa atttagaagg tcccaagtta tcatagtgtt gtttcaagat taaaattagc
     3721 ataagaaaaa attgaaagtt ttgggctttt tcacttttga gttaatcgag agtataaccc
     3781 ggtctttgta ttaatgctta ttatattata atatgaaatc taatttttaa acttctatct
     3841 tgatcgcgtc atatatttca atgtactcag aaaatttaaa taacgtgagt tcgacgtaag
     3901 aaaattgggg cgaataataa actcaatgct gctctctgtg gatcgcagca tgataattgc
     3961 tttcgcattt gttatgccga actcacgtta aaaagaaaat ccggaatcaa ttttaacttt
     4021 aaacaaacag aaatttataa aagaacgttt aaattaaatg actttttatt tagaaactta
     4081 tctttcaatt aaataaattt caatccggat aacctttatg aacttccgca taacgttgat
     4141 tcacttacaa aaaataacaa taggccttct gtttctcatg aatctttctt gcgagattca
     4201 aacggaaaaa gtagaaccaa aaacttatat ggatttaaca gaagcgatcc aaaatccttt
     4261 ggatgttcga gttttggatt tgagtcgtca aaaactcaca acacttccta aggaaattgg
     4321 acaactgaag aatttaaaac ggttggaatt ggataataac caactctcat ccgaagaaaa
     4381 agaaaggatt agaaagcttc ttccgaagtg caaaatttat tttgaataag atttctttat
     4441 caagggatag gaggtcctga tttaaatcaa agagagttag attctcttta agatttcaaa
     4501 tgacgaacat aaattcaact tcttgttact atatcttttt aaacttggag tgatttttat
     4561 gtgatacaat aggatttttt cgtaaatatc atgaactcgg aacaaacctt attttttctt
     4621 acaagcgaaa ctcttttttg aagttttaga tcagttctaa ataaaattga cttaatgaaa
     4681 taaaattcaa aagataacag atggccgaag tgaataatcc tcatgatcga ttgattcgag
     4741 aaacattcca agataaaaaa gaagcagcaa cttttttcaa aaacacatta ccgatcgaag
     4801 tagtaaaatt actcgactta gagaacttag aactatccga atctagtttc gtctcggaag
     4861 aattaaaaca agaacagacc gatctattat ttcaaattcc actcaggtcc ggtaataaat
     4921 ctaatgtata tttactcttc gaacacaaaa gttatttaga aaacacgatc tatatccaat
     4981 tactcggata catgaccgaa atctatcgaa atcaacaaag aaacggagaa aaactttccg
     5041 tagtaattcc attcgttttt tatcacgggg aaaaagaatg gaaattgggg aatcgatttt
     5101 tggatcaatt cgttctaaca agtcaagaaa cgggaattct aaaagacttt atccccgatt
     5161 ttaaaataga cttattcgat ctgaaaaaag tagaattgaa agagaagcta gaaagtataa
     5221 cctttcaagt taccttaggt atagtgcaaa gaataaggga aggagatttg gattttttat
     5281 ctcacttacc aggtttattt tctctactct tggaaattga ggaagaatcg aaaagggttg
     5341 caatcttacg gaaattgtta ttgtatatct attgggtccg agatttgaaa ccttcggagt
     5401 tcaaagtaat ttttcaaaga tcgaaattag aaaaatatga ggagttgact gtgactactg
     5461 cggaaaaact gatttcagaa ggtgtgaagc aaggaatcga aaagggaatt gagaaaggaa
     5521 ttgagaaaga gaaactgaaa accgccgata agatgcttgg gaaaggaatg gatctaaaaa
     5581 cagttttaga gattacaggg ctaaccgaaa aaactctgaa agagcataaa atcctttaat
     5641 atcgattttt aaggagcagt ttcaatttta ctccttatat tcttccattc attttaatag
     5701 tagattcttc tgtgatgcaa catacaactt ccgataatgc gccctatatc tcaaaaatga
     5761 acatttggtt atgagcgtat ccatacatcc tttacacttc gtactcaata caagctttac
     5821 aaatagaaac gtaaacatgt aacccgcgtt caaagcgaag cttagcgatt tattatttca
     5881 tagccaatat tttttcaagt tcttgttttg ccttcttaac ttcaatccaa aatgggattg
     5941 taaacagtcc aataccaaaa gcaagcatgc caagagaaat aagaagttct tggggaaaat
     6001 cacttaaatt actcataagt gtgatggttg aaactataaa ctttaatagt gcacctgaaa
     6061 gccaaataaa cataaaaaca attacggatg gatgtaagtg catctttata tcaattataa
     6121 ttgaatttgc ttcagatcta atattacctt taattttcgg tagaaatgaa tttcgatatg
     6181 aaattattct acatatatca aatgtatcgt tatttatatt tccatgaaat attttagttc
     6241 cacttccaaa tagcttattt ggttctgtat tagcctttaa ttttgagata gcttcttcca
     6301 ctgtgagatt ggatttaagg ctatattctt catacggaat tattttcatc tttcgctctg
     6361 atagtacaga atctaacttc taattcacat ttttcatata aactactgtt aagatattac
     6421 tgtcgaattc cattataatt ctgtctattc cctttataaa atatcaatat accattaatc
     6481 actaatatat ttctgatcca ataacgatta ggctaccatc tcagccaacg caagaaaatt
     6541 aattggtaaa acggtcattt cagaaaacag aaacacaatg ccttttttgt attgcgtatc
     6601 cgggagtttt acaaatgaac atatctgttt tttagtaata ttctgatttt tttaaccgat
     6661 agttaatgta ttaaaagtct tttcaaccgg gacttttaac tccttgggta aattttttaa
     6721 tattcatttc aggcctcatt caactggggc tattttttac agcatatagt ctacagacaa
     6781 tttctgattt tgggattcta actttctttg atttattctt ttacgtattg gatttatatt
     6841 tttatgtttt gtttttttaa tattagaatt gttgaaannn naattctcca tctgtttcta
     6901 ttttatggaa accggcaatt gaagctgttt tgttaatgtc actatggaat ttttcaacaa
     6961 ctctattcat ttgctaaaac aatagctctt gttctaagtc cgaataatag tatttatatc
     7021 gatttggctt atacaaacca ctttccagtt ttataatata agcatttatt tccttatcca
     7081 gataagactt gaacattatt cgatgtcttt ggtttactac tcggacgcat gtatagaata
     7141 tttgggttag attgtttcaa aaatttgaat attttgatcc tgttttaaaa tgctgtaatc
     7201 ccgaatttgc ggtatttgtt aagtatcact attttttcgt aaattgggcc gttaataact
     7261 tggtattatt ttgatgcgtc cgggtagtaa gaccctatcg attaattctt ttattaatga
     7321 aaaatatgtt taatacagtt tctaaatatt cttcggtggg agattgaaat ccggctttaa
     7381 taggtgatct ttgttttaag gtctttttaa aattttctgc tttcccctat ttttcattct
     7441 tcaaattcaa acgcgttatt tacattagtc aatttttgaa gaaatttttt atttactaaa
     7501 tgctaaaagt tttgtgttaa tttttttcat tttattaaaa tacgatattt aaaggttcca
     7561 gagttatata gagtcaaaaa tggaataaat cattgaaatt ttgttataat gtgacatatt
     7621 tataattatg tcacttgtta ttcaaaaaac aaaacctatt aataaatttc acgtaatgcg
     7681 cttatcagga ctagaaaatc aagaagaact aaatcacgtt aaaaaatttg ccagtaaaat
     7741 ttttaataac ttcggatata caaaatcatt atataccgct gtggacatgg atgcttggtc
     7801 tacttggttt tatgtacgtg aaggttctga aatattagct gcaatgagaa ttgtagaaaa
     7861 aaaacctaat aatctcattc ctttggaact tggaattatc aaggatacag aaccatatca
     7921 aagatatgct gtaataggcg ataatattgc tgattggaat tccgtaagtt ttgttttatc
     7981 gataaaagga tcatgggcag cattagcaac ttttcaagca gcagcacagt attgtattga
     8041 taaaaatttt gatatggtct acggatttta tcacaaaaat gtaagttcca ttgttaaact
     8101 ttacacttct ataggggcag ttacttccaa aaagtataca aaagaagtct attttccgga
     8161 atgttattat aacaatgaac ctgtttatct tacacctatc gaaatcccta aagtagcttt
     8221 acaaaaaata agaacacgat tatggtgact tgaaaccgtt cgtgtcacaa atatgtcagt
     8281 attttttatt ctttttactt catcattgat attaggtctt gggtattatg ttaagaaaat
     8341 aagaaatcct ctaattgaag taagacagaa tttttattat ttatgtattt ccgttgggtt
     8401 atggacatta ttttcaggat gcagacaatt tattccttat aatattcgtc tttatgcacc
     8461 caattggatt ttaatttcag ccatcttcgc tccttatttt ttgtctaaaa ttgtcaataa
     8521 acttgttaat gaagactata ttacttctta tattcgaaaa acaatagaaa tttgtttact
     8581 ttcatattta atcttttctg cctttagttt tagattaata aaaattatag acattaatac
     8641 cttaaaacat gagcctcaat tagcatatca cattttatta atatattctg tactttggct
     8701 attagaatgt atttataaac ttgtaaaatg tttaattaaa tcagaaggaa tgattcgcgt
     8761 tcgattgtct ctaatgttat tcggaattac ttctgcattc ttaattatca tacctttagt
     8821 ttggatttta cctttcttta aaatatattt aggatcttat gcttcaattg gcactataat
     8881 ttgtataatt ttctggggaa tagcgattct tcactatgat gcttttcaaa ctagacaaga
     8941 aatcttttct ggagtgtacg ttcctttact aaatagaatt actttaaatc caatactaaa
     9001 attatattct attttagatc ccgaggaatt tgagatgaga agactaaatg caaactcgat
     9061 tcttgcaaaa gaagtaatag acacagctta tcaatggttt tttaaagcaa acataccatt
     9121 acaagcaact gcaagaaaaa ttgctatcaa atatgataaa tatttaaagt agcttttttt
     9181 attttttaaa ctttgacata gataaataat agaatcgatt aataatttct ataatagcat
     9241 tctgatcttc ttgatgtaat tttacaaatt tctccattat ttcagataaa ccaggaattt
     9301 ttaagattgt tcgtactatt aatttttctt tgtcgttacc agattcttct gaccaaaaat
     9361 ctcctttgcc ttccatgatc caattagcag agacatttgt tttcaactga aaaagttctg
     9421 catacgtcca agtaaattct gtttcaccac ctaataatct ggaggcattc gatggatgaa
     9481 tccttaaaat atcggctaaa ccttttctgt taatttttaa ggtgttacat gctttttgta
     9541 atctttcgaa tttttccata ttttttatag tgcgaattgc attttttaat tgacatacgt
     9601 gcaaattgct ttagtcattt attcgttata tttgatttca attagagcaa actactctac
     9661 taagaaggat tcaatcaagc taaatctcat gtccttttga attcaaaaat agatggtaat
     9721 tctttaaata ctcccttaaa gaacgtaagc aaaaaacatt aagtttttcg ttctactggt
     9781 tgccatttca aaaagccaaa ataaggggta aatc
//
LOCUS       DMNODFGF_10             8704 bp    DNA     linear       08-DEC-2021
DEFINITION  Genus species strain strain.
ACCESSION   
VERSION
KEYWORDS    .
SOURCE      Genus species
  ORGANISM  Genus species
            Unclassified.
COMMENT     Annotated using prokka 1.14.6 from
            https://github.com/tseemann/prokka.
FEATURES             Location/Qualifiers
     source          1..8704
                     /organism="Genus species"
                     /mol_type="genomic DNA"
                     /strain="strain"
     gene            17..1477
                     /locus_tag="DMNODFGF_00153"
     CDS             17..1477
                     /locus_tag="DMNODFGF_00153"
                     /inference="ab initio prediction:Prodigal:002006"
                     /codon_start=1
                     /transl_table=11
                     /product="hypothetical protein"
                     /protein_id="X:DMNODFGF_00153"
                     /translation="MIQGNSSFPQNSFTSNPEERPIDLDQNPNILEENPMIIEENAVI
                     PEERPLVFGRNPLNLEWATLLEIPSNNTIKTPNIAIDGNGFIYVASDSNANLIGDKLK
                     IGTRDVILKKYDSHQNELWMKRIGSRNTHLTITGLAADINGNAYVTGYTNGPLEKALI
                     SDQDMFVIKFNTDGTIAWKKQAAPQRAKGVYNTYKVFTEGITVDIFGNSYIVGTSNGP
                     FGDNADGNLGGGYIIKFDTNGNQIWVKQISIVGASIYPKNVAVDEDLRQIYVAGTSKN
                     ANFRTNKTFNYSNGAGGDDLFILRFDENGNQEFFTQTNLYRDSITPNSLTVDSFGNVL
                     VGGSSIIDLEFGTYERTYLRGVLIKYDLNGDERWIRQLGPREDAQFIQRSTTITGIAT
                     DENGNIFTTGSTNGNIINEHSEPLGNQDIFLTKYNYLGQIEWIRQIGRLRETLYPGKI
                     GIDFNRNLYTTGLTDDNGKEYQVIGGDLDLFLIKFR"
     gene            1671..2912
                     /locus_tag="DMNODFGF_00154"
     CDS             1671..2912
                     /locus_tag="DMNODFGF_00154"
                     /inference="ab initio prediction:Prodigal:002006"
                     /codon_start=1
                     /transl_table=11
                     /product="hypothetical protein"
                     /protein_id="X:DMNODFGF_00154"
                     /translation="MNLAIQLLKKNRILIFHITTSFIFLFSVYTYFYTIRKYSVNFPF
                     GDDYNTILGFLDLWEKSHSKISILFSQYNEHRLVFLRIIILAYLKLFHIIDFSHLILI
                     GNTFILLCLLLLYYTIEDKRKFILISPIFLAILNFSNWETQTWAMASLSNYPVIYFGF
                     LSLYFLSKDKLINFVLGIFFAVIAVFCQGNGMFVFLSGIPLLLKDKPKLFIWLFIFLM
                     IILLYFIIFPYNKPNGHPEFFSNTKFFFLSRIYYGLALLSNVFNSKFVLILGMIPLLG
                     ILYLYKNYLKISKLHLSMISFLLLSLSSLVITRGGFGFEQAFSSRYHINTLFLYSLIY
                     ICLFPLIRIKKHFLLILFFTLLFYYNTNLINIHQLSVQKNKIMNDKSCMSECTEYKTF
                     PNVSRAKELLINFSAKGFFRN"
     gene            3244..3447
                     /locus_tag="DMNODFGF_00155"
     CDS             3244..3447
                     /locus_tag="DMNODFGF_00155"
                     /inference="ab initio prediction:Prodigal:002006"
                     /codon_start=1
                     /transl_table=11
                     /product="hypothetical protein"
                     /protein_id="X:DMNODFGF_00155"
                     /translation="MGKIFLLVDSNILQGQLKKFIFQKKSKSEFYKSIPKMQKPPKTN
                     ILQLNCKTHFLTQTHISTNYSYS"
     gene            3638..5080
                     /locus_tag="DMNODFGF_00156"
     CDS             3638..5080
                     /locus_tag="DMNODFGF_00156"
                     /inference="ab initio prediction:Prodigal:002006"
                     /codon_start=1
                     /transl_table=11
                     /product="hypothetical protein"
                     /protein_id="X:DMNODFGF_00156"
                     /translation="MIRLIILIFIIFFQACSPTSGKEIKNFLIPLVQGNGIGPIAIHE
                     NLDSLDPEEIPFRENLVNFEWALLYGDHLKLTKDSHLAVDDNGFIYIAADTDGNPFYD
                     NSVHRLITGKKLVLGKYDSQKNEIWTHELENPYVNLDVTGIAVDTKGNAYVTGSSTIK
                     NYFEKSRIEKKQFLFVIKINSEGNLEWIREIGSSNDAYKVNPRTIAVDTLGNSYVVGT
                     SNGPFEGDSVKPESGFITKFDTNGNQVWVKELSALEAKITPTSVAFDKRSGNIYLCGS
                     ANNNNIRNDKNPGIGRNDLLVFKYDENGNGQIFARLGFALGSVFGNTITTDPPGNVLV
                     GAYTDVDFASSTIQDNSHNGLIIKYDSSGAQKWIRQFGPSTPLKSTFISEITTDRLGN
                     VFTTGSTNGFIKFNDGPSEGNRDVFVTKHSSSGEVLKLWQWGVQQKTMIGSGIGADFN
                     GNLYATGWTDGELFENRNIGKIDIFLIKFQ"
     gene            6149..6691
                     /locus_tag="DMNODFGF_00157"
     CDS             6149..6691
                     /locus_tag="DMNODFGF_00157"
                     /inference="ab initio prediction:Prodigal:002006"
                     /codon_start=1
                     /transl_table=11
                     /product="hypothetical protein"
                     /protein_id="X:DMNODFGF_00157"
                     /translation="MKKTLLIIFLIITILNCDPDKLNPYGIDGNEEENFRNIVLFLAL
                     RPSLTYEKTQLIFIKNINTSYTPILRNASIAGGSFMISPNISNTLSFNTSTGIISGTP
                     TLSQTKSVYIVDFINQETQVQSNPFNIFVEESEGSGACNTTGIFSGCDSKRPFSCSDA
                     IRPAKCYFRASDCQNDVYCY"
     gene            6769..7314
                     /locus_tag="DMNODFGF_00158"
     CDS             6769..7314
                     /locus_tag="DMNODFGF_00158"
                     /inference="ab initio prediction:Prodigal:002006"
                     /codon_start=1
                     /transl_table=11
                     /product="hypothetical protein"
                     /protein_id="X:DMNODFGF_00158"
                     /translation="MNIQKKLYIFILAIQTFNCSSSWLNIGCDLYCYAIVSELEAILE
                     PPSITYNSYSPLIFTKNVNTSYTPEIKKITPTEGTFTIAPDLPTSLYLDNSTGIISGT
                     PTQAQTKSTYRVQYENAGTILESNRFYILVQESSESGICNTTGIFPGCNSEQPYSCSD
                     AVQPTYCYRELSHCQQDIYCY"
     gene            8088..8636
                     /locus_tag="DMNODFGF_00159"
     CDS             8088..8636
                     /locus_tag="DMNODFGF_00159"
                     /inference="ab initio prediction:Prodigal:002006"
                     /codon_start=1
                     /transl_table=11
                     /product="hypothetical protein"
                     /protein_id="X:DMNODFGF_00159"
                     /translation="MKYKIILILSLMLFLFVSCPDEKKENELSTYILYSVLINATTQY
                     DCVTSSEVVSDSYNKTTITFENKPQYYNSPSGNVVPKAIMPILIKKGQTIQVSSITTN
                     VKYEATNQDLTFLFRKDGCHGTNSEIATYAGATNTNVFLGNTNTVSLTQFKFTADYNG
                     IILIVGKNLGASLPGDIRVNVF"
ORIGIN      
        1 aaacttttta attcctttga tccaaggaaa ctcaagtttt cctcaaaatt catttacttc
       61 aaatccagag gaaagaccga tcgatcttga tcaaaatccg aatatcttag aagaaaaccc
      121 aatgatcatt gaagaaaatg cagttatccc cgaagaaaga ccattggttt tcggcagaaa
      181 cccacttaac ttggaatggg ctacgctact tgaaatcccc tccaataata cgatcaagac
      241 gccaaacatt gcaattgatg gaaatggctt catttatgtg gcttctgatt ccaatgcaaa
      301 tctaattgga gataaattaa aaatcggaac tagagatgta atcttaaaaa aatatgattc
      361 tcatcaaaat gaactttgga tgaaacgaat tggctctcga aatactcatt taacaattac
      421 cggtttagca gcagatataa acggaaacgc atatgtaact ggttatacca atggtccact
      481 tgaaaaggcg cttatatctg atcaggatat gttcgtaatt aagttcaata cagatggaac
      541 tatcgcttgg aaaaaacagg ctgctcccca aagagcaaaa ggagtttata atacttataa
      601 agtctttacg gaaggaatta cagtagatat atttggaaat tcttatatag ttggaacctc
      661 caatggacca ttcggagata atgcagacgg taacctcggc ggtgggtata ttatcaaatt
      721 tgatactaat ggaaatcaga tttgggtaaa acaaatttct atagttggtg ccagtatcta
      781 cccaaagaat gtcgcggtgg atgaagattt aaggcaaatt tatgtagccg gaacatcaaa
      841 aaatgcaaac tttagaacca ataaaacttt taactattcc aatggtgcag gaggtgatga
      901 cctttttatt cttagatttg atgaaaatgg aaatcaagaa ttttttactc aaacgaatct
      961 atatagagat agtataacac ccaattctct gactgtagat tcattcggaa atgttttagt
     1021 tggaggatct agcattatag atcttgaatt tggcacatac gaaaggacat atttgcgcgg
     1081 agttttaata aaatatgatc tcaatggaga cgaaagatgg atcagacaat tgggtcctcg
     1141 ggaagacgct caatttattc aaagatcaac tacaatcact ggaattgcaa ccgatgagaa
     1201 tggaaatatt tttactacgg gttcaactaa tggaaatatc atcaatgaac atagcgaacc
     1261 actaggaaac caagatatct tcttgacaaa atacaattac ctaggacaaa tcgaatggat
     1321 acgtcaaatc ggaagactga gagaaacttt atatcctggt aagattggga tcgactttaa
     1381 tagaaattta tatactaccg gacttacaga cgacaatgga aaagaatatc aagttatagg
     1441 tggagactta gatttatttc tcataaagtt tagataattc aacttcacct aattttgcac
     1501 tttataattt tttaaattat gttttttcgg agttgtttta aaaaggattt tattgaacgt
     1561 gataaaagat atttctactt ttagaacgaa ttatctaaaa gaattgttta ctctaaaaga
     1621 aaccttaatt ttttaattgt attcaatttt tgtaaaacta aaatttaaaa atgaatctag
     1681 ccattcagtt attaaagaaa aatagaattt taatcttcca cattactaca tccttcatct
     1741 ttcttttcag tgtttataca tatttttata cgattcgtaa atattcggtc aattttccct
     1801 ttggagacga ttacaataca atccttggtt tcctagatct ctgggaaaaa agccattcaa
     1861 aaatttccat tttattttct caatacaatg aacatagact agttttccta agaattataa
     1921 tcctagctta cttaaagttg tttcatataa tagacttttc tcatttaatt ctaatcggga
     1981 atacatttat ccttttatgt cttttattac tttattatac aattgaagat aaaagaaaat
     2041 ttatacttat ctctccaata tttttagcca tattgaattt ttcgaattgg gaaacccaaa
     2101 cttgggcaat ggcatccctt tccaattacc ctgtgattta ctttggattc ttatctttat
     2161 actttctttc caaagataaa cttatcaatt tcgttttagg aatttttttt gcagtaattg
     2221 cagtattttg tcaagggaac ggaatgtttg tctttctaag cggaattcct cttctattaa
     2281 aagacaaacc taaactattc atttggttat tcatttttct aatgatcatt ttattatatt
     2341 tcattatctt tccatacaat aaaccgaatg gtcaccctga atttttctct aatactaaat
     2401 tctttttctt gagtcggatt tattatggac tagccttatt atcaaatgta ttcaattcta
     2461 aatttgtact aatcttagga atgattccac ttttaggcat tttatatctt tataagaatt
     2521 atctcaaaat ttcaaaactt catctttcaa tgatttcctt tttactctta agcttaagtt
     2581 cgctcgtaat tacaagagga ggatttggat tcgaacaagc tttttcatct cgttatcata
     2641 tcaatacttt atttctttac tcattgattt atatttgtct attcccactc attaggatta
     2701 aaaaacattt tttattgatc ttattcttta cgctgctttt ttactataat acaaatctta
     2761 ttaatattca ccaactcagt gttcaaaaaa ataaaatcat gaatgataag tcttgtatgt
     2821 cagaatgtac agaatataaa acctttccaa atgtatctcg cgcaaaagaa cttctcatca
     2881 atttttcagc aaaaggattt tttcggaact aaaactccag gtttatttct tttgtcttta
     2941 tcaatcttat cccaaaacct aaagattata aacgatttga ttgatgaaaa actcctagga
     3001 aaattcgcaa atgtctaaat atggcataac ttgtggaaat ttcagcagtt tattataaat
     3061 ctctaaaata gaagttagta tttctagagg ttttagaata gactctttga tataatccaa
     3121 aaaacattaa aattgaatac tattttgtga ttatcataat aacatgtctt ggatctttag
     3181 caagaatgga tttatctata gaattgttga aaaattaact ttcctatatt tttaataaaa
     3241 ggaatgggta aaatcttttt attagtagac tctaatatac tacaaggaca gcttaagaaa
     3301 ttcattttcc aaaaaaagtc gaaatctgaa ttttacaaat cgattcctaa aatgcagaaa
     3361 ccaccaaaaa ccaatatctt gcaattaaat tgtaaaactc attttcttac tcaaactcac
     3421 attagtacaa attattctta ttcttaaagt ataattcata aattaaaaag aacaatttca
     3481 aagtagggta aaatacccta cccttatcgc ttatctgtct aaaatttttt tagactttct
     3541 tagtcaaaaa atagaaagta tactgtggct tatactaaaa tctcaaataa ataaaaacat
     3601 acaaatattg agataattct taggtggaga gaaaactttg attcgtttga taattctaat
     3661 ttttataata ttctttcagg cttgttcgcc cacttctggc aaagagataa aaaacttttt
     3721 aattcctttg gtccaaggaa atgggattgg gcctattgca attcacgaaa atttagattc
     3781 tttagatccg gaagaaatac catttcgaga aaatcttgta aactttgagt gggctttgtt
     3841 atacggagat catcttaaac tgaccaaaga ctctcacctt gcagtcgatg ataatggttt
     3901 tatctacatc gcagctgata cggatggcaa tccattttat gacaattctg tccatagact
     3961 aataacaggt aaaaagttag ttcttggaaa gtatgattct cagaaaaatg aaatctggac
     4021 tcatgaattg gaaaatccct atgtaaacct tgacgtcact ggaattgcag tcgatacaaa
     4081 aggaaacgcc tatgtaaccg gttcttccac aataaaaaat tattttgaaa aatcacgtat
     4141 agaaaaaaaa caatttctgt ttgtaattaa aatcaattcg gaaggaaatt tagaatggat
     4201 cagagaaata ggatcgtcta acgacgcgta caaagttaat cccagaacca tagcagtaga
     4261 tacattagga aattcttatg ttgttggaac ttctaacgga ccattcgaag gagacagcgt
     4321 aaaaccggaa agtggattta ttaccaaatt tgatacgaac ggaaaccagg tttgggtaaa
     4381 agagctttcc gccttagaag caaaaataac tccaactagt gtcgcctttg ataaacgatc
     4441 gggaaatatt tatttatgtg gttcggcaaa caacaataac attagaaacg ataagaatcc
     4501 aggaatcgga agaaatgatc ttctcgtttt taaatatgat gaaaacggca acggacaaat
     4561 ttttgcacga ttaggttttg ctctgggatc ggttttcggc aatacaatta cgacagatcc
     4621 acctggaaat gtcctagtag gcgcgtacac agacgtagat ttcgcctcaa gtacaattca
     4681 agacaatagt cacaatggac tgatcatcaa atacgattcg tccggagcac aaaaatggat
     4741 cagacaattt ggtccgagca cacctttaaa atctaccttt atcagtgaaa taaccacaga
     4801 cagattaggt aacgttttta caaccggttc aaccaatgga tttatcaagt ttaatgacgg
     4861 tccttcggaa ggaaacagag acgtctttgt aacaaaacat agttcttcgg gagaagtctt
     4921 aaaactctgg caatggggag ttcaacaaaa aactatgatt ggttctggaa tcggagccga
     4981 ttttaatgga aatctttatg ctactgggtg gacagacggc gaattattcg aaaatcgcaa
     5041 tataggaaaa atagacatat ttcttataaa attccaataa ttttatattc aggatctatg
     5101 ataaataaat attcatttga tcctgattct tttttcataa tcagaaatat actatataac
     5161 tttatcaatc atacaatata aatttgattt ttagaatatt gctcaaatct aaccaatctt
     5221 tttgaattca attcacgtca ctcagagtca tataataaaa gtatccaaaa ttctgatttt
     5281 aaacacggat tatataaaaa ttactactcg gacgtatgaa tagaatactt tgtgttagat
     5341 tgtttcaaaa atttgaatat tttggtcatg atttaaaatg ccgtaaatcc cgaatttgcg
     5401 gtatttttta aataccacta ttttttcgta aattaggccg ttaataattt ggtactattt
     5461 tcatgcgtcc gagtagtaac actattctat aatatagtta tcaatactaa aataaattct
     5521 atataagtaa attaatagaa tttccctcca ttctttttaa ggaaccaata ttatacttct
     5581 gtaagctcgg tataataaaa ttcgaacgaa tccggttaat cataaagcgg tattattgag
     5641 tttttcttgc tacgatccgt aaaaaacgtt ttgttaaatt aaaaagactg aagcatagag
     5701 ttctaaaatt tatactcgat gttctgattc agaagtaaat gaaccgttca aaaattgagc
     5761 attagggaac gaactctgaa atataaaatg ataaataagt attttataaa tttctaataa
     5821 aatataaaat ccatctagat tgttgcctgc gagtttttca ttttcaaatt tttgtatgga
     5881 atttccacat ctttgaagaa tctatctttt cgtttccatt gacattcaac cggtcttcga
     5941 atcatatttt aattcatttg tcattccaat actcacttta catgaaaatt accatctagt
     6001 ttaaaagata gatgactatt aaattaaaaa ttcattttta aaatttttct attttattat
     6061 aaagtttatc tctaaaatga aaattctcaa ttgaagtaga cacaacaaaa tcaatagaaa
     6121 acatataaaa ttcgaggtag attaacctgt gaaaaaaact ctattgatta tatttttaat
     6181 aatcacgatt ttaaattgtg atccagataa actcaatccc tacggaattg atggaaatga
     6241 agaagaaaat tttagaaata tagtactgtt cttagcgtta agaccatctt taacttacga
     6301 aaaaacccag ctgatattta taaaaaatat aaacacaagt tatactccca ttttgagaaa
     6361 cgcatctatt gcaggtggat cctttatgat ttccccaaat atttctaata ccttatcttt
     6421 caatacctcc acaggaatta tttccggaac acctacattg tcccaaacca aatccgttta
     6481 tattgtggat tttataaatc aagaaactca ggttcaaagt aatccattca acatttttgt
     6541 agaagaaagt gaaggcagtg gggcttgtaa tacgactggg atcttttctg gctgcgattc
     6601 caaacgtccg ttttcctgtt ctgacgcaat tcgaccagct aaatgttatt ttagggcttc
     6661 cgattgtcaa aacgacgttt attgttatta aaacgtaaag taattatgaa tttaattttc
     6721 tttaaaaatt tttatttgcg acttctccaa catatcaaca tataaaaaat gaatattcaa
     6781 aaaaaattat atatcttcat tcttgcaatt caaactttta attgttcgtc ttcttggttg
     6841 aacattggct gtgatctata ttgttatgca atcgtttccg aattagaagc gatattagaa
     6901 cctccttcga taacatataa tagttattct ccacttatat ttacaaaaaa cgtaaataca
     6961 agttatactc ctgaaatcaa aaaaataact ccaaccgaag ggacttttac aattgctccg
     7021 gatttgccaa cttctttgta tttggataat tccacaggaa ttatttctgg aacacctaca
     7081 caagcacaaa ccaaatcgac gtatcgagtt caatacgaaa atgcaggaac cattttagaa
     7141 agtaatcgat tttatatttt ggtccaggaa agctctgaaa gtggaatttg taatactacc
     7201 ggaatttttc ccggctgtaa ttcagaacaa ccttattcct gttctgatgc ggttcaacct
     7261 acttattgtt atcgagaatt atcgcactgt cagcaagata tttactgtta ttgaaatgtt
     7321 gttctaaaat ttattaactc atcaaaagta aaatgaaaaa ttcaatttaa acttttcttc
     7381 aataagaagc ttaaaatcgt ttctaaaaat tctacaaaac gaacgaattt ttacttagaa
     7441 ctatataata aaaaattcaa tccagtaatt tacacttcaa taatatgagc ttagagcaag
     7501 aaaaccggga cgtagctgga ctctcagctc tgatcaataa attgcatgaa agaaacgtaa
     7561 tacaatattt tgtctttagt ttcaatttat tatagaacac gatctgtcaa acgacctgca
     7621 tcgcgactca taggaagcgt ttactgagtt caagaagcaa aacgctaagt ttgaaagaac
     7681 gttctgctga gtagttccct acgcctccag ttactttcgc attggattct atcaaattta
     7741 cgttaacggc atcttgtaat aaacatttaa ttactcaatt ttatagagat cagttaatcg
     7801 aagaactgga acttcaaaaa gtaatttctt attatttatc ctaacttgga tgaacttgaa
     7861 acttggtttt aaaaagttgt tcagcaaatc atactttgtt agagtaaaaa ccatctaagt
     7921 tttaaaacaa atcttgtttt tcttattact cataactata taataaggca cctaatattt
     7981 tgcatagaat cagcgttttg tgataaaatt aacggtactc aattttctag agatcagtag
     8041 aattctattc gtttgacatt ttaataagat ttatttttta tgcaaaaatg aaatataaaa
     8101 taattttaat tttatcacta atgttatttc ttttcgtttc ctgtccggat gaaaaaaaag
     8161 aaaatgaatt gagtacttat attttatata gtgttctcat aaacgcaact actcaatacg
     8221 attgtgttac tagttcggaa gtagtatcag actcttataa caaaacaaca ataaccttcg
     8281 aaaataaacc tcaatattac aattcaccca gtggaaatgt agttccaaaa gcaattatgc
     8341 cgattttaat taaaaagggg cagacaattc aagtatccag tataacgact aacgttaagt
     8401 atgaagcgac aaaccaagac ttaacttttc tttttagaaa agatggttgt cacggtacaa
     8461 actccgaaat tgcaacctat gcaggagcta ctaatacaaa tgttttttta ggaaacacaa
     8521 atactgttag cttaactcaa tttaaattta ccgccgacta taatgggatt atactaatcg
     8581 ttgggaaaaa cctaggtgca agtttacctg gagatattcg tgtgaatgta ttttaagtaa
     8641 ttagaacgat aagcaaaaag tcataacctt atccacaagt tgcgaaggat tttagaatca
     8701 aaat
//
LOCUS       DMNODFGF_11             8273 bp    DNA     linear       08-DEC-2021
DEFINITION  Genus species strain strain.
ACCESSION   
VERSION
KEYWORDS    .
SOURCE      Genus species
  ORGANISM  Genus species
            Unclassified.
COMMENT     Annotated using prokka 1.14.6 from
            https://github.com/tseemann/prokka.
FEATURES             Location/Qualifiers
     source          1..8273
                     /organism="Genus species"
                     /mol_type="genomic DNA"
                     /strain="strain"
     gene            87..350
                     /locus_tag="DMNODFGF_00160"
     CDS             87..350
                     /locus_tag="DMNODFGF_00160"
                     /inference="ab initio prediction:Prodigal:002006"
                     /codon_start=1
                     /transl_table=11
                     /product="hypothetical protein"
                     /protein_id="X:DMNODFGF_00160"
                     /translation="MIFNELLNNSLTHAFKESKDPNIEIHFSKSGENYKLTLKDNGVG
                     MSAPIDLQKSKTTGFTLVYILSKQIRANFKIFNDQGLVTVLEF"
     gene            898..1257
                     /locus_tag="DMNODFGF_00161"
     CDS             898..1257
                     /locus_tag="DMNODFGF_00161"
                     /inference="ab initio prediction:Prodigal:002006"
                     /codon_start=1
                     /transl_table=11
                     /product="hypothetical protein"
                     /protein_id="X:DMNODFGF_00161"
                     /translation="MKEQKIRLRNAFLIGTIVAILEGLLVFSADPTASMWTLIQGMLF
                     WFSCGFVVTLAEIGFSKMFSSILLTELLNLPWYIDLVVIPKHYSHLIPLIIASLVFGG
                     MIGFLNQILKTPVLKSN"
     gene            complement(2419..4509)
                     /gene="fadF"
                     /locus_tag="DMNODFGF_00162"
     CDS             complement(2419..4509)
                     /gene="fadF"
                     /locus_tag="DMNODFGF_00162"
                     /EC_number="1.-.-.-"
                     /inference="ab initio prediction:Prodigal:002006"
                     /inference="similar to AA sequence:UniProtKB:P45866"
                     /codon_start=1
                     /transl_table=11
                     /product="putative iron-sulfur-binding oxidoreductase
                     FadF"
                     /protein_id="X:DMNODFGF_00162"
                     /db_xref="COG:COG0247"
                     /translation="MAISQIAFHFIFTVLFVIANVVFIRAILYRLRLIFSARKAAGTE
                     NFLENPNWIFRINSFIQNVILQKKNFKEPLRGIMHAFIFYGFVVYTIHTTSQMIAGLI
                     GYGMDDPYKFSLVGFLLGESAGHTYESIVQVVSILVLIGLGFFAWRRWIQKAKGLDVH
                     SPASAIVIGMISILMISTLLGEGAKSVGAVYDSPTENASFLAAGIGSIWRSIGVEYST
                     ADIVFQIMWWVHILSVFSFMLYVPTSKHAHLIFAPFNYFLQSDTPKGALSKLNLEDEN
                     VVWGVNRVEDFPWPNLLDGMSCIECGRCQVQCPANRTGKVLNPKAIIADLKHALLDKM
                     PEVAKIRTEETDAAVAAEKVAALDTAVINSYEGLSEEALWGCTTCYACVEACPVGNNQ
                     VNAIMEMRRHLVLAESKFPAELQNAFVNMENNSNPWGVGAHTRADWAEGLGVKTMAED
                     SNVDVLYWVGCAGAFDDRNKNIAKSFVKILQKADVKFGILGTEENCSGDSARRGGNEY
                     LYQTLAQANVDTMNGYNVKKVVTACPHCYNTIKNEYPQFGGNFEVVHHSEFINQLVKE
                     KKLDVKTAEDASSGKYTYHDSCYIGRYNDNYENPRDVVKKVSGGKLAEPSDHHTKGLC
                     CGAGGAQMWMEEQNNDRVNIKRTKQLLDTGATTIATACPFCVTMITDGVKHEGKIEEV
                     KVKDIAELVADNLQ"
     gene            5026..6960
                     /locus_tag="DMNODFGF_00163"
     CDS             5026..6960
                     /locus_tag="DMNODFGF_00163"
                     /inference="ab initio prediction:Prodigal:002006"
                     /codon_start=1
                     /transl_table=11
                     /product="hypothetical protein"
                     /protein_id="X:DMNODFGF_00163"
                     /translation="MGFIFLILSFYGYLIFLIRYSKWSTASMPLFIISTEIIILFASG
                     FVDLLLPTLWCFIGLGICLGFISLYAARRNLIQLLTSLLEPGPVIFFLLACFFYIKLS
                     GALFEGWDEFTHWGFSAKEMFHLNSFTKANSPLMFKSYPPGTALFQYWITKSIGWSEG
                     NTYWAQSLLVLAGAVAILEGLTWRQWFRIVLTLNVIFLAVFIFGYSLQSLYVDHVLGF
                     LCGASVISCIRSNTSAPITIVRLLPTLFILPIIKAVGLMLGIFISIIFVFDQIFKERN
                     TFSGSQPLKQKLIFGFLVILILATPIISARIWGWHVKKSGFSQVFETSFSISQIKKSF
                     SSTEATDRDKETISTFKKAFQTYQINPESILQIFSRRFVLKLTPLKSLLFLMVFGIAA
                     IVIETRRQERRIAIVGFLTMFLGYTVYSFGLLLMYLYSFGSYEGTRVASFTRYMGIFL
                     LAWTVVTWGFMLSTGEQKEKNSPKIVQGLFVIFILFLTPIKSALFALTQPKPLPVRME
                     IKKILSNTIPNLKRGERVYVVWQNTTGFEPWIISYELSPRNSTSVASSGWSLGRPYYE
                     GDVWTSDIDPKTWSENILVNYDFLLLASVDEYFWSRYASVFNSTLNLKSNKLFRVVKK
                     ENGKIDLEVVDLTSNPKSEN"
     gene            7187..7636
                     /locus_tag="DMNODFGF_00164"
     CDS             7187..7636
                     /locus_tag="DMNODFGF_00164"
                     /inference="ab initio prediction:Prodigal:002006"
                     /codon_start=1
                     /transl_table=11
                     /product="hypothetical protein"
                     /protein_id="X:DMNODFGF_00164"
                     /translation="MRKKSSFSIPIIIPAYNPDERLVQLVDELIQQGIVNIVVINDGS
                     RESCASVFKKLTKFKQCHLLHHATNLGKGRALKSAINYCMLTFPQMFGVVTADADGQH
                     KVSDIIKVVQSLLKYPDQLILGSRKFDKDVPFRSLLGNKITSIVLHS"
     gene            7738..8241
                     /locus_tag="DMNODFGF_00165"
     CDS             7738..8241
                     /locus_tag="DMNODFGF_00165"
                     /inference="ab initio prediction:Prodigal:002006"
                     /codon_start=1
                     /transl_table=11
                     /product="hypothetical protein"
                     /protein_id="X:DMNODFGF_00165"
                     /translation="MNMLISTKEHRLRIFEESIETLYLENNKSSHFNPLIDSARIYFL
                     FFRFAFSSMLTSAIDFCVFTVVYLSVSNLLTSIIFSRTVAGTFNFFVNKRFVFRDPGG
                     VAVEFVKYAFLVSGLGLLAFTAIRYLHSMHGWNVIVAKVFVETIFFLVSFAIQREFVF
                     GNKSEEE"
ORIGIN      
        1 aaagtaaaca taaagattcg aatgtaacta ttttaaatta tatagaaaaa gttgatctgc
       61 caattgaaac ggcaattcct tgtgcaatga tttttaatga acttttgaat aactcactta
      121 cacacgcgtt taaagaatct aaggatccaa atatagaaat tcatttttct aaaagtggag
      181 aaaattataa attaactctt aaggataatg gagtaggaat gtcagctcca atcgatttgc
      241 aaaagtctaa gactactggt tttactttgg tttatatact ttctaaacaa atcagggcaa
      301 attttaaaat ttttaatgat caaggtttag tcaccgtttt agaattttga tccaattttt
      361 tatacgaatc aagaaaacgg atactgatat attcaatttt tataattatc tgaaaaatgc
      421 catagtggcg attaacaaaa ctgcttcaat tgactttttt attaagagtt tgtcccaaaa
      481 tctcaaagaa ttttacgcga aattctttag aaatttttaa taaaatgcag tagttcctac
      541 gaattaggtt gcatttggaa atttgcgagc agttctaatc tcgttaaatt ttcgtagnag
      601 ttcccacatt ggacggtttt tggacaaact cttaatagaa ataagatgga gaattaattt
      661 tttaacaact ctgtttgtat atttaatttt tgtaattagt ttaaaaacca cttaaaaaat
      721 attcttttga taaaatttag aatagatata tgacggattt tgacagtagt tgtaagtctc
      781 tgacataaaa attatattca ataaattttg aatataattt taaaaataaa ttttatttta
      841 ccttgtgaat atatttcaaa ttctaaaata aaaataaatt ttataggaag ttattttatg
      901 aaggaacaaa aaattcgttt gcgaaatgcg tttttgattg ggactatagt tgcaatttta
      961 gaaggtttgt tagtatttag tgcggatccg actgcttcga tgtggacttt gattcaaggg
     1021 atgttgtttt ggttttcttg cggatttgta gtaactttag cagaaatcgg attttcaaaa
     1081 atgttcagtt cgattctact tacagaattg ttgaatctac cttggtatat agatcttgta
     1141 gtcattccaa agcattactc acatttaatt cctcttataa tagcaagttt agtttttggt
     1201 gggatgattg gttttttgaa tcaaattcta aaaactccag ttcttaaatc taattaacgt
     1261 gagttcgacg taagaaaatg aaaaagaatt ttctaaaagt atgagttcct acattttgaa
     1321 aattttactg caaaatttaa gtttgcagta attcctacag actacgtcgt attgatccgt
     1381 attaaagttt aaagcagatt ttccatacta ataatgttct catgtggtag ttcccacatt
     1441 ttaagaatcg atttgtaaag ttctaatcca aacttttttc agaaaaatgg attcattacg
     1501 ctgaattcat tttaattaac gtgagtttgg tggtaaggaa ttgagcgaat aaaaaaactc
     1561 aatgcaacga ctccctgact gatcttagag aggcattcgt tgcgttgcag cagctcgcgg
     1621 attttatagt taaaatggtt ttgcgatctg aaacgctttc gtaaaaagcg tttcattgag
     1681 tttcttgaac tcaatgttgc ttcttactgt cgcaattcct tcggaatttc aactacaatt
     1741 acttttgtat ttgttatact gaattcactt tcattagtaa attaacatga gtagcaaatg
     1801 aggaaaatga ttgtatttgc gatttataga acgagctata acacgatatg tcgaaggact
     1861 tgtagtaagt aaggcgaaca atattggatt taaattttgc agaaattaga gtatttacga
     1921 tcccatagga aggcaatatc tgagtgtttt atttaccacg attttttata ctaaatttat
     1981 agtaaattaa aaattatgaa tattctaatg gttggaaatt atttttaaat atttcagtat
     2041 agtaaattct aaaaaaagta atacttttat tttgttgaaa tttgtatatt agggtgtcat
     2101 agtattgaaa tttatcttaa ggatttttgt gttctattac tcagaactat aaaatactac
     2161 aaatttttat tacaaaagcc ggtttgagtt aaatatttgt gactaatagt aaaggttagt
     2221 tagtcaaatt tgaaattgtg ggaactcctc ttacaaatag gagttttacg gataaatcta
     2281 aaactcttat aatttaagag ataatattta aaattaaata ttagaatatt aaaaagccgg
     2341 ctatgggaaa ccggcttttg gatcagattt tttaccacca aaaagttttg acggtatatt
     2401 ttagtaaatt agaatttact attgtaagtt atctgcaact aactctgcga tgtcttttac
     2461 ctttacctct tctattttcc cttcgtgttt tactccgtcg gtaatcatag ttacacagaa
     2521 aggacaagca gttgcgattg tagtcgctcc cgtatctaaa agttgtttgg ttctttttat
     2581 gttgactcta tcgttgtttt gctcttccat ccacatctga gccccacctg caccacaaca
     2641 aagtcccttt gtatgatgat cggaaggttc cgccagtttt ccgccggaaa cttttttaac
     2701 tacatctcta ggattttcgt agttatcatt gtagcgacca atgtagcaag aatcgtgata
     2761 cgtatatttg ccggaagaag catcttcagc ggttttaacg tccagttttt tctcttttac
     2821 aagttgattg ataaattctg agtgatggac cacttcgaaa tttcctccaa attgaggata
     2881 ttcgttttta attgtgttat agcaatgcgg acaagcggtt actacttttt tcacattata
     2941 tccgttcatc gtatctacgt ttgcttgtgc caaagtttgg tagagatatt cgttaccacc
     3001 tcttcttgcg gaatcaccgg aacaattctc ttcggttccg agaataccaa acttaacgtc
     3061 tgctttttgt agaattttta caaaagactt agcaatgttt ttgtttctat catcaaaagc
     3121 gccagcacat cctacccagt aaagaacgtc tacgttggag tcttcagcca tggtttttac
     3181 acctagacct tccgcccaat ctgctcttgt atgagctccc acaccccaag gattggaatt
     3241 gttttccata tttacgaatg cgttttgaag ttctgcaggg aatttggatt ctgcaagaac
     3301 caaatgtctt ctcatctcca tgattgcatt gacttggttg tttccaacag ggcaagcttc
     3361 tacacaagca taacaagtag tacaacccca aagagcttct tcggaaagac cttcgtagga
     3421 gttgattaca gcggtatcta acgcggctac tttttcggct gcaactgctg catccgtttc
     3481 ttctgttctg attttggcaa cctcaggcat tttgtccaga agagcgtgtt tgagatcagc
     3541 gatgattgct tttggattta aaacttttcc ggttctattg gcaggacatt gtacttggca
     3601 acgaccacat tcgatacaag acattccatc taaaagattg ggccaaggaa aatcttctac
     3661 acgatttact ccccagacta cattctcatc ttctaaattg agtttggaaa gggcaccttt
     3721 aggagtgtcc gattgaagaa agtagttaaa aggagcaaaa attaagtgag catgtttcga
     3781 ggtaggaaca taaagcataa aagagaacac ggaaaggatg tgaacccacc acataatctg
     3841 aaaaactata tctgccgtag aatattctac accgatcgat ctccaaatag aaccgatccc
     3901 ggcagctaag aaagaggcat tttccgttgg actgtcataa acagctccta cagacttggc
     3961 gccttctcct aaaagggtag agatcatcag aatagaaatc atcccgatca cgatcgcgga
     4021 tgctggagaa tgaacatcta atcctttggc tttttgaatc catcttctcc aagcaaaaaa
     4081 acctaaaccg atcaatacta aaattgaaac gacttgaacg atggactcat aagtatgtcc
     4141 tgcgctttct cccaataaaa aaccgactaa ggaaaattta taaggatcgt ccataccgta
     4201 tccgataaga cctgcgatca tctggctcgt tgtgtggatt gtataaacta caaaaccgta
     4261 aaagataaac gcatgcatga ttcctcgcag aggttcttta aaattctttt tttgaagaat
     4321 cacgttttga ataaaactgt tgattcggaa gatccagttc ggattttcca aaaagttttc
     4381 ggttccggcc gcttttctgg cgctgaaaat caaccggagg cgatataaaa tcgcacgaat
     4441 aaaaactaca ttcgcaatta cgaataagac tgtgaaaatg aaatgaaagg cgatttgtga
     4501 aattgccata tggatcaagt accctttctt ttggattgat gaatgaatta cagcgtagga
     4561 atggagaacc tacctgtcga ggaattttca aagtaaggtt cttggtctgt tatgattcta
     4621 tggtattgtt gagtttcagt ctcgttaaaa atagtcgatc cgttttgttt atagaaaatg
     4681 gttttaatta caaaaagaat ccgttgggtg aaaattggaa atgattgatc ttaccctatt
     4741 tgttggaatt aaaaccataa attgaattct gtaaagttga aacgaatcat tgtttttaag
     4801 ttagaaatac tattttctgt gaatttttgt tgtttggaat ccaaggtttc tttttctcag
     4861 ttctattcaa cgtgagtaac aaacttaggc gcggaaagcg atttctgaag gaatcagagt
     4921 attgagttca gaagagtcat tgattgagtt ttttatttgc tcagattttc taatgttaga
     4981 ttcacattct ttaaaattag aagtatcttg ttttggagtt ataaaatggg gtttattttt
     5041 ctcatactaa gtttctacgg ttatttaatt tttctaattc gttatagtaa atggtccacg
     5101 gcaagtatgc ctttgtttat tatatcaacg gaaattatca tactttttgc ttctggtttt
     5161 gttgatcttt tgctgccaac tttatggtgt tttataggtc ttggaatatg tttagggttt
     5221 ataagtctgt atgccgcgcg cagaaatttg attcaactgt taacgagtct tttagagcct
     5281 gggccggtga tctttttcct tttagcgtgt tttttttaca ttaagttatc tggagcattg
     5341 tttgaaggat gggatgagtt tacgcattgg ggtttttcgg ctaaggaaat gtttcattta
     5401 aattcattta ccaaagcgaa cagtcctctt atgtttaaga gttatccacc cggaaccgca
     5461 ttgtttcaat attggataac aaaaagtata ggttggtccg aaggaaatac atattgggca
     5521 caatctttat tggttttagc aggtgcggtg gctattttag aaggattaac ctggcgccaa
     5581 tggtttcgaa ttgttttgac tttgaatgtt atttttcttg cggtttttat atttggttac
     5641 agtttacaaa gtctttatgt agatcatgtg cttgggtttc tttgtggagc ttccgttata
     5701 tcttgtatcc gctccaatac ttcggctcct ataacaattg taagactact tccaacttta
     5761 ttcattttac caattataaa agcagtcggt ttgatgttgg gaatttttat ctcgattatt
     5821 tttgtatttg atcagatttt caaagagagg aatacttttt caggtagtca gccacttaag
     5881 caaaaactta tattcggttt tcttgtgatt ctaattcttg ctacacctat aatttcagct
     5941 cggatatggg gttggcacgt aaaaaagtct ggtttttctc aggtatttga aacttcgttt
     6001 tcgatttctc agataaaaaa aagtttttct tcaacagaag caacagatcg agataaagaa
     6061 acgatttcta cctttaagaa agcatttcag acctatcaga taaatcctga aagtatactt
     6121 caaatatttt ccagaagatt tgttttaaag ctaactcccc ttaaatcttt actgttttta
     6181 atggtttttg gtattgcagc cattgtgata gaaaccaggc gacaggagag acgtattgca
     6241 attgtaggtt tcttaaccat gtttttaggt tatactgtat attcatttgg tcttttgctc
     6301 atgtatttat attcttttgg ttcttatgaa ggaactagag ttgcgtcttt tacgcgttat
     6361 atgggaattt ttcttctcgc gtggaccgta gtaacctggg gatttatgct tagcactggt
     6421 gaacagaaag aaaagaattc acctaaaatt gtccagggtc ttttcgttat tttcattttg
     6481 tttttgactc ctataaaatc ggccttattc gcattgactc aacctaaacc gttgcctgta
     6541 cgaatggaga ttaagaaaat cctttccaat acgattccaa atctgaaaag aggtgaaaga
     6601 gtttatgtag tttggcagaa tacaacaggt tttgaacctt ggatcatttc gtatgaatta
     6661 tcaccccgaa attctacgag tgtggctagt tcagggtggt cacttggtcg tccatattat
     6721 gaaggtgatg tttggactag tgatatagat ccaaaaactt ggagtgagaa tatattagta
     6781 aattatgatt ttctattgtt agcttcggtg gatgaatact tttggtctag atacgcctcc
     6841 gtttttaatt ctactttaaa tctaaaaagt aataagttgt ttcgcgtagt aaaaaaagaa
     6901 aatggtaaaa ttgacttgga ggtagttgat ttaacttcaa atcctaaatc cgagaattaa
     6961 atcgatatta catttgttta tattcgtaga atttcttggt tcttggatat gtaaaattga
     7021 gaacaataga ttgaaacgtt tctctttggt ctttttcttt ggaattttga aacaaacttt
     7081 tgtaaatgat acgatttaac atatcttaaa tagaatgtta tcaatatgaa ttgacaatat
     7141 tctacaggac agtttctgtc gcttatgggg tgttgccagt aattctatgc gcaaaaaatc
     7201 gtcattttct ataccaatca taattcccgc ttataaccct gatgaacgat tagtgcaatt
     7261 ggttgatgaa ctaattcaac agggtattgt aaatatagta gtgatcaatg atggaagcag
     7321 agagtcttgc gcatctgttt ttaagaaact aacaaaattt aaacaatgcc atcttttgca
     7381 tcatgctaca aatctaggta aaggtcgtgc gttaaagagc gcgattaact attgtatgct
     7441 tacgtttcct caaatgtttg gagttgttac agcggacgcg gatgggcagc ataaagtatc
     7501 ggatattatt aaagtagtac aaagtctttt aaaataccct gatcaactaa tacttggttc
     7561 gcgtaaattc gacaaagatg ttccatttcg cagtcttctc ggtaataaaa ttactagtat
     7621 cgtcttgcat tcctaattgg tcgtcgtctt atagatacac aaactgggtt acgtggaatt
     7681 cctacaaaat ttctttctac gtgtttacgt ttgtctggtg aaagatatga gtatgaaatg
     7741 aatatgttga tttcaactaa ggagcaccgt cttagaattt ttgaagagtc aattgaaaca
     7801 ctttatctag aaaataataa atcatctcat tttaaccctc ttattgattc tgctagaatt
     7861 tatttccttt tttttagatt tgcattttcc tcaatgttaa cttctgccat tgatttttgt
     7921 gtatttacag tagtttatct ttcagtttca aatcttttaa caagtatcat tttttctaga
     7981 acggttgcgg gaacctttaa tttttttgta aataaacgat ttgtttttag agatcctgga
     8041 ggagttgcgg ttgaatttgt taaatatgca tttttggtgt ctgggttagg tctattggct
     8101 tttactgcaa tccgttattt acattctatg catggatgga atgtaattgt tgctaaggtt
     8161 tttgtagaga caatattctt tttagttagt tttgcgattc aacgtgaatt tgtgtttggt
     8221 aacaaaagtg aagaggaata ataaaggtga tcttttaacc tagtgacgaa tta
//
LOCUS       DMNODFGF_12             3444 bp    DNA     linear       08-DEC-2021
DEFINITION  Genus species strain strain.
ACCESSION   
VERSION
KEYWORDS    .
SOURCE      Genus species
  ORGANISM  Genus species
            Unclassified.
COMMENT     Annotated using prokka 1.14.6 from
            https://github.com/tseemann/prokka.
FEATURES             Location/Qualifiers
     source          1..3444
                     /organism="Genus species"
                     /mol_type="genomic DNA"
                     /strain="strain"
     gene            120..2438
                     /locus_tag="DMNODFGF_00166"
     CDS             120..2438
                     /locus_tag="DMNODFGF_00166"
                     /inference="ab initio prediction:Prodigal:002006"
                     /codon_start=1
                     /transl_table=11
                     /product="hypothetical protein"
                     /protein_id="X:DMNODFGF_00166"
                     /translation="MELLKPMVGTGMKMGLYSQAEIDQALPRDGKGGIDMEKSDPSAL
                     LAKWDHYKNSMSGSEDSIKIWKEQVTRAGEEAGVKIRFNEGKSAASTFGKFVSGLVGD
                     IAQSFGFANDGSKMVDKDGVFRLNTCFGPSEAVLTPNGYKAISSLKIRDEVVTLNEET
                     GKLEIRRITKTFVHDVNSIHEVNYENDSKIKTTWNHPFAIQRIDRSVRVSLGGDTESS
                     QLLTSNHSPLTSEYVKVEDLRSGDRSVTVASIRNSLVSSSVSSSQKPVTSGAFLAGSK
                     YASNNGFTNDWRSERRGTLGIVGVEEKFLTQKVYNIEVEGNHNYFVRAKDSAVLVHNY
                     TEQVQRVLDGNGILSEDNTKMLKSATSQDKIRALNEIKEFDYAGSKWKNVGTDDKGVA
                     HFQSESNKYGLKEDLYFRNKNGKVEIEQVQHLNGKEYPTKHSNLDVLKQTVIAVNLKS
                     TNDYLTHLSNVLGERGGSGTKYDDGTPKVNLVKDANGQAKLNETKNGNHMAEIERNGY
                     KGKMLVEEVGRTQIEARSDYSGERGLVRAYDKSKPNEYKAWDYQNDKYGDGKGGDLRD
                     SAVCQSTVIAEDRHNNGKTVGEVAKMMGDYAAKLGKRPSQLGVPEISEALKKDGLKVG
                     AEIYFEKNAQTREQFNNKFFEFAKRQLDQGMPINVGGLYANSLKHVTRITGYIEGPHG
                     ERGFMINDSYGDANKGYRSGSGGQDGRAVFYPIDKIKIAEFNYAYTIVEDTGASAPSS
                     GVSSPGSRKRNSSGGFWNKFSNIFKFDFFKRD"
     gene            2445..3293
                     /locus_tag="DMNODFGF_00167"
     CDS             2445..3293
                     /locus_tag="DMNODFGF_00167"
                     /inference="ab initio prediction:Prodigal:002006"
                     /codon_start=1
                     /transl_table=11
                     /product="hypothetical protein"
                     /protein_id="X:DMNODFGF_00167"
                     /translation="MKHAKIQLIVFLFLTSMGIWGQEEILPGPDCITEKDNPSLKALK
                     TMKDDDVLKQTFYGTLEENMNFGRWSWGLSWATSHLRPKGKELTDFLKSKPKEKDKKA
                     FRDWTKKSCDNIPYYAQYYGLKEGRAFCTDTNRGVGEILLSYINIMFEEKKNDSFYIL
                     PGKQNNKNGFLERNRPKDITIYYLIPSSVGPIQGGELSFSNPWLYQKQKVTLKDTVGY
                     QKIQIPNFGDIFEDTPVSGSMFKKVMIAIEINSVWDGSKEKDITCITDIRSGGGDEKE
                     YQYIPK"
ORIGIN      
        1 tgacgtatga tacaaataca cacgggtttg aagatctgac gctcaacagt aactttcaga
       61 acgaatttaa tcagggactg atcgcagagc attctcagga gaatttaaaa aaacaacaga
      121 tggaattgtt gaaaccgatg gtcggtacgg ggatgaagat gggcttgtat tcccaagcag
      181 agatcgacca agcgttacca agagacggta aaggtggaat tgatatggag aaatcggatc
      241 cgagtgcgct acttgcgaag tgggatcatt acaaaaacag catgtcgggg agcgaggata
      301 gcatcaagat ctggaaagaa caagtaacga gagctggaga agaagcggga gtgaagattc
      361 gatttaacga aggcaagagt gcggcgtcga catttggtaa gtttgtgagc ggtcttgtag
      421 gtgatattgc tcaaagtttt ggatttgcaa acgacggtag taagatggtt gataaagacg
      481 gtgtttttag actgaatact tgttttggcc catccgaagc cgtattaaca cctaacggtt
      541 acaaggcgat ttccagcttg aagatccgag acgaggtagt gacgttaaac gaagagacag
      601 gaaaacttga gatccgtaga attacgaaga cgtttgtgca cgatgtgaat tcgatccacg
      661 aagtgaacta cgaaaacgat tctaagatca aaacaacttg gaatcatccg tttgcgattc
      721 agagaataga cagaagcgta agagtttcgt taggtggtga cactgaatcc tcacagcttc
      781 taacatctaa ccactctccc ctaacatctg aatatgtgaa ggtggaagat ttgagatcgg
      841 gagacagaag tgttacggtc gcgagtattc ggaattcact cgtatcgagt tccgtgtctt
      901 cttctcagaa gccggtgaca agtggagcgt ttttggctgg ttctaagtat gcgtctaaca
      961 acggttttac gaatgactgg agaagtgaga gacgaggaac gctggggatt gtgggagtgg
     1021 aagagaaatt tctgacacag aaggtttaca acatcgaggt ggaagggaat cacaactact
     1081 ttgtgagagc gaaggattcg gctgtattgg ttcataacta cacggaacaa gttcaacgtg
     1141 ttttggatgg caatggcata ttatccgaag ataatacaaa aatgttgaaa tccgctactt
     1201 ctcaagacaa gattcgtgct ttgaacgaga tcaaggaatt tgattatgct ggttcgaagt
     1261 ggaagaatgt aggaactgat gataaaggtg tagctcattt tcaatctgag agtaacaaat
     1321 acggattaaa agaagatctt tattttagaa ataagaatgg caaggtagag atcgaacaag
     1381 ttcagcattt gaatggcaaa gaatatccaa cgaagcatag taaccttgat gtcttaaaac
     1441 aaacagtcat agctgtgaat ttaaaaagta caaacgacta tttgactcat ttgtcgaatg
     1501 tgttaggcga gcgtggtgga agtggaacga aatacgacga cgggactcca aaggtaaatt
     1561 tggtcaaaga tgccaacggc caggctaagc tgaatgaaac gaagaacggt aatcacatgg
     1621 ctgaaataga aagaaacggt tacaagggca agatgcttgt tgaagaagta ggaagaacgc
     1681 agatagaagc tcgtagcgat tattctggtg aacgtggtct tgttcgagca tatgacaaga
     1741 gcaagccaaa tgaatacaag gcttgggatt atcaaaacga caaatatgga gacggcaagg
     1801 gtggcgatct gagagacagc gcagtttgtc aatcgaccgt aattgcagaa gacaggcata
     1861 acaatggaaa gactgtcggt gaagttgcga aaatgatggg tgattatgcg gccaaacttg
     1921 gaaagagacc ttctcagttg ggtgtgcctg aaatatccga agctttaaag aaagatgggt
     1981 taaaggtcgg agcggaaatt tattttgaaa agaatgctca gactagagaa cagtttaaca
     2041 ataaattctt cgaattcgcg aaacgacaat tggatcaagg aatgcctatc aacgttggtg
     2101 gattatatgc aaatagttta aaacatgtaa ctcggattac cggatatata gaaggtccgc
     2161 atggagaacg gggcttcatg attaacgact catacggaga tgcgaacaaa ggttacagaa
     2221 gcgggtccgg aggacaggat ggacgtgccg tcttttatcc aatcgacaaa atcaaaatag
     2281 ctgaattcaa ttatgcttat acgattgttg aagatacagg tgcaagtgct ccatcaagtg
     2341 gagtatcatc accaggatca aggaagcgga attcttccgg gggtttctgg aacaaatttt
     2401 ccaacatttt caaattcgat ttttttaaaa gggactaaac taaaatgaaa catgcaaaaa
     2461 ttcaactgat cgtttttctt tttctaactt caatggggat ttggggccag gaagagattc
     2521 ttccgggtcc ggattgtatt acggaaaaag acaatccttc tttgaaagca ttaaagacca
     2581 tgaaggatga tgatgtattg aaacaaacat tttatggaac attggaagaa aatatgaatt
     2641 ttggtcgctg gtcttgggga ctttcttggg ccacttcgca tttacgtccg aaaggaaagg
     2701 agcttactga ttttcttaaa tccaaaccaa aagagaagga caaaaaggca tttcgagatt
     2761 ggactaagaa gtcctgtgac aatattccct actatgcaca atattacggt ttgaaagaag
     2821 ggagggcatt ttgcacggat acaaatcgag gggttggaga aatcttgcta agttacatta
     2881 atataatgtt tgaagaaaaa aagaatgatt ccttttacat tcttcctggc aaacaaaaca
     2941 acaaaaatgg atttttggaa cgaaatcgac ctaaggacat tacgatttac tacttaattc
     3001 ctagtagtgt tgggccaatt caaggaggtg aattgtcttt ttcgaatcct tggttgtatc
     3061 aaaaacaaaa agtgaccctc aaggatacag taggatatca gaaaattcaa attcccaatt
     3121 ttggcgatat ttttgaagat actccagttt caggaagtat gtttaaaaaa gtcatgatcg
     3181 cgatcgagat caatagcgtc tgggatggta gtaaagaaaa agacattaca tgtattactg
     3241 atatacgaag cggcggcgga gatgaaaagg aatatcagta tattccgaaa tgaagccata
     3301 acaaaatggt tttgcatgaa acggacaaaa ccttgactta caactgcgaa agcgatcgaa
     3361 gcgaaaatac tgcaatgcaa tatgatttaa aacattgtta cttttgaata tacgaagaat
     3421 ttgaaatgtt gctttgcaga ttga
//
LOCUS       DMNODFGF_13             2879 bp    DNA     linear       08-DEC-2021
DEFINITION  Genus species strain strain.
ACCESSION   
VERSION
KEYWORDS    .
SOURCE      Genus species
  ORGANISM  Genus species
            Unclassified.
COMMENT     Annotated using prokka 1.14.6 from
            https://github.com/tseemann/prokka.
FEATURES             Location/Qualifiers
     source          1..2879
                     /organism="Genus species"
                     /mol_type="genomic DNA"
                     /strain="strain"
     gene            complement(1044..1925)
                     /gene="noc_1"
                     /locus_tag="DMNODFGF_00168"
     CDS             complement(1044..1925)
                     /gene="noc_1"
                     /locus_tag="DMNODFGF_00168"
                     /inference="ab initio prediction:Prodigal:002006"
                     /inference="protein motif:HAMAP:MF_02015"
                     /codon_start=1
                     /transl_table=11
                     /product="Nucleoid occlusion protein"
                     /protein_id="X:DMNODFGF_00168"
                     /translation="MKKLGFNAKNLISTENQTPKKKDSYFQGSLTNLLGSNEITEILI
                     DSITSIDNPRTNFNFSSIKELAASIEAHGLLQPITVRKKGEKYDLIAGERRLRAYQFL
                     KRKTIPAIIKNVEQINPENLTEIKLIENIQREDLSDLEIALTLSTLKERKKTTNEELA
                     IKINKTEGWVKAKIAHITTLETLMKKGSLTNLNLFQEVPTSVWVELSSSVKENPKAVE
                     NWLNSHFSKKEIPKQAEARIFAKGLKNGKLKKNKNSKTESLEYLQKQEEELAEKIKKL
                     QKKRKNILAKIAFIENS"
     gene            complement(1922..2653)
                     /gene="soj_1"
                     /locus_tag="DMNODFGF_00169"
     CDS             complement(1922..2653)
                     /gene="soj_1"
                     /locus_tag="DMNODFGF_00169"
                     /EC_number="3.6.-.-"
                     /inference="ab initio prediction:Prodigal:002006"
                     /inference="similar to AA sequence:UniProtKB:P37522"
                     /codon_start=1
                     /transl_table=11
                     /product="Sporulation initiation inhibitor protein Soj"
                     /protein_id="X:DMNODFGF_00169"
                     /db_xref="COG:COG1192"
                     /translation="MKIITITNIKGGTGKSTSAVHLSLALGRRGKTLSVDMDQQGDLT
                     EFFFPDESPESFDQANAYTVLKAETTLMESVRSSHGIDILPSVEDLSELTFQIAKDFS
                     LIQRLKRVLRASHYDFIIIDTPGSISPETISSYIAADIILVPIIPAKWAIRRVNQVLK
                     KVLQAKEFEGTNISKVLILPMSWGKSQKQIELLETIRSIPGLEILEPIPFSTSIKDRT
                     ESNVLLQEGKPAWIAFDSLAEVLLK"
ORIGIN      
        1 ctttaagatt ttcatagcta gttttagaaa gtcgtttgcc agcccaaacc aagaattctg
       61 tccaaataga attaattctt ttagtttcaa tctgaaagtt ttcatgtttg gtattattta
      121 ttttgtttat attatgttta ctagaattct gtacagtaaa ccccactccc ttgggtacgc
      181 tacatgaatc ttcattcatg caattgggat tcttgattcc caaagcattc tcgttaaaga
      241 ctaaacttcc tatcttttca gcatttgaat cgttattatt gggaatcact ttctcaagga
      301 ttgtctgagg tgtttcaaaa agatgaatcg tatcattttt agtcccccct tcccttctaa
      361 cttgaatcca acctaattgg gctaataact ttttatattt tacaactgtg tttttagata
      421 acccggacct agaacaaatt gttgctttcc cgattttggg attctcttca tcatctggac
      481 ctagtccaat agaagcaaaa catatattcc cttttccgct aaaactccac atagaaccga
      541 atactaaaat tgcagttcct aattggtttc ttttaattct tctttcctta gtaaacgcct
      601 tcggcgtccg tagatagata ccttccacga tatatattct cctgagtgcg gtacggacat
      661 attttgggct acgtacggca cagagttgaa cttaccctac tctaaaatta tcggggaact
      721 aaaagtcagg catggccttt ttggtaggtc ctcgattcaa gatttattca gccattaagt
      781 cagagaaggc tgttcttagt tatgtctcct aagatatttt ggactagaaa catgtaccag
      841 acaaatgtca agcaaaaaat gggacataac taaattatta ggattttaag gaaggttgcc
      901 tttggggtct ctgacctccc cgcaggcttt gatcttgaac cgagaagagg atttcttctt
      961 agatcgtact agtacactat aatttctgtg taattttggg tactcttttt ttaattaaat
     1021 ccaaaaaaat atcaaattaa tgattatgaa ttttcaataa aagctatttt tgctaagatg
     1081 ttttttcgtt ttttttgtaa ctttttaatt ttctcggcaa gttcttcttc ctgtttttgt
     1141 aagtattcaa gactttccgt tttagaattt ttattctttt ttaattttcc gttttttaaa
     1201 cctttagcaa atattcttgc ttccgcttgt tttgggattt cttttttact aaaatgtgaa
     1261 tttaaccaat tttcaactgc cttaggattc tcttttactg aagaagatag ctccacccat
     1321 actgaagtcg ggacttcttg aaaaagatta aggttcgtta acgaaccttt tttcataagt
     1381 gtttcaagtg ttgttatgtg ggcaattttc gctttaaccc agccttctgt tttgtttatt
     1441 ttaattgcta gttcttcatt tgttgttttt tttcgttctt ttaatgttga gagcgttaag
     1501 gctatttcta aatctgataa atcttctctt tggatattct ctattaattt tatttctgta
     1561 agattctctg gatttatttg ttctacattt ttaattattg caggtatcgt ttttcttttt
     1621 agaaattgat atgctcgaag tcgtctttca cctgcaatta aatcatattt ttcacccttt
     1681 tttctgactg taattggttg taataatcca tgtgcttcta tagaagctgc caattcttta
     1741 atacttgaaa agttaaaatt cgttctcggg ttgtctatgg aagttatgga gtcgataaga
     1801 atttccgtaa tttcattgga accgagaagg ttcgtcaacg aaccttggaa gtatgaatct
     1861 ttttttttag gcgtttgatt ttctgtagaa attaagtttt ttgcattgaa tcctagtttt
     1921 ttcattttaa tagaacctct gcaagagaat cgaaagcaat ccaagcaggt tttccttcct
     1981 gaagtagaac atttgattcg gttctatctt taatggatgt ggaaaatgga ataggctcta
     2041 aaatttctaa tcccgggatg ctgcggatag tttctaaaag ttctatctgc ttttgtgatt
     2101 ttccccaaga cattggaagt atgagaactt ttgaaatatt tgttccttca aattcttttg
     2161 cctgtaatac ttttttaagg acttgattga ctcttcggat tgcccatttt gctgggataa
     2221 tcggaaccaa aattatatcg gccgcaatat aggaagagat tgtttctggt gaaatagatc
     2281 ctggggtatc gattataata aaatcatagt gagatgccct taatactctc tttagtcttt
     2341 gaattaagga aaaatccttt gcaatttgga aagttagttc tgatagatcc tcaacacttg
     2401 gaagaatatc tattccgtgt gatgaccgaa cagattccat aagagtagtt tctgctttta
     2461 acactgtata agcatttgct tgatcaaatg attcgggaga ttcgtctgga aaaaagaatt
     2521 ctgttaaatc tccttgttga tccatatcta cagatagggt ttttcctctg cgtccaagtg
     2581 ccagagaaag gtgtactgcc gatgtagatt ttccagttcc acctttgata ttggtaattg
     2641 ttataatttt catctaaaat aaagaaacta gtaattacaa aaaaacggga agcggaattt
     2701 tttttgaaaa aataattttc aatcttagtt tgttgacgaa cttaaatttt ttcacatttt
     2761 ttatcctcaa aaattattag attctttcat aatgaccagc tacacaaact tagaagccaa
     2821 gaaaacgaag aactcttgaa tgattttctt ttgaacagaa gaaggggttt ctggtaatt
//
LOCUS       DMNODFGF_14             3725 bp    DNA     linear       08-DEC-2021
DEFINITION  Genus species strain strain.
ACCESSION   
VERSION
KEYWORDS    .
SOURCE      Genus species
  ORGANISM  Genus species
            Unclassified.
COMMENT     Annotated using prokka 1.14.6 from
            https://github.com/tseemann/prokka.
FEATURES             Location/Qualifiers
     source          1..3725
                     /organism="Genus species"
                     /mol_type="genomic DNA"
                     /strain="strain"
     gene            complement(707..1228)
                     /locus_tag="DMNODFGF_00170"
     CDS             complement(707..1228)
                     /locus_tag="DMNODFGF_00170"
                     /inference="ab initio prediction:Prodigal:002006"
                     /codon_start=1
                     /transl_table=11
                     /product="hypothetical protein"
                     /protein_id="X:DMNODFGF_00170"
                     /translation="MIVSAICRNEVFYKKIDLEEMIRASSHILLGRISKPSYSDRNIK
                     INTKLLKKLGINTKLKNDVPDFRVKIQHFKVAEVYKGNLEENEIKVFPANFERDLYIH
                     ILYYGIGYSESPIYHVYESSQIREADLENQYFILFLSNANHFHEFRWSVLGAMESLNY
                     KEEILNVIQKSIQ"
     gene            1912..3183
                     /locus_tag="DMNODFGF_00171"
     CDS             1912..3183
                     /locus_tag="DMNODFGF_00171"
                     /inference="ab initio prediction:Prodigal:002006"
                     /codon_start=1
                     /transl_table=11
                     /product="hypothetical protein"
                     /protein_id="X:DMNODFGF_00171"
                     /translation="MILFKILTSEISKYISFRNGYKKQKGFNFANQMKLKYIFPILLI
                     LFFFSCEKENKISSADYFMMAWCMSPADAPSKPITANEIKIFSSGSIAALYQSQEFYE
                     SNSKSDMTLVWSEDGRNFSNRTPTYVVSGQYNFHYFIKSESEIYAVNHNKVNYKTLNG
                     GKDWAPMKYESTALGIFDLGPQNTGSYHWIRFLDSQNGIRIGTKEDTNFKNIPFLDRT
                     VNGGESWERSALPQDLRMLDLFYNSIQEILYISYGPTYSNSIIYHSNDAGNSFHSTGP
                     SASYDSRFYFLDSLNGWVNSNSLIHTVDGGNIWTTVPNNLTGGTFQKVKFLNPTLGYA
                     FYGPTQSYKLYKTMDGGANWVLIPLPFALGGIDGTFDVGAGKIVIAYQEKLYGSTDEF
                     ITFDVMDPGLKKVMTSYSNTVGNPACVLYSF"
ORIGIN      
        1 ttagatgtgc gagagtctgg aaaattctcg cgcctaaaat gatctgagtt gccagttcaa
       61 aacgatgatc gaaaactcct gcaaaaactc cgatcaaaac caaaattccg aaaataggaa
      121 gattctcgat acaattgata tgagcccggt tgagcctcca ataaaattcg cttccgtgtt
      181 taattccggc ggggaattcg tttgatttgt ttgaaccagt aagcacctta aatgatcgaa
      241 cacttaccac acacaatcca agaaaaagag tccaaaatat aaaacctaat aacgctataa
      301 ttgcaggatt cattcctctc tccgtaattc tttttcggag aataaaatca aatccgattc
      361 tgaaatcaag tccgatttaa aagatatata atatttgaaa tagattcgtt caaacttata
      421 tacgcccgag tttaaaagta aaatattgga ctaaaatcgg aatgtttccc aagaaatcgt
      481 ttttttgtta atttacaaat tttgaaaact ctttttacta ctgaactttt actaaatact
      541 aacataatag aacatctaaa attctgcatt tggagattta tctcaaaatt tatggtaatc
      601 tttttcacat actaagaggg atctaagaat tcattttaaa atagatttta atcactacta
      661 aaattcatgt atgaatatca cacatttttc agtttttggg tagaaactac tgaatcgatt
      721 tttgaatcac atttaagatt tcttctttat aatttaaaga ctccattgcg cctaggacac
      781 tccatctaaa ttcatgaaag tgattcgcat tacttaagaa taatataaaa tattgatttt
      841 ctaaatctgc ttctctaatt tgagaagatt cataaacatg ataaatagga gattcggaat
      901 atccgattcc ataataaagg atgtgaatat ataaatccct ttcaaaattc gcgggaaaaa
      961 ctttgatttc attctcttct aagtttcctt tataaacttc tgccacttta aaatgttgaa
     1021 ttttaactct aaaatcggga acgtcatttt taagtttggt attaattcca agtttcttta
     1081 aaagttttgt attgatctta atgtttcgat ccgaatacga aggtttagat atacggccta
     1141 aaagtatatg agaagaagct cgaatcatct cctctaaatc gatttttttg taaaaaactt
     1201 cattcctaca aatcgccgaa acgatcattc cgatccaaat aaaaatcctt agaggtctct
     1261 gaaatcgttt cttaaaaaaa atcataaaat aagatacgtc cggcgtaaaa gaatctgggc
     1321 gaatccggct gccataagca gccggaccgg gctctcagct ctggtcaagt tattgtgaaa
     1381 ttccagaacc aaattcaatt tttataaaat accaataact taacctcgca tcgatccctt
     1441 tcgcgttatg tcgaattcac gttaaaatat atttccgtat caatagattg atttatcttt
     1501 tttattttat aacaaaaaaa tccgtaattt ttattccccc aatttttgag tttgtatcct
     1561 ccttttcggt ttaaattttg acttgaagac cttaaataag gatataattt agagaacgat
     1621 aaaaatgaaa tattttagtt tcacaaaaat gtgggaacta acacaaatct aaattttaca
     1681 gcaaaacttt aaaattatca cagaagttta gaaaaaaacg atttaaaaaa tagaaattct
     1741 caaccagtag agactaacac aattcttgta caataaaggt aatgaatttt tctattaaac
     1801 cgaaaaaatc acaacttgca aaaattcgcc ttcgatatac gatccactaa aaacaattat
     1861 ctgttttttc taagatataa ttcgataaag cgacaatgga taatttaaaa attgatcctg
     1921 tttaaaattt taacaagtga aatttcaaag tatatatcat ttcgtaatgg ttataaaaaa
     1981 caaaaaggat ttaactttgc aaatcaaatg aaattaaaat acatcttccc tattctgtta
     2041 attttatttt tctttagttg cgaaaaagaa aataaaatca gctccgcgga ctacttcatg
     2101 atggcttggt gtatgtctcc agcagatgct ccatctaagc caatcactgc gaacgaaata
     2161 aaaatttttt cttctggttc cattgcagcc ctttatcaaa gtcaagaatt ttatgaatcg
     2221 aactctaaat cggatatgac tcttgtatgg agcgaagacg gaagaaattt ttctaatcga
     2281 acgcccactt acgtcgtttc tggtcaatat aacttccatt atttcataaa gtcagaatca
     2341 gaaatttatg cagtaaatca taataaagta aattataaaa ctctcaatgg aggaaaagat
     2401 tgggctccga tgaaatacga atcaactgct ctgggaattt ttgacttagg acctcaaaac
     2461 actggcagtt atcattggat tcgtttttta gatagccaaa atggaattag aattggcaca
     2521 aaagaagata caaattttaa aaatattcct tttttagacc gcactgtaaa cggaggagaa
     2581 tcttgggaac gttctgcact acctcaagat cttagaatgt tagatttatt ttataactct
     2641 atacaagaaa ttttatatat tagttatgga ccaacttatt ccaattcgat tatctatcat
     2701 tccaatgatg ccggaaattc ttttcattct actggtcctt cagccagcta cgatagtaga
     2761 ttctattttt tagattcact caacggctgg gtaaattcaa attctcttat acacaccgta
     2821 gacggtggga acatttggac tactgttcca aataatttaa cgggaggaac ttttcaaaaa
     2881 gtaaaatttt taaatccaac gctcggctac gcattttacg gacctactca atcttacaaa
     2941 ctttataaaa ccatggacgg aggagccaac tgggttttaa ttcctttacc ttttgcgtta
     3001 ggcggaatag atggaacttt cgatgttggc gcaggtaaaa ttgtaatcgc ttatcaagaa
     3061 aaactatatg gatccacaga cgaatttatt acctttgatg tcatggatcc aggtcttaag
     3121 aaagtaatga cttcctattc aaacacagtc ggtaaccctg cttgtgtatt gtattctttt
     3181 taaaatttta tttaaccttc cattttattc aaagagaaac tgcaactaat gttggttaga
     3241 cgaaaaaata ggtaagaatt ttctgaaagt ttgaattcct acaattttag aatttgctcg
     3301 taaaatcttg atttgcagta gttccccaca aattacgttt ctcaaacatt cattttatgt
     3361 gattagaaat acaaatgagt tcctacagga tacataaaaa tggtattcga aattaaccgt
     3421 caattttaca aaaatataga agcctccgca aaattacgcc aaatctagaa tgttgttttt
     3481 gaaagacctc acattctaag ttttaaaaca aacgcaacat agtcttcttt tcatcgtccg
     3541 agtaacaata tctaactgta aaactcaaac tcgtaagagt tcccacaaat tacgtctcat
     3601 cattacgatc ctataaaata agtattatca atgttgtaac aaaatgtcag ctaacacatt
     3661 ttcaatagaa tctaattcga aagcgactga agacgtagga aaataacaga acgctctctc
     3721 ctatg
//
LOCUS       DMNODFGF_15             1865 bp    DNA     linear       08-DEC-2021
DEFINITION  Genus species strain strain.
ACCESSION   
VERSION
KEYWORDS    .
SOURCE      Genus species
  ORGANISM  Genus species
            Unclassified.
COMMENT     Annotated using prokka 1.14.6 from
            https://github.com/tseemann/prokka.
FEATURES             Location/Qualifiers
     source          1..1865
                     /organism="Genus species"
                     /mol_type="genomic DNA"
                     /strain="strain"
     gene            238..507
                     /locus_tag="DMNODFGF_00172"
     CDS             238..507
                     /locus_tag="DMNODFGF_00172"
                     /inference="ab initio prediction:Prodigal:002006"
                     /codon_start=1
                     /transl_table=11
                     /product="hypothetical protein"
                     /protein_id="X:DMNODFGF_00172"
                     /translation="MRNANDLQTKLSKWDGIRVGDDWNGYTIAEAEYNDKNVIATFLL
                     FIPSEMDKDFDKLVARKRDIHVQGRAIGVAHAEKRYPVIFIDKVQ"
     gene            553..705
                     /locus_tag="DMNODFGF_00173"
     CDS             553..705
                     /locus_tag="DMNODFGF_00173"
                     /inference="ab initio prediction:Prodigal:002006"
                     /codon_start=1
                     /transl_table=11
                     /product="hypothetical protein"
                     /protein_id="X:DMNODFGF_00173"
                     /translation="MKTTDDKLKTLLYNFARDLKKETASLKELIEKYHVKISHVFQEK
                     VGRKKS"
     gene            complement(662..1102)
                     /locus_tag="DMNODFGF_00174"
     CDS             complement(662..1102)
                     /locus_tag="DMNODFGF_00174"
                     /inference="ab initio prediction:Prodigal:002006"
                     /codon_start=1
                     /transl_table=11
                     /product="hypothetical protein"
                     /protein_id="X:DMNODFGF_00174"
                     /translation="MINSQQKYDKNKERINRLRIILAETGFRQNQLAEAGSVKPTTLN
                     GYLSGARPVGFDFAYAIMKSLGYNPFWTLFGDGDKKVPMEIYAELTPENHERFEEIER
                     DRVFMRQIDESGMRKDIERILELSRSDKKLFRIFFDRLFPEKHD"
     gene            1255..1422
                     /locus_tag="DMNODFGF_00175"
     CDS             1255..1422
                     /locus_tag="DMNODFGF_00175"
                     /inference="ab initio prediction:Prodigal:002006"
                     /codon_start=1
                     /transl_table=11
                     /product="hypothetical protein"
                     /protein_id="X:DMNODFGF_00175"
                     /translation="MESKRQSFRTEVIEILWALKRLSFYETKDPEILIYESAIAIEHL
                     SIITFSERSLE"
ORIGIN      
        1 aaagggaaat taacgtattt agatggaagt gttcagtgtg tttacgaagg ctcttttgta
       61 aacggcaaga aacacggaca aggaaaaatc aaatgcgaag acggaactac tgaatccggt
      121 gaatggaaga acgatcgaaa atactttacg attgaactcg actttgtatg tcgttccgta
      181 gagagagtag acaaatggga aggaggaacc gtaagcggaa agctcaaatt ccgcatcatg
      241 cgaaatgcaa atgacttaca gactaaacta agtaagtggg atgggatacg ggtcggtgac
      301 gattggaatg gctacacaat cgccgaagca gaatacaatg acaaaaatgt aattgccaca
      361 tttttgcttt tcattccatc agagatggat aaagattttg ataaacttgt cgcgcgaaag
      421 agagatattc atgttcaagg acgagccatt ggagtagctc acgcggaaaa acgttaccct
      481 gttatattca ttgataaggt tcagtaggaa gattatggaa atgaatcgtc tcctattttg
      541 tgtgagacga ttatgaaaac tacagacgac aaattaaaaa ctctactcta taattttgca
      601 agagatctaa aaaaagaaac ggcttcgctt aaagagctta tcgagaaata tcacgtaaaa
      661 attagtcatg tttttcagga aaaagtcggt cgaaaaaaat cctaaaaagt tttttatcag
      721 atcgactgag ttctaaaatt ctttctatat cctttctcat cccagattcg tcaatctgtc
      781 tcataaagac gcgatctctt tcaatctcct caaatcgttc atgattttca ggtgtaagtt
      841 ctgcgtatat ttccatggga acttttttgt caccatctcc aaaaagtgtc caaaacggat
      901 tgtatccgag cgacttcata atcgcgtatg caaaatcgaa tcctacgggt ctcgcaccgg
      961 acagataccc gtttaaagtt gtaggtttta cgctccctgc ttcggccaat tggttctgac
     1021 ggaagccagt ttcggctaaa atgattcgga gccgattgat tcgttctttg tttttgtcat
     1081 atttttgttg agaatttatc attgactttc agtaacaaca cagaagtatt cgcatgtgcg
     1141 aattgtgttt tattatcggt ttttttgtgt gccaatcaag gattatttgt tcagagcaga
     1201 aaatatacta aagatttata tataataaaa atttcgggaa ctggagctgg aaagatggaa
     1261 agtaaaagac agagttttag gacagaagtt attgaaattc tttgggcctt gaagcggctt
     1321 agtttttatg agacaaaaga ccctgaaatt ttgatttatg aatcagcaat tgcaattgaa
     1381 catctttcca tcataacgtt ttccgaaagg tctttagaat agcctctatc ctatcaaact
     1441 cctccttggg aatttcaagg agagtttcaa tgattctgcg catttgaacg tctttcaaaa
     1501 tttttcgagt gaattctata tcctcacgta gctgcacttt ttccgataaa ttattactcg
     1561 aaagttccat ctctccttca cccaaaataa gccatgtcgg gtttattaaa aaaatttttg
     1621 caatattcgt aactacttgg ggcgagagat tctttattct accagagagc aaatcgctca
     1681 aattgccagt tgagatacct attttctttg caaactcctt cttagtcagg ccgtaggttt
     1741 cgattatttt taaaacgcgc tctttcaatt tttttcgtaa ttacgagatt ttttatttga
     1801 caagctcgta attacgagat atgtcattca tacaggctac gccgtacata gaaagcatcg
     1861 gtgaa
//
LOCUS       DMNODFGF_16             2561 bp    DNA     linear       08-DEC-2021
DEFINITION  Genus species strain strain.
ACCESSION   
VERSION
KEYWORDS    .
SOURCE      Genus species
  ORGANISM  Genus species
            Unclassified.
COMMENT     Annotated using prokka 1.14.6 from
            https://github.com/tseemann/prokka.
FEATURES             Location/Qualifiers
     source          1..2561
                     /organism="Genus species"
                     /mol_type="genomic DNA"
                     /strain="strain"
     gene            complement(440..820)
                     /locus_tag="DMNODFGF_00176"
     CDS             complement(440..820)
                     /locus_tag="DMNODFGF_00176"
                     /inference="ab initio prediction:Prodigal:002006"
                     /codon_start=1
                     /transl_table=11
                     /product="hypothetical protein"
                     /protein_id="X:DMNODFGF_00176"
                     /translation="MENENMIPLQKPYGIKRPRGKKLPPAIRNQIKPVEGKSSLRSIA
                     KAYGVSHPNLSATAYGDRNTPHLIQILEMEFKLPIEEIRAIFQKARESRQGFKEQQAE
                     NGMKISQSQEAKAILKNMGKGAIE"
     gene            complement(810..1337)
                     /locus_tag="DMNODFGF_00177"
     CDS             complement(810..1337)
                     /locus_tag="DMNODFGF_00177"
                     /inference="ab initio prediction:Prodigal:002006"
                     /codon_start=1
                     /transl_table=11
                     /product="hypothetical protein"
                     /protein_id="X:DMNODFGF_00177"
                     /translation="MLEAKIPKTQTFNRFGKNMTLLTVARFFLENPSVPFRPVHVARR
                     LTRPEKTIYRAIQILSQWRFVEEHDGLYILNVDTIEGKNEIKKTTGTGALFILIHLLP
                     GKSFFSGEFRLLTGIQSLERAKRKLIQANLILPDQENGLFFSESFRWQLTPKVQTKLG
                     QAQAYLRTLRKIYGK"
     gene            complement(1492..1770)
                     /locus_tag="DMNODFGF_00178"
     CDS             complement(1492..1770)
                     /locus_tag="DMNODFGF_00178"
                     /inference="ab initio prediction:Prodigal:002006"
                     /codon_start=1
                     /transl_table=11
                     /product="hypothetical protein"
                     /protein_id="X:DMNODFGF_00178"
                     /translation="MANHRKYDRVRSRFICDQVKFLKEKGFNVYTVFDRCWSKIPDAL
                     TKKLNAEELSQYIRLHILPTEISSQTSRNKDDGYNTKNPKSHTVEKFA"
     gene            complement(1763..1969)
                     /locus_tag="DMNODFGF_00179"
     CDS             complement(1763..1969)
                     /locus_tag="DMNODFGF_00179"
                     /inference="ab initio prediction:Prodigal:002006"
                     /codon_start=1
                     /transl_table=11
                     /product="hypothetical protein"
                     /protein_id="X:DMNODFGF_00179"
                     /translation="MNPTLGIKIHRKRVADSVLKIRSVSDESPMEILLSRCAVYEYFI
                     DDAGLKKQFSKWIEKKKIQDQKNG"
     gene            complement(1966..2184)
                     /locus_tag="DMNODFGF_00180"
     CDS             complement(1966..2184)
                     /locus_tag="DMNODFGF_00180"
                     /inference="ab initio prediction:Prodigal:002006"
                     /codon_start=1
                     /transl_table=11
                     /product="hypothetical protein"
                     /protein_id="X:DMNODFGF_00180"
                     /translation="MNAIKQRAEIQREIVYRYKYMSTFAKCNNLNERLTYEFFSGRNN
                     NRRVIAALKEEGFKDIELVLTKDTGSAA"
ORIGIN      
        1 gtgccatcgg acaaagttaa aatctctcct tccatttgct tttggcgaac ctccttggcg
       61 gcttgtagaa atcgctttgg agatgcctcc atcagttgtt tgacgcggtc gccaattccg
      121 aatgtctcaa cggctgaaac atactcggac gcgactctcc cggacattcc tatctcctgt
      181 tcaatacagt ctgaaaactt ttcatacccg agctctaaat agagttcgag gtttcggatt
      241 gcagttaggg caatcgcggt ttggaaaacg ctcacctttg cttgtgctac ataaaattga
      301 gcgagggttc ccctttgctc aggtgaaaat tctcttgcct cgcttacgct tggaatcgtc
      361 agagccgttt ccggttgcga cacattgccc tctgaatcct ctatttcgtc tttgtattcg
      421 tctaatgctg atttggttgt cattctattg cacctttacc catatttttt agaattgctt
      481 ttgcctcttg gctttgagat attttcattc cgttttcagc ctgttgttct ttgaaccctt
      541 ggcgcgattc tcttgctttt tggaagatcg ctcggatttc ttcgatcggg agtttaaact
      601 ccatttcgag aatttgaatc aagtgaggag tattgcgatc tccgtaagcg gttgctgaaa
      661 gatttggatg actgacccca taggcttttg cgatagaacg gagtgatgac ttcccttcaa
      721 ctggttttat ttggtttcta attgcaggag gcagtttttt tcctctcggc cttttgatac
      781 cataaggttt ttgtaatggt atcatattct cattttccat agattttcct cagagttctt
      841 aggtaggctt gagcctgtcc cagtttggtt tgaacttttg gcgtaagttg ccagcgaaaa
      901 ctttcggaga aaaataggcc gttctcctgg tctggtaaga ttagatttgc ctgtattaat
      961 ttgcgtttgg ctctttccaa ggattggatt cctgtcagga gccgaaactc tccagagaaa
     1021 aagctctttc ccggaagaag gtggatcagt ataaatagag caccggtgcc agttgttttc
     1081 ttgatttcgt ttttgccctc aatcgtatct acattcagaa tataaagtcc gtcgtgctcc
     1141 tctacaaatc tccactggct caggatttga attgctcgat agatcgtttt ttctggacgc
     1201 gttagtcgtc ttgcgacatg aaccggccga aacggaacgc ttggattttc gagaaagaac
     1261 cttgcgactg ttaagagagt catattctta ccgaatcgat taaaagtctg agttttagga
     1321 atctttgctt caagcatcct tcacattgat taaattggta tctcgggacc gggccgtttc
     1381 cacattgttt gcactttcca attttgcttt cgaaagaaaa attctcggcg ggattcactc
     1441 cgccgaggag aagagaatca ctcagattgc agctatttga attaagacta ttcatgcaaa
     1501 tttttccaca gtgtggctct ttgggttttt cgtattataa ccgtcatctt tgtttcgaga
     1561 ggtttgagag gaaatttcag tcggcaaaat atgtaatcga atatactgag atagctcttc
     1621 tgcgttgagt ttttttgtaa gggcgtctgg aatcttgctc caacaacgat caaaaacagt
     1681 gtaaacgtta aatccctttt ctttcaaaaa tttaacttga tcacaaataa aacgactacg
     1741 gacacgatcg tattttctat ggttagccat tcttctgatc ctgaattttt ttcttctcta
     1801 tccatttgct gaattgtttc tttaatccgg catcatcgat gaaatattcg tagaccgcac
     1861 aacgagagag tagaatttcc atcggacttt cgtctgacac gctcctgatt ttgagcaccg
     1921 aatcggccac tcgtttacga tggattttga ttccgagcgt aggattcatg ccgcgctacc
     1981 tgtgtctttg gtgagaacta attctatatc tttaaagccc tcttctttga gcgctgcaat
     2041 cactctgcga ttgttgtttc gccctgagaa aaattcgtag gtcaatcgtt cattcagatt
     2101 attacatttt gcgaatgtgc tcatatactt gtagcgatat acaatttccc tttggatttc
     2161 tgctctttgt ttgatcgcgt tcattccaaa cctcttggaa aacgattgaa gtttctttca
     2221 acataaaagc cgtcgcgttg atagatgtta atatataacg taaggtttat gagagtgatg
     2281 gctatgtgta gaaattggcg tgaggaatct tctcgacgca aagctttgcg tatttttaga
     2341 tttagtattt ggaatccatt ggcctggata ctttctatat aatgctgagg agttgggata
     2401 caaaacgcga atgaaaacca gtggagcgaa attacgaaaa gggaaaatat ccaattcgaa
     2461 aactttagga atctgtgtat ccaattcagt tcaatcttct ctgcactcat tactttgatt
     2521 tctccttgat tctatacctg gtttcaccga tgctttctat g
//
LOCUS       DMNODFGF_17             5373 bp    DNA     linear       08-DEC-2021
DEFINITION  Genus species strain strain.
ACCESSION   
VERSION
KEYWORDS    .
SOURCE      Genus species
  ORGANISM  Genus species
            Unclassified.
COMMENT     Annotated using prokka 1.14.6 from
            https://github.com/tseemann/prokka.
FEATURES             Location/Qualifiers
     source          1..5373
                     /organism="Genus species"
                     /mol_type="genomic DNA"
                     /strain="strain"
     gene            complement(2..439)
                     /locus_tag="DMNODFGF_00181"
     CDS             complement(2..439)
                     /locus_tag="DMNODFGF_00181"
                     /inference="ab initio prediction:Prodigal:002006"
                     /codon_start=1
                     /transl_table=11
                     /product="hypothetical protein"
                     /protein_id="X:DMNODFGF_00181"
                     /translation="MTTEQRLSLILILKNTLSACETSLKSDAYYDKDDRYQFTVTILL
                     LRIYEQAYAILTLLQAGLDSSIPPIVRIILETSIDLICLGKDPKFLNVLLKEYVKQER
                     KALRICKENPNHLLNQMYTEDVIRFANLDRLSSLIPEDTNLVT"
     gene            complement(536..1447)
                     /locus_tag="DMNODFGF_00182"
     CDS             complement(536..1447)
                     /locus_tag="DMNODFGF_00182"
                     /inference="ab initio prediction:Prodigal:002006"
                     /codon_start=1
                     /transl_table=11
                     /product="hypothetical protein"
                     /protein_id="X:DMNODFGF_00182"
                     /translation="MKIIKAFLLAMRVGKIFDFTHNDLKKISKAPYTYLEDFLIKFES
                     ILEPNLENGELKLNIKEEMIRMLENMPYERINRIVSIERRSSKIHFGTKKKLKVVCGL
                     IQTACRQDSASSLEIIDQAVKDYERSCMQVFTSVEQIQKLEKDTKEEIARGAMSLIAE
                     LAEPAYRNYLITISRLYALASNANYAMLSGSLGNIEREIRNQLPDNYHILFSKNISPI
                     RNAKAHSSWKFDAKSGMIILCGQDSKKEIAYSPLDLKAIAEDMIFNAIHLIPLALNLI
                     MLDQLSLNPGLIQEVVFRMLEELKKNT"
     gene            complement(1851..3314)
                     /locus_tag="DMNODFGF_00183"
     CDS             complement(1851..3314)
                     /locus_tag="DMNODFGF_00183"
                     /inference="ab initio prediction:Prodigal:002006"
                     /codon_start=1
                     /transl_table=11
                     /product="hypothetical protein"
                     /protein_id="X:DMNODFGF_00183"
                     /translation="MLDYIHSHPFPSSELTVLRALNLPESIFEFKIWRDDSLNIQCKF
                     GYRIDNRHEANVIISKIYNLSEGEKIKVIAQSEKKSFFILIKDISIKSFDWNGNVLVI
                     YGDIYDLLFRNKFCKEIDNYTYWYLNGSDELTYNQILLTHQECLLHLNFGEGKEYKIR
                     IPPQQNLSLNHTYIKFYHNDVLILIGCTSPTTESQYRFTWIRYYSQTPPTGKITEAVA
                     SLYSFLSGCEILPLGNVSFNIDFIPMRSYHLSSCRTVVDNVVFANQFPPIPISYRRIG
                     QLKEKVENLLSHLLANYLEKSGDMHLKLAIWYINQSLHLPLDIQLQPMSTAFDILKKG
                     WFKSKNSISQGFNITEKEFQGILGEEFKTISERLEKNPKGKKIIGRILKANTKGDSEK
                     TFTFLEELGLEIDLVEREVLEERNRAVHGTTKPKNYSKLAYRTMAYRTLLNRIILRIL
                     NYQGDYIDYSWDCGAQVKYTTWPLSIPMQGRKNDKKV"
     gene            3527..5371
                     /locus_tag="DMNODFGF_00184"
     CDS             3527..5371
                     /locus_tag="DMNODFGF_00184"
                     /inference="ab initio prediction:Prodigal:002006"
                     /codon_start=1
                     /transl_table=11
                     /product="hypothetical protein"
                     /protein_id="X:DMNODFGF_00184"
                     /translation="MTSPGIGDPYWYEWTVGLKSIVEMLNPDNEIQSVTFQANHISGW
                     DDIVVRHHSGKKIYYQIKHTYTNDTFTYGDLIASTPSKDSLLKQLSIGWQKIEDKASS
                     DFIIYSNRKMGIQNSNSKKDEKTILRPALNIFWEYLKTEVMKSEKIEDIQIKEEYADT
                     FNIEFLPNLKDLSSSEIISFLKQLEIKVNQPNLKDLEAEILKNLGSIFHVSQSKAANL
                     LSALDHSLRIWTTSIRIKEEVTIEEVYRILSKDSNEPIGNHELEVRVPFFSSRNNVID
                     QLKESLEDLNIKIIFLTGNPGIGKTTVISELYNSRENLIHLRYYTFKPFSPENDLVPA
                     DSGRTCDARSLWGDLLIQLRSYFKGKLAVFSVPIRNDFIESVDELRSEVIRLSIELSR
                     ILGKRIVICVDGIDHAARSGQSVGRNYLNTLLPPDQIPKEIIFIISGQSPVAYDQYPS
                     WLRDSHNKVKNINVPNITKDEISQLIDPRFSGNEDWLANEIYQITNGNTLSVIYAIET
                     IKRSKDANEAIAKLNINCLKDGLSSYYEAIWKNTIEKFKNQQPSLPHFLSSIFSLTSS
                     QLKLEHFQTLIHESNNSIYDWRVILDGLSPLVINNNDSYCVLHNEVVT"
ORIGIN      
        1 tttacgtaac taggttagta tcttcgggaa tgagtgaaga cagccgatct aagtttgcaa
       61 atctaatcac gtcttcagtg tacatttgat ttagtaagtg attaggattt tctttacaaa
      121 tcctcaatgc tttacgctct tgcttaacat actcctttaa aagtacattt aaaaactttg
      181 gatcctttcc aagacagatt aaatcgatgc ttgtttccaa aattattcga acaattggag
      241 gaatagaaga atctaaccca gcttgcaaga gcgttaaaat cgcatacgct tgctcataaa
      301 ttcgaagtag caagatcgtt accgtaaatt gatatcgatc gtccttatca taatatgcat
      361 cactcttaag cgaagtttcg caagctgaaa gagtattttt caagatcaat attagactca
      421 atctttgttc agtagtcatt ttaatttgtc aattggagag aatcttcttt tccgaaaata
      481 ttagtaatta agaaatgtac aattcataac ctcaatgatc cctcagaaac ttattctaag
      541 tatttttctt taattcttcc aacattctga aaacgacttc ctgaattaaa cctggattca
      601 atgaaagctg atccagcatt attaaattaa gagccaaagg aatcaaatga attgcattaa
      661 aaatcatatc ttctgcgatt gcctttagat caagaggtga atatgcaatt tcctttttac
      721 tgtcttgtcc acaaagaata atcattccac ttttagcatc aaatttccaa ctgctatgag
      781 cctttgcatt tctaatcggg ctaatatttt tagaaaataa tatatgatag ttgtccggca
      841 attgatttct aatctccctt tcaatatttc ctaatgagcc agagagcata gcataatttg
      901 cattactagc caaagcatat agtcttgaaa ttgttattaa atagttcctg taagcaggct
      961 cagcaagttc agcaataagt gacattgccc cgcgtgcaat ttcttctttt gtatcttttt
     1021 caagtttctg aatctgctct acagaagtaa atacttgcat gcaacttctt tcatagtctt
     1081 taactgcttg atcgataatt tcgagtgacg aggcagagtc ttgtcgacaa gcagtctgta
     1141 ttaaaccaca aacaacctta agctttttct ttgttccaaa atgtattttg gaacttctcc
     1201 tctcaataga gacaatccga ttaatccgct catatggcat attctccaac attcgaatca
     1261 tttcttcttt tatatttagt ttcaactctc cattttcaag attcggctcc aatattgatt
     1321 caaatttaat aaggaagtct tctaaataag tatacggggc tttagatatt ttttttaaat
     1381 cattatgagt aaaatcgaat atctttccga ctctcattgc aagaagaaaa gctttaatta
     1441 tcttcatata cttgaaaatg atttaaacac atacgattaa aaggttgctc aacagattca
     1501 actgcacaat tcgatatctt tctattatcg gatcatttaa agaggcgata tcggagaagt
     1561 agatttcatc atttttaagc tcatgatgca atgtaagtaa attatctaca cttctaaatc
     1621 tatacatttt aattttttct taattcgctt acagttctta aattcaatgc aattaaatgt
     1681 atttattttc tgaatcaaca ttatttaatt ccataagggc aattctaaaa ttttggtctt
[truncated: 9,411,492 more chars]
