# Supplementary material for: Horizontal transfer of the rfb cluster in Leptospira is a genetic determinant of serovar identity
Source: Life Sci Alliance. 2022 Dec 9;6(2):e202201480. doi: 10.26508/lsa.202201480 (PMC9736851; doi:10.26508/lsa.202201480)
Supplement: Supplementary file 9 [file LSA-2022-01480_Supplemental_Data_3.zip › Supp_Data_2-rfb_sequences/sequences_used_Fig_5C/Pomona_4427615.gbk]

LOCUS       IDOFGDMH_1            239117 bp    DNA     linear       08-DEC-2021
DEFINITION  Genus species strain strain.
ACCESSION   
VERSION
KEYWORDS    .
SOURCE      Genus species
  ORGANISM  Genus species
            Unclassified.
COMMENT     Annotated using prokka 1.14.6 from
            https://github.com/tseemann/prokka.
FEATURES             Location/Qualifiers
     source          1..239117
                     /organism="Genus species"
                     /mol_type="genomic DNA"
                     /strain="strain"
     gene            complement(173..865)
                     /locus_tag="IDOFGDMH_00001"
     CDS             complement(173..865)
                     /locus_tag="IDOFGDMH_00001"
                     /inference="ab initio prediction:Prodigal:002006"
                     /codon_start=1
                     /transl_table=11
                     /product="hypothetical protein"
                     /protein_id="X:IDOFGDMH_00001"
                     /translation="MKFGKLNKKQESSDDLTLGANGLPFEIAYWRDIYGSGTDVDATF
                     NAKEHARYAKSILNLMEINVNSIADFGFGKAILLKEMVKIFKPRRIMAIDPSEQMLDE
                     LLAQKWIRAWNISVLNTTVQELDLSYFVHLPFDLGICNSVVQYIQGDLRPVFEKLHKI
                     VKYLYFSVPTKDDYIRMKKDIYFEDPYAYVRTKKQYLKMLKPYFRRVGFNLLESRLIS
                     ESRFTDELFKDE"
     gene            complement(1915..3252)
                     /locus_tag="IDOFGDMH_00002"
     CDS             complement(1915..3252)
                     /locus_tag="IDOFGDMH_00002"
                     /inference="ab initio prediction:Prodigal:002006"
                     /codon_start=1
                     /transl_table=11
                     /product="hypothetical protein"
                     /protein_id="X:IDOFGDMH_00002"
                     /translation="MDLERSNKANPIFLFLSAIGLAVILSVLYNWFGEPLNPEAMEVL
                     ANLRSLTEEGKFFSDQPPLPFLVLNLWKSIIGLNYTTSFFSLSAFIFSLGIHCIGFTL
                     QKEKWKPNHYLLCYLSAITPLTYSIPLAFYPELFSLFFLLILFLAFRMETLGDIFLLI
                     VCVLGSFFSHFTVFFVGITIFIVKAGTVGIRERKKHQSVFFKRRNIPQLVLLVYLGIF
                     LTILTVLILAGFYGKNSFENFYKLLWKYLLNFGPLFLILYLGNFLLKSEKELNTIAAS
                     TVLIIVLLVSAYFSVKPITGINSVKLDTFIKDLVNLKNREVIRNDEKIYADLAVSSYV
                     YFHSKQKLMFVRPTEWRNRDYLFLEEIWLADKREMVKRYTMKNSLFIFLSGEQILIKA
                     FLMKVISEQKENTQIKIRVEKAKSSLLSKTGEQNLNHFLIGIFSSTLSPEQVL"
     gene            3359..5371
                     /gene="ecm"
                     /locus_tag="IDOFGDMH_00003"
     CDS             3359..5371
                     /gene="ecm"
                     /locus_tag="IDOFGDMH_00003"
                     /EC_number="5.4.99.63"
                     /inference="ab initio prediction:Prodigal:002006"
                     /inference="similar to AA sequence:UniProtKB:Q49115"
                     /codon_start=1
                     /transl_table=11
                     /product="Ethylmalonyl-CoA mutase"
                     /protein_id="X:IDOFGDMH_00003"
                     /db_xref="COG:COG1884"
                     /translation="MENKNHILYDKSGKPSKEPAWIFRTYAGHTNARESNDLFRKNLS
                     KGQTGLSIAFDLATQCGYSSDHPIAKPEIGKVGVPINTLEDFRILFNQIPIEEMNTSM
                     TINGTSMYLLSLYVALAQERGVDVSLLQGTTQNDIIKEYLARGTYIFPPAQSIRIIVD
                     MYEYCLKNIPKWNPSNICSYHLQEAGATPVQELAFALATAMAILDAIKERNCFTPDEF
                     EQCVGRISFFVNAGIRFVEEMCKMRAFTEMWDEITKDRYGVKQDKYRRFRYGVQVNSL
                     GLTEEQPENNAWRILIEALGVTMSRDARCRALQLPAWNEALSLPRPWDQQWSLRLQQV
                     LAYETDLLEYPDLFEGSKVVESKVKELKEEAYKEIQKILDMGGAIQAIENGYMKSQLV
                     KSQAERLAKINNNEMVIVGKNKWTEGIASPLMTDQDGGVFKVDSKSAEETLEVLAKVK
                     SNRDTNQVKATLAQLEADAKAGKNLMYASIECAKVGISTGEWADVLRSVFGEYRPATG
                     VEGQKLNLESEKVTRVRGKVEAFLKTNGSRPKIVVGKPGLDGHSNGAEMIAVSAKHAG
                     FDVIYSGIRLTPEEIVQTAVEENADVIGVSILSGSHLELAEQIFNELKHYKADIPVVF
                     GGIIPPSDFETLTKLGVKAIFTPKDYDLMDVMERIIDIISKTVKAA"
     gene            5379..6347
                     /gene="argK_1"
                     /locus_tag="IDOFGDMH_00004"
     CDS             5379..6347
                     /gene="argK_1"
                     /locus_tag="IDOFGDMH_00004"
                     /EC_number="3.6.5.-"
                     /inference="ab initio prediction:Prodigal:002006"
                     /inference="similar to AA sequence:UniProtKB:P27254"
                     /codon_start=1
                     /transl_table=11
                     /product="GTPase ArgK"
                     /protein_id="X:IDOFGDMH_00004"
                     /db_xref="COG:COG1703"
                     /translation="MFRNIVVKYRKEDLAELIEGARVGEKFPLAKLISGLERPDSFEF
                     RKNLFEALDSLGLNGSHSLTVGFTGTPGAGKSSLLGELATQFLKSDNNETMAIVAIDP
                     SSYISGGSLLGDRTRLSLPAREKRIYFRSQPSQLELGGVNPYTYHVIRLLRCFFRFVF
                     IETVGIGQNEIEVSKLTDLSFLVLQPLGGDQIQFMKSGIMEVPDSFILNKCDEKTLAN
                     SSYHMLISTLEFLKDVMPGNRLPPVFKTSTKTKQGIQDLLDFIRSANPIVDRSQETVL
                     QLKKWIKNEFGNFGLKTIEDVSFPYSSNFETLEEIALQKIRKNLLL"
     gene            complement(6477..7013)
                     /locus_tag="IDOFGDMH_00005"
     CDS             complement(6477..7013)
                     /locus_tag="IDOFGDMH_00005"
                     /inference="ab initio prediction:Prodigal:002006"
                     /codon_start=1
                     /transl_table=11
                     /product="hypothetical protein"
                     /protein_id="X:IDOFGDMH_00005"
                     /translation="MDILLLDDDQKIQSTLVESFVGTDSLLVPDVYWNRLNFQERKAL
                     TKKLPLLLRKYSKQIASMKRLHNRAGKIKYNRSVGKMKKFSIRVNTGVWATLGVLAAA
                     HGVSRCYLFNYMLWLEDFGIGGSTVETLNQGVPSLHWTYSMTWTLNRRQNLISRELKF
                     EPNPMTDKYPYYLQKLDS"
     gene            7330..8205
                     /locus_tag="IDOFGDMH_00006"
     CDS             7330..8205
                     /locus_tag="IDOFGDMH_00006"
                     /inference="ab initio prediction:Prodigal:002006"
                     /codon_start=1
                     /transl_table=11
                     /product="hypothetical protein"
                     /protein_id="X:IDOFGDMH_00006"
                     /translation="MKHHFGDLLDRTYGHWNIVPNVERHQYHQDDWAQVQNSVSIATI
                     YGNDLNWKKIGFLSKLEELTLHQPNKEQLDFVSTLWRLKRLRITHARPKTIDFISRLQ
                     NVEELVLEYVSGFESVEPIGELKNLRALHIENVRRVTDFSGLGRTQELRYLSIYGTLD
                     WAQPIESFDFLSELKKLEYFNLGFVRSLAKTPALEALARLKNLKKIFIPDNIFTLLDY
                     ALLEIDLPGTEGSIFPPFEKSKSSLDPNGEWFDLLGKKAGRIKNTSPKAKEKCEAHSK
                     AYAEAKQNAHKLLGK"
     gene            complement(8534..9184)
                     /locus_tag="IDOFGDMH_00007"
     CDS             complement(8534..9184)
                     /locus_tag="IDOFGDMH_00007"
                     /inference="ab initio prediction:Prodigal:002006"
                     /codon_start=1
                     /transl_table=11
                     /product="hypothetical protein"
                     /protein_id="X:IDOFGDMH_00007"
                     /translation="MKGKKIGILGSGIVGQTLANGFLKYGAEVKIGTRDFGKLKDWLA
                     KAGAGASIGSFSEAANFGEIIVLCSKGSVASEVLTLSGIDSLNGKTIIDTTNPISEIP
                     PQNGVLNFFTSYNESLMEKLQKQAPKANFVKCFSSVGSGLMVNPQLKGGKPSMFICGN
                     EDSSKKQIREILDTFGWDTEDMGKVEAARAIEPLCILWCIPGFLSQSWTHAFKLLK"
     gene            complement(9988..11007)
                     /locus_tag="IDOFGDMH_00008"
     CDS             complement(9988..11007)
                     /locus_tag="IDOFGDMH_00008"
                     /inference="ab initio prediction:Prodigal:002006"
                     /codon_start=1
                     /transl_table=11
                     /product="hypothetical protein"
                     /protein_id="X:IDOFGDMH_00008"
                     /translation="MDSEKIQSIEILNSLKDGIDEPDIQACKVSKDRNFFIVLHGGTL
                     STKAVSVWRIAFDQVQKVSTILITEKNIRNPRIHVSENYNILIYYESGYLKFKLSTEG
                     ILSLESSYQGGKGWALAVLKENIIFYYSNYYDNMEYKNKKQFRLHDVLSHEEDKSLVN
                     DGFNSAWVVDAAIHNDSVIFTGDEELFVFNVSNFKSPKGIFKQKIKNSKWKFVSHTPW
                     IVCETEYHVSSAFHLLNEVGKKFEISNSVLRNRFVRAFDMDESNRIWAIVSNESFEQS
                     LVCVFTENGELKSGSVLLLPDTEGHPNFSNQTVHHVLEMVVQKDVILIIFRSGIIAKI
                     TLSNN"
     gene            complement(11965..12786)
                     /locus_tag="IDOFGDMH_00009"
     CDS             complement(11965..12786)
                     /locus_tag="IDOFGDMH_00009"
                     /inference="ab initio prediction:Prodigal:002006"
                     /codon_start=1
                     /transl_table=11
                     /product="hypothetical protein"
                     /protein_id="X:IDOFGDMH_00009"
                     /translation="MGIILSFFIGHWFLSAFVQSFFLHRYAAHAMFKMNKFWEKFFYI
                     FTCVAQGSSFLNPRAYAIMHRQHHAYSDTGKDPHSPVASKGFLDMMWKTALNYEAILE
                     ETTNVEKEFKGNYPEWPAIDVLSNSWTFRLFCGTLYTLFYFYFVPEGQYAWYLLLPIH
                     WLMGPLHGAIVNWCGHMYGYRNHKKNPDNSKNTLFVDFMIAGELYQNNHHAHPNSPNF
                     AFRWFELDFTYQVMKILHFFRIIKIQRAVWTEKGKKILRGSEVLVEPTSTSTVAA"
     gene            complement(13164..13643)
                     /locus_tag="IDOFGDMH_00010"
     CDS             complement(13164..13643)
                     /locus_tag="IDOFGDMH_00010"
                     /inference="ab initio prediction:Prodigal:002006"
                     /codon_start=1
                     /transl_table=11
                     /product="hypothetical protein"
                     /protein_id="X:IDOFGDMH_00010"
                     /translation="MSSESGKSGEDFPFYPFRDFLLGEVIFKTLQEDGVSPQDAEDAV
                     LSHLPSDKKCFVFTPNAKKQTLLNLYPEKIRGLLKTDQEEKIRQEFCNMIQTEGKMDL
                     ALELLEWLFTGFEERRKLLNELFSLFLNDKIPLRDNFLDRLKINYEEEVLKDLKNLE"
     gene            complement(13640..14560)
                     /locus_tag="IDOFGDMH_00011"
     CDS             complement(13640..14560)
                     /locus_tag="IDOFGDMH_00011"
                     /inference="ab initio prediction:Prodigal:002006"
                     /codon_start=1
                     /transl_table=11
                     /product="hypothetical protein"
                     /protein_id="X:IDOFGDMH_00011"
                     /translation="MSQEEKRIRELEEENKKLKRQIENTAYSPYLKKGMANVRYYVRV
                     FREEIVTNEIQGRIDESLGTLYEIKNFVHRYSLLAGLDPDTIRIIATEAIQNIVEHGH
                     GKYAEIELELHNEVINPFFKMSFKHEMQPGMKYTLSQINENVKKGDISSEHFDIENSR
                     GRGEFLMKELADERRILNGMEITPEGNKMHYFKRVLINYKDPKGPRDVTSFDEIKEEI
                     DRLDPEEALCYFHIDHRKSKLSSVTIVVASSRETKLRTMMETSGFYLVHKDKYYRAVF
                     CSFEPTREFTSFELENLFEKIRKQVEIEKE"
     gene            14633..15652
                     /gene="nadK"
                     /locus_tag="IDOFGDMH_00012"
     CDS             14633..15652
                     /gene="nadK"
                     /locus_tag="IDOFGDMH_00012"
                     /EC_number="2.7.1.23"
                     /inference="ab initio prediction:Prodigal:002006"
                     /inference="protein motif:HAMAP:MF_00361"
                     /codon_start=1
                     /transl_table=11
                     /product="NAD kinase"
                     /protein_id="X:IDOFGDMH_00012"
                     /translation="MLWIQVIIIVTLKKQNVSFIFCNLQKNLDHLKPNLFSCIRMSLN
                     RLKTAQRILILGKRTKFELDLEEWGSLEKIQKIYKIQNDSFTRIHESHIRQISNRETL
                     KRLFPNGDFIFRKDLEQKPPSDYDLVIALGGDNHFTFVAHHAIDTLVLGCNSDPPTSV
                     GALLSFHVEDIKKALETNWENTILEEWPLIEVKIHYPDGRKINTLRGISEISIRNNSP
                     DLTSRFLICHQNQMEEQKCSGLLVYTGAGSTGWVMSCENTDTSFDKQSPFFKVYCREL
                     RKKEHTRYTLDHFTVTDGFSLISEMKGGISIDSLAETIYDFPPGAKAEFSLSQKKLHV
                     VVRKS"
     gene            15649..15993
                     /locus_tag="IDOFGDMH_00013"
     CDS             15649..15993
                     /locus_tag="IDOFGDMH_00013"
                     /inference="ab initio prediction:Prodigal:002006"
                     /codon_start=1
                     /transl_table=11
                     /product="hypothetical protein"
                     /protein_id="X:IDOFGDMH_00013"
                     /translation="MSQLKIKKKEISTEIFIYVLDGRLDESSFTEFKTEIIDPPHPNV
                     VILNLNELKYVSSSGIRSIFELKHKLSNDGKKLFLTEASEKVIQIFNLLGLWKPFTHF
                     DTETQALEAATK"
     gene            complement(16001..17599)
                     /locus_tag="IDOFGDMH_00014"
     CDS             complement(16001..17599)
                     /locus_tag="IDOFGDMH_00014"
                     /inference="ab initio prediction:Prodigal:002006"
                     /codon_start=1
                     /transl_table=11
                     /product="hypothetical protein"
                     /protein_id="X:IDOFGDMH_00014"
                     /translation="MNLSRSQFLRYLGKGAAALALARSGILSSSPKPLKSKRNKFPKF
                     QTISPSEQDALILPSGYQYNTIALYGDKINPQGDTFGFNSDFNCFFPLEGKKNAGLLW
                     NNHETLGTLEYYVNRYDSQKQGPNLRTDKQIEQYLYALGGSVIHIYKKKGEWILNPDS
                     KYGRRIHGLTQFRLTGPAAGSAAVGNTNLVFGTFANCAGGLTFWNTVLSCEENVEWII
                     EPCKLTHETHYGWVIEVDPFDPKSVPVKHTALGRFAHENAALVLSPSGKLVVYMGDDA
                     RDEFVYKFVSKKSYDPSLGAKNSTLLEEGILYVADFDKGTWIPLDLETNKTLKNYKTE
                     NGNRQFETQADVLVHCRAAAKICGATPMDRPEDIEIHPLDGTIFIAMTNNDRHGNLFG
                     QILRIREKSGDHAGLEFDFEVFIAGGAGFAAPDNLAFDKEGNLWVVTDISAKNLNRSV
                     YKKFGNNGLFVIRTDTGRAYQFASSPVGAELTGLWFTPDQKELFLSVQHPGETTKDYG
                     KPTSHWPHGGESVPRSGVVAIYLK"
     gene            17829..18320
                     /locus_tag="IDOFGDMH_00015"
     CDS             17829..18320
                     /locus_tag="IDOFGDMH_00015"
                     /inference="ab initio prediction:Prodigal:002006"
                     /codon_start=1
                     /transl_table=11
                     /product="hypothetical protein"
                     /protein_id="X:IDOFGDMH_00015"
                     /translation="MKYSTPFYKILFTIGFGSTLFFLPFYLFIHTENKQLDWIYQKLK
                     EPGSTVFGTLTESVRIEKSGRRAYLVSYRVPDEFGKLYEITEQVDENLYQRLRVGDSI
                     EVRIQTLKTFGKIRMLARIKKNSLSINDFDFLEMFSKIGLCFSVILLATGFYYRIFKD
                     QAV"
     gene            complement(18301..18870)
                     /locus_tag="IDOFGDMH_00016"
     CDS             complement(18301..18870)
                     /locus_tag="IDOFGDMH_00016"
                     /inference="ab initio prediction:Prodigal:002006"
                     /codon_start=1
                     /transl_table=11
                     /product="hypothetical protein"
                     /protein_id="X:IDOFGDMH_00016"
                     /translation="MEFRSRSDTYTVRFMDWLRIQVLIIIFFFYCGPLLSQGTQSSAG
                     PAPEENADIHKKDASTLDKEYYEYYFRTIPDVGALEKAKLEYNLIRSFKLELRKREPS
                     ITQDYLKQIKAASIRYERVNSDSIWMRGIRNQMQHIRFQEYMYIVIYDKYFLYISYEI
                     NPSRYVMEPYQVQLIFQKENPFFIKLPDP"
     gene            complement(18888..20711)
                     /gene="htpG_1"
                     /locus_tag="IDOFGDMH_00017"
     CDS             complement(18888..20711)
                     /gene="htpG_1"
                     /locus_tag="IDOFGDMH_00017"
                     /inference="ab initio prediction:Prodigal:002006"
                     /inference="protein motif:HAMAP:MF_00505"
                     /codon_start=1
                     /transl_table=11
                     /product="Chaperone protein HtpG"
                     /protein_id="X:IDOFGDMH_00017"
                     /translation="MSEEIKGRISVETENIFPIIKKWLYSEKDIFIRELVSNASDAIT
                     KLKKIAFSEEFEGGTDYRIDLDFDQEKRILTIEDNGIGMSSEEVQKYINQIAFSSAEE
                     FVKKFQGEGAKPEIIGHFGLGFYSCFMVSTKVILETKSYQKDSTGVVWESESGTEFYL
                     RSSDKATRGTKITLHLDGDSGEYLDQWKLKELIRRYCDFLPVPIYVKNEQANKQTPLW
                     SEAPSSVTKEKYEEFYNYLFPFSGEPLFHVHLNVDYPFRLQGILYFPKLKHELDVNQS
                     GIKLYCNHVFVSDDANDLVPKFLTVLKGTIDIPDLPLNVSRSYLQSDPLVKKISAHIV
                     KKIADRLNEEFKKNEEEFRKNWDEVSIFVKYGMLTDDKFYEAAKDLIFFKTSNGEIVR
                     LEDYWNKNKEKNNGKVFYASETSSVYMDLLKSQGLEAILVDSRIDSHFIQFLESKNPD
                     MKFQRADSELAEGVVDKEHSSPIVDSDNKTEADRIRELFEKILKRDGLEIKAEPLKAE
                     TVPAVVLLPEHLRRLNEMNMLGGQKPLDLLKNHTLVVNTRSSLVKNILGLSKGLSSAK
                     ADKLARTVYDMALLSSKIFDESEFSEYLKRTTETLEELSGT"
     gene            complement(20708..22351)
                     /locus_tag="IDOFGDMH_00018"
     CDS             complement(20708..22351)
                     /locus_tag="IDOFGDMH_00018"
                     /inference="ab initio prediction:Prodigal:002006"
                     /codon_start=1
                     /transl_table=11
                     /product="hypothetical protein"
                     /protein_id="X:IDOFGDMH_00018"
                     /translation="MNRFWTILFLFWIGSLSAEETKFYITRNTFPLGEESYAVFELDM
                     NSRFLIPQKSYSNSDVSISYAGSEENTTIVNFQVFRKRLLKFRIQASKQGVFTLPTLS
                     IEVNGKTFSPPPLKIQVLEKPKAAKRGRGTFFDRFFRFEEETVPENADLKVLFQTSKK
                     EVWVGEPLIGYFTLYYKDVRKPYFDRNPADSIRFPYFRSEVISGVAVKVPDQVLYEGN
                     VYDIAVYNKEIYSLIPLRAGEFQLGKTTFALEGQLQSYFNVKTIPTTPNQIRVKELPK
                     FEGKFSGAVGKFKTHVKIENDPKTIQEGETLYLKLTIEGEGNLSSVTEPISNCKEGKN
                     CIPEVTLYDTSRSWKFTELENGEYGFYSVARFEYGIPMRTVGIWKQEPKDFIFFDPGT
                     RTYRTIYFEIPSVNVSVRTDKNSKNQEPSEENQISTLFFYFRLLSFAFIFLSFTIWFY
                     FQKSDSTFLISLPILFPIFGVPILKELDLQTGTKRGLVLRQSLLSKGISEEDVSFLLE
                     ISEAKSGFAEIAFQLNRKDKRTLLHIANFILKNKMEENL"
     gene            complement(22348..23037)
                     /locus_tag="IDOFGDMH_00019"
     CDS             complement(22348..23037)
                     /locus_tag="IDOFGDMH_00019"
                     /inference="ab initio prediction:Prodigal:002006"
                     /codon_start=1
                     /transl_table=11
                     /product="hypothetical protein"
                     /protein_id="X:IDOFGDMH_00019"
                     /translation="MKQIRIFKYFVILIGLSLTASLYAIELDPGGNRIEEGLEYYNQG
                     EYLESLKKYQEAESYFPEDSRLEFNRGTAEFKSGNIDKAIRHFEKSADSTSPEVQWKS
                     RFNLGNSYMRVGDRKKAAEEYIKALKLNPDLKEARKNLEYLRKTPPPSQNSDPQNSNS
                     KKEDRSKNQTNSFSGKKQKNGQNEKESANGSPNKEERLTKEETERILDSLDLNKIRRK
                     SGRTKDREVFW"
     gene            complement(23034..24077)
                     /locus_tag="IDOFGDMH_00020"
     CDS             complement(23034..24077)
                     /locus_tag="IDOFGDMH_00020"
                     /inference="ab initio prediction:Prodigal:002006"
                     /codon_start=1
                     /transl_table=11
                     /product="hypothetical protein"
                     /protein_id="X:IDOFGDMH_00020"
                     /translation="MNQEFSANLKNIFFALVIVWIIYSTIRIFLISKIREWKIFYPGI
                     ERSSSFPDVRWVLVRILLIFAVLVCVFFAGLKTEMKDEKKEESFKGVDILFLVDVSLS
                     MQAIDSSPTRLAKFKEVLLRMLPSLSGNRFGMIVFAGSPFLYCPMTTDVSAFSDYVRG
                     LDVDMVGDRGTDLSQAFTKAEALLRSEKVFRNRILILVTDGEDQNDPQAISFPASFQV
                     WAAGTENGGPIVYNDENSGLNGFLLKDGTLTSNPNSPGIIHSKMNRTFLKNLADKNDG
                     NFYSLDSNPPDSTILQKEIFSLEENLYSRKKDLKRAEGSGKFLFAAVFLLLLDWILVE
                     SLLFPKRKSVSVI"
     gene            complement(24074..25012)
                     /locus_tag="IDOFGDMH_00021"
     CDS             complement(24074..25012)
                     /locus_tag="IDOFGDMH_00021"
                     /inference="ab initio prediction:Prodigal:002006"
                     /codon_start=1
                     /transl_table=11
                     /product="hypothetical protein"
                     /protein_id="X:IDOFGDMH_00021"
                     /translation="MNFQYPYALLLLIPVWTWAFIYYKNKIYLKKMEIRFPGRRESTF
                     SKFENLGKFLPILRPIAISLMILSLSGPGKKITFLPDEKEGVDILIALDVSGSMSRSR
                     DFLPETRLGVSKKLLKRFIEKRNNDRLGLVVFAGAAYLQAPLTGDRESLSEILETIEE
                     ETVTEQGTAIGDAIILSTYRLRNSKARSKVIVLITDGVSNTGKIDPVTATDLAEQIGA
                     KIYSVGIGKEDGSYEINFEILQELSANTGGRFFRAEDPEEMKAVLSSIDSLEKDPLQS
                     PPKEIRETEYEIWLYRALAVLLLDLILRAFFLRYYV"
     gene            complement(25009..25878)
                     /locus_tag="IDOFGDMH_00022"
     CDS             complement(25009..25878)
                     /locus_tag="IDOFGDMH_00022"
                     /inference="ab initio prediction:Prodigal:002006"
                     /codon_start=1
                     /transl_table=11
                     /product="hypothetical protein"
                     /protein_id="X:IDOFGDMH_00022"
                     /translation="MKKQIRIIVYSCILMFSFRLAAEPVESVFPEKGLVAEKIRYQLK
                     WNLEEVKNVQIPEMGIHFLEDSPDIPWFEILYSEKKDNSLVVDFVFYTTGEFAVPIFW
                     TDANGKKEFSKKEILIESSIPASDTGPADIIPPLTFSGSYWGRLFLLLALMGFLIGFG
                     VYAYRIYNRKSFPLDAIIQVEPTLEKTEIYEIRLNELLKRESISAREFARLLSSYIRE
                     ESFTLSGKQTSSFTETELFRFLYDQFPFEKQELMTWKEFLTEKKFKPKDVFLSKEEAQ
                     EKFLYWKGIWDQK"
     gene            complement(25875..26705)
                     /locus_tag="IDOFGDMH_00023"
     CDS             complement(25875..26705)
                     /locus_tag="IDOFGDMH_00023"
                     /inference="ab initio prediction:Prodigal:002006"
                     /codon_start=1
                     /transl_table=11
                     /product="hypothetical protein"
                     /protein_id="X:IDOFGDMH_00023"
                     /translation="MIRKEFLSILSNLELERKSRSFKVKAGNAESSKRGRGLDFKDVR
                     LYDFGDDTRLIDWNVTSRFGELYVREFYEEKERQAIVFYDISSSMEWGSGEFSRAENA
                     FQVLALISLLYVQKGNRVKIVLYCDRVEWETDFLRSRNELLPVLRKISSKELIPRKSE
                     PLLPFRYLKNRVHRYADVFLLSDFIGIHGLKKYSSLKKNYSLHAIRFRDPLEINPPKS
                     LLSFFYIRDPEESNGGLLGKSLSPEFELKSLHSFFQTSLLNLTEYELKTKDLVRYFSK
                     "
     gene            complement(26712..27695)
                     /gene="ravA"
                     /locus_tag="IDOFGDMH_00024"
     CDS             complement(26712..27695)
                     /gene="ravA"
                     /locus_tag="IDOFGDMH_00024"
                     /EC_number="3.6.3.-"
                     /inference="ab initio prediction:Prodigal:002006"
                     /inference="protein motif:HAMAP:MF_01625"
                     /codon_start=1
                     /transl_table=11
                     /product="ATPase RavA"
                     /protein_id="X:IDOFGDMH_00024"
                     /translation="MEKETLEDLEFARIKLETLKQELGKEITGQDEVIRNVLVCLICQ
                     GHVLLEGMPGLAKTLLARSLASALDLNFKRIQFTPDLLPADLVGTVVFNPKTTEFETR
                     KGPVFTGVLLADEINRAPAKVQSALLESMEEKTVTIGDKTYKLDKPFLVIATQNPIDQ
                     DGTYPLPEAQMDRFLMKINVDYPTLEEEVSILDQHGKISSANGKIKKTVSSSEILRLS
                     SMLDEVFIEEKIKSYIVRLVRNTRPEERTIPELIPYIRHGASPRASLSILKSSKANAL
                     LSGRTYVTPEDVKTSLVEILRHRILLTFEAISEELNVESLIRTVVEATPVP"
     gene            complement(27845..28459)
                     /locus_tag="IDOFGDMH_00025"
     CDS             complement(27845..28459)
                     /locus_tag="IDOFGDMH_00025"
                     /inference="ab initio prediction:Prodigal:002006"
                     /codon_start=1
                     /transl_table=11
                     /product="hypothetical protein"
                     /protein_id="X:IDOFGDMH_00025"
                     /translation="MSTENSTRSFWKRDLVVFIPTAILFFILGFYLKNCGSGIQRTAK
                     VTYNGSFTQGVLVSIDSKILKITEPDQEIQTDLIEKIEFIAEEKSSDSAELSANDKLF
                     VGTYQLNVGPHKGTLQFFGGKNGRLYGVLKFSNWGKGKSEFLSGVFTKGNQIQFVRSC
                     VGIKCSEIGSNVPFSQKYIGVLEGRSISGTYRGNNSSGNWDAKR"
     gene            complement(29705..31018)
                     /locus_tag="IDOFGDMH_00026"
     CDS             complement(29705..31018)
                     /locus_tag="IDOFGDMH_00026"
                     /inference="ab initio prediction:Prodigal:002006"
                     /codon_start=1
                     /transl_table=11
                     /product="hypothetical protein"
                     /protein_id="X:IDOFGDMH_00026"
                     /translation="MKRFCLAIVTVAISYCNSTPNVENKGKDLEVQILPPNIRVEKYK
                     ETFNMKAEGPVVTDCSGKPCSTEQLDGLKSDQIKKFKKNGAWKEYQEKEDSATKKKVS
                     VLIRTGEYKDDKREGSWKTLYETGEVLRDTPYVGGVKEGEEKKFKRDGVQTESITYKA
                     DKKNGPYWKKNNEGLMDEEGSYKEDQKDGLWTEYYADPGQNGAKKKVSNYSNGLKQGQ
                     ETSFHKDGSTVQSEGSYKDDLKTGIWKTYYDNGSIQMEGGYKPKLEPGTEKEKDPKEK
                     KALRSGYWKEYYKNGNIFAEGQREHTRKGIWKFNWSNGNPAYKGEMMNEFMMSSAEAY
                     NKEGQLIGKGKLQFSIMNIDEATNELKASYKPDIPFTYYKDGKKQFEIVSDSKAIEYD
                     ENGSKTGEGPIMVGTNKKNGCWTVGSGKVYYINGNKRMGEMQGCK"
     gene            complement(32255..33325)
                     /locus_tag="IDOFGDMH_00027"
     CDS             complement(32255..33325)
                     /locus_tag="IDOFGDMH_00027"
                     /inference="ab initio prediction:Prodigal:002006"
                     /codon_start=1
                     /transl_table=11
                     /product="hypothetical protein"
                     /protein_id="X:IDOFGDMH_00027"
                     /translation="MKSKPFLWYPVLLFFAIFLFDKLFFLDQVRDYVKQEFTYIYYDV
                     KKELLKEIVLKYGPDGEYTRNPEKKKKLMILMGSSRMLYFQNSDLLAFYPDWDIYNLS
                     SAVTTPAYYLYFLEKLIKNGGVHPDLIVIETDPFQFNKNSTTFKKANLANSFDPIFIL
                     KYAWTFGKENVNYYFANFLFGVSYNKPYIGNVIKRFKNENSAMGELLKTMTIATLKSD
                     KGNAISPAGAYVEKDFGKIQESARKTIGWIYPSYTPSEMQYEFYKKIFILQREENLKI
                     LFVRPGASSPMEKVLDELKIPETWSQKIKPIHDDWKIPLIDMSKDPYYACNSYADSGH
                     ISLDCYRPFIRFILLHYYLDPK"
     gene            complement(33652..34023)
                     /locus_tag="IDOFGDMH_00028"
     CDS             complement(33652..34023)
                     /locus_tag="IDOFGDMH_00028"
                     /inference="ab initio prediction:Prodigal:002006"
                     /codon_start=1
                     /transl_table=11
                     /product="hypothetical protein"
                     /protein_id="X:IDOFGDMH_00028"
                     /translation="MELPELETYFQTLTDLTDAIAVVNSPYESDFDFDIRQLEQYFTD
                     ITSRPWETSDRDYFNLFSSHFTFHTKIVEEIIHEARRVLMPERRTYVKRLVAYHKHAE
                     EWFAELQKKRRQFSQKDMVTA"
     gene            complement(34085..34507)
                     /locus_tag="IDOFGDMH_00029"
     CDS             complement(34085..34507)
                     /locus_tag="IDOFGDMH_00029"
                     /inference="ab initio prediction:Prodigal:002006"
                     /codon_start=1
                     /transl_table=11
                     /product="hypothetical protein"
                     /protein_id="X:IDOFGDMH_00029"
                     /translation="METRSIVKEFQFDYPLMRVWNAVTVNEELIHWLADKVTGRPKEG
                     ANFAWTWRLGMEGDLTTNGIYKKIIPFKELILLWQDHPAGEIELKLEFHSLGKDSSKL
                     VVTNSGYPVGDKYDVWIEAASEGWEEEGKHLREYLKKS"
     gene            complement(34517..35383)
                     /gene="hcaB_1"
                     /locus_tag="IDOFGDMH_00030"
     CDS             complement(34517..35383)
                     /gene="hcaB_1"
                     /locus_tag="IDOFGDMH_00030"
                     /EC_number="1.3.1.87"
                     /inference="ab initio prediction:Prodigal:002006"
                     /inference="protein motif:HAMAP:MF_01647"
                     /codon_start=1
                     /transl_table=11
                     /product="3-phenylpropionate-dihydrodiol/cinnamic
                     acid-dihydrodiol dehydrogenase"
                     /protein_id="X:IDOFGDMH_00030"
                     /translation="MLFSLEKILESFFLMLRMLRDMNPSFWSGKTIVLTGGSSGIGEA
                     ILGILSKLDCTLINLSRTEPKLLKQKKGIVADWIHISTDLSSEKEIDKAVKKISKDYR
                     GIDVLFANAGITTHSRFDSTRIETFRKTFDINFFGPIYLIQRLLPQIKLNRGSVIATS
                     TVSGLYGIPGRSAYSSSKSALHSALEAARIELSEDGLSFIIFCPPYTKTKLRSSGLDG
                     DGNVLNESQHSSDKIKSPEEVASKMIDSVEEPESRLVIMDSSGFFLKWLRNFAPAFLE
                     KTLFKKLYKDFH"
     gene            35962..36570
                     /locus_tag="IDOFGDMH_00031"
     CDS             35962..36570
                     /locus_tag="IDOFGDMH_00031"
                     /inference="ab initio prediction:Prodigal:002006"
                     /codon_start=1
                     /transl_table=11
                     /product="hypothetical protein"
                     /protein_id="X:IDOFGDMH_00031"
                     /translation="MKKYKIQILLFLLMISIAGLSIFYKLKLNETPDSIDSKNQTESE
                     IQKVWIQFANSILTDDLKETKRLSTNCIYCPECLTNTPEEESRLEKYQDSNYDKLYSD
                     LSYISIDTFLEKDKPLFLNAEIKTKLLNPNNYKIDLEDPISDRFNRSCILSKEEFNST
                     KVYAVLVTVQKPTFNSEEGSQMKFTFIRTKKGLRFCEYLSIP"
     gene            complement(37013..37465)
                     /locus_tag="IDOFGDMH_00032"
     CDS             complement(37013..37465)
                     /locus_tag="IDOFGDMH_00032"
                     /inference="ab initio prediction:Prodigal:002006"
                     /codon_start=1
                     /transl_table=11
                     /product="hypothetical protein"
                     /protein_id="X:IDOFGDMH_00032"
                     /translation="MKIRFLAAIAFLCVSLFLSFYFLKNTEYIPKDAIAVSNHFLRLL
                     ITKKLKEAYSLTNENAIAGTSYERFQKKVDQELGNGDGMGNCDLSIKSYGPKQTYGNR
                     LKRYWNQDTVEVDPLYVEYYPCGLPFQIVLHLNRNGEWKIVNFQSHAD"
     gene            complement(37468..38736)
                     /locus_tag="IDOFGDMH_00033"
     CDS             complement(37468..38736)
                     /locus_tag="IDOFGDMH_00033"
                     /EC_number="1.6.99.-"
                     /inference="ab initio prediction:Prodigal:002006"
                     /inference="similar to AA sequence:UniProtKB:Q2FZV7"
                     /codon_start=1
                     /transl_table=11
                     /product="NADH dehydrogenase-like protein"
                     /protein_id="X:IDOFGDMH_00033"
                     /db_xref="COG:COG1252"
                     /translation="MGESNQKKVVVIGAGFGGLQAVKKLSQNNNLDITVIDKKNHHLF
                     QPLLYQVATAVLSPADIAIPTRSLVGESKNVTVVLGEATKIDLKTKTVYYQNTSTNYD
                     YLILSAGARSSYFGNDHWEKYTIGLKNLKDALKIRHKLLISFEKAELSGDPEVVKSLL
                     NYVIIGGGPTGVELAGSIAELSHQIIRDEFHTIDPALSKITLIEASPRLLMTFDPSLG
                     EFTKKRLERRGVEVLTGTRVIDINERGVQLEGKMIPTQTVIWAAGVQANSIAATLGVT
                     LDRGGRVIVDEFCNIEGHSEVFVIGDIASYSKGLERPLPGVSPVAMQQGRYVASLIQN
                     DLKNKKRKPFHYIDKGSMATIGRTDAVAQVGILKMKGLFGWLAWLFVHLFYQVGFKNK
                     ITILITWVWSYIAFRAEARVIQDEISADND"
     gene            complement(38766..39317)
                     /locus_tag="IDOFGDMH_00034"
     CDS             complement(38766..39317)
                     /locus_tag="IDOFGDMH_00034"
                     /EC_number="3.1.3.48"
                     /inference="ab initio prediction:Prodigal:002006"
                     /inference="similar to AA sequence:UniProtKB:Q55535"
                     /codon_start=1
                     /transl_table=11
                     /product="Putative low molecular weight
                     protein-tyrosine-phosphatase"
                     /protein_id="X:IDOFGDMH_00034"
                     /translation="MVEDQSEINLPFEKQNPKSKNLIRVLFVCLGNICRSPAAEGAFL
                     DLIQKRNLESSFLVDSCGTSRYHIGELPDPRTRQAARKRGIELTHRARQFRREDFREF
                     DYILTMDKSNQKDVLSLASSDEERKKVQLFRFFQKDSKKDSEVPDPYYGTLKDFEEVQ
                     NIVSDVAEDFLEFLLSRKLDLKT"
     gene            complement(39293..40039)
                     /locus_tag="IDOFGDMH_00035"
     CDS             complement(39293..40039)
                     /locus_tag="IDOFGDMH_00035"
                     /EC_number="1.-.-.-"
                     /inference="ab initio prediction:Prodigal:002006"
                     /inference="similar to AA sequence:UniProtKB:P9WGR7"
                     /codon_start=1
                     /transl_table=11
                     /product="putative oxidoreductase"
                     /protein_id="X:IDOFGDMH_00035"
                     /db_xref="COG:COG1028"
                     /translation="MKNVIITGASSGIGKELARLYAQTGANVALTARRKDVLKKIVEE
                     LKSSGTKGKILFASLDVSDADQNFKVIPKLIKELGGLDLIVLNAGISTTSSFGGRSFE
                     ADRAVIETNLIGAMAGVEAVLPIFQKQKSGQIVAISSVASFRGLPGSASYSSSKAGLS
                     VYMEALRGEVKRYGISVSVIHPGFIDTPINNRMKSRPFVISVERGAQKIFKRIENNVL
                     SATVPWFPWVFLGYLMKRIPEFLWSKISLK"
     gene            complement(40339..40698)
                     /gene="crp_1"
                     /locus_tag="IDOFGDMH_00036"
     CDS             complement(40339..40698)
                     /gene="crp_1"
                     /locus_tag="IDOFGDMH_00036"
                     /inference="ab initio prediction:Prodigal:002006"
                     /inference="similar to AA sequence:UniProtKB:P9WMH3"
                     /codon_start=1
                     /transl_table=11
                     /product="CRP-like cAMP-activated global transcriptional
                     regulator"
                     /protein_id="X:IDOFGDMH_00036"
                     /db_xref="COG:COG0664"
                     /translation="MNTLEIPAGGIVFKEGDTNNAMYVILSGSVEVFFTRKNTIQRLA
                     VMKKGDFFGEMALFRAMPRTATAKAILDCRLAVIESRQQLERFLVKNPDFSAKMVRIL
                     ADRLAHTDEILGSKLEE"
     gene            40794..41957
                     /locus_tag="IDOFGDMH_00037"
     CDS             40794..41957
                     /locus_tag="IDOFGDMH_00037"
                     /inference="ab initio prediction:Prodigal:002006"
                     /codon_start=1
                     /transl_table=11
                     /product="hypothetical protein"
                     /protein_id="X:IDOFGDMH_00037"
                     /translation="MISNLSLLIDTLGLCILVLICITSETPSQILLSFPKKETSNNRS
                     QSVDFIRGLAITGIVFIHVNSYYQYFGPNESASSFTLFLSNLSRFGVPAFIISSGIFL
                     KFTNWKDYWKPKLISFLIPYLGISLLASYIKLGTFPKLIEFLKGVLLGTWCAPYYFVP
                     LLVSFYGIFPFLKLFVSNLKSSKAVLIFLLIALVTNFLSNHFFHYVDDPVLKTIEPIL
                     PTGFFFFFVFAMFAEKWFKEPRNFLLLFKKSGPLPYSFSKILFCGILFYLAVVGIVGY
                     FWKFDSSNHLIFYPLVMFLFLFFWAEDSQKQNKHKRFISTFAFIGKNSMGIFFLHPIL
                     IHLMHALNPFAWGSGFAWPLIFIVGFLNVIVTLVTWLLFTKTVHWVLQKIRTF"
     gene            42111..42902
                     /locus_tag="IDOFGDMH_00038"
     CDS             42111..42902
                     /locus_tag="IDOFGDMH_00038"
                     /inference="ab initio prediction:Prodigal:002006"
                     /codon_start=1
                     /transl_table=11
                     /product="hypothetical protein"
                     /protein_id="X:IDOFGDMH_00038"
                     /translation="MNFLEFSIKVLKETNRPLTPIEIWETGKEKGYDIQVSSKGKTPW
                     QTIAARIYVDLRDNPNSPFIKLKLRPTKFFLKELMSKDLEKRILSDEENSTLTDKKEL
                     KFSEKELHKYLSYYLYNYHFIYSKTIFHQNSNKKNFAQWIHPDLVGVYFPITDWENEV
                     IDIAKDVGSLGIKLFSYELKIELNFGNLRESFFQAVSNSSWAHEGYLVVSNYDRDEEF
                     SEEYKRLSNSFGIGLIHLDIDDPDSSRIIFQAKTKDFIDIDRLTK"
     gene            43651..44169
                     /locus_tag="IDOFGDMH_00039"
     CDS             43651..44169
                     /locus_tag="IDOFGDMH_00039"
                     /inference="ab initio prediction:Prodigal:002006"
                     /codon_start=1
                     /transl_table=11
                     /product="hypothetical protein"
                     /protein_id="X:IDOFGDMH_00039"
                     /translation="MKDLEDKIWTTLNGGYKTLFNPVRIIKALEVDPSSSEAWGSIWE
                     NLHHQGDIGEASYAIVPYLIDIYQRNKFSDWQIYSFVSLIMVESNRKTNPSLPKWIEA
                     DYSKSLSILYEIAIEDLRKAKDELLIRLIIGFITLYKGLIKYGALISGFDELEIEEII
                     EERFAWNHLYKK"
     gene            complement(44979..45581)
                     /gene="azr"
                     /locus_tag="IDOFGDMH_00040"
     CDS             complement(44979..45581)
                     /gene="azr"
                     /locus_tag="IDOFGDMH_00040"
                     /EC_number="1.7.1.6"
                     /inference="ab initio prediction:Prodigal:002006"
                     /inference="similar to AA sequence:UniProtKB:Q9FAW5"
                     /codon_start=1
                     /transl_table=11
                     /product="NADPH azoreductase"
                     /protein_id="X:IDOFGDMH_00040"
                     /translation="MKIAIIAGPHRKISQSAKVANWIGNRLGSLGHQSWILDLGNHKL
                     PVWDDSFWEGGESWDRIWKPIEAELKNAEAFVFVTPEYSGMASPGLKNFLLYCNSTLL
                     GHKPVLISAVSASRGGAYPIAELRMSSYKNTKLCYIPEHIIVRDAEHVLNGPESASKE
                     DSYIRDRIDFALKILVSYGEALKQVRDSGVTVKKEFPNGM"
     gene            complement(45682..46389)
                     /gene="noc_1"
                     /locus_tag="IDOFGDMH_00041"
     CDS             complement(45682..46389)
                     /gene="noc_1"
                     /locus_tag="IDOFGDMH_00041"
                     /inference="ab initio prediction:Prodigal:002006"
                     /inference="protein motif:HAMAP:MF_02015"
                     /codon_start=1
                     /transl_table=11
                     /product="Nucleoid occlusion protein"
                     /protein_id="X:IDOFGDMH_00041"
                     /translation="MAKRSDFAGMDLLTAFGEKESSKSEIQLSDIVPNPSQPRVFGKE
                     EVSDLVESMKRLGLIEPIVVRKSGKKYQIVAGERRYQAAKILKWNTIPAIETLASEDK
                     CFEMALAENEKRKSLNPWEVGRAIQFLRKEKKKTAEEVSKILGFTERYVKQLSSIARL
                     DQKSVGDLIKSGKDTSVKNLEALLKQKEGRGGEIISSRKLIQSKIVLQIGKLSLQQRE
                     KFLKELSSLKKKYGIKD"
     gene            complement(46382..47299)
                     /locus_tag="IDOFGDMH_00042"
     CDS             complement(46382..47299)
                     /locus_tag="IDOFGDMH_00042"
                     /inference="ab initio prediction:Prodigal:002006"
                     /codon_start=1
                     /transl_table=11
                     /product="hypothetical protein"
                     /protein_id="X:IDOFGDMH_00042"
                     /translation="MNSKNLTVRQILDEFEISSEDEFLSKVKEWKIPTSGKGKFDREV
                     IEKYFQKTEKQTYDSFIIAVSNQKGGEGKTTVSVCLAEALSKLAPVLLVDWDAQANIT
                     QLFFGAVEHSVFHSLGYKEENQIPVKELLIRLAPDLDLLPSSIHLANFTTPYERDDFE
                     LLKDALKPVRSSYKYIIIDCPPSLGLILENALIAADHVLIPIQTRAFSVQGLKDLHST
                     ILKIKKKANPSLNLLGAVLNQYEDARALAGLADAIRKYFEVFNTVIYRRESIPQAQAK
                     KKLLGEYDNKAMQMFSSLAEELMERISNG"
     gene            47506..48603
                     /locus_tag="IDOFGDMH_00043"
     CDS             47506..48603
                     /locus_tag="IDOFGDMH_00043"
                     /inference="ab initio prediction:Prodigal:002006"
                     /codon_start=1
                     /transl_table=11
                     /product="hypothetical protein"
                     /protein_id="X:IDOFGDMH_00043"
                     /translation="MKIKQTSFLILVLHFFSFVSIYSQAAVTNPEETTKPFSTKEKPV
                     PAEETFFKKLIQQSSFTILAGRNGGDNIFETGTKYPNLSGLKGGSRITYARDFNYAGL
                     GFTLRWEKWEADLNLKTTGRYVNAGEGRDEDFFLGDPTVERGTKISTREFSYYDTPYT
                     FIGSRNFADGKGRLSMKNNSQSLILRRYFGDGEADYRKEGKGFYLTGGFQYTFMKYIL
                     YDVFQFFDSSPVFLNRIGLGLSFSYSTYEFPLGLGYRYSNGEWVFETSFSGIFWTGHF
                     RDFHYQRALNFIGDVSGFGIDFNIGAGKIFGNYLMFLKLNEHRLFGDGHFVTKGGLSE
                     SDILSQHLGHYKNYMNLKEWNVELSLTGFLY"
     gene            48863..49771
                     /gene="hemH"
                     /locus_tag="IDOFGDMH_00044"
     CDS             48863..49771
                     /gene="hemH"
                     /locus_tag="IDOFGDMH_00044"
                     /EC_number="4.99.1.1"
                     /inference="ab initio prediction:Prodigal:002006"
                     /inference="similar to AA sequence:UniProtKB:P57777"
                     /codon_start=1
                     /transl_table=11
                     /product="Ferrochelatase"
                     /protein_id="X:IDOFGDMH_00044"
                     /db_xref="COG:COG0276"
                     /translation="MGFGGGSPLVSETNKQAAAITQILKKITGEIWESSVTMTCGYPN
                     IRDIPAEFLIPSNKNIIFPLYPHFSRSTVLSTAKLIEQIVGFCPVGAEGWVTPFHSSQ
                     IYLESIRDLILDFFQGKLNRENFLHSDSFQEIPDWKTIDLVFSAHGIPIRLIQKGDHY
                     KEEIDSNITNLKKLLYKNGFSGECHISFQSRVGPSKWTEPNTIQMLEDLGKKGVKRVA
                     VYPISFVSDHLETLEEIGEQLKKVAHQNGILEYYRIPAPGIYPKFIKAMAKIALESSQ
                     TSKKECLCKKLGGYNLNSVVCTRLIS"
     gene            50377..50580
                     /locus_tag="IDOFGDMH_00045"
     CDS             50377..50580
                     /locus_tag="IDOFGDMH_00045"
                     /inference="ab initio prediction:Prodigal:002006"
                     /codon_start=1
                     /transl_table=11
                     /product="hypothetical protein"
                     /protein_id="X:IDOFGDMH_00045"
                     /translation="MALYESRSILKLNTKYRITFLLYNLLTRGKNPVQLQQAVGFAQI
                     FLRQTHVNLYTSFLIPHNVPGSF"
     gene            complement(50533..51816)
                     /gene="hemY"
                     /locus_tag="IDOFGDMH_00046"
     CDS             complement(50533..51816)
                     /gene="hemY"
                     /locus_tag="IDOFGDMH_00046"
                     /EC_number="1.3.3.4"
                     /inference="ab initio prediction:Prodigal:002006"
                     /inference="similar to AA sequence:UniProtKB:P56601"
                     /codon_start=1
                     /transl_table=11
                     /product="Protoporphyrinogen oxidase"
                     /protein_id="X:IDOFGDMH_00046"
                     /db_xref="COG:COG1232"
                     /translation="MRTQSPDYIVIGAGFTGLLYSTLAVLEGRSVFLYEKQNRSGGLV
                     GSIQTPFGLVETAANGILNSYQLEELASALGLKILTTEKKSKKRFIWKNGSPRRFPLS
                     FLDTLRVLYGILGISAEIRAGESVYQWGVRVLGKGAVKNVLEPGLGGIYAGNLKDMSA
                     ELALGGWISSKGSLLKNIREIKKIKTKNPKQKKGTVSFRGGLGELLNAMEAKIKSSPN
                     SKIYYSQESPTLNSIRKKYPNSKIILSCGLESSLKLLSSGFPVFKKYEKLCKTLGVVT
                     VTRFGNQPLLGKKSGFGILFPSDSGFRALGVLLNSSIFSGRVSKGHYSETFIFGGALD
                     QEIVKFKEKEIINVLEEDRKKITVQNDEPLNHYVTIWKSALPIYDLALLEFNKELDRS
                     LPEGICVEGNFRYGIGLSSILERAWNVMRNQKGRI"
     gene            complement(51924..52901)
                     /locus_tag="IDOFGDMH_00047"
     CDS             complement(51924..52901)
                     /locus_tag="IDOFGDMH_00047"
                     /inference="ab initio prediction:Prodigal:002006"
                     /codon_start=1
                     /transl_table=11
                     /product="hypothetical protein"
                     /protein_id="X:IDOFGDMH_00047"
                     /translation="MGRFVLKSSLEKLILVFGILFIFIFSISAETVLLQEGGSYRGKV
                     ITQNQKTLTIQTKHGKHVISKKEILKVIYKDVSEEEEEKVRNAEIQRLEEEKLTKQRS
                     LELKKQQEEEERLRREREAAEKNKPAPPPPPKKQPEVSRVGALARSVVLPGWGQWASG
                     RKFAAIIYPTLFLAAGYAVYKNNRKYVVAKREYESYGNPYSNSSLALAALGIPNPELP
                     PVITDPVVLHFYNQELSPYQDKREAVDKAYKNLQASIGVLAGIYVINLMDAFIFGGQI
                     SSTVGISNGATKGLIFDYNPMANSGTINGGFTNGPTFESKYTFGYRYQF"
     gene            complement(52981..54330)
                     /gene="hemN"
                     /locus_tag="IDOFGDMH_00048"
     CDS             complement(52981..54330)
                     /gene="hemN"
                     /locus_tag="IDOFGDMH_00048"
                     /EC_number="1.3.98.3"
                     /inference="ab initio prediction:Prodigal:002006"
                     /inference="similar to AA sequence:UniProtKB:P32131"
                     /codon_start=1
                     /transl_table=11
                     /product="Oxygen-independent coproporphyrinogen III
                     oxidase"
                     /protein_id="X:IDOFGDMH_00048"
                     /db_xref="COG:COG0635"
                     /translation="MTTVKDLIAKYDIPAPRYTSYPTVPYWSENPTTEEWLEKVRNRL
                     RFENTSLSLYLHIPFCETLCSFCGCNTSITKNHSVEDPYIESILLEFSNYLKEVPEIA
                     KRELKELHLGGGTPTYLSEKNLEILLDSILKKMNLSSKYEFSLEVDPRRTRDTQLKIL
                     RDFGFKRISLGVQDFDPEVQRLVNRTQPFEMTERITELSRKLGYTSVNFDLIYGLPKQ
                     NLQNMKRTIKKTLELRPDRIAFYSYAHVPWLKASQRLFTEVDLPSGSAKRELYEVSRE
                     MFLKAGYIEIGMDHFALESDSLFQAVKNGNLHRNFMGYTAKTTDMLLGLGVSAISDSW
                     DCFHQNEKIVKKYQKRIYSEGFATLRGHKLNEEDLIQRSLILQLSTSGKVIVPEEILR
                     EVRLYLASMEDDTLVRWEGNLLSLTEKGRPFLRNVCTSLDLRLRRKSPELRVFSSSI"
     gene            complement(54327..55349)
                     /gene="hemE"
                     /locus_tag="IDOFGDMH_00049"
     CDS             complement(54327..55349)
                     /gene="hemE"
                     /locus_tag="IDOFGDMH_00049"
                     /EC_number="4.1.1.37"
                     /inference="ab initio prediction:Prodigal:002006"
                     /inference="similar to AA sequence:UniProtKB:Q83PB7"
                     /codon_start=1
                     /transl_table=11
                     /product="Uroporphyrinogen decarboxylase"
                     /protein_id="X:IDOFGDMH_00049"
                     /db_xref="COG:COG0407"
                     /translation="MPNERYTNVLNGIAQKIPPVWMMRQAGRYHKHYQTLRTKYSFEE
                     LCKNPDLAAEVAYGPVDEFDFDVAILFSDILFPLEALGMGLRYTDSGPVLDLEIRSKE
                     DLNKLKSVEDSISFMQFQKKAIQRTLEKLPKEKSLIGFVGGPWTLFTYAVCGKHEGNL
                     FLPKTLTEVRKEFLEKIIQFLKENISIQLEGGAELILIFDTAGGDLSPELFREIVIPG
                     IKTLSDFYPGKVGYYGRGTSSIHFEMIREITTLAGFGFDHRWNLREIFKTESRMIQGN
                     FDQSLLFLGKEEFKKILMNYLKPFRELPPAERIGWVCGLGHGVMPKTPEYNVKTFVEI
                     VRDTFR"
     gene            complement(55339..56031)
                     /gene="mprA"
                     /locus_tag="IDOFGDMH_00050"
     CDS             complement(55339..56031)
                     /gene="mprA"
                     /locus_tag="IDOFGDMH_00050"
                     /inference="ab initio prediction:Prodigal:002006"
                     /inference="similar to AA sequence:UniProtKB:A0R3I8"
                     /codon_start=1
                     /transl_table=11
                     /product="Response regulator MprA"
                     /protein_id="X:IDOFGDMH_00050"
                     /db_xref="COG:COG0745"
                     /translation="MRAKLLLVEDDRSLGETLQERLEKEGYEVLWTVSAVSAKKLVKD
                     ERPHLILLDVRLPDGDGFALAEELKESKDCPPFLFLTAQAGAPERLRGFELGAEEFIP
                     KPFHLKELLLRVKHVLESHKHSVEETRFIYKDFMLDFQGFQIKRGGEEFPLSKRDCAL
                     LHFLVSERNRTVSRAEILDKLWGEESFPTNRTIDNSIVRLRQAFGEEGEKVIRSVRGV
                     GYQWTGEIKNAE"
     gene            complement(56028..56945)
                     /locus_tag="IDOFGDMH_00051"
     CDS             complement(56028..56945)
                     /locus_tag="IDOFGDMH_00051"
                     /inference="ab initio prediction:Prodigal:002006"
                     /codon_start=1
                     /transl_table=11
                     /product="hypothetical protein"
                     /protein_id="X:IDOFGDMH_00051"
                     /translation="MFYLWKNSRIFFAIIWLLITVSLGIWWFLLGLKLTNTVAGLSAK
                     LDASAASESLLVLERQSRMIKMEGTFFLSMLLLGGITLIWLSYRDIRRNKMIHDFFST
                     VTHEMKTPLASLRLQAESLQEELPNHHENKLIHRLLKDSVRIESQMNRAMYLASLTRS
                     EILYIEKTNVRSVFLSVGEDFPELKIDLSHLEDVFVPADRKALESIFKNLAENSLKHG
                     KANVLKVISKKQISNQILITITDNGTGFDGKYKNLGIPFQKHGSTSGTGIGLYIIKKL
                     MSKMNGSMQIVPQNSGFRVDLILPEEPVR"
     gene            complement(56945..58276)
                     /gene="hemL_1"
                     /locus_tag="IDOFGDMH_00052"
     CDS             complement(56945..58276)
                     /gene="hemL_1"
                     /locus_tag="IDOFGDMH_00052"
                     /EC_number="5.4.3.8"
                     /inference="ab initio prediction:Prodigal:002006"
                     /inference="similar to AA sequence:UniProtKB:P24630"
                     /codon_start=1
                     /transl_table=11
                     /product="Glutamate-1-semialdehyde 2,1-aminomutase"
                     /protein_id="X:IDOFGDMH_00052"
                     /db_xref="COG:COG0001"
                     /translation="MNQNKPTSKLISDFWKGKTSEELFERAKKVSPGGVHSPVRSFRS
                     VGGTPVFFASAKGATLTDISGKEYIDYCLSFGPLILGHRDPEVEEVVRETTEIAWSFG
                     AAEPYSLELAELISSRVPWAEKVRFVNSGTEAVMSALRVARAATGREKILKFDGCYHG
                     HLDSLLVKAGSGLAGESSSDSAGISATSIANTLVLPLDDEASVERVFETEGKNIAALI
                     IEPLPANYGLLIQRKEFLLKIVETARKYGTLVVFDEVISGFRVGFQGMSGLLGIWPDL
                     VTYGKIIGGGFPVGCYAGKKDLLDLVAPSGPVYQAGTLSANPFGMRAGLATLKKAQRD
                     SIYSVLDDRTKIFTDTMAKLLNKKSNQEWEAVVHSSLFWFRKKTQQPVRRIDLIPEGH
                     KESFAKVFHTFLKNGIYLAPSGYEVGFLSWAHNDDVIAKTLEIADKALKTF"
     gene            complement(58273..59226)
                     /gene="hemB"
                     /locus_tag="IDOFGDMH_00053"
     CDS             complement(58273..59226)
                     /gene="hemB"
                     /locus_tag="IDOFGDMH_00053"
                     /EC_number="4.2.1.24"
                     /inference="ab initio prediction:Prodigal:002006"
                     /inference="similar to AA sequence:UniProtKB:P64334"
                     /codon_start=1
                     /transl_table=11
                     /product="Delta-aminolevulinic acid dehydratase"
                     /protein_id="X:IDOFGDMH_00053"
                     /translation="METKQRRIRLNAGLRNLASSESLNSKKLIQPIFIVEGLKEKEKM
                     DSLPGVFRDTESSVFKQVESDLKAGVTHFILFLIPELKSNSEIPKSFYEHSISSLKKK
                     FPESFLWIDTCMCSLTTHGHCGLLHPDGSIDNHTSVKHLSDIALVYAQFGADGIAPSD
                     MMDGRIKSHRSILDVNGFSNIPILSYSTKFKSNFYGPFRAAADSAPAQGDRSSYQIDV
                     RNREDAVLSSIRDKEEGADFLMVKPGMTSIDLIGPIREKTGLPTGVYQVSGEYASIHY
                     LSQNGFCDFDSALSETWQIFSRAGASYLITYAARRGKEILS"
     gene            complement(59195..60823)
                     /gene="hemC"
                     /locus_tag="IDOFGDMH_00054"
     CDS             complement(59195..60823)
                     /gene="hemC"
                     /locus_tag="IDOFGDMH_00054"
                     /EC_number="2.5.1.61"
                     /inference="ab initio prediction:Prodigal:002006"
                     /inference="protein motif:HAMAP:MF_00260"
                     /codon_start=1
                     /transl_table=11
                     /product="Porphobilinogen deaminase"
                     /protein_id="X:IDOFGDMH_00054"
                     /translation="MSRILKIGSRKSALAKLQTYLVLGALKKKFPEIQVELFFREASG
                     DQDLQTPLWKMGTKGVFTQDLTADLVEKKVDIVIHSWKDLDLEGHPDTTIIGVLDRAD
                     QRDVLLWKKSSLSKYSPSVLKIHTSSPRREYNLRKFLSSSLPSRYTNSSLVFLPIRGN
                     IQTRIRKWKESDSDGIVLAKAALDRLLSEDFFNSDELEYQEIRKFLKDSMDESVYQIF
                     PLSLNPTAPGQGAIAAEVRTEDNWVLDRIRTLSKSEVVLAVEEERKILKRFGGGCHQK
                     IGVSILQKTYGKILYQRGLSDSGEVLEVEEQFSEIFAPPADSVSKVYPVPGEAVKQKR
                     TPLDSSNGLIFSEDGQSNKTIFPTELILKDWLVTRGNAFPNLSPALEHSGLIWTSGLK
                     TWFQLAQRDIWVHGSLDALGEDELPKHSIFGKPLDFIKCTHVGSSEIASGLGRVLTYQ
                     TQAMEDYPDLSEKTHFFWMSASQFDKALSIFPQICNGFHACGPGITYSHIRKVLGESA
                     NLSIFIRYESWLASLGLEEFKGKKIGNQTEKNSP"
     gene            complement(60808..61677)
                     /gene="hemA"
                     /locus_tag="IDOFGDMH_00055"
     CDS             complement(60808..61677)
                     /gene="hemA"
                     /locus_tag="IDOFGDMH_00055"
                     /EC_number="1.2.1.70"
                     /inference="ab initio prediction:Prodigal:002006"
                     /inference="protein motif:HAMAP:MF_00087"
                     /codon_start=1
                     /transl_table=11
                     /product="Glutamyl-tRNA reductase"
                     /protein_id="X:IDOFGDMH_00055"
                     /translation="MWSTLRVYHSIQKDRENLKIPGSYFWSTCMRTIWITDSRIHREP
                     SNLPVTLEKYSGYQGYRFVLEVISGLHSKLLGETEVLAQFRNKFKVLPSSAFGEYLAR
                     LRDSLIQDSRSIRSRYLQNIGEQSYGGLANKYLKDHDFVSVLGTGQLAEKVLPWLKHR
                     NILLVGRNQKRLLELSKQFNVAIKLLNDWNPTKGAIVIAAPIDLSGYMNSITSGTVVV
                     DFREVPLEKNWSNTISYISFAEMLDSIRETEERTWQIRKMLQPFLDELVKERELEAQQ
                     FIFGWEELTCPAF"
     gene            61786..62004
                     /locus_tag="IDOFGDMH_00056"
     CDS             61786..62004
                     /locus_tag="IDOFGDMH_00056"
                     /inference="ab initio prediction:Prodigal:002006"
                     /codon_start=1
                     /transl_table=11
                     /product="hypothetical protein"
                     /protein_id="X:IDOFGDMH_00056"
                     /translation="MHLSLQIQDWIVYGIVSLTVIRLFFPLLSVFRELVGKPTNSKEE
                     DFGCYNGACKSCDAAPSSTSKNNYPIFH"
     gene            complement(61975..62835)
                     /gene="yidA"
                     /locus_tag="IDOFGDMH_00057"
     CDS             complement(61975..62835)
                     /gene="yidA"
                     /locus_tag="IDOFGDMH_00057"
                     /EC_number="3.1.3.23"
                     /inference="ab initio prediction:Prodigal:002006"
                     /inference="similar to AA sequence:UniProtKB:P0A8Y5"
                     /codon_start=1
                     /transl_table=11
                     /product="Sugar phosphatase YidA"
                     /protein_id="X:IDOFGDMH_00057"
                     /db_xref="COG:COG0561"
                     /translation="MSFDPTQIHTIAVDLDGTLLNSKSKISSLTHAVLQKAIDQGKNL
                     VIATGRRFYSTFGFAKEFKGELHVVSNNGQILRKSPSAERISESYLGLEVVQKILQIG
                     KEFHTPPILHVDQFEEGVDMLTEIPITDRMYHNYSGGDHSRTKEIGDFFSTDLEKILV
                     ICFLSLHKKDLDSLICKIHSLPESCELRCILTKIPGVSYCVEIINVSVSKWSGISKLL
                     SLKGLDGKGVISFGDERNDLEMILHSGVGFAMKNAIPEIKNSTKHVTRYSNEEDGVAL
                     ALVENRVVIF"
     gene            63173..63997
                     /gene="mqnD"
                     /locus_tag="IDOFGDMH_00058"
     CDS             63173..63997
                     /gene="mqnD"
                     /locus_tag="IDOFGDMH_00058"
                     /EC_number="4.1.-.-"
                     /inference="ab initio prediction:Prodigal:002006"
                     /inference="similar to AA sequence:UniProtKB:Q5SI12"
                     /codon_start=1
                     /transl_table=11
                     /product="1,4-dihydroxy-6-naphtoate synthase"
                     /protein_id="X:IDOFGDMH_00058"
                     /db_xref="COG:COG2107"
                     /translation="MEFSLAYSPCPNDTFLFYHLTTGKATKQFQVQEELHDVERLNRA
                     ALQGKYQVTKLSFAAYFSVMNQYSILDSGSALGRNCGPILVYKKEKKIGNPKGKKILI
                     PGELTTANLLLKLFLNNDFHPVPVRYDKIIPLLLSGESDLGVLIHEERFTYEKQGLSK
                     LQDLGEWWEETTGKHIPLGAIAFQREIEKEWKENFDSALKLSLDLAYKNRENTYEYIL
                     KHSQDTTREVVDSHIDLYVNQFTRSLGTEGRDAILTLYQKGVNAGFLPPGKEKELF"
     gene            complement(64638..65519)
                     /gene="metF"
                     /locus_tag="IDOFGDMH_00059"
     CDS             complement(64638..65519)
                     /gene="metF"
                     /locus_tag="IDOFGDMH_00059"
                     /EC_number="1.5.1.20"
                     /inference="ab initio prediction:Prodigal:002006"
                     /inference="similar to AA sequence:UniProtKB:P0AEZ1"
                     /codon_start=1
                     /transl_table=11
                     /product="5,10-methylenetetrahydrofolate reductase"
                     /protein_id="X:IDOFGDMH_00059"
                     /db_xref="COG:COG0685"
                     /translation="MKKVSEIYGSAKGPVYSFEFFPPKTPEGDSKLMETVKELSLLNP
                     DFVTVTYGAGGSTRDKTAQILSQISKDYSFPTVSHFTCVGANKNQILETLKGIRSSGI
                     LNLMALRGDPPKGEGEFKKVENGFGNATELVSFIRSEKLDFCIGGGCYPEKHPNAKTL
                     EEDVENLKLKVDAGTDFLVSQLFFVNSIFENFLNLVRKVGIQVPVIPGIMPITSFSQI
                     DRFRSMAGCEFPSSLIQDLQEVEHRPEEFYRRSLNFSVKQCRELLAMGVPGIHLYTLN
                     QSHASYDIVRELKGESV"
     gene            complement(65530..68046)
                     /locus_tag="IDOFGDMH_00060"
     CDS             complement(65530..68046)
                     /locus_tag="IDOFGDMH_00060"
                     /inference="ab initio prediction:Prodigal:002006"
                     /codon_start=1
                     /transl_table=11
                     /product="hypothetical protein"
                     /protein_id="X:IDOFGDMH_00060"
                     /translation="MNSESIRISHPDLIKIREIKSTGTYDLKDGKLLRYSEIKNSPGI
                     SSLTLHFDSVSSLNQIRLHSNSQEIAFFPDTFRFEISMDGIVWEPILQETGFKRLNQK
                     TGQWNFSLVQAKYLKLISQVSEKDNSGKYKISLGQLEVGISGIVKIQVSSEQDRFWVK
                     ENLIDQRPDYGWSSKETSRPGEEFLLIDLGSISRVNELRLLTPKLDPTFFPESFTVYY
                     SEDDLSWNQLLEENQFLSEPGVWYQWRFLPTNVRYLKLVARQKEKKNQEFYQTKIVEL
                     ELYATPHLNDLTNKPTAEPLPYATVLRSGLVRLAVDGENSEGAAVQSNDRRLRDASTE
                     YKGIVELAGDGEEKEGLVVQGNDKRLKHATELAYGLVRLASNGENRAERVVQGNDDRL
                     RTATVSSLGIVELAENGETKEGVVVQGNDDRLKIATFKKYGLAILSEPGAAEPGKAVT
                     ADDPRLRNATTEFPGIVRFAKNGEESSEAAVQGNDKRLKIATTETYGIVQLAQSGESK
                     EGVVVQGNDKRLRNATTSYPGIVEFATLGNSVPGKVVSADDPRLSDKRDPKPHTHDYA
                     PIGHDFSSHTGLLKVKGNTEAAYTNISPPPENHSPIYGRNESEKGAGVVGVARNTGLI
                     GYGEKFGVRGDSSSVDKDSAGVIGLAKRGFGGIFHSRSGVALLASGKGIPSLGETGSG
                     KALVAEGESEFLGTVRISTGKNTDCIARFFPVNPSDVISEGDILVMGEDGRLQKAKSA
                     NATHTIGVAVKSAALLFGSQPSSSDGPHWLVAVSGVATVNADASAYPIQPGNLLVTGL
                     TGGHAVRISAESLRPGSLFGKALTSLRSGRGQIQILLCFQ"
     gene            complement(68073..68963)
                     /locus_tag="IDOFGDMH_00061"
     CDS             complement(68073..68963)
                     /locus_tag="IDOFGDMH_00061"
                     /inference="ab initio prediction:Prodigal:002006"
                     /codon_start=1
                     /transl_table=11
                     /product="hypothetical protein"
                     /protein_id="X:IDOFGDMH_00061"
                     /translation="MGEHYPYIKIFADIIESGAWANLSSAAKTLYLVLLKFSDQHFKP
                     VWPSTEVLLRLTGFKTKKSIIQGKRDLIQAGLLQVTPGTGHTSSRYYFCFNYPGSKIP
                     PQGYNFGNPGGGEKETQGVGKNGSQGSGEVTPNHINITITNNQHQEPEKTKKQVSLDE
                     LGKEYGPATLTEALTIAKGRGMETNLRYVKGICKNLTKTNESLVPEFNQNQGEPYEKE
                     TTWNGFLRWSKDRLTKSSIETLEKIRVEPDGRTLCILDPVTESLRMIIAKYFTEEIRP
                     PILVIFSAKNEENRITSTKH"
     gene            complement(69445..70290)
                     /gene="noc_2"
                     /locus_tag="IDOFGDMH_00062"
     CDS             complement(69445..70290)
                     /gene="noc_2"
                     /locus_tag="IDOFGDMH_00062"
                     /inference="ab initio prediction:Prodigal:002006"
                     /inference="protein motif:HAMAP:MF_02015"
                     /codon_start=1
                     /transl_table=11
                     /product="Nucleoid occlusion protein"
                     /protein_id="X:IDOFGDMH_00062"
                     /translation="MSSKSKRLGSLADVFQAEKLEGTVRKIRLDKILPSENQPRQDRK
                     KGVDDLARSLEKDGLLQPIIVTKQNPEDENYRIVAGERRYHAAKQLDWTEVECKILDR
                     DEKETFRLAIIENLQRENLSPYEEIEAMSHLKTSFKYTDQELGTLFGKSRSYMTELLG
                     ISSLSKEELRSCKEAGIEGKNLLIQAVAASRKGTFSEFLNLFQTGALKTVKDAKSFNR
                     EEENLFTPKIAANTNSKTSNSKLTEYKITKKQGLIQITSHDEALLGEILKLIKKEIRK
                     KFGDT"
     gene            complement(70274..71026)
                     /gene="parA"
                     /locus_tag="IDOFGDMH_00063"
     CDS             complement(70274..71026)
                     /gene="parA"
                     /locus_tag="IDOFGDMH_00063"
                     /inference="ab initio prediction:Prodigal:002006"
                     /inference="similar to AA sequence:UniProtKB:B8GW31"
                     /codon_start=1
                     /transl_table=11
                     /product="Chromosome partitioning protein ParA"
                     /protein_id="X:IDOFGDMH_00063"
                     /translation="MIVVSIANQKGGEGKTTTSLNLSMGLARRGKRTLLVDIDPQANS
                     TGIFTNPESLEKSMHGVFNSRMTIKEIMIETRQPDLFLAPSKMNLAEVETLSGSSVDA
                     PYILRDSLQGLEGIDFCIIDCPPSLSIFTINALVGSNYVLIPLQAEKFSVDGIVGLQQ
                     TITSIKKRINPNLEILGALVTQLKPQTLLTKTIVPVLTKYFRIFETSISDGVAVGESH
                     LAKKSVFEYNKTSKQAQEYEGFIEEFLNELKK"
     gene            71271..72641
                     /locus_tag="IDOFGDMH_00064"
     CDS             71271..72641
                     /locus_tag="IDOFGDMH_00064"
                     /inference="ab initio prediction:Prodigal:002006"
                     /codon_start=1
                     /transl_table=11
                     /product="hypothetical protein"
                     /protein_id="X:IDOFGDMH_00064"
                     /translation="MLNFKHLSFVHPSLFNLFFSEYSSSKTKKEDFSNALDEWIRISN
                     GVCGVLTLSFDGGKSLEEISSVGYGEDGFFYSFLSRPTGNLDRLNSSPDFFPFWFSST
                     EHDLFHPNSVGCLVGAIRGDSFLEGFFLVEFLEKPSDAIITLWALLSKIMSEGPRSNI
                     SVLRAHSSSSIRTDFKKEGIGEFLAEACGILSLPDWLKSKNSWVRISGPSGSGKKTLG
                     KWLHRSLSPEKGILVIGFLPEQISKLEKSLDEWIRMTDSGSILIEGTEKFSSIHQKFF
                     FKLLSEGTVDSRLIFTETQGVESFEIFKPFREFLLQRTIFIPSLDSFHSPQINSLVQL
                     ILEELKESMGREDLRLSEKNLQKILTMNFDKNLSSLRNLLEESILSSSGSEIEILDRK
                     EIRDRVLTIPDSEDLDLRTAVEAVERQKILLAQKLFGGNQIRMARALGISRGSLQYKL
                     KQLEIG"
     gene            72643..73653
                     /locus_tag="IDOFGDMH_00065"
     CDS             72643..73653
                     /locus_tag="IDOFGDMH_00065"
                     /inference="ab initio prediction:Prodigal:002006"
                     /codon_start=1
                     /transl_table=11
                     /product="hypothetical protein"
                     /protein_id="X:IDOFGDMH_00065"
                     /translation="MDLDSLYEERKTPGGFLVKVRLAKMTYVVFTQKGPEVPRGSKNN
                     SIVVSVPRIAFLGSQFNLSHFRLGELSFVNVKQSKLVIPYQHSNSGNEVRTIFLNSGS
                     DCDVLPVVVYHFQNSEGLIRSKDEGIEMHHLVLDESYPRQDLIALKIRFPSLNMLIVR
                     KKVVSHKTPETSTEPDKGKESGIVDFNKVRAADIMDSGNLNIHSGNPVFLARIHLRRM
                     DLEKIKQLLLDFQLKPEEVSFIRTFFAVMIRNEFEKDELKQVKQKLLNLDEGFRLAEL
                     ILEMKIHEFEVELEKNFGPEIASMCYALLEKEQDRAQEEEKGIILWEWKLRVKRLFRK
                     SA"
     gene            73736..74710
                     /locus_tag="IDOFGDMH_00066"
     CDS             73736..74710
                     /locus_tag="IDOFGDMH_00066"
                     /inference="ab initio prediction:Prodigal:002006"
                     /codon_start=1
                     /transl_table=11
                     /product="hypothetical protein"
                     /protein_id="X:IDOFGDMH_00066"
                     /translation="MFFRIKTSFLARFLLSFLGLGLFHTLYASKNDILEISDVLVHQT
                     EVNRVLSISVSDSLVALDQEDFLVLNSDTVVVTKSNHPSNLAHRKVSPLDLKDQRSPI
                     LIESRFLHLYGFNFGIPFFFYGSSQNFISPVAVLTKNLVSILEKTDVCLFILDRGQPF
                     DSKNCMAVFLFQKDPFSPKLFLTFEDSLLHSIELEKKYIAHSKFCLVQDQRFWTNSRQ
                     NIVKVERLKFLPRLEEKLSTADWKRENDPSVFWQTWGRGYNLVDRLSWKLRSGGIVLA
                     IISEPKSLSIKIEILSFNVQSSSTNESTRFQSPAFQFNNFFYQNSVVG"
     gene            74759..75139
                     /locus_tag="IDOFGDMH_00067"
     CDS             74759..75139
                     /locus_tag="IDOFGDMH_00067"
                     /inference="ab initio prediction:Prodigal:002006"
                     /codon_start=1
                     /transl_table=11
                     /product="hypothetical protein"
                     /protein_id="X:IDOFGDMH_00067"
                     /translation="MASKVKRSSFQKLLNAMKKMSLEVNDYEICRRLETIMMTSKEDL
                     SQVVVKSLLDNPLDFDPKTLPEPYGQYIRHFVYMVKRNKKQGIDTNFDSPINNLKPPE
                     KQTQTTEILKMPSKKEGSKKAPKR"
     gene            75801..76016
                     /locus_tag="IDOFGDMH_00068"
     CDS             75801..76016
                     /locus_tag="IDOFGDMH_00068"
                     /inference="ab initio prediction:Prodigal:002006"
                     /codon_start=1
                     /transl_table=11
                     /product="hypothetical protein"
                     /protein_id="X:IDOFGDMH_00068"
                     /translation="MAEVIKLRVKCHACSYMIEGSAKYGAGHYVPEGVNFEFVAIGKI
                     ETAKGRRVKAEISAICPNCGVANKWTI"
     gene            76871..78319
                     /gene="patA_1"
                     /locus_tag="IDOFGDMH_00069"
     CDS             76871..78319
                     /gene="patA_1"
                     /locus_tag="IDOFGDMH_00069"
                     /EC_number="2.3.1.-"
                     /inference="ab initio prediction:Prodigal:002006"
                     /inference="similar to AA sequence:UniProtKB:O25526"
                     /codon_start=1
                     /transl_table=11
                     /product="Peptidoglycan O-acetyltransferase"
                     /protein_id="X:IDOFGDMH_00069"
                     /db_xref="COG:COG1696"
                     /translation="MNFTTPQYFLFFVIVCCIRWILTWVFPKKKSILLYFLLCVSYFF
                     YFSWDYRFGILILFTTVLDYSVGMALNFQETLSKRKLLLILSLFGNLSVLGFFKYFHF
                     FTDSFLTLFHSLGWEFSAPSLKVILPVGISFYTFQSLSYSIDVYRKQIQAEKNFFQYA
                     LFLSFFPQLVAGPIVSARILLPALQNMFSWKYIPIREGLWLILLGLVKKAVIADRIST
                     ISDFVYQFPESVSTFFAWMGVISYSIQIYCDFSGYTDIAIGSALLLGVRLPENFRLPY
                     TATSFSDFWKRWHISLSGWLREYLYIPLGGNRISNLITYRNLLITMILGGFWHGASWN
                     FIVWGFLHGIFLVLEKYVQDSIDLPWKENSFLNRGIDLVYQVFVILSICLIWVFFRSK
                     TFSGSIELLKTLFSFHGGIEPTYTMQSQFLMIFFFVFLATWIGKKEELYGAFSRFREN
                     LPLVLFAFISVLGFIIAVVLTAESKPFLYFVF"
     gene            complement(78290..79855)
                     /locus_tag="IDOFGDMH_00070"
     CDS             complement(78290..79855)
                     /locus_tag="IDOFGDMH_00070"
                     /inference="ab initio prediction:Prodigal:002006"
                     /codon_start=1
                     /transl_table=11
                     /product="hypothetical protein"
                     /protein_id="X:IDOFGDMH_00070"
                     /translation="MLQYTLSLILFLVSLFFSLAFSPEKIYLNSDILYLPTLVLDVFR
                     DGGDFFSWSFTPSPYFFPDLPIISALLLIFESAQKALVAFAFIQTVLFLILIERFWIF
                     AEEEIKQKSLNLKETRQIKSWVLVLVSFILLMTKKFPALYILFLPSIHSSAFLTSLYT
                     WPTIHKTFQKRKIWILSLWIAFTTASDQILIVELIIPGILAGFLQPQFSFTTETRTDS
                     KWKRFLPESSKILFISGIVGLILHRILKSFLFIEKPGRISIQTSIMQATKDVTLFLTQ
                     AQTWILSGFQENIPIAAILILILLISLIVGFIKIQKTKTISFLFFFLAILFFSPILTG
                     SYIDEYSLRYATPSLILAPFFLIFLAGFPKRILTPLIFITFLYIIGSQKITNVENAFF
                     KLFRTIPQEALCMDEITRKSPISIVISDFWTSKKIRVFSKEKIQSIHVSYGTLEGSHT
                     ISNREWYFKDAPGIIAVFTEGLGEDRVLEIYGTPFSITKCGEKKLYLYKDHQKIKEIL
                     RRPFLKNKIKKRF"
     gene            80405..81997
                     /locus_tag="IDOFGDMH_00071"
     CDS             80405..81997
                     /locus_tag="IDOFGDMH_00071"
                     /inference="ab initio prediction:Prodigal:002006"
                     /codon_start=1
                     /transl_table=11
                     /product="hypothetical protein"
                     /protein_id="X:IDOFGDMH_00071"
                     /translation="MAQIKNTIFKTTSKRTNHGFILIVGILILFLLDFSFFRVLIWKV
                     PNESPWSSNHFYNFLYEYFSLQEKQKKNYRILIVGSSIAHYSFDREAFGKEILERIGK
                     NVEVEFLSYAGMTPLDAWLCRQKIVELKPDFVIFPINFIDWRLHRAYSLNPEYKNETI
                     DSKILLLDALDFFEAPQSRFIFPLETTIEFFAELGFAKTSEYISAFLFGFYRYKDIFW
                     KNLRSLYDHRYGRNISYHGYNGVQIPERVTSLGWTGKNFSFILTEKMKTEGFLVQIVP
                     EILASGPLKITFKKKNKVQSFSFIEPGWKKILLDNSFMVEDPSLLITAELSSSWIPFF
                     AVGENKDWNYDRLGVRLQQTFGTEIPKNGMQYTREERLEDIRYLYMSDLEYSKYFNFR
                     LLEDFDQRPGIGYLIALKDAKLRIREEKFVPVLHFQYLRKFSSFLKEKKVPLWIINNP
                     ENPISLDWYVKSNWYKDHLFFLKELSGDLVFFSDLKDSLSMQDFSDYHHFTFPGMMKM
                     SPIYANEFVKISERQSKNLLKP"
     gene            82049..83098
                     /gene="asd2"
                     /locus_tag="IDOFGDMH_00072"
     CDS             82049..83098
                     /gene="asd2"
                     /locus_tag="IDOFGDMH_00072"
                     /EC_number="1.2.1.11"
                     /inference="ab initio prediction:Prodigal:002006"
                     /inference="similar to AA sequence:UniProtKB:P23247"
                     /codon_start=1
                     /transl_table=11
                     /product="Aspartate-semialdehyde dehydrogenase 2"
                     /protein_id="X:IDOFGDMH_00072"
                     /db_xref="COG:COG0136"
                     /translation="MSRVKVAVLGATGSVGQRFIQLLDHHPFFEVTHLCASENSAGKT
                     YGEVMKTRWKISSDIPAYAKNLVITTPDPAKTKDVVLAFSGLDSNVAGEVEKNYANAG
                     IHIISNSKNHRMDPTVPILSAEVNSSHLEVLTSQKTKGKIITNSNCTIMGVTISLKPL
                     LDRFGIESVMLFSMQAISGAGYPGVPTMDILGNVIPHIGGEEEKAEIEPLKCLGKVEN
                     GKILHADFSISAHCNRVPVFDGHTVCVSVKFKKKPSREEIISSWKDFSGEPQTLGLPL
                     APNPVILFREEEDRPQPRLDLDTGKGMTTVIGRLRPDPILDWKYVVLSHNTIRGAAGA
                     ALLNAELLYKKKFLG"
     gene            83111..85072
                     /locus_tag="IDOFGDMH_00073"
     CDS             83111..85072
                     /locus_tag="IDOFGDMH_00073"
                     /inference="ab initio prediction:Prodigal:002006"
                     /codon_start=1
                     /transl_table=11
                     /product="hypothetical protein"
                     /protein_id="X:IDOFGDMH_00073"
                     /translation="MLEPQSPELKVADYNTALQLTQSLEARNDFQYKKIHKLLLIISD
                     WTDKFVANKVLPNVDQLSKELGLEKDKTLQFLKELCTKYNPPIIKKICMVDLNPNGDI
                     SDGTIESCLKMNPVFARPQLADTSTSHRYVDGVNQLTFNSISRWIRENRTSLGKNEFI
                     KWIHSAISENKLSSTYASTEIGNLFKDPFDVSPELKQITINIHLKPVLKKLVEQKILF
                     FFRNEQAVNPGNRSVFYYNIHTEILNRIEAYKVFLMDRIVPELQKIGAIGVLSDEEKE
                     NTRSLVNSIMPYLSPAYGDQKTAIEELMVLLHVEEEDKEKKEKEEKKVKLVEIVDYIK
                     SANRLVDLNFLRFRGQQIEEEIRTLVANHDQILHTEFADKSTLYHYVLHKLAISGAIE
                     AARKTFASTGNDNEIRILDRMRIRDFIEDKELVTSFDKLEISSLFKYLPFFTRLWRNI
                     FGNVTVHKSEADQIKAHNTIELNKKIVEVRSKKIQEDATKLAEKRLKEKDAKELAEKN
                     VRKQQAANLKQEKTQTTSKEIDPQGAKLLERILDILDDYWSNQQYPDRNILLYEMDGE
                     IDEDGLINFLKKFGKNDIYSFMVRNQEDKYTFPILITKRYLKKKGKELLEKASSVIDE
                     QKNASMPDQDLFDFCISLEAFLRKTLPKI"
     gene            85111..86571
                     /gene="pyk_1"
                     /locus_tag="IDOFGDMH_00074"
     CDS             85111..86571
                     /gene="pyk_1"
                     /locus_tag="IDOFGDMH_00074"
                     /EC_number="2.7.1.40"
                     /inference="ab initio prediction:Prodigal:002006"
                     /inference="similar to AA sequence:UniProtKB:Q02499"
                     /codon_start=1
                     /transl_table=11
                     /product="Pyruvate kinase"
                     /protein_id="X:IDOFGDMH_00074"
                     /translation="MKSESSVFRKTKIICTIGPATSDKKMIQALAEAGMNVARLNMSH
                     GNHDFHRSIIRNIKSLNKDVLKNPIAILLDTQGPEIRTGDLQVDHLDLKVGETFTFHI
                     IPGEESEEQSVFVNYKDIVKDLKVGDPVTVDNGLINLVVEEINDSALKCKVLDGGRLG
                     SRKHINLPGIRVNLPSITPKDHKDILFGLEEDVDFIALSFVRSVEDINQLKQIIEEND
                     GHAQIIAKIEDQEAVRNMKEIVEAADGVMVARGDLGVEVPIEELPILQRAIIKECALK
                     GKRVIVATHLLESMIHNPSPTRAEVTDVANAIYEEADAIMLSGETAAGKFPIRCVEMM
                     DKIAQRVEKTGGVDYVKDKIPQDKKEQMARAAAKLADSLKCPAIIVITRRGTTALNVA
                     GFHPHYPLIYAFTNMTTVRRKLWLTRGVIPHRIDFSKDPEKTIRLAIETLKKTGRIED
                     GDQVVILSDIIAGEDRVETIQIREVKTYFNVEVEKL"
     gene            86721..87107
                     /locus_tag="IDOFGDMH_00075"
     CDS             86721..87107
                     /locus_tag="IDOFGDMH_00075"
                     /inference="ab initio prediction:Prodigal:002006"
                     /codon_start=1
                     /transl_table=11
                     /product="hypothetical protein"
                     /protein_id="X:IDOFGDMH_00075"
                     /translation="MKKLFLVVLILIVGSPLVSRAENTILLTCVGLIGKENRIVHIVV
                     LENINSTLQMQVKIDSTTVYVKNVTRSTLPDRIVFESESFKNLRNAPSGLFLQVWKSD
                     MGGFTGEFSEISYLPQIEMGSVVVCR"
     gene            87311..87721
                     /locus_tag="IDOFGDMH_00076"
     CDS             87311..87721
                     /locus_tag="IDOFGDMH_00076"
                     /inference="ab initio prediction:Prodigal:002006"
                     /codon_start=1
                     /transl_table=11
                     /product="hypothetical protein"
                     /protein_id="X:IDOFGDMH_00076"
                     /translation="MKLRIPLILSSLFLSCCLQNRKPFDFQHANIKSVIFRNHQFEFR
                     KSLKTESEIAEFKSQLMFLERVTEIPQNYGENWTHKIDIEAADDDRRVYSGRWLYDSR
                     EGNFAYLNYQLEPRFKLKNYKEFNEYLIQIGVVP"
     gene            complement(88963..89403)
                     /locus_tag="IDOFGDMH_00077"
     CDS             complement(88963..89403)
                     /locus_tag="IDOFGDMH_00077"
                     /inference="ab initio prediction:Prodigal:002006"
                     /codon_start=1
                     /transl_table=11
                     /product="hypothetical protein"
                     /protein_id="X:IDOFGDMH_00077"
                     /translation="MHPELHINFLAVLVAVIVNFIIGSLWYGPIFGKAWRKEMNIPLD
                     FKPEQKEVFKAMGIMVIGSFFTAYVLFYTTNVWRASSWNAGEDQAAWVYGFYSGIYTW
                     IGFYLPVFLNMVAFEGRSWRFFFISAGYNLIALQAVAMILSYWR"
     gene            complement(90831..91298)
                     /locus_tag="IDOFGDMH_00078"
     CDS             complement(90831..91298)
                     /locus_tag="IDOFGDMH_00078"
                     /inference="ab initio prediction:Prodigal:002006"
                     /codon_start=1
                     /transl_table=11
                     /product="hypothetical protein"
                     /protein_id="X:IDOFGDMH_00078"
                     /translation="MLYMNTLIDTLLQQFIELFFYTIFGGISFAVVFIVSSLTVTGFA
                     FLFHWSRVNLMSKLQSVFQFLLLLFIIGALGNSLWYIFLRERFYHAADVLTYFVPVIP
                     FHNLYVDYECGGYLFDGIQMWHLRLLWIAWAIPCYGIAIFLFLIYYKKRLKRA"
     gene            complement(91403..91672)
                     /locus_tag="IDOFGDMH_00079"
     CDS             complement(91403..91672)
                     /locus_tag="IDOFGDMH_00079"
                     /inference="ab initio prediction:Prodigal:002006"
                     /codon_start=1
                     /transl_table=11
                     /product="hypothetical protein"
                     /protein_id="X:IDOFGDMH_00079"
                     /translation="MKEFPDLNPFEGSDQFLGKNPSDMSLEELKLYLHIQKLRVRLEF
                     EKFQSSINYTGMVLDALEKLGMGEFLQSFLKVSDNVNSTEENKFQ"
     gene            complement(91669..92052)
                     /locus_tag="IDOFGDMH_00080"
     CDS             complement(91669..92052)
                     /locus_tag="IDOFGDMH_00080"
                     /inference="ab initio prediction:Prodigal:002006"
                     /codon_start=1
                     /transl_table=11
                     /product="hypothetical protein"
                     /protein_id="X:IDOFGDMH_00080"
                     /translation="MAKKRKSDSTKESYNDEYTKRGNDLKSHFLALVDSILEYFQTLL
                     LYGQKFLTKRFQAGIQAYIFLKIGFLFLAFGSLGFLGAFFVFLHRISGGDLLLSSLGV
                     GVVSFFLSLFFLWLAASFFKIKDRL"
     gene            complement(92069..92347)
                     /locus_tag="IDOFGDMH_00081"
     CDS             complement(92069..92347)
                     /locus_tag="IDOFGDMH_00081"
                     /inference="ab initio prediction:Prodigal:002006"
                     /codon_start=1
                     /transl_table=11
                     /product="hypothetical protein"
                     /protein_id="X:IDOFGDMH_00081"
                     /translation="MASKTEDFNEEVESLKDKAKKITGKAREEYLEHVSDFKEKIKQI
                     SGDTSERAKQIIDETGAYIKENPQKAALIGLGVGLGIGLLVGMLIRRK"
     gene            92587..93000
                     /locus_tag="IDOFGDMH_00082"
     CDS             92587..93000
                     /locus_tag="IDOFGDMH_00082"
                     /inference="ab initio prediction:Prodigal:002006"
                     /codon_start=1
                     /transl_table=11
                     /product="hypothetical protein"
                     /protein_id="X:IDOFGDMH_00082"
                     /translation="MSWIMKLIRLRRRQKQRIFNKAYRQALKLMKKEFKAERDRHLQA
                     EKELEKYYRKDVDSEAKKTRKKIQELDNFKLLLERREMELDSKIVFLNEQLQKIEELK
                     ARMDGAVNLMARAGSLSNGAIDDAEKIKQTLKKVF"
     gene            93057..93455
                     /locus_tag="IDOFGDMH_00083"
     CDS             93057..93455
                     /locus_tag="IDOFGDMH_00083"
                     /inference="ab initio prediction:Prodigal:002006"
                     /codon_start=1
                     /transl_table=11
                     /product="hypothetical protein"
                     /protein_id="X:IDOFGDMH_00083"
                     /translation="MDLKDRCFIFSSLMLQNGKQRMSRKAQKGVLIVSIILFVVSLFT
                     PSLEELNFGTHREIMPGYLVLAWGWNAMIFFHPAWCANIIWAVGNILFFKEKYRASFY
                     LSILTSLLSLDSYAYPAKIYLWRSPLLLTD"
     gene            complement(93964..94386)
                     /locus_tag="IDOFGDMH_00084"
     CDS             complement(93964..94386)
                     /locus_tag="IDOFGDMH_00084"
                     /inference="ab initio prediction:Prodigal:002006"
                     /codon_start=1
                     /transl_table=11
                     /product="hypothetical protein"
                     /protein_id="X:IDOFGDMH_00084"
                     /translation="MKSYPKPSIRPKVLQKYHETTYGGLPLSAEAIADATFEEYYALY
                     RLEYPKVSRWRAAMSAPRDDFRSLTSQFKPDMKSPLQMLDWPQLIRGRKELDLREVEL
                     LPGVRSLILDRIRTLNGWEGLRRLECLTHLSFTLVQRT"
     gene            94763..95134
                     /locus_tag="IDOFGDMH_00085"
     CDS             94763..95134
                     /locus_tag="IDOFGDMH_00085"
                     /EC_number="4.2.1.96"
                     /inference="ab initio prediction:Prodigal:002006"
                     /inference="protein motif:HAMAP:MF_00434"
                     /codon_start=1
                     /transl_table=11
                     /product="Putative pterin-4-alpha-carbinolamine
                     dehydratase"
                     /protein_id="X:IDOFGDMH_00085"
                     /translation="MSDLNNADLELFKQKGWEIKFRTEIPLLSKTFLFPTYLSGLEFV
                     NSLAHIAERLDHHPDLFLSYRKVTVEIFTHSKNTITDLDLRFAEEWNKFWLSDRNLGN
                     LKSIYQGSYLVDIRTIDDLEL"
     gene            95198..95581
                     /locus_tag="IDOFGDMH_00086"
     CDS             95198..95581
                     /locus_tag="IDOFGDMH_00086"
                     /inference="ab initio prediction:Prodigal:002006"
                     /codon_start=1
                     /transl_table=11
                     /product="hypothetical protein"
                     /protein_id="X:IDOFGDMH_00086"
                     /translation="MDGGIVIKSENSIIITPMCCGDIGNLREWEKILESQNNIWKQLW
                     IGHPWIFYRRANGFIEISNYTESNLDDCNDIQAKYKLPEKEFVLELRKIREQQNEFEN
                     QIYRILDKMKINKAKEISKLLTGNQ"
     gene            complement(96149..96874)
                     /gene="phoP"
                     /locus_tag="IDOFGDMH_00087"
     CDS             complement(96149..96874)
                     /gene="phoP"
                     /locus_tag="IDOFGDMH_00087"
                     /inference="ab initio prediction:Prodigal:002006"
                     /inference="similar to AA sequence:UniProtKB:P13792"
                     /codon_start=1
                     /transl_table=11
                     /product="Alkaline phosphatase synthesis transcriptional
                     regulatory protein PhoP"
                     /protein_id="X:IDOFGDMH_00087"
                     /db_xref="COG:COG0745"
                     /translation="MKTILVIEDDPDIGNLIRKSLDSAHYSTTLQTSGEEGLKFYKAN
                     HPDMVILDLSLPDIDGIEVCRTVRRNDENTPIFIVTARNEEIDRIMGLELGADDYITK
                     PFSVRELKTRVDVFFRRWDKKAGIKPNVGASGEIIRGALKIDPVRRRVTLKDNIVNIS
                     RKEFDILQLMAASPGKVFSREMILEAVWGMEWDGFERMIDSHVKRIRSKLEKNSAQPE
                     WIETIWGIGYRFTDNYDNIVIPD"
     gene            97103..97498
                     /locus_tag="IDOFGDMH_00088"
     CDS             97103..97498
                     /locus_tag="IDOFGDMH_00088"
                     /inference="ab initio prediction:Prodigal:002006"
                     /codon_start=1
                     /transl_table=11
                     /product="hypothetical protein"
                     /protein_id="X:IDOFGDMH_00088"
                     /translation="MSNPLTWAILSVNEDDLDSESVTRELGLEPDFSTPIDVTDKEGK
                     PLGFGHWQLHSTLSAEKPLEEHILQILEKVLPSRHKVKEFGTKHSLCLYVSVEFSDFS
                     KQETEISSRILLLLGNLGIKLVFQPWQKE"
     gene            complement(97819..98148)
                     /locus_tag="IDOFGDMH_00089"
     CDS             complement(97819..98148)
                     /locus_tag="IDOFGDMH_00089"
                     /inference="ab initio prediction:Prodigal:002006"
                     /codon_start=1
                     /transl_table=11
                     /product="hypothetical protein"
                     /protein_id="X:IDOFGDMH_00089"
                     /translation="MNPIQRYERFEIKRNRQSTEVTPLISSFDEVTLDELKSVLALLF
                     YQSNLHVKINLHEIKVLPLPAAMKLISFAFDLRLKNRTLVISGASASLKKLIQFYRMD
                     RVILVLS"
     gene            98397..99371
                     /gene="epmA"
                     /locus_tag="IDOFGDMH_00090"
     CDS             98397..99371
                     /gene="epmA"
                     /locus_tag="IDOFGDMH_00090"
                     /EC_number="6.3.1.-"
                     /inference="ab initio prediction:Prodigal:002006"
                     /inference="similar to AA sequence:UniProtKB:Q9ZJ12"
                     /codon_start=1
                     /transl_table=11
                     /product="Elongation factor P--(R)-beta-lysine ligase"
                     /protein_id="X:IDOFGDMH_00090"
                     /db_xref="COG:COG2269"
                     /translation="MNELSQEVLIQRAKFLSVLRRFFEKRNYLEMDTPCLKPVPSMEP
                     YLDPFLVRSPSKKEKGYLITSPEYSLKEILSKGLEKIYEITHTFRSGEEGSPFHSAEF
                     LMLEFYTVGITLEGLMDFCTDLLEVLDQEFHSYGFNREQVQRMSVEESLKRYAFCGIS
                     KSELDRVITEHTLSGIPAEKRAYEDSFFIVFLNLVEKHLPKGFTFLYDYPPELAALSK
                     IRSGFAKRFELYFGNLELGNAFEELTDPIEQISRFRSERELRKNLGKEVYAIDSGLER
                     ALKEGIPDSCGISIGLDRLLLCILGGSSLREVSPYYGKFLNFQIGSED"
     gene            99547..100698
                     /gene="pal_1"
                     /locus_tag="IDOFGDMH_00091"
     CDS             99547..100698
                     /gene="pal_1"
                     /locus_tag="IDOFGDMH_00091"
                     /inference="ab initio prediction:Prodigal:002006"
                     /inference="protein motif:HAMAP:MF_02204"
                     /codon_start=1
                     /transl_table=11
                     /product="Peptidoglycan-associated lipoprotein"
                     /protein_id="X:IDOFGDMH_00091"
                     /translation="MAKKENYYITIKGRKYDRKLIQLAEEFTSGKRDGKISINDAKRL
                     LKIVKDNNAYTDIEKHTIEYIRENYKFTEKSDEWFRSEIRKWAAKKVQEAKKKSDVES
                     ILVDDSEAPEINFPSSWGEDKTEVVEITQTSTIGWRENSNFSSATSHSKKNKKIIPTL
                     IFLSGFLILVGLVYFFRTLFYKEDLEQVVKTNSEIVSNSKEKQSDVSIEKAESTKEVR
                     KKNVRSKKEESEIPKNAFTILKPQTGKKLESKSLFSSLTNQNSTEEFSSNPQFREIES
                     NVIRFEKNSIQIHKESRPSLNRLARWMKQDSSIRVKVIGHTSLEGSEDANQKVSLLRA
                     QTVRNYIAGNGISKDRFEIIPKGASVPIGDNSKEEGKEMNRRVELRIYN"
     gene            100967..103240
                     /gene="citB"
                     /locus_tag="IDOFGDMH_00092"
     CDS             100967..103240
                     /gene="citB"
                     /locus_tag="IDOFGDMH_00092"
                     /EC_number="4.2.1.-"
                     /inference="ab initio prediction:Prodigal:002006"
                     /inference="similar to AA sequence:UniProtKB:P09339"
                     /codon_start=1
                     /transl_table=11
                     /product="Aconitate/2-methylaconitate hydratase"
                     /protein_id="X:IDOFGDMH_00092"
                     /db_xref="COG:COG1048"
                     /translation="MAFDIEMIRARYDKIGVLVTKARNVVGRPLTLTEKILYSHLWEG
                     EPKTAYEKGKSYVDFAPDRVAMQDATAQMALLQFMSAGRSKVAVPSTVHCDHLIQAKD
                     GAAEDLKTANTVNKEVYDFLSSVSNKYGIGFWKPGAGIIHQVVLENYAFPGGMMIGTD
                     SHTVNAGGLGMIAIGVGGADAVDVMAGMAWELKFPKLIGVKLTGKLSGWASAKDIILK
                     VAGILTVKGGTGAIVEYFGEGADSLSCTGKGTICNMGAEIGATTSVFGYDRNMREYLL
                     KTNRKEVADLADKIAEHLTGDKEVYANPSQYFDQVIEINLSELEPYINGPFTPDLATP
                     LSKFKEAVQQNGWPTNLEVGLIGSCTNSSYEDITRAASVAKQAADKNLEVKAEYTVTP
                     GSEMIRYTIERDGLIKTFSDIGGVVLANACGPCIGQWSRHTKDPERKNSIITSFNRNF
                     AKRNDGLAGTHAFVASPEIVTAFAIAGKLDFNPITDSLKTKDGKEVKLDPPTGLDFPP
                     NGFDVKDAGFIAPAADGSKVTVAVDPKSDRLQLLSPFIPWEKTDLKGLKLLIKAKGKC
                     TTDHISMAGPWLKYRGHLDNISNNLLIGAVNSFNDKTNEVKNQLSGAYEPVPQTARAY
                     KAKGIGSIVVGDENYGEGSSREHAAMEPRHLGVRAVIVKSFARIHETNLKKQGMLALT
                     FADKSDYDKIQEEDSIDILGLTSFQEGVPLTLVLHHKDGSSQEIKANHTFNSQQIAWF
                     KAGSALNLISEEQNKKG"
     gene            complement(103884..104573)
                     /locus_tag="IDOFGDMH_00093"
     CDS             complement(103884..104573)
                     /locus_tag="IDOFGDMH_00093"
                     /inference="ab initio prediction:Prodigal:002006"
                     /codon_start=1
                     /transl_table=11
                     /product="hypothetical protein"
                     /protein_id="X:IDOFGDMH_00093"
                     /translation="MKSLKSKVNVRTKNNVISEAMIRKRDRAATETAILVAAIQVFAK
                     KGYDGANTKDIAKVANANEALIFRYFGNKKGLLEAILTRSEEIKKENSRRISKNSESY
                     IDIEASLQRMISRKCKDFKEAEDFMKVAVSQVILDSEVSRIIQRKIYTKIIPEFMGEL
                     EKFKKMGKIDSKADLKSVAYAISSLTFALGFMGQCVYKMPPTEIQAAIKETARIFRKG
                     LEPESVKKRSK"
     gene            complement(104996..105613)
                     /gene="mltF_1"
                     /locus_tag="IDOFGDMH_00094"
     CDS             complement(104996..105613)
                     /gene="mltF_1"
                     /locus_tag="IDOFGDMH_00094"
                     /EC_number="4.2.2.-"
                     /inference="ab initio prediction:Prodigal:002006"
                     /inference="protein motif:HAMAP:MF_02016"
                     /codon_start=1
                     /transl_table=11
                     /product="Membrane-bound lytic murein transglycosylase F"
                     /protein_id="X:IDOFGDMH_00094"
                     /translation="MILREYSERHNMRIEEIPNVQLVLSRIQEIENRFVKEAPTQSKE
                     QTKNSFDSILKSEQGKSISSLEKEKNFGKDLKNIEPSLAKIIHQESEKNNLDPRLVQS
                     VIKAESDFKTDAVSPKGAIGLMQLMPSTANLLGVEDPFDPAENVAGGTKFLSNLLNKY
                     KNLDHALAAYNAGPSAVDRYAGIPPYKETRNYVEKVKKFYSSNTE"
     gene            105669..107984
                     /gene="rcsC_1"
                     /locus_tag="IDOFGDMH_00095"
     CDS             105669..107984
                     /gene="rcsC_1"
                     /locus_tag="IDOFGDMH_00095"
                     /EC_number="2.7.13.3"
                     /inference="ab initio prediction:Prodigal:002006"
                     /inference="protein motif:HAMAP:MF_00979"
                     /codon_start=1
                     /transl_table=11
                     /product="Sensor histidine kinase RcsC"
                     /protein_id="X:IDOFGDMH_00095"
                     /translation="MSFVIEIAVTSRISAFPILYAKSRGFFEKEGIQVQIRVLENYDA
                     ILAFLSSGKIEAGEIPFTTWLDLHLKKTIPNKSIFRGMILSRMIHSFYSRYNSSTDSI
                     LEGTSYLIPALQNTSLDKLLAREFMNSSRFRKKISYRFVYSRSYLLEYEFTQTTTLGL
                     IGSVQEFHFLNNGFRISEGRDLPPYRLPVNMLAFNGKFAKTYPDRINKVQAALCRAIE
                     ALIENTSDSTEHVIQENVPGFKVELEQLHYFYKQPSQDLKEILSPVATLEELEYLGSI
                     YWRAIEHLTDPPSVLLEALDLAAKDPIPTYPEALKAKKTVLMEEHFRREDESNRILER
                     TGDRRELGDLVSDIHNLVLNIYNSKKGVRLPILPLKGTASAIRTGINSILDFLFQDIR
                     AQEVRSSAIENVLMMQGLEMDKRNIELQFSDDRFNYLFEFSPIPVILLDSVSGTLIAG
                     NYNFRSLTGYSKDNVHNLKLEDLFPGIKEMGDWSTPAKSLETMLRVDQARMKLRDKSE
                     MDVSLSITALFERARKIYQVHILYDSEKKETEQAKHEFISNISHELRSPMTNIQGYFE
                     LLRTEINTSLSKDQSGMLDVIEKNIKRLNHLIENLLKFEEVRGEDNSGLIENFDPALV
                     IEEVLYSNEPSAKEKGLVVELDLIKGLKVRGIRFEFSQVITNLFVNAIKYTEKGKIEI
                     KMMKSTGGDKLEINIKDTGVGIDPKYIEKVFERFFRIPNDRNKRVGGTGLGLSISRTI
                     LHKMNGEITLESRVNGGSNFRVLLPLQFSNL"
     gene            107985..108644
                     /locus_tag="IDOFGDMH_00096"
     CDS             107985..108644
                     /locus_tag="IDOFGDMH_00096"
                     /inference="ab initio prediction:Prodigal:002006"
                     /codon_start=1
                     /transl_table=11
                     /product="hypothetical protein"
                     /protein_id="X:IDOFGDMH_00096"
                     /translation="MSKKILYSILLIFLCSSVVFMFFLEEEKILKNDSSENVSLSNGL
                     SRSTVIRREDSLFESGNFLNFTESEDLPVTNISSTNTPKNEYSTLSSEEKDRIRREVI
                     QRVKSLADRFPDNSLIPRELTKTQEDKRRKDEERISEVRIALLEGREVIKPEMEFYLD
                     SKIKKTKDMVEILEYSMKFFQDSRKNDQDSSLKLIEERLVSLQKSREELVLAKKKLDI
                     P"
     gene            complement(109446..110237)
                     /locus_tag="IDOFGDMH_00097"
     CDS             complement(109446..110237)
                     /locus_tag="IDOFGDMH_00097"
                     /inference="ab initio prediction:Prodigal:002006"
                     /codon_start=1
                     /transl_table=11
                     /product="hypothetical protein"
                     /protein_id="X:IDOFGDMH_00097"
                     /translation="MKKVINQIGKALEYLDKLGTGKSFQLFRSLGYEKLYSLSEKVDH
                     KNLLYISQNLDEQTIIEFLNRIPEETLVDLISKVPPEDITYFANSIPMDDLVLLSTSI
                     PAKFIAEMSLKTGKESATELLKNIGTQKSIELLNEVGIQNFIELSLKVPTIELIPIVR
                     ELTPKQSGAWVRKRGIGDIPKLIKAFGVQNLLVFLRTLGFEKNIHIMDVLGLEELIEL
                     AYTISGMKLPGLSTSGKKQKKVSKKIPKQSQKKTSSPWKKNIRKF"
     gene            complement(110234..111145)
                     /locus_tag="IDOFGDMH_00098"
     CDS             complement(110234..111145)
                     /locus_tag="IDOFGDMH_00098"
                     /inference="ab initio prediction:Prodigal:002006"
                     /codon_start=1
                     /transl_table=11
                     /product="hypothetical protein"
                     /protein_id="X:IDOFGDMH_00098"
                     /translation="MNFWKRLFSSKREYRSAAKIWIEDPEKLQKSIHRIFDLLFDSTL
                     KELMPEKIFFSLESLNGIKIPEDKIKTILKEINITETFPFHSASDVMSLETQEAILKF
                     ATGTVAAPSKFFLMKILNQSPIQEMFSLGLEKILLEFNKKLNPLASMFQAAGFEKQIS
                     GFLSTLLPGFTEKIAELIHNSSESETGKIFISNTLKILFQTGFSDLGHLESSDFRKHL
                     EKLKEAISKDPILEKNLEKLYESFRDTILNEYRGETLKEFLGYSEKEYILFRDSVSKT
                     TAENILAIHKQKPLTELVAGLLEDVLG"
     gene            complement(111166..112311)
                     /locus_tag="IDOFGDMH_00099"
     CDS             complement(111166..112311)
                     /locus_tag="IDOFGDMH_00099"
                     /inference="ab initio prediction:Prodigal:002006"
                     /codon_start=1
                     /transl_table=11
                     /product="hypothetical protein"
                     /protein_id="X:IDOFGDMH_00099"
                     /translation="MQENSVIDKNSGTTQIVHSTNTYNWLIGIVYKTTGIFFDSIEEY
                     FSQNNHDKILRAPYPTVIMGNHVEEGDVPALSVIHRVVQPKIKFAIPAREDILKKDFL
                     VKEFRPKGTLKLILGMIDKTNLIPIFLKYIGCFPVKRPFRDNARELLKSGELRNMVDQ
                     EWSSLIERVSSGRNLFLFPEGTYNHDGYLNQIKKGVYFIRTKIKDVHFISFTLTYDYI
                     SAKKTQLHIAYGENFEIPENINSDEVISIVKERLGKNYVVTPGNLLSMILMRLSTEAA
                     IGKEVLFKRLQNFATEIKKRGKEIHVSGKLFSSHLEDTFQNILKKGLESKLLKLNGNG
                     EILGTEKLIQQEGNDIRNLKKRNILLYHSNQLTYHKPELDKIFISLT"
     gene            complement(112362..113531)
                     /gene="alr1"
                     /locus_tag="IDOFGDMH_00100"
     CDS             complement(112362..113531)
                     /gene="alr1"
                     /locus_tag="IDOFGDMH_00100"
                     /EC_number="5.1.1.1"
                     /inference="ab initio prediction:Prodigal:002006"
                     /inference="similar to AA sequence:UniProtKB:Q8RAK6"
                     /codon_start=1
                     /transl_table=11
                     /product="Alanine racemase 1"
                     /protein_id="X:IDOFGDMH_00100"
                     /db_xref="COG:COG0787"
                     /translation="MQDINSGSSSMKDTYSSWIEISKRSLSNNLDNFRSILRPNSTLT
                     AILKSNAYGHGIEPMTRLCIEAGISRIGVNSIEEALLIRNIDSKIPILIMGEIQNPEK
                     RKDVLSDPNLWIVFSRPETARILSSFLPAPKLHLKIDTGMGRLGSHGETLKQTLSELK
                     NVGITLGGICTHFASTEDVLEHKYSLMQTQKFEEAIFLAKSFGYNHLIRHACASASTM
                     LFPNAHFDMVRIGISLYGLWPSIQTRLSLNLTGNKNFQLNPILSWKSRIVHIQYHPAD
                     SYIGYGSTFQTSYPTKVAIVPVGYYEGLDRKLSSNGDMLVLGKKARIIGRICMNMTML
                     DVTHIPGAEVGSIVTIIGQDGEESITADDLADRTHTINYEVMTRISESIPRIVVD"
     gene            113615..114103
                     /locus_tag="IDOFGDMH_00101"
     CDS             113615..114103
                     /locus_tag="IDOFGDMH_00101"
                     /inference="ab initio prediction:Prodigal:002006"
                     /codon_start=1
                     /transl_table=11
                     /product="hypothetical protein"
                     /protein_id="X:IDOFGDMH_00101"
                     /translation="MKYKVVQQFPVPLQNLLKAREDRYKYLDKFPELKNVELIEEKKE
                     GNLVYQKRKVKLAESMPKVLATLLSDPSLLENSTFNLETNTHEFTLAPPGNENILKIS
                     GVSVYKELGPDKSERSYDVEVKSGVFLMGAAIEAVIEEVHKHSLEKDRNSISEFLKSY
                     QS"
     gene            114581..114958
                     /gene="speH"
                     /locus_tag="IDOFGDMH_00102"
     CDS             114581..114958
                     /gene="speH"
                     /locus_tag="IDOFGDMH_00102"
                     /EC_number="4.1.1.50"
                     /inference="ab initio prediction:Prodigal:002006"
                     /inference="similar to AA sequence:UniProtKB:Q9WZC3"
                     /codon_start=1
                     /transl_table=11
                     /product="S-adenosylmethionine decarboxylase proenzyme"
                     /protein_id="X:IDOFGDMH_00102"
                     /db_xref="COG:COG1586"
                     /translation="MGKHVIAEFYECDYETINNHELVEDIMLKSVDLSGATTIKSVFH
                     RFSPYGVSGVVVVSESHFAIHTWPEYGYCAVDVFTCGDLIDNQAALDYLKEKFGSKNV
                     SVVEMKRGVLNLGVDLHHKPVGN"
     gene            115058..115924
                     /locus_tag="IDOFGDMH_00103"
     CDS             115058..115924
                     /locus_tag="IDOFGDMH_00103"
                     /inference="ab initio prediction:Prodigal:002006"
                     /codon_start=1
                     /transl_table=11
                     /product="hypothetical protein"
                     /protein_id="X:IDOFGDMH_00103"
                     /translation="MSLKTRETQKLVTRFSYLRNSLEIQTTDSGETYLSTREPIPVGE
                     VVAVWGGKAVHKDELAGLSGLSTPHRVNRDFYLVSPLHDDGIDSIHLIRQKEDANCGY
                     QGDITLVALRDIAAGEEISFHPAMHSPELALSKGKNSDAFRTRFYKHFPTYIQSQIDS
                     NEELKVHPAFVEGAWGLLTSIDLESCNPALIRDADAIRRYVLELCDLIEMKRFGETVV
                     VHFGEDERVAGYSMFQLIETSCISAHFANETNTSYIDIFSCKCYDPKVAAEFTRKFFQ
                     GDAMRLTVTNRF"
     gene            115934..116776
                     /gene="speE_1"
                     /locus_tag="IDOFGDMH_00104"
     CDS             115934..116776
                     /gene="speE_1"
                     /locus_tag="IDOFGDMH_00104"
                     /EC_number="2.5.1.16"
                     /inference="ab initio prediction:Prodigal:002006"
                     /inference="similar to AA sequence:UniProtKB:Q9WZC2"
                     /codon_start=1
                     /transl_table=11
                     /product="Polyamine aminopropyltransferase"
                     /protein_id="X:IDOFGDMH_00104"
                     /db_xref="COG:COG0421"
                     /translation="MELWLDEALELKNGRALKIKVKEFLHSRTTPFQKIDVFESVGFG
                     RMFTLDGVVMMTEADEFAYHEMIVHVPMMSHPNPEKVLVIGGGDGGTVREVLKHPSVK
                     EVHLCEIDKGVIDVCYEYFPEIANAMKDPRVKHAYEDGAKYVKDYQNYFDCIMVDSSD
                     PVGPAEVLFKRPFYETMANCLKEGGICTTQGESFYYHGSIIRELFNFIPEIFKHCGYY
                     YTVVPTYPSGIIGFTYCSKGPDPYTVVPDPQRVPQGLKYYSAEMHKAAFVLPQFAQKH
                     IVRK"
     gene            116800..117615
                     /gene="pyrF"
                     /locus_tag="IDOFGDMH_00105"
     CDS             116800..117615
                     /gene="pyrF"
                     /locus_tag="IDOFGDMH_00105"
                     /EC_number="4.1.1.23"
                     /inference="ab initio prediction:Prodigal:002006"
                     /inference="similar to AA sequence:UniProtKB:P9WIU3"
                     /codon_start=1
                     /transl_table=11
                     /product="Orotidine 5'-phosphate decarboxylase"
                     /protein_id="X:IDOFGDMH_00105"
                     /db_xref="COG:COG0284"
                     /translation="MNFQSKFLTRSQSLKSLLCVGLDPDFDKLPEIVKRSPEPLVQFC
                     KEIIDATASYAVAYKPNIAFFEVFGSSGIRQFEKVIGHLKSNYPQIPIVADVKRGDLD
                     NTARQYAKYYFGDLQVDSLTLSPYMGLDSIRPFLEYQDYLIFWLCLTSNPDSAQFQKK
                     RFSETGRTLYEEVVYVANLVAISNLGFVVGATSPSELETLRTQNPDRIFLIPGFGAQG
                     AKLENLLPVCGRNSLINSSRGIHFASNGSDFAARAGQEAEKIHKMMQTHFIGL"
     gene            complement(117848..119050)
                     /locus_tag="IDOFGDMH_00106"
     CDS             complement(117848..119050)
                     /locus_tag="IDOFGDMH_00106"
                     /inference="ab initio prediction:Prodigal:002006"
                     /codon_start=1
                     /transl_table=11
                     /product="hypothetical protein"
                     /protein_id="X:IDOFGDMH_00106"
                     /translation="MYKYFIFIALLFFSFCIKSPAVLDPPYFILQYLQNVNSTENQGN
                     NSNNNNSQCPAPAGPFNPGAIFDTGQTLCWNGAGTVQTCALWLPGADGDFNNVPNARS
                     FVGPTQHCKFTSDYTIFDPLHGLTWKACAQGQTGSDCSGSVAAPINWADANAGLSGSC
                     TELNTLNSGEGYAGRTNWRIPTVRELASIIHYTNNPHIENAFFPSRTFTGRAYMTSTI
                     DARTAGNNWAIDFSVAPPMDIRILSTAQATSIYLRCVSGNAMPATSFVDQGDGTIRDL
                     NTGLLWAQCSEGQGGVGCMFGGIGSLDWNQARGNCNGKVLVPGRVWRLPNINELLSII
                     DYSDPNPILPTIDTIFFPNTPNPSGYWTSTTYDSNKSLAIAVAFGNGIVATSDKSGNL
                     YARCVTTF"
     gene            119800..120258
                     /locus_tag="IDOFGDMH_00107"
     CDS             119800..120258
                     /locus_tag="IDOFGDMH_00107"
                     /inference="ab initio prediction:Prodigal:002006"
                     /codon_start=1
                     /transl_table=11
                     /product="hypothetical protein"
                     /protein_id="X:IDOFGDMH_00107"
                     /translation="MEFEGNIWRIFSELIAMYGGVGLAFVSFVSATILPFSSEAALVL
                     ALVSGLPTYEAVVWASFGNCTACIVNYFLGYSSETLVHKKLESSSTFQSLYQKIKIFG
                     WPVLLLSFLPVVGDPITILSGFFRQRLWLFVSIVFTLRIVRYILLAILFE"
     gene            120702..121196
                     /locus_tag="IDOFGDMH_00108"
     CDS             120702..121196
                     /locus_tag="IDOFGDMH_00108"
                     /inference="ab initio prediction:Prodigal:002006"
                     /codon_start=1
                     /transl_table=11
                     /product="hypothetical protein"
                     /protein_id="X:IDOFGDMH_00108"
                     /translation="MNFKFFRILKIFSPRNIIEVLKKELKSGITPEKISLSIVIGAGM
                     GVFPLIGTTMALCGILGVLFRLNPVAIQLANYLVYPLQIILIFPFLKTGSIVTSTPLD
                     LSWAERISLDNVSVIAKGIFDVAAFAVLGWLIWVPSASIVLYFLLLPFLKKISKLFYS
                     KKIQ"
     gene            complement(122227..122982)
                     /locus_tag="IDOFGDMH_00109"
     CDS             complement(122227..122982)
                     /locus_tag="IDOFGDMH_00109"
                     /inference="ab initio prediction:Prodigal:002006"
                     /codon_start=1
                     /transl_table=11
                     /product="hypothetical protein"
                     /protein_id="X:IDOFGDMH_00109"
                     /translation="MESIKQNLQTVFSLKPFEILFYGSRQRGDFKDSSDFNFFLLADP
                     SDQLKSTFLREINAILSPLEEIAPVQLVTADIDSFLARLRVFEPSAAHLCELGEPFFG
                     KTSFPLLTREWAKLKTQTIDSITGVKHLKKRYRFYKSISPRNTKEEILRMERLIALYL
                     QSWVFKEIEDLSWIEIVYADVPTRLIAMIRGLYYKEADENILEILNLYEEVLKLKTEI
                     RNHQNPFSAERFQNLKDTIRFEEKEIKILKLNY"
     gene            complement(122993..123199)
                     /locus_tag="IDOFGDMH_00110"
     CDS             complement(122993..123199)
                     /locus_tag="IDOFGDMH_00110"
                     /inference="ab initio prediction:Prodigal:002006"
                     /codon_start=1
                     /transl_table=11
                     /product="hypothetical protein"
                     /protein_id="X:IDOFGDMH_00110"
                     /translation="MWLKLGDSEIINLDYISTIKKNQSSNSIEIIYNDLNHIKSLPFR
                     SPTERDKAYEAILENLSRMKLFFE"
     gene            complement(123254..123883)
                     /locus_tag="IDOFGDMH_00111"
     CDS             complement(123254..123883)
                     /locus_tag="IDOFGDMH_00111"
                     /inference="ab initio prediction:Prodigal:002006"
                     /codon_start=1
                     /transl_table=11
                     /product="hypothetical protein"
                     /protein_id="X:IDOFGDMH_00111"
                     /translation="MKLVIKRNQFYCVFQDAKILSPFLPYSKEIYFLFFKRLISSFLL
                     FGFLFVCKTPESQGASSSIETPRYLRLNYDVVYDTSEGIILHETGKLFARGLFYDFTI
                     RSSENQFGRIKASSYTEDNQIDFKHILTAEELNSLQNKQYQYFSMPNDSRASVLTGTH
                     NESCYIRWEWQKESFIFVFETDFKNDSGKNPVLLGKEFHENIRKGLRIF"
     gene            complement(123867..124964)
                     /gene="kamA_1"
                     /locus_tag="IDOFGDMH_00112"
     CDS             complement(123867..124964)
                     /gene="kamA_1"
                     /locus_tag="IDOFGDMH_00112"
                     /EC_number="5.4.3.2"
                     /inference="ab initio prediction:Prodigal:002006"
                     /inference="similar to AA sequence:UniProtKB:Q9XBQ8"
                     /codon_start=1
                     /transl_table=11
                     /product="L-lysine 2,3-aminomutase"
                     /protein_id="X:IDOFGDMH_00112"
                     /translation="MSTFSSSLETTSKWLNWKWQIQNRIKTRTHLSEFLELSEKEILS
                     FEACSQFFEFSVTPYYLGLADPKDPNCPIRLQIVPHQEELIRNGFEKQDPLSEETFMP
                     VKGVTHRYPDRALWYLSHVCAVYCRFCTRKRKVSKSSHTPGQEDWDQALDYFRSHKEI
                     KEVILSGGDPLNLSDDKLDYLLKELKSIPHINQVRIHSRYPVTLPMRIDSSLCAVLKR
                     HFPIYIVTHFNHPKEITPLVRERISLLIKEGNTMVLNQGVLLKGINDSAETLKELFYG
                     LTAIGIKPYYLHQCDEVWGSGSFRVEIEKGVEIMKQIRGRISGLSVPLYVVDLTGGGG
                     KVPLPTSYLAEKTDHSYIFRNYQDELYEISY"
     gene            complement(125039..125938)
                     /gene="pstS"
                     /locus_tag="IDOFGDMH_00113"
     CDS             complement(125039..125938)
                     /gene="pstS"
                     /locus_tag="IDOFGDMH_00113"
                     /inference="ab initio prediction:Prodigal:002006"
                     /inference="similar to AA sequence:UniProtKB:O51233"
                     /codon_start=1
                     /transl_table=11
                     /product="Phosphate-binding protein PstS"
                     /protein_id="X:IDOFGDMH_00113"
                     /db_xref="COG:COG0226"
                     /translation="MKLKFIILVAIILIGNCKPKETITVTGSETMHVMLQMIGLEYTR
                     KKSGIQVVVQGGGSIEGIEKLFQGKTDIAAASRPLTETELKEFDSKGKFESLTIAYDG
                     IAIIVHPSNPIRKISLEIASKIFSGEISDWSKIGGKPGKIDVIIRNDKSGTASYFETH
                     VLKQKDLGSKNFETRKNVIYSKMAKIVSDNDSMAAEIDSNPNAIGFMGMGSALFENKG
                     RVRALEYSLSGKDPFVVPSIENVYNRKYELSRGLYLFYLSDHGQKIDDFITYVTGEEG
                     QKTILKSGYLRGTLPTVEVEVKK"
     gene            complement(127512..127895)
                     /locus_tag="IDOFGDMH_00114"
     CDS             complement(127512..127895)
                     /locus_tag="IDOFGDMH_00114"
                     /inference="ab initio prediction:Prodigal:002006"
                     /codon_start=1
                     /transl_table=11
                     /product="hypothetical protein"
                     /protein_id="X:IDOFGDMH_00114"
                     /translation="MLSFPYFWVGVEAVRFGKFFSIRKTYFLQVKRLILIGTLEKCAF
                     LSLLILKSYSTCGVGYDRKRDVELKESGTELIDEDSETFKNPGFRQTKIPSCLIFKIH
                     SLFIIPPSTDINPVQITRREIQETT"
     gene            128096..128662
                     /gene="efp"
                     /locus_tag="IDOFGDMH_00115"
     CDS             128096..128662
                     /gene="efp"
                     /locus_tag="IDOFGDMH_00115"
                     /inference="ab initio prediction:Prodigal:002006"
                     /inference="similar to AA sequence:UniProtKB:A0QWR4"
                     /codon_start=1
                     /transl_table=11
                     /product="Elongation factor P"
                     /protein_id="X:IDOFGDMH_00115"
                     /db_xref="COG:COG0231"
                     /translation="MTLGITEVKKGMVLKVEGDLYSVVKTEFVNPGKGSAFIRTKLKN
                     LTRNSSIERTFKAAEKLESVELEKRNMTICYTEGDDIIFMDSNDFEQMPVSKEYVEDI
                     LPFLKEETPMEVTFYEGKPIGVIPPNFSILEVTYAEEGLKGDTSGTAQKRITVETGGE
                     INVPIFVKQGDVIKIDLRDLTYVERVSK"
     gene            128685..129218
                     /gene="mtnD"
                     /locus_tag="IDOFGDMH_00116"
     CDS             128685..129218
                     /gene="mtnD"
                     /locus_tag="IDOFGDMH_00116"
                     /EC_number="1.13.11.54"
                     /inference="ab initio prediction:Prodigal:002006"
                     /inference="similar to AA sequence:UniProtKB:Q81MI9"
                     /codon_start=1
                     /transl_table=11
                     /product="Acireductone dioxygenase"
                     /protein_id="X:IDOFGDMH_00116"
                     /db_xref="COG:COG1791"
                     /translation="MATIVRQNGLTPIQETNEVKSFLKERGIDYDHWKVPHNASNLTD
                     KEVLVDTEKEELLKKLDDRFETLKAKEGYQSRDLIVLHPNVSGLNEMLAKFDKVHYHT
                     DEEVRYIVDGSGVFGFAFKDEKFLVHVYKDDFISVPRNTNHWFYLDDKKRIKAVRYFQ
                     DMSGWVPNYVEETNSLD"
     gene            129220..129969
                     /gene="mtnB"
                     /locus_tag="IDOFGDMH_00117"
     CDS             129220..129969
                     /gene="mtnB"
                     /locus_tag="IDOFGDMH_00117"
                     /EC_number="4.2.1.109"
                     /inference="ab initio prediction:Prodigal:002006"
                     /inference="similar to AA sequence:UniProtKB:O31668"
                     /codon_start=1
                     /transl_table=11
                     /product="Methylthioribulose-1-phosphate dehydratase"
                     /protein_id="X:IDOFGDMH_00117"
                     /db_xref="COG:COG0235"
                     /translation="MSVKKQLERLSELGAYYHKNGWMPGTAGNLSIRIPEESGFWVSG
                     SGLDKNLLNKRNFLYVDLESGKPVDSKNVKATKGLKPSAETSIHRAVYRALDGVGCGL
                     HVHTLESNLICANTSKDEPIALFELPAIEILKAYGIWEENPKVYVPIIYNFPNVQDIS
                     DCLEKYLKEYRPHVPFCIIEKHGITVWGKDAVQANRNLEATDFILKYMTSWKSFSYSG
                     EPRKFSVSDVLEQDRREVFSVEFPVYPATFY"
     gene            129982..130680
                     /locus_tag="IDOFGDMH_00118"
     CDS             129982..130680
                     /locus_tag="IDOFGDMH_00118"
                     /inference="ab initio prediction:Prodigal:002006"
                     /codon_start=1
                     /transl_table=11
                     /product="hypothetical protein"
                     /protein_id="X:IDOFGDMH_00118"
                     /translation="MSSEQENKLILVAGAGSGIGKSVLENLNLLNQAAIGVSRTGVVW
                     KTSEGFQSGKNFQCNLSRQSEVLEFVEVLKKQVSYLGGVYFTFGSGLFKSIEQIALEE
                     WNAHFVLNLNSLFLLTKEILPLLRSGSFLCYLSSTAGYQGFPNSTAYCASRHAIAGFA
                     KALREELKSKGIRVITVYPGAVYTDIWKGREGFDQDDMIPVDDFGKWLATLSILPDVV
                     YPDEIRLLPRKGIL"
     gene            complement(130684..133239)
                     /gene="sasA_1"
                     /locus_tag="IDOFGDMH_00119"
     CDS             complement(130684..133239)
                     /gene="sasA_1"
                     /locus_tag="IDOFGDMH_00119"
                     /EC_number="2.7.-.-"
                     /inference="ab initio prediction:Prodigal:002006"
                     /inference="protein motif:HAMAP:MF_01837"
                     /codon_start=1
                     /transl_table=11
                     /product="Adaptive-response sensory-kinase SasA"
                     /protein_id="X:IDOFGDMH_00119"
                     /translation="MIAIMNLPPLHENMELVWSAFAFYSGFSFIVFGINSLIAYKNRR
                     IQGSKEFLLVVTGLALYSFGSFFEIVSRNEKWILFWDNFQFIGRDITIIGISFLILRL
                     TFVYRLSLIFFILLFPISNEFVIWSGYKSELIRKNIQFLANTSWKVLTYDFGPWMKFS
                     VSYYLLIQTIVITILIWKFLTFNGFKRAQMFMLLIGILFPFLGGLMTVTGLFPFINPH
                     LDVFPITGCITSLVWAYGIFYFKMMDLIPVARDKVFNLIQDGILILDKNNLILDYNEA
                     SVALFLNRLNFTGVTLKEIYPELDYLIEKYKLKEIDSIPDLRLFMNGELRYYEVILKN
                     FSNRSTPSDFWILTLRNITERKLGEVRAIEEKNFLNMILDSTRVLFLALDREGRILRF
                     NKACENAFGYRFKEVHGHTFWEIFVEPRKREFVKKKFFKMIRSNFIPKAQEQWISKFK
                     ERKVILWENREIKDDHSNTNYIISAGADLTDVYNAENEIANLKSANEEITKKNQMIED
                     QKKELEKIIETLKKTQAQLVQTAKLADLGQLVSGIAHEINNPLGAIQASNQNIQYYTK
                     SFREKSKDYFQLLRKLSEKIRNQIIDIIEIAGQHSDLILGIERRKRIKEIRANLEDLG
                     FVSAPNELCEAAFECGLYGKEKEYIDLLKHKEAVSILELITNLLGPERNSQTIQTAVE
                     RSSKILYALKSFAHFDNNSVLEDSNLRENVETVLTLYQNLFRHGVELSVEFEDLPPVP
                     IYRDDLLHLWTNLIMNAVQAMTYSGKLKIQGHKEDNFAVILVEDSGPGIPESIRDKIF
                     NPFFTTKPPGEGSGLGLDICLKVVEKHNGTISFDSIPGRTVFKVGIPLKNNNT"
     gene            complement(133454..133885)
                     /locus_tag="IDOFGDMH_00120"
     CDS             complement(133454..133885)
                     /locus_tag="IDOFGDMH_00120"
                     /inference="ab initio prediction:Prodigal:002006"
                     /codon_start=1
                     /transl_table=11
                     /product="hypothetical protein"
                     /protein_id="X:IDOFGDMH_00120"
                     /translation="MLGAFGESPIHQKSSEKTGLLAILEGFSMKRTELERRERDLRKA
                     EKKVQLQEKRLASGKGNSVGVYIDELSALFRYDATEIFNTGDDIAVLELLEDIQANLP
                     AKQWENVLRKAIKKTGVQEKEKAYNELKELMNEETEEEIEV"
     gene            complement(134019..134450)
                     /locus_tag="IDOFGDMH_00121"
     CDS             complement(134019..134450)
                     /locus_tag="IDOFGDMH_00121"
                     /inference="ab initio prediction:Prodigal:002006"
                     /codon_start=1
                     /transl_table=11
                     /product="hypothetical protein"
                     /protein_id="X:IDOFGDMH_00121"
                     /translation="MARIQLELPNQFIWSVDLDVRIYDVNFADHLAHDRVISLLHEAR
                     ARFFLEHNYNELNVEGLGIIMTDIAVVYKAEAFFRDKVRVEITAGDFNPKGCDIFYRM
                     THADGPANGRVICEAKTGIVFMDYTTRKLGALPNGFRKIFP"
     gene            complement(134456..135184)
                     /locus_tag="IDOFGDMH_00122"
     CDS             complement(134456..135184)
                     /locus_tag="IDOFGDMH_00122"
                     /inference="ab initio prediction:Prodigal:002006"
                     /codon_start=1
                     /transl_table=11
                     /product="hypothetical protein"
                     /protein_id="X:IDOFGDMH_00122"
                     /translation="MSKFSFSFTNTIEEARDVLIKPTFYFKNLSKTPEESLISLYLRC
                     LVYMGFLYIVAVLGMTLFTPKEFLNPSLTLLFLEMPLAYLISSIIVFPILGFIYMFFS
                     WICGGNTNWKKNFRASTAVFSTFWAALFFQNFGGYIHLYLGLGIGIVFTAYIPFLFYL
                     ALTCYLQAPIKRTAAILSGFVLILLYLQYSKMDLYVKDHKVIEGINSYKPIIKEEQSQ
                     IEPETEAVEGIIQKAMEKAKNTKE"
     gene            complement(135519..137108)
                     /locus_tag="IDOFGDMH_00123"
     CDS             complement(135519..137108)
                     /locus_tag="IDOFGDMH_00123"
                     /inference="ab initio prediction:Prodigal:002006"
                     /codon_start=1
                     /transl_table=11
                     /product="hypothetical protein"
                     /protein_id="X:IDOFGDMH_00123"
                     /translation="MILQFISEHPWYSLFYTIGIYLFFAFLHDIFQRRHTIKHNFPLV
                     GRIRYIFETIGPELRQYWVANDKEEMPFNRAERSWVYATAKKQNNNFGFGTTELLYEA
                     GYPIIKHSAFPFPESKVKHLKNDTSMIPCLKVIGEFHNRKKPFRPPSVVNISAMSYGS
                     LGKNAVSALNKGAMMAHCYQNTGEGGISPYHKLGGDIVWQIGTGYFGARDEKGNFSLE
                     IFGQKIQENPQIRMIEIKLSQGAKPGKGGILPGKKVTKQIASIRGVPIGKDCVSPNAH
                     SEFGNVNELIDFIERLHFASGLPVGIKSAIGEIHFWNELAERMKQTNKGPDFITIDGG
                     EGGTGAAPLAFADHVSLPFKVGFARVYQIFQKEKLSERMAWIGSGKLGFPDRAIVAFA
                     MGCDLINVAREAMMSIGCIQAQRCHTDHCPAGVATQNRWLQAGLDIELKAERNANYIK
                     GLRKEVLSVTHAAGYEHPLQFRGSDIEISAGLNIFKTLETILGYERDYVHFTKMLDYT
                     DHTYLEEYMQGTTKQEHPKTV"
     gene            complement(137183..137977)
                     /locus_tag="IDOFGDMH_00124"
     CDS             complement(137183..137977)
                     /locus_tag="IDOFGDMH_00124"
                     /inference="ab initio prediction:Prodigal:002006"
                     /codon_start=1
                     /transl_table=11
                     /product="hypothetical protein"
                     /protein_id="X:IDOFGDMH_00124"
                     /translation="MKFEKNKIYDGIFLSDVHYLLNKKIKSHKHKELFQFLDHLNQRN
                     VRFKNVYLVGDIIENWFFSASRRLKRSKKKFNKLFDRLDNLSAFGGNKIYIVGNHDST
                     SYLMNLPPKIQKYLKERNWNICEKTENDLLIAVHGHQGQYNRFTWIGSIFLLRFLHTI
                     ALLIPNLFRFSEAFYQKHLNRQDPNTPEEILGYYKRLSKITHQGNRVLISGHTHDFLC
                     VPHLKIINTGDWVKSNSFVIQDGSRFIGAKMNKRGEFSKEFVYKHK"
     gene            complement(139114..139752)
                     /locus_tag="IDOFGDMH_00125"
     CDS             complement(139114..139752)
                     /locus_tag="IDOFGDMH_00125"
                     /inference="ab initio prediction:Prodigal:002006"
                     /codon_start=1
                     /transl_table=11
                     /product="hypothetical protein"
                     /protein_id="X:IDOFGDMH_00125"
                     /translation="MVVNIPEIKQRILKFGLFRFCLIVSFILHSLTIGTYFIATYLPE
                     EEISSEDLDTNVEVDLEEIPPELIGGTTSPAPVEKQEWVEGSNQNAEDPIDEDLNPNA
                     LSGNGTDKDGYLFSYNGDKTPTPIIDFDLRDFFPAQAKSAGIVSKQVVVVVQIDEHGN
                     LQGAKIASGKAGFGFDEAALKIVKLARWSPGYVQGRPTKMSHRVPISFNLED"
     gene            complement(139774..140178)
                     /gene="exbD_1"
                     /locus_tag="IDOFGDMH_00126"
     CDS             complement(139774..140178)
                     /gene="exbD_1"
                     /locus_tag="IDOFGDMH_00126"
                     /inference="ab initio prediction:Prodigal:002006"
                     /inference="similar to AA sequence:UniProtKB:P0ABV2"
                     /codon_start=1
                     /transl_table=11
                     /product="Biopolymer transport protein ExbD"
                     /protein_id="X:IDOFGDMH_00126"
                     /db_xref="COG:COG0848"
                     /translation="MAGSAPSGDGEEIGNINITPMVDVILVLLVIFMVTANFLKKESI
                     NINLPKVAAADPNVAQSVQVALTKDGKILLEGSDISIERLKAHLERDSKIRPNMRLTL
                     SADSSLPYGQIAETMGVIRKAGVTKIALSVKR"
     gene            complement(140267..140881)
                     /gene="tolQ_1"
                     /locus_tag="IDOFGDMH_00127"
     CDS             complement(140267..140881)
                     /gene="tolQ_1"
                     /locus_tag="IDOFGDMH_00127"
                     /inference="ab initio prediction:Prodigal:002006"
                     /inference="protein motif:HAMAP:MF_02202"
                     /codon_start=1
                     /transl_table=11
                     /product="Tol-Pal system protein TolQ"
                     /protein_id="X:IDOFGDMH_00127"
                     /translation="MTMFLVEYGETFIFVVMLVASIVALAVGTERILIFRRNLKNTEA
                     ILPVLTSEIRKGDFSAVKSIASENHGNIYAKFSQFSAEHYEVGHEALSELQEGKIIGE
                     RIELENHLPILNTLGNNAPFIGLLGTVLGVIKAFYGLGTLGSTGAEFVMRSISTALLA
                     TAAGLGVAIPVVMANNYFTRKLKVIQANLEILSKEFLASLSRKK"
     gene            complement(140960..141475)
                     /locus_tag="IDOFGDMH_00128"
     CDS             complement(140960..141475)
                     /locus_tag="IDOFGDMH_00128"
                     /inference="ab initio prediction:Prodigal:002006"
                     /codon_start=1
                     /transl_table=11
                     /product="hypothetical protein"
                     /protein_id="X:IDOFGDMH_00128"
                     /translation="MKKNPFETIKRRIQNFAFTLISLHLILNCNLPNEDDGFNRNNEK
                     RVILQYLLLPPTDPVRSCIDALQAAQICLNQAPDLPTPLSEEMIVSLFSGENSSLETY
                     QSYCDALIHSPTLAKYTSRVQACVMDCNRSYWVNKNSAGTCGEDGGSQIMGLSTGTFG
                     CTKTCASVSGP"
     gene            complement(141475..144135)
                     /locus_tag="IDOFGDMH_00129"
     CDS             complement(141475..144135)
                     /locus_tag="IDOFGDMH_00129"
                     /inference="ab initio prediction:Prodigal:002006"
                     /codon_start=1
                     /transl_table=11
                     /product="hypothetical protein"
                     /protein_id="X:IDOFGDMH_00129"
                     /translation="MKNIRNILIILFIQPTKKFIKSETLNILQFNKLFPPGRNEPSLM
                     LLKRISFLFFIFITTPIFAEVSFRARVFSRSKSLGDANVSVRISETKKFYQTDSEGYF
                     QAVVPSSGTYTFRILRDVGFQEIRQEIGEGEALVILYTDESTKSSESIPKGTINVTGE
                     KEKQLMSRTKLRFEEIKRMPGTFGEPLRSIETIPGVVPVAAFGGGANNYSFRGADPNT
                     NLYLYDDLPILYPFHFDGLTATINGNLIKSMDVYTGVLPANFNNALGGVIEIESPDKV
                     ERSSGNFLTSLWAASANYQTTFANGKGYILGAVKVGYIDKTFETLGTLAGGSLLPEGV
                     RLPRYTDSQVKMVYNFNDEHQISFYSLTAKDDFALDPPAKRQNDPTKDELAGFAGGNL
                     SAGQGYRTQAFRYTWRPSEKFNNRITLISYDPFVDFNVSFGSIKAKQRGSGAYNGVRQ
                     DASWEPNKHFTLEFGSELRFLNYKTTGSTIQQTDPNNPDPNPYDTTSPDFKTVPDTNR
                     VQSKYYNAYTTMKIKFGGLLIEPGARYDYIPYIKNGALGPKAQISYKFEQGILKGTTV
                     FGGAGNHFNFPLDTRFSEQSGNPHLKFQKAFKYGGGIDHQVTSEWQIKGEVFKQEFSN
                     LIVTDPYITEAIGTNPDQYGRITQPYILNKPLSYSNNGTGHSRGYELVIRKTAAPGKR
                     DWFGWISYTWSQTFRNPNIYKPDAIMTQVATGSEQRLVAQTFPNSKETLYDYDRTHII
                     NLIFGWRFSQDWQFGARWSYMTSTPITPIVGDDGGKFSNPANNQTIWIPVSGNNPYLA
                     EYTNSKRLKDYHRFDIRIDKFLNYEWGYVNTFLEIINVYMRENVSGENFDVTRPYSAT
                     NPKPNPTFGTLTLPGGAIIPFFNMGIEVKF"
     gene            complement(144144..144593)
                     /locus_tag="IDOFGDMH_00130"
     CDS             complement(144144..144593)
                     /locus_tag="IDOFGDMH_00130"
                     /inference="ab initio prediction:Prodigal:002006"
                     /codon_start=1
                     /transl_table=11
                     /product="hypothetical protein"
                     /protein_id="X:IDOFGDMH_00130"
                     /translation="MLKYSLELIPKPKKESNLNKAADFSQIDFLQKRKRFQKILFGFV
                     FILVTFSQNCVRPEVVSASDSQSQIYAAANYLSNKCGNPIPVPMPIVVDDIQQRNLDL
                     CTIAITRSECPFISYPFACVLIYVEEPIGEIPWYLDFQEVFVKTKIQ"
     gene            complement(144595..145260)
                     /locus_tag="IDOFGDMH_00131"
     CDS             complement(144595..145260)
                     /locus_tag="IDOFGDMH_00131"
                     /inference="ab initio prediction:Prodigal:002006"
                     /codon_start=1
                     /transl_table=11
                     /product="hypothetical protein"
                     /protein_id="X:IDOFGDMH_00131"
                     /translation="MGTPTKISSFKYFKFMGKAMIQPLVAIKYHSLHYYSLLLHFLVI
                     LFFSVFGNCMGGTLFEPGGRVRAPALYDSATIIRTSGYDILEESEGESSTFFILGIIP
                     ITNPISIDYALSQAVQKVPGGRSIVNIKVWHETHVMFPLGTVSVLKVKGKVIGNKEES
                     ERLRLEEQLKKETETTTKSNFQTQHEKQDSNPSSGGISVSGEKRSSDSSSSGISVGGK
                     KKD"
     gene            complement(145200..145481)
                     /locus_tag="IDOFGDMH_00132"
     CDS             complement(145200..145481)
                     /locus_tag="IDOFGDMH_00132"
                     /inference="ab initio prediction:Prodigal:002006"
                     /codon_start=1
                     /transl_table=11
                     /product="hypothetical protein"
                     /protein_id="X:IDOFGDMH_00132"
                     /translation="MIKAAKKENNKVAFFLLQKARGSIIKFASYLDRKIKLLGTLQLF
                     VKFTSILTLSLTFSNFFLIIKSCFLQVEFLWELPRKFLLLNTLNLWARP"
     gene            complement(145453..145830)
                     /locus_tag="IDOFGDMH_00133"
     CDS             complement(145453..145830)
                     /locus_tag="IDOFGDMH_00133"
                     /inference="ab initio prediction:Prodigal:002006"
                     /codon_start=1
                     /transl_table=11
                     /product="hypothetical protein"
                     /protein_id="X:IDOFGDMH_00133"
                     /translation="MKIFQILFIFFASLILFHCATSSAGMATSNIPIADRKYKVISPV
                     EGHKTWNTFDIAIVGLPLSEPPIDKLVTSMLTEKEADALINIRYWTDKYILLFITINR
                     LHINAEAIKFEDQPNDQSGKKRK"
     gene            complement(146932..147987)
                     /gene="argK_2"
                     /locus_tag="IDOFGDMH_00134"
     CDS             complement(146932..147987)
                     /gene="argK_2"
                     /locus_tag="IDOFGDMH_00134"
                     /EC_number="3.6.5.-"
                     /inference="ab initio prediction:Prodigal:002006"
                     /inference="similar to AA sequence:UniProtKB:P27254"
                     /codon_start=1
                     /transl_table=11
                     /product="GTPase ArgK"
                     /protein_id="X:IDOFGDMH_00134"
                     /db_xref="COG:COG1703"
                     /translation="MSSGEQNGIPPLNEIRQRLGRVNRTLPSAEEFIKGILSGDRVML
                     ARAITLVESTRTDHKELAEKIINSCLPHSGKSIRIGITGIPGVGKSTFIESFGMYLIS
                     QGKKLAVLTIDPSSQISGGSILGDKTRMSELSKNESAFIRPSPSGDSLGGVARKTRET
                     IYLCEAAGFDTILVETVGVGQSETAVHSMVDLFLLLLIAGAGDELQGIKRGIMEMADL
                     FAITKADGDNKVRAERTRIETQSAIHFFPKQESSWIPKVLTCSSLSGEGIGEIWNQIL
                     EYEKVLKLNGHFEIRRTNQSKYWLEETVSENLMGDFYTKMKDLYLDMESKVSEHKISS
                     FQAAEKLIFEYRKRILK"
     gene            complement(148000..150198)
                     /gene="mcm"
                     /locus_tag="IDOFGDMH_00135"
     CDS             complement(148000..150198)
                     /gene="mcm"
                     /locus_tag="IDOFGDMH_00135"
                     /EC_number="5.4.99.2"
                     /inference="ab initio prediction:Prodigal:002006"
                     /inference="similar to AA sequence:UniProtKB:Q3J4D7"
                     /codon_start=1
                     /transl_table=11
                     /product="Methylmalonyl-CoA mutase"
                     /protein_id="X:IDOFGDMH_00135"
                     /db_xref="COG:COG1884"
                     /translation="MKRPSFDPKRYTSHRNGTVSKSDWEKSALSDLGFSSMEQTLWLT
                     PEKIPVKPVYTSEDIAEMEHLDFVAGIPPYLRGPYSTMYVQQPWTIRQYAGFSTAEES
                     NAFYRRNLAAGQKGLSVAFDLATHRGYDSDHERVVGDVGKAGVAIDSILDMKILFDQI
                     PLDQMSVSMTMNGAVIPILAFYIVAAEEQGVSADKLSGTIQNDILKEFMVRNTYIYPP
                     APSMKIIADIFKYTSDFMPKFNSISISGYHMQEAGATADIELAYTLADGLEYLRTGIK
                     AGMDVDTFAPRLSFFWAIGMNHFMEIAKMRAGRLLWAKLVKQFNPKNLKSLALRTHCQ
                     TSGWSLTEQDPFNNVARTCIEALAAALGHTQSLHTNALDEAIALPTDFSARIARNTQI
                     FLQEETNIHRVVDPWGGSYYVESLTHSLAHRAWELIEEVEKLGGIAKAIETGIPKMRI
                     EEAAARKQAKIDSGKDVIVGVNRYKAVEEKPLDILDIDNTAVRESQIRRLQELKKNRN
                     NSDVNYALDAITKCAEGGEGNLLALAVDAARKRATLGEISYAMEKVFGRYQATIRSIS
                     GVYSSEIEDDSDFKRAKELSDKFATLEGRRPRIMIAKMGQDGHDRGAKVISTSFADMG
                     FDVDIGPLFQTPGEAAKQAVENDVHILGVSSLAAGHKTLVPQVIAELKRLGREDIMVV
                     AGGVIPQQDYDILYKAGVTGIFGPGTKISKAAADILELLIKDLESLKVNA"
     gene            complement(150195..152075)
                     /gene="icmF_1"
                     /locus_tag="IDOFGDMH_00136"
     CDS             complement(150195..152075)
                     /gene="icmF_1"
                     /locus_tag="IDOFGDMH_00136"
                     /EC_number="5.4.99.13"
                     /inference="ab initio prediction:Prodigal:002006"
                     /inference="protein motif:HAMAP:MF_02050"
                     /codon_start=1
                     /transl_table=11
                     /product="Fused isobutyryl-CoA mutase"
                     /protein_id="X:IDOFGDMH_00136"
                     /translation="MANQKLFTDFPPVDREAWIALIQKDLKGADFEKKLVWETAEGFK
                     IQPVYTKEDIGDKQWLTSNLPGTFPFARSTRKLVSDWSIRQDLDSNSISEANQLAKEA
                     ASNGVTAIGFIIENKTSPQKGIPVNSSKDLETLIQGLPFDQVTLHFIAEERSPEIFSW
                     LPKDKVLVGGLGYDPFKILLKHGRSGKHSIPVLKEILETFASSWPHYRGLSVYSSTFR
                     DAGSTISEELAFTLAAAAEYVQQLKTAGMDVDTIASQLMFEFSIGPDYFLEIAKFRSA
                     RILWAEILKEFSPKVESSLHAFLSAHTCRYNYSAYDPNVNMLRATTEAMSAAIGGCEV
                     INVSPYDSILKTSDSFSLRIARNIQLLMKHESYIDKVVDPAAGSYYLESLTDSITKKA
                     WEIFCEIESIGGFLEGIQKGIIQKKVADSRKKKEENLANRKEILLGTNQYPNGEDRVP
                     ELNQNKTLGEIDSVTGEITCERISEFRAGADIEEIRLKTETFAKKSGKTPTVLLLPMG
                     DLKMKKARAIFSQNFLACAGYKVVDPGSYTTPQEVLQGLKETIADVVVFCTSDEEVFG
                     FVDSIFGILKKQNPNLLGIVAGNPTEQIDNLKSKGIEFFIHIKSQHLETLKSIQKRLG
                     IQ"
     gene            complement(152167..153147)
                     /gene="alx"
                     /locus_tag="IDOFGDMH_00137"
     CDS             complement(152167..153147)
                     /gene="alx"
                     /locus_tag="IDOFGDMH_00137"
                     /inference="ab initio prediction:Prodigal:002006"
                     /inference="similar to AA sequence:UniProtKB:P42601"
                     /codon_start=1
                     /transl_table=11
                     /product="Putative membrane-bound redox modulator Alx"
                     /protein_id="X:IDOFGDMH_00137"
                     /db_xref="COG:COG0861"
                     /translation="MDFGEWILIVIFTLALGLLIYLDLFVLNKRAHKIPLRNSVYWSL
                     FWFSLAISFSTLIYFMDQTPEDPTRGKTKALEFIAGYLLEYSLSVDNLFVFIIIFQNF
                     RVTPQYQPLILKWGIIGALIFRAIMIFIGAGLISQFHWILYLFGILLLYTAVKMFTHQ
                     EEEDFNPESSSVIKFTKKILPLSQVYHPEKFVVLEHGKYLFTSTFVTLLVVEFSDILF
                     ALDSIPAIFSITTDAFIVYTSNIFAILGLRSLFFMLSGVMELFIFLKKGVSILLAFVG
                     IKLLLPLISPYIFGREIHIPILISLGVILGTLTISILASIPHYLKIKKEN"
     gene            153235..153861
                     /locus_tag="IDOFGDMH_00138"
     CDS             153235..153861
                     /locus_tag="IDOFGDMH_00138"
                     /inference="ab initio prediction:Prodigal:002006"
                     /codon_start=1
                     /transl_table=11
                     /product="hypothetical protein"
                     /protein_id="X:IDOFGDMH_00138"
                     /translation="MILILFCIVSVAHLLVLYFVPDNVTLKIGSKIAPILVLIFFSFL
                     EGNWKGKGGKFIFAGLIFSLFGDAFLGVPGNYFVFGLGSFLIAQILYSVGFSVGNPVY
                     IIRAVPYLVFGISFYIWILPGIGTALYVPVGVYMIAICVMGWRSVSRECSKSEFWKSL
                     AGSLLFILSDSLIATRKFTTVPIPWIGVWIMSTYYAAQFLIYESVEEN"
     gene            153924..154793
                     /locus_tag="IDOFGDMH_00139"
     CDS             153924..154793
                     /locus_tag="IDOFGDMH_00139"
                     /inference="ab initio prediction:Prodigal:002006"
                     /codon_start=1
                     /transl_table=11
                     /product="hypothetical protein"
                     /protein_id="X:IDOFGDMH_00139"
                     /translation="MNIKPLKETTFLEAVAAAIQHEKDYFEFYMSTYEKLPPGDTKEL
                     FERLAEEVDDHIKFITELYEQAEGSELPNLKQLAAIHKFHDSTLQKLMNKVERTISGP
                     GTKDAHEALELAIREAENAVSFYEKLANKFEDVNIKSLFTKLKDYNQNYQSLLETELN
                     GLDQSQSGSGQGTFFWDEQAEEVVKAESKPVKTTSPSKKPSSATTSTPKTTSGTTTKA
                     AAPKQSATTVTAKKVAPKKTASKSVAKKTTSKKKVAVKKAVAKSKKPVKKKVVKKTAP
                     KKKTSPKKSKKKR"
     gene            154804..155955
                     /gene="sufS"
                     /locus_tag="IDOFGDMH_00140"
     CDS             154804..155955
                     /gene="sufS"
                     /locus_tag="IDOFGDMH_00140"
                     /EC_number="2.8.1.7"
                     /inference="ab initio prediction:Prodigal:002006"
                     /inference="similar to AA sequence:UniProtKB:O32164"
                     /codon_start=1
                     /transl_table=11
                     /product="Cysteine desulfurase SufS"
                     /protein_id="X:IDOFGDMH_00140"
                     /db_xref="COG:COG0520"
                     /translation="MQSIIDWKEIQDLYPVNQEMIWLNNCGTTPCNVHTVQAIGEYLE
                     GYSKKGVLTEVRKYASVKHSIRKIVAGLINCDVEELCIIHNTNEGMNFLSLGFQLKSG
                     DEILLLENEYPSNIYPWEHWKEKGVVIGFIPMASTPDQFLENLKSSISSKTKIVALSA
                     VHWCTGMPFPLEEIGVFLDSKGIEFVLDGAQGIGLIPVDVRKMKLKYIAFPAWKWLLG
                     PLGLGMLYIQQDCIDTLSFPFKGTGSVINDEVYLPYRAELKSGADRYEVSTGNFIDWV
                     YFQSTLEMLQKIGFHSVMERIYELADYLSEGMKGIGFQIELDHFPDNRTGIVVGYKEG
                     IPMDELVSYLKKNEVMCALRLGKVRFSPHIYNKKDQLDRVVELLGSFSS"
     gene            156194..157144
                     /gene="panS_1"
                     /locus_tag="IDOFGDMH_00141"
     CDS             156194..157144
                     /gene="panS_1"
                     /locus_tag="IDOFGDMH_00141"
                     /inference="ab initio prediction:Prodigal:002006"
                     /inference="similar to AA sequence:UniProtKB:Q8ZKL0"
                     /codon_start=1
                     /transl_table=11
                     /product="Pantothenate precursors transporter PanS"
                     /protein_id="X:IDOFGDMH_00141"
                     /db_xref="COG:COG0385"
                     /translation="METKLQKIGEVGTLLFPAWVLIGSILSFFFPQWFTWFTGPAITY
                     GLGFTMLGMGITLLPRDFRNIFKTPIPVFIGVALQYTVMPVSGWGIGVLLDLPIPLAT
                     GPVVVSCCPGGVASNVITYLAKGDLALSVSMTASSTILSVFMTPLLTLFLIGKGIDVS
                     TSGLFLDTFQVVILPIVLGVLLNVYFPEVSKKIQAVSPLVAVFLITMIVSSILGAGKE
                     KILQSAGILIFAVLSLHISGFFFGYVISWLFIRKQKISRTISIEVGMQNSGLGVVLSR
                     NNFPDPLVAIPAAISSLVHSLIGSLLAVFWRKLEKETTIK"
     gene            complement(157713..158831)
                     /locus_tag="IDOFGDMH_00142"
     CDS             complement(157713..158831)
                     /locus_tag="IDOFGDMH_00142"
                     /inference="ab initio prediction:Prodigal:002006"
                     /codon_start=1
                     /transl_table=11
                     /product="hypothetical protein"
                     /protein_id="X:IDOFGDMH_00142"
                     /translation="MKNELKLKIRSLWGILSVLFALVVTQSAFAISYEKKILTYNVVG
                     RNASNMTTNYKLNVIQYRNTSFIETLGAKNVLCVHGFGDTSTIFEPLAKQLILNGKAN
                     NVYILDLPGHGGSTMTKGTAAYPSNVSELTVQNYEEATRALLDTMPSTMIWPDLPDTI
                     VGHSIGGLVVQLLQNKLKNQNSSLFKQYKITSTVLIASDIPYPLPWSGSDVTMGDPNY
                     NQSAKAFVWNFKVERILSSSPLVIGLFVESPDDFFINTKYSVNGIPVTGAPTPAQVEV
                     MNVLEPYRAAANIVGLDPSGQTQNAVPRIPVTRGIWSGENLKVVWLDKDVFFTKQETQ
                     NLANYLDPGQIGVMVTISDPEAVHGTPFSKPSLLIPLF"
     gene            complement(159623..160540)
                     /locus_tag="IDOFGDMH_00143"
     CDS             complement(159623..160540)
                     /locus_tag="IDOFGDMH_00143"
                     /inference="ab initio prediction:Prodigal:002006"
                     /codon_start=1
                     /transl_table=11
                     /product="hypothetical protein"
                     /protein_id="X:IDOFGDMH_00143"
                     /translation="MKKILSVLRTSFYFLSEIFEFTISLISSLSPSDKDSDLSGGDIF
                     IVTGYLSGPFFYSKLRKALESKGYKPRILNTPSFLFNTTSAVEVLSKQMDQIPLKSVL
                     LAHNTGGLITLLLPDRSRQKIKGLITLGTPFRGSYFLAINGLYFGSKYLKELFKTFLF
                     MDRFHPLSPLKEFIFLPASSSVYGEGRDLWFDIPGNYNQVRKTENIRTILEFLAFHYP
                     STTSKELEKKSIPIPRLQPQSTKALNPKKTSLKKQKSKNASKTNRSGKEKNTSSLSKR
                     NSKTQRSVSKTKKQSSTIVNKKKNAPKKR"
     gene            160592..160999
                     /locus_tag="IDOFGDMH_00144"
     CDS             160592..160999
                     /locus_tag="IDOFGDMH_00144"
                     /inference="ab initio prediction:Prodigal:002006"
                     /codon_start=1
                     /transl_table=11
                     /product="hypothetical protein"
                     /protein_id="X:IDOFGDMH_00144"
                     /translation="MKTKKLVLSLWIFLILPSVVYSNIPTHSGMEKNFKETWRKSFPV
                     PYAKILKRDLTGKGVLVYKKTPLKIVYIYTYLIFLPLYKENEELPQEIPGKGKEVRVK
                     LFYEPSNPVEKFWIEFTEFDEQYNSKSVVRWIR"
     gene            160987..162405
                     /locus_tag="IDOFGDMH_00145"
     CDS             160987..162405
                     /locus_tag="IDOFGDMH_00145"
                     /inference="ab initio prediction:Prodigal:002006"
                     /codon_start=1
                     /transl_table=11
                     /product="hypothetical protein"
                     /protein_id="X:IDOFGDMH_00145"
                     /translation="MDSLKSKSDELIQNKMTSEGLSSAFIQDFLKKTDLVRNGETGMV
                     RWEEVGDLDPKTDEITLEQIESENAPEPSILKNLVVIKLNGGLGTSMGLSGPKSLIEL
                     KNGMSFLEIVAKQSEVIEKKYNVSVPLILMDSFNTQKESQEELNRIGFRQKFPTSFLQ
                     HKVPRLLKKDLTPISCKNPDEEWCPPGHGDIWISLLETGLLDTLIQNGYKIAFVSNGD
                     NLGATVHPGILSYMLKEKLEFCMEMTPKTLADKKGGAIYKRMVAGRAENYQLLETAQV
                     PPEHMHEFEGLGKFRTFSTNNLWIDLVALRQRILLGSFELSLIVNPKTIEGQEVLQLE
                     TAMGSAIRNFEKVKGIIIPRDRFAPVKKCEDYLARRSDAYHLLENYSITMSDKRKESG
                     LGEILIYLDERYYKKIGDFNRLFPEIPSLELCSSLTVQGEVLFDQKISIVGEVVIQNN
                     ETLPRRISDLKTRILESGKYSF"
     gene            162511..163863
                     /locus_tag="IDOFGDMH_00146"
     CDS             162511..163863
                     /locus_tag="IDOFGDMH_00146"
                     /inference="ab initio prediction:Prodigal:002006"
                     /codon_start=1
                     /transl_table=11
                     /product="hypothetical protein"
                     /protein_id="X:IDOFGDMH_00146"
                     /translation="MTTYKSPKILSFDEGEIEQFKNIFINENRGKPIVLLRFQDIKSL
                     SFLDFLQLVPIKISELYPGAEGHYTYYCYGDKKSLLIGVAPLRVNGSNGFLNFDSLLG
                     KLREISIKSGSMNFDFGIARTQCNYISYVDEIFHELEVSSLKNLQDNLIRWSWTYLNR
                     VNDYFAGEKADAVIQPIIHYNHKTQTYSMKGGEVFVGGEAYAGYADLIRDIPHDQDLN
                     RIELLILEKLTMCCNGAPGLLKFNISPQTLIDTFDTDEKVTRFHNLLLDQNLNPFLVR
                     MELIEKPYEEKDVTLKNVCKRFWNFGISFAADDFGVKSQSHQIVLDLGEMIKEFKLDP
                     ISFKFKADQDLTKFLDNLAFIDYCRRLSDNREAIITAEALEDIDSLNFLLTHQVYYFQ
                     ANLFCKKISIKEYKEIFKDMQDLPEAVVNQILTSEELLLQLKEKGNIFELARKLELVP
                     "
     gene            complement(164527..166926)
                     /locus_tag="IDOFGDMH_00147"
     CDS             complement(164527..166926)
                     /locus_tag="IDOFGDMH_00147"
                     /inference="ab initio prediction:Prodigal:002006"
                     /codon_start=1
                     /transl_table=11
                     /product="hypothetical protein"
                     /protein_id="X:IDOFGDMH_00147"
                     /translation="MRILKYSILIIILLLNFQTSIFAQPSFRSLGMKQESSELLSSLK
                     ETNPYGISHRGLDSKVDLSPSMPPVGNQGEQGSCVAWSTAYATKSFQEYIERKSSKDW
                     SLRTAQGAPNYSKIFSPAFIYNQINGGRDNGSLISDAMRVMVEMGAAPWETMPYNPAD
                     YRTRPSQAAIEAASKYKAKEFLRVKTTDMNEVKAQLSEGKPVVAGVLVYENFFNLKGD
                     QIYKEGLGKTYGGHAIALVGYDDSKNAVKFINSWGTDWGDQGYGYIDYRWFTRICQGA
                     FVMIDQVETVIDQGKPDSNTPEPTSVANDSNPIAPSSITASQGSFIDKVLINWEVVPG
                     AVGYEIHRKGPGDSNFGKIGLSGTNSFNDDGVQPNLAYKYKILTLTDSSASDLSQGEV
                     IGFAKTEELKPPPKVLGVKATQGQYDNKVELVWEPGDASSEYQIFKWNKTQKRYSPIG
                     TSKINSYVDTSAAKKGIVEIYVVSAKLGGKTGEPSDAASGFTSQPKTPPAKPLGLIAS
                     RGAYQNKVELKWQKVSGASKYLIFRYIKSGWIGGGAWEKISETGKEEFIDENLPARYA
                     YYSVTAVNTEGKNGPFSSFAYGYTDPNKQRGVKLSSPENVKGVLDVKEAKISITWDPV
                     KEASEYYVFRKKRGESKWTFLGSAGNKNTYVAEVPEKETLFLYSVTSKTDLGGESGNS
                     LPVSAVISTAVVAPKKRTFGGDSSLEKFKGPWTAMAWDGNNGVSQVLLEIESQDNVNY
                     TVKFNKKKIFEGKYVEESPIIDKDGKFKIEIEKTGDALSVTMKDPSIVNQKSNLSFLK
                     E"
     gene            complement(166939..167397)
                     /locus_tag="IDOFGDMH_00148"
     CDS             complement(166939..167397)
                     /locus_tag="IDOFGDMH_00148"
                     /inference="ab initio prediction:Prodigal:002006"
                     /codon_start=1
                     /transl_table=11
                     /product="hypothetical protein"
                     /protein_id="X:IDOFGDMH_00148"
                     /translation="MNLKALSWIGFLLLTLPILSVPTPPTLETQVKNSDYIALTRITN
                     VRETKISETSISVTATVEILKPWKGAEKLPPKFEIGFMIFPELLGKWLKASPPEGDYI
                     LFLNQKKVKDSKGNESSLIVLYEPHPFAFKEYSRAIENEIVEVVRSQKGN"
     gene            complement(167726..169015)
                     /locus_tag="IDOFGDMH_00149"
     CDS             complement(167726..169015)
                     /locus_tag="IDOFGDMH_00149"
                     /EC_number="2.8.3.-"
                     /inference="ab initio prediction:Prodigal:002006"
                     /inference="similar to AA sequence:UniProtKB:Q0AVM5"
                     /codon_start=1
                     /transl_table=11
                     /product="putative butyrate:acetyl-CoA coenzyme
                     A-transferase"
                     /protein_id="X:IDOFGDMH_00149"
                     /db_xref="COG:COG0427"
                     /translation="MRFKTNNPFISADLAVSSVKSGQRVFVHSVAAAPTLLIQALTSR
                     ANELTNVEMIHLHTEGKAPYAEPGMEGKFFTNSLFVAANTRKAVEEGRGDYIPIFLSE
                     CPSLFRKGILPIDVALIQVSPPDKHGFCSLGVSVDISKAATETAKTVIAQVNVNMPRT
                     HGDGIIPIDKIHSFVEGHLPLHEHFSEEPSDIELAIGKNVACLVEDGATLQMGIGAIP
                     NAVLTCLTSHKDLGIHTEMFSDGVMELVQKGIITGIHKKKHPGKIVSGFVMGTRKLYD
                     FIDDNPEVSMLDIGYINDPHVIRKNPKVTAINSAVEVDLTGQVCADTIGTRQYSGVGG
                     QMDFIRGASLSEGGKPIIALPSTTSKGESRIVSLLKPGANVVTTRAHVHFIVTEYGIA
                     NLYGKNLRQRAKELISIAHPNHRENLEKEALARFRIF"
     gene            169528..170742
                     /gene="sotB"
                     /locus_tag="IDOFGDMH_00150"
     CDS             169528..170742
                     /gene="sotB"
                     /locus_tag="IDOFGDMH_00150"
                     /inference="ab initio prediction:Prodigal:002006"
                     /inference="protein motif:HAMAP:MF_00517"
                     /codon_start=1
                     /transl_table=11
                     /product="sugar efflux transporter"
                     /protein_id="X:IDOFGDMH_00150"
                     /translation="MSSHPIRNIHVKSEPILIFVLASIQFTHILDFVIMMPLGSYFQE
                     SFHINPREFSFLISAYTYSAFCAGIVGALLIDRFNRKSAAIFLYFGFIIGTAFCAVAN
                     SYHLLLVARIISGSFGGILSSVIFAIVGDVIAMDRRGRAMGAIMGAFSVSSVIGIPLG
                     LKVAEFYGWNMSFAGIVLLSLPILVLMYYHLPSIPPFQSTGEENPVKDFLRIFTYKRY
                     MASYMLIMFVILGGFTVIPFIAPYMERNVGIPKENISWIYFFGGLVTFFSSRGVGIAS
                     DKIGKHKVFYILVPLSCIPIFIMTNLGQTTLVNVLILTTTFMVIVSGRWIPALALITS
                     TTEPRDRGRFMTVISALQNLASGLGATIGGSILVAASPTAPYQNYDIAGYLAMGFNLI
                     ALILISKVKAVS"
     gene            complement(171076..171495)
                     /locus_tag="IDOFGDMH_00151"
     CDS             complement(171076..171495)
                     /locus_tag="IDOFGDMH_00151"
                     /inference="ab initio prediction:Prodigal:002006"
                     /codon_start=1
                     /transl_table=11
                     /product="hypothetical protein"
                     /protein_id="X:IDOFGDMH_00151"
                     /translation="MSYENVYIHAIDGTDCYVPIVGEFIKIKFYKLQPSKNYSPDDVT
                     FLWSFRPGDIVKVEELSLGDGKLKRLAIQQKKPEKELDYNGFLYYIFVDKIVVNSYNK
                     QKFQPQLLRLFSDLESEIWHYPKIKTVAAEFLSLTNL"
     gene            172292..173170
                     /locus_tag="IDOFGDMH_00152"
     CDS             172292..173170
                     /locus_tag="IDOFGDMH_00152"
                     /inference="ab initio prediction:Prodigal:002006"
                     /codon_start=1
                     /transl_table=11
                     /product="hypothetical protein"
                     /protein_id="X:IDOFGDMH_00152"
                     /translation="MKRALILSGGGARGAYQAGVLRYLEEIQFKPNIICGTSVGAITA
                     TAMGCGMNSAEITKLWKSIEAKKVMRYSIWNDLVDIFVKSYSPLTDTTPLKNLLYSHL
                     DFRNLRKNPTEVIITAVNILTAELVFFRNKEIDIEHVMASSAIPMFFPWQYVDGKPHW
                     DGGVMANTPILPAVERGATDIVVVLLSPVGGIDMGLPKTRREGIERVFELSLIGSYQT
                     VMSNLNFEKKKRKGKKSKLSSLLSIPSADRPELKIRTIGPRTSLGFGSILNFSQVQAD
                     YLISRGYEDARIQFRE"
     gene            173298..175262
                     /locus_tag="IDOFGDMH_00153"
     CDS             173298..175262
                     /locus_tag="IDOFGDMH_00153"
                     /inference="ab initio prediction:Prodigal:002006"
                     /codon_start=1
                     /transl_table=11
                     /product="hypothetical protein"
                     /protein_id="X:IDOFGDMH_00153"
                     /translation="MEELFVKNGHFASKDGAIYQLRGVNLSGSAKLPLKPDGTTHFDQ
                     TTTFDNHKNVSFVGRPLKEDQAEEHFDRLRKWGFNFLRFLITWEAIEHKGPGKYDNEY
                     IDYVERMVSLAAKKGFYLFIDPHQDVWSRFTGGDGAPGWTLEELGMNISKIRNSETAI
                     VHHHQGKNYRRMSWPLNYQKYSCATMFSLFFGGKEFAPDTKIDGRNVQDFLQDHYIDS
                     VLKIVRKLKKYKNVIGFDTLNEPSPGWIGKKNLGEFDGFGFGKVVKSSPFQEMYLSEG
                     RAVSAVQAYMLGFWSLPFGKVRLNPEGVPLWERGHQCIWRNHGVWDYDPNGAPMMLKP
                     EYFYKKNGRKYEFYSDFMYPFIKKFKERVQKLENRFHIFIESDPSKLELEWKEISKKN
                     QGSIINATHWYDISVLMLKRYLPWFGVHVFKQKPIFGKENIDNAYEETIRMIREMSEK
                     KMGNCPTVIGETGIPMDLNHRVAYLKNDYGVLEKALDRIMKAVEKNFVNLALWNYTPD
                     HTHSFGDRWNEEDLSIYSQDTPSSYDEDGGRAVRAFSRPYPIRTKGFPVALTFDMERS
                     LFKYAFRQEGDLFPETEIFIPEIHYKKGFEVLVNAGTYQYDFRNRVLKFKGEKGILDY
                     GITVYPSKKSLSREQDRTKVVPKTQKRKTQ"
     gene            175259..175540
                     /locus_tag="IDOFGDMH_00154"
     CDS             175259..175540
                     /locus_tag="IDOFGDMH_00154"
                     /inference="ab initio prediction:Prodigal:002006"
                     /codon_start=1
                     /transl_table=11
                     /product="hypothetical protein"
                     /protein_id="X:IDOFGDMH_00154"
                     /translation="MKKVLMISLSVAAVLSLTVMCGGAKHSAEECAPIVDEMLTNLTA
                     GQKPEDAANIATMKATLVPVLQKECMSGKFDLTCLKSAKSIPAIQACKK"
     gene            complement(175795..177252)
                     /locus_tag="IDOFGDMH_00155"
     CDS             complement(175795..177252)
                     /locus_tag="IDOFGDMH_00155"
                     /inference="ab initio prediction:Prodigal:002006"
                     /codon_start=1
                     /transl_table=11
                     /product="hypothetical protein"
                     /protein_id="X:IDOFGDMH_00155"
                     /translation="MLLLRFFKFTYLFLIVCIIQCTTTGSSPIESVILNFNKNKKSYK
                     IGVIDFIHSEKQTNKYDSMISDLFIVELSKDSSNILVERTKLAELLTEHSLEYSGLLD
                     SDQARKLGKIIPIDLILTGSYSIQKIQTQEEIKISGRFIHVVTGEIVYAFNTTITQEN
                     QDSITNQNSSQQTTPEKKCPGNLEIETLLKDLSTESKIQELVQKAKKVPFQEECGKIH
                     GLILSSFIRHKIDSKEYNIFLMDSLKKFQNPDENYRVLDSLRYFQLDKRIDEEEWLSG
                     KDVIQRVPVGGLTRYIVYLLNIQSETNKQLILKRADEIMELGIQKKIGRPVAIRKEEI
                     VLSILYALQDSKAFLDSDLTALVFFDKYKNIVFDTSAETNKVFSIFDFLSNHYFKETN
                     ENKKEMIFLRIQDFLSSVNISEQKEKKLDDFLGKLISAAGRSKTSEATLYKTNFKSLF
                     QSLSKEICVVVDKNPYPAQKTSRIKFLSENEYICK"
     gene            complement(177517..177888)
                     /locus_tag="IDOFGDMH_00156"
     CDS             complement(177517..177888)
                     /locus_tag="IDOFGDMH_00156"
                     /inference="ab initio prediction:Prodigal:002006"
                     /codon_start=1
                     /transl_table=11
                     /product="hypothetical protein"
                     /protein_id="X:IDOFGDMH_00156"
                     /translation="MFSKYLDSPPNEPIQVQHSIKNKFKIKRIFVLFFIVVIPLDVTF
                     FKPLFSQTNPQDIAETKPLLRVFPSYRREECDWAIRWDICLSCLKIGRRYAQKIHFYT
                     SGPYREHGCYSEEEGFFLMEE"
     gene            178296..179684
                     /gene="putP"
                     /locus_tag="IDOFGDMH_00157"
     CDS             178296..179684
                     /gene="putP"
                     /locus_tag="IDOFGDMH_00157"
                     /inference="ab initio prediction:Prodigal:002006"
                     /inference="similar to AA sequence:UniProtKB:P94392"
                     /codon_start=1
                     /transl_table=11
                     /product="High-affinity proline transporter PutP"
                     /protein_id="X:IDOFGDMH_00157"
                     /db_xref="COG:COG0591"
                     /translation="MLAISVIFYLFTTILIGAVASRFVSDSKDYVLAGRRLPLFLASS
                     ALFATWFGSETLLGASSRFVEDGILGVIEDPFGAALCLFLVGLFFARPLYRMNILTFG
                     DFYKNRFGRRAEILSSIFMIPSYFGWIAAQFVALGIIFHSLADIPVSTGIIVGAGVVL
                     IYTVIGGMWAISLTDFLQTVLIVLGLSYLVWDLSSKAGGIEKILASTKPGFFRFFPEM
                     NAKSIFAYIAAWMTIGLGSIPQQDIFQRVMASKSEKVAVYSSLLGSFFYLSVAFLPLI
                     AVLCARKIYPEIAKEDAQMILPKTVLTHTGLFTQILFFGALLSAVMSTASGAILASAS
                     VLGENVIRPFFKKTSERTLLRLFRLSVIAITLVSLSMANTKSNIYELVSQASALSLVS
                     LFIPLVAGLFRKNSTSTGAIFSMIVGFCTWFLCNILSLEIPASIPGLISSWIALYLGD
                     WMEHRGYIQKSQ"
     gene            180567..181571
                     /locus_tag="IDOFGDMH_00158"
     CDS             180567..181571
                     /locus_tag="IDOFGDMH_00158"
                     /inference="ab initio prediction:Prodigal:002006"
                     /codon_start=1
                     /transl_table=11
                     /product="hypothetical protein"
                     /protein_id="X:IDOFGDMH_00158"
                     /translation="MPPILDDSVAFEKKQEPQKRLGEVFQGLWLENEICFAIAGGGCK
                     AFYGLGFGHEIKSWGLKFKEVSGVSAGAAMVLCLICGDEEECVAFFENIVRKNPANFY
                     WSRLFKGERAFPHEEMYRKTIRFGMDFQKIIQSGVKVYIHTLRAIPKEDSLKNKFRLA
                     RLIAETAKAFLEDERDRKRGLNTERMQRVLRNWNMKEVLFTEKDFDNEQTVEQIILNS
                     SSVPPVVSVQTLEREYYFDGGLTNNLLLEAFPPDKKTIGIYYEPTTIVGKDPKLLERC
                     YLQTPSEPLPITSFDYTDPVGVRKAYELGRRDARVNKHKIFEYLKKDWVKTFSSLKLK
                     "
     gene            181853..182260
                     /locus_tag="IDOFGDMH_00159"
     CDS             181853..182260
                     /locus_tag="IDOFGDMH_00159"
                     /inference="ab initio prediction:Prodigal:002006"
                     /codon_start=1
                     /transl_table=11
                     /product="hypothetical protein"
                     /protein_id="X:IDOFGDMH_00159"
                     /translation="MNPIVQNIIALVAGAVFGSIVNMGIIMVSGHIIPPPTGVDVTTM
                     EGLRSSLHLFEPKHFILPFLAHALGTFAGALLTAKVSFNHKVKLAMGIGFLFLIGGIA
                     NVMMLPSPLWFTVLDLVGAYLPMGYLAGTLLRK"
     gene            182303..183004
                     /locus_tag="IDOFGDMH_00160"
     CDS             182303..183004
                     /locus_tag="IDOFGDMH_00160"
                     /inference="ab initio prediction:Prodigal:002006"
                     /codon_start=1
                     /transl_table=11
                     /product="hypothetical protein"
                     /protein_id="X:IDOFGDMH_00160"
                     /translation="MKKISILFVLVGLIVLSFHCKENKSDQTKGRIAFLKGEISVQRG
                     EQKFKAIVSQEILNGDVILTGPKSVATLVFGENSTVIEIQSDSKFQVKESSDEKNFFQ
                     DKGSSWILTNKLLKGEKMNLHTPTTTAGVRGTKFYTSVYGDMTFTCHCEGRIELENHQ
                     NHSKKINDADYLSVAKGDKTIYITPSDLQKLNVPYLHNHSEIENSLVGAQNKMTPEQF
                     QIIYELAKKKLESIE"
     gene            complement(183487..186012)
                     /gene="rcsC_2"
                     /locus_tag="IDOFGDMH_00161"
     CDS             complement(183487..186012)
                     /gene="rcsC_2"
                     /locus_tag="IDOFGDMH_00161"
                     /EC_number="2.7.13.3"
                     /inference="ab initio prediction:Prodigal:002006"
                     /inference="protein motif:HAMAP:MF_00979"
                     /codon_start=1
                     /transl_table=11
                     /product="Sensor histidine kinase RcsC"
                     /protein_id="X:IDOFGDMH_00161"
                     /translation="MIKSLRISCIFFILISFLTFLLNCSQFKQNNPIASNGVIDLSTW
                     NPNIESINLKGNWEFCWDQWIPPNAEESQWKENCNGFYPVPAYWKFYNIPGKNLSPFG
                     KATYRLKVILPTSFHDSYGIRWTEILSAFQIFINNKSVAQIGVLGTDFNTMTPKLKPD
                     RTEIGPQNNQMTIVIWVSNFNHQNHGFWQPIYLGKWEIIRNTQVSHLMMDIASFASVA
                     LIGFYHLVLFLFRTRSKEYLFFGLFCISMGIRQLSVEDHAFIIFFPDIDFDFYIRFIY
                     FTVLSIGIFMCMFIKSLFPEEVSSFFINSAIGVFGCSSFTLALPVRVFTEFFSIIFVL
                     ISFLPLGLTTYLFKAHKMKRKGATLILIAYLIFSTVVLNDILFTLGYISTGYISYIGI
                     TVFIFFQAGVLAQQLTQAFNHSEDLALELKSTLQENIETHNELLALKELQNTNLEFQV
                     QSRTRELLKARDDAEFANKVKSQFLASMSHEIRTPLNGIIGLIEQFKSTPLDESQQHI
                     RNLIQKSGENLLKIINDILDFSKLEEDKINLELHEFYWKKTVEETIGIFLYQATQKGL
                     VLSVDYSPDFIDKSVGDKRRITQVLSNLISNAVKFTDSGKIQIRTFSEKIETKIEYKI
                     QVIDSGIGIPREKIDLLFQKFFQLDSSISRKYGGTGLGLAISKKLVELMNGKIHVSQN
                     KSKGSTFEFTVLLSELVSKDHSTYLPEITDLSSLSPDTFILIAEDDSTNIFLLSGILK
                     KLKIKFELAKDGLEAITKVRVSRFDLIFMDINMPHLDGISASNFILTDPMISPKPVII
                     AVTADVLQEDKIKCRQAGMSDFLGKPYYKKDIEQMIYKWLVIH"
     gene            186543..188117
                     /locus_tag="IDOFGDMH_00162"
     CDS             186543..188117
                     /locus_tag="IDOFGDMH_00162"
                     /inference="ab initio prediction:Prodigal:002006"
                     /codon_start=1
                     /transl_table=11
                     /product="hypothetical protein"
                     /protein_id="X:IDOFGDMH_00162"
                     /translation="MNVYQQNESRIQKKKILMVLAVIPILMIGTFVYEVKQMQSEIHR
                     VVWMRARVTQDYIRRISNQTRALKLSISHSMDYYEDSILDKRVLHKFKKYSSLKIFGN
                     KNQIKTNSPTSEFLATSASITPFFLREVEAALGLGGQFETLVETETQSEVVWAYYLSA
                     QKFLYFAPTLKPYKDIFNEGLYQRPFWVQATPKTNPQRKQVISELYNDIGGQGLMITI
                     SEPVYFRDQFIGVAAIDIGLDAMRRVLAVGDCIGESILIDENNKIIAKESWIDINDST
                     IQLPSGPSEKIFLQEGYYWAFFEIKDQEVRLVHRISAVEFLFSVILNLLPFWGLICTL
                     GIVSILYIKLKASMEQVSKMIHTDPLTGIANRRGFLKLTQKSLVTIHRHGQSWTILMI
                     DIDHFKQVNDRFGHDTGDRILIKVSQILSANIRQTDVVCRWGGEEFAVFLFGVTPEDS
                     INIAEHLRKEVESKVVLKDGKPVTLSIGISEGKSGKSSGSGLENAFACADQALYQAKT
                     LGRNRVCVFDTTTEMF"
     gene            188398..190095
                     /locus_tag="IDOFGDMH_00163"
     CDS             188398..190095
                     /locus_tag="IDOFGDMH_00163"
                     /inference="ab initio prediction:Prodigal:002006"
                     /codon_start=1
                     /transl_table=11
                     /product="hypothetical protein"
                     /protein_id="X:IDOFGDMH_00163"
                     /translation="MILIIDEKEFGFPFRWNLCHLSIKRLFIEVIQLQFKTQINSQIE
                     NVRVKKRIIFSLLAIILIFMFLFLIYENFRMEKEIDRVVGMRARVMKDYIRKVGSQTR
                     ALGLSITDYLTFYENTPINPDLIKRFKNYPNLNRFGIPHISRENQEGSGPDAGTLTAV
                     GSVHKLNPSLLKEIEAALNLRGQFESLTEKQSEVVWAYYLSERKFLYITPKFKDENYY
                     FTDDLYAEPYWTQANPIANPAGRQIITDLYEDIAGKGLMISVSEPVYVKGKFMGVAAI
                     DIGLDAMQRILESGDCIGRSMLIDENGKIVAKPDNFALNDRLPFSVFSSILESKKSFF
                     LQKGSFWIGVKIKEEEIWLVHEIQIFEYIIYIIKNLLPFWILTFTFFIVLVLYVKLRS
                     SMNQVSKLIHTDPLTGIWNRRGFLKLTQRSIALENRHKNEWAILMIDIDHFKQVNDRF
                     GHDAGDKTLIRVAQILSRSIRQTDVVCRWGGEEFAIFLCGVGQEISINIAEELRKEVE
                     NQIRLKDGNPVTLSIGVSGGKQNLEEAFTNADQALYQAKTSGRNRVCAFNFLQSSLK"
     gene            190561..192279
                     /locus_tag="IDOFGDMH_00164"
     CDS             190561..192279
                     /locus_tag="IDOFGDMH_00164"
                     /inference="ab initio prediction:Prodigal:002006"
                     /codon_start=1
                     /transl_table=11
                     /product="hypothetical protein"
                     /protein_id="X:IDOFGDMH_00164"
                     /translation="MGNSEFVQNTSLNIKPVILIVDDEVIILGSIKYAIQLSFGNRFD
                     IEMAEDADSAMEILARCKSEQIDVPLVICDQVLRGKSGDELLIQIHQEYPQIYKVMLT
                     GYASAKSLGNALNKANLYRYLTKPWDSEDLILTISEAVKAYFQNRKVAELSSKLEETY
                     LFNRETLFPNFENLKRRIDRRLIENENSILALIRIESFGSIAENFGIETYRKMLFEFL
                     SVLDCFIGGYNGEIFHIYDNMIAVLTKIEEDRFYSLLSAVRIFLRSECIEVDGISFQV
                     KISIGVSSDQSDVYDKARLAMMTASNNSSVEYIPYSETTNKVDRIYANLKLGKKFNSA
                     LNAGSIIPYFQGIYDNKLNRITKYECLARIMEGDQIYNPAMFIPIAKSTGIIRLLTPL
                     MVEKTFKYFSKHPEYSFSINISESDLDKKSFPLWIMNRLLHYRISPDRVIFEILENDH
                     WNGSSNSTRSLQELKEIGCKIAIDDFGVERSNFERLIEIQPDFIKIDGKFIQGIHENQ
                     TSYRLAAAITEMAHTIGAKVVAEFVSNEEELEAVKSLSIDYSQGYYLMEPAEDIVYTE
                     TILNLA"
     gene            193762..194163
                     /locus_tag="IDOFGDMH_00165"
     CDS             193762..194163
                     /locus_tag="IDOFGDMH_00165"
                     /inference="ab initio prediction:Prodigal:002006"
                     /codon_start=1
                     /transl_table=11
                     /product="hypothetical protein"
                     /protein_id="X:IDOFGDMH_00165"
                     /translation="MNQAIMIDHESKEIQVNTIRYKLLVIEFTGIVNYETLKGTPAQL
                     SSIFYEMEGILVLDIRKVINLNSEFVRAFTGILHVISERFARYFIITEDQKIYNWIMN
                     YNQLRDVKPVMNFNEIGKSLELDSLIQQFEF"
     gene            complement(196082..197305)
                     /locus_tag="IDOFGDMH_00166"
     CDS             complement(196082..197305)
                     /locus_tag="IDOFGDMH_00166"
                     /inference="ab initio prediction:Prodigal:002006"
                     /codon_start=1
                     /transl_table=11
                     /product="hypothetical protein"
                     /protein_id="X:IDOFGDMH_00166"
                     /translation="MNAYIENFLNRIYNSKILSNFEHKISLKSFLQKWFEKNIFSTFL
                     IFFGLYLTIWNRTIPEILTPGDLYKFKLISIICGISIYSFLLLRLIILGIFEIQISYR
                     YILRNAITAMILSFAFLMYFEKPFSMMITGELFCLGICIYTLLESGYLIFSRPYKKEY
                     YFLFPILGGIGFGVLGNFIGTAFYNVEWNSISYYFYAFFIFTLYLLKRKIKAQNEATT
                     SQNLVLSLNSETQEIIEQPYSMLEDEILEFIEPLEEKNLLKEDDLKRAEERINGFIRE
                     KLYADDSIRLIDLSAYLGVSLHQASFYLNKYKNMGFSDFINQNRMNDAIQFLVEKKNM
                     NLLDIAFECGFNSYTSFHRACKKWTGCSPKGLRKNAIQLNGSNYEHFKISINLQKAEI
                     LNKNLESNKFDTVVV"
     gene            complement(198427..198963)
                     /locus_tag="IDOFGDMH_00167"
     CDS             complement(198427..198963)
                     /locus_tag="IDOFGDMH_00167"
                     /inference="ab initio prediction:Prodigal:002006"
                     /codon_start=1
                     /transl_table=11
                     /product="hypothetical protein"
                     /protein_id="X:IDOFGDMH_00167"
                     /translation="MKSKTMATKTRNQKSFFIYKLILVFFGFTISITSAPFVDNSDGT
                     ITDIGNALIWQKCTNNLAGSTCTGGTGTVQLDWAGALTFCNGLNTLNAGAGYTNRTTW
                     RLPNVTELRSIVDHSFGTSPVINTTIFPGTVLQYYWTSTSYKLLTSSAWAINFQSGFT
                     SGNGKNSTYYVRCVASPP"
     gene            complement(199080..201146)
                     /locus_tag="IDOFGDMH_00168"
     CDS             complement(199080..201146)
                     /locus_tag="IDOFGDMH_00168"
                     /inference="ab initio prediction:Prodigal:002006"
                     /codon_start=1
                     /transl_table=11
                     /product="hypothetical protein"
                     /protein_id="X:IDOFGDMH_00168"
                     /translation="MKNKKGQFKKSKELLDRKIFPNFFIFIILLTLGGCIGGNGSTSF
                     KGILFGPTNNLLQSASINDSVSVNYSLSPYVLTKDLPIDPIQPSISGSIEQCSSNPTL
                     PIGLVISGTCTITGTPTINQPATNYTITASNLSQSKSATIVITVNANPPAALNFATPT
                     FTFTAGAMPGFAPIVPNYTGTITNCTSDIPLPTGLSLGTTNCSLSGSPSTTQGPTNYT
                     ITASNAFGSTSTIITITVNIAPPSALNYAGSPFVFTQDATIAAIHPTYTGTVTACNSD
                     IPLPAGLTLGTTTCVISGTPNTIQPATHYNITASNASGSISFPITITVNLAPPSALSY
                     AGTPFTFTQGATITTATPSVTGTVTSCNSDIPLPAGLGINGTTCAISGTPTTTQSATN
                     YTITASNAYGSTNTTISITVNLAPPTGLAYTPSALVFYKGVAGAATPTVTGTVTSCNP
                     NVALPGGLTLNATTCTISGTPTVFQASANYTITASNSSGNTNTTISIMIFGTPPMKTM
                     QTNCWDAAGTIDATCVTASSAGQDGKLQKGTNPSFTNQTVNVAVGVNHYITVDNLTGL
                     VWKTCHEDRTNSNCAGGADVYHDLASATTACANLNAGTGYANRTNWRLPTISEMETLV
                     DFNVATSPRTFVASFPGTTGSYYYWSSNLYLPDTTKSLVLYFSSGSTTWTNKTVAGSL
                     ARCVSP"
     gene            203427..203879
                     /gene="dksA"
                     /locus_tag="IDOFGDMH_00169"
     CDS             203427..203879
                     /gene="dksA"
                     /locus_tag="IDOFGDMH_00169"
                     /inference="ab initio prediction:Prodigal:002006"
                     /inference="protein motif:HAMAP:MF_00926"
                     /codon_start=1
                     /transl_table=11
                     /product="RNA polymerase-binding transcription factor
                     DksA"
                     /protein_id="X:IDOFGDMH_00169"
                     /translation="MTAKKSAPAYDKKVLQEISELLHERKNALLEKYAHWEDNSKPSG
                     LKEMGDIADIASEINEETLSSVLSEAEIETIREIDAALEKIEEGTYGVCEGTGKKIPI
                     ARLKAIPWTRYTVEYAETLSKSKGFSRKNAGSLTGAYKIPSDMDSMDD"
     gene            205055..207154
                     /locus_tag="IDOFGDMH_00170"
     CDS             205055..207154
                     /locus_tag="IDOFGDMH_00170"
                     /inference="ab initio prediction:Prodigal:002006"
                     /codon_start=1
                     /transl_table=11
                     /product="hypothetical protein"
                     /protein_id="X:IDOFGDMH_00170"
                     /translation="MKSGSFSKSSLFVPGLFHKLKPLRTPTFFGLILCSIISYLLFRS
                     FLFVRETEGAGIIAIGTIQFLFGLIPNLYHRKPGRIFTMAGALVLPGLLYDKTVIFGS
                     LSGLFAGAILGIFLRQYISTFHSQTVNEEDPIFRFFYINRPYKSSLPFYQNPKLGVLI
                     FCLLLLIERFFTYFNAPPFKGFGILDMTYLPGISSRYAFGLSLDFLGSWVLVILYFLA
                     EESSSHESDSPVKYWRQGLFAGVFLNILLFLIQGFSQGSVIPFTPIIEGSDSISGFLA
                     DSKSLNWFFPLWIAYFFYYLNSKSWRFPTKIVLSIGLLFPFLVLGKYFSAGSWILLFT
                     LLTYCYSIINFPKIRNRWWKLSYIPICVIVWIIFVVLILWIGSFSWSFESWQELHQTW
                     IKCFRNPGGGILRFLDLYGGEGWLQTRSAWNWTKQSILLGNGAGSFVLNWVDSRSSNP
                     IPSGGMRELGLSSFLFLLHDGGIFLILIFLGWIGLEIALRDHWKVLILLLPISIFFMP
                     WTGSSGAVAFFCLWLITSSSAQTRQLHRAFGGGFNLLSLFLGTFFLFYSLIKIAPNLW
                     GPEFRYAELKSYQLMAKKQGLIQNGIRYHEFSSGSTWVLASKAPLSLRAFVPEGKNFS
                     KKDKIHIRWSFLGPDWVEIQSKTLPLFANVSSIGLTVPSNAKYLKAEILPGSFFETST
                     DEFAISAEDFDILNRVR"
     gene            complement(207137..208528)
                     /locus_tag="IDOFGDMH_00171"
     CDS             complement(207137..208528)
                     /locus_tag="IDOFGDMH_00171"
                     /inference="ab initio prediction:Prodigal:002006"
                     /codon_start=1
                     /transl_table=11
                     /product="hypothetical protein"
                     /protein_id="X:IDOFGDMH_00171"
                     /translation="MLLYLGFEELLTSFLKFVTTLFAAGFYWFFYRNTYYHPNRKSFD
                     LSAIFCGVLTVGLAIFPEILAKQYIDKNSYFERAFPGSSLLEEVPKLIVVLWYFRGLK
                     SVYNTSDGIYFGLTLGASFGLLENFLYSTTVDFWPLFLRAVTSLPIHTFTAGIYGFAV
                     MQYYHSRPSSFNFLGIYYSLFGCFLLHGTFNYILLMDGDLVVLLPFILAIGFFVLEYL
                     LTISQNILPIEVLQSIGLFRDDYTVISRFTRYDSWMRSSQSQAQKVESIPLFRQLSKV
                     KVFVSVFLFLIPTLLYFIYSTFPELIPLLLGGIRTSEFIGLFLVYPIWLSVLILFRGI
                     LNPKFFRERILKIPLFIAVTIVQEEREYHSLAYSLSGKGFYSPVEKNLIIGDRVYVTF
                     YVAGKEFSNILAIPVWLNVREDDPEFEPGAVFIFVNPPWRLLFWRLLVRTKQQFQNLI
                     HQILHPIESSHSI"
     gene            complement(208573..210570)
                     /locus_tag="IDOFGDMH_00172"
     CDS             complement(208573..210570)
                     /locus_tag="IDOFGDMH_00172"
                     /inference="ab initio prediction:Prodigal:002006"
                     /codon_start=1
                     /transl_table=11
                     /product="hypothetical protein"
                     /protein_id="X:IDOFGDMH_00172"
                     /translation="MKKILILLIALSFVVFGCSHKKKGILLPFLTLLNQDAGASTAKS
                     ESSAGTATASNGGSVVIVDNTGSGNNSNGVLLPNNNSDSSSNATTNSQTSGNNSSSAG
                     SSNNSSSSGSNSNSGSNNSNSNSGSTSVGSNSDSGSSGGSNAGSSSSYGGDTNTNSGS
                     TNVGSNSDSGSSGSNAGSGSSSGSDTSTNSGGTNVGSNSDSGSSGSNAGSSSSSGSDT
                     NTGTGSNNGSSNPSTPSQEITGVITVNDQIGSIPFTYNTVQTIPLNLVVTDKQSKPIS
                     GATVIVSDNEGHILFQGISNNIGKVSGTITVETALGQITLEITAAGESISNVINLINV
                     VGINREIKYEVLLPVAAAPTDTDKDGVPDTLDTYPQDPTRSSLIRIPAEGVSTVAYED
                     LYPSAGDADLNDYVLHIHNEEDLNAAGDVIRLRGTYQHVARGAGYKHTFFLKLPVAVG
                     ATFSRKVVREDGKIVTDLTTKTVSSSDLNLGIQIHEESNKTTSNPNVNPGGVYKPGYI
                     ATIEIVFNSPVKKTALGSYPYDIFIKVINTGKEIHFPGLYKNANGTDKYLDSNNFPWA
                     ILVPGAWKYPYEGLDIRKDTQTGYKEFNLWVASNGTSYKDWYKHITNQAKVFPVPDED
                     SELMGFLLRSMKKNAILIAILLIGAGAAVAYILKRRTLSQA"
     gene            complement(210710..211444)
                     /gene="menG"
                     /locus_tag="IDOFGDMH_00173"
     CDS             complement(210710..211444)
                     /gene="menG"
                     /locus_tag="IDOFGDMH_00173"
                     /EC_number="2.1.1.163"
                     /inference="ab initio prediction:Prodigal:002006"
                     /inference="similar to AA sequence:UniProtKB:P67062"
                     /codon_start=1
                     /transl_table=11
                     /product="Demethylmenaquinone methyltransferase"
                     /protein_id="X:IDOFGDMH_00173"
                     /translation="MPQANFKAGFVRENFNKIAKKYDRFNDWNSFLLHRVWKNHLVRE
                     IENNFSGHLHVLDLCCGTGDISLRLENSSFVDHVTCVDFSENMLEIAKTRLKKQAQKG
                     RVHFELGDATKLIQFQNSQFDVVSIGFGLRNVDNLSKAIGEIFRVLKPGGMFLNLDVG
                     KVKNPWIRWIADFYFFKIVPILGYILWGGKNEMFDYLPVSSLSYPDQETLQLILEKEG
                     FQRVQYKNFVFGNVVLHVAKKPSEKT"
     gene            212079..212606
                     /gene="tolQ_2"
                     /locus_tag="IDOFGDMH_00174"
     CDS             212079..212606
                     /gene="tolQ_2"
                     /locus_tag="IDOFGDMH_00174"
                     /inference="ab initio prediction:Prodigal:002006"
                     /inference="protein motif:HAMAP:MF_02202"
                     /codon_start=1
                     /transl_table=11
                     /product="Tol-Pal system protein TolQ"
                     /protein_id="X:IDOFGDMH_00174"
                     /translation="MEVLLAKGTWVSVLILIVSFINLGLFIRVRTFLPVLKRKILFKL
                     QGNSASGEKRNIDLKFLLEDPEEFFIREFFVPETMISWIRNLAGIATMLGLLGTVIGI
                     SVAFEEMKNAGSVSLEIFSEGIRLALNTTIQGLCVSIPSILGFQYLKVILHKTEIELK
                     SSVDSENENSIKTLE"
     gene            212603..213016
                     /locus_tag="IDOFGDMH_00175"
     CDS             212603..213016
                     /locus_tag="IDOFGDMH_00175"
                     /inference="ab initio prediction:Prodigal:002006"
                     /codon_start=1
                     /transl_table=11
                     /product="hypothetical protein"
                     /protein_id="X:IDOFGDMH_00175"
                     /translation="MKKNLQKRKRLLENEDSNLDMTSMLDVVFILLIFAMVAMSFQKE
                     VHSLPVNLPKGKTESNGSGIKKEIFLLKDGNIRYTKQYFSENTWIQFISQGEFKNQIV
                     WIYGDEKVDYGKFVFVINSLKNSNLKELHLAVKKE"
     gene            complement(213794..214138)
                     /gene="ypjD"
                     /locus_tag="IDOFGDMH_00176"
     CDS             complement(213794..214138)
                     /gene="ypjD"
                     /locus_tag="IDOFGDMH_00176"
                     /inference="ab initio prediction:Prodigal:002006"
                     /inference="similar to AA sequence:UniProtKB:P42979"
                     /codon_start=1
                     /transl_table=11
                     /product="putative protein YpjD"
                     /protein_id="X:IDOFGDMH_00176"
                     /db_xref="COG:COG1694"
                     /translation="MNENELTFNQAQKKVDQWISEFGVRYFSELTNLAILMEEVGEFS
                     RLIARRYGDQSFKKGEDPEGISKEMGDILFVLVCLANQMGISLEDALHTTLKKNTERD
                     KNRHKENPKLQT"
     gene            complement(214135..215202)
                     /locus_tag="IDOFGDMH_00177"
     CDS             complement(214135..215202)
                     /locus_tag="IDOFGDMH_00177"
                     /inference="ab initio prediction:Prodigal:002006"
                     /codon_start=1
                     /transl_table=11
                     /product="hypothetical protein"
                     /protein_id="X:IDOFGDMH_00177"
                     /translation="MNILKRSNLVPLFRKKLLTVPLLFFIFALSLDRFLSSQLVRPYT
                     EAGAEYYFYEMKDRVLSALIKEKSTSKENQKTLIFFGTSHMGEFSLDVMRKKRSDLIV
                     YNFSAPSAPFSYHNYNLEKILSSGIKPDYAVLEFYPDSMTDFCNRYPLRYSYDLPYFL
                     RYANWFSTNDWDTFLRSRVFRTTVFPPRFKEAMGRIKDPNSKETILAVRNLLMTESDK
                     FNGGIPNVLLTNTPPEKLEEEAIKYYNETYRYISLSLIQKKFLFQFLKTAEKNGIKVI
                     LWSPLLYEGLETRVKSAEFYPIWENIRKEILEFKNVVSLDMNEFRAQVKCKKYIDPHH
                     LSGGCYLEPTEILVDRLDIQK"
     gene            complement(215212..216609)
                     /gene="patA_2"
                     /locus_tag="IDOFGDMH_00178"
     CDS             complement(215212..216609)
                     /gene="patA_2"
                     /locus_tag="IDOFGDMH_00178"
                     /EC_number="2.3.1.-"
                     /inference="ab initio prediction:Prodigal:002006"
                     /inference="similar to AA sequence:UniProtKB:O25526"
                     /codon_start=1
                     /transl_table=11
                     /product="Peptidoglycan O-acetyltransferase"
                     /protein_id="X:IDOFGDMH_00178"
                     /db_xref="COG:COG1696"
                     /translation="MIFTSTLFLLFFFCVYIIYWSYNGKNYREWVIVIASLIFYATWS
                     VPFLFHLLGILYINYLAIQSLFKKKSVFILRTIVVLDLINLGIFKYFYFFTDNFYTWT
                     GWKFLDQKTFGFQIILPLAISFYTFQIIAFVVDVYRGKIIENCGFFRFVLFILFFPQL
                     VAGPIMRHQDFFPILDKVKIKPSYVYAGLYLLGLGVAKKILVADNIASLIDPVYRNPS
                     EYDGNSLFWAAQGFTWQVYCDFSGYTDIARGCAFLLGFNIPVNFRAPFFGQNVQDLWR
                     RWHITLATWLRDYIYIPLGGSRTSEPRVYLNLITTFTLGGFWHGASWTYVVWGFWHGF
                     WLVIDRLMEKIGVPKLPERGFIWWFVRAFFVYSVFMIGAVFFRAQSVSDAWHVLYYGI
                     PWIVEPTKSILKSSLLIPFLIGGILLHTLEYFEKWPRFYFKYRKILISIFLILLVLLL
                     SNYAGKSQDFIYFQF"
     gene            complement(216606..217766)
                     /locus_tag="IDOFGDMH_00179"
     CDS             complement(216606..217766)
                     /locus_tag="IDOFGDMH_00179"
                     /inference="ab initio prediction:Prodigal:002006"
                     /codon_start=1
                     /transl_table=11
                     /product="hypothetical protein"
                     /protein_id="X:IDOFGDMH_00179"
                     /translation="MKEYIAFIKDSKFWIPVLILVGLEIVMQFGCYRPFLKKNSYAAN
                     VSRITDHVLEKQKEFDPDVLVVGTSVAYQGLSIPILNQELSPLGKKVQSIAIPGTELI
                     VQDLAILKTLPHFKNVKTVIHVFEITTPWVGQKILNLPTLAMISEFNRLEVYPRIYDF
                     GYQVNVNDLIYITLKSIAYRRDVQDLILSPSKRIKDIGKRFKIENPNPWDYENSYLER
                     ISMYPIQDISDCIEKTNPANGQPIPKGSDRFHKKAIFDTCIIANHIVTHAEEDEVTKQ
                     YFDRLKILHDEIRRIGKENGQDIQIIGVVAPYSQLIQKWRLTERNEVWKRELRRIHPS
                     NPVPLLDYQDMLDGPDNGNYYYDLIHLNSIGMKKLTFTFAKDFKAILEKETK"
     gene            complement(217781..219193)
                     /gene="patA_3"
                     /locus_tag="IDOFGDMH_00180"
     CDS             complement(217781..219193)
                     /gene="patA_3"
                     /locus_tag="IDOFGDMH_00180"
                     /EC_number="2.3.1.-"
                     /inference="ab initio prediction:Prodigal:002006"
                     /inference="similar to AA sequence:UniProtKB:O25526"
                     /codon_start=1
                     /transl_table=11
                     /product="Peptidoglycan O-acetyltransferase"
                     /protein_id="X:IDOFGDMH_00180"
                     /db_xref="COG:COG1696"
                     /translation="MLFNSLHFLLFFPIVLILNHLLKGKIQRIFLLGASFYFYMSWRK
                     EFILLLLYSIVIDYFVSLKIQTTIDTKKRKLWLLLSLATNLGLLAYFKYTNFLLGVVN
                     DLTPTAGFKFAYYDIVLPVGISFYTFQSLSYTIDVYRRQIEAKRSFLDFALYVSFFPQ
                     LVAGPIVRAQTFFRDLELPLLVQKEDIQIAFCQILIGFTRKIVFADNLAKVVDSTFAN
                     YTTLNPIEIWTGALAFGWQIYFDFAGYTDIAIGVARLFGYKFDPNFNFPMVARNITDH
                     WSRWHISFSTWIRDYIFIPLGGSRGSALFTYRNIFITWFFAGVWHGAAYHFISWGLWQ
                     GIMILAHREYSKTRIATFLNEKGGIVYDICARIFTMFCLTFGFIMFRAETMEKAIPMM
                     KSLLFLGPNGFVGIKGYSNYTYGILLLICFIASYLFAKNNIEKIVQSRWKFILFFLAN
                     VFMILIFGITESQSFLYFAF"
     gene            complement(219265..220650)
                     /locus_tag="IDOFGDMH_00181"
     CDS             complement(219265..220650)
                     /locus_tag="IDOFGDMH_00181"
                     /inference="ab initio prediction:Prodigal:002006"
                     /codon_start=1
                     /transl_table=11
                     /product="hypothetical protein"
                     /protein_id="X:IDOFGDMH_00181"
                     /translation="MITRALQNKIFFSFLICFLFVVFLFDLRFLSRHYDWDAIVYAYN
                     INSDLIWRIFYNPHHLGFESSGYLYLKLWREWFGKDSVMFGLRLRILISALLFLFCFI
                     YMYRKIYSDTLGAIVLGLAVHFSQGFWFYAQHNDTPLIHSCLIAALYLFCVYFTKKGH
                     SPISLITLFTIQLFGVYFHQSDILFLPLVPISILFSQTWKGKNFELTQKLRYTLIYCF
                     LLIGILTLSYLYVGFILLNRNLSSPLDSERNFANWLFLYATKDKWGNSPEAKNYVMNF
                     YRGIGDAFLNFEGVKNGLRVRLHSWEQRESLPYNLNLTFWILIFCTFFFNFKNIWKRF
                     QIETILLLFWLIPSILFYTWWEGYFFEFWVGTSIGMILLAGLTLKSIEFETFSFGSRA
                     IYHSILFIWCLLLFLINFSFSTFPRSKKKTVSYIQGIEFKLESILPEKIYPAESEKTS
                     IFDMDSKAPSL"
     gene            complement(221083..221655)
                     /locus_tag="IDOFGDMH_00182"
     CDS             complement(221083..221655)
                     /locus_tag="IDOFGDMH_00182"
                     /inference="ab initio prediction:Prodigal:002006"
                     /codon_start=1
                     /transl_table=11
                     /product="hypothetical protein"
                     /protein_id="X:IDOFGDMH_00182"
                     /translation="MKQNEKKIYSGWESLNSNQVGTPIRLKINPIPPVFVTLIVFGVL
                     YCCYFAVEISAIYLQKFTDFLLIPKVLNLPILQDQRLYIAVGVIIFGYIGLGFILDWI
                     RFIGRTCFTVLFLKGDFLFLERKFFFDKNVFQWNRKQNGIQVIHKTGLLRGSLGLERI
                     VIVSPDFKTLYSPFFFPSQNGNLIRGLFEY"
     gene            complement(221660..222802)
                     /locus_tag="IDOFGDMH_00183"
     CDS             complement(221660..222802)
                     /locus_tag="IDOFGDMH_00183"
                     /inference="ab initio prediction:Prodigal:002006"
                     /codon_start=1
                     /transl_table=11
                     /product="hypothetical protein"
                     /protein_id="X:IDOFGDMH_00183"
                     /translation="MPIQTNELKYKPRVGVDVRPLAYGITGNSRYLAEVLRRLIRNDS
                     PLEYYLYSNKPIHTVFYDILSNPNSRFFMTGKFPGIIWLNCTVPKRISKDRLDIFWGT
                     LQLLPLICGGALTAVNYHDLNFRAAPKTMTTSNFWQHKILSPKTLNRADLIFCLSENT
                     RHDILKFKSNLSSKLKVVYPGVESFPTFQEPLQKLPEKFLFTIGTLEPRKNLNTLINA
                     YLKLKEQNSSYPFSLVIAGRLGWKSEGLTKLLKEGNLESKGIFFVENPVDEVLAWLYQ
                     KCSAFLFPSTHEGFGLPLIEALREGKICIASDIPVFHEILERDVDLFAEPLSVDSWVS
                     SLLQLPNKKLKRPSVWDASQWTWDQTAKKIEEGLIDLWKHRKELHR"
     gene            complement(222822..224231)
                     /locus_tag="IDOFGDMH_00184"
     CDS             complement(222822..224231)
                     /locus_tag="IDOFGDMH_00184"
                     /inference="ab initio prediction:Prodigal:002006"
                     /codon_start=1
                     /transl_table=11
                     /product="hypothetical protein"
                     /protein_id="X:IDOFGDMH_00184"
                     /translation="MDDFLLIGFSNGIEKCFRMQLRNWIVAGTVLFFSLFFINGIFKS
                     ENRSDFRDYYNASIRFTQENNLYNLDQIEVILAKLRSGEIKIEEIFTPKVFLQLKDMM
                     EGVGSYIYPPTFAFLLIPISLFPYGIASAIFLTLNFLALLGSLYILSIRFHRKGNLLF
                     IIALCILNLKFLENHQNNNQVSLILIFLILTSVHTNKNWLSGFLLSLAIVIKLTPGAF
                     LLFFLMQKRYWAIFYTFVFVLFWILLPCLYAPSFTIEMTLTWKQLILDNYLKSPLFRA
                     WKNNQSLNATLAKYFLNYADVLNQSRFGYPLQELNELVVKGMYYIFSLVLVIPFFWKV
                     FTKRNVELTLGCLFVFSIVFSGISWIHSFVFLLYPSGILLDRIWSFTEHSVLPFWKTS
                     SNPLPKRIINSIKLIFEKDKVSFYFIASSILILLFNRSILGNGLEEKLMMASYLLYFA
                     IFQYVLLLFSLKYSTSEKN"
     gene            224463..225521
                     /gene="queA"
                     /locus_tag="IDOFGDMH_00185"
     CDS             224463..225521
                     /gene="queA"
                     /locus_tag="IDOFGDMH_00185"
                     /EC_number="2.4.99.17"
                     /inference="ab initio prediction:Prodigal:002006"
                     /inference="similar to AA sequence:UniProtKB:O32054"
                     /codon_start=1
                     /transl_table=11
                     /product="S-adenosylmethionine:tRNA
                     ribosyltransferase-isomerase"
                     /protein_id="X:IDOFGDMH_00185"
                     /db_xref="COG:COG0809"
                     /translation="MLFKDLKEFEFILSEERIARYPVANRDESRLMVLDVNTGTISSE
                     PSFKNVISYLKEGDLLVANHTKVSKRRVYLRSKTKARIHEAMFLEEKESLWKCKIRNS
                     KKLKMGEQLCDEKTKQILFTIERKEEEFVFLKPKHSLQEEDFQQIGEIPIPPYLKRNA
                     DSEDEIRYQTLFAKTPGSVAAPTAGLHFSENIFKTLKEKKIQFCTLELKVGYGTFQPL
                     TEENFQNQKLHKEEFFLEKSSAQMLNLAKKERRRIFSIGTTTLRALESAYDPVTDTFR
                     SGPGVTELFILPENRLQSCQGLITNFHLPGSSLLLLVSAFAGKELILKAYQKAIQEKF
                     RFYSYGDAMLILGIELIP"
     gene            225547..227169
                     /locus_tag="IDOFGDMH_00186"
     CDS             225547..227169
                     /locus_tag="IDOFGDMH_00186"
                     /inference="ab initio prediction:Prodigal:002006"
                     /codon_start=1
                     /transl_table=11
                     /product="hypothetical protein"
                     /protein_id="X:IDOFGDMH_00186"
                     /translation="MIKRITSNQSAIKLHAGKQKAKNGLPDFLAFHREELSSLPKALE
                     NPGIFSNILITGPGLESNLTLLQEYISGLKKNIKVICDPHPGFLTLAGFPGNTEYRPG
                     KMAEADGGYLLLPMRALTEDSNLYFLVKEVLQTGKIDFLTLPEMTGSKEMNRFHPSVD
                     TRFRLILAGEEGEVDFISGIDPDFYDSFSFKIHLPYEAVMKTKKNLQLFGGLIHSWEK
                     PGYPEFDSSAVDTLLEIGLRWNDSRTRLSLSFAELRTFVGELLVLYRKEKKPITRVQV
                     ESAIESIEKRIAVYKRRYLESVREGLNTIQLKGKKTGRINGLSVILLHSSLADFGQVN
                     QVSARVALGSGNFINIEREVNLSGDLHDKGVFILQSYIKGMFSHIQSFGLDASILFEQ
                     NYSPIDGDSASCAELLAILSALAGLEIPCNIAVTGALSQYGEILPVGSVNTKISAWYE
                     IIQIVGNSRDKYSVYIPTANLRDLNLPSPIRKAMDKGKFQIFTCSHVEELIPEVFGIP
                     AGKFGKNGKYPPGSLFHLIEERIDRKKEEEHI"
     gene            227425..228780
                     /locus_tag="IDOFGDMH_00187"
     CDS             227425..228780
                     /locus_tag="IDOFGDMH_00187"
                     /inference="ab initio prediction:Prodigal:002006"
                     /codon_start=1
                     /transl_table=11
                     /product="hypothetical protein"
                     /protein_id="X:IDOFGDMH_00187"
                     /translation="MKIIGVINIQSSLFISSLSAVGLGVLLSITQVKTPENFQEMEFS
                     PLKEKNEFSPTFKEKRESKETQTFQVLGSKEFQEIEKDLELTENSGFNFTGMGNVWRN
                     FSNTLNWKQPDILFSDSNLSWSGARFLGVKQDKFQMMTSVLPTLAFSELSPSFKGRKA
                     DPFGATTGINQAKLDAFELSYAVLPGVNAILKTGNSLPYTADQRDQGYSMAGFSFQPN
                     EYLSAKIVSGSSFGNASLIANRSSYSTYSANSQFTNIDPNIGNNPVLRNQAMGNTGGR
                     VIEWQANIQPVRRLSFQTSVLNKEKDKGFYNPEAARFSMFIDFSKIILNVRYSYSADP
                     NTRNNGLYITPESDATTLGFTMLLDPAGRYSLFFGNNYYNLLSQKNSGINTQVDEPLR
                     SFSASFRGKTSFQNAIFFMNFRNNLSKGVIYTDVGPYRLPAFSQYYTEYFTSLGMELS
                     F"
     gene            228885..229190
                     /gene="ybaB_1"
                     /locus_tag="IDOFGDMH_00188"
     CDS             228885..229190
                     /gene="ybaB_1"
                     /locus_tag="IDOFGDMH_00188"
                     /inference="ab initio prediction:Prodigal:002006"
                     /inference="protein motif:HAMAP:MF_00274"
                     /codon_start=1
                     /transl_table=11
                     /product="Nucleoid-associated protein YbaB"
                     /protein_id="X:IDOFGDMH_00188"
                     /translation="MFSNKLESIKQMNQMRVRMKKVEKDLMALSFEAKSKNDLVTCIS
                     DGKLNIKDIFIEDELLAKNDKKLLQKSIKQAVSRSLELAQDAAEERMAEFRGMMGME"
     gene            229608..230381
                     /locus_tag="IDOFGDMH_00189"
     CDS             229608..230381
                     /locus_tag="IDOFGDMH_00189"
                     /inference="ab initio prediction:Prodigal:002006"
                     /codon_start=1
                     /transl_table=11
                     /product="hypothetical protein"
                     /protein_id="X:IDOFGDMH_00189"
                     /translation="MEFSTILMFSLKKKQYYLLSFTIYISLIEFCSFNHSKTENLPTL
                     KTTLPLLSGEYYSNIQKLEEGYFVRQLFLDTTRKQNKFVFVQLSVTLSKNREETRIEG
                     IVKFTARGAELIPESCRVFTNKESGNRWALVRAYDCDHLSFQIESNRPNFLFIEPDFM
                     PGNSIGVYRKSASSDPSKISALVLESNGKILEVWGLRLSRVRKNATVVLEKENGQKYS
                     VRALETIETTGRVTAEKIPIEKGDILLYDNHINFGSFVY"
     gene            complement(230394..231119)
                     /locus_tag="IDOFGDMH_00190"
     CDS             complement(230394..231119)
                     /locus_tag="IDOFGDMH_00190"
                     /inference="ab initio prediction:Prodigal:002006"
                     /codon_start=1
                     /transl_table=11
                     /product="hypothetical protein"
                     /protein_id="X:IDOFGDMH_00190"
                     /translation="MIQIRFFTLLKILIFCFWIFSCSLFKKESIPGQIPVFSKEGKIL
                     RYYPYQIRWIGFNESEFPDTTRLVDFRNLVSLEILHPEFQNLEELSSLKTIGFLNING
                     TKVKELSPLSKLTNLHSLYLGETSVDEKDLKQYSEIGKLTKLGLYKTKIKDLSFIGSE
                     CRLQQLDIRNTEISSLEPISNCKNLLELRIGHTKIREIHPVYEMNHLRYLEWSELNLS
                     KKELDQIRKRLPYLKLVPIHPEL"
     gene            231591..232169
                     /locus_tag="IDOFGDMH_00191"
     CDS             231591..232169
                     /locus_tag="IDOFGDMH_00191"
                     /inference="ab initio prediction:Prodigal:002006"
                     /codon_start=1
                     /transl_table=11
                     /product="hypothetical protein"
                     /protein_id="X:IDOFGDMH_00191"
                     /translation="MIKIQKYINTTVIFSLIFSVFLNCKDDKKDDIDPLLILVGLASG
                     SPSYNCSATVKGKVASLPAMTATTSVQTLVYGKVPFVNHSIAAVKVTGAVNGTRIVFT
                     GRNVADFDEGTSSNENAPLIYNTSSCPLADSSQDTTRSTYTTNSEGQYGSAAGDGPYT
                     YTLNATKGGDYYFVFYLASRTAEPPTTTFQLQ"
     gene            232194..232895
                     /locus_tag="IDOFGDMH_00192"
     CDS             232194..232895
                     /locus_tag="IDOFGDMH_00192"
                     /inference="ab initio prediction:Prodigal:002006"
                     /codon_start=1
                     /transl_table=11
                     /product="hypothetical protein"
                     /protein_id="X:IDOFGDMH_00192"
                     /translation="MNRFPILKQFLKHTCFWFGIFVLFQCARQHPAVDQNEVAFQQAL
                     LDLQKQIEESTRSKIISTEPNGDGSFTTRIRSVSYDVWIKYNFADKSQAFVPDMSGGW
                     DVGFQRFKLQTNSGLTRSEGQGGACMTNPVVTNFETAASSTSTALGCVNASFSPDTNV
                     SELASGGIQTNYVGNDVLNKWFNYSLAFLQPNYKVFVIRSNTGNEYYLFQITGYYNSE
                     GTSAHPTIRWKQIQY"
     gene            232874..235006
                     /gene="btuB_1"
                     /locus_tag="IDOFGDMH_00193"
     CDS             232874..235006
                     /gene="btuB_1"
                     /locus_tag="IDOFGDMH_00193"
                     /inference="ab initio prediction:Prodigal:002006"
                     /inference="protein motif:HAMAP:MF_01531"
                     /codon_start=1
                     /transl_table=11
                     /product="Vitamin B12 transporter BtuB"
                     /protein_id="X:IDOFGDMH_00193"
                     /translation="METNPILNQLNMFSSFRRFFSSNWIQILFLFLFYVSIQAQDENI
                     KTENKVIQKESPNTTTTDSKKDNGNGQNGQIVPEESQIVVTGSRGERRLKDSTVATEV
                     ISRKKIEASGARNAAEVLETQLGIDVVPFFGGSRVRMLGLDSQYVLILIDGERISGRL
                     NNAVDLSRFKVQNIERIEIVKGASSALYGADAIGGVINLITREADKKLSYEMRTTYGN
                     GSRKNFNTEGEFNTTANMGFRNEYVSGAVSAGYNKNPGYRLVPNSQATTGNAYQDLNT
                     GINLTFNPDGKFKGKTRILYQHRDQNGVDVTQSKAVFDRNNKTHDFLATGSLEYGFGK
                     RNLISFRGNISKWENKYYNNQRGSDELDVKQLNSELTSQGTVQLDMEASEKHFITVGA
                     ESFANELESDRLQSRYVYRTRKAVFFQDEWTVSRSPRIRVVPGVRYDDDSQFGNQTTP
                     KLAARYDIFQNLVWRASYGRGFRPPSFQELYLRFENPAVGYVVEGNPNLKPERSITIN
                     SDLEYSPFSFLTFSLSVYRNDIINLIQYKFDSNKGREFAEFQLQNIAKAYTRGGEFGV
                     QYRFLKYFTLELGYNHTDTRDLSSDRPLEGRALHQASANFIYNSPGGFQFNLRGKHLD
                     KRPFYSSTNNLSAAGQDYIPSEVKLNENPPVIYGKPFTILNVRIEQKFFNKHFALFLG
                     VDNLLNQYELAYNPTRPRFYYGGFSAQF"
     gene            235907..236437
                     /locus_tag="IDOFGDMH_00194"
     CDS             235907..236437
                     /locus_tag="IDOFGDMH_00194"
                     /inference="ab initio prediction:Prodigal:002006"
                     /codon_start=1
                     /transl_table=11
                     /product="hypothetical protein"
                     /protein_id="X:IDOFGDMH_00194"
                     /translation="MDILLLDDGQKIESALVESFVGTDSLLVPDVYWNRLNTQEKKAL
                     RGKLPFLLRKYSKQIASMKRLHDRAGKIKYNRGVGKMKKFSVRVHTGIWATLGVLAAA
                     HGVSRCYLFNYMLWLEDLGGKEDFFVKSLNPGVPSFHWTYKMTWKINRRQNLISRELQ
                     FEPNPMTNKYPYDLTS"
     gene            complement(236617..237834)
                     /locus_tag="IDOFGDMH_00195"
     CDS             complement(236617..237834)
                     /locus_tag="IDOFGDMH_00195"
                     /inference="ab initio prediction:Prodigal:002006"
                     /codon_start=1
                     /transl_table=11
                     /product="hypothetical protein"
                     /protein_id="X:IDOFGDMH_00195"
                     /translation="MIPFLEKVNSKKSAYFLPVAVFLAMLPVTMIVPVFKEIVKDRFQ
                     SGNEEVAWFLSIAMLGSFVFSPMAGFLSDSFGTRKKIIILFCGFDALLLNLLPYADTL
                     FTLLFLRFLEGGAHVFVIGLLLASVADFEHVDSKRKFGNGILMGLSGMLLSLGGAVGL
                     SFGFLGKLNPILPFQVGSVILLFLGWIVYQFVPEEKFRVSKKHSWKESLILFLTHPLL
                     LFPLAFQFLDRFTSGYFMSSLNLRLREEFSLNPSETGKMLSLVFLPMALLSYPAIHLS
                     KKTGKYFPVAIGSLIYGVSLILSGIFQSVVWIGISLLFCGLGAGLMFATSLRLASSLC
                     TRENNGIVMASLTGFGSLGFFLGPISSVGLDRISTTWPPFIGSSSTAFVFGTAQILIV
                     LVSIPFYKILNEK"
     gene            complement(237809..238486)
                     /gene="pbsA1"
                     /locus_tag="IDOFGDMH_00196"
     CDS             complement(237809..238486)
                     /gene="pbsA1"
                     /locus_tag="IDOFGDMH_00196"
                     /EC_number="1.14.14.18"
                     /inference="ab initio prediction:Prodigal:002006"
                     /inference="similar to AA sequence:UniProtKB:P72849"
                     /codon_start=1
                     /transl_table=11
                     /product="Heme oxygenase 1"
                     /protein_id="X:IDOFGDMH_00196"
                     /translation="MSLATILREGTSEEHKAAESSAFIRCFMKGILEKGTYARHLEAF
                     YYVYESMEEELERNKNNLVLKSIYFPELYRKNALLEDLQFFYGTWKPNDHQPSVATQD
                     YVKRIRKISETQPELLAAHSYVRYLGDLSGGQILKKVAARALNLPEGKGISFYEFPMI
                     QDINGFKQNYRTALDSLPVNDSEKQSILAESKQVFLLNQGIFSELEQDLVSAIGKETY
                     DSVLGKG"
ORIGIN      
        1 tcttgactcc gtcgattcaa gagtatcaca cttcgacttg tcttacgtcc aagaatcata
       61 ctaatctacg gatcgcaact cagtactcga ttctttgagg aatagatgaa ctagaaaaaa
      121 tcttaagaat ttcagctcct ctactcttgt gagaggggat agattaatta actcattcat
      181 ctttaaacag ttcatccgta aatctagatt cagagatcag tctactttcc aaaagattaa
      241 aaccgactct tctaaaataa ggttttaaca ttttgagata ttgtttttta gttcttacgt
      301 aggcataagg atcttcaaaa taaatatctt ttttcatacg aatataatcg tctttcgtgg
      361 gaacagagaa atataagtat tttacgattt tatgaagttt ttcgaatacc gggcgcagat
      421 ctccttggat gtattgaaca actgaattac aaattcctaa atcaaaagga agatgaacaa
      481 aataagaaag atctaattcc tgaaccgttg tgttcaaaac agaaatattc caagctctga
      541 tccatttttg agcgagtaac tcatcaagca tctgttcgga cggatcaatc gccatgattc
      601 ttcgtggttt aaaaattttt accatttctt tcagtaaaat tgctttcccg aatccgaaat
      661 cggcaatcga atttacattg atttccatta aatttaaaat tgatttcgca taacgtgcat
      721 gctctttagc attaaaagtt gcatccacat ctgttccgga accgtatata tctctccaat
      781 atgcgatttc aaatggaaga ccattggccc ctaaggtcaa atcatcagag gattcttgtt
      841 ttttgtttag ttttccgaac ttcaatttta tttacaactt actctacaac taaaattatt
      901 catcaaaatt ctgatttaaa gaaattactt tctaaaacat aaaaaccatt tacagctttg
      961 aaattaatca caaatcttac tccattccac aaaaatcata aaagttaaaa tatgagtttt
     1021 cattttttag accctctttt agaaaagcga ttataaaaat ataaaccatt agagttgtca
     1081 aaaaatcaat tttattcatt taaacaaatg aataaaatca tttgggtttt tcaaaaccat
     1141 attctttaaa tttctcataa aatcgtcgtt ttagaaacat cgtgaattcg gtgtaaaaaa
     1201 tctgagccaa tccagctgcc acaggaccgg gtttccagct ctggtcaata aattgcatat
     1261 aggaaacatt atacaacaat cttctttcgt tttaatttag aacgcgattc atagagagcg
     1321 ttgtgttgag ttttccctat ttttgggacg gaggtggtaa atttttctct atcagaaaaa
     1381 catacttttt gcaagtaaaa agactcattc ttgttggaac acttgaaaaa tgtgtgtttt
     1441 taacccttct cattctaaaa tcctattaac ttgtggataa gagcgttctg ttttagctcc
     1501 ctcatatgat cccttttgca ttataccaaa tttacgttca ttactactcg aacatgaaaa
     1561 taatacgatt agatttctct aaaaactatt cagattgata gagtatctat tcctttatac
     1621 taaaacagtg ttttacaata aaaattacgg tactcaattt tgtagagatc agtaggatgt
     1681 agaatctcat ttaaaaaagc caacaattcc agattaaaca agagttataa taaattccac
     1741 atctttacaa aattgatctg ttattcttga aaccattttt atgtgttcca gtaacattta
     1801 cgagccagtc tttctttaaa aaagaaaatt tcaaaaaccg aatataataa aaacgtcttg
     1861 ttctaaatct tagaaactta aattttaatt tgttattcca aatctaaatt gttttcaaag
     1921 aacctgttcc ggacttaaag tagaagaaaa aattccaatt aaaaaatgat tcagattttg
     1981 ttcccccgtc tttgacagaa gactagattt cgctttttcc accctgattt ttatctgagt
     2041 attttccttt tgttctgaaa taaccttcat tagaaatgct ttaattaaaa tttgttctcc
     2101 agataaaaaa ataaaaagag aatttttcat agtataacgt ttgaccattt ctcttttatc
     2161 tgcaagccag atctcttcta aaaacaaata gtccctattt ctccattccg tcggcctgac
     2221 aaacataagt ttttgtttgg aatgaaaata cacgtaagac gaaactgcta agtctgcgta
     2281 aattttttcg tcatttcgaa ttacttctct attttttaaa tttaccaaat cttttataaa
     2341 cgtatctaat tttaccgagt taattccggt gataggttta acggaaaaat atgcagatac
     2401 aagaaggact ataatcaaaa cggtactcgc cgcgattgtg ttcagttctt tttcggactt
     2461 taaaagaaaa ttccctagat acaaaatcaa aaacaaaggc ccaaaattta aaagatattt
     2521 ccaaagaagt ttgtagaagt tctcaaaaga attttttcca taaaatccag ccagaatcaa
     2581 aacggtcaaa atggttaaaa aaattcctaa ataaacaagc aacacaagtt gaggaatgtt
     2641 tcttctttta aaaaaaacgg attggtgttt tttcctctct cgaattccta ctgttccagc
     2701 cttgactatg aaaatcgtaa tccctacaaa aaaaaccgta aagtgagaaa aaaaacttcc
     2761 aagtacacaa acgatcagta gaaatatgtc ccccagcgtt tccattctaa acgctagaaa
     2821 aagtatcaat aaaaaaaaca gactaaaaag ttccggataa aacgctaaag gtatagaata
     2881 cgtcaaaggt gtaattgcag ataaatagca gagaagataa tgattcggtt tccatttttc
     2941 cttttgaagt gtaaaaccta tacaatggat cccgagtgaa aaaataaatg cagaaagtga
     3001 aaagaaagac gtggtatagt tcaacccaat gattgatttc caaagattta aaactaaaaa
     3061 aggaagtgga ggttgatcgg aaaaaaattt tccttcttcc gttaaagaac gtaaattggc
     3121 gagcacctcc atcgcttccg gatttaaagg ttctccaaac cagttgtaaa gtacggagag
     3181 aatcactgca agaccaattg cagataggaa aaggaagatt gggttggctt tgttacttct
     3241 ttctaaatcc atagggcccg tagtttttgc ggaaatcaga gcaaggataa aaatttgggt
     3301 gaaattctac caacacattt tgaagtaaca atgagaacct cgaatcggga cagaatttat
     3361 ggaaaataaa aatcatatcc tatatgacaa atccggcaaa ccatccaaag aaccggcttg
     3421 gattttcaga acctacgcgg gtcatacgaa cgcaagagaa tccaacgatc tttttagaaa
     3481 aaacctttct aaaggtcaga ccggtctttc gatcgccttt gaccttgcga ctcagtgtgg
     3541 ttatagttcc gatcatccaa ttgctaaacc ggaaatcggt aaagtaggag ttccgatcaa
     3601 tactttggaa gattttagaa tcctatttaa tcagatccct atcgaagaaa tgaatacttc
     3661 gatgactatc aacggcactt ccatgtatct tttgtccctt tacgtggcgc tcgcccaaga
     3721 aagaggggta gacgtttcgc ttcttcaagg taccactcaa aacgacatta tcaaagaata
     3781 tctcgccaga ggaacgtata tatttcctcc cgctcaatcc attcgaatta tagtagatat
     3841 gtatgaatac tgtctcaaaa acattccgaa atggaatccg tctaacatct gttcgtatca
     3901 cttacaagaa gctggtgcta ctccagttca ggaacttgca tttgctcttg cgactgcaat
     3961 ggcaatctta gacgcaatca aggaaagaaa ctgttttacc ccagatgagt ttgaacaatg
     4021 tgtgggtaga atttctttct ttgtaaacgc tggaattcga tttgtagaag agatgtgtaa
     4081 gatgcgtgct tttacggaaa tgtgggacga aattacaaaa gatcgttacg gcgtaaaaca
     4141 agataaatac cgccgctttc gttacggggt tcaggtaaac tccctcggtc ttacggaaga
     4201 acaaccggaa aataacgcat ggagaattct catcgaagcg ttaggcgtca ctatgagtcg
     4261 ggacgctcgt tgtagggctc ttcaacttcc cgcttggaac gaggctcttt ctcttccaag
     4321 accttgggat caacaatggt ctttgagact acaacaggtt ctcgcttatg aaacggatct
     4381 tctagaatac ccagatctat ttgaaggttc taaagttgta gagagcaaag taaaagaact
     4441 taaagaagaa gcctacaagg aaattcaaaa gattttagac atgggtggag caattcaagc
     4501 gattgaaaac ggctacatga agtcccaact tgtaaaatct caagcagaac gtcttgcaaa
     4561 aattaacaat aacgaaatgg ttattgtagg taagaacaaa tggaccgaag gtattgcttc
     4621 tccattgatg acagaccaag acggaggagt ttttaaagta gattctaagt ctgcggaaga
     4681 aactttagaa gttcttgcga aagtaaagtc taaccgagac acaaatcaag tgaaagccac
     4741 tctcgcacaa ttagaagcag acgcaaaagc cggcaaaaat ttaatgtatg cttctattga
     4801 atgtgccaaa gtcggtattt ccactggaga atgggcagac gttcttaggt ccgtgttcgg
     4861 tgaatataga cctgctaccg gtgtagaagg tcaaaaactc aatcttgaat ctgaaaaggt
     4921 aacacgtgtt aggggaaagg tagaggcatt tttaaaaact aacggttcca gaccgaaaat
     4981 cgttgtcggt aaaccaggat tagacggtca ctccaatgga gccgagatga ttgcagtttc
     5041 cgcaaaacac gcaggctttg acgtaattta ttctggtatt cgtttaaccc cggaagaaat
     5101 cgttcaaact gcggtggaag aaaacgcgga cgtgatcggt gtttccattc tttctggttc
     5161 tcatttggaa ttggcagaac aaatttttaa cgaactgaaa cactacaaag cagacattcc
     5221 tgtggttttt ggaggaatca ttcctccgag tgattttgaa actctgacaa aactaggagt
     5281 taaagcaatc tttactccca aggattatga tcttatggac gtaatggaaa ggattataga
     5341 tatcatttcc aaaactgtaa aagccgcata acgcggtttt gtttcgaaac atagttgtga
     5401 aatatcgcaa agaagatctc gcagaactca tcgaaggagc gcgggtggga gaaaaatttc
     5461 ctctcgcaaa gctcatctct ggcttagaaa gaccggattc ttttgagttt agaaaaaatc
     5521 ttttcgaagc tcttgattct ctcgggttaa atggaagtca ttctttgacc gttggtttta
     5581 ccggaactcc gggtgcggga aaatcttctt tgctcggaga gttagcgact caatttttga
     5641 aatcggataa caatgaaacg atggcgatcg tcgcaatcga tccttccagt tatatttccg
     5701 gtggttcctt gttaggcgat cgcactcgcc tttcccttcc cgcccgcgaa aaacgaatct
     5761 acttccgttc gcaacccagc cagttggaac taggtggagt caatccttat acgtatcacg
     5821 tgatccgtct tcttcgttgt ttttttcgtt tcgtttttat cgaaaccgtt gggatcggcc
     5881 aaaacgagat cgaagtttct aaacttaccg atctttcttt tctcgtttta caaccgttag
     5941 gtggagatca gattcaattt atgaaaagtg gaatcatgga agttccggat tcttttatcc
     6001 ttaacaaatg tgacgaaaag accctcgcta attccagtta tcacatgttg atctctacgt
     6061 tagaattttt aaaagacgtt atgcccggta accgacttcc tcccgttttt aaaacttcca
     6121 ctaaaacaaa acaaggaatt caagatcttt tggattttat tcgttccgca aatcctatcg
     6181 tcgatcgttc tcaagaaacc gttcttcaac tgaaaaaatg gatcaaaaac gaattcggca
     6241 atttcggcct gaaaactatt gaagatgttt cctttcccta ttcttcaaac tttgaaacct
     6301 tagaagaaat cgccctgcaa aagattcgaa agaatctact actttagttg attgtttcga
     6361 tttttctttg aacgtaatgt taacgtattc taaatttctc ttggaaagta atagttccga
     6421 catctcttct tttgttatag aaatgctaaa aattctttta tataaaatct agaagactaa
     6481 gaatctagtt tttgtaaata atatggatat ttgtcggtca ttggatttgg ttcgaatttt
     6541 aattccctcg atattaaatt ttgtctccga tttaaagtcc aagtcatact gtaagtccaa
     6601 tgcaagctag gaactccttg gtttaaagtt tccacagtag aaccccctat tccaaagtct
     6661 tctaaccaaa gcatataatt aaaaagataa catcgcgaaa caccatgagc cgccgccaac
     6721 acacctaaag tcgcccaaac tccggtattg actcgaatac tgaacttttt cattttacct
     6781 acactacgat tatatttgat tttacccgct cgattatgaa ggcgtttcat agacgcgatt
     6841 tgtttagaat attttctcag taaaagagga agttttttcg taagagcttt tctttcttga
     6901 aaattcaaac gattccaata aacatctgga accaaaagag aatccgttcc aacaaaactc
     6961 tctaccaaag tggattgaat tttttgatcg tcatccaata aaagaatatc catattagga
     7021 aacggttctt tcaaatttca cagtggagcg ttttttggag aattttttga atcaaacata
     7081 gattttaatt ttgagcacgt ttctaattct agtttccact cttaataaaa tatgtgagtt
     7141 cctacaaaaa ccgtcacctt acatagctcc cgcattttag caaaattaca gtaaattgaa
     7201 aatctttaca ggagttccta caatttcaac gctctacagt gaaatataaa cttgtaatag
     7261 ttcccaacat taactgtaat tgacacatca tcacttccga aaaaattcat aatttcgaat
     7321 aacataaaaa tgaaacacca ttttggagat ctcttagata ggacttacgg acattggaac
     7381 attgtgccta acgtagaaag acatcaatac catcaagatg attgggctca agttcaaaac
     7441 tcagtttcaa ttgccaccat ctacggtaac gatttaaact ggaagaaaat tggattccta
     7501 tctaaactag aagaactgac actccatcaa ccaaataaag aacaactcga ttttgtatcc
     7561 actctttgga gactcaaaag attaagaatt actcatgctc gccccaagac gattgatttt
     7621 attagtaggc ttcaaaacgt agaagagtta gttttagaat acgtttccgg ttttgaaagt
     7681 gtagagccaa ttggagaatt aaaaaatctc agggctttac acatcgaaaa tgttcgaaga
     7741 gtcacagact tttccggact cggtcgcacc caagaacttc gttatctcag tatttacggt
     7801 acacttgatt gggcccaacc aattgaaagt tttgattttc tttctgaact gaagaaatta
     7861 gaatatttca atcttggatt tgtaagatca cttgcaaaaa ctccggcttt agaagcctta
     7921 gcacgtttaa aaaatcttaa aaaaattttc atacccgata acatttttac actattagat
     7981 tacgctttac tggaaataga cttacccgga acagaaggct ccatctttcc accttttgaa
     8041 aagtccaagt cgagccttga tccaaacgga gaatggttcg atttattagg taaaaaagca
     8101 ggaaggatta aaaatacctc tcccaaagcg aaagaaaaat gtgaagcaca ttcaaaagcc
     8161 tacgcagaag caaagcagaa tgcccacaaa cttttaggca aatagactaa gagccgttcc
     8221 aaagactgta agaactctca taagccatca ataggaccta ctcaaccatt ttataacgaa
     8281 cttattaaaa cgattacaac tgatttcttt taaggtttta ggacaaactc ttactcatcc
     8341 ctataaaact gagtatctaa aatgtttatc gcaatgcgaa agcgattatt atgctgcgat
     8401 tttttaggaa ataaatagct gcaaaaaaat ttatgatact caactttata gggatctaga
     8461 ataacaagtt cggcgtaaag ttcacaaaca aaacaagatc ttatttttac cgaatgttaa
     8521 ttatcctctc gagtcatttt aaaagtttaa acgcatgcgt ccaagattgg gataaaaatc
     8581 ctggaataca ccaaagaata caaagtggtt cgattgccct agccgcttct acctttccca
     8641 tgtcctccgt atcccaacca aaagtatcta aaatttccct tatctgtttt ttagaagaat
     8701 cctcattccc acagataaac atactaggtt ttccaccttt caactgagga tttaccatca
     8761 aaccacttcc tacggaactg aaacatttta caaaattagc cttaggagct tgtttttgta
     8821 atttctccat tagagattca ttatacgatg tgaaaaaatt cagaacacca ttttgaggag
     8881 gtatctctga aataggattg gttgtatcta taatcgtctt tccgttaaga gaatctattc
     8941 cggataacgt tagtacttcg gaagctacac tacctttaga acacaacact ataatttcgc
     9001 caaagtttgc cgcttccgaa aacgaaccga tcgaagcccc tgctcctgcc ttcgcaagcc
     9061 aatctttaag ttttccaaaa tctctcgtgc caattttcac ttcagccccg tattttaaaa
     9121 atccatttgc aagagtttga ccaacaatcc ccgaacctaa aattccgatt tttttacctt
     9181 tcataaactc tcctttttga ttctaatttg attcattttt ttaatagatc ttaattacta
     9241 acatcgcata acaaagtgtc caaaattctg tgcataacga aaaatttata ttactcaatt
     9301 ctataaaacc agtaaaactc aaaatttatc tctctataat aaaaattcat tgttattaac
     9361 gtatattctt aaacttcaaa ttcttttttg tttcggacct acaaaaattg attttaaatt
     9421 tatacaaaac tcgcagaata aaaactttat acaaaaatct gattggacaa agatcctttt
     9481 aaaattttat agagattccc aacagtaatc ttcgatcaca tggaagactc tactaacctt
     9541 tatttagcgt gagttcaaca taaaaaaatc tggtcgaatt cagctttgcc ggaccgtgtt
     9601 ttcagcttct atcaacaaat tgaaggttcg cttgaaaaca aaatcttttc acgaattcaa
     9661 tttattataa aacacaatct gttgagcgcc cgcagaagcg aaacgctgag ttacttcgaa
     9721 cgacccagaa aacttcctaa atgcttctct aaagagaggt gtattcagaa agggagacgt
     9781 tgagccgcta catctcaatc gcttttgcat tggattatac ctaacttaaa ttaaacgaca
     9841 ctttgtaaca aacatctagg tactcaattt tatagagatc agtagttttt tgaagtttcc
     9901 tcaaatacga aaaatattaa tttatttttt ataaatcaat aaatttctag tttagaaact
     9961 actaatataa tttttaaaaa gccatcgtta gttgttagac aaggtgattt tggcaattat
    10021 acccgaacga aaaataatga gtataacatc tttttgaaca accatttcta aaacgtgatg
    10081 tacagtttga ttcgaaaaat taggatgccc ttctgtatcc ggcaataaaa gaaccgaacc
    10141 agattttaat tctccgtttt ccgtaaatac acacactaaa ctttgttcaa aactttcgtt
    10201 agatacgatc gcccaaattc gattggactc gtccatgtca aacgctctga caaaacgatt
    10261 cctcaacaca gaattagata tttcgaattt ttttcctact tcatttaaca aatgaaaagc
    10321 tgaagataca tgatattcag tttcacagac aatccaggga gtatgagaaa caaatttcca
    10381 ttttgaattt ttaatcttct gtttgaatat acctttaggg gacttaaaat tcgaaacgtt
    10441 aaaaacgaat agttcttcgt ctccggtaaa aattacggaa tcgttatgaa tcgctgcatc
    10501 cacgacccaa gcgctattaa atccatcgtt gactaaagac ttatcttctt cgtgcgataa
    10561 aacgtcatgc aagcgaaatt gttttttgtt cttatattcc atattatcat aatagtttga
    10621 ataataaaat ataatatttt ccttaagaac tgccaaggcc cacccttttc caccttgata
    10681 agagctctcg agagataaaa tcccttctgt agacagttta aattttaaat aacctgattc
    10741 ataataaatt agaatattat aattttcaga aacatgaata cgtgggtttc ggatattttt
    10801 ttccgtaata aggatggttg aaactttttg cacctgatca aaagcaattc tccaaacaga
    10861 cacagctttg gtactaagtg tcccaccgtg taaaacgata aaaaagtttc tatcctttga
    10921 gaccttacaa gcttgaatat ccggctcgtc gattccatct ttgagggaat ttaatatttc
    10981 gatagattga attttttccg aatccataat ttttccttat cgtttttgaa tatttttaga
    11041 ttgcgatcgt ttcttgtgcc aaattttaaa tcgacttaga ttcgacgtaa gaggcttgtt
    11101 ttattaagaa cttgtcccaa aacctcaaaa aattttaggt gataattctt tagaaatttt
    11161 taataaaatg taatagttcc cacaaattaa gtcgtatttg gcaatttgtg aactttcgag
    11221 tagctctaat gtcgttaaat tttcgtagta gttcccacat tggacggttt tgaaacacgc
    11281 tataaatcca attttcccac aaaaagtaaa acatggaaac tcttacggtt tatgttttac
    11341 agctcatttt gaaaatgtag gaactactac gaactcaaat cacgaaaaat gaattctcga
    11401 ccttatttct gtttcatgaa atcgccgatt gaaacagttt tgttaatcgc cgctatggaa
    11461 tttttcatgt gactgaatct gtgggaactc tcacaaatct agattctaca gtaaagtttt
    11521 aattaaaaat ctcgcagtaa aactttcaag aattcgaaat tttcttaaac cagtctataa
    11581 aaatgaatat ggaaatttcg ttgtttttag aaaatttttt tttctaattt gtactagatc
    11641 gaactcacac taaattaacg tgagttcgat ataagcaata cgaaagcaat tgtatgtgta
    11701 actaaaaaca cgattgtaag aaacgtttta ctaagttaag agcgcaaacc cataagaaag
    11761 tttaaattcc aaagaaatta aggcatcata ctacgatcca taggagatat cattattttt
    11821 tatttgccaa aattctctta aaccaaacca gaaactatag ctttatacaa tcaaaaagag
    11881 acaaatcata atttcaaaat ataagaaata catgattagt ctatcatgtc aaaaacactg
    11941 tgcaaaccaa ccacctaacc tctattaagc ggcaaccgta gaagtggacg taggttccac
    12001 aagtacctcc gaaccgcgga gtattttttt tcctttttcg gtccagactg ctctttggat
    12061 tttgataatt ctgaaaaaat gcaaaatttt cattacttga taagtaaaat ccagttcgaa
    12121 ccaacgaaac gcgaagttcg gagaatttgg atgagcgtga tgattattct gatataattc
    12181 tcctgcgatc ataaaatcta caaataaagt attcttagaa ttgtccggat tttttttatg
    12241 atttctatat ccatacatat gaccgcacca gtttacgatt gctccatgca acggccccat
    12301 aagccaatgg atcggcagaa gtagatacca agcatactgc ccttcaggga caaaataaaa
    12361 ataaaataaa gtataaagtg ttccacaaaa aagtctgaaa gtccaagaat tactgagaac
    12421 gtcgatcgca ggccattcag gatagtttcc tttaaactcc ttttcgacgt ttgttgtttc
    12481 ttctaaaatc gcttcataat tgagagcagt tttccacatc atatccaaaa aacctttaga
    12541 agctacggga gaatgcgggt ccttacctgt atcgctataa gcatggtgtt gtctgtgcat
    12601 aatcgcataa gcacgtggat ttaaaaaaga agagccttgg gctacacaag taaaaatata
    12661 aaaaaacttc tcccaaaatt tgttcatttt gaacattgcg tgtgccgcat atctatgaag
    12721 aaaaaacgat tgaacaaaag cagataaaaa ccagtgccca atgaaaaaag atagaatgat
    12781 ccccatttgg tattaactcc tattgaataa atagaggcat ttgataggga gaaggttgcg
    12841 gaaaagttgc gaattatttt gaaaaaagag aatttttttc tacttgtttt tcaaaaagtc
    12901 aaaaacctaa tcttttattt gaaaaactac agaaactatc tcattgattg attctttaag
    12961 attgttaaaa aatgaattct ccatcgtttc atttcataaa aacagtcgat tgaagcagtt
    13021 ttgttaatcg ctgctatgga atttttcaac agttataaga tcaaaaaaaa tataaaattt
    13081 tcaattcaat gaatttggaa attaaaattg acccaaacgt tataaagaat ccattttcaa
    13141 aatgcgctta tgtaaaaatt acttcactct aaatttttga gatctttcaa aacttcttct
    13201 tcatagttta ttttcaaacg atctaaaaag ttgtcccgca aaggaatttt atcatttaag
    13261 aacaaagaga acaattcgtt taacaatttt cttctttctt caaaaccggt aaataaccat
    13321 tctaaaagct ccaaagcaag atccattttt ccttcagttt gaatcatatt acaaaattct
    13381 tgtctaattt tttcttcctg atccgttttt aaaagacctc gaattttttc aggataaaga
    13441 ttaagtaagg tttgtttttt cgcgttggga gtaaatacga aacatttttt atcggaaggc
    13501 agatgagaaa gaaccgcatc ttcggcgtct tggggtgaaa ccccgtcttc ttgcaaagtt
    13561 ttgaatataa cttctcccag taaaaaatct cgaaaaggat aaaacggaaa atcctctcca
    13621 gatttgcccg attcactact cattcttttt cgatctcaac ttgtttacga attttttcaa
    13681 aaagattctc aagttcaaaa gaagtaaatt ctctcgtagg ttcaaaagaa caaaatacag
    13741 ccctatagta tttatctttg tgaacaagat aaaaaccgga tgtttccatc atagtcctaa
    13801 gtttggtttc tctggaggaa gcgaccacaa tcgtaaccga agatagttta ctttttctat
    13861 gatcgatatg aaaataacac aatgcttctt ccgggtccaa acgatcgatc tcttccttaa
    13921 tttcatcaaa actcgttacg tctcttggac cttttggatc tttataattg atcagaaccc
    13981 ttttgaaata atgcatctta tttccttcgg gtgtaatttc cattccgttt aatatccttc
    14041 tttcgtcggc caactccttc atcaaaaatt ctcccctacc cctagaattc tctatgtcaa
    14101 agtgttcaga ggagatgtct ccctttttga cgttttcatt gatttgggaa agagtatatt
    14161 tcatccctgg ttgcatttcg tgtttgaaag acatcttaaa aaacggattt ataacttcat
    14221 tatgtaattc taattcaatt tcggcgtatt ttccatgacc gtgttctacg atgttttgaa
    14281 tcgcttctgt cgcaataatc cgaattgtat ctggatccaa tccagctaat aaagaataac
    14341 gatgaacaaa atttttgatt tcatatagtg tccccaaact ttcgtcaatt cttccttgga
    14401 tctcattggt tacgatttct tctcgaaaga ctctgacgta atatcgaaca tttgccattc
    14461 cttttttcag ataaggagaa tatgccgtat tttctatctg ccgtttgagt tttttgtttt
    14521 cttcttctaa ttctcgaatt cgtttctctt cttgggacat aaaagcactt tatttcgttt
    14581 ttatatttca cattttcaat cgtaaaccga ccgatttcta aactaacttt agatgttatg
    14641 gattcaagtg ataattatag tgacattgaa aaaacaaaat gtatctttca ttttctgtaa
    14701 ccttcaaaaa aatctcgatc atttaaaacc aaatctgttt tcttgtatca ggatgtcctt
    14761 aaatagatta aagacggccc aacgaatcct gattttaggc aaacgaacta aatttgaact
    14821 ggatttagaa gaatgggggt ctcttgaaaa aattcaaaaa atttataaaa ttcaaaacga
    14881 ctcttttaca agaattcacg aatcacatat cagacaaatt tccaatcgtg aaactctgaa
    14941 acgtcttttt ccaaacggag actttatctt tagaaaagat ttggaacaaa aacctccctc
    15001 tgattacgat ctagtaatcg cgttaggagg agataatcat tttacctttg ttgctcacca
    15061 cgctatagac actctcgttt taggctgtaa ttccgaccca cctacatcag tgggggctct
    15121 tctttctttt cacgtagaag acattaaaaa agctctggaa acaaattggg aaaatacaat
    15181 tttagaagaa tggcccttga tcgaagtcaa aattcattat ccggatggta gaaaaataaa
    15241 cactttaaga ggaatcagtg aaatttcgat ccgaaacaac agccccgatc taacaagccg
    15301 ttttttaatc tgccaccaaa atcaaatgga agaacaaaaa tgttccggac ttttagtgta
    15361 tacaggtgca ggttccactg gttgggtcat gtcttgcgag aatacagaca caagttttga
    15421 taaacaatct ccctttttta aagtctattg tagagaactt agaaaaaagg aacatactcg
    15481 gtatactctc gaccatttta cggttaccga cggttttagt ctaatttcag aaatgaaagg
    15541 tggaatttca atcgattctc ttgcggaaac gatttacgat tttccccccg gagcaaaagc
    15601 tgaatttagc ctctctcaaa aaaaattaca cgtagtggtt cgtaaatcat gagtcaacta
    15661 aagattaaaa agaaagaaat ctcgacggaa attttcatct atgtgctgga tggaagatta
    15721 gatgaaagta gttttactga atttaaaacc gaaatcatag atcctcctca tccgaacgta
    15781 gtaatactca atctaaacga attgaagtat gtttccagtt ccggaatacg ttccatcttc
    15841 gaactaaaac acaaactttc aaacgatggt aaaaaacttt ttttgacgga agcttcagaa
    15901 aaagtaattc agatcttcaa ccttttagga ctttggaaac cttttactca ttttgacacg
    15961 gaaacccaag cactcgaagc agctacaaaa tagaatcaaa ttactttaga taaattgcaa
    16021 ctactccgga cctaggcacg gactctcctc cgtgaggcca gtgactggtt ggttttccat
    16081 agtcttttgt ggtttccccc ggatgttgta cagaaagaaa taattccttt tgatcaggag
    16141 taaaccaaag tccagtcaac tcagctccta ccggagaaga agcaaattga tacgcccgac
    16201 ccgtatcggt ccggatcaca aataatccat tatttccaaa tttcttatat acggatctat
    16261 ttaagttctt agcggaaatg tccgtaacaa cccaaagatt cccttcttta tcaaacgcaa
    16321 gattgtccgg agcggcaaat ccggcaccac ccgcaataaa cacttcaaaa tcaaattcta
    16381 aaccagcgtg gtcccctgat ttttctcgga tacgtaaaat ctgaccaaat aaatttccat
    16441 gtctatcgtt gtttgtcatt gctataaata tagtcccgtc caaaggatga atttctatat
    16501 cttcgggacg atccattgga gtcgcaccac aaatttttgc agcggctcta caatgtacta
    16561 aaacgtctgc ttgggtttcg aactgtctat taccgttttc tgttttataa ttctttaatg
    16621 ttttattagt ttccaaatcc aatggaatcc aagttccttt atcgaagtcc gcgacgtata
    16681 aaattccttc ctccagtaaa gtggaatttt ttgcacctaa agaaggatca taggattttt
    16741 tagacacaaa cttatataca aactcatccc tagcgtcgtc tcccatatat accaccaatt
    16801 ttccggaagg agacaacaca agcgccgcgt tttcatgtgc aaaccttccc aaggcagtat
    16861 gttttacagg aacggattta ggatcaaaag ggtccacttc gatcacccaa ccataatggg
    16921 tttcgtgggt aagtttacaa ggttcaatga tccattctac gttttcttca caagaaagaa
    16981 ccgtattcca aaacgttaat cctcccgcac aatttgcaaa cgttccaaaa accagattcg
    17041 tatttcctac tgcagcactt ccggcagctg gacccgttag gcgaaattgt gtaagaccgt
    17101 gaatccttct tccgtatttg gaatcggggt taagaatcca ttctcctttc tttttataga
    17161 tatgaattac agaacctcct agtgcataca gatattgttc tatctgttta tccgttctta
    17221 aattcggtcc ttgtttttga ctatcatatc tgtttacata atattctaat gttcctaaag
    17281 tctcgtgatt gttccaaaga agaccagcat tcttctttcc ttccaaagga aaaaaacaat
    17341 tgaaatccga attaaagccg aacgtatctc cttgtggatt gatcttatct ccgtaaagag
    17401 cgatcgtatt gtattgataa ccagaaggta agatcaaagc atcttgttca ctcggagaaa
    17461 ttgtttgaaa ttttggaaac ttgttccgtt tagactttaa aggttttgga gaagaggaaa
    17521 gaataccgga tcttgcaaga gccaaagccg ctgcaccctt ccctaaatat cttaagaatt
    17581 gggatctgga caaattcata cgtctaaatt ttcaaaactc tctttcatcg aaattaaata
    17641 tgattaaaaa ttttcaaaag atttcgtaga tctaaaaatt aaattcttca tcattttctt
    17701 tgaaaataaa gatattcttt tatttatcaa tacaaagcaa aaatacgatc agattcattt
    17761 tttcttattc attttatttg gttgtaataa tccgaagcaa ttgaaaacta acagtttaga
    17821 actctttcat gaagtattcc accccatttt ataaaatact atttacgatt ggttttggtt
    17881 ctactttatt tttccttcct ttttatctat tcattcacac agaaaacaaa caattagact
    17941 ggatctatca aaaactgaaa gaaccaggtt ctaccgtctt tggtactctt acggaatcag
    18001 ttcgtataga aaaatcggga agaagagcct atctagtttc ttatagggtc ccagatgaat
    18061 tcggaaaatt atacgaaatt acagaacaag tggatgaaaa tttataccaa agactccggg
    18121 taggagacag tatagaagta cgaatacaaa ctttaaaaac cttcggaaaa atccgtatgt
    18181 tggccagaat taaaaagaac tctttatcta taaacgattt tgatttttta gaaatgtttt
    18241 ctaaaatagg tctttgtttt tccgtaattt tacttgccac cggattttat tatagaattt
    18301 tcaaggatca ggcagtttaa taaaaaaggg attttctttt tgaaagatca gctgcacttg
    18361 atacggttcc atcacgtaac gggaaggatt gatttcgtag gagatgtata aaaaatactt
    18421 atcgtatatc acgatataca tatattcttg aaatcgaata tgctgcatct gatttcgaat
    18481 accacgcatc caaatagaat ccgaatttac tctttcataa cggatactgg cggccttgat
    18541 ttgtttcaga taatcctgag ttatagaagg ttctcttttt ctaagttcta atttaaaaga
    18601 acgaatcaga ttgtattcca attttgcttt ttcaagcgcg ccaacgtctg ggatggttcg
    18661 gaaataatat tcgtagtatt ccttatctag agtacttgca tcttttttat gaatatctgc
    18721 gttttcctct ggtgcaggtc cagcagaact ttgtgttcct tgagagagta atggtccaca
    18781 gtagaaaaaa aagataataa taagaacttg tattcgaagc caatccataa aacgcacagt
    18841 ataagtatcg gatcgacttc gaaattccaa gtcttttttc cgacttttta cgtgccgctc
    18901 aactcttcta aagtttccgt ggtcctcttt agatattcag aaaactcaga ttcatcaaat
    18961 attttagagg aaagaagagc catatcatat acggttctag ccaacttatc cgccttagcc
    19021 gaactaagtc ctttagataa acctaaaata ttcttcacga gagaagaacg agtattaact
    19081 acgagagtat gattctttaa aagatcgaga ggtttttggc cacctaacat attcatttcg
    19141 tttagtctac gcagatgctc cggaagcaaa accaccgccg gcacagtctc cgctttgaga
    19201 ggttctgctt taatttccaa tccgtcccgt tttagtattt tttcgaaaag ttctcggatt
    19261 cggtccgcct ctgttttgtt atccgaatcc acaatcggag aagaatgttc cttatccaca
    19321 actccttcgg caagttcaga atcagctctc tgaaatttca tatccggatt tttagattct
    19381 aaaaattgaa taaagtgaga atcaattcta gaatctacta aaatcgcttc gagtccctga
    19441 gatttaagca gatccatata gacggaagaa gtttcagaag cataaaatac tttgccgttg
    19501 ttcttttcct tgtttttgtt ccaatagtct tcgagacgaa caatttcacc attagaagtt
    19561 ttgaaaaaga ttaaatcctt tgccgcctcg taaaatttgt cgtcagtcaa cattccgtat
    19621 tttacaaaaa tggaaacttc atcccagttc tttctaaact cttcctcgtt ctttttgaac
    19681 tcctcgttta aacgatccgc tatttttttt acgatatgag cggaaatctt ttttaccaaa
    19741 gggtcacttt gtaaataaga acgggaaacg tttaaaggaa gatccggaat atcaatggtt
    19801 cccttaagta cagtcaaaaa cttaggaacc aagtcgtttg cgtcgtcact tacaaatacg
    19861 tgattacaat agagtttgat tcctgattga tttacgtcta actcgtgttt taatttagga
    19921 aaatataata ttccctgaag acggaacgga taatccacgt ttagatgaac gtgaaaaagt
    19981 ggttctcccg aaaaagggaa aagatagtta taaaattcct catacttttc cttggtaacg
    20041 gaagaaggag cttcggacca aagaggagtt tgtttatttg cctgttcgtt tttgacgtag
    20101 attggaaccg gaagaaaatc gcagtatctt cggattagtt ctttaagttt ccactgatct
    20161 agatattcac cggaatctcc atctaagtgg agagtaattt tagttcctct cgtggcttta
    20221 tctgaagaac gtaaataaaa ttcagttcca gattcacttt cccagaccac tccagtagaa
    20281 tctttctgat acgatttggt ctctaagatt acttttgtag aaaccataaa acaggagtaa
    20341 aaacccaatc cgaaatgccc tatgatttcc ggtttggcac cttctccttg aaattttttt
    20401 acaaattctt ccgcactcga aaacgcaatt tgattgatgt atttctgaac ttcctcggaa
    20461 ctcattccga ttccgttgtc ttctattgtt agaattcttt tttcttgatc aaaatctaaa
    20521 tcgattctat aatcggtgcc cccttcaaat tcttcggaga atgcaatttt ttttaactta
    20581 gtaatcgcat cactcgcgtt agatacaagt tccctaataa aaatgtcctt ttcggaatag
    20641 agccattttt taatgatcgg aaatatattt tccgtttcta cggaaattct tcctttaatt
    20701 tcttcgctca taaattttcc tccatcttat ttttcaaaat aaaatttgcg atatgtaaca
    20761 gggtccgttt gtcctttcga ttcaattgaa acgcaatctc cgcaaaaccg gatttggctt
    20821 ctgaaatttc caataaaaag gaaacgtcct cttcagaaat ccctttggaa agtaaggact
    20881 gcctcaatac caagcctctt ttagttcccg tttgcaagtc aagttctttt aaaatcggaa
    20941 ctccgaagat cggaaaaaga attggaagag atattagaaa agtagaatcc gatttttgga
    21001 aataaaacca aatcgtaaaa gataaaaata taaaagcgaa ggataaaagt cgaaaataaa
    21061 aaaataaagt cgaaatctga ttttcttcgg aaggttcttg gtttttagaa tttttgtccg
    21121 ttcgaacaga aacatttaca gaaggaatct caaaataaat cgtccgatac gttctcgtac
    21181 ccggatcgaa aaaaataaaa tctttcggtt cttgtttcca aatcccgacg gtcctcatcg
    21241 ggatgccgta ttcaaaacga gctacggaat aaaaaccgta ttctccattc tctaactcag
    21301 taaatttcca agaacgagaa gtgtcataca acgttacttc tgggatacaa ttttttcctt
    21361 ctttacaatt ggaaatcggt tccgtcacag aagaaagatt cccctcacct tcgatcgtca
    21421 gtttcagata taaggtctct ccttcttgaa tggtttttgg atcattttcg atttttacat
    21481 gagttttaaa cttgcctacc gctccactaa actttccttc aaatttagga agttctttta
    21541 cacggatttg attgggagtt gtaggaatcg ttttcacgtt gaagtaagat tgaagctgac
    21601 cttctaaagc gaaggtagtt ttaccgagtt gaaattctcc agctctcaga ggaattaaag
    21661 aataaatttc tttgttatat acagcaatat catatacgtt tccttcatat aaaacctgat
    21721 ctggaacttt taccgcaact ccggaaatta cttcactccg aaaatacgga aaacgaatag
    21781 aatcggcagg attgcgatcg aagtaaggct tgcgtacgtc cttataatac aaagtaaaat
    21841 aaccgatgag aggttctcca acccaaactt cttttttact cgtttggaag agtactttca
    21901 gatctgcgtt ttcgggtacg gtttcttctt caaaacgaaa aaaacgatca aaaaaagtac
    21961 ctcttcctct ttttgcagct ttaggttttt ctaatacttg aatctttaag ggaggaggag
    22021 aaaacgtttt accgttcact tcgatgctaa gagttggaag tgtaaacaca ccttgtttgg
    22081 aagcttggat tctaaacttc aaaagccttt ttctaaaaac ttgaaaattg acgatcgtag
    22141 tattctcttc cgaaccggca taagatatgg aaacatctga attggaataa gatttctgag
    22201 ggatcaaaaa tctggagttc atatccaatt caaaaacggc ataggattct tctcctaggg
    22261 ggaatgtatt tcgcgtaatg tagaatttag tttcttccgc agaaagagaa ccaatccaaa
    22321 ataaaaaaag gatggtccag aatcggttca ccagaaaacc tctctgtctt tggttcttcc
    22381 gctttttctg cgtatcttat ttaaatctaa agaatccaaa atcctttccg tttcctcttt
    22441 agtaaggcgt tcttctttgt taggcgaacc atttgcgctt tccttttcgt tctgaccgtt
    22501 tttctgtttt ttacctgaaa aggaattcgt ttgattttta gaacgatctt cttttttaga
    22561 attagaattt tgtggatcgg aattttgaga aggaggtggg gtcttacgaa gatattctaa
    22621 attttttcta gcttctttta aatccggatt gagttttaaa gccttgatat attcttctgc
    22681 ggctttttta cgatctccga cacgcatata actgtttcct aaattaaacc tggatttcca
    22741 ttgaacttca ggagaagtag aatctgcaga cttttcaaaa tgacgaatcg ccttatcgat
    22801 gttacccgac ttgaactctg cggttccacg attgaattct aatctagaat cctcagggaa
    22861 ataagactct gcttcctgat atttttttaa agattctagg tattctccct gattataata
    22921 ttctaaacct tcttcgatcc gatttccacc tgggtctaat tcaatcgcgt ataaagacgc
    22981 agttaaactt aaaccaatta gaattacaaa atatttaaat atacgaattt gtttcatatt
    23041 acagaaaccg atttccgttt gggaaataac aaagattcca ctaaaatcca atccaataat
    23101 agtagaaaaa ctgccgcaaa taaaaatttg ccagaacctt ccgcgcgttt tagatctttt
    23161 tttctagaat ataaattttc ctctaaagaa aaaatttcct tttgtagaat tgtagaatcg
    23221 ggtggatttg aatccagtga ataaaaattc ccgtcgtttt tatctgctag attttttaaa
    23281 aaagttcgat tcattttaga atgaatgatt ccaggagaat tagggtttga agtcagagtt
    23341 ccatccttca aaagaaaacc gttcaaacca gaattttcat cgttataaac tattggcccc
    23401 ccgttctccg ttccggcagc ccaaacttga aaactcgccg gaaaggaaat cgcttgtgga
    23461 tcattttgat cttctccatc ggttactaaa atcaaaattc gatttcgaaa tactttttcg
    23521 gaacgaagca acgcttccgc ctttgtaaaa gcctgactca aatcggttcc gcgatcccct
    23581 accatatcca catccaatcc acgaacataa tccgaaaaag cggacacatc cgtagtcatc
    23641 ggacaatata aaaacggact tccagcaaat acaatcattc caaatctgtt tcccgataaa
    23701 gagggcaaca tcctaagtaa cacttcttta aatttagcca accgagttgg agaactatct
    23761 atcgcctgca tagaaagact tacatccact aaaaagagta tatccactcc tttgaaagat
    23821 tcttcctttt tttcgtcttt catttccgtt tttagacctg caaaaaaaac acagactaaa
    23881 accgcaaaaa ttaataaaat tcttaccaat acccaacgaa catccggaaa cgaagaagaa
    23941 cgttctatac caggataaaa aattttccat tcccttattt tagaaatcaa aaatattcta
    24001 atagttgaat atataatcca tacaattaca agggcgaaaa aaatgttttt taaattagcg
    24061 gaaaactctt gattcataca taatatctca gaaaaaacgc acgtaatatt aaatctaaaa
    24121 gtaaaaccgc taaggctcta tagagccaga tttcatattc agtttctctt atttctttgg
    24181 gaggactttg cagaggatct ttttcaagag aatcgatcga agagagaacc gctttcattt
    24241 cctccggatc ttctgcccta aaaaatctgc ctccagtatt ggcagaaagt tcttgcaaaa
    24301 tttcgaaatt gatttcataa gaaccgtctt cttttccaat tccgacggaa taaattttcg
    24361 ctccaatttg ttccgcaaga tcagtcgctg ttactggatc gattttaccc gtattggaaa
    24421 ctccatcggt gatgagtaca atcactttag aacgagcctt agaattcctc aatcgatacg
    24481 tagaaagaat gatcgcgtct ccgattgcag tcccttgttc cgtcactgtt tcttcttcta
    24541 tggtttctaa aatttcgctc aaagattctc gatcacctgt aagaggagct tgtaaataag
    24601 ccgcacctgc aaaaaccact aaaccaagac gatcgttatt tcttttttcg ataaatcttt
    24661 ttaatagttt tttagaaact cctaatctag tttccggaag aaagtctctg cttctagaca
    24721 tggaacccga gacgtccaag gcgattaata tatctactcc ttctttttcg tcgggtagaa
    24781 aggtaatttt tttacctggt ccggaaagag aaagtatcat caaactaatc gcaatcgggc
    24841 gaagtatcgg caaaaatttc cctaagtttt caaatttgga aaaagtgctt tctcttcttc
    24901 ctggaaaacg aatttccatt ttttttaagt atattttgtt tttataatat ataaaagccc
    24961 aggtccaaac tggaatcaaa agtaaaagcg cgtaaggata ttgaaaattc atttttgatc
    25021 ccagattcct ttccaatata aaaacttttc ttgtgcttct tctttggata aaaaaacgtc
    25081 tttgggttta aatttttttt ctgttaaaaa ttccttccaa gtcataagtt cttgtttttc
    25141 aaaaggaaat tgatcgtata aaaaacgaaa cagctccgtt tccgtaaaag aagaagtctg
    25201 cttcccagaa agagtaaatg attcttctcg aatataagaa gataataatc tagcaaactc
    25261 tcgggctgaa attgattccc gttttaaaag ttcatttaat cgaatctcgt aaatttcagt
    25321 tttttccaaa gttggttcta cttgaataat tgcatccaag ggaaaacttt tacggttata
    25381 aatacgatag gcataaacac caaaaccgat caaaaatccc attagagcca aaaggagaaa
    25441 caaccttccc caatatgatc ctgaaaaagt tagaggtgga attatatctg cgggtcccgt
    25501 atccgaagct gggatcgaag attcgatcag aatttccttt ttagaaaact ctttttttcc
    25561 gttagcatcc gtccaaaaaa tcggaactgc aaattctcca gtagtataaa aaacaaaatc
    25621 tacaacgagg gagttgtctt ttttttcgga atataaaatt tcaaaccaag gtatatccgg
    25681 agaatcttct aaaaaatgga ttcccatttc cgggatttga acgtttttta cttcttctaa
    25741 attccatttt aattggtatc gaatcttttc tgcgaccaaa cctttttccg gaaaaacaga
    25801 ttctacgggc tccgcagcta aacgaaaaga aaacattaaa atacaagaat atactataat
    25861 gcgaatctgt tttttcattt cgaaaaatac cgaaccaaat ccttagtttt taattcgtat
    25921 tctgtcagat ttaagagaga agtttgaaaa aaagaatgta acgattttaa ttcaaattcc
    25981 ggagaaagac tttttcccaa aaggccaccg ttggattctt ccggatctct aatataaaaa
    26041 aaagataata gtgatttagg aggatttatt tccaaagggt ccctaaaacg aattgcgtga
    26101 agagaataat tttttttaag actggaatat ttttttaaac cgtggattcc tataaaatca
    26161 cttaacaaaa atacgtccgc gtatctatga actctatttt ttaaataccg aaatggcaaa
    26221 agaggttctg actttctagg aatcaattct ttagaagaga tttttcgtaa taccggaagc
    26281 agttcgtttc tggagcgtaa aaaatcggtt tcccattcca cccgatcaca atagagaacg
    26341 atcttaactc gatttccttt ttgtacataa agtaaagaga taagagctaa aacctgaaag
    26401 gcattttctg ctctagaaaa ttctcctgag ccccattcca tagaagaaga tatatcgtaa
    26461 aaaacgatgg cttgcctttc tttttcttcg tagaattccc ttacatacaa ttctccaaaa
    26521 cgagaagtta cgttccaatc gatcagcctt gtatcgtctc caaaatcata aagtcttaca
    26581 tctttaaaat ccagccctct tcctcgtttg gaactttccg catttccagc ctttacttta
    26641 aaagaacggg atttacgttc caactccaga tttgataaaa ttgataagaa ttctttacgg
    26701 atcatacaaa actaaggaac cggagttgcc tccacaacag ttcgaatcaa agattctacg
    26761 ttcaattctt ccgaaattgc ctcaaaggta agcagtatcc tatgtcttaa tatttccaca
    26821 agagacgttt ttacgtcttc cggagttacg tatgtcctgc cgctcaaaag agcatttgct
    26881 ttagaacttt ttaatatact taaagaagct ctcggagaag ctccgtgtcg gatatacgga
    26941 atgagttccg gaatggttct ttcttctggt cttgtatttc gaactaatcg tacaatgtag
    27001 gatttgattt tttcttcgat aaatacttcg tcgagcatag aagatagtcg taaaatttca
    27061 gaggaagaaa cggttttttt gatctttccg tttgccgaac ttatttttcc gtgttgatcc
    27121 aaaatggaaa cttcctcttc caaagttggg taatctacgt tgatcttcat caaaaatcgg
    27181 tccatctgag cttcgggaag aggataagtt ccgtcctgat cgatcggatt ttgagttgcg
    27241 attactaaaa acggtttgtc tagtttgtag gttttgtctc caatcgtaac ggtcttttct
    27301 tccatacttt ctagaagagc agattgaacc ttagccggag ctctattaat ttcgtccgcg
    27361 agtaaaactc cggtaaacac tggtcccttt ctagtttcaa attctgtggt ttttggatta
    27421 aatactactg ttccgacgag atcggctggt aaaagatcag gtgtaaattg aattctttta
    27481 aagtttaaat ccagcgcact tgcaagcgac cttgcaagta gtgtttttgc aagcccgggc
    27541 atcccttcta aaagtacatg accttgacag atcagacaaa ccaatacgtt tcgaataact
    27601 tcgtcttgtc ctgtaatttc ttttcccagt tcttgtttga gagtttccag tttgatcctg
    27661 gcaaactcta agtcttccag tgtttctttt tccataaggt aagaattcga caacctatca
    27721 ttcgcttcaa gcgaattcaa agaacacaaa actttacaaa ccgctttcct tttttttaaa
    27781 aacaatcaaa gaaaactaca tataaaaaac gagatgtaac agaaaatagt tagactatct
    27841 tctgtcatct ttttgcatcc caattaccgg aactattatt acctcggtag gtgcctgaaa
    27901 tcgatctacc ttctaaaact cctatgtatt tttgagaaaa tggaacgttg ctacctatct
    27961 cggaacattt tatacctaca caagaacgga caaattggat ttgatttcct tttgtaaata
    28021 ccccactcaa aaattctgat tttccctttc cccagtttga gaattttaga actccgtaga
    28081 gccttccatt ttttccacca aaaaattgaa gggttccttt gtgagggcca acgttcaatt
    28141 gatacgtgcc tacaaataat ttatcgtttg cggaaagttc ggcggaatca gaagattttt
    28201 cttcggctat aaattctatt ttttcgatta gatccgtctg aatttcctga tcgggttctg
    28261 tgatttttaa aatcttagaa tctatagaaa ctaatacacc ttgcgtaaaa gatccgttat
    28321 acgtcacctt tgcggttctt tgaatccctg aaccacaatt ttttaagtaa aaacccaaaa
    28381 taaaaaacaa aatcgccgtg ggaataaaaa ccaccaagtc tcgtttccaa aaggatcgag
    28441 tagaattttc agtgctcata cgacattatc ggtaagtttt aaaaaaacgt tcgctcctaa
    28501 atccggtttt tgtttaatgt gagttcggcc taaggaactc atgattctga aaaaagttag
    28561 aatctgaatt ttacagatca attctttaaa tgtgggaact accacaaaac ttaggtttat
    28621 ctgtaaaata atgtaggaac tacttcaaat cacgatttta tgaacaaatt ctaaaattgt
    28681 aggaactcat acttttagaa aattttttca gccaccgaac tcatgttatt taaacgaata
    28741 gcgtggacac ttttacaaaa cttagaaatt gtaactctta acacgtaacg acatttttac
    28801 tttttttata caaactcatt ttttattaaa tccaaaaaga atcatcattc gattctcaca
    28861 taaaatcgcg gttttacgac cccttcccat cgagttccaa gactctttag ttttacgaaa
    28921 atgtgggaac tcatacagaa attctaatac tcaaaagtca aaccatgcga tgaatttctg
    28981 tgggaactac cacagttttt attgaaaatt ttaacgataa atgtaaaacg aacgcttaaa
    29041 taaaaattga tttaaaaata ttgaagaagc ccaacatatt atctaagaaa gtagaaacta
    29101 ctacatttag agcacccgca taatttttgt atgagttccc acacccaact ttttacgata
    29161 aagctcaagt cttacgctaa gatctgtccc aaaaatcctg cagagtgacg atagaaacga
    29221 tgcattgagt ttagggaggt gttgttaagt tacccgagcg gctctaaaac gcgacccgtc
    29281 gagagcgaga tttgagttta ggaagcgttt tgttttattg agttcaagaa gtgagactct
    29341 gagcttttcg aacgccctgt gagattgagt ttcacaaaga tgtgggaact actacgaaaa
    29401 tttaacgaga ttagaactgc tcgaaagttt gcaaattgcc aaatgaaacc taatttgtag
    29461 gaactactgc acttgattca aaatttctaa agaattatct cataaattct ttgaggtttc
    29521 gagaccagct tttagattga attttatttt ttgataaaaa atcgaaatca tataattaaa
    29581 tatgaatata caaactctcg aataaaacaa ttatcctctc aaatatcaaa cacagcaaga
    29641 acaaccgctt agaaaacgct ttttgaacta aaaaaataaa acgttttcta agctaacgta
    29701 tagattattt acaaccttgc atttctccca ttcttttgtt tccgtttatg taatacactt
    29761 ttccagaacc aaccgtccaa cagccgtttt tcttatttgt accgaccatg atgggaccct
    29821 ctccggtttt agaaccattt tcgtcgtatt cgatcgcttt agaatcgctt acaatttcaa
    29881 attgtttttt accgtcctta taatatgtaa atgggatgtc tggtttataa ctcgctttga
    29941 gttcgtttgt agcctcgtct atgttcatga tggaaaactg aagttttcct tttccgatca
    30001 actgtccttc tttgttataa gcttccgcag aggacatcat aaactcgttc atcatctcac
    30061 ctttgtaggc gggatttcca ttgctccaat taaatttcca aattcctttt cgagtatgct
    30121 ctctttgacc ttctgcaaat atatttccat ttttataata ttctttccag taaccggaac
    30181 gaagggcctt tttttctttt ggatcttttt ctttttcggt tccaggttct aacttaggtt
    30241 tgtaaccacc ttccatctga atcgaaccgt tatcataata ggttttccag ataccggttt
    30301 tcaaatcatc cttgtaagaa ccttcgcttt gaaccgtact tccgtcctta tgaaaagaag
    30361 tttcctgacc ttgttttaaa ccgttagaat agttggacac ttttttctta gcaccatttt
    30421 gaccggggtc cgcgtagtat tcagtccaaa gaccatcttt ttgatcttct ttataggaac
    30481 cttcttcgtc catcaaacct tcgttgtttt ttttccaata aggcccgttc tttttatcgg
    30541 ctttataagt aatactctct gtttgaacac catctctttt gaatttcttt tcttctcctt
    30601 cttttacacc acctacgtaa ggagtatcac gcagaacctc accggtttcg taaagagtct
    30661 tccaagaacc ttccctttta tcatccttat attcaccggt tcgaattaga acagaaactt
    30721 tctttttcgt agcagaatct tctttttcct gatattcttt ccaagctccg ttctttttga
    30781 actttttgat ttgatccgat tttaaaccat ctaactgttc agtagaacaa ggtttaccac
    30841 tacaatcggt aacaaccgga ccttccgctt tcatgttgaa agtttcttta tacttttcca
    30901 cacggatatt tggaggaaga atttgaactt ctaaatcttt acctttattc tccacattag
    30961 gagtggagtt acaataagaa atcgcaaccg taacaatagc caaacaaaat cgtttcatca
    31021 ttattcctta aaagtttgaa aacttcccac aaacgtaaaa gaatagaatt caaaagtcaa
    31081 gaaaatccga aatcacaaat gaaagtgatt tgcctataag aactataaac gacttacaaa
    31141 aaaaatcgta catttttacg aaaatgtaga attccaccta tcctaatata ggcaagggca
    31201 taaggaacct atgattcatt tttctgaaaa aaatctgaat tttacagatc gattccttaa
    31261 aggtaggaac tccgcccatt tcctttagaa tttatactgc ctgaatttga gaaatcagat
    31321 ggattatcca aaacaatctt agaatgtggg aactattact atttataaaa tagaagttta
    31381 taataattga atctgtcgta ttcaagcgtg ggaactatta caaaatttag gttcgtctgt
    31441 aaaatgatgt gggatttgag tattacaaaa tcaaattcta aaaaaagaat aattacaaaa
    31501 tgataaacgg tttccagcaa ctgtttctgt aggaactact gcaaatcacg attttataaa
    31561 caattcctaa atttgtggga actcatactt ttaaaaaagt ttttctcaac tgaactcgcg
    31621 ttaaaacgaa tttaaatttt gatgatgacc ctaaaacaac ggttttgtgc aaaaatcgga
    31681 ttagacgatg attcttttgt atttcatagt agttcccaca atttacaaag tccaactgca
    31741 aatccacgat ttgtggtagt tcccacatct atttttttac gaaaaaattg actttaagag
    31801 aaaacagagt tttcacgtcc tgattacgtt aaaatataaa tttgtgagaa ttcccacaga
    31861 ttaagtcata ttacaaattt ttaaacattt attttttata aaacgaattc cttacgcaga
    31921 acccatgtta tttaatagtt tacactttaa tcatatgaat ttagagaaag agaacttgga
    31981 gaattaaaat ttaatataac gactgactcc tgaactcaac aaaacttttc tcttttaact
    32041 tagcacgatc cagcaacaac tatgctcggc aaattcattt ccgcaaatag gaactcatgt
    32101 ttttaaaaaa attttctcat taccttatcc agaactcacg ttaagtattt aagaaaaaca
    32161 taatttagtt ttatagtttt caatcagttg agcagaaaat tatattacaa caacattgaa
    32221 ttcgtcgtgg ttcaaacttt gagaaattca atttttattt tggatctaaa taataatgaa
    32281 gcaaaataaa tcgaataaaa ggacgataac aatccaaaga aatatgtcca ctatccgcat
    32341 aagaattaca ggcataataa ggatctttac tcatatcgat caaaggaatt ttccaatcgt
    32401 catgaattgg ttttattttt tgtgaccaag tttctggaat ttttaactcg tccaaaactt
    32461 tttccatagg agaagaagct ccaggtctta cgaataagat ttttagattt tcttctcttt
    32521 gtagtataaa aattttctta tagaattcat actgcatctc cgaaggggtg taagaaggat
    32581 agatccaacc gatcgtttta cgggcagact cttgaatttt accaaagtct ttttccacat
    32641 aagcacccgc cggagaaatt gcatttccct tatcagattt tagagtggca atcgtcatcg
    32701 tttttaacaa ttcacccatt gcagaatttt cattcttaaa acgtttgatt acgttgccga
    32761 tatagggttt gttataactc actccgaaaa gaaaattcgc aaagtaataa tttacgtttt
    32821 cttttccaaa agtccatgca tattttagaa tgaagatagg atcaaaacta tttgctaaat
    32881 tcgctttttt gaatgtagta ctgtttttat taaactgaaa tggatccgtt tcgatcacga
    32941 tcagatcggg gtgaactcca ccgtttttta tcagtttttc caaaaagtat aaataataag
    33001 ccggggtagt aaccgcagaa gaaagattat aaatatccca atccggataa aacgccaaaa
    33061 gatctgaatt ttgaaagtag agcattctag aagatcccat aaggatcatt agctttttct
    33121 ttttttcggg gtttctagta tattctccgt cgggaccgta ttttaaaacg atctctttga
    33181 gaagttcttt tttgacgtcg taatagatat aagtgaattc ttgttttacg taatcccgga
    33241 cttggtctaa aaagaaaagt ttgtcgaata aaaaaatcgc aaaaaacaaa agaactgggt
    33301 accaaagaaa cggttttgat ttcaaggaat tctcccggtt ataaaattat actttttgca
    33361 actaaaaact tttttaaaac tcatcataga aactactaca taggatttta tttttaaaac
    33421 gtgggaactc acataaaaat tgtattcaac tgtaaaatcc caaacctatt caatcatttt
    33481 ctctcagtcc agcaaacata caacagtgtg ttctgcaaag caagatgaca tttgatctcg
    33541 catgatcagt tccgacaaaa aataaattga aatttgaaac aaatcacaaa aaaagagccg
    33601 gtgggaaata ccggctcaga ttttaagaaa gtgaaaggct gtcaaatgaa atcaggcagt
    33661 caccatatct ttctgagaga actgtctgcg tttcttttgt aactccgcaa accattcttc
    33721 agcgtgttta tgataagcaa ccaaacgttt tacataagtt cttctttcag gcatcaaaac
    33781 tcttctcgcc tcatgaatga tttcttccac gatcttagta tgaaacgtaa agtggctgga
    33841 aaaaagattg aagtaatctc tatccgaagt ctcccaaggt ctggaagtga tgtccgtaaa
    33901 atattgttct aactgtctta tatcaaaatc gaagtctgat tcgtaaggag aattgacaac
    33961 cgcaatcgca tcagtaagat cagtgagggt ttgaaagtaa gtctctaatt caggtagttc
    34021 cacaggtaaa aatcaccttt cctaataggt tctttttacc atccttttaa gaggccttag
    34081 gcgttcaaga ctttttcaaa tactccctca aatgttttcc ctcttcttcc caaccttcag
    34141 aagcagcttc tatccatacg tcatacttat ctccaaccgg ataccctgaa tttgtaacta
    34201 ccaatttaga ggaatctttg cctaaagaat gaaattccaa ttttaattct atttctcctg
    34261 caggatgatc ttgccaaagt agtatcaatt ctttaaaagg aattatcttt ttataaatac
    34321 cgttagtcgt aagatctcct tccatcccaa gcctccaagt ccaagcaaag ttagctcctt
    34381 ctttaggacg ccccgtcacc ttatccgcaa gccagtgaat taattcttcg tttacagtaa
    34441 ccgcattcca aaccctcata agaggataat caaattgaaa ttctttaaca atacttcttg
    34501 tttccatgct tcccttctag tgaaaatctt tataaagttt tttgaataga gttttttcta
    34561 aaaatgcagg tgcaaagttt cttaaccatt ttagaaaaaa accagagctg tccatgataa
    34621 ctaatctaga ttctggttct tccaccgaat cgatcatttt agacgcgact tcttcgggag
    34681 atttaatctt gtcactagaa tgttgagatt cgttcaaaac gtttccgtct ccgtccaaac
    34741 cagaagaacg tagtttcgtt ttagtataag gtggacagaa aatgataaac gacaaaccat
    34801 cttcggaaag ttcgatcctt gccgcttcca aagcagagtg taaggcagac ttagaagaag
    34861 aataagcact tcttcctggg atcccgtaga gtccactcac agtagacgta gcgattacag
    34921 aacctcgatt tagtttgatc tgaggtaata atctttgaat gagataaata ggaccgaaaa
    34981 aattaatatc aaaggtttta cgaaaagttt cgattctagt agaatcaaaa cgagaatgag
    35041 ttgtaatacc agcgtttgca aatagaacgt ctatacctcg ataatcttta gaaatttttt
    35101 taaccgcctt gtctatttct ttctcagaac ttaaatcagt agagatatga atccaatcag
    35161 caacgatacc tttcttttgt tttaaaagtt tcggttcagt tctagaaaga ttgatcaaag
    35221 tacaatctaa tttagataaa atccctaaaa tcgcctctcc aattccagaa gaaccaccag
    35281 ttaatacaat cgttttgccc gaccaaaatg aaggattcat atcacggagc attctcaaca
    35341 taagaaagaa ggattcaaga attttttcaa gggaaaagag catagaacac ttcccttgtt
    35401 ttcactgaaa aaagaaaaac agaatcatgg gaaagattct acttatcaaa tataagcttg
    35461 atggaattca aacaaatcta ttttatagaa tcgttaaccg actcaaaaaa cctagctctt
    35521 actacccata accttaccca caaataattg gatctcaata taaatctgtc ggaattacga
    35581 caaaatcttc tgtaaaactt agttcccgcc cttatttttg ggtgggggag gaggtggaaa
    35641 ggttttcttt atcagaaaaa catacttttt gcaagtaaaa agactcattc ttgtcggaac
    35701 acttgaaaaa tgtgcctttt tgagccttgt gattctaaaa tcctattcaa cttgtgggta
    35761 aggtgatgct tactacccgg acgcatgaaa atagtaccaa gttattaacg gctgaattta
    35821 cgaaaaaaat agtggtattt aaaaaatact gcaaattcgg gatttacttg cattttaaag
    35881 caagaccaaa atattcaaat ttttgaaaca atctaacaca agtattctat tcatgcgtcc
    35941 gagtaataat ttctaaaaac tatgaaaaaa tataaaatcc aaattcttct atttttgctg
    36001 atgatttcaa tcgcaggtct ttcgatattt tataaactaa aactgaatga gactccggat
    36061 tctatcgatt caaaaaatca aaccgaatca gagatacaaa aagtatggat ccaatttgca
    36121 aattcaattc ttacagacga tctcaaagaa acaaaaaggc tctctacaaa ttgcatttat
    36181 tgtccggaat gtttgaccaa tactccggaa gaagaatcgc gattggagaa atatcaggat
    36241 tcgaattatg ataaattgta ttccgatctt tcctatatat caattgatac ctttttggaa
    36301 aaagacaagc ccctattctt aaatgccgag ataaaaacaa aactcttaaa tccaaacaac
    36361 tataaaatcg atttggaaga tccaatttca gatcgattca atcgttcttg tattctctca
    36421 aaagaagagt ttaattctac aaaggtctat gctgttttag taacggttca aaaaccaact
    36481 ttcaattcag aagagggatc gcagatgaaa tttactttta ttcgaactaa aaaaggatta
    36541 cgattttgtg agtatttaag cattccttaa atcttttttt tcgaatttat gtttgtttca
    36601 acaaaacatt ttaccataag aattttcgga gaagacactc catcttaatt tcgatccaat
    36661 ctttgatcga taggatatag acatcttatc ccacaatatc gtatcatatt aatttaataa
    36721 agcatttgat accaaatcca ccaccggaac gtctcctttc aagatcgcgt ttgttaatga
    36781 atcgttcata ttccttttcc gttgaattcc cagttcgtaa aattatctgg agagtggatt
    36841 gaagttctga gaaacattcg atccctgaat caaaaacact tttcccagca aaaatacttc
    36901 tatatcacaa tcgatcaatc gaaatcgcaa aataaagaat cgacgaccgt agcagaccaa
    36961 tcccctcaca aagaatatta aaaaatttga ttttattatt gattcaaaag ttttaatcag
    37021 cgtgagactg aaaattaacg atcttccatt ctccatttcg attgagatgt agtacaattt
    37081 gaaatggaag tccgcaagga tagtattcta catagagtgg atcgacctca acagtatctt
    37141 ggttccaata tctcttaagt ctgtttccat acgtttgttt cgggccataa gacttaattg
    37201 aaaggtcaca gttgcccatc ccgtctccat tccctaattc ttgatcgact tttttttgaa
    37261 atctttcgta agaagttccc gcaatcgcat tctcgttcgt taaactgtat gcctctttaa
    37321 gcttttttgt aatcaacaat cgcagaaagt gattggatac ggctattgca tctttcggta
    37381 tatattccgt atttttcaaa aaataaaagg acaaaaaaag actaacgcac aagaaagcaa
    37441 tcgccgccaa gaatctaatt ttcatattca atcgttatcc gcgctgatct cgtcttgaat
    37501 tactcttgcc tctgcacgaa aagcaatata cgaccaaacc caggtgatta aaatcgtaat
    37561 cttattctta aatcctacct gataaaacaa atggacaaaa agccaagcca accaaccaaa
    37621 tagacctttc attttcagaa ttcccacctg agcgaccgcg tccgttctac cgatcgtagc
    37681 catagaacct ttgtctatat aatgaaaagg ttttcgtttt ttatttttta gatcgttttg
    37741 aatgagagaa gcgacatatc ttccctgttg catcgcaacg ggagaaactc ccggcaatgg
    37801 acgttctaaa cctttagaat aactggcgat gtccccgatt acaaaaactt cggagtgacc
    37861 ttcgatgttg caaaactcgt ccacgatcac cctacctcct cggtccaatg tgacgcctaa
    37921 cgtagccgca atgctattgg cctgaactcc cgccgcccag ataactgttt gagtaggaat
    37981 catttttcct tcgagttgaa ctcctcgttc gttaatatca atcactctgg tgccggtcaa
    38041 aacctccact ccccttcttt ctaaacgttt ttttgtaaac tctcctaaag aaggatcaaa
    38101 ggtcatcagt aatctaggag aagcttcgat caaagttatc ttagataagg cggggtcaat
    38161 cgtatgaaat tcatcccgaa taatttgatg ggaaagttct gcgatagaac ccgcgagttc
    38221 cactccagtt ggaccaccac ctataatcac gtaatttaaa agagacttaa ccacttccgg
    38281 atcaccggac aactcggctt tctcaaacga aatcaaaagt ttatgacgaa tctttaatgc
    38341 gtcttttaaa tttttgagac caatcgtgta tttttcccaa tgatcatttc cgaaataact
    38401 ggacctagca cccgcagata atattagata atcataattc gttgaagtgt tttgataata
    38461 aaccgttttt gttttgagat cgattttagt tgcttcccct aaaaccacag tcacattttt
    38521 actttctcct accaaagaac gagtaggaat cgctatatcc gctggactta aaactgcagt
    38581 agccacttga tacagaagcg gctgaaatag gtggtgattc tttttatcga ttactgtaat
    38641 gtctaaattg ttattttgag atagtttttt aacggcctgt aaaccgccaa accccgcgcc
    38701 tataacgact actttctttt gattggattc acccatttgt gaatattctc tcccgctttc
    38761 ttggattagg tttttaaatc caattttcta gaaagcagga attcaagaaa gtcttctgcg
    38821 acatccgaga caatattttg cacttcttca aagtctttca aagttccgta atacggatct
    38881 ggaacctcgg aatctttttt tgaatctttt tgaaaaaatc gaaacaattg tacttttttt
    38941 ctttcctcat ccgaggacgc gagagataaa acgtcctttt gattggattt atccatcgtt
    39001 agaatgtagt cgaattctct aaaatcttct cttctaaact gtctcgccct atgagttagt
    39061 tcgatccctc tttttcgcgc ggcttgtctg gttctaggat caggaagttc tccgatatga
    39121 tatctagaag ttccacaaga atctactaag aaggaagatt ctaaatttct cttttgaatc
    39181 aaatccaaaa aagctccttc tgcggcaggg gatctgcaaa tatttccaag acagacaaat
    39241 aaaacccgaa tcaaattttt acttttcgga ttctgctttt caaagggtaa gtttatttca
    39301 gactgatctt cgaccataaa aattctggaa tgcgtttcat aagataaccc aggaaaaccc
    39361 atgggaacca aggaactgta gccgataaaa cattgttttc aattctttta aatatttttt
    39421 gcgcacctcg ttctacggaa attacaaaag ggcgagactt catccgatta ttgatcggag
    39481 tgtctataaa tccaggatga attacgctga cagaaattcc atatcgtttt acttctcctc
    39541 gaagcgcttc catataaaca gataatcccg ccttggaaga agaatagcta gcagaaccag
    39601 gaagtcctct aaacgatgca acggaagaga tcgctacaat ttgacccgat ttctgttttt
    39661 gaaaaatcgg aagaaccgct tctacacccg ccatagcccc gatcaaattg gtttcaatca
    39721 ctgcacgatc cgcttcaaaa cttcttccac caaatgaaga agtagtagaa atgcccgcat
    39781 ttaaaacgat cagatctaaa ccacctaact ccttaatcaa tttaggaatg accttaaaat
    39841 tttggtctgc atcagataca tccaaagaag caaaaagaat tttacccttc gttccggaag
    39901 atttcaattc ttctacaatt tttttgagaa cgtcctttcg tctcgccgta agggctacgt
    39961 ttgctccagt ttgtgcgtaa agtctagcca attcctttcc aattccagaa cttgcacctg
    40021 tgatgattac gtttttcata gaagacaact taacttagaa ttgtaactcg cttcaaacat
    40081 taatttcaag gaaaatccat ttatttaaat cttccgtaaa tacaaagttc aagaattgtt
    40141 ttacgatcat aaataacaaa aagttaattc cgctttattg aaatgttcca actttttgaa
    40201 ttttatttgg aaccgcttga gaaatacaag ctcgatgtaa aaaatccagc tatagagtca
    40261 aaaactaaat tggattcctc tattataaat caaatagata cctctatcat tacacctaat
    40321 ttatgttagg ttagaatttt attcttctaa ttttgaacct agaatttcgt ccgtgtgtgc
    40381 caaacgatcc gcaagaatcc gaaccatttt ggcagaaaaa tctggatttt taactagaaa
    40441 tctttctagc tgttgtctac tttctatcac ggcaagtcta caatctaaaa ttgcttttgc
    40501 ggtagcggtt ctgggcattg cacgaaacaa agccatttca ccaaaaaaat ctcctttttt
    40561 catgacagca agacgttgga ttgtattttt ccgagtaaaa aaaacttcga cggagccgga
    40621 gagaattaca tacatcgcgt tatttgtatc tccttcttta aaaacgattc caccagcagg
    40681 aatctccaac gtattcattt ttcaaaccgc ctaaaagatt tacttcctta tcataaaatc
    40741 gcatcttgac gtttaaatat taattttatc tttaaaaaaa gcacactctt tttatgattt
    40801 ctaacctttc attacttata gatacattag ggctttgtat actagttcta atatgtatca
    40861 cttcagaaac gccttctcaa attctacttt cttttccgaa aaaagaaact tcaaataata
    40921 gaagccaatc cgtagatttc atccgaggac ttgccatcac tggaatcgtt tttattcatg
    40981 tgaactctta ttatcagtat tttggtccaa acgaaagcgc ctcttcattt actctttttc
    41041 tttctaactt atctagattt ggagttccgg cgtttattat ttcttccgga atttttttaa
    41101 aattcacaaa ctggaaagat tattggaaac caaaattaat ttcttttttg atcccttact
    41161 taggtataag ccttttggcc tcttatataa aattaggaac gtttccgaaa ttaatagaat
    41221 ttctcaaagg agttttactc ggaacctggt gcgctcctta ttattttgtt cctctattag
    41281 tttcctttta tggaatattc ccttttttga aactatttgt atctaattta aaatcttcca
    41341 aagcagtttt gatctttctt ttgattgctc ttgtgacgaa ttttttatct aatcacttct
    41401 ttcattacgt ggacgacccg gttttaaaaa ccatagagcc gatcttaccc accggatttt
    41461 ttttcttttt cgtctttgct atgttcgccg aaaagtggtt taaagaacct agaaattttt
    41521 tactactttt caaaaagtcc ggtcccctac cctactcttt tagtaaaatt cttttttgtg
    41581 gaatattatt ctatttagct gtagtgggta ttgtaggtta tttttggaaa tttgattctt
    41641 ccaatcattt gatcttttat ccccttgtta tgtttttatt tttatttttc tgggcagaag
    41701 attctcaaaa acaaaacaaa cataaaaggt tcatttccac ttttgccttt atcggcaaaa
    41761 atagtatggg gatctttttt ctacatccca tactgattca tctgatgcac gccttaaatc
    41821 ctttcgcttg gggttccggt tttgcctggc cgttgatctt tatcgtcggt tttttgaatg
    41881 taatcgttac tcttgttact tggttacttt ttactaaaac ggtccattgg gttcttcaaa
    41941 aaatcagaac attctaatac tcttataaat atttaagaat gtattcctct aaattagaat
    42001 tgtcagaaag atacgttttt ataatactca actatctatt gttatccggt tccaaaattc
    42061 ggtgattgag agttagatgg ttttagataa aaacagcaat agagtatagt atgaattttt
    42121 tagaattttc catcaaagtt ttgaaagaaa caaatcgacc actcaccccc atagaaattt
    42181 gggaaaccgg aaaagagaaa gggtacgaca ttcaagtaag ctcaaaagga aaaactccct
    42241 ggcaaacgat tgccgctcga atttatgtag atcttcggga taatccaaat tcccctttta
    42301 ttaaattgaa gcttcgtccg actaaattct ttttaaaaga gttaatgtcc aaagatttag
    42361 aaaagcgaat cctatctgat gaagaaaatt caactttaac ggacaaaaaa gaattaaaat
    42421 ttagcgaaaa agaactacat aaataccttt cttattatct ctataattat cattttattt
    42481 attcgaaaac aatcttccat caaaattcaa acaaaaaaaa tttcgctcaa tggatacatc
    42541 ccgaccttgt tggagtatat tttcctatca ccgattggga aaacgaggta attgacatcg
    42601 caaaagatgt tggatcgtta ggtataaaat tattttcgta tgaattgaaa attgaactta
    42661 acttcggtaa tttacgagaa tcatttttcc aggcagtatc aaattcatct tgggctcatg
    42721 aggggtattt agtggtttca aattacgacc gagatgaaga attttctgaa gagtataaaa
    42781 ggctatcaaa ttcctttgga attgggttaa tacatttaga tatagatgac ccagattcat
    42841 cacgaatcat ttttcaggca aagacaaaag attttatcga tatagatcgg ttaacaaaat
    42901 agctaaaatt aatccggact ttaaaaaatt cttaaaaagg gtcaaaacag attttacttc
    42961 tagagaaatt agaaaagagg aatatgataa aattgaaatg attgaaaatc ttgaaaataa
    43021 aaaaagttta gaaaaaacaa atcacccata atttcatcta ctggcactag tttagtgttc
    43081 acttgccaag ctgttttgag gtggcagcaa gtatagtttt tttatgaact taaactaaaa
    43141 gaagaaaatt atggttgaaa gctatttgaa acaacaccaa acgatctaag accaataata
    43201 agactttatg actgaattga atttagaaaa attaatgatt tcttatggta aaaatgagat
    43261 ccgttaagtt tcaacgaatc tgatcaaaga aatatttatt agcatataca gcgaaattat
    43321 ttaatttaaa aagaaataaa gttaacgcaa ttgaaataga aaaatattta tcaaagattg
    43381 aattgattct gtctctacct aaaaaacaaa aagacaattt tctttttaaa attagctgta
    43441 atattatttc taatttatat taaagcatat aaaaaacgtc gaatatatag acgttatacg
    43501 aaatagtttc taaaattaat ttaaaagcgg tatttaattt taaagtttct ataaaaattt
    43561 ttacttcggg agaggaccat acccgatttc ataaattttg cttcacacga ttttgattta
    43621 gttaaatact tgcttactaa atatataatt atgaaagatc tagaagacaa aatatggaca
    43681 actcttaatg gaggatataa aactctattt aacccagtta gaattatcaa agctctagaa
    43741 gttgatccat cttcttctga agcttggggc tcgatatggg aaaacctaca tcatcaaggt
    43801 gatattggag aagcctccta tgcaatagtt ccctatttaa ttgatatata tcaaaggaat
    43861 aaattttccg attggcaaat ttattccttt gtttcattaa ttatggtgga gagtaataga
    43921 aaaactaatc catcgctacc aaaatggatt gaagcagatt attctaaaag cctttctatc
    43981 ttgtatgaaa ttgctatcga agatttgcgg aaagcaaaag acgaattgct aattcgttta
    44041 ataattgggt ttattacctt atataaaggt cttattaaat acggagcctt aatttcagga
    44101 tttgatgaac tggaaataga agagattatt gaggaacgct ttgcctggaa tcacttatat
    44161 aaaaagtaat agcttaagaa gaattaaacc ctataagatt tacacacaga cgttaggccc
    44221 taaaatgtcc ataagctaac agtcgttaga taaaatatac tattttgacc ttaagaagct
    44281 gaataaaaga taagatattt taggattcta atctattcat ttataattta aatacagaga
    44341 atcaaacaga aaatgatgtt tcttttatgc aatgcctatt atatagagca tacattgaaa
    44401 tcaaaaaccg atataaactt cttttttaca attctatttt atttacttcc gcttttgaag
    44461 taaattgtag aacattatta agtgaagatg tgcttcaaat ttaattacga attcttttaa
    44521 tattactatt aaaaagtaat ttaaggttat cgtttgtaaa acaatactat tcaactcatg
    44581 aaagcagttc caaaattaat agataatttt acaaaaatat aaaaattctc aaaaattata
    44641 tctaattctg aactgtcgtt tttttgaaaa agccttcata ttctattttt aaaacaagct
    44701 catcatagtg ttcttttcat agattccagc agcaaacgca tttctaaaat taacactcaa
    44761 gtcgatagag ttattggaaa taaattttca tttcattgaa atgggaaatt gaagcgattt
    44821 tgttaaactt cactattaaa tttttcgaca actctaatat tgattactat cattcaaatt
    44881 tagaaatgag aacaagtgcg gttggattct caaaggaaca tctttaagac ggtacaatta
    44941 gaacattata aatctcttaa gtatattttt gaaaattctt acatcccatt tgggaattct
    45001 tttttaacgg tcactccaga atcccgaact tgttttagag cctctccata acttactaaa
    45061 attttaaggg caaaatcgat cctatctcgg atgtaagaat cttccttact tgccgattcg
    45121 ggtccgttga gaacgtgttc tgcgtctctt actatgatat gttcgggaat gtaacaaagt
    45181 ttggtatttt tataactact catcctaagt tcggcgatag gataagcccc tcccctactc
    45241 gcagaaacag cgcttatcaa aaccggtttg tgaccaagca aagtagaatt acagtaaaga
    45301 agaaagtttt ttagtccggg agaggccata ccggaatatt ccggagttac aaaaacaaaa
    45361 gcttccgcat ttttaagttc agcttctatt ggcttccaaa tcctatccca agactctcca
    45421 ccttcccaaa aggaatcatc ccagaccgga agtttatgat ttcctaaatc aagaatccaa
    45481 ctctgatgac ctaaagatcc aagtctattt cctatccaat ttgcgacctt ggccgactgt
    45541 gaaatttttc tatgaggacc ggctataata gcgattttca tgttttctcc gtttaaagaa
    45601 tttaattaaa aaattatttt aaaaatagtt gtttatcgtt ctttctaaaa acacggctaa
    45661 ccttgaggct acctcttttt tttagtcttt gattccatat ttctttttta aagaagaaag
    45721 ttcttttaaa aatttttccc tttgttgtaa cgaaagtttt ccgatctgta aaacgatctt
    45781 agattgaatc aattttcggg atgaaatgat ttcacccccc ctaccctctt tttgttttaa
    45841 aagtgcttcc aggtttttta cagaagtatc ctttccagat ttaattaggt ctcccaccga
    45901 tttctgatcg agccttgcaa tagaactcaa ttgttttacg tatctttcgg taaaacctaa
    45961 aattttagaa acttcttctg cagttttctt tttttctttt cttaaaaatt gaatggcacg
    46021 tcctacttcc caaggattta gactttttct tttttcattt tctgcgagag ccatctcaaa
    46081 acatttgtcc tcggacgcca aggtttcaat ggcaggaatc gtattccatt taagaatttt
    46141 tgcggcctga taccgtcttt ctcctgcaac aatctgatac ttttttccag attttcgtac
    46201 tacaatcggc tcaatcaatc ccaatcgttt catagattcc acaagatcgg aaacttcttc
    46261 ttttccaaaa acccttggtt gggatggatt tggaactata tcagaaagtt gtatttccga
    46321 tttagaagat tctttttctc caaacgcggt aagaagatcc attcccgcaa aatccgaccg
    46381 tttagccatt tgaaatcctc tccattaatt cctccgccaa agaagaaaac atctgcatag
    46441 ctttgttatc gtattctccc aaaagttttt tcttagcctg cgcctgtgga atcgattctc
    46501 ttctataaat aacagtatta aaaacttcaa aatattttcg gatggcgtcc gctagccccg
    46561 cgagagcacg cgcgtcttca tactgattga ggacagcccc taaaagatta agtgacggat
    46621 ttgctttctt tttaattttt aaaattgtag aatgtaaatc ctttaggcct tgaacgctaa
    46681 aagctcgtgt ttggatcggt atcaacacgt gatcggcggc gatcaaagca ttttctaaaa
    46741 ttaaacctag agaaggtgga caatctataa taatatattt ataactggaa cgaaccggtt
    46801 taagtgcatc tttcaaaagt tcaaaatcgt ccctttcata cggggtcgta aaattggcaa
    46861 gatgaatgga agaaggtaat aaatccaaat ccggagcaag tctaattaac aactctttta
    46921 ccggaatctg attttcttct ttataaccca aagaatggaa cacggaatgc tccacggcac
    46981 caaaaaaaag ttgagtgata ttggcctgag cgtcccagtc cacgagaagc acgggcgcca
    47041 acttagaaag cgcctccgcc aaacataccg aaaccgtagt tttaccttct cctccttttt
    47101 gattagagac tgcgatgata aaggaatcat aggtttgttt ttcggttttt tgaaaatatt
    47161 tttctattac ttcacgatca aattttcctt ttccggaagt tggaattttc cattccttta
    47221 ccttggataa aaattcatct tccgaggaaa tttcaaactc atctaaaatc tgtctgactg
    47281 ttagattttt agaattcatg aatctttagt ccccgagtca atttcatcca gacgcacaca
    47341 cactgtcaaa tcaaactatg tcgcatcgat ttcaaaaaca ctaaaaactg tattgcatga
    47401 gtagggtagg gcgggttaat ctgtcttgat ccgtcaattc aatctttcgg ggtgaaatga
    47461 ttgcacccca gaatcgtcgg caatttaaat ttagacaata aacctatgaa aataaaacaa
    47521 acttcctttc taattttagt cttacacttt ttttcgtttg tatcgattta ctctcaggcc
    47581 gccgttacga acccggagga aactaccaaa cctttttcta caaaagaaaa acctgttcca
    47641 gccgaagaaa ctttttttaa aaaactgata caacagtctt cttttaccat actcgccgga
    47701 agaaacggag gtgataacat ctttgaaacc ggcaccaaat atccaaatct ttccggactt
    47761 aaaggaggct ctagaatcac atatgcaaga gactttaact acgccggatt gggttttact
    47821 cttcgttggg aaaaatggga agccgatcta aatctaaaaa ccaccggacg ttatgtaaac
    47881 gcaggagagg gtagggatga agatttcttt ttaggagatc caacggtaga aagaggaact
    47941 aaaatttcga cgagggaatt ttcctattat gacactcctt atacttttat aggttctcga
    48001 aattttgctg acggaaaagg tcgtttatcc atgaaaaaca atagtcaatc ccttatccta
    48061 agaagatact ttggagacgg agaagcggac tatagaaaag aaggaaaagg attttatctt
    48121 accggcggat ttcaatatac gtttatgaaa tacattcttt atgacgtgtt tcaatttttc
    48181 gattctagtc cggttttttt aaatagaata ggactgggtt taagtttttc atattctact
    48241 tacgaatttc ccttgggttt aggttataga tattcaaatg gagaatgggt ttttgaaact
    48301 tctttttctg gaattttttg gacaggacat tttcgagact ttcactatca aagggctctc
    48361 aattttattg gagacgtttc cggttttgga atcgacttca acataggagc aggaaaaatt
    48421 tttggaaact atctaatgtt cctcaaactt aacgaacaca gacttttcgg agacggacat
    48481 tttgttacca aaggtgggct cagtgaaagc gacattttat cccaacacct aggccattat
    48541 aaaaattata tgaatctaaa agaatggaac gtagaactat ccctaaccgg atttttgtat
    48601 taagaaatta tccagtttta agttttccga caaaatcggt aaaatttaaa actaattttt
    48661 aaaggaagac aatctgaaaa atagaattct atttatcaat ttaggcggcc cacgaaacaa
    48721 atttgaaatc gaaaaatttc taatcgatct ttttgaagac ccttttgttt ttgatcttcc
    48781 acttccagaa tggatccgaa aacctctggg aagatggatc gcaaaaaaaa gagctcccaa
    48841 aatcgcaaaa acctatgagt ccatgggatt tggaggaggt tctcctttgg tttctgaaac
    48901 caacaaacaa gcggccgcta tcacccaaat cctcaaaaaa attacgggag aaatttggga
    48961 aagtagtgtt actatgactt gtggttatcc gaatattaga gatatacctg cggaatttct
    49021 gattccgagt aataaaaata ttatatttcc attatatcct catttttcca gatccaccgt
    49081 tttaagtacc gctaaactta tagaacaaat tgttggattt tgtccggtag gtgctgaagg
    49141 ttgggttaca cccttccatt cttctcaaat ttatttggaa tcgattcgag atttgattct
    49201 ggattttttc caaggtaaac tgaatcggga aaacttttta cattccgatt cctttcaaga
    49261 aattcctgac tggaaaacga tcgacttagt atttagcgca catggaattc cgatccgcct
    49321 aattcaaaaa ggtgatcact acaaggaaga aatagattcc aacataacaa atcttaaaaa
    49381 attactctac aaaaatggat tttcaggaga atgccatatc tcttttcaga gtagggtagg
    49441 gccttctaag tggactgaac caaatacaat acaaatgtta gaagacctcg gaaaaaaagg
    49501 agtcaaaaga gtagccgttt atccgatcag ttttgtaagc gatcacctag aaaccttaga
    49561 agaaatcgga gaacaactca aaaaagtagc tcatcaaaat ggaattttag aatactaccg
    49621 aattccagct cccggaattt atcccaaatt tataaaagcg atggcaaaaa tagccttgga
    49681 atcttctcaa acctcaaaaa aggaatgtct ctgtaaaaag ttaggaggtt ataatttaaa
    49741 ctcagtagta tgtacacggc tgatttctta aacaaatcta taatactcaa aaataacgat
    49801 cctaaaatca aatctgcata taatcgctgt tttatggtaa gcgcccattt aagattcaag
    49861 atgatttcgt tttaaatttt gagttaaatt tttaacttaa cgtgaatttg gtataacgcg
    49921 aaaggaattg atgcaaggaa actaaattct ataggcgctc gaagtaacca gcgtctcgct
    49981 tctatgggcg ctcgaagtaa ctcagcgtct cgcttctatg ggcgctcgaa gtaactcagc
    50041 gtctcgcttc tatgggcgct cgacagatcg cgtttgaact cagcagaacg ctctctatca
    50101 taaccaaccc cacaagttga ataggatttt agaatcaaaa tgaactcaac agaacgggct
    50161 ttctatggat cgccgttctg ggctcaaaaa ggcacatttt tcaagtgttc cgacaagaat
    50221 gagtcttttt acttgcaaaa agtatgtttt tctgataaag aaaacctttc cacctcctcc
    50281 cccacccaaa aataagggcg ggaactaagt tttacagaag attttgtcgt aattccgacg
    50341 atagatcttg agatccaatt atttgtgggg ttggttatgg ctctctatga atcgcgttct
    50401 atattaaaac taaatacaaa atatcgcatt acgtttcttt tatacaattt attgaccaga
    50461 ggtaaaaacc cagtccaact gcaacaagca gtcggattcg cccagatttt cttacgtcaa
    50521 actcacgtta acttatatac gtcctttttg attccgcata acgttccagg ctctttctaa
    50581 aatggaactg aggccgatgc catatctaaa atttccttct acacaaattc cttccggcaa
    50641 acttcgatct aattctttgt taaattcaag aagagctaaa tcgtatattg gaagagctga
    50701 tttccaaatc gtaacgtagt gattgagtgg ctcgtcattt tgaacggtta ttttttttcg
    50761 atcctcttct aatacgttta taatttcctt ttctttaaat tttacgattt cttggtctag
    50821 ggctcctcca aagataaaag tttccgagta atgtccttta gaaactcttc ccgaaaaaat
    50881 agaagagttg agtaaaaccc ctagagctct aaaaccagaa tcagaaggaa aaagaattcc
    50941 aaatccgctc ttttttccga gcaaaggttg gttaccaaat cgagtgacgg ttacaactcc
    51001 tagggtttta cataactttt catatttttt gaaaactgga aaacctgatg ataataattt
    51061 taaagaagat tctaaaccac aggaaagaat aatttttgaa ttagggtatt tctttctaat
    51121 cgagtttaga gtaggggatt cttgcgaata atatatctta gaatttggag acgatttaat
    51181 tttcgcttcc attgcgttta gaagttctcc taaaccaccc ctaaaactca ccgttccttt
    51241 tttttgtttt ggattttttg tttttatttt tttaatttca cggatattct ttagaaggga
    51301 acccttggaa ctaatccaac ctcctaacgc gagttcggcg gacatatcct ttagattccc
    51361 ggcgtaaatt ccgccaaggc caggctccaa tacgtttttt accgcacctt tccccaaaac
    51421 acgaactccc cactgataaa cggattctcc cgctcgaatc tcggcggaaa ttcctaaaat
    51481 tccatataac acacgtaagg tgtctaaaaa agagagtggg aatcttctag gagatccgtt
    51541 tttccagata aatctttttt ttgatttttt ttctgtggta agaattttca gaccaagcgc
    51601 ggaagcaagt tcctcgagtt gatacgaatt taggattcca tttgccgcag tttctacaag
    51661 tccaaaaggt gtttggatgg accctaccaa tcctccagat cgattctgtt tttcgtaaag
    51721 aaacacagac ctcccctcta aaacggcaag agtagaataa agaagcccgg taaaacccgc
    51781 tccgatgact atataatccg gtgattgtgt tctcacggat ctattttgga aagaatcgaa
    51841 agattgtaaa tcagcaatcg taaataaaaa cgaattcttc tagtattctt aaaagaatta
    51901 tcgagttcta atataataca atcctagaat tgatacctat acccaaatgt atatttagat
    51961 tcaaaggtag gcccgtttgt aaaaccgccg tttattgttc cggagttcgc cattggattg
    52021 taatcgaata tcaatccctt agtcgctccg tttgaaattc ctaccgtaga agatatttgt
    52081 cccccaaaaa taaacgcatc catcaagttg atgacataaa ttccagctaa cacacctata
    52141 ctggcctgca gatttttata agccttatcc actgcttccc ttttatcctg ataaggactt
    52201 aactcctgat tgtagaaatg cagaacaacg ggatcggtaa tcacaggagg taattctgga
    52261 ttgggtattc ccaaagcggc gagtgcgaga gaactatttg agtatggatt tccgtagctc
    52321 tcgtattctc ttttggcaac aacatacttg cgattattct tatatactgc ataaccggca
    52381 gccaaaaaaa gagtagggta gatgatcgca gcaaactttc ttccgctcgc ccattgtccc
    52441 caacccggaa gcactacaga tcttgcaagt gctccaactc tggaaacttc cggctgtttt
    52501 ttaggtggag gaggtggagc tggtttattt ttttccgccg cttctctttc tcttctaagt
    52561 ctttcttctt cctcttgttg tttttttaat tccagacttc tttgttttgt aagtttttct
    52621 tcttccaatc tttggatttc agcattgcga actttttctt cctcttcttc acttacatcc
    52681 ttataaatta cttttaaaat ttctttttta gatattacgt gcttaccatg ttttgtttgg
    52741 atcgtaagag tcttttgatt ttgtgtaatt accttacctc gataacttcc accttcctga
    52801 agtagaacgg tctccgccga aatcgaaaaa ataaatataa aaagtatgcc gaaaactaaa
    52861 atgagttttt ccaaagatga tttcaaaacg aaccttccca taataagaat acaactttga
    52921 ttttaagatt gtacttctta tctataattt attggacaac ttttttgacc gaagatcgaa
    52981 tcaaatcgaa cttgaaaaaa ccctcaattc aggacttttt ctgcgcaacc tcaaatccaa
    53041 acttgtacaa acattcctaa gaaaaggcct acctttttcg gtcaaagaga gaagatttcc
    53101 ttcccatctg actaaagtat cgtcttccat agaggccaaa tacagcctca cttctctcaa
    53161 aatttcctcc ggtactataa cctttccact ggtcgacaat tgcaaaatca aagacctttg
    53221 tatcagatct tcctcgttta acttatgtcc ccgaagtgta gcgaatcctt cggagtaaat
    53281 ccgtttctga tattttttga caattttttc gttttgatga aaacaatccc aactatccga
    53341 aattgcggaa actccaagcc ccaaaagcat atccgttgtt ttagcagtgt accccataaa
    53401 gtttcggtgt agatttccgt tttttaccgc ctgaaaaagt gaatccgatt ccaacgcaaa
    53461 atgatccatt ccaatttcga tataacccgc ttttaaaaac atttctctag aaacttcata
    53521 taactctcgt tttgcggaac cggaaggtag atccacttcc gtaaacaatc tttgagacgc
    53581 tttaagccaa ggaacgtgtg cgtaactgta gaatgcaatt ctatccggac gtaactctaa
    53641 agtttttttt atagtgcgtt tcatgttttg cagattttgt tttggaagtc cgtaaatcag
    53701 atcgaagttt acggaagtat atcctaattt tctggaaagt tcagtaattc tctccgtcat
    53761 ctcgaaaggt tgagtacggt tgaccaatct ctgcacttcc ggatcaaaat cttgaactcc
    53821 taaactgatt cttttaaaac cgaaatcacg taagattttg agctgtgtat ctctggttct
    53881 gcgagggtct acttcaagag aaaattcgta tttggaagac aaattcattt tttttaatat
    53941 tgaatccaaa agaatttcca aattcttctc cgataagtaa gtaggcgttc ctccccctag
    54001 atggagttct tttagctccc tttttgctat ttctggcacc tcttttaaat aattagaaaa
    54061 ttctaataga atagattcta tatacggatc ttccacggaa tgattttttg taatcgaagt
    54121 attacaaccg caaaaagaac aaagggtttc acaaaacggt atgtgcaaat ataaagaaag
    54181 cgatgtattt tcgaaacgaa gacgatttct taccttttct aaccattctt ccgtggttgg
    54241 gttttcggac caatacggca cagtaggata actagtatac ctaggcgcgg gaatatcgta
    54301 ttttgcaatc aaatctttca cagtagtcat cgaaacgtat ctctcacaat ttctacgaat
    54361 gttttcacgt tgtattctgg cgtttttggc atcacaccgt gccccagacc acagacccaa
    54421 ccaatccttt ctgcgggggg aagctctcta aaaggtttta aatagttcat tagaattttc
    54481 ttaaattctt cttttcctaa aaataataag gactgatcaa aattcccttg aatcattcta
    54541 ctttcggttt taaaaatttc tcttaaattc catctatgat caaatccaaa acctgcaagt
    54601 gtggtaattt ctcgaatcat ctcaaaatgt atagatgaag ttcctcttcc ataatatccg
    54661 accttcccag gataaaaatc ggacaaggtt tttattcccg gaatcactat ctctctaaaa
    54721 agttcaggtg aaagatctcc tcctgcggta tcaaagatta aaattaactc tgccccacct
    54781 tccagttgga tagaaatatt ttcctttaag aattggatta tcttttctaa aaattctttt
    54841 cttacttcgg tcaaggtttt aggaagaaat aaatttcctt cgtgttttcc acaaacagcg
    54901 tatgtgaaca aagtccaagg accacccaca aaaccaatca gtgatttttc ttttggtaat
    54961 ttttctagag tccgttgtat cgccttcttt tgaaactgca taaaagaaat tgaatcttct
    55021 actgacttca atttgtttaa atcctcttta gaacgaattt ctaaatccaa cactggacct
    55081 gaatccgtat aacgaagtcc cattcccaag gcttctaaag gaaaaagtat atcagaaaaa
    55141 agaatcgcca cgtcaaagtc aaattcgtct acgggaccgt aggcgacttc tgcggccaaa
    55201 tctggatttt tacatagttc ttcgaaagaa tattttgttc tgagagtctg gtagtgttta
    55261 tgataacgac ctgcttgtct catcatccac accggaggaa ttttttgtgc gattccattt
    55321 aaaacgttcg tatatctctc attcggcatt tttgatttct ccggtccatt gataaccaac
    55381 tcctctcacg gatcggatca ctttttcccc ttcctcaccg aaagcttgtc tgagtcttac
    55441 aatcgaattg tctatcgttc gattggtagg aaaactttct tctccccaga gtttatctaa
    55501 aatttccgca cggctgaccg ttctatttct ttcgcttact aaaaaatgaa gtagggcgca
    55561 gtctctttta gaaagaggga attcttcacc tcctcttttg atttgaaatc cttgaaagtc
    55621 caacataaaa tccttatata taaatctggt ttcttccacg gaatgtttat gagattctaa
    55681 tacgtgttta actcttagaa gtaactcttt gagatgaaac ggttttggta taaattcttc
    55741 ggcgcctaac tcaaatcccc tgagtctttc tggagcgccc gcctgtgcgg tcaaaaataa
    55801 aaatggagga cagtctttac tttctttcag ctcttctgca agagcgaaac catctccatc
    55861 cggtaaacgt acatctaaaa gaatcagatg aggtctttcg tccttgacca attttttcgc
    55921 agaaaccgca gagacagtcc aaagaacctc gtatccttct ttttctaaac gttcctgcag
    55981 tgtttctcca agagaacggt catcttcgac taacaaaagt ttggctctca tctaacaggc
    56041 tcctccggaa gaatcaaatc tactctaaat ccggaatttt gtggtacgat ttgcatagaa
    56101 ccattcatct tactcattaa cttttttata atatataaac caattccggt cccgcttgta
    56161 cttccatgtt tttgaaatgg aattcccaaa tttttatact ttccgtcaaa accggttcca
    56221 ttatccgtaa tcgttattaa aatttgattt gatatttgtt ttttcgaaat cacttttaga
    56281 acgttcgcct ttccgtgttt taaagaattt tccgcgagat ttttaaaaat actttccaat
    56341 gcctttctat ctgcaggaac aaacacatcc tccagatggg aaagatcgat ttttaattcc
    56401 ggaaaatcct cacctacaga aagaaacaca gaacgtacat tcgttttttc tatataaaga
    56461 atttctgatc ttgttaggct cgcaagatac atcgcacgat tcatttgaga ttcgattctt
    56521 actgagtctt taagcaatct atgaataagc ttattctcgt gatgatttgg taactcttcc
    56581 tgtaaacttt ccgcctgaag cctaagactg gctaaaggag ttttcatttc gtgtgttaca
    56641 gtagaaaaaa aatcatggat cattttgttt ctacgaatgt ctcgatagga taaccaaatt
    56701 agtgttatac cgcctaacaa aagcatggag aggaaaaaag taccttccat tttgatcatt
    56761 ctactctgtc tttctaaaac caaaagactt tcggaagccg cggacgcgtc tagttttgcg
    56821 ctgagaccag ccaccgtgtt tgtaagttta agaccgagca aaaaccacca tattcccaaa
    56881 gaaaccgtga tcaaaagcca gatgatcgca aaaaagatcc tagaattttt ccaaagataa
    56941 aacattagaa cgttttaaga gccttatccg caatctctaa agtttttgcg ataacgtcat
    57001 cattatgcgc ccaagataaa aatcccacct cgtaaccgga aggagcgaga taaattccgt
    57061 tctttagaaa agtatgaaat acttttgcaa aactttcctt atgcccttct ggaatcagat
    57121 cgattctacg cactggttgt tgtgtttttt tccgaaacca aaataaggaa gaatgtacca
    57181 cggcctccca ttcttgattc gattttttgt ttagaagttt ggccattgta tccgtaaaaa
    57241 ttttggtcct atcatctaac actgaataaa tggagtctct ttgtgctttt tttaaagtgg
    57301 cgagaccggc cctcattcca aacggatttg cgcttaaggt acctgcttgg taaactggac
    57361 cagaaggagc aaccagatcc aaaaggtctt ttttacccgc ataacaacct acaggaaatc
    57421 ctccgcctat aattttacca tacgtcacca aatcaggcca aataccgagt aaaccagaca
    57481 ttccttgaaa gccgacccta aatcctgaaa tcacctcatc aaatacgact aacgtcccat
    57541 attttctggc agtttctacg atctttaaaa gaaactcttt tctttgaatc aacaaaccat
    57601 agttagccgg aagaggctct ataatcaaag cggctatatt ttttccttct gtttcaaaaa
    57661 ctctttctac agaagcctca tcatccaaag gcaacactaa agtatttgcg attgatgttg
    57721 cggaaatccc agcgctatca gaagaagatt ctcctgcaag tccggaacca gcctttacaa
    57781 gaagagagtc taaatgaccg tgataacatc cgtcaaattt tagaattttt tcccttccag
    57841 tagcggctcg tgcaacacga agcgcactca tcactgcttc cgttcctgaa tttacaaaac
    57901 gaaccttctc cgcccaagga actcgacttg aaatcaattc cgccaattcg agagagtagg
    57961 gttctgcagc cccaaaactc caggcaattt cagtggtttc acgaaccact tcttctactt
    58021 ctggatctct gtgacccaaa atcaaagggc caaaactcag acaataatca atatattctt
    58081 taccagatat gtcggttaac gtagctcctt ttgcagaagc aaaaaatacg ggcgtccccc
    58141 ccactgagcg aaaagaacga actggagaat gaacacctcc gggagaaact ttttttgctc
    58201 tttcaaaaag ttcttcagag gttttccctt tccaaaaatc ggaaatcaat ttagaagttg
    58261 gtttgttctg gttcaagata aaatctcctt acctcttctg gcggcatacg taattagata
    58321 agaagccccc gctctggaaa aaatctgcca agtttcggat aacgcagaat caaagtcaca
    58381 aaaaccgttt tgtgaaagat aatggatcga agcgtattct ccactaactt gataaactcc
    58441 cgtggggagt cccgtttttt cacggatcgg accaataaga tcaatggaag tcattcctgg
    58501 tttaaccatc agaaagtccg caccttcttc tttatcacgt atagaagaaa gaacagcgtc
    58561 ctcccgattt cgaacgtcta tttggtacga agaacgatcc ccttgagccg gagcagaatc
    58621 ggcagccgca cgaaacggcc cataaaagtt acttttaaat ttagtagaat aacttaaaat
    58681 tggaatattc gaaaatccgt ttacatctaa aattgaccgg tggcttttaa ttcttccgtc
    58741 catcatatcg cttggtgcaa tcccatcggc accgaattgc gcgtaaacca aagcaatatc
    58801 cgaaagatgt tttacagaag tgtggttatc gatacttcca tccggatgca aaagtccgca
    58861 gtgaccgtga gtggtaagag aacacataca agtatctatc cataaaaagg attctggaaa
    58921 ttttttcttt aaagaagaaa tggaatgttc ataaaaggat ttaggaatct ccgaattgga
    58981 tttaagttcc gggataagaa aaagtataaa atgagtcact cctgccttga gatccgattc
    59041 tacctgctta aaaacagaag actccgtatc tctaaaaacc ccaggaagag aatccatttt
    59101 ttctttttct tttaaaccct ctacgataaa aataggttgt attagttttt ttgaatttaa
    59161 actttccgaa gacgcaagat ttctaagtcc agcgttaagg cgaattcttc tctgtttggt
    59221 ttccaatttt ttttccttta aattcttcca atcccagact tgcaagccag gactcgtaac
    59281 gtataaagat agataaattt gcagattctc ccagaacttt tcggatatga gagtaagtaa
    59341 ttccagggcc acaagcatga aacccattgc agatttgagg aaaaatagaa agtgccttat
    59401 caaactgaga cgcgctcatc caaaaaaaat gagttttttc ggaaagatcc ggataatctt
    59461 ccatcgcttg agtttgatac gtaagaactc ttcccaagcc ggaagcgatc tcagaagaac
    59521 ctacatgagt acattttata aagtccaaag gctttccaaa aatggaatgt tttggaagtt
    59581 catcttcccc aagagcatcc aaagaaccat gaacccaaat atctctttga gcaagttgga
    59641 accaagtttt taaaccggaa gtccaaataa gaccactatg ttccaaagcg gggcttaaat
    59701 tgggaaacgc gttgcctcta gtaacgagcc aatcttttaa aattaactct gttggaaaaa
    59761 ttgttttatt actctggccg tcttcggaaa atatcaatcc attagaagaa tctaatggag
    59821 ttcttttttg tttgaccgct tctccaggaa ctggatacac cttagacaca gaatccgcag
    59881 gcggagcaaa aatttcagaa aactgttcct caacttctaa aacttcacca gaatcagaaa
    59941 gtcccctttg atataaaatt tttccataag ttttttgaag aatagaaact cctatctttt
    60001 gatggcaacc acctccaaaa cgttttagga tttttctttc ttcttctaca gctaaaacaa
    60061 cttccgattt actcaaagtt cgaatcctat ctaaaaccca attatcttcg gtcctcactt
    60121 ccgcagcaat cgcaccttgc ccaggagcgg tagggttcaa agaaagagga aaaatctgat
    60181 agacggattc atccatagaa tcttttaaaa actttcgtat ttcttgatat tctaattcgt
    60241 ccgaattaaa aaaatcttcc gacaaaagac gatccaaggc tgccttggcg agaactatac
    60301 cgtctgaatc cgattctttc catttgcgaa ttctagtctg aatattccct cggatgggca
    60361 aaaaaacaag ggaagaattg gtataacgag aaggtaaaga agaacttaag aatttcctta
    60421 agttatattc tcttctcgga gaagaagtat gaatttttaa aaccgaagga gaatatttag
    60481 aaagtgaaga ttttttccaa agaagaacgt ctctttgatc tgcacgatct aaaactccaa
    60541 tgatcgtagt atccggatgt ccttctaaat ccaagtcctt ccaagaatga atgactatat
    60601 ctactttttt ttctacaaga tccgcagtaa ggtcttgtgt aaaaactcct ttggttccca
    60661 ttttccaaag aggagtttgt aagtcctgat ccccagaggc ttctcggaaa aaaagttcca
    60721 cttggatttc aggaaacttt ttttttaagg ctccgagtac aagatacgtt tgaagtttcg
    60781 caagtgcgct tttacgggaa ccaatcttta aaatgcggga caagtcagtt cttcccaacc
    60841 gaaaatgaat tgctgagctt ctaactctct ttcttttaca agttcgtcca aaaacggctg
    60901 aagcattttt cgaatctgcc aagttctttc ttcggtttca cgaatagaat ccaacatttc
    60961 ggcgaatgat atatatgaaa tcgtattaga ccaatttttt tccaaaggaa cttctctaaa
    61021 atctactaca accgtaccac ttgtaatcga attcatataa ccactaagat cgataggagc
    61081 cgcgatcacg atcgccccct tggtaggatt ccaatcattt aacaatttta tagccacgtt
    61141 gaattgttta gaaagttcta ataaacgttt ttgatttcga cccacaagaa gtatgtttcg
    61201 atgttttaac caaggaagca ctttttccgc aagttgtccc gttcctaaaa cagaaacgaa
    61261 atcgtgatcc ttgagatatt tatttgcaag tcctccataa gattgttctc ctatattttg
    61321 aagataacga gaacggatac ttctcgaatc ttgaatgaga gaatctctga gtcttgcaag
    61381 atattctcca aaagcagagg aggggagaac tttaaactta tttctaaatt gagcaagaac
    61441 ttccgtctcg cctaaaagtt tagaatgaag accggagata acctctagaa caaaacggta
    61501 tccttgataa ccggaatatt tttctaaagt aactggaaga ttggaaggtt cacgatgaat
    61561 tctactgtca gtgatccaaa tcgtacgcat acaagtagac caaaaataag aacccggaat
    61621 ttttaaattt tcccggtctt tttgaatcga atgataaact ctcagagtgg accacatatc
    61681 aataaaagaa ctataccagt tttaaagcgt tgattgtcaa agaagtgtca ttcttataaa
    61741 aaagtttctg ttgactttat tgagactaat tttcaattta ggcttatgca cctaagtctg
    61801 caaatacaag attggatcgt atatggaatc gttagcctaa cggtaattcg gctttttttt
    61861 ccattattgt ccgtttttcg agaactggtc ggcaaaccga ccaattccaa agaagaagac
    61921 tttggttgtt ataacggagc gtgtaaaagt tgcgacgccg caccgtcttc tacttcaaaa
    61981 aataactacc ctattttcca ctaaagccag ggcgactcca tcttcttcat tgctatatcg
    62041 cgtaacgtgt tttgtggaat ttttgatttc aggaatcgcg tttttcatcg caaaaccgac
    62101 accggaatga agaatcattt caagatcatt cctttcgtct ccaaaagaaa tcacaccttt
    62161 tccatccaaa ccttttaagg aaagaagttt ggaaattcca gaccacttag atacagagac
    62221 attgatgatt tctacacaat aagaaactcc aggaatttta gtgagaatac atctaagttc
    62281 acaggactcc gggagagaat ggattttaca aataagagaa tccaaatctt ttttatgaag
    62341 agaaagaaaa cagatgacta aaattttttc gagatctgtg gagaaaaaat ctccgatttc
    62401 ctttgttctg gaatgatctc caccggaata attatgatac atccgatcag taattggaat
    62461 ttcggtaagc atatccacac cttcttcaaa ttgatccacg tgcaagatag gaggtgtatg
    62521 aaattctttt cctatttgaa gaattttctg aacgacttct aaccccagat aactttcgga
    62581 aattctttct gcactcggag acttacgtaa gatctgcccg ttgttggaca ctacatgaag
    62641 ttctcctttg aattcttttg caaaaccgaa agtagagtaa aatcttctcc cagtagcgat
    62701 cactaaattt tttccttggt caatcgcctt ttgaaggacc gcatgagtta aagaagaaat
    62761 tttactttta gaattgagaa gggttccgtc taaatcgact gcaatggtat gaatttgggt
    62821 agggtcaaaa gacatggatt ttttcaattc accagaatct aaaaatttag agaatgattt
    62881 ttttctccaa aaatccagga gttatagtta agattaaccc agagttcttt tttaacgtcc
    62941 tagtagtaag cgcaaaatgc tagttacgtt gttatatagt tatcaataaa aagcctgatt
    63001 ttaaaaacag cgaaattccc acatgaaccc tactttgaag ttttaaatta aaatcttccc
    63061 taaaaaagtt gtatgtgaga actaccacat tttgcaaaaa gttcatctgt aaaataattg
    63121 taagaagata ctttcttttt aaaacaaaaa atttaaactt agtaaaaaca ttatggaatt
    63181 cagtttagcc tattctcctt gtccaaacga tacattttta ttctaccacc taacaacagg
    63241 caaggcgaca aaacagtttc aagttcagga agaacttcac gacgtagaac gattaaaccg
    63301 agcagctcta caaggaaaat accaagtaac aaaactttct ttcgcagcgt atttttcagt
    63361 aatgaatcag tattccatat tagattcggg ttctgcacta ggtagaaatt gtgggcctat
    63421 actcgtttat aaaaaagaaa aaaaaatagg aaaccccaag gggaaaaaaa ttctcattcc
    63481 aggggaattg acaactgcga atcttcttct aaaacttttt ctaaataacg atttccatcc
    63541 ggttccggtt cgttacgata aaatcattcc acttctttta tcaggagaat cagacttagg
    63601 agttttgatt catgaagaaa ggtttactta tgaaaaacaa ggcctatcca aattacaaga
    63661 cttaggcgaa tggtgggaag aaacaacagg caaacatatt ccgttaggcg ctattgcatt
    63721 ccaaagagag atagaaaaag aatggaagga aaattttgat tccgctttaa agttaagtct
    63781 ggaccttgct tataaaaatc gagaaaacac ttacgaatac atactcaaac attctcagga
    63841 cactacacga gaagttgtag actcacatat cgatctttat gtgaaccaat tcactcgttc
    63901 ccttggaacc gaaggtagag acgcaattct cacattgtat cagaaaggtg taaacgcagg
    63961 ttttttacca cctggaaaag aaaaagaact cttttaaatc aaacaaaacc agtcattttc
    64021 aacagtagat ttctcatcta ttaacgtaga actattgaaa aatctacaaa cgattttatc
    64081 catttgcttc aatgaaaaaa cgaaagaaaa ctaactttaa ataactctca tatattttaa
    64141 cgtgaattca atgtaaggaa tccgttttat cctaggtcaa tttctttcgt aaaaaataga
    64201 cgtgggaact ctcacaaatc gtgggtttac agttaaactt tgaaaattgt cggaactact
    64261 aaatacaaaa gaattatcgt ccaatctgat ttttgcacaa aacgtctgtt ttgcgaacat
    64321 caaaatttaa atcctacttt aacgtgagcc cgacctaaga aaaaattttc taaaagtagc
    64381 agttcgtaaa attgtggttt gtgggagctc ccacatccta ggctttaaga tagtctgacc
    64441 taatcctgct tccaaaacaa aaactcgtgt caaaatttac aatagagtta ttgaaaaatt
    64501 ccataaccca tagcagcgat taacaaaact acttcaatcg atcatttcat gaaacagaag
    64561 caagaccgaa aattaatttt taagcaactc taatgttcaa ttctataaca aaagggaaca
    64621 acacaggata caaacctcta aacagattca cctttgagtt cccttacgat gtcgtaacta
    64681 gcgtgtgatt gattgagagt ataaagatga attcctggaa ctcccatcgc caataactct
    64741 ctacattgtt ttacggaaaa atttaaactt cttctgtaaa attcttccgg acgatgttct
    64801 acttcttgca agtcttggat gagagaagag gggaattcac aaccggccat agaacgaaat
    64861 ctatcaatct gagaaaaaga agtgattggc ataatccctg gaataacagg aacttgaatt
    64921 ccgacctttc taactaaatt caaaaagttt tcaaaaatag aattcacaaa aaaaagttga
    64981 gacactaaaa agtcagtccc tgcatccact ttcagcttta aattttctac atcctcttct
    65041 aaagtttttg cattcggatg tttttcggga taacaaccac ctccaatgca aaagtccaac
    65101 ttctcagaac gaataaaaga aacgagctcc gttgcgttcc caaaaccatt ttctactttt
    65161 ttaaattccc cttctccttt tggcggatct ccacgcaatg ccatcaggtt taaaattccg
    65221 gatgatcgaa tccctttcaa agtttcaaga atctgatttt tgttagctcc tacacaggta
    65281 aaatgagaaa ccgtagggaa agaataatcc ttagaaattt gagacaaaat ctgtgcggtt
    65341 ttgtctcttg tagagcctcc agctccatat gtaaccgtaa caaaatcagg attgagtaaa
    65401 gacaattctt tcacggtctc catcaatttt gaatctcctt ccggagtttt tggaggaaag
    65461 aactcaaacg aatacactgg cccctttgcg gaaccgtaaa tttcagatac ctttttcata
    65521 aactcccgat tattgaaaac aaagaagaat ttggatttgt cctcggccac tacgaagaga
    65581 agttagagct tttccgaaaa gtgagcctgg acgtaaagat tccgccgaaa ttcgaacagc
    65641 atgtccaccg gtcaaaccag tcaccaataa atttccaggt tgaatcgggt aagcagatgc
    65701 atccgcattt acggttgcaa ctcctgaaac cgcaactaac caatgaggac catcagaaga
    65761 agagggttga ctaccaaata gaagagccgc cgatttcaca gctactccga tcgtatgtgt
    65821 tgcgttagcc gattttgctt tttgcaacct accatcttct cccatcacta aaatatctcc
    65881 ttcagaaatt acatccgatg gatttacagg aaaaaatctt gcgatacaat ccgtattttt
    65941 tcctgtcgaa attcgaacag tgcctaaaaa ctcagattcg ccttctgcta ccagagcctt
    66001 cccggatcca gtttccccca aagaaggaat tcctttgcct gacgccaaaa gggcaactcc
    66061 tgatctagaa tgaaaaattc caccaaaccc acgtttggcg agaccgataa cacctgcgga
    66121 atctttatct accgaagaag aatctcctcg aaccccaaac ttttcgccat aaccaatcaa
    66181 ccccgtgttc cgtgcaacac ctacaacacc agctcctttt tcactttcat ttcttccgta
    66241 aattggagaa tgattttctg ggggaggaga aatatttgta taagccgctt cggtatttcc
    66301 ctttactttc agtagaccag tatgagaact aaaatcatgg ccgataggtg catagtcgtg
    66361 agtatgaggt ttaggatctc ttttatcaga taatctaggg tcgtctgcag aaacaacttt
    66421 cccgggtact gaattgccaa gagttgcaaa ttctacaatc ccaggataag aggtagtggc
    66481 attccgaagt cgtttatcat ttccttgaac cacaactcct tctttagatt ctcctgattg
    66541 cgccaattga acaattccat acgtttcggt tgtggcgatt tttagtcgtt tatcatttcc
    66601 ttgaactgca gcctctgaag attcttctcc attttttgca aaacgcacaa tcccaggaaa
    66661 ttcagtagtg gcatttctca atctaggatc atctgcagta actgcctttc ctggttcagc
    66721 tgcacctggt tccgaaagaa ttgccaatcc atatttttta aacgtggcaa ttttcaatcg
    66781 atcgtcgttt ccttgaacta caactccctc ttttgtttct ccattctctg ccagctctac
    66841 aatcccaaga ctggatacag tagctgtccg caaacggtca tcatttcctt gcacaacccg
    66901 ttctgcccga ttttcgccat tggaagccag ccggaccaag ccgtaagcca gctcagtggc
    66961 gtgttttagt cgtttgtcgt ttccctgtac aactaatcct tctttttctt ctccgtctcc
    67021 ggcaagttct acaattcctt tatattcagt agaagcatct ctaagccttc gatcgtttga
    67081 ttgaaccgca gcaccttctg aattttcccc atctactgca agacgaacca gaccagacct
    67141 cagaaccgtg gcgtagggta gaggctctgc ggtgggtttg tttgtcaaat cgttgagatg
    67201 tggcgtcgca tacaattcca actctacaat tttggtctgg taaaattcct gatttttttt
    67261 ctctttttgc cgagcaacta acttcaaata acgtacgtta gttggcaaaa atctccattg
    67321 ataccaaact cctggctccg acaagaattg gttttcttcc aataattgat tccaagaaag
    67381 atcatcttca ctgtaataaa ccgtaaaact ttccggaaaa aaagttgggt cgagttttgg
    67441 agtcaggagg cgtaattcgt tgactcgact gatagatcct aaatcgatca gtaaaaattc
    67501 ttcccccggt cttgaagttt ctttagatga ccaaccatag tcaggtcttt gatctattag
    67561 attttctttt acccaaaatc gatcttgttc agaactgact tgaatcttaa cgattcctga
    67621 aattccaact tccaattgac cgagagaaat tttgtatttc cctgaattat ctttttcgga
    67681 gacttgactg attaatttca agtatttcgc ttgaacgagt gaaaagttcc attgccctgt
    67741 tttttgattt aagcgtttga atcctgtctc ttgcaaaatt ggttcccaaa caattccgtc
    67801 catggaaatt tcaaatcgaa acgtatctgg aaaaaaagca atttcttgag aatttgaatg
    67861 aagacggatt tgattgagac tggagacact atcaaaatga agtgttaatg aagagatccc
    67921 tggtgaattt ttgatttcgg agtagcggag taattttcca tcttttaggt cataagttcc
    67981 tgtcgatttg atttcgcgga ttttgatcaa atcggggtgg ctgattcgaa ttgattcaga
    68041 attcattcaa gattttccct ggtttttctt ttttagtgtt ttgtggaagt aattcgattt
    68101 tcttcgtttt tcgcggaaaa tataaccaat atcggaggac ggatttcctc tgtgaagtac
    68161 tttgctataa tcatccgtaa ggattctgta actggatcta agatacaaag tgttcttcca
    68221 tctggttcga ccctaatttt ttccagggtc tctatactgg acttggtcaa tcgatctttt
    68281 gaccaacgca aaaaaccatt ccaagttgtt tctttttcat aaggctctcc ttggttttga
    68341 ttaaattccg gcacaaggct ctcatttgtt tttgttaaat tcttacatat tccttttaca
    68401 taccttagat tcgtttccat tccacgtcct ttggctatag tgagcgcttc tgttagagtt
    68461 gccggtccgt attcttttcc taattcatct aaacttactt gtttttttgt tttttctggt
    68521 tcttggtgct ggttatttgt aattgttata tttatatggt ttggggttac ttctccagac
    68581 ccctgagagc catttttccc caccccctgg gtttcttttt ccccaccccc tgggtttcca
    68641 aaattatacc cctgaggtgg aattttggat ccgggatagt taaagcaaaa ataataacgt
    68701 gaacttgtat gtccagttcc tggagtaact tgaagtaacc ccgcttgaat cagatctctt
    68761 tttccctgta tgattgattt tttagtttta aagcccgtta atcttaatag tacttctgtg
    68821 ctcggccaga ctggtttaaa atgctgatca ctaaatttaa gcaatactaa atagagtgtt
    68881 ttagctgctg acgataaatt ggcccaggct ccagattcta taatatctgc aaaaattttt
    68941 atgtatggat aatgctcacc catcggcttt cggaatcctt ccttattaga aagtacatta
    69001 attttaagca aaaatcccga agatagttga cattatccga cataatgata gttatgtctc
    69061 atccaacaac attccttcgg gagaatccgg cccctggttc aggccagggg aatttttttg
    69121 tccggatttt aataacgtga gttcgatttc agctgagttt taaaatttct cagtctatta
    69181 gtggatttga tgattctcgg ttaattttgt ttgtgatttc cacattcatt ttttatcgaa
    69241 ctcacgctaa aataatatct ttaaacctct ctcgctggag aaaggtacta tatttccgtt
    69301 tactatatta tgtcacatta aacattttaa gagtgggttt gtcaacccat tggtttattt
    69361 ttctcttgtt tttagttttt cttttactaa gtacttgtat gtacttttaa tgtcgcttaa
    69421 tcattttgtt aagcgacatc agatttacgt gtccccgaat tttttgcgaa tttctttttt
    69481 tatcaatttt aaaatctcgc ctaacaatgc ttcgtcgtga gaagtaattt gaatgagacc
    69541 ttgttttttg gtaattttat attctgttag ttttgaattt gatgttttag aatttgtgtt
    69601 ggctgcaatt ttaggtgtaa ataagttttc ttcttcccgg ttaaaagatt ttgcatcttt
    69661 tacggttttt aacgcacctg tctgaaataa atttaggaat tcggaaaaag ttccttttcg
    69721 agatgcggca accgcttgga ttagtaaatt tttaccttca attcccgctt ctttacagga
    69781 tctaagttct tctttgctta agctggaaat tccaaggagt tctgtcatgt aacttctgct
    69841 ttttccaaaa agagttccta attcttgatc cgtatatttg aaacttgtct ttaaatgtga
    69901 catggcctct atttcttcat agggtgataa gttttctctt tggaggtttt ctatgatagc
    69961 aagtcggaat gtttcttttt cgtctcggtc taaaatttta cattctactt ctgtccagtc
    70021 taattgtttt gctgcgtgat atcttctttc tccagctacg attctatagt tttcatcttc
    70081 tggattttgt tttgttacga taattggttg tagaagccca tctttttcca aacttcttgc
    70141 aaggtcgtct acaccttttt ttcggtcttg cctaggttgg ttttccgacg gaagtatttt
    70201 atcaagtcga atttttcgaa cggttccttc aagtttttct gcttggaaaa catctgcgag
    70261 agaaccaagt cgtttacttt ttgagctcat ttaaaaactc ctctataaat ccttcatatt
    70321 cttgggcttg tttactcgtt ttgttgtatt caaatacaga ttttttagct aaatgggatt
    70381 ctccgactgc tactccgtct gaaatgctcg tttcaaaaat tcgaaaatat tttgtcaaaa
    70441 cgggaacaat tgtttttgtc agtaaggtct ggggtttgag ttgtgtaact aaggcaccta
    70501 aaatttctag atttgggttt attctttttt ttatgctagt gattgtttgt tggagtccta
    70561 cgattccatc gaccgaaaat ttttcagctt gaagtgggat aagtacataa ttagagccaa
    70621 caagcgcgtt gatcgtaaaa atggataaac taggtgggca gtcgatgatg caaaaatcaa
    70681 ttccttccaa tccttgtagt gagtctctta ggatataagg cgcgtctact gagcttccgg
    70741 aaagtgtttc tacttcggca agattcattt tagaaggcgc caaaaaaaga tcaggttgtc
    70801 tcgtttctat catgatttct ttgattgtca ttcttgagtt aaaaaccccg tgcatagatt
    70861 tctctaaact ttccggattg gtaaaaatgc cggttgaatt tgcttgggga tctatgtcga
    70921 cgagtagggt tctttttcct cttctcgcca gccccatgga taaattaaga gaagttgtag
    70981 ttttaccttc tccgcctttt tgatttgcta tagatacgac tatcatgaat tctaccttat
    71041 gttctattgt cggatatccg acattgaatc cttatctttg ccggatttga tttgcagaaa
    71101 ttttgtttta agaattaaat aaaccgtctt gtctcgatct tatttccaaa tgggaacatg
    71161 ctttttttat attcaatcat ttatctaaaa ttgatatttt ttcctacaat ttcttgtaat
    71221 ttatttaaag tgtcggatgt ccgacatggc ttctgtactt agttgacaag atgcttaatt
    71281 ttaaacatct ttcttttgtg cacccgtctt tattcaatct attcttttcg gaatattctt
    71341 cctctaaaac taaaaaggaa gatttttcca atgctttaga tgaatggatt cgtatttcca
    71401 acggagtttg tggagttctt actctgagtt ttgacggagg taagtctttg gaagaaattt
    71461 ccagcgttgg ttatggcgaa gacggctttt tttattcttt tttatctagg cctactggaa
    71521 atttggatag gcttaattcg agtcctgatt tttttccatt ttggttctct tctactgaac
    71581 atgatctttt tcatccgaac tctgttggtt gtttagttgg tgctattcga ggagattctt
    71641 ttttagaagg tttttttcta gtcgaatttt tagaaaaacc ttctgacgca attattacac
    71701 tttgggcttt gctttcaaag ataatgtctg agggtccgcg atcaaatatt tctgttttac
    71761 gtgctcattc ttcgtcttcg attcgtaccg attttaagaa agaaggtatt ggggagtttt
    71821 tggccgaggc gtgtgggatt ttgtctttac ctgattggct caaaagtaaa aattcttggg
    71881 ttaggatttc gggtccttct ggttctggaa aaaaaacttt gggcaaatgg ttgcatcgaa
    71941 gtctgagtcc ggaaaaagga attttagtca ttggcttttt accagaacaa atttctaaat
    72001 tggaaaagtc tttagacgaa tggattcgta tgaccgattc cggttcaatt ttaattgaag
    72061 gtactgaaaa attttcttcc attcatcaga agtttttttt caaacttctt tccgaaggta
    72121 ctgttgattc taggttgatt tttacggaaa ctcagggcgt tgaatctttt gaaattttca
    72181 aaccttttcg ggaatttttg ctgcagagga cgatttttat tcctagtttg gactcatttc
    72241 attctccaca aataaattct ttggttcaat tgattttgga agaattgaaa gaatctatgg
    72301 gccgtgaaga tcttcgatta tcggagaaaa atttgcaaaa gattcttacg atgaattttg
    72361 ataaaaatct ttctagcttg cgtaatcttt tagaagaatc tattttgagt tcttccggtt
    72421 cagaaattga aatcttagat cgaaaagaaa ttcgagatcg ggttttaacg attccggatt
    72481 ctgaggatct tgacctccga acggcggtgg aagctgtcga aaggcagaaa attcttctgg
    72541 ctcaaaaatt attcggtgga aatcagattc gaatggctcg tgcccttggt atttccagag
    72601 ggtctttgca gtacaaactt aaacaattgg agattggtta acgtggatct cgattctctc
    72661 tatgaagaac gaaaaactcc tggcggattt ttagtcaaag ttcgtcttgc aaaaatgacc
    72721 tatgtcgttt ttacccaaaa aggaccagag gttcctcgcg gttccaaaaa taattcgatt
    72781 gtagtttcgg ttcctaggat cgcttttttg gggtctcaat ttaatctttc tcattttcgt
    72841 ttaggtgaat tgagtttcgt aaatgtaaaa caaagtaagc tcgtaatccc atatcaacat
    72901 tctaattccg gaaacgaagt tagaactatt tttttaaata gtgggagtga ttgtgacgtt
    72961 cttccagttg tggtatatca ttttcaaaat agtgaagggt tgattcgatc taaagatgag
    73021 ggtatagaaa tgcatcatct tgttttggat gagtcttatc cacgtcaaga tctgatcgcg
    73081 ctgaaaatta ggtttccttc tttgaacatg ttgatcgttc ggaaaaaagt agtttctcat
    73141 aaaactcctg aaacttccac cgaaccggat aaagggaaag aatctggaat tgtggatttt
    73201 aacaaagtcc gagctgcaga cattatggat tctggaaatt taaatattca ttccggaaat
    73261 cctgtttttt tagctcgaat tcatttaaga agaatggatc tcgaaaaaat aaaacaatta
    73321 cttttggatt ttcaattaaa gccggaagag gtttctttta ttcgaacttt ttttgcggtg
    73381 atgattcgaa acgagtttga aaaagacgag ttaaaacaag taaaacaaaa gcttctcaat
    73441 ttggacgaag gttttcgtct tgcggagtta attcttgaaa tgaaaattca cgaatttgaa
    73501 gtggagcttg aaaaaaactt tggacctgaa attgcaagta tgtgttatgc gcttcttgaa
    73561 aaggaacagg atcgtgcaca agaagaagaa aaggggatta ttctttggga atggaaactc
    73621 cgggtaaagc gtctttttcg caaaagcgcc tgaaatgatt tcttaaaaaa ctttcaaaaa
    73681 atactaaaaa aagcttcctt tttcttgaaa aacaggcaaa ttatagaaaa ttgctatgtt
    73741 ttttagaatc aaaacatcat ttttggcacg atttttgctg tcatttttgg ggctcggttt
    73801 gttccataca ttgtacgctt ctaaaaatga tattttagaa atttcggatg ttcttgttca
    73861 tcaaacagaa gtgaatcgtg ttttgtcgat ttctgtttcc gattcacttg tagctttaga
    73921 ccaagaagat ttccttgttt tgaattcaga tactgttgtc gtaacaaaaa gtaatcatcc
    73981 atcgaatttg gctcacagaa aagtttctcc tttggattta aaagatcaaa gatctccaat
    74041 tttgattgaa agtaggtttt tacatttata cggttttaat tttggcattc cctttttctt
    74101 ttacgggagt tcacaaaatt ttatttctcc agtggcagtt ttaacaaaga atttagtttc
    74161 aatcttagaa aaaaccgatg tttgtctttt tatcttagat agaggtcagc cttttgattc
    74221 aaaaaactgt atggccgtat ttttatttca gaaagatcca tttagtccaa aactatttct
    74281 aacatttgag gattctcttt tacattccat tgaattagaa aaaaaatata tagcacatag
    74341 caaattttgt ttagttcaag accaaagatt ttggaccaat tctcgccaaa atattgtaaa
    74401 agtagagagg ctgaaatttc tgccaaggct tgaagaaaaa ctttctactg cagattggaa
    74461 acgggagaat gatccatctg tgttttggca gacctgggga aggggttaca accttgtcga
    74521 tcgtttgtct tggaaattaa gaagtggtgg gattgtattg gcaataatat ccgaaccaaa
    74581 gagtctttct attaaaattg aaattctttc tttcaatgtt caatcatcat ctactaatga
    74641 atctactcgt tttcaaagtc ccgcttttca attcaataat ttcttctatc agaattctgt
    74701 tgtcggataa aattctaaat ttgtttgttt ttcaagccgc agttgaaaat ctttgtttat
    74761 ggcttctaaa gtgaaacggt catcttttca aaaattgcta aacgcgatga aaaagatgtc
    74821 tcttgaagta aacgattatg agatttgcag acgtttagaa acaattatga tgacgagtaa
    74881 agaggatcta agccaagttg ttgtaaaatc tcttttagac aatccgttgg actttgatcc
    74941 caaaacttta cccgagcctt acgggcagta tattcgacat tttgtatata tggttaaaag
    75001 aaataaaaaa caaggtatcg atacaaattt tgattcgcca ataaataatc ttaagcctcc
    75061 tgaaaaacaa acacagacaa ctgagatatt aaaaatgcct tccaaaaaag aaggatctaa
    75121 aaaagcccca aaacgttaaa aaagccctgt gctgactaca ggacaaaaaa taaaaattta
    75181 aatgccgtat aatcgtcatt aagtgacgaa aaagcttacc aaaaaaggga aggtgttgca
    75241 agcgagagct tgggtgggca aataaataaa tgtccaaaaa taagcatgca atataaacgg
    75301 catataaaag aagaatactg cgtttgaaga cataaaaatt aaatcagtat taggagaatt
    75361 ttcctataaa attagtataa aaatataaga acttctattt gtttctaatg tttttataat
    75421 tggcatctca aacaaataga aaaagaaaag gaagtatatc ttaaaataag tgaccaaaaa
    75481 taagcaaatg taaatagagt ggaaattcaa attcttaaaa atccttacgg attagaattt
    75541 taaaacaagc aaactgaaaa aacttataaa ctttgaataa aataggtatt aaaaagacct
    75601 gtttatttat aggcatttct atatttcggg gagcatataa gttatcttgt agcaaggtaa
    75661 ggctgatttc aaactcacaa tagagaatgc gcggaactat gccaatttgt catgagcagt
    75721 tgaaatccat ggggatgcaa aagtgacaga aaataggttt acgaactatt tgaatctacg
    75781 aaaatagaag ctaaaaagtt atggctgaag taattaaatt gcgggtaaaa tgccacgctt
    75841 gttcttatat gatagaaggt tctgctaaat atggggcggg acattatgtg cctgaagggg
    75901 tgaattttga atttgtagca atcgggaaaa tagaaacagc aaaaggtcga agagtaaaag
    75961 ctgaaatttc agcaatttgc cccaattgtg gagtcgcaaa taaatggaca atatagataa
    76021 tctcaattag ttgattaaaa atagtctttg attaatatgt agcacaaata ttatattttg
    76081 aactaaaatt aatcataaaa aattgcttaa attacgcaat ggctaagttt gatgagtatt
    76141 ttaccttaaa ttaaaagtga tatttcgaga aagccatatg aattgccatt taagactaaa
    76201 gtgaaaatat taaatataag ttcggctgaa taaagatttt ttaaaagtaa tagccatcca
    76261 atcttaaaat ttgttagtaa aatcgtaact tacaacaatt ctcaccataa attaatctgt
    76321 aaaattcaag tctaattttt agaaccatag gtttctttgt atcaagctca cgttatttta
    76381 gaaaaatcta cataaactca ataaaattta tgatttaatt taatcataaa aataaatcat
    76441 aaaatataga ttaaaaataa tcttaaatga taattaaaaa tagttgattt tttgattgtg
    76501 acatattcgg tactttggtg aaatattaaa tagcgtgagt tcggcgtatg attcattttt
    76561 ctgaaaaaaa tgagtaatca tcgattttgt aaaaatgtaa gaagtctgta taactttgaa
    76621 tctaagccag aaatttatgg ttttttgaat gaagattcac attctaactt ttagaaaaaa
    76681 acttataccc aaaattatat aacaaaagtg cctactattt tacattcaaa taagccttgt
    76741 gataaaggtt tgaggaactt aattttgtag aatcggtagt attatttcat gtggtcgaat
    76801 cgtagatgcc ggaattgttg aaaaacggct gaagaatttt tattttaccc ggattttgga
    76861 tacgattcaa atgaatttta ctactccgca atactttctt ttttttgtaa tcgtttgttg
    76921 tattcgatgg attcttactt gggtctttcc caaaaaaaaa tctatccttc tttatttttt
    76981 actttgtgtt agttatttct tttatttctc ttgggactac cgatttggaa ttttgattct
    77041 ttttactacg gttttagatt attccgtggg aatggctttg aattttcaag aaacactttc
    77101 aaagcgaaaa cttcttctta tactttcctt atttggaaat ctttccgttt taggtttttt
    77161 taaatacttt cattttttta cggattcgtt tttgacttta tttcattcct taggttggga
    77221 gttttctgcg ccgagtttga aggtgatttt gccggttggg atttcatttt atacgtttca
    77281 atcgttgagt tattctatag acgtttatag aaaacaaatt caggcggaaa aaaatttttt
    77341 ccaatacgca ctgtttcttt ccttttttcc tcagcttgtc gccggtccga ttgtgtccgc
    77401 gagaatcctt ttgcctgcct tacaaaatat gttctcttgg aaatacattc ctattcggga
    77461 aggactttgg ctaattcttt tgggtctcgt aaaaaaagcc gtgattgcgg atagaatctc
    77521 tactatttct gacttcgttt atcaatttcc agaatcagtt tcgacctttt ttgcttggat
    77581 gggagttatc tcttattcga ttcagattta ctgcgatttt tctggttata cggacatcgc
    77641 gattggctcg gctcttcttt taggcgttcg tttacctgaa aattttagac ttccttacac
    77701 agctacgagt ttttcggatt tttggaaaag atggcatatt tctctttctg gttggcttag
    77761 ggaatatctt tatattcctc tcggaggaaa tcgtatttcg aatcttatca catatcgaaa
    77821 tcttttgatt actatgattt tgggcggatt ttggcacgga gcgagttgga attttatcgt
    77881 atggggtttt ttacatggaa tttttcttgt tttggaaaaa tatgtgcaag attcgattga
    77941 tcttccttgg aaagaaaatt cttttttaaa tcgcggtatc gacttagtat atcaagtttt
    78001 tgtaattctt tccatttgtt tgatttgggt tttttttaga tcgaaaactt tttctggatc
    78061 gattgagctt ttaaaaactc tattttcatt tcatgggggg attgagccga cttatacaat
    78121 gcaaagtcaa tttttaatga tttttttctt tgtgtttttg gctacttgga ttggaaaaaa
    78181 agaggaatta tacggggcct tctctcgttt tagagagaat ctccctttgg ttttattcgc
    78241 ttttataagc gttttaggtt ttataatcgc tgtggtttta actgcagaat caaaaccgtt
    78301 tctttatttt gttttttaaa aaaggtctgc gtaggatttc tttaattttt tgatgatcct
    78361 tatagagata aagttttttt tctccacatt tggttataga aaatggtgtt ccataaattt
    78421 ccaatacacg atcctctcct aagccttccg taaaaaccgc gatgatcccc ggagcatctt
    78481 taaaatacca ttctctattt gaaatcgtat gagaaccttc taatgttcca tacgaaacat
    78541 gaatcgactg aattttttct ttagaaaaga ctcgaatctt ttttgaggtc caaaaatcgg
    78601 aaataacaat agaaataggg ctttttcttg ttatttcgtc catacacaac gcttcctgtg
    78661 gtatcgtccg gaaaagttta aaaaacgcat tttcgacgtt tgttatcttt tgtgatccaa
    78721 ttatgtataa gaatgtaata aaaatcaaag gtgttagtat ccgttttgga aatccggcta
    78781 aaaaaatcaa aaaaaacgga gctaatatca aggatggtgt cgcataacgt aggctatatt
    78841 catctatata agatccggtt aggattggag aaaaaaatag tatcgctaaa aagaaaaata
    78901 aaaaagaaat cgtttttgtt ttttgaattt ttatgaaacc gactatcaaa gaaattagta
    78961 gaatcaaaat tagaatcgcg gctattggta tgttttcttg aaatccggaa agtatccagg
    79021 tttgtgcttg ggttaaaaaa agagtaacgt cttttgttgc ctgcattatg gaagtttgga
    79081 tcgaaattct tcccggtttt tctataaaca aaaaagattt taaaatccta tgtaaaatta
    79141 aaccaacaat tccggatata aataagatct ttgaactttc gggtaaaaaa cgtttccatt
    79201 tagagtcggt tcttgtttca gtagtgaatg aaaattgcgg ttgtaaaaat cccgctaata
    79261 ttcctggaat gatcaattct acgattagaa tttgatcaga tgcagtcgta aaagcgatcc
    79321 ataaagataa aatccatatt ttacgttttt ggaatgtttt atgtattgtc ggccaggtat
    79381 ataacgaagt caagaaagcg cttgaatgta tggaaggtaa aaataggata taaagggctg
    79441 gaaatttttt tgtcatcaaa agtataaaag acactaagac caatacccaa gatttgatct
    79501 gtcttgtttc ttttagattc aatgattttt gttttatttc ttcttccgca aaaatccaaa
    79561 atcgttctat taaaatcaag aacaagaccg tttgtataaa tgcgaatgca actaacgctt
    79621 tttgtgcgct ttcgaagatc agtaataaag cggaaatgat cggaaggtct ggaaagaaat
    79681 aaggggaagg cgtgaaagac catgaaaaaa agtcgcctcc gtctctaaat acgtccaata
    79741 caagagttgg aagataaagt atgtctgaat tgaggtatat tttttccgga ctgaaggcta
    79801 aagaaaaaaa gagagaaact aaaaataaaa tcagactgag tgtatattgt aacattctgt
    79861 taaaaaagta atactcgatt tgtaaaacga atctcttttt gagtccagct caagtcaagg
    79921 gtaaagctaa aaagaagttc ctggacatta agtttaattc taataatttg ttgttttgct
    79981 gatctttata aaattaagga ctgtgaattt ttcactcaaa ctttgtttga atgaaaatgt
    80041 tatatactct ttatatagtt ccaaatagta aaattttata aagtgacgcg gggccgatgt
    80101 gaaaacgact gaatatttaa gctaagtaga acattcgatc tgttgtgttt gacactacta
    80161 aaattgttga aaaattccat aacagcgatt agcagaatta cttcaatcga ccatttcatg
    80221 aaacagaaac aagatggaaa attcattttt caacaattct attatttgta ataactcacc
    80281 aagcagaatg tctctttgtg agtcgatatt tcaagaaatt acgttttcac tttatgatga
    80341 aggtcgccaa acaacacttt tacgtagaga tttataggat tttttataaa aaggaaatta
    80401 tactttggct caaataaaaa atacgatttt taaaacgact tccaaacgaa ccaatcatgg
    80461 atttatttta atcgttggga ttttaatttt atttcttttg gatttttctt tcttccgagt
    80521 tttgatttgg aaagttccga acgaatctcc ttggagttct aatcacttct ataatttttt
    80581 atacgaatat ttttctcttc aagaaaaaca aaagaaaaat tatagaatcc taatcgtagg
    80641 ttctagcatc gctcactatt cttttgatcg agaagccttt gggaaagaga ttcttgaaag
    80701 aatcggtaag aatgtggaag tagaatttct ttcttacgcg ggaatgactc ctttggatgc
    80761 ttggctttgt cgtcagaaaa tcgtggagtt aaaaccagat tttgtaattt ttccgattaa
    80821 ctttatcgat tggaggttac atcgtgcata ttctctaaat ccagagtata aaaacgaaac
    80881 gattgattcg aaaattctgc ttttggacgc gctcgatttt tttgaagctc ctcaatctag
    80941 atttatcttt cctttagaaa ctacgataga attttttgcg gaacttggtt ttgcaaaaac
    81001 cagtgaatac atttctgctt ttctttttgg tttttatcgt tacaaagata ttttttggaa
    81061 aaatcttcgt tctctctatg atcatcgtta cggtagaaat attagttatc acggatacaa
    81121 tggagttcaa attccagaaa gagtaacttc tttgggttgg actggtaaaa atttctcttt
    81181 tattcttacg gaaaaaatga aaacggaagg ttttttagtt caaatcgtac ctgaaattct
    81241 tgcatccggt cctctcaaaa tcacattcaa aaaaaagaat aaagttcagt ccttttcttt
    81301 tatagaaccc ggttggaaga aaatcctttt ggacaactcc tttatggtcg aagatccaag
    81361 tttgctaatt actgcggaac tttcctcctc ctggattccc ttttttgcgg taggagaaaa
    81421 caaggactgg aattacgacc ggttaggggt tcggcttcaa caaacctttg gaaccgagat
    81481 tcctaaaaac ggcatgcaat atactaggga ggaaaggctt gaagatattc gttatttata
    81541 tatgagtgat ctagaatatt ctaaatattt taattttaga ttgctcgaag attttgatca
    81601 aagacccgga ataggctact tgattgcact caaggatgcg aaacttagaa ttcgggaaga
    81661 aaaatttgtt ccagttttac actttcaata tttgcgaaag ttttccagtt ttttaaaaga
    81721 aaaaaaagtc cctctttgga tcataaacaa tcctgaaaat ccgattagtt tagattggta
    81781 tgtaaagtca aattggtata aagatcatct tttcttttta aaagaacttt cgggagattt
    81841 agttttcttt agtgatttaa aagattctct gtctatgcag gattttagtg actatcatca
    81901 ttttacattt ccgggtatga tgaaaatgag tccaatttac gcgaacgaat ttgttaaaat
    81961 ttctgaaaga cagagtaaga atcttttaaa accatgatct atagccgtat ttggtgaatt
    82021 acagtttgag aggcgtttca ttttatttat gagtagggtc aaagttgccg ttttaggcgc
    82081 cactggttcc gttggtcaga ggttcattca attgttggat catcatccct ttttcgaagt
    82141 tacgcatctt tgcgcttctg agaatagtgc cggtaaaaca tacggtgaag taatgaaaac
    82201 ccggtggaaa atttcttccg atattcctgc ttatgctaaa aatttagtaa tcactactcc
    82261 tgatcctgct aaaacgaaag acgttgtatt agccttttct ggtttagatt cgaatgtcgc
    82321 cggtgaagtg gaaaaaaatt atgcaaacgc cggtattcat atcatttcta attctaaaaa
    82381 tcatagaatg gatccgacgg ttccgattct ttctgcggag gtgaattctt ctcatttgga
    82441 agttctgact tctcaaaaaa cgaaaggtaa gattatcacc aattcgaact gtacgatcat
    82501 gggtgttaca atttctctca aacctctttt ggatcgtttt ggaattgagt ccgttatgct
    82561 cttttctatg caggcgatca gcggcgctgg ttatcctgga gttccaacga tggatatttt
    82621 aggaaacgta attcctcata tcggaggtga agaagaaaaa gcggagatag aacctcttaa
    82681 atgtttgggt aaagtcgaga atggaaaaat tttacacgcc gatttttcaa tttccgcaca
    82741 ttgtaaccgt gttcccgttt ttgacggtca tacggtttgt gtttccgtta agtttaaaaa
    82801 gaaaccttct agggaagaaa ttatttcctc ttggaaagat ttttccggag aaccacagac
    82861 gttaggtctt cctttagcac caaatccggt tatccttttt agagaagaag aagataggcc
    82921 gcaacctagg ttggatttag ataccggtaa aggaatgact acggtgatag gtcgtctcag
    82981 gccagatcct attttagatt ggaaatatgt cgttttaagc cataatacaa ttcgaggagc
    83041 ggcgggtgca gcattattaa atgcagaact tctttacaaa aaaaaattct tgggataata
    83101 atgtcattcc atgctggaac ctcaatcccc tgaactcaaa gtggcggatt ataataccgc
    83161 actacaattg actcagtcgc ttgaggccag aaacgacttt caatataaga aaattcataa
    83221 gctcttactt atcatctctg attggacaga taagttcgta gcaaataaag tgcttcctaa
    83281 tgtggatcaa ttatccaagg aattgggtct tgagaaagac aagacgttgc aatttctgaa
    83341 agaactttgt acaaaataca accccccgat cattaaaaaa atctgcatgg tggatttgaa
    83401 tcctaacgga gatatatctg acggtacgat cgaatcttgt ctcaaaatga atccggtatt
    83461 cgccaggcca cagttggcag atacttctac aagccatcgt tacgtagatg gtgtaaatca
    83521 acttacattc aattcgattt cgcgttggat tcgtgaaaat agaacttctt taggtaaaaa
    83581 tgaatttatt aaatggattc attccgcaat ttcggaaaat aaactttcta gtacgtatgc
    83641 ttcgacggaa atcggtaatc tttttaaaga tccattcgac gtcagtcccg aattaaaaca
    83701 aatcacgatc aatatacatc ttaaacccgt tctgaaaaaa ttggtggaac aaaaaattct
    83761 gttctttttt aggaacgagc aagcggttaa tccaggaaat cgttccgtat tttattataa
    83821 tattcataca gagattttaa ataggattga agcgtataag gtttttctaa tggatcgtat
    83881 cgttccagag ttacaaaaga ttggtgcgat aggcgtttta tctgacgagg aaaaagaaaa
    83941 tactcgttct cttgtcaatt ctatcatgcc atatctaagt ccagcatatg gggatcaaaa
    84001 aacggcgata gaagaattga tggttctact tcatgttgaa gaagaagata aggaaaaaaa
    84061 agaaaaagaa gagaagaaag ttaagttagt ggaaatcgtg gattacatta agtctgccaa
    84121 tcgcctcgtg gatttaaact ttttacgctt tcgaggccaa cagattgaag aagaaattcg
    84181 aactttagtc gccaatcacg atcagattct tcatacagag tttgcggata aaagtactct
    84241 ttatcattac gttcttcata aacttgctat ttctggcgcc atcgaggcgg cgagaaaaac
    84301 ctttgcttcc accggaaacg ataacgaaat ccgaattttg gatcgaatga ggataaggga
    84361 ctttatcgaa gataaagaat tagtgacatc ctttgataaa ttagaaattt ctagtttatt
    84421 taaatatctt ccttttttta cgagactttg gagaaatatt ttcggaaacg ttacagttca
    84481 taaatccgaa gccgatcaaa tcaaggctca taatacgatc gagttgaata aaaagatcgt
    84541 ggaagttagg agtaaaaaga ttcaagaaga tgcgactaag ctcgcggaga aaagactaaa
    84601 agaaaaagat gctaaggaac ttgcggaaaa aaacgttcgt aaacagcaag ctgcaaatct
    84661 aaaacaagaa aaaactcaaa ctacttctaa ggaaatagat ccacaaggtg caaaacttct
    84721 agaaagaatt ttagatattt tagacgacta ttggtccaat caacaatatc cggatagaaa
    84781 cattcttttg tatgagatgg atggggaaat agacgaagat ggtttgatca attttcttaa
    84841 gaaattcggg aaaaatgata tttattcttt tatggtaaga aatcaggaag ataaatatac
    84901 atttccgatt ttgattacga aacgttattt aaagaaaaaa ggaaaggagc ttttggaaaa
    84961 agcttcctcg gtcatagacg aacaaaaaaa cgcgagtatg cccgatcaag acttgtttga
    85021 cttttgtatt tctctcgaag cctttctgcg taaaacccta cctaaaatct gaattgtcct
    85081 aagttgcgct ttcccgaata aaggtatttc atgaagagcg aatcctccgt ttttagaaaa
    85141 accaaaatca tctgtacgat tggtcctgcg acctcagata aaaaaatgat tcaggctctt
    85201 gccgaagccg gaatgaacgt ggcacgatta aacatgtctc acggaaacca cgattttcat
    85261 agaagtatca ttcgtaatat taagtccctc aataaggacg tgttgaaaaa tccgattgcg
    85321 attttactcg atacacaagg accggaaatt cgaactggag atcttcaagt agatcatctg
    85381 gatttaaaag taggtgagac ctttaccttt catatcattc cgggggaaga atctgaagaa
    85441 caatccgtat ttgtaaacta taaggatata gttaaagatt taaaagtagg cgatccagta
    85501 accgtagata acggtttaat caatcttgta gtagaggaaa tcaatgattc tgctcttaag
    85561 tgtaaggtgt tagacggtgg aagactaggt tctagaaaac acattaatct tccaggaatt
    85621 cgggttaatc ttccctcgat tactccaaag gatcataagg atattctatt cggattagaa
    85681 gaagatgtag attttatcgc actttctttt gttcgttctg tggaagacat taatcaatta
    85741 aaacaaatta tagaagagaa cgatggacac gcgcagatca tcgctaagat agaagatcaa
    85801 gaagcggtgc gtaatatgaa agaaatcgtg gaagccgcag acggtgtgat ggttgcgaga
    85861 ggggatttgg gagttgaagt tccaattgaa gaattgccga tcttgcaaag agctatcatt
    85921 aaagaatgtg ctctcaaagg aaaaagggtg atcgtagcaa cccatctttt agaatctatg
    85981 attcataatc cttcgcctac gagggcggag gtgaccgacg tcgctaacgc gatttatgaa
    86041 gaagcggacg cgattatgct ttctggagaa accgcggccg gtaaatttcc gattcgttgt
    86101 gtggaaatga tggataagat tgcacaacgt gtagaaaaga ctggcggtgt agattacgtt
    86161 aaggataaaa ttccacagga taaaaaagag cagatggcaa gggcggctgc aaaacttgca
    86221 gattctttaa agtgtccggc gattatagta attacaagaa gagggaccac cgcgttgaac
    86281 gtggcgggtt ttcatcctca ttatcctttg atttatgcgt ttacgaatat gacaactgtt
    86341 aggcgaaagc tctggttgac tcgaggagtg attccgcata gaatcgattt ttccaaagat
    86401 ccggaaaaga cgattcgact cgcgatcgaa actttgaaga aaacgggaag gatcgaggat
    86461 ggggatcaag ttgtgattct gtcagacatc atcgcgggcg aagatcgtgt ggaaacgatt
    86521 cagattcgag aagtaaaaac gtattttaat gtggaagtgg aaaaactttg aaattaagaa
    86581 ttcctttaat tttatcttcc tcgtttttaa gctgttgtct gtaaaaatcg aaaacctttt
    86641 gatttttaat atgctaatat caaatcagta atgaagtaca atatcctaca cactaaattt
    86701 tattttgtag agttcgattt ttgaaaaagc tttttctagt ggtgctgatc ttaatagtcg
    86761 gttctccgct cgtgagtcga gctgaaaata caatattatt aacctgcgtc ggcctcatcg
    86821 gtaaagaaaa tcggatcgtc catattgttg tacttgaaaa tataaattct acattgcaaa
    86881 tgcaggttaa aatagattca acaacggtct atgtgaaaaa tgttactcgt tctaccttgc
    86941 cggatcgaat tgtttttgaa tcagagagtt tcaagaattt aagaaacgca ccttctggtc
    87001 tatttcttca ggtatggaaa agtgatatgg gaggattcac cggagagttt tcggaaatct
    87061 cttacctccc tcaaattgag atgggtagcg ttgttgtctg tagataaaaa tcgaacaaac
    87121 aaagaagtac ggttgtctca tgtcatactt gcgtaagtta tcccggagag taattcccat
    87181 tattttctta aagaaatcgt tgaacgtcga cttgacttca aatataaagg tttgattttc
    87241 cgattcgttg tgtgtaatgg attcagattc gagaagtgaa gacgtatttt aatgtggaag
    87301 aggaaaaact ttgaaattaa gaattccttt aattttatcc tccttatttt taagttgttg
    87361 tttgcaaaat cgaaaacctt ttgattttca acatgctaat atcaaatcag taatatttcg
    87421 taatcatcaa tttgaatttc gtaaaagctt aaaaacggaa tctgagattg cagaatttaa
    87481 aagccaattg atgtttcttg agagggttac cgaaattcct caaaattatg gggagaattg
    87541 gacacacaag attgacattg aagcagcaga cgacgatcgc agagtttata gtggtagatg
    87601 gctttatgat tctcgtgaag gtaattttgc atatcttaat tatcaattag agccacggtt
    87661 taagctgaaa aactataaag aatttaatga atatttaatc caaataggcg ttgtcccata
    87721 aaaattacct gcgctttgag tatattaaaa aaacataatg tcagttttta tatcagaacc
    87781 cgtcgagcgc ccatagaagc gagacgttga gttacccgag cgcccataag cgagacgcct
    87841 gagttaccag cttgatcttt ctggcaaagt aaaaagaaac taaagtgtct cgctcgaaat
    87901 gttttgggac acattgtaaa tcatttcatg atttcttaaa tttataactg agtttaaagc
    87961 catttacaat ggttatcagt aaagttcgtt tgatcaattg gaaaaatttc ctataagttg
    88021 gttgtgtata tatgtgcttt taaaattgta aatgtgcaat taaatgaaaa tcaaattaaa
    88081 gttggaatct gaactttaca gatcgattct ttcaatgtga gaactaccac agtttataaa
    88141 aattggatct gtcgtattca agtgtgggaa actaccaaca aaacttaggt tgtctctaaa
    88201 aatgatgtgg aaactctcac aaatcataat tttacgaaca aattctaaaa ttctaggaac
    88261 tcatactttt agaaaatttt tcttacgccg aactcagatt aaaatgggat ttaaattttg
    88321 gtgatggtca taaagcagcg gttttataca aaaatctgat aggatgatgt gttctttttg
    88381 tactttatag tagttcatac aatttcaaag tttaactggt aaatccacga tttgtgagag
    88441 ttcccacatt tattttttta cgaaagaatt gacctaagat aaacaaattt cttacgtcta
    88501 actcacatta gtttactgtt ctatgaacta aatttggggc atttacttgt cttgataaac
    88561 tgatttgtta gatttttcta aaatcatctt taaaagcttc agtatttgaa ttcacatttt
    88621 tatcagaact tataccgatt tcaggataat taccactcag gcgcatgaaa atggcaccag
    88681 aaattaaccg tcgattttac aaaaatgcag aagtcctcaa aaattacatc taatctgaaa
    88741 ttattggcct tttttaaagt aagttgtata ttctaaattt tgaaacaagc tcatggtagt
    88801 attattttca tttgtccgaa tcgtaaaatc cacatagtct tagattgtga ctggttctcg
    88861 tattaatgcg ttccgtttaa ttgtctttcc ctcacattta tttctaaaat atattccaat
    88921 aatttaaaat tcaattgaaa caaatgcgag gaaaaacggg aatcatctcc agtaagaaag
    88981 aatcatcgca actgcttgaa gagcgattaa gttgtaacca gcactgatga aaaaaaatct
    89041 ccaggatctg ccttcgaaag cgaccatatt gagaaaaacg ggaagataga atccgatcca
    89101 agtataaatt ccggaataga atccgtatac ccaggcggct tggtcttctc ctgcgttcca
    89161 agaagaggcc ctccatacgt tcgtagtgta aaataaaaca taggcggtga aaaatgaacc
    89221 gattaccata attcccatcg ctttgaacac ttccttttgt tcgggtttga aatctaaagg
    89281 aatattcatc tcctttctcc aagccttacc gaagatcggt ccgtaccaaa gagatcctat
    89341 gatgaagttg acaatcaccg cgactaatac cgctaaaaag ttgatatgta attctggatg
    89401 cataattatt tttccttttt aaggaaatat tcgtgaaatg gaatgaagct ggtgtcaagt
    89461 tcttctttcg aagaattcaa atcaaaaatt ttcttagtta ttaattttct aataattatc
    89521 ttttcagaaa tcataaagtt ttttaattta aagcttgtcc caaaacttcg aaagacataa
    89581 aaataatctt ttagaagttt ttaataaagt gtggtaattc ccacgtcgtt cgcagtttca
    89641 aataaacttt attgttttaa actcatctag gactttctac attcttgtga aactcaataa
    89701 acatcttcct acagggcggt ggaaactcag catctatggg tgctcgacag gtttgggata
    89761 gatttttaaa aaaattcaaa tacttttgtt tagaaaatta aaattatcta atgcttttgg
    89821 ccatagttta taggatatga cttaaattta catcgaaaaa tcttaatcgt cctttgtaag
    89881 gaatcggaaa aaacagtatt ggatcttgca aagcataacc atatttgcca atgaaaaatt
    89941 ttgacttaga ttccgctata cagctggaaa ggattgtatg ttcaataaca catcttcgat
    90001 caaaattttc aattacaaag accagagttt gctgaattaa ctttaaacct ttatgatcaa
    90061 atttgagact tacatgaatt agagttgttg aaaattcaat aatgaagatt aacaaaacta
    90121 ctttaacgtg aattcggtat aacaaatgcg aaagcgatta ttatgctgcg atctgtagaa
    90181 aagcagcatt gagtttttcc tatttttggt ggtaaggtta tggctctcta cggatcgcgt
    90241 ttgaaactca gtaaaacgct ttctaccata accttatcca caagtatttg atctcaatat
    90301 aaatctgtcg gaattacgac aaatcctctg taaacttagt tcccaccctt ttatttttgg
    90361 gtggggttgg taaggttcgg aaaatttttc tctatcagaa aaacatactt tttgcaagta
    90421 aaaagactca ttcttgtcgg aacacttgaa aaatgtgcct ttttgagcct tctgattcta
    90481 aaatcctatt caacttgtgg ggttggttat ggctctctac ggatcgcgtt tgaaactcag
    90541 taaaacgctt tcctatgggt cgcgttttag gtcgtgagcc attttaacta tgaaacccgc
    90601 agctgttgcg atgcaactcc ctgaatgcct ctttagggat cggcattcaa gggagtcgtt
    90661 acattgagtt tttattcacc cagatttcct tacgccgaac tcacgttact tcaattgtcc
    90721 atttcaatga aaccgaaaca aacagagaat ttatttttca ataattttct taataatcgt
    90781 cctcggaaat taattttcga agactgcttc agaaatatgg cgcaaacata ttatgctcgt
    90841 tttaagcgtt ttttataata gattaaaaaa agaaatatcg cgataccata acaaggaata
    90901 gcccaagcaa tccataacaa tcttaaatgc cacatttgga ttccatcgaa caaataacct
    90961 ccgcattcat aatcgacata tagattatga aagggtataa caggaacaaa ataagtcagc
    91021 acatcggcgg catgataaaa tcgttccctt aaaaaaatat accacaaaga atttcctaac
    91081 gcgccaatta tgaaaagcaa aagtaaaaat tggaaaacac tttgtaattt agacattaaa
    91141 ttaactctac tccagtgaaa cagaaaggca aatcctgtta cggtaaggga acttactata
    91201 aaaacgactg cgaaagaaat tcctccaaaa atggtataaa aaaataattc tatgaactgt
    91261 tgcaaaagag tatcaattaa agtattcata taaagcattt aataagttga ttgaatctta
    91321 tacaattaat tggcgtcatg aatttccaaa ctttgtattt tcattatata atctcaaata
    91381 cttatccgga atcgtattaa agttattgaa atttattttc ttccgttgaa tttacgttat
    91441 ccgaaacttt caagaaagat tgaagaaatt ctcccatccc taacttttcg agtgcatcta
    91501 aaaccatacc agtataattg attgaagatt ggaacttttc gaactccaaa cgcactctaa
    91561 gtttctggat atgtaggtag agtttcaatt cttctaagct catatcggaa ggattttttc
    91621 caagaaattg atcgcttcct tcaaatggat taagatccgg aaattctttc ataaccgatc
    91681 ctttatctta aaaaaagagg ctgcgagcca aagaaaaaag agagagagga aaaaactcac
    91741 aaccccaact cctaagctgg agagtaaaag atctcctcct gagattctat gtaaaaagac
    91801 aaaaaaggct cctaaaaagc ctaaagaacc aaatgcaaga aaaaggaatc cgatcttcaa
    91861 aaaaatgtaa gcttgaattc ccgcttgaaa tcttttcgtt aagaattttt gtccgtagag
    91921 aagaagggtt tggaagtatt ccaaaatgga atctaccaaa gcgagaaagt gcgatttgag
    91981 atcgtttcct cttttcgtat attcgtcgtt atacgattcc tttgtggaat ctgattttct
    92041 tttttttgcc attggttgaa acgatatttt attttctgcg gatgagcatt cctacaagca
    92101 atccgatacc aagtcctact cctagtccga tcaacgccgc tttttgtgga ttttctttga
    92161 tataagctcc ggtctcgtca atgatttgtt tagccctttc ggaagtgtca ccggagattt
    92221 gtttgatttt ttctttaaaa tcagatacgt gttccaaata ttcttcgcgg gcttttccgg
    92281 tgattttttt tgctttgtct tttaaagact ctacttcctc gttaaaatct tccgttttgg
    92341 atgccattgt ttgattcctc ccgattcttt ttctaagttt tccgttgagg aatcaactac
    92401 tttcgtcgtt ttggaggtag gtttttctct cgaattttga ggtctaataa aaaggatgga
    92461 aaaattcatc taagaaaaga acgaaatgtc tctaatgatt gaatcctaaa agagttccta
    92521 tcagatggaa acgtttcaag gtgaaaaatt ttttgcaaaa aatcatccta aaatcgggac
    92581 aagcgtatga gttggattat gaaattgatt cgtctgagaa gacgtcaaaa acaaagaatc
    92641 ttcaataaag cctacagaca agcgttgaag ttaatgaaaa aagaatttaa ggcagagaga
    92701 gatcgtcatc tacaagccga aaaagaactg gaaaagtatt atagaaaaga cgtggacagc
    92761 gaggctaaaa aaaccagaaa gaaaattcaa gaattagata attttaaact cttattggaa
    92821 agaagagaaa tggagttaga ttctaaaatt gtatttttaa acgaacaact ccaaaaaata
    92881 gaagaattaa aagctagaat ggatggagcg gtcaatctga tggcaagagc cggttctctt
    92941 tctaatggtg ctatagacga cgctgaaaaa atcaaacaaa ctcttaagaa agttttttaa
    93001 gttagacgga atttttatta attggaacaa atttatcatt ttgattttag agtgaaatgg
    93061 atcttaaaga tcgttgtttt atttttagta gtttaatgct tcagaatgga aagcaacgaa
    93121 tgagtcggaa agcacaaaaa ggagttttaa tcgtcagcat tatacttttt gtcgtatcct
    93181 tgtttactcc ttcgcttgaa gaacttaatt tcggtaccca tcgcgagata atgcctggtt
    93241 atttagtact cgcctgggga tggaatgcta tgatcttttt tcatcctgcg tggtgcgcta
    93301 atatcatctg ggccgttggc aacattcttt tcttcaagga aaagtatcgc gccagctttt
    93361 acctgagcat actgacgtcg ttactttcgt tagacagtta tgcgtatccc gccaaaatat
    93421 acctttggcg gtcgcccttg ctgctaaccg attgaaacca aaacctggtg actgactctc
    93481 gatgaaattt atacttccga tcatttgctt ttcactcctg gtgtttttgt tcctgcagtt
    93541 cgggcaaaaa tgaaattcag tctgcggaaa acaccacggc aatttcggta atagccgtcg
    93601 gggaattatt gttagattgg tatattaaaa taacgtgagt tcgacgtaac aaaatcgggg
    93661 cgaatccggc tgctatggca gccggaccgg gctctccgct ctggtcaagt tattgtgaaa
    93721 ttccaaaacc agattaaatt tttataaaat accaataact taaccttaca acgcgcctca
    93781 taggaagcgt tgtgctgagt tcattcatcg atccctttcg cgttatgctg aatgaacttt
    93841 ccgaattcta aaagtatttt aaatgacgaa cttgtggatc aaagaatcga atccttcata
    93901 agaaatacct gatcaatgat ccaacggcaa gtattcagat cttccgtttg tgctactaac
    93961 gcgtcaagtt cgctggacca gggtaaacga caaatgcgtt aaacattcga gtcgtcgtaa
    94021 accttcccag ccatttaaag tacgaattct atccaatatt aaacttctca caccgggaag
    94081 aagttccacc tctcttaaat ccagttcttt cctgccgcga atcaattgcg gccaatccag
    94141 catttgaaga ggtgatttca tatcgggttt gaattggctg gtaagagacc gaaaatcatc
    94201 tcgaggcgcc gacatcgccg cgcgccaacg agagaccttt gggtattcca atcgataaag
    94261 cgcataatat tcctcgaacg tcgcgtccgc aatcgcttct gcgcttaaag gcaaacctcc
    94321 ataagtcgtt tcgtgatatt tttgaaggac cttcggtcgg atcgacggtt ttggatatga
    94381 tttcatgtat atacgattcc tctcccgtct gatttgatta tctataaaaa aatataaacc
    94441 gacatatttt attacgcgaa atccgcttgt ctttgttata agcggtttct tgttttgata
    94501 agaatggagc gacgcgtcgc aattatcata gcttgatttt tgaagaaagt taagataaat
    94561 cttaaggtaa aactgagtaa ggcaatttta tctaagaaaa aattttcgtc tttaatggta
    94621 atgacgcaat ttttgtttta aaattttgcc gattttacgc cgattgattc cattgttatt
    94681 gaattacgat ccctctcgga ttttatttat agattgcatc ctagtcgaaa ataaaacgac
    94741 aacactttgc gggagatctt ttatgagtga tttaaataac gcagacttag agcttttcaa
    94801 acaaaaaggc tgggaaatca aatttcgaac agaaataccg ttattatcta aaacttttct
    94861 ctttccaact tatttgagcg ggttggagtt tgtaaattcg cttgcacata ttgctgaaag
    94921 attggaccat catccggatc tttttctaag ttatcgaaaa gtcactgtgg aaatttttac
    94981 acattctaaa aatacaatca ccgatttgga tcttcgtttt gcggaagaat ggaataagtt
    95041 ttggctctcc gatcggaatt taggaaattt aaagtcgatt tatcaaggtt cttatttagt
    95101 ggatataaga acaatcgacg acttagaact ataaactatt ttaaaaacag aactagaaga
    95161 agttaaattt gacgaatacg aagatcaagt tggaagtttg gacggaggaa ttgttataaa
    95221 aagtgaaaat tcaattatca taactcctat gtgttgtgga gatattggga atcttagaga
    95281 atgggagaaa attttagaat cacaaaacaa tatttggaaa caattgtgga ttggacatcc
    95341 ttggatattt tacagaagag cgaatggatt tatagaaatc tcaaattata cagaatccaa
    95401 tcttgacgat tgcaatgata ttcaagcgaa atataaatta cccgaaaaag aatttgtttt
    95461 agagctaaga aaaataagag aacaacaaaa cgaattcgaa aatcaaatct atcgaatatt
    95521 agataagatg aaaattaaca aagcaaaaga aatttcaaaa ctgttgactg gaaatcaata
    95581 attacaataa aactatgtct ttattgtaat ttcgcttttt caattgagcc gttaatttac
    95641 tcagtggttt agaggaattt cgttttttcc aaaaaaacat ctttaaaagt ctgaaatcaa
    95701 atgtttatct attctttact tagaccgaat tcatattaga ttttacttat agaaagttct
    95761 ataacttacc aattgacatc agagacaaaa cgtatatcgt aaaaaaaata cactcatttt
    95821 tgataaatca cgtgagttcg ggaatttatg gttcattttt ctaaaaaagt tgtgatttcg
    95881 atttctaaaa cgtgggaact cgcaaaaatc acgattttac gaatatgtag gagctcatac
    95941 ttttagaaaa ttcttctcgt ttttttacgt ctaactcacg ttatttagtc ttccttgaaa
    96001 aatgtccaaa aggtgaataa tacaaatagg ttcaaattca tctttctaat aaaagcagaa
    96061 agaatataac tctaatttat aaaaaaagcc cggatgaatc cgggctttta catttcaaaa
    96121 agtacgggag aactttttga aataaaattt aatctggaat tacgatgtta tcgtaattat
    96181 cagtaaatct ataaccaatt ccccagatcg tttcgatcca ttctggttga gcggaatttt
    96241 tttccagttt agaacgaatt cttttaacat gagaatcgat cattctttca aaaccatccc
    96301 attccattcc ccagaccgct tctaagatca tttctctgga aaaaactttt ccaggagaag
    96361 ccgccatcag ttgcagaata tcgaattctt ttctggaaat atttactata ttgtctttaa
    96421 gagttactct tctgcggact ggatcaattt tcaaagcgcc tcgaatgatt tctccgctgg
    96481 cgcctacgtt cggtttgatt cctgcttttt tatcccatct gcgaaagaat acatctactc
    96541 tcgtcttgag ttctcggacg gaaaatggtt ttgtgatata atcatccgct cctagctcaa
    96601 gtcccataat tctatcgatt tcttcgtttc ttgccgttac gataaaaata ggagtatttt
    96661 cgtcatttcg tctaacggtt ctacaaactt cgattccatc tatgtctgga agagaaagat
    96721 ctaagataac catgtcagga tgatttgctt tgtagaattt aagaccttct tctccgcttg
    96781 tttgcagagt ggttgaataa tgagccgaat ctaaggattt tcgaattaaa tttccaatat
    96841 ccggatcatc ttctataact aaaattgttt tcattaccaa actcccgtga aataattaga
    96901 ggataaaatt accttatctg caacagataa aaccaatgaa atgttaataa aggaattttt
    96961 tttgttagcc atatttttac tgaatctctt gtctattttc gattttaaag atcatagttt
    97021 ctttgaataa ctgtggtaaa atcatggatt gtgttaaatt aatatcaaat atcattaaag
    97081 ttcgaaagtg tgtaaaaaaa ctatgagtaa tccgcttact tgggcaattc tttccgtaaa
    97141 cgaagatgac cttgattccg aatcggtgac ccgtgaatta ggtcttgaac cggacttcag
    97201 tactccgata gacgtcaccg ataaggaagg aaaacctctc ggtttcggtc attggcaatt
    97261 acattctact ttgagcgcag aaaaaccttt agaagagcat atcttacaga tattggaaaa
    97321 ggtattacct tcgcgtcata aggtgaagga gttcgggacc aaacattccc tttgtttata
    97381 cgtttccgta gagttttcgg atttctcaaa acaagaaacg gaaatttctt ctcgtattct
    97441 tttgctattg ggaaacttag gaattaaatt ggtctttcag ccttggcaga aagaatagac
    97501 gttttgataa gtttccattc gtaaaatgaa tgttggttgt ctcagaattt aattatatta
    97561 taatactata aagtacttcg catgggtttt tataggaaat taaaaaagta aatttataag
    97621 taagtattag aaattgtaat tttaagtaat ttccaggcat ttttgcagaa tttaatagag
    97681 ttgttgaaaa attccagagt ggagatgagc aaaattgctt caattgtctc ttttaattca
    97741 acggaaacag atagggaatt aatctttcaa caactcatac tgagaatata agagatggtt
    97801 catatttttg aaaagagttt aagaaaggac taaaatgact ctatccattc tatagaattg
    97861 aatcagtttt ttcaacgaag cacttgctcc cgatatgact aacgttctat ttttaagtct
    97921 gagatcgaat gcaaaagaaa ttagtttcat tgcggctgga agaggtaaga ctttaatttc
    97981 gtgcagatta attttcacat gaagattaga ctgataaaat aaaagagcga gcacggattt
    98041 taattcatct aaagtaactt catcaaagga tgagattaga ggagttactt ccgtactttg
    98101 acggtttctt ttaatttcaa aacgttcgta tctttggatc ggattcatgt cggatctttt
    98161 aaaaaatttt aaatatcaaa tctttgattt aaagaaagag ttgtctcaaa aaatgaaaat
    98221 tcaacgacaa ttttttaaac agattcttta gtttttaaag aaaatgtggg aactactact
    98281 tattattaaa tgaattggtt tttttaggaa aagaagtttt ttcgtatttg taagagttcc
    98341 tacatctgaa aattttgatt gctcttttaa atcgtagaaa atcgacaaaa agtaaaatga
    98401 atgaattgag ccaagaagtt ttaatccaga gagccaagtt tttatccgtt ctccgaagat
    98461 tttttgaaaa aagaaattat ttagaaatgg atactccttg tctaaaaccc gttccttcca
    98521 tggaacctta tttagatcct tttttagtaa gatctccttc taaaaaagaa aaaggatatt
    98581 tgattacttc tcccgaatat tctcttaagg aaatattgtc caaaggatta gaaaaaattt
    98641 acgaaattac acatacgttt cgttccggag aagaaggaag tccgtttcat agcgccgagt
    98701 ttttaatgct cgaattttat accgtcggaa ttacactcga aggtttgatg gatttttgta
    98761 cggatctttt agaagtactg gatcaagaat ttcattctta tggatttaac cgagaacagg
    98821 ttcaaaggat gtccgtagaa gaatctctta agagatacgc tttttgcgga atttctaaat
    98881 cggaactaga cagggtaatc acggaacata cattaagcgg aatacctgcg gaaaaaaggg
    98941 cttatgaaga ttcatttttt attgtgttct taaatcttgt agaaaaacat ttaccaaaag
    99001 gatttacttt tttatacgat tatcctccgg agttagccgc tctttctaaa attcgatccg
    99061 gtttcgcaaa acgttttgaa ctctatttcg gaaatttaga attgggaaat gcatttgagg
    99121 aattgacgga tccgatcgaa cagatttcac ggtttcgttc cgaaagagaa ctgagaaaaa
    99181 atttaggaaa ggaagtctat gcaattgatt ccggtttaga acgagctctt aaggaaggga
    99241 ttccggattc ctgtggaatt tcaattggtt tggataggct ccttctttgt attttagggg
    99301 gaagttcttt gagagaagtt agtccttatt atggtaagtt tttgaatttt cagatcggat
    99361 cggaagactg acctacaaaa tttgacagaa cgcttttatg gatttcatta acttagcaaa
    99421 acactttcta tgaatgatcg cgttttagtt caatttttga atgattggta ccgaatttat
    99481 aaaaagaaaa aaaactttag ttgcagggaa taaattcttc tctaaatttt ggtgcggtaa
    99541 aagattatgg cgaagaaaga aaactactat attactatca aaggtagaaa atacgatcgt
    99601 aagttgatcc agctcgcgga agagttcact tccggtaaac gggacggtaa gatttcgatc
    99661 aacgacgcaa aacgtctttt aaaaattgtc aaggataaca acgcttatac ggatatagaa
    99721 aaacatacga tcgaatacat tcgtgaaaac tataagttta ccgaaaaatc ggacgaatgg
    99781 ttccgttcag aaatccgtaa atgggccgct aaaaaagtgc aagaagcaaa aaagaaaagt
    99841 gatgtggaat ccatcctagt cgatgattct gaagcgccgg aaataaattt tccttccagt
    99901 tggggagaag acaaaaccga agttgttgaa attacacaaa cctctacaat aggttggaga
    99961 gaaaattcaa atttttcatc cgcaacgtct cactctaaaa aaaataaaaa gatcattcca
   100021 actttaattt ttctttctgg ttttttgatt cttgtaggtt tagtttattt ttttcgaacc
   100081 ttattttata aggaagactt ggaacaagta gtaaaaacga attctgagat tgtctctaat
   100141 tcaaaagaaa aacaatccga cgtttcgata gaaaaagcag aatctacaaa ggaagttcga
   100201 aagaaaaacg taagatctaa aaaagaagaa tcggaaattc caaaaaatgc ttttacaatt
   100261 ctaaaacctc aaaccggaaa gaagttagaa tctaaatcct tattctcttc gttgacaaat
   100321 caaaattcca cagaagaatt ttcttccaat cctcaattta gagaaattga atccaatgta
   100381 attcgttttg aaaaaaacag cattcaaatt cataaagaat cgagaccaag tctcaaccgt
   100441 ttggctcgct ggatgaaaca ggattcttcg atccgagtca aagttatcgg tcatacttct
   100501 ttagagggta gcgaagacgc caatcaaaaa gtttctcttc ttcgtgcaca aacggttcga
   100561 aattatatcg ccgggaatgg catttccaaa gatcgttttg agattattcc caaaggcgca
   100621 agcgttccta ttggcgataa ttctaaagaa gaggggaagg aaatgaatcg tagagtggaa
   100681 cttagaatct ataattgatt gtcgatttta acttaggttt aatataaaaa agtttggtga
   100741 gaattcaggc cgtgtttgag gcctgattgc ttttgcgatt ttaagtaggt agttgtaaaa
   100801 ttctttccta agctttcaaa tcctattttt caatcttcct ctgaaaaatc ctatacaaac
   100861 taaatgcttg catcagcatg aatttgtaac ttgtcctatt ctgtcgatga actggaagga
   100921 caactcgtag aagggcaggt tcactcattc atctacggag aaaacaatgg cattcgatat
   100981 agaaatgatt cgcgcccgat acgataagat cggggttctt gttacaaaag caagaaacgt
   101041 cgttggaaga cctcttactc ttaccgaaaa aattctttat tcccatctct gggaaggcga
   101101 accgaagaca gcttacgaaa aaggaaagtc ttatgtggat tttgcgccgg acagagttgc
   101161 gatgcaggac gctacggctc agatggctct tttgcagttt atgtctgcgg gtagaagtaa
   101221 ggtagcagtt ccgtccaccg ttcactgtga tcacctaatc caagcgaaag acggtgcggc
   101281 agaagactta aaaacggcaa acacagtaaa caaggaagtt tatgattttc tttcctccgt
   101341 ttctaataaa tacggaatcg gcttttggaa gccgggtgct ggaattattc atcaagtagt
   101401 tttagaaaac tacgccttcc ctggtggaat gatgatcgga accgattctc acactgtaaa
   101461 tgcgggtggt ttaggtatga tcgcaatcgg agtcggtggg gccgatgctg tagacgttat
   101521 ggccggcatg gcttgggaat taaaatttcc aaaactcatc ggtgtaaaac tcacaggtaa
   101581 gctttccggt tgggcttctg caaaagatat tatcttaaaa gttgctggga ttcttaccgt
   101641 aaaaggtggg accggtgcga tcgtagaata cttcggcgaa ggtgcagata gtctttcttg
   101701 tactggtaaa ggaacgattt gtaatatggg cgcggaaata ggagccacta cttctgtgtt
   101761 cggttatgat cggaacatga gagaatacct tttaaaaaca aatcgtaaag aagtcgctga
   101821 tctagcagat aaaattgcag agcatttgac tggagataag gaggtatatg ccaatccttc
   101881 tcaatatttt gatcaggtta tagagatcaa tttgtcggaa cttgaacctt atattaacgg
   101941 accttttact cctgaccttg caactcctct ttctaagttt aaggaagcgg ttcaacaaaa
   102001 cggttggcct accaacttgg aagtaggttt gatcggttct tgtacgaatt cttcttatga
   102061 agatattact cgtgccgctt ctgtagcaaa acaagcggcg gataaaaatt tagaagtaaa
   102121 agcggaatac actgtgactc ccggttcaga gatgatacgt tatacgatcg aaagagatgg
   102181 tctgataaaa acattctctg atataggagg agtggttctt gcaaacgctt gtggtccttg
   102241 tatcggtcag tggagtcgtc atacaaaaga tccggaaaga aaaaattcga tcattacttc
   102301 gtttaacaga aattttgcga aacgtaacga cggtcttgcg gggactcacg cgtttgttgc
   102361 gtcacccgaa atcgtgaccg cttttgcaat tgctggtaaa ttggatttta atccgattac
   102421 agattcctta aaaaccaagg atggaaaaga agtaaaacta gatccaccaa ctggtcttga
   102481 tttccctccg aacggttttg acgtaaaaga cgctggtttt atcgcacctg ctgcggacgg
   102541 ttctaaagtg accgttgcgg tagatcctaa atcggatcgt cttcaacttc tttctccgtt
   102601 tattccttgg gaaaaaacgg atttaaaagg tttgaaactt ctcattaagg ccaaaggcaa
   102661 atgtactacg gatcatattt ctatggcggg tccttggtta aaatatagag ggcatttaga
   102721 taatatttct aataaccttt tgattggagc ggtgaattcg tttaacgata agaccaacga
   102781 agttaaaaat caactttcag gagcttacga accagttcct caaacagcaa gggcttacaa
   102841 agccaaagga atcgggtcta tcgtagtcgg agacgagaat tatggagaag gttcttctag
   102901 agagcacgcg gcgatggaac ctaggcatct tggagtaagg gcggtgattg taaaatcgtt
   102961 tgctagaatt catgaaacaa atttgaaaaa acaaggaatg ctcgctctta catttgcgga
   103021 taagtcagac tatgataaaa ttcaagaaga ggattctatt gatattttgg gtctgacttc
   103081 ttttcaagag ggagttcctt tgactctcgt attacaccac aaagacggtt cttctcaaga
   103141 aattaaggcc aaccatactt tcaactcaca acagattgct tggttcaaag cgggtagtgc
   103201 gctcaattta atcagcgaag aacaaaataa aaaaggataa gctcgaaaga tttgttcgtg
   103261 tgaattctta agttttcctt tcgaatttct caagaagttt cgaaaggaaa acttttatct
   103321 ctaaaatcat acaattgtag agaatcgaag aactttcaaa aagaataata aacctaaatt
   103381 gggacaaaat ttgtaggaac tattacaaat ccgagatttt acagtaaaac tctaaaaatg
   103441 tgggaactcc cacgaatcat gattttacga acaattttaa aattgtaggg actcatactt
   103501 ttagagaatc ctttctcatt ttctaacgcc gaactcacgt taatttttag tggtcagtaa
   103561 aaattaacgg tactcaattt gacagggata gttcggccta gaaaaatttg ggcgaataag
   103621 agacttaatg ttaagttcga tctacttatc caactcacgt gttttgtgct gaaacgaaat
   103681 ctagatatac aatttagaat ccagtttgag aaatcagatt ttataatata gatttcaata
   103741 gcaaatttat gaatcacgct gaaaatgatt ttgtcccatt ctgaattcag gatttggtta
   103801 catatattaa aatattttac ttttttaaag tgtaggaatt gctatttgta aaaaagttct
   103861 attgaatata tattcaattc acgttattta gatctttttt taactgattc cggttctaaa
   103921 ccttttctaa aaattcttgc agtttcttta atggcggctt gtatttctgt agggggcatt
   103981 ttatacacac actgacccat aaaacctaaa gcaaaagtaa gagaagagat tgcataggcg
   104041 accgatttta agtctgcctt agagtcgatc ttacccattt ttttaaattt ttctaactct
   104101 cccataaatt caggaataat ttttgtataa attttccttt gaatgattcg gctgacttcg
   104161 gaatctaaaa tgacctgact tactgcaact ttcataaagt cttcggcttc tttaaagtct
   104221 ttacacttac gactaatcat acgttgaaga cttgcttcta tgtctatata actttctgaa
   104281 tttttagaaa tgcggcgaga attttctttt ttgatttctt ccgatctagt aagaattgct
   104341 tctaaaagtc cttttttatt tccaaagtat ctgaagatca aagcttcgtt tgcatttgca
   104401 accttggcta tgtctttagt gttggctcca tcgtagcctt tttttgcaaa aacttgaatg
   104461 gccgctacaa gaatagccgt ttcagtagcg gcgcgatctc ttttgcgaat catcgcttca
   104521 gagataacgt tattcttcgt tctgacgttt acctttgatt taagcgattt cattttgctc
   104581 cctataaaag ttaaaacggt agatagtgtc actcactatt tcgaaaaagt aactggatct
   104641 attttaaatt gcttatggga tctaaattga acgtgataaa aatcattaga ctacatacat
   104701 acttgaattt ctaaaaagta tagaaactat catacaatcc atagatatga aaaagaaatt
   104761 tttcaattga agctattcat gtctgaattt ataaaaaacg acattctatt tagattattt
   104821 tacaaagaaa agtttaatac ggtttaatgg aaagagattc gtttggattt taaaataatt
   104881 gtaaaatccg aagaggatgt tttgtctttc ataaaataag gccaatcaat tattaagttt
   104941 attttaaaat tagaatatac gattatttaa aattttagaa agattataaa tttttttatt
   105001 cagtattcga agaataaaac ttttttactt tttccacgta attacgagtt tctttgtagg
   105061 gaggaattcc cgcataacga tctacggcgc tggggcctgc attgtaagca gccagagcgt
   105121 gatctaaatt cttatatttg ttcaaaaggt tgcttaaaaa tttagttcct cccgctacgt
   105181 tttctgcagg atcaaaaggg tcttcgactc caagtaaatt tgcagtggaa ggcattaact
   105241 gcatcagacc aattgcacct ttgggagaaa ctgcatctgt tttaaaatca gattctgctt
   105301 tgataacgct ctgaaccagt ctaggatcaa gattgttttt ttcggattcc tggtggataa
   105361 ttttggcgag actcggttct atgtttttca gatctttgcc gaaatttttt tccttttcaa
   105421 gactggagat ggattttccc tgttccgatt ttaaaataga atcgaacgaa ttctttgtct
   105481 gttcttttga ttgagtcgga gcttctttta cgaaacgatt ttcgatctcc tggattctac
   105541 ttaagactaa ctgcacgttt ggaatttctt cgattctcat attatgtctc tcggaatatt
   105601 ctctcaaaat catgatcttt ttttgacttt tttaagggat tcttgataaa tcagcagctt
   105661 aggaaatatt gtcttttgtg attgaaattg ccgtcacatc cagaatatct gcgttcccga
   105721 ttttatacgc taaatctaga ggttttttcg aaaaagaagg aattcaggtc cagattcgag
   105781 ttttagaaaa ttacgacgcg attttagctt ttttaagttc aggaaaaata gaagcgggag
   105841 agatcccgtt tactacttgg ctggatcttc atctgaaaaa aaccataccg aacaaatcca
   105901 tctttcgagg gatgattctc tcgagaatga ttcattcatt ttattccaga tacaattcaa
   105961 gtactgattc catcttagaa ggaacttcat atctaatacc cgcattacag aatacttcgt
   106021 tggataagtt attggctcga gagtttatga attctagccg atttcgtaaa aaaatttctt
   106081 atagattcgt ttattccaga tcttatcttt tagaatatga atttactcag actacaactc
   106141 ttggacttat cggttcagtt caagagtttc actttttgaa taacggattt agaatttcag
   106201 aaggtagaga tttacctccg tatcgtcttc cagtcaacat gcttgcgttt aacggaaagt
   106261 ttgcgaagac atatccggat agaatcaata aggttcaggc cgctttgtgt cgtgcaattg
   106321 aagctttgat cgaaaataca agtgattcta cggaacacgt gattcaagaa aacgtacctg
   106381 gtttcaaagt ggaattggaa caacttcact atttttataa acaaccttct caggatctga
   106441 aagagattct ttctccggtt gcaacactcg aagagttaga gtatttagga agtatctatt
   106501 ggagagctat tgaacatcta acggatcctc cgtcggttct tttagaggct cttgatttag
   106561 cggctaaaga tccaattcct acatatcccg aagccttgaa agcaaagaag accgtactga
   106621 tggaagaaca ctttcgcaga gaagacgaat ccaatcgaat cctagaaaga actggagatc
   106681 gaagagaatt aggagattta gtttcagata ttcataattt ggttttgaac atctacaatt
   106741 ctaaaaaagg ggtacgttta cctatattac ctctcaaagg aactgcgtct gcaatcagaa
   106801 ctgggattaa ttccatatta gattttttat ttcaagatat tcgagctcaa gaggttcgat
   106861 cttctgcaat tgaaaacgtt ttgatgatgc agggacttga gatggataaa agaaatatag
   106921 aacttcaatt ctcggatgat cgttttaatt atttattcga attctctccc attccggtaa
   106981 ttttactgga ttctgtttcc ggaacgttga ttgcaggaaa ttataatttc cgaagtctta
   107041 ctggctatag taaagataac gtgcataatt tgaaattgga agatctattt cctggtatca
   107101 aagagatggg ggattggtca actccggcta aatctttgga aacgatgctt cgtgtggatc
   107161 aagcaagaat gaagctgagg gataagtctg agatggacgt ttccttgagt atcacagctt
   107221 tatttgaaag agccagaaag atatatcagg ttcatatttt atatgattct gaaaagaaag
   107281 aaacggaaca ggctaaacac gaatttattt ctaatatcag tcatgaacta cgttctccta
   107341 tgacgaacat acaaggttac tttgaacttc taagaactga gatcaacact tctttatcta
   107401 aagatcaaag tggtatgttg gatgtaattg agaagaacat caaacgtctc aatcacctga
   107461 tagaaaatct tttaaaattt gaggaagttc gtggagaaga taattctggt ttgattgaaa
   107521 actttgatcc tgcgttggtg attgaggaag tattatattc aaatgaacct tccgcaaaag
   107581 aaaaaggttt ggtcgtagaa cttgatctaa tcaaaggact gaaggttcgt gggattcgtt
   107641 tcgaattttc tcaggtgatt accaatcttt tcgtaaacgc gatcaaatat acagaaaagg
   107701 gaaaaatcga aatcaaaatg atgaaatcta ccggtggaga taaattggaa atcaatatca
   107761 aggacacagg agtgggaatc gatcctaaat atatcgaaaa agtgttcgaa agattttttc
   107821 gaattccaaa cgatcgaaac aaaagagtcg ggggcacggg attggggctt tcgatttcta
   107881 gaaccattct ccacaaaatg aatggagaaa ttactttaga atccagagtg aatggaggaa
   107941 gtaattttag agttttatta cctttacagt tttctaattt atagatgagc aagaaaatac
   108001 tatattcaat tttattaatt ttcttatgtt cttctgtggt gtttatgttc ttcttggaag
   108061 aagagaaaat tctcaaaaat gattcttctg aaaatgtaag tctgtcaaac gggctcagtc
   108121 gaagtacagt aattagaaga gaggattctt tatttgaatc cggaaatttt ttgaacttta
   108181 ccgaatcaga agatttaccc gttacaaata tttcttcgac aaatacgccg aaaaatgaat
   108241 attctacttt gtcttccgaa gaaaaagata gaattcgaag agaagtaatt caaagagtaa
   108301 aatcacttgc ggatcgtttt ccggataatt cgttgattcc tagagagttg accaaaacac
   108361 aagaagacaa acgtagaaaa gacgaagaaa gaatatcgga agttcgaata gcattattgg
   108421 aaggaaggga agttataaag cccgaaatgg aattttatct ggattctaaa attaaaaaga
   108481 cgaaagatat ggttgagatt ttagaatata gtatgaaatt ttttcaagat tcacgtaaaa
   108541 atgatcagga ttcttcttta aaacttatag aagaacgttt ggtttctctt caaaaaagta
   108601 gagaagaatt ggttttggcg aaaaagaaat tagacatacc ttaaaaataa aatctaacca
   108661 aaatatcgcc aaatcattgt ttagcggttt taatttgtga attttaattt tctgattctc
   108721 tttttagaag gtttgagttc agaaattctg ttttttatat gagattatcg ttttatatca
   108781 ttacaaaaat taaaaccatt ttgcattttg taaaaatttt ctaacgttaa aaggttgaga
   108841 ctatttttgg ttctaacaaa tatttataaa aatttctatt ctgacacgta agtttgatac
   108901 aagagaattc tattcttgaa ctttttgaaa tttgattgtg aaatgtggta gttcccacgt
   108961 tttcaaagtt ttgccgtaaa atcgtgattt gtaagagttc ctacatatta agtcgcatta
   109021 cgaattttga acgttcattt ttcgtgattg agttttgtaa gagttcctac gttttttaaa
   109081 atataactgt acaacataaa tttgtggtag ttcccacata ttaagtctct taaaatagat
   109141 ccctatctat tgtcagaggc ttttggttag agttcctaca ttttattttt acagaaaccg
   109201 ggttttataa aacgaagctt ttgcgctgga tgtgagttct atataagaaa tctgtttcct
   109261 aaaatttcgt tttacagtga aaaatggatc tggggactct tacaaaatct tgaaattgct
   109321 gtaaacacta agagcttgtt ccaaaaccgt ccaatgtggg aactaccact tttagaaaat
   109381 tctttctcat tttctaacgc cgaactcacg ttaaattagg gtggagtttc cacatttcaa
   109441 aaaaattaaa attttctaat atttttcttc caaggggaag aagttttctt ttgtgattgt
   109501 ttgggaattt ttttagaaac ttttttttgt tttttgccgg acgtggacaa gcctggaagt
   109561 ttcattccgg aaattgtata tgcaagttcg attaattctt ctagacctaa cacgtccatg
   109621 atatgaatgt ttttttcaaa accaagggtt cttaaaaaga ctaagaggtt ttgaacacca
   109681 aacgctttga tcaatttggg aatatctccg atccctcttt tgcgaaccca agccccggat
   109741 tgtttaggag tcaattctcg aacgatagga atcaattcaa tggtagggac tttcaaagaa
   109801 agttcgatga agttctgaat tccaacttcg tttaataatt cgatagattt ttgtgttcct
   109861 atatttttta aaagttcggt agcagattct ttaccggttt tcagggacat ttccgcaata
   109921 aacttagcag gaatcgaggt ggacaataag acaagatcgt ccataggaat actatttgca
   109981 aaatacgtaa tgtcttccgg aggaacttta gaaataagat caactaatgt ttcttctggg
   110041 atacgattta aaaattctat aatcgtttgt tcatccaaat tctggctgat ataaagaaga
   110101 ttcttatgat ccactttttc ggaaagagag tataactttt cgtaacctaa agaacgaaat
   110161 agttgaaagg atttaccagt acctagttta tccagatatt ctaaagcctt accgatttga
   110221 ttgattactt ttttcatcca agtacgtcct ctaaaagacc ggcaaccagt tcagtcagag
   110281 gtttttgttt atgaatggcg agaatatttt cggcggtggt tttagaaacg gaatctctaa
   110341 aaagaatata ttctttttca gaataaccta aaaattcttt tagagtttct cctctatatt
   110401 catttagaat tgtgtctctg aaactttcgt agagtttttc caaattcttt tctaaaatag
   110461 gatctttaga aatcgcttct ttgagttttt ccaaatgttt tctaaagtcg gaagattcta
   110521 aatgacctaa atcagaaaag ccggtctgaa aaagaatttt caacgtgttg gaaataaaaa
   110581 ttttaccagt ttcactttcg gaagaattgt gaattaactc tgcgatcttt tcggtaaaac
   110641 ctggaagtag ggtggaaaga aaacctgaga tttgtttttc aaagccagcg gcttgaaaca
   110701 tgctcgccag aggattgagt tttttattaa attctaataa tattttttct aaacctaaag
   110761 aaaacatctc ttgaatggga gattgattta aaattttcat cagaaaaaat ttggacggag
   110821 ctgctacggt tccagtggcg aattttaaaa tcgcttcttg agtttccaaa ctcataacat
   110881 ctgaagcaga atggaaagga aaagtttctg taatattaat ttcttttaat atagttttaa
   110941 tcttatcttc tggaatttta atgccattta aggattctaa agagaagaaa attttctcgg
   111001 gcattaattc tttgagagta gaatcaaaga gtaggtcaaa gattcgatgg atacttttct
   111061 gtaatttttc aggatcttcg atccagattt ttgccgcgga tcgatattct ctttttgagg
   111121 aaaataaccg cttccaaaaa ttcattctaa tttcgtatcc ttgatttaag ttaaagaaat
   111181 aaaaatttta tccagctcag gtttatgata agtaagctga tttgaatgat acaaaagtat
   111241 atttcttttt tttaaatttc taatatcatt tccttcctgc tgaatcagtt tttcggttcc
   111301 aagaatctct ccatttccgt tcagttttag aagtttactt tctaaccctt tttttaaaat
   111361 gttttgaaat gtatcttcca aatgggaaga aaataatttt ccagaaacgt gaatttcttt
   111421 tcctcttttt ttgatttctg tagcaaagtt ttgtaaccgt ttaaaaagta cttctttccc
   111481 gatcgcagct tcggtactca gtcgcattaa aatcatagaa agaagattgc cgggagtaac
   111541 tacataattt tttcctaatc tttcttttac tatgctaatt acctcgtcgc tatttatatt
   111601 ttcggggatt tcaaaatttt ctccgtaagc gatgtggagt tgtgtttttt ttgcagagat
   111661 ataatcgtat gtaagggtga acgaaataaa atgaacgtct ttaatttttg tgcgaataaa
   111721 atagacccct tttttgatct gattcagata accgtcatgg ttgtaggttc cttccggaaa
   111781 taaaaaaaga tttctaccgg aagagactct ctcgattaaa gagctccatt cttgatcaac
   111841 catgtttctg agttctccgc tttttagaag ttctctagcg ttgtcgcgaa atggacgttt
   111901 gacggggaaa catccgatgt attttaagaa aatcggaatt agatttgttt tatcaatcat
   111961 tcctaaaatc agttttaaag tacctttagg cctaaattct ttgactaaaa aatctttttt
   112021 aagtatgtct tctcttgcgg gaattgcaaa tttaatttta ggttgaacca ctctatggat
   112081 tactgagaga gcgggaacat ccccttcttc aacgtgattt cccataatga cggtaggata
   112141 gggagctcgt agaattttat catgattgtt ttgagaaaag tattcttcga tagaatcaaa
   112201 aaaaataccc gtagttttat atactatacc gatcaaccag ttataagtat ttgtggaatg
   112261 aacgatttga gtcgtacccg aatttttgtc gataactgag ttctcttgca tgcaaccctt
   112321 gtaattttgg aatacaagat aaactaagaa aggaatcgtt tctagtctac tacaatcctg
   112381 ggaatagatt cgctgattct ggtcatgacc tcgtagttaa tggtatgagt tctatctgct
   112441 aaatcgtctg cggtgataga ttcttctccg tcttgtccta taatcgtaac aatactacct
   112501 acttccgcgc caggaatatg agtaacgtct aacatagtca tattcataca aatacgaccg
   112561 ataattctgg cttttttacc aagaaccaac atatcaccgt tgctagaaag ttttcgatcc
   112621 agaccttcgt aataaccaac aggaacgata gcaacttttg taggatacga agtttgaaat
   112681 gtggagccgt aaccgatata actgtctgca ggatgatatt ggatatgaac gattctggat
   112741 ttccaagaaa gaatggggtt tagttgaaag tttttatttc cagtaaggtt taaagagagt
   112801 ctggtctgaa tactaggcca aagaccatac aaagagatac cgattcgtac catatcaaaa
   112861 tgagcatttg gaaacaacat cgtagaagct gaggcgcagg catgtcggat taaatgatta
   112921 taaccaaagg acttagcaag aaaaattgct tcttcgaact tttgagtctg cataagagaa
   112981 tatttatgtt ctaatacgtc ttccgtacta gcaaaatggg tacagatacc gccaagtgta
   113041 attcctacgt tcttcaattc gcttaacgtc tgttttaaag tttctccgtg actccctagt
   113101 ctacccatac cggtatcaat tttgagatga agtttaggag cgggtaaaaa ggaagaaagt
   113161 atacgagctg tttccggtct tgaaaaaacg atccacaaat tgggatcaga taacacgtcc
   113221 tttctttttt ctggattttg aatttctccc atgatcaaaa ttggaatttt agaatcgatg
   113281 ttacggataa gaagcgcttc ttcgattgag ttgactccga tgcgtgaaat ccccgcttca
   113341 atacaaagtc tggtcatagg ttcgataccg tgaccgtatg cgttggattt taaaatcgcg
   113401 gtcaatgtag agttgggacg taaaatggat cgaaagttat ctaaattgtt actcagagaa
   113461 cgtttcgaaa tttcaatcca ggaagaatag gtatctttca ttgaactact accagaatta
   113521 atgtcttgca aattcttcct atagtttttt attaactgga ttgaaaaaca aaacgttccg
   113581 gaaggaatgt gcgagaactt atcaagaggt ccggatgaaa tataaggtag ttcaacaatt
   113641 tcccgtcccg ttgcaaaatc tgttaaaagc gagagaggat cgatataaat atttagataa
   113701 gtttccggaa ttaaaaaacg tagaacttat agaagagaaa aaagaaggta acttagtcta
   113761 tcaaaaacgc aaagtaaaac ttgcagagtc catgccaaag gtgcttgcaa cactattatc
   113821 cgatccatct ttattagaaa attcaacatt caatttagaa accaatactc acgagttcac
   113881 tttagctcct ccaggaaacg aaaatatact gaagatcagc ggggtttccg tttataagga
   113941 gttaggccct gacaaatccg aaagaagtta cgatgtagaa gtgaagtcgg gagtgttttt
   114001 aatgggcgca gcgattgaag cggttattga agaagtacat aaacattctt tggaaaaaga
   114061 taggaattcc atatctgaat ttttaaaatc atatcaaagt taaaaacacc aaggttttga
   114121 tccgttaaaa caggagggcg attgctccca aaatttcatt gtaatcaagg ctaacgacct
   114181 gaaatgcaat tattaaaagg tttccttgaa ttcttttgag atgggtttta acaagatgaa
   114241 acttgaaact aaaaagaatc aaattgggtt tctataaaag atctttaaga ataaaataaa
   114301 aagtgtttca agaggaagcg aatataagaa tctcttaaag gttatcattg ggatacgtga
   114361 agtaaaacca atcacaaaga ttcgttttag tcttatgaag gtagtttgca ttacttcctt
   114421 atagaaggtt ttttccttct ttttgtagga ttctagatct aaatgaagtc caaaaaaata
   114481 aaataaaatt tacagtcaga gttgacaaaa aaatatagtg aaaatcattc tcgattctta
   114541 atctaaatgt tcttctggag gtgtctagga gttgaacgca ttgggaaaac atgtaatcgc
   114601 cgaattttat gaatgcgatt atgaaaccat taacaaccac gaattagttg aggacatcat
   114661 gttaaagtcc gttgacctgt caggtgccac gacgattaag tcggtttttc ataggttcag
   114721 tccgtatgga gtgagcggcg tggttgttgt tagtgaatcc cattttgcga ttcatacctg
   114781 gcccgaatac ggttattgtg ccgtggacgt atttacctgt ggggatctca ttgataatca
   114841 ggctgccctg gattatctaa aagagaaatt tggctcgaaa aacgtttccg ttgtggaaat
   114901 gaaacgtggt gtactgaact taggcgtaga ccttcatcac aagccagttg ggaattaaag
   114961 tctccaccca taaatccaaa attatgataa gcggatctat ttcttcgctt ttaggcggag
   115021 agcgccctta ttttataaac ttagagaggt aaagacgatg agtctgaaaa ccagagaaac
   115081 acaaaaatta gttacccgtt tttcttatct cagaaattct cttgagattc aaactaccga
   115141 ttcaggagaa acgtatctct ctacaagaga acctattcct gttggagaag ttgtagccgt
   115201 atggggaggt aaggcggttc ataaagatga actggctggc ctttctgggt tgtctactcc
   115261 gcatcgtgtc aatcgagact tttatttagt ttctcctttg cacgatgatg gtatcgattc
   115321 gatccatctg attcgacaaa aagaggatgc gaattgtggt taccagggag atattacttt
   115381 ggtggcattg agagacattg ctgcaggaga agagatttct tttcatcctg cgatgcattc
   115441 tccggagctt gcgctttcaa aaggaaagaa ttcagacgct tttcgtactc gattttataa
   115501 acattttccg acctatatcc aatctcagat agattccaac gaagaattga aagtgcatcc
   115561 tgcttttgta gaaggggctt ggggactttt gacttcgatt gatcttgaat cttgtaatcc
   115621 tgctttaatt cgggatgcag atgcgatcag acgttatgtt ttggaacttt gcgatcttat
   115681 agagatgaaa cgttttggtg aaactgtagt agttcatttc ggagaagatg aaagagtcgc
   115741 aggatattcg atgtttcagt taattgaaac gtcttgtatt tcggctcatt ttgcgaatga
   115801 gacgaatact tcttatatag atattttctc ttgtaagtgt tatgatccaa aggtagctgc
   115861 tgagtttacc cgtaaatttt ttcagggtga tgccatgaga ctcaccgtga ctaaccgttt
   115921 ctaaggaaag ttgatggaac tttggttaga cgaagcatta gaacttaaaa atggacgtgc
   115981 gcttaaaatc aaggtaaagg agttcctgca ttcaaggact actccttttc aaaaaataga
   116041 cgtattcgaa tctgttggtt tcggaagaat gttcactcta gatggagtag tcatgatgac
   116101 cgaagcggat gaatttgcgt atcatgagat gatcgttcat gttcctatga tgagtcatcc
   116161 aaatccggaa aaggttttgg tgattggagg tggggacgga ggaacggttc gcgaggttct
   116221 caaacaccct tcggtaaaag aagttcatct ttgtgaaatt gataagggtg taatcgatgt
   116281 atgttacgag tattttcctg aaatcgcaaa cgcgatgaaa gatcctcgcg taaaacacgc
   116341 ctatgaagac ggggctaaat acgtaaaaga ttatcagaat tatttcgatt gtatcatggt
   116401 agattcttct gatccggttg gtcctgcaga ggttcttttt aaaagaccat tctatgaaac
   116461 tatggctaac tgtttaaaag aaggcggaat ttgcacgact caaggggaaa gcttttacta
   116521 tcacgggtcg attattcgcg aactatttaa ttttattcca gagattttta aacattgtgg
   116581 ttactactac acagtagttc cgacctatcc ttctgggatc attggattta cctactgttc
   116641 caaaggtcct gatccgtaca ctgtagttcc tgatccccaa agagttccgc agggattaaa
   116701 gtattattct gcagaaatgc acaaagcggc gtttgtactt ccacaatttg cgcagaaaca
   116761 tatcgttcga aaataaaatt tctgtatttg ggagggaaaa tgaatttcca aagtaaattc
   116821 ctaacccgaa gccaatcttt aaagtctctt ctttgtgttg gattggaccc tgactttgac
   116881 aaactccccg aaattgttaa acgaagtcca gagccacttg tacagttttg caaggaaatt
   116941 atagatgcaa ccgcttccta cgcagttgcg tacaaaccga atatcgcgtt ttttgaagta
   117001 tttggctctt ccggaatcag acagttcgaa aaagtaattg gacatctcaa aagtaattac
   117061 cctcagattc cgatcgtagc tgacgtcaaa cgaggggatc tagacaatac tgcgagacaa
   117121 tacgcgaaat attattttgg agatttgcag gtggatagcc tgacactttc tccttatatg
   117181 ggtttggatt cgattcgccc ttttttagaa tatcaagatt atcttatatt ctggctttgt
   117241 ttaacttcta atcctgattc ggctcaattt caaaaaaaaa gattttccga aacggggcgt
   117301 actctttacg aagaggttgt ttacgtagct aacttagtcg ctatctcaaa tttaggattt
   117361 gttgtaggtg caaccagtcc ttccgaattg gaaacacttc gaacacaaaa cccggatcgg
   117421 atctttttaa tacctggttt tggcgctcaa ggtgcaaaac tagaaaatct tttaccagta
   117481 tgtggacgta actcgttgat taattcttcg aggggaattc attttgcatc taacggatcg
   117541 gattttgcag cacgtgcagg ccaagaagct gaaaagattc ataagatgat gcagactcat
   117601 tttattggat tataatattc ttcgaaagtt tttaaaatta gagtctgttc taaaattaac
   117661 gatctattat atgatttctt cagatgttta aggaagagct tttaattggg ccgttaatct
   117721 attaagcagt taagttgtat tttccttttt tcaaagaaac cttttctttg aatttgagat
   117781 ccgaagacaa tttccaaatt ttaacttctt taggctaaac tcacgttaac ttgtgaacaa
   117841 taatcaatta aaacgtagtt acacaacggg catacagatt accagactta tctgatgtag
   117901 caactatacc atttccaaaa gcgacagcta tagctaaact tttattgcta tcatatgtag
   117961 tagaggtcca atatcctgaa ggattgggtg tgtttggaaa aaaaatagta tcgattgtag
   118021 gcaaaatcgg attagggtca ctataatcta tgatacttaa aagttcgttt atattcggta
   118081 acctccaaac tcttcccggc actaaaactt taccattaca gttaccacgc gcctgattcc
   118141 aatctaagct ccctataccg ccaaacatac atcctactcc tccctgtcct tctgaacatt
   118201 gagcccaaag aagtccagta tttaggtctc gaattgtccc atctccttga tctacaaaag
   118261 aagttgcagg catcgcgttt ccggaaacac aacgcaaata gatagaggtt gcttgtgctg
   118321 tgctaagaat ccttatatcc ataggtggtg caactgaaaa gtctatcgcc caattattgc
   118381 ctgctgtcct agcatctatt gtgctagtca tataagccct tccggtaaat gtcctagaag
   118441 gaaaaaaagc attctcaata tgaggattgt ttgtgtagtg aatgatagat gctagttctc
   118501 ttactgtagg gattctccaa ttggttctgc cagcatatcc ttctccactg ttgagagtat
   118561 tcaactcggt acaacttcca gaaagtcctg cattcgcatc tgcccagtta attggagccg
   118621 caacactgcc agaacagtct gaaccagtct ggccttgtgc acaggccttc caagtaagtc
   118681 catgcagagg atcgaatata gtataatcgg aagtaaattt acagtgttgg gtcggtccta
   118741 caaaactgcg agcatttgga acattattaa aatctccatc agcgcctggc agccacagtg
   118801 cacaagtttg aacggttcca gctccattcc aacaaagagt ttggccagta tcaaaaattg
   118861 cccctggatt aaaaggacca gcaggagcag ggcattggga gttattgtta tttgagttat
   118921 ttccctgatt ttcagtagaa tttacatttt gcaaatactg taatataaaa tagggcggat
   118981 caagaacggc gggggacttt atacaaaaac tgaaaaaaag tagggctata aaaataaaat
   119041 acttatacat aactttgttt aattgtctat ttattaaagc tgaaagagtt cgaaaaatag
   119101 gattcacttt atagtatgat ctatttttta ttcattcagt tcagatttct aagataagta
   119161 ttttcttttt aggcttatat gatacgaaat ttaaaattca aaattttcag attatatttt
   119221 gattttgtag taagtagggt ttttgaaagc taaaagtgaa ttttaagaaa ctgtttaaag
   119281 tgttttttat gaaaattggc cgtttgctaa accctataca atagtagaat actgtaggtt
   119341 gaaacaaatt ccgtttaaaa gcagagattt tagtattaga gttgttgaaa aattaattct
   119401 ctatcttgtt tctgtttcat gaaatgctcg attgaagcag tttgctaatt gccgctatag
   119461 aatttttcaa taattctatt ttatagtttt gagtcgtaac ttgattaagc caagttaatc
   119521 tctatcgtct tctaaaaaga caatattggt tccaaaacat tgaacgtttt taaattaggt
   119581 atttaacaat tgaaagtact tacgaaccta aacttatgtt cttgttcaca gttaaatttt
   119641 taagaacaga cttttgaatt cgtattcaat aaaaactact gtagatgata tatttggttt
   119701 tcattcttct atacaagtat ctgtcgatag aattttgatt caaatcaaag agttggtaaa
   119761 ttacgaaata ttcaactgta agttgaaagg atagttgttt tggagtttga aggaaatatt
   119821 tggagaattt tttctgaact gattgccatg tatggaggtg ttggtcttgc gttcgtctct
   119881 tttgtgtcgg cgaccattct tccgttcagc tccgaagctg ctttggttct tgcacttgtt
   119941 tcaggactcc ctacttatga ggcagttgtt tgggcttcat ttggaaattg taccgcttgt
   120001 atcgtgaatt attttcttgg ttatagttcg gaaactcttg ttcataaaaa gctggaatct
   120061 tcatcaacgt ttcaaagtct gtatcaaaaa ataaaaattt ttggttggcc ggttttatta
   120121 ttatcctttt tacccgttgt aggtgatcct atcaccattc tttccggttt ttttagacaa
   120181 agattatggt tatttgtaag tattgtgttt actttacgaa ttgttcgtta cattctttta
   120241 gccattcttt ttgaatagat cataaaggtt tgaatttggt gtttctgaaa aatttatttt
   120301 acaactgaaa aataaaaaga aatatggaaa ctcttacaaa ttttgatttt acaaaaattt
   120361 ttgtgattct tttaaattca cattatttta aatcgacttg catatttatg attttggcgg
   120421 attttgatct gtaatttaaa cgaagatatt acttttcctt tatgtagttg tagcttttat
   120481 atatactatt tgattcgttt tattattcat aactatataa taaagtactt aatattttgt
   120541 atggagctag ggttttgtgt taaaattaat ggtactcaat tttatagaga tcagtattaa
   120601 ttcctaatta tatagaccgt aattttggaa caaatcttag tttaaaagca aacctttctt
   120661 tgaatattct actatatggt ttttgagtca gaggcggaca tttgaatttt aaattttttc
   120721 gaatcctaaa aattttttct ccaagaaata taatcgaagt tcttaaaaaa gaactgaaat
   120781 ctggaattac tccggaaaaa atttcattaa gtatcgttat tggtgcagga atgggtgtgt
   120841 ttcctttaat tggtacgact atggctcttt gtggaatttt aggcgtgtta tttcgactca
   120901 atcccgttgc aattcagttg gcgaattatc tcgtttatcc tttacaaatt attttgatct
   120961 ttccgttttt aaaaacaggt tctattgtta cctctactcc tttggattta agttgggcgg
   121021 aacgtatttc tttggataac gtttccgtaa ttgcgaaagg aatattcgat gttgctgcct
   121081 ttgcggtatt aggctggttg atttgggttc cgagtgcttc tattgttctt tattttcttc
   121141 ttttaccgtt tttgaaaaag ataagtaaat tattttattc taaaaaaatt cagtaaactt
   121201 ctattaaata aatttttttg taaaaacaag atgcaggaac cctgtgtttt tgatttttag
   121261 agacaaaata attcaataga atttttgaaa aaatccatat ctacaaatga tttttcccat
   121321 tcgttttaat gaaaaaacag aagaaaatta atttttcaac aatctatcaa aaagagcata
   121381 aataagtttc taaaattgct agttcaatgt tattcaacgc gaattcgtgg agaaaatctt
   121441 ggtgaataag aaactcaata ctacttttga tgaattacat ataataatca ctttcccatt
   121501 agttatatca atctcacgtt tttcaagcat aacgttcaaa aaattccata aaggtagtgt
   121561 catttactca acgtgggttc ggtgtaatga attcattttt ctgataaaag ttggaatttg
   121621 aactttacag attgattctt aaaatgtggg aactaccaca taagtattct taggttagaa
   121681 aatttctttt aaattttaat acggacaaat gcgacgtaat ttgtaggaac tactgcaaac
   121741 ttaaatttta cagtgaaatt ttaaaatgta ggaactcata cttttagaaa attctttttc
   121801 attttttacg ccaaactcac gttacttaca atctttcttt tggtttgagg agggtctgat
   121861 tattgcggca aagatactaa aactatttat aggtaaaatc aatagagttg ttgaaaaatt
   121921 ccctagttcc gattaacaaa actgcttcaa ttgcccattt ccataaaata gaaacaaatg
   121981 gagaattaat ttttcaacaa ttctattata aagccttgtt tcagtgcaaa atactaggta
   122041 ttttttatga aattctgggt agataaattc acattagttg agttatgaat tttatctgtc
   122101 ttccgttttg gtttttagaa ataagcaaaa atttttaatt tggtagtata tttatatttc
   122161 caaatatatt gtatttataa tatatttaga aacagtggtg aaaaataaaa aattaaatct
   122221 ttggttctaa taattcaatt taagaatttt aatttctttt tcttcaaacc gaattgtgtc
   122281 tttgagattt tgaaatctct ctgcggaaaa gggattttga tgatttcgga tttcagtttt
   122341 taattttaaa acttcttcat atagattcaa aatttctaaa atattttcgt ctgcttcctt
   122401 gtagtaaagt ccgcgtatca tggcgatgag tcgggtgggc acatccgcgt aaacgatttc
   122461 tatccaactt aagtcttcta tctctttgaa aacccaactt tgaagataaa gagcaatcag
   122521 cctttccatt cttaggattt cttcttttgt gtttctagga gaaatacttt tataaaaacg
   122581 gtatctcttt tttaaatgtt ttactccagt aattgaatct attgtctgag tcttgagttt
   122641 tgcccattct cgagtaagaa gaggaaagga agtttttcca aaaaagggtt ctcccaattc
   122701 gcataaatgg gccgcagaag gttcgaaaac acgaagtctt gccaaaaaag aatctatatc
   122761 tgcggtaacg agttgaactg gagcaatttc ttctaaagga cttaggattg cgttgatttc
   122821 tcttaaaaac gtactcttca attgatcact tggatctgcc aaaagaaaaa agttaaaatc
   122881 ggacgaatcc ttaaaatctc ctctttgtct agatccataa aaaagaattt cgaacggttt
   122941 tagggaaaat acggtttgta gattttgttt gatcgactcc atctttccct ctttattcaa
   123001 aaaataattt cattctcgaa agattttcta gaatcgcttc gtaagcttta tctctttccg
   123061 tagggctacg aaacggcagg gatttgatat ggtttagatc gttgtaaatg atctctatcg
   123121 aattggaaga ttggtttttt ttgatcgtgg atatataatc caggttgatg atttctgaat
   123181 ctcccagttt caaccacata ctagatcctt gcaaaggata gaatacggat ctgtacggaa
   123241 ttggtcaaga agactaaaaa attctgagcc ctttacggat attttcatga aattcttttc
   123301 caagtaagac aggatttttt cccgaatcgt ttttaaagtc cgtttcaaac acaaaaataa
   123361 aggattcttt ttgccattcc catcgaatat aacaactttc attatgagtt ccggttaaaa
   123421 cgctagccct tgagtcgttt ggcatggaaa aatattgata ttgtttgttt tgaagtgaat
   123481 tcaattcttc tgcggttaaa atatgtttga aatcgatctg attgtcttcc gtataagagg
   123541 atgctttgat ccttccaaat tgattttcag aagaacggat cgtaaaatcg taaaataaac
   123601 ctcttgcaaa tagtttccct gtttcgtgta agatgattcc ttcggaagtg tcatagacca
   123661 cgtcgtaatt aagtcttagg tatctaggtg tttcaatgga ggaagaagcc ccttgacttt
   123721 ccggtgtttt acaaacaaat aaaaatccaa ataacaaaaa cgacgagata agtcgtttga
   123781 aaaataggaa ataaatttct tttgaataag gtaagaatgg actcaatatt tttgcgtctt
   123841 gaaacacgca gtaaaattga tttcgcttaa taactaattt cataaagttc atcctgataa
   123901 tttcgaaata tataagaatg atctgttttt tccgccaaat aagaagtggg aagaggaacc
   123961 ttacctccac caccggtcaa atccactaca tacaaaggaa ccgatagtcc ggaaattctc
   124021 ccacgtatct gtttcataat ttccacacct ttttctatct cgacgcgaaa acttccactt
   124081 ccccatacct cgtcacactg atgtaggtaa taaggtttga ttccgattgc ggtaagtccg
   124141 taaaacagtt cctttaacgt ttcggcggaa tcgttgattc cctttaaaag aactccttgg
   124201 tttaaaacca tcgtgttccc ttctttaata agaagagaga tcctttctcg aacaagaggg
   124261 gtaatttctt ttggatgatt aaaatgagtg actatataaa ttgggaagtg tcttttgaga
   124321 acagcgcata acgaagaatc gattctcatt ggaagagtta ctgggtatct ggaatgaatt
   124381 ctaacttgat tgatatgtgg aatagatttt aattctttta gaagataatc caacttatcg
   124441 tcagaaagat tcaagggatc tccacccgaa aggatcactt ctttgatttc tttgtgagac
   124501 cgaaaataat ctaaagcctg gtcccagtct tcttggccgg gagtatggga agatttgcta
   124561 acttttcttt tgcgagtaca gaatctacaa taaaccgcac atacatggga aagataccaa
   124621 agagctcgat ccggatatct atgtgtgact cctttgaccg gcataaatgt ttcttcggat
   124681 agtgggtctt gtttttcaaa accgttacga atcaactctt cttggtgtgg aacgatttga
   124741 agtcggattg gacaatttgg atcttttggg tctgcgaggc cgagataata tggcgtgacg
   124801 gaaaattcaa aaaattgaga gcaggcttcg aaagagagaa tttctttttc cgaaagttca
   124861 agaaattcgg acaggtgggt tcgtgttttg attctgtttt gaatctgcca tttccaattc
   124921 agccattttg aagtagtttc taaactggat gaaaacgtag acatgaaaaa ttgactccga
   124981 atttgattct actaaaacca tcctagtatc gttcggagag tcaactacga accggattct
   125041 actttttgac ttctacttct acggttggga gtgttcctct taaatatcca ctttttagaa
   125101 ttgtcttttg tccttcctcg cccgtaacat acgtaatgaa gtcgtctatt ttttgaccgt
   125161 ggtcggaaag ataaaataaa taaagtcctc tggaaagttc atactttcga ttatacacgt
   125221 tttctatgct aggtactaca aaaggatctt taccggaaag agaatattct agagcacgta
   125281 ctctgccttt gttttcaaaa agagcgctcc ccattcccat aaaaccgatc gcgtttggat
   125341 tggaatcaat ttccgctgcc attgagtcgt tatctgagac gattttagcc atttttgaat
   125401 atattacatt tttccttgtc tcaaaatttt tacttcctaa gtctttttgt ttgagaacgt
   125461 gggtttcaaa ataggatgcg gttccagatt tatcgtttct aatgatcacg tctatttttc
   125521 cgggtttacc tccgatcttg gaccaatctg aaatttctcc cgaaaaaatt ttagaagcga
   125581 tttccaaact gattttacgg atcggattgg atggatgaac gatgatggca attccatcat
   125641 aggctatggt aagtgattca aacttgcctt tggaatcaaa ttctttgagc tctgtttcgg
   125701 taagtggtct actggctgca gcaatatcag ttttaccttg aaataatttt tcaatacctt
   125761 cgatcgatcc accaccttga actactactt ggattccgga tttctttcga gtatattcca
   125821 agccgatcat ctgaagcatt acgtgcatcg tttccgaacc cgtgacggtg attgtttctt
   125881 tgggtttaca atttcctata agaataattg caactaggat tataaacttg agtttcatac
   125941 tttacgttcc tgtgggaagt tgtcggggat actgttctcg gtagtaaaaa agtccattac
   126001 aattcgagtt tgaattatta caaattcata cattagaatc tatgagttct gttttaggta
   126061 aattctggcg cattttgaaa aagtaaattt taatagggct gtgcttttag tttttatcta
   126121 cgaattgaac tatcgataac tatgtaaaaa agtaccaatg gtttgactca gaccagtttt
   126181 tgcgataaag atttgtagta tctatttatt acatagattt tagtaaaaat aaatttttcg
   126241 atatttcaat ttgctaagtt taacttcaat tgctttcgtg tctgatgaaa tcaaacttgt
   126301 tccaattcct acagattttt ttagacgtgg tagtttccta cattttcaga agggatttgt
   126361 aaaattcaaa ttttatatta ctcagagcta tgtaataaaa taccgatttt tttacattga
   126421 aaacagttct gcgatcaaat tgaatgatct cagttttata aaaattggta gtttccacaa
   126481 attcgattcg tattacggat gttacacatt ctaatcgttc taaaaataaa gaagcatgtg
   126541 ggagaaaatc actctaaaat ctaaagacag ccaaccatat ttcataaaga atttttgcat
   126601 gaaacattgt tcaatgacaa ttattcaatt aaagagctcg tcccaaattc tatcgaacga
   126661 tccgattgag tttcacaaaa atctgggaat tactacgaaa attgaacgag attagaactg
   126721 ctcgaaagtt cgtaaattac caaatgcgac ctaatttgta ggaactactg catttgatta
   126781 aaaattttta aagaatcggg taaaactctt tgaggtctta aggcaagctc taaaattcat
   126841 tttataagat tcccagattt aaataggcta attcaagttc tttactcaga actatgtaat
   126901 aaagtatcta atagaattgt tgaaaaatga attttccatc ttgtttctgt ttcatgaaat
   126961 ggtcgattga agtatttcga ctaatcgctg ctatggaatt tttcaacaac tttaatactc
   127021 ttggttgaaa taggttggta ataaagattt acggtgctta attttataaa catcagtaaa
   127081 aaaacgattt tacagacaaa cagtaaatca acgtgagttt gacgtaagga actcatgatt
   127141 ttgaaaaaag ctgaaagctg aactttacag atcgattctt taaatgtagg aactaccaca
   127201 aaacttatgt ttgtctgtaa aatgatgtag gaactactac aaatcacgat tttacgaaca
   127261 gattttaaaa ttgtaggaac tcatactttt ggaaaatttt ttcttacacc gaacgcacgt
   127321 tacgttaaat cagtaaacga cttctgtgag aataccagaa ggttgaaggg tgattttctg
   127381 agaaagagct gcccctattt taggatttta ttatattctg aaaattcatt ttgtgcttat
   127441 ttctacgaaa caggtctctc tgaaaactta gtatttcact cctctgaggt tttttaagtt
   127501 caaaataata gtcaggttgt ttcttgaatt tctctgcgtg ttatttgcac tggattgatg
   127561 tctgtactgg gagggatgat aaataggcta tgtattttga atataagaca gctcggaatt
   127621 ttggtttggc ggaatccagg attcttaaag gtttcactgt cctcgtcgat taactcagtg
   127681 ccagactctt ttaattcaac gtcccgcttt ctatcataac caaccccaca agttgaatag
   127741 gattttagaa tcagaaggct caaaaaggca catttttcaa gtgttccgat aagaatgagt
   127801 ctttttactt gcaaaaagta tgtttttctg atagagaaaa attttccgaa ccttaccgcc
   127861 tccaccccca cccaaaaata gggaaaactc agcacaacgc tctctatgaa tcgcgttgtg
   127921 gagtgggaac taagttttac agaggatttg tcgtaactcc gacagattta tattgagatc
   127981 aaatatttgt ggggttggtt atggctttct atggggcact cgacgggttc tttttcttga
   128041 caatgggttc gtttttaaag aaatagaagg aggtaaatta ttcgtaggaa attccatgac
   128101 tcttggtatc acagaagtaa aaaaaggtat ggttctcaaa gtagaagggg atctttattc
   128161 ggtagttaaa accgagttcg taaaccctgg aaagggatct gcttttatca gaacaaaact
   128221 caagaacctc accagaaata gttctatcga acgtactttc aaagctgcag agaaattaga
   128281 aagtgttgag ttagaaaaaa gaaatatgac catctgctac accgaaggtg atgatatcat
   128341 cttcatggac tctaacgatt tcgaacaaat gccggtgtct aaagaatatg tagaagatat
   128401 tcttcctttc ttaaaagaag aaacacctat ggaagttaca ttctacgaag gaaaaccgat
   128461 cggagtaatc ccaccaaatt tttccatttt agaagtaact tatgcagaag aaggtctgaa
   128521 aggagatact tctggtacgg ctcaaaaaag aattactgta gaaaccggtg gagaaataaa
   128581 cgttcctatt tttgtaaaac aaggggacgt tatcaaaatt gatctgcggg atctcaccta
   128641 tgtagaaaga gtcagtaaat aacgttcgtg gagagttatc tattatggca acgatagtaa
   128701 gacaaaatgg tctgacgcca attcaggaaa caaatgaagt aaaatctttt ctcaaggaga
   128761 gagggattga ctatgatcat tggaaggtgc cgcataacgc atcaaatctg acagataagg
   128821 aagttttggt agatacggaa aaggaagaac tattaaaaaa actggatgat cgattcgaaa
   128881 ctctaaaagc aaaagagggt tatcaatcta gggacttgat cgtattacat ccgaatgttt
   128941 ccgggttgaa tgaaatgctc gcgaagtttg ataaagttca ctatcacact gacgaagaag
   129001 ttagatacat cgtggatgga tcgggagttt ttggttttgc atttaaggat gaaaaatttt
   129061 tagttcacgt atacaaggac gatttcattt ccgttccaag aaatacaaat cattggtttt
   129121 atctggatga taaaaaaaga atcaaagcgg ttcgttactt tcaagatatg agcggttggg
   129181 taccaaacta cgtggaagaa accaattccc tggactgata tgtccgttaa aaaacaattg
   129241 gaaaggctct ctgaattggg ggcatactac cataaaaacg gatggatgcc tggaactgcc
   129301 ggaaacttat ccattcgaat tcccgaagaa tccgggttct gggtcagcgg aagtgggttg
   129361 gataaaaacc ttctcaacaa acgcaatttt ctttatgtcg atttagaatc gggcaaaccg
   129421 gtagattcca aaaatgtaaa ggcgactaaa ggactaaaac ccagcgcaga aacctcaatc
   129481 catagggccg tatatcgagc gttagacggg gttggttgtg gtttacacgt tcatactctt
   129541 gaatcgaatc taatttgtgc aaatacttct aaagacgaac caattgcttt atttgaactc
   129601 ccggcgatcg aaattttaaa agcatacgga atttgggagg aaaatccaaa ggtttatgtt
   129661 cccataatat acaattttcc gaatgtacag gatatttccg attgtttgga aaaatatcta
   129721 aaggaataca ggccacacgt tccattttgt atcatcgaaa aacacgggat taccgtttgg
   129781 ggtaaagatg cggttcaggc aaatcgaaat ctagaagcga cagattttat tctcaaatac
   129841 atgacctctt ggaaaagttt ttcgtattcg ggtgaaccga gaaaattttc tgttagtgat
   129901 gtattggaac aagatcgtcg agaggtattt tccgtcgaat ttccggtata tccggctact
   129961 ttttattaag cggagaattt tttgtcttct gaacaagaaa acaaactcat tctcgtagcc
   130021 ggtgcaggtt cggggattgg aaaatctgta ttagaaaatc tgaatctact aaatcaggct
   130081 gcgatcggag tttctaggac cggagtggtt tggaaaacga gtgaagggtt tcaatccgga
   130141 aagaattttc aatgtaatct ttccagacaa tccgaggttc ttgaatttgt agaagtttta
   130201 aaaaagcaag tatcctactt aggaggggtc tactttactt ttgggagtgg gctttttaag
   130261 tccatagaac aaatcgcatt agaagaatgg aatgcacatt tcgttctcaa cctaaattct
   130321 ctatttttac ttacaaagga aattcttcca ttattaagat ctggttcctt tttatgttat
   130381 ctgtcttcca cggcgggtta ccaaggtttt ccgaactcga ctgcgtattg tgccagccgt
   130441 cacgcgattg caggttttgc aaaggctctt cgagaagaat taaaatccaa ggggattcga
   130501 gttattacag tctatcccgg agcggtttat acggatatat ggaagggtag ggaaggattt
   130561 gatcaggacg atatgattcc agtggatgat tttggaaagt ggcttgcaac gttgtctatt
   130621 ttgccggatg tggtatatcc ggacgaaatt agactgcttc ctcgtaaagg aattttataa
   130681 tattcatgta ttattatttt ttaatggaat tcctacttta aatacagttc tacctggaat
   130741 agaatcaaat gagattgtgc cgttatgttt ttcaactact ttaagacaaa tgtccaaacc
   130801 gaggccgctt ccttcacctg ggggttttgt ggtaaaaaaa ggattaaaaa ttttgtctcg
   130861 aattgattct ggaatacctg ggcccgagtc ttctactaaa ataacggcaa agttatcttc
   130921 tttatgtccc tggattttta gtttaccgga gtaagtcatc gcctgtacag cgttcatgat
   130981 tagatttgtc caaagatgta aaagatcgtc tcgataaata ggaacgggag gtaggtcttc
   131041 aaattctacg gaaagttcaa cgccgtggcg gaataaattt tgatagagtg ttaaaacggt
   131101 ttctacattt tcgcgtaaat tagaatcttc taatacacta ttattatcaa aatgtgcaaa
   131161 actttttaag gcgtataaaa ttttagaaga tctttccact gcggtctgaa tcgtttgaga
   131221 gtttctttcc ggtcctaaaa gattagtgat caattctaaa atggaaacgg cttctttatg
   131281 ttttagaaga tctatgtatt ctttttcttt tccataaaga ccacattcaa atgcggcttc
   131341 gcagagttca ttgggagcgg aaacaaatcc aagatcttcc agatttgctc taatttcttt
   131401 aatgcgtttt cttctttcaa tacccaaaat caaatcagaa tgttgacccg cgatttctat
   131461 aatatctatg atttggtttc tgattttctc agaaagtttt cttaaaagtt ggaaatagtc
   131521 tttagatttc tctcgaaaag atttggtata atattgaatg ttttgatttg aagcttggat
   131581 tgcacctaac ggattattga tttcgtgcgc gattccggac acgagttgac ccaagtcagc
   131641 gagttttgca gtttgaacga gttgggcttg agttttttta agagtttcga tgattttttc
   131701 cagttctttt ttttgatctt cgatcatctg attcttttta gtgatttctt cgtttgcgga
   131761 ttttaaattt gcaatttcat tttccgcgtt gtagacgtcg gttagatctg cacctgcaga
   131821 tatgatataa tttgtattgg aatgatcgtc cttaatctcc ctgttttccc ataggattac
   131881 tttacgttct ttaaatttac taatccactg ctcttgagcc ttaggaataa aattgcttcg
   131941 aatcatttta aaaaattttt tcttaacgaa ttctcttttt ctaggttcaa caaaaatttc
   132001 ccaaaaagta tgcccgtgaa cttctttaaa acgatagcca aatgcgtttt cacatgcttt
   132061 attgaatctg agaattcttc cttctctatc gagtgccaaa aaaagaaccc gagtggaatc
   132121 taaaatcata ttcaaaaagt ttttttcttc aattgctctt acttcaccta acttgcgttc
   132181 tgtgatattt cgtagagtga gtatccaaaa atcacttggt gtagatcgat tggagaaatt
   132241 cttaagaatt acttcgtaat atctaagttc tccattcata aaaagtctaa gatccggaat
   132301 agaatcgatt tcctttagtt tgtacttttc aatcaggtaa tccaactccg gataaatttc
   132361 ttttagggta acacctgtaa aattaagtcg atttagaaat aacgcaacag acgcttcgtt
   132421 gtaatctaaa atcaaattat ttttgtctaa tattaaaatt ccgtcttgga tgagattaaa
   132481 aactttatcc cttgcgacag gaatcaaatc catcatctta aaataaaaaa ttccgtatgc
   132541 ccaaacgagg gaagttatac aaccggtaat tgggaatacg tccagatgag gattgatgaa
   132601 cggaaaaaga cccgtaaccg tcatcagtcc tcctaaaaat ggaaataaga ttccgattaa
   132661 aagcataaac atttgtgctc ttttaaaacc gttaaaagtt aaaaatttcc aaattagaat
   132721 cgttatgacg atcgtttgaa tcaaaagata ataagaaact gaaaatttca tccaaggacc
   132781 aaaatcgtat gtgagaactt tccaagaagt atttgcaaga aactgaatgt ttttacgtat
   132841 taattctgat ttgtatccag accagataac aaattcgttt gaaattggaa atagtaaaat
   132901 aaaaaagatt aaggaaagtc gataaacaaa agtgagtcta agaattaaaa aagaaatgcc
   132961 gatgatggtg atgtctcttc cgataaattg aaaattgtcc caaaaaagaa tccatttttc
   133021 atttcgcgaa acgatttcga aaaagcttcc aaatgagtac aaggcaagtc cggtaacaac
   133081 gagtagaaat tccttacttc cttgaatcct tcgattttta tacgctatta gcgaattaat
   133141 tccaaaaact ataaaagaaa aaccagaata aaaagcgaaa gcagaccaga cgagttccat
   133201 gttttcatgt agaggtggta gattcattat cgctatcatt cgaggttcga ttttttgaat
   133261 aagtttgtag agtaagcgaa aatgattgaa gtgaaaagta gaaaaatgaa gtcgttttaa
   133321 aaattaaagt ttttattttg ttttttagat tatttgaatg attttaaagc agaggtatag
   133381 ttgtaaaaaa atataatatg tcgattctgt gaaattgcaa gcgagtaaag ttgtttatag
   133441 gaagaaatcg ggattaaacc tcgatttctt cctctgtttc ttcgttcatt aattctttaa
   133501 gttcattata cgctttttct ttttcttgaa ccccagtttt tttaatggct tttcgaagta
   133561 cattttccca ttgttttgca ggaagatttg cttgaatatc ttctaaaagt tctaaaactg
   133621 cgatgtcgtc tcccgtattg aagatttccg tagcgtcata acgaaaaagt gccgaaagtt
   133681 cgtcgatata aaccccaaca ctatttcctt tgccggaggc taatctcttt tcttgaagct
   133741 gaaccttttt ttctgctttg cggagatctc tttctcttct ttccagttcg gtgcgtttca
   133801 tagaaaaacc ctcaagtata gctaataagc cagttttttc cgaggacttt tgatgtatag
   133861 gagattcccc aaaagctccc agcataaaat ataaaaatac gattactctc ttatttatag
   133921 acggggcaaa cgatcatttt aataataaga tactttctta acgtctaaat tataggttac
   133981 tagagtcgtt atagagaaaa tatttttagt tagaatcttt aaggaaaaat ttttctaaat
   134041 ccatttggaa gagcgcctaa ctttcgagtt gtataatcca taaatacaat tccagtctta
   134101 gcttcacaaa ttactctgcc gttggcagga ccgtctgcgt gagtcattct gtagaaaatg
   134161 tcacaacctt ttggattgaa gtcgccagcg gtaatttcta ctcggacctt atctcgaaaa
   134221 aatgcttctg ctttataaac aactgcaata tccgtcatga tgattcctag tccctctaca
   134281 ttgagttcgt tgtaattatg ttctagaaaa aatctagctc ttgcttcgtg aagtaaagag
   134341 attactctat cgtgggcaag atgatcggcg aagttgacgt cgtagattct tacgtctaga
   134401 tctacagacc agatgaattg atttggaagt tctaattgaa ttctcgccat gactgtcatt
   134461 cctttgtgtt ttttgctttt tccattgctt tttgaatgat tccttcaact gcttctgttt
   134521 cgggttctat ttgagattgt tcttctttta taatcggctt ataggaattg ataccctcta
   134581 taaccttgtg gtcttttacg tataaatcca ttttagaata ttgaagatac aatagaatga
   134641 gtacaaatcc tgaaagaatt gccgcagttc ttttgatggg tgcttgtaga tagcaagtaa
   134701 gagctaaata aaataaaaaa ggaatgtatg cagtaaaaac aattccaatt ccaagcccaa
   134761 gatacaagtg aatatatcct ccaaaatttt gaaaaaataa tgctgcccag aatgtgctaa
   134821 agactgcggt actagctcta aaattttttt tccagttggt atttcctcca cagatccaag
   134881 aaaaaaacat ataaataaaa cctaaaatag gaaaaacgat aatactagaa attaaatacg
   134941 ccaagggcat ttctaaaaat aacaaagtta aagaaggatt taaaaattct ttcggagtaa
   135001 acaatgtcat tcccaagaca gcaactatgt ataaaaaccc catatatact aaacaacgaa
   135061 ggtataggga aattagagat tcttcgggag ttttagaaag atttttaaaa tagaaagttg
   135121 gttttatcaa aacgtctctg gcttcttcga ttgtgtttgt aaaagaaaag gaaaacttgg
   135181 acatggattt gtacgtttca cacaggtttt tttctagaaa tcaatgtgac aagaggaaaa
   135241 gaaattcaag ctcctaaatt gaatttagaa ttcatcttag aagcacttcg ttttaaatat
   135301 cactgaagtc ttttttaaaa acatttttga aatgagactt ttctttaatc atctttttct
   135361 acaaaattat attagagttg ttaaaaaatt aatttttcat cttgtttctg tttcataaaa
   135421 tgtttaatcg aagcagtttt gtgaatcaag cgctatggaa ttttcaacaa ctctattgta
   135481 tgtcccggtt gataattaaa tttttaaaat gcagaaactc atacagtttt aggatgttct
   135541 tgtttagtag tgccttgcat atactcttcc aaataagtat gatccgtata gtccaacatt
   135601 ttcgtaaaat gaacgtaatc tctttcataa cctaaaatcg tttctagggt tttaaaaata
   135661 ttgagtcctg cactaatttc aatatcactt cctctaaatt gaagtgggtg ctcgtatcct
   135721 gctgcgtgtg tgactgaaag tacttctttt ctgagtcctt taatataatt cgcgtttcgc
   135781 tccgctttga gttcgatgtc taggccagct tgtagccaac ggttttgagt tgcgactcct
   135841 gccggacaat gatccgtatg acaacgttgt gcttgaatac aaccgatgga catcattgct
   135901 tctcttgcga cgttaatcaa gtcacaaccc attgcaaagg ctacgatagc tctatcagga
   135961 aatcctaatt taccacttcc gatccaagcc attctttccg aaagtttttc cttttgaaag
   136021 atctgataga ctcttgcaaa acctacttta aaaggaagag aaacgtgatc tgcaaaagcg
   136081 agaggtgccg ctccggttcc accttctcct ccgtctatag tgataaagtc gggacctttg
   136141 ttagtttgtt tcatcctttc ggcaagttcg ttccagaaat ggatttcacc aatggcgctt
   136201 ttaatcccaa ctggaaggcc gcttgcgaaa tgaagtcttt cgataaagtc gatcagttcg
   136261 tttacgtttc cgaattcaga atgtgcgtta ggagaaacac agtcttttcc tatgggaact
   136321 cctcgaatac tcgcgatttg ttttgtgact tttttgccgg gaagaattcc acctttaccc
   136381 ggtttggcgc cttgggaaag ttttatttct atcatcctta tttgaggatt ctcttggatt
   136441 ttctgaccaa atatttctaa agaaaaattt cctttttcgt ctcttgcgcc aaagtatcca
   136501 gttccgatct gccaaacgat gtctccgcct aacttgtgat agggactaat tccaccttcg
   136561 cccgtatttt gataacaatg agccatcatc gctcctttgt taagagcgga gactgcgttt
   136621 tttccgagag atccgtagga catagcggaa atatttacga cggaaggagg gcgaaacggt
   136681 tttttacggt tatgaaattc accaatgacc ttaagacaag gaatcatgga agtatcgttt
   136741 ttaagatgtt ttactttcga ctccggaaaa ggaaacgcgc tgtgtttgat aatagggtaa
   136801 cccgcttcgt ataaaagttc cgttgttccg aaaccgaagt tattattctg ttttttggcg
   136861 gtcgcataaa cccaggaacg ttctgctcga ttgaaaggca tttcctcctt atcgtttgca
   136921 acccaatatt gtctgagttc ggggccgatc gtttcaaata tatatctgat tctacccacg
   136981 agaggaaagt tatgtttaat tgtatgtctt ctttgaaaga tgtcgtgtag aaacgcaaaa
   137041 aaaagataaa ttccaattgt ataaaacaag gaataccaag gatgttccga aataaattgc
   137101 aagatcatag aattttgcat ccggtaattc tgcacctttg gaaagtgttt cgcaagaaat
   137161 atttttatca aagaaaagat tcttatttgt gtttgtagac gaactcttta gaaaattctc
   137221 cccgtttatt cattttggct ccgataaaac gtgaaccgtc ctgtatgaca aaactattac
   137281 tttttaccca atcacccgta ttgatgattt ttaaatgagg aacacatagg aagtcatgag
   137341 tatgtccgga aattaaaaca cgatttcctt ggtgtgtgat ttttgaaagt cgtttgtagt
   137401 atcctagaat ttcttccggt gtatttggat cctgtctatt tagatgtttt tggtagaaag
   137461 cttctgaaaa acgaaaaagg tttggaatga gtagcgcaat tgtatgcaaa aaacgtaata
   137521 gaaaaataga accgatccat gtgaaacggt tgtactgtcc ttgatgtccg tgaacggcaa
   137581 tcagtagatc gttttccgtt ttttcgcata tgttccagtt tctttcttta agatatttct
   137641 ggattttagg aggtagattc attaaatacg aagtggagtc atgatttccg actatgtaaa
   137701 ttttatttcc accaaacgcg gataagttgt ctaatctatc gaaaagttta ttgaattttt
   137761 ttttacttct tttgagtcta cgagaagcgc taaagaacca attttctata atatctccca
   137821 cgaggtagac gttcttgaaa cggacgtttc tctgatttaa atgatctaaa aattgaaaaa
   137881 gttctttgtg tttgtgggat tttatttttt tgttgagaag gtagtgaaca tccgaaagaa
   137941 aaattccatc ataaattttg ttcttttcaa atttcatcag tagatcactt taaaatcaat
   138001 ctgaatcgga aaaggacttt agtcaaacga ttccgtattt tactttaatc tttttaaaaa
   138061 ttgaatttga gtagaatttt tcgaaatgac aaaaatcatt tgcaacagaa aatacagatc
   138121 tctcttctgt aaaatccaaa gtagtttatt ttaaaaaatt aaaatatttc tactctaaca
   138181 aaaagtgtat gagttttcgt agattacgtt tttgatgatt ttatttagaa tactacaaaa
   138241 gtgtatcaaa aatttcctac tgaaatagtg tcgttgcctt gagattttta ttcatcaaaa
   138301 tttccttatg atgagtgtat tttaaaagtc aaaaagtaag ctttacgatt ctataaaatt
   138361 gaataccgta aatttttctc gcaagatact cggaacttgt cttaaaatct caaagcgtgg
   138421 gaactattac aaagatttga cgagattaga attacgtgaa agtttgcaaa ttgccaaata
   138481 caacctaatt tgtaggaatt catactttta gaaaattctt tctcgttttc ttgcgctaaa
   138541 ctcacgttga ttgattaact ttttgaagga gttcccacat tttaagtttt ggaacaactt
   138601 cagcataagt ttatatttat acgtctgagt agtaaataac tcttacactt tcaaaagatg
   138661 gagttcccac atttattttt agatgtagaa gttctcaaga attgtgttta atctgggatt
   138721 attgactttt taaaataaca ctgaaattct aacgtttgaa acaaacttac cacggtatta
   138781 ttttgataag gcagagcaat aaatagaaaa atgcaggtat ccgcatgctt tttagtacaa
   138841 tggaatattt tgatttttta aattagactg agtttagtgc tactaggctt aatttagcag
   138901 ctaaacgtct ataaccaatt gaaactaaag acgaaatatt gcattacgct tctttcatgc
   138961 aatttattgg attggttttt tattgtgtgg ttctaaatta aaaattggaa aggccaaaga
   139021 aagtcaaatt tacaaactaa tttgatttac agattagaaa attcaatata aattattgcc
   139081 atttcctaaa cagtatatta ggttctttta aaattagtct tctagattga aagaaatcgg
   139141 aactcgatga gacattttgg taggtcttcc ttgtacgtat cctggactcc aacgagcaag
   139201 ttttacgatt ttaagtgctg cttcatcaaa accaaatccg gccttgcccg aggcgatttt
   139261 agctccttgt aaatttccgt gttcatcgat ttgaacaacg acgacaactt gtttggaaac
   139321 aattcctgct gatttggcct gagccggaaa aaaatctcta agatcaaagt cgataatcgg
   139381 agtaggagtt ttatctccgt tgtaggaaaa taaatatccg tctttatctg taccgtttcc
   139441 agaaagagca tttggattga gatcttcatc gattggatct tctgcgtttt ggttggaacc
   139501 ttccacccat tcttgttttt caacgggagc cggagaagtt gttccaccga tcaattcggg
   139561 aggaatttct tctagatcta cttctacgtt tgtatctaaa tcttcagaag aaatttcttc
   139621 ttccggaaga taggtagcaa tgaaataagt tccaatcgtc aaagaatgta aaataaaaga
   139681 aacgatcaga caaaaacgaa agagtccgaa ttttaaaatt ctctgtttga tttcaggaat
   139741 attcactacc atttgcaatt tcatctgttt cgcttaacgt tttaccgaaa gagcaatttt
   139801 ggtgactcct gctttgcgaa ttactcccat tgtttctgca atttgtccat agggaaggga
   139861 agaatctgcg gaaagcgtta gacgcatatt gggcctgatt ttagaatccc tttcgagatg
   139921 tgcctttaac ctttctatag atatgtccga tccttctaaa agaatttttc cgtctttggt
   139981 caaggctact tggaccgatt gggctacatt agggtctgcg gctgcaacct ttggaagatt
   140041 gatattgatg gattcttttt ttaagaagtt tgccgtcacc ataaagatta ccagaagaac
   140101 taaaatcacg tccaccatcg gagtgatgtt gatattgcct atttcttctc cgtcgccgga
   140161 gggagcagaa cctgccatat ttatgctctc cttatcagtt tttattccta acgggtgcta
   140221 agttaaactt tttaataaaa ttaagttttt ataatatttc ttaagtctac ttcttacgag
   140281 aaagactagc aagaaactct ttggaaagaa tttctaaatt tgcctgaatt acttttagtt
   140341 tacgagtaaa ataattattt gccattacaa ctggaatggc cacgcctaaa ccggctgcag
   140401 ttgctagaag ggcggttgaa atgcttctca ttacgaattc agccccagta cttcctaagg
   140461 tccctaaacc ataaaacgct ttgattacac ctaaaaccgt acctaaaaga ccaataaaag
   140521 gggcgttatt tcctaacgtg tttaaaatcg gaagatggtt ttctagttct attctttctc
   140581 cgatgatttt tccttcttgt aattctgaaa gtgcttcgtg accaacctcg taatgttccg
   140641 ctgaaaattg agagaacttt gcgtatatat ttccgtgatt ttcggaagcg attgacttta
   140701 ccgcagaaaa atcacctttt ctgatttcag aagttaaaac tggaagaatt gcttccgtgt
   140761 ttttcagatt tctgcgaaaa attaaaattc tttcagttcc taccgcgaga gcaacgatac
   140821 ttgcaacgag cataactaca aaaatgaaag tctcgccgta ttcaaccaaa aacattgtca
   140881 taatctaaaa tcctctaata ttctttattt tctaaaagtg acatcaaagt cactcagttt
   140941 tccgatcatt ttatttcatt taaggtcccg aaacacttgc acatgttttt gtacacccaa
   141001 acgttcccgt tgataatccc ataatttgag aacctccgtc ttctccacag gttcccgcag
   141061 aatttttatt tacccaataa gaacggttac aatccataac acaggcttgt actctacttg
   141121 tatattttgc aagtgtagga gaatgaatca aagcgtcaca ataactttga tacgtttcta
   141181 acgaagaatt ttctccactg aataaactta cgatcatttc ttcggaaagt ggggtaggta
   141241 gatcaggagc ttggtttaaa caaatttggg cagcttgcaa agcatctatg caggatcgaa
   141301 ctggatcagt aggaggtaaa agtaaatact gtagtattac tcttttctcg ttatttcggt
   141361 tgaaaccatc gtcttcgttg ggaaggttac aatttaaaat gagatgtaaa gagatcaaag
   141421 taaacgcaaa attttgaatc cgtcttttta tggtttcgaa tggatttttt ttcattaaaa
   141481 tttcacctcg attcccatat taaagaaagg aataatcgct cctcctggta aggtaagagt
   141541 tccaaatgta ggattcggtt ttgggttagt cgcagaataa ggacgtgtaa catcaaaatt
   141601 ctctccagaa acgttttctc tcatatatac gttgatgatt tccagaaacg tatttacata
   141661 accccattcg taatttaaaa atttgtcgat ccgaatatca aatctgtgat aatcttttag
   141721 acgttttgaa ttggtgtatt ctgcaagata aggattgttg cctgaaacgg gtatccaaat
   141781 cgtttggtta tttgcagggt tgctgaattt tccgccgtcg tctcctacaa ttggagtaat
   141841 tggtgtggag gtcatataag accatcttgc gccaaattgc cagtcttgac tgaatctcca
   141901 gccgaaaatt aaattgatga tatgagtacg atcgtaatca tataaagttt ctttggagtt
   141961 aggaaaggtt tgagcaacca acctttgttc ggaaccagta gcgacttgcg tcatgatagc
   142021 atcaggttta taaatattag gatttctgaa tgtttgagac caagtgtagg aaatccaacc
   142081 aaaccaatcc ctttttccgg gagcggcagt tttgcgaatt accagttcgt aacctctaga
   142141 atgtccggtt ccattattgg aataactgag aggtttgttt agaatataag gttgagtgat
   142201 cctgccgtac tgatccggat tggtaccaat tgcttccgtg atataaggat cggtgacgat
   142261 caagttagaa aattcctgtt taaaaacttc gcctttgatt tgccattcgg aagtcacttg
   142321 gtgatcgatc ccacctccgt atttaaatgc tttttgaaat tttaaatgag ggtttccgct
   142381 ttgttctgaa aatcgagtgt ccaacggaaa gttaaaatga tttccggcgc ctccaaaaac
   142441 agtggttcct ttaagtatac cttgttcaaa cttataagat atttgtgctt ttggaccgag
   142501 tgcgccattt ttgatataag gaatataatc gtatctcgct cctggttcga ttagtagtcc
   142561 gccgaatttg attttcatcg tggtataggc gttatagtat ttactttgta ctcggttagt
   142621 atccggaacg gttttaaaat ccggactcgt agtatcataa ggatttggat caggattatt
   142681 tggatcggtt tgttgaattg tactcccggt ggttttgtaa tttaaaaaac gaagttcgga
   142741 gccgaattct aacgtaaaat gtttgttagg ttcccaagat gcgtcttgtc tgactccgtt
   142801 atacgctccg ctacctcttt gtttcgcttt gatggagcca aaagaaacat tgaaatctac
   142861 aaatggatca taactaatca gtgtaattcg attattgaat ttttcggaag gtctccaagt
   142921 ataacgaaaa gcttgagtac gatacccttg acctgcggat aaatttcctc cagcaaaccc
   142981 cgccaattca tcttttgttg gatcgttttg tcgttttgcg ggaggatcca aagcaaaatc
   143041 gtcttttgcg gttaaggagt aaaaagagat ctggtgttca tcgttaaagt tataaaccat
   143101 ctttacttga gagtctgtgt aacgtggaag acgtactcct tccggaagaa ggctacctcc
   143161 ggcaagagtt cctaacgttt caaacgtttt gtcgatataa ccaactttta ccgcgccgag
   143221 tatataaccc tttccgttgg caaaggtagt ttgataattt gcagatgcgg cccaaagtga
   143281 agtcaaaaaa tttccactgg aacgttccac cttatcagga gattcaattt cgataacacc
   143341 tccgagcgcg ttgttaaaat tcgcgggaag aactccggta taaacatcca ttgacttgat
   143401 taagtttccg ttgatcgtag cagtcaatcc gtcaaagtga aacgggtata aaatgggtag
   143461 atcgtcgtag agataaaggt ttgtatttgg atcggccccg cgaaaagaat aattatttgc
   143521 accaccaccg aacgcggcaa ccggaacgac tcccggaatc gtttcgatgg aacgaagcgg
   143581 ttctccaaac gtgccaggca tacgtttgat ttcttcaaaa cgtaattttg tacgagacat
   143641 gagttgtttt tctttttctc cggttacatt aattgtacct ttgggtatac tctcactgga
   143701 tttggtagat tcatccgtat aaagaattac aagtgcttcg ccttctccta tttcttgacg
   143761 aatttcctga aatccaacat ctcttaaaat acgaaatgtg tatgtacctg aagatggaac
   143821 cacagcttgg aaataacctt ctgaatcagt ctgataaaat tttttagttt cagaaattcg
   143881 tactgaaacg tttgcatcac ctaaactttt actacgggaa aaaacacgcg cacgaaaaga
   143941 aacttctgcg aaaatcggag ttgtaataaa aataaaaaat aaaaaagaaa ttcgtttcaa
   144001 caacattaaa gatggttcgt ttcggccagg aggaaacaac ttgttgaatt gcagaatgtt
   144061 gagcgtttca ctttttataa acttttttgt cggctggatg aaaagaataa tcaatatgtt
   144121 tctaatattt ttcatcgttt gccttattgt attttagttt ttacgaatac ttcttggaaa
   144181 tctaaatacc atggtatttc gccaataggt tcttctacat aaatcagtac acaagcaaaa
   144241 ggatacgaaa taaaaggaca ttctgatcta gtaatcgcga ttgtacataa atccaagttt
   144301 ctttgttgta tatcgtctac gacgattggc attggaacag gaattgggtt tccacatttg
   144361 ttgcttaaat aattagccgc cgcataaatt tggctctggg aatcacttgc agaaactact
   144421 tccggtctta cacaattttg agaaaacgtc accaatataa aaacaaagcc aaaaagaatc
   144481 ttttgaaaac gtttccgttt ttgtagaaaa tcgatctgcg agaaatcggc cgctttattc
   144541 aagttcgatt cctttttggg ttttgggatt agttctaaag aatattttaa catactaatc
   144601 tttctttttg ccgcctaccg aaattccgct tgatgaagaa tcggaagaac gtttttcacc
   144661 actgacggaa atacctccgg aagaaggatt cgaatcttgt ttttcatgtt gtgtttgaaa
   144721 atttgatttc gtcgttgttt ccgtttcttt cttaagctgt tcttctaatc ttaatctttc
   144781 ggattcctct ttatttccaa tcacttttcc ttttactttg agaacggaaa cagtccctaa
   144841 aggaaacata acgtgagttt cgtgccaaac tttgatattc acaatgcttc ttccacctgg
   144901 aactttttga actgcttgac tcagtgcata atcgatgctg atcggatttg tgatcgggat
   144961 gattcctaaa atgaaaaatg tggaggattc tccttctgat tcttctaaaa tatcgtatcc
   145021 agaagttcga atgatcgtag cagaatcgta aagagcaggc gcacggactc ttccgcccgg
   145081 ctcaaataag gtgcctccca tacaatttcc gaaaacagaa aaaaataaaa tcactaaaaa
   145141 atgaagcaaa agagaatagt aatgtaagga gtgatattta atagcgacta agggttgaat
   145201 catggccttg cccataaatt taaagtattt aaaagaagaa attttcgtgg gagttcccat
   145261 aaaaactcta cttgcaagaa acatgatttt ataattaaaa aaaaattact aaacgttagg
   145321 cttaaggtca agatagaagt aaattttaca aacaattgta atgttcccaa taatttgatt
   145381 tttcgatcta gataacttgc aaattttata atagaccctc ttgctttttg taaaagaaag
   145441 aatgccactt tgttattttc tttttttgcc gctttgatca ttgggctgat cctcgaattt
   145501 gatcgcttcc gcattgatat gtagcctatt gattgtgatg aataaaagta tatatttgtc
   145561 tgtccaatac cggatattga tcaaagcgtc cgcttctttt tcggttaaca tagaagtgac
   145621 taacttatcg atgggtggtt cggaaagtgg aagtccaaca atagctatgt caaacgtgtt
   145681 ccaagtttta tgtccttcca ccggactaat cactttgtat ttacgatctg cgatgggaat
   145741 attactcgtt gccattccgg cggaggatgt tgcacaatgg aataatatta aagaagcaaa
   145801 aaatataaat aggatttgaa aaattttcac gataactgcc tacaattgcc tctgatggat
   145861 ttcagagaaa agtctaaatt tgtaaagtaa tactagttgt tatctatatt tatatataca
   145921 agaattaatt tcttgttttg gaaaaaaatc aaatttgatt ttaaaacggg ttcatttttt
   145981 cacacttgcg tctgttgttt tgcaatagaa gtacaattaa aattgaatga aatatcttga
   146041 ccgttttatt actaagacat ataaaaataa tactatgata agttttgttt caaaaattag
   146101 aatgtgaatt tctttaaaaa aactgacaat tccaaattag acgcaatttt tgcatcttgt
   146161 aaaatgttct attaattttt gatactgctt ttatgtgtct gaatagtacg aattagtgga
   146221 tacattattt aagttacatt agccggaata cataacgtta ttgaatgaat cgaaactaat
   146281 tctaatataa cgtgagttgg gagtaagaat tcatgattct gaaaaaagtt gaaatctgaa
   146341 ctttacagat tgatccttta ctactcggac gcatgaaaat agtaccaagt tattaaccat
   146401 aaccaacccc acaagttgga taggctttta gaatcaaaat gaactcaaca gaacgggctt
   146461 tctatggatc gccgttctgg gctcaaaaag gcacattttt caagtgttcc gacaagaatg
   146521 agtctcttta cttgcaaaaa gtatgttttt ctgatagaga aaaattttcc gaaccttacc
   146581 acctcctacc acaaagctta ggtctctatg acatgggaac tcttacagat cacgatttta
   146641 cgaacaaatt ctaaaattgt aggaacttat acgtttagag attttttctt acgtctaact
   146701 cacgttaatt gaatacatct gtagtgtcac acaaaagtgg cagtattttt ttcagaaagt
   146761 aataaaaaag aaattttaaa gaattacaat atgattgatt gacatttcta aaaagttctg
   146821 tttttgcaat ttagtctttt atgagattgg cattgttgtt acactatatt ctgaaaatgt
   146881 atggaaatac aaataaccat ctaaattcca atcaccaaat aggttccctt tttattttag
   146941 gatccgtttt ctatattcaa aaatcagttt ttcggctgct tgaaaagaac tgattttgtg
   147001 ttcactcact ttggattcca tgtctaaata aagatctttc attttagtat aaaaatctcc
   147061 catcagattt tcggaaacgg tttcttctaa ccaatactta gactgattag ttcttctaat
   147121 ttcaaaatgg ccatttaatt ttaaaacttt ctcatattct aatatttggt tccagatttc
   147181 tccgattcct tctcccgaaa gagaagaaca agtaagcact ttaggaatcc aactgctttc
   147241 ctgttttgga aaaaaatgaa tcgcggattg ggtttcaatt ctagttcgtt ctgctcttac
   147301 cttgttgtct ccgtccgctt ttgtaatagc aaatagatct gccatttcca taatccctcg
   147361 tttgattcct tgtagttcat cccctgcgcc cgcgatgaga agtagtaaga atagatccac
   147421 catagaatgt acagcagttt ccgattgacc aactcccacg gtttctacta aaatcgtatc
   147481 aaatccagct gcctcacaga gataaatcgt ttctctcgtt tttctagcaa ctccacctaa
   147541 agaatcaccg gaaggagaag ggcggataaa tgcagattca tttttagaaa gttcggacat
   147601 tctggtttta tcgcctaaaa tacttccacc cgaaatctga ctggaaggat ctatcgtcaa
   147661 tacggcgagt tttttacctt gagagatcaa atacattcca aatgattcga tgaatgtact
   147721 tttacccaca cccggaattc cggtgattcc gattcggatc gatttaccgg aatgagggag
   147781 gcaagagttt ataatctttt ctgcaagttc tttgtgatcg gtacgcgtgc tttcgacgag
   147841 tgtaatcgct cgggcaagca tcactctgtc accggaaaga attcctttta tgaattcttc
   147901 cgcggaaggg agcgttctat taactcttcc taaacgttgt cgtatttcgt tcagaggagg
   147961 gatcccgttt tgttctccag aactcaaggg gtgttttcct taggcgttta ctttcaaact
   148021 ttctaaatct ttgatgagaa gttccagaat atctgcggct gccttggaaa ttttagttcc
   148081 aggtccgaaa attccagtga ctcccgcctt ataaagaata tcataatctt gttgtggaat
   148141 cactccaccg gcaacgacca tgatgtcttc tcttcctaat ctttttagtt ccgcaattac
   148201 ttgaggtacg agtgttttgt gtcccgcagc taaactagaa actcctaaaa tgtgtacgtc
   148261 gttttctacg gcttgttttg ctgcttctcc cggagtttga aagagaggtc ctatatctac
   148321 gtcaaatccc atgtctgcaa aactcgtaga gattaccttg gcgcctcggt catgtccatc
   148381 ctgtcccatt ttggcgatca taattctagg acgacgtcct tcgagagtag caaacttgtc
   148441 cgaaagttct ttggctcttt tgaaatctga atcatcttct atttcggatg aatatactcc
   148501 cgaaatagaa cggatcgttg cttggtatct tccaaatact ttttccatag cgtatgaaat
   148561 ttcacctaac gttgctcgtt tacgtgctgc gtccaccgca agagcgagta gatttccttc
   148621 tcctccttcg gcgcattttg taattgcgtc taatgcgtag ttcacatctg agttgtttct
   148681 atttttcttt aactcttgaa gtctgcggat ctgagattca cgaactgcag tattatcaat
   148741 atctaatata tccaaaggtt tttcttctac cgccttgtat cgattgactc cgacgatcac
   148801 atcttttcca gaatcgatct tagcttgttt gcgcgcggct gcctcttcga ttctcatttt
   148861 aggaatcccg gtttcgattg cctttgcaat tccgcctaac ttttctactt cttcgatcaa
   148921 ttcccaggca cgatgagcca gagaatgggt caaagattcc acgtaatacg aacctcccca
   148981 aggatctacg acacgatgta tgttcgtttc ttcttgaaga aagatctgag tatttcttgc
   149041 aattctcgcg gagaaatcgg taggaagtgc gattgcttca tccagagcat ttgtatgtaa
   149101 ggattgggtg tgtcctaagg cagcggctaa ggcttcgata caagttcgag caacgttgtt
   149161 gaaaggatct tgttcggtta aactccagcc cgaagtttga caatgtgttc tgagcgcgag
   149221 ggacttcaag tttttcgggt tgaactgttt tactagtttg gcccaaagaa gacgtccagc
   149281 gcgcatcttt gcaatttcca taaagtgatt catcccgatt gcccagaaaa aggataaacg
   149341 aggtgcgaac gtatctacgt ccattcctgc tttaattcca gttcggagat attccaaacc
   149401 gtctgcgaga gtgtaggcga gttctatgtc agcggttgct cctgcttctt gcatgtgata
   149461 gcctgaaata gagatcgagt tgaacttagg cataaaatcc gaagtatatt tgaaaatgtc
   149521 cgcgatgatc ttcatcgaag gagcgggcgg atatatgtaa gtgttccgca ccataaattc
   149581 tttcaaaata tcattttgga ttgtgcccga aagtttatct gcgctgactc cttgttcttc
   149641 cgcggctaca atataaaatg ctaatatagg aatcacggct ccgttcatcg tcatcgaaac
   149701 agacatctga tccaaaggaa tctgatcgaa aagaattttc atatcgagaa ttgaatctat
   149761 cgcaactcct gccttgccca cgtcacctac cacacgttcg tgatcggaat cgtatcctct
   149821 gtgagtcgct aaatcgaacg cgacagaaag acctttttgc cccgcggcta agtttctacg
   149881 atagaatgcg ttcgattctt ccgcggtgga aaaacctgcg tactggcgaa tggtccaagg
   149941 ttgttggaca tacatcgtgg aatacggtcc gcgcaaatac ggaggaattc cggccacaaa
   150001 gtctaggtgt tccatttcgg ctatatcttc cgaagtataa accggtttga ccggaatttt
   150061 ttccggagtt aaccacagag tttgttccat ggaactaaac cctagatcac tgagtgcgga
   150121 tttttcccaa tcggatttag aaacggttcc gtttctatgt gacgtataac gttttggatc
   150181 aaaactcgga cgtttcattg gatgcccagc cttttctgaa tagacttcag agtttctaaa
   150241 tgttgggatt tgatgtgaat gaaaaattca atccctttgg atttaagatt atcgatttgc
   150301 tccgttggat ttcccgctac aatcccaagt aaatttggat tctgtttttt taatattcca
   150361 aaaatagaat ctacaaaacc gaaaacttct tcgtcacttg tgcagaaaac tacgacgtcc
   150421 gcgatcgttt cttttaggcc ttgtagtact tcttgaggtg tcgtataact tcctggatcg
   150481 actactttat aaccggcgca ggccaaaaag ttttgagaga aaatggctct cgcttttttc
   150541 attttgagat ctcccatagg aagaagaaga acggtcgggg ttttgccaga cttctttgca
   150601 aaggtttcgg tttttaaacg gatttcttcg atgtcggctc cggccctaaa ttcggaaatt
   150661 ctttcacaag tgatttctcc tgtgacacta tcaatttcac ctaacgtttt attttgattg
   150721 agttcgggaa cacgatcttc tccgttcggg tattgattag ttccgagaag aatttctttt
   150781 cgattcgcta gattttcttc ctttttcttt ctggaatcgg cgactttctt ttggatgatt
   150841 cccttttgaa tgccttctaa aaatcctccg atagattcta tctcgcaaaa gatttcccaa
   150901 gcctttttgg tgatcgaatc ggtaagagat tcgagataat acgaacccgc cgctggatct
   150961 actaccttat ctatatacga ttcgtgtttc atcaaaagtt gaatgttacg agcaattcga
   151021 agagaaaaag aatcggaagt ttttaagata gagtcatatg gagaaacgtt gattacctca
   151081 caacctccga ttgcagctga catagcctcg gtagttgcgc ggagcatgtt cacgtttgga
   151141 tcatacgcgc tataattgta acggcaagta tgtgcactta aaaatgcgtg aagagaagat
   151201 tctaccttgg gagaaaattc tttcagaatt tctgcccaga gaattcttgc agatcgaaac
   151261 ttagcgattt ctaaaaaata atcgggaccg atagaaaatt caaacatcag ttgagacgca
   151321 attgtatcca cgtccattcc tgccgtttta agttgttgca cgtactcggc agcagcggct
   151381 aacgtaaatg caagttcctc agaaatcgtg gagcctgcat ctcgaaatgt ggaagaataa
   151441 accgacaaac ctctgtaatg cggccaagaa gatgcaaatg tttctaaaat ctcttttaaa
   151501 acgggaatcg aatgttttcc agatctaccg tgtttgagta gaattttaaa tggatcgtat
   151561 ccaagtccgc ctacgagcac cttatctttg ggaagccaag aaaaaatttc cggagaacgt
   151621 tcttcagcaa taaaatgtaa cgttacctga tcgaaaggaa gcccctggat caacgtttct
   151681 aagtctttgg aagaatttac cggaatccct ttttgcggag aggttttgtt ttcgatgata
   151741 aatccgatcg cagtgactcc gttagacgcc gcttcttttg ccaattgatt ggcttcggag
   151801 atcgaattag aatctaagtc ctgacgaatg ctccagtcgg aaacaagttt acgagtggag
   151861 cgcgcaaagg ggaaagttcc cggaagatta gaggtcagcc attgtttgtc accaatgtct
   151921 tctttggtat atacgggttg gattttaaat ccttctgcgg tttcccagac taactttttc
   151981 tcaaagtctg cgcctttgag atctttttga atgagtgcaa tccaggcttc ccgatcgacg
   152041 ggagggaagt cggtaaatag cttttgattg gccatgttta ttgttctcta atttttgaga
   152101 ggatttggtt gaggtctcct tctagggaac cttgtaatac tttggtgtaa agtcaaaaac
   152161 ccgtttttaa ttctcctttt tgattttgag gtaatgagga atcgaagcaa gaattgaaat
   152221 ggtaagcgtt cctaaaataa ctcctaaaga aatcaaaatc ggaatgtgga tttcgcgtcc
   152281 aaaaatatag ggggaaatga gtggaagaag taatttgatt cctacaaagg caagaagaat
   152341 tgaaactccc tttttgagaa aaataaacag ttccattaca cccgaaagca taaaaaataa
   152401 agaacgaagt cctaagattg caaatatatt tgatgtatag acgataaacg catccgtagt
   152461 gattgaaaaa attgcaggga tagaatcgag tgcaaataga atatcgctaa attccacgac
   152521 caatagagtc acgaaggtgg aagtaaaaag atactttcca tgttctaaaa ctacgaattt
   152581 ttcgggatga tacacctggc tgagcggaag aattttcttt gtgaacttga ttactgaaga
   152641 agattcagga ttaaagtctt cctcttcttg gtgtgtgaac atttttacag ccgtatataa
   152701 aagaagaatt ccgaacaaat ataaaatcca gtgaaactga gagatcagtc ccgcgcctat
   152761 aaaaatcatg attgctctaa aaatcaaagc accgatgatg ccccatttca aaatcaaagg
   152821 ctgatattga ggtgttactc taaaattctg aaagattatg ataaaaacaa aaaggttatc
   152881 cacggaaaga gaatattcca aaagataacc ggcgataaac tcaagcgcct tggttttacc
   152941 tcgggttggg tcttctggag tttgatccat aaagtagatt agagtactga atgaaattgc
   153001 aagactgaac caaaagagag accaatagac tgaatttctg agaggaattt tatgagctct
   153061 tttattgaga acgaatagat ctaaatagat gagaaggcct aaagctaacg taaatatgac
   153121 gattaagatc cattctccaa aatccataat ccctcgttct tttcttgatt ctttgatgac
   153181 aaaagttccc gttctttaca aaattacaat cgcaattccc ataagaaggt tcctatgatt
   153241 ttaatcttat tttgtattgt atctgttgct catttgctcg ttttgtattt cgtgccagat
   153301 aacgttactc tgaagatagg aagtaaaatc gcaccgattc tcgttttgat ttttttctct
   153361 tttttagaag ggaattggaa aggaaaaggt ggaaaattta tttttgcagg tctgatcttt
   153421 tctttatttg gagacgcatt tttaggcgtt cctggaaatt atttcgtttt tggacttggt
   153481 tcttttttaa tagcacagat attgtattcg gtaggttttt cggtcggaaa tccggtttat
   153541 attattcgag ctgttcctta tttagtattc gggatttcat tttacatttg gattcttcct
   153601 ggaatcggaa ctgctttgta tgttcctgtc ggagtgtata tgattgcaat ttgtgtgatg
   153661 ggttggagat cggtttccag agaatgttct aagtctgagt tctggaaatc tttagcaggt
   153721 tctttgcttt ttattttatc ggatagtctt atcgctacta gaaagtttac tacggttccg
   153781 attccttgga ttggagtttg gatcatgtcg acttactacg ccgctcagtt tctcatttat
   153841 gaatctgtgg aagaaaatta aataattatt gattcagtct gtaacttaac taagattgca
   153901 atgaaatcgg gaggaatctt atcatgaata ttaaaccttt gaaagaaacg acttttttag
   153961 aagcggttgc agctgcgatt cagcacgaaa aggattactt cgaattttat atgagtacgt
   154021 atgaaaaact tcctcccgga gatacgaagg aacttttcga aagacttgcg gaagaagtgg
   154081 acgaccatat taaattcatt acggaattgt atgaacaagc ggagggatcg gaacttccaa
   154141 atctaaaaca actcgctgcg attcataaat tccacgattc gactcttcaa aaactgatga
   154201 acaaagtgga gagaactatt tccggtccag gaactaaaga cgcgcacgaa gcgcttgagt
   154261 tagcgattcg agaagcggag aacgcagttt ctttttacga aaaacttgca aacaagtttg
   154321 aagatgtgaa tatcaaatct ctttttacaa aattaaaaga ttataatcaa aactaccaat
   154381 ctcttctgga aactgagtta aacggtctgg atcaatctca atccggttct ggacaaggaa
   154441 cttttttctg ggatgaacaa gcggaagaag tggtaaaggc agaatctaag ccagtcaaaa
   154501 caacttcccc gtctaaaaag ccgagttctg ctacaacttc tactcccaaa actacatctg
   154561 gtacaactac taaggcggct gcgccgaaac agtctgcgac aactgtaact gccaaaaaag
   154621 tagctcctaa aaaaacagcg agtaaatcag tagcgaagaa aacaacttct aagaaaaagg
   154681 tagctgttaa aaaagcggtg gcaaaatcta aaaagcccgt aaaaaagaag gtggtaaaaa
   154741 aaaccgctcc taaaaagaaa acgtccccaa aaaaatctaa gaaaaaaagg taaacagtaa
   154801 ggaatgcaat cgatcatcga ttggaaggaa attcaagatc tctatcctgt aaaccaagag
   154861 atgatctggt taaacaattg tgggactact ccctgtaatg tacatacagt ccaagcgatt
   154921 ggggaatatc tggaaggtta ttctaaaaaa ggagttctta cggaggttcg taaatacgct
   154981 tccgtaaaac attccattcg aaaaatcgta gcgggtctca tcaattgtga cgtagaagaa
   155041 ctttgtatta tccacaacac gaacgaggga atgaattttc tttccctcgg atttcaattg
   155101 aaaagtgggg atgaaattct actcttagaa aacgaatatc ccagtaatat ctatccttgg
   155161 gaacactgga aagaaaaagg agttgtgatt gggtttatcc cgatggcatc taccccagat
   155221 caatttttag aaaatttaaa atcttctata agttctaaaa ctaaaatcgt agctttatcg
   155281 gcagttcatt ggtgtactgg aatgccattt cctttagaag agataggagt tttcttagat
   155341 tccaaaggga ttgaattcgt tttagatggg gctcagggga tcggtctgat tccagtggat
   155401 gtaagaaaga tgaagttaaa atacatagcg ttccccgcct ggaaatggct tttgggtcct
   155461 ctcggtttgg gaatgttata tatccaacaa gattgcatcg atacactttc atttccattt
   155521 aagggaaccg ggtctgtaat taacgatgag gtttatttgc cctatcgcgc tgaattaaaa
   155581 tccggagcgg atcgttatga agtttctaca gggaatttta tagactgggt atattttcaa
   155641 tccacgcttg aaatgcttca gaaaatagga tttcattccg tgatggaaag gatctacgaa
   155701 cttgcggatt atctatctga aggaatgaag ggaattgggt ttcaaattga acttgatcat
   155761 tttcctgaca atagaactgg gattgtagtg ggatataagg aaggaattcc tatggatgaa
   155821 ctcgtttctt atcttaaaaa aaatgaagta atgtgtgcac ttcggttagg aaaggtaaga
   155881 ttttctccgc atatctataa taaaaaagat caattagatc gagttgtaga gttactgggt
   155941 tctttttcat cttgagtttg gggattttct acttagaacg tcccaaaacc taaacaccga
   156001 cccttaggaa ggtgtttgct gagtttcaca aaatgtggga actctcacaa caatttaaca
   156061 atattagaat tacttgaaag ttcacaaatt atcaaatgtg acggtttttg taggaactac
   156121 cacattttat taaaaattct ccgggataag ttttagattt agtattttaa aaaagggtaa
   156181 tatttaaatt tcagtggaaa ctaaactaca aaaaatcgga gaagttggta cacttttgtt
   156241 tccagcttgg gtcctgatcg ggtctattct ttcttttttc tttccgcaat ggtttacttg
   156301 gtttaccggg ccggcaatta catacggtct tggttttaca atgttaggta tgggaattac
   156361 acttttaccg agggactttc gaaatatatt taaaacccca attcccgttt ttataggagt
   156421 agcattacaa tatacggtga tgcctgtttc aggttggggg atcggagtcc tactcgatct
   156481 tccgatacct cttgcaactg ggcctgtagt ggtttcctgt tgtcccggag gtgttgcgtc
   156541 taacgtgatt acatatcttg caaagggaga tttggcgctt tcggtttcta tgactgcatc
   156601 ttctacgatt ctttccgtgt ttatgactcc attacttaca ctttttttga taggaaaagg
   156661 aatcgatgta tctacaagcg ggttattttt ggatacgttt caggtagtca ttcttccgat
   156721 agttttggga gttttattga atgtttattt tccagaagtt tctaaaaaga ttcaagccgt
   156781 ttcaccgttg gtagcggtat ttttaattac tatgattgta tcttctattt taggagccgg
   156841 aaaagaaaag attttacaat cagctggaat attaattttt gcggttttaa gtttgcacat
   156901 atccggtttc ttttttggtt atgttatatc ttggttgttc atccgaaaac agaaaatttc
   156961 tagaacgatt tcgatcgaag taggtatgca aaattctggt ttgggagttg ttctctctag
   157021 aaataatttt cctgatcctt tggttgccat tcctgcagca atttctagcc ttgttcattc
   157081 actgattgga agtctacttg cggttttttg gagaaaattg gaaaaggaaa ccactataaa
   157141 atgaatttgg atttatagtg gtttcttttg atcttattta gcggcattca tagatatata
   157201 agaataataa aatattttaa ttatctaaaa taattattta acgtgagtaa gaaaaatttt
   157261 tctaaaagta tgagttccta caattttaga atttgttcgt aaaatcgtga tttgcagtag
   157321 tttccgcatc attttacaga caaattcaat tgttataaat tgtgagaatt cacacattta
   157381 aagaatcgat ctgtaaagtt tagattccaa ctttttcaga atcatgagct tcttacgccg
   157441 aactcacgtt atttaatgtg aatttggcac aagcgaatcc gactgcttgt ggcagcgaac
   157501 ccgggatcct tcgttctggt caacaaatta catgcaataa acgttatatc gtctttagtt
   157561 taatttatta tagaacacga ttttgtctgg cacctaaaac gtgaaccgga aaactcagcg
   157621 atgaatgctt tttttagaat cggcattcaa aaagcgagac gctgagtttt cctatatcaa
   157681 tcttttttcg cattatacca aatttatgtt atttagaata atggaattaa caaactaggt
   157741 tttgaaaacg gagtaccatg gactgcttcg ggatctgaga ttgttaccat cactcctatc
   157801 tgacctggat ctagataatt tgccaagttc tgagtttctt gtttagtaaa aaatacgtcc
   157861 ttatccaacc aaacgacttt tagattttct ccactccaaa ttccccttgt aacaggtata
   157921 cgaggaacag cgttttgtgt ttgcccgcta ggatctaaac ctacgatgtt tgcagctgca
   157981 cgataaggtt ctaatacatt cataacttca acttgagcag gtgtaggggc tccggttact
   158041 ggtattccat ttacggaata tttagtattg ataaaaaaat cgtccggact ttccacaaat
   158101 aaaccaatta caagagggga ggaagataag attctttcta ctttaaaatt ccatacaaaa
   158161 gcttttgctg actggttata gtttggatcg cccattgtta cgtcgcttcc agaccaagga
   158221 agaggatatg gaatatcgct cgcgatcagt acggtacttg taattttgta ttgtttgaac
   158281 aaactagaat tttgattttt tagtttattc tgtagaagtt gtactactaa tccaccgata
   158341 ctatgaccta caattgtgtc gggtagatcc ggccaaatca ttgtggatgg catggtatct
   158401 aacaaagcac gagttgcttc ttcataattt tggaccgtta gttcgcttac attcgaagga
   158461 tatgcggccg taccctttgt cattgtacta ccaccatgtc caggaagatc caaaatataa
   158521 acgttattcg cctttccatt taagatcagt tgttttgcga gcggttcaaa gatggtacta
   158581 gtgtctccaa aaccgtgaac acacaatacg ttcttagcgc ctagcgtttc tatgaaagat
   158641 gtgttacgat attgaattac atttaatttg tagttcgttg tcatattgct ggcgtttcga
   158701 ccgacaacat tatacgtcaa aatctttttc tcataactta tagcgaaggc tgattgtgtt
   158761 actacaagag caaacaatac agaaagtatc ccccagagac ttcgaatttt aagcttcaat
   158821 tcattcttca ttgataattc tcctgaatgt tgtttttgta gaatgaactc ttaaactatt
   158881 gactaatttt ggcaatatct atacaatatg agtgatattg gcgatatatt tttaataaaa
   158941 acgaatttaa ttttaaaaag tcatattaaa ttctattttt aaaacacttt aaacatcaaa
   159001 taacacgagt ttgtcgcttc ttaaatttac ttttctaaaa aaaattagcc gatttacatg
   159061 aactactttt gtaacttagt gagtaacaca ctactttgta gtttgtaaat ctataagaat
   159121 ataagaagag aatttgaatt cgatgtaaaa attataaaaa gtatgagttc ttatattctg
   159181 aaattttagt ttttgaacgg attttaagcc cggcaaaaat ttttactgga ttcgaaagtt
   159241 atttccaaga tgtaatattc atttaaaata agaattatat aaaagaattc ttataaattc
   159301 attaaatgta agtttgtgga taagctttta aatatattat aattttatta agttatggaa
   159361 atttttgcaa attgtaattt tataaatcga tagagttttt gaaaaattaa ttctccatct
   159421 gttcccgttg tattactcat aactatataa taaagtatct aatattttgc atgggatcag
   159481 tgttttgtga taaaattaac gttactcaat tttatagaga tcagtaaaat ggacaattaa
   159541 agcaattttg ctcattccaa tatggaattt tcaacaattc taatctttaa aatttggaaa
   159601 ctccattttc taaaaactac aattaacgtt ttttgggagc atttttcttt ttgttaacaa
   159661 ttgtagagga ttgttttttc gttttagaaa cggaacgttg tgttttagaa tttctttttg
   159721 acaatgaact tgtatttttt tctttgccgg aacgatttgt tttggaagca tttttacttt
   159781 tttgtttttt caaagatgtc ttttttggat ttaaggcttt ggttgattga ggttgtagcc
   159841 ttgggattgg aatcgatttc ttttctaatt ccttagaagt agtacttgga tagtgaaagg
   159901 caagaaattc caaaatagtt cgaatattct ccgtttttcg aacttgattg taattaccag
   159961 gaatatcaaa ccaaaggtct cttccttcgc cgtaaacaga agaagaagcg ggaaggaaaa
   160021 taaattcttt caaaggagaa agtggatgaa aacgatccat aaacagaaaa gttttaaata
   160081 gttcttttaa atatttagaa ccaaaataca aaccgttgat tgctagaaaa taacttcctc
   160141 gaaacggagt tcctaacgtg attagtcctt tgattttttg acgacttcga tccggcagca
   160201 acagagtgat caatcctccc gtattgtgag cgagtaaaac ggacttcaaa ggaatctgat
   160261 ccatttgttt tgaaagaact tctaccgcac tcgtagtgtt gaataaaaaa gagggtgtat
   160321 ttaaaattct aggtttgtaa cctttggatt ctaatgcttt acgtagttta gagtaaaaaa
   160381 atggtccgga gagataaccg gttactataa aaatatctcc tccggaaaga tcagaatctt
   160441 tatcagaagg agacaaggaa gaaatcaatg aaatcgtaaa ttcaaaaatt tcagaaagaa
   160501 aataaaaaga cgttctaagt acagataaga tttttttcat gagaatggct tgaagttatg
   160561 gagtgaaaag acaagactgt cagagtcttt catgaaaaca aagaagctgg ttctttcctt
   160621 atggattttt ttaatcctac cttccgttgt ctattcaaat atcccgaccc attccggtat
   160681 ggagaaaaat ttcaaagaaa cctggagaaa atcttttcca gttccttatg ctaaaatttt
   160741 aaaaagggat ctaacgggta agggagttct ggtctacaaa aaaactccgt taaaaatcgt
   160801 ttatatttat acatatctta tttttcttcc tttatataaa gaaaacgaag agcttcccca
   160861 ggaaattcca ggtaaaggaa aagaagtaag agtgaaactc ttttatgaac cttcgaaccc
   160921 agttgagaaa ttctggattg aattcaccga gttcgacgaa caatacaaca gtaaatcggt
   160981 ggtacgatgg attcgctaaa atcgaaatcg gatgaactca tccaaaataa aatgacttcc
   161041 gaaggtttat cttctgcttt tatccaagac tttttgaaaa aaaccgatct ggttcgaaac
   161101 ggagaaaccg gaatggttcg ctgggaagaa gtaggagatc tagatcctaa aacggacgag
   161161 atcactttag aacaaattga aagtgagaat gctcccgagc cttcgattct taaaaactta
   161221 gtcgttatca aactcaatgg tggacttgga acttctatgg gactctccgg tcctaaatct
   161281 ttaattgaac tcaaaaatgg aatgtccttt ttagaaatcg ttgcgaaaca atctgaggtc
   161341 attgaaaaaa aatataatgt gtctgttcct ttgattctaa tggacagttt taatacacaa
   161401 aaggaaagtc aagaggagtt gaatcggatc ggattccgtc aaaaatttcc cacttctttt
   161461 ttacaacata aagtgcctcg tcttttgaaa aaggacctaa cacctattag ctgcaagaat
   161521 ccggatgaag aatggtgtcc tcccggtcac ggtgatatat ggatttctct tttggaaact
   161581 gggcttttag acactctcat tcaaaacgga tacaaaattg cttttgtatc caacggagac
   161641 aacttaggag ctacggtaca tccaggaatt ctttcctata tgttgaaaga gaaactggaa
   161701 ttttgtatgg agatgactcc taaaactctt gcggataaaa agggcggagc gatctacaaa
   161761 agaatggttg ccggaagagc ggagaattat caactcctcg aaacggctca ggttccaccc
   161821 gaacacatgc acgaatttga aggtttaggt aagttcagga ctttttcaac aaacaatctt
   161881 tggatcgatt tggttgccct tcgacaaaga attcttctcg gaagttttga actttctctg
   161941 attgtaaatc caaaaacgat cgaaggacaa gaagttctac agctcgaaac tgcgatgggt
   162001 tccgcgatcc gaaattttga aaaggtcaaa gggatcatca ttcctagaga tagatttgct
   162061 cctgtaaaaa agtgcgagga ttacctcgct cgtagatcgg atgcgtatca ccttttagaa
   162121 aactattcta ttaccatgtc cgacaaaaga aaagaatccg ggttaggcga aatactgatt
   162181 tatctggatg aaagatatta caaaaagatt ggagacttta atcgactttt tccagaaatt
   162241 ccttctttag aactttgttc ttctcttacc gttcaaggag aagttctatt cgatcaaaaa
   162301 atttccatcg tgggagaggt tgtaattcaa aataacgaaa cactacctcg gagaatatca
   162361 gatttaaaaa ctagaatttt agaatctgga aaatattcct tttaagcttt acaaagaaaa
   162421 tcatttatcg gatcttttat ttgaacttgt ttaaacgttc tggttcaaat gaaataatcc
   162481 gaaaagattt tttgaatcac aaaggctaaa atgacaactt ataaaagtcc taagatccta
   162541 tcctttgacg aaggtgaaat tgaacaattc aagaacatat ttatcaacga aaatcgagga
   162601 aaaccaattg ttcttcttcg atttcaagat ataaaatcct tatcctttct cgatttccta
   162661 caactcgttc ctatcaaaat ttctgaatta tatccaggag cggaaggcca ttacacttat
   162721 tactgttatg gagataaaaa gagcctattg attggagttg ctccacttcg agtaaacggt
   162781 tcgaatggtt ttttaaattt tgattctctt cttggaaaat tgagagagat atcgatcaaa
   162841 agtggttcta tgaatttcga ttttggaatt gcaagaacac agtgtaatta tatttcctat
   162901 gtggatgaaa tctttcatga gctggaagtt tcttctctta aaaacttaca ggataatcta
   162961 attcgttgga gttggactta tctgaatcga gttaatgatt actttgcagg agaaaaagca
   163021 gacgctgtca ttcaaccgat cattcattat aatcataaaa cgcaaacata ttctatgaag
   163081 ggtggagaag tgtttgtggg cggagaagct tacgctggtt atgcggattt aattcgagat
   163141 attcctcacg atcaagatct aaatcgaatc gaactgttaa tattagaaaa attgactatg
   163201 tgttgtaacg gagctcccgg tcttttaaaa tttaatattt cccctcaaac tcttattgat
   163261 acttttgata cggacgaaaa agtaacacgc tttcataatc ttctactcga ccaaaatcta
   163321 aatccatttc tagtaagaat ggaattgatc gaaaaaccgt acgaagaaaa agacgttact
   163381 cttaaaaatg tttgtaaaag attttggaat tttggaatta gttttgcggc ggacgacttt
   163441 ggagtcaaaa gccaaagcca tcagattgtt ttggatttag gagagatgat caaagagttc
   163501 aaactagatc cgatcagttt taaattcaaa gcagatcagg atcttaccaa atttttagat
   163561 aacttggcgt ttatagatta ttgtagaagg ctttcggaca atcgggaagc gatcattacg
   163621 gcggaggctt tggaagacat tgattctttg aactttttac ttacgcatca agtttactat
   163681 ttccaagcca atcttttttg taaaaagatt tccattaaag aatataaaga aatttttaag
   163741 gatatgcagg atcttccaga ggcggtagta aatcagattt tgacttctga ggaactcctc
   163801 ttacagttga aagaaaaagg aaatatattc gaacttgcaa ggaaattgga actcgttcca
   163861 tagaaaatgt gagtttagtt ataaggacat atttttcact aaacaagaaa ctctaaaacc
   163921 tgttgtactc aaatagtgag acattgaatt ctacaaaaat gtgggaatta ccacaagtca
   163981 ggattttagg aatcaatcct aaaattgtag gaactcatac ttttagaaaa ttgttttttt
   164041 atcttcttat attgaactca cgttaattta tagtttttta gtgttctttt gttgtagtag
   164101 tttccacaaa tttaggtatt tggcaatttg cgaactttcg agtagttcta acgtcgttca
   164161 attttcgttg taggtcccac atttttataa aacgaaagtg tctcgcttct tgaactcaat
   164221 aaaatgcttt ttacgggtat tgtgtcgtgt tttaggatgt tcgacagata tagaggcaaa
   164281 tatgagattc tttagaaaat caatatattc taattttttg atgaattaaa aaactctata
   164341 aaatccgaaa agggtaatca tccaaacgaa tttttgtata aaattgccct tttacgacta
   164401 tcatcacaaa aatgaaaaaa ctattttata gagattccct aaaactaaga aatgtcccaa
   164461 accaaatcgg tcattaaaac aattgtgttt ctctgatttt ttaaaagttt gggacaaaga
   164521 tctcaattat tctttaagaa aagataaatt agatttttga tttacgatcg acggatcttt
   164581 catcgtaact gaaagtgcgt cacccgtttt ttcgatctct atcttgaatt ttccgtcctt
   164641 gtctatgatc ggagattctt ctacatattt accttcaaag atctttttct tattaaattt
   164701 gaccgtataa ttgacgttat cctgactttc gatttctaaa agtacttggc taactccgtt
   164761 gttaccatcc catgccattg cggtccaagg ccccttgaat ttttcaagac tggaatctcc
   164821 accaaaggtt ctttttttag gagctacaac tgccgtggaa attacagcgg agactggaag
   164881 tgaatttcca ctttcccctc ctaaatcggt tttagaagtt acagaataaa gaaataaggt
   164941 ttctttttca ggcacttcgg ccacgtaagt gtttttattt cccgcagagc ctagaaaagt
   165001 ccattttgat tcccctctct tcttacgaaa aacataatat tctgatgctt ctttaaccgg
   165061 gtcccaagtt atactgattt tggcttcttt aacgtctaaa acacctttga cgttttctgg
   165121 ggaagagagt ttaacacctc tttgtttatt tggatccgta taaccgtaag caaaactaga
   165181 aaaaggtcca tttttacctt ccgtattgac cgcagtcaca gaataatacg cgtaacgtgc
   165241 gggaaggttt tcatcgataa attcttcctt tcccgtctcg gaaatttttt cccaagctcc
   165301 acctccgatc caaccggatt tgatgtatcg aaatattaga tatttagaag ctccagaaac
   165361 tttctgccat tttagttcta ctttgttttg gtacgcacct cgactggcga ttaaccctaa
   165421 cggttttgca ggaggagttt taggttgaga agtaaaaccg ctcgctgcat ccgaaggttc
   165481 tcctgttttg cctcctagtt ttgcggaaac aacgtaaatt tctacaatcc ctttttttgc
   165541 tgcggatgta tctacgtaac tattgatttt agaagttcca atcggactgt atcttttctg
   165601 agttttattc catttaaaaa tttgatattc ggaagaagcg tccccaggtt cccaaacgag
   165661 ttcgactttg ttatcgtatt gtccttgagt tgctttgact cctaaaactt taggaggagg
[truncated: 9,151,428 more chars]
