# Supplementary material for: Horizontal transfer of the rfb cluster in Leptospira is a genetic determinant of serovar identity
Source: Life Sci Alliance. 2022 Dec 9;6(2):e202201480. doi: 10.26508/lsa.202201480 (PMC9736851; doi:10.26508/lsa.202201480)
Supplement: Supplementary file 9 [file LSA-2022-01480_Supplemental_Data_3.zip › Supp_Data_2-rfb_sequences/sequences_used_Fig_5C/Bataviae_3121758.gbk]

LOCUS       NIKEGDKB_1              7646 bp    DNA     linear       08-DEC-2021
DEFINITION  Genus species strain strain.
ACCESSION   
VERSION
KEYWORDS    .
SOURCE      Genus species
  ORGANISM  Genus species
            Unclassified.
COMMENT     Annotated using prokka 1.14.6 from
            https://github.com/tseemann/prokka.
FEATURES             Location/Qualifiers
     source          1..7646
                     /organism="Genus species"
                     /mol_type="genomic DNA"
                     /strain="strain"
     gene            complement(195..269)
                     /locus_tag="NIKEGDKB_00001"
     tRNA            complement(195..269)
                     /locus_tag="NIKEGDKB_00001"
                     /product="tRNA-Glu"
                     /inference="COORDINATES:profile:Aragorn:001002"
                     /note="tRNA-Glu(ttc)"
     gene            complement(287..359)
                     /locus_tag="NIKEGDKB_00002"
     tRNA            complement(287..359)
                     /locus_tag="NIKEGDKB_00002"
                     /product="tRNA-Lys"
                     /inference="COORDINATES:profile:Aragorn:001002"
                     /note="tRNA-Lys(ttt)"
     gene            complement(433..1710)
                     /gene="purA"
                     /locus_tag="NIKEGDKB_00003"
     CDS             complement(433..1710)
                     /gene="purA"
                     /locus_tag="NIKEGDKB_00003"
                     /EC_number="6.3.4.4"
                     /inference="ab initio prediction:Prodigal:002006"
                     /inference="similar to AA sequence:UniProtKB:P65887"
                     /codon_start=1
                     /transl_table=11
                     /product="Adenylosuccinate synthetase"
                     /protein_id="X:NIKEGDKB_00003"
                     /db_xref="COG:COG0104"
                     /translation="MPASLVVGTQWGDEGKAKVIDFLSKDTDIIVRYQGGANAGHTVV
                     VHGKKYVFHLVPSGVIYDQTICVIGNGVVLDPLFFIEECDRLQKEGFPVFDKLLLSDA
                     CHLLFPYHSQIDSARETTLSQEHKIGTTKKGIGICYADKMMRTGLRVGDLLDTSYQTR
                     LKHLVDEKNRELDKLYGMPPVSYNDINEGLKFFLSKVKKNIINTAYYLDTELKKGKRV
                     LLEGAQGTGLDVDFGTYPYVTSSNPTTGGALIGTGIPFQHLKHVIGITKAYTTRVGEG
                     PFPTELLGEAGEKLRQKGGEFGATTGRPRRCGWFDVEMLKHSVRINGITSIALTKIDI
                     LSDYDTIPVATGYKLNGKTLDCFPSQGLDKVEVIYEEFPGWKSDISGICEFQKLPEKC
                     KNYISALEKWIGVKINLVSTGPDRKDTIHGDSF"
     gene            complement(1748..2782)
                     /gene="hisZ"
                     /locus_tag="NIKEGDKB_00004"
     CDS             complement(1748..2782)
                     /gene="hisZ"
                     /locus_tag="NIKEGDKB_00004"
                     /inference="ab initio prediction:Prodigal:002006"
                     /inference="similar to AA sequence:UniProtKB:Q4FTX3"
                     /codon_start=1
                     /transl_table=11
                     /product="ATP phosphoribosyltransferase regulatory
                     subunit"
                     /protein_id="X:NIKEGDKB_00004"
                     /db_xref="COG:COG3705"
                     /translation="MNQNLPEPNQKKWIPDGFHFLGPEDSKYRRTLLETISGVLKKKG
                     YSEVFLPAFDYSSTFIQTVSAPDSSSLFRIRDLSGNEISPSIDLTVQAVKGMAGFSHQ
                     RENQNIFYIGRVFRESTKGSVARKEILQIGAESIGVSGKENTFKILEELDEIISLLPL
                     ENKLTLVLGNVNLFQSIVQEFELKQNEIEILSKLLYQKNVNEIQKIFGEKKNHTDLIR
                     LLSSLVLNFDLNSLKNSLNINSLSKNLQKSLSSILEETYWIFNSWESKKRRIDLCIDF
                     SLLRDLNYYTGFVFQGYLQDSPDPVLTGGTYDHLYEMFSGVQKNASGYALMVNTLESS
                     LKTPLFNLSS"
     gene            3089..5098
                     /locus_tag="NIKEGDKB_00005"
     CDS             3089..5098
                     /locus_tag="NIKEGDKB_00005"
                     /inference="ab initio prediction:Prodigal:002006"
                     /codon_start=1
                     /transl_table=11
                     /product="hypothetical protein"
                     /protein_id="X:NIKEGDKB_00005"
                     /translation="MVEKESSVGKWQKEFFENIHLFKRSGMTEDEAKKILQKFLYLSS
                     VTPMPPVMEVFKEPNLLESVGVYTSPEQRSREFMMEFLSPIMKQFTVEGVENLKAVKP
                     LIGKYPVTLISNHLSHLDAPAIFHQLYNCSPEGKSIAEQLVFIAGRLAYEPDFTRLGL
                     YMFGTLLVCSKRDMADNPSLSDLMTKINMRAFRHSQKLQSEGKIVAIFPEGTRSRDGR
                     LMPFVETVYHYVANKVIIPISLEKTDKILPTTSLLFNQVNGKLVIGKPVLVGELSRKQ
                     MDSFPKEVEQLQFPEHGDKKQFLIDNLALLVGSNLNKHQHGTYRNLYKGDVPGKNILI
                     KIPKEPEEKIVVIGASSMSIAVATLLANKDVLVYLYHPDQTYTEQCNTERRELKYYPL
                     YKLPPNLVFTSDVEVLKTATLFIQGTNPWELINVYPEIQPYLNRNKAPFFNVVKGFTS
                     TGLILDEVQNAFGLEDDRLGVIAGACYPDQIMERKISGFEIAASNATLIPRVQKLFTT
                     GYIFPRPARIPTDVKGVQLGGALKTIYALAMGIVEGYFTQTLGGNVDNSLFHLSNRFF
                     TEMTTIGTKMGGQPETFLGLSGLTDFMLSCFGTDAKDRKTGYDIAYGSSSEKMSNGFY
                     GLKVMPNLMKISAETPVLSAAYEIVINKKDVNQIIEMLEGRLARV"
     gene            5703..6836
                     /locus_tag="NIKEGDKB_00006"
     CDS             5703..6836
                     /locus_tag="NIKEGDKB_00006"
                     /EC_number="1.14.13.239"
                     /inference="ab initio prediction:Prodigal:002006"
                     /inference="protein motif:HAMAP:MF_02097"
                     /codon_start=1
                     /transl_table=11
                     /product="Carnitine monooxygenase oxygenase subunit"
                     /protein_id="X:NIKEGDKB_00006"
                     /translation="MSKISTKKIQRPKDLPFSNTILDRLRKQCEIGLPEISEMEFLQT
                     SSQTKFLTNRYQCSTLFQQELDLLKKRPYLVSFSDQVPNPGDFISGKFLDREWLVLRN
                     ENKNLRLYRNSCLHRGTRLVSRGKTGSAKKIVCPYHSWTYDLNGDLLTKGCETIQEKL
                     YSFPVLEKAGLIFSGFTENVLDSLSSLWEEWKVYELDSYIPFAIQSEEGAYNWKIGVE
                     IFLESYHISTVHKNSVASVVEKNVSIMDPIGEHARILIPNRSYKNTSRPTRKDLIITY
                     FLFPSTILILFRDHFGIIQFQPISPDRTFCLRAILIPEKPKSSRTMRFWEENREFFFR
                     TTSEDLGLAPEIQTGVLQNEWIQPSSLEPGIFHFHNSLTNAFI"
ORIGIN      
        1 aactagggaa tttttcaaca actctattat aaatttaaag tatattaaat ttataaaata
       61 ttctacattt agaatattta aagactggga ttcttttgtg ataacgagtt gatttagcgt
      121 agtttagaaa attagaattt tttaaaatac ttttattttc tgaaaaggat ggtttaaaaa
      181 gaaaaattga gaagtggtac cgccaagggg aattgaaccc ctgttccaag aatgaaaatc
      241 ttgtgtccta accactagac gatggcggct aataagaact tatctttgag tcgtcgggga
      301 ttcgaacccc ggacccattc cttaaaaggg aattgctcta ccagctgagc taacgactcg
      361 aagcgttacg aaatacacga tatttatcga gtatcgtggg tcaatcaaaa acgattaaaa
      421 aaacttcgat tcttaaaaag aatctccgtg aatcgtatcc tttctatcgg gaccagttga
      481 aaccaaattg attttcactc cgatccattt ttctaaagca gaaatataat ttttacattt
      541 ttctggaagt ttttgaaatt cgcagatgcc tgaaatgtcg gatttccatc ctggaaattc
      601 ttcatagatg acttccactt tatccaaacc ttgagatgga aaacaatcta aagtttttcc
      661 atttagttta tatccggttg caaccggaat tgtatcatag tcggaaagaa tatctatttt
      721 tgtcaaagcg atcgaagtga ttccgttaat ccgaacggaa tgttttagca tttctacatc
      781 aaaccagcca caacgtctgg gacgtcccgt agtcgctcca aattcgcctc ctttttgacg
      841 aagtttttct ccagcctctc ctaaaagttc agtagggaag gggccttctc cgactctcgt
      901 ggtatatgcc tttgtaattc caatcacgtg ttttaaatgt tgaaacggaa ttccagttcc
      961 aattaaagct cctcccgttg tgggattaga actggttaca taaggatagg ttccgaaatc
     1021 tacgtctaaa ccggtacctt gggctccttc caaaagaact cgttttcctt tttttagttc
     1081 cgtatctaaa taatatgcag tattgataat attcttttta actttagaaa gaaaaaattt
     1141 taaaccctca ttaatatcgt tataagagac tggaggcatt ccgtagagtt tgtctagttc
     1201 tctgtttttt tcgtccacta aatgtttcaa acgggtttgg taagaagtgt ctaaaagatc
     1261 tcctactcgc aatccggtcc tcatcatttt atccgcgtaa cagatcccga ttcctttttt
     1321 agtggttccg attttgtgct cttgactgag tgtagtttct cttgcggaat cgatctgaga
     1381 atgatacgga aatagaagat gacaagcgtc gcttaacaag agtttgtcga agactggaaa
     1441 gccttctttt tgaaggcggt cacattcttc tatgaaaaaa agaggatcta aaacaactcc
     1501 gttcccgatt acacagatgg tttggtcgta gattactccc gaaggaacta aatgaaacac
     1561 gtattttttt ccgtgaacta caaccgtatg tcccgcgttt gctccacctt gataacgaac
     1621 gatgatgtcc gtgtccttgg aaagaaaatc gattaccttt gcctttcctt catctcccca
     1681 ttgggttcct actactaacg atgcgggcat aatttttcct cgaatgaatg tttggtatga
     1741 atacgtatca tgatgaaaga ttgaaaagag gagtttttaa agaggattct aaagtattta
     1801 ccatgagtgc ataaccactc gcgttttttt gtaccccgga aaacatttcg tagagatgat
     1861 cataggttcc tccggttaaa actggatcgg gagaatcttg cagataacct tggaaaacaa
     1921 aaccggtata atagtttaga tctctcaaaa gagaaaaatc gatacagagg tctatccttc
     1981 tttttttaga ttcccaagaa ttaaaaatcc agtatgtttc ttcaagaatt gagcttaagc
     2041 ttttttgaag attcttagaa agtgaattta tattgagaga atttttcaaa gaatttagat
     2101 caaaatttaa aaccaaggag cttaacaaac gaatcaaatc ggtatggttc tttttttctc
     2161 cgaaaatttt ctggatctcg tttacgtttt tttgatatag taatttagaa agaatctcga
     2221 tttcattttg tttgagttca aattcttgaa cgatagattg gaacagattt acgtttccta
     2281 aaacaagagt cagtttgttt tcaagaggaa gtaaagaaat gatttcgtcc agttcctcta
     2341 agattttgaa tgtgttttcc tttccggaaa caccgatcga ttccgctcca atttgtagta
     2401 tttctttacg agctacactt ccttttgtac tttctctgaa aactcttcca atataaaaga
     2461 tgttttgatt ttctctttgg tgagaaaaac ctgccattcc tttgaccgct tgaacggtca
     2521 gatcgatgct gggagaaatt tcatttccgg aaagatctct gattcggaaa agggaagatg
     2581 aatccggggc cgaaaccgtt tgaatgaaag tggagctata atcgaatgca ggtaaaaata
     2641 cttccgagta tccttttttt ttaagaacac cggatatggt ttcaagtaaa gtccttctgt
     2701 acttgctatc ttcggggcca agaaaatgaa atccgtctgg gatccatttt ttttgattag
     2761 gttctggaag attttgattc atgttttgga aaacttcagt tccaaaatac agttcaaaac
     2821 ccagacgtca gatttcaaac ctttttaaaa aaatagaatg acaattcccc cgcaaacgaa
     2881 tgatatacaa ccggtataag atgtaagtaa actctttcaa aagggttttt cattgaattc
     2941 taaaactggt tattatctga ctcgaaaatt gattttcact cagagttagc cgcaaatgat
     3001 ttaaatttcg attttataaa atagatcgga atacaaaagt ctcttagagg ctattataaa
     3061 gaatttattt tgggacaggt gtgatacgat ggttgaaaaa gaatccagcg taggtaaatg
     3121 gcagaaagaa ttttttgaaa atattcattt attcaaacgt tccggaatga cggaagacga
     3181 agccaagaaa attcttcaga aatttttata cctttcttct gtgactccta tgcctccggt
     3241 tatggaagta ttcaaagaac cgaatcttct agaatccgta ggagtttata cttcccctga
     3301 acaaagatct agagaattta tgatggagtt tctttctccg atcatgaaac aatttaccgt
     3361 tgaaggtgta gaaaatttaa aagcggtaaa acctttgatt ggtaaatatc cagtcactct
     3421 aatttccaat catttatctc atctagacgc tcctgcaatt tttcatcagt tatataattg
     3481 ttctcccgaa ggaaagtcga tcgccgaaca actcgttttt atcgctggaa gactagcgta
     3541 tgaacctgat tttactagac tcggtttgta tatgttcggt actcttttgg tttgttctaa
     3601 aagagatatg gcagataatc ctagtctttc cgatttaatg actaaaatca acatgagagc
     3661 gtttagacat tctcaaaaac ttcaatcgga aggtaagata gttgcgatct ttccagaagg
     3721 aaccagatcc agagacggta ggttgatgcc ttttgtggaa acagtttatc actatgtcgc
     3781 aaataaagtt attattccta tttctctgga aaaaactgat aaaattcttc ctactacgag
     3841 tcttcttttt aatcaggtga acggtaaact cgtgatcggt aaacctgtgt tagttggaga
     3901 actttctcgc aaacagatgg attcttttcc aaaagaagtg gaacaacttc agtttccaga
     3961 acatggagat aaaaaacaat ttttgatcga taacctggct cttcttgttg gttctaatct
     4021 aaacaaacat caacacggaa cttacagaaa tctttataaa ggtgacgttc ctggtaaaaa
     4081 tattctgatt aaaattccta aggaaccaga agaaaaaatt gtagtgattg gcgctagtag
     4141 tatgtcaatt gcggttgcta cccttttagc caacaaagat gttttagttt atctatatca
     4201 tccagatcag acgtatacgg aacaatgtaa caccgaaaga agagaattaa agtattatcc
     4261 tctttataaa cttcctccta atttagtttt tacttccgat gtggaagttt taaaaacggc
     4321 tactttattt attcaaggta caaatccttg ggagctcatc aacgtctatc cagaaattca
     4381 accttattta aatagaaaca aggctccttt ctttaatgtg gtaaaaggtt ttactagtac
     4441 tggtttgatt ttagatgaag tgcaaaacgc ttttggttta gaagatgatc gtttaggtgt
     4501 gattgctgga gcttgttatc cggatcagat catggagaga aaaatttccg gttttgagat
     4561 agcggcgtct aacgcgactc tgattccaag agttcagaaa cttttcacta cgggttatat
     4621 ttttccgaga cctgctagaa ttcctacgga tgtcaaaggt gttcagttag gtggagctct
     4681 taagacgata tatgctcttg cgatgggaat tgtagaaggt tatttcactc agactcttgg
     4741 aggaaacgta gataattctc tttttcactt atcgaatcgt ttttttacag agatgactac
     4801 gattggtact aagatgggag gtcagcccga aactttcttg ggtctttctg gtctaaccga
     4861 ttttatgctt tcttgttttg gaacagatgc aaaggacaga aaaacaggat acgacattgc
     4921 ttatggttct tcctctgaaa aaatgtcgaa tggattttat ggtcttaaag taatgcccaa
     4981 ccttatgaaa atttctgctg aaactccggt tctttctgca gcttacgaaa ttgtaatcaa
     5041 caaaaaggat gtaaatcaaa tcattgagat gttggaaggc agattggcaa gggtttaaaa
     5101 cattttttca tttgttagag attttgaaaa gggacgtgag ttctcggaaa aattttttaa
     5161 aaacagaaaa tcctacattt acggtaatga tttatgccta attttaatgt aaaagattcg
     5221 ttttataaag tctgactttt ctgtaagaat aaaatgtagg aactcatata aactctaatt
     5281 acataaaatg aatgtttgaa aatttgtaat tgagactgaa tctgtgggaa ctacggcgag
     5341 acgggtatag gtttaacagc tgattcagaa aacgtagaaa ttacgctgtt atattgagct
     5401 tacgttaaac taaatgtttt gatttgatca tcgatttctt ctttaattta atcgacttta
     5461 taatctaatc ggatgattca aattttataa tcaaatgata agataggaat ccgtcctgga
     5521 tttaagatat taatttaaga ttgtggattt tattcaaaag atagaatatt cgcagattaa
     5581 aaaattctgt tttttgaaaa ttacacttgt tttctcttaa ggaatgagat tcgttttgcg
     5641 aaacaatcgc tattttcaaa aatcggttct taaaattagt ataataattt tactaaaaaa
     5701 acatgtctaa aatcagtacg aaaaaaattc aaagaccgaa agatttacct ttttcaaata
     5761 cgattttgga tcggttgcgc aaacaatgtg aaattggact tccagaaatt tctgaaatgg
     5821 aatttctaca aacatcctct caaactaaat ttttaacaaa tcggtatcaa tgttctactc
     5881 tttttcaaca agaattggat ctacttaaaa aacgtcctta tttagtaagt tttagtgatc
     5941 aagttcctaa tccgggcgat tttatttctg gaaaattttt agatcgtgaa tggcttgttt
     6001 tgagaaatga gaataaaaat ttacggttat ataggaactc ttgtctacat cgtggaacaa
     6061 ggcttgtttc tagaggaaaa actggttcag ctaaaaagat tgtatgtcct tatcattcat
     6121 ggacttacga tctaaatgga gatctgttaa ccaaaggatg tgaaacaatt caagaaaaac
     6181 tttattcctt tcctgttctt gaaaaagcgg gtcttatctt ttccgggttt actgagaacg
     6241 ttctagattc gctttcatca ctttgggaag aatggaaagt ttacgaattg gattcttata
     6301 ttccttttgc aattcaatcg gaagaaggtg catacaattg gaaaatagga gtggagatct
     6361 ttttggaatc gtatcatatt tctacggttc ataaaaattc ggtggcatcc gtggtcgaaa
     6421 aaaacgtctc tattatggat cctatcgggg aacatgcaag aattctaatt cctaatcgaa
     6481 gttataaaaa tacttctcga ccaactcgaa aagatttgat catcacctat tttctttttc
     6541 catctacgat tcttattctt tttagagatc atttcggaat catccagttt caacctattt
     6601 caccggatcg tactttttgt cttagagcca ttctgattcc agaaaaacct aagtcttctc
     6661 gcactatgcg attttgggaa gaaaatcgag aatttttctt tcgtactact tcggaggatt
     6721 tgggattagc gcctgaaatt caaaccggag ttctacaaaa tgaatggatt caacctagtt
     6781 ctttagaacc tggtatattt cattttcata attctttaac aaatgcattt atttgaatat
     6841 ttcttacttg tttttacagt atgactttaa cgtgaattcg acttaagaaa atcttggcga
     6901 ataaaaaaat taattcgacg atttcttgaa tgccgcttct tagagaggca ttcgctgagt
     6961 ttttttgggt atcgttgcag cttgcaaatt tcatagctaa cgtaagttcg gtttaagaaa
     7021 tgagaaagag ttttctaaaa ataggaacgc ctacaatttc agagtttgtt cgtaaaatcg
     7081 tgatttgtgg gagttcccac attttaggaa tcgagattac aacttttttt agaaaaatga
     7141 accatggatt tccttacgtc gaactcacgt taaaatcgtg atttgtggga gttcccacat
     7201 tttaggaatc gagattacaa cttttttaga aaaatgaacc atggatttcc ttacgtcgaa
     7261 ctcacgttaa aattgtgatt tgtgggagtt cccacatttt agagataaat ctacaaagct
     7321 cagattctaa tttttttcag aaagataaat catggttctt tacgttgaac tcacattcgc
     7381 taagatggct tacaactgca ctttcggctt cagtcaatta actatatgaa agaaatataa
     7441 tacaatattt tgtttttagt tacaatttaa ttgactacac ctcaaccatt tttgcattgg
     7501 attatataga atctacataa aacgacactt tgtgataaac atttagatac tcaattttat
     7561 aagaatgagt attataataa tttcatgaaa aatatatgtc taaaattaat agagttgttg
     7621 aaaaattcta tagtggagtt taacaa
//
LOCUS       NIKEGDKB_2             11704 bp    DNA     linear       08-DEC-2021
DEFINITION  Genus species strain strain.
ACCESSION   
VERSION
KEYWORDS    .
SOURCE      Genus species
  ORGANISM  Genus species
            Unclassified.
COMMENT     Annotated using prokka 1.14.6 from
            https://github.com/tseemann/prokka.
FEATURES             Location/Qualifiers
     source          1..11704
                     /organism="Genus species"
                     /mol_type="genomic DNA"
                     /strain="strain"
     gene            complement(514..1611)
                     /gene="desA"
                     /locus_tag="NIKEGDKB_00007"
     CDS             complement(514..1611)
                     /gene="desA"
                     /locus_tag="NIKEGDKB_00007"
                     /EC_number="1.14.19.6"
                     /inference="ab initio prediction:Prodigal:002006"
                     /inference="similar to AA sequence:UniProtKB:Q54794"
                     /codon_start=1
                     /transl_table=11
                     /product="Delta(12)-fatty-acid desaturase"
                     /protein_id="X:NIKEGDKB_00007"
                     /translation="MKVKNKTNHSPKETLGSVREILSDETFANPAYKGVGYFLRDLFF
                     FVIVTVLLWNVDSWYVLPFLWFFAGMIISALFVVGHDCAHEALFKSKFLQYWIGQIAM
                     LPSLHAYNQWGYGHNRIHHGHTIKRQADFVWHPTTKEEYSEFGIFKKLTHRFFWSIWG
                     GGFYYMIEIWFKGMVLFTAPLKEAKRDKLIMLSFAFISSGLVFYFGASSIPGVFDIGT
                     GLWMFTKVCLIPFIAWNYFMGITVYVHHIHSEIPWKTKEEWTPFYGQMKGTVNYHINP
                     IMNFFFHNIFIHMPHHVHMKIPFYNLKRALNEIKVIYGDYVLERNTILGDYLKSTSLC
                     KVIDSDTGKWMTYREAEETSLKEKDLESIPV"
     gene            complement(2399..3076)
                     /locus_tag="NIKEGDKB_00008"
     CDS             complement(2399..3076)
                     /locus_tag="NIKEGDKB_00008"
                     /inference="ab initio prediction:Prodigal:002006"
                     /codon_start=1
                     /transl_table=11
                     /product="hypothetical protein"
                     /protein_id="X:NIKEGDKB_00008"
                     /translation="MNGSIYKLIELSTSMLLFTIFYLPVSLVSQDKTPAGTSLSGKNF
                     EVKKELKSYLEEVRRNLRDSGYNIDKRHQFNGAVFKGNSVIYKIHLPFIQEEGIQKYK
                     LGIGLAHDDSAHSFLVQIYRSDKKDKKIAPIFSAYADPVFFYEFDYTSSGNHFLVEIT
                     LEDSTLNVANFELLFSTLISPQPDKNKKEDKGQYNPNQNNPGFGPYPSIIPNETRNYF
                     EVFKKEF"
     gene            3207..3878
                     /gene="pal_1"
                     /locus_tag="NIKEGDKB_00009"
     CDS             3207..3878
                     /gene="pal_1"
                     /locus_tag="NIKEGDKB_00009"
                     /inference="ab initio prediction:Prodigal:002006"
                     /inference="protein motif:HAMAP:MF_02204"
                     /codon_start=1
                     /transl_table=11
                     /product="Peptidoglycan-associated lipoprotein"
                     /protein_id="X:NIKEGDKB_00009"
                     /translation="MKFKIFIFAILFLINCVSNSKYESLLKSYEESKLENQRILGEKG
                     DLSRSLEELKRIQEESDRRIQEYKALMSTFRFLIDAGKLKIKIIDGRMVVVLSSDILF
                     PIGSAHLSPAGTAAIKEVTTLLASLEGKRFQIEGHTDDTPTGIKGYTNWELASSRALN
                     VLHTMIKAGMPEVRISAASMGASRPALPNTSPENRSSNRRIEIVIVPDLSNLPGMEEL
                     QKYSN"
     gene            3975..4142
                     /locus_tag="NIKEGDKB_00010"
     CDS             3975..4142
                     /locus_tag="NIKEGDKB_00010"
                     /inference="ab initio prediction:Prodigal:002006"
                     /codon_start=1
                     /transl_table=11
                     /product="hypothetical protein"
                     /protein_id="X:NIKEGDKB_00010"
                     /translation="MFPGFNFMGIHRVILILKRTYLLDIKLTILLYMLSVKFQKSIEK
                     EIRKLLRQNLV"
     gene            complement(4558..4914)
                     /locus_tag="NIKEGDKB_00011"
     CDS             complement(4558..4914)
                     /locus_tag="NIKEGDKB_00011"
                     /inference="ab initio prediction:Prodigal:002006"
                     /codon_start=1
                     /transl_table=11
                     /product="hypothetical protein"
                     /protein_id="X:NIKEGDKB_00011"
                     /translation="MSDLKVISLYFMTAFYIAAGVLHFVLPRFYLRIMPPYIPYPKLV
                     VYLSGLIEIGLGAMLTLSDTRSLGAWGVILLLIVVFPANFYHYQSRRKTDPPKWVLLL
                     RLPLQLLLICWAYTFT"
     gene            complement(5444..5836)
                     /locus_tag="NIKEGDKB_00012"
     CDS             complement(5444..5836)
                     /locus_tag="NIKEGDKB_00012"
                     /inference="ab initio prediction:Prodigal:002006"
                     /codon_start=1
                     /transl_table=11
                     /product="hypothetical protein"
                     /protein_id="X:NIKEGDKB_00012"
                     /translation="MIRKLIFLSIFLFCISIIAENDSNFRNNLNSLMNVLESCECKFI
                     RNGSEHDPKEAREHMERKLKAVDGKIHTIQEFIDHIGSKSSVSGKPYFVKFADGKTVE
                     SRVWLKEKWEEIVNKKSNSSKSIQNRRN"
     gene            7421..8116
                     /locus_tag="NIKEGDKB_00013"
     CDS             7421..8116
                     /locus_tag="NIKEGDKB_00013"
                     /inference="ab initio prediction:Prodigal:002006"
                     /codon_start=1
                     /transl_table=11
                     /product="hypothetical protein"
                     /protein_id="X:NIKEGDKB_00013"
                     /translation="MKFSIIKNLNLVLALLVLSSCKDDRIKISDLGVIDKDKKNQTAF
                     VLQPEKLLVMVRTDSNLDGKTDLWTWVRGDDKDPKTSLVLFEELIRKGNHSRTWYGPG
                     NRKLIEQSDLDENGTWESMVYYNAFAVPKETMRIVAHVEVDLYGKGKPSLWIFPEARM
                     ELDSNEDGKPDQILTNQDRMLENFSQLQKGKQIQEKDFNPMPANSSWVLNPNQITNPR
                     YQALIRQSLFPVN"
     gene            complement(9441..10541)
                     /locus_tag="NIKEGDKB_00014"
     CDS             complement(9441..10541)
                     /locus_tag="NIKEGDKB_00014"
                     /inference="ab initio prediction:Prodigal:002006"
                     /codon_start=1
                     /transl_table=11
                     /product="hypothetical protein"
                     /protein_id="X:NIKEGDKB_00014"
                     /translation="MRRNIMKIAAVAALTVALTACKGDDDDDDVVMLALLYLADQTSG
                     NCVTLSKADGNGDGIPTYTATGNTKPKGACNNFYNVTAIVNNPEAVVSSVKASYQAAK
                     DKTTAAGSNCAVVSTYLQSAIDAVTTLKVQQTLAITACSRIGTGWNLNPLTFGGSFSV
                     DPAYLGKTVYACSSEKAKEELFDSFAIDFSTVAGSVATDMATNLAYRQKFTAVSASNF
                     KWTADAAAKGRLINVTELTTVGKSGATVVAFGAIQSAALAAILAGNLAGANAAASCGK
                     DLLAKEAEDVQKIAFALYDPASGFNGAMTGGTLDSTITTAQAQSVTEVLFSNLTCQYG
                     DFDEEAVGNKQTVGTEANVKISGTCPTTYPKY"
ORIGIN      
        1 ctcaaactca atgttatttc ccgaactcaa tgttgtttcc cgaactcaac aaaacgctct
       61 ctataaatcg tgttttaaaa cataactaat aatcgttttt gtatttgatt atactaaact
      121 catattttat tagaaatttc taaagtatga tcgtttatga ctttagaaat tttgggacaa
      181 gttttaaatt caaatcccaa aaccctagat aacgaaaact ttttacgaca gaatttttaa
      241 atattgagcc tgtctcaaaa tcttagaatg aatcacttga atttgcaatc aaatgtggta
      301 gttcccacaa gaacaatctc attgtatgat ttataatttt tgagcatttt ttgttattat
      361 agttcccaca tttttgtaca actaaaagcg tctcatgttc aaactcaaca aaacgttttt
      421 tacggatcgc gttttgggta gttcgagaaa actaaagcct actcattcct ataatcgccg
      481 agcagatttt gggacagact cattaaagaa atatcaaact gggatagatt ccaaatcttt
      541 ctcctttaga gacgtctctt cggcttctct ataagtcatc catttaccag tatccgaatc
      601 gatcacctta caaagtgaag ttgattttaa ataatctccg aggatcgtat tcctttccaa
      661 aacgtaatct ccataaataa ccttaatctc attcaaagcg cgttttaaat tgtaaaatgg
      721 aattttcata tgaacgtgat gaggcatgtg aataaaaata ttatggaaga aaaaattcat
      781 aatcggattg atatggtagt tgacggttcc tttcatttgt ccataaaacg gagtccactc
      841 ttctttcgtt ttccaaggaa tctccgaatg aatatgatgt acgtaaaccg taatccccat
      901 aaaataattc caagcgataa acggtatcaa acaaaccttt gtaaacatcc acaaaccagt
      961 tccaatatca aaaactccgg ggatagaaga agctccaaaa taaaaaacca aacccgatga
     1021 aataaacgcg aaagaaagca taatcaactt atctctttta gcctctttca aaggagctgt
     1081 aaataaaacc attcccttaa accaaatttc tatcatataa taaaaaccgc cgccccaaat
     1141 agaccaaaaa aatcgatgcg tcaatttttt gaatattccg aattctgaat attcttcttt
     1201 agtagttggg tgccatacga agtcagcttg tcttttgatc gtatgaccgt gatgaattct
     1261 attatggcca tagccccatt gattatatgc gtgcaaagaa ggaagcattg caatttgtcc
     1321 gatccagtat tgaagaaact tacttttgaa caacgcttcg tgagcacagt catgtcccac
     1381 tacaaataaa gccgaaatga tcattcctgc aaaaaaccat aaaaatggaa gaacatacca
     1441 actatctacg ttccaaagta aaaccgttac tatgacgaaa aaaaacagat ctcttaaaaa
     1501 ataaccaacc cccttataag ctggatttgc aaaagtttcg tcggaaagaa tttcccgaac
     1561 cgaacctaaa gtttcttttg gtgaatgatt tgttttattt ttcactttca tttttctcct
     1621 taacgaacat cgttcatttt aataattaac gatgttaact aaaatagaat cttttggcaa
     1681 gaaaaatgac tgtttcaaat tgaaaattga gtgtgagttc ccacagatta tgtcgtattt
     1741 aatgtgagtt tgatgcaaga aaatctgggc acctgtggca agttgaatca ggctttcagc
     1801 tctggtcaat aaattgtata gaggaatatt atacaacaat cgtctttagt ttcaatttag
     1861 aacgcgatct gtcgaacgcc aatagaagcg agacgacctg agcattctgc taagtttccc
     1921 cacactaatc cctttcatgt tatttaacgt gagtttgacg taagaaaaaa tttttctaaa
     1981 agtatgagtt cttacaattt tagaattttt tcataaaatc gtgatttgtg gaaattcata
     2041 catcatttta cagacaaacc tacgttttgt gatagttcct acatttaaag aatcgatctg
     2101 taaaattcaa attccagttt tttccagaac catgagttcc ttacaccgaa ctaaaatatt
     2161 taacgcgaaa gggatcgatg cgaggtcaag ttattggtat tttataaaaa ttgaatctaa
     2221 ttctgaaatt tcacaataac ttgaccagag ctgagagccc ggtccagctt gcctatagca
     2281 agctggattt gcccggtttt tttacaccga attcacgtta ttcaaaaaaa tttcataatt
     2341 ctgaatattc aaaaattaaa tattagtttt atatgaattt cctgttttga ttttaacatc
     2401 aaaattcctt tttaaaaacc tcaaaataat ttctagtctc atttggaatg atggaaggat
     2461 aaggtccaaa cccaggatta ttctgatttg gattatactg acctttatct tcttttttat
     2521 ttttgtctgg ttgaggactt atcaaagtac taaaaagaag ctcaaaattt gcgacgttta
     2581 aagtagaatc ttctaaagtg atttccacta aaaaatgatt accggaacta gtataatcga
     2641 attcataaaa gaaaaccgga tcggcatatg ccgaaaaaat cggtgcgatc tttttatctt
     2701 ttttatcact tctataaatc tgaactaaga aagaatgagc agaatcatca tgcgccaaac
     2761 caattcctaa tttgtatttt tgaattcctt cttcctggat aaaaggaaga tgaattttat
     2821 aaataactga atttccttta aaaacggctc cattgaattg atgtctttta tctatattat
     2881 aaccagaatc tctcagattt cttctgactt cttccaagta agacttgagt tcctttttta
     2941 cttcaaagtt ttttccggaa agggaagtac cggcaggtgt tttatcctgt gaaaccagcg
     3001 aaaccggaag ataaaaaatc gtgaaaagaa gcattgaggt ggaaagttcg attaatttgt
     3061 aaatagaccc gttcatttga ttctctttcc aagtagtgta atcgagctaa cgcttgatga
     3121 aaagattttt ttattcatcc gacaattcct tttgtttttt tacgattcgc cgacaaataa
     3181 aacagatatt acttcggtgg aatttcatga aatttaagat ttttattttt gctattttat
     3241 ttttaatcaa ctgcgtttcc aattctaagt atgaatctct tcttaaatct tatgaagaat
     3301 caaaattaga aaatcagaga attctcggag aaaaagggga tctatcccgt tcgttggaag
     3361 aattaaaacg aatccaagaa gaatcagatc ggagaattca ggaatacaag gcgctgatgt
     3421 ccacgtttcg ctttttaatc gatgcgggaa aacttaaaat taaaatcata gacggaagaa
     3481 tggtagtagt cttatcatcg gatattttat ttccgatcgg ttccgcacac ctatctcccg
     3541 ccggaactgc cgctattaaa gaagtgacta cattactcgc ttctctagaa ggaaaacgtt
     3601 ttcaaataga aggacatacg gacgatacac ctacgggtat taaaggttat acaaactggg
     3661 aattagcttc atcaagagcg cttaacgttc ttcatactat gatcaaagcc ggaatgcctg
     3721 aagtgaggat cagcgcggca agtatgggag cttctagacc tgcccttcca aatacttctc
     3781 cggaaaatag atcttcaaat cgaagaattg aaatcgtaat cgttccagat ctaagtaatc
     3841 ttcccggtat ggaagagttg caaaagtatt cgaactaaaa tttaaaatcg atcttaccgg
     3901 ttcttagtta ttacttgggt tacatagtaa agtacacagg atttttgtat tattgaaaca
     3961 gggctttacg atcaatgttt ccgggattca attttatggg aatccataga gtaattttaa
     4021 ttttgaagag aacatatctt ttagatataa aattaacgat attactttat atgttatcag
     4081 taaaatttca gaaatctatt gaaaaagaaa ttagaaaatt gttaagacaa aatctggttt
     4141 aaaaattctt aataaaacat tatacaattg attttcaatt tttctaatga ctgtttctga
     4201 tctataaaat tgagtactgg aaattttcgt cataaataac tacttgagtg tacaatatta
     4261 gatactctat tatatagttc ctagtaaaat agtaattcta ttcagaaatt agacagggta
     4321 attattcttt ttaaatttat agaggttctt ataaaaataa gagaataatc aattcaaaac
     4381 aaattaatca aaaaccaatt tcaaaatcga accgtgtaaa aattcacacg gaaactataa
     4441 aactctaaaa tttcaaatca tacaacagtt cacgcacttt tttataaggt tcaaatataa
     4501 ctcattctaa gataaaaata tttcaatcaa tatttagaat attattatat ttaaaaatta
     4561 agtaaatgta taagcccaac agattaataa aagttgcaac ggaagtctta aaagtaaaac
     4621 ccatttagga ggatcggttt ttcttctgga ttgatagtga taaaaatttg cgggaaatac
     4681 gacaatcaaa agaagaatca ctccccaggc tccgagcgat ctagtatcag aaagagttaa
     4741 catagctcca agtccgattt caatcaaacc gcttagataa accactaact tagggtacgg
     4801 aatataaggc ggcatgattc ttaaataaaa tctaggtaat acaaaatgaa gaactcccgc
     4861 ggcgatataa aaggccgtca tgaaatataa actgatcact tttaagtcgg acataagaaa
     4921 tttccttttt taatttagaa cttgttccca aacctcaaaa gaaattatga atttgaaacc
     4981 aagtcattct aaccaaaaaa gtagaggttc tcagaaatta cgcttcttaa gtaatttata
     5041 aacttttgaa taataaaagt tgtcgaaaaa atccatatcg attatcaaca aaacgttatt
     5101 tactgattct tacataatag agtatctaaa accctgtctc taaatggaga tctgttttaa
     5161 aatttatgat actcttcata tagttttgag taatggaaaa agattaattt ttcaataact
     5221 ctaatattca aaattgtaag aactcctaca ctttagtttt ttgtacaaac tctaattcca
     5281 aaactttcat attttttcaa aagggaattg aaacttattt ttacactttt taaagttcta
     5341 agacaagtta aaaatagaac aatcagtcat cttaaaaata tttttgaagg tcacgggtcc
     5401 tttgaaaacc aacaaaataa attttactcg aactcgccaa aacttaattt ctacgattct
     5461 ggatcgactt tgaagaatta ctttttttat tcacaatttc ttcccatttc tcttttaacc
     5521 aaactctaga ttcaaccgtt ttgccatctg caaattttac aaaataaggt tttccggata
     5581 cgctggattt agaacctata tggtctataa attcttgaat tgtatgaatt ttcccatcga
     5641 ccgcctttaa ctttctttcc atgtgttccc tagcttcctt aggatcgtgt tcagagccat
     5701 ttcgaataaa tttgcattcg caggattcaa gaacattcat cagagaattt aaattgtttc
     5761 taaagttaga atcattttca gcgatgatag atatacaaaa tagaaaaata gataaaaata
     5821 ttaatttcct aatcattaat tatacttttt tcattttttt aaatgtatgt ctacttttat
     5881 aaatttaaat attataaaaa attaaaatta tctcgaagca aacaagacaa gatgaaattt
     5941 ctaaattcat aattcatttt ttaaaagaag aacccaaatg aaactcaaaa cttaaaaaac
     6001 aaacctagaa gtttcaaagt aaaacataaa cgaaaacacc tgttgtttac tgaaaggaat
     6061 ctcgataaac ttcccaagcc aagatactca atttcctaga gattagtaac aaacaatagt
     6121 aattctcgca aattaaactt ctcggggaaa tttatatatt ttttattttt acttttagac
     6181 ttacgatatt cttcagtgac caaaattgtt tctaggtaca ttcagaatct tgcatatatt
     6241 ttctacaaaa aaatgattct tttctatata tgtatattta gtttcaagaa gatggtcacg
     6301 gactctttta aaattttcct ctcctcccgt tactgctaat agctctttcc ttaaacgttc
     6361 attctttgct caaaattcct cttgaaacga accgcatgcg tcagatattt ctttcagttt
     6421 atccgagatt ctcaaatttt ttgagtttgg atactgaact ttaacaatag tttaaccgtg
     6481 ttcttcttaa actcttcatc atattccgtt ttgcgagata tactttacat gttcgtgtcc
     6541 actaattcgg gagaaattct ctccatttaa atctattatt cttcaaatca aaaccataaa
     6601 agacacatct attatttgtg aagaaataaa ataagtaaac attacaaata ataaaagtga
     6661 atgaaaatcg gttcaaaaat ttctacttga gaatttatat aaaatataaa aaaacatccg
     6721 actcagaact ctaaaataga atattcggta ttttgcgttt aaacagaact ttacaataaa
     6781 aatttacggt accaattgaa tagggatcag taaaactcaa atttttgcac aaatcttcgt
     6841 ttgaatgaac atcgtcaaat gattaacaaa gacgtataaa aaagtaacgg gaatttttgt
     6901 gaaaatttag taatttttac agattgtgtt taatccgaaa tttatgtctt tttggtggag
     6961 attctacatt ctaaattatt gaacaaacca tagtatcatt tttatatatc atcgtaataa
     7021 aaattttcat tagagttgtt gaaaaaattc cacagtggaa aattaacaaa acgttttaat
     7081 ctatcgtttc catcaaacgg aaaccaatga gaattaattt ttcaaaactc gattttataa
     7141 gttccttatt tttaactgca aaaacagaca aaacattcta agttattttt gaaatcattt
     7201 caaaagtata attgaaaata tggcttagat actattgtca aaactataaa ataagtgctt
     7261 aaaattctga gcctaaataa aaattcaatt taaaattcat atcgttttta tatagagaaa
     7321 ataaataaaa aggcaattgg atagtatgta aaataaacag aaaattattt ttttatttta
     7381 tgcaggtgca aagtatttaa cctggtggaa ggagttcaaa atgaaattca gtataatcaa
     7441 aaatttgaat ttagtacttg ccctactcgt tttatcttct tgcaaagatg atagaattaa
     7501 aataagcgat ctaggtgtaa tcgacaaaga taaaaaaaat caaacagcct ttgttcttca
     7561 accggaaaaa ctactcgtga tggtgcgaac cgattcgaat ctggatggaa aaacggatct
     7621 atggacttgg gtacgcggag acgataagga tcctaaaaca agtttggttc tatttgaaga
     7681 actcattcga aaaggaaatc atagtcggac ttggtatggt ccaggaaatc gaaaattaat
     7741 cgaacaaagt gatttagacg aaaatggaac ttgggaatcc atggtatatt ataatgcgtt
     7801 tgcagttccc aaagaaacaa tgagaattgt agcacatgta gaagtagatc tttatggaaa
     7861 aggcaaacca agtttatgga ttttcccgga agctcgaatg gaattagatt caaacgaaga
     7921 cggaaaaccg gatcaaatat tgaccaatca agatcgtatg ttagaaaatt tttcccaact
     7981 tcaaaaagga aaacaaattc aagagaagga ttttaatccg atgcctgcaa acagttcttg
     8041 ggtattaaac ccgaaccaaa ttacaaaccc tcggtatcag gcattgattc gtcaaagtct
     8101 ctttccagta aattaaagtt gaataacgtg agttcatgta agaaaatttt tggacaatcc
     8161 ggcaaaaaca ggatcacact ttcaattctt atcaaccaat agaaatcaag tatattctaa
     8221 ttctctaaaa tatattttga aggattaaaa gggggaaaaa tccccctgag cggagccaag
     8281 gtctccgctc acccccttac cgggctattt tttcgccttc aaaaagcccg gacccaaaac
     8341 gcgaactgtt gagcgaccat agaagcgaga cgctgagttt gaaagagcgt tgtgctgagt
     8401 tgagtctcaa acacgaactg tcgaacgacc ataaagagtg atacagagtt taatgtgagt
     8461 tcgacgtaat agattcgttt tataaaaacc taatttttcc ataaaaaata aatgtttaaa
     8521 aatttgtaat acgacttaat ctgtgggaac tctcacagat cgtagattta cagttaaact
     8581 ttgaaaattg tggatgggga actactataa aatacaaaaa gagttatcgc ccatccgatt
     8641 tttgcacaaa accgctgttt tgcggctatt atcaaaattt aaatctcatt ttaaaatgag
     8701 ttcagctgag aaagaatgtg ttaaaagttg gagttcctac aattttagaa tttgttcgta
     8761 aaatcttaat ttgcagcaag tagttccaca tcattttaca gacaaaccta agttttcatg
     8821 tgagctacta cttgaataca acagattcaa ttattataaa cttctattct ttaaattgcg
     8881 gtagttccca cagttgagga attgatctgt aaagttcaga tcccaacttt tcaaaaccat
     8941 gaattcttta cgtcgaactc acgtgggttt aaggaaagtg ttttgctggt tttcaacgcg
     9001 acctgaactg aagaaaaacc attgatgaag ttcagaggat aacctttcta tggatcggta
     9061 ttcaagatac gatgtgctga attcgaggaa aaaagtgctt tgtaagttca aggagctgca
     9121 acattgattt cgttgcattc aaagtctgaa aacgacaaaa gttgtcgaag tgagttatat
     9181 tagaaaatta aaatatgatt gatttatatt tttaaaaagt atcgttttgc cattctgacg
     9241 actatctaaa aatgagtgag caaaattcac cactcaaatc gcttaaaaac gactttatat
     9301 aaaacatgat aaaaattgaa aatgattaaa gtttaaaaaa atttttagaa ttagagaaat
     9361 tctcagaaat ctcttttctc aaaaaaaata ccgcactaaa aaaagtgcgg tatttccgtt
     9421 aacttaaatt ctaaaaagaa ttagtattta ggataagttg ttgggcaagt tccactaatt
     9481 tttacgtttg cctcagttcc aactgtttgt ttatttccta cagcttcttc gtcaaagtca
     9541 ccatattgac aagtaaggtt agaaaaaaga acctcagtta cagactgagc ctgagcagta
     9601 gtaattgtac tatccaaggt tccacctgtc atcgcaccat taaaaccaga cgctggatca
     9661 taaagtgcaa aagcaatttt ttgaacatct tcagcttctt tagctaacag atcttttcca
     9721 caagaagctg ctgcatttgc tccagctaag ttaccagcta aaattgctgc taaagctgca
     9781 gattgaatag ctccaaatgc aactacagtt gctccggatt taccaacagt tgtaagctca
     9841 gtaacattga tcaaacgacc tttagcagct gcatctgcag tccatttaaa gttagacgca
     9901 gaaaccgcag taaatttttg tctatatgcc aagttcgttg ccatatccgt tgcaaccgat
     9961 ccagcaacag ttgagaaatc gatagcaaac gagtcaaata attcctcttt tgctttttca
    10021 gaagaacaag cataaacggt ttttccgaga taagcaggat ctacactaaa gctaccaccg
    10081 aaagttaaag gattgaggtt ccaacctgtc ccgattcgtg aacaagcagt aattgctaaa
    10141 gtttgttgta ctttaagtgt tgttacagca tcaattgcac tttgaagata agtgcttact
    10201 acagcgcaat ttgaaccagc tgctgtagtt ttatccttag cagcctgata ggatgcttta
    10261 actgaactta cgactgcttc tggattgtta acaatggcag ttacattata gaaattgtta
    10321 caagctcctt ttggtttcgt attaccagtt gctgtgtaag taggtattcc atctccatta
    10381 ccgtcagcct tgctaagagt aacacagttt ccgcttgttt gatctgctaa atacaaaagt
    10441 gccaacataa caacatcgtc atcatcatcg tcacctttac atgccgttag agcaacagta
    10501 agtgctgcta cagcggcaat tttcattatg tttcttctca taaagaaaga acctcttgtg
    10561 atttttaagt gatcatgaaa tcactttcta gtctataata ttccttaagt gtagaaatta
    10621 ggtcaaatac tatacaaaaa agtgaccctt tttagatcgt agtttttaca aaaaacacct
    10681 atatcttatg tcacattttc ttatattttt tattcaaaat ataatttgaa aatattttaa
    10741 aagtttatta atttttatgg cgaattaaag ttttgtcagt atgtaaaatg accgtaagcg
    10801 gtattcagaa atgatgaatc ggatattcta tagaacattt cttgtaattt attgatcaaa
    10861 gttaaaaagc tcaatttacg attgggcttc gaatataaga aagtccaaat ttttttctag
    10921 attgatgtta tttaacgtga gttcggcata atcatatgaa agcaattatt ctattatgtc
    10981 attgagcacc aataaaagta aaacattgaa cttattaaga tgcaacacta aatttcaacc
    11041 tgatattata cttaagagcc tgcctgtccc aaagcctcaa ggaattttat gttataattc
    11101 tttagaaatt tttaataaaa cacaatggtt cctacaaatt aggttgcatt tagcaatttg
    11161 caaactttca aataatctaa tctcgttcaa ttttcgtaat aattcccacg ttttattttt
    11221 tgtgaaaaaa ttagatttca taaaacaaaa ccctacatca aactcgtgtt agtttactag
    11281 ttttgaatgg attttttgtg attaggaact tttataaaat aaagtgaatt cggtgtaagg
    11341 aaataaaaaa gaattttcta aaaatataaa ttcctacaat tttagaattt gtttataaaa
    11401 tcgtgatttg cagtagttcc cacattttag aaatcgaact gcaaaattta aatttcaact
    11461 tttttcagaa aaataaatct cttaaactga actcttaatg tcatagtgaa aattctttat
    11521 tatgttaacg agaattcggt ataacgcgaa agggatcaat atcaatgcgg ggaaactcag
    11581 caaaacgctc tctcaaacta aagccgttcg cttcttgaac tcaatgcatt gcttcctgaa
    11641 taccgccact tagaggcatt tttctcataa ccaaccccac aagtatttgg atctcaatat
    11701 aaat
//
LOCUS       NIKEGDKB_3             35139 bp    DNA     linear       08-DEC-2021
DEFINITION  Genus species strain strain.
ACCESSION   
VERSION
KEYWORDS    .
SOURCE      Genus species
  ORGANISM  Genus species
            Unclassified.
COMMENT     Annotated using prokka 1.14.6 from
            https://github.com/tseemann/prokka.
FEATURES             Location/Qualifiers
     source          1..35139
                     /organism="Genus species"
                     /mol_type="genomic DNA"
                     /strain="strain"
     gene            30..248
                     /locus_tag="NIKEGDKB_00015"
     CDS             30..248
                     /locus_tag="NIKEGDKB_00015"
                     /inference="ab initio prediction:Prodigal:002006"
                     /codon_start=1
                     /transl_table=11
                     /product="hypothetical protein"
                     /protein_id="X:NIKEGDKB_00015"
                     /translation="MLKRNKIQGMIKKSKTNFINVKIETRVSPGLNKSTIRASGKFLG
                     TSQVGESKVNPRILIKSKDLNAFADRND"
     gene            510..1631
                     /locus_tag="NIKEGDKB_00016"
     CDS             510..1631
                     /locus_tag="NIKEGDKB_00016"
                     /inference="ab initio prediction:Prodigal:002006"
                     /codon_start=1
                     /transl_table=11
                     /product="hypothetical protein"
                     /protein_id="X:NIKEGDKB_00016"
                     /translation="MTFQKNHYNLFSVKYKYSIGIYFLLSVFFSVGAENHPFVFPKDH
                     SFHPHYKVEWCYFVGILRSAEGKQYGYELSFFKGIFGKNREAFPVHFAISDLENKTHT
                     ISQTVERRLGGMAGYDSKQIFSGDFILKIESNSKFHLIAKPKHSPELSLDLILNGDNS
                     EILLHGNKGKSVKSRTDPNFYSYYYSIPRLSTRGELTLNGKKIQIESGNSWMDHEWST
                     PFHSNLKTTLSHPSNSWDWVCIQLEDGSDIMAFNFRKTIHSNSESFGTIRFSSGKKIY
                     FEQEGEIRLVPNSSFWTSPRTNQKYPLMWNLSTHVTSQKDSELYLMIEPFFEDQEFDS
                     RFTTGFSYWEGAVKVKGTRAGKPVQGIGYLELKGSRNLN"
     gene            1733..2743
                     /gene="yejB"
                     /locus_tag="NIKEGDKB_00017"
     CDS             1733..2743
                     /gene="yejB"
                     /locus_tag="NIKEGDKB_00017"
                     /inference="ab initio prediction:Prodigal:002006"
                     /inference="similar to AA sequence:UniProtKB:P0AFU0"
                     /codon_start=1
                     /transl_table=11
                     /product="Inner membrane ABC transporter permease protein
                     YejB"
                     /protein_id="X:NIKEGDKB_00017"
                     /db_xref="COG:COG4174"
                     /translation="MKKYFLKRFLLIIPTLLGMTFIVFLISHFAPGGPLETEIAKIRG
                     YASSQGGSAKTISEEEINIIKKRLHLDKPVGIAYLYWLKEILTFNLGESRLHTRPVSE
                     LILEKLPVSLTFGLSGFLLSYLICIPLGITKALRNGERFDITSSGIILITYSIPVFAL
                     SVLLLYTFASGELLSIFPLGHEVSDEYESLSSWEKVIDRIEHMFLPVICYVSGSFAVL
                     TLLMKNSLLDQISKEYVRTALSKGFSFQEAIFKHALRNSLIPIATGFGNNLSLIFAGS
                     LVIELVFNIDGMGLLSFQAVTERDTDLMMGLLFVQSLLSLVGNILSDFCYVLIDPRIQ
                     FE"
     gene            2740..3783
                     /gene="yejE"
                     /locus_tag="NIKEGDKB_00018"
     CDS             2740..3783
                     /gene="yejE"
                     /locus_tag="NIKEGDKB_00018"
                     /inference="ab initio prediction:Prodigal:002006"
                     /inference="similar to AA sequence:UniProtKB:P33915"
                     /codon_start=1
                     /transl_table=11
                     /product="Inner membrane ABC transporter permease protein
                     YejE"
                     /protein_id="X:NIKEGDKB_00018"
                     /db_xref="COG:COG4239"
                     /translation="MILSPILKKRFQKFRTNKRAWYSLNILIISYIISLFAPLITTNQ
                     PLIVSYQNKLYFPIFSFYPETTFGGENLTSPNYKKLSKREDFKSSSNWIIFAPIPYGY
                     NEDNLESLEEGETPPSSPNRKHWLGTDDRGRDVFTRIFYAYRNALSFGLILVFLELSM
                     GTLIGGIQGYFGGKTDILMQRIIEILSAIPFLYLILIVGAFFGRGFTVLLITYGALSW
                     IGISYYMRGEFYKLKQLTYVDSAKALGVGSFRIMLRHILPNAITPLVTFLPFTLIGSI
                     SILSALDFLGYGIPAPNPSWGEMIGQGRERLSAWWLITFPSTALFLTILLTSFIGEGL
                     RDSFDSREKAVYK"
     gene            3780..4781
                     /gene="oppD_1"
                     /locus_tag="NIKEGDKB_00019"
     CDS             3780..4781
                     /gene="oppD_1"
                     /locus_tag="NIKEGDKB_00019"
                     /inference="ab initio prediction:Prodigal:002006"
                     /inference="similar to AA sequence:UniProtKB:P24136"
                     /codon_start=1
                     /transl_table=11
                     /product="Oligopeptide transport ATP-binding protein OppD"
                     /protein_id="X:NIKEGDKB_00019"
                     /db_xref="COG:COG0444"
                     /translation="MTVSSLLQVKNFSLDLLSENQWLPVLQNLNFEVKSGEILSLIGE
                     SGCGKSLTSLALTKLVPSNISKVKSGEILYQGKDLLKLSSEELRKLRGKEIAYIFQEP
                     FAALNPLLKIQDQMIEAYLMHVSQNRKEAIEKAEFLLASVGITDIQQRLGSYPNQMSG
                     GILQRISIAMALMCDPSLLIADEPTSAIDVTIQAQLVELLLNLQKQNRMSILFISHDF
                     GLVGTIADRIVVMYAGRIAEIGDTDSVIDSPNHPYTKDLLKSIPSLAKSVEDLQPIQG
                     IVPSPNQYPLGCHYSTRCQIAIDSCKESKPDLFPILQSDLKPHLSACFLAKDPDKSS"
     gene            4778..5731
                     /gene="oppF"
                     /locus_tag="NIKEGDKB_00020"
     CDS             4778..5731
                     /gene="oppF"
                     /locus_tag="NIKEGDKB_00020"
                     /inference="ab initio prediction:Prodigal:002006"
                     /inference="similar to AA sequence:UniProtKB:P24137"
                     /codon_start=1
                     /transl_table=11
                     /product="Oligopeptide transport ATP-binding protein OppF"
                     /protein_id="X:NIKEGDKB_00020"
                     /db_xref="COG:COG4608"
                     /translation="MIRIENLTISYYTKSGFGLKKSRIVAVDGVNLEIGKNEIIGLVG
                     ESGCGKSTLGRGLVKLLKPEFGSIYFEGKEITSLSSSEFFPFRKNIQIIFQDPYSSLN
                     PRMTIAEILMEGLEIHEKTSREEAETKIKKILEKVNLSSDILSRFPHEFSGGQRQRIA
                     IARALVLKPKFVICDESVSALDVSTGTQVLKLLVELKNEFGLSYLFISHDLGVVKSIS
                     DRIAVMYLGKIVELGNTKNIVSSPAHPYTKALFQSTFDVYDRKKNRIPLKGEIPSIVN
                     KPTGCHFHTRCPIARDLCKSEVPVWKEIRNGQKVLCHFPID"
     gene            5737..7791
                     /locus_tag="NIKEGDKB_00021"
     CDS             5737..7791
                     /locus_tag="NIKEGDKB_00021"
                     /inference="ab initio prediction:Prodigal:002006"
                     /codon_start=1
                     /transl_table=11
                     /product="hypothetical protein"
                     /protein_id="X:NIKEGDKB_00021"
                     /translation="MKFFKRIQEFLYTYRIRFLAIILIQIIAVISFTLVPLLIREDFY
                     KDFILTAIEQKTGLEVKVGSSDLVLFPFPGIELKEVQIRKEELVIGISDRIKVDISWF
                     GLLGQKVEIRDVYISGGKINLHKNKDGSVDLIEFFQQDTEDSENSNHNHTIRIFDPSS
                     TVESSSFISPKEIFKVGLKNVEIENFYIHYQDDTHRKTYEIYLSNSALNISFYGNNFV
                     LTLQGKLDGQSFQIYGSTNLDEFPTTYENSKFQSTISLDKCSLSIFRDLLTIFPNADF
                     SKTILNGTIKIDKVPNRSINFNVIAQAKNFAYKGGNPFGDIKVNMEFRLDLPNKKLEF
                     PYISILWPGIAEGNAKGTVLWNYKTNVSFQVTANYLDYHSALRLGKLFEFTKKFDDPN
                     RPNGVFYFSVDLKNVYALKHRIPVLKAELKYSYPWIHIPSFHAYIYNGEILGKSKIDP
                     FTSKFEVQGEAYRIQSDRILMPYVNDPIINGDMFSRFNFVTEVHNRSSDFTTEFFRNM
                     EGSGNLQVLNGELLGYANFMIPVLNTLGKIISFNGIDGRKVEFSSLKSDFTIENNHLH
                     FQNLKLQGKGLEADGKGNISFEKNIDVLINLRLGGNIVGRVLKIPIIYKGVFKQSIPY
                     IDPIWLGSVFAGSTILAPFFTFAGGPYGGGIAGSVVSEYVRDAWEGLKGLFSSKEDKK
                     KK"
     gene            7816..8238
                     /locus_tag="NIKEGDKB_00022"
     CDS             7816..8238
                     /locus_tag="NIKEGDKB_00022"
                     /inference="ab initio prediction:Prodigal:002006"
                     /codon_start=1
                     /transl_table=11
                     /product="hypothetical protein"
                     /protein_id="X:NIKEGDKB_00022"
                     /translation="MKAKLFIRIASALMLVFTLGHSFGHFTRYETSDPQALSTISIMQ
                     QTKIPMEGVTKTYDQFYTGMSLNLSIVLISLTVLLWILSNFSESNPQAVRKLLIPTLF
                     CISCFGITGFIYFFLIPAVVASLGALSILVGIVLLGKN"
     gene            8619..9149
                     /locus_tag="NIKEGDKB_00023"
     CDS             8619..9149
                     /locus_tag="NIKEGDKB_00023"
                     /inference="ab initio prediction:Prodigal:002006"
                     /codon_start=1
                     /transl_table=11
                     /product="hypothetical protein"
                     /protein_id="X:NIKEGDKB_00023"
                     /translation="MDILLFDDGQKIESALVEGSIGTDSLLVPNNYWNCLNFQERKAL
                     RGKLPILLRKYSKQIALMKRLHYKAGKIKYNRDVGKMKKFSVRVHTGVWATLGVLAAA
                     HGVSRCYLFNYMLWLEELGEEENFFVKTLNQGVPSFHWTYKMIWKIDRRQNLISRELK
                     FEPNPMTNQYPYYLRS"
     gene            complement(9238..11070)
                     /gene="mutS2_1"
                     /locus_tag="NIKEGDKB_00024"
     CDS             complement(9238..11070)
                     /gene="mutS2_1"
                     /locus_tag="NIKEGDKB_00024"
                     /EC_number="3.1.-.-"
                     /inference="ab initio prediction:Prodigal:002006"
                     /inference="protein motif:HAMAP:MF_00092"
                     /codon_start=1
                     /transl_table=11
                     /product="Endonuclease MutS2"
                     /protein_id="X:NIKEGDKB_00024"
                     /translation="MTSFTRIDRLKRRAEKLNKLHDKISVLLSRLSLFRLIFFSVFLL
                     WISIFYYLHSSIFYHLPSLVFLFLFFFFVRRYKKTLLTRKKIQLWIFVLERESARISI
                     KGFGKKFGTQIVLEKVSPLARDLDLFRENGLFSWLDTTFTSNAEQKLIALLDLEDSSS
                     YNNRENVLLRQSIVRSISEKTLAIPKILRLASYLKENQDVFQARTKTETKSIRDENTS
                     KFWESYPWLKKIYRPITILVLAFIPANVFLGVPFPASVLFLNLILFGLYRSRSLDIFR
                     RYYSISGSISGLQKILIYLKGLKIRDKNGRFLLEDTSKDELRSAYKDLDLILKRVSLT
                     EAPLLHLILNNLFLYDLWVLQKISKWKEKHSVLLEKSIEDLTLFDSLFSFANLKWMFP
                     DYCFPEILSENSKEGISGKGLFHPLIPSDSRVSNPLDFIEEQNVVLITGSNMSGKTTY
                     LRTIGVVSILSMAGGPVPASKFSLPVLKIHTSMRNEDNLEEGISFFYAEVRRLSEIVK
                     KIRDKNSSHLVLLDEILKGTNTRERSLACKGILKELKKNRTIVFVTSHDLELAKVEGV
                     ILKHFQEEVLDGTMYFDYKIREGLVETSNALRILVQEGLDLDFT"
     gene            complement(11067..11303)
                     /locus_tag="NIKEGDKB_00025"
     CDS             complement(11067..11303)
                     /locus_tag="NIKEGDKB_00025"
                     /inference="ab initio prediction:Prodigal:002006"
                     /codon_start=1
                     /transl_table=11
                     /product="hypothetical protein"
                     /protein_id="X:NIKEGDKB_00025"
                     /translation="MQIRMINNTGRRTGRFVTYEYGTDLFGYVYVDKIKGKDRGKLVS
                     RWVMPDLGSLVRLLDFEIYKRENEHYENISSVIG"
     gene            11482..11688
                     /locus_tag="NIKEGDKB_00026"
     CDS             11482..11688
                     /locus_tag="NIKEGDKB_00026"
                     /inference="ab initio prediction:Prodigal:002006"
                     /codon_start=1
                     /transl_table=11
                     /product="hypothetical protein"
                     /protein_id="X:NIKEGDKB_00026"
                     /translation="MFYPEMDPDLKSSFLSIDKTVANLINNTILPEAGLKAGNLLNAN
                     QMKKLKEIRKRRFRSNEWKNFLKD"
     gene            complement(11897..13519)
                     /locus_tag="NIKEGDKB_00027"
     CDS             complement(11897..13519)
                     /locus_tag="NIKEGDKB_00027"
                     /inference="ab initio prediction:Prodigal:002006"
                     /codon_start=1
                     /transl_table=11
                     /product="hypothetical protein"
                     /protein_id="X:NIKEGDKB_00027"
                     /translation="MKSKLSAIVICSILFFATDAFAQKRYGLIFGTNYTGNKAGIPEL
                     NLCEADASYLNDEIRKVGNFDEVKIVLGKEVTKDNIEKEIKALAKKAGDNDTVLLYFS
                     GHGAFQRDASAKNGMRNLIICYDRPHLPDDELNKYLEKIKSPKTVFIFDCCFSGGIAK
                     KGKSTRGSADVPIPEGSNGTVKQDAEDFFFQDKAIISSADDNQTAIEVGGSINHGIFT
                     YNFGRALGSADLNKDNVVTALEAFFKSKEETVQMAKKFQHEQVPQISGNASGIFLSGK
                     KNPEPPKPVDPPKPPAPSAEPEPDPVKPDPSQPVVTPEEPPVVPTNERGDLVLKTTII
                     QDRAYGLSDLPPDILIFAKKKRKGNRNVKVYIDDQEFSSTVTATSSNFWGAVKRQGQL
                     IPGNIYTITLSKVPAGVHKITIKADDYPEIQETFAVLPNKKNELPINVSMSGFGAIQG
                     KVFYKTLDNPVSNQPIFMPTISSVTGIQKLNTDSEGNFWFTNLKPGDYEIKASFAEDL
                     NLNNSMINVREGDVTKVDVILNVKMPSTKTKY"
     gene            complement(14128..15129)
                     /gene="ilvC"
                     /locus_tag="NIKEGDKB_00028"
     CDS             complement(14128..15129)
                     /gene="ilvC"
                     /locus_tag="NIKEGDKB_00028"
                     /EC_number="1.1.1.382"
                     /inference="ab initio prediction:Prodigal:002006"
                     /inference="similar to AA sequence:UniProtKB:K4LVZ1"
                     /codon_start=1
                     /transl_table=11
                     /product="Ketol-acid reductoisomerase (NAD(+))"
                     /protein_id="X:NIKEGDKB_00028"
                     /translation="MANIYYDSDCDLNSLKGKTIAVIGYGSQGHAQAQNMKDSGLKVI
                     IGLKEGSKSIQDAKNAGFEVYSVSEASQKADIIQILAPDTIQADLYKKDIEPNLKKGD
                     ALVFSHGFNIHYDFIKPPKEVDVYMVAPKGPGHLVRRVYTEGGGVPCLIAIYQDSSGE
                     AKKRALAHAAGVGGGRAGILETSFREETETDLFGEQVVLCGGLSNLIMAGFETLTEAG
                     YDPEIAYFECLHEVKLITDLIYEGGLARMRFSISDTAEYGDYVSGPRVIDPGVKQRMK
                     EVLNDIQKDKGAKFATNWMAETKAGYPNFKNMRDKNASHPIESVGKKLRSMMKWLSK"
     gene            complement(16143..17735)
                     /locus_tag="NIKEGDKB_00029"
     CDS             complement(16143..17735)
                     /locus_tag="NIKEGDKB_00029"
                     /inference="ab initio prediction:Prodigal:002006"
                     /codon_start=1
                     /transl_table=11
                     /product="hypothetical protein"
                     /protein_id="X:NIKEGDKB_00029"
                     /translation="MPLKKETKRKTDEEIIASGPTYINWIRFGLILLFYTSILINWKR
                     TNSIQNILYLSGTTAMFLNFIYSFYKIRKTGSISHTLSKVFLLVDVLVQLVVMMGATM
                     DHPDFTTGVVKSPILYGISYMYIVSSGLLLVPNFVLWIGFLSGGAQALAIFTATRYGL
                     ILTEQKKLANSLGYASVSEQITKILFVFACAVIVRILVKLFMRLRENSRYRQEALEES
                     HKLIAQRSSKMKESAQYLKDSSKNLKSFMDDLSVLVSTQASSFEEISSTVEQFQSQTE
                     NSSYNVKNQFRNIESLILHSNNLKSIIEKISNFNQTLDQSMDKVRKSGTMVTKFVEEL
                     SGSLSSLGDSFRSVGEVNRIMSEVADRTNLLSLNASIEAARAGEAGRGFAVVAQEVSK
                     LAESSAGNADLISKIIRDSSNHVQMGRESAETTAGHVKEQDTLIQDLFVRFDEFSNLF
                     YEQRKINSEFFSTLDRLRSLSSEIELASSEQKMGLQGIVEAISLLQNSMESLVTKSEN
                     LSVVVRELETQSDTLILAETNT"
     gene            18436..18885
                     /locus_tag="NIKEGDKB_00030"
     CDS             18436..18885
                     /locus_tag="NIKEGDKB_00030"
                     /inference="ab initio prediction:Prodigal:002006"
                     /codon_start=1
                     /transl_table=11
                     /product="hypothetical protein"
                     /protein_id="X:NIKEGDKB_00030"
                     /translation="MSKHKISLSWKKGLEDFKYDSYDRTHSIQYEGGQKLHGSSTPET
                     YGKAEHTNPEELLASSVCSCHFLTFLAIASKSRHIVSSYEDNAIATLEKNEEGKMVVT
                     KIELYPKVTFEGDKIPDLDTLVDLHEKAHKNCFIANSIKSKVIIQPR"
     gene            19234..20667
                     /locus_tag="NIKEGDKB_00031"
     CDS             19234..20667
                     /locus_tag="NIKEGDKB_00031"
                     /EC_number="1.14.13.-"
                     /inference="ab initio prediction:Prodigal:002006"
                     /inference="similar to AA sequence:UniProtKB:P9WNG1"
                     /codon_start=1
                     /transl_table=11
                     /product="putative monooxygenase"
                     /protein_id="X:NIKEGDKB_00031"
                     /db_xref="COG:COG2072"
                     /translation="MSLLPTVCIIGAGPSGIAVCKALKDKGIPFECYEAGSEVGGNWK
                     FKNDNKMSSIYKSLHTNTHKDKMQYKDYPMPNSYAAYPDHQKISEYFINYVNHFGFRD
                     HIFFKTPVTHVKHEEDGTWSILTEDGKQKYYDVLIVSNGHHWSQRWPKPDFPGKFTGD
                     IIHSHSYIDPNKPIQLTGKRVVILGMGNSAMDIAVELCRPGISSKVFLAARRGAYIIP
                     NYLFGKPLDKIATLFPVHTPFWLKSLIIKFALKLGVGNVEDFGLQKPDHKPGAAHFTI
                     SQDILVRLGRGDIIPKPNIESYNGNKVKFVDGSEEEIDVIIYCTGYDVKFPFFDENFL
                     SAKDNHLPLFHRMVKPEFKNLFFVGLFQPLGPIAPLSEFQGKWISEYLVGNYEFPSEE
                     KMNQSIEKYESKMKRRYITSARHTMQVDFEVFLYDMKSELKKGIKRAAKNGNKLPVPA
                     LARNKSILSNDISVKRFKNKTELFSEI"
     gene            20775..22106
                     /locus_tag="NIKEGDKB_00032"
     CDS             20775..22106
                     /locus_tag="NIKEGDKB_00032"
                     /inference="ab initio prediction:Prodigal:002006"
                     /codon_start=1
                     /transl_table=11
                     /product="hypothetical protein"
                     /protein_id="X:NIKEGDKB_00032"
                     /translation="MKFQISKYKTIFYFFSLFFNHILNAESAKIVSGPILGYSTLKEV
                     LVWVQTDQKSNVKLEYSEIGNSKNKLFSEEIQTKSEQGFIAKLIANQVEPGKKYNYNI
                     LIDGKKIPAKHSQVFQTQPFFAYASNEDPPSFSFALGSCSYINEPEFEVPGKTYGGEY
                     FIFNSILSKKPNFMLWLGDNIYLREPDWDSRTGFFHRYRQQRGIPELAPLFASVHHYA
                     IWDDHDFGPNDADSSYWMRETSEEMFKLHWGNPNYAKEGIYGSFIWGDVQFFLLDNRT
                     FRTANNNKMISPRQILGEKQFQWLVNSLAYSKATFKFIAMGGQFLNPNPIFENYATYL
                     EEKNKILSAIQDLKVKNIIFLTGDRHFTELNFLKEKDISIYDLTVSPLTSKPYSPDSE
                     KNPLRVEKTLVDKRNFGTISISGKRNERKLVLQIFDVYGKELWKKEILSNP"
     gene            22113..22934
                     /locus_tag="NIKEGDKB_00033"
     CDS             22113..22934
                     /locus_tag="NIKEGDKB_00033"
                     /inference="ab initio prediction:Prodigal:002006"
                     /inference="similar to AA sequence:UniProtKB:P9WLC7"
                     /codon_start=1
                     /transl_table=11
                     /product="hypothetical protein"
                     /protein_id="X:NIKEGDKB_00033"
                     /db_xref="COG:COG1073"
                     /translation="MKRSMSFIITFLLSFIFLILFLIWWNQERLIFFPEKLSENFIFH
                     FPNEFKEIKLTTPDGEKSYGLFFPSKNNLSKKTILFFHGNAGSLRTWGRIYEDFLPIG
                     WNLLITDYRGYGKNSGSISEESMNSDAELWLSYLLNEIKIPRNEIVIYGRSIGTGVAI
                     DLVSKNPDLNLFLETPFIDLFTLARNYYPFIQAWMLKFQFQNLAKLRNIRSKIRIFHG
                     TQDPIIPYSNSEIIFKKLKEQNQDVILFTISNGSHNDLTIYPEYHRALKNSLDEL"
     gene            complement(23589..24452)
                     /gene="mtnP"
                     /locus_tag="NIKEGDKB_00034"
     CDS             complement(23589..24452)
                     /gene="mtnP"
                     /locus_tag="NIKEGDKB_00034"
                     /EC_number="2.4.2.28"
                     /inference="ab initio prediction:Prodigal:002006"
                     /inference="similar to AA sequence:UniProtKB:Q2RXH9"
                     /codon_start=1
                     /transl_table=11
                     /product="S-methyl-5'-thioadenosine phosphorylase"
                     /protein_id="X:NIKEGDKB_00034"
                     /db_xref="COG:COG0005"
                     /translation="MSYNVRAAIIGGTGLYSLEGMELIEEIFPDTPWGKPSDKIKIGK
                     YKGKLIAFLPRHGIGHFLSPPEVPNHANICALKQLGVEEIVAFSSVGSLREEIKPLDF
                     VLPSQIIDRTRFRNSTYFENGVVAHAPFAEPFSPNLSKRIAQTAKKIGLEIHLDKTLV
                     CMEGPLFSTKAESHLYRSWGADIINMTVLPEAKLAREAEIAYQMICMSTDYDCWREGE
                     ESVTVEMVIANLTKNAETAKRLLSELIHVLGNGDDLSLKNSTRYSIITAPEKRNPETV
                     KKLRVLFPEYF"
     gene            complement(25131..26699)
                     /locus_tag="NIKEGDKB_00035"
     CDS             complement(25131..26699)
                     /locus_tag="NIKEGDKB_00035"
                     /inference="ab initio prediction:Prodigal:002006"
                     /codon_start=1
                     /transl_table=11
                     /product="hypothetical protein"
                     /protein_id="X:NIKEGDKB_00035"
                     /translation="MSKQSIESIRKKGEALTYYSRMTIMVMVLISLAASFKTLQIQIK
                     IIHSSAAFFMFVYTLFGFILYKKYEIKQWVHNLFIIFDSLILSVTIFLDSMVSPELIS
                     PVLKNAILYSVYYFIIAYSGLLGRPKFVLITGMFCYFGYSIALTNAAFHGLRFSEDNT
                     INMKPGYVKLSAEITKIFFMAGVSLILYRLMNLFDELYQEASSYFQENKDFLNKLENN
                     RKIIHSSAETLELSVTNFSEFTSLTSEKMESQAASLEEVNAVITSLSKSSEKNADSIR
                     IQNENLIELNQKAQTLLEVIAEISDHSKGLDVNAKESKTEMKVVKESVEKTGEFLKNI
                     SNSFQRVDEINRILGEIADKTNLLSLNASIEAARAGSAGRGFAVVAQEVSKLAEFTAT
                     NAKMIAKVVQESLEFIEEANTASQGTGHLTENQSIKVNLTVSKIEEMSRLYERGTTIV
                     NDFVKNLERVKKLSDNLFHSTEEQMTAQKEMMKAMFELEKEVNEITQESGRIQDGVLQ
                     IKTQSRDLKALSIV"
     gene            complement(27275..28105)
                     /gene="ada"
                     /locus_tag="NIKEGDKB_00036"
     CDS             complement(27275..28105)
                     /gene="ada"
                     /locus_tag="NIKEGDKB_00036"
                     /inference="ab initio prediction:Prodigal:002006"
                     /inference="similar to AA sequence:UniProtKB:P06134"
                     /codon_start=1
                     /transl_table=11
                     /product="Bifunctional transcriptional activator/DNA
                     repair enzyme Ada"
                     /protein_id="X:NIKEGDKB_00036"
                     /db_xref="COG:COG0350"
                     /translation="MDHYKKISEAIQFIQKNAISQPELDEVAKSVNLSPFHFQRLFTE
                     WAGVSPKQFLQYITLQNAKSILSKPQTTLFDAAFETGLSGTSRLHDLFVKIEGMTPGE
                     FKNGGENIKIRYSFQRSVFGNYLIASTEKGICNLFFYDIPEEQIVSELKEQWNRADII
                     EQMDENQNRVIRFFDKTLNGHEKIKLHLKGTEFQIKVWEALLKIPEGQLSSYSDIADL
                     IGQENASRVVGTAIGKNPIGYLIPCHRVIKSTGGIGEYRWGSERKMAMIGWEASKVKI
                     "
     gene            complement(28300..29073)
                     /gene="btuF"
                     /locus_tag="NIKEGDKB_00037"
     CDS             complement(28300..29073)
                     /gene="btuF"
                     /locus_tag="NIKEGDKB_00037"
                     /inference="ab initio prediction:Prodigal:002006"
                     /inference="similar to AA sequence:UniProtKB:A5F5P5"
                     /codon_start=1
                     /transl_table=11
                     /product="Vitamin B12-binding protein"
                     /protein_id="X:NIKEGDKB_00037"
                     /db_xref="COG:COG0614"
                     /translation="MIGPKRIICLTEETTELFYLLGIEERIVGISAYTVRPLRAKKEK
                     PKISAFINGNIKRIKELKPDLVIGFSDIQSDLAKNLIAEGLNVLVTNQRTILEIFDTL
                     SLLGSIVGKGNETQKLIEGWKRKLDEIEKVYSSKSQPSVFFQEWDEPIITGISWVSEL
                     IKLAGGKDCFEHLKTKSLAKDRIISAIDVAKANPEVYIGSWCGKPMNFEWVQKHPDWQ
                     NVNAILNHKVYELDPSIILQPGPALFEEGIDQLVKLIHS"
     gene            complement(29095..31059)
                     /gene="acsA_1"
                     /locus_tag="NIKEGDKB_00038"
     CDS             complement(29095..31059)
                     /gene="acsA_1"
                     /locus_tag="NIKEGDKB_00038"
                     /EC_number="6.2.1.1"
                     /inference="ab initio prediction:Prodigal:002006"
                     /inference="similar to AA sequence:UniProtKB:Q89WV5"
                     /codon_start=1
                     /transl_table=11
                     /product="Acetyl-coenzyme A synthetase"
                     /protein_id="X:NIKEGDKB_00038"
                     /db_xref="COG:COG0365"
                     /translation="MAKERVVSPSAEFKKNANISLKDYKSLYKESIENPNKFWAREAN
                     RLIWFKKWTKVLSHDFKNAKVEWFKGGKLNVSYNCLDRHISTPLKNKAALIWEGDNPT
                     ESKVLTYYDVYREVNRFANILKKFGVKKGDRVLVYLPMIPELAITILACTRIGAIHSV
                     VFGGFSPEALQSRIDDCKPKLVVTADGGFRGGKPIELKKNVDLALEKSKEKVKTVIVV
                     RRTGNESGLTWKDGQDYWYHFLMNDPELPAYCKPEEMDAEDPLFILYTSGSTGKPKGV
                     LHTTGGYLLGANLTFHYVFDIKPEDTYWCTADIGWVTGHSYLVYGPLSNGASSVMFEG
                     VPSYPDAGRFWDVIDKYGVNIFYTAPTAIRALMREGLNHIQKRDLSSLRLLGSVGEPI
                     NPEAWEWYFKNIGKGKCPIVDTWWQTETGSIMITALPGAIPQKPGSATLPFFGVQPIL
                     VDNEGEEITDKGEVSGNLCIKGPWPSMMRGVYGDPKRFFETYFSQFKGYYFTGDGARR
                     DKDGYFWITGRVDDVINVSGHRIGSAEVESALVENKSVAEAAVVGFPHDIKGQGIYAY
                     VTVKEGVTTNDVLKKELISTVEKMIGKIARPDVIHWAPGLPKTRSGKIMRRILRKIAS
                     GEFEGLGDTSTLADPSVVQKLIEDKKKFHS"
     gene            complement(31159..31710)
                     /gene="folE"
                     /locus_tag="NIKEGDKB_00039"
     CDS             complement(31159..31710)
                     /gene="folE"
                     /locus_tag="NIKEGDKB_00039"
                     /EC_number="3.5.4.16"
                     /inference="ab initio prediction:Prodigal:002006"
                     /inference="similar to AA sequence:UniProtKB:P19465"
                     /codon_start=1
                     /transl_table=11
                     /product="GTP cyclohydrolase 1"
                     /protein_id="X:NIKEGDKB_00039"
                     /db_xref="COG:COG0302"
                     /translation="MEEDVINILKSIGEDPTREGLLNTPKRVKKAYEFLTSGYRADIT
                     KIVNGAIFEEPTEGMVLVRDIEMYSLCEHHLLPFYGKAHVAYLPNKKIIGISKIPRIV
                     DVFARRLQVQERLTEQIAYAIQEVLDPQGVAVVIKAKHLCMMMRGVEKQNSELFTSCM
                     LGAFKENMVTRSEFLDLIRTGST"
     gene            complement(31782..31973)
                     /locus_tag="NIKEGDKB_00040"
     CDS             complement(31782..31973)
                     /locus_tag="NIKEGDKB_00040"
                     /inference="ab initio prediction:Prodigal:002006"
                     /codon_start=1
                     /transl_table=11
                     /product="hypothetical protein"
                     /protein_id="X:NIKEGDKB_00040"
                     /translation="MLRSIENKTELSLSAFMSHFVIKFESGFFSIFLRQIRVKLSLTF
                     GVISKGLVTILATWILWMY"
     gene            32104..33315
                     /gene="mshA_1"
                     /locus_tag="NIKEGDKB_00041"
     CDS             32104..33315
                     /gene="mshA_1"
                     /locus_tag="NIKEGDKB_00041"
                     /EC_number="2.4.1.250"
                     /inference="ab initio prediction:Prodigal:002006"
                     /inference="protein motif:HAMAP:MF_01695"
                     /codon_start=1
                     /transl_table=11
                     /product="D-inositol-3-phosphate glycosyltransferase"
                     /protein_id="X:NIKEGDKB_00041"
                     /translation="MGIQNQKEKTNRDFRIGLDARMISHSGIGMRIRGLLKYLGLIAK
                     KEKIQIYLFGDLKTIQNEGISCHEFSGFEQDQNPITTKNKSIRKTKDFSYPVISYLAP
                     IYSLSEFLGHPWMERMDLLDIPHFNTPLPYLNKSIVTIHDIIPFRMKEFHSNFVKRIY
                     MQIVFRLIRSFSKKIVSVSKYTANDLESAFNFSKDKMKLIYNGIDHSVFYPATSTEKK
                     NFLKKYNLKEGYLLSVGIGKGHKNLNLVLDVLKSLWNSKILKTKWALGGASGKIPDYL
                     QSYVTGYEDQIVPMKKLPLEELRCLYSCADLFIFPSKYEGFGFPPLEAQACGCPVISS
                     NSTVMPEILQNSVFYFSPENPAELENLLKDFLKNRNSIKKMIPKGKKNSTRFSWERAA
                     FETLEVYKNLL"
     gene            complement(33837..34325)
                     /locus_tag="NIKEGDKB_00042"
     CDS             complement(33837..34325)
                     /locus_tag="NIKEGDKB_00042"
                     /inference="ab initio prediction:Prodigal:002006"
                     /codon_start=1
                     /transl_table=11
                     /product="hypothetical protein"
                     /protein_id="X:NIKEGDKB_00042"
                     /translation="MIRNYAETIVESNKVIYKRYLDVPVDLAFEVWSSQEHLSQWWGP
                     EGFTLTIKSMDFSNGGVWDFIMHGPDGHDYKNKIQFIDISKPNYIYYKHLGDGEGAKD
                     VDFQSRVMFEQVGEGTNLTVEQIFSSKEELERINKKYGAIEGAKQHIAKFSKYLETLN
                     RS"
     gene            complement(34306..34659)
                     /locus_tag="NIKEGDKB_00043"
     CDS             complement(34306..34659)
                     /locus_tag="NIKEGDKB_00043"
                     /inference="ab initio prediction:Prodigal:002006"
                     /codon_start=1
                     /transl_table=11
                     /product="hypothetical protein"
                     /protein_id="X:NIKEGDKB_00043"
                     /translation="MLYFLYMNAFAALADDTRREIVRLVAKNGKLTSTEISQNFKMTP
                     PAISQHLKVLKEAKVLHMKKEAQRRIYSLNNSGIDEMEDWLLDIKNLWNKRLDNLDKY
                     LLKIKKEKSHDKKLR"
ORIGIN      
        1 tttaacaatt ctaataaagt acctaatctt tgttaaaacg aaataaaatc cagggaatga
       61 tcaaaaaaag taaaaccaat tttataaatg taaagataga aacaagagtt tcgcccggac
      121 tcaataaaag tacaattaga gcttccggaa aatttctcgg aacgagtcaa gtaggagaat
      181 caaaagttaa tccaagaatt ttaatcaaat ccaaagatct aaacgctttt gcagatcgaa
      241 atgattagag ttgttgaaaa attccatagc aacaattaac aaaacgcttc aatcgaccgt
      301 ttccatacaa cgaaaaccga tagagaatta atttttcaac aattctatta gtcttacgtt
      361 tgaatcctaa gttaaaaaat ttttgatacg acaaaaagat aaaaatttca aataaagttt
      421 atataaaata gattcctaaa ataacgaact aaaataaaaa aaggattaaa agaaacaaat
      481 tataaaaatg tacattatcg aaaaatctca tgactttcca aaaaaatcac tataatttat
      541 tttcagttaa gtacaagtat tcgattggaa tttatttttt actttcggtc tttttctccg
      601 ttggagccga gaatcatcct ttcgtttttc caaaagatca ttcctttcac cctcattaca
      661 aagtagaatg gtgctatttc gttggtattc ttcgatccgc agaaggaaaa caatacggtt
      721 acgaactcag tttttttaaa ggaattttcg gcaaaaatag ggaagccttt ccagttcact
      781 ttgcaatctc tgatttggaa aataaaacac atacgatctc acaaaccgta gaacgcagat
      841 taggtggaat ggctggttat gattcgaaac aaattttcag cggagacttt attcttaaaa
      901 ttgaaagtaa ctcaaaattt cacctaattg caaaaccaaa acattctcca gaactctctt
      961 tagatctaat cttaaacgga gataattctg aaatactttt acacggcaac aaaggtaaat
     1021 cagtcaaaag tagaaccgat ccgaattttt attcttacta ttatagcatt ccacgtcttt
     1081 ccactcgggg agaactgact ttaaacggaa aaaaaattca aatcgaaagc ggaaattctt
     1141 ggatggatca tgaatggagt accccttttc attcgaatct aaaaacgaca ctttctcatc
     1201 catccaactc ttgggattgg gtttgcattc aactcgaaga cggaagtgac attatggctt
     1261 ttaactttag aaaaacaata cattcaaact ctgaaagttt tggcaccatt cgttttagtt
     1321 ccggaaaaaa aatttacttt gaacaagaag gcgaaattcg actcgttcct aattcttcct
     1381 tttggaccag tccaagaaca aaccaaaaat atccacttat gtggaatctt tccactcatg
     1441 ttacttctca aaaagattca gagctttatc ttatgatcga accttttttt gaagatcaag
     1501 aatttgattc gcgttttact actggtttta gttactggga aggtgcagta aaagtcaaag
     1561 gcactcgcgc aggaaagcca gttcaaggca tcggttattt agaattaaaa ggaagcagaa
     1621 atttaaattg aaaacaaatc gattgaattc tcttaacaat taagattctt ttttgaaaaa
     1681 ggctttgtct taggatccga tttcttaaaa ctgttttcct ggaaataaaa taatgaaaaa
     1741 atatttcctt aaacgattcc ttctaatcat tcctacacta ttgggaatga cttttatcgt
     1801 ctttttaatt tctcattttg cgccaggtgg tccacttgaa accgaaatcg caaaaatcag
     1861 aggttatgca agttctcaag gaggaagcgc taaaacaatt tcagaagaag aaataaatat
     1921 aattaaaaaa agattacatt tagataaacc agttggaatc gcttatcttt attggctcaa
     1981 agaaattttg actttcaatt tgggagaatc cagacttcat actcgaccgg tatccgaact
     2041 gatcttggaa aaacttccgg tatctctcac cttcggtctt tctggatttt tactttcata
     2101 tctgatttgt atccctttag gaattactaa agcacttcga aacggagaac gtttcgacat
     2161 aacatccagc ggaatcattt taatcacgta ttcaattccg gtatttgcac tttcggttct
     2221 acttctttat acattcgctt cgggtgaact attatctatc tttcctttag gtcacgaggt
     2281 ttcggacgaa tatgaatctc tatcttcttg ggaaaaagta atcgatcgaa tcgaacacat
     2341 gtttcttcca gtaatctgtt acgtttccgg ttcgtttgca gttctcacct tgcttatgaa
     2401 aaactcactt ttagatcaaa tttcgaaaga atatgttcgt acggctcttt ccaaaggttt
     2461 tagttttcaa gaagccatct ttaaacacgc acttcgtaat tctttaattc ctatcgcgac
     2521 aggttttgga aacaacctca gtttgatttt tgcgggatct ttggttatag agctcgtatt
     2581 taatatagac ggaatgggac ttttaagttt tcaagcagtt accgaaaggg atacggattt
     2641 gatgatgggg cttttatttg tacaaagcct tctttcttta gtcggaaaca ttctatcaga
     2701 cttttgttat gtactcatag atccgaggat tcagttcgaa tgatattaag tccgatttta
     2761 aaaaaaagat tccaaaaatt tagaacaaac aaaagagctt ggtattcttt aaacatatta
     2821 ataatttctt atataatttc tttatttgcg ccactcataa ccaccaacca acctttgatc
     2881 gtaagttatc aaaacaaatt atattttcct attttttctt tttaccccga aacaacattt
     2941 ggaggagaaa atctaacctc accaaactat aaaaaacttt ctaaaaggga agattttaaa
     3001 tccagttcca attggattat tttcgctccg attccgtacg gttataatga agacaatttg
     3061 gaaagtttag aagaaggaga aacacctcca tcttctccaa accgtaaaca ctggcttgga
     3121 accgacgatc gaggaaggga cgtttttact agaatttttt atgcttatag aaacgctttg
     3181 agttttggac ttatattagt gtttcttgaa ctatcaatgg gcactttgat cggaggaata
     3241 caaggatatt tcggaggaaa aactgacatt ctaatgcaga gaattatcga aattctttct
     3301 gcaattcctt ttttatattt aatcttgatt gtaggagcgt ttttcggaag aggatttacg
     3361 gttcttctaa tcacttatgg cgcgctcagt tggattggaa tttcgtatta catgagaggg
     3421 gaattttaca aactcaaaca attgacgtat gtggattctg caaaagcact aggagttggt
     3481 tcgtttcgaa tcatgcttcg acatattctc ccaaacgcaa tcacaccatt agttacattt
     3541 ttacctttca ctttaatagg ctccatttct attttaagcg cgttagactt ccttggctat
     3601 ggaatccccg ctccaaatcc gtcttggggt gaaatgatag ggcaaggaag agaacgtctt
     3661 agcgcttggt ggttgattac atttccgtct acggcgcttt ttctaacaat attactgact
     3721 tcgtttatcg gagaaggttt acgagattcc ttcgattcta gagaaaaggc ggtgtataaa
     3781 tgaccgtttc ttctcttctc caagttaaaa atttttcact cgatcttctt tccgaaaatc
     3841 aatggcttcc cgtattacaa aatttaaatt tcgaagtaaa atctggagaa attttatctt
     3901 tgattgggga atccggttgt ggtaaatctc tcacttcact tgcactgact aaattagttc
     3961 cttctaatat ttctaaagta aagtccggag aaattttata tcaaggaaaa gatcttttaa
     4021 aactttcttc ggaagaatta agaaaactca gaggaaaaga aatcgcgtac atctttcaag
     4081 aaccttttgc cgctctcaat cctttactaa aaatccaaga tcagatgatc gaagcatatc
     4141 tgatgcacgt ttcgcaaaat cgaaaagaag ctattgaaaa agccgagttt ctactcgcct
     4201 cagttggaat tacggatatt caacaaagat taggttctta cccaaatcag atgagcggtg
     4261 gaatcttaca aagaatcagt attgctatgg cgcttatgtg tgatccgtct cttctaattg
     4321 cggacgagcc cacgagtgca atcgacgtaa ccatccaggc acaactggtt gaacttcttt
     4381 taaatcttca aaaacaaaat cgcatgtcta tactatttat ctcacatgac ttcgggcttg
     4441 taggaacgat cgcagacaga atcgtagtaa tgtatgcggg aagaatcgct gaaatcggag
     4501 acacggattc agtcattgat tcacctaatc atccttatac gaaagatcta ctaaaatcaa
     4561 ttccatctct tgcaaagtcc gtagaagatc tacaaccaat tcagggaatt gttccttctc
     4621 cgaatcaata tcccttagga tgtcattatt ccactcgttg ccaaatagca atcgattcgt
     4681 gcaaagaaag taaacctgac ttatttccca tactacaatc cgatctaaaa ccacatcttt
     4741 cggcttgttt tctggcaaaa gacccggata aaagttcatg attcgaattg aaaatcttac
     4801 aatcagttat tatacaaagt ctggcttcgg tttaaaaaaa agtcgaatcg tagcagtaga
     4861 cggcgttaat cttgaaatcg gaaaaaacga aattataggg ctcgtaggag aatctggttg
     4921 cggcaaatcc acgttaggaa gaggtcttgt aaaattatta aaaccagaat ttggatcgat
     4981 ttattttgaa ggtaaggaaa tcacttcctt atcttcctcc gaattttttc cttttagaaa
     5041 aaatattcag attatatttc aagaccctta ttcatctctc aatcctagaa tgacgattgc
     5101 agaaattcta atggaaggtt tagagattca cgaaaaaaca tccagagaag aagcagaaac
     5161 taagatcaaa aaaattttag aaaaagtgaa tttatcctct gatattcttt ctagatttcc
     5221 acacgaattt tcaggaggac aaagacaaag aatcgcgatc gcacgtgccc tcgttttaaa
     5281 acctaagttt gtcatttgtg acgaatcggt ttctgcttta gacgtttcta caggtacaca
     5341 agtattaaaa cttttagtcg aattaaaaaa cgaattcggc ctttcctatt tattcatttc
     5401 tcacgattta ggtgtggtaa aatcaatttc agataggatt gcggttatgt atttgggaaa
     5461 aatagtcgaa ctcggtaata caaaaaacat cgtatcttct cccgcacatc cttatacaaa
     5521 ggcacttttt caatctacat ttgacgtata tgatcgaaaa aaaaatagaa ttcctctcaa
     5581 aggagaaatt ccaagtatag tcaataaacc tacgggttgc catttccata ctcggtgtcc
     5641 aatcgctcgg gatttatgta aatctgaggt tccagtttgg aaagaaatta gaaatggtca
     5701 aaaagtattg tgccattttc caatagatta gatttgatga aatttttcaa acgaattcaa
     5761 gaattcttat atacttatcg aattagattt cttgcaataa ttttgattca aattattgcg
     5821 gttatatcct tcacgttagt tcctcttcta attcgtgagg acttttacaa agatttcatt
     5881 ctcactgcaa tcgagcaaaa gacaggttta gaagtcaaag taggttcttc agatttagtt
     5941 ctgtttccgt ttccaggaat cgaattgaaa gaagttcaga ttcgtaaaga ggaattggtc
     6001 attgggatca gcgatcgtat taaggtagac atttcttggt ttggtttgtt aggtcagaaa
     6061 gtagaaatca gagacgttta tatttcaggt ggaaaaatca atcttcataa aaacaaagac
     6121 ggctctgtgg atctaattga gttctttcag caagatacag aagattccga aaactcaaac
     6181 cataatcata cgatcagaat ttttgatccc tcttccactg tcgaaagttc ttcgtttatc
     6241 agccccaaag aaatttttaa agttggatta aaaaacgttg agattgaaaa tttttacatt
     6301 cactatcaag acgatactca tcgaaaaacg tatgaaattt atctttcaaa ttctgcattg
     6361 aacatttctt tttacggaaa caattttgtt ctaaccttac aaggtaaatt ggatggtcag
     6421 agttttcaaa tttatggaag tactaactta gacgagtttc ctacaactta cgaaaattct
     6481 aaatttcaat ctacgattag tttagataaa tgttctcttt cgatttttag ggatttattg
     6541 acaatttttc caaacgccga tttttcaaag acaatcctaa atggaacaat caaaatcgat
     6601 aaagttccta atcgatcgat taactttaac gttattgcac aagcaaaaaa ttttgcttac
     6661 aaaggaggga atccgttcgg agacattaaa gtaaatatgg aattcagatt ggatcttcca
     6721 aataaaaaac tggaatttcc ttacatctca attctttggc ctggaattgc ggaaggaaat
     6781 gcaaaaggaa cggttttatg gaattacaaa acgaacgttt cctttcaagt cacggcaaat
     6841 tatttagatt atcacagcgc acttcgatta ggaaaacttt ttgagttcac taaaaaattt
     6901 gacgacccaa atagacctaa tggagttttt tatttcagtg tagacctcaa aaacgtatac
     6961 gcattgaaac atagaatccc agttttaaaa gcagaattga aatatagcta tccttggatt
     7021 cacataccta gttttcatgc ctatatatac aacggagaaa tattaggaaa atctaaaatt
     7081 gaccctttca catccaagtt cgaagtgcaa ggtgaagctt atagaattca atccgatcga
     7141 attctaatgc cttacgtaaa cgatccaatc atcaatggag atatgtttag taggttcaac
     7201 ttcgttacgg aagtacataa ccgttcttcc gattttacta ccgagttttt cagaaatatg
     7261 gaaggttctg gaaatcttca agttctcaat ggagaattac tcggttatgc aaatttcatg
     7321 attccggttt taaacactct tggaaagatc atctcattta acggaatcga tggtagaaaa
     7381 gtagaatttt cttctttaaa atcggatttt acaatcgaaa ataatcacct tcactttcag
     7441 aatctaaaac tgcagggcaa gggtttagaa gcagatggaa aaggaaatat cagttttgaa
     7501 aaaaatatag atgtacttat caatttaaga cttggtggaa atatagttgg tagggtttta
     7561 aaaattccta tcatttacaa aggagttttt aaacaatcga ttccttatat agatccgatc
     7621 tggttgggtt cagtttttgc gggaagtaca attcttgctc cgttttttac tttcgcaggt
     7681 ggaccatacg gaggaggaat cgctggttcg gtcgtatcgg aatacgttag agatgcttgg
     7741 gaaggactaa aaggtttatt ttcatctaaa gaagataaaa aaaagaaata atctaaaaaa
     7801 ccgcaggaaa tttttatgaa agcaaaatta ttcattcgga ttgcatcggc cttgatgctc
     7861 gtttttactt tgggtcattc gttcggtcat tttacaagat acgaaacttc cgatcctcaa
     7921 gccttaagta caatttctat aatgcaacaa actaaaattc ctatggaagg agttacaaaa
     7981 acatatgatc aattttatac cggaatgagt ttgaatttga gtatcgtatt aatttcattg
     8041 accgtacttc tttggatttt atccaatttt tcggaatcga atcctcaggc cgtgcggaaa
     8101 cttttgattc cgactttatt ttgtatttcc tgttttggta tcactggatt tatctatttc
     8161 tttttgatac ctgccgtagt ggcatcgtta ggcgctcttt ctattttagt tgggattgtt
     8221 cttttaggaa aaaattaact tagacaaaat ggcgcccctt ctgggcttga aaaacgtggg
     8281 aactactact aaaatttaac gagattagaa ctactcgaaa gttcgtaaat taccaagcaa
     8341 cctaatttgt aggaactact gcattttatt aaaaacttct aaagagctat cttgtaaaat
     8401 tctttgaggt tttggggtaa gctcttagaa ttttcacatt tatagttttt tagaaaattc
     8461 aattttatta cctataaaat cgaattgtgt tccttaccac caaactcacg ttaaattaca
     8521 acaggaaata ccaaattcat attcgatttt ttgttttctt tcaaaatttt ttttttataa
     8581 atcattccgt ttagaatgtt cgaagaaccg tttctggtat ggatattctc ttatttgatg
     8641 acggtcaaaa aattgagtct gctttggttg aaggttccat tggaacggac tcccttttgg
     8701 ttccgaataa ttattggaat tgtctgaact ttcaagaaag aaaagctctt cggggtaaac
     8761 ttcccatttt actgagaaaa tattctaaac agattgcttt gatgaagcgt cttcattata
     8821 aggcaggtaa aatcaaatac aatagggacg ttggtaagat gaagaagttt agcgttcggg
     8881 ttcatactgg ggtttgggcg actttgggtg tgttggccgc ggctcatggg gtttcaaggt
     8941 gttatctttt taattatatg ctctggttgg aggagcttgg tgaagaggag aatttttttg
     9001 tgaaaacttt gaaccaagga gttcctagtt ttcattggac ttacaaaatg atctggaaaa
     9061 ttgacaggag acaaaatctc atttcgagag aactaaaatt cgaacccaac ccaatgacaa
     9121 accaataccc atattattta aggtcgtgaa tttggtataa ccaatataaa gtgattgtag
     9181 tggaaatact acaggaattg aaatattacg cgatcatcat tggcagtatc aaatttttta
     9241 cgtgaaatct agatccaatc cttcttgaac taaaatacga agagcattgc tagtttctac
     9301 tagtccttct cggattttat aatcgaaata catggttcca tctaaaactt cctcttgaaa
     9361 atgttttaag ataacacctt ccactttcgc aagttcaaga tcatgactcg ttacaaaaac
     9421 gattgtacga ttttttttga gctcttttaa aattccctta caagcaagag aacgctctct
     9481 tgtattagtt ccttttaaaa tctcatcgag taaaacaaga tgagatgaat ttttatccct
     9541 gatttttttt acaatttcag aaagtcttct cacttctgca taaaagaaag aaattccttc
     9601 ttctaagtta tcttcatttc tcatactcgt atgaattttt aaaacaggta atgaaaattt
     9661 ggacgcggga accggaccac ccgccataga aagaatagaa actacaccga tcgtacgtag
     9721 ataagtggtt tttccagaca tattcgaacc cgtaatcaga actacatttt gttcttcaat
     9781 aaaatctaat ggattagaaa ctctggagtc agaaggaatc aaaggatgaa aaagaccctt
     9841 acctgaaatt ccttctttag aattttcaga aagaatttcc ggaaaacaat aatcgggaaa
     9901 catccatttc aaattcgcaa aggaaaatag agaatcgaat aaggtcagat cctcgatcga
     9961 tttttccaac agtacagaat gtttttcttt ccatttcgaa attttctgca aaacccaaag
    10021 atcgtaaaga aacaaattat ttaagatcag gtgtaagaga ggagcttcag ttagagaaac
    10081 acgttttaaa atcagatcca aatccttata agcagatctt aattcatcct tggaagtatc
    10141 ctctaaaaga aatctaccgt ttttatctct aattttcaat ccctttaaat atattagaat
    10201 tttctgaagt cctgaaatac ttccggaaat agagtaatac cgtctaaaaa tatccaaaga
    10261 acgagaacgg tacaatccaa ataggatcaa atttaaaaac aaaacggaag caggaaaagg
    10321 aactcccaaa aacacgtttg caggaatgaa tgcaagcacc aaaatcgtaa tcggtctata
    10381 tatctttttc aaccaagggt aactttccca aaatttggat gtattttcat cccggatcga
    10441 ctttgtttcg gttttagtac gagcttgaaa aacgtcctga ttttctttta gataagaggc
    10501 gagtctaagt attttaggaa ttgctaatgt tttttcagaa atcgatcgaa caatagactg
    10561 gcgtaaaagc acattctctc tattattata tgaagaagaa tcttccaaat ctaaaagagc
    10621 aatcaacttt tgttcggcat tggaggtaaa ggtagtatct aaccaggaaa ataaaccgtt
    10681 ttctcgaaat agatccaaat ctctggctaa aggagaaact ttttctaaaa cgatttgagt
    10741 tccaaatttt ttaccaaaac ctttgattga aattcttgcg gattccctct ccaaaacgaa
    10801 aatccaaagt tgaatttttt tccgagttaa aagagttttt ttatatcttc gaacaaaaaa
    10861 gaaaaaaaga aaaagaaaaa ccagagaagg aagatgataa aaaattgaag aatgtaaata
    10921 gtagaaaata gaaatccaaa gtaaaaagac ggaaaaaaaa ataagacgaa ataacgaaag
    10981 cctagaaaga agaacggaaa ttttatcgtg aagtttattt aacttttcag ctctgcgttt
    11041 aagccgatcg atccgagtaa aagaagtcat ccaataacgg aacttatatt ttcgtagtgt
    11101 tcattctctc gtttataaat ttcaaaatcc aacaaacgaa ctaatgatcc taggtccggc
    11161 attacccaac gtgaaaccaa tttaccccga tccttacctt tgatcttatc cacgtataca
    11221 taaccgaata aatccgtgcc gtattcataa gtaacgaatc ttccagtcct tctacccgta
    11281 ttattaatca ttcggatctg catttttttg caattttata gttttgagaa aattagtaca
    11341 agaaaaaaaa tactcaagga ttttccaatt tcttcgatag atagttctgg gggtcaattg
    11401 ctttctcaag gatgagaaca ggctggattc ctaataaaaa acaaaactta atccaaacca
    11461 gaaagtcgca cggaggcgca tatgttttat ccagaaatgg acccggatct aaaaagttcc
    11521 tttctttcaa tcgacaaaac ggtagcaaac ctaatcaaca acaccattct tccagaagcc
    11581 ggcctaaagg cagggaatct tctcaacgca aaccagatga aaaaattaaa agaaatacgc
    11641 aaacgtagat ttagatccaa cgaatggaaa aactttttga aagactaaac atacattaga
    11701 gttgttgaga aattccgtag tgaagattcg caaaattgtt tccattgtcc atttcaatac
    11761 aacggaaaca gatcaagaat taattttttg acaactctat tataaaaagt taaattttta
    11821 aaaataaatt ttaaaacaaa aagcccgctg tgttggcggg ctttttcatt tcacttaaaa
    11881 acgaaatacc aatactttag tatttcgttt tagtggaagg catctttaca ttcaaaatga
    11941 cgtccacctt agttacgtcc ccttctctta cgttgatcat tgaattgttg agattcaaat
    12001 cctctgcaaa agaagccttg atttcataat ctcctggctt gagatttgta aaccagaaat
    12061 ttccttcact gtctgtattc aatttttgaa ttccagtaac actcgaaatc gtaggcataa
    12121 aaatcggctg attgcttaca ggattatcta aggttttgta aaaaactttt ccttgaatag
    12181 ctccaaaacc actcatagaa acattgattg gaagttcgtt tttcttattt ggaagaaccg
    12241 caaacgtttc ttgaatttct ggataatcgt ccgccttaat cgtaatttta tgaactccgg
    12301 ccggaacctt gctcagcgtg atcgtgtaga tattaccagg aatcaactgc ccttgtcttt
    12361 taacagcgcc ccaaaaatta gaagaagtag cggttacagt agaagaaaat tcttgatcgt
    12421 ctatataaac cttaacgttt cgattccctt ttcttttctt tttagcgaaa attaaaatat
    12481 cgggaggaag atccgaaaga ccgtaagcac gatcctgaat aatcgttgtt tttaaaacta
    12541 aatcccctct ttcatttgta ggaaccacag gaggttcttc cggagttacc accggctgcg
    12601 aaggatctgg tttgactggg tctggttcag gttctgcaga aggagcagga ggttttggag
    12661 gatccactgg tttaggaggt tccggatttt ttttgcccga aagaaaaata ccggaagcat
    12721 ttcctgaaat ttgaggcact tgttcatgct ggaatttctt tgccatctga acggtttctt
    12781 cttttgattt gaaaaatgct tccagagccg taactacgtt atctttattt aaatctgcag
    12841 aaccaagtgc cctaccaaag ttataagtaa aaatcccgtg attgatactt ccaccaactt
    12901 caatcgcagt ttggttatcg tctgcagaag aaatgatcgc tttatcttga aagaaaaaat
    12961 cttctgcgtc ttgttttaca gtcccgttac ttccttcggg aatcggaaca tcagcagaac
    13021 ctcgagttga ttttcctttt ttagcgatcc cgccagaaaa acaacaatcg aagataaaca
    13081 ctgtcttagg agattttatt ttttctaagt atttattcag ttcatcatcc ggaaggtgag
    13141 gtctgtcata acaaataata agatttctca tcccattttt tgcagaagcg tctctttgaa
    13201 aagcaccgtg tccggaaaaa taaagcagaa cggtatcgtt atcacccgct ttttttgcta
    13261 aggccttaat ttctttttct atgttatctt ttgtaacttc ttttccgaga acgattttaa
    13321 cttcgtcgaa gtttcccact tttcgaattt catcattcag ataacttgca tctgcttcac
    13381 aaagattgag ttctggaatt ccggccttat tacccgtata gttagttccg aaaataagtc
    13441 cgtatctctt ttgtgcaaac gcatccgttg caaaaaataa aatcgaacag atgacgattg
    13501 ccgataactt ggatttcaaa cctggcctcc taaggattca tttagaatgg aatcaaggta
    13561 acaaaagaaa tccttttgtc attatttttt taagttaaga atcgagactc ttaaatttaa
    13621 gaaagaatta tccaaaattt atttggccga attagaaccg aaaaggatat actttacgat
    13681 aattcataaa tgatatcata gaatttaaat cctaacgttt ttactttcgc actttcttcg
    13741 caaatgcttt tataagacag tttgctgtga gatcatcgct cttctcggcg taacctctaa
    13801 tttgtgtttc catatcataa taatttacgg aattcaaaac tgtatttgat tttataaaac
    13861 gaatcttaca ccgaactcac gttaattaac gtggactcca cgtaagaaaa cgagaaagaa
    13921 ttttctaaaa gtatgagttc ccacatttta ggaatcgaaa tcacaacttt ttttagaaaa
    13981 tgaacccatg gattctttat actgaattca cgttcattaa aactttttcc atttcaatcg
    14041 ctgaatcgag aaaaaataaa aaacccggaa gacttagaaa tccgccgggt cttgttgatt
    14101 caaagaagat ttaaaattgg aatcagttta cttagataac catttcatca tacttcttaa
    14161 ttttttacct acagactcga tcggatgaga tgcatttttg tctctcatat tcttaaagtt
    14221 cggatagccc gccttcgttt cggccatcca gttggtggca aattttgccc ctttatcttt
    14281 ttgaatatcg ttaagaactt ctttcattct ctgttttacg cctggatcga tcacacgagg
    14341 accacttaca taatctccgt attccgcagt atcagagatg gaaaatctca ttcttgccaa
    14401 tccaccttcg taaattagat ctgtaatcag cttcacttcg tgaagacatt caaaatacgc
    14461 gatttcagga tcatatcctg cttcggtcaa ggtttcaaaa ccagccatga ttaaattgga
    14521 aagacccccg caaagaacga cttgttctcc aaaaagatcc gtttcggttt cctcacggaa
    14581 agaagtttct aaaattccag cacgaccccc accgactcca gctgcgtgag caagcgctct
    14641 tttttttgct tcgccggatg aatcttgata gatcgcaatc aaacagggaa ctccccctcc
    14701 ttccgtataa actctacgaa ctagatggcc tgggccttta ggagcaacca tatacacatc
    14761 tacttctttt ggaggtttta taaaatcgta atgaatgtta aacccatgag aaaaaacgag
    14821 cgcatctcct tttttaagat tcggttcaat atctttttta taaagatccg cttgaatcgt
    14881 atcgggcgct agaatttgta tgatgtccgc tttctgtgat gcttctgaaa cgctatacac
    14941 ttcaaaacca gcattctttg cgtcttgaat ggatttagat ccttctttta aaccaataat
    15001 tactttcagt ccggaatctt tcatattttg agcctgggca tgtccctggc ttccataacc
    15061 gattactgcg atggttttac cttttagcga gtttaaatca caatcggagt cgtaatagat
    15121 atttgccatt ttctctttcc tcgaatgttt cctttttact aaacatttga aaaaggatag
    15181 aatgacaact gaaataaccc tggaaaagtt caccaggtgc tttgtaattt gaactttgta
    15241 aattttaagc aatcatttct tatctcaaac acgatcataa aatactcaga attttctcaa
    15301 aggcaagaaa ggatcatatc aatttcgatc ttatccaccg ctgcctataa tttgagtaaa
    15361 ctcgtttaag cttttttatc ctcattttcg caattcgctt ttttgcactt tttcaggaac
    15421 aactatataa taaagtacca atattgcact cgaataggat tttgcgataa aaacttatga
    15481 tacttagttt tgttaaaaat agtaacttgc ttcaatactt ctaaaggaat aaaacgataa
    15541 ttctttaaaa gtttctaata aatgctggag ttcccacaga aaccgtgtca ataattgcga
    15601 actttctggt agctctttaa cgtgaactca gcataagaaa tgtcataatt catttttctg
    15661 aaaaaatttg aactttgcag atttatttct aaaatgtggg aactcatact tttagaaaat
    15721 tcttctcagt caagctcgcg ttaaaatagg ctttcaattt tgataatggt ggcaaaacca
    15781 gatttatcca atttggttcc tttagaattt tataaataga attgttgaaa aattaattct
    15841 ccatcttgtt tctattttat gaaataattg attgaagcag ttttgttaac caatcgctat
    15901 ggaatttttc aacaattcta atttgttctt aatgtataat tttttccggg aaggccctgg
    15961 cttatcaatt tacattcatg agtgaggtta tatagaaaaa tacttacggt atttcaatag
    16021 gatcaataat cgacatgaat caacaaaatc aaattctcca taaaatcact actatacaac
    16081 catcatagaa ttaaaatttt ttacagaagc tattttaaaa aaaatataac accttttcac
    16141 cgttaggtgt ttgtttctgc aaggataagc gtatctgatt gtgtttctaa ttctctgacg
    16201 accacgctta agttttcact ttttgtaacc aaagattcca tagaattttg aagtaaggaa
    16261 atcgcttcta caattccttg taatcccatt ttttgttcag aggaagcaag ttcgatctcc
    16321 gaagataaag aacgcaaacg atctaaggta gaaaaaaatt cggaattaat tttcctttgt
    16381 tcgtagaata aatttgaaaa ctcatcaaat cgaacaaaca aatcttgaat tagagtatct
    16441 tgttctttca cgtgacctgc agtagtttca gcagactccc gacccatttg cacatggtta
    16501 gaagagtccc gaataatttt tgaaattaaa tccgcatttc cagcactact ttccgcaagt
    16561 ttagaaactt cttgcgcaac aaccgcaaaa cctctaccag cttctccggc tctagccgct
    16621 tcaatagacg cattcaaaga aagtaaatta gtcctatccg caacctcgga cataattcga
    16681 ttcacttctc ccacacttct aaaagaatct cccaaagaag aaagagaacc tgacaactct
    16741 tccacaaact tagtgaccat tgtcccagac ttacgaactt tatccatact ttggtccaag
    16801 gtttggttga agttagaaat tttttctata atcgatttta aattattact atgaagaatt
    16861 aaactttcaa tatttctaaa ctgatttttt acgttatacg aagaattttc agtttgagat
    16921 tgaaattgtt ccactgtgga gctgatttct tcaaaagaag aagcttgtgt agaaactaaa
    16981 acagaaagat catccataaa actctttaaa tttttagagg aatctttcag atattgcgcg
    17041 gattctttca tcttagaact tctttgagca attagtttat gagattcttc taatgcttct
    17101 tgtctatacc tagaattttc tctcaatcgc ataaacagtt ttacaaggat tctaacaatt
    17161 actgcacagg caaatacgaa taagattttt gtaatttgtt ccgaaacaga agcatacccc
    17221 aacgaattgg caagtttctt ttgttccgtt aaaatcaagc catatcgtgt cgcagtaaaa
    17281 atcgccaaag cctgtgctcc cccagacaaa aatccgatcc aaagtacaaa attaggaacc
    17341 aacaaaagtc cggaggaaac tatgtacata taactgatcc cgtataaaat aggacttttt
    17401 accacaccag tggtaaaatc gggatgatcc atagtggcac ccatcataac cacaagctgg
    17461 actaaaacat ccacaagtag aaatacttta ctgagagtat gagatatact acctgtcttt
    17521 cgaattttat aaaagctata gataaaatta agaaacatag cagtcgtgcc gctcaaatat
    17581 aaaatatttt gaattgagtt ggtccgtttc cagttaatta aaattgaagt ataaaaaagc
    17641 aaaatcaacc caaaccgaat ccaattgata taggtgggac ccgaggcgat gatttcctcg
    17701 tcggtttttc tttttgtttc tttttttaag ggcatagact aatagtgtta cgtactttga
    17761 aaaatcaatg gtttttctaa aaacctagag caagaagtac attaaatatt cattttatca
    17821 aaatttctga aacaactatc aattgtctca gaaacatact atagattatt aataattccc
    17881 acatacaaaa ttaagaatca tctttaagac aacctctata caaaacacag acatctccta
    17941 aaacgaaatc catttccaaa ccgtttaata aaaaattaaa aacgaagatc aaatttattt
    18001 tttgtagtga acaaaaaaaa tttccttttt atacaaatag gatctgaatc ttcattccat
    18061 atctttacaa tcataacctt tatcagtaca taaatttttc agattttttt atttttttct
    18121 aaaaacttcc gtaagtttat ttcgaaaaaa agaatgcgat attcaattgc aaaaaatctg
    18181 accaataaaa acaagcttcg attgttttaa ggaatctcta taaagcgaat ttttaattaa
    18241 ataatggtag caaaatagag atttcatata gaaattaaat gttgtaaatt tagtttcaaa
    18301 tcgctaaaaa tataaaaatt ctaagattta ttttttaaga gaaataaatt tttaaaaaac
    18361 agattttgga catcaaagtt atattaataa ttatgaatct tacaagtatt caaattgtgc
    18421 tatgaggaaa acaaaatgtc taaacataaa atcagtttat cttggaaaaa aggactcgaa
    18481 gattttaaat acgattccta tgatagaaca cattcaattc agtacgaagg tggtcaaaag
    18541 ttacatggtt catccacacc ggaaacttac ggaaaagcag agcatacaaa tccagaagaa
    18601 ttattagctt cttctgtatg tagttgtcat tttttgacct tccttgcaat tgcttcaaaa
    18661 agtagacaca ttgtttccag ttatgaggat aacgcaattg cgactttaga aaaaaacgaa
    18721 gaaggaaaaa tggtcgtaac taaaatagaa ctttatccta aagtaacttt tgaaggtgat
    18781 aaaattccgg acttagatac tttagttgat cttcatgaaa aagctcataa aaattgtttt
    18841 attgcaaatt caatcaagtc taaagtaata attcaaccca gataaaacat atttttataa
    18901 tattttgttt taatttttta atatgatttc ttgttttaaa cctacgaaaa aaaatcttga
    18961 tcatcttcat aagatttaca aaatttaatc tgtctcaaaa ttcaaaatat tttattatac
    19021 aggaatagca acccacaggc gtttataaat attataattt ccgcaaatat tacccaaggg
    19081 atgattcata ataatcttat cttaattcca caagtattaa gtaatcataa acagtcatat
    19141 attttactcg aaactttttc attgactata ttataatttc aaaacattta tcatatatct
    19201 taactactta tcatttatag aattaggaga gaaatgtctt tattacctac cgtatgtatt
    19261 atcggtgcag gtcctagtgg aatcgctgta tgcaaagcgc ttaaagataa aggaattccg
    19321 tttgaatgtt acgaagcggg aagtgaggtc ggtgggaact ggaaattcaa gaacgataat
    19381 aaaatgagta gcatctataa gtctttgcat accaacactc ataaagataa aatgcaatac
    19441 aaagactatc ctatgccaaa ttcttacgcc gcttatcccg atcatcaaaa aatctcagaa
    19501 tacttcataa actacgttaa tcatttcgga tttcgagatc atattttttt taaaactcca
    19561 gtaactcacg taaaacatga agaagacgga acatggtcaa tattaactga agatggaaaa
    19621 caaaaatatt atgatgtact catagtgtcc aatgggcatc actggtctca aagatggccc
    19681 aaaccggatt ttccgggaaa atttacggga gatatcattc attctcattc gtatatagat
    19741 ccaaataagc caatccaatt aactggaaaa cgtgttgtaa ttctcggaat gggaaacagc
    19801 gctatggata ttgcagtcga gctctgccgt ccaggaattt catccaaagt ttttttagcg
    19861 gcaagaaggg gggcttatat tattcccaac tacctctttg gaaaacccct agataaaatc
    19921 gctactctct ttcctgttca tactccattt tggttaaaaa gtcttattat aaaatttgca
    19981 ttaaaattag gagtaggaaa tgttgaagat ttcggtcttc aaaagccaga tcataaacca
    20041 ggagctgctc actttacaat ttcgcaggat attctcgttc gattaggcag aggagatata
    20101 attccaaaac caaatataga gtcgtataac ggtaataagg tgaaatttgt agatggcagt
    20161 gaagaagaaa tagacgtaat catttattgt accggttacg acgtaaaatt tccgtttttt
    20221 gacgaaaact tcctctcagc aaaagacaac catctgcctc tatttcatag aatggtaaaa
    20281 ccagaattta aaaatctttt ttttgtaggg ttatttcaac ctcttggacc aattgctcct
    20341 ttatccgagt ttcaaggaaa atggatttct gaatatctag tcggaaatta tgaatttcca
    20401 tctgaagaaa aaatgaatca atcaattgaa aaatatgaat ccaaaatgaa aagacgttat
    20461 ataacatctg caagacatac gatgcaggtg gattttgaag tttttttgta tgatatgaaa
    20521 tccgaattga aaaaaggcat caaaagagcg gctaaaaatg gaaataaact tccagtcccc
    20581 gcccttgctc gaaacaaatc tattttgtct aatgacatct ctgtaaaacg atttaaaaac
    20641 aaaactgagt tattctcaga aatttaaatt cgttttctat ggaaaatatt ttaaagaaaa
    20701 cccaaggcgc ttttaatata cgtccttaga tttttgcaaa ttttacgatc taacgagcag
    20761 aaggagattt atttatgaaa ttccaaattt caaaatataa gacaattttt tattttttct
    20821 ctctattctt caatcatata ctcaacgcag aatcagcaaa aatcgtttcg ggacctattt
    20881 taggatattc cactttaaaa gaagtattgg tttgggttca aacagatcaa aagtctaacg
    20941 ttaaattaga atattctgaa attggaaatt caaaaaataa acttttttcc gaagaaattc
    21001 aaacaaagtc agagcagggt tttattgcaa aattgattgc aaatcaagtt gaaccaggaa
    21061 aaaaatataa ttataatata cttatagatg gaaaaaaaat tccagcaaaa cattcgcaag
    21121 tatttcaaac ccaacctttt ttcgcctatg cctctaatga agaccctccc tctttctcct
    21181 ttgcccttgg aagttgttct tatataaacg aaccagaatt tgaggttcca ggaaaaactt
    21241 atggaggaga atattttatt tttaattcaa ttctttctaa aaaacccaat tttatgcttt
    21301 ggttagggga caacatttat ttgagagaac cagattggga ttcaagaact gggttttttc
    21361 atcgttacag acaacaaagg ggaattccag aacttgcccc actttttgca tcggttcatc
    21421 attacgcaat ttgggatgac cacgattttg gtccaaacga tgcagactct tcttattgga
    21481 tgagagaaac ttccgaagaa atgttcaaac tccactgggg aaatccaaat tatgcaaaag
    21541 aaggtattta cggttctttt atatggggtg acgttcaatt ttttctttta gacaatagga
    21601 catttagaac agctaacaac aataagatga taagcccgag acaaatttta ggtgaaaaac
    21661 aatttcagtg gctcgtaaat tcactggctt attcaaaagc tacttttaag tttatagcta
    21721 tgggaggaca atttttaaat ccgaatccaa tttttgaaaa ttacgcaact tatctagaag
    21781 aaaaaaataa aatactttcc gcaattcaag atttaaaagt taaaaatata attttcttaa
    21841 cgggtgaccg ccattttaca gaattgaatt ttctaaaaga aaaagatata tctatctacg
    21901 atcttacagt ttctcctcta acatccaagc cttattctcc agattcggaa aagaatcctt
    21961 tgcgtgtgga aaaaactctc gttgataaaa ggaatttcgg aaccatttcc ataagtggaa
    22021 aacgaaatga aagaaaacta gttctacaga tttttgacgt ttatggaaaa gaactttgga
    22081 aaaaagaaat cctttcaaat ccttgattta gtatgaaacg atccatgagc tttattatta
    22141 catttttatt atcttttatt tttctaattt tatttctaat ttggtggaat caagaaaggc
    22201 tgattttttt tccagaaaaa ctttctgaaa attttatatt ccattttccg aatgaattta
    22261 aagaaatcaa actgaccact cctgatggag aaaagagtta cggacttttt tttccgtcta
    22321 agaataacct ttctaaaaaa acgatactat tttttcatgg aaacgctgga agtttgagaa
    22381 catggggaag aatttacgaa gactttcttc caattggatg gaacctttta attacggatt
    22441 acagaggata tggaaaaaat tccggaagta tttccgaaga atctatgaat tcggacgcag
    22501 aattatggct gagttatttg ctcaatgaga ttaaaattcc cagaaatgaa attgtaattt
    22561 atggccgatc gataggaaca ggagtagcaa ttgatttagt ttctaaaaat ccagatttaa
    22621 atctattttt agaaactccg tttatagatc tatttacact ggcacgaaat tattatcctt
    22681 ttatacaagc ttggatgtta aaatttcaat ttcagaatct ggctaaacta agaaatatcc
    22741 gttctaaaat cagaatattt cacggaacac aagatccaat tattccctat tccaattcgg
    22801 aaatcatatt caaaaaactg aaagaacaaa atcaagatgt aattcttttt acgatttcaa
    22861 acggttccca caacgatctt actatttatc cggaatatca ccgcgctttg aaaaatagcc
    22921 tggatgaatt ataacttaca taaatgttaa ttagaacttg ttttagaatt atatcaaaac
    22981 ctaaagatta acaaagattt tataatagaa tacttttttt ctaatgtgga aagtttgtaa
    23041 acgtccagat acgacgattt gtataaaagt ttagtattta ttagaaattt ctaaaggatt
    23101 attatttaac gtgattttga cgtaagaaat ccaaattccg aaaaagtcga aatttgaact
    23161 ttacagatcg attccttaaa cttagaaact acaccaattt ataaaataga aatttataat
    23221 aattgaatat gtcgtattca agtgcaggga ctactacaaa acctaattaa attagactgc
    23281 tcgaaagttc acaaattact aaatgcgatc taatttgtag gaactcatac ttttagaaaa
    23341 cccttttcca gccaaactca tactaactac gtcttttgag accattttta gtttttccga
    23401 gattcaatat tcaaatttga atcaactttc ataaaaaaca tcttccgaaa atccctacaa
    23461 aattcaaaaa gaatcatcat ccaaccaaat ttttatataa aatcgtcgtt ttgtaattat
    23521 tagattagaa atttattgta tagaaccgca atagaattaa ttcgtttttt gaaattttaa
    23581 aacttagatt aaaagtattc cggaaaaagt actctcagtt tttttaccgt ctctgggttt
    23641 cttttttcag gagctgtaat gatcgaataa cgtgtactat ttttcagact tagatcatct
    23701 ccatttccaa gtacatgaat caattcagaa agaagtcttt tagctgtctc tgcattttta
    23761 gtcaaatttg caattaccat ttctaccgtg acggattctt ctccttctct ccaacaatca
    23821 taatcagtgg acatacaaat catctgatat gcaatttcag cttcacgagc aagttttgct
    23881 tccggaagaa cggtcatatt gataatgtca gcaccccaag aacgataaag atgagactcc
    23941 gccttagtag aaaacaaagg gccttccata caaaccaagg ttttatccaa atgaatttct
    24001 aaaccgattt ttttagcagt ttgtgcgatt cttttactta ggttaggcga aaaaggttca
    24061 gcgaaaggag catgtgccac aactccattt tcaaaataag tagaatttct aaaacgagta
    24121 cgatcaataa tctgagacgg taaaacaaaa tcgagaggtt tgatttcttc tctcaaactt
    24181 ccaaccgaac taaatgcaac aatttcttca acgccgagtt gttttaaagc gcatatattt
    24241 gcatgatttg ggacttcagg tggagaaaga aaatgtccaa ttccgtgtct aggtaagaac
    24301 gcaatcaatt ttcctttgta tttaccgatc ttaattttat cagaaggttt accccaagga
    24361 gtgtcaggaa aaatttcttc gattaattcc attccttcca agctataaag tccagttcca
    24421 ccaatgatag ccgctctaac gttatacgac atgattccac tccctaaaga gaaagttttc
    24481 agattttatt cagggacagt tttaaaaatt gtactcaaaa tgtaaatcgg aactgctttt
    24541 acgaaaacaa ttctaatgat ttcgaatttg aaaaaagatt agggcgtttc ctgcttttga
    24601 attgattata aaacaaaaac ttactgtaaa ataaagcagg ccgggctctc agctttagtc
    24661 aacaaattaa agaccaaaaa taaaacaaaa tttaactgtt gaaacaattt gttgactccg
    24721 catcgatccc taacgctgcg atccataaag agcagtgttg ctgagttacc cacgctgcga
    24781 tccgtagaga gcagtgttgc tgagttaccc acgcgcggta atcctttccg acttaatcgt
    24841 taaaaaatat ataaatatat tatattattt taaaataaaa atttgattcc ataaagagaa
    24901 ccactaaata ataattaaat ataagcccaa tctaaaaact cgttttattt tcgaatatag
    24961 ctcaaaatct taaaaaacac aatcatagct tcgcgattga cttttgcgaa aatacagaaa
    25021 ctcttagaaa ttgtacattt tcagaatcaa ttgcttttga aacaaaccca taacatattg
    25081 ttatctacgt acgtgttttg gtaaaaaatg ttgtatccgt aaaaaaagaa ttaaactata
    25141 ctcaaagctt ttaaatctct agattgggtt ttaatctgta aaaccccgtc ttgaattctt
    25201 ccagattcct gagtaatctc attgacttct ttttcaagtt caaacatagc cttcatcatt
    25261 tctttttgag cagtcatctg ttcttctgta gaatgaaata agttgtccga taacttttta
    25321 actctttcta aatttttaac aaaatcatta acgatcgtag ttccacgttc atacaaacga
    25381 ctcatctctt ctatttttga aacggtaaga ttgactttaa tactttgatt ctcagtcaag
    25441 tgccctgtac cttgagaagc ggtatttgct tcttcaataa attcgagaga ttcttgaacc
    25501 acttttgcaa tcatctttgc atttgtagcc gtaaattctg caagtttact aacctcttga
    25561 gcaactacag caaatccacg acctgcagaa ccagcacgag ccgcttcgat agaagcgttc
    25621 aaagaaagaa gattagtttt atctgcaatt tctcctaaaa tacgattgat ctcatccaca
    25681 cgttgaaatg aattcgaaat gttttttaag aactcgccag ttttttccac agattccttt
    25741 acgactttca tttcggtttt actttctttc gcattaacgt ccaaaccttt agaatgatct
    25801 gagatttcag cgatcacttc taaaagggtt tgggcttttt gattgagttc gattaaattt
    25861 tcgttttgaa ttcgaatcga gtctgcgttt ttttcggacg atttagataa agaagttatt
    25921 actgcgttta cctcttctaa agaagcggcc tgcgattcca tcttttcgct agttaaactt
    25981 gtaaattccg aaaagttcgt taccgaaagt tccaaagtct ccgccgaaga atgaattatc
    26041 tttctattat tttccaactt atttaaaaaa tccttattct cttgaaaata agaagaagct
    26101 tcttgatata actcgtcaaa taaattcatc aatcgataaa ggattaaact tacacctgcc
    26161 ataaagaaga tttttgtaat ctctgcgcta agtttaacat aaccaggctt catattaatc
    26221 gtattgtctt ccgaaaatct aagaccgtga aaggctgcat tagtcaatgc aatcgaataa
    26281 ccaaaataac aaaacatacc tgtaattagt acaaactttg gcctacctaa aagaccggaa
    26341 taagcaataa taaaataata tactgaataa agaatcgcgt ttttgagaac gggggaaatc
    26401 agttccggag aaaccatact atccaaaaaa atcgtcacac tcaatataag agaatcaaat
    26461 ataataaata gattatgaac ccattgttta atttcatatt ttttatagag aataaaaccg
    26521 aaaagcgtgt aaacaaacat aaaaaacgca gcggaagaat gaatgatttt aatctgaatt
    26581 tgaagtgttt taaaactcgc ggctaaagaa atcagcacca taaccataat tgtcattcta
    26641 gaataatatg taagcgcctc tcccttcttg cgaatggatt ctatagattg tttggacata
    26701 agccaaacgt ttttataatt taatttcagt aaatgaaaag tgaaaaccta tttggaaatc
    26761 cagtatccgt attataaaac gacagatttc aattttagaa tgaagtattt tgatcaaaat
    26821 ctttgtttaa aatctgagat ttgaagttga aaatggtaaa tgaaaaaact tttaaactac
    26881 tgttcagtat taaaaactaa aattctagaa ttaggatgtt ttgaaactta aagtgtaaga
    26941 acactacctt ttcgaaaaaa ttcgatacaa ggcataaaaa agaagtttta cagttttgag
    27001 aaatcgtaca gatcttatac agaaactaac aaaggaatat taaagattat aaatcagacg
    27061 atgtaacgat ttgtaggaac taccatgttt gattgaagat ttaaaaatag tttcattaga
    27121 attgttgaaa aattaattct ccatttgttt ctatttcatg gaaactatca attgaagcag
    27181 ttttgttaat caccactatg gaatttttca acaactctac tctaaaattt tagaacaaac
    27241 tcaaaagtat tttttgtatg gtttaaacta agtgtcaaat tttaacttta ctcgcctccc
    27301 aaccgatcat agccatcttt ctttcagaac cccatcgata ttctccaatt ccacctgtac
    27361 ttttaatcac tctatggcaa ggaatcaaat atccgattgg atttttaccg atagcagttc
    27421 caactactct agaagcattt tcttgcccaa tcaaatctgc aatatctgaa taagaagata
    27481 gttgtccttc cggaattttg agaagagctt cccaaacttt gatttgaaat tcagttccct
    27541 tcagatgaag tttgattttt tcatgcccgt ttaacgtttt atcgaaaaaa cgaatgactc
    27601 gattttgatt ctcatccatt tgctcaatta tatccgccct attccattgt tcttttaact
    27661 cggaaacaat ttgttcttcc ggaatatcat aaaaaaataa attacaaatt cctttttctg
    27721 tagaagcaat taaataatta ccaaaaacac ttctttgaaa actgtatcga attttaatat
    27781 tttcacctcc gtttttaaat tctcccggag tcatcccttc aatctttaca aacaaatcat
    27841 gtaacctact cgttccagac aatccagttt caaaagcagc atcaaataaa gtggtttgag
    27901 gtttagagag aatcgattta gcattttgta aagtaatata ctgtagaaat tgtttcgggc
    27961 ttactcccgc ccattccgta aaaagccttt gaaaatgaaa cggacttaag tttactgact
    28021 ttgcaacttc atccaactcg ggttgagaaa tcgcattttt ttgtatgaat tgaatcgctt
    28081 ccgaaatttt tttgtagtgg tccatattta aatcttattc gaagtctaga tttttggaaa
    28141 tccgatcctt gctattttta taatattttg taagttctaa atcaattttt ttgcaaaaat
    28201 agtttttatt tgcacttaaa tttttttgta taatttctta ttttgaatga ttgagaaagt
    28261 taaggacgaa ggtctcattt taagttttag gaatcgtcat caagagtgaa tcaactttac
    28321 aagctgatcg attccttctt caaacaatgc tggaccaggc tgaagaataa tagaaggatc
    28381 caactcataa actttatgat ttaaaattgc atttacgttt tgccaatctg gatgtttttg
    28441 cacccattca aagttcatag gttttccaca ccaagaacct atataaactt ccggatttgc
    28501 ctttgcaacg tctattgcag aaatgattct atcctttgcc aaagacttcg ttttgagatg
    28561 ttcaaaacaa tcttttccac cagcgagttt aatgagttcc gaaacccagg aaattccagt
    28621 tatgatcggt tcatcccatt cttgaaaaaa aacagatggt tggctttttg aagaatacac
    28681 tttttcaatt tcgtctaact ttcttttcca accttcaatc aatttttgag tttcgttccc
    28741 tttacctact atagatccta aaagagatag ggtatcgaaa atttccaaaa tcgttctttg
    28801 atttgtaaca agtacattca atccttccgc aatcaaattt tttgcaagat ccgattgtat
    28861 atctgaaaat ccgatcacta gatccggttt tagttcctta attcgtttta tatttccgtt
    28921 aataaacgca gaaattttag gtttttcttt tttagctctg agcggtctaa ctgtataagc
    28981 ggaaattcct acgattcgtt cttcgattcc aagcaggtaa aataactcgg ttgtttcttc
    29041 tgtaagacag atgattcttt tcggtccgat caaactttta tcaccttacg gatgttaact
    29101 gtgaaatttc tttttatctt cgatcaattt ttgaaccaca gatggatctg caagagtaga
    29161 agtatctcct aaaccttcaa attctccaga agcaattttt cttaaaatcc ttctcataat
    29221 ttttccagaa cgcgtttttg gaagacctgg agcccaatga atcacgtccg gccttgcaat
    29281 tttaccgatc attttttcca cagttgagat aagctctttt ttcaaaacat cgttagtcgt
    29341 aacaccttct ttaaccgtaa cgtaggcgta aattccctga cctttgatgt cgtgtggaaa
    29401 acctactaca gcggcttcgg caacagattt attttcaacg agtgcacttt ccacttctgc
    29461 gcttccgatc ctatgaccgg aaacgttaat cacatcgtcc actcttccag tgatccaaaa
    29521 atatccgtct ttatctctac gcgctccgtc tcctgtaaaa taatatcctt taaactgaga
    29581 aaagtaagtt tcaaaaaatc gtttaggatc tccgtaaact ccgcgcatca ttgaaggcca
    29641 aggacctttg atacatagat ttccagaaac ttctccctta tcagtaattt cctcaccttc
    29701 attatccacc aaaataggct gtactccaaa aaatggcaac gtcgcagaac ctggcttctg
    29761 aggaatcgct cccggaagag ctgtaatcat aatcgatcct gtttctgtct gccaccaagt
    29821 atctacgata ggacattttc cttttcctat attcttaaaa taccattccc aggcttcagg
    29881 gttaatcggt tctccaacag aacccaaaag acgaagagaa cttaaatctc ttttttgaat
    29941 atgatttagt ccctctctca tcaaagcccg aattgcagtc ggtgccgtat aaaatatatt
    30001 tacaccgtat ttatcgataa cgtcccaaaa tctcccagcg tccggataag aaggaacccc
    30061 ttcaaacatt acggaagaag ctccgttgga caacgggcca taaactaaat aagaatgacc
    30121 agttacccaa ccaatatcgg cggtacacca atacgtgtct tcgggtttaa tatcaaatac
    30181 ataatgaaat gttaaattag ctcctaaaag ataacctccg gtagtatgta aaactccttt
    30241 tggttttcca gtcgaaccgg aagtataaag gataaaaaga ggatcttcag catccatctc
    30301 ttccggctta caatatgcag gaagttccgg atcgttcatc aaaaaatgat accagtagtc
    30361 ttgaccgtct ttccaagtaa gaccggactc gtttccagta cgacgaacta cgattacggt
    30421 ttttactttt tctttggact tttcgagagc aaggtccacg ttttttttca actcgattgg
    30481 ctttccacct ctaaaacctc catccgcggt gacaactaac tttggtttac aatcgtcgat
    30541 tctactttga agggcttccg gggaaaatcc gccaaacacc acagaatgga tcgcaccgat
    30601 tcgagtacat gcaagaattg taatggctaa ttctggaatc ataggtagat aaaccaagac
    30661 ccgatcccct ttttttactc caaatttttt aagaatgttc gcaaaacgat ttacttctct
    30721 gtaaacatca taataggtaa gcactttaga ttctgtggga ttatcacctt cccaaattaa
    30781 agcggctttg ttttttaagg gagtgctgat atgacgatct aaacagttgt aagaaacatt
    30841 gagtttgcca cctttaaacc attctacttt tgcgttttta aaatcgtggc ttaaaacttt
    30901 agtccatttt ttaaaccaaa tcaagcggtt ggcttctctt gcccaaaact tgttcgggtt
    30961 ttctatggat tctttataaa gagatttata atccttaaga ctaatgttcg cattcttttt
    31021 aaattctgcg gacggtgaaa cgactcgttc ttttgccata acttcctccg aattcggcaa
    31081 agaatgtttc tttttttctc tctgtctacc aaattgcgaa agaagttttt tataaaattt
    31141 atgattaaga actatccttt aagtggatcc agtacgaatc agatccaaaa attcagaacg
    31201 agtaaccatg ttttctttaa aagcgcctaa catacacgag gtgaaaagtt cagaattttg
    31261 tttttccacc cctctcatca tcatacaaag atgttttgcc ttgattacca cggcaacacc
    31321 ttgaggatct aaaacttctt gaatagcgta agcaatctgt tctgtgagac gttcttgaac
    31381 ttgcaacctt ctggcaaaaa catccacaat tctaggaatt ttactaatcc ctatgatctt
    31441 tttgtttggg agataagcca cgtgcgcctt tccataaaaa ggaagaaggt gatgttcaca
    31501 aagggaatac atttctatat ctctaactaa aaccattcct tctgttggtt cttcaaagat
    31561 ggctccattt acaatttttg taatgtcagc gcgataaccg gatgtcaaaa attcgtacgc
    31621 ctttttaact cgttttggag tattgagaag gccttctcta gttggatctt ctccaatcga
    31681 ttttaaaata ttaattacat cttcttccaa tttaaactct cttgttcaat tttcttttaa
    31741 aaatcattaa gtttttctaa aaacttatag ggatttatac ttcaatacat ccacaaaatc
    31801 caagtggcta aaattgtcac aagtccttta gatatcacac caaaagtgag acttaattta
    31861 acacgaattt ggcgtaagaa aattgagaag aatccgctct cgaattttat aacaaaatgg
    31921 ctcatgaacg cactcaaact caattctgtc ttgttctcga tggatcgcag cataatgctc
    31981 cattccttcg gtaattttta gaaacctttt tcaagaatcc ccattttgaa aagtatcttc
    32041 cgaatcttcc atcgtatttt cattttcttg cagatttcca gcaaagagaa gtaatgtccg
    32101 atcatgggaa tacaaaatca gaaagaaaaa acaaaccgcg attttagaat tggattagac
    32161 gcccgtatga tctctcattc cggcattgga atgagaatta gaggacttct gaaatatcta
    32221 ggtctcatcg ctaaaaagga aaaaattcaa atctatcttt ttggtgatct aaaaacgatt
    32281 caaaacgaag gaatttcatg tcatgaattt tctggttttg aacaagatca aaaccccatt
    32341 acaaccaaaa ataaatctat tcgaaaaaca aaagatttct cctatcctgt aatttcatat
    32401 ctcgctccga tttattccct ttccgaattt ttaggtcatc cttggatgga aagaatggat
    32461 cttttagaca ttcctcattt taacacgcct cttccttatc tgaataaatc aatcgtaaca
    32521 attcatgata ttattccttt tcgaatgaag gaatttcatt caaatttcgt aaaacgaatt
    32581 tatatgcaaa ttgtatttcg tttaattcga tcgttttcaa aaaaaatcgt ttcagtttcc
    32641 aaatacactg cgaacgattt agaatcagca ttcaattttt ctaaagataa aatgaaactg
    32701 atttataatg gtatagacca ttccgttttt tatccggcaa cttctactga aaaaaagaat
    32761 tttttaaaaa aatataatct caaagaaggt tatttattga gtgtcggaat cggtaaaggt
    32821 cacaaaaatt taaacttagt tttagacgtt ttaaaatctc tttggaattc caaaatttta
    32881 aaaaccaaat gggcattagg tggtgcgtct ggaaaaattc cagattattt acaatcatat
    32941 gtaactggtt atgaagacca aatagtcccc atgaaaaagt tacctttgga agaacttcgt
    33001 tgtctttatt cttgtgcgga tctttttatc tttccttcaa aatacgaagg ttttggattt
    33061 cctcctctcg aagcacaagc ttgcggttgt ccggtaatct cttctaactc gaccgtaatg
    33121 cctgaaattt tacaaaacag cgtgttttac ttttctcctg aaaacccagc tgaattggaa
    33181 aatcttctaa aagatttttt aaaaaatcga aattccataa aaaaaatgat cccgaaaggt
    33241 aagaaaaact ctacaagatt ttcttgggaa agagcggctt tcgaaacttt agaagtttat
    33301 aaaaatcttt tataacaatt tttacataag tttttgtatt taaaaatttt gacagacctt
    33361 aagcagttca taaattccag acaaaaatga ataatcacta tatccaaatg gtttttacat
    33421 aaaagaattg tttaaaaatt agaacctatc ccaaaatctt aaagaatttg catgatagtt
    33481 ctttaaaaat ttttaataaa ccacaatagt tcctacaaaa accgtcacat taggtaattt
    33541 gcgaactttc aagtaattct aatattatta aatttttgtg tgagttccca catcttgagg
    33601 ttttgggaca agttcttaat tttccatctg ttttcattac attaaaatgg aaaattaagc
    33661 aattttgcta agcctagcta tggaattttt gaacaactct aatttattat ataatatttt
    33721 tttgaaatta gatcaaattt taaatcttta tctattcgaa gataaaaaat tagacagagt
    33781 ttttcagcct cactgattcg gtttttggat tcttaaaact ctgtaatttt tccatattaa
    33841 gatctattga gtgtctccaa atatttgcta aatttagcga tatgttgttt agcaccttca
    33901 attgcaccat attttttatt aattctttca agttcttctt tactcgagaa aatttgttcg
    33961 actgttagat ttgtgccttc accaacttgt tcaaacataa ctctcgattg aaaatcaaca
    34021 tcttttgcac cttcaccgtc gcctaagtgt ttataataaa tgtaattagg tttgctaatg
    34081 tctataaatt gaatcttatt tttatagtca tgaccgtcgg gaccatgcat aatgaaatcc
    34141 caaaccccac catttgaaaa atccatactt ttaatcgtca atgtaaaacc ctccggtccc
    34201 caccactgtg aaagatgctc ttgagatgac catacctcaa aggcaagatc taccggtaca
    34261 tctagatatc tcttataaat gactttgttg ctctcaacga ttgtttcagc gtaatttctt
    34321 atcatgggat ttttccttct ttatttttaa aagatattta tccaaattat ctaagcgttt
    34381 attccataga tttttaatat caagtaacca atcttccatt tcatcaattc ctgaattatt
    34441 aagactataa atacgtcttt gtgcctcctt cttcatgtga agaacctttg cttcttttaa
    34501 tacctttaaa tgttgtgaaa tagcgggcgg agtcatttta aaattttgac ttatctcagt
    34561 ggaggtaagt ttgccgtttt tggccaccaa tctcacaatt tcccttcttg tatcatctgc
    34621 aagagcagca aaagcattca tatataaaaa ataaagcatt tacttaatta agtcaatact
    34681 taaattaatg ttcttaaaaa tttagtctat ttttaacatg aaaattccta aaaaagcaat
    34741 ctaagcgtcc aaaccttacg aaatatcgat aatagaatta ttgaaaaatt aattctccat
    34801 cttgtttctg ttttatgaaa taatcaattg aagcagtttt gttaaccatc gctatggaat
    34861 ttttgaacaa ctctaattat cgtttgtcag gtgaagtata agctaacttt tgtgtgtttc
    34921 tgaataaagt gattctacga gtatttcttt ttgcgttaga acttctatag ataaagatag
    34981 ctcagaactg attgcaaata ataagcgaat taacatatta cgataaagaa aagaactaaa
    35041 gcatgagccc aaaaaaagaa ctatcgcaaa gacaacggga aaatttctaa catcacccaa
    35101 ccccacaaat tgaataggat tttagaatca aaattgaac
//
LOCUS       NIKEGDKB_4              6554 bp    DNA     linear       08-DEC-2021
DEFINITION  Genus species strain strain.
ACCESSION   
VERSION
KEYWORDS    .
SOURCE      Genus species
  ORGANISM  Genus species
            Unclassified.
COMMENT     Annotated using prokka 1.14.6 from
            https://github.com/tseemann/prokka.
FEATURES             Location/Qualifiers
     source          1..6554
                     /organism="Genus species"
                     /mol_type="genomic DNA"
                     /strain="strain"
     gene            complement(161..493)
                     /gene="rsbV_1"
                     /locus_tag="NIKEGDKB_00044"
     CDS             complement(161..493)
                     /gene="rsbV_1"
                     /locus_tag="NIKEGDKB_00044"
                     /inference="ab initio prediction:Prodigal:002006"
                     /inference="similar to AA sequence:UniProtKB:Q9WVX8"
                     /codon_start=1
                     /transl_table=11
                     /product="Anti-sigma-B factor antagonist"
                     /protein_id="X:NIKEGDKB_00044"
                     /db_xref="COG:COG1366"
                     /translation="MEISHRKSGETNIVSLSGSLDIYTSIDLKTFFENSIHKDNKNVV
                     VNLEKLNYIDSSGIGMLIKQLNYVQDLNGSFFIANMKPAIEKVFKVAGLTSYFKTISP
                     SEFSSNYP"
     gene            616..1314
                     /locus_tag="NIKEGDKB_00045"
     CDS             616..1314
                     /locus_tag="NIKEGDKB_00045"
                     /inference="ab initio prediction:Prodigal:002006"
                     /codon_start=1
                     /transl_table=11
                     /product="hypothetical protein"
                     /protein_id="X:NIKEGDKB_00045"
                     /translation="MKEKLFYFLILISTFAGISSQEFEPDGKVKILPYEQGQIKDLEV
                     LGKDIVEFHKRIESRLGFLNQRKQIQDNLYSQFIPAYEDQIPQSRNRYMLDLRFVLKV
                     SGAGATNSPLKLESVVFWSRKSLISKMRPQYEEISILKNDKITNEGPNSIELVVRKKT
                     DSGTKETVYNVATIREPAQRVKLVRIYRTNLLEIIRRIDKYVEGSIKNAAEDVETTLR
                     EVENGGPYQENPKE"
     gene            1324..2049
                     /gene="dnaJ_1"
                     /locus_tag="NIKEGDKB_00046"
     CDS             1324..2049
                     /gene="dnaJ_1"
                     /locus_tag="NIKEGDKB_00046"
                     /inference="ab initio prediction:Prodigal:002006"
                     /inference="protein motif:HAMAP:MF_01152"
                     /codon_start=1
                     /transl_table=11
                     /product="Chaperone protein DnaJ"
                     /protein_id="X:NIKEGDKB_00046"
                     /translation="MNDPGSTTDFPDHYKNLGLSPLASVEKVKSRYRELAKIFHPDNR
                     ETGSSDLFQKFAHSYQILTHPTRRKEYDLQYLSRHPEILLKFKSSLEEKTEQFSSAKI
                     KQIPNSRILYAGQAVDLARRGLLRAGMRNRERKKYSGIYYDIRILLIPEELNFPLSAK
                     IPLVVRVLCPDCKGSNLFCDSCGGKGTYKSFRNLNLEMGAGKLLPGKIYELDLSGLKL
                     EGFVHFKKNRLKVKIELLEGGKK"
     gene            2055..3047
                     /locus_tag="NIKEGDKB_00047"
     CDS             2055..3047
                     /locus_tag="NIKEGDKB_00047"
                     /inference="ab initio prediction:Prodigal:002006"
                     /codon_start=1
                     /transl_table=11
                     /product="hypothetical protein"
                     /protein_id="X:NIKEGDKB_00047"
                     /translation="MQKVIRFHPIYKERIWGGRKLGDFPGRKIPEGNIGESWEISDYG
                     NDISIIRNGPLAGKSFRTAYLENTDTILGRPFRGKSFPLLIKIIDAKEKLSVQVHPDD
                     VYAETYDPESSGKKEAWIVLQAEPGSKLICGFLKTTNREEFKTLVEQNRAEEILREIP
                     VKEGDSFILKPGRIHAIGAGILLMEVQQSSDSTYRVYDYGRPRELHLQKALDVLDYGG
                     PFEEDVMKPVPKSWDFGNRFRLTANDKFLMETLEISGNGKTFQIPNVYKEPVFQILTV
                     LQGKIEIEGELLFQGDTLFLTAAGLEEGIFAVNRNDLAKLSVSGPGSDWIIYKD"
     gene            3057..3344
                     /locus_tag="NIKEGDKB_00048"
     CDS             3057..3344
                     /locus_tag="NIKEGDKB_00048"
                     /inference="ab initio prediction:Prodigal:002006"
                     /codon_start=1
                     /transl_table=11
                     /product="hypothetical protein"
                     /protein_id="X:NIKEGDKB_00048"
                     /translation="MEPEDSIVWISEEELAKQRRIAKDLRKTSWWKKKKSSGLCHYCG
                     KKFLPEELTMDHLIPIAKGGKSIKANLVPACKECNSAKKNKLPFEFDSETK"
     gene            4368..4703
                     /locus_tag="NIKEGDKB_00049"
     CDS             4368..4703
                     /locus_tag="NIKEGDKB_00049"
                     /inference="ab initio prediction:Prodigal:002006"
                     /codon_start=1
                     /transl_table=11
                     /product="hypothetical protein"
                     /protein_id="X:NIKEGDKB_00049"
                     /translation="MSGLLGAEDSEFQEERIQETVQLLDEEGNPHSFIVAEALEIDEN
                     QYLLLTPIQEEDLNLINLDISSLKGEDNAGYFAVRLEADEFGEDRLIEVQDKRELEDI
                     LSELNVDII"
     gene            complement(5451..6185)
                     /gene="pomA"
                     /locus_tag="NIKEGDKB_00050"
     CDS             complement(5451..6185)
                     /gene="pomA"
                     /locus_tag="NIKEGDKB_00050"
                     /inference="ab initio prediction:Prodigal:002006"
                     /inference="similar to AA sequence:UniProtKB:O06873"
                     /codon_start=1
                     /transl_table=11
                     /product="Chemotaxis protein PomA"
                     /protein_id="X:NIKEGDKB_00050"
                     /db_xref="COG:COG1291"
                     /translation="MNPTFVGLSVAFLSVLIAILLEGAHFLSFFKISAFLLIVGGTAG
                     ATFASFSLGQIKDLVLNLQRSVFPKRKLPLGELFLDFAERARKNGLLSLEDNLKSIQD
                     PFLQRGIQLIVDGTDPRAVEEILFESAMAMEDKETNSAKILETAGGFSPTVGIIGTVM
                     GLVGVLENLGAGTKALGEGIATAFIATFYGIAFANLLFFPLANRIKSWSKEQSDRRQA
                     IIRGVIALQSGDNRRILMERMNPFID"
ORIGIN      
        1 tcccgcgaag atttaggttc atctgtaaaa tgtgggaact cccgcgaaga tttaagttca
       61 tctgtaaaat gtgggaactc ccgcgaagat ttgagttcat ctgcaaaatg tgggaactcc
      121 cacgcaaaat ataactacct gaaagattaa aattcaatca ttaagggtaa ttggaactga
      181 attctgaggg actaattgtt ttaaagtagg aagtcaaacc ggcgactttg aagactttct
      241 cgattgcagg tttcatattg gcgatgaaaa aagatccgtt gagatcttga acgtaattta
      301 actgtttaat taacattccg attccagagg agtctatgta gttaagcttt tcaagattta
      361 cgacaacgtt tttgttatct ttgtggatac tgttttcgaa aaatgttttg agatcgattg
      421 aagtgtagat gtcgagactg cccgaaagac ttacaatatt agtttctcct gactttctgt
      481 gactaatttc cataccgacc tttccttccc ttttcccaga atttgacgat aagttcaatc
      541 tatttttgat aaaattatgg ggaaaataca agaagctccg aaactaataa aagaccgcgt
      601 ttggaaaaat cgacaatgaa agaaaaatta ttttatttcc tgattttaat ttccacgttt
      661 gccggtattt cgagccaaga gtttgaaccg gacggtaaag tgaaaattct accttatgaa
      721 caaggacaga taaaagacct agaagtattg ggtaaggata ttgtagagtt tcataaaaga
      781 atcgaaagtc gtcttggatt tttaaatcaa agaaaacaaa tacaagataa tctttatagt
      841 caatttattc cggcttacga ggatcaaatt cctcaaagta gaaatcgata tatgctcgat
      901 cttagatttg tattgaaagt atcgggagca ggggccacaa attcaccttt aaagttggaa
      961 tctgtcgtat tttggagtag gaaatcattg atttctaaaa tgcgtcctca atatgaagaa
     1021 attagtattc ttaaaaatga taaaatcacc aatgaaggac ccaattccat cgaattagtt
     1081 gtgagaaaga aaacggactc gggcacaaaa gaaacggttt ataatgtagc cacaatccgg
     1141 gagccggcgc aaagagtaaa gttggttcga atttacagga ccaacctctt ggaaatcatt
     1201 cgtcgaattg ataaatatgt ggaaggaagt attaaaaacg cagcggaaga cgtggaaacc
     1261 acacttagag aagtggaaaa tggaggacct tatcaggaga atccaaagga ataagatttt
     1321 tttgtgaatg atccgggatc tacaaccgat tttccggatc attataaaaa tctgggtctt
     1381 tctccacttg cttctgtaga aaaagtaaag tcccgttatc gggaattagc taaaattttt
     1441 catcctgata atcgagaaac cggatcttca gatctatttc aaaaatttgc acattcttat
     1501 caaatactga ctcatcctac tcgaaggaaa gaatacgatc ttcaatatct ttccagacat
     1561 cctgaaattc ttttaaaatt taagtcttcg ttggaagaaa aaacagaaca attttcttcg
     1621 gcaaaaatca aacaaattcc aaattccaga atcttatatg cggggcaggc ggtggatttg
     1681 gctagaagag ggttacttcg agctggaatg agaaatcgtg agagaaaaaa gtattctggg
     1741 atatattacg atattagaat tctcttaatt ccagaagaat taaatttccc actttccgca
     1801 aaaattccat tggtagttcg tgttttatgt cctgattgta aaggttccaa tctattttgt
     1861 gattcttgtg gtggaaaagg aacctacaaa agttttcgaa atctcaattt agaaatggga
     1921 gctggtaaat tattacctgg aaaaatttat gagttggatc tttccggatt aaaattagaa
     1981 ggatttgtcc attttaaaaa aaatcgtctc aaagtaaaaa ttgaactcct ggaaggaggg
     2041 aaaaaatagg tcttatgcag aaagtgatcc gctttcatcc gatctataag gaaagaattt
     2101 ggggcggtag aaaattagga gattttccgg gaagaaaaat tccagaagga aacatagggg
     2161 aatcctggga aatctctgat tatggaaatg atatttccat aatcaggaac ggacctttgg
     2221 cgggcaaaag ttttcgaacc gcgtatttgg aaaatacaga tacaattttg ggacgaccct
     2281 ttcgaggaaa atcttttcct cttctaatta agattataga tgcaaaagaa aaactttccg
     2341 tacaagtaca tcccgatgac gtttatgcag aaacatacga tccggagagc tctggaaaaa
     2401 aagaggcctg gattgtttta caagcagaac caggatctaa actaatatgc ggttttttga
     2461 aaactacaaa cagagaagaa tttaaaaccc tggtggaaca aaatagagct gaagaaattt
     2521 taagagagat tccagtaaaa gaaggtgatt cttttatttt aaaacccgga agaattcatg
     2581 caattggtgc cggaattctt ttgatggaag tacaacaatc ttcggattct acttatagag
     2641 tttacgatta tggaaggccg agagaacttc atcttcaaaa ggccctagac gttttggatt
     2701 atggcggacc tttcgaagaa gatgtaatga aaccagttcc aaaatcctgg gattttggaa
     2761 atagatttcg tctaacggca aatgataaat ttttgatgga aactttggaa atttctggaa
     2821 acggaaaaac attccaaatt ccgaatgttt ataaagaacc agtctttcag attttaaccg
     2881 ttcttcaggg taaaattgaa atcgagggag aattactttt tcaaggtgat actttatttt
     2941 taaccgctgc cggtctggaa gaaggtattt ttgcggttaa tcgaaatgat ctggcaaagt
     3001 tatccgtgtc cggacctggt tccgattgga ttatttataa agattagaat ttttaaatgg
     3061 aaccagaaga ttctatagtt tggatcagcg aagaagaact cgcaaaacaa agaagaattg
     3121 caaaagatct tcgcaagact tcttggtgga aaaagaaaaa aagttctggt ctttgccatt
     3181 actgtggtaa aaaatttctc ccggaagagt tgacgatgga tcatctcatt cctattgcaa
     3241 aaggaggaaa gtctatcaaa gcaaatctag ttcctgcatg caaagaatgt aattcagcaa
     3301 aaaagaataa acttccgttt gaattcgatt cagagactaa ataaagtgag ttggttgata
     3361 agagcttgtt ccaaaatttg tcggaattac gacaaatcct ctgtaaaact tatacctgca
     3421 acgcgatccg tagagagcgt tgcatgagtt cagggagtaa gacgctgagt ttaggaaagc
     3481 gttttgctga gttaaatttt gattctaaaa tcctattcaa cttttgggtt ggttatgata
     3541 gagaacgttt tgctcagtta cttcgaacga ccgattgagt ttcacaaaaa tgcgggaact
     3601 gttacgaaaa tttaatgaga ttaaaactac tcgaaagttc acaaattgcc aaatgcgact
     3661 taatttgtag gaactactgc agtttgatta aaaatttcta aagaatgatc gtgtaaaatt
     3721 ttctgagatt tcgggacaga ccctaagtta gaaaaaaggg aatttctata agattcaata
     3781 agagttttta tccaatcaaa tttttacata aagtcgttgt tttgtggtca tcacaagagt
     3841 aaaaaaacta ttttgaattt tcttaaaact taaaaattac tgttggagaa aatttgcaaa
     3901 tatctagata taatggtttc tttagggatt ttaatatttt attataaact tataaagtat
     3961 gatcgttgat gtctttagag atttttgggt aaatccttta tagaaattca cttaatgtga
     4021 gtttgtgtaa aatattagag ttgttgaaaa attccatagt tcaatgaaca aaattgcttt
     4081 aatcgaccgt ttccataaaa tagaaacaga tggagaatta atttttcaac tattctattt
     4141 aaaaagaaac cgaatgtgtg agttcccaca tttctgtatt ttacagtaat actttaaacg
     4201 aatgggtaac cattcttaca ctggttttat agtaaaactt ttaataaatg cggagttccc
     4261 ataaattacg tcacgttgtg taatgtttta tgcttttgaa gtattttttt tgatgattca
     4321 attttgtgtg ggttcccaca ttttaaggtt tagagaggtt ttaaaagatg agtggtcttt
     4381 taggagcgga ggattcagaa tttcaagaag agcggattca agaaaccgtt caacttttag
     4441 atgaggaagg aaatcctcat tcttttatcg ttgcggaagc tctagagatt gatgaaaatc
     4501 aatatctact tttgactcct attcaagagg aagatttaaa tttgattaat ttagatataa
     4561 gttctttaaa aggagaggat aacgcgggtt attttgcagt acgtcttgaa gccgatgaat
     4621 ttggagagga tcgcctaatc gaagttcaag ataaaagaga attagaagat attctttctg
     4681 agttaaacgt ggacatcatt tgaagttttt aaaatctatt acggaattct ttttagccgt
     4741 attagagttg ttgaaacatt ccatagtaga gattggcaaa actgcttcaa tttttcattt
     4801 gaatgcaacg aaagcaaatg gaaaattaat ttcccaacaa ttctactcaa aactataaaa
     4861 taagtactcg gtatgttgca ctctataaag tttttgcgat caaaatttgg gatattctat
     4921 ttgtataact ctgaatacta aactgctgga gttcctacag aaatcgtcat atctggacgt
     4981 ttgcgagttt ctttactaga gtctcccaaa aaacctaaaa atgtgggaac tcccgcaaat
     5041 tacgatttta caaacgattc ctgaaattgt aagagttcat acttttagaa aagtttttct
     5101 cagacgaact tatgctaaaa tgggatttaa attttgataa taatcgcaaa acagaggttt
     5161 tgtgcaaaat ctgattagac gatgattctt tttgtatttc atagtagttc ccacaatttt
     5221 caaagtttaa ctggtaaatt cacgatttgt gagagttccc acatttattt tttaggaaca
     5281 aattgatcta agataaaaca gatttctcca cgaactcacg ttaaataata agatataggt
     5341 tctatctcta tgaacgaatc tgggacatta agaatctatt ctgatggaag ttattttatg
     5401 agtttcttta aaatattaga gcttaagtat attaagaatt tttaaaactt tcagtcgata
     5461 aacggattca ttctttccat aagaattcta cgattgtccc cgctttgaag agcaattacc
     5521 cctcggatga ttgcttgtct acgatcggac tgttctttgg accaagactt aattcgattg
     5581 gcgaggggaa agaagagtag atttgcaaat gcgattccgt agaaagtggc tataaatgca
     5641 gtggcgattc cttctccaag cgcttttgtg cccgcgccta gattttccaa aactcctaca
     5701 agacccataa cggttccgat aattcctacc gtgggagaaa atcctcctgc agtttctaaa
     5761 atttttgcag agtttgtttc tttatcttcc atagccatag cggactcgaa aagaatttct
     5821 tctactgcgc gagggtctgt tccatctacg atgagttgga ttcctctttg aagaaatggg
     5881 tcttgaatag acttaaggtt gtcttccaaa gaaagaagtc catttttacg tgctcgttct
     5941 gcaaagtcta aaaagagttc tccgagtgga agttttcgct ttggaaaaac cgaacgttga
     6001 agatttaaaa caagatcttt gatttgtccc agtgaaaaac ttgcaaaggt tgctcctgcc
     6061 gttcctccta caattagaag aaatgcagag attttgaaga aagaaagaaa atgtgcgcct
     6121 tccaaaagaa tcgctattaa gacggatagg aatgctacgg aaaggccgac aaaagtagga
     6181 ttcattttcg taaaaattcc tacaatcacg ggtttttaca agaacattct gtctcatgtc
     6241 ttccaatgta ttatcaactc atcgtaaatt ctatgatcat ctgattgaag atggatctaa
     6301 agacaagtag aaccaatcgt tcctgtgttt ctatttaacg tgagttcgac gtaaaaaaag
     6361 tatttcaaag ctttattgtg aaattaggat ttgtggtagt tcccacagat tccttctttt
     6421 tctggagaat ccaaaatttt tcgaaggatt tctttatatg agctcgacca ttcttgaaac
     6481 tcaacatctc gcgcttctat ggatcgctcg agaaaactca acgtcttcgc tctctcctat
     6541 gtttcttgtg tcaa
//
LOCUS       NIKEGDKB_5              5783 bp    DNA     linear       08-DEC-2021
DEFINITION  Genus species strain strain.
ACCESSION   
VERSION
KEYWORDS    .
SOURCE      Genus species
  ORGANISM  Genus species
            Unclassified.
COMMENT     Annotated using prokka 1.14.6 from
            https://github.com/tseemann/prokka.
FEATURES             Location/Qualifiers
     source          1..5783
                     /organism="Genus species"
                     /mol_type="genomic DNA"
                     /strain="strain"
     gene            1513..1713
                     /locus_tag="NIKEGDKB_00051"
     CDS             1513..1713
                     /locus_tag="NIKEGDKB_00051"
                     /inference="ab initio prediction:Prodigal:002006"
                     /codon_start=1
                     /transl_table=11
                     /product="hypothetical protein"
                     /protein_id="X:NIKEGDKB_00051"
                     /translation="MKVFRNLFSAGILAVVLMSFLFIGTCKKKEDDDNQTNAILLWLA
                     TRPYVEQSKTGFFIIVPKGIAE"
     gene            1725..2897
                     /locus_tag="NIKEGDKB_00052"
     CDS             1725..2897
                     /locus_tag="NIKEGDKB_00052"
                     /inference="ab initio prediction:Prodigal:002006"
                     /codon_start=1
                     /transl_table=11
                     /product="hypothetical protein"
                     /protein_id="X:NIKEGDKB_00052"
                     /translation="MKKLLFLFALVVFLGLGLSFRSDRVPFFVREDSPKPFPIRLELL
                     QPLKANADNWGFVRQSATWARGNSLFMDELIAGIRKTFPAGSTANITLANQNFNGQSY
                     TLRLKLNSGNVSYQPSTLGSAASYTNFFELRSSSDNQPALQLFFDDDPRNASGDGAVL
                     VYQLSRLDPTQWAGATAIIESYVVQPVITGFSNQGLIQTYSWKGPLGADALGQDVDTG
                     RVILEEMDNRTVFCFKSVVSFHGTTDLVPINAGTQALGYGHNQGLCPGAGKEYYKLAY
                     SQKLDGSLNVTAKAGLEQTTITSGQAITCNSTVSQFVNFTPAYGLFNFNGFVSEGVAA
                     NAIPSDFIQATRVDGLYDRVGTVGKSSVTTSPTVSSWDTLTKAYIDSITISFANVP"
     gene            complement(4001..5329)
                     /locus_tag="NIKEGDKB_00053"
     CDS             complement(4001..5329)
                     /locus_tag="NIKEGDKB_00053"
                     /inference="ab initio prediction:Prodigal:002006"
                     /codon_start=1
                     /transl_table=11
                     /product="hypothetical protein"
                     /protein_id="X:NIKEGDKB_00053"
                     /translation="MEINLVTIAIPFFFLLIFLEIGFSVYHKRKLYRLNDSINDLSTG
                     TASQVVGVFSKVVTLAAYIYIYQNFRIFNLPSWPSEALSIFPNGILGLSSYTWAWIFV
                     VAVWIFCFIGYDLAYYWVHRLSHEINFLWAGHVVHHQSEEYNLTVALRQASFHGLFTW
                     VFYLPLALIGFSPVVMILNGQLNLIYQFWIHTKAINKFPRWFEAIFNTPSHHRVHHGI
                     NPQYIDKNHGGTLIVFDKWFGTFEPELEEPVYGTVKPLRSFNPIWANLHYWWEMIELA
                     RNCSRWSDKFKVFFAVPGWRPKELGGQYPIPEVSTKTFHKFDIDLPKGLSLYSLVWFI
                     ISVVLTFGMLVKVQSLPWFNIGVISFVSLISLLTIGGILEKKRWALFVEPIRLVILVG
                     AAYLLSAEMSITLGTIALSIISTIWFFTYRTYFVLSQEINPVGEILRRTA"
ORIGIN      
        1 ttttgaaaca atctaaccca agtattttat tcatgcgtcc gagtagtaat ataaaaaaca
       61 acctctataa aatcaaaaga taaggatttt aaaaatcaaa tttctgcata aaattatcgt
      121 taggtgataa atttcatttt gtgtatgaaa agatttgtag aaacaacctt actttctact
      181 actcggacac atgaaaatga tacctggaat taactgttga ttttacaaaa ataaggaagt
      241 tttcaaaaat tgcgtctctc ttttataata aattgtaact aaagacgaaa tattgtatta
      301 cgttttatta atgcagttta ttgactggag ttgaaggtac ggtccggaga cgccggattc
      361 acctatactt atttataaaa aatccacggg attgaaatat aaactatatt ggattaggta
      421 tttgttatgt agctcagagc tgctgcttca tttgttagaa tgagttgatc taaaaatcat
      481 ttcccagttt ccattttttc agcgtaaaaa cgaaaggaat tacaacggac ataaattcac
      541 cgttttatgt tggttttgat caatttctat aagataactg aatcattgta tgtagataga
      601 attatctaaa tcactttttt gttcgagagt agatacacgt tggttttgtt tccgaattga
      661 aagccataga tcggtttatt cttgttcgag ttcaaatagt tcttttctaa atcaaacagt
      721 taaactactg atgcgctttt aaaacataat ggcggtttct tttttatctt ggaacgtttt
      781 ttagaatgag gattgttgat tgattcctaa tattttgatt cgatccaatt ggattaggtt
      841 tttatagttg gtttcaaagt ttaattgtac tttattaaaa aaatcaagcc gtaaaaattt
      901 gttccgattt ttgaacaggt tttttgtata ttcattacat gcgactgagt ttaatccgta
      961 aaaaactatc tggtgccgtt attcgattta caattatatt tttaaaaaaa cgatatatcg
     1021 tttgataacg gatccggatg atttttaaaa aaagttttaa attcaaattg attagacaat
     1081 agaatcctga ttgactcgtg ttttggttta agtaacttta ccggaatcta ttttccaaaa
     1141 tagaaattat gaggataaaa cttttttata aaacgatttc aaaaatgaat tagaataaag
     1201 tattactcag aactatatac tatagctccc aatattttgt attgaaatag gggtttacga
     1261 ttaaaattcg ggatacttaa ttttatagaa atcagtaggt aagaaaactt ttttaagatt
     1321 gtttataaag aaatttaaac tttatgtaaa ttttaaatgg gataatagat ttattttcgg
     1381 ttatagaata gaatgtataa aaatctgcgt tgggcgttaa gatttatggc gttctattgt
     1441 agaagtttca gcaaacgaac gatctatcga aagttgaatt tggaaaaata ctcaaatttt
     1501 gaggtggtat atatgaaagt ttttcgtaat ttgttttctg cgggaattct tgcagttgta
     1561 ttgatgagct ttttgtttat cggaacttgt aaaaagaaag aggatgacga caatcagacc
     1621 aacgcgattc ttctttggtt agcaactcga ccttacgtag aacaaagtaa gaccggtttt
     1681 tttattatcg ttcccaaagg gattgcagag tgaggaaaat tcaaatgaaa aaattactct
     1741 ttctatttgc gttagtcgtc tttttaggat tgggacttag ttttcgttcg gacagagttc
     1801 ctttttttgt gagagaagat tctcctaaac catttcctat acgtttagag ttattacaac
     1861 ctttgaaggc gaatgccgat aattggggat ttgtacgcca gtcagcaacc tgggctagag
     1921 ggaattctct ttttatggac gaattgattg ctgggattcg aaaaacattt cctgctggaa
     1981 gtactgcgaa catcacttta gcaaatcaga attttaacgg acaatcttat actctacgtt
     2041 tgaaattgaa ttcgggaaac gtatcgtatc aaccgagtac tttgggaagt gcagcttctt
     2101 atacgaattt ttttgaactt cgttcttctt ctgataacca accagctctc cagctttttt
     2161 tcgatgacga tccgagaaat gcttccggag atggagccgt tcttgtatat caattgagcc
     2221 gactcgatcc gactcaatgg gcgggagcga ctgcaattat agaaagttat gtggttcaac
     2281 cggtgattac tggattttca aatcagggtt tgattcaaac ttactcttgg aaaggtcctt
     2341 tgggtgctga tgcgcttgga caagatgtag acacgggtag agtaatttta gaagagatgg
     2401 acaatcgtac tgtattttgt tttaaatccg ttgtaagttt tcatggaacc accgatttag
     2461 ttccgatcaa tgctggaaca caagcacttg gttatgggca taatcaagga ctttgtccgg
     2521 gggcgggaaa agaatattat aaacttgctt atagtcaaaa acttgatgga agtttaaatg
     2581 tgactgctaa ggcaggatta gagcagacta caattacttc cggacaggcg attacctgta
     2641 attcgaccgt aagtcagttt gtgaatttta ctcctgctta tggtttgttt aactttaacg
     2701 gatttgtttc agaaggagtt gcggcgaatg cgattccttc tgactttatt caagcgacaa
     2761 gagtggatgg attgtatgat agggtaggaa ccgtaggtaa gtctagtgta actacaagtc
     2821 ccactgtttc tagttgggat actttaacaa aagcttatat agattcgatt acaatcagtt
     2881 tcgcaaacgt tccttaatat tataaaaatt ttccatttta ttttttaagg taaagcctct
     2941 catcgggagg cttttctttt ttaaaggtag ggtttgggaa caatttttat tattcggatg
     3001 gtatgaagat actattactt gtttcaaaac ttagaataga gttattgaaa atttcacagc
     3061 taacgtgagt ttagtgcaag aaaatgagaa agaattttct aaaaataaaa gtttctacaa
     3121 ctttagaatt tttgtttgta aaactatgat ttgtgtagtt cgacatttta ttttttacat
     3181 aaagatttta ctttcataaa gaaggatttt ttactctgaa tctactgatc catataaaat
     3241 tgagtaccat taattttatc acaaaacact gatcccatac aaaatattag gtactttatt
     3301 atatagttat gagtaataag aaatacatac ttaacgtgag tttggcataa cgcgaaaggg
     3361 atcgatgcga ggttaagtta ttggtatttt ataaaaattg aatctgtttt tggaatttca
     3421 caataacttg accagagcgg agagcccggt ccggttgcca taggcagccg gattcgcccc
     3481 gatttttttt acgtcggact cacgttattt aagttagcgg ttataaaagg ttttctaaaa
     3541 gtaagaatcc tactctttta gagtttgaac tataaaatca cggtttgggt ttgtaaaatc
     3601 tcttataaaa taaatatttt ataaatactt ttaaacggtg tttttatcat tgagtttcta
     3661 agagtagttt ttatgtctaa cttttttacc aaaaaattca gtattataaa aaattaattt
     3721 cttttgagtt cactttactt gaaaataaat ttcatccata aacaattcct aaaatagaat
     3781 ttttaaaaat acttagagtt tgttccaaaa ccgtccaatg tgtgaactac tacgaaaatt
     3841 tgatgatact agaactgttc gaaagttcgc aaattgtgac ggtttttgta ggactactac
     3901 attttattaa aaatttctaa agagttatcg cgtaaaattt tttgagggtt tgggacaaac
     3961 tcttatttct atttaacttc tgattatttt tttagaaacg ttaagcggtt cttctaagaa
     4021 tttcacctac cggattgatt tcctgggaca aaacgaaata agttctgtag gtaaaaaacc
     4081 aaattgtaga aattatactt agagcaatag tacctaacgt aatactcatt tccgctgaaa
     4141 gaagataagc ggcaccgact aaaatgacta agcggatcgg ttctacaaaa agagcccaac
     4201 gttttttttc taagattcca ccaattgtca aaagagaaat caaagagaca aaactaatga
     4261 cacctatatt gaaccaagga agggactgaa ctttaacgag cattccaaat gtaagtacta
     4321 cggaaatgat aaaccaaacg agagaatata aacttaaacc tttaggaaga tctatatcaa
     4381 atttatggaa tgtttttgta gaaacttcgg gaattggata ttgacctccg agttctttgg
     4441 gtctccaacc aggaactgca aaaaaaactt taaacttatc tgaccagcgg gagcaatttc
     4501 gagcgagctc gatcatttcc caccaatagt gaagattggc ccaaatcgga ttaaaactac
     4561 gtagaggttt aacggttcca taaacaggtt cttctaattc cggttcaaag gttccgaacc
     4621 atttgtcaaa aacgatcaga gttcctccgt ggtttttatc gatatattgg ggattgattc
     4681 cgtgatgaac tctatgatga gaaggggtat taaaaattgc ttcgaaccaa cgaggaaatt
     4741 tattgatcgc cttcgtatga atccagaatt gataaataag attgagttgt ccgtttagaa
     4801 tcatcacgac cggagaaaaa ccgatcaaag ctaaaggaag atagaaaacc caagtaaaaa
     4861 gaccgtgaaa acttgcttgt ctgagggcga ctgtgagatt gtattcttcg ctttgatgat
     4921 gtacaacgtg tcccgcccaa agaaagttaa tctcatggct cagacgatga acccagtaat
     4981 aggctaggtc gtaaccaata aaacaaaaaa tccaaactgc tactacaaaa atccaagccc
     5041 aagtataaga gctgagtcct aatattccgt ttggaaaaat ggaaagcgct tcacttggcc
     5101 aagaaggaag attgaaaatc ctaaaatttt gatagatata aatataagct gctaaagtaa
     5161 caactttaga aaaaactcct acgacctgac tcgcagttcc tgtagataaa tcgttgatgg
     5221 aatcgtttaa acgatagagt ttgcgtttat gatatacgga aaatccaatt tctagaaaga
     5281 ttagtaaaaa gaaaaacgga attgcgatcg tgacaaggtt gatttccata aagccatccc
     5341 agtaagttct actttaagtt tattcttcta attcattcga ggtcaattca aaaacattgt
     5401 ttaggaagga tcgttttaat atcacgatcg ttatatgaaa ttcagacatt ctaaattcga
     5461 atgtcgtgta acaaatttta gaatattaac tttaacacaa gtttggtgta actctaaatt
     5521 tagacctgaa aactctcact taacgtgagc agtgcgtgag aaaaaatttt ctaaaagtat
     5581 aattgctaca attttagaat ttgttcgtaa aatcgtgatt tgcagtagtt cccacagaaa
     5641 cccgttgctt agaaaccgtt tatcattttg taattatctt ttttagaatc tgatttttgc
     5701 agtagttccc cacattgttt tacggataaa cctaagtttt gtggtagttc ccacattgtt
     5761 ttacggacaa acctaagttt tgt
//
LOCUS       NIKEGDKB_6             54296 bp    DNA     linear       08-DEC-2021
DEFINITION  Genus species strain strain.
ACCESSION   
VERSION
KEYWORDS    .
SOURCE      Genus species
  ORGANISM  Genus species
            Unclassified.
COMMENT     Annotated using prokka 1.14.6 from
            https://github.com/tseemann/prokka.
FEATURES             Location/Qualifiers
     source          1..54296
                     /organism="Genus species"
                     /mol_type="genomic DNA"
                     /strain="strain"
     gene            complement(692..1483)
                     /locus_tag="NIKEGDKB_00054"
     CDS             complement(692..1483)
                     /locus_tag="NIKEGDKB_00054"
                     /inference="ab initio prediction:Prodigal:002006"
                     /codon_start=1
                     /transl_table=11
                     /product="hypothetical protein"
                     /protein_id="X:NIKEGDKB_00054"
                     /translation="MGQNLAVSNPSSIEETAWELFETGSYEEVIEIAKKNPNHVFLNH
                     LSGIAGFESGSNYEINYFLKGSSVLTPLLEAYLLKESGKSREAAKKFLAYFRSSSVPV
                     SYSILKTGILVSEDAVDFKTVLDLISVYKIRFSDDSFCKSEFFSNYHLRNYKEAIQVF
                     AENVKRLSEERDVMGALGLAFVYMGKFDEAKSVLEKIPGYEELPTFDEKKKEFSEKIA
                     SIPKMEAKRKSLSIQELIDLGFAYLFSENFKKAEEVFSELVAVHP"
     gene            complement(1550..1831)
                     /locus_tag="NIKEGDKB_00055"
     CDS             complement(1550..1831)
                     /locus_tag="NIKEGDKB_00055"
                     /inference="ab initio prediction:Prodigal:002006"
                     /codon_start=1
                     /transl_table=11
                     /product="hypothetical protein"
                     /protein_id="X:NIKEGDKB_00055"
                     /translation="MILGRKTSRSVILLNPRSQEGRVGLHVAVVFSAEMSIPYTLGVI
                     LANRSQIASFPRLANALFAPVNKLEEKNVKRSFAVGYNLLTLLQSLSHS"
     gene            complement(1883..3190)
                     /gene="asnS"
                     /locus_tag="NIKEGDKB_00056"
     CDS             complement(1883..3190)
                     /gene="asnS"
                     /locus_tag="NIKEGDKB_00056"
                     /EC_number="6.1.1.22"
                     /inference="ab initio prediction:Prodigal:002006"
                     /inference="similar to AA sequence:UniProtKB:P67572"
                     /codon_start=1
                     /transl_table=11
                     /product="Asparagine--tRNA ligase"
                     /protein_id="X:NIKEGDKB_00056"
                     /translation="MSETPIVSNHDLGKYVDQKVVIQGWVHGIRGSNARQFLSLRNSG
                     KILQVLAEKEILGEEVFQTVKHLRQETSVTVIGNLVKNEKSPIGFELVMESIQIVGES
                     ENYPITPKEHGIDFLISQRHLWLRSSKQLAILRVRDNLSFAIRKYFHERDFLLIDTPI
                     LTGSVGESAGTLFSTEYFDLGNAYLAQTGQLYLETAIFAHNKVFCYGPTFRAEKSKTR
                     RHLTEFWMVEAEVAFATHAENLKLQEDFVKTVIKETVQNSFQDLKVLERDPASLLAYL
                     EKDFPVIDYTKALEILQSKGEDIVWGDDINSEREQLLTVEFGGPVFIQKYPREAKAFY
                     MKVNPEDPRTVLNADLIAPDGVGEIIGGSEREENYENIVQRLKEEKLPVESYDWYLDL
                     RKYGSVPHSGFGLGSERLIAWICGLAHVRECIPFPRMMERLYP"
     gene            3272..4126
                     /gene="folD"
                     /locus_tag="NIKEGDKB_00057"
     CDS             3272..4126
                     /gene="folD"
                     /locus_tag="NIKEGDKB_00057"
                     /inference="ab initio prediction:Prodigal:002006"
                     /inference="similar to AA sequence:UniProtKB:P24186"
                     /codon_start=1
                     /transl_table=11
                     /product="Bifunctional protein FolD protein"
                     /protein_id="X:NIKEGDKB_00057"
                     /db_xref="COG:COG0190"
                     /translation="MNPVLLDGKKLSEKIKEEIRSAIEERKTKNFRIPKLATILVGNN
                     PASETYVSMKVKACHSVGMGSEMIRLREQTTTKELLDVIDKLNSDPNVDGILLQHPTP
                     SGIDERAAFDRIALHKDVDGVTTLSFGKLSMGVETYLPCTPYGMVLLLKEYGIDVAGK
                     NAVVVGRSPILGKPMAMLLTEMNATVTLCHSKTQNLPDIVRNADIIIGAVGKPEFIKA
                     DWISNGAILLDAGYNPGNIGDIEISKAKDRSSFYTPVPGGVGPMTIAVLLLQTLYSAK
                     EHFTPPVK"
     gene            4142..5107
                     /gene="axeA"
                     /locus_tag="NIKEGDKB_00058"
     CDS             4142..5107
                     /gene="axeA"
                     /locus_tag="NIKEGDKB_00058"
                     /EC_number="3.1.1.41"
                     /inference="ab initio prediction:Prodigal:002006"
                     /inference="similar to AA sequence:UniProtKB:Q9WXT2"
                     /codon_start=1
                     /transl_table=11
                     /product="Cephalosporin-C deacetylase"
                     /protein_id="X:NIKEGDKB_00058"
                     /db_xref="COG:COG3458"
                     /translation="MAISFDECFQTYPELHSPSDLEEFWSEAIRDLKNFPIKKQSKAL
                     LKGSIIKETIYDISFQSWENAILTGTLVIPRKRGDLPVVVYFHDYGKDRPGIIKGLTE
                     TGVAQLILDLRGHGSQLIRPLLKEGELPDPDWTPGYFTKGLDGKDSFYMKGLYLDVIR
                     AVEFLRLTDGIDGDKIILAGKSMGASLAAFGAAFTNRIKGLILETPNFCHIDDNQLKL
                     DKSWMKEIDTQLNSFKTKKTAMKKSLAYYDSINFSKKIKVPTLVSVGMEDRISHPKSI
                     FAFFNHLNCDKRMQVYPTEGNEAGFKDEKQNGANLEFVREIFFPE"
     gene            5104..6519
                     /gene="cysS"
                     /locus_tag="NIKEGDKB_00059"
     CDS             5104..6519
                     /gene="cysS"
                     /locus_tag="NIKEGDKB_00059"
                     /EC_number="6.1.1.16"
                     /inference="ab initio prediction:Prodigal:002006"
                     /inference="similar to AA sequence:UniProtKB:Q06752"
                     /codon_start=1
                     /transl_table=11
                     /product="Cysteine--tRNA ligase"
                     /protein_id="X:NIKEGDKB_00059"
                     /db_xref="COG:COG0215"
                     /translation="MIEIQFYNSLSGRKEKFSPSDPNRVTVYSCGPTVYNFAHIGNLR
                     AFLFVDVLRRSLKLLGYGVDMTMNITDIDDKIIRDSIASKKSIIEFTAPWTKAFFEDL
                     KTVSAEILEHYPKATDSIPEMVDIIQKLQKKGLVYEKDESLYFSIQKFQNYGKLSKID
                     TSGMKTGTRYDTDEYEKEDVRDFVLWKSPKLEGETSWDTLVGTGRPGWHLECSAMIRK
                     VYGSGVDIHTGGVDLLFPHHENEIAQSEGAFPEESFVKTWLHSEHLLVDGQKMSKSKG
                     NFYTLRDLIQQGLDPKAIRFLLISTHYRSKLNFSTDRIAEASANIRKIQNCLDRILEL
                     EPDIKADFYFLFSIPFVQTWKKEFEESLADDLNISKALAVVFESVKQINSLLDTNQSD
                     SKQRIEYIQILAYFDRILGVLNFESKKDLLDSEIDSLIEERQIARKNKDFARSDAIRD
                     QLLAQGILIEDTKEGIRWRKK"
     gene            6609..7271
                     /locus_tag="NIKEGDKB_00060"
     CDS             6609..7271
                     /locus_tag="NIKEGDKB_00060"
                     /EC_number="2.1.1.-"
                     /inference="ab initio prediction:Prodigal:002006"
                     /inference="similar to AA sequence:UniProtKB:Q7A794"
                     /codon_start=1
                     /transl_table=11
                     /product="Putative TrmH family tRNA/rRNA
                     methyltransferase"
                     /protein_id="X:NIKEGDKB_00060"
                     /translation="MYIKENPGTEIVEKILNKIPSFVQVHKVSVSKLDSLVPGRNHQG
                     IVALKAPSKQTTFDKKNLEEFLSEKPGAFLILDRIQDPGNLGNILRTAECFGVTNIIL
                     PERESAGITPVVEKVASGALSFLKIFTVKNLANTLELLKENGYWIVSTSDRGTEDWSK
                     LPDLNELVILMGNEGEGIKRILMEKSDFVLRIPMHGNLSSLNVTVATGIVLDRIVNRK
                     FG"
     gene            8096..9193
                     /locus_tag="NIKEGDKB_00061"
     CDS             8096..9193
                     /locus_tag="NIKEGDKB_00061"
                     /inference="ab initio prediction:Prodigal:002006"
                     /codon_start=1
                     /transl_table=11
                     /product="hypothetical protein"
                     /protein_id="X:NIKEGDKB_00061"
                     /translation="MFFFCLGLFSYCNNSSWDKLKPSKNKNTAEELLKTLTVLFWGEF
                     NHELYKFIPIPFVTLKSQLSADQFAVATSESKENKPKIVLIHGWDFQEKNSDSPTDKL
                     AKVTNIRETWDDVLEMYSQNISGVQNSYELYTFTYRTSDYIENNGKRLIDKLNSVFTP
                     EDKVILLAHSMGGLVSRSALYHSNNTKDVIDFIVSLGTPYLGSPFASTSYQGNFGTLG
                     ELMAFLTGTEGGKDLAYTNALGTFYQVPINELISGAFNPYLERLLEESSKDSRITAFY
                     GEMNVCNNHPGSESVYIIGCNFLSNGSPSFTNKSDGIVTSTSGKMSSKLPGAKQFSKN
                     LDHSQLSFRNHVNTTSRNTYFDEVLSLINSL"
     gene            complement(9506..11725)
                     /gene="sasA_1"
                     /locus_tag="NIKEGDKB_00062"
     CDS             complement(9506..11725)
                     /gene="sasA_1"
                     /locus_tag="NIKEGDKB_00062"
                     /EC_number="2.7.-.-"
                     /inference="ab initio prediction:Prodigal:002006"
                     /inference="protein motif:HAMAP:MF_01837"
                     /codon_start=1
                     /transl_table=11
                     /product="Adaptive-response sensory-kinase SasA"
                     /protein_id="X:NIKEGDKB_00062"
                     /translation="MIHILKAILEQAHAGYWEKNFSENKSYLSPGWKSMLGYQKEELE
                     DSISAWQSHIFPEDLNPIRNEFEDYLKTDLSQPYEADIRFLHKNGNIIWFKCTCKVVE
                     KDSLGKPILMIGTYFDVTKSKKIESELQHTVDRLALATQTARVGIWDLDFTSGKISWD
                     DTMFELYGITREKFSGTVLDWESSLHPDDLERCRSEYAEALSGEKEFDTQFRVVWPDG
                     SIHFIKAIAIVQRMASGKPFRMLGTNWDITKHKNAEIALKESYELTKVFIENAPSAIA
                     MFDTNMKYMAASQQWLVDYYLGGIEIIGRSHYEIFPEIGDEWKSIHQECLRGRVIRKE
                     EEAFTRLDGTVQWIIWEVRPWYASPNVVGGILMYTADITTLKRKEFERSKLEEILTRT
                     NEAAQIGSWELDLETNTRVWSKVTKAIFELPEDYKPDGKEVGNFFRNEEDRKKSADIL
                     TESIQTGKPFDVEVEILTAKGNVVWTRSIGKPEYKDGKCIRVSGTFQNIQEQKLKELA
                     LQRTLDLLNNQNERLLNFAHIVSHNLRSHSGNISMLLKILQESKNESEKEKMIQYIAK
                     ASDSLMDTVWNLNEVVSIQTNKNLQNAEISLRDYIEKATQTIGGEIQKYQVQIHNLVS
                     DSIRVRCNASYMESILLNFLTNAVKYRHPDRVPEITLNAERQENRLILSIKDNGLGID
                     MKKYGDKLFGMYKTFHNNKDAKGIGLFITKNQVEAMGGKIEVESRLNNGTTFRIIFL"
     gene            complement(12129..13574)
                     /gene="cat"
                     /locus_tag="NIKEGDKB_00063"
     CDS             complement(12129..13574)
                     /gene="cat"
                     /locus_tag="NIKEGDKB_00063"
                     /EC_number="1.11.1.6"
                     /inference="ab initio prediction:Prodigal:002006"
                     /inference="similar to AA sequence:UniProtKB:Q27710"
                     /codon_start=1
                     /transl_table=11
                     /product="Catalase"
                     /protein_id="X:NIKEGDKB_00063"
                     /translation="MSRKTLTTAGGHPVSQNQHSLTAGPRGPVLIQDTHLIEKLAHFN
                     RERIPERVVHAKGAGAYGTLTITQDLTKYSRASIFSKKGKQTSLFLRFSTVAGEKGSA
                     DTERDPRGFAVKFYTDEGIWDLVGNNTPVFFARDPLKFPDFIHSQKRDPVTGYKNPIR
                     MWDYWAGSPEAFHQITILFGDRGIPDGYRFMNGYGSHTFGLWNSKGERFWTKFHFKSM
                     QGIRNLSMEKASALAGTDPDYATRDLFEAIERKEFPKWKFCVQIMPEKEATKYKFNPF
                     DLTKVWSHKDYPLIEVGVLELNSNPKNYFEEVEQAAFSPSNMPPGIGASPDKMLQGRL
                     FAYPDAHRYRLGIQYQQLPVNRPKNSVNVYHRDGRTRFQCDGNYDNYEPNGFEGPVQD
                     SSYAEPPLSISGDMDRYNSHIGNDDYSQAGDLYRLMSVEERERLTSAIASTMHNLPKP
                     LLEANLKHFHLCDPEYGEQLAAKVGLALSRV"
     gene            complement(13574..14119)
                     /locus_tag="NIKEGDKB_00064"
     CDS             complement(13574..14119)
                     /locus_tag="NIKEGDKB_00064"
                     /inference="ab initio prediction:Prodigal:002006"
                     /codon_start=1
                     /transl_table=11
                     /product="hypothetical protein"
                     /protein_id="X:NIKEGDKB_00064"
                     /translation="MDQSTEIQGKNISDKTIPKFSKTWIEYQKSMQLENPCFDSARRG
                     DINALKQQIVSLKHLDEKNRKGHTLLMLAAYNGWEEASQFLISQGADVNSTDQEGNSI
                     LMGAAFKGHVRIVEILLNAGADKNYKNSKGQDAFQFSNMFGRTEVSNLLSGSKSSRLK
                     RFLTFFKSWILYIVQFTKGEK"
     gene            14608..15045
                     /gene="perR"
                     /locus_tag="NIKEGDKB_00065"
     CDS             14608..15045
                     /gene="perR"
                     /locus_tag="NIKEGDKB_00065"
                     /inference="ab initio prediction:Prodigal:002006"
                     /inference="similar to AA sequence:UniProtKB:Q2G282"
                     /codon_start=1
                     /transl_table=11
                     /product="Peroxide-responsive repressor PerR"
                     /protein_id="X:NIKEGDKB_00065"
                     /db_xref="COG:COG0735"
                     /translation="MKDSYERSKKILEDAGINVTVQRLQMANLLLSKPQHLTADQVFQ
                     LINEHMPNASRATIFNNLKLFAEKGIVNLLELKSGITLYDSNVVHHHHAIDEKTGEIY
                     DISLDSKLQEKVLSELKQDFKLKTGSSLENCNLSITLKGKKNP"
     gene            16097..16960
                     /gene="flgG_1"
                     /locus_tag="NIKEGDKB_00066"
     CDS             16097..16960
                     /gene="flgG_1"
                     /locus_tag="NIKEGDKB_00066"
                     /inference="ab initio prediction:Prodigal:002006"
                     /inference="similar to AA sequence:UniProtKB:P0A1J3"
                     /codon_start=1
                     /transl_table=11
                     /product="Flagellar basal-body rod protein FlgG"
                     /protein_id="X:NIKEGDKB_00066"
                     /db_xref="COG:COG4786"
                     /translation="MLRGIYTGANGMIIQQTRMDVISNNLANVDKTAFKRDTTVFKTF
                     PELLLHRFDEDGVGKVPMGSFDTAPVIGKLGLGGEVNEVYTRFEQGAVKKTENPFDLM
                     LQDKPGSEHPAFFSVMTNRGERLSRSGAFVMDTNGFLVTPQGFPLLGENGPIRVARGN
                     FLIKENGEVWINGEIGNDPVNGTSIDKNRFETPVLLDKIKIRTVENPRHLDKEGDSFY
                     ADTPESGEPIPFDLKDEPSVLQGYLEASNVSVVTEMVEMIEVNRSYEANQKTVQTQDS
                     LLGKLINEVLR"
     gene            complement(16961..17899)
                     /locus_tag="NIKEGDKB_00067"
     CDS             complement(16961..17899)
                     /locus_tag="NIKEGDKB_00067"
                     /inference="ab initio prediction:Prodigal:002006"
                     /codon_start=1
                     /transl_table=11
                     /product="hypothetical protein"
                     /protein_id="X:NIKEGDKB_00067"
                     /translation="MKLPLWMFSYVFYESMIQHPKVVTSTEISKRLRISYKGAASLKK
                     RFQVFASQQLPKYKQLTFDALDREFKDFSLPPDEDTDITEIMENRPYVCADTVVLYSA
                     SQRANQGRKRYRHAGSTASIYISDKLGGRQVGTLAHTIAIKSGPVFFHSVPNQKMNTL
                     GPIIQNHLPLQTPLMTDEGYPWLWNIYKSHRSVNHSAHSKDARYKWARNRWSKNGVHS
                     QVAEGNHRLLKTAFSSYCYIRPENSTRYLNEFSFLKNAHVFGLDVICENEAVGAGDDV
                     RDVDAVVGETKRWGRLSFGSDPRGPLEPAVGIGRKG"
     gene            complement(19184..19624)
                     /locus_tag="NIKEGDKB_00068"
     CDS             complement(19184..19624)
                     /locus_tag="NIKEGDKB_00068"
                     /inference="ab initio prediction:Prodigal:002006"
                     /codon_start=1
                     /transl_table=11
                     /product="hypothetical protein"
                     /protein_id="X:NIKEGDKB_00068"
                     /translation="MALINPHINFNGNAEEAFTFYKSVFGGEFAKIIRFKDLASPEFP
                     VAEKEENKIMHIALPIGKYNMLMANDVPEAMGRTNENENRSKIVISAESKEEADKLFN
                     GLSAGGQIEMSIADSPWGSYFGMFRDKYGIEWMVDFDPKYKGQI"
     gene            20862..21539
                     /locus_tag="NIKEGDKB_00069"
     CDS             20862..21539
                     /locus_tag="NIKEGDKB_00069"
                     /inference="ab initio prediction:Prodigal:002006"
                     /codon_start=1
                     /transl_table=11
                     /product="hypothetical protein"
                     /protein_id="X:NIKEGDKB_00069"
                     /translation="MNRIAILLLFALLINCGPEIKTYDGERYGLVTNGVILRKEFEKN
                     SERLRELTKGSIVILLGEVHKKPENNEKVTWYKIKSRSGFTGYAFGDYIKPLSLDIGK
                     NELMLKQNKFEIRLKKTIIEYAKERIDSSNQFPLDDVTDLRIISPLEPTSSSSYDVLV
                     ASWLKGSLLGIDTTSVTVNVNLYLNIDYDNLPNSIIKVNHVDILKIEKTEGIDPGKTV
                     DLLVKIL"
     gene            21577..22527
                     /locus_tag="NIKEGDKB_00070"
     CDS             21577..22527
                     /locus_tag="NIKEGDKB_00070"
                     /inference="ab initio prediction:Prodigal:002006"
                     /codon_start=1
                     /transl_table=11
                     /product="hypothetical protein"
                     /protein_id="X:NIKEGDKB_00070"
                     /translation="MLNKSFEKHLGNSVKSMADLEDKLNSNLSKISAIRIFSWFFFTI
                     FWIISIWTLLQQTIWLHKFQFFALLYLNYYLCLFSLFVSCIIIFPIAKYVDKRRLIVN
                     IILEFDNAGQRKIIECCNIINQRIVTAKTSLLVKSTKSTYYKYSAGAFETLDTISLRQ
                     KINSAYRLSSRINQYSLECDSLQITFIGNIVLVLDWCSRRFSAYQSFNVYGSINHFPF
                     IWEDKVPIDSHILEYTWRHPNKNGRPDQRFKDNYKIPVLSFWSLEIELNEQARQILIS
                     DSLIGEEIAKLIENLKQELNHQEIINRENQEHNNEPKTKS"
     gene            22505..22843
                     /locus_tag="NIKEGDKB_00071"
     CDS             22505..22843
                     /locus_tag="NIKEGDKB_00071"
                     /inference="ab initio prediction:Prodigal:002006"
                     /codon_start=1
                     /transl_table=11
                     /product="hypothetical protein"
                     /protein_id="X:NIKEGDKB_00071"
                     /translation="MSRKRKVDPTIIFLLAITMLILTVIAYYHWFRRISKSTLDIKLK
                     ISIYFFHFTNVALISTAVFHNTPLAKDYGILNFSLEFSIASLIAFIPSLGLQWILEKL
                     QLFLRRIDII"
     gene            complement(23014..24129)
                     /gene="sasA_2"
                     /locus_tag="NIKEGDKB_00072"
     CDS             complement(23014..24129)
                     /gene="sasA_2"
                     /locus_tag="NIKEGDKB_00072"
                     /EC_number="2.7.-.-"
                     /inference="ab initio prediction:Prodigal:002006"
                     /inference="protein motif:HAMAP:MF_01837"
                     /codon_start=1
                     /transl_table=11
                     /product="Adaptive-response sensory-kinase SasA"
                     /protein_id="X:NIKEGDKB_00072"
                     /translation="MKSKPKILIVDDKPENLIALEVVLKDLDVELVKALSGNEALKAI
                     LRHEFALALLDIQMPEMDGYELAGIIREENKTADLPFIFISAVYTDNLNVFKGYEKGA
                     FSFITKPFQPEILINKVQFFIDKHLQDAALHELNESLRQKNLELEYSNKELDAFTYSV
                     SHDLKAPLRAIRGYTKILKEDYEEKFDEEGKRVLGLIIDNSLKMSSLIDSLLLLSKLG
                     KKDMKKKPIDMNQLVNTILQEFQEDLKNGKTSLEIKKLPSIMGDAELLKQVLINLISN
                     AIKYSSKKENPKVEIGSSTNEKEITYYVKDNGAGFNMQYVNKLFGVFQRLHENSEFEG
                     IGIGLAIVQRIVLRHGGRVWAEGELDRGATFFFSLPI"
     gene            complement(24143..27766)
                     /gene="rcsC_1"
                     /locus_tag="NIKEGDKB_00073"
     CDS             complement(24143..27766)
                     /gene="rcsC_1"
                     /locus_tag="NIKEGDKB_00073"
                     /EC_number="2.7.13.3"
                     /inference="ab initio prediction:Prodigal:002006"
                     /inference="protein motif:HAMAP:MF_00979"
                     /codon_start=1
                     /transl_table=11
                     /product="Sensor histidine kinase RcsC"
                     /protein_id="X:NIKEGDKB_00073"
                     /translation="MNMTIRGKLIVGFSIILGMLLISVLFVLDMVSDSNDRLKRIVDV
                     SAKKVNLSHEILIGVLEASRHEKNIIIEKDPIKMVYYRDRIYKAVDSVDQNTIELQSY
                     TEVQGSETLQNFISLWTAYKSDLAQIVSLSLENNKGRAFEISISKGLTIRDSIIKTLS
                     YLIKKSEENMQSDKEENERKYYLTFLFFILFVLVSLFIEIAISYWIIRTIGNRIQFIS
                     QEAEKIANREFSNVPLAGAYKDELQPIYQFLNKIRESFKEITDNANNVASGNYFVDFV
                     PKSEKDVLGNSLRMMTSSLRKKTQENEKHNWMTNGQNFLNEKLRGDKTESVLAKDVIT
                     FLSNYLNANVGAIYLCDDSECSLSVFGKYGFISENRSSERFALNEGLIGQVAAEQKRI
                     FLTDVEEGSLRILSGILDTKPKQILIVPFVFEGKTQGVIELGKLDSFSPSEIEFIESS
                     VQSIGISFNSARARRKIQELLEQTRIQSEELQTQQEELRQMNEELEEQTQVLRQQQEE
                     LKVSNEELEEQTHILEMKNKEVELAKSDIEQKTKQLELSGKYKSEFLANMSHELRTPL
                     NSLLILSKDLADNKRKNLSEDQVESANIIYKSGHDLLVLINDVLDLSKIESGKMSVNL
                     ERVVLRKFAKELMSTFKLQATEKKLDLDLIFDDDLPEIIRTDSHRLNQILKNLISNAL
                     KFTERGKVQVEIKKQNKDKILFSVIDSGIGIPEEKHSAIFEAFQQADGSTSRKYGGTG
                     LGLSISRELAKLLGGEIFLKSKVNQGSTFSLSLPIETNEISISEKENEVFHNSVDSIQ
                     NEFINYPTLQDDRNQIGENDKVLLVIEDDLKFASVLIKQANEKGFKCISAATGEDGLI
                     LTRKYKPHAIILDLDLPGIKGQTVLNELKADQSIRHIPVHIVSANEYSLELIRGGAVE
                     HIRKPIHKKELDEAFNRIENFINRKMKNLLIIEDDFNSRKMMLKLIGNGDVKCFEADS
                     GKEALRVYAENHFDCIVLDIGLPDMSGFELIQEMEKIKNGRIPPIVIYTGKELTKEED
                     KELQKYSESIIIKGIKSEERLLDETALFLHRMINDLPEAKQNIINNLYDKDSVLFQKK
                     ILLVDDDMRNVFALSKILSEKGMNVLKAEDGNSALELLSKNEDVDLVLMDIMMPEMDG
                     YETMKKIREISKYKNLTIIALTAKAMQNDRQKCIEAGANDYIPKPVDVERLFSLMRVW
                     LSK"
     gene            complement(27763..28344)
                     /gene="cheB_1"
                     /locus_tag="NIKEGDKB_00074"
     CDS             complement(27763..28344)
                     /gene="cheB_1"
                     /locus_tag="NIKEGDKB_00074"
                     /EC_number="3.1.1.61"
                     /inference="ab initio prediction:Prodigal:002006"
                     /inference="similar to AA sequence:UniProtKB:Q9WYN9"
                     /codon_start=1
                     /transl_table=11
                     /product="Protein-glutamate
                     methylesterase/protein-glutamine glutaminase"
                     /protein_id="X:NIKEGDKB_00074"
                     /db_xref="COG:COG2201"
                     /translation="MNYEAIVIGVSAGGINAMKTILPTLPTQFGIPIVIVQHIGARSD
                     GEWFRILEKLCNIKIKEAEEKEEIKSGMVYVAPPNYHLLIEKDKTFSFSIGERVNFSR
                     PSIDVLFETASEVYEDKLIGVILTGANSDGAQGLKKIKENGGLAVVQDPLTAEIALMP
                     RSAIEATSVDYVLSLEKIAELFIRLDQNNLEQR"
     gene            complement(28367..29281)
                     /locus_tag="NIKEGDKB_00075"
     CDS             complement(28367..29281)
                     /locus_tag="NIKEGDKB_00075"
                     /inference="ab initio prediction:Prodigal:002006"
                     /codon_start=1
                     /transl_table=11
                     /product="hypothetical protein"
                     /protein_id="X:NIKEGDKB_00075"
                     /translation="MSEDTLFTKKRNKFYSDFEGDQPFKLKESFMKSRDIQDTEINLL
                     LEVIFEKYGYDFRQYSEAHIRRRLISRLALSGLSSISEMQTQVLQDKTFASKLLQDLS
                     ITVTEMFRDPDFYVCLRKKAIPILKTYPFVKIWHAGCSTGEEAYSMAILLKEEGLYER
                     SILYATDFNEQALNVAREGIFRNRSMKEYTINYQLSGGSGFFSDYYTSDGEMVIMNQT
                     LKKNIVWAHHNLVTDRVFAEVNLVFCRNVLIYFKRELQNQVHHLFLESLVKGGILCLG
                     SKEGISYGGLAEKYESLDSKQKIYKKKY"
     gene            29996..30745
                     /locus_tag="NIKEGDKB_00076"
     CDS             29996..30745
                     /locus_tag="NIKEGDKB_00076"
                     /inference="ab initio prediction:Prodigal:002006"
                     /codon_start=1
                     /transl_table=11
                     /product="hypothetical protein"
                     /protein_id="X:NIKEGDKB_00076"
                     /translation="MNPKTRIEEQDQSDKKYDDSEPGVHPGSSLRVRKILRWFGKIYG
                     SLFYKTEVIGLENVPQKGNVLVLVKHQRNDDIPLGLAKGLYKIRWDIWAIMKDSMAAP
                     MFFNFFLKCGGIPLNRLEPRKSKRDLLFARKVLYNGNMLVIFPEQTTVPYKMGKGRPG
                     AFRFIVGKPQSPLPVLCLGLDYRPRGFLRRTSLTIRIGELKYLTPDRDPEEFLHECMH
                     EIASLTNLIYPFEFKKSKLENFEESEVESVI"
     gene            30742..31740
                     /locus_tag="NIKEGDKB_00077"
     CDS             30742..31740
                     /locus_tag="NIKEGDKB_00077"
                     /inference="ab initio prediction:Prodigal:002006"
                     /codon_start=1
                     /transl_table=11
                     /product="hypothetical protein"
                     /protein_id="X:NIKEGDKB_00077"
                     /translation="MKIPIAKGSKRALLVEGGGMKGAFAGGALHSLHTIVSPKHFDLV
                     VAVSSGACSAAYYVTMPKPEPEKSLKTLAIWYIELAGRKLISPFHPFLGKTFLDQEYL
                     VDDLFGQKYPLPVENFEKFGLPELRIAVSNLQTRTIEYVRATSSNIFDLLKAATSLPI
                     ATRGKHKVDGKLYTDAAVLNPLPLEDLIEAGYKDITVVLNSPVERISPPFSMLTSLLS
                     FPKDWKMAKLMNRWHHHHFNLARAVAQKPPKGVRIHTISPENPLPVSLVTTNANKLKE
                     AVNLGVSKGEEIGKLLLKLFTKNQNSKKDSFTGIPLKQTRNSNLKKKPATKRKKSK"
     gene            complement(32057..32422)
                     /locus_tag="NIKEGDKB_00078"
     CDS             complement(32057..32422)
                     /locus_tag="NIKEGDKB_00078"
                     /inference="ab initio prediction:Prodigal:002006"
                     /codon_start=1
                     /transl_table=11
                     /product="hypothetical protein"
                     /protein_id="X:NIKEGDKB_00078"
                     /translation="MNAQSIRKKVNRLNEMILAGNVIEAFQEFYHPAVVMQENTQNPT
                     VGFEENLAREKDFVAKVKWNLAKVLGTIVDEENNRSIVEWELDYVHKEWGHIKATQAS
                     VQTWKDGKIFHERFYYTVK"
     gene            32545..32985
                     /locus_tag="NIKEGDKB_00079"
     CDS             32545..32985
                     /locus_tag="NIKEGDKB_00079"
                     /inference="ab initio prediction:Prodigal:002006"
                     /codon_start=1
                     /transl_table=11
                     /product="hypothetical protein"
                     /protein_id="X:NIKEGDKB_00079"
                     /translation="MNEKLSEQSIQAWAAGLKFYSSASSQIESALAKTNAISLTWYDI
                     LYTVYTKSKKRSRMSDIAREIILSKSALTRSVDKLVTEGFLKREKSEEDAREFIVEIT
                     FSGIQALRNSWPIYEEGIRKIFASKLTFKETSELLRIFRKLNKY"
     gene            complement(33050..37666)
                     /locus_tag="NIKEGDKB_00080"
     CDS             complement(33050..37666)
                     /locus_tag="NIKEGDKB_00080"
                     /inference="ab initio prediction:Prodigal:002006"
                     /codon_start=1
                     /transl_table=11
                     /product="hypothetical protein"
                     /protein_id="X:NIKEGDKB_00080"
                     /translation="MIKNRILITILLLLPGILAAQNRSYTEDPFDELIREKKEIFGSE
                     KEEKYPVRMLFVDVEKWPGHLSWHAFWFIRRTDYPKFKQFRIFPFYNSIEAKSGKASL
                     DSVFPFFSYRRVEKEGLKEKTFLSPLFYSNNIEPVDGGIGYRESSKFYWLGYNSNSSG
                     PGFEKNFSMFPGFLPLLILKSDLNNGIRSNSMMVLPLFYFHKRSLEESDTWFTLLRWG
                     HNTEKKFFNFLPLIYYTNYKIKEDYSFTFFPLYHQSRTTGLNSQMFSHYSPFLFWEKE
                     KFSDSEWESSFLPLLLFYKSKLLVSGKETTRLFFAPLALYLKEDGENYKIRNFLVFQW
                     GKENDWSYFRIFPFFYWSKTKDQSDNTLTFFPFWFYKANSYFHIPLLGFFHVFSDAQS
                     ETFAPFFYKYDTPNHKEFFLLGYHSQYFSPGSSNLGNFVRFYPFYYSSYEQDGSSFLG
                     LAGLFYRWKNSKDETVARAILPFYYYQKNEYNLLFPFYFRFGGDDLDYVSFSPFHYKL
                     RSTNVDRDWIWLYYSSEDRKEKTSSLILAPFYFEWKSAESRGDILLPAYLKYYEKNKN
                     LELYFGGFSISQTGGRFDASLKSSGSGKEYYIDLDYSFMYNLFSISLRKEITSPFTFF
                     TDTKKEEESTLIQVQNPKSNEVKKDFRIEKSNEEFQKPALDENSNFASYKKLARETSK
                     NYFGWEALFGIVSYQSGDDKKHFRILPLTWFTWGTNSNDYIFVWPLPPIFFGKVGNES
                     YRVVFPFYAEQKKGTNFVLSLGIFLFLMEKENDRREYSVLWPLIRYAKSKEETAYRFF
                     PIFTHRETAERLETKSIFYYRYKEKNGTYETSSFHGILFPFYQASEEIFTKKDFRSVS
                     GYNTLIPFYFRNYSDRFEGEKQVFQERNLYTLLFLYSYKENLPLKHKESFFLSPFYYS
                     SNEEKEKFDTSYVSDLNLILPIPLVVWGRDKKGEGGDKRFRFILGYYTSSFFQRSVNV
                     TFQKSSWNFLLFMGGERYIDDSYSTLGAQETTRFYLFPFYFREEIMKGGNWTYRSHKI
                     PILYSSQTTPNSYDITILLFAGFRSDPELGVKRTMILPFWYQSENRDKLFGNDHKNFR
                     TFTPVFFQTETFENWTNGKNSSEISRFYTILPLPMFYTFESKTKYGSNSSSGLVVEDS
                     WGFDWLLFINYEKQNKIYFEVETQTVSENKTQTETKSVSLKTLFALYGYEKFEKFSNG
                     TTVLSRMNAYLFPLFFYKNADSADSSSTYRWMIPILAYRSFQGNQDGAVISHTNLLGI
                     LFDYQRNDILKTNSVFFFPSIYYSNDQKNKDKTFFFLPFFYTRSYGDSESNFFILGYY
                     ERNSERSNRYNFLYLFDLELYVSDQRKELSLFLGVFNAEFERDRTRWGVFGGILLGYE
                     STPQMTDWNFLWIRYLNSPQEKIQNFLPIYRYGETQEGYSFLAPPILTYHSKDSEGSI
                     TLGGLGLIYYQNRSEIEKEESTKILGGLLYFSEKKALRGFQNYGILGAPFIGGLLWNY
                     EFEEETGFQKMSFLKFIFSRTTYKGKTWNSYFGISPSLWFDEND"
     gene            complement(37678..37899)
                     /locus_tag="NIKEGDKB_00081"
     CDS             complement(37678..37899)
                     /locus_tag="NIKEGDKB_00081"
                     /inference="ab initio prediction:Prodigal:002006"
                     /codon_start=1
                     /transl_table=11
                     /product="hypothetical protein"
                     /protein_id="X:NIKEGDKB_00081"
                     /translation="MKFTVYVKPNSKKVFFRKEEDGVLTIAVREPALEGKANEAVIES
                     ISKEMKVPKSKIRILSGQKNKKKIIEIDL"
     gene            complement(37909..39504)
                     /gene="murJ"
                     /locus_tag="NIKEGDKB_00082"
     CDS             complement(37909..39504)
                     /gene="murJ"
                     /locus_tag="NIKEGDKB_00082"
                     /inference="ab initio prediction:Prodigal:002006"
                     /inference="similar to AA sequence:UniProtKB:P0AF16"
                     /codon_start=1
                     /transl_table=11
                     /product="Lipid II flippase MurJ"
                     /protein_id="X:NIKEGDKB_00082"
                     /db_xref="COG:COG0728"
                     /translation="MSNAASRSIALSFYTFLSRILGLLRDHFMAVSFGTGMVASAFSV
                     AYRLPNMFRNLLAEGTLSQSFLPLYAESGKISEEEAKIMSGAVLSFLFFILSILVGIV
                     FLFSPFFLPILVGGTKEYSNLVIELTYILFFLIVTASLSAIFMAISNSKNRFFVPSLS
                     PIILNLCYLFVFICLFPFVDDLHDRVIVLCFAIITGGFLQLAVQIWYVWKNKDMPKIN
                     WNWKHPSIRKIFKLMLPAALGGGFYQLSLLVDIFLANWVQNQNPGLGAVVSLDYSQRL
                     VQLPTGIIGVALATTILPALLQSLKKEEWSSIHQELAGALEFALFLTVPAALGMAFLA
                     GPILDSIYFGGKWDHIATHTATQPLVFYSIAIPFFSINKILISSYYAFQDTKTPLRIQ
                     SISFTINIILNLSLIWFLKHSAIALSSAISAIFTFLLLGIFLKKHKIGFPWIELFKKI
                     SKMSIPFLLLGSYLFFHQFFLYSTILNYLGSIGVNYVQSSRIHLSLVIFPAVLIFFAS
                     SLIFKVDGIYLLIRKFRRKQEIV"
     gene            complement(39508..40440)
                     /locus_tag="NIKEGDKB_00083"
     CDS             complement(39508..40440)
                     /locus_tag="NIKEGDKB_00083"
                     /inference="ab initio prediction:Prodigal:002006"
                     /codon_start=1
                     /transl_table=11
                     /product="hypothetical protein"
                     /protein_id="X:NIKEGDKB_00083"
                     /translation="MEIRSRLSENILKLKLRGRLDSASAEDFYSYLKSKWEEGIRKFL
                     FSCEELEYIESEGIEVLARFENFLKNRGASSAYCAFNEECKTLLSFLGFGRSISFFDD
                     SNRAEEFLSSIKILDQRSSVSSTSKIQRNSPVQFYSSSSSRKSETSRGIFIPEIKTVP
                     EAGNESLKSESIGSFGLASQSQRLQAFLNEEETSQKELYKIDTSSLKSSSKTETETSS
                     SSSESSTQLEESSDIKINPISNPTSPEYSAKSVLEKAIQTEKSFPKKIIYCGACSSRI
                     RVSKPGRYQCPACQIQFDLNSMDGVRYLEKLLGT"
     gene            complement(40447..41610)
                     /locus_tag="NIKEGDKB_00084"
     CDS             complement(40447..41610)
                     /locus_tag="NIKEGDKB_00084"
                     /inference="ab initio prediction:Prodigal:002006"
                     /codon_start=1
                     /transl_table=11
                     /product="hypothetical protein"
                     /protein_id="X:NIKEGDKB_00084"
                     /translation="MRILFYSQEKAYFLPIGWIVKIFKSIFYFLLLLIVCESIALGIV
                     AWSFLESSLASFELLKIGSDNRARDTLSALTKAAENSGVNGSYEDMNFVFSRFVKVSE
                     KDADGYTIKEIFLTNEEGIVLAHSNPEYLVENLKKRKPISLYQDSLYTRAFHLRKWQI
                     SIPVLLNQKKDFLSKSFFFSKFEKFFPEINEPEILLSAAVYHPVKLERVAAIHMIYDR
                     GNFRKFVFQQTELLEWLLRNDSLIALGAALFLEFVYLLLTLVGSKNDRSKPFVERISH
                     SQEVHVPVLAKHSSPLSSVIFPGSLENAEQNQSIQTEPVLSSSDSQVDLQTESQTQPS
                     EPTPVTIEAVQKTETTESKTETNLSQITIKTEPVVSQIDLTSKEEVLDAIYLG"
     gene            complement(41990..42589)
                     /gene="lipB"
                     /locus_tag="NIKEGDKB_00085"
     CDS             complement(41990..42589)
                     /gene="lipB"
                     /locus_tag="NIKEGDKB_00085"
                     /EC_number="2.3.1.181"
                     /inference="ab initio prediction:Prodigal:002006"
                     /inference="similar to AA sequence:UniProtKB:Q5SLQ3"
                     /codon_start=1
                     /transl_table=11
                     /product="Octanoyltransferase"
                     /protein_id="X:NIKEGDKB_00085"
                     /db_xref="COG:COG0321"
                     /translation="MQEKLRKFRKECILFLEHAPTITGGINYNPENLLVKPEFLESMG
                     IQIHWTQRGGDFTAHEPGQLVLYSHVDLKKRNLSIRFYLENLLRSVIDSVRSTWDLQL
                     ISDSDSPGLYLESNPSQKICSIGVNFKSFFTSHGIAFNLSNDLKTFRCINPCGRNWTN
                     MTSVKDLGLDFGLHKRDELISCLKKNLCSFLEPINVSSS"
     gene            42653..43186
                     /locus_tag="NIKEGDKB_00086"
     CDS             42653..43186
                     /locus_tag="NIKEGDKB_00086"
                     /inference="ab initio prediction:Prodigal:002006"
                     /codon_start=1
                     /transl_table=11
                     /product="hypothetical protein"
                     /protein_id="X:NIKEGDKB_00086"
                     /translation="MEKLLEVISFILQKSPNGRDRLSLSKLIYYSDGVYFQKNAKLIT
                     NQTYIHLEDSPCALDLQSALLHLRKNGLIDIHPRLTEKGISGFQIVWTGEPGEEAVDL
                     NRQEKRIIRKVLENFKNAVYDENRVYPNLYENYIISPLFAEIPFSMDTLNTKIHFFKR
                     KTLLNISGKIFKVLFSE"
     gene            43198..43548
                     /gene="panD"
                     /locus_tag="NIKEGDKB_00087"
     CDS             43198..43548
                     /gene="panD"
                     /locus_tag="NIKEGDKB_00087"
                     /EC_number="4.1.1.11"
                     /inference="ab initio prediction:Prodigal:002006"
                     /inference="similar to AA sequence:UniProtKB:Q9PIK3"
                     /codon_start=1
                     /transl_table=11
                     /product="Aspartate 1-decarboxylase"
                     /protein_id="X:NIKEGDKB_00087"
                     /db_xref="COG:COG0853"
                     /translation="MQITVMKGKIHRATVTDADLNYEGSLTVDMDLVDAAGMRVYEKV
                     SVVNVNNGARFETYIIEGKRGSGEICLNGAAARLGMKGDKIIIITYAQVEEQELASDY
                     TPKVIHVDEKNRKR"
     gene            43638..44486
                     /locus_tag="NIKEGDKB_00088"
     CDS             43638..44486
                     /locus_tag="NIKEGDKB_00088"
                     /inference="ab initio prediction:Prodigal:002006"
                     /codon_start=1
                     /transl_table=11
                     /product="hypothetical protein"
                     /protein_id="X:NIKEGDKB_00088"
                     /translation="MKSFLRISVCLLLLFVGHTTFGQNAEKTDPNKKDGGTEYYPLAY
                     YDERLSVKNISFFRRHSDNGKGEFLDVMVEMENRSFDPAKFSIYILAINETTSINPEK
                     RDLVPFPKWRGFDLENNTFVINFQNLMPQKLEPKAVWGEEKYNKAKKDYDDRIARGEI
                     VRMSNPSLTETVTYLTNHSENALEFTIFGEQGPKKDQVLISNFVDQTEEERKKQAHES
                     LSKHTYTIYSAKYKTTLMSHHYTEYRPGYVTYNKVVVLIFNPLKEKNKLVYRRFIDIG
                     GIKLLN"
     gene            complement(44956..45219)
                     /locus_tag="NIKEGDKB_00089"
     CDS             complement(44956..45219)
                     /locus_tag="NIKEGDKB_00089"
                     /inference="ab initio prediction:Prodigal:002006"
                     /codon_start=1
                     /transl_table=11
                     /product="hypothetical protein"
                     /protein_id="X:NIKEGDKB_00089"
                     /translation="MEPVLRIEPMDNSFFSESENIQSFPVKRDILDIMDSYRYMNSSY
                     FFDFLSDGRWDHAIGWIEKNMNESDWSMRYVPESIDRYRKPLK"
     gene            complement(45203..45460)
                     /locus_tag="NIKEGDKB_00090"
     CDS             complement(45203..45460)
                     /locus_tag="NIKEGDKB_00090"
                     /inference="ab initio prediction:Prodigal:002006"
                     /codon_start=1
                     /transl_table=11
                     /product="hypothetical protein"
                     /protein_id="X:NIKEGDKB_00090"
                     /translation="MVLIKETENEIDRQIRYFLEEKLEGILEEARKVKKRRQEVFHGK
                     KNEKEKKNSEFENIQEETQLTLWEEDQCEHNKKMDSLGTGS"
     gene            45575..47056
                     /locus_tag="NIKEGDKB_00091"
     CDS             45575..47056
                     /locus_tag="NIKEGDKB_00091"
                     /inference="ab initio prediction:Prodigal:002006"
                     /codon_start=1
                     /transl_table=11
                     /product="hypothetical protein"
                     /protein_id="X:NIKEGDKB_00091"
                     /translation="MLNIPELTETLLSGKDIDVEYKFVSEEDHQQLYNLLLNILGKID
                     RLFLTEVISTVLKEILMNANKANAKRIFFLKKNLDIHNADHYSKGMRTFQEEITHHWD
                     DQKEILQNSGFKIHFRAKMINSSLAILVENDSALLPQELDRIKKRIESAKKYNDLSDA
                     FMDISDSQESAGLGLVLIQLLLKNSGIGSDKFKIDTDGKLTRATLIVPQQIVPIEITT
                     KLKEKILMEIEGLPPLPNTLTRIISLCNNPDSDLGIIASEIEKNPALSVDLLKLSNSA
                     GFASRNKVNTIVQAVKVVGLKNVRNLLYVSGVRKIMDGRYAKLQEVWNHSNMCSFFIR
                     QIAGRGGMTRVADIAAAGALLHDLGKFILLSLNQKLFIKLTNYQKDRDFGSSTILEEI
                     SIGISHPTLGALLAKKWDFPPDLVQMIEFHHRPFMNVGGVYHDLVELVYLANMMMDCI
                     DKKASFFTIDETILHKYDLADKKIFEETCEKLRKLYEIARMEN"
     gene            47053..47865
                     /gene="ylmA"
                     /locus_tag="NIKEGDKB_00092"
     CDS             47053..47865
                     /gene="ylmA"
                     /locus_tag="NIKEGDKB_00092"
                     /EC_number="3.6.3.-"
                     /inference="ab initio prediction:Prodigal:002006"
                     /inference="similar to AA sequence:UniProtKB:O31723"
                     /codon_start=1
                     /transl_table=11
                     /product="putative ABC transporter ATP-binding protein
                     YlmA"
                     /protein_id="X:NIKEGDKB_00092"
                     /db_xref="COG:COG1119"
                     /translation="MKDGLKINSLLSLEKISYKPTGKTILDSVSFEIKTKEHCVLLGR
                     NGAGKSTLVNLIYGMIWATSGTIRLFQETYGEIAIQDLRKRIGILDSSQQENSIQRKL
                     TVKDTILTGLFHTIGYYRDPSPEEETKTLQILKDSDLLSKKDQLYNTLSSGEKKKILF
                     LRSIVNEPDFLIMDEPCSSLDLTAREDFLGFLKEYHSKKKFTSLYITHRPEEIPDFYS
                     KAVLLKEGKVIHFGPIEECFTEKNLEDLYDIPLQVQKIENTWSVIPKQKRTY"
     gene            complement(49692..51533)
                     /gene="topA"
                     /locus_tag="NIKEGDKB_00093"
     CDS             complement(49692..51533)
                     /gene="topA"
                     /locus_tag="NIKEGDKB_00093"
                     /EC_number="5.6.2.1"
                     /inference="ab initio prediction:Prodigal:002006"
                     /inference="similar to AA sequence:UniProtKB:Q7A5Y5"
                     /codon_start=1
                     /transl_table=11
                     /product="DNA topoisomerase 1"
                     /protein_id="X:NIKEGDKB_00093"
                     /translation="MSLLIIVESPSKAKTIAGYLGKEFRILATLGHVADLPKTTLGLD
                     LKNRFEPEYVILPGKKKILSEIIKTAKQSQKVFLATDPDREGEFISAYIRDRLQKKSN
                     VFRIRFTEVTKQAILNSLQNPDTINEFLVDAQKTRRIGDRLIGYFISPVLWKQIGPGL
                     SAGRVQSVALKWICEREEEIRNFKIEIYYNILLHGTDQKGIVGIFSRTGDRIFSKEKA
                     DQILQNVQKEKELRISEKKETLGKLFPPPPFQTASLQQEAFKKLRFSSKKTMSLSQRL
                     YEGMDLGNGQRNGLITYMRTDSVRLSSEFVERARSWILSELGETFASPLERKIRKSAK
                     KIQDAHEAIRVTDPFLTPKEIKKFLGKEEAALYDLIWKRTISSLLPAEEFIKIEYSIF
                     AAGECFQLETKKTIFPGYKILNEADVKTNPSWEKGELFILQKVECEKKQTEPPSRYSE
                     GTLVAKLEKQGIGRPSTYATVSETLLKRKYVYEEKKLFYPFSLGEKVNFFLQSSFGEL
                     FREKFTAELESDLDRIEKKEIDSNSILNRLWLDLQTQIQNSKFILFQKEWATVLQKKK
                     ETGWGICPVCKNGILQKKKSSRKKEFYQCNRFPDCEFVSYELPESLE"
     gene            complement(53075..54004)
                     /gene="cysK"
                     /locus_tag="NIKEGDKB_00094"
     CDS             complement(53075..54004)
                     /gene="cysK"
                     /locus_tag="NIKEGDKB_00094"
                     /EC_number="2.5.1.47"
                     /inference="ab initio prediction:Prodigal:002006"
                     /inference="similar to AA sequence:UniProtKB:Q5XAQ3"
                     /codon_start=1
                     /transl_table=11
                     /product="Cysteine synthase"
                     /protein_id="X:NIKEGDKB_00094"
                     /translation="MKAKSILETIGNTPHVKINRLFNTKSEVYAKLERSNPGGSIKDR
                     IALSMIEDAEKTGKLTKDSIIVEPTSGNTGIGLALVAAVKGYKLLLVMPESMSIERRR
                     IMAAYGAEFELTPREKGMPGAIEKAKQIVAENPKAWMPQQFENEANIKIHVETTAQEI
                     AKDFPDGLDYVITGVGTGGHITGVAQVLKQKFPKLKVFAVEPEASPVISGGKPGPHPI
                     QGIGAGFIPKNLHTNLLDGTIQISKDEAFEYAQRAAKEEGLFIGVSSGAALAAVAKKL
                     PEIPEGSRILTFSYDTGERYLSIEGLFPVPSNA"
ORIGIN      
        1 attgtttcaa aaatttgaat attttgatcc tgctttaaaa tacagtaaat cccgaatttg
       61 caatattttt taagtaccac tatttttttc ataaattcag ccgttaataa cttggtatta
      121 ttttcatgcg tcctggtagt aatacaacta aaacggatag agaattaatc tttcaataac
      181 tcttatgcaa aaactttact atactactga tctctataaa attaaatatc cataaatatt
      241 tgtgacgaaa tatcgattaa cacatttcta atagaatcca ctgcgaaaac aattgatgcg
      301 tagagaaact cagcagaacg ctctttcaaa ctcagcgtct cgcttctata ataaattata
      361 acttaaaacg aatattactt ttctttcatg caagttatta attggaacaa aaagtgtagt
      421 ccggcgacac caattacccg aactttctta ctctaaattt acattactga agtataaaat
      481 actgggtatt ttattatata gttccgagcg agaaattagt ctattttaaa aatctcaatt
      541 gacaaagtcg ctaccgcttt aattcaaaaa ataaaagtaa atcaatattt tagagaattc
      601 atatatacta aatttttgat tccacaaaat agcattttac aattctatct aacttgaacc
      661 aattttaaac ttcttttaaa aaagaaagct tttacggatg aaccgcaacc aactcactaa
      721 aaacttcttc agccttttta aaattttctg aaaaaagata agcaaaacct aaatcgatca
      781 attcctgtat cgaaagtgat tttcgttttg cttccatttt aggaatactc gcaatttttt
      841 ctgaaaattc ttttttcttt tcgtcaaatg ttggaagttc ttcataacct ggaatttttt
      901 cgagaactga ctttgcttcg tcgaattttc ccatataaac aaaagcaagc cctaatgcac
      961 ccataacgtc tctttcttcc gaaagtcgct ttacattttc agcaaaaacc tgaattgcct
     1021 ctttataatt tctaagatga tagttggaaa aaaattcaga cttacaaaaa gaatcatctg
     1081 aaaaacgaat cttataaacg gagatcagat ccaaaacagt tttgaaatcc accgcgtctt
     1141 cgcttactaa aatccctgtt tttaaaatcg aataagaaac aggaaccgaa gaagacctaa
     1201 aatatgctaa aaactttttg gctgcttccc tggactttcc agattctttc aaaagatatg
     1261 cttctaaaag aggtgtcaaa accgaagaac cctttagaaa ataattgatt tcgtaattgg
     1321 agccagattc aaacccagca atcccactca aatgatttaa aaaaacatga ttcggatttt
     1381 tttttgcaat ctcgattact tcttcataag aaccagtttc aaataattcc caagcggttt
     1441 cttcaataga agacggattg gacactgcta aattctgacc cataggataa cctctatgtt
     1501 tcttatcgga tgggttaggc agaaaatcct gaaaaaaagt gaatcggaat cacgaatgcg
     1561 aaagcgattg tagcagagtc aataaattgt aaccgacggc gaaagatcgt ttcacatttt
     1621 tttcctctaa tttattgact ggagcgaaaa gcgcgttcgc gagccttgga aacgatgcaa
     1681 tttgcgagcg attcgccaaa ataactccta gggtataagg gatactcatc tcagctgaga
     1741 aaacaacggc tacgtgaagg ccgacccggc cttcttgact ccgtggattc aagagtatca
     1801 cacttcgact tgtcttacgt ccaagaatca tactaatcta tggatcgcgt tgaactcagc
     1861 aaaacgctct atggatcgca ttttaaggat aaagtcgttc catcatcctc ggaaaaggaa
     1921 tacattccct tacatgtgcc aacccacaga tccatgcgat caatctttcc gagcccaaac
     1981 caaaaccgga atggggaaca gatccgtatt ttctcaaatc caaataccag tcataagatt
     2041 ccacgggaag tttttcctct ttgagacgtt gaactatatt ttcgtagttc tcctctcttt
     2101 cagaaccacc tataatttcc cccaccccgt ccggtgcgat taaatccgcg tttaacacag
     2161 tcctaggatc ttctgggttg accttcatat aaaatgcctt tgcttccctt ggatactttt
     2221 ggataaaaac cggacctcca aattccacgg tcaacagttg ttctctttcg gaattaatat
     2281 cgtcccccca aactatatct tctcctttgg attgtagaat ctcaagtgcc tttgtataat
     2341 cgatcaccgg aaaatctttt tctaaatacg caagtaatga agccgggtct ctttccaata
     2401 ctttcaaatc ttggaatgaa ttttgaaccg tttctttaat gaccgttttt acaaagtctt
     2461 cttgtaactt tagattttct gcatgtgttg cgaatgctac ttcggcttct accatccaaa
     2521 attcagtgag atgtcttcta gttttactct tttccgcacg aaatgtaggg ccgtaacaaa
     2581 atactttgtt atgcgcaaaa attgcagttt ccaaatagag ttgtcccgtt tgtgctagat
     2641 acgcgtttcc taaatcaaaa tattccgtag aaaataaagt acccgcactt tctcccacag
     2701 atccagtaag gatcggagta tctatcagta aaaaatctct ttcatgaaag tatttccgaa
     2761 tcgcaaaaga aagattgtcc ctcactctta aaatcgccaa ttgtttagaa gagcgtaacc
     2821 aaagatgtct ttgagaaatt aaaaaatcaa tcccgtgttc tttcggagta atcggataat
     2881 tttcagattc ccctacgatt tgaatcgatt ccattacgag ttcgaatccg atcggagact
     2941 tttcattttt caccaaattt ccaattacgg ttacagaagt ttcctgacga agatgtttta
     3001 cggtttgaaa aacttcttct cctaaaattt ccttttccgc aagcacctgt aaaatttttc
     3061 cgctgtttct aagagaaaga aattgtctag cgttgcttcc tctaattccg tgcacccaac
     3121 cttggatgac caccttttga tccacatact ttcctaaatc atgattactt acaattggag
     3181 tttcagacat gaacccattt tacggttttg attccaccgg aaaggatatt ttttacctga
     3241 cagagaagac agtctctaaa tcctgagaag tatgaatcca gttcttttag atggaaaaaa
     3301 actctccgaa aaaattaagg aagaaattcg ttctgcaatt gaagaacgaa aaactaaaaa
     3361 ttttagaatt ccaaaactgg ccacaatttt agtgggaaac aatccagctt ccgaaaccta
     3421 cgtttctatg aaagtcaaag cctgtcattc tgtaggaatg ggttcggaga tgatccgtct
     3481 tagagaacaa accaccacca aagagttgtt agacgttata gataaactca actcagatcc
     3541 caacgtggac ggaattcttc ttcaacatcc aactccttcc ggaatcgacg aaagggctgc
     3601 ctttgatcgg atagctcttc ataaggacgt ggatggagtc actactcttt ctttcggaaa
     3661 actttctatg ggagtggaaa cctatctacc ttgtactccg tacggtatgg ttcttttatt
     3721 gaaagaatat ggaattgatg tagcaggaaa aaatgcagta gtagtaggtc gttctcctat
     3781 tttaggaaaa ccaatggcga tgcttcttac tgaaatgaat gcaactgtca cactctgtca
     3841 ttctaaaacc cagaatctcc ctgacatcgt tcgtaacgca gatattatca taggcgcagt
     3901 aggcaaacct gaatttatca aggcggattg gatttctaac ggcgccattc ttttagacgc
     3961 aggttacaat ccaggcaata taggagacat tgaaatttct aaagcaaagg atcgttcttc
     4021 tttttatact cctgttccgg gtggagttgg tccgatgaca attgcagtac ttttattaca
     4081 gactctttat tcagcaaaag aacactttac accaccggta aagtgaaaac gatgtttcca
     4141 gatggcgatc agttttgacg aatgttttca aacctatccg gagcttcata gtccgagtga
     4201 tctagaagaa ttttggtccg aggcaatccg ggatttaaaa aactttccga ttaaaaaaca
     4261 atctaaggca cttctcaaag gttcgattat taaggaaacg atctatgata tttcctttca
     4321 atcttgggaa aatgcaatcc ttacaggaac cttggtcatc cctcgaaaaa gaggggatct
     4381 tccagtagta gtttattttc acgactatgg aaaagataga cccggtatca tcaaaggact
     4441 tacagaaact ggagtcgctc aactcatttt agatctaaga ggtcacggtt ctcaattgat
     4501 tcgtccctta ctcaaagaag gagaactccc cgatccagat tggacccccg gttattttac
     4561 aaagggttta gacggaaaag actcttttta tatgaaggga ttatatttag acgtaatccg
     4621 agccgtagaa tttttaagac ttacagacgg tatcgacgga gataaaatta ttttagccgg
     4681 aaaatcgatg ggagcttctc tagccgcctt tggagccgcc tttacaaacc gtatcaaagg
     4741 actcatatta gaaactccta atttttgtca tatagacgat aatcaactca aactagacaa
     4801 gagttggatg aaagaaatag atacccagct caacagcttt aaaaccaaaa aaaccgcaat
     4861 gaaaaaaagt ttagcatatt atgatagtat aaacttttct aaaaaaatca aagttcctac
     4921 tctggtttca gttggaatgg aagacagaat ttcgcatcct aaatctattt ttgctttttt
     4981 caatcactta aactgcgaca aaagaatgca agtttatcct acagaaggaa acgaagcagg
     5041 tttcaaagac gaaaaacaaa atggtgccaa cctggaattt gtgagggaaa ttttctttcc
     5101 cgaatgatag aaatccaatt ttacaattca ctttcgggta gaaaggaaaa attctcccct
     5161 tccgatccaa atcgtgtaac cgtatattcc tgcggaccaa ctgtttataa tttcgctcat
     5221 ataggaaatc tacgagcgtt tcttttcgta gatgttttac gtagatccct caagttatta
     5281 ggatatggag tggatatgac tatgaacatc accgatatag acgacaagat catccgtgat
     5341 tcaattgcat ctaaaaaaag catcatagaa tttacagcac cttggacaaa agcattcttc
     5401 gaagatttaa aaacagtttc tgctgaaatt ttagaacact atcccaaggc aacagattct
     5461 attcctgaaa tggtagacat cattcaaaaa ctacaaaaaa aagggctcgt ctacgaaaaa
     5521 gacgaaagcc tttatttttc gatccagaaa tttcaaaact acggaaaact cagtaagata
     5581 gatacttccg gaatgaaaac aggtactcgt tatgataccg acgaatacga aaaagaagac
     5641 gtaagagact tcgttctttg gaaaagtcct aaattagaag gggaaacttc ttgggatacg
     5701 ttagtcggaa ctggtcgccc aggatggcat ttagaatgtt ctgcaatgat tcgaaaagta
     5761 tatggaagtg gagtagacat tcataccggc ggggtagatc ttttattccc gcatcatgaa
     5821 aatgaaatcg cacaatccga aggagccttt ccagaagaat cttttgtaaa aacatggctg
     5881 cattctgagc accttctcgt ggacggtcaa aaaatgtcca agagcaaagg aaacttttac
     5941 acgttacgcg atcttattca acaaggttta gatcctaaag cgatccgttt tcttttgatc
     6001 tctactcatt atcgttctaa gctaaatttt tcaaccgata gaatcgctga agcttccgca
     6061 aatattcgta aaatccaaaa ttgtttagat cgaattttag aactagaacc ggatataaaa
     6121 gcggattttt actttctatt ttcgatccca tttgtacaaa cttggaaaaa agaatttgaa
     6181 gaatctttgg cagacgactt aaatatttcc aaagccttgg cggttgtttt cgaatcggta
     6241 aaacaaatca attccttgtt ggatacaaac cagtccgatt ccaaacaaag aatagaatat
     6301 attcaaattc ttgcatattt tgatcgtatt ttaggagttc tcaattttga atctaaaaag
     6361 gatttgctcg attcggaaat cgattctctg atcgaagaaa gacaaattgc cagaaaaaat
     6421 aaggattttg caagatccga cgcaatccgg gatcaacttt tagcacaagg aattttgata
     6481 gaggatacaa aagaaggaat ccgctggagg aaaaaatagc taagcccgaa tacatttttg
     6541 gaaagaggac tctgattgaa cttacggagg ccaatctagg aaaggaacat tcatatcctt
     6601 ttatccaatt gtatataaag gaaaatcctg gaacagaaat tgtagaaaaa atattaaaca
     6661 aaataccttc ctttgttcaa gttcataaag taagcgtttc taaattagat tctctcgttc
     6721 ccggaagaaa ccaccaaggg attgtagcac taaaagcccc ttctaaacaa actacattcg
     6781 acaaaaaaaa tctagaggaa ttcctttccg aaaaaccagg agctttttta attttagatc
     6841 gaatccaaga tcccggaaat ttaggaaata tacttagaac cgctgaatgt ttcggagtta
     6901 caaacatcat tcttcccgaa agagaatctg caggaatcac tcctgttgtc gaaaaagtcg
     6961 cgtcaggcgc actttcgttt ttaaaaattt ttacagttaa aaatcttgcc aacactttag
     7021 aacttttaaa agaaaacgga tattggattg tttctacaag cgatcgtgga acagaagact
     7081 ggtctaaact acccgatcta aatgaactcg taattttaat gggaaacgaa ggagagggta
     7141 tcaaaagaat tcttatggaa aaatcagact ttgtacttag aattccaatg cacggaaatc
     7201 tttcttcttt gaatgtgacc gttgccactg ggatcgtttt agatagaatc gtaaatcgta
     7261 agttcggata agaaaagaaa gaattttctt aacgtttgag tttctacact ttcataattt
     7321 atctataaaa ttgcgatttg tggtaatcaa cttatattct ttttatagaa aaatccagtt
     7381 ttataaaagt ttatacaaat tcaccattca gtaattctaa taaaaatcat tttttactca
     7441 agagctacat cacgaatcct tatcgcaaaa gtctatttac tactcaaacg catgaaaaaa
     7501 atactaagtt accgcttatt tcaaaattta gaatgtgata agatccttca aaaaagccag
     7561 caatcctgag tttgacacaa ctccactagg acttttatat ttttaaaaaa taccgttcat
     7621 ttttactcaa aactatagaa ttaagtatca aatattttac actgaaacga gactttgcga
     7681 caaaatttat agtaattaat ctcatagaga tcagtaacat catttcatac gtccgagtag
     7741 taaatgcaaa atattagata ctctgttata tcactatcag tagtattgat ctatcataaa
     7801 atttttagac gaattccagt aatttaagta tgttcgaaaa ataaacttct aaccgtccta
     7861 tggatttatt ttaacgcgca gataagaacg atagatccgt ttacaaattt tcgaatcatg
     7921 aaaattttat aattctctga taaaggattt ttcaaaattt atttatttca attcttctta
     7981 gaattagcag ttaattttaa gattcttata aatttctaaa ttatctcttg attttttaat
     8041 tttttacata ttcgtaaagg gcatgaaatc atctagaatt ttcttttatt tccttatgtt
     8101 ctttttttgt ctgggtttat tttcctattg taataattca tcttgggata aactaaaacc
     8161 ttctaaaaat aaaaataccg cagaagagtt attaaaaact ttgaccgtct tattttgggg
     8221 agaattcaat cacgaacttt ataagttcat tccaattccc tttgtaactt taaaaagtca
     8281 attgagtgcg gatcaatttg ctgtagccac ttcagaatca aaagaaaata aaccaaaaat
     8341 tgttttaatt catggttggg actttcaaga aaaaaactct gattccccca cggataaact
     8401 cgcaaaggta actaatatta gagaaacctg ggatgacgta ttagaaatgt attctcaaaa
     8461 tatttcgggg gttcagaact catatgagct ttatacgttt acgtatcgaa cttccgatta
     8521 tatagaaaac aacggaaaaa gacttatcga taaactcaat tcggttttta ctcccgaaga
     8581 caaggtaatt ctactcgctc attctatggg aggtcttgta agtagatccg ctctttatca
     8641 ctcaaacaat acaaaagacg tgattgattt tatagtcagt ttaggaactc cttatctggg
     8701 ttctcctttt gcttctacta gttaccaagg aaattttgga acgttaggcg aacttatggc
     8761 cttcttaacc ggtacagaag gaggaaagga cttagcctac acaaatgcgt taggcacgtt
     8821 ttatcaggtt ccgatcaatg aacttatcag cggagcgttc aatccatatt tagaaagact
     8881 tcttgaagaa tcttctaaag attcaaggat aactgcgttt tacggagaaa tgaatgtttg
     8941 caacaatcat ccaggttcag aatccgttta tattatcgga tgtaattttt tatccaacgg
     9001 aagtcctagt tttacaaaca aaagcgacgg aattgtgact tctacaagcg gtaagatgtc
     9061 ttctaaactc ccaggagcca aacaattttc taaaaactta gatcattccc aactttcttt
     9121 tcgtaatcat gtaaatacaa cttcaagaaa cacctatttt gatgaggttt tatccctaat
     9181 aaactctttg taaaactata gactattttt ttaaaaagaa aaatttaaac gataacagaa
     9241 aataccaaag aataaaaaat gatttttagt aaattcaatt atcataatac aagtggcaaa
     9301 tttttttata aattaattct ttatacaaag agtctatccc aaaatttcta gtattagcaa
     9361 tttatactat tactatactt taaatccata aataattcaa agaagtccta attttgttaa
     9421 gagttcccac gttcaaagtt tcactgtaaa acctaaatct tgtacgagtt cctacattca
     9481 aagtttactt tattccattt acaattcaaa gaaaaatgat tctaaaagta gttccattat
     9541 tcaaccgact ttccacttca attttcccac ccatggcttc tacttgattt ttagtgataa
     9601 ataatccgat tcccttagcg tccttattat tgtgaaaagt tttatacatc ccgaaaagtt
     9661 tatctccgta ttttttcata tcgatcccaa gaccattgtc tttaatacta agaatcaacc
     9721 gattctcttg acgttccgcg tttaaagtga tctctggaac tctatccgga tgtctatatt
     9781 ttacagcatt tgtaagaaaa tttagaagaa tactttccat ataagatgcg ttacaacgaa
     9841 ctcgaattga atccgaaact aaattatgaa tttgaacctg atatttctga atttctcctc
     9901 cgatcgtctg agtcgccttt tcgatataat ctctaagact aatttcagca ttttgaagat
     9961 ttttattcgt ttgaattgaa actacttcgt tcaaattcca aaccgtatcc atcagactgt
    10021 ccgaagcctt tgcgatatat tgtatcatct tctctttttc agattcattt ttagattctt
    10081 gtaaaatttt aagaagcatt gatatatttc cagaatggga acggagatta tgcgaaacta
    10141 tatgagcaaa atttaataat ctttcattct gattatttaa tagatctaaa gttctctgaa
    10201 gagccagttc ttttaatttt tgttcctgga tattctgaaa tgtacctgaa acacgaatac
    10261 actttccatc tttatactcc ggctttccaa ttgatcgagt ccatactaca tttccctttg
    10321 cagtcaaaat ttccacttcg acgtcaaacg gtttgcccgt ttgaatcgat tccgtcaaaa
    10381 tatccgcaga cttttttcta tcttcttcat tcctaaaaaa atttcctact tccttaccat
    10441 ccggtttata atcttctggc aattcgaaaa tcgcttttgt caccttactc caaactcttg
    10501 tgttcgtttc taaatccaat tcccaagatc ctatctgcgc ggcttcgttg gtcctggtta
    10561 gaatttcctc caacttactt ctttcgaact cctttcgttt cagagtagta atatctgcgg
    10621 tatacatcaa aataccgcct actacattgg gagaagcata ccaaggtctt acttcccaga
    10681 taatccactg aaccgttcca tctaaacgag taaaagcttc ctcttctttt cgaattaccc
    10741 ttccacgtaa acattcttgg tgaatcgatt tccattcgtc tccaatttca ggaaaaattt
    10801 cataatgaga acgaccgata atttctattc cgcccaaata ataatcaaca agccactgtt
    10861 gggaagcggc catatatttc atgttcgtat caaacatagc aatcgcagaa ggagcgtttt
    10921 caataaatac tttagtcagt tcataacttt cttttaatgc aatttctgcg tttttatgtt
    10981 tggtaatatc ccaattcgtt cctaacatcc gaaaaggttt tccagaagcc attctttgaa
    11041 cgattgcaat cgccttaata aaatgtatgg aaccatccgg ccagactacc ctaaactgag
    11101 tgtcgaattc tttttctcca gaaagagctt ctgcatattc cgatctgcat ctttccaaat
    11161 catccggatg caaactagac tcccagtcta atacggttcc tgaaaatttc tctcgagtaa
    11221 ttccataaag ttcgaacata gtatcatccc aagatatttt cccggaagta aaatccagat
    11281 cccaaattcc taccctcgcc gtttgagtgg caagagcaag acggtcaacg gtgtgttgta
    11341 attcggattc tatttttttg gattttgtaa cgtcaaagta agttccaatc attagaatcg
    11401 gttttcctaa tgaatctttt tctactacct tacaagtaca tttaaaccaa atgatgtttc
    11461 cgtttttatg taagaaacga atatccgctt cgtatggttg actcaggtcc gtctttaaat
    11521 aatcttcaaa ttcgttacga attggattta gatcttccgg aaaaatatga gactgccaag
    11581 ctgatataga gtcctccaat tcttcttttt gatagcccaa catagatttc caaccagggc
    11641 tcaaataact tttattttca gaaaaatttt tttcccaata tcctgcgtgt gcctgttcta
    11701 aaatagcttt aagaatgtga atcatcgttt atcaatattt cgaattttta aaagagtctg
    11761 acacgcgaaa gcatggcatt tgaattatcg ccttgacctt tccgatcaag tagaatgaaa
    11821 attaggataa tatattgatc gatttctatt aacagtcaag ctgaaaagat ttctgcgtta
    11881 agattcaaaa aaaagaatgt attaaaaaag agaattgaat ttaaagagct aaacaaattt
    11941 gttttcagaa agatatataa cttttcatta gacgaacgta aaaaatacaa agggtcttgg
    12001 aaaagtttct aattcacatc tgtttttaaa ataaaaaact aactattcca aaaaccctct
    12061 tttaaatagg taaaacttat tcaatttgta tttaaaaaaa tgattcgtga attttatctt
    12121 tcactttttt aaactcgact cagagcaaga cctacttttg cagccaattg ctctccatac
    12181 tccggatcac aaagatggaa atgttttaga ttggcttcta gtaaaggttt aggaagatta
    12241 tgcatcgtag aagcgatcgc agaagtcaat ctttcccttt cctcaacact catcaatcta
    12301 tataaatctc ccgcttgaga ataatcgtca tttcctatat gagaattata acgatccata
    12361 tctccagaaa tactcaaagg aggttctgca taagaagaat cctgcacagg tccttcaaaa
    12421 ccgtttggct cataattatc ataatttccg tcacactgaa atcgagtacg accatctcta
    12481 tgataaacgt ttacagaatt tttaggccta tttacaggaa gttgctggta ttgaatcccc
    12541 aaacgatacc tatgagcatc cggatatgcg aataatcttc cttgtaacat tttatctgga
    12601 gaagcaccaa ttccaggagg catattagaa ggggaaaatg cggcctgctc tacttcttca
    12661 aagtaattct taggattaga attcaattcc aaaaccccta cttctatcaa aggataatct
    12721 ttatgagacc aaaccttggt aagatcaaat ggattgaatt tatattttgt agcttctttt
    12781 tcaggcatga tctgaacaca aaacttccat tttggaaatt cctttctttc aatcgcctca
    12841 aataaatctc tagtcgcgta atctggatca gttccggcta acgcagatgc tttttccata
    12901 cttagattcc taattccttg catagattta aagtgaaact tagtccaaaa acgttctcct
    12961 ttagaattcc aaagtccaaa agtatgactt ccataaccgt tcataaaacg atagccgtcc
    13021 gggattcctc tatctccaaa aagaatggtg atttgatgaa atgcctcggg agacccagcc
    13081 caatagtccc acatacgaat tgggttttta taaccggtga caggatctct tttttgtgaa
    13141 tgtataaaat caggaaactt caaaggatct ctagcaaaaa atacaggagt attgtttcct
    13201 acaagatccc aaattccttc gtccgtataa aatttaaccg caaaacctct cggatctctt
    13261 tccgtatccg cagaaccctt ttcccctgcc actgtagaaa aacgtagaaa aagagaagtt
    13321 tgttttccct ttttggaaaa gatagaagct ctagaatatt ttgtaagatc ttgagtaatg
    13381 gtcagagttc cataagcccc agcacctttt gcatgaacta ctctctctgg aattctttct
    13441 cgattgaagt gagccagttt ttcgatcaga tgtgtatcct gaattaaaac cggccctcga
    13501 ggtccggcgg ttaaagaatg ttgattttgt gaaaccggat gacctccagc tgtagtaagg
    13561 gtttttctac tcattatttt tctccttttg taaattgaac gatatataag atccaagatt
    13621 tgaaaaaagt taagaacctt ttcaatcgag aagatttaga tccgctcaaa agattactta
    13681 cttccgttct accaaacata ttagaaaatt gaaatgcatc ctgacccttt gagtttttat
    13741 aattcttatc agctccagca tttaaaagaa tttccacaat ccttacgtga cctttaaaag
    13801 cggctcccat caatatagaa tttccttctt gatccgtaga atttacatct gcaccctgag
    13861 aaatcaaaaa ttgacttgct tcctcccacc cgttataagc agctaacatc aataaggtgt
    13921 gaccttttcg atttttttcg tccaagtgtt tcaaagaaac aatttgttgt ttgagagcat
    13981 ttatatcccc acgtcttgca gaatcaaaac atggattttc caactgcata cttttttgat
    14041 actcaatcca ggttttggaa aatttcggaa tcgttttatc agaaatattc tttccttgaa
    14101 tttcagttga ttgatccata aatcatcgtt tgtgtaatac accccaatcc agttatagtt
    14161 catttaaaaa gaatccgatt ttacaaactc ccttgtaaga aagttaaaaa cgttttgaag
    14221 cggctttact caaatatcaa attttcatga gtcgaaactg tctctgaaat ggattatttt
    14281 gtaaaatgat tccactccct agaatggacc aaacaaaatg atctcgtttt gtttttaatt
    14341 ttagaatcgt tttcatattc tgttttaaca aaaagagctt aaatttctca aattctttaa
    14401 aattaaaaat ttatttcata aacaccattt atttgaaata ttaatctata attttaaata
    14461 ttaatttata attcaactca tttcattcaa tattaaatct attcttaatt tagactaagt
    14521 ttacatttaa aacagattag tccaagtctt tttttagaat aggtctaaat tatagacaaa
    14581 aatttaaccc tgtaaaaaaa tgatcgtatg aaggattctt acgaaagaag caaaaaaatt
    14641 ttagaggatg caggaatcaa cgtcaccgta caaagattac aaatggcaaa cctattactt
    14701 tctaaacctc aacatctcac cgccgatcag gtttttcagt tgattaatga acatatgcca
    14761 aacgcttctc gtgctactat attcaataat ttgaaactat ttgcagaaaa aggtattgta
    14821 aatcttttag aactaaaatc tggaattact ttatatgact cgaacgtagt ccatcatcat
    14881 cacgcgatcg acgaaaaaac gggagaaatc tacgatataa gtctggattc taaacttcaa
    14941 gaaaaagttc tttcggaatt aaaacaagat tttaaactga agactggaag ttctttagaa
    15001 aactgtaatt tatccattac actcaaaggt aaaaaaaatc cataagagcg aatttttcct
    15061 actgatccta catagaatcc ttgaatttag aattgggtct ttgttttaaa agccagaatt
    15121 tagattattc tattttaatg tgacttcacc tacaaaaaat gagaaaaatt ttctaaaagt
    15181 atacgtttct acaattttag aattcgtttg taaaatcgtg gtttgcagta gttcccccac
    15241 atcattttac aaaaaaacct aagttttgtg gtagttccac acttgaataa agacagattc
    15301 aattgttata aacttctatt ttataaattg tggtagttcc cagatttaaa gaatcgatct
    15361 gtaaagttca aattccaact tttttcagaa tcataaattc cttacggcga actcacgtta
    15421 gaatcaatta tttttgaatc ttatttttta tcaaatgtaa gagttcccac aaaaatcgta
    15481 tttttgccga ttgattttta acgtaagtcg tgaaaacaat tattatatta ctctaaaaca
    15541 caatctacaa agcgggcctt gaatcttagc gaatgcctct ctggatttag caaacacttt
    15601 tatggattgg tgtttagatt ggcattcaag agcaatgcat tgagtttcat tgagcccagg
    15661 aagtaacatt gaatttaaat tcccaaaaaa ttggagcact tcttactgtc ctcgttgcat
    15721 tgagtttttt attctttaag attttcttaa ttcaaatttg tatttttaac tgaaacttct
    15781 gtgtaaattt ccacaaacca cgccgttttt agaaccagtg ccaaaatctc aaaatgtggg
    15841 aactcatacg aaaatttaac atattaagaa ctgtttgaaa gttcgcaaat taccaaaata
    15901 tacggttttg taggaattac tgcgttctat taaaaatttc taaataatta tcgttcaaat
    15961 tctttggaat ttttaacaga atctaagtaa ttctgctgag agcagtaatt tcttcctaat
    16021 ttctctcatt tatgtcttca aaattgttat gtgattttaa aaaatttccg atctttaaaa
    16081 tgttcaggag aagtatatgc ttagaggaat ctacacaggc gcaaacggaa tgattatcca
    16141 gcaaactaga atggacgtga tttcgaacaa tctcgctaac gtcgataaga ccgcctttaa
    16201 aagagacacc acagttttta aaacattccc cgaactcctg ctccaccgtt tcgacgagga
    16261 tggtgttggt aaggttccta tgggttcctt tgatactgcg cctgtaatcg gtaaattagg
    16321 gttaggcgga gaagtaaacg aagtttatac tcgtttcgaa caaggcgccg tcaaaaaaac
    16381 agaaaatcct tttgatttga tgcttcaaga caaacccggt agcgaacatc cagcattttt
    16441 ttccgttatg acaaacagag gcgaaagact ttccagaagc ggtgcattcg tgatggacac
    16501 aaacggcttt cttgtcactc cacagggttt tcctttgtta ggtgagaacg gcccaatccg
    16561 agttgcaaga ggaaattttt tgattaagga aaacggcgaa gtctggatca acggagaaat
    16621 cggcaacgat cctgtgaacg gaacttccat cgataagaat cgtttcgaaa ctcctgtatt
    16681 attggataaa atcaaaattc gtacggttga aaatccacgt catcttgata aagaaggtga
    16741 ttctttttat gctgataccc cagagtccgg ggaaccgatt ccttttgatc ttaaggacga
    16801 accttccgtt ttacagggtt atctcgaagc gtctaacgtg agcgttgtta ccgaaatggt
    16861 cgaaatgatc gaagtcaatc gttcttatga agcaaatcaa aagacggttc aaactcaaga
    16921 tagtttactt ggaaaattga taaacgaagt actgagataa tcatcccttc cttccgatcc
    16981 caactgctgg ctctaacggc cctctgggat cggaaccaaa ggataatcta ccccatctct
    17041 tcgtctcacc aacaacagca tcaacatcac gcacatcatc accagcaccc acagcttcat
    17101 tctcacaaat cacatccaac ccaaacacat gagcattttt taaaaaacta aattcgttga
    17161 gataacgagt agagttttca ggacgaatgt aacagtaaga agagaatgct gttttcaaaa
    17221 gtctgtgatt gccttcggct acttgtgagt gaactccatt cttactccat ctgtttcttg
    17281 cccatttgta acgagcatct ttagagtgag ctgagtgatt tactgatctg tggcttttgt
    17341 agatgttcca aagccaagga taaccttcat cagtcatcaa gggagtttgt aaaggtagat
    17401 ggttctggat gatggggcct aacgtgttca tcttctgatt gggaacactg tgaaagaaca
    17461 caggtccgga tttgatcgca attgtatgag ccaaggttcc aacttgcctt cctcccaatt
    17521 tgtctgagat gtaaatagaa gcagtagaac cagcatgtct gtatctttta cgtccctgat
    17581 tggctctttg acttgctgaa tacaaaacta ctgtatcagc acaaacgtat ggacggtttt
    17641 ccatgatttc tgtaatatca gtatcttcat caggtggtaa ggagaagtct ttgaactctc
    17701 tgtcgagtgc atcaaaggtc agttgtttgt atttaggcag ttgctgtgag gcaaagactt
    17761 ggaagcgttt ctttaaactt gctgcgccct tgtaagaaat tctcagtctc ttgctgatct
    17821 cagttgaggt aactaccttc gggtgctgaa tcatactttc gtagaagaca tagctgaaca
    17881 tccataaggg aagtttcatg tggtgtaaag gtgtgtaact cagacgtgag gtcagatacc
    17941 tacacccttc acagcgtatc aattcaggtt gagttgatat ttccttagtc agcagtttgc
    18001 ctgggcagtt gggacaatat ttcgggtaga agtcattcag gatcttctta gtcaagccag
    18061 taaagaaatc aatgttgatg gctgggttct tgcgtttctc tttcagttgt gctgaagtta
    18121 gtggcttagg acgtgagggt gattgggagg atgacttagt agatgtcaaa ggtgtgaaag
    18181 tatttgtaat acttaagttc agatctttag ggatcttcct ttgagtctgt ttgcttagta
    18241 attagtgtgc tataggaaac aatttatttc cagttcggtt gagataagtc ggatgagata
    18301 tacagatttc agaccaagtc acgagattct tgtcgggttg attgggaagt gttgaaagtg
    18361 gtgttttgag agcagcttgc ataatttttt atgaacaaaa gcaaagctcg ataccaactt
    18421 taaaaacaag gaattttttc tatgattttg ttttctcaag aacaaacgtg aacgaattcg
    18481 gtatgacaaa tgcgaaagcg attgtagtgg aaattccgaa ggaattggag cgaaaagcgc
    18541 ggtcgcgagc caaagtccac tatgaaatct gcgagcgatt cgcccagatt ttcttacggt
    18601 cctgctcacg tataacaaaa gcctaagaac caaaaacatg aaaaaaggat tcaaaaatca
    18661 aatccgattc ttggaaatta agattcctta cgagatcata aacgttagtc gaaattaaaa
    18721 aatagaattt gaatcaattg aacaaagaaa ttaaaagaca tctcaaaaat acttttatct
    18781 ttacttaaaa tgccaattcg attatttcca agatttttta agatggctcc taacaggccg
    18841 ttttctttcg gatcttgaat tctttttcga accttttatc attctaattc ccattcctga
    18901 aaacggaaat gggatgtacc gaataagctg aaacaagaaa taaaataact ttttatctca
    18961 ccaaatctta cggtataact acgaacagga cgcatcaagg caagcattgt tttggtaaaa
    19021 ccccgataca gaatttcctc ggcacgaagg agcttgagaa gaaaaaatat ctcgataact
    19081 tacagttttc gtaatgaact ttaaaagagt gtaagatctt attttggcta ttacagctta
    19141 acggttgcga tctgcgacgt tgggcgttcg ttgttttgtc cgcttatatt tgtcctttat
    19201 attttgggtc aaagtcaacc atccattcaa tcccatattt gtctctaaac attccaaagt
    19261 aagaacccca aggactgtcg gcaatagaca tttcaatttg tccgcctgct gatagcccat
    19321 taaataattt atctgcttct tctttacttt ctgcactgat tacaatttta cttctgttct
    19381 cattttcatt tgttcggccc atagcttccg ggacatcatt tgccatcaac atattatatt
    19441 taccaatagg caaagcaatg tgcataattt tattttcttc tttttctgct actggaaatt
    19501 caggacttgc aagatctttg aaacgtataa tttttgcaaa ctctccgcca aatactgatt
    19561 tataaaatgt aaatgcttct tcggcattcc cgttgaagtt aatatgagga ttaataagtg
    19621 ccataatttt taagtgttaa tcaatttttg aatgtcaaat ttagtcattt gcataaatgt
    19681 ttcaattact ttttgagatt cttcaggatt gttcataaga ctatccactt ttatgtgact
    19741 ttttcacttc tcgtagaaca cataatcaaa catccacatt ggagcttgaa gtggtaaagc
    19801 gatgtatgag agtctcgaag tttggtaatt gtaaatcgga cagcgaacga catccgatcg
    19861 agttgagatt tctttggtaa gaatttaatc ttcgcaactc acgcatgttt ttgcgtaaaa
    19921 attcattgag gattttcttt gtgatccatt cgaaaaatag gatctggatt tctgagtgtc
    19981 ggtatttttt cggtggaaat ttagaaatgg atttagcact ttgcttcttc gttcgaactc
    20041 cgctctgttc ttcgctcgcg cgggttgtga gtaatggttg caagggatat agtatatatt
    20101 cttgatcatt atcctgattt cgaaatagtc tgtagtgaaa gtcggttttg aagtgatttt
    20161 tggtacgaat tttctaatat aagaatagat ccgttctttg aaatttatca aaatcaatcg
    20221 aatttattcc cgaatgtaaa tggaaatatt agatttattg aattacttgg acttttcgtc
    20281 cgttattgaa actttcaaaa gctattttga atgaattccg aggatatttt taaattaggt
    20341 gccacgttga gttcggaaag caacattgag tttaaattcc ctaaaaattg agttccaacg
    20401 cgatccgaca acgccaaact cacgtaagaa attactattc tcgaagaaaa gttagattga
    20461 caataaatac aaataaagag tcaaaattaa ttttttccac ataaataact tgaaataaac
    20521 gtaatgtaat catcaatttg tatccaaatt gatgatctag tttctattga aaaaatgaat
    20581 acgactatgc agataagtaa ataagatatt gtaaatcctt ctttcaacaa aaggaatcaa
    20641 catttttctt tataatctac atttatgtgt tctaaccaag aactttgtaa gttttccaga
    20701 aaattaacct tcgattggaa gaacgaaaat tcaagtggat gcaatattta taacaaaaca
    20761 acaagaatac ggcaattctt tcagatgaat tttaattacg attcgatact tctaaaacca
    20821 ttgttctaag caattataga aacattagat aaggatattt aatgaacaga atagcaattc
    20881 ttcttctttt tgcattacta attaattgtg gacctgagat taaaacatac gacggtgaac
    20941 gttatggttt ggttacaaat ggggttattc ttagaaaaga atttgaaaaa aattctgaaa
    21001 gattacggga gctaacaaaa ggttcaattg taattctttt aggagaagta cataagaaac
    21061 ccgaaaataa tgaaaaagtt acctggtata aaataaaatc aagatcagga ttcaccggtt
    21121 atgccttcgg agactatatc aaacctcttt cgttagatat tggcaaaaac gaactgatgt
    21181 taaaacaaaa taaatttgag attcggttaa aaaaaacaat tatcgaatat gcaaaagaaa
    21241 gaattgattc ttctaaccaa tttcctttgg atgatgttac tgatttaagg ataatttcac
    21301 ctttagagcc aacatcttcg tcttcctacg atgtccttgt agcatcttgg ttgaagggat
    21361 cactactcgg aatcgataca acttctgtaa ctgttaacgt aaatctttat ctcaacattg
    21421 attatgataa tttacctaat tccatcatca aagtgaatca tgtcgatatt ctaaaaattg
    21481 agaagaccga aggcatagac cctggtaaaa cagtggatct tttagttaaa attctataat
    21541 caattttaat taatataaat ttataagtcc gtacgtatgt taaataaatc ctttgaaaaa
    21601 cacttaggca attcggttaa atcgatggcg gatcttgaag ataaactaaa ttccaatctt
    21661 agcaaaattt cagctattcg gatcttttca tggttctttt ttactatttt ttggataatt
    21721 tctatatgga cacttttaca acaaacaatt tggctccata aatttcaatt ttttgcatta
    21781 ttgtatttaa attattatct gtgtttattt agtttattcg ttagttgtat aattattttt
    21841 ccaattgcta agtatgtaga taaacgtcgt ttaatcgtta atattatctt agaatttgat
    21901 aatgcaggac aaagaaaaat aatagaatgc tgcaatataa ttaaccaaag aattgtaacc
    21961 gcaaaaacaa gtttgttagt aaaatcaact aaatctacat attataaata ctccgccgga
    22021 gctttcgaaa ctttagatac tatttcactt cgccaaaaga taaattctgc atatagacta
    22081 tccagtagga taaatcagta ttctcttgaa tgtgattcat tgcaaataac gttcattggc
    22141 aatatcgttt tagtattgga ttggtgttct cgaagatttt ctgcatatca atcttttaac
    22201 gtctatggtt caattaacca ctttccattt atttgggagg ataaggtccc tattgattca
    22261 cacatattag aatatacatg gagacatccg aataaaaacg gcagaccgga tcaaaggttt
    22321 aaagataatt ataaaattcc cgttttatcg ttctggtctt tggaaatcga attaaacgaa
    22381 caagcgcgac aaattcttat cagtgattct cttataggag aagagatagc taaattaata
    22441 gaaaatttaa aacaagaatt aaatcaccaa gaaataataa acagagaaaa tcaggagcat
    22501 aacaatgagc cgaaaacgaa aagttgatcc cactatcata tttttactcg ctataacaat
    22561 gctcattcta accgtaatcg catattatca ttggttcagg cgaatttcaa aatctacgtt
    22621 agatataaag ctaaaaatct caatttattt ctttcatttc acgaatgtag ccttgattag
    22681 cacggcggtc ttccataaca ctccattagc taaagattat ggaattctta attttagttt
    22741 ggaattcagt atagcatcgt tgattgcgtt cataccaagt cttgggttac aatggatctt
    22801 agaaaagcta caactctttc ttcgaagaat tgatataatc taaatcgtta agacaaaaaa
    22861 cagaatcgca tacaatattt taaaaaatta agaatattga aattccataa ataaataaca
    22921 ccctacctca ttctgcaaaa aacgacaacg acttcgcctg taaagaccct gttttgtcag
    22981 tcccctaaaa ggtaccattt tactttttaa gttttatatc ggtaaagaga aaaaaaatgt
    23041 tgcaccacgg tctaattctc cttcggccca aacccttcct ccgtgacgca gaacgattcg
    23101 ttgaacgatc gccaagccga ttcctattcc ttcaaattca ctgttttcat gcagcctttg
    23161 aaatactcca aacaatttat tcacatactg catattaaaa ccggcaccgt tatcttttac
    23221 gtaatacgta atttcttttt catttgtaga ggaacctatc tctacttttg gattttcctt
    23281 tttagaagaa tatttaatcg cattggatat aagattaatc agcacttgtt tgagcaattc
    23341 ggcgtctccc ataatcgaag gaagtttttt tatttctaaa cttgtttttc cgtttttcaa
    23401 atcttcttga aattcttgta gaatcgtatt taccaattgg ttcatatcga tcggcttttt
    23461 cttcatatcc ttttttccta acttagacaa aagcaaaaga ctatcgatta aactactcat
    23521 cttcaaagaa ttatctatga ttaaacctaa aacccttttc ccctcctcat caaatttttc
    23581 ttcataatct tcctttaata tctttgtata acctcttata gctctcaaag gagctttcaa
    23641 atcatgagag acggaataag taaatgcatc caactctttg ttcgaatatt ccaattccaa
    23701 atttttctgt ctcaggcttt catttaattc gtgtaatgcg gcatcttgaa gatgtttgtc
    23761 tataaagaac tgaaccttat tgatcaatat ttctggttga aacggttttg tgataaagct
    23821 aaacgctcct ttttcatacc ccttaaacac attcaggtta tccgtataaa ctgcggatat
    23881 aaaaataaag ggtaagtccg ccgttttatt ttcttcgcgt ataattcccg ccaattcata
    23941 tccatccatc tctggcattt gtatgtccaa taacgccaaa gcaaattcat gacgtaaaat
    24001 cgcctttaag gcttcgtttc cacttaaagc tttgactaac tctacgtcca aatcctttaa
    24061 cacaacttct agggcgatca ggttttcagg cttatcgtct acgattagta ttttcggttt
    24121 tgatttcatg atctttaacc ttctatttac ttaaccaaac cctcatcaaa gaaaacaaac
    24181 gttctacatc aaccggcttg ggtatataat catttgcacc ggcctctata catttctgtc
    24241 gatcgttttg catcgctttt gcggtcaaag cgataatagt gagattttta tacttcgaaa
    24301 tttcccgaat ctttttcatt gtttcgtaac cgtccatctc tggcatcatt atatccataa
    24361 gaaccaagtc tacgtcctcg tttttagaaa gtaattccaa agcgctgttt ccatcctccg
    24421 cctttaaaac gttcattcct ttttcactaa gtattttaga taacgcaaaa acgtttctca
    24481 tgtcgtcatc aaccaaaagt attttctttt gaaataaaac cgagtcttta tcatataaat
    24541 tatttataat attctgtttt gcttctggaa gatcattaat catcctatga aggaataacg
    24601 cggtctcgtc caacaacctt tcttcggact taataccttt aataatgata ctttcagaat
    24661 atttctgaag ctctttatcc tcttcttttg taagttcttt acccgtataa atgactatag
    24721 gaggaatccg tccattcttg atcttttcca tttcttgaat cagctcaaaa ccactcatat
    24781 cgggaagtcc tatatctaaa acaatacaat caaaatgatt ttcggcgtag actctaagag
    24841 cttccttacc agaatccgct tcaaaacatt taacgtctcc gtttccaatc aacttgagca
    24901 tcatctttct cgaattgaaa tcgtcttcta tgattaaaag atttttcatc tttctgttga
    24961 tgaaattttc gatccgatta aaagcttcgt ctaactcctt tttatggatt ggttttctta
    25021 tatgttccac cgcaccacct cgaatgagtt cgagagaata ttcatttgcg gaaactatat
    25081 gaactggaat atgtctaata gattgatccg cctttaattc gtttaatacg gtttgccctt
    25141 taattccagg cagatccaaa tcaagaataa ttgcatgagg tttgtatttt cgagtaagaa
    25201 tcaatccatc ttctccggtt gcggcggaaa tacatttgaa tcccttttcg tttgcctgtt
    25261 taatcaatac agaagcaaat tttaaatcat cttcgataac taaaagaacc ttatcattct
    25321 ctccgatttg attcctatcg tcctgtaaag ttggataatt gataaattcg ttttggatag
    25381 aatcaaccga gttatgaaat acttcatttt ctttttccga aatcgaaatt tcgttggttt
    25441 caattggaag tgataaggaa aacgtagagc cttgatttac tttactttta agaaaaattt
    25501 ctcctcctag tagtttggca agttctctag aaatagataa accgagtcca gttccaccat
    25561 attttctact agtacttcca tcagcttgct gaaacgcttc aaaaattgca gaatgttttt
    25621 cttctggaat tccaattcca gaatcaatca ccgaaaaaag aattttatct ttgttttgtt
    25681 ttttaatttc gacttgaacc tttcctcgtt ccgtaaattt taacgcgtta gaaattaaat
    25741 tttttagaat ttgattcaat cgatgcgaat cagttcgaat tatctccggt agatcatcgt
    25801 caaaaattaa atccaaatct aactttttct ccgtggcctg gagcttaaat gtgctcatta
    25861 attcttttgc gaattttctc aaaactaccc tttccaagtt aactgacatt ttcccggatt
    25921 ctattttaga taagtctaat acatcattga ttaagaccaa cagatcatgt ccgcttttat
    25981 agatgatgtt tgcgctttct acctgatcct cggaaagatt ttttctttta ttatctgcta
    26041 gatctttgga aagaatcaaa agactattta aaggggttct gagttcatga gacatgtttg
    26101 ccaaaaactc agatttatac ttaccagaaa gttccaactg ttttgttttt tgttctatat
    26161 cactttttgc taattctact tccttatttt tcatttctaa gatatgtgtt tgctcttcca
    26221 attcttcatt agaaactttt aattcttcct gttgttgtct taaaacctgg gtttgttcct
    26281 ccaattcttc gttcatctgt ctcaattctt cttgttgtgt ctgaagctct tcactctgta
    26341 tacgcgtttg ttccaaaagc tcttgaattt ttcttctggc tctggcggaa ttaaaactga
    26401 ttcctatact ttgaacggaa gattctataa attcaatttc agaaggggaa aaagaatcta
    26461 attttcctaa ctcaattaca ccttgtgttt ttccttcgaa tacaaaagga acgattaata
    26521 tctgttttgg ttttgtatcc agtattccag ataagatacg aagagatcct tcttctacat
    26581 ccgttaaaaa aatccgtttt tgttcagccg caacctgtcc gatcaaacct tcattcagtg
    26641 caaatctttc ggaagaacga ttctcagaaa taaaaccata ttttccaaaa acagataagc
    26701 tacattcaga atcgtcacaa agataaatcg ctcctacatt cgcattgaga taattagata
    26761 aaaaggtaat tacgtctttt gcaagtactg attcggtctt atcccctctt aatttttcgt
    26821 taagaaaatt ttgaccattt gtcatccaat tgtgtttttc attttcctga gttttttttc
    26881 taagagagga agtcatcata cgtagagaat ttcctaaaac gtccttctcc gatttaggaa
    26941 caaagtctac gaaataattt ccggaagcca cgttattcgc attatctgtt atttccttaa
    27001 aactttcccg aattttgttt aggaattgat aaatcggttg gagttcatct ttataggctc
    27061 ccgcaagcgg aacgtttgaa aattccctat tcgcaatttt ttcggcttct tgagaaataa
    27121 attgaattct attgcctatc gttctaatga tccaataaga aatcgcaatc tctataaata
    27181 aacttactaa aacaaacaaa ataaaaaaaa gaaatgtcag ataatatttt ctttcatttt
    27241 cctctttatc agattgcatg ttttcttcgc tttttttaat caaataactt aacgttttaa
    27301 taatagagtc tcgtatagta agacctttac tgatagaaat ttcgaatgcc cggcctttat
    27361 tattttccaa agaaagggaa acaatttgag ccaaatccga tttatacgcg gtccataaag
    27421 atataaaatt ttgaagtgtt tccgatcctt gaacttccgt ataactttgt aattcaatcg
    27481 tattttgatc tactgaatcc accgccttat aaattcgatc tctgtaatag accatcttta
    27541 tagggtcctt ttctataatg atattttttt cgtgacgtga agcttctaaa acaccgatca
    27601 aaatttcatg agataaattt actttttttg cagatacgtc tacgattcgt tttaatctat
    27661 cgttggaatc ggaaaccatg tctaaaacaa ataaaacact aatcaacaac atccctagaa
    27721 taatggaaaa tcctacaatc agttttcctc gaatggtcat attcatcttt gctccaggtt
    27781 attttgatcc agtcttatga ataattcagc gatcttttct aaagaaagta cataatccac
    27841 tgacgtagct tcaatagcgg acctaggcat caaagcaatc tcagcggtta aaggatcttg
    27901 aacaaccgcc agaccgccgt tttctttaat tttttttaaa ccctgggcgc cgtcagaatt
    27961 tgcgcccgtc agtataactc cgattagttt atcttcatat acttcagaag cagtttcaaa
    28021 taaaacatca atagacggtc ttgagaagtt cactcgttct cctatggaaa aagaaaatgt
    28081 tttatccttt tcgatcaata aatgatagtt aggcggtgct acatatacca tacccgattt
    28141 tatttcctct ttttcctctg cctctttgat tttgatattg cataattttt ccaaaattcg
    28201 aaaccattct ccatcagaac gcgctcctat atgttgaaca atcacaatag gaattccaaa
    28261 ttgagtgggt aaagttggca atatggtttt cattgcattt atccctcctg ctgaaactcc
    28321 tattacgatt gcttcgtagt tcatacgaat tttataatat ataattctaa tattttttct
    28381 tgtatatttt ttgtttagaa tctaaagact catatttttc agctaaccca ccgtaggaaa
    28441 ttccttcttt agaacctaaa caaagaatac ctcctttgac gagactttct aaaaaaagat
    28501 gatgtacttg gttttgtaat tctctcttaa aataaatcaa aacgtttcta caaaatacca
    28561 gattcacttc tgcaaaaact ctatccgtta ctaaattatg atgagcccat actatatttt
    28621 tttttaacgt ttgattcata atcaccattt caccatcaga agtataatag tccgaaaaaa
    28681 aaccactccc accggaaagc tgatagttga tcgtatattc tttcatactt cgatttctaa
    28741 aaattccttc ccttgccacg ttcaaagctt gttcattaaa atctgtggcg taaagaatag
    28801 atctttcata caacccctct tcttttaaaa gaatcgccat tgaatacgct tcttctccag
    28861 tcgaacaacc agcgtgccag atttttacaa acggatacgt ttttaaaatt ggaatggcct
    28921 tctttcttaa acatacataa aaatctggat cacgaaacat ttccgtaact gtgattgata
    28981 agtcttgcaa caacttagaa gcaaaagttt tatcttgtaa aacctgcgtc tgcatttcag
    29041 aaatactgct taaaccggaa agagcaagcc tactgataag tcttcttcgt atgtgagcct
    29101 cagaatattg tctgaaatca tagccgtatt tttcaaagat cacctccaaa agaagattaa
    29161 tttcagtatc ttgaatatct ctagatttca taaaggattc tttcaatttg aaaggttgat
    29221 caccttcaaa atcagaatag aacttatttc tctttttagt aaaaagagta tcttctgaca
    29281 taacaatttt gccttcaaag aaaatgggat aaactttctc aaaaaagaag ccgcctaatt
    29341 gaatcgccaa aacgaatttt aatcaacaat ttatttcagt tcaatttaat ttttaagaag
    29401 ctttcttttt gagaatataa aattaaattc tcaattggtt atatgataat tttatcatct
    29461 ataatccttc atactacaaa gtagagcgtc taaaatccta tgttcaagat ggatttcatt
    29521 taacatttcg tcgcattcta ttatataggg atcagtaaga taatattcac aaatttgaat
    29581 cctagagatt gatctttaaa gtaataaaga ctcaatttta gatctaaatc ttaaaacctt
    29641 tttctaaatt caaattgcaa attagacatt ttttataaaa aacggatagt ctaaaaaata
    29701 aaaatttaat cttaaaaatt acacgatcaa aaactgctac aatgaagaca aaaacacctt
    29761 taaacgcaaa attgaaatac ttacgcgaat agttttaatt tcatctaaat cattgtatat
    29821 gtttttggaa acgatcataa atttactttc tttcaatttt gaatcgtccc aagttatttg
    29881 ttgaaaatag agactcaact acacgattga cactcttgta acttttcgtt cttcggccaa
    29941 aagaagttct tttttttgca accccttcca tttattttga ctcagataaa tcagtatgaa
    30001 tccaaaaact aggatcgaag aacaagatca atctgacaaa aagtatgacg actcggaacc
    30061 gggagtacat cctggcagtt ctcttagagt aaggaaaatt ttacgttggt tcggaaaaat
    30121 ttacggaagt ctattttata aaaccgaagt tatcggacta gaaaacgttc cccaaaaagg
    30181 aaacgtttta gttttagtaa aacaccagag aaacgacgat attcctttgg gacttgctaa
    30241 aggattgtat aaaatacgct gggatatatg ggcgatcatg aaagattcta tggcagcgcc
    30301 tatgtttttc aatttctttt taaaatgtgg aggaatccca ctgaatcgat tagaaccgcg
    30361 taaaagtaaa agggatctac tatttgcaag aaaagtatta tataatggta atatgctcgt
    30421 catctttccg gaacaaacca cggttcccta caaaatggga aaaggaagac caggggcgtt
    30481 tcgttttatc gtaggaaaac cgcaatcccc tcttccggtt ttatgtttag gattagacta
    30541 ccgtccgaga ggttttttac gcagaacatc tcttacaatt cggatcggag aattaaaata
    30601 tttaactcca gacagagacc cagaagaatt tttacacgaa tgtatgcacg aaattgcaag
    30661 tcttacaaat cttatatatc catttgaatt caaaaaatct aaattagaaa attttgaaga
    30721 atccgaggta gaatccgtaa tatgaaaatt ccaatagcca aaggtagcaa acgtgctctt
    30781 cttgttgaag gaggtggtat gaaaggagct tttgcaggag gtgcgttaca ttctctgcat
    30841 acaatagtat ctccaaaaca tttcgattta gtagttgcgg tatcctccgg tgcttgttcc
    30901 gccgcgtatt acgttacgat gccaaaaccg gaaccagaaa aaagtctcaa aactttagca
    30961 atttggtata tagaactggc aggaagaaaa ctcatatctc cctttcatcc ttttttagga
    31021 aaaacttttt tagaccaaga atatcttgta gatgacttgt ttgggcaaaa gtatcctttg
    31081 cccgtagaaa attttgaaaa attcggttta ccagaattga gaatcgcagt cagtaattta
    31141 caaaccagaa caatcgaata tgtgcgagct acttcctcca acatattcga tcttttaaaa
    31201 gcggcaacct ctcttccaat agcaaccaga ggaaaacaca aagtagatgg aaaattatat
    31261 acagatgctg ccgttctcaa tccacttccc cttgaagatt taatagaggc aggatacaaa
    31321 gatattacgg tagttttaaa ttctcctgtg gaaagaattt ctcctccgtt tagtatgttg
    31381 actagtcttc tgtcttttcc aaaagactgg aaaatggcaa agctaatgaa tagatggcat
    31441 catcatcatt ttaatctagc aagagcggta gcgcaaaaac ctcccaaagg agtgcgaatc
    31501 catacgatct ctcctgaaaa ccctcttcca gtaagtttag tcactaccaa tgcaaataaa
    31561 ctaaaagagg cagtaaatct aggagtttcc aaaggagaag aaatcggaaa actactatta
    31621 aaacttttta caaaaaatca aaactcaaaa aaggattctt ttactggcat acctctaaaa
    31681 caaactcgaa attctaatct aaaaaagaaa cctgccacta aaagaaaaaa atcgaaataa
    31741 agttttgtat ctttgttttt aaggttttat aaaataaaaa ttttccaaga tcttataaat
    31801 gtctttataa gtgatttagt ttattataat aaacgatttt attttaaata gagttgttga
    31861 aaaattccat agtgacgatt aacaaaactg cttcaattgc cggtttccat aaaatagaaa
    31921 cagatggaga attaattttt caacaattct aatgaaataa aacataaaaa tagaactttt
    31981 taatattact catattagaa agcactaagg atacgagata atatgaattt attatttatc
    32041 tcgcatccga gtgttgttat tttacagtgt agtaaaatct ttcgtgaaag attttcccat
    32101 ccttccaggt ttggacgctc gcctgtgtag ccttaatgtg accccattct ttatgaacgt
    32161 aatccaattc ccattcaaca atacttctat tattttcctc atctacgata gtacctaata
    32221 cttttgcaag attccatttt actttggcaa caaaatcctt ttctctggca agattctctt
    32281 caaaacctac cgtaggattt tgagtatttt cctgcattac gaccgcagga tgataaaact
    32341 cctgaaaagc ttctattacg tttccagcca aaatcatttc gtttaatcta ttcacctttt
    32401 ttctgatact ttgtgcgttc atttgttact ccttttgaat tcttgccggg taaaattcgg
    32461 aaagaatttt agttgcaatt acaactattt catattctaa aaaaatgatt gcaattgcaa
    32521 ctaaaaaatt acattctatt cttaatgaat gaaaaattat cagaacaatc gattcaggct
    32581 tgggcggcag gcctaaaatt ttacagctca gcttcctccc aaatagaatc cgctcttgcc
    32641 aaaacaaacg caatttctct tacttggtac gacatacttt atacggttta cacaaaatct
    32701 aaaaaacgtt ctagaatgtc ggatatagcc cgagaaatca tacttagtaa aagcgctttg
    32761 actcgttctg tagataaact agtcactgaa ggttttttaa aaagggaaaa aagcgaagaa
    32821 gatgctagag aatttatcgt agaaatcaca ttttccggaa ttcaagcact tagaaattca
    32881 tggccgattt acgaagaagg aattcgaaaa attttcgcat ccaaactgac ttttaaagaa
    32941 accagcgaac ttttaaggat ttttagaaaa ttgaataaat attaaaaaaa tataatataa
    33001 aaactcatac ctttagaaaa aatctttcca actttatttt acggaaactt taatcgtttt
    33061 catcaaacca taaagaagga gaaattccaa agtaactatt ccaagtttta cccttataag
    33121 tagtcctact aaaaataaat tttaaaaaag acattttttg gaaaccagtt tcttcttcga
    33181 attcgtaatt ccaaagtaat cctccgataa aaggtgctcc taagattccg taattttgaa
    33241 aacctctaag cgcttttttt tcggaaaagt acaaaagtcc ccctaaaatt ttggtggatt
    33301 cttctttctc gatttcagaa cgattctgat aataaataag accaagacca cctaacgtga
    33361 ttgaaccttc cgaatccttt gaatgatacg tcaaaatcgg aggtgctaaa aacgaataac
    33421 cttcttgagt ttcgccatat ctataaatag gtagaaagtt ttggattttt tcctgaggag
    33481 aatttaaata ccgaatccat aaaaaattcc aatcagtcat ctgaggagta gattcgtaac
    33541 ctaacagaat ccctccgaaa actccccatc gtgttctgtc cctttcaaac tccgcgttaa
    33601 aaactcctaa aaaaagacta agctcttttc tttgatcgga cacgtacaat tccaaatcga
    33661 ataagtataa aaaattataa cgattggacc gttcactatt acgttcataa taacctagga
    33721 taaaaaaatt agattctgaa tccccatacg accgagtata gaagaaagga aggaagaaaa
    33781 aagttttatc tttgtttttt tgatcgttag aatagtaaat cgaaggaaag aaaaagacac
    33841 tattcgtttt cagtatgtcg tttctttgat agtcaaataa aatcccgagt aaattagtat
    33901 gagaaatcac ggctccatcc tgatttcctt gaaaacttct gtaagctaaa atcggaatca
    33961 tccatctata agtagacgaa gaatctgcag aatcagcatt tttataaaaa aataaaggaa
    34021 ataaataagc attcatccgg cttaagactg tagtaccatt tgaaaatttt tcaaacttct
    34081 cataaccgta aagagcaaat aacgttttta gtgaaactga tttcgtttca gtttgagttt
    34141 tattttccga aaccgtttgt gtttcaactt caaaataaat tttattttgt ttttcataat
    34201 tgataaaaag taaccaatca aaaccccaag aatcttccac aactaaacca cttgaagaat
    34261 tagagccata tttggtttta gattcaaacg tataaaacat tggaagcgga aggattgtat
    34321 agaacctaga aatttcggaa ctattttttc catttgtcca attttcaaaa gtttccgttt
    34381 gaaaaaaaac tggagtgaaa gttctaaaat tcttatgatc atttccaaaa agtttatctc
    34441 tgttttcact ctgataccaa aacggaagaa tcattgtacg tttaactccc aactccggat
    34501 cggatctaaa tccagcaaat aataaaattg taatatcata agaattagga gttgtctgac
    34561 tggaatataa aatcggaatt ttatgagatc gatacgtcca atttccacct ttcataattt
    34621 cttctctaaa ataaaacgga aataaataaa aacgggtcgt ttcctgtgca cctaaagtag
    34681 aataagaatc gtctatatat ctttctccac ccataaataa aagaaaattc caagaagatt
    34741 tttgaaaagt aacgttcacc gatctttgaa agaaagaaga agtataataa cctaaaataa
    34801 aacgaaatcg tttgtcccca ccctctcctt ttttgtctct tccccaaacc acaagaggaa
    34861 tcggtaaaat caaatttaga tcggaaacat aagaagtatc gaacttttct ttttcttcat
    34921 ttgaagaata ataaaacgga cttaagaaaa aagattcttt atgttttaaa ggcaaatttt
    34981 ctttataaga atataagaat aaaagagtat atagatttct ttcttgaaaa acttgttttt
    35041 caccttcaaa acgatctgaa taatttctga aataaaaagg aattaaagta ttataaccag
    35101 aaacggatct aaaatctttt tttgtaaaaa tttcctcgga agcctggtaa aatggaaata
    35161 aaattccatg aaaagaagaa gtttcgtaag ttccgttttt ttctttataa cgataataga
    35221 atatactttt tgtttctaaa cgttcagcgg tttcacgatg ggtaaaaata ggaaaaaaac
    35281 gatacgcagt ttcttcttta gatttcgcat aacgtattaa aggccaaaga acagaatatt
    35341 ctctgcgatc attttctttc tccattaaaa atagaaaaat tcccaaagaa agaacaaaat
    35401 ttgttccctt tttttgttct gcataaaaag gaaacacaac ccgatacgat tcgtttccca
    35461 cctttccaaa aaaaataggt ggcaaaggcc aaacaaatat ataatcattg ctgtttgtcc
    35521 cccaagtaaa ccaagtcaag ggaagaatcc gaaaatgttt tttatcgtct ccagattgat
    35581 aacttacaat tccaaacaaa gcctcccaac cgaaatagtt tttagaagtt tccctagcca
    35641 attttttata agaagcaaaa ttagaatttt catccaacgc aggtttctga aattcttcgt
    35701 tcgacttttc gatgcgaaaa tcctttttaa cttcattact ttttgggttt tgaacttgta
    35761 ttaaagtgga ctcttcttct ttttttgtat ccgtaaaaaa agtaaatgga ctggtaattt
    35821 cttttctcaa ggaaatgcta aataaattat acataaaaga ataatctaaa tctatatagt
    35881 attcttttcc ggaaccactt gatttcaaag aagcatcgaa ccttcctccc gtttgagaaa
    35941 tggaaaaacc tccgaaatac aattctaagt ttttgttctt ttcataatat ttgagatacg
    36001 caggaagtaa aatatctcct ctagactcgg cgcttttcca ctcgaaataa aaaggagcta
    36061 gaatgagtga acttgttttt tcttttctgt cttcggaaga ataatacaac caaatccaat
    36121 ctctatctac attagttgat ctaagtttat aatggaaggg actgaaggaa acataatcta
    36181 aatcgtctcc tccaaatcta aaatagaaag gaaataaaag attatattca tttttttgat
    36241 aataataaaa aggtaaaata gccctagcaa cggtctcatc tttagaattt ttccaacgat
    36301 aaaataaacc agctaaacct aaaaaagacg aaccgtcttg ctcataagag gaataataaa
    36361 acggataaaa acgaacgaaa ttacccaaat tagaagagcc aggactaaag tattgagaat
    36421 ggtaacctaa aagaaaaaat tctttgtgat ttggcgtgtc atacttataa aaaaatggag
    36481 caaacgtttc actctgagca tctgaaaata catgaaagaa acctaataaa ggaatatgaa
    36541 aataagaatt tgctttataa aaccaaaaag gaaaaaaagt taaagtgtta tccgactgat
    36601 cttttgtttt agaccaatag aaaaaaggaa aaattctaaa ataactccag tcgttttctt
    36661 ttccccattg aaatactaga aagtttcgaa ttttataatt ttctccatct tcctttaaat
    36721 acaaagctaa tggagcaaaa aataaacgag tggtttcctt tccagaaacg agcaattttg
    36781 atttataaaa caaaagtaaa ggtaaaaagg aagattccca ttccgaatcc gaaaacttct
    36841 ctttttccca aaataaaaaa ggagaataat gagaaaacat ttgagagttt aagccagttg
    36901 ttctggattg atgatacaat ggaaaaaaag taaacgaata atcttctttg attttataat
    36961 tggtataata tatcaatggt aaaaaattaa aaaatttttt ctctgtattg tgtccccatc
    37021 ttagtaaagt aaaccaagta tctgactctt ccaaagatct tttgtgaaaa taaaataaag
    37081 gaagaaccat catagaattg gatctgattc cgttgtttaa atcagatttt aaaatcaaca
    37141 aaggcaaaaa acctggaaac atagaaaaat tcttttcaaa tccaggacca gaagagttag
    37201 aattgtaacc taaccaataa aatttagaag attccctata accaattcca ccgtctactg
    37261 gctctatgtt attgctgtaa aaaagaggag ataaaaaagt tttttccttt aacccttctt
    37321 tttctaccct acgataacta aaaaatggaa aaacagaatc caggcttgcc tttccagact
    37381 tcgcctcaat agaattataa aatgggaata ttctaaattg cttaaatttt ggataatcgg
    37441 ttcttctaat aaaccaaaac gcgtgccagg ataaatgtcc tggccatttt tcaacgtcca
    37501 caaaaagcat ccgaaccgga tacttttctt ccttttcact tccgaaaatt tctttttttt
    37561 ctctaattaa ttcgtcaaaa ggatcttccg tataacttct attttgtgct gcaagaattc
    37621 caggaagtag aagtaagatc gtaattaaga ttcggttttt tatcatataa aaagatttta
    37681 aagatcgatt tcgattattt tctttttgtt tttttggccg gataaaattc gaatcttact
    37741 ttttggaact ttcatttctt tagaaataga ttcgatcacg gcctcgttcg cttttccttc
    37801 taaagccggt tctcgaaccg caatcgttag aaccccgtct tcttcttttc gaaaaaaaac
    37861 ctttttagag ttcggcttta cgtaaaccgt aaatttcatc cttgcatttt agactatttc
    37921 ttgttttcga cgaaactttc ggatcaatag atatatccca tccactttaa aaatgagact
    37981 ggaagcaaaa aaaattagaa ctgccggaaa gatcactaaa cttaaatgaa ttctagaaga
    38041 ttgtacgtaa ttgaccccaa tcgatcccaa ataatttaga attgtggaat ataaaaaaaa
    38101 ttgatgaaag aaaagataac ttcccaataa caaaaatgga attgacattt tagaaatttt
    38161 tttaaagagt tcgatccaag gaaatcctat cttgtgtttt ttcaaaaaaa ttcctaaaag
    38221 taaaaaagtg aatatagcag aaatcgcaga agataaggcg atcgcagaat gttttaaaaa
    38281 ccaaatcaaa gataaattca aaattatgtt gatcgtaaac gatattgact gaattcgaag
    38341 aggagttttc gtatcttgaa atgcataata agaagaaatt aatattttat tgatactaaa
    38401 aaaaggaatc gcaattgaat aaaaaaccaa aggttgagtc gcagtgtgag tagcaatgtg
    38461 atcccatttt cctccgaaat aaatagaatc taaaatcgga cccgcaagaa acgccattcc
    38521 cagcgcggcc ggcacggtca aaaataatgc gaactcaagc gcacctgcaa gttcctgatg
    38581 tatagaagac cattcttcct ttttaagaga ttgcaaaaga gccggtaaaa tggtggtggc
    38641 aagtgcaact ccgatgatcc ctgtgggcaa ttgaaccaat ctttgagaat aatctaaact
    38701 tacaactgca ccaagtcctg gattttgatt ttgcacccag ttagctaaaa aaatatctac
    38761 gagtaaactc aactgataaa aacctccgcc taacgctgct ggaagcatca gtttaaaaat
    38821 ttttcgaatg gacggatgtt tccagttcca attgatttta ggcatgtctt tatttttcca
    38881 aacataccaa atctgaaccg ccagttgtaa aaaacctccg gtaataatcg caaaacaaag
    38941 tacaatcact ctatcgtgta agtcgtccac aaaaggaaac aaacagataa aaacaaatag
    39001 ataacataaa tttaaaatga tcggagaaag agaaggaaca aaaaaacgat ttttagaatt
    39061 agaaatcgcc ataaagatag cagaaagact agcagtgaca attaagaaaa acagaatata
    39121 agttagttct attactaaat tagaatattc ttttgttcct cctacaagaa taggaagaaa
    39181 aaaaggagaa aaaagaaata cgatacccac taaaatagat aaaataaaaa acaaaaaaga
    39241 caaaaccgct ccgctcatta ttttagcttc ttcttcgctt attttaccgg actctgcgta
    39301 aagaggaaga aaggactgag aaagtgtacc ttcggccaga agattgcgaa acatattggg
    39361 aagacgataa gccaccgaaa atgcagaggc caccataccg gttccaaagg aaacggccat
    39421 aaaatgatct cgaagaagac ctaaaattct agataaaaat gtataaaaag aaagtgctat
    39481 actacgtgag gctgcgttgg acaaggatta ggttcctaga agtttttcta ggtatcgaac
    39541 tccgtccatg ctatttaggt caaactgaat ctgacaagcg ggacactggt atcttcccgg
    39601 tttagaaacc ctgattctag aagaacaggc tccacaatag atgatttttt ttggaaaact
    39661 tttttccgtc tgaattgctt tttctaaaac cgactttgca gaatactctg gagaagtcgg
    39721 gtttgagata ggattaattt ttatgtccga tgattcctct aactgagtag aagattccga
    39781 gcttgaagag gaagtttccg tctctgtttt agaagatgat ttcaaagaag aagtatctat
    39841 tttatagagt tctttttgtg aagtttcttc ttcgtttaaa aaagcctgta atctctgaga
    39901 ttgactagca agtccaaaag aacctataga ttctgatttc aaagattcgt ttccagcttc
    39961 gggaacggtt ttaatttcag gaataaaaat accacgtgaa gtttcactct tacgagaaga
    40021 actggaagaa taaaattgaa ctggagaatt tctttggatc ttagaagtag aagaaacaga
    40081 acttctttgg tctagaattt tgatcgaaga aagaaattct tcggcgcgat tagaatcgtc
    40141 aaaaaaagaa attgaccttc caaaacctaa aaagctcaaa agagttttac attcttcgtt
    40201 aaacgcgcaa taggcggaag aagcccctct gtttttcaaa aaattctcga acctagcaag
    40261 aacctcaatt ccttcggatt caatgtattc taattcttcg caggaaaata aaaatttacg
    40321 gattccctct tcccatttcg atttcagata cgaataaaaa tcctcagcac ttgcagagtc
    40381 taaacgtcct ctcagtttaa gtttcaaaat attttcggaa agtctggatc tgatttccac
    40441 tttcgtttat cctaaataaa tcgcgtctaa aacttcttct ttggaagtaa gatcgatttg
    40501 agaaacgact ggttcagttt ttattgtgat ctgagaaaga ttcgtttctg ttttgctctc
    40561 tgtcgtctcc gttttctgaa ctgcttcaat tgtaactgga gttggttcgg aaggttgagt
    40621 ttgtgactcg gtttgcaaat caacttgaga atcagacgaa gataaaaccg gttccgtttg
    40681 tatcgattga ttctgctcgg cattttccaa acttccagga aaaataaccg aacttaaagg
    40741 actagaatgt tttgcaagaa ccggaacatg aacttcttgt gaatgagaaa ttctttctac
    40801 aaaaggttta gaacgatcgt ttttagaacc tactaaagtg aggagtaaat atacaaattc
    40861 taaaaacaaa gccgcaccta aagcaatcaa agaatcgttt ctaagaagcc attctaaaag
    40921 ttctgtttgc tgaaaaacaa acttacgaaa atttcccctg tcatagatca tatgaatcgc
    40981 ggcaactctt tctaatttta ctggatgata aactgccgct gaaagaagaa tttctggttc
    41041 attaatttca ggaaaaaatt tttcaaattt agaaaagaaa aaacttttag aaagaaaatc
    41101 tttcttttga tttaaaagaa ccggaatact gatctgccat ttgcgaagat gaaaagccct
    41161 ggtgtaaagt gaatcctgat ataaagaaat tggttttctt ttttttaagt tttctacaag
    41221 atattccgga ttggaatggg ctaaaacgat accttcctca ttggtcaaaa agatttcctt
    41281 gatcgtataa ccgtctgcgt ctttttcaga aaccttgacg aatctagaaa aaacgaaatt
    41341 catatcttca taagaaccat ttactccaga attttctgcg gccttagtaa gagcactcaa
    41401 tgtgtctcta gctcgattgt ccgagccaat tttcaaaagt tcaaatgagg ccaaagaaga
    41461 ttctaaaaaa gaccaagcga caattccaag agcaatcgat tcgcagacga tcaatagcaa
    41521 aagaaaatag aatatacttt tgaaaatctt cactatccat ccaatcggaa ggaaataggc
    41581 tttctcttga gaataaaaaa gaattctcaa tcacttttca tagaaaacga atgattttgt
    41641 aagaattccc acagtttcaa agtttagctg caaaatctca attcgtaaga gttcccacag
    41701 tttcaaagtt tatccgtaaa atcccaattt gtaagagttc ccacagtttc aaagtttatc
    41761 cgtaaaatct caatttgtaa gagttcccac aagtttcaaa gtttatccgt aaaatcacga
    41821 tttgtaagag ttcccacaag tttcaaagtt tatccgtaaa atcccaattt gtaagagttc
    41881 ccacagtttc aaagtttatc cgtaaaatct caatttgtaa gagttcccac aaatttcaaa
    41941 gtttagctgc aaaatcacga tttgtaagag ttcccacaag tttcaaagtt taagacgaac
    42001 tcacatttat cggttctaag aaagaacata aattcttttt caaacaagaa atcaattcgt
    42061 ctcttttatg aagaccaaaa tcaagaccta aatcttttac actcgtcata ttcgtccaat
    42121 ttcggccgca gggattgata caacgaaacg ttttcaaatc attacttaaa ttgaatgcaa
    42181 ttccgtgact ggtaaaaaag gatttaaaat tcactccgat cgaacagatc ttttgagaag
    42241 ggttagattc caaatataaa ccaggagaat cagaatcgga aatcaactgc aaatcccaag
    42301 tggatctgac cgaatcgata acagaccgaa gtaaattttc taaataaaaa cgaatagaaa
    42361 gatttctctt ttttaaatcc acatgagaat acaaaacgag ttgtcccggc tcatgagcgg
    42421 taaaatctcc ccctctttgg gtccaatgga tttgaattcc catcgattcc agaaattctg
    42481 gcttaactaa aagattctct ggattataat tgattccccc ggtgattgta ggagcgtgtt
    42541 ccaaaaatag aatacattcc ttccgaaact ttcgcagttt ttcctgcatt tccaagtaac
    42601 ggaggtaagg aattttctct cgaaattcaa ttattttcac aagattcttt atatggaaaa
    42661 actcttagaa gtcatctctt ttatcctaca gaaatctccg aacggaagag atcgtttatc
    42721 actctctaaa ctgatttact attcggacgg agtttatttt caaaaaaacg caaaactaat
    42781 cacaaaccaa acctatatcc atttagaaga ttctccctgt gccttagatt tacaatctgc
    42841 actgcttcac ttgagaaaaa atggtctaat tgatatccac cctagattga cggaaaaagg
    42901 tatttccgga tttcaaatcg tatggacagg agaaccggga gaagaagcag tagatctcaa
    42961 ccgacaagaa aaaagaatta ttcgtaaggt attggaaaat tttaaaaatg cggtctatga
    43021 cgaaaataga gtgtatccaa atttatacga aaattatatc atttcgccat tgtttgcaga
    43081 aattccgttc agtatggata ctttgaatac caaaattcac ttttttaaga ggaaaacgct
    43141 tttaaatatc tctggtaaaa tttttaaggt actatttagc gaatagcggg gcctaaaatg
    43201 cagataaccg taatgaaagg taaaatccac cgggccacgg taacagacgc ggatttaaac
    43261 tatgaaggaa gtctgaccgt ggatatggat cttgtagatg ctgcgggaat gcgagtatac
    43321 gagaaggttt ccgtagtgaa cgtaaacaat ggagcccgtt ttgaaaccta tatcatagag
    43381 ggaaaaagag gttccggaga aatctgtttg aatggggcag ccgcaagact aggaatgaag
    43441 ggtgataaga tcatcatcat cacttatgct caagtagaag aacaagaact tgcttcagac
    43501 tacactccta aagtaattca cgttgacgaa aaaaatcgaa aacgttaatt tttaccaaaa
    43561 aaccacttcc cctacctaag ttccggcttt caaaggccga tataaattag taagaattcc
    43621 atcggaccag aataactatg aaatcttttt taagaatctc tgtttgcctg ctacttcttt
    43681 tcgtaggtca tactaccttt ggccagaacg cagaaaaaac cgatccaaac aaaaaggacg
    43741 gaggaacaga atactaccca cttgcctact atgacgaacg tctttccgtt aagaatattt
    43801 ctttctttcg tagacattcc gacaacggta agggggaatt tctggatgta atggtggaaa
    43861 tggaaaatag atcttttgat cccgcaaaat tttccattta catcttagcg atcaacgaaa
    43921 ctacttcgat caatccggaa aaaagagatt tagtgccttt cccaaaatgg agaggatttg
    43981 atttagaaaa caacactttc gtaatcaatt ttcaaaatct aatgcctcag aaattggaac
    44041 ccaaagcagt ttggggcgaa gaaaaatata acaaggccaa aaaggattat gatgatcgta
    44101 tcgctcgagg tgaaatcgta agaatgtcaa atccttcttt gacagaaact gtaacctatc
    44161 tcactaatca ttctgaaaac gcacttgaat tcacgatttt cggagaacaa ggccctaaaa
    44221 aagatcaagt gctcatcagt aactttgtag atcaaaccga ggaagaaaga aaaaaacaag
    44281 ctcacgaatc cttgagtaaa catacttata cgatctacag cgcaaaatat aaaaccactc
    44341 tcatgtctca tcattataca gaatatagac ctggttatgt aacttataat aaggtagtcg
    44401 ttctgatctt caatcctctc aaagagaaga ataaattggt ttatagaaga tttatagaca
    44461 ttggcggaat taaacttctc aattaagaat ttttaatagg gcgaaaaaat tttttcgccc
    44521 ttaaagcttt cttaatcatc taactcatgt tccgtataga aaacaaaact ctcataaaaa
    44581 gtatctaatc ccgcaaaact tagacattac aaattttaac aattcattat aaatataaaa
    44641 attaacattt tttctaattc tcttacatcg aactcatctt aaaatcaacg taagttgaac
    44701 ttaaacaaag agtaaatatt gtagatagat ttgatgtcag atttaaagat atattctgaa
    44761 aaaagtttta taaaacactt aaacccattt taaattataa aaccaatttc aaaacggtct
    44821 tttatgcgaa atgtagaaat acgaagattg attcttcttg aaataaaaaa accgaaagct
    44881 aaagcgcagc aaataaccag atttttttaa aactaaaaaa atccaataaa tctcttactg
    44941 taactattca aaggattact ttaatggttt ccgataacga tcgatacttt caggaacata
    45001 acgcatcgac caatccgatt cgttcatatt tttctcgatc caaccaatcg cgtgatccca
    45061 acgaccatcg gaaagaaaat caaaaaaata agaggaattc atataacgat acgaatccat
    45121 aatatctaga atatcccgtt ttaccggaaa actctggatg ttttcgcttt ctgaaaagaa
    45181 gctattgtcc attggttcta ttctaagaac cggttccaag actgtccatc tttttattat
    45241 gttcacattg atcttcttcc caaagcgtca gttgcgtttc ttcttgtata ttttcgaatt
    45301 cggaattctt tttttctttt tcgttttttt taccatgaaa cacctcttga cgtctttttt
    45361 tcaccttacg cgcctcttcc agtattccct ctaatttctc ctctaaaaaa taacgaattt
    45421 gacgatctat ttcattctcc gtttctttta ttaaaaccat acattcctcc aacattactt
    45481 gaaaaagaat acaaaatacc ccggacaaag attttcggaa agactggatt tatttaggaa
    45541 acttgaaaaa aattgttccg aaacggaaaa actcatgtta aacataccgg aactcacaga
    45601 gaccctttta agcggaaaag acatagatgt agaatacaaa ttcgtttccg aagaagacca
    45661 tcaacagctc tacaatttat tactcaatat tttaggaaaa atagacagac tctttttaac
    45721 ggaagtaatt tccacagtcc taaaagaaat cttgatgaac gcaaacaaag cgaacgcgaa
    45781 aagaattttc tttctcaaaa aaaatttaga cattcataac gcagatcact actcgaaagg
    45841 aatgagaacc tttcaagagg aaattacaca tcattgggac gatcaaaaag aaattctaca
    45901 aaacagcggt tttaaaattc atttccgagc caaaatgatt aacagtagtt tggcgatttt
    45961 agtggaaaat gattccgcac ttctacctca ggaactagat cgtattaaaa aaagaatcga
    46021 gtccgctaaa aaatacaacg acctttccga tgcgtttatg gatatttccg attctcaaga
    46081 aagtgccgga cttggtttag ttttaattca actccttttg aaaaattccg gaataggctc
    46141 tgataaattt aaaatcgata cagatggaaa actgactaga gcgactttga ttgtacctca
    46201 acaaatcgtt cccatagaaa ttactaccaa actcaaagaa aaaattctaa tggaaattga
    46261 aggactccca cctcttccaa atactttgac tagaatcatt tctttatgta acaatccaga
    46321 ttcagattta ggaattatag cgagtgaaat cgaaaaaaat ccggccctca gtgtagactt
    46381 gctaaaactt tccaactcgg caggatttgc gagtagaaac aaagtaaata cgatcgttca
    46441 agcggttaaa gtagtaggtc ttaagaacgt aagaaacctt ctctatgttt ctggagtaag
    46501 gaaaatcatg gatggacgtt atgcgaaatt acaagaagtt tggaatcatt ccaacatgtg
    46561 cagttttttt attagacaaa ttgcaggtag aggtggtatg actagggttg cggatattgc
    46621 cgcagcaggt gcacttttac atgatttggg aaaattcatt ttactttctc tcaatcaaaa
    46681 attattcatc aagctgacaa actatcaaaa agacagagac ttcggaagtt ctacaatctt
    46741 agaagagatt tccatcggaa tttctcatcc aacgttaggt gctcttttag ccaaaaaatg
    46801 ggattttcct cccgatttag ttcaaatgat agaatttcat cacagacctt ttatgaacgt
    46861 gggtggtgtt tatcatgatt tagtagaatt ggtctatcta gccaatatga tgatggattg
    46921 tatcgataaa aaagcttctt tctttacaat agatgaaacg atattacata aatacgatct
    46981 cgcagataaa aaaatcttcg aagaaacctg tgaaaaactt agaaagttat acgaaatcgc
    47041 acgtatggag aattgaaaga cggtttgaaa atcaattcgt tattatccct agaaaaaatc
    47101 agctataaac ctactggaaa aacgatctta gattcggtaa gttttgaaat caaaacaaaa
    47161 gaacactgcg ttcttttagg aagaaacgga gctggcaaaa gtactctcgt aaatctgatc
    47221 tacggtatga tctgggcgac ttccggaaca atccgtttgt tccaagaaac ctatggagaa
    47281 atagcgatac aagatttgag aaaaagaatc ggtattttag attcttccca acaagaaaat
    47341 tcaattcaaa gaaaacttac tgtaaaagat acaatactga ccgggttatt tcatacaatc
    47401 ggttattaca gagacccgtc tccggaagaa gaaaccaaaa cgttacaaat cttaaaagac
    47461 tcggatctac tttctaagaa ggatcagtta tacaatactc tttcttcagg tgaaaagaaa
    47521 aaaattttat ttttacgaag tatagttaat gaaccggact ttctcatcat ggacgagccc
    47581 tgttcttctt tggatctaac cgcaagagaa gactttttag gatttttaaa agaatatcat
    47641 tctaaaaaaa aatttacctc tctttatatc acccataggc cagaagaaat tccggatttt
    47701 tattccaaag cggttttact aaaagaagga aaagtaatcc acttcggccc gatcgaggaa
    47761 tgtttcacgg agaaaaatct agaagatctt tacgatattc cacttcaagt tcaaaaaatc
    47821 gaaaacactt ggtcagtaat cccaaaacaa aaacgaacct attaatctat tatactaaaa
    47881 aaatcacatt caaaatacat aaataagtga tttgatttta ttattcataa ctatataata
    47941 aagtatctaa tattttgcat ggaaccagcg ttttgtgata aaattaatgg tactcaattt
    48001 tatagaaatc agtaatataa gaacttgttc caaaatctaa agatgattaa gatttactac
    48061 tcggacgcat gaatagaata cttgtgttag attgtttcaa aaatttgaat attttggtct
    48121 tgctttaaaa taccgtaaat cccgaatttg cggtattttt taagtgccac tattttttcg
    48181 taaattaggc cgttaataac ttggtactat tttcatgcgt ccgagtagta atgatggata
    48241 aactactgaa aagtttacaa acgtccagat atgacggcat ttgtgagaac ccaattctct
    48301 attagaaatt tctaaagaat tattgtttat gtcctttata gtttttgagc aaaaatctta
    48361 cgtttgatgt ccaagattta ctttataaaa tctatttttt ctataaaaaa caaaatgtgg
    48421 gaactaccac tagaaatttt agtgattaaa aatctgttca aaagacttaa tttgtaggaa
    48481 ctaccacaaa tttagatttt acagtaatat cttaataatg tgggaactca tacaaactcc
    48541 aatcaggaaa aatgaatatt taaaaattcg taatgtgact aaaaccgtag gaactaccac
    48601 aaatttagat ttacagtaat attttaataa tgtgggaact catacaaatt ccaatcagga
    48661 aaaatgaata tttaaaaatt cgtaatgtga ctaaaaccgt aggaactacc acaaatttag
    48721 atttactgta atattttaat aacgtgggaa ctcatacaaa ttccaatcag gaaaaatgaa
    48781 tatttaaaaa ttcgtaatgt aactaaaacc ttaggaacta ccacaaattt aaatttacag
    48841 taatatctta ataatgtgag aactcataca aactccaatc agaaaaaatg aatatttaaa
    48901 aattcgtaat ataactaaaa ccttaggaac taccacaaat ttaaatttac agtaatatct
    48961 taataatgtg agaactcata caaattccaa tcaggaaaaa tgaatattta aaaattcgta
    49021 atgtgactaa aaccgtagga actaccacaa atttagattt actgtaatat ttcaataacg
    49081 tgggaactca tacaaattcc aatcaggaaa aatgaatatt taaaaattcg taatgtaact
    49141 aaaaccttag gaactaccac aaatttaaat ttacagtaat atcttaataa tgtgagaact
    49201 catacaaact ccaatcagaa aaaatgaata tttaaaaatt cgtaatgtga ctaaaagtta
    49261 caaaaacccc aagattctta gaacgaaaaa tcttgggtcg taaaaataaa tgtaggaact
    49321 cctatttttt aaaaaacttt ccctagtttt tcttacataa aatccacgtt ttattaaaag
    49381 tttcaaggta aattacgtct agattctaaa acaagttttc attatttatt cttaacgaac
    49441 tctaaaaaaa gaaactgctg cctaacaccg agttttgact ataataattt agaactacat
    49501 ataatactta tataatataa agataatact ctttttaaga ttccaagttg atttttacta
    49561 aaattaaagt cacacaatca tattactaat tcctacaaaa ttaaatagca taagttttta
    49621 ttgtaagaac ccgttcccgt tccgttttaa cgcaagatac cgggtgcttt attatataac
    49681 tatgagtggt tttattccaa agattcaggc agttcgtaac ttacaaattc acagtctgga
    49741 aaacgattgc attgataaaa ttctttcttt cgagagcttt ttttcttttg aaggatgcca
    49801 tttttacaaa caggacagat tccccaacca gtctcttttt tcttttgcaa aaccgtagcc
    49861 cattcttttt gaaacaaaat gaatttacta ttttgaattt gagtttgtag gtccaaccaa
    49921 agtcggttta atatagaatt agaatctatc tctttttttt caattcgatc caaatctgat
    49981 tctaattcgg cggtaaactt ttctcgaaag agttctccaa aactagattg taaaaagaaa
    50041 ttgaccttct ctcccaatga gaagggataa aaaagtttct tttcttcata aacatatttt
    50101 cgtttcaaaa gtgtttctga aaccgtagca taagtggaag gtcgaccaat tccttgtttt
    50161 tctaattttg cgactaaagt accttctgaa tatctagacg gcggttccgt ttgttttttt
    50221 tcacactcca ctttctgaag gataaataat tctccctttt cccaactcgg attagttttt
    50281 acatccgctt cgtttaatat tttgtaacct ggaaaaatag tttttttggt ttctaattga
    50341 aaacattccc cggcagcaaa aatggaatat tctattttta taaattcttc tgcaggaagt
    50401 aaggacgaaa tagttcgttt ccaaatcaaa tcgtaaagag ccgcctcttc ttttcctaaa
    50461 aactttttta tttcttttgg agttaaaaaa ggatccgtaa cacgaattgc ttcatgagca
    50521 tcttgtattt ttttagctga ttttctaatt ttacgttcaa gtggactggc aaaagtttca
    50581 cccaattcgg ataaaatcca agaccttgca cgttcaacaa actcagaact taaacgtact
    50641 gaatccgttc tcatataagt gatcaatcca tttctttggc catttcctag atccattcct
    50701 tcataaagcc tctgagagag actcattgtt tttttagaag aaaatcgtaa ttttttaaaa
    50761 gcttcttgtt gtaaactagc ggtttgaaat ggaggcggag gaaaaagttt tcctagagtt
    50821 tctttttttt cggagatacg aagttccttt tctttttgaa cattttgtag gatttgatca
    50881 gctttttctt tggaaaaaat ccgatctccg gttctactaa aaattcccac tattcctttt
    50941 tgatcagttc catgcaatag tatattataa tatatttcta ttttaaaatt tctaatttct
    51001 tcttctcttt cacagatcca ttttaacgcg acagattgta cccttccggc ggataatcca
    51061 ggaccgatct gtttccaaag cactggactg ataaaataac cgatcaatct atctccgatt
    51121 cttctagttt tttgtgcatc taccaaaaat tcattaatcg tatctggatt ttgtaacgaa
    51181 tttagaatcg cttgtttggt aacctctgta aaacgaatcc gaaagacgtt tgattttttt
    51241 tgtaaacgat ctcttatgta ggcgcttata aattcacctt cccgatctgg gtccgttgcc
    51301 agaaaaactt tttgagattg ttttgccgtt tttatgattt cagaaagtat cttttttttt
    51361 ccgggaagaa ttacgtattc cggttcaaaa cgatttttta aatctaatcc aagagtagtt
    51421 ttaggtagat cggctacgtg acctaaggtt gctaaaattc taaattcttt ccctaaatac
    51481 ccagcaatag tttttgcctt ggatggggat tctacaatga taagtaaaga caccgaattc
    51541 ttaaattttg gtttgttatc aggttttcaa ctaaatatct tttttttaaa atcctgtttt
    51601 ttgattttag aaccgaataa taaattgttt ttaaaacggt ttttcttttg gaagtagttc
    51661 gcaatattat ggacacataa aaataacact attctgaact tatttaaaaa cttagaatgt
    51721 aggacctact tcaaaaaagc caacaatctg ggttaacgtg agttcggcgt aaggatgttt
    51781 tataaaaacc tgatttttcc ataaaaaatg aatgtttaaa aatttattat gtgacttaat
    51841 ccgtgggaac tctcacaaaa cttaggtttg tctgtaaaat gatgtgggag ctactacaaa
    51901 tcacgatttt acgaacaaat tctaaaatta gagaaactca tacttttaga aattttttca
    51961 gccaccgaac tcacatcatt ttatagttct gagtaaaatc tttttttgaa aacagctaac
    52021 ttcagttttc tctaataaac tttggaaaac ctacttttgg attttttaga aattgtttta
    52081 ctttttttaa agaacagccc atgtatttaa agatatataa aaatcgcacc gaaaaccagc
    52141 ggtgaatttt tacgcaaatt cttttccgat ttataactgt ttttgaggga attttacatc
    52201 tgaacaaatt tatgacaata ggttcttata ctaaaaaatc actgaattta tgaaatttta
    52261 aaatgtattt ttaaagatga tagaaaagaa actttttatt tcaaatcgag caaaatataa
    52321 acatacaacc aacaaattaa actatgataa agaattttaa aaaaattgaa tagattattt
    52381 aagatccatt aaaaatccgt ctcaaaaact agaagctata agaacttttg cgttttttct
    52441 ttagagtcac ttaagagtta cagaacactc aatcaataat ttacacatcg atcctgtgaa
    52501 ttcgacaaag aaaataaaga caaatccgat tttgccggac tacattttta gctccagtca
    52561 ataaactgta taaaataaac attatacgat attttgtatt acgttcaatt tattataaaa
    52621 cgcgatctgt tgaacgctcc atggaagtga gatctgaatt tcaaagagtg ttctgttgag
    52681 ttcccctacg cttcaatcta tttcgcattg gattctatcg aacttacgta aaacggggcc
    52741 agtttagatc aatatttaga tacccaattt atagagatga aaggagcttt tgcacatcgc
    52801 ccatgtatat aatagaatat cgcaaatttt tattacaaaa gtttgttttt attcgagctt
    52861 aaaattaaat actttgttat atagttatca gaatcgagat caatttttaa ataaatcatg
    52921 tagaataaat tatatatgta aataatctaa tttacagttt tataaatagt aaacaaagac
    52981 taagttatat ctataaattc aaatgaaaaa aagaaacccc ggaattatat actccgaggt
    53041 ttccaataaa gaaaatttag atctaaaaaa tctgttatgc gttagatgga acagggaaaa
    53101 gcccttcgat agaaagatac ctttctccag tgtcataaga aaaagttaat attcttgaac
    53161 cttccggaat ttcaggcaat ttttttgcaa ccgctgcaag tgccgctccg gatgaaactc
    53221 ctataaaaag tccttcttct tttgccgctc tttgtgcata ctcaaacgct tcgtctttac
    53281 taatttgtat agttccgtct aaaagatttg tatgtaaatt tttaggaata aatcccgcac
    53341 caattccttg aatcggatgt ggtcccggtt ttcctccgga gattactgga gatgcttctg
    53401 gttccacggc aaacactttc aatttaggaa atttttgttt taggacctgc gccacacccg
    53461 tgatatgtcc cccagtgccg acacctgtaa ttacgtagtc cagcccatct ggaaaatctt
    53521 ttgcaatttc ttgagcggtt gtttctacgt gaatcttaat atttgcttcg ttttcaaatt
    53581 gttgaggcat ccacgctttt ggattttctg cgacaatttg ttttgccttt tcgatcgcac
    53641 ccggcattcc tttttctctt ggagtcagtt caaactccgc tccgtacgcc gccataattc
    53701 ttcttctctc gatactcata gattcaggca taactaaaag taacttataa cctttaaccg
    53761 ctgcaacgag tgctaaacca attccagtat ttccagaagt aggttctaca atgatgctgt
    53821 ctttagtaag tttacctgtt ttttccgcgt cttcgatcat ggaaagtgca atgcgatcct
    53881 taatggaccc gcctggattg gatctttcta attttgcata aacctcgctt ttcgtattaa
    53941 acaagcggtt aatttttaca tgaggtgtat ttccgatcgt ttctaaaatg ctcttagctt
    54001 tcatttctgt tttcctgcct tttacaagcg ttcttttggt ttctatgttg ttatattaga
    54061 catttatttc aatataacaa atgaattcaa gaaaaaaacc tttttcacac tcttttttac
    54121 aaagtctatt tttgctaact tcgtaagagt tcccacaagt tctaaatcca actctaaaat
    54181 ccaactttgt aagagttccc acaagttcta aattcaactc taaaatctaa cttcgtaaga
    54241 gttcccacaa attttaaatc caactctaaa atctaacttc gtaagagttc ccacaa
//
LOCUS       NIKEGDKB_7              4583 bp    DNA     linear       08-DEC-2021
DEFINITION  Genus species strain strain.
ACCESSION   
VERSION
KEYWORDS    .
SOURCE      Genus species
  ORGANISM  Genus species
            Unclassified.
COMMENT     Annotated using prokka 1.14.6 from
            https://github.com/tseemann/prokka.
FEATURES             Location/Qualifiers
     source          1..4583
                     /organism="Genus species"
                     /mol_type="genomic DNA"
                     /strain="strain"
     gene            40..1053
                     /locus_tag="NIKEGDKB_00095"
     CDS             40..1053
                     /locus_tag="NIKEGDKB_00095"
                     /inference="ab initio prediction:Prodigal:002006"
                     /codon_start=1
                     /transl_table=11
                     /product="hypothetical protein"
                     /protein_id="X:NIKEGDKB_00095"
                     /translation="MERRRNDMIAMQKNLEKERATIINREVVPFKNENELHRLEKLAD
                     AHAITEKQKVELTHLRNEKKTHETQVAALFDKDNAKLHSELENLDLKASKPMTVSTTL
                     SRFENETIHKLRSKDNPATKELTWEGKTYQRNVNNQTGEVNFEREYKPGVKEEISVTD
                     SGQIKQKLTWNNVLGNPQESVKVFDANGKFLTELSGDKPATVETNPNEKVTIKPNDPQ
                     GPVQRSDLNEVKNLISNTNLSSKERLSKINTLDEIEVNGKRYVKETVVTENVKTKNTK
                     EKVTFFTLQNENGKSERISFEEVNSGYKDEKGKPIKTIEMVQVQSEGTVAEDTKRFDR
                     FGN"
     gene            1159..2235
                     /locus_tag="NIKEGDKB_00096"
     CDS             1159..2235
                     /locus_tag="NIKEGDKB_00096"
                     /inference="ab initio prediction:Prodigal:002006"
                     /codon_start=1
                     /transl_table=11
                     /product="hypothetical protein"
                     /protein_id="X:NIKEGDKB_00096"
                     /translation="MLDSSGNLEKYNGNASLVSLANEGFMNISSLTQTQRDQSYLGQR
                     DKNGKPVLYSLPGSKSGDVLDESACQSHGPATVLASLGFKMTPEQINQYGKLNVMITR
                     MVAEAGQMLPHKPRPSEMSIQEISDLVLKPLGFEVPPGNEGALIAWGEDRPKEPNVKD
                     YEFNPDDYEKAKNVYKQELRAFKLKFQEEHLNAWITKQLEKGNIVVSGADFTAGGHVA
                     TFVGKDKDGWYSNDSYGDANTKYASRDGKMNHYKFQDYALGYGYVIKKSGNAMTETER
                     KTYLKDYTSFPGLNKSQSNLTSSIRSLENIVKNASDEKKRQESEQKLNELRKNLETTE
                     EEIQRIQKTWGMKWNPKNGGSIFF"
     gene            2199..3011
                     /locus_tag="NIKEGDKB_00097"
     CDS             2199..3011
                     /locus_tag="NIKEGDKB_00097"
                     /inference="ab initio prediction:Prodigal:002006"
                     /codon_start=1
                     /transl_table=11
                     /product="hypothetical protein"
                     /protein_id="X:NIKEGDKB_00097"
                     /translation="MESKKWRKYLFLIFVMIGLLSSSPVFSQVETLEDCFSKKSNASL
                     KKLNKLKHLDSVDGRFYSEGVGKPASGMDWQTSFKPSKSLPKSKPSNMSQNEWAEDTC
                     RFNAYKTHDSREGVPWCEGVPGTGIGEVVMGFADLENKGYFYILPGVNGLRKNLESYS
                     RPSEIVVHYLLPLEVGAGQAGGKIFSSVIYWGKQSVKLSAEPGYQKIEMPEYKEMLKH
                     VKGLARVGHPFVLVAIEIKSVIEGKENKEHTCIDDIGNFKDETFYKKATLRD"
     gene            3211..3777
                     /locus_tag="NIKEGDKB_00098"
     CDS             3211..3777
                     /locus_tag="NIKEGDKB_00098"
                     /inference="ab initio prediction:Prodigal:002006"
                     /codon_start=1
                     /transl_table=11
                     /product="hypothetical protein"
                     /protein_id="X:NIKEGDKB_00098"
                     /translation="MKLKIWICMLLVLFFVFGCETKHHEDEALLALLLIANQSGSGGG
                     SGPIFLTYSLNNKFLGIDRPLPEELGKPNITGGKPNSFVVAPALPAGLTIDSKTGIIS
                     GTPTNTSTVRINFTITASNTNSPGISPKIVSISIPEIFANSDGNVCVGDSINNAPGCN
                     GSNPYSCGASESCYSSRFRCLSDPECTY"
     gene            complement(4182..4583)
                     /locus_tag="NIKEGDKB_00099"
     CDS             complement(4182..4583)
                     /locus_tag="NIKEGDKB_00099"
                     /inference="ab initio prediction:Prodigal:002006"
                     /codon_start=1
                     /transl_table=11
                     /product="hypothetical protein"
                     /protein_id="X:NIKEGDKB_00099"
                     /translation="MKSNTKSFYHLTFSSCTTDFRTPLSTFGVGSAWIGIKHKKTTRY
                     SPWQNCYAERWIKTCRNEFLDFFIPINQYHLEKNLTEFVHFYNHHRTHLALNKDSPVS
                     SPVLKPPPGAKLGATPIIGGLYHTYSYNKAA"
ORIGIN      
        1 aaggaacatc cgaacgaacc atacaagcgg acgccagaat tggaaagacg tcgtaacgat
       61 atgatagcga tgcagaagaa cttggagaaa gaaagagcca cgatcatcaa ccgagaagta
      121 gtaccgttca agaatgaaaa tgaacttcat cgcttggaga agttagcgga tgcgcatgcg
      181 ataacggaga aacaaaaggt tgaactgaca cacctgcgaa acgagaagaa gacacatgag
      241 acccaagtgg ccgcgctttt tgacaaggac aatgcgaagt tacacagcga attagagaat
      301 ctagacttga aagcgtcgaa gccgatgact gtatctacga cactgagtcg atttgaaaac
      361 gaaacgatcc acaagttgag atccaaagac aacccagcga cgaaagaatt gacttgggaa
      421 ggtaaaacgt atcaaagaaa cgtaaataac caaacgggtg aagtaaactt tgaaagagaa
      481 tacaaacctg gagtgaaaga agaaattagc gtaacggaca gcggtcagat caagcagaaa
      541 ctaacgtgga acaacgtatt aggaaaccct caagaaagtg tgaaagtgtt tgatgcgaac
      601 ggtaagtttt tgacggagct gagtggagac aagccggcga ctgtagaaac gaatccgaat
      661 gaaaaagtaa cgattaaacc gaatgaccca cagggccctg ttcaaagaag cgatttgaac
      721 gaagtgaaaa acttgatttc aaatacgaac ctgagttcga aagagagatt gtctaagatc
      781 aacacattag acgaaataga ggtgaacggc aaacgttacg taaaagagac tgtggtaacc
      841 gagaacgtaa aaactaaaaa cacaaaagaa aaagtcacat tctttacatt acaaaatgag
      901 aatgggaaga gtgaaagaat ttcttttgaa gaagtaaaca gcggttacaa agatgaaaag
      961 ggtaaaccga ttaaaacgat tgaaatggta caagtacaat cggagggaac ggtagcagaa
     1021 gatacaaaac gttttgatcg ctttggaaac taaatcccgg atcaagacca cgctggaaac
     1081 tatccgacgt ttgcagagaa ccctaagtat tacttagaga gagcgaaaca aatattccaa
     1141 gaaaagaata ttcaaccatt gttagacagc tctggtaact tagagaaata caatggaaat
     1201 gcgagtttag tcagtttggc gaacgaaggc tttatgaata tcagttcgtt aacccaaacc
     1261 caaagagacc agtcttattt aggtcaaaga gacaagaacg gtaaacctgt attgtattcg
     1321 ttgccgggaa gtaagtcggg ggacgtgttg gatgaaagtg cttgtcagtc tcatggaccg
     1381 gcgaccgtct tagcgtcgtt aggtttcaag atgaccccgg aacagatcaa tcaatacgga
     1441 aaattgaatg taatgattac aagaatggta gcggaagcgg gtcagatgtt accacacaaa
     1501 ccaagacctt ctgagatgtc gattcaagag atttcagatt tagtgttaaa acctttggga
     1561 tttgaagttc cacctggaaa cgaaggtgct ttgattgctt ggggcgaaga cagaccgaaa
     1621 gaaccaaatg taaaagatta tgaatttaat ccggatgatt acgaaaaagc gaagaacgta
     1681 tacaaacaag aacttagggc gttcaaattg aaatttcaag aagaacattt gaatgcttgg
     1741 attactaaac aattagaaaa gggtaatata gttgtatcgg gggctgattt tacggcgggg
     1801 ggtcacgtag ctacttttgt gggtaaagac aaggatggtt ggtattccaa tgattcgtat
     1861 ggagacgcaa atacgaaata tgcaagccgt gacggaaaga tgaaccatta caagttccaa
     1921 gactacgcac ttggttacgg gtatgtaatt aagaagtctg gaaatgcaat gactgagacg
     1981 gagagaaaga cgtatttaaa agattatact tctttccctg ggttgaacaa gagtcagtct
     2041 aacttaactt cttcgattcg atcacttgag aatattgtaa agaacgcaag tgacgagaag
     2101 aaacgccagg aatcggaaca aaagttgaat gagttgcgta aaaacttaga gacaactgag
     2161 gaagagattc aaagaattca aaaaacatgg gggatgaaat ggaatccaaa aaatggcgga
     2221 agtatctttt tctaatattc gtaatgattg ggctattgag tagtagccct gtgttttctc
     2281 aggtagaaac gttagaagat tgtttttcga aaaagagcaa tgctagttta aagaaattga
     2341 ataagctaaa acatttagac tcagtggatg ggcgatttta cagcgagggg gttgggaagc
     2401 ctgcaagtgg aatggattgg caaacttcgt ttaagcctag taaatccttg ccaaaatcaa
     2461 aaccatcaaa catgagccaa aatgaatggg cggaagatac atgccggttt aatgcataca
     2521 aaactcatga cagcagggaa ggagttcctt ggtgtgaggg agttcctggg actggaattg
     2581 gtgaagtcgt gatgggtttt gctgatttag aaaacaaagg ttacttctat attctcccag
     2641 gtgttaatgg tctccgaaaa aacctagaat cctactctcg tccttcagaa atcgtagttc
     2701 actatttact tccattggaa gtaggagcag ggcaagcggg tggtaagatt ttcagtagtg
     2761 ttatttactg gggaaaacaa tcggtcaagt tgagtgcaga acctggatac caaaagattg
     2821 aaatgccaga atacaaggaa atgctaaaac acgtaaaagg tttagcgcgt gtgggtcatc
     2881 catttgtttt agtcgcgatt gagatcaagt ctgtgatcga gggcaaagaa aacaaagagc
     2941 atacttgtat tgatgatatt gggaacttta aagacgagac tttttacaag aaggcgactc
     3001 tgagggattg agttcccaaa aaaatgcccg ctttttcaaa gaaagcgggc gggtgagggg
     3061 tgttttgctt aaataatgga tttgggaaat attaagaacg gtaactttaa aataaagaaa
     3121 aaaatattat taaaaattaa taaacggatt ttgaaagtaa tccatgtata taacgagaaa
     3181 ttaaattttt ataaattaag gaagggttga atgaaattga agatttggat atgtatgttg
     3241 ttggtattgt tttttgtttt cggatgtgaa acgaaacatc atgaagatga ggcattgtta
     3301 gctttgttgt taatagcaaa tcaaagcgga tctggcggag gatcgggtcc tatattcctc
     3361 acgtattcat taaacaataa gtttttggga atagatcgtc ctcttccaga agaattggga
     3421 aaacctaata taactggggg aaaacctaat tcatttgttg tagcacctgc tttacctgct
     3481 ggtttgacaa tcgattccaa aacaggaata atttcaggaa ctcctactaa cactagcaca
     3541 gtgagaatta attttacgat aactgctagt aatacgaatt cacctggaat ttcacctaag
     3601 atagtttcta tttcgattcc tgaaattttc gcaaattctg atggtaacgt ttgtgttggg
     3661 gactccatta ataacgctcc tggatgtaat ggttcgaatc cttattcctg tggcgcttcc
     3721 gaaagctgtt attccagtcg gtttcgttgc ctttctgatc cagaatgtac gtattaagtt
     3781 taaataaatt ttgttcagta tgttttttcg gttaaagtta aatatcaatg ttcaaaaatc
     3841 cggacatcga aaaagacttt agtaagaatt ataataaagg cattggacgg ttttatatgt
     3901 ggcgggtttc tagttttaga atatataaat aagtattaaa ttagaaaaaa agaatacgtg
     3961 agcctcgcat aaattaaaat cacagagact tcgataaata taacagaggc ttggatcgac
     4021 tgagtctctg tttttgatta taaacgacat tcaaaaagac taaataatag gtttttaaat
     4081 caatatttcg agaaaaaagt taaggtgaag acgtgagata tctgacctaa tttgacaaag
     4141 tagttttgaa acaagacgaa atgtcttaac gcttgctaaa gttaagcggc tttgttgtaa
     4201 gaataggtgt gatacaaacc gccgattatg ggagtagcac caagctttgc acccggaggc
     4261 ggttttagaa caggagatga aacaggactg tctttgttca gggccaaatg ggttctgtga
     4321 tgattgtaaa aatgaacaaa ctcggttaag tttttttcca agtgatactg attgattgga
     4381 atgaagaaat ctaagaattc atttctacat gttttaatcc agcgttctgc ataacaattt
     4441 tgccaaggag aataacgggt agtctttttg tgtttgattc cgatccaagc agaacccaca
     4501 ccaaatgtag aaagcggagt ccggaaatcc gtagtgcagc ttgaaaaagt caaatgataa
     4561 aatgattttg tatttgattt cat
//
LOCUS       NIKEGDKB_8             31443 bp    DNA     linear       08-DEC-2021
DEFINITION  Genus species strain strain.
ACCESSION   
VERSION
KEYWORDS    .
SOURCE      Genus species
  ORGANISM  Genus species
            Unclassified.
COMMENT     Annotated using prokka 1.14.6 from
            https://github.com/tseemann/prokka.
FEATURES             Location/Qualifiers
     source          1..31443
                     /organism="Genus species"
                     /mol_type="genomic DNA"
                     /strain="strain"
     gene            414..1979
                     /locus_tag="NIKEGDKB_00100"
     CDS             414..1979
                     /locus_tag="NIKEGDKB_00100"
                     /inference="ab initio prediction:Prodigal:002006"
                     /codon_start=1
                     /transl_table=11
                     /product="hypothetical protein"
                     /protein_id="X:NIKEGDKB_00100"
                     /translation="MNISGDLSVSEFKPQQSMRSLPKMGEVAGKNSFVELMKFLQGSA
                     QKGLEETLAEIQNTSSKAELPQPEEEDPEIIEEKKRRSINSIEEEISKEENFETTQEA
                     PNANILPWFLVSETKTNESVDPEIESVILDELQSEIIKTNSTETLNAPESISTSELIE
                     NFFANEVEESTKLLSEVSLKEELENLLDTEKGSLVSFENLKEIKARSTKQESEIYEKS
                     ESFEAKDSSDTFRFNEVDKKESKENIKGLSNSFKDKDFEEAKVEVSKELALDSEKWKI
                     SRDKKTDSYTNLKTAAKEEIKAVVLNQFTENSFGKSGQEQSFRSDSYSSLVKGVGTTA
                     ANGSRESGTFSKEFLPSKESNVLSKKDIQQNFQNLIRSARVQILENGRTEASIRMNPK
                     DLGQMSLAISTDKDVVRGKLLVESDTVKQQLVAELANLKQDLKANGLELESLVIEVKE
                     REEGFSFNADSDKNGKDSHSFQAAFGEDWNSDFKHSFYEEDELSFEENFSEPNDFPKK
                     TDGKSEKLLDLKV"
     gene            1994..2788
                     /locus_tag="NIKEGDKB_00101"
     CDS             1994..2788
                     /locus_tag="NIKEGDKB_00101"
                     /inference="ab initio prediction:Prodigal:002006"
                     /codon_start=1
                     /transl_table=11
                     /product="hypothetical protein"
                     /protein_id="X:NIKEGDKB_00101"
                     /translation="MPETTGISQQANINRYLEGDRSFNIRNHMENLEKEEKNGLKGIE
                     IRSTVKSLGKDDFLKLLITQLSSQDPTNPVKDQDFIAQMAQFSSLEQMNNISNGIQKM
                     GNRQSFSLVGKLVSGPDFVNGENIAGIAGALFFDGEGKTFVRVNGRSIDVEQISLISD
                     PVVLKEQEAAYNQNQSQQFVPARTPAHSSEIGTNVSPQEAPFDISSNAHEMTTKQKSM
                     ESSIKNQKEVEVPGTEQTPELQEKTTSEKKISDWKFPGKDKSNSYE"
     gene            2816..4210
                     /gene="flgE"
                     /locus_tag="NIKEGDKB_00102"
     CDS             2816..4210
                     /gene="flgE"
                     /locus_tag="NIKEGDKB_00102"
                     /inference="ab initio prediction:Prodigal:002006"
                     /inference="similar to AA sequence:UniProtKB:P0A1J1"
                     /codon_start=1
                     /transl_table=11
                     /product="Flagellar hook protein FlgE"
                     /protein_id="X:NIKEGDKB_00102"
                     /db_xref="COG:COG1749"
                     /translation="MMRSLYSGVSGLKNHQVRMDVIGNNISNVNTHGFKTERVTFQDM
                     ISQELRGASEPKENIGGVNPQQVGLGSLIAAIDKIMTQGSLQTTGKNTDVAISGEGFF
                     IVKDGDKQFYTRAGAFNLDKNGYYVNPANGLKVQGWNSRLDDKGNKYINSAASIEDII
                     IPVYSKEPARATSQIDFKSNLNSSAPAVPPDATQEEITAMINDPDPKMRRGHVTTINT
                     FDDQGIQREFKMEFYKVRDNTWKARLSMTDSTQLSVDVSGTGGQNTQLPGNTELEFGF
                     TPDGKLVYVSDGVDSMNSGKLNAKVSFRIPGNPAIQNFDLNLGEAGMVNGITQFSSDF
                     TTKAVKQDGYTMGYLESFSIDNSGTITGVFSNGVRQPLARVATAVFNNPAGLDKAGDT
                     MFSYSMNSGEPNIGEAGVQGRGKINAGLLEMSNVDLSDQFTDMIVTQRGFQANSRTIT
                     TSDQMIQEVLGLKR"
     gene            4445..6427
                     /locus_tag="NIKEGDKB_00103"
     CDS             4445..6427
                     /locus_tag="NIKEGDKB_00103"
                     /inference="ab initio prediction:Prodigal:002006"
                     /codon_start=1
                     /transl_table=11
                     /product="hypothetical protein"
                     /protein_id="X:NIKEGDKB_00103"
                     /translation="MKPKFPKYIVTDLDSIVKRLGPIISRLEIEFLDFKEFFQSELFR
                     NSSGFLNVIFYLTVSDLKKTQKEIHQQFQRNPLILSRFILNENLDYVHSEDLKIEEEL
                     IFSVLPESSSDMVFNKTFLNAFTQLQMITDQFDLQHKVNTTKYEISKLTRVGISLADE
                     KDINKLLREIIFSAREIAIADSGSLYLVEKDELGLVRNLRFKISSMDIDTEEFLLPIN
                     KSSVAGYVAATGKILNIPDVYNLPEDSEYKFNRNFDVLSNYHTKSMLVVPMKNHRNEV
                     VGVIQLINKKRNFNQKLTLEQMRGNDVFPFDDYSAQLVMGVAGQAAVAIQNNHLLQEI
                     EALFEGFVTASVNAIESRDPTTSGHSFRVAVLTVGLAETVDLIREGKYKNTKFSKEQI
                     KEIRYASLLHDFGKVGVREKVLVKSKKLEDYELELIRWRFEYIKKDIESRILQKKTDY
                     LKKHGAVGFADYETSLEFELRVEYQKLDQMFQIVVDSNEPSILEESNFQKLEEIAKVN
                     YSTTGGEKLSLISPYEFGFLTIKKGSLDFAERKEIESHVEHTFQFLSKIPWTGDLKMV
                     PSIAHAHHEKLDGTGYPRGLTADSIPIQSKIMAISDIFDALTDKDRPYKRAVPIERAL
                     DILQMEARENHVDQDLLKIFIEGKVYDKLYYSGYLR"
     gene            complement(7260..7502)
                     /locus_tag="NIKEGDKB_00104"
     CDS             complement(7260..7502)
                     /locus_tag="NIKEGDKB_00104"
                     /inference="ab initio prediction:Prodigal:002006"
                     /codon_start=1
                     /transl_table=11
                     /product="hypothetical protein"
                     /protein_id="X:NIKEGDKB_00104"
                     /translation="MEVKSLKRKAVCNLVFSEMYKNKTYFSNYGSKFLRTEPEKRNNL
                     TPNNKNAIYHLLKFKITEQLFTNYYLIAIFLNRGLF"
     gene            7656..7952
                     /locus_tag="NIKEGDKB_00105"
     CDS             7656..7952
                     /locus_tag="NIKEGDKB_00105"
                     /inference="ab initio prediction:Prodigal:002006"
                     /codon_start=1
                     /transl_table=11
                     /product="hypothetical protein"
                     /protein_id="X:NIKEGDKB_00105"
                     /translation="MFKSLHSREAKIFCKNLIAARKDAHLTQLEVANRLGEPQSYISK
                     IESGERRLDVVEFWRIFKILGKSLEFYFQFDDKHDGFEKKSKTIKAASSRRKKK"
     gene            8769..9017
                     /locus_tag="NIKEGDKB_00106"
     CDS             8769..9017
                     /locus_tag="NIKEGDKB_00106"
                     /inference="ab initio prediction:Prodigal:002006"
                     /codon_start=1
                     /transl_table=11
                     /product="hypothetical protein"
                     /protein_id="X:NIKEGDKB_00106"
                     /translation="MKTAISIPDELFRAAEKIAKKLGIPRSQLFAKALEEFIQSHSKE
                     SVTEKLNKIYSNKSKETRNNITDLSVESLRKSLKNDSW"
     gene            9004..9345
                     /gene="mazF6"
                     /locus_tag="NIKEGDKB_00107"
     CDS             9004..9345
                     /gene="mazF6"
                     /locus_tag="NIKEGDKB_00107"
                     /EC_number="3.1.27.-"
                     /inference="ab initio prediction:Prodigal:002006"
                     /inference="similar to AA sequence:UniProtKB:P9WII3"
                     /codon_start=1
                     /transl_table=11
                     /product="Endoribonuclease MazF6"
                     /protein_id="X:NIKEGDKB_00107"
                     /db_xref="COG:COG2337"
                     /translation="MIRGEIWWVDLGIPFGSEPGFKRPVLIIQDDSFNQSNINTIVSI
                     AITSNLNLSEAPGNVFISKKDSSLSKDSVINVSQIVTLDKERFLNKAGKLKSNKLGEV
                     EIGLKLVTGLD"
     gene            complement(10359..11351)
                     /gene="mcl1"
                     /locus_tag="NIKEGDKB_00108"
     CDS             complement(10359..11351)
                     /gene="mcl1"
                     /locus_tag="NIKEGDKB_00108"
                     /EC_number="4.1.3.24"
                     /inference="ab initio prediction:Prodigal:002006"
                     /inference="similar to AA sequence:UniProtKB:Q3J5L6"
                     /codon_start=1
                     /transl_table=11
                     /product="L-malyl-CoA/beta-methylmalyl-CoA lyase"
                     /protein_id="X:NIKEGDKB_00108"
                     /db_xref="COG:COG2301"
                     /translation="MSKLTHPREALFEGEKPFPIIPACEHFAGSEKLITKALELQNKL
                     GGLFDITMDCEDGAQTGKEKEHAELIVRLQNSELNKHKMSGVRIHDYTNSFWKQDVDI
                     IVPGAGEKIAYITIPKPTRAAQVEEMITYIQKAVQKAGIKREIPIHVLIETNGALQEV
                     EKIAALPWLQVLDFGLMDFISGHHGAIPASCMKSPGQFEHELLRRGKANLVAAALANG
                     VIPAHNVTLDLKNQYQTYKDAKRAHDDFGFLRMWSIYPTQIQAILDAMAPDYSEVQTA
                     AEILIQAQNAEWGPIQYAGDLHDRATYRYFWEILQKAKLTGISIPEEANKRFFS"
     gene            complement(11491..12426)
                     /gene="argF"
                     /locus_tag="NIKEGDKB_00109"
     CDS             complement(11491..12426)
                     /gene="argF"
                     /locus_tag="NIKEGDKB_00109"
                     /EC_number="2.1.3.3"
                     /inference="ab initio prediction:Prodigal:002006"
                     /inference="similar to AA sequence:UniProtKB:Q81M99"
                     /codon_start=1
                     /transl_table=11
                     /product="Ornithine carbamoyltransferase"
                     /protein_id="X:NIKEGDKB_00109"
                     /db_xref="COG:COG0078"
                     /translation="MSESNVKHLISWEDWSDSEILDLLDFAIHVKKNRVNYAGHMSGR
                     SLAMLFQKTSTRTRVSFEVAMTEMGGHGIYLDWMASNFQLSDIDLEARYLSRNVSVIM
                     ARLKKHEDLLTMRNGSQVPLINGCDNMFHPCQSLADIMTIALDKPEIPLNQIQLTYIG
                     VHNNVVNSLIGITSALGIRLTLVTPIAEKENIHSQTVERAKAKGTLSWEENLKKAIQN
                     ADYVYTDTWLDMEFFNDPSYADKKKQRMELMMPYQINSSLLEKTNAKVMHDMPIHAGY
                     EITREVVLGPRSIIFQQAENRLDAQKAVILKLLEA"
     gene            13230..13697
                     /locus_tag="NIKEGDKB_00110"
     CDS             13230..13697
                     /locus_tag="NIKEGDKB_00110"
                     /inference="ab initio prediction:Prodigal:002006"
                     /codon_start=1
                     /transl_table=11
                     /product="hypothetical protein"
                     /protein_id="X:NIKEGDKB_00110"
                     /translation="MSLTQEEMGDLVGPLSISIATRDAELKPHFARAFGVRISEDQKF
                     MTVMVPKVIFEPCLKDINDNKLIAVTVAHMANFKTRQYKGLVQEIKDCTEADYELMKS
                     VRESGAENSALFFGPKAGEGWNKYIIRPSVAVKFELSELFDQSPGIKAGEKLK"
     gene            13694..14098
                     /locus_tag="NIKEGDKB_00111"
     CDS             13694..14098
                     /locus_tag="NIKEGDKB_00111"
                     /inference="ab initio prediction:Prodigal:002006"
                     /codon_start=1
                     /transl_table=11
                     /product="hypothetical protein"
                     /protein_id="X:NIKEGDKB_00111"
                     /translation="MIPEELQPCLQGIVPSIMVTCSKEGIPNATIVSQVYQVDSDHLA
                     ISNQFFGKTHKNVTENKYAIIQVLNPENLEPWLIDIYYKRTETEGELFDAMEMQLEAI
                     ASMSGMSDVFKLKAADIFEIRSVRKFTEAKES"
     gene            14101..15372
                     /locus_tag="NIKEGDKB_00112"
     CDS             14101..15372
                     /locus_tag="NIKEGDKB_00112"
                     /inference="ab initio prediction:Prodigal:002006"
                     /codon_start=1
                     /transl_table=11
                     /product="hypothetical protein"
                     /protein_id="X:NIKEGDKB_00112"
                     /translation="MSDNQDVEDFKKQFVENQKGIEELNQKLHRKTREVEIIQSISAE
                     ILNTLDLEQIFERIMEVMDEVFGFKHAMILMLEEGTETLSVKASRGYEQGGVGAKVEF
                     GQGVIGVVAKRKKIMRMVGITTQMRYAGQIGQSMGREEKQIELPGLKDAKSQIAIPLL
                     VKDKLLGVFAVESAEMNAFKLLDEVILSVVGNQIAVAIENAAAYYTQQQLSEAYSRFV
                     PKELLSLLSKKSILETQLADQTEGLMTVMFSDIRGFTTISEKMTPSENFQFINNYLGM
                     IAPVIKEHNGFIDKFIGDAIMAIFPARAENAVEAALAMMKALQQFNELRQKENQDPID
                     IGIGIHTGHLMLGIIGHENRMEGTVIGDSVNLASRIEGLTKQFKCSIIVSEVTIASLR
                     DPSRFTHSFLDEVTVKGKSQPIKVYKIENSV"
     gene            15902..18193
                     /locus_tag="NIKEGDKB_00113"
     CDS             15902..18193
                     /locus_tag="NIKEGDKB_00113"
                     /inference="ab initio prediction:Prodigal:002006"
                     /codon_start=1
                     /transl_table=11
                     /product="hypothetical protein"
                     /protein_id="X:NIKEGDKB_00113"
                     /translation="MKRLLKDMDQFSSKAKHLKRLRYFYSKTSSEFPTWRNTKEEEIV
                     AKHLNLIQWNSDILSLNVLPGSLCLVLSEKLEETLLNTKEKDLVLRELFPGDYFLFQP
                     DKILHSGISEILYILPDELNRIIFKLPNWKKWIEDLNQKNHLFHVSKLRPSKKELMFF
                     LSSVELLFRLDKSTLSKLESRMEWLVIPGGEVLLKQGDSGDSMYILVSGRLSWTVRSE
                     DEEILAEGELGKGDILGEMSLLSGDKRSATVIALRTSQVVRISREDFRKCFANSPEAL
                     FQITGTIAHRLGTERNQVYRKSKSVKTVSVFPLNFQENPDEFYRSLQNGLKNFGKTIL
                     VDYNSFKNREKSLKKRDTYRIGDLVNWFYDLEKYYDKLIFKTDIQNPGWRETCFRQSD
                     RILVLIDPILPFSSYSEEINSMLPETIQKELVFLIDSDFMDWKKIESILKKFPSISHS
                     IVRRRLDVDFGRLSRRLTGKSIGVALSGGGAKGFAHLGLLKCFEENEIPVDMISGTSA
                     GAIMGGLFAMGLDSSDILPLIRNFWLDRNLLGDFTFPFVSLVRGKRYSQAIHEFFKDR
                     SIETLPIPFYAIACNLTKAERKVFDRGLLWKAVRSSTSIPGIFPPFAERGELFVDGGL
                     LDNLPGSILKERGAGILISVDLGGGGQIDKDEMYHNLLGPHYLGEAPSFFNLLFHHLK
                     RKTLKTKYTGFAEIMMRSLMLSSKNNQNRTRNDSDLYIELPVGGYSTFDWDQFQKLYE
                     IGYETGRKKIHIWKNEIKKKLIS"
     gene            18261..20933
                     /gene="sasA_3"
                     /locus_tag="NIKEGDKB_00114"
     CDS             18261..20933
                     /gene="sasA_3"
                     /locus_tag="NIKEGDKB_00114"
                     /EC_number="2.7.-.-"
                     /inference="ab initio prediction:Prodigal:002006"
                     /inference="protein motif:HAMAP:MF_01837"
                     /codon_start=1
                     /transl_table=11
                     /product="Adaptive-response sensory-kinase SasA"
                     /protein_id="X:NIKEGDKB_00114"
                     /translation="MQLTGIKSLEEFSDSFSSFQDQICILEERPSGKIRLSKECIRFW
                     QFKGFNRKPGTFPSFLFHLHGKIRNYADFTEKILLKHIQDSEYFDTLFTEDHILRFFW
                     KVVFRKRGVSYRLYTFEILAKEGDDEEEGPDVESIFYKLPEPAFLFHPSTLRFLAVND
                     AALYLYGFSRKEFSEMNLLDIRPEEDRADMEIVIQNFAQDSGIRSRGIWRHWRKDKKF
                     LYVKITTNRISFRGSFAVLVILTDVSETIETSYALKQSRAEKQSIIESMSDRYFALSK
                     DWRFISANQQSLITLGKTQEELIGRNIWDLFSGSTSRFFKNRYEHAVQTKKPLVFDYK
                     VPETGNIMEYRVFPFEEGISVFFQDITEKRRRETEQNILKEVTLKIPNASSVKQSFEI
                     LFETICKGTSWSFAQTWRFQKGEIILEENSPWYSSDASFLQYRMACLENKFSPGEGTI
                     GKVFSTKKIRFVKDVQKEKDFKRTSAAVQNGIRSWIAIPLQTGHETYVLEFFTQIEID
                     LVNSYIQMFELIADQVGVLFKNKESEEEKDHFFKLSGDLFQISTLDGQVIEQNQAWEE
                     ILGYTPEELEEFDRTNIVHPEDRDKMLDAVRNVRKYKKNVSFALRYITKQGQTKTILW
                     KTIASPEHGLVYASGKDITEIQDTQLKLENLTRELKRSNADLEDFAFIASHDLQEPLR
                     KIMAFGDRLLKKNSNLDSESMDYLQRMYSSACRLSNLIEGLLSYSRIKSKSKPFQFLD
                     LSSVLKDVIGDLEIYIKERNANVVDSKLGYAWCDPSQMGTVFQNLIKNGIKFNRSERP
                     EVIVQCVAHPSEPNWIQISFSDNGIGFDKKHEDKIFTIFQRLHNREDYEGNGIGLAVC
                     KKIIELHGGRIYAKSTLRKGSTFYLEFPGKLESD"
     gene            20937..21395
                     /gene="rcp1_1"
                     /locus_tag="NIKEGDKB_00115"
     CDS             20937..21395
                     /gene="rcp1_1"
                     /locus_tag="NIKEGDKB_00115"
                     /inference="ab initio prediction:Prodigal:002006"
                     /inference="similar to AA sequence:UniProtKB:Q55169"
                     /codon_start=1
                     /transl_table=11
                     /product="Response regulator rcp1"
                     /protein_id="X:NIKEGDKB_00115"
                     /translation="MKAEIKNQKTIHILVAEDDPDDRLLMKDGFRENNLANPLHFVKD
                     GEELFEFLRNEGEYSDILKYPKPGIILLDLNMPRMDGREALKTIKSIPELKKIPVIVL
                     TTSREEEDMFKTYDLGANSFIRKPVEFEAFLETIRALGKYWLEIVELPVV"
     gene            21388..22872
                     /gene="rcsC_2"
                     /locus_tag="NIKEGDKB_00116"
     CDS             21388..22872
                     /gene="rcsC_2"
                     /locus_tag="NIKEGDKB_00116"
                     /EC_number="2.7.13.3"
                     /inference="ab initio prediction:Prodigal:002006"
                     /inference="protein motif:HAMAP:MF_00979"
                     /codon_start=1
                     /transl_table=11
                     /product="Sensor histidine kinase RcsC"
                     /protein_id="X:NIKEGDKB_00116"
                     /translation="MFSDEISVCLIEDDDEDAILFREYLEEIPFPKYKVTRFKDFPSL
                     FVDIEKKPSKYTIYVVDHFLGLQTGFEILNEIRKVVGSVSAVLISGISKEEIERITSE
                     GGFQGYLEKKNLSAFTLAKTFFEVLKEKEDLRSETDIFLLKMEIISQFSGGVAHDFNN
                     ILNIIVANLDILEMKCKDQPEVLNRIQSAQNAVLRGAEVNKKLLNFSRKQSLHPEIIN
                     PNLFIADFLEKSKNIFSENVQLVFNPGSQEVFCKVDQTEFANCIMNLLQNANEASGGK
                     ILIETDTIVLNSKNKSLGLKEGNYFLLRVADNGKGIDLSIADRIFEPFFTTKQKGKNP
                     GLGLPMVFGFVKRSGGRIGFESHLDVGSDFYIYIPIEDLKSDSHFINLESSKKTIFYF
                     SNEGEFSSRTSYLFQGLGYRVLCFKDLNVLESNLSKIQSETILVSQTWQEDFFRWKEI
                     VMKAQGSGLKVKFFYFSSSVDLENSTSIPWPISRKSLENHFGIL"
     gene            22884..24098
                     /locus_tag="NIKEGDKB_00117"
     CDS             22884..24098
                     /locus_tag="NIKEGDKB_00117"
                     /inference="ab initio prediction:Prodigal:002006"
                     /codon_start=1
                     /transl_table=11
                     /product="hypothetical protein"
                     /protein_id="X:NIKEGDKB_00117"
                     /translation="MNQTTLPNLLILDDEEEIAGILGDLARQCGFEVTITHEAGVFFE
                     RLNEKTQYIILDLMIPDVDGVDVLRMLSGKKFSISVILISGADRRVLQSAEALAIQYG
                     LKISGVLEKPIRIREYQKLLTGLISEQKNESAHSFTSGKRIVHEQASVIGPEEIEQGI
                     RENQFVLFYQPKIDFKTGTVSGFESLVRWSHPERGLIFPDAFIPTLELYPSLMDAMTE
                     KLILQALSQCSIWNKQFPGIAVAVNVSPVSMNKLILPETIAKMIENFGLKNNQLIVEV
                     TETQLLENMTSTLDILTRIRIRGIGLSVDDFGIGYSSLKQIHRYPFTELKIDRSFVSV
                     APYDKEALFICQAAIDLGHKLGMTVVAEGIETAEVGELMKQQGCDKGQGYFYSKPMPA
                     NSTLQFLAGFKS"
     gene            24982..25749
                     /locus_tag="NIKEGDKB_00118"
     CDS             24982..25749
                     /locus_tag="NIKEGDKB_00118"
                     /inference="ab initio prediction:Prodigal:002006"
                     /codon_start=1
                     /transl_table=11
                     /product="hypothetical protein"
                     /protein_id="X:NIKEGDKB_00118"
                     /translation="MENFLRDSDFPILIRAYRSSLIRRYSISNLERYPELKVIPRSVI
                     DTLLKYFLELLYPEYEGRVLLDGAFHSLSGFVHSPSKVFGLIGSLGTAIWGFGRHLGT
                     AFKTGFAALNSYLTARRFETLMFEFTKEELKLGNDPEDPFIFERIISKIPKKEADQFR
                     KDIVKLFETLSNKELLNKIIFMMKTIVHKMENKPKTYTPEEVEGIRLGLRILQKGQEL
                     FQGLSDLEMKLILNSIDQIESDFFENALKNNNKLKFN"
     gene            26534..26932
                     /locus_tag="NIKEGDKB_00119"
     CDS             26534..26932
                     /locus_tag="NIKEGDKB_00119"
                     /inference="ab initio prediction:Prodigal:002006"
                     /codon_start=1
                     /transl_table=11
                     /product="hypothetical protein"
                     /protein_id="X:NIKEGDKB_00119"
                     /translation="MVKKIFDWTARIVAVVILIPAFYFKLSGSESSIATFAALDAEPF
                     GRYVVGFFELGVVFLLLIPRTSWLGAMIATVIMVGAIGSHISILGFQGEMGISFVLAF
                     VVLICCITELIASKDRNPIFTRIFANKAYY"
     gene            complement(27166..28257)
                     /locus_tag="NIKEGDKB_00120"
     CDS             complement(27166..28257)
                     /locus_tag="NIKEGDKB_00120"
                     /inference="ab initio prediction:Prodigal:002006"
                     /codon_start=1
                     /transl_table=11
                     /product="hypothetical protein"
                     /protein_id="X:NIKEGDKB_00120"
                     /translation="MKQIYGIIVAISLCLLAGCTNEGGNENYSNTLAAVSTKQLLDIV
                     SNPNSKSSDLILEFPTLYVDSISGNDVTNTGTQSAPFRSITKAILVAKAKNISIIAVA
                     PGTYDASIGETFPIVIPEEVNLYGDFNGKGLIGGSSSLYAGPPGTTPKTGITLISGNG
                     PDVSGHNNVTLKLNNSSQVAGFKITNPKPFDNKVYSTTVLLYNTNSAKVKSNTIEGIF
                     GGHGVNVSTYNSPDSGGNIISGNSILSNYNGIADSTMSASKVNKVEKNIIIQNNIGVK
                     SNYVKLDLGQGSTGSVGENTFSCNHHQDIYVGTAASGQTQYALNNAWDHMPPTTFDNY
                     SGYGIDIVNSNYETIVYYAGGSVASGACN"
     gene            complement(29890..29973)
                     /locus_tag="NIKEGDKB_00121"
     tRNA            complement(29890..29973)
                     /locus_tag="NIKEGDKB_00121"
                     /product="tRNA-Leu"
                     /inference="COORDINATES:profile:Aragorn:001002"
                     /note="tRNA-Leu(caa)"
     gene            complement(29996..30400)
                     /locus_tag="NIKEGDKB_00122"
     CDS             complement(29996..30400)
                     /locus_tag="NIKEGDKB_00122"
                     /inference="ab initio prediction:Prodigal:002006"
                     /codon_start=1
                     /transl_table=11
                     /product="hypothetical protein"
                     /protein_id="X:NIKEGDKB_00122"
                     /translation="MKASVRANLSFGSSPDNPDGLQLKITFDEDTQSAYGDFTCPEKF
                     QGQPDVIHPGIISTILDEIMVKINEAMNFKTTTGELTIRFLQPAFVNQPLHLRGWFVK
                     KNKKVIENRAEIENEIGKIVARGKGKYIEVDD"
     gene            complement(31051..31188)
                     /locus_tag="NIKEGDKB_00123"
     CDS             complement(31051..31188)
                     /locus_tag="NIKEGDKB_00123"
                     /inference="ab initio prediction:Prodigal:002006"
                     /codon_start=1
                     /transl_table=11
                     /product="hypothetical protein"
                     /protein_id="X:NIKEGDKB_00123"
                     /translation="MAPGSQGESGIEIGFENPLAIVSPNDSLMSLIARTRSPKGIGGP
                     S"
     gene            complement(31240..31422)
                     /locus_tag="NIKEGDKB_00124"
     CDS             complement(31240..31422)
                     /locus_tag="NIKEGDKB_00124"
                     /inference="ab initio prediction:Prodigal:002006"
                     /codon_start=1
                     /transl_table=11
                     /product="hypothetical protein"
                     /protein_id="X:NIKEGDKB_00124"
                     /translation="MGVPTPPPAPPPELPAPPEEVGVPTPPPATPPEPPAPPEGVGVP
                     GLGRGICSSGGMGLTI"
ORIGIN      
        1 ctaatctatg aatcgtgttc taaattaaaa ctaagaacga aatatcgtat tatgtttctt
       61 tcatgcaatt tattgactgg atctgaaagc gtggtctggt ttgcctgatt cgtcccagtt
      121 tttttatacc aaactcgcgt tgattttcaa aaacgatttt agataggttt tatctaagaa
      181 tcggtcattt tcaaatacaa tttatgtctc aaaaaagtta aagaccgtta ggtgaagtag
      241 atgtcgttta ttttattttt ttactataaa acaaattttt aaaaaacaaa ttccttacat
      301 tgaacttgca tgagcaaagg attttactaa aaaatcgaat cataagccat ctttatctaa
      361 aaaactgtca aggaattccg tgaaagatcg attttaatac tgcggagtgt agtatgaata
      421 tttctggtga tttatccgtt tcagaattta aaccacaaca atctatgcgg agtcttccaa
      481 aaatgggaga ggtagcaggt aaaaattctt ttgttgaact gatgaagttt ttacaaggat
      541 ctgcacaaaa aggtttagag gaaactctgg ccgaaattca aaatacgtct tccaaagcgg
      601 aacttccaca acccgaagag gaagatcctg aaatcataga agaaaaaaag cgtcgttcta
      661 taaattctat agaagaagaa atttcaaaag aagaaaactt tgaaacaact caagaagcgc
      721 ctaatgcaaa tattttgcct tggttcctgg tgtcggaaac aaaaactaac gagtccgtag
      781 atcctgaaat tgaatccgta attttagacg aattacaatc tgaaatcata aagacaaatt
      841 caactgaaac tcttaatgcc ccagaatcga tttctacaag tgaattgatc gaaaactttt
      901 ttgcaaatga agtggaagaa tctacaaaat tgttaagcga agtttcttta aaagaagaat
      961 tagaaaacct actcgataca gaaaaaggat ctttggtttc ttttgaaaat ttgaaggaaa
     1021 ttaaagctcg gtctacaaaa caagaaagtg aaatttatga aaaatcagaa tcgttcgaag
     1081 caaaagattc ttccgataca ttccgtttta atgaagtaga taaaaaagaa tctaaagaaa
     1141 atattaaggg tctttctaac tcttttaagg ataaagattt tgaggaagca aaagttgaag
     1201 tttctaaaga actggctctt gattctgaaa aatggaaaat cagccgcgat aaaaaaacgg
     1261 attcttacac gaacttaaag actgccgcaa aggaagaaat taaagcagtc gttctcaatc
     1321 aattcacaga aaattctttc ggaaaatcgg gacaagaaca atcttttcga tccgattctt
     1381 attcgtctct tgtgaaaggg gtcggaacta ctgccgcaaa tggttcacga gaaagtggaa
     1441 cttttagtaa ggaatttctt ccttctaaag aatccaatgt actttccaaa aaagacattc
     1501 aacagaactt tcaaaatttg attcgttctg ctcgagtgca aattcttgaa aacggaagaa
     1561 ctgaagcaag cattcgtatg aatccaaaag acctaggtca aatgtcactt gcgatttcta
     1621 cggataaaga cgttgttcgc ggaaaacttt tggtagaatc ggataccgtt aaacaacagt
     1681 tagttgccga acttgctaat ttaaagcagg atcttaaagc gaacggtctt gaacttgaat
     1741 ctcttgtgat tgaagttaag gaaagagaag agggtttctc ttttaacgcg gactcggata
     1801 aaaacggcaa agattctcat tctttccaag ctgcgtttgg agaagattgg aactccgatt
     1861 tcaaacattc tttttatgaa gaagatgaac tttctttcga agaaaatttt tccgagccta
     1921 atgattttcc caaaaaaacc gatgggaaat ccgagaaatt gctcgatctg aaagtatagg
     1981 atcggaggaa atcatgccag aaactacggg cattagccaa caagcaaaca taaatcgtta
     2041 cctagaagga gacagaagtt ttaatatccg gaaccacatg gaaaatctgg agaaggaaga
     2101 aaaaaacggt ctcaaaggaa tcgaaatccg ttctacggtt aagtctctcg gcaaagacga
     2161 ttttcttaag ttactcatta ctcagctttc ttcccaagat ccaacgaacc ccgttaaaga
     2221 tcaggacttt atcgctcaga tggcgcagtt ctcttccctt gaacaaatga ataacatttc
     2281 taacggaatt caaaagatgg gaaatcgtca gagtttttct ctcgttggaa aacttgtttc
     2341 cggtcctgat tttgtgaacg gtgaaaacat cgccggaatc gcaggagcac ttttctttga
     2401 tggagaaggt aaaacttttg ttcgagtcaa tggaaggtcc atcgacgtgg aacaaatttc
     2461 tcttatcagc gatcctgttg ttttaaaaga acaagaagcc gcctataatc aaaatcagtc
     2521 tcaacaattt gttccggctc gaactcccgc tcattcttct gagattggaa ctaatgtttc
     2581 tcctcaagaa gcgccttttg atatttcgtc taacgctcat gagatgacga ctaaacaaaa
     2641 gtctatggaa tcctcaatca agaatcagaa ggaagtcgaa gttcctggta ctgaacaaac
     2701 tccggaatta caagaaaaaa caacttccga aaagaagatt tccgactgga agtttccggg
     2761 taaagataaa agcaattcat acgaataaac aaagtataat cgaggtaaca actttatgat
     2821 gaggtcactc tattccggtg tatccggact taagaaccac caggtccgaa tggatgtcat
     2881 tggaaacaac atctccaacg taaacactca cggttttaaa accgaacggg ttacgtttca
     2941 ggatatgatt tctcaggagc ttagaggtgc ttccgagcct aaagagaata ttggaggtgt
     3001 gaatcctcaa caagttggtt tgggttcttt gatcgctgcg attgataaaa tcatgactca
     3061 aggttccctt caaaccactg gtaaaaatac ggacgttgcg atttcaggcg aaggtttttt
     3121 tatcgtcaag gacggtgaca aacaatttta tacgagagcc ggtgctttta acctcgataa
     3181 aaacggttac tacgtaaacc ctgctaatgg tcttaaggtt caaggttgga attctagact
     3241 ggatgataaa ggaaataaat acatcaattc ggcagcttcg attgaagata ttataattcc
     3301 agtatattct aaagaacctg caagggctac ttctcagata gattttaaat ccaatttgaa
     3361 ttcttctgct ccggcggttc cgcctgacgc aacccaagaa gaaatcactg cgatgattaa
     3421 cgatccagat cctaagatga gaaggggaca tgttaccacg attaatacat ttgacgatca
     3481 agggattcaa agagaattta aaatggaatt ttacaaggtt cgtgataaca cttggaaggc
     3541 tagattgagt atgacggatt caactcaact ttctgttgat gtttctggaa ccggcggaca
     3601 aaacactcaa cttccaggta acactgaatt agaatttggt tttactccgg atggaaaact
     3661 agtatacgtt tctgacggtg tggattcgat gaacagcggt aagttgaacg caaaagtttc
     3721 ttttcggatt cctggaaatc ctgcgattca aaattttgat cttaacttag gagaagcagg
     3781 aatggtaaac ggaatcactc aattctcctc tgactttact acaaaagctg tcaaacaaga
     3841 cggttatacg atgggttatc tagaatcttt ttcgatcgat aattctggaa cgattacggg
     3901 tgtgttttcg aacggagtgc gtcagcctct tgctagagtt gcgactgcgg tttttaataa
     3961 tcccgccggt ttagataaag cgggtgatac aatgttttcg tattccatga actcgggaga
     4021 acctaacatc ggtgaggcgg gagtccaagg aagaggtaaa atcaacgcag gacttttaga
     4081 gatgtccaat gtggatcttt ccgatcagtt tacggatatg atcgtgactc agagaggttt
     4141 tcaagctaac tctagaacga ttactacttc cgatcagatg attcaagagg ttttgggact
     4201 caaacgttaa acttttttaa atgatttact cttcgactgg ctgacataat aactgattca
     4261 gaatttcctt aagcgatata ctcgttttag taaattcaag aaaagttttg tgatatgctt
     4321 taagtcggag aggaatttta acttttttca tttcaagtta tagatttcgt ttcctttttg
     4381 caaagttagg aaaaaaatta tctttcccat atatttcctg tacggtttca ttgattcctg
     4441 atcaatgaaa ccgaaattcc ctaaatacat tgtcaccgac ctagattcga tcgttaaaag
     4501 gttaggtcca attattagtc gtttagaaat tgaattttta gattttaagg aattttttca
     4561 gtctgagcta tttcgaaatt ctagtgggtt tttgaatgtt attttttatt taaccgtttc
     4621 tgatctcaaa aaaactcaaa aagaaattca tcaacaattt caaagaaatc ctctgatctt
     4681 aagtcgtttt attttaaacg aaaatttaga ttacgttcat tcggaagatt taaaaatcga
     4741 agaggaatta attttttcag ttttaccgga atcttcttcg gatatggttt ttaacaaaac
     4801 ctttttgaat gcgttcaccc aacttcaaat gattacagat cagtttgatc ttcaacacaa
     4861 ggtgaatact actaagtatg aaatttctaa actgactaga gtagggatta gccttgccga
     4921 tgaaaaagac atcaataaac ttcttcgaga aattattttt agcgctaggg aaattgcgat
     4981 cgccgattcg ggttctttat atctcgttga aaaagatgaa ctaggtttgg ttcgtaatct
     5041 taggtttaaa atttcttcta tggatattga tacggaagaa tttttacttc cgattaataa
     5101 atccagtgtt gcgggttatg ttgcagcaac cggaaaaatt ttaaatatcc cagacgttta
     5161 caatttaccg gaagattcgg aatataaatt caacagaaat ttcgatgttc tttctaatta
     5221 tcatactaag tccatgctcg ttgttcctat gaaaaatcat agaaacgaag ttgtaggtgt
     5281 cattcaactt attaataaga agagaaactt taatcaaaaa ctgactcttg aacaaatgag
     5341 agggaatgac gtatttcctt ttgacgatta ttctgctcaa cttgtgatgg gtgtggcggg
     5401 acaggctgcg gttgcgattc aaaataatca tcttttacag gagatcgaag ctcttttcga
     5461 aggttttgtg actgcgtccg taaatgcgat cgaatccaga gatccaacaa caagtgggca
     5521 ttcatttcgt gtagccgtac ttacggttgg tttggctgaa acggtggatt tgatcagaga
     5581 aggtaaatat aaaaatacca agttttcgaa agaacagatc aaagaaatac gttatgcttc
     5641 attgcttcat gattttggaa aagtgggggt tcgagaaaag gttttggtca aatccaaaaa
     5701 gctggaagac tatgaacttg agttgatccg ttggagattt gaatatatta aaaaagacat
     5761 agaatctaga attcttcaga aaaagacgga ttatttaaaa aaacacgggg cggtaggttt
     5821 tgccgattat gagacttctc tggaatttga acttagggta gaatatcaaa agttagatca
     5881 aatgtttcag atcgttgtcg attccaatga gccctctata ttagaagaat ctaattttca
     5941 aaaattggaa gaaattgcaa aagtaaatta ttctactaca ggtggagaaa agttgtcttt
     6001 gatttctcct tacgaatttg gttttttgac gatcaaaaaa ggatctttgg attttgctga
     6061 aagaaaagaa attgaatctc atgtggaaca tacgtttcag tttttaagta aaattccttg
     6121 gactggagat ctaaaaatgg ttccttccat tgcacatgcg catcatgaaa aattggatgg
     6181 gaccggttat cctagaggac ttacagctga ttctattcca attcaatcta aaattatggc
     6241 gatctccgat atatttgatg cacttacgga taaagatcgt ccctataaaa gagccgttcc
     6301 tatagaaaga gctctagata ttttacaaat ggaagcaagg gaaaatcacg tagatcaaga
     6361 tcttctcaaa atttttattg aaggaaaggt ttacgataaa ttgtattact ctggttacct
     6421 tcgttaggtg tatttttctc tgttttgttg caatccacga gattctacta acaaacaaat
     6481 tttttaataa tttaaacttt aataatatga attctccatt ggttttcgtt gtattgaaac
     6541 gggcgattga agcaattttt ctaatcttca atatgaaatt tttcaacaac tctaataaat
     6601 tttgaactca cttttataag taagattctt agatttacta ctcgtatgta taaaaatagc
     6661 gctaaaagtt aacggtcgat tttaccgaag atgtagaaat atttaaaaat tgcgtctgac
     6721 ccggaatggt tagttttttg aagaagatcc tacattctaa gtttttaaat aaattcaacg
     6781 tagcattatt tttatgcgta agagtagtaa atttgtaact cgttagatgt aaaattcatt
     6841 tatgtaggat tttaaagagc tgattctagc catagttttt gattttatat gtcaatctat
     6901 catagaagtt caatttgtaa gttgaattta atgtcaacta acgcatgttc tatgttaaaa
     6961 ctttacgttt acaatctagt ttatattttt ttgagattca aaagtatacg tgaatatcta
     7021 tttaaaaatt cgaattgtat tctaattgct gaacaaaaat ctaaacctgc aagtattgag
     7081 ctgtagtaat agttacacgt ctaaggttcg ataggtgtaa aaccttttgt attctatgga
     7141 ttcttgtata ttgcccagaa ctatataaaa gagtaccgaa tattttgttt tggaacaagg
     7201 ttttgtaata aaaatttaag attctcgatt ttgtagaaat cagtagagta acataaattt
     7261 taaaataaac cccgattgag aaatatcgct attaagtaat aattcgtaaa aagttgttct
     7321 gttattttga atttaagtaa atgataaatc gcatttttat tgttaggtgt taaattgttt
     7381 cttttttctg gttctgttcg aagaaattta gatccgtaat ttgaaaagta ggttttattt
     7441 ttgtacattt ctgaaaagac caaattacaa actgcttttc gttttagcga cttgacctcc
     7501 attctataag attccaaaca cagaactttt tcaatttata atattcaaag ttttaaagag
     7561 agttagaatt cacaagttct atgattattg atacgttcag cctgaaaata tcccattttg
     7621 gtatattcta ttccagaatg tagaatttct tcgttttgtt taaatcactt cattcacgcg
     7681 aagcgaaaat tttttgtaaa aatttaatcg ctgccagaaa agacgcccat cttactcaac
     7741 ttgaagttgc caatcgcttg ggtgaacctc aatcttatat ttccaaaatt gaatccggcg
     7801 aacgcagatt agatgttgtt gaattctgga gaattttcaa aatcttaggt aaatctctcg
     7861 agttttattt tcaatttgat gacaaacatg acggttttga gaaaaaatct aaaacgatta
     7921 aagcggccag tagcagacgt aagaaaaagt aactttggct tttcaatatg taggaactac
     7981 tttaaggtat acttgtgtac gtatgaaaat agttccaaaa atggatgatt gattttataa
     8041 agatgaaaga gttttttaaa aattgtgtcc aatctaaagt tgttcgcttt tttgaagtag
     8101 atcctacatt ctaatttttg aaacaagtga atcgtagtat gttcgagtcg tagaaaacct
     8161 gttcaaaaac ttttatttgc gataactcat cttttagaaa tattcagttt ttattttaaa
     8221 ctcacattca atgatcaata aaagtatgtt ttcttaaaat ctttttaaag aactttaaaa
     8281 aacgtgtgaa tccctacaat tttcattttt tctagagtgt ttgaatcatg tctctcctac
     8341 tcagtttagt agtagttctc acattttttg atatgaatca ttaaaattga attctattta
     8401 actgttctag tctcgttaaa ttttcttagt aatatcccac atttttgtga atctcaatct
     8461 cacttcctaa aggaaaggcc gttccaagta accagcaagt acctccttaa actcaatgca
     8521 tcgctatggt tgctctgcaa gtcggtgttt caagttctta gtggaaaatg taattaatag
     8581 agttgttgaa aaatcgcata atgtagatca gcaaaattgc tttaattgtc tatttcaatt
     8641 taacggaaac agatggagaa ttaatttttc aacaacttta atataaatgt tcataggcag
     8701 catatctcga aacaaaaatc agtttatttt aaagttgaca ttggtatgac tatggttata
     8761 ccaataatat gaagacggcg atttcaattc ctgatgagtt atttagggct gccgagaaaa
     8821 tagctaaaaa acttgggatt cctcgaagcc agttatttgc aaaagcatta gaagaattta
     8881 tccaatctca tagtaaagaa tctgtaactg agaaattaaa taaaatctac agtaataaat
     8941 ccaaagaaac tagaaataat attactgact tatccgtaga atcgcttcgt aagagtttaa
     9001 aaaatgattc gtggtgaaat ttggtgggta gacttgggaa ttccatttgg aagtgagcct
     9061 ggatttaaac gtccagttct tataattcaa gatgattctt ttaatcaaag taatattaat
     9121 acaatagttt cgattgcaat tacatcgaat ttaaatctat ctgaagcacc aggtaatgtt
     9181 ttcattagta aaaaagattc gagtttatca aaggactcgg tcataaatgt ttctcaaatt
     9241 gtgactttag ataaagaaag atttcttaac aaagcgggta aacttaaatc aaataaatta
     9301 ggtgaagttg aaattgggct taagttggtt acaggcttag attgagtata tttcacctaa
     9361 ttacgatttt ttgattcatt caggattact aatgcaatcc tcactccgat acatttgctt
     9421 tgtcatttca gttctgagac cgctcgtgca aaggttctcc caaacctcgt actaattctt
     9481 ttgcatagtt ttatgtgggt tcacgtagag gagattctgg aaaagttaga atctgaactt
     9541 tacagactga ttctttaaat gtgggaactc ccacatttta taaagtagaa gtttatataa
     9601 caattgaatc tgttgtattc aaatatggga actacacaaa aaacttaggt ttgtttgtaa
     9661 aatgatgtag gaactattac aaatcacgat tttacgaacc aattctaaaa ttgtaggaac
     9721 tcatacgttt aagatttttt tttacaccac acttacgtta aaatggaatt taaattttga
     9781 tgatggccgc aaaacagcgg ttttgtgcaa aaatctgatt ggacgatgat tctttttgta
     9841 tttcctagta gttcccacaa tttacaaagt ttaactgtaa atccacgatt tgtgggagtt
     9901 cccacattta ttttttacga aaaaattgac ttaggataaa acggatttct tacaccgaat
     9961 tcaagttaat acagtatttc gtctttagtt tcaattgatt atagaacacg atctgtcgag
    10021 cgtccataga agtgaagcgc ttgagttact ttgaatgaca caaaaaactc agagaaaata
    10081 cctctctaaa gatcggcatt tagagtgata cgctgagttt gaaagagcat ctacgcttca
    10141 atcgtttttg tattgggttc tatcgaattt acgtaaaacg aactttgtgg taaacattta
    10201 gaaacttaat tttataggat gagtagcgat gaatctataa agaaaatatt ttataaaaat
    10261 ttaatgtatt ggattcaatt tttctatcta aaactcgttt cataaaaaag ccgcaagtaa
    10321 ttgcggcttt tttaatttag aaaattctaa aattagaatt agctaaaaaa tcttttattt
    10381 gcttcttcgg gaatagaaat tccagttaat ttagcttttt gcaaaatttc ccaaaagtat
    10441 ctataagtcg cacgatcgtg aagatctccc gcgtattgaa ttggtcccca ttctgcgttt
    10501 tgcgcctgaa ttagaatttc tgcagcagtt tgaacttcgc tataatctgg agccattgca
    10561 tccaagattg cttgaatttg agtcggataa atagaccaca ttctcaaaaa accaaaatcg
    10621 tcatgagcgc gttttgcgtc tttatacgtt tggtattgat ttttaagatc taaagttacg
    10681 ttgtgagcag gaatcacccc gtttgcaaga gcagcagcta ctaagttagc ttttcctctt
    10741 cttaaaagtt cgtgttcaaa ttgtccgggg cttttcatac aagaagccgg aatggctcca
    10801 tgatgtcctg agataaagtc catcaaaccg aaatccagaa cttgcaacca aggaagggct
    10861 gcgatttttt ccacttcttg aagtgctccg ttggtttcga tcaaaacgtg aatcggaatt
    10921 tctcttttga ttcctgcttt ttgaactgct ttttgaatat aggtgatcat ttcttctacc
    10981 tgagccgcac gggtaggttt tggaattgtg atatatgcga ttttttctcc tgcaccagga
    11041 acgatgatat ctacgtcttg tttccagaaa gagtttgtat aatcgtggat tcttacccca
    11101 ctcattttat gtttgttgag ttcactgttt tggagtcgga cgattaattc cgcgtgttct
    11161 ttttcttttc cggtttgtgc accgtcttca cagtccattg tgatatcaaa aagaccgcct
    11221 aatttatttt gaagttcgag cgcttttgta attaactttt cggaacctgc aaagtgttca
    11281 caggcaggaa tgatcgggaa gggcttttct ccttcgaaga gcgcttctct tggatgagtc
    11341 aatttagaca tggaagtacc tttaattctg atttgttcca acctcacatc gctcggattg
    11401 aaaacggtga gcctgtaagt gaagttgaaa agtatttaac taaatacaga tttcggaaat
    11461 gcgggactat gtaaatcgat tttcagtagg tcaagcttcg agtagtttta gaatgactgc
    11521 tttctgagcg tctaaacgat tttctgcctg ctgaaaaatg atagatctag ggccgagtac
    11581 aacttctctt gtaatttcgt aacccgcgtg aatcggcata tcatgcataa cttttgcgtt
    11641 tgttttttct aatagagagg aattgatctg gtaaggcatc ataagttcca ttctttgttt
    11701 ctttttatct gcataggaag gatcattaaa aaattccata tccaaccaag tgtccgtgta
    11761 gacgtagtct gcgttttgaa tcgctttttt tagattttct tcccaagaaa gagttccttt
    11821 ggctttggct ctttctacgg tttgagaatg aatattttct ttttctgcaa tgggtgtaac
    11881 tagtgtaagg cgaattccaa gtgccgaagt aattccgatg agagaattga ctacgttgtt
    11941 atgaactcct atataagtca gttgaatttg attcagtgga atttctggtt tatcaagtgc
    12001 gattgtcata atgtctgcga gagactggca aggatgaaac atgttatcac agccgttgat
    12061 caatggtacc tgagaaccgt ttctcatagt taaaagatcc tcgtgttttt tgagacgagc
    12121 cataattacc gaaacgtttc tagaaaggta tcttgcttct aaatctatat cagaaagctg
    12181 aaaattagac gccatccaat ctagataaat tccgtgacct cccatttctg tcatagccac
    12241 ttcaaaagaa actctggttc ttgtagaagt tttttgaaat aacatggcca aggatcgtcc
    12301 gctcatatgg cctgcgtagt tcactcgatt tttttttacg tggattgcaa agtctagtaa
    12361 atccaggatt tctgaatccg accaatcttc ccaggaaatc agatgtttta cgttactttc
    12421 ggacatagga tttaatgtac agaaaacaga atggaagttg tttcgtaaat gaaaaaggaa
    12481 tgaaaaatat aggacttaac atactccatt tttagggtta ttacaatggg taaaggttca
    12541 tagagtaggc ttccctaaaa attctctttt gaattctaat cgtttaaatc ctattttttg
    12601 aaggattaag acttttttat tttataaagg tgttttgtgt ttgggtaagt gacactttat
    12661 aggaacttgg gtcatttcag atgtttttac tctaagcgga ttgtggtgtt gaaaagaaag
    12721 tgaaaatata agttcaagta aatgtatttt ttagaaatta taaatagaaa tgtttcttct
    12781 aaaaataaat atcttggttt gaaaattgaa tttgcgttcg aaaataacca atccttggat
    12841 cataaaatgg attctttgaa tttctatttt taggttctga ttcaaacgga aatggatttt
    12901 ctaaaatagt ttttcttgta aaattagagt gaggtaagtc gattggattc aaatatcata
    12961 aaaagaaatt tccaatggat tctttttaag aataaaattt tgctaaaaaa aagcgaattc
    13021 gattttatcc taatttacga atctattttc aagttcagga tggatttgtt tggccctaaa
    13081 aacgagtgag tatatcgaaa atttgtaatt caaaattcga atcggttttt tgttgatcgt
    13141 ttgtacgatt ttaaaaaatt tcacttccat ctttttagaa ccattgaaac gaaatctaaa
    13201 tttgtttttt tatcggaggc ttagaaagta tgagtttgac ccaagaagaa atgggtgatc
    13261 tggttggacc cttatcgatc agtattgcta caagagacgc tgaattaaaa cctcattttg
    13321 cacgtgcatt tggggttcgg atcagtgaag atcaaaaatt tatgacggta atggttccga
    13381 aggtaatctt cgagccttgt ttaaaggata taaacgataa taagctcatt gcagtaacag
    13441 tcgctcatat ggcgaacttt aaaacgcgtc aatataaagg acttgttcag gaaattaagg
    13501 attgtacgga agcggattac gaattgatga aaagtgttcg ggaatcggga gcggaaaata
    13561 gcgctctttt tttcggcccc aaagcgggag aaggttggaa taagtatatc attcgtccgt
    13621 cggttgccgt taagtttgaa ctatcagaac ttttcgatca atcacccgga attaaagcag
    13681 gagaaaaatt gaaatgattc cagaagaatt acaaccttgt ttacaaggta ttgttccaag
    13741 tatcatggta acttgttcca aagaaggaat tccgaatgcc acaatcgtaa gtcaagtgta
    13801 tcaagtagat tcggatcatt tggcaatatc gaatcaattt tttggtaaaa cgcataagaa
    13861 tgttacggaa aataaatacg cgattatcca agttttaaat ccagaaaatc tagaaccttg
    13921 gctgattgac atttattata agagaacgga aaccgaaggg gaacttttcg atgcaatgga
    13981 aatgcagtta gaagcgattg cgtctatgtc cggtatgagt gacgtattta aactcaaagc
    14041 ggcagatatt ttcgaaatac gttccgttcg gaaatttacg gaagctaagg agtcttaatc
    14101 gtgtccgata atcaagatgt tgaggatttt aaaaaacaat tcgtagagaa ccagaaagga
    14161 atcgaggaac tcaatcagaa acttcatcga aaaacaagag aagtagagat cattcagtcc
    14221 atttcggcgg agattctcaa tactcttgat ttggagcaaa tctttgaacg aatcatggag
    14281 gtgatggatg aagtttttgg cttcaaacac gctatgattc tgatgctgga agaaggcacg
    14341 gagactttga gtgtaaaggc gagccgtgga tacgaacaag gtggtgtggg agccaaggtt
    14401 gaattcggcc aaggtgtgat cggtgtggtc gctaaaagaa aaaaaatcat gcgtatggtc
    14461 ggaattacga ctcagatgcg ttatgcggga cagatcggtc aatccatggg aagagaagaa
    14521 aaacaaatag aacttcccgg tttgaaagat gcaaaaagtc aaatcgcaat tccactgctt
    14581 gtcaaagaca agttactcgg agtttttgca gtggaaagtg cagagatgaa tgcttttaaa
    14641 cttttagacg aagtaatttt aagcgtagtc gggaatcaga ttgcggtagc cattgaaaac
    14701 gcagcagcgt attacacaca acaacaattg tcggaagctt acagtcgatt tgtacctaag
    14761 gaacttcttt ctcttctgag taaaaaatcg attttagaaa ctcaattggc tgatcaaaca
    14821 gaaggtttga tgactgtgat gttttcggat atccgcggtt ttactacaat ttccgaaaag
    14881 atgaccccga gtgaaaactt tcagtttatc aataattatt tgggaatgat tgctcctgta
    14941 attaaagaac ataacggttt tattgataag tttattgggg atgcgattat ggctattttt
    15001 cccgctcgcg cagaaaacgc agtagaagcg gctttagcaa tgatgaaagc gcttcaacaa
    15061 ttcaatgaac ttagacagaa agaaaatcaa gatccaattg atattggtat aggaattcat
    15121 acgggtcatt tgatgctcgg aattataggt cacgaaaatc gtatggaagg tacagtgatc
    15181 ggggatagtg tgaatcttgc atctagaatt gagggtctta caaaacaatt caaatgttcg
    15241 atcattgtga gtgaggttac gattgcttct ttgagagatc caagccgttt tacacattct
    15301 tttttagatg aagttaccgt aaaaggaaaa tctcaaccta ttaaagtcta taagatcgaa
    15361 aattcagtat aacttcgaac gacttttata agctgaactt agaagaggaa ttttgaactt
    15421 aaaagacggt ccgattttta aaagtaaatg attgggtgaa aataaattta taaatagaaa
    15481 tcaccttttt tagaatggat tcgtttttta agtaagatag gttcggcgtt tagtaaagta
    15541 gtagttccca catattcaag attgaactgt aaaattgtga tttgtggtag ttcccacatt
    15601 taaagaatca tctgtaaagt tcagatttca acttttttca gaatcatgag ttacttacgt
    15661 cgaactcacg tgattctaat aaaaaataga acgtaaatcc gaatttagaa aaatgatttt
    15721 tctttttata aaagaaatct ctataaaatc caaagatact gaaaaacaaa atcgaatttt
    15781 tgcgtgaaat cgccgttttg cgattaacac ccaagtaaaa attgattgga taggtgtttc
    15841 taaaagttaa aaaataaaaa ccttgttgta gtgtgacgtg aaaatctaga atcgctgaaa
    15901 aatgaaacgt ctattaaagg atatggatca attttcttcc aaagcgaaac atctaaaacg
    15961 attgaggtat ttttattcta aaacgtcttc tgaatttcct acatggagaa atacaaagga
    16021 agaagaaatc gtagcaaaac acctaaacct catacaatgg aattctgata ttttgtcttt
    16081 gaatgttctt cctggttctt tgtgtctagt actctccgaa aagttagagg agactttact
    16141 caatacaaaa gaaaaagatc tggttcttag ggaattattt cctggagatt attttttatt
    16201 tcaaccagat aaaattttac actctggaat ttcagaaatt ctttatatac ttccagatga
    16261 attgaatcgg atcattttta aacttccaaa ttggaaaaaa tggattgagg atttaaatca
    16321 gaaaaatcat ctttttcacg tttctaagct cagaccttct aaaaaagaac tgatgttttt
    16381 tttatcttcc gttgaacttt tatttcgttt agacaagtcc actctttcta agttagaatc
    16441 caggatggaa tggctcgtaa ttccaggagg agaggtcttg ctcaaacaag gggattccgg
    16501 cgattctatg tatatcttgg tatctggtag gttgtcttgg acggtacgtt ccgaagatga
    16561 ggaaatttta gcagaaggag aactcggaaa aggagatata ttaggagaaa tgtccttact
    16621 cagcggagat aaaaggtccg caaccgtaat cgctttaagg actagtcaag ttgtacggat
    16681 ttccagagaa gattttcgta aatgttttgc taattctccg gaagctcttt ttcaaattac
    16741 cggaaccatc gctcatcgat tgggaacaga aagaaatcag gtttatcgaa aatctaaatc
    16801 cgtcaaaacc gtttccgttt ttcctttaaa ttttcaagaa aatccggatg aattctatcg
    16861 ttcacttcaa aacggtctta aaaattttgg aaaaacaata ttagtagatt ataattcttt
    16921 taaaaataga gagaagtctt taaaaaaaag agatacgtat cggatcgggg atttagtaaa
    16981 ttggttttac gatctagaaa aatattatga taaacttata ttcaaaacgg atatacagaa
    17041 tcctggttgg agagaaactt gttttcgtca atcagatcgt attttagttt tgatcgatcc
    17101 aattttacct ttttcatctt actccgaaga aataaattcc atgttacccg aaacgatcca
    17161 gaaggaacta gtgtttttga tcgattctga ctttatggat tggaaaaaga tagaatcgat
    17221 tttaaaaaaa tttccttcga tttctcattc tatcgttcgc agaagactgg atgtagattt
    17281 tggaagattg tctagacgac tcaccggtaa aagtattgga gttgcacttt ctggaggagg
    17341 tgccaaaggg tttgcacatc taggtctttt aaaatgtttc gaagaaaatg agattcccgt
    17401 ggatatgatt tccggaacga gtgcgggcgc gattatgggt ggtttgttcg cgatgggact
    17461 ggactcttct gacattttac ctctgatacg aaatttttgg ttggaccgta atttactcgg
    17521 agattttacg tttccgtttg tatctttagt tagaggaaaa agatattctc aagcgattca
    17581 tgaatttttt aaagacagaa gtatagaaac tcttccgatt cctttttatg cgatcgcttg
    17641 taacttaacc aaggcggaaa gaaaagtttt tgacagaggg ttattgtgga aggcggttcg
    17701 gtctagtact tctattcctg ggatttttcc tccttttgca gaaagagggg aattgtttgt
    17761 agatggtgga ttattagata atcttccggg ttccatttta aaagaaaggg gcgctggaat
    17821 tttgatttca gtcgatttag gtggaggagg acaaatcgat aaggatgaaa tgtatcataa
    17881 tttacttggg cctcactatc taggagaagc cccttccttt tttaatcttt tatttcatca
    17941 tctaaaacga aaaactttaa aaaccaagta taccggattt gcagaaatta tgatgcgttc
    18001 tttgatgttg tccagtaaaa acaatcaaaa ccgcactcga aatgactcag atttatacat
    18061 agagttgccg gtaggtggat attccacttt tgattgggat caatttcaga aattatacga
    18121 gataggatac gaaaccggaa gaaaaaaaat tcatatttgg aaaaacgaaa ttaagaaaaa
    18181 actaatttcg taaattctca ttttttaatt gaaatcattt cgacaaagaa gatagaattg
    18241 ctcatcttcg gcgaaatctt atgcaactca caggaataaa atccttagag gaattctctg
    18301 atagtttttc ctctttccaa gatcaaatat gcatactcga agaacgccct tctggaaaaa
    18361 tccgactttc taaagaatgt attcgttttt ggcagtttaa aggattcaat cggaaaccag
    18421 gaacgtttcc ttctttttta tttcatcttc acggaaagat ccgtaattac gcggatttta
    18481 cagaaaagat tctactaaag catattcaag actctgaata ttttgataca ctttttacag
    18541 aagatcatat tctacgtttt ttttggaaag tagtctttcg taaaagaggg gtttcttata
    18601 gactgtatac ttttgaaatt ttggcaaaag aaggtgatga cgaggaggaa gggccagatg
    18661 tagaatccat tttttataaa cttccagaac ctgcgttttt atttcatccg tctaccttac
    18721 gttttcttgc ggtaaatgac gcagcgcttt atttatacgg attttccaga aaggaatttt
    18781 cagaaatgaa tcttttagac attcgtccgg aagaagatcg tgctgacatg gaaatagtca
    18841 ttcaaaattt tgcacaggat tcagggattc gatccagagg aatttggaga cattggagaa
    18901 aagataaaaa atttctttat gtgaaaatta ctacaaaccg gatttcgttt agaggttctt
    18961 ttgcggtact cgtaatttta accgacgttt ccgagacgat agaaacttcc tatgctttaa
    19021 aacaaagtcg agccgaaaaa cagtccatca tagaaagtat gtcggatcga tattttgccc
    19081 tttccaaaga ttggagattt atttccgcaa accaacagtc cttaattaca ttaggaaaaa
    19141 ctcaagaaga actgatcggc agaaatattt gggatttatt ttcaggatct acgtctcggt
    19201 ttttcaaaaa cagatatgaa cacgcggtcc aaaccaaaaa accgctcgtt ttcgattata
    19261 aggttccaga aaccgggaat ataatggaat acagggtttt tccttttgaa gaaggaatct
    19321 ctgtgttctt ccaagatatt accgaaaaaa gaagaagaga aacggaacaa aatatactca
    19381 aagaagtcac gttaaaaatt ccaaacgctt cgagcgtaaa acaatctttc gaaattcttt
    19441 ttgaaacgat ttgtaagggt acttcttgga gttttgccca aacttggaga tttcaaaaag
    19501 gggaaatcat tttagaagaa aattctccct ggtattccag cgacgctagt tttttacaat
    19561 ataggatggc ctgtttggaa aataagtttt ccccaggaga aggtacgatc gggaaagttt
    19621 tttctactaa aaaaattcgt tttgtaaagg acgttcaaaa agaaaaagat tttaaacgta
    19681 ctagcgctgc ggttcaaaat gggattcgtt cttggattgc aattccttta caaacgggac
    19741 acgaaactta tgttttagaa ttttttactc agatagaaat agatttagta aattcttata
    19801 ttcaaatgtt tgaattgatc gccgatcaag tgggtgtttt attcaaaaat aaggaatccg
    19861 aagaagaaaa agatcatttt ttcaaattgt caggggatct gtttcagatt tctactttag
    19921 atggacaggt tatcgaacag aatcaggcct gggaggaaat tttaggttat accccggaag
    19981 agttggaaga atttgatcgt acaaatatag tacatccgga agatcgcgat aaaatgttgg
    20041 acgccgtcag aaatgttcga aaatacaaaa agaatgtttc tttcgctctt agatatataa
    20101 ccaaacaagg acaaacaaaa accattcttt ggaaaacgat cgcttctcca gagcatgggc
    20161 tcgtttatgc ttctggtaag gacattactg aaatccagga tactcaactc aaactagaaa
    20221 atctgacaag ggaactaaaa cgttcaaacg ccgatttaga agattttgct tttatcgcct
    20281 ctcacgatct acaagaacct ttgagaaaga tcatggcgtt tggagatagg cttttaaaaa
    20341 agaattctaa tctagattcg gagtctatgg attatctaca gagaatgtat tcttctgcgt
    20401 gtagattatc caatttaatc gaaggtcttt tgtcttattc cagaattaaa agtaaatcca
    20461 aaccgttcca gtttttagat ttaagcagtg ttttaaaaga cgttatcgga gatttggaaa
    20521 tttatatcaa agaaagaaat gcgaatgtgg tggattctaa actaggttat gcttggtgtg
    20581 atccttctca aatgggaacg gtgtttcaga acctgatcaa aaacggaatt aaattcaatc
    20641 gaagcgaaag acctgaagtg attgttcaat gtgtagcaca tccaagtgaa ccaaactgga
    20701 ttcaaattag tttttcggat aacggaatcg gttttgataa aaaacacgag gataaaatat
    20761 ttactatctt tcaacgatta cacaaccgag aggattatga aggaaacgga attggtcttg
    20821 ctgtttgtaa aaaaattata gaacttcacg gaggtagaat ttacgccaag agtacacttc
    20881 ggaaaggttc cactttttat ttagagtttc caggtaaact tgagtcggat tgaattatga
    20941 aagctgaaat taaaaatcaa aaaacaattc atatactcgt tgcggaggat gatccggacg
    21001 atcgtttatt aatgaaagac ggttttcgag aaaataattt agccaatcct ctacatttcg
    21061 taaaggatgg cgaagagttg ttcgaattcc ttcggaatga aggagaatat tctgatattc
    21121 taaaatatcc taagccagga atcattttat tggatttgaa tatgcccaga atggacggaa
    21181 gagaagcttt gaaaacgatc aaatctattc cggagttaaa aaaaattccg gttatcgttt
    21241 tgactacttc cagagaggaa gaagatatgt ttaaaactta cgacttagga gctaattcct
    21301 ttattcgaaa accggtcgaa tttgaagctt ttttagaaac gattcgagcc ctcggaaaat
    21361 actggcttga aatcgtggag cttccagttg tttagcgatg agatttcggt ttgtttgatt
    21421 gaggacgatg acgaagatgc gattcttttt cgggaatatt tagaagagat tccgtttccg
    21481 aaatacaaag tcacacgttt taaagacttt ccgagtttgt tcgtagatat agaaaaaaaa
    21541 ccttcaaaat atacaattta tgtggttgat cattttttag gtctacaaac tggattcgaa
    21601 attttgaatg agatccgcaa agtagtcggt tccgtttctg cggttttgat ttccggaatt
    21661 tcaaaagaag aaatagaaag gattacaagt gaaggtggat ttcaaggata tttggaaaag
    21721 aaaaatcttt ctgcgtttac tctggcaaaa actttctttg aagttttgaa agaaaaagag
    21781 gatttgagat cggaaactga tatttttctt ttaaagatgg aaattatatc ccaattttcc
    21841 ggaggggttg cacacgattt taataatatt ctaaatatca tcgtcgccaa tttggacatt
    21901 ctagaaatga aatgtaagga tcaaccggag gttttaaata gaattcaatc tgcacaaaac
    21961 gccgttttaa gaggtgcaga ggtaaataag aagttattaa atttttctag aaaacaatcc
    22021 ttacatccgg aaataatcaa tccaaatctg tttatagccg attttttgga aaaatctaaa
    22081 aacatttttt cagaaaacgt tcagttagtt tttaaccctg gttcacaaga agttttttgt
    22141 aaagtcgatc aaaccgaatt tgcaaattgt attatgaatt tattacaaaa tgcgaatgaa
    22201 gcgtctggag gaaaaatttt gatcgaaact gatacaatcg tcttaaattc taaaaataaa
    22261 tctcttgggt taaaagaagg aaactatttt ttactgagag tggctgataa cggtaaaggt
    22321 atagatttga gtatagccga tagaattttt gaaccttttt ttactacaaa acaaaaagga
    22381 aaaaatcctg ggttagggct tcctatggtt tttggttttg taaaaaggag cggcggtagg
    22441 atcgggtttg aatctcattt ggatgtaggt tctgattttt atatatatat tccgatagaa
    22501 gatttgaaat cagattcgca ttttataaat ctagaatctt ccaaaaaaac aattttttat
    22561 ttttcaaatg aaggggaatt ctcaagtaga acgtcttatc tttttcaggg attaggatat
    22621 agagttcttt gttttaagga tctcaacgtt ttagaatcca atctttctaa gatacaatct
    22681 gaaactatat tagtttcgca aacttggcag gaagattttt ttagatggaa agagattgta
    22741 atgaaagcgc aaggttctgg tttgaaagtg aagttttttt atttttcttc ttcggttgac
    22801 ttagaaaatt ctacctcaat tccttggccg atttctcgaa aatctcttga gaatcatttc
    22861 ggtatattat aatttagcca ttcatgaatc agaccacatt acccaatcta ctgattctgg
    22921 acgacgagga agaaattgca ggtattctcg gcgatctggc tagacaatgt ggttttgaag
    22981 ttacgattac ccacgaggct ggggtgtttt tcgaaagatt aaacgagaaa actcagtaca
    23041 tcattttgga tcttatgatt ccggacgtag acggagtaga cgtcttacgg atgttatctg
    23101 ggaaaaaatt ttccatttct gtaattctaa tcagtggagc cgatagaagg gttttacaga
    23161 gtgcagaagc acttgcgatc caatacggat taaaaatttc aggagttctt gaaaagccga
    23221 ttcgaattcg agaatatcaa aaattgctta caggattaat ttctgagcaa aaaaacgaat
    23281 ctgctcattc ttttacatcc gggaaaagaa tagttcatga acaggcttcc gtaatcggtc
    23341 cggaagaaat cgaacaggga attagagaaa atcaatttgt acttttttat cagcctaaga
    23401 tcgattttaa aaccggaacc gtttctggtt ttgagtcatt ggttcgttgg tctcatccgg
    23461 aaaggggttt gatttttcct gacgctttta ttccaacttt agaattgtat cctagtttga
    23521 tggatgcgat gaccgaaaag ttgattcttc aagccctatc acagtgttcg atttggaata
    23581 aacaatttcc ggggattgct gttgcggtta acgtttctcc ggtgagcatg aataagttaa
    23641 ttcttccgga aaccatcgcc aagatgattg aaaactttgg tttaaaaaac aatcagttaa
    23701 tcgtcgaagt caccgaaact cagttattgg aaaatatgac ttctactctg gatattctta
    23761 ccagaattcg aattcggggg attgggcttt ctgttgacga ttttggaatc ggttattctt
    23821 cgttaaaaca aattcatcgt tatccgttta cggaacttaa gatagatcgt tcttttgtga
    23881 gtgtggctcc ttatgataaa gaagcccttt ttatctgtca agccgcgatt gatctggggc
    23941 ataaactagg aatgacggtt gtcgcggaag gaattgagac ggctgaggta ggggaattga
    24001 tgaaacaaca aggttgtgat aaaggacagg gttactttta tagtaagcct atgccggcta
    24061 actccacatt acagttctta gctggtttta aatcttgaaa gatttattat agtctatcaa
    24121 aaatattctg ttttcatctt taagtgataa agttttagaa tagtataata tatttatatt
    24181 gtaaaactta atttttccaa aaaatgtgaa ttctatgtaa taaaatacga gatcaggctt
    24241 tcggctctgg ttaataaatt gtatgtagga aagcgttttg ctgagttaac gcgaccagaa
    24301 aactttagcg aacgcctctc taagaatcgg tattcagaaa atgatacatt gagttcaagg
    24361 agtgagacgc tgagtttgaa agagcgttct gctcagtttc ccacattcga tccactttcg
    24421 cgtaatgtct aattcgccat aaaaaagtaa gttaacgtga gtttggtgta aaaaaacaag
    24481 aaagaatttt ctaaaagtat gagttcctac aattttagaa tttgttcgta aaatcgtgat
    24541 ttgcagtagt ttccatatca ttttacagac aaatctaagt tttgtggtag ttcccacatt
    24601 taaagaatca atctataaaa ttcagactcc aacttttttc agaatttacg ccaactcacg
    24661 taagttataa ttttatataa cctggatttg aaaatttaaa tgtattcctt ggaatcgaat
    24721 cggtttatag gattgaatag agaaaatttt tataaaattt caaaacaatg atgttttatg
    24781 aaagattgat cttatagagc ttttctaagg ataattttca agtaaatgtc gcctatacta
    24841 cttttggaaa agttttttct aagattctta ctttcaattc ggtttcaata tttgatggag
    24901 tttttcatat taagaaagtt ttaaggtttc tatttttttt atagtttact ctaagcgaaa
    24961 gaatttgatc cttccggtta tatggaaaat tttcttcggg attcagattt tccgattcta
    25021 attcgagctt atagatcctc tttaattcga agatattcta tttccaattt ggaacgttat
    25081 ccggaattga aagtgattcc aaggtccgtt atcgatacgt tacttaaata ttttttagaa
    25141 ctactttacc ctgaatatga aggtagagtt ttattggacg gcgcgtttca ttctctttct
    25201 ggttttgtac atagcccctc taaggttttt ggtttgattg gttctttggg gactgcgatt
    25261 tggggttttg gaaggcattt gggaactgcg tttaagaccg gttttgcggc tctaaattct
    25321 tatcttactg caagacgttt tgaaacttta atgtttgagt ttacaaagga agagttaaaa
    25381 ttaggaaacg atccagaaga tccttttatt tttgagagaa tcatttctaa aattcctaaa
    25441 aaagaagcgg atcaatttag aaaggatata gtaaaacttt tcgaaacact ttctaacaaa
    25501 gaacttttga acaagatcat ttttatgatg aagacgattg tgcataaaat ggaaaacaaa
    25561 ccgaaaacgt atactcctga agaagtggaa ggaatacgtc ttgggcttag aatattacaa
    25621 aaaggtcaag aactatttca gggactttct gatctggaaa tgaaattgat tttgaattca
    25681 attgatcaaa ttgaatctga tttttttgaa aatgcattaa aaaataataa taaattaaag
    25741 tttaattagg atttgctctg aaatttactt taattctatt taaaatttag aattgatcgt
    25801 ttttaaattt tcaaaaaaac taatattttg cacgtaatcg aattttgtgg tctatcattt
    25861 gcccgaatgt ataaaataat acttatactg aacttgtttt agaactcaaa atgcgggaac
    25921 tactacgaaa atttaatgac attagaacta cttgaagatt cgcaaactgc caaatactac
    25981 ctaatttgta ggaactacta tatttgatta aaaatttcaa agaattacac gtaaaattat
    26041 ttggggtttt ggaacaagtt caaaatctaa aaataaagat cttgtttaaa agttctagaa
    26101 tagagtttta aaaaattata tagcagcgtt aacaaaactc ttcaatcgat catttcatga
    26161 aacagaaaca aggtggagga ttcatttttc aataactcta atcgtgtcta aaatcctgat
    26221 tttaaataaa tacttgtttt aaaatttatt ttatagaaat tattcagttg tagtttccgc
    26281 actttttatt cattaaactt ttgatcgttt ttctattttt agtaattgct taaggaacca
    26341 ttacttttca ttaaacttat agagatagtt tgcgactttc ggagatacat tctaattcaa
    26401 attttgacat agatttgtat ttaaaggaaa aagaatattt tctatagttt atccatttta
    26461 cgtttttcta aaaaattctt gcgagtatgt tttaaaatgg ttaaaattaa aattctaaaa
    26521 tggggtaaag tttatggtga aaaaaatttt tgattggacg gcacgaattg tagcagttgt
    26581 gatcttaatt cctgcttttt attttaaact ttctggttcg gaaagttcta ttgcgacgtt
    26641 tgctgctcta gacgcggaac cctttggtcg ttatgtggta ggcttttttg agttgggtgt
    26701 agtgttctta ttactgattc cacggacgag ttggttaggg gcgatgatcg ctactgtgat
    26761 tatggtgggg gcaattggtt ctcatatttc gattctaggt tttcaaggtg aaatgggaat
    26821 ttcttttgtt cttgcttttg tagttttaat ttgttgtatc acagagttga ttgcaagtaa
    26881 ggataggaat ccaattttta caagaatatt cgcaaacaaa gcatattatt aatttggaat
    26941 ttattttgaa taaatttaaa ttccgtctgt tttagataaa cagaaatctt ttaaaattgt
    27001 gttttagttt gggtattcat cttgttactt ccagagagaa gccaatcaat ctagaatatt
    27061 ttcattaaaa gttgaatgat aaaaggcaga acggatattg aaatgaaaag gtcagttcct
    27121 tctctcattt ataaatgata taaaatgaga gaaggagttt cctacttagt tacaagctcc
    27181 cgaagccaca cttcctcccg cgtaatatac aattgtttcg tagttcgaat ttacgatgtc
    27241 aattccataa ccagaataat tgtcaaaagt tgtgggtggc atatgatccc aagcgttgtt
    27301 tagggcatac tgagtttggc cactggctgc tgtgccaacg taaatgtctt ggtgatggtt
    27361 acaggagaat gtattttcgc cgacacttcc cgttgaacct tgacctaaat ccaatttcac
    27421 gtagttgctt tttactccaa tgttgttctg gatgataata ttcttttcta ctttattaac
    27481 cttactcgca ctcatggttg aatctgcaat tccattgtaa ttggatagaa tagaatttcc
    27541 ggaaataata tttcccccag agtccggcga attataggta cttacattga ctccatggcc
    27601 accgaaaatt ccttcaatcg tatttgattt tacctttgct gaattggtgt tatataacaa
    27661 aaccgttgta gaatatactt tgttatcgaa cggttttgga ttggtaattt taaatccagc
    27721 aacttgactg ctattattta atttcaaggt tacattgttg tgaccagaaa catcaggacc
    27781 gtttccagaa atcaaagtga ttcccgtttt aggagttgtt cctggtggtc ctgcataaag
    27841 agaggaagaa cctccgatca aaccttttcc gttgaagtct ccgtataaat tgacttcttc
    27901 tggaatgacg atcggaaatg tttctccaat cgaagcgtcg taagtgcctg gcgcaaccgc
    27961 gatgattgat atgttttttg ctttggcaac taagatcgct ttcgtaattg aacgaaacgg
    28021 ggcggattgt gtacctgtgt ttgtgacatc atttccagaa atggaatcta catacaaggt
    28081 agggaattcg agaattagat ccgaagattt tgagttcgga ttcgagacga tatctaataa
    28141 ttgtttggtg gaaacagctg caagagtatt agaataattt tcatttcctc cttcatttgt
    28201 acatccagct aacaagcata atgagatggc gacgattatg ccataaattt gtttcatttt
    28261 tgtcctccaa gttttaaaga atgcgaactt taagttagaa attaaatttt gtcaagcata
    28321 taactataac gtgattttaa atttttaaat aaagaattga gaccgtataa cgttctatta
    28381 cggagattga aaattaaatt ttaaatttat cattaaaaat taggcaataa ctgtctgtta
    28441 ttaaaaattt ttgtatataa gtataattta actatgttat gtgtgtaaaa tagattttaa
    28501 ttaataacgt tcatagaaca aagattttat ataaaaattt aatttaaaga aatgttggtt
    28561 taaaatttat gggacttttt ttgatgaaat attaaatata aattgaatat tctaaaatta
    28621 taaattaata gtattttttt tattcctaca aaaattgatc taaattttga gatcaatttt
    28681 tacccaaagc tatataatag aagtattaac gttttgcatt taaacggttt ctttgtggtg
    28741 aaaatttctg atattcaatt ctatagagat ccaatcatct gttttagaaa agaaagagtc
    28801 tattttttgg atttaggaaa agtatagtaa tacgtagttt tttgattaac gtaaattctg
    28861 tgtaaataaa gagaaaattt tctaagagta taagtccctt ttttaaaaat ggatctgtaa
    28921 agctcgagct tgtgttagtt ctcacagatt taatctttta tgaattttta aatattattt
    28981 ttgaaattca ttttatattt gtatgaactc ccacaattcc aaacttattt gtaaagctct
    29041 agcttgtgtt agttcccaca gatttaatct tttatgaatt tttaaatatt atttttaaaa
    29101 ttcattttat atttgtatga gttcccacaa ttccaaactt atttgtaaag ctcgagcttg
    29161 tagaaactac tactttctct gaaaactaga taagaggata aagttaattt ttatcaaagc
    29221 caaataactt tatttgaaat tagtgagaat attttctttt ataagaaatt taaattattt
    29281 taaagattga ataaataaga taaatgttca aaaatttatg aattatttaa gaaatgtaat
    29341 ttgttggagc ttctataggc taatgaaaat gatctgtgat ttataaaaat ttgatggatt
    29401 tatatttttt ggtttagttt tcaattcgtt ttttatggtt ttgtgatagg gtagtttatg
    29461 gattattctt ttagaaataa attgcagtga cttgatgtat tatcaaaaat actgagcttg
    29521 ttgtttggtt aacgcgatta gattttgaaa aattatcaaa agcgggaagg gatggatttt
    29581 tgcggacttg ccgtttcgca gtctcacatc ctgttcgttt tggcttcacg gcgtttctgt
    29641 tcatcggaat tatttctttg ttctttacga gaactcgaaa tgttttacca aaactcgctt
    29701 cgagtcctaa gtttaagtgg gttctgggta agaaagcaga aagaattttc taaaagtatg
    29761 agttcgtaaa atcgtaattt gtgggagttc ccacatttta ggaatcgaga tcataacttt
    29821 tttagaaaga tgagaaccat ggattcctta cattgagttc acgttaagtt tgttgtaagt
    29881 tttaaattat gccgatggtc ggactcgaac cgacacagag ttgcccccgg tggattttga
    29941 atccactgcg tctaccagtt tcaccacatc ggcggtttga ttacgaggtg tgattttaat
    30001 cgtctacttc gatgtatttg cctttgccac gggctacgat tttcccaatt tcgttttcaa
    30061 tttctgctct gttttcaatc actttcttgt tctttttaac aaaccatccg cgtaaatgga
    30121 gaggttgatt gacgaatgca ggttgtagaa aacgaatagt aagctcgcca gtagttgttt
    30181 taaaattcat ggcttcgttg atttttacca tgatttcgtc taagatcgta gatataattc
    30241 ccggatggat tacatctggt tgaccttgaa acttttccgg acaagtgaaa tcaccgtatg
    30301 cggattgtgt atcttcgtca aaggtgattt tcaattgaag tccgtccgga ttgtctggac
    30361 tggatccaaa acttaagttt gcccgaaccg aagctttcat aagtcaggaa tatactatac
    30421 atccatgacg tcaattacaa aaagaagttc gagagggttt aagattacta tctggtttgg
    30481 tcgattttta gaacagtagc tttttccaat gacaacactc ctcttattca tgttaggtct
    30541 tttatctgcc ggagcagggg cttatacttt attcaaagat aaacctgctc caaaagattc
    30601 tgatcttggg aaatcttctt caaaaacatc aggtagtgaa actcgcaccg attccaatct
    30661 tagaagcgat agaggaaagg aaattcctgt agatcctcaa agtgggaagg aacaacaacc
    30721 tttatctgaa agagaatcta aacctggtaa agaagatcct caaaaacata aagaagaatt
    30781 tccaggactt cgtaaaaagc ctaagttaaa tctgaaaaac aaagtagatg atatcattcg
    30841 caataattct aaatttgcaa atcatcgtcg tcctctaata aatgcagaag ctctcgttga
    30901 taaagaaagt tacaacggtg cattagaaat ttataaaaga actaaaactc gtattccaga
    30961 tgaagaaatt caaaataaaa ttcaggagaa tattgatcag attcaagacc atcttgagag
    31021 cgacgaggat gaagtctatc gtcctgatcg ttatgacgga cctccgattc ctttaggtga
    31081 tctggttcga gcaattaagg acatcagtga gtcgttaggc gacactattg ctaaaggatt
    31141 ttcgaatcca atttctattc cactttctcc ttgggatcca ggagccattc cgggtcctcc
    31201 tcctacacct gaaaaatttc ctcccgggcc agtttcttat cagattgtga gccccatacc
    31261 tccggaggaa catattcctc ttcctagtcc aggaactccc accccttccg gtggagcagg
    31321 aggttctgga ggagttgcag gtggtggtgt gggaactccc acttcttccg gtggagcagg
    31381 aagttctgga ggaggtgcag gtggtggtgt gggaactccc actccttccg gtggagcagg
    31441 aag
//
LOCUS       NIKEGDKB_9             12043 bp    DNA     linear       08-DEC-2021
DEFINITION  Genus species strain strain.
ACCESSION   
VERSION
KEYWORDS    .
SOURCE      Genus species
  ORGANISM  Genus species
            Unclassified.
COMMENT     Annotated using prokka 1.14.6 from
            https://github.com/tseemann/prokka.
FEATURES             Location/Qualifiers
     source          1..12043
                     /organism="Genus species"
                     /mol_type="genomic DNA"
                     /strain="strain"
     gene            complement(617..2542)
                     /locus_tag="NIKEGDKB_00125"
     CDS             complement(617..2542)
                     /locus_tag="NIKEGDKB_00125"
                     /inference="ab initio prediction:Prodigal:002006"
                     /codon_start=1
                     /transl_table=11
                     /product="hypothetical protein"
                     /protein_id="X:NIKEGDKB_00125"
                     /translation="MGNWKNLVVVLLVSIGVGFGYHTLIHASSSKANYSIAQKPTDPP
                     KDKPINIVTHDGKTYCYSPVFSKGEGYVWIEKCGDNTAKARYDVFQRISYNINNTWLC
                     ITAPEPVVKGNARWGYVNLRPCTINDPLQRWIVKENSFWTADGKYRLKDTNWYGYISK
                     TSGDNYNHTLNSSMDNWVKTVATPGNISIRTSISWNSGWGDGIWDINMAPSAYFIHSK
                     GSSKEDIIPLYYNPESGHIAQYDPSSGLLSCMYSKMTDKYDWNWVQWGKCSDAPIKKE
                     NPAFWNVYFVANAGGMITDYKGNILRVTKEGPNWGVAYTAKPSYLEKDTTHSPTSVFT
                     VDVDLLKWIRYTTSNLGKTDQYCPAGKKESRIYQRVKRNLPSDFQLSVAWAQRLYDIA
                     RSATFESANPGAIPQRHGACGVCLLHSFQMIAELMEYHSREPLTSGGYFFNTASNRDP
                     FLSFSQRYPELDRLVTNVPVDYANRGRVLAFASAMIMLPQYEWESSSPLTTRSDIQSH
                     IRSLINSPPGSIWLGLLRRQRANGSISGHAVPILRTSEGLVVIPTNMPTASLNTYIQS
                     LAPTMDPNEVINRLENGRTLTTLTTIRPVGTYETPFSLTVSSRDCTGDGDDRRGSGRY
                     PISSLINQCSGGRCILQ"
     gene            complement(3525..5408)
                     /locus_tag="NIKEGDKB_00126"
     CDS             complement(3525..5408)
                     /locus_tag="NIKEGDKB_00126"
                     /inference="ab initio prediction:Prodigal:002006"
                     /codon_start=1
                     /transl_table=11
                     /product="hypothetical protein"
                     /protein_id="X:NIKEGDKB_00126"
                     /translation="MGRWIVLRVSLLVLIGIGFEYGINHTSINASSKSDYSIAQKPAD
                     QPKDKSIQVVMHGGSNYCYSPVFTKGEGYIWIDYCSDNTAKARYDVFQRISYNINNTW
                     LCITAPETVVKGEETWNYVNLRPCTINDPLQRWIVKDNSFWTANGRYRLKDTNWYGYI
                     SRNSGDRYDHTLDSSMDDWIETVAIPGNISIQTSIAWDLQTTEGNERYFIRWGSSNKN
                     TTPLYYNPESGHIAQYDPSSGLLNCMYSKMTDKYDWNWVKWGKCSDAPIKKDNPAFWN
                     VFFETDKEGAITDYKGNVLRVTRYGLNWGVAYTVKPSYLEKDTTHSSTSLFVIDKDLL
                     DWTRYTYSNLGKTDQYCPAGNKESLGRKRVKRNLNLPSDFQLTREWIQRFYEIARSNI
                     SGTIPRRGVCGVCMLHSYQMIAELLEYHSRGPLTSGGYFFDTAPNRDPFISFNQRYPQ
                     LNTLLTDVPSYANRLGFGSTLVMLPQYEWTSSDTITTRSGRLLHARSLINSPPGSIWL
                     GLLRGRNANGSTWGHAVPILRTSQGIVVIPTNVLTVSLDTYIRSLAPTMDPNEVINRL
                     ENGNTLTELTTIQPVRIYDIPFSLTVSTRDCTGDGDGRRGSGRYPTSSLINQCSGGRC
                     ILQ"
     gene            7481..8137
                     /locus_tag="NIKEGDKB_00127"
     CDS             7481..8137
                     /locus_tag="NIKEGDKB_00127"
                     /inference="ab initio prediction:Prodigal:002006"
                     /codon_start=1
                     /transl_table=11
                     /product="hypothetical protein"
                     /protein_id="X:NIKEGDKB_00127"
                     /translation="MNSLRHKLQSIKAPIVKKIIFILFVLSLLIPSLIAQTSTENSTS
                     PETGNVPATTETAPSDEEQIVSTVKKLIGFIRYKKNDKAIALIHVKQFSNQLLKSSGK
                     IGESDRKEFEEAISEFIIHRSFPIAHKYFDKIDINYEKPILKGDNATLASSIIWNGSE
                     RITFSWILMKIEGSWYVTDFLNEGKYASETNRVKSIDPSIKKNGVKQTIALIKKEAKN
                     "
     gene            8144..11074
                     /locus_tag="NIKEGDKB_00128"
     CDS             8144..11074
                     /locus_tag="NIKEGDKB_00128"
                     /inference="ab initio prediction:Prodigal:002006"
                     /codon_start=1
                     /transl_table=11
                     /product="hypothetical protein"
                     /protein_id="X:NIKEGDKB_00128"
                     /translation="MKQFLSRITDSILLNPIRSCSILFVLLLLSFWQASKLTVNSNNL
                     DLLPKNNPSVVKTQKVIEMIGGNGFYILSIKFKDEKGMTDHLVKAFVARKKGQPEIAE
                     KELKEAEKIKQQNVSYYKERENAIKKASDILNERLLKEKKFVQYISYRYNVSFLQDRL
                     PLFLKTEDLIEVRKRVKRKIDEEVERANPFFIKLSNEEYNPDFNDILSKYQKLAKRDI
                     FDEYNISPDKGMLIFLIKPAGSFTNIEFNIALDKKIKEIVADLGLDKNGIQVGYTGTY
                     RLHLDDYETLMAALKPIAITSFIGIALLLLFFFRNPLFILILLISLLSGILFSFGLTT
                     IVIGQLNSVTSIIASILMGLGIDYGIQFLYRFREEFTREQNTLRSIKDTIYHTGIASF
                     ISALTTTSAFVVLAFSEFRGFSEFGIIATYGILIIAISMYGVTALQITLLFRLFPSIK
                     SKFLLSVKEQSTSPFLYRFYKKPGLLTLVVIIVVLMISFFNFSPGIQFNYNGRDLMVD
                     NLDSVNLYDEIGDRFDISSDPQVIVVDTLEESEAVFDYMTPVPDEIAGSVDQVVSLWN
                     FVPPKGQQRANLKILKQLQSDMKPVKASFLKPEQRKYLPVVKKYLNVKEYSLSEVPIY
                     FSSQFTEVKGSKEKGHLVFIYPKVALWHGQKLLKFFDAVGELHYPKLSRRVLNTLLYD
                     SNGHTAVNPTRDKWTQNEKRLIVNSLNTYSASQFKNLGLLDATISFILETRPFSSLEQ
                     ARSHKYISNTAGSLILFANLIKIVQREGVIAFLSTLVLVVIVLILFFRGIVPALISLI
                     PLVLGIFVTLGIMAAFRIQLNFMNVLVFPVIIGYGIQNGIYIYYRFREDHDVIRAMAM
                     VGPAIIASTLTTLVGWSSLLIADQKGLKSIGIVASIGIGSSLIIALTLVPAVLEIVYR
                     SRKEEEKESKPVGFDQAEANSSGNLLFASKTETIENSKTATSKKKSVKKKTTVSKKSI
                     QKKK"
     gene            11088..11666
                     /locus_tag="NIKEGDKB_00129"
     CDS             11088..11666
                     /locus_tag="NIKEGDKB_00129"
                     /inference="ab initio prediction:Prodigal:002006"
                     /codon_start=1
                     /transl_table=11
                     /product="hypothetical protein"
                     /protein_id="X:NIKEGDKB_00129"
                     /translation="MLRYSLLFFSIIFITMNCTVKYVKAGPTWEKDLNTFKRIVVFVP
                     SESEAGNPEKQLAAKITENYLSHHKEFIIYPFRSGNGICGSSDKKVQTIFQLKIREKQ
                     TSDKIELSALGKVLKCSKGEVLWEALAENSYSKNTEENQSLINTYTQLYGKEIASKVN
                     PYFFLLQSLLDKLDSPILTEEEKDEKIEVEAR"
ORIGIN      
        1 attgtttcaa aaatttgaat attttgatcc tgctgtaaaa tgcagtaaat cccgaatttg
       61 cggtattttt taagtaccac tatttttttc gtaaattcag ccgttaataa cttggtatta
      121 ttttcatgcg tccgggtaca gcgtgtccca aaacctcaaa gaatttgcac gataattctt
      181 tagaaatttt taatacagta gtttctacaa aaaccgtcac atttgatgat ttgtgaactt
      241 tcaagtaatt ctaatattat taaatttttg tgagagttcc cacattttgt gaaactcagc
      301 aaacaccttc ctaagggtcg gtgtttaggt tttgggacat gttctaatta tactttatca
      361 gaaagactaa gctgcaataa ctcaacagaa cgctttctaa actcaaatct cgcgctcgac
      421 gggtcgcaag atagggcgcg ttcaaaaact cagcgtctca ctttcttttg ggacaggttc
      481 ttataaaaag tttatttgca aaaaagattt ttttgtagcg ttgacgcaga ttttttattt
      541 ataaaatgat tatctacgtc aacggttctt ttgttatgac atacagagaa tttgttcttc
      601 tccattcatc attggcttac tgcagaatac atctacctcc cgaacattgg tttatcaatg
      661 aactgattgg atatcttcct gaacctcttc tgtcatcccc atctccagta caatccctac
      721 ttgaaaccgt gagactaaaa ggagtttcat aagtacctac cggccgtatg gttgtaagtg
      781 ttgtcaaagt ccttccattt tctaacctat tgattacctc gtttggatcc atagtaggtg
      841 ctaaagattg aatataggta ttcaacgatg ccgtaggcat atttgttgga attactacta
      901 acccttcaga agttctcaaa ataggaacgg catgccccga aatagatccg tttgcacgtt
      961 gccttcttaa taatcccaac caaatgcttc caggaggaga attgataagc gatctaatgt
     1021 gagattgtat atcagaccga gtagtaagcg gagaagagga ctcccattca tactgaggta
     1081 acataatcat agcagatgca aatgcgagca ctctacctct gttagcgtaa tcgacaggta
     1141 catttgtcac caatctgtcc aattccggat aacgttggct aaacgaaaga aagggatccc
     1201 tattagaggc tgtattgaaa aaatatcctc cactcgtaag aggctctcta gaatgatatt
     1261 ccattaattc tgctatcatt tgaaaactat gaagcaaaca aacaccacat gctccatgtc
     1321 tctgcggaat cgcaccgggg ttcgcagatt caaatgtggc tgatctcgct atatcataaa
     1381 gtctttgagc ccaagcaaca ctcaattgaa aatcagacgg taagttcctt tttactcttt
     1441 gatatatacg actttctttc ttgccagctg gacaatattg atccgtcttt ccaagattac
     1501 tagtagtata acgtatccat ttcagtaaat ctacatcgac agtaaacaca gaagtaggac
     1561 tatgagtagt atccttttct aaataagaag gtttagcagt ataggcaacg ccccaattgg
     1621 gtccctcctt ggtaactctc aaaatatttc ctttataatc tgtaatcatc cctcctgcat
     1681 ttgctacaaa ataaacgttc caaaaagctg gattctcttt tttaataggt gcgtcactac
     1741 attttcccca ttgaacccaa ttccaatcat atttatctgt catcttagaa tacatacaac
     1801 tgagaagacc acttgaagga tcatactgtg caatatgccc actttcagga ttgtagtaca
     1861 aaggtataat atcttcttta ctggaacctt tggaatgaat aaagtaggcg ctaggtgcca
     1921 tattgatatc ccaaattcca tctccccaac ctgaattcca agaaatggaa gtccgaatac
     1981 tgatatttcc aggggtagcc actgttttaa cccaattatc catcgaagaa tttaatgtat
     2041 gattgtagtt atctccagag gttttagaaa tataaccgta ccaatttgta tcttttaaac
     2101 gatactttcc gtcagcagtc caaaaggaat tttcttttac gatccatctt tgtagaggat
     2161 cattgatagt acaaggtcta agattcacat aaccccacct tgcatttcct ttaactaccg
     2221 gctccggagc agtaatacat aaccatgtat tattgatgtt atacgaaatt ctttgaaaca
     2281 catcgtatct tgctttagca gtattatccc cacacttttc aatccaaaca taaccttcac
     2341 ctttactaaa gacaggagaa taacaatacg ttttcccatc atgcgtaacg atgttaatag
     2401 gtttatcttt tggaggatca gtgggttttt gagcgatcga ataattagct tttgatgaag
     2461 aagcgtggat aagtgtatga tacccgaatc caaccccaat cgaaactaac aaaactacta
     2521 cgagattttt ccaattaccc atttttgtct ccattctttc gaaaattaag acgtcgtcac
     2581 acaaccataa aacatatagg acaaacacga cattcttaac aaattctgtt cgaactagtt
     2641 attctgcgcg tgtcatcttc acagaatcaa tttaaagacg agcctaactt tagagataaa
     2701 actctatagc cctaagtagg gccggatgat cgtctcaatt gaatagaagc atgcgacgtc
     2761 atttttagct tttatcattc ttttaggatt tttaataaga aatcttctat tatttagaat
     2821 attctaataa aaagaaatta aaaactattt ttaaggacac gttatgcttg cttaattaaa
     2881 catcaaataa aaaattaatt cgacataagt ttaatagaaa cacattagaa ctttagtaat
     2941 cttttatata cagaattcaa ttactcaagc agtgaattaa agaaaaaaat actaaaagta
     3001 agtctttata aattagagtt gttagatcac aaagcagaga tttcatacag aaatttgatt
     3061 caacaattca ctacgatcaa ttgattcgag caacttttca gaataaaaaa gaagcagaca
     3121 tattttttaa aagtacacta ccgcaccaat tattaattta gaaaatttag aacttccaaa
     3181 tccagtttta cttcagaaaa actcaaacaa acagatctat tgtttcaaat tcttctcaaa
     3241 tctaaaaaca aaactaacgt gtatttactt tttgaatata atagttattc aaataattca
     3301 atagagttga ttaaaattaa ttttattttg tttttttgat taaaacaaat ggataaaacc
     3361 gtttgtaaat atgaattttt tcaacaactc tatttataaa agtttacttg tgaaaaagat
     3421 tttttgcagc gttgacgcag atttatattc ataaaattat aatctacgcc aacagctctt
     3481 tttgttaaga catccagaaa gattgttttt ctttctttac tgacttactg caaaatacat
     3541 ctacctcccg aacactgatt tatcaatgaa ctagttggat atcttcctga accccttcta
     3601 ccatctccat ctccagtaca atccctagta gaaacagtga gactaaaagg aatatcgtaa
     3661 atccttaccg gctgtatggt tgtaagttcc gtcagagtat ttccattttc taatctattg
     3721 attacttcgt tcggatccat agtaggcgct aaagatcgaa tgtaggtatc caacgatacc
     3781 gtaagcacat ttgttggaat taccactatt ccttgagaag ttctcagaat gggaacggcg
     3841 tgcccccaag tagatccgtt cgcatttctt cccctcaata atcctaacca aatgcttcca
     3901 ggaggagaat tgataagaga tctagcatgt aataatctac cagaccgagt agtgattgtg
     3961 tcagaagaag tccactcata ctgaggcaac atgacaagag tagatccgaa tccaagccta
     4021 ttagcgtaac taggtacatc tgtaagcaat gtattcaatt gcggataacg ttgattaaac
     4081 gaaataaaag gatctctatt aggagcagta tcaaagaaat atcctccact cgtaagaggt
     4141 cctcgagaat gatattctaa taactctgct atcatttggt aactatgaag catacaaaca
     4201 ccgcataccc cacggcgcgg aatagtacca gatatattcg atctagctat ctcataaaac
     4261 ctttgaatcc actccctggt taattgaaag tcagaaggta agttcaagtt ccttttgact
     4321 cgtttccgtc caagactttc tttattacca gctggacaat actgatctgt tttaccaaga
     4381 ttagaatacg tataacgtgt ccaatccagt aaatctttat caataacaaa caaagaagtg
     4441 gaactatgag tagtgtcctt ttctaaataa gaaggtttga ctgtataggc aaccccccaa
     4501 ttgagtccat atctggtaac tctcagcaca ttacctttgt agtctgtgat cgccccttct
     4561 ttgtcggttt caaaaaatac attccaaaaa gctggattat cttttttaat aggtgcatca
     4621 ctacattttc cccatttaac ccaattccaa tcatatttat ctgtcatctt agaatacata
     4681 caattaagaa gaccacttga aggatcatac tgtgcaatat gtccactttc aggattgtag
     4741 tacagaggag ttgtattttt attcgaactt ccccagcgaa taaaataacg ttcatttccc
     4801 tcagtagttt gcaaatccca agcgatagaa gtttgaatgc tgatgttacc gggaatagct
     4861 actgtttcaa tccaatcgtc catggaagaa tctaaggtat ggtcgtatct atcaccagaa
     4921 tttctagaaa tataaccata ccaatttgta tcttttaaac gataacgtcc atttgcagtc
     4981 caaaaggaat tatcttttac gatccatctt tgcagaggat cattgatagt acaaggcctg
     5041 aggtttacat agttccaggt ttcttcccct ttaactactg tctccggagc agtaatacat
     5101 aaccacgtat tattgatgtt atacgaaatt ctttgaaaca catcgtatct tgctttagca
     5161 gtattatcac tacaatagtc aatccaaata taaccttcac ctttagtaaa gacaggagag
     5221 taacaataat tacttccgcc atgcataaca acttgaattg acttatcttt tggttgatct
     5281 gcaggtttct gagctatcga gtaatcactc tttgatgaag catttattga tgtatggtta
     5341 attccatatt cgaaaccaat tccaatcaag actaacaaag atacccttag gacgatccaa
     5401 cgacccattt tatatcctcc attcttttga aaaattgaga cgttgtatgc aactataaac
     5461 acataggaca aacgcgatat tcctaacaaa ttctgttcga actagttatt gaatacgtat
     5521 tactctacca atctctatag aataaatttt aagaagaacc tccctccaga gataaaactc
     5581 tatcactcta ttctatagtt caagtagcag tcggatctcc ttaatcaaac agaagacaca
     5641 caacgtcact ttttatattt tattgttttt tggttattaa taataaattt tctattattt
     5701 agaatattct aataataata aattaataac tatgcaaacg ttatgtacaa ccagatagac
     5761 atcaaataaa aaaaatcaat tcgatataaa tttccataaa tatacattgg aactttagta
     5821 atctattata tacaaaaatc aattacccaa gtagagcaat actaaaagta agtctttata
     5881 aattagagtt attgatttga tagaaatcac aaaacaagac tccatgtgaa aacttggcta
     5941 aacaatcatc cttttttgaa ctttatagag gcttcaaaac caattcgttc aaatctaaat
     6001 ctttcaatag aacaataaaa agaatcatct tattgaaagt tatataacaa gtattttgtt
     6061 ttaaaataag agcccgccca aaaacctcaa aaaatcccat acgaccatta tttagtaatt
     6121 tataatatta cggaataatt tctacaaaac aggctctttg gcaacttacg aattttcaag
     6181 cagcttaaat gtagttcaat tttcgcaata acttccacat taaacggccc tcaaacccaa
     6241 aaagcaccat tttgtctaaa atcaaaagcg ctcaatttat agagattaat agaatcagac
     6301 ttttacacac aatcgtcgta ttacttatat ttaaacaaat gaatatccaa tcttttaata
     6361 ttaggatggc agtttttgac aaaaactaga gacaattaaa tcgactaaac agaacataca
     6421 cttccacaaa ggccagaaat aattcatata aatatttaaa aatagtaata tatttaaata
     6481 tactaaattt attttttata caaatttaaa tatcttccaa aaggaaaata caaaacattt
     6541 aattctttct ttaaaaagaa ataactctac acaaagatgt ataaaaatga atgctggatt
     6601 ttactaaact atagagtata tctcaaaacc tgaaaatgcg gaaactcaca cagaaataca
     6661 ccgaaagaat attacttata actataaaat aaaaaaccaa tccaatagtt tacacttcaa
     6721 tcatagagtt gttaaaaaat gaatacccta tcttatttct attttatgaa aacggccgat
     6781 tgaagcagtt tttctaaacc ccactatgga attttttaac aattctaata aacatctgaa
     6841 tattcaattg gatggagatg agtagaagct atttcaaaaa tattttagaa tgattgaagc
     6901 tggcatttta agtaaaaata aagtattttt gagatgagtt gtaatagttt aacgtggatt
     6961 ctgttttatc ttaagtcagt ttttcttaaa aaaatagatg tggaaactct cacaaatctt
     7021 gggtttacca gttaaacttt aaaaattgtg ggaactacac tttttgtttg gaattcaaag
     7081 acgattattc caagatattt ttaagcccat agatactatt atatagcaac gaatcaagac
     7141 agtaggcgca cttcacttag tataacttca atttatcgtt acggttcgaa agacaacaac
     7201 cactcattct acttttaaaa aaagtaaatt ttataaaatc aaaacggata aaccatcgta
     7261 taaaatcaaa ttcaaaattc attgataaag gttccaaaaa acaaataagt aaaaaacgat
     7321 actatcctag aatttaaatc tacattttta gaaagactta caaagatgac tcctaactta
     7381 aattgaaata gacggatctt atcacgccaa aagaaaaact actcttttac tttgaggaat
     7441 tttattccgt tgacttcctc ttactgatcc gaaagattgt atgaattcct taagacacaa
     7501 acttcaatct ataaaggcac caattgtgaa aaaaataatc tttattcttt tcgttttatc
     7561 cttactaatc ccttccttaa ttgcacaaac ttcgacggaa aattctactt cgcccgaaac
     7621 agggaacgtt cctgcgacaa ccgaaaccgc tccttctgat gaagaacaaa tcgtttctac
     7681 cgtaaaaaag ctcatcggtt ttattcgtta taaaaaaaac gacaaagcga tcgctctcat
     7741 acacgtaaaa caattcagca atcaactctt aaaatcttcg ggtaaaatcg gagaatctga
     7801 ccgcaaggaa ttcgaagaag caatcagtga gtttatcatt catagaagtt ttccaatcgc
     7861 tcataaatac ttcgacaaaa tagacatcaa ctacgagaaa ccgattttaa aaggagataa
     7921 cgcgactctt gcttcttcta tcatttggaa cggctcggaa agaattacat tttcttggat
     7981 actaatgaag atagaaggaa gctggtatgt cacagacttc ttaaacgaag gcaaatacgc
     8041 ttccgaaaca aaccgagtca aatcgataga tccttctatt aaaaagaacg gagtcaaaca
     8101 aaccatcgct cttattaaaa aagaagcaaa aaattaaacc gaaatgaaac aattcctttc
     8161 cagaatcaca gattcaattt tactcaatcc gattcgttct tgtagcatac tttttgtttt
     8221 acttcttctt tctttttggc aagcttctaa acttacagtc aatagtaaca acttagatct
     8281 tcttccaaaa aataatcctt ctgtagtcaa aacccaaaaa gtaatcgaga tgatcggagg
     8341 aaacggtttt tacatcctca gtatcaaatt taaagacgaa aagggaatga cggatcattt
     8401 agtcaaagcc tttgtcgcaa gaaaaaaagg acaaccagag atcgctgaaa aagaactgaa
     8461 agaagctgaa aagataaaac aacaaaacgt ttcttattac aaagaaagag aaaatgcgat
     8521 caaaaaggct tcggatattt tgaatgaaag acttttgaaa gagaaaaaat ttgttcaata
     8581 tatttcttat cgttacaacg tatctttttt acaggacaga cttcctttat ttctaaaaac
     8641 tgaagactta atcgaagtaa gaaaacgagt caaaagaaaa atcgacgaag aagtagaaag
     8701 ggccaatccg ttttttatca aactttcgaa cgaagaatac aatccggatt ttaacgacat
     8761 tctttccaag tatcaaaaac ttgcaaaaag agatatattc gacgaatata atatttctcc
     8821 ggataaaggg atgttaatct ttttgataaa acccgccggt tcttttacca atatagaatt
     8881 taacatagcg ttagacaaaa aaatcaagga aatcgtagcc gatcttggtt tagataaaaa
     8941 tggaattcaa gtcggctata ctggaacgta tagacttcat ttagacgact acgaaactct
     9001 gatggcggcg ctaaaaccaa tcgcaatcac ttcctttatc ggaatcgcct tacttttact
     9061 tttctttttt agaaatccac tttttattct catacttctc atttctcttc tttccggaat
     9121 tttattctct tttggactca ccacgatcgt aatcggtcag ctcaattctg taaccagtat
     9181 catcgcgtcc attttaatgg gtcttggaat cgactacgga attcagtttt tatatcgttt
     9241 ccgagaagaa tttaccagag aacaaaatac tcttcgttct atcaaagaca caatctatca
     9301 tactggaatc gcatctttta tctcggctct gacaactact tccgcgtttg tagtacttgc
     9361 gttttccgaa ttcagaggtt ttagtgagtt cggaattatt gctacatatg gaattttaat
     9421 catagcaatt tcaatgtatg gagtaaccgc tcttcaaatt acacttcttt ttcgtttgtt
     9481 tccttctatc aaaagtaagt ttcttctttc ggttaaagaa caatccactt ctccttttct
     9541 ctaccgcttt tacaaaaagc cggggctttt aacgttagtc gtcattatag tcgttttgat
     9601 gatttcattt tttaatttca gccccggaat tcagttcaat tataatggaa gagatctaat
     9661 ggtagacaat ctggattcgg tcaatttata cgatgaaatt ggagatagat tcgatattag
     9721 ttcagatccg caagtaatcg tagtagatac tttagaagaa tcggaagccg ttttcgatta
     9781 tatgactccc gttcctgacg aaatcgcggg ttccgtggat caggtggttt ctctttggaa
     9841 ttttgttcct ccaaaaggac aacaaagagc aaatctaaaa attttaaaac aacttcaatc
     9901 ggatatgaaa cctgtcaaag ccagttttct aaaaccggaa caaagaaaat atcttcctgt
     9961 agtaaaaaaa tatctaaatg taaaagaata ttctctttct gaagttccaa tttattttag
    10021 ttctcaattt acagaagtaa aaggttctaa ggaaaaagga catcttgtat tcatttatcc
    10081 taaagtagct ctttggcacg gacaaaaact tctcaagttt tttgacgcag taggagaatt
    10141 acattatcct aaactatcta gaagggtatt aaatactcta ctctacgatt caaacggaca
    10201 tacggccgta aatcctaccc gagataagtg gacccaaaac gaaaaacgtt tgattgtaaa
    10261 tagtttaaat acgtattctg cttctcaatt taaaaatctg ggacttttag atgctacgat
    10321 ttctttcatt ttagaaacca gacctttttc cagtttagaa caagcaagat ctcataaata
    10381 tatttctaat actgcgggaa gtttaattct ctttgcaaat cttatcaaga ttgttcaaag
    10441 ggaaggtgtg attgcatttc ttagcacctt agttcttgta gtcattgtct tgattttgtt
    10501 ctttagagga atcgttcctg ctttaatttc tttgattcct ctggtccttg gcattttcgt
    10561 aactttagga attatggctg cgtttagaat ccaactaaac tttatgaacg tattagtatt
    10621 tcctgtaatt ataggttacg gaatccagaa tggaatttat atttactaca ggtttagaga
    10681 agaccatgac gtgattcgtg ccatggcaat ggtcggtcct gccatcattg cgtctacgtt
    10741 aactactctt gtaggttgga gttctctttt aatcgcagat caaaaaggac ttaaatcaat
    10801 cggaatcgtg gcgagtatcg gaattggttc gtccttgatc atagcactta ctttagttcc
    10861 agcagttctt gaaatcgtat atcgttctag aaaagaagag gaaaaagaat ctaaacctgt
    10921 aggttttgat caagcagaag caaattcttc cggcaattta ctttttgcgt ctaaaacgga
    10981 aacgattgaa aattctaaaa cagctacctc caaaaagaaa tctgttaaga aaaaaacgac
    11041 cgtctctaaa aaatccatcc aaaaaaagaa ataagggcta cattagaatg ttaagatatt
    11101 ctttactatt tttttctatc atctttataa ctatgaattg taccgttaaa tacgtaaaag
    11161 caggtccaac ttgggaaaaa gacctaaaca cgttcaaacg tatagtagta ttcgttcctt
    11221 cggaaagtga ggcgggcaat ccggaaaaac aattagccgc aaaaatcacg gaaaattatc
    11281 tttctcatca taaagaattt atcatatatc cgtttcgctc cggaaatgga atctgcggca
    11341 gttccgataa aaaagttcag acaatttttc aattaaaaat ccgtgaaaaa caaacttccg
    11401 ataaaataga actaagtgct ctcggcaaag tgttgaaatg ttccaaaggt gaagttctat
    11461 gggaggcgtt agctgaaaat tcatattcta aaaatacaga agaaaatcaa tccctgatca
    11521 acacttatac acaactttac ggaaaagaaa tcgcctcaaa agtaaatccg tatttttttc
    11581 tgcttcaaag tcttttagat aaattagata gtcctatctt aacggaagag gaaaaggacg
    11641 agaaaataga agtagaagca agatgatttt tcaggcaact atctatttaa cataagttcg
    11701 acaattttta tggagaaaca attttcacgc tgatatctct tggtatcgac ctactctgta
    11761 attcatagat agagagcgtt gtgttaaatt ttccctattt ttgggtggag gcggtaagat
    11821 ttggaaaatt tttctccatc agaaaaacat attttttgca agtaaaaaat ctcactcttg
    11881 tcggaacact tgaaaaaaca aaatatttaa atataatgaa ccgaaatcct ttgtacagga
    11941 aattttaaat acggaaaatt ttattgtata atctagattt gtgggagttc ccacactttc
    12001 aaaatcgaac tgttacaacc agatcctgtg ggagttccca cac
//
LOCUS       NIKEGDKB_10            20287 bp    DNA     linear       08-DEC-2021
DEFINITION  Genus species strain strain.
ACCESSION   
VERSION
KEYWORDS    .
SOURCE      Genus species
  ORGANISM  Genus species
            Unclassified.
COMMENT     Annotated using prokka 1.14.6 from
            https://github.com/tseemann/prokka.
FEATURES             Location/Qualifiers
     source          1..20287
                     /organism="Genus species"
                     /mol_type="genomic DNA"
                     /strain="strain"
     gene            complement(222..1808)
                     /gene="leuA_1"
                     /locus_tag="NIKEGDKB_00130"
     CDS             complement(222..1808)
                     /gene="leuA_1"
                     /locus_tag="NIKEGDKB_00130"
                     /EC_number="2.3.3.13"
                     /inference="ab initio prediction:Prodigal:002006"
                     /inference="similar to AA sequence:UniProtKB:Q9JZG1"
                     /codon_start=1
                     /transl_table=11
                     /product="2-isopropylmalate synthase"
                     /protein_id="X:NIKEGDKB_00130"
                     /db_xref="COG:COG0119"
                     /translation="MSVRLIDCLKNKTQKTGSRIFCEKDMAMDLKDYVRIFDTTLRDG
                     EQCPGAAMTENEKLEIASQLATMKVDIIEAGFPVSSPVQFQAVERIARETEGPMIAAL
                     ARAMKADIEAASKALQPAKKRRIHTFIASSPIHMKYKLGKEPKEVLKMAVEAVTLCRQ
                     FVDDVEFSPEDATRSEPEFLRELCEAVIAAGATTINIPDTVGYTTPAEYGGLFKFLLS
                     NVRGAEKIIFSAHCHNDLGLATANSLAAVQNGARQIECTINGIGERAGNTAMEEVVMA
                     MRTRKDTFGIQTQIKTEEIARASYLVKTITGMLVQPNKAIVGANAFAHESGIHQDGVI
                     KHRETYEIMKPETVGLSSNRMVLGRHSGRAGFKDRIVKLGFSPQVEELEAAYQRFLEI
                     ADRKKEIYDEDIRALFSEEARKSTGDRFQLEGFTVSTGTKSTPTAGVRILIDGHVREE
                     SATGDGPVDAIYKAIQKTTGMDPEVSRLVISPVTEGQDAMAEASVTLEYKGDRVVGKG
                     SSTDIIEACSRAYISALNRL"
     gene            1877..2209
                     /locus_tag="NIKEGDKB_00131"
     CDS             1877..2209
                     /locus_tag="NIKEGDKB_00131"
                     /inference="ab initio prediction:Prodigal:002006"
                     /codon_start=1
                     /transl_table=11
                     /product="hypothetical protein"
                     /protein_id="X:NIKEGDKB_00131"
                     /translation="MVQFYASNFQSTDCTVSANLYSELFGLKIVVSSGTHSELFWPDK
                     KGILIFSKESKNCPVSPGTLTFRIDKEEWEDFKTILFSRGFIVEAQGPRYVSVLDPWK
                     NRIWFYFS"
     gene            complement(2329..2904)
                     /locus_tag="NIKEGDKB_00132"
     CDS             complement(2329..2904)
                     /locus_tag="NIKEGDKB_00132"
                     /inference="ab initio prediction:Prodigal:002006"
                     /codon_start=1
                     /transl_table=11
                     /product="hypothetical protein"
                     /protein_id="X:NIKEGDKB_00132"
                     /translation="MKKGIFSILFLISCSIKPNISSEMVQKGKNLEKIPLVSLDEFFQ
                     LWLRNQKYPKMAGINFEKLFEDKEFQYFGKKEWNRFIPISKWRFFKIQKEILSKEFPN
                     YESVFRQDFSGHFQNQVLPESDRKLYLDIKAKVIDKEYCIDPYQYSYSLVENKIVLTI
                     KWNVESCEELILLKDKTYRLVYDLRKKQFEK"
     gene            complement(3401..3967)
                     /locus_tag="NIKEGDKB_00133"
     CDS             complement(3401..3967)
                     /locus_tag="NIKEGDKB_00133"
                     /inference="ab initio prediction:Prodigal:002006"
                     /codon_start=1
                     /transl_table=11
                     /product="hypothetical protein"
                     /protein_id="X:NIKEGDKB_00133"
                     /translation="MIKNKSFLAFLMIFVSFGCGSRDTFETIQQGKNLEKIPIISMKD
                     FFQLWIKNQRKLKFKTNVTVLLKDSEYVYFGKNDISGYSWKSRFFKLSVDLLKKEFPN
                     YESFFAEDLERYYWDHMVSKENRDLWTYVEDKTRQECKPEYFYSLSDQKVTLQIHWKV
                     DSSCPKLSVFQGRIDKIYYDLNSGKISQ"
     gene            complement(3980..4498)
                     /locus_tag="NIKEGDKB_00134"
     CDS             complement(3980..4498)
                     /locus_tag="NIKEGDKB_00134"
                     /inference="ab initio prediction:Prodigal:002006"
                     /codon_start=1
                     /transl_table=11
                     /product="hypothetical protein"
                     /protein_id="X:NIKEGDKB_00134"
                     /translation="MKKIAIPIFIFYFLISINQCRRTFHIGILNDSKYEITLTLKLKT
                     PVSKSEFLTTILEIPSDADNHHLYSTIYFRVPANDSNRLDSSKLEAISSNEISYNHTL
                     GEIKLKLQPRFAYFFLNSHSSNEHYVHSIENRFSEIRIDSQNTSSILRQNVIRSLFPY
                     NENCECFLWIIK"
     gene            complement(4657..5364)
                     /locus_tag="NIKEGDKB_00135"
     CDS             complement(4657..5364)
                     /locus_tag="NIKEGDKB_00135"
                     /inference="ab initio prediction:Prodigal:002006"
                     /inference="protein motif:HAMAP:MF_02088"
                     /codon_start=1
                     /transl_table=11
                     /product="queuosine precursor transporter"
                     /protein_id="X:NIKEGDKB_00135"
                     /translation="MQLSKSVKLFIILNAFFLSFLILAEVTGSKLFVSFGFTLTMGVI
                     PFPVTFIVTDLLNEYFGRKGVRFTTLVGMVMIFVAYFLLVLDMSIPAAPNSPVDDHSF
                     NVVFGNSGKVIVGSIVAYLIGQLIDIQIFHFLRVKTNNKYIWLRATGSTIVSQLVDSF
                     VVIYIALGGGKLSFQELNQISTNNFLYKCGVAIAITPLIYAAHSLIDWYLGPMAKTMI
                     QEALEQGRSDVEPISPG"
     gene            5528..7135
                     /locus_tag="NIKEGDKB_00136"
     CDS             5528..7135
                     /locus_tag="NIKEGDKB_00136"
                     /inference="ab initio prediction:Prodigal:002006"
                     /codon_start=1
                     /transl_table=11
                     /product="hypothetical protein"
                     /protein_id="X:NIKEGDKB_00136"
                     /translation="MAHEQEDIQPISNDSLKPEPKYKILVYSLSWFLLSALSFFLGIH
                     LLKKGDSALSNENFRSSSIGIVDEIRNFFPNQKTTNSSETENSSSTQSESKSNFFSFN
                     KDDQDMPEATLLPKADENTSFRASTWFSDYEAMKKTVHLYNEIHPFIYGMKGRETNNG
                     DLYSSWGSSQKHERISELRKLNPNIKIIPTIFRWENKYEKISENIGMNGRNDIRDKHL
                     SNILYELDTYGYDGIDIDYEGMSCEKKEKFEEFIVILSKEIHKRGKILSVAVHPKTPA
                     KKESMKACKGLKDKIKMDYAENWRGPMTHDYAFLAKYADRIKIMAYELHPRKYRNPGP
                     GPQAPNTWIKSIIEYAKARVPAKQLYMAIPTYGYDWALNCNSKIKSVYYQDAVRKKEF
                     GIHRQPTNIDQILANTKNSSSWINLSKFSWVHTGKTYEDPSIWYKSEGCDRVAFYMNR
                     KAFEDKMNLLRQYDLGGFSFWQLISDNDPGINDYLELLVSNKLPPVEKIKEPVQDPNK
                     SKVEPNNPEEAKIDSQDHSEKFVGKQG"
     gene            7116..8063
                     /gene="ywlC"
                     /locus_tag="NIKEGDKB_00137"
     CDS             7116..8063
                     /gene="ywlC"
                     /locus_tag="NIKEGDKB_00137"
                     /EC_number="2.7.7.87"
                     /inference="ab initio prediction:Prodigal:002006"
                     /inference="similar to AA sequence:UniProtKB:P39153"
                     /codon_start=1
                     /transl_table=11
                     /product="Threonylcarbamoyl-AMP synthase"
                     /protein_id="X:NIKEGDKB_00137"
                     /db_xref="COG:COG0009"
                     /translation="MSENKVNTLITDSTSEAAKILLKGGLVVFPTETVYGIGASAFDI
                     DACKRIYKVKNRPSDNPLILHVANFSSLKDCGEIDDRANLVFQKLSPGPITGIFKKKN
                     QNLFTAGLDSVAIRIPSNPTALGFLKFCKIPVAAPSANFSGKPSLTKIEYILEEFIGK
                     VDCILKGEEPQIGIESTVVDFISKPPILLRPGFIDKNDLSEILPDLQEMKSLDKNSYT
                     TPISPGLKYRHYSPNCKVIFKNSLKGIPKEFAQIGFHFESNSVYQVLVSSNKEYMKEI
                     YSFFVECDRRGITEAWCEIPKEEKWKEVLINRISKAASK"
     gene            complement(9689..11428)
                     /locus_tag="NIKEGDKB_00138"
     CDS             complement(9689..11428)
                     /locus_tag="NIKEGDKB_00138"
                     /inference="ab initio prediction:Prodigal:002006"
                     /codon_start=1
                     /transl_table=11
                     /product="hypothetical protein"
                     /protein_id="X:NIKEGDKB_00138"
                     /translation="MFRNFLQIVFIPFRLIFQLVRWIRFRFFSGDHYFLEIPSEFSNY
                     RKSFLMKLLSSKEEEVFFTDFLLELKLLSQVPNLKKVSILIQQPEYGFGETLNIAEGL
                     QILKERGIVLEGFALTGGLKSLFLLGVCNKRFSSESSEFFPVLPSAESFFFGNAGKKW
                     GVKAETFQSGPYKSFGETFQRDKFSSKARENLNSLLKQMTDDLESIFKRYTGFTLKTF
                     AEPFLSAKVLQERKFITGFLNEEDFKENFIYINYQNENEDQKPSSKELNLSSLYRFSK
                     LKNFKLVSQKESVVAVLPLKGNIHHDTIGKGEGKTDGISYYSIKEALKELKKESSVKA
                     VILEVDSPGGSAFVSELLYQEILKLQKKKPVYAYIQNISASGGYYLSCGASKIYASPY
                     GIVGSIGSISIRFDLKNLYSKLGITKDRVGFYKYRDLLSEYGPIHPESKKLMEQEIKE
                     SEGLFYKRVSDSRKIPISDLDKRFGQGKVFTSSQFLKERMIDSITDFLSLLEDIKQDL
                     KVEKVQVRYLPSLFTFQSFLKSLKPGFLSNVFSKDLTSYFPNVLESENSLRKKFQSVE
                     AQSLLGSSFWNQS"
     gene            11538..14384
                     /gene="uvrA"
                     /locus_tag="NIKEGDKB_00139"
     CDS             11538..14384
                     /gene="uvrA"
                     /locus_tag="NIKEGDKB_00139"
                     /inference="ab initio prediction:Prodigal:002006"
                     /inference="similar to AA sequence:UniProtKB:P63383"
                     /codon_start=1
                     /transl_table=11
                     /product="UvrABC system protein A"
                     /protein_id="X:NIKEGDKB_00139"
                     /translation="MQEIRIRGAREHNLKNINVDIPRDQLVVITGLSGSGKSSLAFDT
                     IYAEGQRRYVESLSAYARQFLGQMEKPDLDLIEGLSPAISIEQKTTHRNPRSTVGTVT
                     EIYDYLRLLYARVGKPHCPECGTPIQSMSIDQITARVLAFPQGSKLQILAPVISGKKG
                     EHKDVLEKIRKDGFNRVRINGEIRTLEEEIVLKKNFKTSIEIVVDRIVMKEGIRSRLA
                     DSVETALKQSEGLVILDDGSKDHILSQKMACPNGHDIGFTELSPRMFSFNSPYGACET
                     CDGLGSLLEFDEDLLVNDPELSLVDGCIEAWAGSKSNGFWFMATLKSLSDSLKFKMNT
                     PWKDLPEKTRQTILYGDKKIKIEYDFRGANSHYEFTKEYEGVIPNLQRRYKETKSDSM
                     RQWFESYMTNHPCPSCKGKRLKRESLSVKVHNVPVDEFTSYSIEKALNFVQNLKVTGA
                     EEIIAKPILKEIHQRLSFLNDVGVGYLTLERSAGSLSGGEAQRIRLATQIGSRLMGVL
                     YILDEPSIGLHQRDNTKLVSTLKNLRDLGNTVLVVEHDQETMEESDWLIDMGPGAGVH
                     GGSIVCAGTPAEVSKHKNSLTGKYLSGRLKVPIPAKLREGNGSKLQIIGAKENNLKNI
                     DVNIPLGKLVVITGVSGSGKSTLINDILYNAAAHKVMKMKTLAGKHKTIKGFENIDKI
                     INIDQSPIGRTPRSNPATYTGLFTPIREMFAGLEEAKLRGYGPGRFSFNVSGGRCETC
                     EGDGILKIEMHFLPDVYVTCEVCKGKRYNQETLEVRYKGKNIFDVLEMTVEDANQFFE
                     NIPIVKRKLETLLEVGLGYIRLGQPATTFSGGEAQRIKLATELSKRPTGKTLYILDEP
                     TTGLHFEDVRRLSEVLHTLVDRGNSMIVIEHNLDVIKQADWIVDMGPEGGDGGGLVIA
                     EGIPKDIAKIKNSYTGQYLKKIFTSSEKISRKTK"
     gene            14401..15450
                     /locus_tag="NIKEGDKB_00140"
     CDS             14401..15450
                     /locus_tag="NIKEGDKB_00140"
                     /inference="ab initio prediction:Prodigal:002006"
                     /codon_start=1
                     /transl_table=11
                     /product="hypothetical protein"
                     /protein_id="X:NIKEGDKB_00140"
                     /translation="MSLKEYLSSIPPNEYRNVFKDSFPYLIEEGYLEALAGGSFETFH
                     QKIYQLGSYPRGIGLGIAVMAQTNVAGRILKFVSDGFLNENTIHKIFQKEEAIQIGIK
                     LLNDISLGKNIVSMGVSETGWKGRISNILTNYRIENERIILNLSKSFLTNGANCSGFL
                     IVAKSPSETFDIIYLPRDSEGLDLEIFDLEYAKEATHCRLKGNDLSLPLKNLIFLNYQ
                     NFAPDIHLSEMLSASALFCGYVDLIVKTLLKEKKDIDPRIAGKILDIQQLLYSKILEI
                     SRKKDQNPDFRMEEVHPYGYETALDLIYSWFTDLVSGVELSNMFPDIGLFYSIHPGKT
                     PIYQKNILKKIRALR"
     gene            complement(15610..16560)
                     /gene="czcD_1"
                     /locus_tag="NIKEGDKB_00141"
     CDS             complement(15610..16560)
                     /gene="czcD_1"
                     /locus_tag="NIKEGDKB_00141"
                     /inference="ab initio prediction:Prodigal:002006"
                     /inference="similar to AA sequence:UniProtKB:O07084"
                     /codon_start=1
                     /transl_table=11
                     /product="Cadmium, cobalt and zinc/H(+)-K(+) antiporter"
                     /protein_id="X:NIKEGDKB_00141"
                     /db_xref="COG:COG1230"
                     /translation="MDDFFQLYHVKRSQEKGLKRSILLAILVSISIFFVELFGGFQSG
                     SIALLADAGHIITDTIALSLSLIAVLLSSKKPNYRFSFGYYRIEILTSLLNSILIFGI
                     SFYIFYESIERFQNQKEILSFQMIFYSSFGIIFNLISAWILFRFSGENINIKSAYVHV
                     LSDLLSTVGVLVGSILIYITNWNWIDPLISVLISILILRSAWGIFRETIFVLLESSPN
                     TFEITHILEYVRKVEGVSQILDYHFWAITRGIYACTLRVSIVDLKFAEEVVFKFNQIL
                     KSSFGFDFVTIQCEVPNLTEKIQELPLANYQEINQHHHHH"
     gene            complement(16560..17570)
                     /gene="pal_2"
                     /locus_tag="NIKEGDKB_00142"
     CDS             complement(16560..17570)
                     /gene="pal_2"
                     /locus_tag="NIKEGDKB_00142"
                     /inference="ab initio prediction:Prodigal:002006"
                     /inference="protein motif:HAMAP:MF_02204"
                     /codon_start=1
                     /transl_table=11
                     /product="Peptidoglycan-associated lipoprotein"
                     /protein_id="X:NIKEGDKB_00142"
                     /translation="MKPFLKFYFLFVLTLNSVSADVFYYPWEYNKVYNEKITLEIELD
                     SLRTRYRNETENSKKERLEFDSKIRSLEELLSREKEFRAKDNDLNIEKIKVLENQIAV
                     LKTKSSNKEKELIDENEKQSKKFRDLIDGLKEDLERERENCQKKTEALQKEYERKISD
                     LESRILVLNDEISKLKHLSENQKKELDRLSDQANELENKLTDEIKKGQIRLKRFHDRL
                     VINIDDKISFDSGSADLKKQILPALDKIKEILGNYPGNLIIIEGHTDNVPIRTKKFSD
                     NWQLSGERALSVLHYFLESKILDPRNFSLAGYGEFQPIVSNDTPENRALNRRVDIVVV
                     PR"
     gene            17710..19101
                     /locus_tag="NIKEGDKB_00143"
     CDS             17710..19101
                     /locus_tag="NIKEGDKB_00143"
                     /inference="ab initio prediction:Prodigal:002006"
                     /inference="similar to AA sequence:UniProtKB:Q5SMG8"
                     /codon_start=1
                     /transl_table=11
                     /product="Magnesium transporter MgtE"
                     /protein_id="X:NIKEGDKB_00143"
                     /db_xref="COG:COG2239"
                     /translation="MEERGVGHELFSEKANPSSQEWIEFFSEKIKAEQNAFLDLFLKQ
                     NHPADIAEVLEKLEEDEAFYVFKRCDSELQSSILVEFDEEFQADLISRFQMKEISPIL
                     ENLETDELSSLISEFPKDKAEEILNSIDKEDSSQVRKQLTFREDSAGRLMNTVFASAV
                     ETDTVRKAIIKLRKIARDTDDIYHLYITDENNVLKGYVKLKNLFLAPLNTKVHRLMKT
                     GFTSIHYDTDQEEIAKIFRKYDLVSVAVLDDLGRILGRITVDDILDIVHEEASEDILR
                     LGGVSEEEKLSSSVLTSARRRMVWLMINLGTASLAASVVSFFGETIEKYVLLASLMPI
                     VAGMGGNAGTQSITLIVRNLATGDLTTGNWKSAIRKEGLVGILNGFMVGIIAGLIVYF
                     LTGNFTLSMVMFMALQANLMIAAVIGTSIPLFLRALGIDPAIASSIFVTTFTDVFGFF
                     CFLGLATLFIQIL"
     gene            19310..19960
                     /locus_tag="NIKEGDKB_00144"
     CDS             19310..19960
                     /locus_tag="NIKEGDKB_00144"
                     /inference="ab initio prediction:Prodigal:002006"
                     /codon_start=1
                     /transl_table=11
                     /product="hypothetical protein"
                     /protein_id="X:NIKEGDKB_00144"
                     /translation="MSAIKSKSIFKNALFFLGISGLLFLLLSCFTTKSTDNESIKYES
                     VPNPAGENEVVLNEEGQETTLNTGDPASFLKPSKDPLEYFRVHISSDGYQLRQLRGSK
                     FIKRKVDKGGDVLISEELARYNKINFIDDGIIIVVLNGNTGAFETIRFNTRVPRINDL
                     AKIVQNDVTRWSMEHSEEKPVVTKFQIHYSLELKNKTGSTRDAVKEELKKEVIRRK"
ORIGIN      
        1 gaacgaccca aaaaactcag caaatgcctc tctaaggatc ggcattcagg gagtgagatg
       61 ttgagttttt caaacgaccc aattttcttt ctttgaattt ataggattaa aatgttaact
      121 atcaaataag tattttatta tgtagtttta aatagtatta aaatttagta attagatatt
      181 atataattat tatttgaata tatttttaaa taagaatata ttcaaagtcg attgagtgcg
      241 gaaatataag cccttgaaca ggcttcgata atatctgtag aacttccttt tcccacgaca
      301 cggtctcctt tatattctaa agtcacggag gcttcggcca ttgcgtcttg tccttcggta
      361 accggagaaa ttacaagtct ggagacttcc ggatccattc cggttgtttt ttgaatcgct
      421 ttgtagattg cgtctaccgg gccgtctccg gttgcagact cttctcttac atgaccatca
      481 attaaaattc taacacccgc agtgggagta cttttggttc cggtggaaac cgtaaaacct
      541 tctaattgaa aacgatctcc ggttgatttt ctagcttctt cggagaaaag cgctcgaatg
      601 tcttcatcat agatttcttt ttttctgtcc gcaatttcta aaaacctttg ataagcggct
      661 tccaattctt ctacttgagg agaaaaaccc agtttaacaa ttctatcttt aaaaccggcg
      721 cgaccactat gtcttcccaa aaccattctg ttggaagaaa gaccgacggt ttccggtttc
      781 ataatctcgt aggtttctct atgtttgata actccgtctt gatgaattcc agattcatgt
      841 gcaaatgcgt ttgctcctac gattgctttg tttggttgaa cgagcattcc ggtaatcgtt
      901 tttacaagat aagaggcgcg ggcaatttct tcggttttaa tttgagtttg aattccgaac
      961 gtatcttttc tagtacgcat tgccataact acttcttcca ttgctgtatt accggctctt
     1021 tctccgatac cattaatcgt acattcaatt tgtctagctc cgttttgaac cgcagccaag
     1081 gaatttgcgg tagcaagtcc taaatcatta tgacaatgag cagaaaagat aattttttcg
     1141 gctcctctta cgttgctgag tagaaattta aaaagaccac cgtattctgc aggagtggta
     1201 taacctacag tgtcaggaat gttgatcgta gtagctcctg ctgcaattac cgcttcacaa
     1261 agttctctta aaaattcagg ttcgctccta gttgcgtctt cgggtgaaaa ttccacgtcg
     1321 tccacaaatt gcctgcaaag tgtcaccgct tctacagcca tctttaaaac ttctttcggt
     1381 tcttttccga gtttatattt catgtgaatc ggagaagatg caatgaaagt atgaatcctt
     1441 ctttttttcg caggctgaag cgctttagat gcggcttcaa tatccgcctt cattgcccta
     1501 gcgagtgccg cgatcatggg cccttcggtt tctcttgcga ttctttccac tgcttgaaat
     1561 tgaacgggag aagaaactgg aaatccggct tcaataatat ctaccttcat cgttgcgagt
     1621 tgagaagcaa tttccaactt ttcgttttcg gtcatcgcag ccccgggaca ttgttctccg
     1681 tctctgagag ttgtatcaaa tatacgaacg tagtctttta gatccattgc catatctttc
     1741 tcgcaaaaaa ttctacttcc agttttttgg gttttattct ttagacaatc aattaaacga
     1801 acactcattt aaaacgaaaa taatcgattg aaaaataata atttcttttt ttattattat
     1861 actcttttct aaaagaatgg ttcaattcta cgcgtctaac tttcaatcca cggattgtac
     1921 cgtatccgcg aatctttatt ctgaactttt cggtttaaag attgtagtca gctcaggaac
     1981 acattctgaa cttttctggc cggataaaaa aggaatttta atctttagta aagaatctaa
     2041 aaattgtcca gttagcccag gaacactgac atttaggata gacaaagaag aatgggaaga
     2101 ttttaaaacg attttatttt ccagagggtt tatcgtggaa gctcaaggtc ctagatatgt
     2161 ttccgtttta gatccttgga aaaatagaat ctggttttat ttttcttaaa aaaaaatcaa
     2221 tgatccttca tttttagaat caccatctct accttaagat tttcaatcat cgaatttgag
     2281 tcagattaaa accaattttt ttgatctaat aaaatcaaac ggaacaaatt atttttcaaa
     2341 ttgtttcttt ctaagatcgt agaccaatcg ataggtttta tctttgagta aaattagttc
     2401 ttcacaactt tccacattcc attttatagt aagtacgatt ttattttcta caagagaata
     2461 agaatactga tagggatcta tacaatattc tttatctatc acttttgcct ttatatccaa
     2521 gtaaagcttt ctatctgatt ctggaagaac ttgattctga aaatgaccac taaagtcctg
     2581 tctaaaaaca gattcataat ttgggaattc tttacttaga atttcttttt gaattttgaa
     2641 aaaacgccat ttagatatgg gaataaaacg attccattct ttttttccaa aatattgaaa
     2701 ctctttatct tcaaaaagtt tttcaaaatt gatccccgcc atttttggat atttttgatt
     2761 tcgtaaccaa agttgaaaaa attcatctaa agaaacgaga ggtatttttt ctaaattttt
     2821 tcctttttga accatttcag aagatatgtt tggttttata ctgcaggaaa ttagaaataa
     2881 aattgagaaa attccttttt tcatattttt aaaaaccatt atattaattt tattgaatat
     2941 tttaattgta acaaaatcta gatcttaaac tacttgtttt ttattagggc gtgtttaaaa
     3001 acacattcgt ttatttttcg atttttccag acactctaaa tctcgctctt ttttaaaagt
     3061 taggtagttc aatttcaaat tccaaaacac ttaaagcatt agttttttat tgattataaa
     3121 acaataatat tcctatccaa agattatgtt cttctattga aagtaagcaa tttcaataat
     3181 acaacctaaa tccttttaaa aatttaaatg ccatttaaaa ataacaatac actacaaaaa
     3241 attttaggtc gtcgagcgcc aataaaagcg agacgttgag tttcctcgag cgccaataaa
     3301 agcgaaacgt tttaattacc taacttcatt taatcttttg gataaaatac aattaggttt
     3361 tagtgcatac tatttgataa aatgtagcaa acttaaaatt ctattgagag atttttccac
     3421 tatttaaatc ataatagatt ttatctattc ttccttgaaa aacagacagt ttaggacaac
     3481 ttgaatctac tttccaatgt atttgtagag tcactttttg atccgaaaga gaatagaaat
     3541 attcgggttt gcattcctgc ctagttttgt cctccacata agtccagaga tcgcggtttt
     3601 cttttgatac catatggtcc cagtaatatc gttccaagtc ttcggcaaaa aaagattcgt
     3661 aatttggaaa ttcctttttt agaagatcca cacttaattt aaagaaacga gatttccaac
     3721 tataacctga aatatcgttc tttccaaaat agacatattc agagtctttc aacaaaacag
     3781 ttacattagt tttaaactta agttttcttt gatttttaat ccatagttgg aaaaaatctt
     3841 tcatagaaat gataggaatt ttttctaaat tctttccttg ttgaatcgtt tcgaaagtgt
     3901 ctcgggatcc acaaccaaaa gaaacaaaaa tcataagaaa tgctagaaat gatttgtttt
     3961 taatcatatt tctttacctt tacttgatta tccaaagaaa acattcacag ttctcattgt
     4021 aggggaaaag agagcgtatt acgttttgcc taagaatgct agacgtattt tgggaatcga
     4081 ttctaatttc ggaaaaacga ttttcgatcg aatgcacata atgttcgtta gacgaatggg
     4141 aattgagaaa aaaataggca aacctgggtt gcagtttcaa tttgatttcg cctaatgtat
     4201 gattgtaact aatttcattc gaagagattg cctctaattt gctactatct aaacgattgg
     4261 aatcattcgc gggcacgcga aaatatatag tagaataaag gtgatgatta tcggcatcgg
     4321 aagggatttc aagaattgta gttagaaatt ccgatttaga aacgggtgtc ttcaatttta
     4381 atgtcaatgt gatttcgtat ttcgaatcat ttaaaatgcc tatatggaag gttcgtctgc
     4441 attgatttat cgagattaga aagtaaaaaa tgaaaattgg aattgctatt tttttcaaga
     4501 gaatcgttcc cttttttatg gaaggatcaa aatcacaaaa ggacgtctaa cgttattccg
     4561 taagctcccg tttttcaaga acttctgaga aaagaaacaa agattatcca ttctttaacg
     4621 taaaaaaaca ctttgtcgaa ttcaatccat ttcgattcat cccggtgaaa ttggttccac
     4681 atccgaacgt ccttgttcca acgcctcttg gatcatcgtt ttcgccatcg gtcctaaata
     4741 ccaatcgatc aaactatgag ccgcgtagat caaaggagta attgcaatcg ccaccccaca
     4801 tttataaaga aagttattag tggaaatttg attcaattct tgaaaactaa gtttaccccc
     4861 tccgagcgcg atataaatca ctacaaaaga atccacaagt tgagaaacga ttgtagaacc
     4921 tgtggcacgt aaccaaatat atttattatt cgtttttacg cgtaaaaaat gaaagatctg
     4981 aatatcaatc aattgaccga ttaaatacgc cacaatagaa cctacgatta cctttcctga
     5041 attcccaaaa actacgttaa aagaatgatc gtctacagga gaattgggtg ccgcaggaat
     5101 agacatatcc aacaccaaaa gaaaataggc cacgaagatc ataaccattc cgacaagtgt
     5161 agtaaaacga actccttttc tcccaaaata ttcgtttaaa aggtcggtta caataaacgt
     5221 caccggaaac ggaatgactc ccatcgtaag ggtaaaacca aatgagacaa aaagtttgga
     5281 accggttact tccgctaaaa ttaaaaaaga taaaaagaac gcatttaaga taataaataa
     5341 tttcacggat ttagaaagtt gcataagcga ttttttatcc ttatcacacg aattcgtcaa
     5401 cttgtaaaaa agaaccgttt gacagtctct catctaataa atttttggaa gtgagtttcc
     5461 agttcatcga tttaagaaac ttctttattt tcttagtttt tgattcgata atgaaactat
     5521 aaaaccgatg gcacacgaac aagaagacat acaacccatt tctaacgatt ctctaaaacc
     5581 agaacctaaa tacaaaatcc tagtttattc tttgagttgg tttttattat ctgcactttc
     5641 ctttttttta gggattcatc ttctaaaaaa gggggattcc gctctctcca acgaaaactt
     5701 tcgttccagc tccatcggaa tcgtagacga aattcgaaat ttttttccca atcagaaaac
     5761 tacaaactca tctgaaacag aaaattcctc ttccactcaa tcagaatcga aatctaattt
     5821 tttttcattc aataaagacg accaggatat gcccgaagct accttacttc caaaggctga
     5881 cgaaaatact tcttttagag cttccacttg gttttctgat tacgaagcga tgaaaaaaac
     5941 ggttcatctt tataatgaaa ttcatccttt tatctatgga atgaaagggc gcgagaccaa
     6001 taacggagac ctttattcta gttggggaag ttctcaaaaa cacgaacgca tttctgaact
     6061 tcgtaaactc aatccgaaca ttaagattat tcccacgatc tttcgttggg aaaataaata
     6121 tgaaaaaatt tccgaaaaca ttggaatgaa tgggcgtaac gacattcgag ataaacatct
     6181 ttctaatatt ctttatgaat tagacacata cggctacgac gggatcgata tagactacga
     6241 aggaatgagc tgcgaaaaaa aagaaaagtt cgaagaattt atagttattc tttctaagga
     6301 aattcacaaa cgaggaaaaa ttctttcggt tgcagttcat ccaaaaactc ctgccaaaaa
     6361 ggaatctatg aaagcctgta aaggtttaaa agataagatc aaaatggatt acgcggaaaa
     6421 ttggagaggg cctatgactc atgattatgc ctttctcgca aagtatgcag atcgcattaa
     6481 gattatggca tatgaattac atcctagaaa atatagaaat cctggtcctg gtccacaggc
     6541 tcccaatact tggatcaaaa gtatcattga atatgcaaag gcaagggttc cggctaaaca
     6601 attatatatg gcaattccta cttatggtta cgattgggcc ttaaattgta attctaaaat
     6661 caaatctgtt tattatcagg acgcagttcg taaaaaagaa tttggaatcc acagacaacc
     6721 gactaacata gatcagattc ttgcgaacac taaaaactcc agttcttgga ttaatctttc
     6781 caaattttct tgggttcata ccggcaaaac ttacgaagat ccaagcatct ggtataaatc
     6841 ggaaggttgt gatcgtgtag ctttttatat gaaccgtaaa gcattcgaag acaagatgaa
     6901 tcttttaaga caatacgacc taggtggttt ttctttttgg caattgatca gcgataacga
     6961 tcctggaatc aacgattatc tagaattatt ggtttctaat aaattgcctc ctgtggaaaa
     7021 aataaaagaa ccggttcaag atccaaataa atctaaagta gagcctaaca atccagaaga
     7081 agcaaagata gattctcaag atcattctga aaagtttgtc ggaaaacaag gttaacactt
     7141 taatcacaga ttcaacttcg gaggcggcaa aaattttgct gaaagggggg cttgtcgttt
     7201 ttcctacgga aacggtctat ggcatcggag cttccgcttt tgacatagac gcttgtaaac
     7261 gaatctataa agtaaagaac agaccttccg acaatcctct tatacttcac gtggcaaatt
     7321 tttcttctct taaagattgt ggggaaattg acgatagggc caatctggtt ttccaaaaac
     7381 tttctcctgg cccgattaca ggaattttca aaaagaaaaa tcaaaatctt tttacagctg
     7441 gattagattc ggttgccatt cgaattcctt ccaatcctac agctttaggt tttttaaaat
     7501 tctgtaaaat tccggttgca gctccttctg ctaatttttc gggaaaacca tccttaacaa
     7561 aaatagaata tattttggaa gaatttattg gaaaagtgga ctgcattcta aaaggtgaag
     7621 aacctcaaat aggaattgaa tccacggtgg ttgattttat ttctaaacct ccaattttac
     7681 ttcgccctgg ttttatagat aaaaatgacc tttcagaaat tttaccagac cttcaagaaa
     7741 tgaaatcatt agacaaaaat tcctatacga cacctataag tcctggtctt aaatacagac
     7801 attattctcc caattgcaaa gttatattca aaaattcttt aaaaggaatt cctaaagaat
     7861 ttgctcaaat tggttttcat tttgaatcca attcggttta tcaagtttta gtttcatcta
     7921 acaaagaata tatgaaggaa atctattctt tttttgtgga atgcgatcgt agaggaatta
     7981 cagaagcatg gtgtgaaatt ccaaaagaag agaaatggaa agaagtgctg attaatcgaa
     8041 tttcaaaagc tgcttcaaaa taaaagaatt ttacacttca accatagagt tgttaaaaaa
     8101 taaattctcc ttctgtttta tgggaacggg tcgatggaag cagttatatc cactttcaac
     8161 aactctaatg taaatttaca tatgtatttg gatctcaata taaatccgtc agaattacga
     8221 caaatctctc tgtaaaactt acactccaca acgcgatcca tagaaagcgt tgtgctgagt
     8281 tttccaatgc gatccacaaa agagcgtttg ctgagtttaa ttttgattct aaaatttttc
     8341 tcaacttgtg agattagtta tgtatggcgt tcctgggcca atctttcaat tccagccaac
     8401 aaattgcatg aaagaaactt aatacaattt cgtctttagt ttcggttcaa ttgactacgt
     8461 ttcaatcgtt ttctcattgg attctttcga acataactga acggtatttt gtaatcaaca
     8521 tttaggcatt gaatttcata ggaatgagtg atttcgtggg agttcccaca ttttacatct
     8581 tttcctattt tactcagaac tatagaacag agcgtctaaa attctatctc tgaggcgtgt
     8641 attcctttta aaaatcatga tactctaata tatcaatata agtgatattt tttacgttta
     8701 gtgatcgatt gataaaaaca atacatttta agtttattgg agttctcaca ttttaggaaa
     8761 ttggaatatt ttgcatatca aactagttta gggtttatat ttctttaaat atagaagtga
     8821 ttgttagttt ttatttaacg tgattcgaga taatagaaat tactgatctc tataaaactg
     8881 agtactgtta atttttatcg caaaacactg tttctgcaca aaatattggg tatttgatta
     8941 tatagctctg agtagtaaaa atttttttct aaaagtatga gttcctacaa ttttagaatt
     9001 tgttcgtaaa atcgtgattt gaggtagccc gcatttaaag aatagattta taaggtccag
     9061 gttccaattt ttttcagaaa aatgaatcat ggatttttta cttcaaattc acattatttt
     9121 ataatcttct aaagttcttt tgtctggaaa tttttgtatg agttcccaca atttaagaaa
     9181 atttagtaaa caaaatagaa tcctgactca aaaacgatag aactctgtct ctaaaacttg
     9241 taatttgtat ttgtctcaaa atttatgata ctttttgttt tgaacttgtc tcaaaacctc
     9301 acaatgtggg aactactacg aaaatttaac gagattagaa ccactcgaaa gttcgtaaat
     9361 tgccaaatat gacctaattt gtaggaacta gtgcatttta ttaaaaattt ctaaagaatt
     9421 atcgtgtaaa attttttgaa gttttgagac aagctcttta taaaaactaa ttcttccaca
     9481 aaaattaaaa tgtaggaact actactttta cttttttgta gcagatcata agatcttgag
     9541 acaaaaggaa actttccgtt tttattgcaa aaaaatatta gtattttact ataaaactat
     9601 gtaaaaagat tttttaatcg cacttacaaa acacatattt aaaatcctaa aatgtgggaa
     9661 ctcttacaat ttagaaaaaa cggtttgatc aactttgatt ccaaaacgag gaacccaata
     9721 aagattgggc ttctacggat tgaaattttt ttctcaacga attctcagat tccaaaacat
     9781 taggaaaata agaagtcaaa tccttactaa aaacgttcga taaaaaccct ggttttaaag
     9841 actttagaaa actttgaaac gtaaataaag aaggtaaata tcgaacttga accttttcta
     9901 cttttaaatc ttgtttaatg tcttctaata aacttaaaaa atcagtgata gaatcgatca
     9961 tcctttcctt taaaaattga ctcgaagtaa aaacctttcc ctgcccaaac cgtttatcta
    10021 aatcagaaat aggaattttt ctagaatcag agaccctttt gtaaaaaagt ccttccgatt
    10081 ctttaatctc ctgttccatt agtttcttag attctggatg aattggccca tattcagaaa
    10141 gaagatccct gtatttataa aatcccactc tgtctttagt aattcctaat ttagaataaa
    10201 gattttttaa atcaaaacga atcgatatac ttccaatact tcctacaatt ccataggggg
    10261 aagcgtaaat tttagaagct ccacaagaaa gataatatcc tccgcttgca gaaatgtttt
    10321 gtatatacgc atatacaggt ttcttttttt gtagctttag aatttcctga tataacaatt
    10381 cagatacaaa agcagaaccg cccggagaat ccacttctaa aatcaccgcc ttaaccgagg
    10441 attctttttt taattctttg agtgcttctt taattgaata ataagaaata ccgtccgttt
    10501 taccttctcc ctttccaatt gtatcatgat ggatatttcc ctttaaagga agaacggcca
    10561 ccacagattc cttttgagag actagtttaa agttctttaa tttagaaaaa cgatataaag
    10621 aagaaagatt caattctttc gaagaaggtt tttgatcttc gttttcgttt tgataattta
    10681 tataaataaa attctcttta aaatcctctt catttaaaaa tccggtgata aatttccttt
    10741 cttgtaatac ctttgcggat aaaaaaggtt cagcaaaagt tttcagtgta aacccagtat
    10801 aacgtttgaa tatcgattct aaatcatccg tcatttgttt gagaagagaa tttagattct
    10861 ctctcgcttt agatgaaaac ttatctcttt gaaatgtttc tccaaaagat ttataaggtc
    10921 cgctctgaaa agtttctgcc ttgactcccc attttttgcc tgcgttcccg aagaaaaaag
    10981 attcggcaga aggtaaaact ggaaaaaatt cggaagattc actgctaaat cttttgttac
    11041 aaactcctaa taaaaacagg gatttaagcc ctcctgtaag tgcaaatcct tccaacacaa
    11101 tcccgcgttc tttcaaaatc tgtaatcctt ccgcaatgtt taaagtttca ccaaatccgt
    11161 actcaggttg ttgaatgagt atagaaactt ttttcaaatt aggaacttga gaaagtaatt
    11221 tgagctctaa tagaaaatct gtaaaaaaaa cttcttcttc tttagaagag agaagtttca
    11281 tcaaaaagga ttttcgatag tttgaaaatt cggatggaat ttctaaaaag taatgatctc
    11341 cagaaaaaaa tcgaaatcga atccaacgaa cgagttggaa aatcaatcgg aaaggaatga
    11401 atacaatttg cagaaaattt cgaaacatgc tgtcagtttg aaaaccagat tcttcttgaa
    11461 aaagaagaat ttcttttagg aaaggagttt tcagatttaa tcacgctata aatcctaaaa
    11521 agcaagaggg tatttcattg caggaaatta ggattcgcgg agcgagagaa cataatctta
    11581 aaaacataaa cgtggatatt cctagagatc aactcgtagt cattacagga ttgtccggtt
    11641 ccggtaaatc ttctctcgct tttgatacaa tttacgcgga aggtcaaaga agatatgtag
    11701 aaagtctttc cgcttacgcg agacaatttt taggccagat ggaaaaacca gatttagatc
    11761 tgatcgaagg tctttcccct gccatttcaa tcgaacaaaa aaccactcat agaaatccaa
    11821 gatccactgt cggaacagtt acggaaatct acgactatct acgactttta tacgccagag
    11881 taggaaaacc acattgtccc gaatgtggaa ctcccattca atccatgtcg attgaccaaa
    11941 tcaccgctcg ggtacttgcg tttcctcaag gatccaaatt gcaaattctt gcacctgtga
    12001 tttcgggtaa aaaaggagaa cacaaggatg tactcgaaaa gatccgcaaa gacggtttca
    12061 atcgggtgag aatcaacggt gaaatcagaa ccttagaaga agaaatcgta ttaaaaaaga
    12121 attttaaaac ttccatcgaa atcgtagtag atagaatcgt aatgaaagaa ggaatccgaa
    12181 gtagacttgc cgattccgta gaaaccgctc tcaaacaatc ggaaggactt gtaatcctag
    12241 acgacggttc taaagaccac attctttctc aaaaaatggc atgtcccaac ggacacgata
    12301 ttggttttac agaactttcc cctagaatgt tttcattcaa ttctccttat ggagcctgcg
    12361 aaacttgcga cggtttagga agtttattag aatttgatga agatctttta gtaaatgatc
    12421 cagaactttc cttggtagac ggctgtatcg aagcttgggc cggttctaaa agtaacggat
    12481 tttggtttat ggctactctc aaatccttat ccgattctct taaatttaaa atgaacacac
    12541 cttggaagga tcttcccgaa aaaactagac aaacaattct ttatggagac aaaaaaataa
    12601 aaattgaata tgattttaga ggagccaatt ctcattacga atttacgaaa gaatacgaag
    12661 gtgtaattcc aaatcttcaa agaagatata aagaaaccaa atcagattct atgcgccagt
    12721 ggttcgaatc ctacatgacg aatcaccctt gtccttcctg caaaggcaaa cgtctgaaac
    12781 gggaaagtct ttctgtaaaa gtgcataacg ttccagtaga cgaattcact tcatattcaa
    12841 tcgaaaaagc actcaacttc gttcaaaacc tcaaggtaac tggtgcagaa gaaatcatcg
    12901 ccaaacctat attaaaagaa atccaccaga gactttcttt tttaaacgat gtaggagtag
    12961 gttatcttac tctggaaaga agtgctggtt ctttatctgg aggagaagca cagagaattc
    13021 gtttagcaac tcaaatcggt tccagattaa tgggagtttt gtatatttta gacgaacctt
    13081 ctattggcct tcatcaaaga gacaacacta aactagtttc tactctcaaa aatctaagag
    13141 accttggtaa cactgtatta gtcgtagaac acgaccaaga gactatggaa gaatcagatt
    13201 ggttgatcga catgggacca ggagcgggag ttcatggagg ttctatcgtt tgtgcgggaa
    13261 ctcctgctga agtttcaaaa cacaagaact cccttactgg gaagtatctc tccggaagat
    13321 taaaagttcc aattcctgca aaactgagag aaggaaacgg atctaaacta caaattatag
    13381 gagcgaagga aaataatctt aaaaacatag atgtaaatat tcctttagga aagttagtcg
    13441 tcattacagg cgtatccggt tccggtaaat ctacacttat caacgatatt ctttataatg
    13501 cagcagccca taaggtgatg aagatgaaaa ccttagcggg aaaacacaaa acgatcaaag
    13561 gattcgaaaa tatagataag atcatcaata tagaccaatc tcccatcgga agaactcctc
    13621 gttctaatcc ggctacttat acaggtttat ttacgccgat ccgagagatg tttgccggac
    13681 tggaagaggc aaaactacgc ggttatggtc caggtaggtt tagttttaac gtgagcggtg
    13741 gacgttgtga aacttgcgaa ggagatggaa ttcttaaaat tgaaatgcac tttttaccgg
    13801 atgtatacgt aacttgcgaa gtctgtaaag gtaaaagata caatcaagaa acattagaag
    13861 ttcgctataa aggaaaaaat atatttgacg tattagaaat gacagtggaa gacgcgaatc
    13921 aattttttga aaatattccg atcgtaaaac gaaaactgga aactttattg gaagtaggtc
    13981 taggttatat tcgtctagga caacctgcga ctactttttc cggaggagaa gctcaaagaa
    14041 tcaaactcgc aacggaactt tctaaaagac caactggaaa aacgctctac atcttagatg
    14101 aacctactac cgggcttcat tttgaagacg ttagacgtct ttcagaagta ctccatacgt
    14161 tagttgatcg tggaaactct atgattgtca tcgaacacaa tttagacgta atcaaacaag
    14221 cggactggat cgtagacatg ggaccagagg gaggagatgg tggaggactt gtcattgcgg
    14281 aagggattcc aaaagatata gccaaaataa aaaattctta tacggggcag tatttaaaaa
    14341 aaatatttac atcttcagaa aaaatctcac gaaaaacaaa ataaaaagta atagagtatt
    14401 atgagtttaa aagaatattt atcttctatt ccgcctaatg aatatcgaaa tgttttcaaa
    14461 gattcttttc cttatttgat agaagaggga tatttagaag cccttgcagg tggatccttc
    14521 gaaacgtttc accaaaaaat ttatcaactc ggttcttatc caagaggaat tggactcgga
    14581 attgcagtaa tggcgcagac caacgtcgct ggaagaattt taaaatttgt atcagacggt
    14641 tttttaaacg aaaacacgat ccataaaatt tttcaaaagg aagaggcaat ccaaattgga
    14701 atcaaacttt taaatgatat aagtttagga aaaaatatcg tttcgatggg tgtaagtgaa
    14761 accggatgga aaggaagaat ttccaatata cttaccaatt ataggataga aaatgaacgg
    14821 attatcctaa atttatccaa gtccttttta accaatggag caaattgtag cggattttta
    14881 atcgtagcca aatctccttc cgaaaccttc gacattattt atttgccacg agattctgaa
    14941 ggtcttgatt tagaaatttt tgatttggaa tacgcaaaag aagcaactca ttgtagactc
    15001 aagggaaatg atttatctct tcctctcaag aatctaattt ttttaaatta ccaaaatttt
    15061 gctccagaca ttcatttatc cgaaatgtta tccgcttcgg ctcttttttg tgggtatgtg
    15121 gatttaattg taaaaaccct tttaaaagaa aaaaaggaca tagatcctag aatcgctgga
    15181 aaaatattag atattcaaca attattatat tctaaaattc ttgaaatatc tagaaaaaaa
    15241 gatcaaaatc cagattttag aatggaagaa gttcatccct acggctatga aaccgctctg
    15301 gacttaatct attcttggtt tacggatctt gttagtggtg tggaattatc caatatgttt
    15361 ccggatatag ggctttttta ttcgattcat cctggtaaaa cccctattta tcaaaaaaac
    15421 atactgaaaa aaattcgagc cttacgctaa aatcgtttta aaaagttttt taattcaatc
    15481 aaagaaaatc ttagatcatt tttaaaatgg gaaccgtagg aactattaca aatcgaagtt
    15541 ttacagttaa actttcaaac tgtgggaact attacaaatc atggatttta cggaatgaat
    15601 cttgaaaatt taatgatggt gatgatgttg atttatttcc tgataattcg caagaggtag
    15661 ttcttgaatt ttttcggtta aattcggcac ttcacattga atggtaacaa aatcaaatcc
    15721 aaaagaagat ttcaaaattt gattgaactt aaatacaact tcctctgcaa attttaaatc
    15781 cacaatcgaa accctcaaag tacaagcata aattcctctc gtaattgccc aaaagtgata
    15841 atccaaaatt tgacttactc cttccacctt acgaacgtat tctagaatat gagtaatttc
    15901 gaatgtattt ggagaggatt ccaaaagaac gaatattgtt tccctaaaaa ttccccaggc
    15961 agaacgtaaa attaaaatcg aaatcaaaac gctgatcaaa ggatcaatcc agttccaatt
    16021 cgtaatataa attaaaatag aaccaactaa aactccgacc gtagataaaa gatcacttaa
    16081 aacgtgaacg taagcagact tgatattaat attttcgcca ctaaaacgaa ataaaatcca
    16141 agcactgatt agattaaaaa taattccgaa agaactgtaa aagatcatct gaaaactcaa
    16201 aatctctttc tgattttgaa atctttcgat actttcataa aagatataaa acgaaatccc
    16261 aaaaattaaa atagaattta aaagagaagt cagaatttca attctataat agccaaatga
    16321 aaatctataa ttcggttttt tagaagaaag taatacagca atcaaggaca aggacaaagc
    16381 aattgtatct gtaatgatat gtcccgcatc cgcaagaaga gcaatactac cgctttgaaa
    16441 tcctccaaat aactctacaa aaaaaatgga aatagaaact aaaatcgcaa ggagaataga
    16501 tctttttaga cctttctcct gacttctttt tacgtgataa agttgaaaaa aatcatccat
    16561 caacgtggaa caactactat atccactctt cggttgagtg ctctattttc gggagtgtcg
    16621 ttagaaacga ttggctgaaa ctcaccgtaa ccagcgagtg aaaagtttct aggatctaaa
    16681 atcttacttt ctaaaaaata atgaagtacg gaaagggctc tttctccgga aagttgccag
    16741 ttatccgaaa attttttggt tcgaatcgga acgttatcgg tatgtccttc tatgatgatt
    16801 aaatttccag gataatttcc caaaatttct ttgatcttat ccagtgcagg aaggatctgt
    16861 ttttttaaat ctgcagaacc ggaatcaaat gaaatcttat catctatatt gattacaagt
    16921 ctgtcgtgaa atcgtttgag acggatctgt ccttttttaa tttcatcggt aagtttattt
    16981 tccagttcat tcgcttgatc agaaagacga tccaattcct ttttttgatt ttcagaaaga
    17041 tgtttcaatt tagagatttc atcatttaaa actaaaattc tactttccag atccgaaatt
    17101 tttctttcgt attctttttg aagagcctcc gttttttttt gacaattttc tctttctctt
    17161 tccaaatcct cttttaagcc atcaatcaga tctctaaact ttttagattg tttttcattt
    17221 tcatcgatca gttctttttc cttattagaa cttttcgttt ttaaaaccgc gatctgattc
    17281 tctaaaactt taattttttc tatgtttaaa tcattatctt tggctctaaa ttccttttct
    17341 ctggaaagta attcttccaa agaacgaatt ttagagtcga actctagacg ctccttttta
    17401 gaattttcag tttcatttct atatctggtt ctcagggaat ccaattcaat ttccaaagtg
    17461 attttctcgt tatacacttt gttgtattcc caaggataat aaaatacgtc cgcggaaacg
    17521 gaatttaaag ttaaaacgaa gagaaaatag aatttcagaa acggcttcat cttgatcact
    17581 ttctttctaa gatggagcgc tttacgattg ggtcactcct tttttaaagt ttgtttagaa
    17641 attcattgat cagtcggttc cgttctcaat cctgttcact aaaaaccgtt ttttcttgga
    17701 gagaagttta tggaagaaag aggagtggga cacgaactat tttcggaaaa ggcaaatccc
    17761 tcttctcagg agtggattga atttttctcg gaaaaaatca aagccgaaca aaacgctttt
    17821 ttagatcttt ttctcaaaca gaatcaccct gcagacatag cggaggttct ggaaaaatta
    17881 gaagaagacg aagcctttta tgtattcaaa cgatgtgatt ccgaattgca gagttctatt
    17941 ttagtagagt tcgacgaaga attccaagca gacttaatct ctcgttttca gatgaaagaa
    18001 atttctccca ttctggaaaa tttagaaacg gacgaattat ctagtctcat ttccgaattt
    18061 ccgaaagaca aagcagaaga aattttaaat tcgatcgata aagaagattc ttctcaagtt
    18121 agaaaacaac ttacgtttcg agaagactcc gctggaagat tgatgaatac agtgtttgct
    18181 tccgcagtag aaacggatac ggttcgaaag gcaatcatca aacttagaaa aatcgcaaga
    18241 gatacggatg atatttatca tttatatatc actgacgaaa acaacgtact caagggatat
    18301 gtaaaactaa aaaatttatt cctcgctcct ctcaatacaa aagtacatcg tctgatgaaa
    18361 accggattta cttcgattca ctacgatacg gatcaggaag aaatcgctaa aatttttcgt
    18421 aaatatgatt tagtttctgt ggctgtgctc gacgatttag gaagaatttt aggaagaatt
    18481 accgtggatg atattttaga tatcgttcac gaagaagcct cggaagacat tcttcgtttg
    18541 ggaggagtct ctgaagaaga aaaattatct tcctcggttc ttacttctgc aagaagaaga
    18601 atggtctggc ttatgatcaa tttaggaacc gcctctcttg cggcttccgt tgtttccttt
    18661 tttggagaaa caatcgaaaa atacgtctta cttgcttctc ttatgcctat cgtcgctgga
    18721 atgggtggaa atgcgggaac acaatcaatc acattgatcg ttcgaaacct agcaaccgga
    18781 gatcttacaa ctggaaactg gaaatccgca attcgaaagg aaggtcttgt aggaattctc
    18841 aatggtttta tggtagggat tatcgcagga ttgatcgttt attttcttac cggaaatttt
    18901 actctttcaa tggttatgtt tatggctcta caagctaatt tgatgatcgc cgcagtaatt
    18961 ggaacttcga ttcctttgtt tttgcgagca ttgggaattg atccggcaat cgcttcttct
    19021 atttttgtga ctacgtttac cgatgtgttt ggatttttct gttttttagg actagccact
    19081 ttatttattc aaatattatg atattattaa ttttcttgcg acgtctatag taaaatgaat
    19141 tttttattga ataacaatta taaaactgtg gctttatgaa gaaaattgat attgaggaca
    19201 ccgtcttagg gttgtataga gttcccattt ttaaaaacca ttccattttg gatttttata
    19261 gaagttttca ttttttaatc agaaatcagt ttcggagaat caacgatcaa tgtcggctat
    19321 aaaatcaaaa tccattttta aaaatgcctt atttttttta ggaataagcg gattgttatt
    19381 tttgttactt tcttgtttta ctacaaaaag tacagataac gaatcgataa aatacgaatc
    19441 ggttcctaat ccagcaggag aaaacgaagt tgtattaaac gaagaaggcc aagaaacaac
    19501 tttaaatacg ggagatcccg cttctttttt aaaaccttcc aaagaccctt tagaatattt
    19561 tagagttcat atttcgagcg acggttatca gctacgtcaa ttgagaggtt ctaaatttat
    19621 caaaagaaaa gtagataaag ggggagacgt tttgatcagc gaagaattgg ctcgttataa
    19681 caaaatcaat tttatagacg atggaatcat catcgtagta ttgaacggaa atacgggagc
    19741 atttgaaacg attcgtttta ataccagggt ccccagaatt aatgatctcg ctaaaatcgt
    19801 tcaaaacgac gtaacacgtt ggtctatgga acattccgaa gaaaaaccgg ttgtgaccaa
    19861 atttcagatc cactattctt tagaattaaa aaataaaacc ggcagcactc gagacgcggt
    19921 caaagaagaa ttaaaaaaag aagtgattcg cagaaaataa ttagctatga taacatttta
    19981 gatttctata aaattctcag tatatactaa tcaaacacat aaaataatac taaaatgatg
    20041 aatgggcaat tttactaaag atacagaagt tctagataac tacgtctaac tcgaaatcgt
    20101 tggccttttt gaaatgttag gtttttaaaa aaattcagca taacattatc tttttgtgta
    20161 cggatagtaa attacttaaa aaatttggaa tattttttga tttaaaatca ttagaattgt
    20221 tgaaaaatta attctctatg ggttttcgtt gtatgaaaac ggtcgattga agcgttttgt
    20281 taattgt
//
LOCUS       NIKEGDKB_11            21803 bp    DNA     linear       08-DEC-2021
DEFINITION  Genus species strain strain.
ACCESSION   
VERSION
KEYWORDS    .
SOURCE      Genus species
  ORGANISM  Genus species
            Unclassified.
COMMENT     Annotated using prokka 1.14.6 from
            https://github.com/tseemann/prokka.
FEATURES             Location/Qualifiers
     source          1..21803
                     /organism="Genus species"
                     /mol_type="genomic DNA"
                     /strain="strain"
     gene            complement(161..571)
                     /locus_tag="NIKEGDKB_00145"
     CDS             complement(161..571)
                     /locus_tag="NIKEGDKB_00145"
                     /inference="ab initio prediction:Prodigal:002006"
                     /inference="similar to AA sequence:ISfinder:ISFw3"
                     /codon_start=1
                     /transl_table=11
                     /product="IS481 family transposase ISFw3"
                     /protein_id="X:NIKEGDKB_00145"
                     /translation="MKLAETLVNVSKVCNVMSYSRDSFYRFQELYEKGGELALQDLSR
                     RKPNPKNRIEPEKEEAVKKMAIDFPAYGQQRASNELDHSRPATVRSVWVRHDLETFQK
                     RLKALEAFMAQGDSPVLTESQVLVGFRISYFSLT"
     gene            925..1572
                     /locus_tag="NIKEGDKB_00146"
     CDS             925..1572
                     /locus_tag="NIKEGDKB_00146"
                     /inference="ab initio prediction:Prodigal:002006"
                     /codon_start=1
                     /transl_table=11
                     /product="hypothetical protein"
                     /protein_id="X:NIKEGDKB_00146"
                     /translation="MRKLHILLLLPIIYSILFVLQIISEYLNHILLGYLLPTAFIISI
                     VLLFIFLLKHKIGIYHVLLLPCFFSMFYFTGHWYFGRAPFGIGSGGFFFFLHWLTKYP
                     NFGLINYEVALGMICIFLSHFLPLLFTFIVLSLKHLKSIFLFIILAFDLIMYIPVLLK
                     FDYPNINVLISFPYQFSLFVFFSIFFRISSILMMLIISIYYKRILNNNTTSFGNI"
     gene            1824..2363
                     /locus_tag="NIKEGDKB_00147"
     CDS             1824..2363
                     /locus_tag="NIKEGDKB_00147"
                     /inference="ab initio prediction:Prodigal:002006"
                     /codon_start=1
                     /transl_table=11
                     /product="hypothetical protein"
                     /protein_id="X:NIKEGDKB_00147"
                     /translation="MIQIVFSNLHWLPQDDQADDLCAHGTVNVCIDNETISDVPNKEW
                     TLSCAGLYLLRSLEHDYHPGDYGSQLIPCCSFDFIPQENWQFPVLMLGCSNGIEWHIK
                     HERNAVTHTTLNGNSSTLALHEWISLVLTLTNQVEEFYRLSGPKKTTSKELEEGYSRF
                     WSEWKARTERAKRRARDFA"
     gene            2446..2856
                     /locus_tag="NIKEGDKB_00148"
     CDS             2446..2856
                     /locus_tag="NIKEGDKB_00148"
                     /inference="ab initio prediction:Prodigal:002006"
                     /codon_start=1
                     /transl_table=11
                     /product="hypothetical protein"
                     /protein_id="X:NIKEGDKB_00148"
                     /translation="MEKAVPIKTPIGYFKNHRDGIILTNIQWSNSKIIFSCNITDNAI
                     LDATTKEKEYEFKLIFDGVISLFHAELDTYYQIEKDFQKPKATKSIFEEINNSDYIAK
                     LPIRSDWGEVKHYCLSTYDDIFNILAKSYTFELL"
     gene            3673..4146
                     /locus_tag="NIKEGDKB_00149"
     CDS             3673..4146
                     /locus_tag="NIKEGDKB_00149"
                     /inference="ab initio prediction:Prodigal:002006"
                     /codon_start=1
                     /transl_table=11
                     /product="hypothetical protein"
                     /protein_id="X:NIKEGDKB_00149"
                     /translation="MKYWRMQLHPDDQSLATDYTVKCLANNYVGLDFPSGSYDLSEYD
                     IDKLEAFPNNIRAFAKQITYNDYILIFHHNIPFALITEIGNYNYLKEVIPEMGIWFRH
                     FRRFKKISYFNDVYKQGKDEHYKITMANTISEASEDTKTVELIKDWIGRLSNNGT"
     gene            4254..4514
                     /locus_tag="NIKEGDKB_00150"
     CDS             4254..4514
                     /locus_tag="NIKEGDKB_00150"
                     /inference="ab initio prediction:Prodigal:002006"
                     /codon_start=1
                     /transl_table=11
                     /product="hypothetical protein"
                     /protein_id="X:NIKEGDKB_00150"
                     /translation="MINLRLPPELERKLNSFAKSEGKSRSEIVKDSILEYIKNHGKTK
                     TPFELGEDLFGKHTSDVSDLAQNRKKYLHQSVKGKNAKRSSN"
     gene            4492..4908
                     /locus_tag="NIKEGDKB_00151"
     CDS             4492..4908
                     /locus_tag="NIKEGDKB_00151"
                     /inference="ab initio prediction:Prodigal:002006"
                     /codon_start=1
                     /transl_table=11
                     /product="hypothetical protein"
                     /protein_id="X:NIKEGDKB_00151"
                     /translation="MQNVALIDSGPIVALFNTNDKFHKSTYKFIKSYKGSLFSSWPVV
                     TEVVYLLSFSIDAQSDFLEWIERGSIQILDIQLEDLRYIKTRMKKYSDLSMDLADASL
                     MCIAERQGIERIISIDSDFSIYKTLKGKFLQNLLKV"
     gene            5083..5499
                     /locus_tag="NIKEGDKB_00152"
     CDS             5083..5499
                     /locus_tag="NIKEGDKB_00152"
                     /inference="ab initio prediction:Prodigal:002006"
                     /codon_start=1
                     /transl_table=11
                     /product="hypothetical protein"
                     /protein_id="X:NIKEGDKB_00152"
                     /translation="MKNPDHTPYSETRGFKPDFRVKYRFLTEKEGGRKTIPYQAYRSD
                     FAYENFKPNNGDIYMIWPEFLDSSGKVIRDRNNSVEISGQAYMWILVPEMRKFHRERI
                     QIGTKGFAMEGNRKTAEYEVIEIIGLLENPDSDAKR"
     gene            5727..6065
                     /locus_tag="NIKEGDKB_00153"
     CDS             5727..6065
                     /locus_tag="NIKEGDKB_00153"
                     /inference="ab initio prediction:Prodigal:002006"
                     /codon_start=1
                     /transl_table=11
                     /product="hypothetical protein"
                     /protein_id="X:NIKEGDKB_00153"
                     /translation="MSRFWTWLDVITRFCIAVTSIGSAVTGWTLLKDSIFKEAFIIFS
                     AIAAVFTLIGSVFDIRSKLKDWGGGYNSFRDLRHEFQTLRSFIKIKKEKDQTEYTSNP
                     FFRKKSSTAG"
     gene            complement(6008..6178)
                     /locus_tag="NIKEGDKB_00154"
     CDS             complement(6008..6178)
                     /locus_tag="NIKEGDKB_00154"
                     /inference="ab initio prediction:Prodigal:002006"
                     /codon_start=1
                     /transl_table=11
                     /product="hypothetical protein"
                     /protein_id="X:NIKEGDKB_00154"
                     /translation="MEIVSLLVERGASVEHPLARPHRFYTLNGNLFLAICYDQPAVLD
                     FFLKKGFEVYSV"
     gene            complement(6242..6379)
                     /locus_tag="NIKEGDKB_00155"
     CDS             complement(6242..6379)
                     /locus_tag="NIKEGDKB_00155"
                     /inference="ab initio prediction:Prodigal:002006"
                     /codon_start=1
                     /transl_table=11
                     /product="hypothetical protein"
                     /protein_id="X:NIKEGDKB_00155"
                     /translation="MWAVQGGNMKMISFLLKQGANPNTKGQVGMTSLIYVDHEDPFMK
                     L"
     gene            6603..7151
                     /locus_tag="NIKEGDKB_00156"
     CDS             6603..7151
                     /locus_tag="NIKEGDKB_00156"
                     /inference="ab initio prediction:Prodigal:002006"
                     /codon_start=1
                     /transl_table=11
                     /product="hypothetical protein"
                     /protein_id="X:NIKEGDKB_00156"
                     /translation="MFDKLVKINCYSKSRILKKVAGNLLEKLYCCEINCTEIDRRVLF
                     AHHARGSTIVASKICENVVIYQNVTIGSNLRYNKITNEWENVGNPIIARNVIVSDGAK
                     ILGPVIIGENSVVAAGAIITKDIPPDSVAYGVNQFRPKDKNYDLVFNLNMINFERIIE
                     ANNKLIKKFNENKNQYKIKNNL"
     gene            7622..8038
                     /locus_tag="NIKEGDKB_00157"
     CDS             7622..8038
                     /locus_tag="NIKEGDKB_00157"
                     /inference="ab initio prediction:Prodigal:002006"
                     /codon_start=1
                     /transl_table=11
                     /product="hypothetical protein"
                     /protein_id="X:NIKEGDKB_00157"
                     /translation="MPVKRILNSSAEVNKSFFNLITYLFRKFPAIAYLFAISAVYFSL
                     IAITSESGALVIYSLWAAIFSILVYIKTGKFSETTFTFFLGLVTVFALDWKEEKSSLF
                     AKILFPTLFLYFVIGFIKVFRKERNYFKTGSYFYRS"
     gene            8169..8480
                     /locus_tag="NIKEGDKB_00158"
     CDS             8169..8480
                     /locus_tag="NIKEGDKB_00158"
                     /inference="ab initio prediction:Prodigal:002006"
                     /codon_start=1
                     /transl_table=11
                     /product="hypothetical protein"
                     /protein_id="X:NIKEGDKB_00158"
                     /translation="MPRAIEIVEILKTTYMISLEKSIDHYWAIYNIVKSVDHSNITDY
                     DLEEIIGIVVTIPISPENYANCIISNRTRAIQKNLSIRELNRLIIEHVEKGYDIKDFD
                     L"
     gene            8688..9614
                     /locus_tag="NIKEGDKB_00159"
     CDS             8688..9614
                     /locus_tag="NIKEGDKB_00159"
                     /inference="ab initio prediction:Prodigal:002006"
                     /codon_start=1
                     /transl_table=11
                     /product="hypothetical protein"
                     /protein_id="X:NIKEGDKB_00159"
                     /translation="MSLRYFIDTNIFGKLIKDKNYFEIFSLETKRYNDFPNLFSIYFT
                     PFSILEYLGIKVKNPNIKYSSNLKKETIDAEIIKIVNESYLYYMSQVEIRREYILQVA
                     ESAASFVDEKNFYFGSFCDYIVNHTTLKKDLVLHLTANYIYNFRFPSNLRRFISAQLS
                     YDLFRNNMLPYSVSKFRLIESDWDTQWSRFNNESEGRLSPYDKALRLKANGDNVDCDI
                     IHHAVMGFEDNRKTYPVYIFTADSPGIVVPRISVYKGLVRFVDYWIHKTNAFDAKYFI
                     KNSEGIIVFIDQKGKVIGKKNVTEIPTFGKAP"
     gene            complement(9884..10951)
                     /locus_tag="NIKEGDKB_00160"
     CDS             complement(9884..10951)
                     /locus_tag="NIKEGDKB_00160"
                     /inference="ab initio prediction:Prodigal:002006"
                     /codon_start=1
                     /transl_table=11
                     /product="hypothetical protein"
                     /protein_id="X:NIKEGDKB_00160"
                     /translation="MLYYVSHESGNVKESFPHNVGILFLKRLADQLNIDKSFYPRSKD
                     EDTIYFELQKEIPLPFYILRAENIDKYYRIAAVLSQNNERFFGILDTSNPNEIKIIGK
                     TDFPSSGDQLNMKVSGSKVILFNDRTGLFNPLVWIDISDLTSPKVGGVIDEKGIEAVA
                     AIYQNRVVYKTKTDQLIEQNLLTGEKKTFQSLIRVRELMIDESVIVVQNPNEVQVLDR
                     QYNLISQGKAGSPFPQNVLFSELKLIVSVPLADPLEVFSFSAPKIQKQKFPSLEGHFC
                     RLPYFVSGNSIWFLTTTHARDDEEIRYNLVRLDMDSKESKATNHILKENLNYDECAIE
                     ILSDEIRIYLRERILIYRLEK"
     gene            complement(10929..11417)
                     /locus_tag="NIKEGDKB_00161"
     CDS             complement(10929..11417)
                     /locus_tag="NIKEGDKB_00161"
                     /inference="ab initio prediction:Prodigal:002006"
                     /codon_start=1
                     /transl_table=11
                     /product="hypothetical protein"
                     /protein_id="X:NIKEGDKB_00161"
                     /translation="MDPDYLEIWKQITNATDLSKVLVQHFSYLVDNPEYDRLLGAVMQ
                     KASSCRIEKDSLQILFSNDLLLSASAPFSIKESTTWPESFKKLISVHELLEVGDANES
                     HMARDLVLGDHGSFSDEYIDDEEFEEAESPMIDDQSIGLVDLSSGRKKRTERANALLR
                     FS"
     gene            complement(11572..11811)
                     /locus_tag="NIKEGDKB_00162"
     CDS             complement(11572..11811)
                     /locus_tag="NIKEGDKB_00162"
                     /inference="ab initio prediction:Prodigal:002006"
                     /codon_start=1
                     /transl_table=11
                     /product="hypothetical protein"
                     /protein_id="X:NIKEGDKB_00162"
                     /translation="MELNPDNRKVYLRPGTTDLRKSINRLSIIVEGGIKKNAYSESFF
                     LFCNRKKDKLKMFLIARKRRQNKILTKQIPFIYLL"
     gene            complement(12476..13345)
                     /locus_tag="NIKEGDKB_00163"
     CDS             complement(12476..13345)
                     /locus_tag="NIKEGDKB_00163"
                     /inference="ab initio prediction:Prodigal:002006"
                     /codon_start=1
                     /transl_table=11
                     /product="hypothetical protein"
                     /protein_id="X:NIKEGDKB_00163"
                     /translation="MSKNFFPLTNDLMFKILFVKEPDLLISILNSVLFPDGEHTIRNI
                     KILNPELVGSSPNDKRSYLDIRAQDEDGKIFHVEIQVAHQSSFVKRSLYYLSGLIRDQ
                     LNRGSMYSDLKPVYQINIVDFDLIPSENFHSKFKFREESNPDIILTDDVEIHFLELCK
                     FVKRDVRELRNNLEIWLYVLKHTSELEEEEMRILVDKTPDLSKAFTILEQYSNDPQKR
                     NELEAKLKSDRDYAYDLAARFEAGELQGIEKGAEKEKLKSARKMLQKGMDVDMILEIT
                     GLSKKDLKDHGML"
     gene            complement(14959..15180)
                     /locus_tag="NIKEGDKB_00164"
     CDS             complement(14959..15180)
                     /locus_tag="NIKEGDKB_00164"
                     /inference="ab initio prediction:Prodigal:002006"
                     /codon_start=1
                     /transl_table=11
                     /product="hypothetical protein"
                     /protein_id="X:NIKEGDKB_00164"
                     /translation="MIISKKLEIQVRELEKKGYSFIYIEDYVKGFYKGYFESKIKIAR
                     NMFKEGFELNVVLRITGLTEQELKGYGVI"
     gene            complement(15177..16091)
                     /gene="rpnD_1"
                     /locus_tag="NIKEGDKB_00165"
     CDS             complement(15177..16091)
                     /gene="rpnD_1"
                     /locus_tag="NIKEGDKB_00165"
                     /EC_number="3.1.21.-"
                     /inference="ab initio prediction:Prodigal:002006"
                     /inference="similar to AA sequence:UniProtKB:B7NGZ6"
                     /codon_start=1
                     /transl_table=11
                     /product="Recombination-promoting nuclease RpnD"
                     /protein_id="X:NIKEGDKB_00165"
                     /translation="MSDMTNPHDRLIRETLQDKEDAISFFKNSLPEKVIELLDLNRLE
                     LTQSSFISENLKEEQTDLLFQIPLKSGKKANVYLLFEHKSYLDEAVFSQLLGYISAIY
                     KSQFKTDKRYSVVIPFVFYHGERTWTLGNSFQDRFILSKNEEEVFKKYIPDFELELFD
                     LSKVDLNRLESITLRVILGVVQKIWEGDSSFLGYLGEVFELLTGLKNESKRVEIFQKL
                     FLYIFNVREIEPTEITSLLSHSRYNREYEDLAMTTAEKLIQKGEMKGKVETKIDIARS
                     MLLDGASLEYVLKITRLTEQELKDHGLL"
     gene            16840..17856
                     /locus_tag="NIKEGDKB_00166"
     CDS             16840..17856
                     /locus_tag="NIKEGDKB_00166"
                     /inference="ab initio prediction:Prodigal:002006"
                     /codon_start=1
                     /transl_table=11
                     /product="hypothetical protein"
                     /protein_id="X:NIKEGDKB_00166"
[truncated: 9,420,899 more chars]
